# Supplementary material for: Quaternion-Based Gesture Recognition Using Wireless Wearable Motion Capture Sensors
Source: Sensors (Basel). 2016 Apr 28;16(5):605. doi: 10.3390/s16050605 (PMC4883296; doi:10.3390/s16050605)
Supplement: Supplementary file 1 [file sensors-16-00605-s001.zip › MultiSensorGestureData/P1/6. Sway/Training15.txt]

0.387878 0.025452 -0.716125 0.579712 1441494869 0.387878 0.025452 -0.716125 0.579712 1441494869 0.387878 0.025452 -0.716125 0.579712 1441494869 0.387878 0.025452 -0.716125 0.579712 1441494869 0.344238 0.072205 -0.718811 0.599609 1441494869 0.344238 0.072205 -0.718811 0.599609 1441494869 0.344238 0.072205 -0.718811 0.599609 1441494869 0.344238 0.072205 -0.718811 0.599609 1441494869 0.344238 0.072205 -0.718811 0.599609 1441494869 0.293701 0.125977 -0.719727 0.616272 1441494869 0.293701 0.125977 -0.719727 0.616272 1441494869 0.293701 0.125977 -0.719727 0.616272 1441494869 0.293701 0.125977 -0.719727 0.616272 1441494869 0.242249 0.180054 -0.714050 0.631653 1441494869 0.242249 0.180054 -0.714050 0.631653 1441494870 0.242249 0.180054 -0.714050 0.631653 1441494870 0.242249 0.180054 -0.714050 0.631653 1441494870 0.242249 0.180054 -0.714050 0.631653 1441494870 0.242249 0.180054 -0.714050 0.631653 1441494870 0.193481 0.231079 -0.704590 0.642395 1441494870 0.193481 0.231079 -0.704590 0.642395 1441494870 0.193481 0.231079 -0.704590 0.642395 1441494870 0.193481 0.231079 -0.704590 0.642395 1441494870 0.193481 0.231079 -0.704590 0.642395 1441494870 0.193481 0.231079 -0.704590 0.642395 1441494870 0.151367 0.276794 -0.690247 0.651184 1441494870 0.151367 0.276794 -0.690247 0.651184 1441494870 0.151367 0.276794 -0.690247 0.651184 1441494870 0.151367 0.276794 -0.690247 0.651184 1441494870 0.151367 0.276794 -0.690247 0.651184 1441494870 0.151367 0.276794 -0.690247 0.651184 1441494870 0.120300 0.313354 -0.673889 0.658203 1441494870 0.120300 0.313354 -0.673889 0.658203 1441494870 0.120300 0.313354 -0.673889 0.658203 1441494870 0.120300 0.313354 -0.673889 0.658203 1441494870 0.120300 0.313354 -0.673889 0.658203 1441494870 0.105286 0.336121 -0.658386 0.665161 1441494870 0.105286 0.336121 -0.658386 0.665161 1441494870 0.105286 0.336121 -0.658386 0.665161 1441494870 0.105286 0.336121 -0.658386 0.665161 1441494870 0.105286 0.336121 -0.658386 0.665161 1441494870 0.107727 0.344360 -0.649719 0.669067 1441494870 0.107727 0.344360 -0.649719 0.669067 1441494870 0.107727 0.344360 -0.649719 0.669067 1441494870 0.107727 0.344360 -0.649719 0.669067 1441494870 0.107727 0.344360 -0.649719 0.669067 1441494870 0.128235 0.336975 -0.650574 0.668335 1441494870 0.128235 0.336975 -0.650574 0.668335 1441494870 0.128235 0.336975 -0.650574 0.668335 1441494870 0.128235 0.336975 -0.650574 0.668335 1441494870 0.128235 0.336975 -0.650574 0.668335 1441494870 0.128235 0.336975 -0.650574 0.668335 1441494870 0.160645 0.314514 -0.657593 0.665405 1441494870 0.160645 0.314514 -0.657593 0.665405 1441494870 0.160645 0.314514 -0.657593 0.665405 1441494870 0.160645 0.314514 -0.657593 0.665405 1441494870 0.160645 0.314514 -0.657593 0.665405 1441494870 0.160645 0.314514 -0.657593 0.665405 1441494870 0.202026 0.280151 -0.667542 0.659607 1441494870 0.202026 0.280151 -0.667542 0.659607 1441494870 0.202026 0.280151 -0.667542 0.659607 1441494870 0.202026 0.280151 -0.667542 0.659607 1441494870 0.202026 0.280151 -0.667542 0.659607 1441494870 0.250366 0.236755 -0.678223 0.649048 1441494870 0.250366 0.236755 -0.678223 0.649048 1441494870 0.250366 0.236755 -0.678223 0.649048 1441494870 0.250366 0.236755 -0.678223 0.649048 1441494870 0.250366 0.236755 -0.678223 0.649048 1441494870 0.303772 0.185120 -0.687622 0.632935 1441494870 0.303772 0.185120 -0.687622 0.632935 1441494870 0.303772 0.185120 -0.687622 0.632935 1441494870 0.303772 0.185120 -0.687622 0.632935 1441494870 0.303772 0.185120 -0.687622 0.632935 1441494870 0.303772 0.185120 -0.687622 0.632935 1441494870 0.359985 0.127319 -0.692139 0.612488 1441494870 0.359985 0.127319 -0.692139 0.612488 1441494870 0.359985 0.127319 -0.692139 0.612488 1441494870 0.359985 0.127319 -0.692139 0.612488 1441494870 0.359985 0.127319 -0.692139 0.612488 1441494870 0.359985 0.127319 -0.692139 0.612488 1441494870 0.416321 0.064331 -0.693542 0.584412 1441494870 0.416321 0.064331 -0.693542 0.584412 1441494870 0.416321 0.064331 -0.693542 0.584412 1441494870 0.416321 0.064331 -0.693542 0.584412 1441494870 0.416321 0.064331 -0.693542 0.584412 1441494870 0.416321 0.064331 -0.693542 0.584412 1441494870 0.470398 -0.001587 -0.691528 0.548096 1441494870 0.470398 -0.001587 -0.691528 0.548096 1441494870 0.470398 -0.001587 -0.691528 0.548096 1441494870 0.470398 -0.001587 -0.691528 0.548096 1441494870 0.470398 -0.001587 -0.691528 0.548096 1441494870 0.470398 -0.001587 -0.691528 0.548096 1441494870 0.519714 -0.068787 -0.686279 0.504150 1441494870 0.519714 -0.068787 -0.686279 0.504150 1441494870 0.519714 -0.068787 -0.686279 0.504150 1441494870 0.519714 -0.068787 -0.686279 0.504150 1441494870 0.519714 -0.068787 -0.686279 0.504150 1441494870 0.519714 -0.068787 -0.686279 0.504150 1441494870 0.563721 -0.134094 -0.674805 0.456970 1441494870 0.563721 -0.134094 -0.674805 0.456970 1441494870 0.563721 -0.134094 -0.674805 0.456970 1441494870 0.563721 -0.134094 -0.674805 0.456970 1441494870 0.563721 -0.134094 -0.674805 0.456970 1441494870 0.563721 -0.134094 -0.674805 0.456970 1441494870 0.602478 -0.194275 -0.657410 0.408813 1441494870 0.602478 -0.194275 -0.657410 0.408813 1441494870 0.602478 -0.194275 -0.657410 0.408813 1441494870 0.602478 -0.194275 -0.657410 0.408813 1441494870 0.602478 -0.194275 -0.657410 0.408813 1441494870 0.602478 -0.194275 -0.657410 0.408813 1441494870 0.632874 -0.247803 -0.636780 0.364197 1441494870 0.632874 -0.247803 -0.636780 0.364197 1441494870 0.632874 -0.247803 -0.636780 0.364197 1441494870 0.632874 -0.247803 -0.636780 0.364197 1441494870 0.632874 -0.247803 -0.636780 0.364197 1441494870 0.632874 -0.247803 -0.636780 0.364197 1441494870 0.652771 -0.293640 -0.616638 0.327820 1441494871 0.652771 -0.293640 -0.616638 0.327820 1441494871 0.652771 -0.293640 -0.616638 0.327820 1441494871 0.652771 -0.293640 -0.616638 0.327820 1441494871 0.652771 -0.293640 -0.616638 0.327820 1441494871 0.661011 -0.327271 -0.604004 0.301880 1441494871 0.661011 -0.327271 -0.604004 0.301880 1441494871 0.661011 -0.327271 -0.604004 0.301880 1441494871 0.661011 -0.327271 -0.604004 0.301880 1441494871 0.661011 -0.327271 -0.604004 0.301880 1441494871 0.661011 -0.327271 -0.604004 0.301880 1441494871 0.661316 -0.341675 -0.599060 0.295105 1441494871 0.661316 -0.341675 -0.599060 0.295105 1441494871 0.661316 -0.341675 -0.599060 0.295105 1441494871 0.661316 -0.341675 -0.599060 0.295105 1441494871 0.652893 -0.339172 -0.604675 0.305054 1441494871 0.652893 -0.339172 -0.604675 0.305054 1441494871 0.652893 -0.339172 -0.604675 0.305054 1441494871 0.652893 -0.339172 -0.604675 0.305054 1441494871 0.652893 -0.339172 -0.604675 0.305054 1441494871 0.652893 -0.339172 -0.604675 0.305054 1441494871 0.634827 -0.320984 -0.620850 0.329407 1441494871 0.634827 -0.320984 -0.620850 0.329407 1441494871 0.634827 -0.320984 -0.620850 0.329407 1441494871 0.634827 -0.320984 -0.620850 0.329407 1441494871 0.634827 -0.320984 -0.620850 0.329407 1441494871 0.607788 -0.287170 -0.643433 0.366272 1441494871 0.607788 -0.287170 -0.643433 0.366272 1441494871 0.607788 -0.287170 -0.643433 0.366272 1441494871 0.607788 -0.287170 -0.643433 0.366272 1441494871 0.607788 -0.287170 -0.643433 0.366272 1441494871 0.607788 -0.287170 -0.643433 0.366272 1441494871 0.571777 -0.238586 -0.668518 0.411438 1441494871 0.571777 -0.238586 -0.668518 0.411438 1441494871 0.571777 -0.238586 -0.668518 0.411438 1441494871 0.571777 -0.238586 -0.668518 0.411438 1441494871 0.571777 -0.238586 -0.668518 0.411438 1441494871 0.571777 -0.238586 -0.668518 0.411438 1441494871 0.526855 -0.179749 -0.691223 0.460815 1441494871 0.526855 -0.179749 -0.691223 0.460815 1441494871 0.526855 -0.179749 -0.691223 0.460815 1441494871 0.526855 -0.179749 -0.691223 0.460815 1441494871 0.526855 -0.179749 -0.691223 0.460815 1441494871 0.474670 -0.113159 -0.707947 0.510559 1441494871 0.474670 -0.113159 -0.707947 0.510559 1441494871 0.474670 -0.113159 -0.707947 0.510559 1441494871 0.474670 -0.113159 -0.707947 0.510559 1441494871 0.474670 -0.113159 -0.707947 0.510559 1441494871 0.474670 -0.113159 -0.707947 0.510559 1441494871 0.417297 -0.041626 -0.718628 0.554749 1441494871 0.417297 -0.041626 -0.718628 0.554749 1441494871 0.417297 -0.041626 -0.718628 0.554749 1441494871 0.417297 -0.041626 -0.718628 0.554749 1441494871 0.417297 -0.041626 -0.718628 0.554749 1441494871 0.355835 0.031494 -0.721619 0.593018 1441494871 0.355835 0.031494 -0.721619 0.593018 1441494871 0.355835 0.031494 -0.721619 0.593018 1441494871 0.355835 0.031494 -0.721619 0.593018 1441494871 0.355835 0.031494 -0.721619 0.593018 1441494871 0.294556 0.101685 -0.720215 0.619812 1441494871 0.294556 0.101685 -0.720215 0.619812 1441494871 0.294556 0.101685 -0.720215 0.619812 1441494871 0.294556 0.101685 -0.720215 0.619812 1441494871 0.294556 0.101685 -0.720215 0.619812 1441494871 0.294556 0.101685 -0.720215 0.619812 1441494871 0.237671 0.165771 -0.712585 0.638916 1441494871 0.237671 0.165771 -0.712585 0.638916 1441494871 0.237671 0.165771 -0.712585 0.638916 1441494871 0.237671 0.165771 -0.712585 0.638916 1441494871 0.237671 0.165771 -0.712585 0.638916 1441494871 0.189209 0.221802 -0.696228 0.655945 1441494871 0.189209 0.221802 -0.696228 0.655945 1441494871 0.189209 0.221802 -0.696228 0.655945 1441494871 0.189209 0.221802 -0.696228 0.655945 1441494871 0.189209 0.221802 -0.696228 0.655945 1441494871 0.189209 0.221802 -0.696228 0.655945 1441494871 0.159973 0.265503 -0.680237 0.664185 1441494871 0.159973 0.265503 -0.680237 0.664185 1441494871 0.159973 0.265503 -0.680237 0.664185 1441494871 0.159973 0.265503 -0.680237 0.664185 1441494871 0.159973 0.265503 -0.680237 0.664185 1441494871 0.159973 0.265503 -0.680237 0.664185 1441494871 0.145569 0.290833 -0.671326 0.666016 1441494871 0.145569 0.290833 -0.671326 0.666016 1441494871 0.145569 0.290833 -0.671326 0.666016 1441494871 0.145569 0.290833 -0.671326 0.666016 1441494871 0.145569 0.290833 -0.671326 0.666016 1441494871 0.145569 0.290833 -0.671326 0.666016 1441494871 0.148132 0.298706 -0.665344 0.667969 1441494871 0.148132 0.298706 -0.665344 0.667969 1441494871 0.148132 0.298706 -0.665344 0.667969 1441494871 0.148132 0.298706 -0.665344 0.667969 1441494871 0.148132 0.298706 -0.665344 0.667969 1441494871 0.167847 0.288574 -0.666443 0.666626 1441494871 0.167847 0.288574 -0.666443 0.666626 1441494871 0.167847 0.288574 -0.666443 0.666626 1441494871 0.167847 0.288574 -0.666443 0.666626 1441494871 0.167847 0.288574 -0.666443 0.666626 1441494871 0.167847 0.288574 -0.666443 0.666626 1441494871 0.200012 0.261841 -0.671936 0.663208 1441494871 0.200012 0.261841 -0.671936 0.663208 1441494871 0.200012 0.261841 -0.671936 0.663208 1441494871 0.200012 0.261841 -0.671936 0.663208 1441494872 0.200012 0.261841 -0.671936 0.663208 1441494872 0.243774 0.223267 -0.678040 0.656494 1441494872 0.243774 0.223267 -0.678040 0.656494 1441494872 0.243774 0.223267 -0.678040 0.656494 1441494872 0.243774 0.223267 -0.678040 0.656494 1441494872 0.243774 0.223267 -0.678040 0.656494 1441494872 0.243774 0.223267 -0.678040 0.656494 1441494872 0.243774 0.223267 -0.678040 0.656494 1441494872 0.296753 0.177307 -0.683044 0.643372 1441494872 0.296753 0.177307 -0.683044 0.643372 1441494872 0.296753 0.177307 -0.683044 0.643372 1441494872 0.296753 0.177307 -0.683044 0.643372 1441494872 0.296753 0.177307 -0.683044 0.643372 1441494872 0.296753 0.177307 -0.683044 0.643372 1441494872 0.357239 0.123352 -0.687195 0.620422 1441494872 0.357239 0.123352 -0.687195 0.620422 1441494872 0.357239 0.123352 -0.687195 0.620422 1441494872 0.357239 0.123352 -0.687195 0.620422 1441494872 0.357239 0.123352 -0.687195 0.620422 1441494872 0.357239 0.123352 -0.687195 0.620422 1441494872 0.423828 0.060303 -0.690125 0.583496 1441494872 0.423828 0.060303 -0.690125 0.583496 1441494872 0.423828 0.060303 -0.690125 0.583496 1441494872 0.423828 0.060303 -0.690125 0.583496 1441494872 0.423828 0.060303 -0.690125 0.583496 1441494872 0.423828 0.060303 -0.690125 0.583496 1441494872 0.488403 -0.015686 -0.691833 0.531555 1441494872 0.488403 -0.015686 -0.691833 0.531555 1441494872 0.488403 -0.015686 -0.691833 0.531555 1441494872 0.488403 -0.015686 -0.691833 0.531555 1441494872 0.488403 -0.015686 -0.691833 0.531555 1441494872 0.543213 -0.095642 -0.682007 0.480225 1441494872 0.543213 -0.095642 -0.682007 0.480225 1441494872 0.543213 -0.095642 -0.682007 0.480225 1441494872 0.543213 -0.095642 -0.682007 0.480225 1441494872 0.590210 -0.171509 -0.663452 0.426697 1441494872 0.590210 -0.171509 -0.663452 0.426697 1441494872 0.590210 -0.171509 -0.663452 0.426697 1441494872 0.590210 -0.171509 -0.663452 0.426697 1441494872 0.590210 -0.171509 -0.663452 0.426697 1441494872 0.627014 -0.237122 -0.642517 0.371155 1441494872 0.627014 -0.237122 -0.642517 0.371155 1441494872 0.627014 -0.237122 -0.642517 0.371155 1441494872 0.627014 -0.237122 -0.642517 0.371155 1441494872 0.627014 -0.237122 -0.642517 0.371155 1441494872 0.654358 -0.291321 -0.619324 0.321594 1441494872 0.654358 -0.291321 -0.619324 0.321594 1441494872 0.654358 -0.291321 -0.619324 0.321594 1441494872 0.654358 -0.291321 -0.619324 0.321594 1441494872 0.654358 -0.291321 -0.619324 0.321594 1441494872 0.654358 -0.291321 -0.619324 0.321594 1441494872 0.671570 -0.332825 -0.596252 0.287659 1441494872 0.671570 -0.332825 -0.596252 0.287659 1441494872 0.671570 -0.332825 -0.596252 0.287659 1441494872 0.671570 -0.332825 -0.596252 0.287659 1441494872 0.671570 -0.332825 -0.596252 0.287659 1441494872 0.671570 -0.332825 -0.596252 0.287659 1441494872 0.674500 -0.360168 -0.587463 0.264954 1441494872 0.674500 -0.360168 -0.587463 0.264954 1441494872 0.674500 -0.360168 -0.587463 0.264954 1441494872 0.674500 -0.360168 -0.587463 0.264954 1441494872 0.674500 -0.360168 -0.587463 0.264954 1441494872 0.674500 -0.360168 -0.587463 0.264954 1441494872 0.665710 -0.369629 -0.592163 0.263733 1441494872 0.665710 -0.369629 -0.592163 0.263733 1441494872 0.665710 -0.369629 -0.592163 0.263733 1441494872 0.665710 -0.369629 -0.592163 0.263733 1441494872 0.665710 -0.369629 -0.592163 0.263733 1441494872 0.654053 -0.354492 -0.603760 0.286438 1441494872 0.654053 -0.354492 -0.603760 0.286438 1441494872 0.654053 -0.354492 -0.603760 0.286438 1441494872 0.654053 -0.354492 -0.603760 0.286438 1441494872 0.654053 -0.354492 -0.603760 0.286438 1441494872 0.654053 -0.354492 -0.603760 0.286438 1441494872 0.633057 -0.327881 -0.623474 0.320984 1441494872 0.633057 -0.327881 -0.623474 0.320984 1441494872 0.633057 -0.327881 -0.623474 0.320984 1441494872 0.633057 -0.327881 -0.623474 0.320984 1441494872 0.633057 -0.327881 -0.623474 0.320984 1441494872 0.601318 -0.290588 -0.649048 0.364258 1441494872 0.601318 -0.290588 -0.649048 0.364258 1441494872 0.601318 -0.290588 -0.649048 0.364258 1441494872 0.601318 -0.290588 -0.649048 0.364258 1441494872 0.601318 -0.290588 -0.649048 0.364258 1441494872 0.559937 -0.239563 -0.676392 0.414185 1441494872 0.559937 -0.239563 -0.676392 0.414185 1441494872 0.559937 -0.239563 -0.676392 0.414185 1441494872 0.559937 -0.239563 -0.676392 0.414185 1441494872 0.559937 -0.239563 -0.676392 0.414185 1441494872 0.559937 -0.239563 -0.676392 0.414185 1441494872 0.509827 -0.172974 -0.701477 0.466980 1441494872 0.509827 -0.172974 -0.701477 0.466980 1441494872 0.509827 -0.172974 -0.701477 0.466980 1441494872 0.509827 -0.172974 -0.701477 0.466980 1441494872 0.509827 -0.172974 -0.701477 0.466980 1441494872 0.509827 -0.172974 -0.701477 0.466980 1441494872 0.509827 -0.172974 -0.701477 0.466980 1441494872 0.451721 -0.091980 -0.714966 0.525635 1441494872 0.451721 -0.091980 -0.714966 0.525635 1441494872 0.451721 -0.091980 -0.714966 0.525635 1441494872 0.451721 -0.091980 -0.714966 0.525635 1441494873 0.451721 -0.091980 -0.714966 0.525635 1441494873 0.387024 -0.007690 -0.718323 0.578003 1441494873 0.387024 -0.007690 -0.718323 0.578003 1441494873 0.387024 -0.007690 -0.718323 0.578003 1441494873 0.387024 -0.007690 -0.718323 0.578003 1441494873 0.387024 -0.007690 -0.718323 0.578003 1441494873 0.322083 0.073669 -0.714722 0.616394 1441494873 0.322083 0.073669 -0.714722 0.616394 1441494873 0.322083 0.073669 -0.714722 0.616394 1441494873 0.322083 0.073669 -0.714722 0.616394 1441494873 0.322083 0.073669 -0.714722 0.616394 1441494873 0.322083 0.073669 -0.714722 0.616394 1441494873 0.262939 0.143860 -0.705872 0.641785 1441494873 0.262939 0.143860 -0.705872 0.641785 1441494873 0.262939 0.143860 -0.705872 0.641785 1441494873 0.262939 0.143860 -0.705872 0.641785 1441494873 0.262939 0.143860 -0.705872 0.641785 1441494873 0.262939 0.143860 -0.705872 0.641785 1441494873 0.262939 0.143860 -0.705872 0.641785 1441494873 0.209473 0.197998 -0.693848 0.659912 1441494873 0.209473 0.197998 -0.693848 0.659912 1441494873 0.209473 0.197998 -0.693848 0.659912 1441494873 0.209473 0.197998 -0.693848 0.659912 1441494873 0.209473 0.197998 -0.693848 0.659912 1441494873 0.166565 0.243286 -0.676697 0.674622 1441494873 0.166565 0.243286 -0.676697 0.674622 1441494873 0.166565 0.243286 -0.676697 0.674622 1441494873 0.166565 0.243286 -0.676697 0.674622 1441494873 0.166565 0.243286 -0.676697 0.674622 1441494873 0.166565 0.243286 -0.676697 0.674622 1441494873 0.141785 0.277466 -0.658691 0.684814 1441494873 0.141785 0.277466 -0.658691 0.684814 1441494873 0.141785 0.277466 -0.658691 0.684814 1441494873 0.141785 0.277466 -0.658691 0.684814 1441494873 0.141785 0.277466 -0.658691 0.684814 1441494873 0.141785 0.277466 -0.658691 0.684814 1441494873 0.137085 0.298462 -0.645935 0.689148 1441494873 0.137085 0.298462 -0.645935 0.689148 1441494873 0.137085 0.298462 -0.645935 0.689148 1441494873 0.137085 0.298462 -0.645935 0.689148 1441494873 0.137085 0.298462 -0.645935 0.689148 1441494873 0.137085 0.298462 -0.645935 0.689148 1441494873 0.151367 0.300171 -0.642212 0.688843 1441494873 0.151367 0.300171 -0.642212 0.688843 1441494873 0.151367 0.300171 -0.642212 0.688843 1441494873 0.151367 0.300171 -0.642212 0.688843 1441494873 0.151367 0.300171 -0.642212 0.688843 1441494873 0.182739 0.280823 -0.649231 0.682800 1441494873 0.182739 0.280823 -0.649231 0.682800 1441494873 0.182739 0.280823 -0.649231 0.682800 1441494873 0.182739 0.280823 -0.649231 0.682800 1441494873 0.182739 0.280823 -0.649231 0.682800 1441494873 0.182739 0.280823 -0.649231 0.682800 1441494873 0.227173 0.243103 -0.662476 0.671082 1441494873 0.227173 0.243103 -0.662476 0.671082 1441494873 0.227173 0.243103 -0.662476 0.671082 1441494873 0.227173 0.243103 -0.662476 0.671082 1441494873 0.227173 0.243103 -0.662476 0.671082 1441494873 0.227173 0.243103 -0.662476 0.671082 1441494873 0.280457 0.192627 -0.674805 0.654907 1441494873 0.280457 0.192627 -0.674805 0.654907 1441494873 0.280457 0.192627 -0.674805 0.654907 1441494873 0.280457 0.192627 -0.674805 0.654907 1441494873 0.280457 0.192627 -0.674805 0.654907 1441494873 0.280457 0.192627 -0.674805 0.654907 1441494873 0.341370 0.132141 -0.684937 0.629944 1441494873 0.341370 0.132141 -0.684937 0.629944 1441494873 0.341370 0.132141 -0.684937 0.629944 1441494873 0.341370 0.132141 -0.684937 0.629944 1441494873 0.341370 0.132141 -0.684937 0.629944 1441494873 0.341370 0.132141 -0.684937 0.629944 1441494873 0.405029 0.064453 -0.691040 0.595215 1441494873 0.405029 0.064453 -0.691040 0.595215 1441494873 0.405029 0.064453 -0.691040 0.595215 1441494873 0.405029 0.064453 -0.691040 0.595215 1441494873 0.405029 0.064453 -0.691040 0.595215 1441494873 0.405029 0.064453 -0.691040 0.595215 1441494873 0.466858 -0.006714 -0.689514 0.553650 1441494873 0.466858 -0.006714 -0.689514 0.553650 1441494873 0.466858 -0.006714 -0.689514 0.553650 1441494873 0.466858 -0.006714 -0.689514 0.553650 1441494873 0.466858 -0.006714 -0.689514 0.553650 1441494873 0.466858 -0.006714 -0.689514 0.553650 1441494873 0.524475 -0.077576 -0.681396 0.504578 1441494873 0.524475 -0.077576 -0.681396 0.504578 1441494873 0.524475 -0.077576 -0.681396 0.504578 1441494873 0.524475 -0.077576 -0.681396 0.504578 1441494873 0.524475 -0.077576 -0.681396 0.504578 1441494873 0.573975 -0.149658 -0.669067 0.447754 1441494873 0.573975 -0.149658 -0.669067 0.447754 1441494873 0.573975 -0.149658 -0.669067 0.447754 1441494873 0.573975 -0.149658 -0.669067 0.447754 1441494873 0.573975 -0.149658 -0.669067 0.447754 1441494873 0.612549 -0.219666 -0.651123 0.390625 1441494873 0.612549 -0.219666 -0.651123 0.390625 1441494873 0.612549 -0.219666 -0.651123 0.390625 1441494873 0.612549 -0.219666 -0.651123 0.390625 1441494873 0.612549 -0.219666 -0.651123 0.390625 1441494873 0.612549 -0.219666 -0.651123 0.390625 1441494873 0.641418 -0.281250 -0.627869 0.339539 1441494873 0.641418 -0.281250 -0.627869 0.339539 1441494873 0.641418 -0.281250 -0.627869 0.339539 1441494873 0.641418 -0.281250 -0.627869 0.339539 1441494873 0.641418 -0.281250 -0.627869 0.339539 1441494873 0.662415 -0.328064 -0.603760 0.298401 1441494874 0.662415 -0.328064 -0.603760 0.298401 1441494874 0.662415 -0.328064 -0.603760 0.298401 1441494874 0.662415 -0.328064 -0.603760 0.298401 1441494874 0.662415 -0.328064 -0.603760 0.298401 1441494874 0.662415 -0.328064 -0.603760 0.298401 1441494874 0.662415 -0.328064 -0.603760 0.298401 1441494874 0.672119 -0.364868 -0.587280 0.265015 1441494874 0.672119 -0.364868 -0.587280 0.265015 1441494874 0.672119 -0.364868 -0.587280 0.265015 1441494874 0.672119 -0.364868 -0.587280 0.265015 1441494874 0.672119 -0.364868 -0.587280 0.265015 1441494874 0.672119 -0.364868 -0.587280 0.265015 1441494874 0.674561 -0.384338 -0.579407 0.248108 1441494874 0.674561 -0.384338 -0.579407 0.248108 1441494874 0.674561 -0.384338 -0.579407 0.248108 1441494874 0.674561 -0.384338 -0.579407 0.248108 1441494874 0.674561 -0.384338 -0.579407 0.248108 1441494874 0.674561 -0.384338 -0.579407 0.248108 1441494874 0.669556 -0.389526 -0.580444 0.251160 1441494874 0.669556 -0.389526 -0.580444 0.251160 1441494874 0.669556 -0.389526 -0.580444 0.251160 1441494874 0.669556 -0.389526 -0.580444 0.251160 1441494874 0.669556 -0.389526 -0.580444 0.251160 1441494874 0.655701 -0.381714 -0.591248 0.273499 1441494874 0.655701 -0.381714 -0.591248 0.273499 1441494874 0.655701 -0.381714 -0.591248 0.273499 1441494874 0.655701 -0.381714 -0.591248 0.273499 1441494874 0.655701 -0.381714 -0.591248 0.273499 1441494874 0.655701 -0.381714 -0.591248 0.273499 1441494874 0.636414 -0.353943 -0.610474 0.311462 1441494874 0.636414 -0.353943 -0.610474 0.311462 1441494874 0.636414 -0.353943 -0.610474 0.311462 1441494874 0.636414 -0.353943 -0.610474 0.311462 1441494874 0.636414 -0.353943 -0.610474 0.311462 1441494874 0.636414 -0.353943 -0.610474 0.311462 1441494874 0.609314 -0.310791 -0.635620 0.357971 1441494874 0.609314 -0.310791 -0.635620 0.357971 1441494874 0.609314 -0.310791 -0.635620 0.357971 1441494874 0.609314 -0.310791 -0.635620 0.357971 1441494874 0.609314 -0.310791 -0.635620 0.357971 1441494874 0.574036 -0.256226 -0.661499 0.408997 1441494874 0.574036 -0.256226 -0.661499 0.408997 1441494874 0.574036 -0.256226 -0.661499 0.408997 1441494874 0.574036 -0.256226 -0.661499 0.408997 1441494874 0.574036 -0.256226 -0.661499 0.408997 1441494874 0.574036 -0.256226 -0.661499 0.408997 1441494874 0.530457 -0.194580 -0.684875 0.460083 1441494874 0.530457 -0.194580 -0.684875 0.460083 1441494874 0.530457 -0.194580 -0.684875 0.460083 1441494874 0.530457 -0.194580 -0.684875 0.460083 1441494874 0.530457 -0.194580 -0.684875 0.460083 1441494874 0.530457 -0.194580 -0.684875 0.460083 1441494874 0.480286 -0.128784 -0.702271 0.509460 1441494874 0.480286 -0.128784 -0.702271 0.509460 1441494874 0.480286 -0.128784 -0.702271 0.509460 1441494874 0.480286 -0.128784 -0.702271 0.509460 1441494874 0.480286 -0.128784 -0.702271 0.509460 1441494874 0.480286 -0.128784 -0.702271 0.509460 1441494874 0.426086 -0.059326 -0.713745 0.552734 1441494874 0.426086 -0.059326 -0.713745 0.552734 1441494874 0.426086 -0.059326 -0.713745 0.552734 1441494874 0.426086 -0.059326 -0.713745 0.552734 1441494874 0.426086 -0.059326 -0.713745 0.552734 1441494874 0.426086 -0.059326 -0.713745 0.552734 1441494874 0.369141 0.009521 -0.719849 0.587769 1441494874 0.369141 0.009521 -0.719849 0.587769 1441494874 0.369141 0.009521 -0.719849 0.587769 1441494874 0.369141 0.009521 -0.719849 0.587769 1441494874 0.369141 0.009521 -0.719849 0.587769 1441494874 0.312134 0.076965 -0.715576 0.620117 1441494874 0.312134 0.076965 -0.715576 0.620117 1441494874 0.312134 0.076965 -0.715576 0.620117 1441494874 0.312134 0.076965 -0.715576 0.620117 1441494874 0.312134 0.076965 -0.715576 0.620117 1441494874 0.312134 0.076965 -0.715576 0.620117 1441494874 0.266479 0.138000 -0.704407 0.643250 1441494874 0.266479 0.138000 -0.704407 0.643250 1441494874 0.266479 0.138000 -0.704407 0.643250 1441494874 0.266479 0.138000 -0.704407 0.643250 1441494874 0.266479 0.138000 -0.704407 0.643250 1441494874 0.233276 0.186157 -0.692139 0.657166 1441494874 0.233276 0.186157 -0.692139 0.657166 1441494874 0.233276 0.186157 -0.692139 0.657166 1441494874 0.233276 0.186157 -0.692139 0.657166 1441494874 0.233276 0.186157 -0.692139 0.657166 1441494874 0.233276 0.186157 -0.692139 0.657166 1441494874 0.213806 0.219971 -0.675293 0.670654 1441494874 0.213806 0.219971 -0.675293 0.670654 1441494874 0.213806 0.219971 -0.675293 0.670654 1441494874 0.213806 0.219971 -0.675293 0.670654 1441494874 0.213806 0.219971 -0.675293 0.670654 1441494874 0.213806 0.219971 -0.675293 0.670654 1441494874 0.213806 0.219971 -0.675293 0.670654 1441494874 0.213074 0.236511 -0.665649 0.674988 1441494874 0.213074 0.236511 -0.665649 0.674988 1441494874 0.213074 0.236511 -0.665649 0.674988 1441494874 0.213074 0.236511 -0.665649 0.674988 1441494874 0.213074 0.236511 -0.665649 0.674988 1441494874 0.228699 0.235840 -0.665833 0.669861 1441494874 0.228699 0.235840 -0.665833 0.669861 1441494874 0.228699 0.235840 -0.665833 0.669861 1441494874 0.228699 0.235840 -0.665833 0.669861 1441494874 0.228699 0.235840 -0.665833 0.669861 1441494874 0.228699 0.235840 -0.665833 0.669861 1441494874 0.255920 0.219482 -0.668640 0.662720 1441494875 0.255920 0.219482 -0.668640 0.662720 1441494875 0.255920 0.219482 -0.668640 0.662720 1441494875 0.255920 0.219482 -0.668640 0.662720 1441494875 0.255920 0.219482 -0.668640 0.662720 1441494875 0.255920 0.219482 -0.668640 0.662720 1441494875 0.294128 0.189026 -0.674683 0.650024 1441494875 0.294128 0.189026 -0.674683 0.650024 1441494875 0.294128 0.189026 -0.674683 0.650024 1441494875 0.294128 0.189026 -0.674683 0.650024 1441494875 0.294128 0.189026 -0.674683 0.650024 1441494875 0.294128 0.189026 -0.674683 0.650024 1441494875 0.341248 0.146484 -0.681152 0.630920 1441494875 0.341248 0.146484 -0.681152 0.630920 1441494875 0.341248 0.146484 -0.681152 0.630920 1441494875 0.341248 0.146484 -0.681152 0.630920 1441494875 0.341248 0.146484 -0.681152 0.630920 1441494875 0.341248 0.146484 -0.681152 0.630920 1441494875 0.396545 0.093750 -0.686707 0.601990 1441494875 0.396545 0.093750 -0.686707 0.601990 1441494875 0.396545 0.093750 -0.686707 0.601990 1441494875 0.396545 0.093750 -0.686707 0.601990 1441494875 0.396545 0.093750 -0.686707 0.601990 1441494875 0.396545 0.093750 -0.686707 0.601990 1441494875 0.456238 0.030273 -0.687683 0.563904 1441494875 0.456238 0.030273 -0.687683 0.563904 1441494875 0.456238 0.030273 -0.687683 0.563904 1441494875 0.456238 0.030273 -0.687683 0.563904 1441494875 0.456238 0.030273 -0.687683 0.563904 1441494875 0.456238 0.030273 -0.687683 0.563904 1441494875 0.513977 -0.038330 -0.682312 0.518494 1441494875 0.513977 -0.038330 -0.682312 0.518494 1441494875 0.513977 -0.038330 -0.682312 0.518494 1441494875 0.513977 -0.038330 -0.682312 0.518494 1441494875 0.513977 -0.038330 -0.682312 0.518494 1441494875 0.513977 -0.038330 -0.682312 0.518494 1441494875 0.513977 -0.038330 -0.682312 0.518494 1441494875 0.567444 -0.113098 -0.672546 0.461426 1441494875 0.567444 -0.113098 -0.672546 0.461426 1441494875 0.567444 -0.113098 -0.672546 0.461426 1441494875 0.567444 -0.113098 -0.672546 0.461426 1441494875 0.567444 -0.113098 -0.672546 0.461426 1441494875 0.613037 -0.186890 -0.654663 0.400818 1441494875 0.613037 -0.186890 -0.654663 0.400818 1441494875 0.613037 -0.186890 -0.654663 0.400818 1441494875 0.613037 -0.186890 -0.654663 0.400818 1441494875 0.613037 -0.186890 -0.654663 0.400818 1441494875 0.648804 -0.257935 -0.629578 0.340820 1441494875 0.648804 -0.257935 -0.629578 0.340820 1441494875 0.648804 -0.257935 -0.629578 0.340820 1441494875 0.648804 -0.257935 -0.629578 0.340820 1441494875 0.648804 -0.257935 -0.629578 0.340820 1441494875 0.648804 -0.257935 -0.629578 0.340820 1441494875 0.648804 -0.257935 -0.629578 0.340820 1441494875 0.674194 -0.317383 -0.600525 0.290161 1441494875 0.674194 -0.317383 -0.600525 0.290161 1441494875 0.674194 -0.317383 -0.600525 0.290161 1441494875 0.674194 -0.317383 -0.600525 0.290161 1441494875 0.674194 -0.317383 -0.600525 0.290161 1441494875 0.687378 -0.363342 -0.575562 0.253357 1441494875 0.687378 -0.363342 -0.575562 0.253357 1441494875 0.687378 -0.363342 -0.575562 0.253357 1441494875 0.687378 -0.363342 -0.575562 0.253357 1441494875 0.687378 -0.363342 -0.575562 0.253357 1441494875 0.687378 -0.363342 -0.575562 0.253357 1441494875 0.690369 -0.391235 -0.560913 0.235962 1441494875 0.690369 -0.391235 -0.560913 0.235962 1441494875 0.690369 -0.391235 -0.560913 0.235962 1441494875 0.690369 -0.391235 -0.560913 0.235962 1441494875 0.690369 -0.391235 -0.560913 0.235962 1441494875 0.690369 -0.391235 -0.560913 0.235962 1441494875 0.686279 -0.398315 -0.557312 0.244507 1441494875 0.686279 -0.398315 -0.557312 0.244507 1441494875 0.686279 -0.398315 -0.557312 0.244507 1441494875 0.686279 -0.398315 -0.557312 0.244507 1441494875 0.686279 -0.398315 -0.557312 0.244507 1441494875 0.686279 -0.398315 -0.557312 0.244507 1441494875 0.673462 -0.385071 -0.569397 0.271912 1441494875 0.673462 -0.385071 -0.569397 0.271912 1441494875 0.673462 -0.385071 -0.569397 0.271912 1441494875 0.673462 -0.385071 -0.569397 0.271912 1441494875 0.673462 -0.385071 -0.569397 0.271912 1441494875 0.673462 -0.385071 -0.569397 0.271912 1441494875 0.650085 -0.355774 -0.594971 0.311157 1441494875 0.650085 -0.355774 -0.594971 0.311157 1441494875 0.650085 -0.355774 -0.594971 0.311157 1441494875 0.650085 -0.355774 -0.594971 0.311157 1441494875 0.650085 -0.355774 -0.594971 0.311157 1441494875 0.617004 -0.311523 -0.625854 0.361389 1441494875 0.617004 -0.311523 -0.625854 0.361389 1441494875 0.617004 -0.311523 -0.625854 0.361389 1441494875 0.617004 -0.311523 -0.625854 0.361389 1441494875 0.617004 -0.311523 -0.625854 0.361389 1441494875 0.574341 -0.255859 -0.656616 0.416504 1441494875 0.574341 -0.255859 -0.656616 0.416504 1441494875 0.574341 -0.255859 -0.656616 0.416504 1441494875 0.574341 -0.255859 -0.656616 0.416504 1441494875 0.523193 -0.190186 -0.682495 0.473633 1441494875 0.523193 -0.190186 -0.682495 0.473633 1441494875 0.523193 -0.190186 -0.682495 0.473633 1441494875 0.523193 -0.190186 -0.682495 0.473633 1441494875 0.523193 -0.190186 -0.682495 0.473633 1441494875 0.523193 -0.190186 -0.682495 0.473633 1441494875 0.463379 -0.118958 -0.703308 0.525818 1441494875 0.463379 -0.118958 -0.703308 0.525818 1441494876 0.463379 -0.118958 -0.703308 0.525818 1441494876 0.463379 -0.118958 -0.703308 0.525818 1441494876 0.463379 -0.118958 -0.703308 0.525818 1441494876 0.397827 -0.042358 -0.715759 0.572388 1441494876 0.397827 -0.042358 -0.715759 0.572388 1441494876 0.397827 -0.042358 -0.715759 0.572388 1441494876 0.397827 -0.042358 -0.715759 0.572388 1441494876 0.397827 -0.042358 -0.715759 0.572388 1441494876 0.397827 -0.042358 -0.715759 0.572388 1441494876 0.330811 0.040161 -0.715149 0.614380 1441494876 0.330811 0.040161 -0.715149 0.614380 1441494876 0.330811 0.040161 -0.715149 0.614380 1441494876 0.330811 0.040161 -0.715149 0.614380 1441494876 0.330811 0.040161 -0.715149 0.614380 1441494876 0.330811 0.040161 -0.715149 0.614380 1441494876 0.268372 0.113403 -0.706421 0.645081 1441494876 0.268372 0.113403 -0.706421 0.645081 1441494876 0.268372 0.113403 -0.706421 0.645081 1441494876 0.268372 0.113403 -0.706421 0.645081 1441494876 0.268372 0.113403 -0.706421 0.645081 1441494876 0.214661 0.170166 -0.697510 0.662170 1441494876 0.214661 0.170166 -0.697510 0.662170 1441494876 0.214661 0.170166 -0.697510 0.662170 1441494876 0.214661 0.170166 -0.697510 0.662170 1441494876 0.214661 0.170166 -0.697510 0.662170 1441494876 0.214661 0.170166 -0.697510 0.662170 1441494876 0.174316 0.218262 -0.681458 0.676453 1441494876 0.174316 0.218262 -0.681458 0.676453 1441494876 0.174316 0.218262 -0.681458 0.676453 1441494876 0.174316 0.218262 -0.681458 0.676453 1441494876 0.174316 0.218262 -0.681458 0.676453 1441494876 0.174316 0.218262 -0.681458 0.676453 1441494876 0.153992 0.252563 -0.665222 0.685547 1441494876 0.153992 0.252563 -0.665222 0.685547 1441494876 0.153992 0.252563 -0.665222 0.685547 1441494876 0.153992 0.252563 -0.665222 0.685547 1441494876 0.153992 0.252563 -0.665222 0.685547 1441494876 0.153992 0.252563 -0.665222 0.685547 1441494876 0.155640 0.268188 -0.660889 0.683411 1441494876 0.155640 0.268188 -0.660889 0.683411 1441494876 0.155640 0.268188 -0.660889 0.683411 1441494876 0.155640 0.268188 -0.660889 0.683411 1441494876 0.155640 0.268188 -0.660889 0.683411 1441494876 0.172913 0.263489 -0.663757 0.678284 1441494876 0.172913 0.263489 -0.663757 0.678284 1441494876 0.172913 0.263489 -0.663757 0.678284 1441494876 0.172913 0.263489 -0.663757 0.678284 1441494876 0.172913 0.263489 -0.663757 0.678284 1441494876 0.172913 0.263489 -0.663757 0.678284 1441494876 0.203979 0.242004 -0.667847 0.673645 1441494876 0.203979 0.242004 -0.667847 0.673645 1441494876 0.203979 0.242004 -0.667847 0.673645 1441494876 0.203979 0.242004 -0.667847 0.673645 1441494876 0.203979 0.242004 -0.667847 0.673645 1441494876 0.203979 0.242004 -0.667847 0.673645 1441494876 0.248779 0.207520 -0.673767 0.664124 1441494876 0.248779 0.207520 -0.673767 0.664124 1441494876 0.248779 0.207520 -0.673767 0.664124 1441494876 0.248779 0.207520 -0.673767 0.664124 1441494876 0.248779 0.207520 -0.673767 0.664124 1441494876 0.248779 0.207520 -0.673767 0.664124 1441494876 0.304016 0.160522 -0.683167 0.644226 1441494876 0.304016 0.160522 -0.683167 0.644226 1441494876 0.304016 0.160522 -0.683167 0.644226 1441494876 0.304016 0.160522 -0.683167 0.644226 1441494876 0.304016 0.160522 -0.683167 0.644226 1441494876 0.304016 0.160522 -0.683167 0.644226 1441494876 0.364258 0.102783 -0.690857 0.616028 1441494876 0.364258 0.102783 -0.690857 0.616028 1441494876 0.364258 0.102783 -0.690857 0.616028 1441494876 0.364258 0.102783 -0.690857 0.616028 1441494876 0.364258 0.102783 -0.690857 0.616028 1441494876 0.364258 0.102783 -0.690857 0.616028 1441494876 0.429077 0.036438 -0.693298 0.577759 1441494876 0.429077 0.036438 -0.693298 0.577759 1441494876 0.429077 0.036438 -0.693298 0.577759 1441494876 0.429077 0.036438 -0.693298 0.577759 1441494876 0.429077 0.036438 -0.693298 0.577759 1441494876 0.493774 -0.038269 -0.688965 0.529236 1441494876 0.493774 -0.038269 -0.688965 0.529236 1441494876 0.493774 -0.038269 -0.688965 0.529236 1441494876 0.493774 -0.038269 -0.688965 0.529236 1441494876 0.493774 -0.038269 -0.688965 0.529236 1441494876 0.493774 -0.038269 -0.688965 0.529236 1441494876 0.493774 -0.038269 -0.688965 0.529236 1441494876 0.553162 -0.115112 -0.674927 0.474609 1441494876 0.553162 -0.115112 -0.674927 0.474609 1441494876 0.553162 -0.115112 -0.674927 0.474609 1441494876 0.553162 -0.115112 -0.674927 0.474609 1441494876 0.553162 -0.115112 -0.674927 0.474609 1441494876 0.602966 -0.194031 -0.656372 0.409729 1441494876 0.602966 -0.194031 -0.656372 0.409729 1441494876 0.602966 -0.194031 -0.656372 0.409729 1441494876 0.602966 -0.194031 -0.656372 0.409729 1441494876 0.602966 -0.194031 -0.656372 0.409729 1441494876 0.602966 -0.194031 -0.656372 0.409729 1441494876 0.640991 -0.268677 -0.631287 0.344116 1441494876 
0.380615 0.038635 -0.714600 0.585632 1441494882 0.380615 0.038635 -0.714600 0.585632 1441494882 0.380615 0.038635 -0.714600 0.585632 1441494882 0.338318 0.081116 -0.715881 0.605408 1441494882 0.338318 0.081116 -0.715881 0.605408 1441494882 0.338318 0.081116 -0.715881 0.605408 1441494882 0.338318 0.081116 -0.715881 0.605408 1441494882 0.338318 0.081116 -0.715881 0.605408 1441494882 0.338318 0.081116 -0.715881 0.605408 1441494882 0.290405 0.128174 -0.714722 0.623169 1441494882 0.290405 0.128174 -0.714722 0.623169 1441494882 0.290405 0.128174 -0.714722 0.623169 1441494882 0.290405 0.128174 -0.714722 0.623169 1441494882 0.290405 0.128174 -0.714722 0.623169 1441494882 0.290405 0.128174 -0.714722 0.623169 1441494882 0.240356 0.177063 -0.709656 0.638184 1441494882 0.240356 0.177063 -0.709656 0.638184 1441494882 0.240356 0.177063 -0.709656 0.638184 1441494882 0.240356 0.177063 -0.709656 0.638184 1441494882 0.240356 0.177063 -0.709656 0.638184 1441494882 0.192871 0.223450 -0.701538 0.648560 1441494882 0.192871 0.223450 -0.701538 0.648560 1441494882 0.192871 0.223450 -0.701538 0.648560 1441494882 0.192871 0.223450 -0.701538 0.648560 1441494882 0.192871 0.223450 -0.701538 0.648560 1441494882 0.192871 0.223450 -0.701538 0.648560 1441494882 0.150757 0.263000 -0.691589 0.655579 1441494882 0.150757 0.263000 -0.691589 0.655579 1441494882 0.150757 0.263000 -0.691589 0.655579 1441494882 0.150757 0.263000 -0.691589 0.655579 1441494882 0.150757 0.263000 -0.691589 0.655579 1441494882 0.150757 0.263000 -0.691589 0.655579 1441494882 0.118652 0.293945 -0.674805 0.666443 1441494882 0.118652 0.293945 -0.674805 0.666443 1441494882 0.118652 0.293945 -0.674805 0.666443 1441494882 0.118652 0.293945 -0.674805 0.666443 1441494882 0.118652 0.293945 -0.674805 0.666443 1441494882 0.106323 0.312866 -0.656433 0.678162 1441494882 0.106323 0.312866 -0.656433 0.678162 1441494882 0.106323 0.312866 -0.656433 0.678162 1441494882 0.106323 0.312866 -0.656433 0.678162 1441494882 0.106323 0.312866 -0.656433 0.678162 1441494882 0.106323 0.312866 -0.656433 0.678162 1441494882 0.115112 0.315918 -0.649414 0.682007 1441494882 0.115112 0.315918 -0.649414 0.682007 1441494882 0.115112 0.315918 -0.649414 0.682007 1441494882 0.115112 0.315918 -0.649414 0.682007 1441494882 0.115112 0.315918 -0.649414 0.682007 1441494882 0.115112 0.315918 -0.649414 0.682007 1441494882 0.140747 0.302734 -0.653809 0.678955 1441494882 0.140747 0.302734 -0.653809 0.678955 1441494882 0.140747 0.302734 -0.653809 0.678955 1441494882 0.140747 0.302734 -0.653809 0.678955 1441494882 0.140747 0.302734 -0.653809 0.678955 1441494882 0.140747 0.302734 -0.653809 0.678955 1441494882 0.179077 0.275940 -0.662292 0.673157 1441494882 0.179077 0.275940 -0.662292 0.673157 1441494882 0.179077 0.275940 -0.662292 0.673157 1441494882 0.179077 0.275940 -0.662292 0.673157 1441494882 0.179077 0.275940 -0.662292 0.673157 1441494882 0.229126 0.238220 -0.671936 0.662720 1441494882 0.229126 0.238220 -0.671936 0.662720 1441494882 0.229126 0.238220 -0.671936 0.662720 1441494882 0.229126 0.238220 -0.671936 0.662720 1441494882 0.229126 0.238220 -0.671936 0.662720 1441494882 0.229126 0.238220 -0.671936 0.662720 1441494882 0.287231 0.190186 -0.683289 0.643738 1441494882 0.287231 0.190186 -0.683289 0.643738 1441494882 0.287231 0.190186 -0.683289 0.643738 1441494882 0.287231 0.190186 -0.683289 0.643738 1441494882 0.287231 0.190186 -0.683289 0.643738 1441494882 0.350342 0.132507 -0.692017 0.617065 1441494882 0.350342 0.132507 -0.692017 0.617065 1441494882 0.350342 0.132507 -0.692017 0.617065 1441494882 0.350342 0.132507 -0.692017 0.617065 1441494882 0.350342 0.132507 -0.692017 0.617065 1441494882 0.350342 0.132507 -0.692017 0.617065 1441494882 0.415100 0.068481 -0.695435 0.582520 1441494882 0.415100 0.068481 -0.695435 0.582520 1441494882 0.415100 0.068481 -0.695435 0.582520 1441494882 0.415100 0.068481 -0.695435 0.582520 1441494882 0.415100 0.068481 -0.695435 0.582520 1441494882 0.415100 0.068481 -0.695435 0.582520 1441494882 0.479065 -0.002808 -0.695251 0.535828 1441494882 0.479065 -0.002808 -0.695251 0.535828 1441494882 0.479065 -0.002808 -0.695251 0.535828 1441494882 0.479065 -0.002808 -0.695251 0.535828 1441494882 0.479065 -0.002808 -0.695251 0.535828 1441494882 0.479065 -0.002808 -0.695251 0.535828 1441494882 0.535950 -0.077332 -0.690002 0.480286 1441494882 0.535950 -0.077332 -0.690002 0.480286 1441494883 0.535950 -0.077332 -0.690002 0.480286 1441494883 0.535950 -0.077332 -0.690002 0.480286 1441494883 0.535950 -0.077332 -0.690002 0.480286 1441494883 0.535950 -0.077332 -0.690002 0.480286 1441494883 0.582031 -0.149475 -0.677979 0.423340 1441494883 0.582031 -0.149475 -0.677979 0.423340 1441494883 0.582031 -0.149475 -0.677979 0.423340 1441494883 0.582031 -0.149475 -0.677979 0.423340 1441494883 0.582031 -0.149475 -0.677979 0.423340 1441494883 0.617676 -0.218506 -0.658447 0.370361 1441494883 0.617676 -0.218506 -0.658447 0.370361 1441494883 0.617676 -0.218506 -0.658447 0.370361 1441494883 0.617676 -0.218506 -0.658447 0.370361 1441494883 0.617676 -0.218506 -0.658447 0.370361 1441494883 0.617676 -0.218506 -0.658447 0.370361 1441494883 0.617676 -0.218506 -0.658447 0.370361 1441494883 0.644104 -0.280273 -0.633240 0.324890 1441494883 0.644104 -0.280273 -0.633240 0.324890 1441494883 0.644104 -0.280273 -0.633240 0.324890 1441494883 0.644104 -0.280273 -0.633240 0.324890 1441494883 0.644104 -0.280273 -0.633240 0.324890 1441494883 0.664185 -0.325378 -0.606934 0.290833 1441494883 0.664185 -0.325378 -0.606934 0.290833 1441494883 0.664185 -0.325378 -0.606934 0.290833 1441494883 0.664185 -0.325378 -0.606934 0.290833 1441494883 0.664185 -0.325378 -0.606934 0.290833 1441494883 0.664185 -0.325378 -0.606934 0.290833 1441494883 0.675476 -0.358215 -0.587219 0.265747 1441494883 0.675476 -0.358215 -0.587219 0.265747 1441494883 0.675476 -0.358215 -0.587219 0.265747 1441494883 0.675476 -0.358215 -0.587219 0.265747 1441494883 0.675476 -0.358215 -0.587219 0.265747 1441494883 0.676331 -0.378906 -0.578064 0.254700 1441494883 0.676331 -0.378906 -0.578064 0.254700 1441494883 0.676331 -0.378906 -0.578064 0.254700 1441494883 0.676331 -0.378906 -0.578064 0.254700 1441494883 0.676331 -0.378906 -0.578064 0.254700 1441494883 0.676331 -0.378906 -0.578064 0.254700 1441494883 0.669617 -0.378845 -0.581055 0.265503 1441494883 0.669617 -0.378845 -0.581055 0.265503 1441494883 0.669617 -0.378845 -0.581055 0.265503 1441494883 0.669617 -0.378845 -0.581055 0.265503 1441494883 0.669617 -0.378845 -0.581055 0.265503 1441494883 0.654175 -0.359497 -0.597961 0.292053 1441494883 0.654175 -0.359497 -0.597961 0.292053 1441494883 0.654175 -0.359497 -0.597961 0.292053 1441494883 0.654175 -0.359497 -0.597961 0.292053 1441494883 0.654175 -0.359497 -0.597961 0.292053 1441494883 0.628479 -0.324646 -0.624939 0.330383 1441494883 0.628479 -0.324646 -0.624939 0.330383 1441494883 0.628479 -0.324646 -0.624939 0.330383 1441494883 0.628479 -0.324646 -0.624939 0.330383 1441494883 0.628479 -0.324646 -0.624939 0.330383 1441494883 0.628479 -0.324646 -0.624939 0.330383 1441494883 0.593323 -0.274231 -0.654358 0.380310 1441494883 0.593323 -0.274231 -0.654358 0.380310 1441494883 0.593323 -0.274231 -0.654358 0.380310 1441494883 0.593323 -0.274231 -0.654358 0.380310 1441494883 0.593323 -0.274231 -0.654358 0.380310 1441494883 0.549011 -0.210632 -0.682007 0.434814 1441494883 0.549011 -0.210632 -0.682007 0.434814 1441494883 0.549011 -0.210632 -0.682007 0.434814 1441494883 0.549011 -0.210632 -0.682007 0.434814 1441494883 0.549011 -0.210632 -0.682007 0.434814 1441494883 0.549011 -0.210632 -0.682007 0.434814 1441494883 0.495911 -0.138977 -0.705322 0.487122 1441494883 0.495911 -0.138977 -0.705322 0.487122 1441494883 0.495911 -0.138977 -0.705322 0.487122 1441494883 0.495911 -0.138977 -0.705322 0.487122 1441494883 0.495911 -0.138977 -0.705322 0.487122 1441494883 0.434753 -0.061707 -0.720642 0.536499 1441494883 0.434753 -0.061707 -0.720642 0.536499 1441494883 0.434753 -0.061707 -0.720642 0.536499 1441494883 0.434753 -0.061707 -0.720642 0.536499 1441494883 0.434753 -0.061707 -0.720642 0.536499 1441494883 0.434753 -0.061707 -0.720642 0.536499 1441494883 0.369873 0.015747 -0.728394 0.576538 1441494883 0.369873 0.015747 -0.728394 0.576538 1441494883 0.369873 0.015747 -0.728394 0.576538 1441494883 0.369873 0.015747 -0.728394 0.576538 1441494883 0.369873 0.015747 -0.728394 0.576538 1441494883 0.369873 0.015747 -0.728394 0.576538 1441494883 0.309082 0.087219 -0.731750 0.601135 1441494883 0.309082 0.087219 -0.731750 0.601135 1441494883 0.309082 0.087219 -0.731750 0.601135 1441494883 0.309082 0.087219 -0.731750 0.601135 1441494883 0.309082 0.087219 -0.731750 0.601135 1441494883 0.309082 0.087219 -0.731750 0.601135 1441494883 0.255920 0.151550 -0.729248 0.616211 1441494883 0.255920 0.151550 -0.729248 0.616211 1441494883 0.255920 0.151550 -0.729248 0.616211 1441494883 0.255920 0.151550 -0.729248 0.616211 1441494883 0.255920 0.151550 -0.729248 0.616211 1441494883 0.210876 0.203674 -0.719116 0.630005 1441494883 0.210876 0.203674 -0.719116 0.630005 1441494883 0.210876 0.203674 -0.719116 0.630005 1441494883 0.210876 0.203674 -0.719116 0.630005 1441494883 0.210876 0.203674 -0.719116 0.630005 1441494883 0.210876 0.203674 -0.719116 0.630005 1441494883 0.178406 0.240234 -0.702759 0.645447 1441494883 0.178406 0.240234 -0.702759 0.645447 1441494883 0.178406 0.240234 -0.702759 0.645447 1441494884 0.178406 0.240234 -0.702759 0.645447 1441494884 0.178406 0.240234 -0.702759 0.645447 1441494884 0.166443 0.261719 -0.687256 0.656860 1441494884 0.166443 0.261719 -0.687256 0.656860 1441494884 0.166443 0.261719 -0.687256 0.656860 1441494884 0.166443 0.261719 -0.687256 0.656860 1441494884 0.166443 0.261719 -0.687256 0.656860 1441494884 0.166443 0.261719 -0.687256 0.656860 1441494884 0.175903 0.266602 -0.681213 0.658752 1441494884 0.175903 0.266602 -0.681213 0.658752 1441494884 0.175903 0.266602 -0.681213 0.658752 1441494884 0.175903 0.266602 -0.681213 0.658752 1441494884 0.175903 0.266602 -0.681213 0.658752 1441494884 0.175903 0.266602 -0.681213 0.658752 1441494884 0.203613 0.251831 -0.683777 0.653870 1441494884 0.203613 0.251831 -0.683777 0.653870 1441494884 0.203613 0.251831 -0.683777 0.653870 1441494884 0.203613 0.251831 -0.683777 0.653870 1441494884 0.203613 0.251831 -0.683777 0.653870 1441494884 0.243591 0.220398 -0.689087 0.645935 1441494884 0.243591 0.220398 -0.689087 0.645935 1441494884 0.243591 0.220398 -0.689087 0.645935 1441494884 0.243591 0.220398 -0.689087 0.645935 1441494884 0.243591 0.220398 -0.689087 0.645935 1441494884 0.243591 0.220398 -0.689087 0.645935 1441494884 0.292725 0.176636 -0.696533 0.630798 1441494884 0.292725 0.176636 -0.696533 0.630798 1441494884 0.292725 0.176636 -0.696533 0.630798 1441494884 0.292725 0.176636 -0.696533 0.630798 1441494884 0.292725 0.176636 -0.696533 0.630798 1441494884 0.348450 0.123779 -0.702332 0.608276 1441494884 0.348450 0.123779 -0.702332 0.608276 1441494884 0.348450 0.123779 -0.702332 0.608276 1441494884 0.348450 0.123779 -0.702332 0.608276 1441494884 0.348450 0.123779 -0.702332 0.608276 1441494884 0.348450 0.123779 -0.702332 0.608276 1441494884 0.407898 0.063965 -0.704407 0.577332 1441494884 0.407898 0.063965 -0.704407 0.577332 1441494884 0.407898 0.063965 -0.704407 0.577332 1441494884 0.407898 0.063965 -0.704407 0.577332 1441494884 0.407898 0.063965 -0.704407 0.577332 1441494884 0.468201 -0.002136 -0.703369 0.534851 1441494884 0.468201 -0.002136 -0.703369 0.534851 1441494884 0.468201 -0.002136 -0.703369 0.534851 1441494884 0.468201 -0.002136 -0.703369 0.534851 1441494884 0.468201 -0.002136 -0.703369 0.534851 1441494884 0.468201 -0.002136 -0.703369 0.534851 1441494884 0.523926 -0.073242 -0.696472 0.484802 1441494884 0.523926 -0.073242 -0.696472 0.484802 1441494884 0.523926 -0.073242 -0.696472 0.484802 1441494884 0.523926 -0.073242 -0.696472 0.484802 1441494884 0.523926 -0.073242 -0.696472 0.484802 1441494884 0.571167 -0.145996 -0.683716 0.430054 1441494884 0.571167 -0.145996 -0.683716 0.430054 1441494884 0.571167 -0.145996 -0.683716 0.430054 1441494884 0.571167 -0.145996 -0.683716 0.430054 1441494884 0.571167 -0.145996 -0.683716 0.430054 1441494884 0.571167 -0.145996 -0.683716 0.430054 1441494884 0.608643 -0.214355 -0.663940 0.377869 1441494884 0.608643 -0.214355 -0.663940 0.377869 1441494884 0.608643 -0.214355 -0.663940 0.377869 1441494884 0.608643 -0.214355 -0.663940 0.377869 1441494884 0.608643 -0.214355 -0.663940 0.377869 1441494884 0.608643 -0.214355 -0.663940 0.377869 1441494884 0.638306 -0.271667 -0.638306 0.333679 1441494884 0.638306 -0.271667 -0.638306 0.333679 1441494884 0.638306 -0.271667 -0.638306 0.333679 1441494884 0.638306 -0.271667 -0.638306 0.333679 1441494884 0.638306 -0.271667 -0.638306 0.333679 1441494884 0.638306 -0.271667 -0.638306 0.333679 1441494884 0.658325 -0.316528 -0.613647 0.299866 1441494884 0.658325 -0.316528 -0.613647 0.299866 1441494884 0.658325 -0.316528 -0.613647 0.299866 1441494884 0.658325 -0.316528 -0.613647 0.299866 1441494884 0.658325 -0.316528 -0.613647 0.299866 1441494884 0.658325 -0.316528 -0.613647 0.299866 1441494884 0.665588 -0.350220 -0.596680 0.279907 1441494884 0.665588 -0.350220 -0.596680 0.279907 1441494884 0.665588 -0.350220 -0.596680 0.279907 1441494884 0.665588 -0.350220 -0.596680 0.279907 1441494884 0.665588 -0.350220 -0.596680 0.279907 1441494884 0.662781 -0.361450 -0.592590 0.280945 1441494884 0.662781 -0.361450 -0.592590 0.280945 1441494884 0.662781 -0.361450 -0.592590 0.280945 1441494884 0.662781 -0.361450 -0.592590 0.280945 1441494884 0.662781 -0.361450 -0.592590 0.280945 1441494884 0.652832 -0.348022 -0.602234 0.299988 1441494884 0.652832 -0.348022 -0.602234 0.299988 1441494884 0.652832 -0.348022 -0.602234 0.299988 1441494884 0.652832 -0.348022 -0.602234 0.299988 1441494884 0.633423 -0.319702 -0.622375 0.330383 1441494884 0.633423 -0.319702 -0.622375 0.330383 1441494884 0.633423 -0.319702 -0.622375 0.330383 1441494884 0.633423 -0.319702 -0.622375 0.330383 1441494884 0.633423 -0.319702 -0.622375 0.330383 1441494884 0.604309 -0.280334 -0.646790 0.371338 1441494884 0.604309 -0.280334 -0.646790 0.371338 1441494884 0.604309 -0.280334 -0.646790 0.371338 1441494884 0.604309 -0.280334 -0.646790 0.371338 1441494884 0.604309 -0.280334 -0.646790 0.371338 1441494884 0.604309 -0.280334 -0.646790 0.371338 1441494885 0.566650 -0.230530 -0.670532 0.419678 1441494885 0.566650 -0.230530 -0.670532 0.419678 1441494885 0.566650 -0.230530 -0.670532 0.419678 1441494885 0.566650 -0.230530 -0.670532 0.419678 1441494885 0.566650 -0.230530 -0.670532 0.419678 1441494885 0.522095 -0.170898 -0.690186 0.471008 1441494885 0.522095 -0.170898 -0.690186 0.471008 1441494885 0.522095 -0.170898 -0.690186 0.471008 1441494885 0.522095 -0.170898 -0.690186 0.471008 1441494885 0.522095 -0.170898 -0.690186 0.471008 1441494885 0.470642 -0.104675 -0.704163 0.521240 1441494885 0.470642 -0.104675 -0.704163 0.521240 1441494885 0.470642 -0.104675 -0.704163 0.521240 1441494885 0.470642 -0.104675 -0.704163 0.521240 1441494885 0.470642 -0.104675 -0.704163 0.521240 1441494885 0.470642 -0.104675 -0.704163 0.521240 1441494885 0.414368 -0.033936 -0.711609 0.566345 1441494885 0.414368 -0.033936 -0.711609 0.566345 1441494885 0.414368 -0.033936 -0.711609 0.566345 1441494885 0.414368 -0.033936 -0.711609 0.566345 1441494885 0.414368 -0.033936 -0.711609 0.566345 1441494885 0.414368 -0.033936 -0.711609 0.566345 1441494885 0.356750 0.037415 -0.712158 0.603455 1441494885 0.356750 0.037415 -0.712158 0.603455 1441494885 0.356750 0.037415 -0.712158 0.603455 1441494885 0.356750 0.037415 -0.712158 0.603455 1441494885 0.356750 0.037415 -0.712158 0.603455 1441494885 0.302734 0.102478 -0.708496 0.629150 1441494885 0.302734 0.102478 -0.708496 0.629150 1441494885 0.302734 0.102478 -0.708496 0.629150 1441494885 0.302734 0.102478 -0.708496 0.629150 1441494885 0.302734 0.102478 -0.708496 0.629150 1441494885 0.302734 0.102478 -0.708496 0.629150 1441494885 0.256470 0.156311 -0.704529 0.642944 1441494885 0.256470 0.156311 -0.704529 0.642944 1441494885 0.256470 0.156311 -0.704529 0.642944 1441494885 0.256470 0.156311 -0.704529 0.642944 1441494885 0.256470 0.156311 -0.704529 0.642944 1441494885 0.256470 0.156311 -0.704529 0.642944 1441494885 0.221375 0.198547 -0.696899 0.652588 1441494885 0.221375 0.198547 -0.696899 0.652588 1441494885 0.221375 0.198547 -0.696899 0.652588 1441494885 0.221375 0.198547 -0.696899 0.652588 1441494885 0.221375 0.198547 -0.696899 0.652588 1441494885 0.202881 0.225586 -0.686646 0.660645 1441494885 0.202881 0.225586 -0.686646 0.660645 1441494885 0.202881 0.225586 -0.686646 0.660645 1441494885 0.202881 0.225586 -0.686646 0.660645 1441494885 0.202881 0.225586 -0.686646 0.660645 1441494885 0.202881 0.236389 -0.679138 0.664612 1441494885 0.202881 0.236389 -0.679138 0.664612 1441494885 0.202881 0.236389 -0.679138 0.664612 1441494885 0.202881 0.236389 -0.679138 0.664612 1441494885 0.202881 0.236389 -0.679138 0.664612 1441494885 0.202881 0.236389 -0.679138 0.664612 1441494885 0.221069 0.229065 -0.679260 0.661255 1441494885 0.221069 0.229065 -0.679260 0.661255 1441494885 0.221069 0.229065 -0.679260 0.661255 1441494885 0.221069 0.229065 -0.679260 0.661255 1441494885 0.221069 0.229065 -0.679260 0.661255 1441494885 0.221069 0.229065 -0.679260 0.661255 1441494885 0.252869 0.205811 -0.684021 0.652527 1441494885 0.252869 0.205811 -0.684021 0.652527 1441494885 0.252869 0.205811 -0.684021 0.652527 1441494885 0.252869 0.205811 -0.684021 0.652527 1441494885 0.294800 0.169617 -0.691223 0.637573 1441494885 0.294800 0.169617 -0.691223 0.637573 1441494885 0.294800 0.169617 -0.691223 0.637573 1441494885 0.294800 0.169617 -0.691223 0.637573 1441494885 0.294800 0.169617 -0.691223 0.637573 1441494885 0.344299 0.123352 -0.696533 0.617310 1441494885 0.344299 0.123352 -0.696533 0.617310 1441494885 0.344299 0.123352 -0.696533 0.617310 1441494885 0.344299 0.123352 -0.696533 0.617310 1441494885 0.344299 0.123352 -0.696533 0.617310 1441494885 0.344299 0.123352 -0.696533 0.617310 1441494885 0.398804 0.068665 -0.698547 0.590149 1441494885 0.398804 0.068665 -0.698547 0.590149 1441494885 0.398804 0.068665 -0.698547 0.590149 1441494885 0.398804 0.068665 -0.698547 0.590149 1441494885 0.398804 0.068665 -0.698547 0.590149 1441494885 0.398804 0.068665 -0.698547 0.590149 1441494885 0.455383 0.007568 -0.696960 0.553894 1441494885 0.455383 0.007568 -0.696960 0.553894 1441494885 0.455383 0.007568 -0.696960 0.553894 1441494885 0.455383 0.007568 -0.696960 0.553894 1441494885 0.455383 0.007568 -0.696960 0.553894 1441494885 0.455383 0.007568 -0.696960 0.553894 1441494885 0.511475 -0.060120 -0.691223 0.506897 1441494885 0.511475 -0.060120 -0.691223 0.506897 1441494885 0.511475 -0.060120 -0.691223 0.506897 1441494885 0.511475 -0.060120 -0.691223 0.506897 1441494885 0.511475 -0.060120 -0.691223 0.506897 1441494885 0.562378 -0.129028 -0.679260 0.453552 1441494885 0.562378 -0.129028 -0.679260 0.453552 1441494885 0.562378 -0.129028 -0.679260 0.453552 1441494885 0.562378 -0.129028 -0.679260 0.453552 1441494885 0.562378 -0.129028 -0.679260 0.453552 1441494885 0.604980 -0.195313 -0.661255 0.398193 1441494886 0.604980 -0.195313 -0.661255 0.398193 1441494886 0.604980 -0.195313 -0.661255 0.398193 1441494886 0.604980 -0.195313 -0.661255 0.398193 1441494886 0.604980 -0.195313 -0.661255 0.398193 1441494886 0.604980 -0.195313 -0.661255 0.398193 1441494886 0.636536 -0.259460 -0.639648 0.343994 1441494886 0.636536 -0.259460 -0.639648 0.343994 1441494886 0.636536 -0.259460 -0.639648 0.343994 1441494886 0.636536 -0.259460 -0.639648 0.343994 1441494886 0.636536 -0.259460 -0.639648 0.343994 1441494886 0.657715 -0.311157 -0.614258 0.305359 1441494886 0.657715 -0.311157 -0.614258 0.305359 1441494886 0.657715 -0.311157 -0.614258 0.305359 1441494886 0.657715 -0.311157 -0.614258 0.305359 1441494886 0.657715 -0.311157 -0.614258 0.305359 1441494886 0.670410 -0.345276 -0.593201 0.281921 1441494886 0.670410 -0.345276 -0.593201 0.281921 1441494886 0.670410 -0.345276 -0.593201 0.281921 1441494886 0.670410 -0.345276 -0.593201 0.281921 1441494886 0.670410 -0.345276 -0.593201 0.281921 1441494886 0.671448 -0.364258 -0.585388 0.271606 1441494886 0.671448 -0.364258 -0.585388 0.271606 1441494886 0.671448 -0.364258 -0.585388 0.271606 1441494886 0.671448 -0.364258 -0.585388 0.271606 1441494886 0.671448 -0.364258 -0.585388 0.271606 1441494886 0.661987 -0.365784 -0.590637 0.281372 1441494886 0.661987 -0.365784 -0.590637 0.281372 1441494886 0.661987 -0.365784 -0.590637 0.281372 1441494886 0.661987 -0.365784 -0.590637 0.281372 1441494886 0.661987 -0.365784 -0.590637 0.281372 1441494886 0.661987 -0.365784 -0.590637 0.281372 1441494886 0.646057 -0.347656 -0.605225 0.308960 1441494886 0.646057 -0.347656 -0.605225 0.308960 1441494886 0.646057 -0.347656 -0.605225 0.308960 1441494886 0.646057 -0.347656 -0.605225 0.308960 1441494886 0.646057 -0.347656 -0.605225 0.308960 1441494886 0.621399 -0.316223 -0.627258 0.347046 1441494886 0.621399 -0.316223 -0.627258 0.347046 1441494886 0.621399 -0.316223 -0.627258 0.347046 1441494886 0.621399 -0.316223 -0.627258 0.347046 1441494886 0.621399 -0.316223 -0.627258 0.347046 1441494886 0.621399 -0.316223 -0.627258 0.347046 1441494886 0.588623 -0.273132 -0.651367 0.393188 1441494886 0.588623 -0.273132 -0.651367 0.393188 1441494886 0.588623 -0.273132 -0.651367 0.393188 1441494886 0.588623 -0.273132 -0.651367 0.393188 1441494886 0.588623 -0.273132 -0.651367 0.393188 1441494886 0.547791 -0.220520 -0.674988 0.442322 1441494886 0.547791 -0.220520 -0.674988 0.442322 1441494886 0.547791 -0.220520 -0.674988 0.442322 1441494886 0.547791 -0.220520 -0.674988 0.442322 1441494886 0.547791 -0.220520 -0.674988 0.442322 1441494886 0.500305 -0.159241 -0.693787 0.492920 1441494886 0.500305 -0.159241 -0.693787 0.492920 1441494886 0.500305 -0.159241 -0.693787 0.492920 1441494886 0.500305 -0.159241 -0.693787 0.492920 1441494886 0.500305 -0.159241 -0.693787 0.492920 1441494886 0.448181 -0.090393 -0.706970 0.539551 1441494886 0.448181 -0.090393 -0.706970 0.539551 1441494886 0.448181 -0.090393 -0.706970 0.539551 1441494886 0.448181 -0.090393 -0.706970 0.539551 1441494886 0.448181 -0.090393 -0.706970 0.539551 1441494886 0.448181 -0.090393 -0.706970 0.539551 1441494886 0.394836 -0.018372 -0.713318 0.578735 1441494886 0.394836 -0.018372 -0.713318 0.578735 1441494886 0.394836 -0.018372 -0.713318 0.578735 1441494886 0.394836 -0.018372 -0.713318 0.578735 1441494886 0.394836 -0.018372 -0.713318 0.578735 1441494886 0.394836 -0.018372 -0.713318 0.578735 1441494886 0.342407 0.049866 -0.712036 0.610962 1441494886 0.342407 0.049866 -0.712036 0.610962 1441494886 0.342407 0.049866 -0.712036 0.610962 1441494886 0.342407 0.049866 -0.712036 0.610962 1441494886 0.342407 0.049866 -0.712036 0.610962 1441494886 0.342407 0.049866 -0.712036 0.610962 1441494886 0.294983 0.110229 -0.706421 0.633850 1441494886 0.294983 0.110229 -0.706421 0.633850 1441494886 0.294983 0.110229 -0.706421 0.633850 1441494886 0.294983 0.110229 -0.706421 0.633850 1441494886 0.294983 0.110229 -0.706421 0.633850 1441494886 0.294983 0.110229 -0.706421 0.633850 1441494886 0.294983 0.110229 -0.706421 0.633850 1441494886 0.255676 0.161499 -0.695679 0.651550 1441494886 0.255676 0.161499 -0.695679 0.651550 1441494886 0.255676 0.161499 -0.695679 0.651550 1441494886 0.255676 0.161499 -0.695679 0.651550 1441494886 0.230896 0.197693 -0.682617 0.664490 1441494886 0.230896 0.197693 -0.682617 0.664490 1441494886 0.230896 0.197693 -0.682617 0.664490 1441494886 0.230896 0.197693 -0.682617 0.664490 1441494886 0.230896 0.197693 -0.682617 0.664490 1441494886 0.230896 0.197693 -0.682617 0.664490 1441494886 0.219543 0.218994 -0.671265 0.673218 1441494886 0.219543 0.218994 -0.671265 0.673218 1441494886 0.219543 0.218994 -0.671265 0.673218 1441494886 0.219543 0.218994 -0.671265 0.673218 1441494886 0.219543 0.218994 -0.671265 0.673218 1441494886 0.219543 0.218994 -0.671265 0.673218 1441494886 0.226318 0.224915 -0.665955 0.674316 1441494887 0.226318 0.224915 -0.665955 0.674316 1441494887 0.226318 0.224915 -0.665955 0.674316 1441494887 0.226318 0.224915 -0.665955 0.674316 1441494887 0.226318 0.224915 -0.665955 0.674316 1441494887 0.226318 0.224915 -0.665955 0.674316 1441494887 0.247559 0.214661 -0.667725 0.668396 1441494887 0.247559 0.214661 -0.667725 0.668396 1441494887 0.247559 0.214661 -0.667725 0.668396 1441494887 0.247559 0.214661 -0.667725 0.668396 1441494887 0.247559 0.214661 -0.667725 0.668396 1441494887 0.279114 0.190674 -0.671631 0.659241 1441494887 0.279114 0.190674 -0.671631 0.659241 1441494887 0.279114 0.190674 -0.671631 0.659241 1441494887 0.279114 0.190674 -0.671631 0.659241 1441494887 0.279114 0.190674 -0.671631 0.659241 1441494887 0.279114 0.190674 -0.671631 0.659241 1441494887 0.320190 0.155273 -0.675659 0.645630 1441494887 0.320190 0.155273 -0.675659 0.645630 1441494887 0.320190 0.155273 -0.675659 0.645630 1441494887 0.320190 0.155273 -0.675659 0.645630 1441494887 0.320190 0.155273 -0.675659 0.645630 1441494887 0.320190 0.155273 -0.675659 0.645630 1441494887 0.368530 0.109192 -0.678040 0.626526 1441494887 0.368530 0.109192 -0.678040 0.626526 1441494887 0.368530 0.109192 -0.678040 0.626526 1441494887 0.368530 0.109192 -0.678040 0.626526 1441494887 0.368530 0.109192 -0.678040 0.626526 1441494887 0.368530 0.109192 -0.678040 0.626526 1441494887 0.420715 0.052612 -0.678528 0.599792 1441494887 0.420715 0.052612 -0.678528 0.599792 1441494887 0.420715 0.052612 -0.678528 0.599792 1441494887 0.420715 0.052612 -0.678528 0.599792 1441494887 0.420715 0.052612 -0.678528 0.599792 1441494887 0.420715 0.052612 -0.678528 0.599792 1441494887 0.474854 -0.011658 -0.676514 0.562744 1441494887 0.474854 -0.011658 -0.676514 0.562744 1441494887 0.474854 -0.011658 -0.676514 0.562744 1441494887 0.474854 -0.011658 -0.676514 0.562744 1441494887 0.474854 -0.011658 -0.676514 0.562744 1441494887 0.474854 -0.011658 -0.676514 0.562744 1441494887 0.526794 -0.080444 -0.672180 0.513977 1441494887 0.526794 -0.080444 -0.672180 0.513977 1441494887 0.526794 -0.080444 -0.672180 0.513977 1441494887 0.526794 -0.080444 -0.672180 0.513977 1441494887 0.526794 -0.080444 -0.672180 0.513977 1441494887 0.526794 -0.080444 -0.672180 0.513977 1441494887 0.573669 -0.150208 -0.660034 0.461182 1441494887 0.573669 -0.150208 -0.660034 0.461182 1441494887 0.573669 -0.150208 -0.660034 0.461182 1441494887 0.573669 -0.150208 -0.660034 0.461182 1441494887 0.573669 -0.150208 -0.660034 0.461182 1441494887 0.573669 -0.150208 -0.660034 0.461182 1441494887 0.613770 -0.215942 -0.641174 0.406921 1441494887 0.613770 -0.215942 -0.641174 0.406921 1441494887 0.613770 -0.215942 -0.641174 0.406921 1441494887 0.613770 -0.215942 -0.641174 0.406921 1441494887 0.613770 -0.215942 -0.641174 0.406921 1441494887 0.613770 -0.215942 -0.641174 0.406921 1441494887 0.644714 -0.275452 -0.618774 0.354370 1441494887 0.644714 -0.275452 -0.618774 0.354370 1441494887 0.644714 -0.275452 -0.618774 0.354370 1441494887 0.644714 -0.275452 -0.618774 0.354370 1441494887 0.644714 -0.275452 -0.618774 0.354370 1441494887 0.664490 -0.324646 -0.596985 0.310852 1441494887 0.664490 -0.324646 -0.596985 0.310852 1441494887 0.664490 -0.324646 -0.596985 0.310852 1441494887 0.664490 -0.324646 -0.596985 0.310852 1441494887 0.664490 -0.324646 -0.596985 0.310852 1441494887 0.664490 -0.324646 -0.596985 0.310852 1441494887 0.672729 -0.361328 -0.581299 0.281006 1441494887 0.672729 -0.361328 -0.581299 0.281006 1441494887 0.672729 -0.361328 -0.581299 0.281006 1441494887 0.670044 -0.382263 -0.575378 0.271851 1441494887 0.670044 -0.382263 -0.575378 0.271851 1441494887 0.670044 -0.382263 -0.575378 0.271851 1441494887 0.670044 -0.382263 -0.575378 0.271851 1441494887 0.670044 -0.382263 -0.575378 0.271851 1441494887 0.670044 -0.382263 -0.575378 0.271851 1441494887 0.662354 -0.378601 -0.579956 0.285645 1441494887 0.662354 -0.378601 -0.579956 0.285645 1441494887 0.662354 -0.378601 -0.579956 0.285645 1441494887 0.662354 -0.378601 -0.579956 0.285645 1441494887 0.662354 -0.378601 -0.579956 0.285645 1441494887 0.662354 -0.378601 -0.579956 0.285645 1441494887 0.646423 -0.360901 -0.596069 0.310730 1441494887 0.646423 -0.360901 -0.596069 0.310730 1441494887 0.646423 -0.360901 -0.596069 0.310730 1441494887 0.646423 -0.360901 -0.596069 0.310730 1441494887 0.646423 -0.360901 -0.596069 0.310730 1441494887 0.623230 -0.330383 -0.617493 0.348022 1441494887 0.623230 -0.330383 -0.617493 0.348022 1441494887 0.623230 -0.330383 -0.617493 0.348022 1441494887 0.623230 -0.330383 -0.617493 0.348022 1441494887 0.623230 -0.330383 -0.617493 0.348022 1441494887 0.593445 -0.288635 -0.640381 0.393005 1441494887 0.593445 -0.288635 -0.640381 0.393005 1441494887 0.593445 -0.288635 -0.640381 0.393005 1441494887 0.593445 -0.288635 -0.640381 0.393005 1441494887 0.593445 -0.288635 -0.640381 0.393005 1441494887 0.593445 -0.288635 -0.640381 0.393005 1441494887 0.557190 -0.237610 -0.662476 0.440735 1441494888 0.557190 -0.237610 -0.662476 0.440735 1441494888 0.557190 -0.237610 -0.662476 0.440735 1441494888 0.557190 -0.237610 -0.662476 0.440735 1441494888 0.557190 -0.237610 -0.662476 0.440735 1441494888 0.514648 -0.180786 -0.682495 0.486450 1441494888 0.514648 -0.180786 -0.682495 0.486450 1441494888 0.514648 -0.180786 -0.682495 0.486450 1441494888 0.514648 -0.180786 -0.682495 0.486450 1441494888 0.514648 -0.180786 -0.682495 0.486450 1441494888 0.514648 -0.180786 -0.682495 0.486450 1441494888 0.466736 -0.120911 -0.698120 0.529297 1441494888 0.466736 -0.120911 -0.698120 0.529297 1441494888 0.466736 -0.120911 -0.698120 0.529297 1441494888 0.466736 -0.120911 -0.698120 0.529297 1441494888 0.466736 -0.120911 -0.698120 0.529297 1441494888 0.415955 -0.057739 -0.707703 0.568115 1441494888 0.415955 -0.057739 -0.707703 0.568115 1441494888 0.415955 -0.057739 -0.707703 0.568115 1441494888 0.415955 -0.057739 -0.707703 0.568115 1441494888 0.415955 -0.057739 -0.707703 0.568115 1441494888 0.415955 -0.057739 -0.707703 0.568115 1441494888 0.415955 -0.057739 -0.707703 0.568115 1441494888 0.364685 0.004639 -0.711487 0.600586 1441494888 0.364685 0.004639 -0.711487 0.600586 1441494888 0.364685 0.004639 -0.711487 0.600586 1441494888 0.364685 0.004639 -0.711487 0.600586 1441494888 0.315796 0.061462 -0.710510 0.625793 1441494888 0.315796 0.061462 -0.710510 0.625793 1441494888 0.315796 0.061462 -0.710510 0.625793 1441494888 0.315796 0.061462 -0.710510 0.625793 1441494888 0.315796 0.061462 -0.710510 0.625793 1441494888 0.315796 0.061462 -0.710510 0.625793 1441494888 0.273132 0.111572 -0.705811 0.644043 1441494888 0.273132 0.111572 -0.705811 0.644043 1441494888 0.273132 0.111572 -0.705811 0.644043 1441494888 0.273132 0.111572 -0.705811 0.644043 1441494888 0.273132 0.111572 -0.705811 0.644043 1441494888 0.273132 0.111572 -0.705811 0.644043 1441494888 0.239868 0.153687 -0.697327 0.657654 1441494888 0.239868 0.153687 -0.697327 0.657654 1441494888 0.239868 0.153687 -0.697327 0.657654 1441494888 0.239868 0.153687 -0.697327 0.657654 1441494888 0.239868 0.153687 -0.697327 0.657654 1441494888 0.239868 0.153687 -0.697327 0.657654 1441494888 0.219604 0.184814 -0.686340 0.668213 1441494888 0.219604 0.184814 -0.686340 0.668213 1441494888 0.219604 0.184814 -0.686340 0.668213 1441494888 0.219604 0.184814 -0.686340 0.668213 1441494888 0.219604 0.184814 -0.686340 0.668213 1441494888 0.219604 0.184814 -0.686340 0.668213 1441494888 0.213928 0.202576 -0.679565 0.671814 1441494888 0.213928 0.202576 -0.679565 0.671814 1441494888 0.213928 0.202576 -0.679565 0.671814 1441494888 0.213928 0.202576 -0.679565 0.671814 1441494888 0.213928 0.202576 -0.679565 0.671814 1441494888 0.221313 0.204895 -0.679321 0.669006 1441494888 0.221313 0.204895 -0.679321 0.669006 1441494888 0.221313 0.204895 -0.679321 0.669006 1441494888 0.221313 0.204895 -0.679321 0.669006 1441494888 0.221313 0.204895 -0.679321 0.669006 1441494888 0.221313 0.204895 -0.679321 0.669006 1441494888 0.221313 0.204895 -0.679321 0.669006 1441494888 0.239258 0.194519 -0.681702 0.663452 1441494888 0.239258 0.194519 -0.681702 0.663452 1441494888 0.239258 0.194519 -0.681702 0.663452 1441494888 0.239258 0.194519 -0.681702 0.663452 1441494888 0.239258 0.194519 -0.681702 0.663452 1441494888 0.266785 0.173462 -0.684570 0.655762 1441494888 0.266785 0.173462 -0.684570 0.655762 1441494888 0.266785 0.173462 -0.684570 0.655762 1441494888 0.266785 0.173462 -0.684570 0.655762 1441494888 0.266785 0.173462 -0.684570 0.655762 1441494888 0.302368 0.143188 -0.687195 0.644836 1441494888 0.302368 0.143188 -0.687195 0.644836 1441494888 0.302368 0.143188 -0.687195 0.644836 1441494888 0.302368 0.143188 -0.687195 0.644836 1441494888 0.302368 0.143188 -0.687195 0.644836 1441494888 0.302368 0.143188 -0.687195 0.644836 1441494888 0.343872 0.105042 -0.690002 0.628113 1441494888 0.343872 0.105042 -0.690002 0.628113 1441494888 0.343872 0.105042 -0.690002 0.628113 1441494888 0.343872 0.105042 -0.690002 0.628113 1441494888 0.343872 0.105042 -0.690002 0.628113 1441494888 0.343872 0.105042 -0.690002 0.628113 1441494888 0.389160 0.060730 -0.691589 0.605408 1441494888 0.389160 0.060730 -0.691589 0.605408 1441494888 0.389160 0.060730 -0.691589 0.605408 1441494888 0.389160 0.060730 -0.691589 0.605408 1441494888 0.389160 0.060730 -0.691589 0.605408 1441494888 0.389160 0.060730 -0.691589 0.605408 1441494888 0.435364 0.011658 -0.689941 0.578125 1441494888 0.435364 0.011658 -0.689941 0.578125 1441494888 0.435364 0.011658 -0.689941 0.578125 1441494888 0.435364 0.011658 -0.689941 0.578125 1441494888 0.435364 0.011658 -0.689941 0.578125 1441494888 0.478943 -0.039551 -0.685242 0.547241 1441494888 0.478943 -0.039551 -0.685242 0.547241 1441494888 0.478943 -0.039551 -0.685242 0.547241 1441494888 0.478943 -0.039551 -0.685242 0.547241 1441494888 0.478943 -0.039551 -0.685242 0.547241 1441494888 0.478943 -0.039551 -0.685242 0.547241 1441494888 0.516968 -0.089111 -0.677795 0.515137 1441494888 0.516968 -0.089111 -0.677795 0.515137 1441494889 0.547607 -0.134644 -0.669312 0.483765 1441494889 0.547607 -0.134644 -0.669312 0.483765 1441494889 0.547607 -0.134644 -0.669312 0.483765 1441494889 0.547607 -0.134644 -0.669312 0.483765 1441494889 0.547607 -0.134644 -0.669312 0.483765 1441494889 0.547607 -0.134644 -0.669312 0.483765 1441494889 0.570007 -0.173218 -0.660217 0.457397 1441494889 0.570007 -0.173218 -0.660217 0.457397 1441494889 0.570007 -0.173218 -0.660217 0.457397 1441494889 0.570007 -0.173218 -0.660217 0.457397 1441494889 0.570007 -0.173218 -0.660217 0.457397 1441494889 
0.432129 -0.018188 -0.697754 0.570984 1441494893 0.432129 -0.018188 -0.697754 0.570984 1441494893 0.402649 0.010559 -0.704956 0.583740 1441494893 0.402649 0.010559 -0.704956 0.583740 1441494893 0.402649 0.010559 -0.704956 0.583740 1441494893 0.402649 0.010559 -0.704956 0.583740 1441494893 0.402649 0.010559 -0.704956 0.583740 1441494893 0.363647 0.050537 -0.711426 0.599243 1441494893 0.363647 0.050537 -0.711426 0.599243 1441494893 0.363647 0.050537 -0.711426 0.599243 1441494893 0.363647 0.050537 -0.711426 0.599243 1441494893 0.363647 0.050537 -0.711426 0.599243 1441494893 0.363647 0.050537 -0.711426 0.599243 1441494893 0.316833 0.100708 -0.713623 0.616638 1441494893 0.316833 0.100708 -0.713623 0.616638 1441494893 0.316833 0.100708 -0.713623 0.616638 1441494893 0.316833 0.100708 -0.713623 0.616638 1441494893 0.316833 0.100708 -0.713623 0.616638 1441494893 0.316833 0.100708 -0.713623 0.616638 1441494893 0.263062 0.155396 -0.708252 0.636353 1441494893 0.263062 0.155396 -0.708252 0.636353 1441494893 0.263062 0.155396 -0.708252 0.636353 1441494893 0.263062 0.155396 -0.708252 0.636353 1441494893 0.263062 0.155396 -0.708252 0.636353 1441494893 0.263062 0.155396 -0.708252 0.636353 1441494893 0.207092 0.210327 -0.698853 0.651489 1441494893 0.207092 0.210327 -0.698853 0.651489 1441494893 0.207092 0.210327 -0.698853 0.651489 1441494893 0.207092 0.210327 -0.698853 0.651489 1441494893 0.207092 0.210327 -0.698853 0.651489 1441494893 0.207092 0.210327 -0.698853 0.651489 1441494893 0.154968 0.261230 -0.685852 0.661316 1441494893 0.154968 0.261230 -0.685852 0.661316 1441494893 0.154968 0.261230 -0.685852 0.661316 1441494893 0.154968 0.261230 -0.685852 0.661316 1441494893 0.154968 0.261230 -0.685852 0.661316 1441494893 0.112061 0.306641 -0.669189 0.667542 1441494893 0.112061 0.306641 -0.669189 0.667542 1441494893 0.112061 0.306641 -0.669189 0.667542 1441494893 0.112061 0.306641 -0.669189 0.667542 1441494893 0.112061 0.306641 -0.669189 0.667542 1441494893 0.112061 0.306641 -0.669189 0.667542 1441494893 0.082642 0.341492 -0.647400 0.676270 1441494893 0.082642 0.341492 -0.647400 0.676270 1441494893 0.082642 0.341492 -0.647400 0.676270 1441494893 0.082642 0.341492 -0.647400 0.676270 1441494893 0.082642 0.341492 -0.647400 0.676270 1441494893 0.082642 0.341492 -0.647400 0.676270 1441494893 0.070618 0.360962 -0.628540 0.685303 1441494893 0.070618 0.360962 -0.628540 0.685303 1441494893 0.070618 0.360962 -0.628540 0.685303 1441494893 0.070618 0.360962 -0.628540 0.685303 1441494893 0.070618 0.360962 -0.628540 0.685303 1441494893 0.070618 0.360962 -0.628540 0.685303 1441494893 0.078674 0.363098 -0.619812 0.691223 1441494893 0.078674 0.363098 -0.619812 0.691223 1441494893 0.078674 0.363098 -0.619812 0.691223 1441494893 0.078674 0.363098 -0.619812 0.691223 1441494893 0.078674 0.363098 -0.619812 0.691223 1441494893 0.108459 0.348022 -0.624939 0.690308 1441494893 0.108459 0.348022 -0.624939 0.690308 1441494893 0.108459 0.348022 -0.624939 0.690308 1441494893 0.108459 0.348022 -0.624939 0.690308 1441494893 0.108459 0.348022 -0.624939 0.690308 1441494893 0.108459 0.348022 -0.624939 0.690308 1441494893 0.153320 0.315857 -0.639709 0.683716 1441494893 0.153320 0.315857 -0.639709 0.683716 1441494893 0.153320 0.315857 -0.639709 0.683716 1441494893 0.153320 0.315857 -0.639709 0.683716 1441494893 0.153320 0.315857 -0.639709 0.683716 1441494893 0.205811 0.271729 -0.654907 0.674438 1441494893 0.205811 0.271729 -0.654907 0.674438 1441494893 0.205811 0.271729 -0.654907 0.674438 1441494893 0.205811 0.271729 -0.654907 0.674438 1441494893 0.205811 0.271729 -0.654907 0.674438 1441494893 0.263306 0.220337 -0.667603 0.660583 1441494893 0.263306 0.220337 -0.667603 0.660583 1441494894 0.263306 0.220337 -0.667603 0.660583 1441494894 0.263306 0.220337 -0.667603 0.660583 1441494894 0.263306 0.220337 -0.667603 0.660583 1441494894 0.263306 0.220337 -0.667603 0.660583 1441494894 0.322998 0.163940 -0.677917 0.639648 1441494894 0.322998 0.163940 -0.677917 0.639648 1441494894 0.322998 0.163940 -0.677917 0.639648 1441494894 0.322998 0.163940 -0.677917 0.639648 1441494894 0.322998 0.163940 -0.677917 0.639648 1441494894 0.322998 0.163940 -0.677917 0.639648 1441494894 0.382202 0.104736 -0.684143 0.612305 1441494894 0.382202 0.104736 -0.684143 0.612305 1441494894 0.382202 0.104736 -0.684143 0.612305 1441494894 0.382202 0.104736 -0.684143 0.612305 1441494894 0.382202 0.104736 -0.684143 0.612305 1441494894 0.382202 0.104736 -0.684143 0.612305 1441494894 0.440063 0.044189 -0.684814 0.579102 1441494894 0.440063 0.044189 -0.684814 0.579102 1441494894 0.440063 0.044189 -0.684814 0.579102 1441494894 0.440063 0.044189 -0.684814 0.579102 1441494894 0.440063 0.044189 -0.684814 0.579102 1441494894 0.440063 0.044189 -0.684814 0.579102 1441494894 0.496033 -0.017212 -0.681580 0.537720 1441494894 0.496033 -0.017212 -0.681580 0.537720 1441494894 0.496033 -0.017212 -0.681580 0.537720 1441494894 0.496033 -0.017212 -0.681580 0.537720 1441494894 0.496033 -0.017212 -0.681580 0.537720 1441494894 0.546936 -0.081055 -0.675171 0.488281 1441494894 0.546936 -0.081055 -0.675171 0.488281 1441494894 0.546936 -0.081055 -0.675171 0.488281 1441494894 0.546936 -0.081055 -0.675171 0.488281 1441494894 0.546936 -0.081055 -0.675171 0.488281 1441494894 0.546936 -0.081055 -0.675171 0.488281 1441494894 0.588684 -0.148926 -0.663757 0.436646 1441494894 0.588684 -0.148926 -0.663757 0.436646 1441494894 0.588684 -0.148926 -0.663757 0.436646 1441494894 0.588684 -0.148926 -0.663757 0.436646 1441494894 0.588684 -0.148926 -0.663757 0.436646 1441494894 0.588684 -0.148926 -0.663757 0.436646 1441494894 0.620728 -0.214172 -0.647522 0.386780 1441494894 0.620728 -0.214172 -0.647522 0.386780 1441494894 0.620728 -0.214172 -0.647522 0.386780 1441494894 0.620728 -0.214172 -0.647522 0.386780 1441494894 0.620728 -0.214172 -0.647522 0.386780 1441494894 0.620728 -0.214172 -0.647522 0.386780 1441494894 0.645752 -0.270203 -0.627136 0.341614 1441494894 0.645752 -0.270203 -0.627136 0.341614 1441494894 0.645752 -0.270203 -0.627136 0.341614 1441494894 0.663208 -0.313904 -0.606018 0.307129 1441494894 0.663208 -0.313904 -0.606018 0.307129 1441494894 0.663208 -0.313904 -0.606018 0.307129 1441494894 0.663208 -0.313904 -0.606018 0.307129 1441494894 0.663208 -0.313904 -0.606018 0.307129 1441494894 0.670837 -0.346680 -0.590881 0.283875 1441494894 0.670837 -0.346680 -0.590881 0.283875 1441494894 0.670837 -0.346680 -0.590881 0.283875 1441494894 0.670837 -0.346680 -0.590881 0.283875 1441494894 0.670837 -0.346680 -0.590881 0.283875 1441494894 0.670837 -0.346680 -0.590881 0.283875 1441494894 0.668762 -0.364685 -0.586426 0.275391 1441494894 0.668762 -0.364685 -0.586426 0.275391 1441494894 0.668762 -0.364685 -0.586426 0.275391 1441494894 0.668762 -0.364685 -0.586426 0.275391 1441494894 0.668762 -0.364685 -0.586426 0.275391 1441494894 0.668762 -0.364685 -0.586426 0.275391 1441494894 0.659912 -0.360901 -0.593628 0.286255 1441494894 0.659912 -0.360901 -0.593628 0.286255 1441494894 0.659912 -0.360901 -0.593628 0.286255 1441494894 0.659912 -0.360901 -0.593628 0.286255 1441494894 0.659912 -0.360901 -0.593628 0.286255 1441494894 0.659912 -0.360901 -0.593628 0.286255 1441494894 0.642822 -0.340637 -0.611694 0.310791 1441494894 0.642822 -0.340637 -0.611694 0.310791 1441494894 0.642822 -0.340637 -0.611694 0.310791 1441494894 0.642822 -0.340637 -0.611694 0.310791 1441494894 0.642822 -0.340637 -0.611694 0.310791 1441494894 0.617432 -0.303650 -0.636230 0.348877 1441494894 0.617432 -0.303650 -0.636230 0.348877 1441494894 0.617432 -0.303650 -0.636230 0.348877 1441494894 0.617432 -0.303650 -0.636230 0.348877 1441494894 0.617432 -0.303650 -0.636230 0.348877 1441494894 0.582764 -0.252258 -0.664307 0.394226 1441494894 0.582764 -0.252258 -0.664307 0.394226 1441494894 0.582764 -0.252258 -0.664307 0.394226 1441494894 0.582764 -0.252258 -0.664307 0.394226 1441494894 0.582764 -0.252258 -0.664307 0.394226 1441494894 0.582764 -0.252258 -0.664307 0.394226 1441494894 0.537842 -0.185974 -0.691345 0.445190 1441494894 0.537842 -0.185974 -0.691345 0.445190 1441494894 0.537842 -0.185974 -0.691345 0.445190 1441494894 0.537842 -0.185974 -0.691345 0.445190 1441494894 0.537842 -0.185974 -0.691345 0.445190 1441494894 0.483948 -0.109131 -0.710999 0.498352 1441494894 0.483948 -0.109131 -0.710999 0.498352 1441494894 0.483948 -0.109131 -0.710999 0.498352 1441494894 0.483948 -0.109131 -0.710999 0.498352 1441494894 0.483948 -0.109131 -0.710999 0.498352 1441494894 0.483948 -0.109131 -0.710999 0.498352 1441494894 0.423645 -0.031067 -0.721130 0.547302 1441494894 0.423645 -0.031067 -0.721130 0.547302 1441494895 0.423645 -0.031067 -0.721130 0.547302 1441494895 0.423645 -0.031067 -0.721130 0.547302 1441494895 0.423645 -0.031067 -0.721130 0.547302 1441494895 0.423645 -0.031067 -0.721130 0.547302 1441494895 0.359558 0.038757 -0.727661 0.582886 1441494895 0.359558 0.038757 -0.727661 0.582886 1441494895 0.359558 0.038757 -0.727661 0.582886 1441494895 0.359558 0.038757 -0.727661 0.582886 1441494895 0.359558 0.038757 -0.727661 0.582886 1441494895 0.359558 0.038757 -0.727661 0.582886 1441494895 0.294556 0.103210 -0.725525 0.613403 1441494895 0.294556 0.103210 -0.725525 0.613403 1441494895 0.294556 0.103210 -0.725525 0.613403 1441494895 0.294556 0.103210 -0.725525 0.613403 1441494895 0.294556 0.103210 -0.725525 0.613403 1441494895 0.234802 0.161194 -0.716187 0.637146 1441494895 0.234802 0.161194 -0.716187 0.637146 1441494895 0.234802 0.161194 -0.716187 0.637146 1441494895 0.234802 0.161194 -0.716187 0.637146 1441494895 0.234802 0.161194 -0.716187 0.637146 1441494895 0.185364 0.208801 -0.703064 0.653992 1441494895 0.185364 0.208801 -0.703064 0.653992 1441494895 0.185364 0.208801 -0.703064 0.653992 1441494895 0.185364 0.208801 -0.703064 0.653992 1441494895 0.185364 0.208801 -0.703064 0.653992 1441494895 0.185364 0.208801 -0.703064 0.653992 1441494895 0.150146 0.246826 -0.686157 0.667603 1441494895 0.150146 0.246826 -0.686157 0.667603 1441494895 0.150146 0.246826 -0.686157 0.667603 1441494895 0.150146 0.246826 -0.686157 0.667603 1441494895 0.133057 0.273132 -0.668518 0.678833 1441494895 0.133057 0.273132 -0.668518 0.678833 1441494895 0.133057 0.273132 -0.668518 0.678833 1441494895 0.133057 0.273132 -0.668518 0.678833 1441494895 0.133057 0.273132 -0.668518 0.678833 1441494895 0.133057 0.273132 -0.668518 0.678833 1441494895 0.135742 0.284058 -0.658569 0.683472 1441494895 0.135742 0.284058 -0.658569 0.683472 1441494895 0.135742 0.284058 -0.658569 0.683472 1441494895 0.135742 0.284058 -0.658569 0.683472 1441494895 0.135742 0.284058 -0.658569 0.683472 1441494895 0.155762 0.276978 -0.659424 0.681274 1441494895 0.155762 0.276978 -0.659424 0.681274 1441494895 0.155762 0.276978 -0.659424 0.681274 1441494895 0.155762 0.276978 -0.659424 0.681274 1441494895 0.155762 0.276978 -0.659424 0.681274 1441494895 0.155762 0.276978 -0.659424 0.681274 1441494895 0.188416 0.254517 -0.665588 0.675781 1441494895 0.188416 0.254517 -0.665588 0.675781 1441494895 0.188416 0.254517 -0.665588 0.675781 1441494895 0.188416 0.254517 -0.665588 0.675781 1441494895 0.188416 0.254517 -0.665588 0.675781 1441494895 0.188416 0.254517 -0.665588 0.675781 1441494895 0.231140 0.219849 -0.675293 0.664978 1441494895 0.231140 0.219849 -0.675293 0.664978 1441494895 0.231140 0.219849 -0.675293 0.664978 1441494895 0.231140 0.219849 -0.675293 0.664978 1441494895 0.231140 0.219849 -0.675293 0.664978 1441494895 0.281067 0.175110 -0.683960 0.650024 1441494895 0.281067 0.175110 -0.683960 0.650024 1441494895 0.281067 0.175110 -0.683960 0.650024 1441494895 0.281067 0.175110 -0.683960 0.650024 1441494895 0.281067 0.175110 -0.683960 0.650024 1441494895 0.281067 0.175110 -0.683960 0.650024 1441494895 0.335144 0.122925 -0.690125 0.629517 1441494895 0.335144 0.122925 -0.690125 0.629517 1441494895 0.335144 0.122925 -0.690125 0.629517 1441494895 0.335144 0.122925 -0.690125 0.629517 1441494895 0.335144 0.122925 -0.690125 0.629517 1441494895 0.391663 0.065979 -0.692383 0.602356 1441494895 0.391663 0.065979 -0.692383 0.602356 1441494895 0.391663 0.065979 -0.692383 0.602356 1441494895 0.391663 0.065979 -0.692383 0.602356 1441494895 0.391663 0.065979 -0.692383 0.602356 1441494895 0.391663 0.065979 -0.692383 0.602356 1441494895 0.447937 0.005249 -0.689880 0.568665 1441494895 0.447937 0.005249 -0.689880 0.568665 1441494895 0.447937 0.005249 -0.689880 0.568665 1441494895 0.447937 0.005249 -0.689880 0.568665 1441494895 0.447937 0.005249 -0.689880 0.568665 1441494895 0.447937 0.005249 -0.689880 0.568665 1441494895 0.501343 -0.057983 -0.683899 0.526855 1441494895 0.501343 -0.057983 -0.683899 0.526855 1441494895 0.501343 -0.057983 -0.683899 0.526855 1441494895 0.501343 -0.057983 -0.683899 0.526855 1441494895 0.501343 -0.057983 -0.683899 0.526855 1441494895 0.549744 -0.121704 -0.673645 0.478699 1441494895 0.549744 -0.121704 -0.673645 0.478699 1441494895 0.549744 -0.121704 -0.673645 0.478699 1441494895 0.549744 -0.121704 -0.673645 0.478699 1441494895 0.549744 -0.121704 -0.673645 0.478699 1441494895 0.549744 -0.121704 -0.673645 0.478699 1441494895 0.590637 -0.184021 -0.659485 0.427002 1441494895 0.590637 -0.184021 -0.659485 0.427002 1441494895 0.590637 -0.184021 -0.659485 0.427002 1441494895 0.590637 -0.184021 -0.659485 0.427002 1441494895 0.590637 -0.184021 -0.659485 0.427002 1441494895 0.622314 -0.242676 -0.641663 0.376953 1441494895 0.622314 -0.242676 -0.641663 0.376953 1441494895 0.622314 -0.242676 -0.641663 0.376953 1441494895 0.622314 -0.242676 -0.641663 0.376953 1441494895 0.622314 -0.242676 -0.641663 0.376953 1441494896 0.622314 -0.242676 -0.641663 0.376953 1441494896 0.644531 -0.292175 -0.622742 0.333801 1441494896 0.644531 -0.292175 -0.622742 0.333801 1441494896 0.644531 -0.292175 -0.622742 0.333801 1441494896 0.644531 -0.292175 -0.622742 0.333801 1441494896 0.644531 -0.292175 -0.622742 0.333801 1441494896 0.659607 -0.324585 -0.604309 0.307251 1441494896 0.659607 -0.324585 -0.604309 0.307251 1441494896 0.659607 -0.324585 -0.604309 0.307251 1441494896 0.659607 -0.324585 -0.604309 0.307251 1441494896 0.659607 -0.324585 -0.604309 0.307251 1441494896 0.659607 -0.324585 -0.604309 0.307251 1441494896 0.665649 -0.342102 -0.594238 0.294434 1441494896 0.665649 -0.342102 -0.594238 0.294434 1441494896 0.665649 -0.342102 -0.594238 0.294434 1441494896 0.665649 -0.342102 -0.594238 0.294434 1441494896 0.665649 -0.342102 -0.594238 0.294434 1441494896 0.665649 -0.342102 -0.594238 0.294434 1441494896 0.662720 -0.346008 -0.595947 0.293152 1441494896 0.662720 -0.346008 -0.595947 0.293152 1441494896 0.662720 -0.346008 -0.595947 0.293152 1441494896 0.662720 -0.346008 -0.595947 0.293152 1441494896 0.662720 -0.346008 -0.595947 0.293152 1441494896 0.653442 -0.335144 -0.605225 0.307251 1441494896 0.653442 -0.335144 -0.605225 0.307251 1441494896 0.653442 -0.335144 -0.605225 0.307251 1441494896 0.653442 -0.335144 -0.605225 0.307251 1441494896 0.653442 -0.335144 -0.605225 0.307251 1441494896 0.653442 -0.335144 -0.605225 0.307251 1441494896 0.637024 -0.311401 -0.620300 0.335388 1441494896 0.637024 -0.311401 -0.620300 0.335388 1441494896 0.637024 -0.311401 -0.620300 0.335388 1441494896 0.637024 -0.311401 -0.620300 0.335388 1441494896 0.637024 -0.311401 -0.620300 0.335388 1441494896 0.611877 -0.277039 -0.640747 0.371826 1441494896 0.611877 -0.277039 -0.640747 0.371826 1441494896 0.611877 -0.277039 -0.640747 0.371826 1441494896 0.611877 -0.277039 -0.640747 0.371826 1441494896 0.611877 -0.277039 -0.640747 0.371826 1441494896 0.577026 -0.233765 -0.664001 0.414063 1441494896 0.577026 -0.233765 -0.664001 0.414063 1441494896 0.577026 -0.233765 -0.664001 0.414063 1441494896 0.577026 -0.233765 -0.664001 0.414063 1441494896 0.577026 -0.233765 -0.664001 0.414063 1441494896 0.577026 -0.233765 -0.664001 0.414063 1441494896 0.532166 -0.180786 -0.685120 0.463318 1441494896 0.532166 -0.180786 -0.685120 0.463318 1441494896 0.532166 -0.180786 -0.685120 0.463318 1441494896 0.532166 -0.180786 -0.685120 0.463318 1441494896 0.532166 -0.180786 -0.685120 0.463318 1441494896 0.480408 -0.118652 -0.701904 0.512329 1441494896 0.480408 -0.118652 -0.701904 0.512329 1441494896 0.480408 -0.118652 -0.701904 0.512329 1441494896 0.480408 -0.118652 -0.701904 0.512329 1441494896 0.480408 -0.118652 -0.701904 0.512329 1441494896 0.480408 -0.118652 -0.701904 0.512329 1441494896 0.424377 -0.052368 -0.714294 0.554016 1441494896 0.424377 -0.052368 -0.714294 0.554016 1441494896 0.424377 -0.052368 -0.714294 0.554016 1441494896 0.424377 -0.052368 -0.714294 0.554016 1441494896 0.369568 0.011353 -0.723206 0.583313 1441494896 0.369568 0.011353 -0.723206 0.583313 1441494896 0.369568 0.011353 -0.723206 0.583313 1441494896 0.369568 0.011353 -0.723206 0.583313 1441494896 0.369568 0.011353 -0.723206 0.583313 1441494896 0.369568 0.011353 -0.723206 0.583313 1441494896 0.317871 0.068481 -0.724304 0.607971 1441494896 0.317871 0.068481 -0.724304 0.607971 1441494896 0.317871 0.068481 -0.724304 0.607971 1441494896 0.317871 0.068481 -0.724304 0.607971 1441494896 0.317871 0.068481 -0.724304 0.607971 1441494896 0.317871 0.068481 -0.724304 0.607971 1441494896 0.270874 0.117126 -0.717468 0.630981 1441494896 0.270874 0.117126 -0.717468 0.630981 1441494896 0.270874 0.117126 -0.717468 0.630981 1441494896 0.270874 0.117126 -0.717468 0.630981 1441494896 0.270874 0.117126 -0.717468 0.630981 1441494896 0.270874 0.117126 -0.717468 0.630981 1441494896 0.234497 0.156311 -0.707397 0.648193 1441494896 0.234497 0.156311 -0.707397 0.648193 1441494896 0.234497 0.156311 -0.707397 0.648193 1441494896 0.234497 0.156311 -0.707397 0.648193 1441494896 0.234497 0.156311 -0.707397 0.648193 1441494896 0.212952 0.183594 -0.699646 0.656799 1441494896 0.212952 0.183594 -0.699646 0.656799 1441494896 0.212952 0.183594 -0.699646 0.656799 1441494896 0.212952 0.183594 -0.699646 0.656799 1441494896 0.212952 0.183594 -0.699646 0.656799 1441494896 0.212952 0.183594 -0.699646 0.656799 1441494896 0.207520 0.200012 -0.694336 0.659363 1441494896 0.207520 0.200012 -0.694336 0.659363 1441494896 0.207520 0.200012 -0.694336 0.659363 1441494896 0.207520 0.200012 -0.694336 0.659363 1441494896 0.207520 0.200012 -0.694336 0.659363 1441494896 0.207520 0.200012 -0.694336 0.659363 1441494896 0.216003 0.200439 -0.691833 0.659180 1441494896 0.216003 0.200439 -0.691833 0.659180 1441494896 0.216003 0.200439 -0.691833 0.659180 1441494896 0.216003 0.200439 -0.691833 0.659180 1441494896 0.216003 0.200439 -0.691833 0.659180 1441494897 0.237061 0.187317 -0.693359 0.654175 1441494897 0.237061 0.187317 -0.693359 0.654175 1441494897 0.237061 0.187317 -0.693359 0.654175 1441494897 0.237061 0.187317 -0.693359 0.654175 1441494897 0.237061 0.187317 -0.693359 0.654175 1441494897 0.237061 0.187317 -0.693359 0.654175 1441494897 0.237061 0.187317 -0.693359 0.654175 1441494897 0.269226 0.163940 -0.696228 0.644897 1441494897 0.269226 0.163940 -0.696228 0.644897 1441494897 0.269226 0.163940 -0.696228 0.644897 1441494897 0.269226 0.163940 -0.696228 0.644897 1441494897 0.269226 0.163940 -0.696228 0.644897 1441494897 0.309204 0.131592 -0.699280 0.630920 1441494897 0.309204 0.131592 -0.699280 0.630920 1441494897 0.309204 0.131592 -0.699280 0.630920 1441494897 0.309204 0.131592 -0.699280 0.630920 1441494897 0.309204 0.131592 -0.699280 0.630920 1441494897 0.309204 0.131592 -0.699280 0.630920 1441494897 0.354614 0.091187 -0.701416 0.611511 1441494897 0.354614 0.091187 -0.701416 0.611511 1441494897 0.354614 0.091187 -0.701416 0.611511 1441494897 0.354614 0.091187 -0.701416 0.611511 1441494897 0.354614 0.091187 -0.701416 0.611511 1441494897 0.354614 0.091187 -0.701416 0.611511 1441494897 0.403320 0.043457 -0.701294 0.586182 1441494897 0.403320 0.043457 -0.701294 0.586182 1441494897 0.403320 0.043457 -0.701294 0.586182 1441494897 0.403320 0.043457 -0.701294 0.586182 1441494897 0.403320 0.043457 -0.701294 0.586182 1441494897 0.403320 0.043457 -0.701294 0.586182 1441494897 0.453308 -0.008301 -0.696472 0.556152 1441494897 0.453308 -0.008301 -0.696472 0.556152 1441494897 0.453308 -0.008301 -0.696472 0.556152 1441494897 0.453308 -0.008301 -0.696472 0.556152 1441494897 0.453308 -0.008301 -0.696472 0.556152 1441494897 0.453308 -0.008301 -0.696472 0.556152 1441494897 0.503052 -0.064575 -0.690247 0.516052 1441494897 0.503052 -0.064575 -0.690247 0.516052 1441494897 0.503052 -0.064575 -0.690247 0.516052 1441494897 0.503052 -0.064575 -0.690247 0.516052 1441494897 0.503052 -0.064575 -0.690247 0.516052 1441494897 0.548889 -0.123230 -0.678955 0.471680 1441494897 0.548889 -0.123230 -0.678955 0.471680 1441494897 0.548889 -0.123230 -0.678955 0.471680 1441494897 0.548889 -0.123230 -0.678955 0.471680 1441494897 0.548889 -0.123230 -0.678955 0.471680 1441494897 0.587830 -0.182800 -0.664734 0.423218 1441494897 0.587830 -0.182800 -0.664734 0.423218 1441494897 0.587830 -0.182800 -0.664734 0.423218 1441494897 0.587830 -0.182800 -0.664734 0.423218 1441494897 0.587830 -0.182800 -0.664734 0.423218 1441494897 0.587830 -0.182800 -0.664734 0.423218 1441494897 0.617615 -0.239807 -0.647339 0.376831 1441494897 0.617615 -0.239807 -0.647339 0.376831 1441494897 0.617615 -0.239807 -0.647339 0.376831 1441494897 0.617615 -0.239807 -0.647339 0.376831 1441494897 0.617615 -0.239807 -0.647339 0.376831 1441494897 0.639160 -0.287537 -0.627014 0.340027 1441494897 0.639160 -0.287537 -0.627014 0.340027 1441494897 0.639160 -0.287537 -0.627014 0.340027 1441494897 0.639160 -0.287537 -0.627014 0.340027 1441494897 0.639160 -0.287537 -0.627014 0.340027 1441494897 0.653137 -0.322754 -0.608276 0.315002 1441494897 0.653137 -0.322754 -0.608276 0.315002 1441494897 0.653137 -0.322754 -0.608276 0.315002 1441494897 0.653137 -0.322754 -0.608276 0.315002 1441494897 0.653137 -0.322754 -0.608276 0.315002 1441494897 0.653137 -0.322754 -0.608276 0.315002 1441494897 0.658264 -0.345215 -0.596680 0.302368 1441494897 0.658264 -0.345215 -0.596680 0.302368 1441494897 0.658264 -0.345215 -0.596680 0.302368 1441494897 0.658264 -0.345215 -0.596680 0.302368 1441494897 0.658264 -0.345215 -0.596680 0.302368 1441494897 0.654846 -0.351563 -0.594849 0.306091 1441494897 0.654846 -0.351563 -0.594849 0.306091 1441494897 0.654846 -0.351563 -0.594849 0.306091 1441494897 0.654846 -0.351563 -0.594849 0.306091 1441494897 0.654846 -0.351563 -0.594849 0.306091 1441494897 0.654846 -0.351563 -0.594849 0.306091 1441494897 0.643372 -0.339661 -0.603882 0.325562 1441494897 0.643372 -0.339661 -0.603882 0.325562 1441494897 0.643372 -0.339661 -0.603882 0.325562 1441494897 0.643372 -0.339661 -0.603882 0.325562 1441494897 0.643372 -0.339661 -0.603882 0.325562 1441494897 0.623840 -0.312866 -0.622070 0.354919 1441494897 0.623840 -0.312866 -0.622070 0.354919 1441494897 0.623840 -0.312866 -0.622070 0.354919 1441494897 0.623840 -0.312866 -0.622070 0.354919 1441494897 0.623840 -0.312866 -0.622070 0.354919 1441494897 0.596863 -0.274841 -0.644226 0.391418 1441494897 0.596863 -0.274841 -0.644226 0.391418 1441494897 0.596863 -0.274841 -0.644226 0.391418 1441494897 0.596863 -0.274841 -0.644226 0.391418 1441494897 0.596863 -0.274841 -0.644226 0.391418 1441494897 0.596863 -0.274841 -0.644226 0.391418 1441494897 0.562805 -0.228516 -0.666321 0.432495 1441494897 0.562805 -0.228516 -0.666321 0.432495 1441494897 0.562805 -0.228516 -0.666321 0.432495 1441494897 0.562805 -0.228516 -0.666321 0.432495 1441494897 0.562805 -0.228516 -0.666321 0.432495 1441494897 0.521606 -0.174683 -0.687439 0.474182 1441494898 0.521606 -0.174683 -0.687439 0.474182 1441494898 0.521606 -0.174683 -0.687439 0.474182 1441494898 0.521606 -0.174683 -0.687439 0.474182 1441494898 0.521606 -0.174683 -0.687439 0.474182 1441494898 0.521606 -0.174683 -0.687439 0.474182 1441494898 0.473877 -0.117615 -0.705566 0.513611 1441494898 0.473877 -0.117615 -0.705566 0.513611 1441494898 0.473877 -0.117615 -0.705566 0.513611 1441494898 0.473877 -0.117615 -0.705566 0.513611 1441494898 0.473877 -0.117615 -0.705566 0.513611 1441494898 0.421570 -0.055542 -0.715698 0.554016 1441494898 0.421570 -0.055542 -0.715698 0.554016 1441494898 0.421570 -0.055542 -0.715698 0.554016 1441494898 0.421570 -0.055542 -0.715698 0.554016 1441494898 0.421570 -0.055542 -0.715698 0.554016 1441494898 0.421570 -0.055542 -0.715698 0.554016 1441494898 0.367676 0.009583 -0.718933 0.589783 1441494898 0.367676 0.009583 -0.718933 0.589783 1441494898 0.367676 0.009583 -0.718933 0.589783 1441494898 0.367676 0.009583 -0.718933 0.589783 1441494898 0.367676 0.009583 -0.718933 0.589783 1441494898 0.316772 0.071899 -0.714783 0.619324 1441494898 0.316772 0.071899 -0.714783 0.619324 1441494898 0.316772 0.071899 -0.714783 0.619324 1441494898 0.316772 0.071899 -0.714783 0.619324 1441494898 0.316772 0.071899 -0.714783 0.619324 1441494898 0.316772 0.071899 -0.714783 0.619324 1441494898 0.316772 0.071899 -0.714783 0.619324 1441494898 0.273193 0.125671 -0.706360 0.640808 1441494898 0.273193 0.125671 -0.706360 0.640808 1441494898 0.273193 0.125671 -0.706360 0.640808 1441494898 0.273193 0.125671 -0.706360 0.640808 1441494898 0.273193 0.125671 -0.706360 0.640808 1441494898 0.239563 0.168213 -0.696411 0.655212 1441494898 0.239563 0.168213 -0.696411 0.655212 1441494898 0.239563 0.168213 -0.696411 0.655212 1441494898 0.239563 0.168213 -0.696411 0.655212 1441494898 0.239563 0.168213 -0.696411 0.655212 1441494898 0.239563 0.168213 -0.696411 0.655212 1441494898 0.216309 0.198914 -0.688904 0.662598 1441494898 0.216309 0.198914 -0.688904 0.662598 1441494898 0.216309 0.198914 -0.688904 0.662598 1441494898 0.216309 0.198914 -0.688904 0.662598 1441494898 0.216309 0.198914 -0.688904 0.662598 1441494898 0.216309 0.198914 -0.688904 0.662598 1441494898 0.206360 0.217712 -0.682068 0.666931 1441494898 0.206360 0.217712 -0.682068 0.666931 1441494898 0.206360 0.217712 -0.682068 0.666931 1441494898 0.206360 0.217712 -0.682068 0.666931 1441494898 0.206360 0.217712 -0.682068 0.666931 1441494898 0.206360 0.217712 -0.682068 0.666931 1441494898 0.210388 0.222107 -0.679321 0.666992 1441494898 0.210388 0.222107 -0.679321 0.666992 1441494898 0.210388 0.222107 -0.679321 0.666992 1441494898 0.210388 0.222107 -0.679321 0.666992 1441494898 0.210388 0.222107 -0.679321 0.666992 1441494898 0.210388 0.222107 -0.679321 0.666992 1441494898 0.227478 0.211426 -0.681824 0.662354 1441494898 0.227478 0.211426 -0.681824 0.662354 1441494898 0.227478 0.211426 -0.681824 0.662354 1441494898 0.227478 0.211426 -0.681824 0.662354 1441494898 0.227478 0.211426 -0.681824 0.662354 1441494898 0.256226 0.187622 -0.687134 0.653442 1441494898 0.256226 0.187622 -0.687134 0.653442 1441494898 0.256226 0.187622 -0.687134 0.653442 1441494898 0.256226 0.187622 -0.687134 0.653442 1441494898 0.256226 0.187622 -0.687134 0.653442 1441494898 0.256226 0.187622 -0.687134 0.653442 1441494898 0.294250 0.152771 -0.693176 0.639954 1441494898 0.294250 0.152771 -0.693176 0.639954 1441494898 0.294250 0.152771 -0.693176 0.639954 1441494898 0.294250 0.152771 -0.693176 0.639954 1441494898 0.294250 0.152771 -0.693176 0.639954 1441494898 0.294250 0.152771 -0.693176 0.639954 1441494898 0.338135 0.109558 -0.698242 0.621399 1441494898 0.338135 0.109558 -0.698242 0.621399 1441494898 0.338135 0.109558 -0.698242 0.621399 1441494898 0.338135 0.109558 -0.698242 0.621399 1441494898 0.384766 0.059387 -0.700989 0.597534 1441494898 0.384766 0.059387 -0.700989 0.597534 1441494898 0.384766 0.059387 -0.700989 0.597534 1441494898 0.384766 0.059387 -0.700989 0.597534 1441494898 0.384766 0.059387 -0.700989 0.597534 1441494898 0.433960 0.003967 -0.700928 0.565979 1441494898 0.433960 0.003967 -0.700928 0.565979 1441494898 0.433960 0.003967 -0.700928 0.565979 1441494898 0.483948 -0.057617 -0.694519 0.529236 1441494898 0.483948 -0.057617 -0.694519 0.529236 1441494898 0.483948 -0.057617 -0.694519 0.529236 1441494898 0.483948 -0.057617 -0.694519 0.529236 1441494898 0.483948 -0.057617 -0.694519 0.529236 1441494898 0.531189 -0.125122 -0.685242 0.482361 1441494898 0.531189 -0.125122 -0.685242 0.482361 1441494898 0.531189 -0.125122 -0.685242 0.482361 1441494898 0.531189 -0.125122 -0.685242 0.482361 1441494898 0.531189 -0.125122 -0.685242 0.482361 1441494898 0.572571 -0.190308 -0.670471 0.431763 1441494898 0.572571 -0.190308 -0.670471 0.431763 1441494899 0.572571 -0.190308 -0.670471 0.431763 1441494899 0.572571 -0.190308 -0.670471 0.431763 1441494899 0.572571 -0.190308 -0.670471 0.431763 1441494899 0.572571 -0.190308 -0.670471 0.431763 1441494899 0.606140 -0.247742 -0.651978 0.382263 1441494899 0.606140 -0.247742 -0.651978 0.382263 1441494899 0.606140 -0.247742 -0.651978 0.382263 1441494899 0.606140 -0.247742 -0.651978 0.382263 1441494899 0.606140 -0.247742 -0.651978 0.382263 1441494899 0.630249 -0.295410 -0.633301 0.338379 1441494899 0.630249 -0.295410 -0.633301 0.338379 1441494899 0.630249 -0.295410 -0.633301 0.338379 1441494899 0.630249 -0.295410 -0.633301 0.338379 1441494899 0.630249 -0.295410 -0.633301 0.338379 1441494899 0.630249 -0.295410 -0.633301 0.338379 1441494899 0.645691 -0.330627 -0.614929 0.309204 1441494899 0.645691 -0.330627 -0.614929 0.309204 1441494899 0.645691 -0.330627 -0.614929 0.309204 1441494899 0.645691 -0.330627 -0.614929 0.309204 1441494899 0.645691 -0.330627 -0.614929 0.309204 1441494899 0.645691 -0.330627 -0.614929 0.309204 1441494899 0.652222 -0.353271 -0.602905 0.293823 1441494899 0.652222 -0.353271 -0.602905 0.293823 1441494899 0.652222 -0.353271 -0.602905 0.293823 1441494899 0.652222 -0.353271 -0.602905 0.293823 1441494899 0.652222 -0.353271 -0.602905 0.293823 1441494899 0.650085 -0.361145 -0.600647 0.293640 1441494899 0.650085 -0.361145 -0.600647 0.293640 1441494899 0.650085 -0.361145 -0.600647 0.293640 1441494899 0.650085 -0.361145 -0.600647 0.293640 1441494899 0.650085 -0.361145 -0.600647 0.293640 1441494899 0.650085 -0.361145 -0.600647 0.293640 1441494899 0.650085 -0.361145 -0.600647 0.293640 1441494899 0.640259 -0.351563 -0.608765 0.309570 1441494899 0.640259 -0.351563 -0.608765 0.309570 1441494899 0.640259 -0.351563 -0.608765 0.309570 1441494899 0.623291 -0.327209 -0.624878 0.337524 1441494899 0.623291 -0.327209 -0.624878 0.337524 1441494899 0.623291 -0.327209 -0.624878 0.337524 1441494899 0.623291 -0.327209 -0.624878 0.337524 1441494899 0.623291 -0.327209 -0.624878 0.337524 1441494899 0.623291 -0.327209 -0.624878 0.337524 1441494899 0.600342 -0.290955 -0.644653 0.373291 1441494899 0.600342 -0.290955 -0.644653 0.373291 1441494899 0.600342 -0.290955 -0.644653 0.373291 1441494899 0.570496 -0.247498 -0.666199 0.411621 1441494899 0.570496 -0.247498 -0.666199 0.411621 1441494899 0.570496 -0.247498 -0.666199 0.411621 1441494899 0.570496 -0.247498 -0.666199 0.411621 1441494899 0.570496 -0.247498 -0.666199 0.411621 1441494899 0.570496 -0.247498 -0.666199 0.411621 1441494899 0.533936 -0.195923 -0.686768 0.452637 1441494899 0.533936 -0.195923 -0.686768 0.452637 1441494899 0.533936 -0.195923 -0.686768 0.452637 1441494899 0.533936 -0.195923 -0.686768 0.452637 1441494899 0.533936 -0.195923 -0.686768 0.452637 1441494899 0.489197 -0.136841 -0.706482 0.492798 1441494899 0.489197 -0.136841 -0.706482 0.492798 1441494899 0.489197 -0.136841 -0.706482 0.492798 1441494899 0.489197 -0.136841 -0.706482 0.492798 1441494899 0.489197 -0.136841 -0.706482 0.492798 1441494899 0.489197 -0.136841 -0.706482 0.492798 1441494899 0.436890 -0.072083 -0.722168 0.531433 1441494899 0.436890 -0.072083 -0.722168 0.531433 1441494899 0.436890 -0.072083 -0.722168 0.531433 1441494899 0.436890 -0.072083 -0.722168 0.531433 1441494899 0.436890 -0.072083 -0.722168 0.531433 1441494899 0.436890 -0.072083 -0.722168 0.531433 1441494899 0.380066 -0.004089 -0.729248 0.568909 1441494899 0.380066 -0.004089 -0.729248 0.568909 1441494899 0.380066 -0.004089 -0.729248 0.568909 1441494899 0.380066 -0.004089 -0.729248 0.568909 1441494899 0.380066 -0.004089 -0.729248 0.568909 1441494899 0.325256 0.062927 -0.728027 0.600159 1441494899 0.325256 0.062927 -0.728027 0.600159 1441494899 0.325256 0.062927 -0.728027 0.600159 1441494899 0.325256 0.062927 -0.728027 0.600159 1441494899 0.325256 0.062927 -0.728027 0.600159 1441494899 0.325256 0.062927 -0.728027 0.600159 1441494899 0.277954 0.121643 -0.720520 0.623535 1441494899 0.277954 0.121643 -0.720520 0.623535 1441494899 0.277954 0.121643 -0.720520 0.623535 1441494899 0.277954 0.121643 -0.720520 0.623535 1441494899 0.277954 0.121643 -0.720520 0.623535 1441494899 0.277954 0.121643 -0.720520 0.623535 1441494899 0.238586 0.166687 -0.712463 0.638428 1441494899 0.238586 0.166687 -0.712463 0.638428 1441494899 0.238586 0.166687 -0.712463 0.638428 1441494899 0.238586 0.166687 -0.712463 0.638428 1441494899 0.238586 0.166687 -0.712463 0.638428 1441494899 0.238586 0.166687 -0.712463 0.638428 1441494899 0.208862 0.200317 -0.703979 0.648621 1441494899 0.208862 0.200317 -0.703979 0.648621 1441494899 0.208862 0.200317 -0.703979 0.648621 1441494899 0.208862 0.200317 -0.703979 0.648621 1441494899 0.208862 0.200317 -0.703979 0.648621 1441494899 0.208862 0.200317 -0.703979 0.648621 1441494899 0.191772 0.223450 -0.693787 0.657166 1441494900 0.191772 0.223450 -0.693787 0.657166 1441494900 0.191772 0.223450 -0.693787 0.657166 1441494900 0.191772 0.223450 -0.693787 0.657166 1441494900 0.191772 0.223450 -0.693787 0.657166 1441494900 0.192078 0.234436 -0.686340 0.661133 1441494900 0.192078 0.234436 -0.686340 0.661133 1441494900 0.192078 0.234436 -0.686340 0.661133 1441494900 0.192078 0.234436 -0.686340 0.661133 1441494900 0.192078 0.234436 -0.686340 0.661133 1441494900 0.192078 0.234436 -0.686340 0.661133 1441494900 0.207520 0.231140 -0.684998 0.658997 1441494900 0.207520 0.231140 -0.684998 0.658997 1441494900 0.207520 0.231140 -0.684998 0.658997 1441494900 0.207520 0.231140 -0.684998 0.658997 1441494900 0.207520 0.231140 -0.684998 0.658997 1441494900 0.207520 0.231140 -0.684998 0.658997 1441494900 0.207520 0.231140 -0.684998 0.658997 1441494900 0.233765 0.212708 -0.689941 0.651184 1441494900 0.233765 0.212708 -0.689941 0.651184 1441494900 0.233765 0.212708 -0.689941 0.651184 1441494900 0.233765 0.212708 -0.689941 0.651184 1441494900 0.233765 0.212708 -0.689941 0.651184 1441494900 0.267639 0.183228 -0.696106 0.640503 1441494900 0.267639 0.183228 -0.696106 0.640503 1441494900 0.267639 0.183228 -0.696106 0.640503 1441494900 0.267639 0.183228 -0.696106 0.640503 1441494900 0.267639 0.183228 -0.696106 0.640503 1441494900 0.267639 0.183228 -0.696106 0.640503 1441494900 0.307007 0.146423 -0.700562 0.627319 1441494900 0.307007 0.146423 -0.700562 0.627319 1441494900 0.307007 0.146423 -0.700562 0.627319 1441494900 0.307007 0.146423 -0.700562 0.627319 1441494900 0.307007 0.146423 -0.700562 0.627319 1441494900 0.307007 0.146423 -0.700562 0.627319 1441494900 0.351563 0.105225 -0.702576 0.609680 1441494900 0.351563 0.105225 -0.702576 0.609680 1441494900 0.351563 0.105225 -0.702576 0.609680 1441494900 0.351563 0.105225 -0.702576 0.609680 1441494900 0.351563 0.105225 -0.702576 0.609680 1441494900 0.351563 0.105225 -0.702576 0.609680 1441494900 0.402405 0.062439 -0.701538 0.584839 1441494900 0.402405 0.062439 -0.701538 0.584839 1441494900 0.402405 0.062439 -0.701538 0.584839 1441494900 0.402405 0.062439 -0.701538 0.584839 1441494900 0.402405 0.062439 -0.701538 0.584839 1441494900 0.402405 0.062439 -0.701538 0.584839 1441494900 0.402405 0.062439 -0.701538 0.584839 1441494900 0.456360 0.014587 -0.697632 0.552124 1441494900 0.456360 0.014587 -0.697632 0.552124 1441494900 0.456360 0.014587 -0.697632 0.552124 1441494900 0.456360 0.014587 -0.697632 0.552124 1441494900 0.456360 0.014587 -0.697632 0.552124 1441494900 0.509094 -0.039673 -0.690857 0.511780 1441494900 0.509094 -0.039673 -0.690857 0.511780 1441494900 0.509094 -0.039673 -0.690857 0.511780 1441494900 0.509094 -0.039673 -0.690857 0.511780 1441494900 0.509094 -0.039673 -0.690857 0.511780 1441494900 0.509094 -0.039673 -0.690857 0.511780 1441494900 0.556702 -0.097168 -0.679565 0.467773 1441494900 0.556702 -0.097168 -0.679565 0.467773 1441494900 0.556702 -0.097168 -0.679565 0.467773 1441494900 0.556702 -0.097168 -0.679565 0.467773 1441494900 0.556702 -0.097168 -0.679565 0.467773 1441494900 0.597595 -0.154968 -0.663818 0.422119 1441494900 0.597595 -0.154968 -0.663818 0.422119 1441494900 0.597595 -0.154968 -0.663818 0.422119 1441494900 0.597595 -0.154968 -0.663818 0.422119 1441494900 0.597595 -0.154968 -0.663818 0.422119 1441494900 0.597595 -0.154968 -0.663818 0.422119 1441494900 0.629761 -0.209778 -0.644592 0.379272 1441494900 0.629761 -0.209778 -0.644592 0.379272 1441494900 0.629761 -0.209778 -0.644592 0.379272 1441494900 0.629761 -0.209778 -0.644592 0.379272 1441494900 0.629761 -0.209778 -0.644592 0.379272 1441494900 0.629761 -0.209778 -0.644592 0.379272 1441494900 0.629761 -0.209778 -0.644592 0.379272 1441494900 0.652283 -0.257263 -0.623901 0.345093 1441494900 
0.313293 0.108398 -0.721252 0.608215 1441494904 0.313293 0.108398 -0.721252 0.608215 1441494904 0.313293 0.108398 -0.721252 0.608215 1441494904 0.313293 0.108398 -0.721252 0.608215 1441494904 0.313293 0.108398 -0.721252 0.608215 1441494904 0.271851 0.150635 -0.717041 0.623840 1441494904 0.271851 0.150635 -0.717041 0.623840 1441494904 0.271851 0.150635 -0.717041 0.623840 1441494904 0.271851 0.150635 -0.717041 0.623840 1441494904 0.271851 0.150635 -0.717041 0.623840 1441494904 0.228516 0.194763 -0.708374 0.638794 1441494904 0.228516 0.194763 -0.708374 0.638794 1441494904 0.228516 0.194763 -0.708374 0.638794 1441494904 0.228516 0.194763 -0.708374 0.638794 1441494904 0.228516 0.194763 -0.708374 0.638794 1441494904 0.228516 0.194763 -0.708374 0.638794 1441494904 0.186646 0.237915 -0.697205 0.649963 1441494904 0.186646 0.237915 -0.697205 0.649963 1441494904 0.186646 0.237915 -0.697205 0.649963 1441494904 0.186646 0.237915 -0.697205 0.649963 1441494904 0.186646 0.237915 -0.697205 0.649963 1441494904 0.186646 0.237915 -0.697205 0.649963 1441494904 0.149597 0.278748 -0.682983 0.658325 1441494904 0.149597 0.278748 -0.682983 0.658325 1441494904 0.149597 0.278748 -0.682983 0.658325 1441494904 0.149597 0.278748 -0.682983 0.658325 1441494904 0.149597 0.278748 -0.682983 0.658325 1441494904 0.149597 0.278748 -0.682983 0.658325 1441494904 0.122437 0.313171 -0.665649 0.666199 1441494904 0.122437 0.313171 -0.665649 0.666199 1441494904 0.122437 0.313171 -0.665649 0.666199 1441494904 0.122437 0.313171 -0.665649 0.666199 1441494904 0.122437 0.313171 -0.665649 0.666199 1441494904 0.122437 0.313171 -0.665649 0.666199 1441494904 0.106018 0.334045 -0.648010 0.676147 1441494904 0.106018 0.334045 -0.648010 0.676147 1441494904 0.106018 0.334045 -0.648010 0.676147 1441494904 0.106018 0.334045 -0.648010 0.676147 1441494904 0.106018 0.334045 -0.648010 0.676147 1441494904 0.106018 0.334045 -0.648010 0.676147 1441494904 0.107422 0.341797 -0.639221 0.680481 1441494904 0.107422 0.341797 -0.639221 0.680481 1441494904 0.107422 0.341797 -0.639221 0.680481 1441494904 0.107422 0.341797 -0.639221 0.680481 1441494904 0.107422 0.341797 -0.639221 0.680481 1441494904 0.107422 0.341797 -0.639221 0.680481 1441494904 0.128784 0.333740 -0.641235 0.678833 1441494904 0.128784 0.333740 -0.641235 0.678833 1441494904 0.128784 0.333740 -0.641235 0.678833 1441494904 0.128784 0.333740 -0.641235 0.678833 1441494904 0.128784 0.333740 -0.641235 0.678833 1441494904 0.128784 0.333740 -0.641235 0.678833 1441494904 0.162170 0.309998 -0.650269 0.674316 1441494904 0.162170 0.309998 -0.650269 0.674316 1441494904 0.162170 0.309998 -0.650269 0.674316 1441494904 0.162170 0.309998 -0.650269 0.674316 1441494904 0.162170 0.309998 -0.650269 0.674316 1441494904 0.162170 0.309998 -0.650269 0.674316 1441494904 0.205505 0.274292 -0.662415 0.666138 1441494904 0.205505 0.274292 -0.662415 0.666138 1441494904 0.205505 0.274292 -0.662415 0.666138 1441494904 0.205505 0.274292 -0.662415 0.666138 1441494904 0.205505 0.274292 -0.662415 0.666138 1441494904 0.205505 0.274292 -0.662415 0.666138 1441494904 0.255676 0.229004 -0.674438 0.653687 1441494905 0.255676 0.229004 -0.674438 0.653687 1441494905 0.255676 0.229004 -0.674438 0.653687 1441494905 0.255676 0.229004 -0.674438 0.653687 1441494905 0.255676 0.229004 -0.674438 0.653687 1441494905 0.255676 0.229004 -0.674438 0.653687 1441494905 0.311646 0.176575 -0.686462 0.632813 1441494905 0.311646 0.176575 -0.686462 0.632813 1441494905 0.311646 0.176575 -0.686462 0.632813 1441494905 0.311646 0.176575 -0.686462 0.632813 1441494905 0.311646 0.176575 -0.686462 0.632813 1441494905 0.311646 0.176575 -0.686462 0.632813 1441494905 0.369873 0.120239 -0.695129 0.604553 1441494905 0.369873 0.120239 -0.695129 0.604553 1441494905 0.369873 0.120239 -0.695129 0.604553 1441494905 0.369873 0.120239 -0.695129 0.604553 1441494905 0.369873 0.120239 -0.695129 0.604553 1441494905 0.369873 0.120239 -0.695129 0.604553 1441494905 0.428589 0.059509 -0.697571 0.571106 1441494905 0.428589 0.059509 -0.697571 0.571106 1441494905 0.428589 0.059509 -0.697571 0.571106 1441494905 0.428589 0.059509 -0.697571 0.571106 1441494905 0.428589 0.059509 -0.697571 0.571106 1441494905 0.485352 -0.004761 -0.693970 0.531799 1441494905 0.485352 -0.004761 -0.693970 0.531799 1441494905 0.485352 -0.004761 -0.693970 0.531799 1441494905 0.485352 -0.004761 -0.693970 0.531799 1441494905 0.485352 -0.004761 -0.693970 0.531799 1441494905 0.538086 -0.072266 -0.687134 0.482788 1441494905 0.538086 -0.072266 -0.687134 0.482788 1441494905 0.538086 -0.072266 -0.687134 0.482788 1441494905 0.538086 -0.072266 -0.687134 0.482788 1441494905 0.538086 -0.072266 -0.687134 0.482788 1441494905 0.538086 -0.072266 -0.687134 0.482788 1441494905 0.583313 -0.140442 -0.675781 0.428101 1441494905 0.583313 -0.140442 -0.675781 0.428101 1441494905 0.583313 -0.140442 -0.675781 0.428101 1441494905 0.583313 -0.140442 -0.675781 0.428101 1441494905 0.583313 -0.140442 -0.675781 0.428101 1441494905 0.617920 -0.207092 -0.659424 0.374756 1441494905 0.617920 -0.207092 -0.659424 0.374756 1441494905 0.617920 -0.207092 -0.659424 0.374756 1441494905 0.617920 -0.207092 -0.659424 0.374756 1441494905 0.617920 -0.207092 -0.659424 0.374756 1441494905 0.617920 -0.207092 -0.659424 0.374756 1441494905 0.641602 -0.266602 -0.639465 0.329163 1441494905 0.641602 -0.266602 -0.639465 0.329163 1441494905 0.641602 -0.266602 -0.639465 0.329163 1441494905 0.641602 -0.266602 -0.639465 0.329163 1441494905 0.641602 -0.266602 -0.639465 0.329163 1441494905 0.654907 -0.311829 -0.620483 0.298096 1441494905 0.654907 -0.311829 -0.620483 0.298096 1441494905 0.654907 -0.311829 -0.620483 0.298096 1441494905 0.654907 -0.311829 -0.620483 0.298096 1441494905 0.654907 -0.311829 -0.620483 0.298096 1441494905 0.654907 -0.311829 -0.620483 0.298096 1441494905 0.657227 -0.339172 -0.610352 0.283691 1441494905 0.657227 -0.339172 -0.610352 0.283691 1441494905 0.657227 -0.339172 -0.610352 0.283691 1441494905 0.647888 -0.347107 -0.613281 0.289246 1441494905 0.647888 -0.347107 -0.613281 0.289246 1441494905 0.647888 -0.347107 -0.613281 0.289246 1441494905 0.647888 -0.347107 -0.613281 0.289246 1441494905 0.647888 -0.347107 -0.613281 0.289246 1441494905 0.647888 -0.347107 -0.613281 0.289246 1441494905 0.647888 -0.347107 -0.613281 0.289246 1441494905 0.629028 -0.330261 -0.628784 0.316040 1441494905 0.629028 -0.330261 -0.628784 0.316040 1441494905 0.629028 -0.330261 -0.628784 0.316040 1441494905 0.629028 -0.330261 -0.628784 0.316040 1441494905 0.629028 -0.330261 -0.628784 0.316040 1441494905 0.601685 -0.292725 -0.651672 0.357178 1441494905 0.601685 -0.292725 -0.651672 0.357178 1441494905 0.601685 -0.292725 -0.651672 0.357178 1441494905 0.601685 -0.292725 -0.651672 0.357178 1441494905 0.565979 -0.241882 -0.675598 0.405823 1441494905 0.565979 -0.241882 -0.675598 0.405823 1441494905 0.565979 -0.241882 -0.675598 0.405823 1441494905 0.565979 -0.241882 -0.675598 0.405823 1441494905 0.565979 -0.241882 -0.675598 0.405823 1441494905 0.565979 -0.241882 -0.675598 0.405823 1441494905 0.565979 -0.241882 -0.675598 0.405823 1441494905 0.522583 -0.181396 -0.696045 0.457764 1441494905 0.522583 -0.181396 -0.696045 0.457764 1441494905 0.522583 -0.181396 -0.696045 0.457764 1441494905 0.472534 -0.114380 -0.710815 0.508301 1441494905 0.472534 -0.114380 -0.710815 0.508301 1441494905 0.472534 -0.114380 -0.710815 0.508301 1441494905 0.472534 -0.114380 -0.710815 0.508301 1441494905 0.472534 -0.114380 -0.710815 0.508301 1441494905 0.472534 -0.114380 -0.710815 0.508301 1441494905 0.472534 -0.114380 -0.710815 0.508301 1441494905 0.417053 -0.045654 -0.719055 0.554016 1441494905 0.417053 -0.045654 -0.719055 0.554016 1441494905 0.417053 -0.045654 -0.719055 0.554016 1441494905 0.417053 -0.045654 -0.719055 0.554016 1441494905 0.417053 -0.045654 -0.719055 0.554016 1441494905 0.359009 0.025452 -0.718262 0.595398 1441494906 0.359009 0.025452 -0.718262 0.595398 1441494906 0.359009 0.025452 -0.718262 0.595398 1441494906 0.359009 0.025452 -0.718262 0.595398 1441494906 0.359009 0.025452 -0.718262 0.595398 1441494906 0.359009 0.025452 -0.718262 0.595398 1441494906 0.303040 0.092773 -0.711609 0.627014 1441494906 0.303040 0.092773 -0.711609 0.627014 1441494906 0.303040 0.092773 -0.711609 0.627014 1441494906 0.303040 0.092773 -0.711609 0.627014 1441494906 0.303040 0.092773 -0.711609 0.627014 1441494906 0.303040 0.092773 -0.711609 0.627014 1441494906 0.252686 0.149231 -0.700378 0.650635 1441494906 0.252686 0.149231 -0.700378 0.650635 1441494906 0.252686 0.149231 -0.700378 0.650635 1441494906 0.252686 0.149231 -0.700378 0.650635 1441494906 0.252686 0.149231 -0.700378 0.650635 1441494906 0.210022 0.194946 -0.687683 0.667053 1441494906 0.210022 0.194946 -0.687683 0.667053 1441494906 0.210022 0.194946 -0.687683 0.667053 1441494906 0.210022 0.194946 -0.687683 0.667053 1441494906 0.210022 0.194946 -0.687683 0.667053 1441494906 0.178650 0.232422 -0.670410 0.681580 1441494906 0.178650 0.232422 -0.670410 0.681580 1441494906 0.178650 0.232422 -0.670410 0.681580 1441494906 0.178650 0.232422 -0.670410 0.681580 1441494906 0.178650 0.232422 -0.670410 0.681580 1441494906 0.178650 0.232422 -0.670410 0.681580 1441494906 0.162659 0.256165 -0.656067 0.690979 1441494906 0.162659 0.256165 -0.656067 0.690979 1441494906 0.162659 0.256165 -0.656067 0.690979 1441494906 0.162659 0.256165 -0.656067 0.690979 1441494906 0.162659 0.256165 -0.656067 0.690979 1441494906 0.162659 0.256165 -0.656067 0.690979 1441494906 0.163940 0.265320 -0.650818 0.692200 1441494906 0.163940 0.265320 -0.650818 0.692200 1441494906 0.163940 0.265320 -0.650818 0.692200 1441494906 0.163940 0.265320 -0.650818 0.692200 1441494906 0.163940 0.265320 -0.650818 0.692200 1441494906 0.163940 0.265320 -0.650818 0.692200 1441494906 0.180359 0.258301 -0.653320 0.688416 1441494906 0.180359 0.258301 -0.653320 0.688416 1441494906 0.180359 0.258301 -0.653320 0.688416 1441494906 0.180359 0.258301 -0.653320 0.688416 1441494906 0.180359 0.258301 -0.653320 0.688416 1441494906 0.180359 0.258301 -0.653320 0.688416 1441494906 0.209778 0.237244 -0.658813 0.682434 1441494906 0.209778 0.237244 -0.658813 0.682434 1441494906 0.209778 0.237244 -0.658813 0.682434 1441494906 0.209778 0.237244 -0.658813 0.682434 1441494906 0.209778 0.237244 -0.658813 0.682434 1441494906 0.209778 0.237244 -0.658813 0.682434 1441494906 0.251587 0.203796 -0.667725 0.670227 1441494906 0.251587 0.203796 -0.667725 0.670227 1441494906 0.251587 0.203796 -0.667725 0.670227 1441494906 0.251587 0.203796 -0.667725 0.670227 1441494906 0.251587 0.203796 -0.667725 0.670227 1441494906 0.251587 0.203796 -0.667725 0.670227 1441494906 0.302673 0.159241 -0.678528 0.650085 1441494906 0.302673 0.159241 -0.678528 0.650085 1441494906 0.302673 0.159241 -0.678528 0.650085 1441494906 0.302673 0.159241 -0.678528 0.650085 1441494906 0.302673 0.159241 -0.678528 0.650085 1441494906 0.360474 0.104248 -0.687805 0.621338 1441494906 0.360474 0.104248 -0.687805 0.621338 1441494906 0.360474 0.104248 -0.687805 0.621338 1441494906 0.360474 0.104248 -0.687805 0.621338 1441494906 0.360474 0.104248 -0.687805 0.621338 1441494906 0.360474 0.104248 -0.687805 0.621338 1441494906 0.420837 0.040710 -0.692383 0.584656 1441494906 0.420837 0.040710 -0.692383 0.584656 1441494906 0.420837 0.040710 -0.692383 0.584656 1441494906 0.420837 0.040710 -0.692383 0.584656 1441494906 0.420837 0.040710 -0.692383 0.584656 1441494906 0.479553 -0.028198 -0.689514 0.541992 1441494906 0.479553 -0.028198 -0.689514 0.541992 1441494906 0.479553 -0.028198 -0.689514 0.541992 1441494906 0.479553 -0.028198 -0.689514 0.541992 1441494906 0.479553 -0.028198 -0.689514 0.541992 1441494906 0.479553 -0.028198 -0.689514 0.541992 1441494906 0.534546 -0.097290 -0.679016 0.493652 1441494906 0.534546 -0.097290 -0.679016 0.493652 1441494906 0.534546 -0.097290 -0.679016 0.493652 1441494906 0.534546 -0.097290 -0.679016 0.493652 1441494906 0.582458 -0.167786 -0.663818 0.438049 1441494906 0.582458 -0.167786 -0.663818 0.438049 1441494906 0.582458 -0.167786 -0.663818 0.438049 1441494906 0.582458 -0.167786 -0.663818 0.438049 1441494906 0.582458 -0.167786 -0.663818 0.438049 1441494906 0.619568 -0.236572 -0.642578 0.383850 1441494906 0.619568 -0.236572 -0.642578 0.383850 1441494906 0.619568 -0.236572 -0.642578 0.383850 1441494906 0.619568 -0.236572 -0.642578 0.383850 1441494906 0.619568 -0.236572 -0.642578 0.383850 1441494906 0.619568 -0.236572 -0.642578 0.383850 1441494906 0.645874 -0.294922 -0.616455 0.340332 1441494906 0.645874 -0.294922 -0.616455 0.340332 1441494906 0.645874 -0.294922 -0.616455 0.340332 1441494906 0.645874 -0.294922 -0.616455 0.340332 1441494906 0.645874 -0.294922 -0.616455 0.340332 1441494906 0.659851 -0.338013 -0.596008 0.308411 1441494906 0.659851 -0.338013 -0.596008 0.308411 1441494906 0.659851 -0.338013 -0.596008 0.308411 1441494906 0.659851 -0.338013 -0.596008 0.308411 1441494907 0.659851 -0.338013 -0.596008 0.308411 1441494907 0.659851 -0.338013 -0.596008 0.308411 1441494907 0.659729 -0.363342 -0.589661 0.291687 1441494907 0.659729 -0.363342 -0.589661 0.291687 1441494907 0.659729 -0.363342 -0.589661 0.291687 1441494907 0.659729 -0.363342 -0.589661 0.291687 1441494907 0.659729 -0.363342 -0.589661 0.291687 1441494907 0.649475 -0.364258 -0.596375 0.299683 1441494907 0.649475 -0.364258 -0.596375 0.299683 1441494907 0.649475 -0.364258 -0.596375 0.299683 1441494907 0.649475 -0.364258 -0.596375 0.299683 1441494907 0.649475 -0.364258 -0.596375 0.299683 1441494907 0.649475 -0.364258 -0.596375 0.299683 1441494907 0.633057 -0.341553 -0.611206 0.330139 1441494907 0.633057 -0.341553 -0.611206 0.330139 1441494907 0.633057 -0.341553 -0.611206 0.330139 1441494907 0.633057 -0.341553 -0.611206 0.330139 1441494907 0.633057 -0.341553 -0.611206 0.330139 1441494907 0.607361 -0.304626 -0.632080 0.372498 1441494907 0.607361 -0.304626 -0.632080 0.372498 1441494907 0.607361 -0.304626 -0.632080 0.372498 1441494907 0.607361 -0.304626 -0.632080 0.372498 1441494907 0.607361 -0.304626 -0.632080 0.372498 1441494907 0.573181 -0.256287 -0.655212 0.420166 1441494907 0.573181 -0.256287 -0.655212 0.420166 1441494907 0.573181 -0.256287 -0.655212 0.420166 1441494907 0.573181 -0.256287 -0.655212 0.420166 1441494907 0.573181 -0.256287 -0.655212 0.420166 1441494907 0.573181 -0.256287 -0.655212 0.420166 1441494907 0.530457 -0.198547 -0.677979 0.468628 1441494907 0.530457 -0.198547 -0.677979 0.468628 1441494907 0.530457 -0.198547 -0.677979 0.468628 1441494907 0.530457 -0.198547 -0.677979 0.468628 1441494907 0.530457 -0.198547 -0.677979 0.468628 1441494907 0.530457 -0.198547 -0.677979 0.468628 1441494907 0.479675 -0.134277 -0.697693 0.514893 1441494907 0.479675 -0.134277 -0.697693 0.514893 1441494907 0.479675 -0.134277 -0.697693 0.514893 1441494907 0.479675 -0.134277 -0.697693 0.514893 1441494907 0.479675 -0.134277 -0.697693 0.514893 1441494907 0.423218 -0.065247 -0.708679 0.560730 1441494907 0.423218 -0.065247 -0.708679 0.560730 1441494907 0.423218 -0.065247 -0.708679 0.560730 1441494907 0.423218 -0.065247 -0.708679 0.560730 1441494907 0.423218 -0.065247 -0.708679 0.560730 1441494907 0.423218 -0.065247 -0.708679 0.560730 1441494907 0.365112 0.007446 -0.712585 0.599060 1441494907 0.365112 0.007446 -0.712585 0.599060 1441494907 0.365112 0.007446 -0.712585 0.599060 1441494907 0.365112 0.007446 -0.712585 0.599060 1441494907 0.365112 0.007446 -0.712585 0.599060 1441494907 0.365112 0.007446 -0.712585 0.599060 1441494907 0.309326 0.076050 -0.712158 0.625549 1441494907 0.309326 0.076050 -0.712158 0.625549 1441494907 0.309326 0.076050 -0.712158 0.625549 1441494907 0.309326 0.076050 -0.712158 0.625549 1441494907 0.309326 0.076050 -0.712158 0.625549 1441494907 0.259338 0.133911 -0.706604 0.644592 1441494907 0.259338 0.133911 -0.706604 0.644592 1441494907 0.259338 0.133911 -0.706604 0.644592 1441494907 0.259338 0.133911 -0.706604 0.644592 1441494907 0.259338 0.133911 -0.706604 0.644592 1441494907 0.218872 0.182190 -0.695374 0.659790 1441494907 0.218872 0.182190 -0.695374 0.659790 1441494907 0.218872 0.182190 -0.695374 0.659790 1441494907 0.218872 0.182190 -0.695374 0.659790 1441494907 0.218872 0.182190 -0.695374 0.659790 1441494907 0.193726 0.218384 -0.679626 0.672974 1441494907 0.193726 0.218384 -0.679626 0.672974 1441494907 0.193726 0.218384 -0.679626 0.672974 1441494907 0.193726 0.218384 -0.679626 0.672974 1441494907 0.193726 0.218384 -0.679626 0.672974 1441494907 0.186462 0.237915 -0.670105 0.677917 1441494907 0.186462 0.237915 -0.670105 0.677917 1441494907 0.186462 0.237915 -0.670105 0.677917 1441494907 0.186462 0.237915 -0.670105 0.677917 1441494907 0.186462 0.237915 -0.670105 0.677917 1441494907 0.186462 0.237915 -0.670105 0.677917 1441494907 0.196899 0.240295 -0.671448 0.672791 1441494907 0.196899 0.240295 -0.671448 0.672791 1441494907 0.196899 0.240295 -0.671448 0.672791 1441494907 0.196899 0.240295 -0.671448 0.672791 1441494907 0.196899 0.240295 -0.671448 0.672791 1441494907 0.196899 0.240295 -0.671448 0.672791 1441494907 0.219421 0.227722 -0.674805 0.666809 1441494907 0.219421 0.227722 -0.674805 0.666809 1441494907 0.219421 0.227722 -0.674805 0.666809 1441494907 0.219421 0.227722 -0.674805 0.666809 1441494907 0.219421 0.227722 -0.674805 0.666809 1441494907 0.219421 0.227722 -0.674805 0.666809 1441494907 0.253235 0.202576 -0.679016 0.658569 1441494907 0.253235 0.202576 -0.679016 0.658569 1441494907 0.253235 0.202576 -0.679016 0.658569 1441494907 0.253235 0.202576 -0.679016 0.658569 1441494907 0.253235 0.202576 -0.679016 0.658569 1441494907 0.253235 0.202576 -0.679016 0.658569 1441494907 0.296631 0.165527 -0.685486 0.643982 1441494907 0.296631 0.165527 -0.685486 0.643982 1441494907 0.296631 0.165527 -0.685486 0.643982 1441494907 0.296631 0.165527 -0.685486 0.643982 1441494908 0.296631 0.165527 -0.685486 0.643982 1441494908 0.346436 0.118103 -0.690491 0.623840 1441494908 0.346436 0.118103 -0.690491 0.623840 1441494908 0.346436 0.118103 -0.690491 0.623840 1441494908 0.346436 0.118103 -0.690491 0.623840 1441494908 0.346436 0.118103 -0.690491 0.623840 1441494908 0.346436 0.118103 -0.690491 0.623840 1441494908 0.400696 0.062439 -0.691833 0.597412 1441494908 0.400696 0.062439 -0.691833 0.597412 1441494908 0.400696 0.062439 -0.691833 0.597412 1441494908 0.400696 0.062439 -0.691833 0.597412 1441494908 0.400696 0.062439 -0.691833 0.597412 1441494908 0.400696 0.062439 -0.691833 0.597412 1441494908 0.455505 0.002563 -0.686523 0.566711 1441494908 0.455505 0.002563 -0.686523 0.566711 1441494908 0.455505 0.002563 -0.686523 0.566711 1441494908 0.455505 0.002563 -0.686523 0.566711 1441494908 0.455505 0.002563 -0.686523 0.566711 1441494908 0.508606 -0.060974 -0.679504 0.525269 1441494908 0.508606 -0.060974 -0.679504 0.525269 1441494908 0.508606 -0.060974 -0.679504 0.525269 1441494908 0.508606 -0.060974 -0.679504 0.525269 1441494908 0.508606 -0.060974 -0.679504 0.525269 1441494908 0.508606 -0.060974 -0.679504 0.525269 1441494908 0.557434 -0.127502 -0.669067 0.474731 1441494908 0.557434 -0.127502 -0.669067 0.474731 1441494908 0.557434 -0.127502 -0.669067 0.474731 1441494908 0.557434 -0.127502 -0.669067 0.474731 1441494908 0.557434 -0.127502 -0.669067 0.474731 1441494908 0.598511 -0.193909 -0.652649 0.422119 1441494908 0.598511 -0.193909 -0.652649 0.422119 1441494908 0.598511 -0.193909 -0.652649 0.422119 1441494908 0.598511 -0.193909 -0.652649 0.422119 1441494908 0.598511 -0.193909 -0.652649 0.422119 1441494908 0.630310 -0.254395 -0.631592 0.372925 1441494908 0.630310 -0.254395 -0.631592 0.372925 1441494908 0.630310 -0.254395 -0.631592 0.372925 1441494908 0.630310 -0.254395 -0.631592 0.372925 1441494908 0.630310 -0.254395 -0.631592 0.372925 1441494908 0.630310 -0.254395 -0.631592 0.372925 1441494908 0.651794 -0.303528 -0.610657 0.331848 1441494908 0.651794 -0.303528 -0.610657 0.331848 1441494908 0.651794 -0.303528 -0.610657 0.331848 1441494908 0.651794 -0.303528 -0.610657 0.331848 1441494908 0.651794 -0.303528 -0.610657 0.331848 1441494908 0.651794 -0.303528 -0.610657 0.331848 1441494908 0.659363 -0.340271 -0.598083 0.302795 1441494908 0.659363 -0.340271 -0.598083 0.302795 1441494908 0.659363 -0.340271 -0.598083 0.302795 1441494908 0.659363 -0.340271 -0.598083 0.302795 1441494908 0.659363 -0.340271 -0.598083 0.302795 1441494908 0.657654 -0.354736 -0.593689 0.298645 1441494908 0.657654 -0.354736 -0.593689 0.298645 1441494908 0.657654 -0.354736 -0.593689 0.298645 1441494908 0.657654 -0.354736 -0.593689 0.298645 1441494908 0.657654 -0.354736 -0.593689 0.298645 1441494908 0.648743 -0.346863 -0.600037 0.314270 1441494908 0.648743 -0.346863 -0.600037 0.314270 1441494908 0.648743 -0.346863 -0.600037 0.314270 1441494908 0.648743 -0.346863 -0.600037 0.314270 1441494908 0.648743 -0.346863 -0.600037 0.314270 1441494908 0.648743 -0.346863 -0.600037 0.314270 1441494908 0.629883 -0.324463 -0.616821 0.342773 1441494908 0.629883 -0.324463 -0.616821 0.342773 1441494908 0.629883 -0.324463 -0.616821 0.342773 1441494908 0.629883 -0.324463 -0.616821 0.342773 1441494908 0.629883 -0.324463 -0.616821 0.342773 1441494908 0.602356 -0.288452 -0.638367 0.382690 1441494908 0.602356 -0.288452 -0.638367 0.382690 1441494908 0.602356 -0.288452 -0.638367 0.382690 1441494908 0.602356 -0.288452 -0.638367 0.382690 1441494908 0.602356 -0.288452 -0.638367 0.382690 1441494908 0.602356 -0.288452 -0.638367 0.382690 1441494908 0.566223 -0.240906 -0.662354 0.427307 1441494908 0.566223 -0.240906 -0.662354 0.427307 1441494908 0.566223 -0.240906 -0.662354 0.427307 1441494908 0.566223 -0.240906 -0.662354 0.427307 1441494908 0.566223 -0.240906 -0.662354 0.427307 1441494908 0.566223 -0.240906 -0.662354 0.427307 1441494908 0.522827 -0.181091 -0.684448 0.474792 1441494908 0.522827 -0.181091 -0.684448 0.474792 1441494908 0.522827 -0.181091 -0.684448 0.474792 1441494908 0.522827 -0.181091 -0.684448 0.474792 1441494908 0.522827 -0.181091 -0.684448 0.474792 1441494908 0.522827 -0.181091 -0.684448 0.474792 1441494908 0.470337 -0.114502 -0.704834 0.518494 1441494908 0.470337 -0.114502 -0.704834 0.518494 1441494908 0.470337 -0.114502 -0.704834 0.518494 1441494908 0.470337 -0.114502 -0.704834 0.518494 1441494908 0.470337 -0.114502 -0.704834 0.518494 1441494908 0.470337 -0.114502 -0.704834 0.518494 1441494908 0.410217 -0.042908 -0.716248 0.562927 1441494908 0.410217 -0.042908 -0.716248 0.562927 1441494908 0.410217 -0.042908 -0.716248 0.562927 1441494908 0.410217 -0.042908 -0.716248 0.562927 1441494908 0.410217 -0.042908 -0.716248 0.562927 1441494908 0.410217 -0.042908 -0.716248 0.562927 1441494908 0.346069 0.034790 -0.718689 0.602112 1441494908 0.346069 0.034790 -0.718689 0.602112 1441494908 0.346069 0.034790 -0.718689 0.602112 1441494908 0.346069 0.034790 -0.718689 0.602112 1441494908 0.346069 0.034790 -0.718689 0.602112 1441494909 0.346069 0.034790 -0.718689 0.602112 1441494909 0.286255 0.111450 -0.713928 0.629211 1441494909 0.286255 0.111450 -0.713928 0.629211 1441494909 0.286255 0.111450 -0.713928 0.629211 1441494909 0.286255 0.111450 -0.713928 0.629211 1441494909 0.286255 0.111450 -0.713928 0.629211 1441494909 0.238831 0.175049 -0.700317 0.649475 1441494909 0.238831 0.175049 -0.700317 0.649475 1441494909 0.238831 0.175049 -0.700317 0.649475 1441494909 0.238831 0.175049 -0.700317 0.649475 1441494909 0.238831 0.175049 -0.700317 0.649475 1441494909 0.238831 0.175049 -0.700317 0.649475 1441494909 0.207214 0.219055 -0.682983 0.665283 1441494909 0.207214 0.219055 -0.682983 0.665283 1441494909 0.207214 0.219055 -0.682983 0.665283 1441494909 0.207214 0.219055 -0.682983 0.665283 1441494909 0.207214 0.219055 -0.682983 0.665283 1441494909 0.193542 0.242737 -0.669128 0.675171 1441494909 0.193542 0.242737 -0.669128 0.675171 1441494909 0.193542 0.242737 -0.669128 0.675171 1441494909 0.193542 0.242737 -0.669128 0.675171 1441494909 0.193542 0.242737 -0.669128 0.675171 1441494909 0.193542 0.242737 -0.669128 0.675171 1441494909 0.198792 0.246826 -0.664795 0.676453 1441494909 0.198792 0.246826 -0.664795 0.676453 1441494909 0.198792 0.246826 -0.664795 0.676453 1441494909 0.198792 0.246826 -0.664795 0.676453 1441494909 0.198792 0.246826 -0.664795 0.676453 1441494909 0.219177 0.233704 -0.669434 0.670166 1441494909 0.219177 0.233704 -0.669434 0.670166 1441494909 0.219177 0.233704 -0.669434 0.670166 1441494909 0.219177 0.233704 -0.669434 0.670166 1441494909 0.219177 0.233704 -0.669434 0.670166 1441494909 0.219177 0.233704 -0.669434 0.670166 1441494909 0.250183 0.205933 -0.676575 0.661194 1441494909 0.250183 0.205933 -0.676575 0.661194 1441494909 0.250183 0.205933 -0.676575 0.661194 1441494909 0.250183 0.205933 -0.676575 0.661194 1441494909 0.290527 0.166138 -0.684326 0.647827 1441494909 0.290527 0.166138 -0.684326 0.647827 1441494909 0.290527 0.166138 -0.684326 0.647827 1441494909 0.290527 0.166138 -0.684326 0.647827 1441494909 0.290527 0.166138 -0.684326 0.647827 1441494909 0.290527 0.166138 -0.684326 0.647827 1441494909 0.341003 0.114380 -0.693970 0.623779 1441494909 0.341003 0.114380 -0.693970 0.623779 1441494909 0.341003 0.114380 -0.693970 0.623779 1441494909 0.341003 0.114380 -0.693970 0.623779 1441494909 0.341003 0.114380 -0.693970 0.623779 1441494909 0.341003 0.114380 -0.693970 0.623779 1441494909 0.394531 0.053894 -0.698364 0.594727 1441494909 0.394531 0.053894 -0.698364 0.594727 1441494909 0.394531 0.053894 -0.698364 0.594727 1441494909 0.394531 0.053894 -0.698364 0.594727 1441494909 0.394531 0.053894 -0.698364 0.594727 1441494909 0.394531 0.053894 -0.698364 0.594727 1441494909 0.448425 -0.012085 -0.696411 0.560120 1441494909 0.448425 -0.012085 -0.696411 0.560120 1441494909 0.448425 -0.012085 -0.696411 0.560120 1441494909 0.448425 -0.012085 -0.696411 0.560120 1441494909 0.448425 -0.012085 -0.696411 0.560120 1441494909 0.448425 -0.012085 -0.696411 0.560120 1441494909 0.500610 -0.083679 -0.692993 0.512024 1441494909 0.500610 -0.083679 -0.692993 0.512024 1441494909 0.500610 -0.083679 -0.692993 0.512024 1441494909 0.500610 -0.083679 -0.692993 0.512024 1441494909 0.500610 -0.083679 -0.692993 0.512024 1441494909 0.546631 -0.151123 -0.681885 0.461853 1441494909 0.546631 -0.151123 -0.681885 0.461853 1441494909 0.546631 -0.151123 -0.681885 0.461853 1441494909 0.546631 -0.151123 -0.681885 0.461853 1441494909 0.546631 -0.151123 -0.681885 0.461853 1441494909 0.546631 -0.151123 -0.681885 0.461853 1441494909 0.586121 -0.210632 -0.663574 0.414429 1441494909 0.586121 -0.210632 -0.663574 0.414429 1441494909 0.586121 -0.210632 -0.663574 0.414429 1441494909 0.586121 -0.210632 -0.663574 0.414429 1441494909 0.586121 -0.210632 -0.663574 0.414429 1441494909 0.586121 -0.210632 -0.663574 0.414429 1441494909 0.617615 -0.262329 -0.642883 0.369385 1441494909 0.617615 -0.262329 -0.642883 0.369385 1441494909 0.617615 -0.262329 -0.642883 0.369385 1441494909 0.617615 -0.262329 -0.642883 0.369385 1441494909 0.617615 -0.262329 -0.642883 0.369385 1441494909 0.638855 -0.303040 -0.624451 0.331726 1441494909 0.638855 -0.303040 -0.624451 0.331726 1441494909 0.638855 -0.303040 -0.624451 0.331726 1441494909 0.638855 -0.303040 -0.624451 0.331726 1441494909 0.638855 -0.303040 -0.624451 0.331726 1441494909 0.646912 -0.332947 -0.614014 0.305908 1441494909 0.646912 -0.332947 -0.614014 0.305908 1441494909 0.646912 -0.332947 -0.614014 0.305908 1441494909 0.646912 -0.332947 -0.614014 0.305908 1441494909 0.646912 -0.332947 -0.614014 0.305908 1441494909 0.644226 -0.346191 -0.612549 0.299805 1441494909 0.644226 -0.346191 -0.612549 0.299805 1441494909 0.644226 -0.346191 -0.612549 0.299805 1441494909 0.644226 -0.346191 -0.612549 0.299805 1441494909 0.644226 -0.346191 -0.612549 0.299805 1441494910 0.634338 -0.340271 -0.617981 0.316223 1441494910 0.634338 -0.340271 -0.617981 0.316223 1441494910 0.634338 -0.340271 -0.617981 0.316223 1441494910 0.615112 -0.321228 -0.631958 0.345093 1441494910 0.615112 -0.321228 -0.631958 0.345093 1441494910 0.615112 -0.321228 -0.631958 0.345093 1441494910 0.615112 -0.321228 -0.631958 0.345093 1441494910 0.615112 -0.321228 -0.631958 0.345093 1441494910 0.615112 -0.321228 -0.631958 0.345093 1441494910 0.589294 -0.289429 -0.650024 0.382690 1441494910 0.589294 -0.289429 -0.650024 0.382690 1441494910 0.589294 -0.289429 -0.650024 0.382690 1441494910 0.589294 -0.289429 -0.650024 0.382690 1441494910 0.589294 -0.289429 -0.650024 0.382690 1441494910 0.557007 -0.247986 -0.669067 0.424927 1441494910 0.557007 -0.247986 -0.669067 0.424927 1441494910 0.557007 -0.247986 -0.669067 0.424927 1441494910 0.557007 -0.247986 -0.669067 0.424927 1441494910 0.557007 -0.247986 -0.669067 0.424927 1441494910 0.557007 -0.247986 -0.669067 0.424927 1441494910 0.519592 -0.198792 -0.686035 0.468872 1441494910 0.519592 -0.198792 -0.686035 0.468872 1441494910 0.519592 -0.198792 -0.686035 0.468872 1441494910 0.519592 -0.198792 -0.686035 0.468872 1441494910 0.519592 -0.198792 -0.686035 0.468872 1441494910 0.519592 -0.198792 -0.686035 0.468872 1441494910 0.477844 -0.144043 -0.700134 0.510681 1441494910 0.477844 -0.144043 -0.700134 0.510681 1441494910 0.477844 -0.144043 -0.700134 0.510681 1441494910 0.477844 -0.144043 -0.700134 0.510681 1441494910 0.477844 -0.144043 -0.700134 0.510681 1441494910 0.431580 -0.084351 -0.711182 0.548462 1441494910 0.431580 -0.084351 -0.711182 0.548462 1441494910 0.431580 -0.084351 -0.711182 0.548462 1441494910 0.431580 -0.084351 -0.711182 0.548462 1441494910 0.431580 -0.084351 -0.711182 0.548462 1441494910 0.431580 -0.084351 -0.711182 0.548462 1441494910 0.379395 -0.023682 -0.717834 0.583252 1441494910 0.379395 -0.023682 -0.717834 0.583252 1441494910 0.379395 -0.023682 -0.717834 0.583252 1441494910 0.379395 -0.023682 -0.717834 0.583252 1441494910 0.379395 -0.023682 -0.717834 0.583252 1441494910 0.379395 -0.023682 -0.717834 0.583252 1441494910 0.325439 0.039185 -0.715881 0.616455 1441494910 0.325439 0.039185 -0.715881 0.616455 1441494910 0.325439 0.039185 -0.715881 0.616455 1441494910 0.325439 0.039185 -0.715881 0.616455 1441494910 0.325439 0.039185 -0.715881 0.616455 1441494910 0.325439 0.039185 -0.715881 0.616455 1441494910 0.275269 0.098877 -0.708069 0.642700 1441494910 0.275269 0.098877 -0.708069 0.642700 1441494910 0.275269 0.098877 -0.708069 0.642700 1441494910 0.275269 0.098877 -0.708069 0.642700 1441494910 0.275269 0.098877 -0.708069 0.642700 1441494910 0.234375 0.149231 -0.695618 0.662476 1441494910 0.234375 0.149231 -0.695618 0.662476 1441494910 0.234375 0.149231 -0.695618 0.662476 1441494910 0.234375 0.149231 -0.695618 0.662476 1441494910 0.234375 0.149231 -0.695618 0.662476 1441494910 0.234375 0.149231 -0.695618 0.662476 1441494910 0.206726 0.186035 -0.681885 0.676575 1441494910 0.206726 0.186035 -0.681885 0.676575 1441494910 0.206726 0.186035 -0.681885 0.676575 1441494910 0.206726 0.186035 -0.681885 0.676575 1441494910 0.206726 0.186035 -0.681885 0.676575 1441494910 0.206726 0.186035 -0.681885 0.676575 1441494910 0.194824 0.208679 -0.673889 0.681458 1441494910 0.194824 0.208679 -0.673889 0.681458 1441494910 0.194824 0.208679 -0.673889 0.681458 1441494910 0.194824 0.208679 -0.673889 0.681458 1441494910 0.194824 0.208679 -0.673889 0.681458 1441494910 0.194824 0.208679 -0.673889 0.681458 1441494910 0.198914 0.214844 -0.675110 0.677124 1441494910 0.198914 0.214844 -0.675110 0.677124 1441494910 0.198914 0.214844 -0.675110 0.677124 1441494910 0.198914 0.214844 -0.675110 0.677124 1441494910 0.198914 0.214844 -0.675110 0.677124 1441494910 0.198914 0.214844 -0.675110 0.677124 1441494910 0.198914 0.214844 -0.675110 0.677124 1441494910 0.215515 0.206787 -0.677979 0.671631 1441494910 0.215515 0.206787 -0.677979 0.671631 1441494910 0.215515 0.206787 -0.677979 0.671631 1441494910 0.215515 0.206787 -0.677979 0.671631 1441494910 0.215515 0.206787 -0.677979 0.671631 1441494910 0.215515 0.206787 -0.677979 0.671631 1441494910 0.245483 0.184937 -0.682190 0.663391 1441494910 0.245483 0.184937 -0.682190 0.663391 1441494910 0.245483 0.184937 -0.682190 0.663391 1441494910 0.245483 0.184937 -0.682190 0.663391 1441494910 0.245483 0.184937 -0.682190 0.663391 1441494910 0.245483 0.184937 -0.682190 0.663391 1441494910 0.288330 0.151672 -0.687195 0.649292 1441494910 0.288330 0.151672 -0.687195 0.649292 1441494910 0.288330 0.151672 -0.687195 0.649292 1441494910 0.288330 0.151672 -0.687195 0.649292 1441494910 0.288330 0.151672 -0.687195 0.649292 1441494910 0.288330 0.151672 -0.687195 0.649292 1441494910 0.341309 0.107483 -0.694641 0.624023 1441494910 0.341309 0.107483 -0.694641 0.624023 1441494910 0.341309 0.107483 -0.694641 0.624023 1441494910 0.341309 0.107483 -0.694641 0.624023 1441494910 0.341309 0.107483 -0.694641 0.624023 1441494910 0.341309 0.107483 -0.694641 0.624023 1441494910 0.397644 0.053284 -0.699951 0.590820 1441494910 0.397644 0.053284 -0.699951 0.590820 1441494911 0.397644 0.053284 -0.699951 0.590820 1441494911 0.397644 0.053284 -0.699951 0.590820 1441494911 0.397644 0.053284 -0.699951 0.590820 1441494911 0.453064 -0.005676 -0.697571 0.555054 1441494911 0.453064 -0.005676 -0.697571 0.555054 1441494911 0.453064 -0.005676 -0.697571 0.555054 1441494911 0.453064 -0.005676 -0.697571 0.555054 1441494911 0.453064 -0.005676 -0.697571 0.555054 1441494911 0.453064 -0.005676 -0.697571 0.555054 1441494911 0.505432 -0.065674 -0.689819 0.514160 1441494911 0.505432 -0.065674 -0.689819 0.514160 1441494911 0.505432 -0.065674 -0.689819 0.514160 1441494911 0.505432 -0.065674 -0.689819 0.514160 1441494911 0.505432 -0.065674 -0.689819 0.514160 1441494911 0.505432 -0.065674 -0.689819 0.514160 1441494911 0.553223 -0.127502 -0.678406 0.466248 1441494911 0.553223 -0.127502 -0.678406 0.466248 1441494911 0.553223 -0.127502 -0.678406 0.466248 1441494911 0.594604 -0.189880 -0.660522 0.417236 1441494911 0.594604 -0.189880 -0.660522 0.417236 1441494911 0.594604 -0.189880 -0.660522 0.417236 1441494911 0.594604 -0.189880 -0.660522 0.417236 1441494911 0.628113 -0.249634 -0.637451 0.369873 1441494911 0.628113 -0.249634 -0.637451 0.369873 1441494911 0.628113 -0.249634 -0.637451 0.369873 1441494911 0.628113 -0.249634 -0.637451 0.369873 1441494911 0.628113 -0.249634 -0.637451 0.369873 1441494911 0.652283 -0.299744 -0.614258 0.327698 1441494911 0.652283 -0.299744 -0.614258 0.327698 1441494911 
0.420105 -0.007568 -0.702026 0.574951 1441494915 0.420105 -0.007568 -0.702026 0.574951 1441494915 0.420105 -0.007568 -0.702026 0.574951 1441494915 0.420105 -0.007568 -0.702026 0.574951 1441494915 0.390442 0.022827 -0.707153 0.588989 1441494915 0.390442 0.022827 -0.707153 0.588989 1441494915 0.390442 0.022827 -0.707153 0.588989 1441494915 0.390442 0.022827 -0.707153 0.588989 1441494915 0.390442 0.022827 -0.707153 0.588989 1441494915 0.390442 0.022827 -0.707153 0.588989 1441494915 0.351563 0.064941 -0.709778 0.606934 1441494915 0.351563 0.064941 -0.709778 0.606934 1441494915 0.351563 0.064941 -0.709778 0.606934 1441494915 0.351563 0.064941 -0.709778 0.606934 1441494915 0.351563 0.064941 -0.709778 0.606934 1441494915 0.304626 0.118408 -0.705688 0.628662 1441494915 0.304626 0.118408 -0.705688 0.628662 1441494915 0.304626 0.118408 -0.705688 0.628662 1441494915 0.304626 0.118408 -0.705688 0.628662 1441494915 0.304626 0.118408 -0.705688 0.628662 1441494915 0.304626 0.118408 -0.705688 0.628662 1441494915 0.253967 0.175171 -0.697083 0.647156 1441494915 0.253967 0.175171 -0.697083 0.647156 1441494915 0.253967 0.175171 -0.697083 0.647156 1441494915 0.253967 0.175171 -0.697083 0.647156 1441494915 0.253967 0.175171 -0.697083 0.647156 1441494915 0.253967 0.175171 -0.697083 0.647156 1441494915 0.205566 0.228333 -0.688171 0.657288 1441494915 0.205566 0.228333 -0.688171 0.657288 1441494915 0.205566 0.228333 -0.688171 0.657288 1441494915 0.205566 0.228333 -0.688171 0.657288 1441494915 0.205566 0.228333 -0.688171 0.657288 1441494915 0.205566 0.228333 -0.688171 0.657288 1441494915 0.160339 0.275085 -0.675781 0.664795 1441494915 0.160339 0.275085 -0.675781 0.664795 1441494915 0.160339 0.275085 -0.675781 0.664795 1441494915 0.160339 0.275085 -0.675781 0.664795 1441494915 0.160339 0.275085 -0.675781 0.664795 1441494915 0.160339 0.275085 -0.675781 0.664795 1441494915 0.122803 0.313599 -0.659363 0.672119 1441494915 0.122803 0.313599 -0.659363 0.672119 1441494915 0.122803 0.313599 -0.659363 0.672119 1441494915 0.122803 0.313599 -0.659363 0.672119 1441494915 0.122803 0.313599 -0.659363 0.672119 1441494915 0.122803 0.313599 -0.659363 0.672119 1441494915 0.099976 0.339905 -0.641846 0.680054 1441494915 0.099976 0.339905 -0.641846 0.680054 1441494915 0.099976 0.339905 -0.641846 0.680054 1441494915 0.099976 0.339905 -0.641846 0.680054 1441494915 0.099976 0.339905 -0.641846 0.680054 1441494915 0.099976 0.339905 -0.641846 0.680054 1441494915 0.095703 0.349792 -0.629211 0.687439 1441494915 0.095703 0.349792 -0.629211 0.687439 1441494915 0.095703 0.349792 -0.629211 0.687439 1441494915 0.095703 0.349792 -0.629211 0.687439 1441494915 0.095703 0.349792 -0.629211 0.687439 1441494915 0.095703 0.349792 -0.629211 0.687439 1441494915 0.111816 0.342468 -0.628418 0.689392 1441494915 0.111816 0.342468 -0.628418 0.689392 1441494915 0.111816 0.342468 -0.628418 0.689392 1441494915 0.111816 0.342468 -0.628418 0.689392 1441494915 0.111816 0.342468 -0.628418 0.689392 1441494915 0.111816 0.342468 -0.628418 0.689392 1441494915 0.144897 0.318848 -0.639221 0.684631 1441494915 0.144897 0.318848 -0.639221 0.684631 1441494915 0.144897 0.318848 -0.639221 0.684631 1441494915 0.144897 0.318848 -0.639221 0.684631 1441494915 0.144897 0.318848 -0.639221 0.684631 1441494915 0.144897 0.318848 -0.639221 0.684631 1441494915 0.187561 0.282471 -0.653503 0.676697 1441494915 0.187561 0.282471 -0.653503 0.676697 1441494915 0.187561 0.282471 -0.653503 0.676697 1441494915 0.187561 0.282471 -0.653503 0.676697 1441494915 0.187561 0.282471 -0.653503 0.676697 1441494915 0.237549 0.237183 -0.666504 0.665649 1441494915 0.237549 0.237183 -0.666504 0.665649 1441494915 0.237549 0.237183 -0.666504 0.665649 1441494915 0.237549 0.237183 -0.666504 0.665649 1441494915 0.237549 0.237183 -0.666504 0.665649 1441494915 0.237549 0.237183 -0.666504 0.665649 1441494915 0.292786 0.185730 -0.676086 0.650085 1441494915 0.292786 0.185730 -0.676086 0.650085 1441494915 0.292786 0.185730 -0.676086 0.650085 1441494915 0.292786 0.185730 -0.676086 0.650085 1441494915 0.292786 0.185730 -0.676086 0.650085 1441494915 0.351624 0.128906 -0.682678 0.627441 1441494915 0.351624 0.128906 -0.682678 0.627441 1441494915 0.351624 0.128906 -0.682678 0.627441 1441494915 0.351624 0.128906 -0.682678 0.627441 1441494915 0.351624 0.128906 -0.682678 0.627441 1441494915 0.351624 0.128906 -0.682678 0.627441 1441494915 0.411499 0.067444 -0.687561 0.594482 1441494915 0.411499 0.067444 -0.687561 0.594482 1441494915 0.411499 0.067444 -0.687561 0.594482 1441494915 0.411499 0.067444 -0.687561 0.594482 1441494915 0.411499 0.067444 -0.687561 0.594482 1441494915 0.411499 0.067444 -0.687561 0.594482 1441494915 0.467834 0.003784 -0.688354 0.554321 1441494916 0.467834 0.003784 -0.688354 0.554321 1441494916 0.467834 0.003784 -0.688354 0.554321 1441494916 0.467834 0.003784 -0.688354 0.554321 1441494916 0.467834 0.003784 -0.688354 0.554321 1441494916 0.467834 0.003784 -0.688354 0.554321 1441494916 0.519836 -0.062256 -0.684143 0.507751 1441494916 0.519836 -0.062256 -0.684143 0.507751 1441494916 0.519836 -0.062256 -0.684143 0.507751 1441494916 0.519836 -0.062256 -0.684143 0.507751 1441494916 0.519836 -0.062256 -0.684143 0.507751 1441494916 0.519836 -0.062256 -0.684143 0.507751 1441494916 0.565674 -0.128113 -0.672913 0.459167 1441494916 0.565674 -0.128113 -0.672913 0.459167 1441494916 0.565674 -0.128113 -0.672913 0.459167 1441494916 0.565674 -0.128113 -0.672913 0.459167 1441494916 0.565674 -0.128113 -0.672913 0.459167 1441494916 0.565674 -0.128113 -0.672913 0.459167 1441494916 0.604797 -0.190002 -0.654663 0.411743 1441494916 0.604797 -0.190002 -0.654663 0.411743 1441494916 0.604797 -0.190002 -0.654663 0.411743 1441494916 0.604797 -0.190002 -0.654663 0.411743 1441494916 0.604797 -0.190002 -0.654663 0.411743 1441494916 0.635681 -0.247314 -0.633728 0.364929 1441494916 0.635681 -0.247314 -0.633728 0.364929 1441494916 0.635681 -0.247314 -0.633728 0.364929 1441494916 0.635681 -0.247314 -0.633728 0.364929 1441494916 0.635681 -0.247314 -0.633728 0.364929 1441494916 0.635681 -0.247314 -0.633728 0.364929 1441494916 0.658081 -0.293518 -0.612549 0.324890 1441494916 0.658081 -0.293518 -0.612549 0.324890 1441494916 0.658081 -0.293518 -0.612549 0.324890 1441494916 0.658081 -0.293518 -0.612549 0.324890 1441494916 0.658081 -0.293518 -0.612549 0.324890 1441494916 0.658081 -0.293518 -0.612549 0.324890 1441494916 0.669678 -0.330566 -0.596436 0.294128 1441494916 0.669678 -0.330566 -0.596436 0.294128 1441494916 0.669678 -0.330566 -0.596436 0.294128 1441494916 0.669678 -0.330566 -0.596436 0.294128 1441494916 0.669678 -0.330566 -0.596436 0.294128 1441494916 0.669678 -0.330566 -0.596436 0.294128 1441494916 0.671326 -0.354309 -0.587463 0.280457 1441494916 0.671326 -0.354309 -0.587463 0.280457 1441494916 0.671326 -0.354309 -0.587463 0.280457 1441494916 0.671326 -0.354309 -0.587463 0.280457 1441494916 0.671326 -0.354309 -0.587463 0.280457 1441494916 0.671326 -0.354309 -0.587463 0.280457 1441494916 0.665527 -0.358521 -0.587402 0.288940 1441494916 0.665527 -0.358521 -0.587402 0.288940 1441494916 0.665527 -0.358521 -0.587402 0.288940 1441494916 0.665527 -0.358521 -0.587402 0.288940 1441494916 0.665527 -0.358521 -0.587402 0.288940 1441494916 0.651550 -0.344971 -0.599304 0.312012 1441494916 0.651550 -0.344971 -0.599304 0.312012 1441494916 0.651550 -0.344971 -0.599304 0.312012 1441494916 0.651550 -0.344971 -0.599304 0.312012 1441494916 0.651550 -0.344971 -0.599304 0.312012 1441494916 0.651550 -0.344971 -0.599304 0.312012 1441494916 0.628540 -0.316895 -0.620422 0.345764 1441494916 0.628540 -0.316895 -0.620422 0.345764 1441494916 0.628540 -0.316895 -0.620422 0.345764 1441494916 0.628540 -0.316895 -0.620422 0.345764 1441494916 0.628540 -0.316895 -0.620422 0.345764 1441494916 0.598328 -0.275513 -0.643677 0.389526 1441494916 0.598328 -0.275513 -0.643677 0.389526 1441494916 0.598328 -0.275513 -0.643677 0.389526 1441494916 0.598328 -0.275513 -0.643677 0.389526 1441494916 0.598328 -0.275513 -0.643677 0.389526 1441494916 0.561584 -0.224792 -0.665466 0.437317 1441494916 0.561584 -0.224792 -0.665466 0.437317 1441494916 0.561584 -0.224792 -0.665466 0.437317 1441494916 0.561584 -0.224792 -0.665466 0.437317 1441494916 0.519409 -0.167236 -0.684692 0.483154 1441494916 0.519409 -0.167236 -0.684692 0.483154 1441494916 0.519409 -0.167236 -0.684692 0.483154 1441494916 0.519409 -0.167236 -0.684692 0.483154 1441494916 0.519409 -0.167236 -0.684692 0.483154 1441494916 0.472961 -0.107361 -0.700134 0.524048 1441494916 0.472961 -0.107361 -0.700134 0.524048 1441494916 0.472961 -0.107361 -0.700134 0.524048 1441494916 0.472961 -0.107361 -0.700134 0.524048 1441494916 0.472961 -0.107361 -0.700134 0.524048 1441494916 0.472961 -0.107361 -0.700134 0.524048 1441494916 0.423096 -0.047546 -0.710938 0.559753 1441494916 0.423096 -0.047546 -0.710938 0.559753 1441494916 0.423096 -0.047546 -0.710938 0.559753 1441494916 0.423096 -0.047546 -0.710938 0.559753 1441494916 0.423096 -0.047546 -0.710938 0.559753 1441494916 0.423096 -0.047546 -0.710938 0.559753 1441494916 0.370667 0.008911 -0.716980 0.590271 1441494916 0.370667 0.008911 -0.716980 0.590271 1441494916 0.370667 0.008911 -0.716980 0.590271 1441494916 0.370667 0.008911 -0.716980 0.590271 1441494916 0.370667 0.008911 -0.716980 0.590271 1441494916 0.370667 0.008911 -0.716980 0.590271 1441494916 0.319458 0.063110 -0.717834 0.615356 1441494916 0.319458 0.063110 -0.717834 0.615356 1441494916 0.319458 0.063110 -0.717834 0.615356 1441494916 0.319458 0.063110 -0.717834 0.615356 1441494916 0.319458 0.063110 -0.717834 0.615356 1441494916 0.319458 0.063110 -0.717834 0.615356 1441494916 0.274414 0.112366 -0.713928 0.634277 1441494917 0.274414 0.112366 -0.713928 0.634277 1441494917 0.274414 0.112366 -0.713928 0.634277 1441494917 0.274414 0.112366 -0.713928 0.634277 1441494917 0.274414 0.112366 -0.713928 0.634277 1441494917 0.274414 0.112366 -0.713928 0.634277 1441494917 0.239014 0.151550 -0.706360 0.648804 1441494917 0.239014 0.151550 -0.706360 0.648804 1441494917 0.239014 0.151550 -0.706360 0.648804 1441494917 0.239014 0.151550 -0.706360 0.648804 1441494917 0.239014 0.151550 -0.706360 0.648804 1441494917 0.239014 0.151550 -0.706360 0.648804 1441494917 0.216980 0.178284 -0.698486 0.658203 1441494917 0.216980 0.178284 -0.698486 0.658203 1441494917 0.216980 0.178284 -0.698486 0.658203 1441494917 0.216980 0.178284 -0.698486 0.658203 1441494917 0.216980 0.178284 -0.698486 0.658203 1441494917 0.216980 0.178284 -0.698486 0.658203 1441494917 0.211243 0.191650 -0.693115 0.661987 1441494917 0.211243 0.191650 -0.693115 0.661987 1441494917 0.211243 0.191650 -0.693115 0.661987 1441494917 0.211243 0.191650 -0.693115 0.661987 1441494917 0.211243 0.191650 -0.693115 0.661987 1441494917 0.211243 0.191650 -0.693115 0.661987 1441494917 0.219788 0.191833 -0.694458 0.657715 1441494917 0.219788 0.191833 -0.694458 0.657715 1441494917 0.219788 0.191833 -0.694458 0.657715 1441494917 0.219788 0.191833 -0.694458 0.657715 1441494917 0.219788 0.191833 -0.694458 0.657715 1441494917 0.238159 0.178833 -0.697815 0.651428 1441494917 0.238159 0.178833 -0.697815 0.651428 1441494917 0.238159 0.178833 -0.697815 0.651428 1441494917 0.238159 0.178833 -0.697815 0.651428 1441494917 0.238159 0.178833 -0.697815 0.651428 1441494917 0.238159 0.178833 -0.697815 0.651428 1441494917 0.265564 0.155518 -0.700684 0.643677 1441494917 0.265564 0.155518 -0.700684 0.643677 1441494917 0.265564 0.155518 -0.700684 0.643677 1441494917 0.265564 0.155518 -0.700684 0.643677 1441494917 0.265564 0.155518 -0.700684 0.643677 1441494917 0.265564 0.155518 -0.700684 0.643677 1441494917 0.301819 0.123291 -0.702026 0.633118 1441494917 0.301819 0.123291 -0.702026 0.633118 1441494917 0.301819 0.123291 -0.702026 0.633118 1441494917 0.301819 0.123291 -0.702026 0.633118 1441494917 0.301819 0.123291 -0.702026 0.633118 1441494917 0.301819 0.123291 -0.702026 0.633118 1441494917 0.345825 0.082947 -0.701477 0.617554 1441494917 0.345825 0.082947 -0.701477 0.617554 1441494917 0.345825 0.082947 -0.701477 0.617554 1441494917 0.345825 0.082947 -0.701477 0.617554 1441494917 0.345825 0.082947 -0.701477 0.617554 1441494917 0.345825 0.082947 -0.701477 0.617554 1441494917 0.395203 0.035522 -0.698242 0.595764 1441494917 0.395203 0.035522 -0.698242 0.595764 1441494917 0.395203 0.035522 -0.698242 0.595764 1441494917 0.395203 0.035522 -0.698242 0.595764 1441494917 0.395203 0.035522 -0.698242 0.595764 1441494917 0.445862 -0.016602 -0.692749 0.566589 1441494917 0.445862 -0.016602 -0.692749 0.566589 1441494917 0.445862 -0.016602 -0.692749 0.566589 1441494917 0.445862 -0.016602 -0.692749 0.566589 1441494917 0.445862 -0.016602 -0.692749 0.566589 1441494917 0.445862 -0.016602 -0.692749 0.566589 1441494917 0.494812 -0.073303 -0.686890 0.527222 1441494917 0.494812 -0.073303 -0.686890 0.527222 1441494917 0.494812 -0.073303 -0.686890 0.527222 1441494917 0.494812 -0.073303 -0.686890 0.527222 1441494917 0.494812 -0.073303 -0.686890 0.527222 1441494917 0.494812 -0.073303 -0.686890 0.527222 1441494917 0.539978 -0.130432 -0.675293 0.485168 1441494917 0.539978 -0.130432 -0.675293 0.485168 1441494917 0.539978 -0.130432 -0.675293 0.485168 1441494917 0.539978 -0.130432 -0.675293 0.485168 1441494917 0.539978 -0.130432 -0.675293 0.485168 1441494917 0.580139 -0.186218 -0.658386 0.441833 1441494917 0.580139 -0.186218 -0.658386 0.441833 1441494917 0.580139 -0.186218 -0.658386 0.441833 1441494917 0.580139 -0.186218 -0.658386 0.441833 1441494917 0.580139 -0.186218 -0.658386 0.441833 1441494917 0.613220 -0.238220 -0.639771 0.397400 1441494917 0.613220 -0.238220 -0.639771 0.397400 1441494917 0.613220 -0.238220 -0.639771 0.397400 1441494917 0.613220 -0.238220 -0.639771 0.397400 1441494917 0.613220 -0.238220 -0.639771 0.397400 1441494917 0.635803 -0.283813 -0.622253 0.357666 1441494917 0.635803 -0.283813 -0.622253 0.357666 1441494917 0.635803 -0.283813 -0.622253 0.357666 1441494917 0.635803 -0.283813 -0.622253 0.357666 1441494917 0.635803 -0.283813 -0.622253 0.357666 1441494917 0.635803 -0.283813 -0.622253 0.357666 1441494917 0.645630 -0.318848 -0.610046 0.330688 1441494917 0.645630 -0.318848 -0.610046 0.330688 1441494917 0.645630 -0.318848 -0.610046 0.330688 1441494917 0.645630 -0.318848 -0.610046 0.330688 1441494917 0.645630 -0.318848 -0.610046 0.330688 1441494917 0.644775 -0.335938 -0.605408 0.323792 1441494917 0.644775 -0.335938 -0.605408 0.323792 1441494917 0.644775 -0.335938 -0.605408 0.323792 1441494917 0.644775 -0.335938 -0.605408 0.323792 1441494917 0.644775 -0.335938 -0.605408 0.323792 1441494917 0.644775 -0.335938 -0.605408 0.323792 1441494917 0.637207 -0.330750 -0.609558 0.336182 1441494917 0.637207 -0.330750 -0.609558 0.336182 1441494917 0.637207 -0.330750 -0.609558 0.336182 1441494918 0.637207 -0.330750 -0.609558 0.336182 1441494918 0.637207 -0.330750 -0.609558 0.336182 1441494918 0.637207 -0.330750 -0.609558 0.336182 1441494918 0.621155 -0.312012 -0.623047 0.358643 1441494918 0.621155 -0.312012 -0.623047 0.358643 1441494918 0.621155 -0.312012 -0.623047 0.358643 1441494918 0.621155 -0.312012 -0.623047 0.358643 1441494918 0.621155 -0.312012 -0.623047 0.358643 1441494918 0.621155 -0.312012 -0.623047 0.358643 1441494918 0.596741 -0.281006 -0.642395 0.390198 1441494918 0.596741 -0.281006 -0.642395 0.390198 1441494918 0.596741 -0.281006 -0.642395 0.390198 1441494918 0.596741 -0.281006 -0.642395 0.390198 1441494918 0.596741 -0.281006 -0.642395 0.390198 1441494918 0.596741 -0.281006 -0.642395 0.390198 1441494918 0.563110 -0.239563 -0.664551 0.428833 1441494918 0.563110 -0.239563 -0.664551 0.428833 1441494918 0.563110 -0.239563 -0.664551 0.428833 1441494918 0.563110 -0.239563 -0.664551 0.428833 1441494918 0.563110 -0.239563 -0.664551 0.428833 1441494918 0.563110 -0.239563 -0.664551 0.428833 1441494918 0.520874 -0.189087 -0.687683 0.469116 1441494918 0.520874 -0.189087 -0.687683 0.469116 1441494918 0.520874 -0.189087 -0.687683 0.469116 1441494918 0.520874 -0.189087 -0.687683 0.469116 1441494918 0.520874 -0.189087 -0.687683 0.469116 1441494918 0.520874 -0.189087 -0.687683 0.469116 1441494918 0.473755 -0.127136 -0.705322 0.511719 1441494918 0.473755 -0.127136 -0.705322 0.511719 1441494918 0.473755 -0.127136 -0.705322 0.511719 1441494918 0.473755 -0.127136 -0.705322 0.511719 1441494918 0.473755 -0.127136 -0.705322 0.511719 1441494918 0.422729 -0.062866 -0.716125 0.551758 1441494918 0.422729 -0.062866 -0.716125 0.551758 1441494918 0.422729 -0.062866 -0.716125 0.551758 1441494918 0.422729 -0.062866 -0.716125 0.551758 1441494918 0.422729 -0.062866 -0.716125 0.551758 1441494918 0.368652 0.000061 -0.720886 0.586853 1441494918 0.368652 0.000061 -0.720886 0.586853 1441494918 0.368652 0.000061 -0.720886 0.586853 1441494918 0.368652 0.000061 -0.720886 0.586853 1441494918 0.368652 0.000061 -0.720886 0.586853 1441494918 0.368652 0.000061 -0.720886 0.586853 1441494918 0.316101 0.057861 -0.721924 0.612854 1441494918 0.316101 0.057861 -0.721924 0.612854 1441494918 0.316101 0.057861 -0.721924 0.612854 1441494918 0.316101 0.057861 -0.721924 0.612854 1441494918 0.316101 0.057861 -0.721924 0.612854 1441494918 0.316101 0.057861 -0.721924 0.612854 1441494918 0.271301 0.109680 -0.717896 0.631592 1441494918 0.271301 0.109680 -0.717896 0.631592 1441494918 0.271301 0.109680 -0.717896 0.631592 1441494918 0.271301 0.109680 -0.717896 0.631592 1441494918 0.271301 0.109680 -0.717896 0.631592 1441494918 0.271301 0.109680 -0.717896 0.631592 1441494918 0.235535 0.151978 -0.709534 0.646545 1441494918 0.235535 0.151978 -0.709534 0.646545 1441494918 0.235535 0.151978 -0.709534 0.646545 1441494918 0.235535 0.151978 -0.709534 0.646545 1441494918 0.235535 0.151978 -0.709534 0.646545 1441494918 0.211365 0.181335 -0.698975 0.658630 1441494918 0.211365 0.181335 -0.698975 0.658630 1441494918 0.211365 0.181335 -0.698975 0.658630 1441494918 0.211365 0.181335 -0.698975 0.658630 1441494918 0.211365 0.181335 -0.698975 0.658630 1441494918 0.211365 0.181335 -0.698975 0.658630 1441494918 0.211365 0.181335 -0.698975 0.658630 1441494918 0.202209 0.198853 -0.687500 0.668518 1441494918 0.202209 0.198853 -0.687500 0.668518 1441494918 0.202209 0.198853 -0.687500 0.668518 1441494918 0.202209 0.198853 -0.687500 0.668518 1441494918 0.202209 0.198853 -0.687500 0.668518 1441494918 0.209778 0.201843 -0.684265 0.668579 1441494918 0.209778 0.201843 -0.684265 0.668579 1441494918 0.209778 0.201843 -0.684265 0.668579 1441494918 0.209778 0.201843 -0.684265 0.668579 1441494918 0.231384 0.190857 -0.687439 0.661377 1441494918 0.231384 0.190857 -0.687439 0.661377 1441494918 0.231384 0.190857 -0.687439 0.661377 1441494918 0.231384 0.190857 -0.687439 0.661377 1441494918 0.231384 0.190857 -0.687439 0.661377 1441494918 0.263977 0.170166 -0.687256 0.655029 1441494918 0.263977 0.170166 -0.687256 0.655029 1441494918 0.263977 0.170166 -0.687256 0.655029 1441494918 0.263977 0.170166 -0.687256 0.655029 1441494918 0.263977 0.170166 -0.687256 0.655029 1441494918 0.263977 0.170166 -0.687256 0.655029 1441494918 0.306396 0.137756 -0.688416 0.642822 1441494918 0.306396 0.137756 -0.688416 0.642822 1441494918 0.306396 0.137756 -0.688416 0.642822 1441494918 0.306396 0.137756 -0.688416 0.642822 1441494918 0.306396 0.137756 -0.688416 0.642822 1441494918 0.306396 0.137756 -0.688416 0.642822 1441494918 0.354980 0.096008 -0.689880 0.623535 1441494918 0.354980 0.096008 -0.689880 0.623535 1441494918 0.354980 0.096008 -0.689880 0.623535 1441494918 0.354980 0.096008 -0.689880 0.623535 1441494918 0.354980 0.096008 -0.689880 0.623535 1441494918 0.407776 0.047485 -0.687805 0.598633 1441494918 0.407776 0.047485 -0.687805 0.598633 1441494918 0.407776 0.047485 -0.687805 0.598633 1441494918 0.407776 0.047485 -0.687805 0.598633 1441494919 0.407776 0.047485 -0.687805 0.598633 1441494919 0.407776 0.047485 -0.687805 0.598633 1441494919 0.461426 -0.006958 -0.684021 0.564880 1441494919 0.461426 -0.006958 -0.684021 0.564880 1441494919 0.461426 -0.006958 -0.684021 0.564880 1441494919 0.461426 -0.006958 -0.684021 0.564880 1441494919 0.461426 -0.006958 -0.684021 0.564880 1441494919 0.461426 -0.006958 -0.684021 0.564880 1441494919 0.512512 -0.066650 -0.678040 0.522644 1441494919 0.512512 -0.066650 -0.678040 0.522644 1441494919 0.558960 -0.128662 -0.666992 0.475525 1441494919 0.558960 -0.128662 -0.666992 0.475525 1441494919 0.558960 -0.128662 -0.666992 0.475525 1441494919 0.599121 -0.190491 -0.650574 0.426086 1441494919 0.599121 -0.190491 -0.650574 0.426086 1441494919 0.599121 -0.190491 -0.650574 0.426086 1441494919 0.599121 -0.190491 -0.650574 0.426086 1441494919 0.599121 -0.190491 -0.650574 0.426086 1441494919 0.599121 -0.190491 -0.650574 0.426086 1441494919 0.631653 -0.250061 -0.629150 0.377625 1441494919 0.631653 -0.250061 -0.629150 0.377625 1441494919 0.631653 -0.250061 -0.629150 0.377625 1441494919 0.631653 -0.250061 -0.629150 0.377625 1441494919 0.631653 -0.250061 -0.629150 0.377625 1441494919 0.652222 -0.303040 -0.609375 0.333801 1441494919 0.652222 -0.303040 -0.609375 0.333801 1441494919 0.652222 -0.303040 -0.609375 0.333801 1441494919 0.652222 -0.303040 -0.609375 0.333801 1441494919 0.652222 -0.303040 -0.609375 0.333801 1441494919 0.652222 -0.303040 -0.609375 0.333801 1441494919 0.659851 -0.343079 -0.594849 0.305054 1441494919 0.659851 -0.343079 -0.594849 0.305054 1441494919 0.659851 -0.343079 -0.594849 0.305054 1441494919 0.659851 -0.343079 -0.594849 0.305054 1441494919 0.659851 -0.343079 -0.594849 0.305054 1441494919 0.657227 -0.363525 -0.588623 0.299072 1441494919 0.657227 -0.363525 -0.588623 0.299072 1441494919 0.657227 -0.363525 -0.588623 0.299072 1441494919 0.657227 -0.363525 -0.588623 0.299072 1441494919 0.657227 -0.363525 -0.588623 0.299072 1441494919 0.649658 -0.357422 -0.592163 0.315552 1441494919 0.649658 -0.357422 -0.592163 0.315552 1441494919 0.649658 -0.357422 -0.592163 0.315552 1441494919 0.649658 -0.357422 -0.592163 0.315552 1441494919 0.649658 -0.357422 -0.592163 0.315552 1441494919 0.649658 -0.357422 -0.592163 0.315552 1441494919 0.632996 -0.337952 -0.606812 0.341858 1441494919 0.632996 -0.337952 -0.606812 0.341858 1441494919 0.632996 -0.337952 -0.606812 0.341858 1441494919 0.632996 -0.337952 -0.606812 0.341858 1441494919 0.632996 -0.337952 -0.606812 0.341858 1441494919 0.608398 -0.306580 -0.627136 0.377563 1441494919 0.608398 -0.306580 -0.627136 0.377563 1441494919 0.608398 -0.306580 -0.627136 0.377563 1441494919 0.608398 -0.306580 -0.627136 0.377563 1441494919 0.608398 -0.306580 -0.627136 0.377563 1441494919 0.608398 -0.306580 -0.627136 0.377563 1441494919 0.577393 -0.264221 -0.647888 0.420776 1441494919 0.577393 -0.264221 -0.647888 0.420776 1441494919 0.577393 -0.264221 -0.647888 0.420776 1441494919 0.577393 -0.264221 -0.647888 0.420776 1441494919 0.577393 -0.264221 -0.647888 0.420776 1441494919 0.577393 -0.264221 -0.647888 0.420776 1441494919 0.540588 -0.213074 -0.666809 0.466614 1441494919 0.540588 -0.213074 -0.666809 0.466614 1441494919 0.540588 -0.213074 -0.666809 0.466614 1441494919 0.540588 -0.213074 -0.666809 0.466614 1441494919 0.540588 -0.213074 -0.666809 0.466614 1441494919 0.540588 -0.213074 -0.666809 0.466614 1441494919 0.497437 -0.156616 -0.684753 0.509094 1441494919 0.497437 -0.156616 -0.684753 0.509094 1441494919 0.497437 -0.156616 -0.684753 0.509094 1441494919 0.497437 -0.156616 -0.684753 0.509094 1441494919 0.497437 -0.156616 -0.684753 0.509094 1441494919 0.497437 -0.156616 -0.684753 0.509094 1441494919 0.449402 -0.092468 -0.698364 0.549377 1441494919 0.449402 -0.092468 -0.698364 0.549377 1441494919 0.449402 -0.092468 -0.698364 0.549377 1441494919 0.449402 -0.092468 -0.698364 0.549377 1441494919 0.449402 -0.092468 -0.698364 0.549377 1441494919 0.449402 -0.092468 -0.698364 0.549377 1441494919 0.397400 -0.024841 -0.707153 0.584229 1441494919 0.397400 -0.024841 -0.707153 0.584229 1441494919 0.397400 -0.024841 -0.707153 0.584229 1441494919 0.397400 -0.024841 -0.707153 0.584229 1441494919 0.397400 -0.024841 -0.707153 0.584229 1441494919 0.344482 0.039917 -0.710144 0.612732 1441494919 0.344482 0.039917 -0.710144 0.612732 1441494919 0.344482 0.039917 -0.710144 0.612732 1441494919 0.295837 0.097778 -0.707947 0.633789 1441494919 0.295837 0.097778 -0.707947 0.633789 1441494919 0.295837 0.097778 -0.707947 0.633789 1441494919 0.295837 0.097778 -0.707947 0.633789 1441494919 0.295837 0.097778 -0.707947 0.633789 1441494920 0.295837 0.097778 -0.707947 0.633789 1441494920 0.255127 0.145630 -0.702087 0.648621 1441494920 0.255127 0.145630 -0.702087 0.648621 1441494920 0.255127 0.145630 -0.702087 0.648621 1441494920 0.255127 0.145630 -0.702087 0.648621 1441494920 0.255127 0.145630 -0.702087 0.648621 1441494920 0.225220 0.182434 -0.693970 0.659058 1441494920 0.225220 0.182434 -0.693970 0.659058 1441494920 0.225220 0.182434 -0.693970 0.659058 1441494920 0.225220 0.182434 -0.693970 0.659058 1441494920 0.225220 0.182434 -0.693970 0.659058 1441494920 0.225220 0.182434 -0.693970 0.659058 1441494920 0.225220 0.182434 -0.693970 0.659058 1441494920 0.209961 0.207397 -0.685059 0.666016 1441494920 0.209961 0.207397 -0.685059 0.666016 1441494920 0.209961 0.207397 -0.685059 0.666016 1441494920 0.209961 0.207397 -0.685059 0.666016 1441494920 0.209961 0.207397 -0.685059 0.666016 1441494920 0.209961 0.207397 -0.685059 0.666016 1441494920 0.212708 0.218628 -0.677979 0.668762 1441494920 0.212708 0.218628 -0.677979 0.668762 1441494920 0.212708 0.218628 -0.677979 0.668762 1441494920 0.212708 0.218628 -0.677979 0.668762 1441494920 0.212708 0.218628 -0.677979 0.668762 1441494920 0.233337 0.212585 -0.678406 0.663391 1441494920 0.233337 0.212585 -0.678406 0.663391 1441494920 0.233337 0.212585 -0.678406 0.663391 1441494920 0.233337 0.212585 -0.678406 0.663391 1441494920 0.233337 0.212585 -0.678406 0.663391 1441494920 0.233337 0.212585 -0.678406 0.663391 1441494920 0.266724 0.190369 -0.683594 0.652161 1441494920 0.266724 0.190369 -0.683594 0.652161 1441494920 0.266724 0.190369 -0.683594 0.652161 1441494920 0.266724 0.190369 -0.683594 0.652161 1441494920 0.266724 0.190369 -0.683594 0.652161 1441494920 0.266724 0.190369 -0.683594 0.652161 1441494920 0.308655 0.155823 -0.689148 0.636780 1441494920 0.308655 0.155823 -0.689148 0.636780 1441494920 0.308655 0.155823 -0.689148 0.636780 1441494920 0.308655 0.155823 -0.689148 0.636780 1441494920 0.308655 0.155823 -0.689148 0.636780 1441494920 0.308655 0.155823 -0.689148 0.636780 1441494920 0.356384 0.112000 -0.693054 0.616516 1441494920 0.356384 0.112000 -0.693054 0.616516 1441494920 0.356384 0.112000 -0.693054 0.616516 1441494920 0.356384 0.112000 -0.693054 0.616516 1441494920 0.356384 0.112000 -0.693054 0.616516 1441494920 0.356384 0.112000 -0.693054 0.616516 1441494920 0.406616 0.060974 -0.694580 0.590271 1441494920 0.406616 0.060974 -0.694580 0.590271 1441494920 0.406616 0.060974 -0.694580 0.590271 1441494920 0.406616 0.060974 -0.694580 0.590271 1441494920 0.406616 0.060974 -0.694580 0.590271 1441494920 0.406616 0.060974 -0.694580 0.590271 1441494920 0.455811 0.004639 -0.693726 0.557617 1441494920 0.455811 0.004639 -0.693726 0.557617 1441494920 0.455811 0.004639 -0.693726 0.557617 1441494920 0.455811 0.004639 -0.693726 0.557617 1441494920 0.455811 0.004639 -0.693726 0.557617 1441494920 0.500610 -0.053833 -0.688477 0.521973 1441494920 0.500610 -0.053833 -0.688477 0.521973 1441494920 0.500610 -0.053833 -0.688477 0.521973 1441494920 0.500610 -0.053833 -0.688477 0.521973 1441494920 0.500610 -0.053833 -0.688477 0.521973 1441494920 0.500610 -0.053833 -0.688477 0.521973 1441494920 0.538696 -0.111816 -0.677917 0.487549 1441494920 0.538696 -0.111816 -0.677917 0.487549 1441494920 0.538696 -0.111816 -0.677917 0.487549 1441494920 0.538696 -0.111816 -0.677917 0.487549 1441494920 0.538696 -0.111816 -0.677917 0.487549 1441494920 0.571533 -0.163635 -0.661804 0.456726 1441494920 0.571533 -0.163635 -0.661804 0.456726 1441494920 0.571533 -0.163635 -0.661804 0.456726 1441494920 0.571533 -0.163635 -0.661804 0.456726 1441494920 0.571533 -0.163635 -0.661804 0.456726 1441494920 0.571533 -0.163635 -0.661804 0.456726 1441494920 0.571533 -0.163635 -0.661804 0.456726 1441494920 0.597656 -0.212708 -0.647156 0.422791 1441494920 0.597656 -0.212708 -0.647156 0.422791 1441494920 0.597656 -0.212708 -0.647156 0.422791 1441494920 0.597656 -0.212708 -0.647156 0.422791 1441494920 0.597656 -0.212708 -0.647156 0.422791 1441494920 0.597656 -0.212708 -0.647156 0.422791 1441494920 0.616333 -0.253418 -0.633667 0.392883 1441494920 0.616333 -0.253418 -0.633667 0.392883 1441494920 0.616333 -0.253418 -0.633667 0.392883 1441494920 0.616333 -0.253418 -0.633667 0.392883 1441494920 0.616333 -0.253418 -0.633667 0.392883 1441494920 0.616333 -0.253418 -0.633667 0.392883 1441494920 0.626160 -0.284180 -0.622742 0.373230 1441494920 0.626160 -0.284180 -0.622742 0.373230 1441494920 0.626160 -0.284180 -0.622742 0.373230 1441494920 0.626160 -0.284180 -0.622742 0.373230 1441494920 0.626160 -0.284180 -0.622742 0.373230 1441494920 0.627747 -0.300293 -0.617432 0.366699 1441494920 0.627747 -0.300293 -0.617432 0.366699 1441494920 0.627747 -0.300293 -0.617432 0.366699 1441494920 0.627747 -0.300293 -0.617432 0.366699 1441494920 0.627747 -0.300293 -0.617432 0.366699 1441494920 0.627747 -0.300293 -0.617432 0.366699 1441494920 0.621704 -0.302185 -0.619629 0.371765 1441494920 0.621704 -0.302185 -0.619629 0.371765 1441494920 0.621704 -0.302185 -0.619629 0.371765 1441494920 0.621704 -0.302185 -0.619629 0.371765 1441494920 0.621704 -0.302185 -0.619629 0.371765 1441494921 0.621704 -0.302185 -0.619629 0.371765 1441494921 0.608887 -0.290344 -0.628113 0.387878 1441494921 0.608887 -0.290344 -0.628113 0.387878 1441494921 0.608887 -0.290344 -0.628113 0.387878 1441494921 0.608887 -0.290344 -0.628113 0.387878 1441494921 0.608887 -0.290344 -0.628113 0.387878 1441494921 0.608887 -0.290344 -0.628113 0.387878 1441494921 0.588379 -0.265320 -0.641907 0.414001 1441494921 0.588379 -0.265320 -0.641907 0.414001 1441494921 0.588379 -0.265320 -0.641907 0.414001 1441494921 0.588379 -0.265320 -0.641907 0.414001 1441494921 0.588379 -0.265320 -0.641907 0.414001 1441494921 0.588379 -0.265320 -0.641907 0.414001 1441494921 0.559998 -0.229065 -0.658569 0.447449 1441494921 0.559998 -0.229065 -0.658569 0.447449 1441494921 0.559998 -0.229065 -0.658569 0.447449 1441494921 0.559998 -0.229065 -0.658569 0.447449 1441494921 0.559998 -0.229065 -0.658569 0.447449 1441494921 0.559998 -0.229065 -0.658569 0.447449 1441494921 0.525452 -0.182861 -0.674622 0.485107 1441494921 0.525452 -0.182861 -0.674622 0.485107 1441494921 0.525452 -0.182861 -0.674622 0.485107 1441494921 0.525452 -0.182861 -0.674622 0.485107 1441494921 0.525452 -0.182861 -0.674622 0.485107 1441494921 0.525452 -0.182861 -0.674622 0.485107 1441494921 0.486084 -0.131470 -0.688721 0.521606 1441494921 0.486084 -0.131470 -0.688721 0.521606 1441494921 0.486084 -0.131470 -0.688721 0.521606 1441494921 0.486084 -0.131470 -0.688721 0.521606 1441494921 0.486084 -0.131470 -0.688721 0.521606 1441494921 0.486084 -0.131470 -0.688721 0.521606 1441494921 0.443237 -0.078003 -0.698914 0.555847 1441494921 0.443237 -0.078003 -0.698914 0.555847 1441494921 0.443237 -0.078003 -0.698914 0.555847 1441494921 0.443237 -0.078003 -0.698914 0.555847 1441494921 0.443237 -0.078003 -0.698914 0.555847 1441494921 0.443237 -0.078003 -0.698914 0.555847 1441494921 0.399719 -0.024658 -0.704102 0.586365 1441494921 0.399719 -0.024658 -0.704102 0.586365 1441494921 0.399719 -0.024658 -0.704102 0.586365 1441494921 0.399719 -0.024658 -0.704102 0.586365 1441494921 0.399719 -0.024658 -0.704102 0.586365 1441494921 0.399719 -0.024658 -0.704102 0.586365 1441494921 0.358459 0.024719 -0.704590 0.611877 1441494921 0.358459 0.024719 -0.704590 0.611877 1441494921 0.358459 0.024719 -0.704590 0.611877 1441494921 0.358459 0.024719 -0.704590 0.611877 1441494921 0.358459 0.024719 -0.704590 0.611877 1441494921 0.358459 0.024719 -0.704590 0.611877 1441494921 0.322205 0.067627 -0.702393 0.631104 1441494921 0.322205 0.067627 -0.702393 0.631104 1441494921 0.322205 0.067627 -0.702393 0.631104 1441494921 0.294189 0.103760 -0.697876 0.644714 1441494921 0.294189 0.103760 -0.697876 0.644714 1441494921 0.294189 0.103760 -0.697876 0.644714 1441494921 0.294189 0.103760 -0.697876 0.644714 1441494921 0.294189 0.103760 -0.697876 0.644714 1441494921 0.294189 0.103760 -0.697876 0.644714 1441494921 0.277222 0.129883 -0.690857 0.654907 1441494921 0.277222 0.129883 -0.690857 0.654907 1441494921 0.277222 0.129883 -0.690857 0.654907 1441494921 0.277222 0.129883 -0.690857 0.654907 1441494921 0.277222 0.129883 -0.690857 0.654907 1441494921 0.273682 0.143433 -0.685242 0.659485 1441494921 0.273682 0.143433 -0.685242 0.659485 1441494921 0.273682 0.143433 -0.685242 0.659485 1441494921 0.273682 0.143433 -0.685242 0.659485 1441494921 0.273682 0.143433 -0.685242 0.659485 1441494921 0.273682 0.143433 -0.685242 0.659485 1441494921 0.284363 0.144104 -0.683044 0.657104 1441494921 0.284363 0.144104 -0.683044 0.657104 1441494921 0.284363 0.144104 -0.683044 0.657104 1441494921 0.284363 0.144104 -0.683044 0.657104 1441494921 0.284363 0.144104 -0.683044 0.657104 1441494921 0.305847 0.131165 -0.685181 0.647888 1441494921 0.305847 0.131165 -0.685181 0.647888 1441494921 0.305847 0.131165 -0.685181 0.647888 1441494921 0.305847 0.131165 -0.685181 0.647888 1441494921 0.305847 0.131165 -0.685181 0.647888 1441494921 0.305847 0.131165 -0.685181 0.647888 1441494921 0.335815 0.107300 -0.687317 0.635010 1441494921 0.335815 0.107300 -0.687317 0.635010 1441494921 0.335815 0.107300 -0.687317 0.635010 1441494921 0.335815 0.107300 -0.687317 0.635010 1441494921 0.335815 0.107300 -0.687317 0.635010 1441494921 0.373108 0.074951 -0.688049 0.617859 1441494921 0.373108 0.074951 -0.688049 0.617859 1441494921 0.373108 0.074951 -0.688049 0.617859 1441494921 0.373108 0.074951 -0.688049 0.617859 1441494921 0.373108 0.074951 -0.688049 0.617859 1441494921 0.373108 0.074951 -0.688049 0.617859 1441494921 0.415527 0.034851 -0.687683 0.594299 1441494921 0.415527 0.034851 -0.687683 0.594299 1441494921 0.415527 0.034851 -0.687683 0.594299 1441494921 0.415527 0.034851 -0.687683 0.594299 1441494921 0.415527 0.034851 -0.687683 0.594299 1441494921 0.459534 -0.010315 -0.684448 0.565857 1441494921 0.459534 -0.010315 -0.684448 0.565857 1441494921 0.459534 -0.010315 -0.684448 0.565857 1441494921 0.459534 -0.010315 -0.684448 0.565857 1441494921 0.459534 -0.010315 -0.684448 0.565857 1441494921 0.459534 -0.010315 -0.684448 0.565857 1441494921 0.502258 -0.056702 -0.678101 0.533508 1441494922 0.502258 -0.056702 -0.678101 0.533508 1441494922 0.502258 -0.056702 -0.678101 0.533508 1441494922 0.502258 -0.056702 -0.678101 0.533508 1441494922 0.502258 -0.056702 -0.678101 0.533508 1441494922 0.502258 -0.056702 -0.678101 0.533508 1441494922 0.540710 -0.103271 -0.670776 0.497009 1441494922 0.540710 -0.103271 -0.670776 0.497009 1441494922 0.540710 -0.103271 -0.670776 0.497009 1441494922 0.540710 -0.103271 -0.670776 0.497009 1441494922 0.540710 -0.103271 -0.670776 0.497009 1441494922 0.572815 -0.148865 -0.661194 0.461060 1441494922 0.572815 -0.148865 -0.661194 0.461060 1441494922 0.572815 -0.148865 -0.661194 0.461060 1441494922 0.572815 -0.148865 -0.661194 0.461060 1441494922 0.572815 -0.148865 -0.661194 0.461060 1441494922 0.572815 -0.148865 -0.661194 0.461060 1441494922 0.599915 -0.190369 -0.646973 0.430359 1441494922 0.599915 -0.190369 -0.646973 0.430359 1441494922 0.599915 -0.190369 -0.646973 0.430359 1441494922 0.599915 -0.190369 -0.646973 0.430359 1441494922 
0.429565 -0.017578 -0.707214 0.561218 1441494926 0.397644 0.009644 -0.712952 0.577454 1441494926 0.397644 0.009644 -0.712952 0.577454 1441494926 0.397644 0.009644 -0.712952 0.577454 1441494926 0.397644 0.009644 -0.712952 0.577454 1441494926 0.397644 0.009644 -0.712952 0.577454 1441494926 0.397644 0.009644 -0.712952 0.577454 1441494926 0.358704 0.043823 -0.716736 0.596375 1441494926 0.358704 0.043823 -0.716736 0.596375 1441494926 0.358704 0.043823 -0.716736 0.596375 1441494926 0.358704 0.043823 -0.716736 0.596375 1441494926 0.358704 0.043823 -0.716736 0.596375 1441494926 0.358704 0.043823 -0.716736 0.596375 1441494926 0.314514 0.084473 -0.718079 0.615051 1441494926 0.314514 0.084473 -0.718079 0.615051 1441494926 0.314514 0.084473 -0.718079 0.615051 1441494926 0.314514 0.084473 -0.718079 0.615051 1441494926 0.314514 0.084473 -0.718079 0.615051 1441494926 0.314514 0.084473 -0.718079 0.615051 1441494926 0.267395 0.127808 -0.714966 0.633179 1441494926 0.267395 0.127808 -0.714966 0.633179 1441494926 0.267395 0.127808 -0.714966 0.633179 1441494926 0.267395 0.127808 -0.714966 0.633179 1441494926 0.267395 0.127808 -0.714966 0.633179 1441494926 0.267395 0.127808 -0.714966 0.633179 1441494926 0.221436 0.170288 -0.709473 0.646973 1441494926 0.221436 0.170288 -0.709473 0.646973 1441494926 0.221436 0.170288 -0.709473 0.646973 1441494926 0.221436 0.170288 -0.709473 0.646973 1441494926 0.221436 0.170288 -0.709473 0.646973 1441494926 0.221436 0.170288 -0.709473 0.646973 1441494926 0.180786 0.209961 -0.704285 0.653625 1441494926 0.180786 0.209961 -0.704285 0.653625 1441494926 0.180786 0.209961 -0.704285 0.653625 1441494926 0.180786 0.209961 -0.704285 0.653625 1441494926 0.180786 0.209961 -0.704285 0.653625 1441494926 0.146484 0.244141 -0.695740 0.659424 1441494926 0.146484 0.244141 -0.695740 0.659424 1441494926 0.146484 0.244141 -0.695740 0.659424 1441494926 0.146484 0.244141 -0.695740 0.659424 1441494926 0.120850 0.269836 -0.683899 0.666931 1441494926 0.120850 0.269836 -0.683899 0.666931 1441494926 0.120850 0.269836 -0.683899 0.666931 1441494926 0.120850 0.269836 -0.683899 0.666931 1441494926 0.120850 0.269836 -0.683899 0.666931 1441494926 0.108643 0.285522 -0.671509 0.675049 1441494926 0.108643 0.285522 -0.671509 0.675049 1441494926 0.108643 0.285522 -0.671509 0.675049 1441494926 0.108643 0.285522 -0.671509 0.675049 1441494926 0.108643 0.285522 -0.671509 0.675049 1441494926 0.108643 0.285522 -0.671509 0.675049 1441494926 0.108643 0.285522 -0.671509 0.675049 1441494926 0.114624 0.288208 -0.665100 0.679260 1441494926 0.114624 0.288208 -0.665100 0.679260 1441494926 0.114624 0.288208 -0.665100 0.679260 1441494926 0.114624 0.288208 -0.665100 0.679260 1441494926 0.114624 0.288208 -0.665100 0.679260 1441494926 0.137268 0.277771 -0.666809 0.677734 1441494926 0.137268 0.277771 -0.666809 0.677734 1441494926 0.137268 0.277771 -0.666809 0.677734 1441494926 0.137268 0.277771 -0.666809 0.677734 1441494926 0.137268 0.277771 -0.666809 0.677734 1441494926 0.137268 0.277771 -0.666809 0.677734 1441494926 0.175232 0.256287 -0.670898 0.673401 1441494926 0.175232 0.256287 -0.670898 0.673401 1441494926 0.175232 0.256287 -0.670898 0.673401 1441494926 0.175232 0.256287 -0.670898 0.673401 1441494926 0.175232 0.256287 -0.670898 0.673401 1441494926 0.175232 0.256287 -0.670898 0.673401 1441494927 0.225342 0.222290 -0.678955 0.662415 1441494927 0.225342 0.222290 -0.678955 0.662415 1441494927 0.225342 0.222290 -0.678955 0.662415 1441494927 0.225342 0.222290 -0.678955 0.662415 1441494927 0.225342 0.222290 -0.678955 0.662415 1441494927 0.225342 0.222290 -0.678955 0.662415 1441494927 0.280579 0.176025 -0.687805 0.645874 1441494927 0.280579 0.176025 -0.687805 0.645874 1441494927 0.280579 0.176025 -0.687805 0.645874 1441494927 0.280579 0.176025 -0.687805 0.645874 1441494927 0.280579 0.176025 -0.687805 0.645874 1441494927 0.280579 0.176025 -0.687805 0.645874 1441494927 0.338440 0.121155 -0.693604 0.624207 1441494927 0.338440 0.121155 -0.693604 0.624207 1441494927 0.338440 0.121155 -0.693604 0.624207 1441494927 0.338440 0.121155 -0.693604 0.624207 1441494927 0.338440 0.121155 -0.693604 0.624207 1441494927 0.338440 0.121155 -0.693604 0.624207 1441494927 0.397583 0.062134 -0.695007 0.595825 1441494927 0.397583 0.062134 -0.695007 0.595825 1441494927 0.397583 0.062134 -0.695007 0.595825 1441494927 0.397583 0.062134 -0.695007 0.595825 1441494927 0.397583 0.062134 -0.695007 0.595825 1441494927 0.397583 0.062134 -0.695007 0.595825 1441494927 0.456482 -0.002014 -0.692444 0.558655 1441494927 0.456482 -0.002014 -0.692444 0.558655 1441494927 0.456482 -0.002014 -0.692444 0.558655 1441494927 0.456482 -0.002014 -0.692444 0.558655 1441494927 0.456482 -0.002014 -0.692444 0.558655 1441494927 0.456482 -0.002014 -0.692444 0.558655 1441494927 0.511353 -0.070007 -0.683350 0.516418 1441494927 0.511353 -0.070007 -0.683350 0.516418 1441494927 0.511353 -0.070007 -0.683350 0.516418 1441494927 0.511353 -0.070007 -0.683350 0.516418 1441494927 0.511353 -0.070007 -0.683350 0.516418 1441494927 0.559998 -0.138062 -0.668640 0.469299 1441494927 0.559998 -0.138062 -0.668640 0.469299 1441494927 0.559998 -0.138062 -0.668640 0.469299 1441494927 0.559998 -0.138062 -0.668640 0.469299 1441494927 0.559998 -0.138062 -0.668640 0.469299 1441494927 0.559998 -0.138062 -0.668640 0.469299 1441494927 0.598816 -0.204651 -0.651245 0.418823 1441494927 0.598816 -0.204651 -0.651245 0.418823 1441494927 0.598816 -0.204651 -0.651245 0.418823 1441494927 0.598816 -0.204651 -0.651245 0.418823 1441494927 0.598816 -0.204651 -0.651245 0.418823 1441494927 0.598816 -0.204651 -0.651245 0.418823 1441494927 0.627625 -0.262817 -0.630310 0.373718 1441494927 0.627625 -0.262817 -0.630310 0.373718 1441494927 0.627625 -0.262817 -0.630310 0.373718 1441494927 0.627625 -0.262817 -0.630310 0.373718 1441494927 0.627625 -0.262817 -0.630310 0.373718 1441494927 0.645325 -0.309998 -0.611633 0.336670 1441494927 0.645325 -0.309998 -0.611633 0.336670 1441494927 0.645325 -0.309998 -0.611633 0.336670 1441494927 0.645325 -0.309998 -0.611633 0.336670 1441494927 0.645325 -0.309998 -0.611633 0.336670 1441494927 0.651672 -0.340332 -0.599854 0.315674 1441494927 0.651672 -0.340332 -0.599854 0.315674 1441494927 0.651672 -0.340332 -0.599854 0.315674 1441494927 0.651672 -0.340332 -0.599854 0.315674 1441494927 0.651672 -0.340332 -0.599854 0.315674 1441494927 0.648682 -0.351196 -0.597412 0.314575 1441494927 0.648682 -0.351196 -0.597412 0.314575 1441494927 0.648682 -0.351196 -0.597412 0.314575 1441494927 0.648682 -0.351196 -0.597412 0.314575 1441494927 0.648682 -0.351196 -0.597412 0.314575 1441494927 0.648682 -0.351196 -0.597412 0.314575 1441494927 0.638733 -0.339966 -0.605164 0.331909 1441494927 0.638733 -0.339966 -0.605164 0.331909 1441494927 0.638733 -0.339966 -0.605164 0.331909 1441494927 0.638733 -0.339966 -0.605164 0.331909 1441494927 0.638733 -0.339966 -0.605164 0.331909 1441494927 0.638733 -0.339966 -0.605164 0.331909 1441494927 0.619812 -0.313660 -0.623230 0.359314 1441494927 0.619812 -0.313660 -0.623230 0.359314 1441494927 0.619812 -0.313660 -0.623230 0.359314 1441494927 0.619812 -0.313660 -0.623230 0.359314 1441494927 0.619812 -0.313660 -0.623230 0.359314 1441494927 0.619812 -0.313660 -0.623230 0.359314 1441494927 0.592773 -0.274780 -0.645020 0.396240 1441494927 0.592773 -0.274780 -0.645020 0.396240 1441494927 0.592773 -0.274780 -0.645020 0.396240 1441494927 0.592773 -0.274780 -0.645020 0.396240 1441494927 0.592773 -0.274780 -0.645020 0.396240 1441494927 0.592773 -0.274780 -0.645020 0.396240 1441494927 0.558716 -0.226013 -0.665955 0.439636 1441494927 0.558716 -0.226013 -0.665955 0.439636 1441494927 0.558716 -0.226013 -0.665955 0.439636 1441494927 0.558716 -0.226013 -0.665955 0.439636 1441494927 0.558716 -0.226013 -0.665955 0.439636 1441494927 0.558716 -0.226013 -0.665955 0.439636 1441494927 0.517395 -0.169861 -0.684631 0.484436 1441494927 0.517395 -0.169861 -0.684631 0.484436 1441494927 0.517395 -0.169861 -0.684631 0.484436 1441494927 0.517395 -0.169861 -0.684631 0.484436 1441494927 0.517395 -0.169861 -0.684631 0.484436 1441494927 0.470215 -0.107117 -0.698853 0.528198 1441494927 0.470215 -0.107117 -0.698853 0.528198 1441494927 0.470215 -0.107117 -0.698853 0.528198 1441494927 0.470215 -0.107117 -0.698853 0.528198 1441494927 0.470215 -0.107117 -0.698853 0.528198 1441494927 0.418579 -0.041016 -0.707764 0.567627 1441494928 0.418579 -0.041016 -0.707764 0.567627 1441494928 0.418579 -0.041016 -0.707764 0.567627 1441494928 0.418579 -0.041016 -0.707764 0.567627 1441494928 0.418579 -0.041016 -0.707764 0.567627 1441494928 0.418579 -0.041016 -0.707764 0.567627 1441494928 0.364563 0.022095 -0.710022 0.602051 1441494928 0.364563 0.022095 -0.710022 0.602051 1441494928 0.364563 0.022095 -0.710022 0.602051 1441494928 0.364563 0.022095 -0.710022 0.602051 1441494928 0.364563 0.022095 -0.710022 0.602051 1441494928 0.364563 0.022095 -0.710022 0.602051 1441494928 0.309875 0.078552 -0.707947 0.629761 1441494928 0.309875 0.078552 -0.707947 0.629761 1441494928 0.309875 0.078552 -0.707947 0.629761 1441494928 0.309875 0.078552 -0.707947 0.629761 1441494928 0.309875 0.078552 -0.707947 0.629761 1441494928 0.261963 0.130127 -0.703064 0.648193 1441494928 0.261963 0.130127 -0.703064 0.648193 1441494928 0.261963 0.130127 -0.703064 0.648193 1441494928 0.261963 0.130127 -0.703064 0.648193 1441494928 0.261963 0.130127 -0.703064 0.648193 1441494928 0.261963 0.130127 -0.703064 0.648193 1441494928 0.226624 0.172974 -0.693359 0.661743 1441494928 0.226624 0.172974 -0.693359 0.661743 1441494928 0.226624 0.172974 -0.693359 0.661743 1441494928 0.226624 0.172974 -0.693359 0.661743 1441494928 0.226624 0.172974 -0.693359 0.661743 1441494928 0.226624 0.172974 -0.693359 0.661743 1441494928 0.207214 0.202454 -0.681152 0.672363 1441494928 0.207214 0.202454 -0.681152 0.672363 1441494928 0.207214 0.202454 -0.681152 0.672363 1441494928 0.207214 0.202454 -0.681152 0.672363 1441494928 0.207214 0.202454 -0.681152 0.672363 1441494928 0.204956 0.217651 -0.674316 0.675232 1441494928 0.204956 0.217651 -0.674316 0.675232 1441494928 0.204956 0.217651 -0.674316 0.675232 1441494928 0.204956 0.217651 -0.674316 0.675232 1441494928 0.204956 0.217651 -0.674316 0.675232 1441494928 0.204956 0.217651 -0.674316 0.675232 1441494928 0.204956 0.217651 -0.674316 0.675232 1441494928 0.216980 0.215698 -0.675537 0.670837 1441494928 0.216980 0.215698 -0.675537 0.670837 1441494928 0.216980 0.215698 -0.675537 0.670837 1441494928 0.216980 0.215698 -0.675537 0.670837 1441494928 0.216980 0.215698 -0.675537 0.670837 1441494928 0.239502 0.199768 -0.678894 0.664673 1441494928 0.239502 0.199768 -0.678894 0.664673 1441494928 0.239502 0.199768 -0.678894 0.664673 1441494928 0.239502 0.199768 -0.678894 0.664673 1441494928 0.239502 0.199768 -0.678894 0.664673 1441494928 0.239502 0.199768 -0.678894 0.664673 1441494928 0.272217 0.172058 -0.682922 0.655701 1441494928 0.272217 0.172058 -0.682922 0.655701 1441494928 0.272217 0.172058 -0.682922 0.655701 1441494928 0.272217 0.172058 -0.682922 0.655701 1441494928 0.272217 0.172058 -0.682922 0.655701 1441494928 0.272217 0.172058 -0.682922 0.655701 1441494928 0.313904 0.133423 -0.687744 0.640869 1441494928 0.313904 0.133423 -0.687744 0.640869 1441494928 0.313904 0.133423 -0.687744 0.640869 1441494928 0.313904 0.133423 -0.687744 0.640869 1441494928 0.313904 0.133423 -0.687744 0.640869 1441494928 0.362000 0.084106 -0.691345 0.619568 1441494928 0.362000 0.084106 -0.691345 0.619568 1441494928 0.362000 0.084106 -0.691345 0.619568 1441494928 0.362000 0.084106 -0.691345 0.619568 1441494928 0.362000 0.084106 -0.691345 0.619568 1441494928 0.362000 0.084106 -0.691345 0.619568 1441494928 0.362000 0.084106 -0.691345 0.619568 1441494928 0.411438 0.027222 -0.690491 0.594238 1441494928 0.411438 0.027222 -0.690491 0.594238 1441494928 0.411438 0.027222 -0.690491 0.594238 1441494928 0.411438 0.027222 -0.690491 0.594238 1441494928 0.411438 0.027222 -0.690491 0.594238 1441494928 0.411438 0.027222 -0.690491 0.594238 1441494928 0.460144 -0.032227 -0.685242 0.563599 1441494928 0.460144 -0.032227 -0.685242 0.563599 1441494928 0.460144 -0.032227 -0.685242 0.563599 1441494928 0.460144 -0.032227 -0.685242 0.563599 1441494928 0.460144 -0.032227 -0.685242 0.563599 1441494928 0.505920 -0.091370 -0.677063 0.526550 1441494928 0.505920 -0.091370 -0.677063 0.526550 1441494928 0.505920 -0.091370 -0.677063 0.526550 1441494928 0.505920 -0.091370 -0.677063 0.526550 1441494928 0.505920 -0.091370 -0.677063 0.526550 1441494928 0.505920 -0.091370 -0.677063 0.526550 1441494928 0.546692 -0.148071 -0.664673 0.487244 1441494928 0.546692 -0.148071 -0.664673 0.487244 1441494928 0.546692 -0.148071 -0.664673 0.487244 1441494928 0.546692 -0.148071 -0.664673 0.487244 1441494928 0.546692 -0.148071 -0.664673 0.487244 1441494928 0.546692 -0.148071 -0.664673 0.487244 1441494928 0.581909 -0.199219 -0.647766 0.449585 1441494928 0.581909 -0.199219 -0.647766 0.449585 1441494928 0.581909 -0.199219 -0.647766 0.449585 1441494928 0.581909 -0.199219 -0.647766 0.449585 1441494928 0.581909 -0.199219 -0.647766 0.449585 1441494928 0.581909 -0.199219 -0.647766 0.449585 1441494928 0.608398 -0.246094 -0.630249 0.414795 1441494928 0.608398 -0.246094 -0.630249 0.414795 1441494928 0.608398 -0.246094 -0.630249 0.414795 1441494928 0.608398 -0.246094 -0.630249 0.414795 1441494928 0.608398 -0.246094 -0.630249 0.414795 1441494928 0.608398 -0.246094 -0.630249 0.414795 1441494928 0.625183 -0.285095 -0.613953 0.388428 1441494929 0.625183 -0.285095 -0.613953 0.388428 1441494929 0.625183 -0.285095 -0.613953 0.388428 1441494929 0.625183 -0.285095 -0.613953 0.388428 1441494929 0.625183 -0.285095 -0.613953 0.388428 1441494929 0.625183 -0.285095 -0.613953 0.388428 1441494929 0.633484 -0.310486 -0.602478 0.373352 1441494929 0.633484 -0.310486 -0.602478 0.373352 1441494929 0.633484 -0.310486 -0.602478 0.373352 1441494929 0.633484 -0.310486 -0.602478 0.373352 1441494929 0.633484 -0.310486 -0.602478 0.373352 1441494929 0.633057 -0.320740 -0.600586 0.368347 1441494929 0.633057 -0.320740 -0.600586 0.368347 1441494929 0.633057 -0.320740 -0.600586 0.368347 1441494929 0.633057 -0.320740 -0.600586 0.368347 1441494929 0.633057 -0.320740 -0.600586 0.368347 1441494929 0.633057 -0.320740 -0.600586 0.368347 1441494929 0.621948 -0.318359 -0.609314 0.374878 1441494929 0.621948 -0.318359 -0.609314 0.374878 1441494929 0.621948 -0.318359 -0.609314 0.374878 1441494929 0.621948 -0.318359 -0.609314 0.374878 1441494929 0.621948 -0.318359 -0.609314 0.374878 1441494929 0.621948 -0.318359 -0.609314 0.374878 1441494929 0.603577 -0.297607 -0.623413 0.398132 1441494929 0.603577 -0.297607 -0.623413 0.398132 1441494929 0.603577 -0.297607 -0.623413 0.398132 1441494929 0.603577 -0.297607 -0.623413 0.398132 1441494929 0.603577 -0.297607 -0.623413 0.398132 1441494929 0.577148 -0.261780 -0.642822 0.430298 1441494929 0.577148 -0.261780 -0.642822 0.430298 1441494929 0.577148 -0.261780 -0.642822 0.430298 1441494929 0.577148 -0.261780 -0.642822 0.430298 1441494929 0.577148 -0.261780 -0.642822 0.430298 1441494929 0.577148 -0.261780 -0.642822 0.430298 1441494929 0.541199 -0.215027 -0.666321 0.465698 1441494929 0.541199 -0.215027 -0.666321 0.465698 1441494929 0.541199 -0.215027 -0.666321 0.465698 1441494929 0.541199 -0.215027 -0.666321 0.465698 1441494929 0.541199 -0.215027 -0.666321 0.465698 1441494929 0.541199 -0.215027 -0.666321 0.465698 1441494929 0.495178 -0.159485 -0.689087 0.504517 1441494929 0.495178 -0.159485 -0.689087 0.504517 1441494929 0.495178 -0.159485 -0.689087 0.504517 1441494929 0.495178 -0.159485 -0.689087 0.504517 1441494929 0.495178 -0.159485 -0.689087 0.504517 1441494929 0.495178 -0.159485 -0.689087 0.504517 1441494929 0.441345 -0.097717 -0.707581 0.543152 1441494929 0.441345 -0.097717 -0.707581 0.543152 1441494929 0.441345 -0.097717 -0.707581 0.543152 1441494929 0.441345 -0.097717 -0.707581 0.543152 1441494929 0.441345 -0.097717 -0.707581 0.543152 1441494929 0.441345 -0.097717 -0.707581 0.543152 1441494929 0.382690 -0.032410 -0.719055 0.579163 1441494929 0.382690 -0.032410 -0.719055 0.579163 1441494929 0.382690 -0.032410 -0.719055 0.579163 1441494929 0.382690 -0.032410 -0.719055 0.579163 1441494929 0.382690 -0.032410 -0.719055 0.579163 1441494929 0.382690 -0.032410 -0.719055 0.579163 1441494929 0.323669 0.033752 -0.723083 0.609314 1441494929 0.323669 0.033752 -0.723083 0.609314 1441494929 0.323669 0.033752 -0.723083 0.609314 1441494929 0.323669 0.033752 -0.723083 0.609314 1441494929 0.323669 0.033752 -0.723083 0.609314 1441494929 0.272949 0.092163 -0.720154 0.631165 1441494929 0.272949 0.092163 -0.720154 0.631165 1441494929 0.272949 0.092163 -0.720154 0.631165 1441494929 0.272949 0.092163 -0.720154 0.631165 1441494929 0.272949 0.092163 -0.720154 0.631165 1441494929 0.272949 0.092163 -0.720154 0.631165 1441494929 0.235657 0.138794 -0.709534 0.649414 1441494929 0.235657 0.138794 -0.709534 0.649414 1441494929 0.235657 0.138794 -0.709534 0.649414 1441494929 0.235657 0.138794 -0.709534 0.649414 1441494929 0.235657 0.138794 -0.709534 0.649414 1441494929 0.235657 0.138794 -0.709534 0.649414 1441494929 0.212402 0.172058 -0.700928 0.658752 1441494929 0.212402 0.172058 -0.700928 0.658752 1441494929 0.212402 0.172058 -0.700928 0.658752 1441494929 0.212402 0.172058 -0.700928 0.658752 1441494929 0.212402 0.172058 -0.700928 0.658752 1441494929 0.212402 0.172058 -0.700928 0.658752 1441494929 0.203796 0.190491 -0.699219 0.658203 1441494929 0.203796 0.190491 -0.699219 0.658203 1441494929 0.203796 0.190491 -0.699219 0.658203 1441494929 0.203796 0.190491 -0.699219 0.658203 1441494929 0.203796 0.190491 -0.699219 0.658203 1441494929 0.203796 0.190491 -0.699219 0.658203 1441494929 0.207703 0.194824 -0.700317 0.654541 1441494929 0.207703 0.194824 -0.700317 0.654541 1441494929 0.207703 0.194824 -0.700317 0.654541 1441494929 0.207703 0.194824 -0.700317 0.654541 1441494929 0.207703 0.194824 -0.700317 0.654541 1441494929 0.207703 0.194824 -0.700317 0.654541 1441494929 0.222717 0.187500 -0.700195 0.651855 1441494929 0.222717 0.187500 -0.700195 0.651855 1441494929 0.222717 0.187500 -0.700195 0.651855 1441494929 0.222717 0.187500 -0.700195 0.651855 1441494929 0.222717 0.187500 -0.700195 0.651855 1441494929 0.222717 0.187500 -0.700195 0.651855 1441494929 0.222717 0.187500 -0.700195 0.651855 1441494929 0.249878 0.168762 -0.700928 0.646301 1441494929 0.249878 0.168762 -0.700928 0.646301 1441494929 0.249878 0.168762 -0.700928 0.646301 1441494929 0.249878 0.168762 -0.700928 0.646301 1441494929 0.249878 0.168762 -0.700928 0.646301 1441494929 0.288574 0.136902 -0.701782 0.636780 1441494929 0.288574 0.136902 -0.701782 0.636780 1441494929 0.288574 0.136902 -0.701782 0.636780 1441494929 0.288574 0.136902 -0.701782 0.636780 1441494930 0.288574 0.136902 -0.701782 0.636780 1441494930 0.288574 0.136902 -0.701782 0.636780 1441494930 0.338074 0.093506 -0.701538 0.620300 1441494930 0.338074 0.093506 -0.701538 0.620300 1441494930 0.338074 0.093506 -0.701538 0.620300 1441494930 0.338074 0.093506 -0.701538 0.620300 1441494930 0.338074 0.093506 -0.701538 0.620300 1441494930 0.338074 0.093506 -0.701538 0.620300 1441494930 0.395386 0.039917 -0.701050 0.592102 1441494930 0.395386 0.039917 -0.701050 0.592102 1441494930 0.395386 0.039917 -0.701050 0.592102 1441494930 0.395386 0.039917 -0.701050 0.592102 1441494930 0.395386 0.039917 -0.701050 0.592102 1441494930 0.395386 0.039917 -0.701050 0.592102 1441494930 0.455383 -0.020569 -0.697693 0.552673 1441494930 0.455383 -0.020569 -0.697693 0.552673 1441494930 0.455383 -0.020569 -0.697693 0.552673 1441494930 0.455383 -0.020569 -0.697693 0.552673 1441494930 0.455383 -0.020569 -0.697693 0.552673 1441494930 0.455383 -0.020569 -0.697693 0.552673 1441494930 0.511475 -0.084961 -0.685974 0.510498 1441494930 0.511475 -0.084961 -0.685974 0.510498 1441494930 0.511475 -0.084961 -0.685974 0.510498 1441494930 0.511475 -0.084961 -0.685974 0.510498 1441494930 0.511475 -0.084961 -0.685974 0.510498 1441494930 0.511475 -0.084961 -0.685974 0.510498 1441494930 0.560120 -0.151978 -0.671692 0.460388 1441494930 0.560120 -0.151978 -0.671692 0.460388 1441494930 0.560120 -0.151978 -0.671692 0.460388 1441494930 0.560120 -0.151978 -0.671692 0.460388 1441494930 0.560120 -0.151978 -0.671692 0.460388 1441494930 0.597839 -0.216980 -0.655518 0.407166 1441494930 0.597839 -0.216980 -0.655518 0.407166 1441494930 0.597839 -0.216980 -0.655518 0.407166 1441494930 0.597839 -0.216980 -0.655518 0.407166 1441494930 0.597839 -0.216980 -0.655518 0.407166 1441494930 0.597839 -0.216980 -0.655518 0.407166 1441494930 0.625732 -0.271667 -0.635803 0.361145 1441494930 0.625732 -0.271667 -0.635803 0.361145 1441494930 0.625732 -0.271667 -0.635803 0.361145 1441494930 0.625732 -0.271667 -0.635803 0.361145 1441494930 0.625732 -0.271667 -0.635803 0.361145 1441494930 0.625732 -0.271667 -0.635803 0.361145 1441494930 0.645142 -0.313477 -0.616272 0.325195 1441494930 0.645142 -0.313477 -0.616272 0.325195 1441494930 0.645142 -0.313477 -0.616272 0.325195 1441494930 0.645142 -0.313477 -0.616272 0.325195 1441494930 0.645142 -0.313477 -0.616272 0.325195 1441494930 0.645142 -0.313477 -0.616272 0.325195 1441494930 0.653564 -0.341980 -0.602478 0.304871 1441494930 0.653564 -0.341980 -0.602478 0.304871 1441494930 0.653564 -0.341980 -0.602478 0.304871 1441494930 0.653564 -0.341980 -0.602478 0.304871 1441494930 0.653564 -0.341980 -0.602478 0.304871 1441494930 0.649780 -0.354187 -0.600220 0.303467 1441494930 0.649780 -0.354187 -0.600220 0.303467 1441494930 0.649780 -0.354187 -0.600220 0.303467 1441494930 0.649780 -0.354187 -0.600220 0.303467 1441494930 0.649780 -0.354187 -0.600220 0.303467 1441494930 0.649780 -0.354187 -0.600220 0.303467 1441494930 0.639832 -0.342041 -0.607666 0.322998 1441494930 0.639832 -0.342041 -0.607666 0.322998 1441494930 0.639832 -0.342041 -0.607666 0.322998 1441494930 0.639832 -0.342041 -0.607666 0.322998 1441494930 0.639832 -0.342041 -0.607666 0.322998 1441494930 0.622253 -0.315125 -0.624268 0.351746 1441494930 0.622253 -0.315125 -0.624268 0.351746 1441494930 0.622253 -0.315125 -0.624268 0.351746 1441494930 0.622253 -0.315125 -0.624268 0.351746 1441494930 0.622253 -0.315125 -0.624268 0.351746 1441494930 0.622253 -0.315125 -0.624268 0.351746 1441494930 0.595764 -0.278015 -0.645020 0.389526 1441494930 0.595764 -0.278015 -0.645020 0.389526 1441494930 0.595764 -0.278015 -0.645020 0.389526 1441494930 0.595764 -0.278015 -0.645020 0.389526 1441494930 0.595764 -0.278015 -0.645020 0.389526 1441494930 0.559448 -0.232788 -0.666931 0.433594 1441494930 0.559448 -0.232788 -0.666931 0.433594 1441494930 0.559448 -0.232788 -0.666931 0.433594 1441494930 0.559448 -0.232788 -0.666931 0.433594 1441494930 0.559448 -0.232788 -0.666931 0.433594 1441494930 0.515442 -0.178162 -0.686157 0.481384 1441494930 0.515442 -0.178162 -0.686157 0.481384 1441494930 0.515442 -0.178162 -0.686157 0.481384 1441494930 0.515442 -0.178162 -0.686157 0.481384 1441494930 0.515442 -0.178162 -0.686157 0.481384 1441494930 0.515442 -0.178162 -0.686157 0.481384 1441494930 0.465210 -0.115845 -0.701599 0.527161 1441494930 0.465210 -0.115845 -0.701599 0.527161 1441494930 0.465210 -0.115845 -0.701599 0.527161 1441494930 0.465210 -0.115845 -0.701599 0.527161 1441494930 0.465210 -0.115845 -0.701599 0.527161 1441494930 0.465210 -0.115845 -0.701599 0.527161 1441494930 0.410583 -0.049438 -0.711548 0.568054 1441494930 0.410583 -0.049438 -0.711548 0.568054 1441494930 0.410583 -0.049438 -0.711548 0.568054 1441494930 0.410583 -0.049438 -0.711548 0.568054 1441494930 0.410583 -0.049438 -0.711548 0.568054 1441494930 0.410583 -0.049438 -0.711548 0.568054 1441494930 0.354797 0.015686 -0.714722 0.602478 1441494930 0.354797 0.015686 -0.714722 0.602478 1441494930 0.354797 0.015686 -0.714722 0.602478 1441494930 0.354797 0.015686 -0.714722 0.602478 1441494930 0.354797 0.015686 -0.714722 0.602478 1441494931 0.354797 0.015686 -0.714722 0.602478 1441494931 0.302002 0.075012 -0.711487 0.630066 1441494931 0.302002 0.075012 -0.711487 0.630066 1441494931 0.302002 0.075012 -0.711487 0.630066 1441494931 0.302002 0.075012 -0.711487 0.630066 1441494931 0.302002 0.075012 -0.711487 0.630066 1441494931 0.302002 0.075012 -0.711487 0.630066 1441494931 0.255188 0.126038 -0.704285 0.650391 1441494931 0.255188 0.126038 -0.704285 0.650391 1441494931 0.255188 0.126038 -0.704285 0.650391 1441494931 0.255188 0.126038 -0.704285 0.650391 1441494931 0.255188 0.126038 -0.704285 0.650391 1441494931 0.255188 0.126038 -0.704285 0.650391 1441494931 0.255188 0.126038 -0.704285 0.650391 1441494931 0.220947 0.167664 -0.690063 0.668457 1441494931 0.220947 0.167664 -0.690063 0.668457 1441494931 0.220947 0.167664 -0.690063 0.668457 1441494931 0.220947 0.167664 -0.690063 0.668457 1441494931 0.220947 0.167664 -0.690063 0.668457 1441494931 0.220947 0.167664 -0.690063 0.668457 1441494931 0.204407 0.192810 -0.677917 0.679321 1441494931 0.204407 0.192810 -0.677917 0.679321 1441494931 0.204407 0.192810 -0.677917 0.679321 1441494931 0.204407 0.192810 -0.677917 0.679321 1441494931 0.204407 0.192810 -0.677917 0.679321 1441494931 0.204407 0.192810 -0.677917 0.679321 1441494931 0.204590 0.204346 -0.670410 0.683289 1441494931 0.204590 0.204346 -0.670410 0.683289 1441494931 0.204590 0.204346 -0.670410 0.683289 1441494931 0.204590 0.204346 -0.670410 0.683289 1441494931 0.204590 0.204346 -0.670410 0.683289 1441494931 0.220093 0.200562 -0.671326 0.678650 1441494931 0.220093 0.200562 -0.671326 0.678650 1441494931 0.220093 0.200562 -0.671326 0.678650 1441494931 0.220093 0.200562 -0.671326 0.678650 1441494931 0.220093 0.200562 -0.671326 0.678650 1441494931 0.220093 0.200562 -0.671326 0.678650 1441494931 0.220093 0.200562 -0.671326 0.678650 1441494931 0.245483 0.183350 -0.673889 0.672302 1441494931 0.245483 0.183350 -0.673889 0.672302 1441494931 0.245483 0.183350 -0.673889 0.672302 1441494931 0.245483 0.183350 -0.673889 0.672302 1441494931 0.245483 0.183350 -0.673889 0.672302 1441494931 0.278259 0.155334 -0.676819 0.663574 1441494931 0.278259 0.155334 -0.676819 0.663574 1441494931 0.278259 0.155334 -0.676819 0.663574 1441494931 0.278259 0.155334 -0.676819 0.663574 1441494931 0.278259 0.155334 -0.676819 0.663574 1441494931 0.319031 0.119080 -0.678650 0.650757 1441494931 0.319031 0.119080 -0.678650 0.650757 1441494931 0.319031 0.119080 -0.678650 0.650757 1441494931 0.319031 0.119080 -0.678650 0.650757 1441494931 0.319031 0.119080 -0.678650 0.650757 1441494931 0.368896 0.073608 -0.681824 0.627380 1441494931 0.368896 0.073608 -0.681824 0.627380 1441494931 0.368896 0.073608 -0.681824 0.627380 1441494931 0.368896 0.073608 -0.681824 0.627380 1441494931 0.368896 0.073608 -0.681824 0.627380 1441494931 0.368896 0.073608 -0.681824 0.627380 1441494931 0.421753 0.019226 -0.683472 0.595459 1441494931 0.421753 0.019226 -0.683472 0.595459 1441494931 0.421753 0.019226 -0.683472 0.595459 1441494931 0.421753 0.019226 -0.683472 0.595459 1441494931 0.421753 0.019226 -0.683472 0.595459 1441494931 0.421753 0.019226 -0.683472 0.595459 1441494931 0.474670 -0.041687 -0.683716 0.552734 1441494931 0.474670 -0.041687 -0.683716 0.552734 1441494931 0.474670 -0.041687 -0.683716 0.552734 1441494931 0.474670 -0.041687 -0.683716 0.552734 1441494931 0.474670 -0.041687 -0.683716 0.552734 1441494931 0.523621 -0.103699 -0.678650 0.504517 1441494931 0.523621 -0.103699 -0.678650 0.504517 1441494931 0.523621 -0.103699 -0.678650 0.504517 1441494931 0.523621 -0.103699 -0.678650 0.504517 1441494931 0.523621 -0.103699 -0.678650 0.504517 1441494931 0.523621 -0.103699 -0.678650 0.504517 1441494931 0.566772 -0.164734 -0.666138 0.455872 1441494931 0.566772 -0.164734 -0.666138 0.455872 1441494931 0.566772 -0.164734 -0.666138 0.455872 1441494931 0.566772 -0.164734 -0.666138 0.455872 1441494931 0.566772 -0.164734 -0.666138 0.455872 1441494931 0.566772 -0.164734 -0.666138 0.455872 1441494931 0.605042 -0.220764 -0.648315 0.406006 1441494931 0.605042 -0.220764 -0.648315 0.406006 1441494931 0.605042 -0.220764 -0.648315 0.406006 1441494931 0.605042 -0.220764 -0.648315 0.406006 1441494931 0.605042 -0.220764 -0.648315 0.406006 1441494931 0.634766 -0.270081 -0.630676 0.355591 1441494931 0.634766 -0.270081 -0.630676 0.355591 1441494931 0.634766 -0.270081 -0.630676 0.355591 1441494931 0.634766 -0.270081 -0.630676 0.355591 1441494931 0.634766 -0.270081 -0.630676 0.355591 1441494931 0.634766 -0.270081 -0.630676 0.355591 1441494931 0.653015 -0.306335 -0.617554 0.313599 1441494931 0.653015 -0.306335 -0.617554 0.313599 1441494931 0.653015 -0.306335 -0.617554 0.313599 1441494931 0.657898 -0.329895 -0.610596 0.292542 1441494931 0.657898 -0.329895 -0.610596 0.292542 1441494931 0.657898 -0.329895 -0.610596 0.292542 1441494931 0.657898 -0.329895 -0.610596 0.292542 1441494931 0.657898 -0.329895 -0.610596 0.292542 1441494932 0.657898 -0.329895 -0.610596 0.292542 1441494932 0.650513 -0.337524 -0.610779 0.299744 1441494932 0.650513 -0.337524 -0.610779 0.299744 1441494932 0.650513 -0.337524 -0.610779 0.299744 1441494932 0.650513 -0.337524 -0.610779 0.299744 1441494932 0.650513 -0.337524 -0.610779 0.299744 1441494932 0.635986 -0.320190 -0.621582 0.326660 1441494932 0.635986 -0.320190 -0.621582 0.326660 1441494932 0.635986 -0.320190 -0.621582 0.326660 1441494932 0.635986 -0.320190 -0.621582 0.326660 1441494932 0.635986 -0.320190 -0.621582 0.326660 1441494932 0.635986 -0.320190 -0.621582 0.326660 1441494932 0.610413 -0.288513 -0.642944 0.361572 1441494932 0.610413 -0.288513 -0.642944 0.361572 1441494932 0.610413 -0.288513 -0.642944 0.361572 1441494932 0.610413 -0.288513 -0.642944 0.361572 1441494932 0.610413 -0.288513 -0.642944 0.361572 1441494932 0.574158 -0.245117 -0.667969 0.405029 1441494932 0.574158 -0.245117 -0.667969 0.405029 1441494932 0.574158 -0.245117 -0.667969 0.405029 1441494932 0.574158 -0.245117 -0.667969 0.405029 1441494932 0.574158 -0.245117 -0.667969 0.405029 1441494932 0.574158 -0.245117 -0.667969 0.405029 1441494932 0.528870 -0.191101 -0.690369 0.455078 1441494932 0.528870 -0.191101 -0.690369 0.455078 1441494932 0.477356 -0.128540 -0.706665 0.506226 1441494932 0.477356 -0.128540 -0.706665 0.506226 1441494932 0.477356 -0.128540 -0.706665 0.506226 1441494932 0.477356 -0.128540 -0.706665 0.506226 1441494932 0.477356 -0.128540 -0.706665 0.506226 1441494932 0.477356 -0.128540 -0.706665 0.506226 1441494932 0.425049 -0.061646 -0.716370 0.549866 1441494932 0.425049 -0.061646 -0.716370 0.549866 1441494932 0.425049 -0.061646 -0.716370 0.549866 1441494932 0.425049 -0.061646 -0.716370 0.549866 1441494932 0.425049 -0.061646 -0.716370 0.549866 1441494932 0.425049 -0.061646 -0.716370 0.549866 1441494932 0.375671 0.001770 -0.719421 0.584167 1441494932 0.375671 0.001770 -0.719421 0.584167 1441494932 0.375671 0.001770 -0.719421 0.584167 1441494932 0.375671 0.001770 -0.719421 0.584167 1441494932 0.375671 0.001770 -0.719421 0.584167 1441494932 0.375671 0.001770 -0.719421 0.584167 1441494932 0.329956 0.054199 -0.721252 0.606567 1441494932 0.329956 0.054199 -0.721252 0.606567 1441494932 0.329956 0.054199 -0.721252 0.606567 1441494932 0.329956 0.054199 -0.721252 0.606567 1441494932 0.329956 0.054199 -0.721252 0.606567 1441494932 0.329956 0.054199 -0.721252 0.606567 1441494932 0.286804 0.099182 -0.718567 0.625732 1441494932 0.286804 0.099182 -0.718567 0.625732 1441494932 0.286804 0.099182 -0.718567 0.625732 1441494932 0.286804 0.099182 -0.718567 0.625732 1441494932 0.286804 0.099182 -0.718567 0.625732 1441494932 0.251038 0.138855 -0.711792 0.641113 1441494932 0.251038 0.138855 -0.711792 0.641113 1441494932 0.251038 0.138855 -0.711792 0.641113 1441494932 0.251038 0.138855 -0.711792 0.641113 1441494932 0.251038 0.138855 -0.711792 0.641113 1441494932 0.251038 0.138855 -0.711792 0.641113 1441494932 0.227417 0.170776 -0.699768 0.655334 1441494932 0.227417 0.170776 -0.699768 0.655334 1441494932 0.227417 0.170776 -0.699768 0.655334 1441494932 0.227417 0.170776 -0.699768 0.655334 1441494932 0.227417 0.170776 -0.699768 0.655334 1441494932 0.227417 0.170776 -0.699768 0.655334 1441494932 0.220642 0.188904 -0.687805 0.665222 1441494932 0.220642 0.188904 -0.687805 0.665222 1441494932 0.220642 0.188904 -0.687805 0.665222 1441494932 0.220642 0.188904 -0.687805 0.665222 1441494932 0.220642 0.188904 -0.687805 0.665222 1441494932 0.229919 0.191528 -0.680664 0.668640 1441494932 0.229919 0.191528 -0.680664 0.668640 1441494932 0.229919 0.191528 -0.680664 0.668640 1441494932 0.229919 0.191528 -0.680664 0.668640 1441494932 0.229919 0.191528 -0.680664 0.668640 1441494932 0.229919 0.191528 -0.680664 0.668640 1441494932 0.254395 0.179260 -0.681458 0.662354 1441494932 0.254395 0.179260 -0.681458 0.662354 1441494932 0.254395 0.179260 -0.681458 0.662354 1441494932 0.254395 0.179260 -0.681458 0.662354 1441494932 0.254395 0.179260 -0.681458 0.662354 1441494932 0.254395 0.179260 -0.681458 0.662354 1441494932 0.287842 0.154175 -0.683838 0.652527 1441494932 0.287842 0.154175 -0.683838 0.652527 1441494932 0.287842 0.154175 -0.683838 0.652527 1441494932 0.287842 0.154175 -0.683838 0.652527 1441494932 0.287842 0.154175 -0.683838 0.652527 1441494932 0.287842 0.154175 -0.683838 0.652527 1441494932 0.327942 0.119141 -0.686218 0.638245 1441494932 0.327942 0.119141 -0.686218 0.638245 1441494932 0.327942 0.119141 -0.686218 0.638245 1441494932 0.327942 0.119141 -0.686218 0.638245 1441494932 0.327942 0.119141 -0.686218 0.638245 1441494932 0.327942 0.119141 -0.686218 0.638245 1441494932 0.372620 0.077637 -0.688477 0.617310 1441494932 0.372620 0.077637 -0.688477 0.617310 1441494932 0.372620 0.077637 -0.688477 0.617310 1441494932 0.372620 0.077637 -0.688477 0.617310 1441494932 0.372620 0.077637 -0.688477 0.617310 1441494932 0.372620 0.077637 -0.688477 0.617310 1441494933 0.418579 0.030151 -0.691406 0.588013 1441494933 0.418579 0.030151 -0.691406 0.588013 1441494933 0.418579 0.030151 -0.691406 0.588013 1441494933 0.418579 0.030151 -0.691406 0.588013 1441494933 0.418579 0.030151 -0.691406 0.588013 1441494933 0.418579 0.030151 -0.691406 0.588013 1441494933 0.463135 -0.019897 -0.690796 0.554871 1441494933 0.463135 -0.019897 -0.690796 0.554871 1441494933 0.463135 -0.019897 -0.690796 0.554871 1441494933 0.463135 -0.019897 -0.690796 0.554871 1441494933 0.463135 -0.019897 -0.690796 0.554871 1441494933 0.463135 -0.019897 -0.690796 0.554871 1441494933 0.505249 -0.071838 -0.686096 0.518433 1441494933 0.505249 -0.071838 -0.686096 0.518433 1441494933 0.505249 -0.071838 -0.686096 0.518433 1441494933 0.505249 -0.071838 -0.686096 0.518433 1441494933 0.505249 -0.071838 -0.686096 0.518433 1441494933 0.505249 -0.071838 -0.686096 0.518433 1441494933 0.544983 -0.121887 -0.675232 0.481873 1441494933 0.544983 -0.121887 -0.675232 0.481873 1441494933 0.544983 -0.121887 -0.675232 0.481873 1441494933 
0.417419 -0.013428 -0.691711 0.589111 1441494936 0.417419 -0.013428 -0.691711 0.589111 1441494936 0.417419 -0.013428 -0.691711 0.589111 1441494936 0.417419 -0.013428 -0.691711 0.589111 1441494936 0.390503 0.015747 -0.696655 0.601624 1441494936 0.390503 0.015747 -0.696655 0.601624 1441494936 0.390503 0.015747 -0.696655 0.601624 1441494936 0.390503 0.015747 -0.696655 0.601624 1441494936 0.390503 0.015747 -0.696655 0.601624 1441494936 0.390503 0.015747 -0.696655 0.601624 1441494936 0.356812 0.054382 -0.698059 0.618408 1441494936 0.356812 0.054382 -0.698059 0.618408 1441494936 0.356812 0.054382 -0.698059 0.618408 1441494936 0.356812 0.054382 -0.698059 0.618408 1441494936 0.356812 0.054382 -0.698059 0.618408 1441494936 0.317322 0.098816 -0.697571 0.634827 1441494936 0.317322 0.098816 -0.697571 0.634827 1441494936 0.317322 0.098816 -0.697571 0.634827 1441494936 0.317322 0.098816 -0.697571 0.634827 1441494936 0.317322 0.098816 -0.697571 0.634827 1441494936 0.273560 0.146790 -0.694580 0.648987 1441494936 0.273560 0.146790 -0.694580 0.648987 1441494936 0.273560 0.146790 -0.694580 0.648987 1441494936 0.273560 0.146790 -0.694580 0.648987 1441494936 0.273560 0.146790 -0.694580 0.648987 1441494936 0.273560 0.146790 -0.694580 0.648987 1441494936 0.229187 0.195007 -0.687683 0.660706 1441494936 0.229187 0.195007 -0.687683 0.660706 1441494936 0.229187 0.195007 -0.687683 0.660706 1441494936 0.229187 0.195007 -0.687683 0.660706 1441494936 0.229187 0.195007 -0.687683 0.660706 1441494936 0.229187 0.195007 -0.687683 0.660706 1441494936 0.188660 0.239319 -0.677063 0.669861 1441494936 0.188660 0.239319 -0.677063 0.669861 1441494936 0.188660 0.239319 -0.677063 0.669861 1441494936 0.188660 0.239319 -0.677063 0.669861 1441494936 0.188660 0.239319 -0.677063 0.669861 1441494936 0.156677 0.275574 -0.664185 0.677002 1441494936 0.156677 0.275574 -0.664185 0.677002 1441494936 0.156677 0.275574 -0.664185 0.677002 1441494936 0.156677 0.275574 -0.664185 0.677002 1441494937 0.156677 0.275574 -0.664185 0.677002 1441494937 0.156677 0.275574 -0.664185 0.677002 1441494937 0.137451 0.300232 -0.650574 0.683899 1441494937 0.137451 0.300232 -0.650574 0.683899 1441494937 0.137451 0.300232 -0.650574 0.683899 1441494937 0.137451 0.300232 -0.650574 0.683899 1441494937 0.137451 0.300232 -0.650574 0.683899 1441494937 0.135864 0.309448 -0.641479 0.688660 1441494937 0.135864 0.309448 -0.641479 0.688660 1441494937 0.135864 0.309448 -0.641479 0.688660 1441494937 0.135864 0.309448 -0.641479 0.688660 1441494937 0.135864 0.309448 -0.641479 0.688660 1441494937 0.135864 0.309448 -0.641479 0.688660 1441494937 0.152466 0.302917 -0.639099 0.690247 1441494937 0.152466 0.302917 -0.639099 0.690247 1441494937 0.152466 0.302917 -0.639099 0.690247 1441494937 0.152466 0.302917 -0.639099 0.690247 1441494937 0.152466 0.302917 -0.639099 0.690247 1441494937 0.152466 0.302917 -0.639099 0.690247 1441494937 0.187317 0.280212 -0.645142 0.685669 1441494937 0.187317 0.280212 -0.645142 0.685669 1441494937 0.187317 0.280212 -0.645142 0.685669 1441494937 0.187317 0.280212 -0.645142 0.685669 1441494937 0.187317 0.280212 -0.645142 0.685669 1441494937 0.187317 0.280212 -0.645142 0.685669 1441494937 0.236145 0.241760 -0.658569 0.672363 1441494937 0.236145 0.241760 -0.658569 0.672363 1441494937 0.236145 0.241760 -0.658569 0.672363 1441494937 0.236145 0.241760 -0.658569 0.672363 1441494937 0.236145 0.241760 -0.658569 0.672363 1441494937 0.236145 0.241760 -0.658569 0.672363 1441494937 0.293213 0.190125 -0.673340 0.651489 1441494937 0.293213 0.190125 -0.673340 0.651489 1441494937 0.293213 0.190125 -0.673340 0.651489 1441494937 0.293213 0.190125 -0.673340 0.651489 1441494937 0.293213 0.190125 -0.673340 0.651489 1441494937 0.293213 0.190125 -0.673340 0.651489 1441494937 0.353638 0.128967 -0.684998 0.623718 1441494937 0.353638 0.128967 -0.684998 0.623718 1441494937 0.353638 0.128967 -0.684998 0.623718 1441494937 0.353638 0.128967 -0.684998 0.623718 1441494937 0.353638 0.128967 -0.684998 0.623718 1441494937 0.353638 0.128967 -0.684998 0.623718 1441494937 0.414673 0.062622 -0.691467 0.588135 1441494937 0.414673 0.062622 -0.691467 0.588135 1441494937 0.414673 0.062622 -0.691467 0.588135 1441494937 0.414673 0.062622 -0.691467 0.588135 1441494937 0.414673 0.062622 -0.691467 0.588135 1441494937 0.474304 -0.005798 -0.687439 0.549927 1441494937 0.474304 -0.005798 -0.687439 0.549927 1441494937 0.474304 -0.005798 -0.687439 0.549927 1441494937 0.474304 -0.005798 -0.687439 0.549927 1441494937 0.530518 -0.075378 -0.678040 0.503113 1441494937 0.530518 -0.075378 -0.678040 0.503113 1441494937 0.530518 -0.075378 -0.678040 0.503113 1441494937 0.530518 -0.075378 -0.678040 0.503113 1441494937 0.530518 -0.075378 -0.678040 0.503113 1441494937 0.530518 -0.075378 -0.678040 0.503113 1441494937 0.579834 -0.144653 -0.665771 0.446838 1441494937 0.579834 -0.144653 -0.665771 0.446838 1441494937 0.579834 -0.144653 -0.665771 0.446838 1441494937 0.579834 -0.144653 -0.665771 0.446838 1441494937 0.579834 -0.144653 -0.665771 0.446838 1441494937 0.579834 -0.144653 -0.665771 0.446838 1441494937 0.617981 -0.210999 -0.649902 0.388794 1441494937 0.617981 -0.210999 -0.649902 0.388794 1441494937 0.617981 -0.210999 -0.649902 0.388794 1441494937 0.617981 -0.210999 -0.649902 0.388794 1441494937 0.617981 -0.210999 -0.649902 0.388794 1441494937 0.617981 -0.210999 -0.649902 0.388794 1441494937 0.643982 -0.271606 -0.630493 0.337646 1441494937 0.643982 -0.271606 -0.630493 0.337646 1441494937 0.643982 -0.271606 -0.630493 0.337646 1441494937 0.643982 -0.271606 -0.630493 0.337646 1441494937 0.643982 -0.271606 -0.630493 0.337646 1441494937 0.643982 -0.271606 -0.630493 0.337646 1441494937 0.660095 -0.318481 -0.608643 0.303955 1441494937 0.660095 -0.318481 -0.608643 0.303955 1441494937 0.660095 -0.318481 -0.608643 0.303955 1441494937 0.660095 -0.318481 -0.608643 0.303955 1441494937 0.660095 -0.318481 -0.608643 0.303955 1441494937 0.666321 -0.346191 -0.594543 0.287537 1441494937 0.666321 -0.346191 -0.594543 0.287537 1441494937 0.666321 -0.346191 -0.594543 0.287537 1441494937 0.666321 -0.346191 -0.594543 0.287537 1441494937 0.666321 -0.346191 -0.594543 0.287537 1441494937 0.659668 -0.356201 -0.595764 0.288086 1441494937 0.659668 -0.356201 -0.595764 0.288086 1441494937 0.659668 -0.356201 -0.595764 0.288086 1441494937 0.659668 -0.356201 -0.595764 0.288086 1441494937 0.659668 -0.356201 -0.595764 0.288086 1441494937 0.659668 -0.356201 -0.595764 0.288086 1441494937 0.644104 -0.343872 -0.608521 0.310852 1441494937 0.644104 -0.343872 -0.608521 0.310852 1441494937 0.644104 -0.343872 -0.608521 0.310852 1441494937 0.644104 -0.343872 -0.608521 0.310852 1441494937 0.644104 -0.343872 -0.608521 0.310852 1441494937 0.644104 -0.343872 -0.608521 0.310852 1441494937 0.620667 -0.312561 -0.628601 0.349243 1441494937 0.620667 -0.312561 -0.628601 0.349243 1441494937 0.620667 -0.312561 -0.628601 0.349243 1441494937 0.620667 -0.312561 -0.628601 0.349243 1441494937 0.620667 -0.312561 -0.628601 0.349243 1441494938 0.587891 -0.268250 -0.652649 0.395508 1441494938 0.587891 -0.268250 -0.652649 0.395508 1441494938 0.587891 -0.268250 -0.652649 0.395508 1441494938 0.587891 -0.268250 -0.652649 0.395508 1441494938 0.587891 -0.268250 -0.652649 0.395508 1441494938 0.587891 -0.268250 -0.652649 0.395508 1441494938 0.545715 -0.213806 -0.677734 0.444092 1441494938 0.545715 -0.213806 -0.677734 0.444092 1441494938 0.545715 -0.213806 -0.677734 0.444092 1441494938 0.545715 -0.213806 -0.677734 0.444092 1441494938 0.545715 -0.213806 -0.677734 0.444092 1441494938 0.545715 -0.213806 -0.677734 0.444092 1441494938 0.497070 -0.151184 -0.697449 0.493591 1441494938 0.497070 -0.151184 -0.697449 0.493591 1441494938 0.497070 -0.151184 -0.697449 0.493591 1441494938 0.497070 -0.151184 -0.697449 0.493591 1441494938 0.497070 -0.151184 -0.697449 0.493591 1441494938 0.497070 -0.151184 -0.697449 0.493591 1441494938 0.444580 -0.082214 -0.711121 0.538391 1441494938 0.444580 -0.082214 -0.711121 0.538391 1441494938 0.444580 -0.082214 -0.711121 0.538391 1441494938 0.444580 -0.082214 -0.711121 0.538391 1441494938 0.444580 -0.082214 -0.711121 0.538391 1441494938 0.444580 -0.082214 -0.711121 0.538391 1441494938 0.389771 -0.011414 -0.720276 0.573669 1441494938 0.389771 -0.011414 -0.720276 0.573669 1441494938 0.389771 -0.011414 -0.720276 0.573669 1441494938 0.389771 -0.011414 -0.720276 0.573669 1441494938 0.389771 -0.011414 -0.720276 0.573669 1441494938 0.389771 -0.011414 -0.720276 0.573669 1441494938 0.332458 0.052612 -0.728088 0.597168 1441494938 0.332458 0.052612 -0.728088 0.597168 1441494938 0.332458 0.052612 -0.728088 0.597168 1441494938 0.332458 0.052612 -0.728088 0.597168 1441494938 0.332458 0.052612 -0.728088 0.597168 1441494938 0.332458 0.052612 -0.728088 0.597168 1441494938 0.275208 0.109619 -0.726257 0.620300 1441494938 0.275208 0.109619 -0.726257 0.620300 1441494938 0.275208 0.109619 -0.726257 0.620300 1441494938 0.275208 0.109619 -0.726257 0.620300 1441494938 0.275208 0.109619 -0.726257 0.620300 1441494938 0.275208 0.109619 -0.726257 0.620300 1441494938 0.226440 0.163940 -0.715698 0.640015 1441494938 0.226440 0.163940 -0.715698 0.640015 1441494938 0.226440 0.163940 -0.715698 0.640015 1441494938 0.226440 0.163940 -0.715698 0.640015 1441494938 0.226440 0.163940 -0.715698 0.640015 1441494938 0.226440 0.163940 -0.715698 0.640015 1441494938 0.190918 0.207397 -0.701050 0.655029 1441494938 0.190918 0.207397 -0.701050 0.655029 1441494938 0.190918 0.207397 -0.701050 0.655029 1441494938 0.190918 0.207397 -0.701050 0.655029 1441494938 0.190918 0.207397 -0.701050 0.655029 1441494938 0.190918 0.207397 -0.701050 0.655029 1441494938 0.173218 0.232300 -0.685242 0.668213 1441494938 0.173218 0.232300 -0.685242 0.668213 1441494938 0.173218 0.232300 -0.685242 0.668213 1441494938 0.173218 0.232300 -0.685242 0.668213 1441494938 0.173218 0.232300 -0.685242 0.668213 1441494938 0.173218 0.232300 -0.685242 0.668213 1441494938 0.177307 0.239563 -0.673767 0.676147 1441494938 0.177307 0.239563 -0.673767 0.676147 1441494938 0.177307 0.239563 -0.673767 0.676147 1441494938 0.177307 0.239563 -0.673767 0.676147 1441494938 0.177307 0.239563 -0.673767 0.676147 1441494938 0.177307 0.239563 -0.673767 0.676147 1441494938 0.202332 0.228333 -0.676086 0.670654 1441494938 0.202332 0.228333 -0.676086 0.670654 1441494938 0.202332 0.228333 -0.676086 0.670654 1441494938 0.202332 0.228333 -0.676086 0.670654 1441494938 0.202332 0.228333 -0.676086 0.670654 1441494938 0.202332 0.228333 -0.676086 0.670654 1441494938 0.240723 0.200989 -0.683777 0.658875 1441494938 0.240723 0.200989 -0.683777 0.658875 1441494938 0.240723 0.200989 -0.683777 0.658875 1441494938 0.240723 0.200989 -0.683777 0.658875 1441494938 0.240723 0.200989 -0.683777 0.658875 1441494938 0.240723 0.200989 -0.683777 0.658875 1441494938 0.288208 0.160828 -0.688599 0.645691 1441494938 0.288208 0.160828 -0.688599 0.645691 1441494938 0.288208 0.160828 -0.688599 0.645691 1441494938 0.288208 0.160828 -0.688599 0.645691 1441494938 0.288208 0.160828 -0.688599 0.645691 1441494938 0.344666 0.111450 -0.690674 0.625854 1441494938 0.344666 0.111450 -0.690674 0.625854 1441494938 0.344666 0.111450 -0.690674 0.625854 1441494938 0.344666 0.111450 -0.690674 0.625854 1441494938 0.344666 0.111450 -0.690674 0.625854 1441494938 0.344666 0.111450 -0.690674 0.625854 1441494938 0.404602 0.053955 -0.690979 0.596558 1441494938 0.404602 0.053955 -0.690979 0.596558 1441494938 0.404602 0.053955 -0.690979 0.596558 1441494938 0.404602 0.053955 -0.690979 0.596558 1441494938 0.404602 0.053955 -0.690979 0.596558 1441494938 0.404602 0.053955 -0.690979 0.596558 1441494938 0.463257 -0.008423 -0.688965 0.557312 1441494938 0.463257 -0.008423 -0.688965 0.557312 1441494938 0.463257 -0.008423 -0.688965 0.557312 1441494938 0.463257 -0.008423 -0.688965 0.557312 1441494938 0.463257 -0.008423 -0.688965 0.557312 1441494938 0.463257 -0.008423 -0.688965 0.557312 1441494938 0.516724 -0.073975 -0.683594 0.510132 1441494938 0.516724 -0.073975 -0.683594 0.510132 1441494938 0.516724 -0.073975 -0.683594 0.510132 1441494938 0.516724 -0.073975 -0.683594 0.510132 1441494938 0.516724 -0.073975 -0.683594 0.510132 1441494938 0.562683 -0.137573 -0.671021 0.462769 1441494939 0.562683 -0.137573 -0.671021 0.462769 1441494939 0.562683 -0.137573 -0.671021 0.462769 1441494939 0.562683 -0.137573 -0.671021 0.462769 1441494939 0.562683 -0.137573 -0.671021 0.462769 1441494939 0.562683 -0.137573 -0.671021 0.462769 1441494939 0.600891 -0.195618 -0.651672 0.419434 1441494939 0.600891 -0.195618 -0.651672 0.419434 1441494939 0.600891 -0.195618 -0.651672 0.419434 1441494939 0.600891 -0.195618 -0.651672 0.419434 1441494939 0.600891 -0.195618 -0.651672 0.419434 1441494939 0.600891 -0.195618 -0.651672 0.419434 1441494939 0.630676 -0.244019 -0.631104 0.380005 1441494939 0.630676 -0.244019 -0.631104 0.380005 1441494939 0.630676 -0.244019 -0.631104 0.380005 1441494939 0.630676 -0.244019 -0.631104 0.380005 1441494939 0.630676 -0.244019 -0.631104 0.380005 1441494939 0.630676 -0.244019 -0.631104 0.380005 1441494939 0.649658 -0.281677 -0.613892 0.348816 1441494939 0.649658 -0.281677 -0.613892 0.348816 1441494939 0.649658 -0.281677 -0.613892 0.348816 1441494939 0.649658 -0.281677 -0.613892 0.348816 1441494939 0.649658 -0.281677 -0.613892 0.348816 1441494939 0.656921 -0.305603 -0.604492 0.331116 1441494939 0.656921 -0.305603 -0.604492 0.331116 1441494939 0.656921 -0.305603 -0.604492 0.331116 1441494939 0.656921 -0.305603 -0.604492 0.331116 1441494939 0.656921 -0.305603 -0.604492 0.331116 1441494939 0.656921 -0.305603 -0.604492 0.331116 1441494939 0.652405 -0.315674 -0.604370 0.330811 1441494939 0.652405 -0.315674 -0.604370 0.330811 1441494939 0.652405 -0.315674 -0.604370 0.330811 1441494939 0.639771 -0.307678 -0.611816 0.348816 1441494939 0.639771 -0.307678 -0.611816 0.348816 1441494939 0.639771 -0.307678 -0.611816 0.348816 1441494939 0.639771 -0.307678 -0.611816 0.348816 1441494939 0.639771 -0.307678 -0.611816 0.348816 1441494939 0.618103 -0.285461 -0.627014 0.378540 1441494939 0.618103 -0.285461 -0.627014 0.378540 1441494939 0.618103 -0.285461 -0.627014 0.378540 1441494939 0.618103 -0.285461 -0.627014 0.378540 1441494939 0.588196 -0.250610 -0.646118 0.416809 1441494939 0.588196 -0.250610 -0.646118 0.416809 1441494939 0.588196 -0.250610 -0.646118 0.416809 1441494939 0.588196 -0.250610 -0.646118 0.416809 1441494939 0.588196 -0.250610 -0.646118 0.416809 1441494939 0.588196 -0.250610 -0.646118 0.416809 1441494939 0.550476 -0.205200 -0.665161 0.460938 1441494939 0.550476 -0.205200 -0.665161 0.460938 1441494939 0.550476 -0.205200 -0.665161 0.460938 1441494939 0.550476 -0.205200 -0.665161 0.460938 1441494939 0.550476 -0.205200 -0.665161 0.460938 1441494939 0.550476 -0.205200 -0.665161 0.460938 1441494939 0.504700 -0.154663 -0.683105 0.504700 1441494939 0.504700 -0.154663 -0.683105 0.504700 1441494939 0.504700 -0.154663 -0.683105 0.504700 1441494939 0.504700 -0.154663 -0.683105 0.504700 1441494939 0.504700 -0.154663 -0.683105 0.504700 1441494939 0.504700 -0.154663 -0.683105 0.504700 1441494939 0.452087 -0.097961 -0.696411 0.548584 1441494939 0.452087 -0.097961 -0.696411 0.548584 1441494939 0.452087 -0.097961 -0.696411 0.548584 1441494939 0.452087 -0.097961 -0.696411 0.548584 1441494939 0.452087 -0.097961 -0.696411 0.548584 1441494939 0.452087 -0.097961 -0.696411 0.548584 1441494939 0.395813 -0.034668 -0.703796 0.588867 1441494939 0.395813 -0.034668 -0.703796 0.588867 1441494939 0.395813 -0.034668 -0.703796 0.588867 1441494939 0.395813 -0.034668 -0.703796 0.588867 1441494939 0.395813 -0.034668 -0.703796 0.588867 1441494939 0.339661 0.028320 -0.707458 0.619141 1441494939 0.339661 0.028320 -0.707458 0.619141 1441494939 0.339661 0.028320 -0.707458 0.619141 1441494939 0.339661 0.028320 -0.707458 0.619141 1441494939 0.339661 0.028320 -0.707458 0.619141 1441494939 0.289673 0.086365 -0.705261 0.641235 1441494939 0.289673 0.086365 -0.705261 0.641235 1441494939 0.289673 0.086365 -0.705261 0.641235 1441494939 0.289673 0.086365 -0.705261 0.641235 1441494939 0.248230 0.134033 -0.696289 0.659973 1441494939 0.248230 0.134033 -0.696289 0.659973 1441494939 0.248230 0.134033 -0.696289 0.659973 1441494939 0.248230 0.134033 -0.696289 0.659973 1441494939 0.248230 0.134033 -0.696289 0.659973 1441494939 0.248230 0.134033 -0.696289 0.659973 1441494939 0.218628 0.172119 -0.685242 0.673035 1441494939 0.218628 0.172119 -0.685242 0.673035 1441494939 0.218628 0.172119 -0.685242 0.673035 1441494939 0.218628 0.172119 -0.685242 0.673035 1441494939 0.218628 0.172119 -0.685242 0.673035 1441494939 0.218628 0.172119 -0.685242 0.673035 1441494939 0.202515 0.198120 -0.676086 0.680115 1441494939 0.202515 0.198120 -0.676086 0.680115 1441494939 0.202515 0.198120 -0.676086 0.680115 1441494939 0.202515 0.198120 -0.676086 0.680115 1441494939 0.202515 0.198120 -0.676086 0.680115 1441494939 0.202515 0.198120 -0.676086 0.680115 1441494939 0.202942 0.210449 -0.670715 0.681641 1441494940 0.202942 0.210449 -0.670715 0.681641 1441494940 0.202942 0.210449 -0.670715 0.681641 1441494940 0.202942 0.210449 -0.670715 0.681641 1441494940 0.202942 0.210449 -0.670715 0.681641 1441494940 0.202942 0.210449 -0.670715 0.681641 1441494940 0.221619 0.206848 -0.668701 0.678955 1441494940 0.221619 0.206848 -0.668701 0.678955 1441494940 0.221619 0.206848 -0.668701 0.678955 1441494940 0.221619 0.206848 -0.668701 0.678955 1441494940 0.221619 0.206848 -0.668701 0.678955 1441494940 0.254333 0.184998 -0.673462 0.668945 1441494940 0.254333 0.184998 -0.673462 0.668945 1441494940 0.254333 0.184998 -0.673462 0.668945 1441494940 0.254333 0.184998 -0.673462 0.668945 1441494940 0.297119 0.148926 -0.679626 0.653931 1441494940 0.297119 0.148926 -0.679626 0.653931 1441494940 0.297119 0.148926 -0.679626 0.653931 1441494940 0.297119 0.148926 -0.679626 0.653931 1441494940 0.297119 0.148926 -0.679626 0.653931 1441494940 0.346069 0.103210 -0.685608 0.632080 1441494940 0.346069 0.103210 -0.685608 0.632080 1441494940 0.346069 0.103210 -0.685608 0.632080 1441494940 0.346069 0.103210 -0.685608 0.632080 1441494940 0.346069 0.103210 -0.685608 0.632080 1441494940 0.346069 0.103210 -0.685608 0.632080 1441494940 0.397644 0.049194 -0.690186 0.602539 1441494940 0.397644 0.049194 -0.690186 0.602539 1441494940 0.397644 0.049194 -0.690186 0.602539 1441494940 0.397644 0.049194 -0.690186 0.602539 1441494940 0.397644 0.049194 -0.690186 0.602539 1441494940 0.447632 -0.010010 -0.689636 0.569153 1441494940 0.447632 -0.010010 -0.689636 0.569153 1441494940 0.447632 -0.010010 -0.689636 0.569153 1441494940 0.447632 -0.010010 -0.689636 0.569153 1441494940 0.447632 -0.010010 -0.689636 0.569153 1441494940 0.447632 -0.010010 -0.689636 0.569153 1441494940 0.493774 -0.073181 -0.684937 0.530762 1441494940 0.493774 -0.073181 -0.684937 0.530762 1441494940 0.493774 -0.073181 -0.684937 0.530762 1441494940 0.493774 -0.073181 -0.684937 0.530762 1441494940 0.493774 -0.073181 -0.684937 0.530762 1441494940 0.535034 -0.136169 -0.674805 0.489685 1441494940 0.535034 -0.136169 -0.674805 0.489685 1441494940 0.535034 -0.136169 -0.674805 0.489685 1441494940 0.535034 -0.136169 -0.674805 0.489685 1441494940 0.535034 -0.136169 -0.674805 0.489685 1441494940 0.535034 -0.136169 -0.674805 0.489685 1441494940 0.570862 -0.196411 -0.659973 0.447205 1441494940 0.570862 -0.196411 -0.659973 0.447205 1441494940 0.570862 -0.196411 -0.659973 0.447205 1441494940 0.570862 -0.196411 -0.659973 0.447205 1441494940 0.570862 -0.196411 -0.659973 0.447205 1441494940 0.570862 -0.196411 -0.659973 0.447205 1441494940 0.599609 -0.253052 -0.644165 0.401855 1441494940 0.599609 -0.253052 -0.644165 0.401855 1441494940 0.599609 -0.253052 -0.644165 0.401855 1441494940 0.599609 -0.253052 -0.644165 0.401855 1441494940 0.599609 -0.253052 -0.644165 0.401855 1441494940 0.618958 -0.302246 -0.628723 0.360901 1441494940 0.618958 -0.302246 -0.628723 0.360901 1441494940 0.618958 -0.302246 -0.628723 0.360901 1441494940 0.618958 -0.302246 -0.628723 0.360901 1441494940 0.618958 -0.302246 -0.628723 0.360901 1441494940 0.618958 -0.302246 -0.628723 0.360901 1441494940 0.627502 -0.337158 -0.616760 0.334961 1441494940 0.627502 -0.337158 -0.616760 0.334961 1441494940 0.627502 -0.337158 -0.616760 0.334961 1441494940 0.627502 -0.337158 -0.616760 0.334961 1441494940 0.627502 -0.337158 -0.616760 0.334961 1441494940 0.627502 -0.337158 -0.616760 0.334961 1441494940 0.624573 -0.355530 -0.612671 0.328796 1441494940 0.624573 -0.355530 -0.612671 0.328796 1441494940 0.624573 -0.355530 -0.612671 0.328796 1441494940 0.624573 -0.355530 -0.612671 0.328796 1441494940 0.624573 -0.355530 -0.612671 0.328796 1441494940 0.624573 -0.355530 -0.612671 0.328796 1441494940 0.616150 -0.348938 -0.616455 0.344360 1441494940 0.616150 -0.348938 -0.616455 0.344360 1441494940 0.616150 -0.348938 -0.616455 0.344360 1441494940 0.616150 -0.348938 -0.616455 0.344360 1441494940 0.616150 -0.348938 -0.616455 0.344360 1441494940 0.616150 -0.348938 -0.616455 0.344360 1441494940 0.600525 -0.326904 -0.628967 0.369995 1441494940 0.600525 -0.326904 -0.628967 0.369995 1441494940 0.600525 -0.326904 -0.628967 0.369995 1441494940 0.600525 -0.326904 -0.628967 0.369995 1441494940 0.600525 -0.326904 -0.628967 0.369995 1441494940 0.600525 -0.326904 -0.628967 0.369995 1441494940 0.577026 -0.293762 -0.646484 0.403381 1441494940 0.577026 -0.293762 -0.646484 0.403381 1441494940 0.577026 -0.293762 -0.646484 0.403381 1441494940 0.577026 -0.293762 -0.646484 0.403381 1441494940 0.577026 -0.293762 -0.646484 0.403381 1441494940 0.545776 -0.251648 -0.665955 0.441895 1441494940 0.545776 -0.251648 -0.665955 0.441895 1441494940 0.545776 -0.251648 -0.665955 0.441895 1441494940 0.545776 -0.251648 -0.665955 0.441895 1441494940 0.545776 -0.251648 -0.665955 0.441895 1441494940 0.545776 -0.251648 -0.665955 0.441895 1441494940 0.507690 -0.201050 -0.683960 0.483765 1441494941 0.507690 -0.201050 -0.683960 0.483765 1441494941 0.507690 -0.201050 -0.683960 0.483765 1441494941 0.507690 -0.201050 -0.683960 0.483765 1441494941 0.507690 -0.201050 -0.683960 0.483765 1441494941 0.507690 -0.201050 -0.683960 0.483765 1441494941 0.463196 -0.143982 -0.698914 0.525635 1441494941 0.463196 -0.143982 -0.698914 0.525635 1441494941 0.463196 -0.143982 -0.698914 0.525635 1441494941 0.463196 -0.143982 -0.698914 0.525635 1441494941 0.463196 -0.143982 -0.698914 0.525635 1441494941 0.413269 -0.081238 -0.709106 0.565491 1441494941 0.413269 -0.081238 -0.709106 0.565491 1441494941 0.413269 -0.081238 -0.709106 0.565491 1441494941 0.413269 -0.081238 -0.709106 0.565491 1441494941 0.413269 -0.081238 -0.709106 0.565491 1441494941 0.413269 -0.081238 -0.709106 0.565491 1441494941 0.360779 -0.015625 -0.713257 0.600769 1441494941 0.360779 -0.015625 -0.713257 0.600769 1441494941 0.360779 -0.015625 -0.713257 0.600769 1441494941 0.360779 -0.015625 -0.713257 0.600769 1441494941 0.360779 -0.015625 -0.713257 0.600769 1441494941 0.360779 -0.015625 -0.713257 0.600769 1441494941 0.309692 0.048157 -0.711548 0.628845 1441494941 0.309692 0.048157 -0.711548 0.628845 1441494941 0.309692 0.048157 -0.711548 0.628845 1441494941 0.309692 0.048157 -0.711548 0.628845 1441494941 0.309692 0.048157 -0.711548 0.628845 1441494941 0.309692 0.048157 -0.711548 0.628845 1441494941 0.263428 0.104736 -0.705139 0.649902 1441494941 0.263428 0.104736 -0.705139 0.649902 1441494941 0.263428 0.104736 -0.705139 0.649902 1441494941 0.263428 0.104736 -0.705139 0.649902 1441494941 0.263428 0.104736 -0.705139 0.649902 1441494941 0.263428 0.104736 -0.705139 0.649902 1441494941 0.225769 0.151123 -0.696228 0.664429 1441494941 0.225769 0.151123 -0.696228 0.664429 1441494941 0.225769 0.151123 -0.696228 0.664429 1441494941 0.225769 0.151123 -0.696228 0.664429 1441494941 0.225769 0.151123 -0.696228 0.664429 1441494941 0.225769 0.151123 -0.696228 0.664429 1441494941 0.200378 0.187134 -0.684021 0.675964 1441494941 0.200378 0.187134 -0.684021 0.675964 1441494941 0.200378 0.187134 -0.684021 0.675964 1441494941 0.200378 0.187134 -0.684021 0.675964 1441494941 0.200378 0.187134 -0.684021 0.675964 1441494941 0.200378 0.187134 -0.684021 0.675964 1441494941 0.191956 0.210815 -0.672424 0.683044 1441494941 0.191956 0.210815 -0.672424 0.683044 1441494941 0.191956 0.210815 -0.672424 0.683044 1441494941 0.191956 0.210815 -0.672424 0.683044 1441494941 0.191956 0.210815 -0.672424 0.683044 1441494941 0.200989 0.218872 -0.670593 0.679688 1441494941 0.200989 0.218872 -0.670593 0.679688 1441494941 0.200989 0.218872 -0.670593 0.679688 1441494941 0.200989 0.218872 -0.670593 0.679688 1441494941 0.200989 0.218872 -0.670593 0.679688 1441494941 0.200989 0.218872 -0.670593 0.679688 1441494941 0.222229 0.210999 -0.674622 0.671570 1441494941 0.222229 0.210999 -0.674622 0.671570 1441494941 0.222229 0.210999 -0.674622 0.671570 1441494941 0.222229 0.210999 -0.674622 0.671570 1441494941 0.222229 0.210999 -0.674622 0.671570 1441494941 0.222229 0.210999 -0.674622 0.671570 1441494941 0.222229 0.210999 -0.674622 0.671570 1441494941 0.251465 0.188843 -0.678406 0.663940 1441494941 0.251465 0.188843 -0.678406 0.663940 1441494941 0.251465 0.188843 -0.678406 0.663940 1441494941 0.251465 0.188843 -0.678406 0.663940 1441494941 0.251465 0.188843 -0.678406 0.663940 1441494941 0.288818 0.155212 -0.680115 0.655640 1441494941 0.288818 0.155212 -0.680115 0.655640 1441494941 0.288818 0.155212 -0.680115 0.655640 1441494941 0.288818 0.155212 -0.680115 0.655640 1441494941 0.288818 0.155212 -0.680115 0.655640 1441494941 0.288818 0.155212 -0.680115 0.655640 1441494941 0.334900 0.111877 -0.683167 0.639221 1441494941 0.334900 0.111877 -0.683167 0.639221 1441494941 0.334900 0.111877 -0.683167 0.639221 1441494941 0.334900 0.111877 -0.683167 0.639221 1441494941 0.334900 0.111877 -0.683167 0.639221 1441494941 0.334900 0.111877 -0.683167 0.639221 1441494941 0.387390 0.060547 -0.685669 0.613281 1441494941 0.387390 0.060547 -0.685669 0.613281 1441494941 0.387390 0.060547 -0.685669 0.613281 1441494941 0.387390 0.060547 -0.685669 0.613281 1441494941 0.387390 0.060547 -0.685669 0.613281 1441494941 0.442078 0.003601 -0.684570 0.579529 1441494941 0.442078 0.003601 -0.684570 0.579529 1441494941 0.442078 0.003601 -0.684570 0.579529 1441494941 0.442078 0.003601 -0.684570 0.579529 1441494941 0.442078 0.003601 -0.684570 0.579529 1441494941 0.442078 0.003601 -0.684570 0.579529 1441494941 0.496094 -0.054810 -0.677124 0.540710 1441494941 0.496094 -0.054810 -0.677124 0.540710 1441494941 0.496094 -0.054810 -0.677124 0.540710 1441494941 0.496094 -0.054810 -0.677124 0.540710 1441494941 0.496094 -0.054810 -0.677124 0.540710 1441494941 0.496094 -0.054810 -0.677124 0.540710 1441494941 0.546936 -0.113831 -0.666321 0.493835 1441494941 0.546936 -0.113831 -0.666321 0.493835 1441494941 0.546936 -0.113831 -0.666321 0.493835 1441494941 0.546936 -0.113831 -0.666321 0.493835 1441494941 0.546936 -0.113831 -0.666321 0.493835 1441494941 0.590637 -0.173401 -0.651672 0.443237 1441494941 0.590637 -0.173401 -0.651672 0.443237 1441494941 0.590637 -0.173401 -0.651672 0.443237 1441494941 0.590637 -0.173401 -0.651672 0.443237 1441494942 0.590637 -0.173401 -0.651672 0.443237 1441494942 0.590637 -0.173401 -0.651672 0.443237 1441494942 0.624878 -0.230347 -0.632507 0.395447 1441494942 0.624878 -0.230347 -0.632507 0.395447 1441494942 0.624878 -0.230347 -0.632507 0.395447 1441494942 0.624878 -0.230347 -0.632507 0.395447 1441494942 0.624878 -0.230347 -0.632507 0.395447 1441494942 0.650085 -0.278748 -0.612183 0.353455 1441494942 0.650085 -0.278748 -0.612183 0.353455 1441494942 0.650085 -0.278748 -0.612183 0.353455 1441494942 0.650085 -0.278748 -0.612183 0.353455 1441494942 0.650085 -0.278748 -0.612183 0.353455 1441494942 0.650085 -0.278748 -0.612183 0.353455 1441494942 0.664124 -0.316467 -0.596130 0.321655 1441494942 0.664124 -0.316467 -0.596130 0.321655 1441494942 0.664124 -0.316467 -0.596130 0.321655 1441494942 0.664124 -0.316467 -0.596130 0.321655 1441494942 0.664124 -0.316467 -0.596130 0.321655 1441494942 0.664124 -0.316467 -0.596130 0.321655 1441494942 0.665161 -0.341736 -0.589233 0.305847 1441494942 0.665161 -0.341736 -0.589233 0.305847 1441494942 0.665161 -0.341736 -0.589233 0.305847 1441494942 0.665161 -0.341736 -0.589233 0.305847 1441494942 0.665161 -0.341736 -0.589233 0.305847 1441494942 0.665161 -0.341736 -0.589233 0.305847 1441494942 0.656189 -0.344849 -0.592773 0.314758 1441494942 0.656189 -0.344849 -0.592773 0.314758 1441494942 0.656189 -0.344849 -0.592773 0.314758 1441494942 0.656189 -0.344849 -0.592773 0.314758 1441494942 0.656189 -0.344849 -0.592773 0.314758 1441494942 0.656189 -0.344849 -0.592773 0.314758 1441494942 0.639343 -0.327576 -0.605713 0.342041 1441494942 0.639343 -0.327576 -0.605713 0.342041 1441494942 0.639343 -0.327576 -0.605713 0.342041 1441494942 0.639343 -0.327576 -0.605713 0.342041 1441494942 0.639343 -0.327576 -0.605713 0.342041 1441494942 0.615295 -0.297180 -0.623962 0.379211 1441494942 0.615295 -0.297180 -0.623962 0.379211 1441494942 0.615295 -0.297180 -0.623962 0.379211 1441494942 0.615295 -0.297180 -0.623962 0.379211 1441494942 0.615295 -0.297180 -0.623962 0.379211 1441494942 0.582947 -0.257263 -0.644043 0.423340 1441494942 0.582947 -0.257263 -0.644043 0.423340 1441494942 0.582947 -0.257263 -0.644043 0.423340 1441494942 0.582947 -0.257263 -0.644043 0.423340 1441494942 0.582947 -0.257263 -0.644043 0.423340 1441494942 0.582947 -0.257263 -0.644043 0.423340 1441494942 0.541931 -0.209045 -0.663879 0.471069 1441494942 0.541931 -0.209045 -0.663879 0.471069 1441494942 0.541931 -0.209045 -0.663879 0.471069 1441494942 0.541931 -0.209045 -0.663879 0.471069 1441494942 0.541931 -0.209045 -0.663879 0.471069 1441494942 0.541931 -0.209045 -0.663879 0.471069 1441494942 0.492432 -0.150818 -0.681213 0.520264 1441494942 0.492432 -0.150818 -0.681213 0.520264 1441494942 0.492432 -0.150818 -0.681213 0.520264 1441494942 0.492432 -0.150818 -0.681213 0.520264 1441494942 0.492432 -0.150818 -0.681213 0.520264 1441494942 0.434937 -0.085083 -0.693970 0.567444 1441494942 0.434937 -0.085083 -0.693970 0.567444 1441494942 0.434937 -0.085083 -0.693970 0.567444 1441494942 0.434937 -0.085083 -0.693970 0.567444 1441494942 0.434937 -0.085083 -0.693970 0.567444 1441494942 0.434937 -0.085083 -0.693970 0.567444 1441494942 0.372253 -0.014587 -0.698242 0.611267 1441494942 0.372253 -0.014587 -0.698242 0.611267 1441494942 0.372253 -0.014587 -0.698242 0.611267 1441494942 0.372253 -0.014587 -0.698242 0.611267 1441494942 0.372253 -0.014587 -0.698242 0.611267 1441494942 0.372253 -0.014587 -0.698242 0.611267 1441494942 0.312927 0.059326 -0.693848 0.645874 1441494942 0.312927 0.059326 -0.693848 0.645874 1441494942 0.312927 0.059326 -0.693848 0.645874 1441494942 0.312927 0.059326 -0.693848 0.645874 1441494942 0.312927 0.059326 -0.693848 0.645874 1441494942 0.260864 0.121887 -0.694336 0.659546 1441494942 0.260864 0.121887 -0.694336 0.659546 1441494942 0.260864 0.121887 -0.694336 0.659546 1441494942 0.260864 0.121887 -0.694336 0.659546 1441494942 0.260864 0.121887 -0.694336 0.659546 1441494942 0.260864 0.121887 -0.694336 0.659546 1441494942 0.214722 0.174133 -0.686768 0.672241 1441494942 0.214722 0.174133 -0.686768 0.672241 1441494942 0.214722 0.174133 -0.686768 0.672241 1441494942 0.214722 0.174133 -0.686768 0.672241 1441494942 0.214722 0.174133 -0.686768 0.672241 1441494942 0.214722 0.174133 -0.686768 0.672241 1441494942 0.181274 0.210876 -0.673340 0.684998 1441494942 0.181274 0.210876 -0.673340 0.684998 1441494942 0.181274 0.210876 -0.673340 0.684998 1441494942 0.181274 0.210876 -0.673340 0.684998 1441494942 0.181274 0.210876 -0.673340 0.684998 1441494942 0.181274 0.210876 -0.673340 0.684998 1441494942 0.167236 0.233582 -0.658936 0.695190 1441494942 0.167236 0.233582 -0.658936 0.695190 1441494942 0.167236 0.233582 -0.658936 0.695190 1441494942 0.167236 0.233582 -0.658936 0.695190 1441494942 0.167236 0.233582 -0.658936 0.695190 1441494942 0.167236 0.233582 -0.658936 0.695190 1441494942 0.176208 0.235962 -0.652466 0.698181 1441494942 0.176208 0.235962 -0.652466 0.698181 1441494942 0.176208 0.235962 -0.652466 0.698181 1441494942 0.176208 0.235962 -0.652466 0.698181 1441494942 0.176208 0.235962 -0.652466 0.698181 1441494943 0.176208 0.235962 -0.652466 0.698181 1441494943 0.204590 0.219299 -0.658752 0.690002 1441494943 0.204590 0.219299 -0.658752 0.690002 1441494943 0.204590 0.219299 -0.658752 0.690002 1441494943 0.204590 0.219299 -0.658752 0.690002 1441494943 0.204590 0.219299 -0.658752 0.690002 1441494943 0.204590 0.219299 -0.658752 0.690002 1441494943 0.244690 0.187073 -0.669800 0.675598 1441494943 0.244690 0.187073 -0.669800 0.675598 1441494943 0.244690 0.187073 -0.669800 0.675598 1441494943 0.244690 0.187073 -0.669800 0.675598 1441494943 0.291931 0.142822 -0.678894 0.658386 1441494943 0.291931 0.142822 -0.678894 0.658386 1441494943 0.291931 0.142822 -0.678894 0.658386 1441494943 0.291931 0.142822 -0.678894 0.658386 1441494943 0.291931 0.142822 -0.678894 0.658386 1441494943 0.345581 0.091553 -0.681335 0.638733 1441494943 0.345581 0.091553 -0.681335 0.638733 1441494943 0.345581 0.091553 -0.681335 0.638733 1441494943 0.345581 0.091553 -0.681335 0.638733 1441494943 0.345581 0.091553 -0.681335 0.638733 1441494943 0.345581 0.091553 -0.681335 0.638733 1441494943 0.405640 0.033447 -0.680908 0.608826 1441494943 0.405640 0.033447 -0.680908 0.608826 1441494943 0.405640 0.033447 -0.680908 0.608826 1441494943 0.405640 0.033447 -0.680908 0.608826 1441494943 0.405640 0.033447 -0.680908 0.608826 1441494943 0.405640 0.033447 -0.680908 0.608826 1441494943 0.465149 -0.031799 -0.678284 0.567932 1441494943 0.465149 -0.031799 -0.678284 0.567932 1441494943 0.465149 -0.031799 -0.678284 0.567932 1441494943 0.465149 -0.031799 -0.678284 0.567932 1441494943 0.465149 -0.031799 -0.678284 0.567932 1441494943 0.465149 -0.031799 -0.678284 0.567932 1441494943 0.520264 -0.098450 -0.668213 0.522583 1441494943 0.520264 -0.098450 -0.668213 0.522583 1441494943 0.520264 -0.098450 -0.668213 0.522583 1441494943 0.520264 -0.098450 -0.668213 0.522583 1441494943 0.568909 -0.164551 -0.652771 0.472351 1441494943 0.568909 -0.164551 -0.652771 0.472351 1441494943 0.568909 -0.164551 -0.652771 0.472351 1441494943 0.568909 -0.164551 -0.652771 0.472351 1441494943 0.568909 -0.164551 -0.652771 0.472351 1441494943 0.609070 -0.226807 -0.632446 0.421387 1441494943 0.609070 -0.226807 -0.632446 0.421387 1441494943 0.609070 -0.226807 -0.632446 0.421387 1441494943 0.609070 -0.226807 -0.632446 0.421387 1441494943 
0.339966 0.066467 -0.703979 0.619995 1441494946 0.339966 0.066467 -0.703979 0.619995 1441494946 0.297180 0.110596 -0.705933 0.633301 1441494946 0.297180 0.110596 -0.705933 0.633301 1441494946 0.297180 0.110596 -0.705933 0.633301 1441494946 0.297180 0.110596 -0.705933 0.633301 1441494946 0.297180 0.110596 -0.705933 0.633301 1441494946 0.297180 0.110596 -0.705933 0.633301 1441494946 0.247803 0.158264 -0.703125 0.647400 1441494946 0.247803 0.158264 -0.703125 0.647400 1441494946 0.247803 0.158264 -0.703125 0.647400 1441494946 0.247803 0.158264 -0.703125 0.647400 1441494946 0.247803 0.158264 -0.703125 0.647400 1441494946 0.247803 0.158264 -0.703125 0.647400 1441494946 0.194946 0.207642 -0.696045 0.659058 1441494946 0.194946 0.207642 -0.696045 0.659058 1441494946 0.194946 0.207642 -0.696045 0.659058 1441494946 0.194946 0.207642 -0.696045 0.659058 1441494946 0.194946 0.207642 -0.696045 0.659058 1441494946 0.194946 0.207642 -0.696045 0.659058 1441494946 0.145020 0.256592 -0.683777 0.667480 1441494946 0.145020 0.256592 -0.683777 0.667480 1441494946 0.145020 0.256592 -0.683777 0.667480 1441494946 0.145020 0.256592 -0.683777 0.667480 1441494946 0.145020 0.256592 -0.683777 0.667480 1441494946 0.145020 0.256592 -0.683777 0.667480 1441494946 0.145020 0.256592 -0.683777 0.667480 1441494946 0.104736 0.299866 -0.665161 0.675720 1441494946 0.104736 0.299866 -0.665161 0.675720 1441494946 0.104736 0.299866 -0.665161 0.675720 1441494946 0.104736 0.299866 -0.665161 0.675720 1441494946 0.104736 0.299866 -0.665161 0.675720 1441494946 0.104736 0.299866 -0.665161 0.675720 1441494946 0.080994 0.330078 -0.645569 0.683899 1441494946 0.080994 0.330078 -0.645569 0.683899 1441494946 0.080994 0.330078 -0.645569 0.683899 1441494946 0.080994 0.330078 -0.645569 0.683899 1441494946 0.080994 0.330078 -0.645569 0.683899 1441494946 0.080994 0.330078 -0.645569 0.683899 1441494946 0.078552 0.343994 -0.631470 0.690430 1441494946 0.078552 0.343994 -0.631470 0.690430 1441494946 0.078552 0.343994 -0.631470 0.690430 1441494946 0.078552 0.343994 -0.631470 0.690430 1441494946 0.078552 0.343994 -0.631470 0.690430 1441494946 0.078552 0.343994 -0.631470 0.690430 1441494946 0.096130 0.339294 -0.627502 0.694153 1441494946 0.096130 0.339294 -0.627502 0.694153 1441494946 0.096130 0.339294 -0.627502 0.694153 1441494946 0.096130 0.339294 -0.627502 0.694153 1441494946 0.096130 0.339294 -0.627502 0.694153 1441494946 0.132263 0.318115 -0.633850 0.692505 1441494946 0.132263 0.318115 -0.633850 0.692505 1441494946 0.132263 0.318115 -0.633850 0.692505 1441494946 0.132263 0.318115 -0.633850 0.692505 1441494946 0.132263 0.318115 -0.633850 0.692505 1441494946 0.132263 0.318115 -0.633850 0.692505 1441494946 0.181519 0.284241 -0.646179 0.684631 1441494946 0.181519 0.284241 -0.646179 0.684631 1441494946 0.181519 0.284241 -0.646179 0.684631 1441494946 0.181519 0.284241 -0.646179 0.684631 1441494946 0.181519 0.284241 -0.646179 0.684631 1441494946 0.181519 0.284241 -0.646179 0.684631 1441494946 0.236816 0.239746 -0.659546 0.671875 1441494946 0.236816 0.239746 -0.659546 0.671875 1441494946 0.236816 0.239746 -0.659546 0.671875 1441494946 0.236816 0.239746 -0.659546 0.671875 1441494946 0.236816 0.239746 -0.659546 0.671875 1441494946 0.236816 0.239746 -0.659546 0.671875 1441494946 0.294983 0.187927 -0.671509 0.653259 1441494946 0.294983 0.187927 -0.671509 0.653259 1441494946 0.294983 0.187927 -0.671509 0.653259 1441494946 0.294983 0.187927 -0.671509 0.653259 1441494946 0.294983 0.187927 -0.671509 0.653259 1441494946 0.354980 0.132263 -0.677124 0.630859 1441494946 0.354980 0.132263 -0.677124 0.630859 1441494947 0.354980 0.132263 -0.677124 0.630859 1441494947 0.354980 0.132263 -0.677124 0.630859 1441494947 0.354980 0.132263 -0.677124 0.630859 1441494947 0.354980 0.132263 -0.677124 0.630859 1441494947 0.415466 0.072449 -0.678162 0.601868 1441494947 0.415466 0.072449 -0.678162 0.601868 1441494947 0.415466 0.072449 -0.678162 0.601868 1441494947 0.415466 0.072449 -0.678162 0.601868 1441494947 0.415466 0.072449 -0.678162 0.601868 1441494947 0.474670 0.007813 -0.678223 0.560852 1441494947 0.474670 0.007813 -0.678223 0.560852 1441494947 0.474670 0.007813 -0.678223 0.560852 1441494947 0.474670 0.007813 -0.678223 0.560852 1441494947 0.528625 -0.059021 -0.672607 0.514465 1441494947 0.528625 -0.059021 -0.672607 0.514465 1441494947 0.528625 -0.059021 -0.672607 0.514465 1441494947 0.528625 -0.059021 -0.672607 0.514465 1441494947 0.528625 -0.059021 -0.672607 0.514465 1441494947 0.575134 -0.127563 -0.661987 0.463379 1441494947 0.575134 -0.127563 -0.661987 0.463379 1441494947 0.575134 -0.127563 -0.661987 0.463379 1441494947 0.575134 -0.127563 -0.661987 0.463379 1441494947 0.575134 -0.127563 -0.661987 0.463379 1441494947 0.575134 -0.127563 -0.661987 0.463379 1441494947 0.611938 -0.194397 -0.647522 0.410461 1441494947 0.611938 -0.194397 -0.647522 0.410461 1441494947 0.611938 -0.194397 -0.647522 0.410461 1441494947 0.611938 -0.194397 -0.647522 0.410461 1441494947 0.611938 -0.194397 -0.647522 0.410461 1441494947 0.611938 -0.194397 -0.647522 0.410461 1441494947 0.637573 -0.254639 -0.629944 0.363037 1441494947 0.637573 -0.254639 -0.629944 0.363037 1441494947 0.637573 -0.254639 -0.629944 0.363037 1441494947 0.637573 -0.254639 -0.629944 0.363037 1441494947 0.637573 -0.254639 -0.629944 0.363037 1441494947 0.637573 -0.254639 -0.629944 0.363037 1441494947 0.653320 -0.301453 -0.610168 0.331604 1441494947 0.653320 -0.301453 -0.610168 0.331604 1441494947 0.653320 -0.301453 -0.610168 0.331604 1441494947 0.653320 -0.301453 -0.610168 0.331604 1441494947 0.653320 -0.301453 -0.610168 0.331604 1441494947 0.653320 -0.301453 -0.610168 0.331604 1441494947 0.659607 -0.328918 -0.597778 0.315247 1441494947 0.659607 -0.328918 -0.597778 0.315247 1441494947 0.659607 -0.328918 -0.597778 0.315247 1441494947 0.659607 -0.328918 -0.597778 0.315247 1441494947 0.659607 -0.328918 -0.597778 0.315247 1441494947 0.659607 -0.328918 -0.597778 0.315247 1441494947 0.654053 -0.339722 -0.599243 0.312561 1441494947 0.654053 -0.339722 -0.599243 0.312561 1441494947 0.654053 -0.339722 -0.599243 0.312561 1441494947 0.654053 -0.339722 -0.599243 0.312561 1441494947 0.654053 -0.339722 -0.599243 0.312561 1441494947 0.640259 -0.331055 -0.608887 0.331238 1441494947 0.640259 -0.331055 -0.608887 0.331238 1441494947 0.640259 -0.331055 -0.608887 0.331238 1441494947 0.640259 -0.331055 -0.608887 0.331238 1441494947 0.640259 -0.331055 -0.608887 0.331238 1441494947 0.640259 -0.331055 -0.608887 0.331238 1441494947 0.619080 -0.303589 -0.624023 0.367615 1441494947 0.619080 -0.303589 -0.624023 0.367615 1441494947 0.619080 -0.303589 -0.624023 0.367615 1441494947 0.619080 -0.303589 -0.624023 0.367615 1441494947 0.619080 -0.303589 -0.624023 0.367615 1441494947 0.619080 -0.303589 -0.624023 0.367615 1441494947 0.588318 -0.260986 -0.645020 0.411926 1441494947 0.588318 -0.260986 -0.645020 0.411926 1441494947 0.588318 -0.260986 -0.645020 0.411926 1441494947 0.588318 -0.260986 -0.645020 0.411926 1441494947 0.588318 -0.260986 -0.645020 0.411926 1441494947 0.548340 -0.204590 -0.667725 0.460022 1441494947 0.548340 -0.204590 -0.667725 0.460022 1441494947 0.548340 -0.204590 -0.667725 0.460022 1441494947 0.548340 -0.204590 -0.667725 0.460022 1441494947 0.548340 -0.204590 -0.667725 0.460022 1441494947 0.548340 -0.204590 -0.667725 0.460022 1441494947 0.499451 -0.140747 -0.687256 0.508301 1441494947 0.499451 -0.140747 -0.687256 0.508301 1441494947 0.499451 -0.140747 -0.687256 0.508301 1441494947 0.499451 -0.140747 -0.687256 0.508301 1441494947 0.499451 -0.140747 -0.687256 0.508301 1441494947 0.499451 -0.140747 -0.687256 0.508301 1441494947 0.442871 -0.070618 -0.698914 0.557068 1441494947 0.442871 -0.070618 -0.698914 0.557068 1441494947 0.442871 -0.070618 -0.698914 0.557068 1441494947 0.442871 -0.070618 -0.698914 0.557068 1441494947 0.442871 -0.070618 -0.698914 0.557068 1441494947 0.381775 0.004517 -0.703979 0.598877 1441494947 0.381775 0.004517 -0.703979 0.598877 1441494947 0.381775 0.004517 -0.703979 0.598877 1441494947 0.381775 0.004517 -0.703979 0.598877 1441494947 0.381775 0.004517 -0.703979 0.598877 1441494947 0.319702 0.076965 -0.704529 0.628906 1441494947 0.319702 0.076965 -0.704529 0.628906 1441494947 0.319702 0.076965 -0.704529 0.628906 1441494947 0.319702 0.076965 -0.704529 0.628906 1441494947 0.319702 0.076965 -0.704529 0.628906 1441494947 0.319702 0.076965 -0.704529 0.628906 1441494947 0.259827 0.141357 -0.698730 0.651367 1441494947 0.259827 0.141357 -0.698730 0.651367 1441494947 0.259827 0.141357 -0.698730 0.651367 1441494948 0.259827 0.141357 -0.698730 0.651367 1441494948 0.259827 0.141357 -0.698730 0.651367 1441494948 0.259827 0.141357 -0.698730 0.651367 1441494948 0.207886 0.197815 -0.685669 0.668945 1441494948 0.207886 0.197815 -0.685669 0.668945 1441494948 0.207886 0.197815 -0.685669 0.668945 1441494948 0.207886 0.197815 -0.685669 0.668945 1441494948 0.207886 0.197815 -0.685669 0.668945 1441494948 0.170532 0.242798 -0.667908 0.682556 1441494948 0.170532 0.242798 -0.667908 0.682556 1441494948 0.170532 0.242798 -0.667908 0.682556 1441494948 0.170532 0.242798 -0.667908 0.682556 1441494948 0.170532 0.242798 -0.667908 0.682556 1441494948 0.170532 0.242798 -0.667908 0.682556 1441494948 0.170532 0.242798 -0.667908 0.682556 1441494948 0.152100 0.273071 -0.653198 0.689636 1441494948 0.152100 0.273071 -0.653198 0.689636 1441494948 0.152100 0.273071 -0.653198 0.689636 1441494948 0.152100 0.273071 -0.653198 0.689636 1441494948 0.152100 0.273071 -0.653198 0.689636 1441494948 0.153015 0.284912 -0.646179 0.691223 1441494948 0.153015 0.284912 -0.646179 0.691223 1441494948 0.153015 0.284912 -0.646179 0.691223 1441494948 0.153015 0.284912 -0.646179 0.691223 1441494948 0.153015 0.284912 -0.646179 0.691223 1441494948 0.153015 0.284912 -0.646179 0.691223 1441494948 0.153015 0.284912 -0.646179 0.691223 1441494948 0.170837 0.277405 -0.650818 0.685791 1441494948 0.170837 0.277405 -0.650818 0.685791 1441494948 0.170837 0.277405 -0.650818 0.685791 1441494948 0.170837 0.277405 -0.650818 0.685791 1441494948 0.170837 0.277405 -0.650818 0.685791 1441494948 0.170837 0.277405 -0.650818 0.685791 1441494948 0.202637 0.254822 -0.659546 0.677429 1441494948 0.202637 0.254822 -0.659546 0.677429 1441494948 0.202637 0.254822 -0.659546 0.677429 1441494948 0.202637 0.254822 -0.659546 0.677429 1441494948 0.202637 0.254822 -0.659546 0.677429 1441494948 0.202637 0.254822 -0.659546 0.677429 1441494948 0.202637 0.254822 -0.659546 0.677429 1441494948 0.245361 0.218079 -0.670715 0.665100 1441494948 0.245361 0.218079 -0.670715 0.665100 1441494948 0.245361 0.218079 -0.670715 0.665100 1441494948 0.245361 0.218079 -0.670715 0.665100 1441494948 0.245361 0.218079 -0.670715 0.665100 1441494948 0.295410 0.168884 -0.681335 0.648010 1441494948 0.295410 0.168884 -0.681335 0.648010 1441494948 0.295410 0.168884 -0.681335 0.648010 1441494948 0.295410 0.168884 -0.681335 0.648010 1441494948 0.295410 0.168884 -0.681335 0.648010 1441494948 0.352966 0.110291 -0.690613 0.621521 1441494948 0.352966 0.110291 -0.690613 0.621521 1441494948 0.352966 0.110291 -0.690613 0.621521 1441494948 0.352966 0.110291 -0.690613 0.621521 1441494948 0.352966 0.110291 -0.690613 0.621521 1441494948 0.352966 0.110291 -0.690613 0.621521 1441494948 0.412231 0.044434 -0.694458 0.588074 1441494948 0.412231 0.044434 -0.694458 0.588074 1441494948 0.412231 0.044434 -0.694458 0.588074 1441494948 0.412231 0.044434 -0.694458 0.588074 1441494948 0.412231 0.044434 -0.694458 0.588074 1441494948 0.412231 0.044434 -0.694458 0.588074 1441494948 0.468628 -0.024170 -0.692444 0.547974 1441494948 0.468628 -0.024170 -0.692444 0.547974 1441494948 0.468628 -0.024170 -0.692444 0.547974 1441494948 0.468628 -0.024170 -0.692444 0.547974 1441494948 0.520874 -0.094299 -0.686951 0.497925 1441494948 0.520874 -0.094299 -0.686951 0.497925 1441494948 0.520874 -0.094299 -0.686951 0.497925 1441494948 0.520874 -0.094299 -0.686951 0.497925 1441494948 0.520874 -0.094299 -0.686951 0.497925 1441494948 0.520874 -0.094299 -0.686951 0.497925 1441494948 0.565125 -0.162109 -0.675537 0.444946 1441494948 0.565125 -0.162109 -0.675537 0.444946 1441494948 0.565125 -0.162109 -0.675537 0.444946 1441494948 0.565125 -0.162109 -0.675537 0.444946 1441494948 0.565125 -0.162109 -0.675537 0.444946 1441494948 0.599182 -0.224976 -0.657776 0.397095 1441494948 0.599182 -0.224976 -0.657776 0.397095 1441494948 0.599182 -0.224976 -0.657776 0.397095 1441494948 0.599182 -0.224976 -0.657776 0.397095 1441494948 0.599182 -0.224976 -0.657776 0.397095 1441494948 0.599182 -0.224976 -0.657776 0.397095 1441494948 0.623474 -0.278687 -0.636902 0.357727 1441494948 0.623474 -0.278687 -0.636902 0.357727 1441494948 0.623474 -0.278687 -0.636902 0.357727 1441494948 0.623474 -0.278687 -0.636902 0.357727 1441494948 0.623474 -0.278687 -0.636902 0.357727 1441494948 0.623474 -0.278687 -0.636902 0.357727 1441494948 0.639526 -0.317871 -0.617920 0.328918 1441494948 0.639526 -0.317871 -0.617920 0.328918 1441494948 0.639526 -0.317871 -0.617920 0.328918 1441494948 0.639526 -0.317871 -0.617920 0.328918 1441494948 0.639526 -0.317871 -0.617920 0.328918 1441494948 0.639526 -0.317871 -0.617920 0.328918 1441494948 0.645142 -0.342102 -0.606445 0.314636 1441494948 0.645142 -0.342102 -0.606445 0.314636 1441494948 0.645142 -0.342102 -0.606445 0.314636 1441494948 0.645142 -0.342102 -0.606445 0.314636 1441494948 0.645142 -0.342102 -0.606445 0.314636 1441494948 0.645142 -0.342102 -0.606445 0.314636 1441494948 0.642517 -0.345581 -0.604553 0.319763 1441494948 0.642517 -0.345581 -0.604553 0.319763 1441494949 0.642517 -0.345581 -0.604553 0.319763 1441494949 0.633484 -0.328979 -0.612061 0.340393 1441494949 0.633484 -0.328979 -0.612061 0.340393 1441494949 0.633484 -0.328979 -0.612061 0.340393 1441494949 0.633484 -0.328979 -0.612061 0.340393 1441494949 0.633484 -0.328979 -0.612061 0.340393 1441494949 0.614502 -0.301331 -0.628967 0.368713 1441494949 0.614502 -0.301331 -0.628967 0.368713 1441494949 0.614502 -0.301331 -0.628967 0.368713 1441494949 0.614502 -0.301331 -0.628967 0.368713 1441494949 0.614502 -0.301331 -0.628967 0.368713 1441494949 0.614502 -0.301331 -0.628967 0.368713 1441494949 0.587158 -0.262085 -0.649597 0.405640 1441494949 0.587158 -0.262085 -0.649597 0.405640 1441494949 0.587158 -0.262085 -0.649597 0.405640 1441494949 0.587158 -0.262085 -0.649597 0.405640 1441494949 0.587158 -0.262085 -0.649597 0.405640 1441494949 0.587158 -0.262085 -0.649597 0.405640 1441494949 0.552429 -0.211548 -0.669250 0.449646 1441494949 0.552429 -0.211548 -0.669250 0.449646 1441494949 0.552429 -0.211548 -0.669250 0.449646 1441494949 0.552429 -0.211548 -0.669250 0.449646 1441494949 0.552429 -0.211548 -0.669250 0.449646 1441494949 0.510803 -0.152466 -0.686157 0.495056 1441494949 0.510803 -0.152466 -0.686157 0.495056 1441494949 0.510803 -0.152466 -0.686157 0.495056 1441494949 0.510803 -0.152466 -0.686157 0.495056 1441494949 0.510803 -0.152466 -0.686157 0.495056 1441494949 0.510803 -0.152466 -0.686157 0.495056 1441494949 0.462646 -0.090576 -0.699707 0.536804 1441494949 0.462646 -0.090576 -0.699707 0.536804 1441494949 0.462646 -0.090576 -0.699707 0.536804 1441494949 0.462646 -0.090576 -0.699707 0.536804 1441494949 0.462646 -0.090576 -0.699707 0.536804 1441494949 0.410156 -0.027649 -0.706970 0.575439 1441494949 0.410156 -0.027649 -0.706970 0.575439 1441494949 0.410156 -0.027649 -0.706970 0.575439 1441494949 0.410156 -0.027649 -0.706970 0.575439 1441494949 0.410156 -0.027649 -0.706970 0.575439 1441494949 0.410156 -0.027649 -0.706970 0.575439 1441494949 0.410156 -0.027649 -0.706970 0.575439 1441494949 0.356995 0.036682 -0.708923 0.607117 1441494949 0.356995 0.036682 -0.708923 0.607117 1441494949 0.356995 0.036682 -0.708923 0.607117 1441494949 0.356995 0.036682 -0.708923 0.607117 1441494949 0.356995 0.036682 -0.708923 0.607117 1441494949 0.356995 0.036682 -0.708923 0.607117 1441494949 0.306824 0.095886 -0.705872 0.631226 1441494949 0.306824 0.095886 -0.705872 0.631226 1441494949 0.306824 0.095886 -0.705872 0.631226 1441494949 0.306824 0.095886 -0.705872 0.631226 1441494949 0.306824 0.095886 -0.705872 0.631226 1441494949 0.306824 0.095886 -0.705872 0.631226 1441494949 0.262268 0.145508 -0.699646 0.648499 1441494949 0.262268 0.145508 -0.699646 0.648499 1441494949 0.262268 0.145508 -0.699646 0.648499 1441494949 0.262268 0.145508 -0.699646 0.648499 1441494949 0.262268 0.145508 -0.699646 0.648499 1441494949 0.262268 0.145508 -0.699646 0.648499 1441494949 0.225220 0.185913 -0.689392 0.662903 1441494949 0.225220 0.185913 -0.689392 0.662903 1441494949 0.225220 0.185913 -0.689392 0.662903 1441494949 0.225220 0.185913 -0.689392 0.662903 1441494949 0.225220 0.185913 -0.689392 0.662903 1441494949 0.225220 0.185913 -0.689392 0.662903 1441494949 0.200317 0.216125 -0.677795 0.673584 1441494949 0.200317 0.216125 -0.677795 0.673584 1441494949 0.200317 0.216125 -0.677795 0.673584 1441494949 0.200317 0.216125 -0.677795 0.673584 1441494949 0.200317 0.216125 -0.677795 0.673584 1441494949 0.190613 0.234070 -0.667725 0.680420 1441494949 0.190613 0.234070 -0.667725 0.680420 1441494949 0.190613 0.234070 -0.667725 0.680420 1441494949 0.190613 0.234070 -0.667725 0.680420 1441494949 0.190613 0.234070 -0.667725 0.680420 1441494949 0.190613 0.234070 -0.667725 0.680420 1441494949 0.198730 0.237793 -0.662415 0.682007 1441494949 0.198730 0.237793 -0.662415 0.682007 1441494949 0.198730 0.237793 -0.662415 0.682007 1441494949 0.198730 0.237793 -0.662415 0.682007 1441494949 0.198730 0.237793 -0.662415 0.682007 1441494949 0.198730 0.237793 -0.662415 0.682007 1441494949 0.222351 0.225647 -0.663452 0.677795 1441494949 0.222351 0.225647 -0.663452 0.677795 1441494949 0.222351 0.225647 -0.663452 0.677795 1441494949 0.222351 0.225647 -0.663452 0.677795 1441494949 0.222351 0.225647 -0.663452 0.677795 1441494949 0.222351 0.225647 -0.663452 0.677795 1441494949 0.258118 0.198853 -0.668335 0.668640 1441494949 0.258118 0.198853 -0.668335 0.668640 1441494949 0.258118 0.198853 -0.668335 0.668640 1441494949 0.258118 0.198853 -0.668335 0.668640 1441494949 0.258118 0.198853 -0.668335 0.668640 1441494949 0.258118 0.198853 -0.668335 0.668640 1441494949 0.303040 0.159668 -0.675964 0.652527 1441494949 0.303040 0.159668 -0.675964 0.652527 1441494949 0.303040 0.159668 -0.675964 0.652527 1441494949 0.303040 0.159668 -0.675964 0.652527 1441494949 0.303040 0.159668 -0.675964 0.652527 1441494949 0.303040 0.159668 -0.675964 0.652527 1441494949 0.354431 0.109863 -0.683350 0.628723 1441494949 0.354431 0.109863 -0.683350 0.628723 1441494949 0.354431 0.109863 -0.683350 0.628723 1441494949 0.354431 0.109863 -0.683350 0.628723 1441494950 0.354431 0.109863 -0.683350 0.628723 1441494950 0.410095 0.051575 -0.687927 0.596558 1441494950 0.410095 0.051575 -0.687927 0.596558 1441494950 0.410095 0.051575 -0.687927 0.596558 1441494950 0.410095 0.051575 -0.687927 0.596558 1441494950 0.410095 0.051575 -0.687927 0.596558 1441494950 0.410095 0.051575 -0.687927 0.596558 1441494950 0.463257 -0.011536 -0.684082 0.563232 1441494950 0.463257 -0.011536 -0.684082 0.563232 1441494950 0.463257 -0.011536 -0.684082 0.563232 1441494950 0.463257 -0.011536 -0.684082 0.563232 1441494950 0.463257 -0.011536 -0.684082 0.563232 1441494950 0.463257 -0.011536 -0.684082 0.563232 1441494950 0.463257 -0.011536 -0.684082 0.563232 1441494950 0.511963 -0.077087 -0.678162 0.521545 1441494950 0.511963 -0.077087 -0.678162 0.521545 1441494950 0.511963 -0.077087 -0.678162 0.521545 1441494950 0.511963 -0.077087 -0.678162 0.521545 1441494950 0.511963 -0.077087 -0.678162 0.521545 1441494950 0.511963 -0.077087 -0.678162 0.521545 1441494950 0.554626 -0.141235 -0.669922 0.472900 1441494950 0.554626 -0.141235 -0.669922 0.472900 1441494950 0.554626 -0.141235 -0.669922 0.472900 1441494950 0.554626 -0.141235 -0.669922 0.472900 1441494950 0.554626 -0.141235 -0.669922 0.472900 1441494950 0.554626 -0.141235 -0.669922 0.472900 1441494950 0.587708 -0.200989 -0.656738 0.427673 1441494950 0.587708 -0.200989 -0.656738 0.427673 1441494950 0.587708 -0.200989 -0.656738 0.427673 1441494950 0.587708 -0.200989 -0.656738 0.427673 1441494950 0.587708 -0.200989 -0.656738 0.427673 1441494950 0.612183 -0.251404 -0.639221 0.391663 1441494950 0.612183 -0.251404 -0.639221 0.391663 1441494950 0.612183 -0.251404 -0.639221 0.391663 1441494950 0.612183 -0.251404 -0.639221 0.391663 1441494950 0.612183 -0.251404 -0.639221 0.391663 1441494950 0.612183 -0.251404 -0.639221 0.391663 1441494950 0.628967 -0.288696 -0.622742 0.365051 1441494950 0.628967 -0.288696 -0.622742 0.365051 1441494950 0.628967 -0.288696 -0.622742 0.365051 1441494950 0.628967 -0.288696 -0.622742 0.365051 1441494950 0.628967 -0.288696 -0.622742 0.365051 1441494950 0.628967 -0.288696 -0.622742 0.365051 1441494950 0.636536 -0.312134 -0.612915 0.348816 1441494950 0.636536 -0.312134 -0.612915 0.348816 1441494950 0.636536 -0.312134 -0.612915 0.348816 1441494950 0.636536 -0.312134 -0.612915 0.348816 1441494950 0.636536 -0.312134 -0.612915 0.348816 1441494950 0.636536 -0.312134 -0.612915 0.348816 1441494950 0.634766 -0.319641 -0.612610 0.345825 1441494950 0.634766 -0.319641 -0.612610 0.345825 1441494950 0.634766 -0.319641 -0.612610 0.345825 1441494950 0.634766 -0.319641 -0.612610 0.345825 1441494950 0.634766 -0.319641 -0.612610 0.345825 1441494950 0.625000 -0.309509 -0.620239 0.359070 1441494950 0.625000 -0.309509 -0.620239 0.359070 1441494950 0.625000 -0.309509 -0.620239 0.359070 1441494950 0.625000 -0.309509 -0.620239 0.359070 1441494950 0.625000 -0.309509 -0.620239 0.359070 1441494950 0.608093 -0.284485 -0.632629 0.386108 1441494950 0.608093 -0.284485 -0.632629 0.386108 1441494950 0.608093 -0.284485 -0.632629 0.386108 1441494950 0.608093 -0.284485 -0.632629 0.386108 1441494950 0.608093 -0.284485 -0.632629 0.386108 1441494950 0.608093 -0.284485 -0.632629 0.386108 1441494950 0.583374 -0.249756 -0.648499 0.420349 1441494950 0.583374 -0.249756 -0.648499 0.420349 1441494950 0.583374 -0.249756 -0.648499 0.420349 1441494950 0.583374 -0.249756 -0.648499 0.420349 1441494950 0.583374 -0.249756 -0.648499 0.420349 1441494950 0.551514 -0.204773 -0.664612 0.460632 1441494950 0.551514 -0.204773 -0.664612 0.460632 1441494950 0.551514 -0.204773 -0.664612 0.460632 1441494950 0.551514 -0.204773 -0.664612 0.460632 1441494950 0.551514 -0.204773 -0.664612 0.460632 1441494950 0.551514 -0.204773 -0.664612 0.460632 1441494950 0.511475 -0.152283 -0.681152 0.501282 1441494950 0.511475 -0.152283 -0.681152 0.501282 1441494950 0.511475 -0.152283 -0.681152 0.501282 1441494950 0.511475 -0.152283 -0.681152 0.501282 1441494950 0.511475 -0.152283 -0.681152 0.501282 1441494950 0.511475 -0.152283 -0.681152 0.501282 1441494950 0.463318 -0.094360 -0.694641 0.542114 1441494950 0.463318 -0.094360 -0.694641 0.542114 1441494950 0.463318 -0.094360 -0.694641 0.542114 1441494950 0.463318 -0.094360 -0.694641 0.542114 1441494950 0.463318 -0.094360 -0.694641 0.542114 1441494950 0.463318 -0.094360 -0.694641 0.542114 1441494950 0.409424 -0.033020 -0.702148 0.581604 1441494950 0.409424 -0.033020 -0.702148 0.581604 1441494950 0.409424 -0.033020 -0.702148 0.581604 1441494950 0.409424 -0.033020 -0.702148 0.581604 1441494950 0.409424 -0.033020 -0.702148 0.581604 1441494950 0.409424 -0.033020 -0.702148 0.581604 1441494950 0.352844 0.030273 -0.702698 0.617065 1441494950 0.352844 0.030273 -0.702698 0.617065 1441494950 0.352844 0.030273 -0.702698 0.617065 1441494950 0.352844 0.030273 -0.702698 0.617065 1441494950 0.352844 0.030273 -0.702698 0.617065 1441494950 0.352844 0.030273 -0.702698 0.617065 1441494950 0.297913 0.089905 -0.700439 0.642273 1441494950 0.297913 0.089905 -0.700439 0.642273 1441494950 0.297913 0.089905 -0.700439 0.642273 1441494950 0.297913 0.089905 -0.700439 0.642273 1441494950 0.297913 0.089905 -0.700439 0.642273 1441494950 0.297913 0.089905 -0.700439 0.642273 1441494950 0.249756 0.142578 -0.695496 0.658447 1441494951 0.249756 0.142578 -0.695496 0.658447 1441494951 0.249756 0.142578 -0.695496 0.658447 1441494951 0.249756 0.142578 -0.695496 0.658447 1441494951 0.249756 0.142578 -0.695496 0.658447 1441494951 0.249756 0.142578 -0.695496 0.658447 1441494951 0.211792 0.186157 -0.684692 0.672058 1441494951 0.211792 0.186157 -0.684692 0.672058 1441494951 0.211792 0.186157 -0.684692 0.672058 1441494951 0.211792 0.186157 -0.684692 0.672058 1441494951 0.211792 0.186157 -0.684692 0.672058 1441494951 0.211792 0.186157 -0.684692 0.672058 1441494951 0.211792 0.186157 -0.684692 0.672058 1441494951 0.188416 0.217407 -0.673035 0.681335 1441494951 0.188416 0.217407 -0.673035 0.681335 1441494951 0.188416 0.217407 -0.673035 0.681335 1441494951 0.188416 0.217407 -0.673035 0.681335 1441494951 0.188416 0.217407 -0.673035 0.681335 1441494951 0.181091 0.233459 -0.667175 0.683777 1441494951 0.181091 0.233459 -0.667175 0.683777 1441494951 0.181091 0.233459 -0.667175 0.683777 1441494951 0.181091 0.233459 -0.667175 0.683777 1441494951 0.181091 0.233459 -0.667175 0.683777 1441494951 0.181091 0.233459 -0.667175 0.683777 1441494951 0.188293 0.233826 -0.667419 0.681458 1441494951 0.188293 0.233826 -0.667419 0.681458 1441494951 0.188293 0.233826 -0.667419 0.681458 1441494951 0.188293 0.233826 -0.667419 0.681458 1441494951 0.188293 0.233826 -0.667419 0.681458 1441494951 0.188293 0.233826 -0.667419 0.681458 1441494951 0.208252 0.222473 -0.668640 0.678284 1441494951 0.208252 0.222473 -0.668640 0.678284 1441494951 0.208252 0.222473 -0.668640 0.678284 1441494951 0.208252 0.222473 -0.668640 0.678284 1441494951 0.208252 0.222473 -0.668640 0.678284 1441494951 0.241211 0.200562 -0.671936 0.670898 1441494951 0.241211 0.200562 -0.671936 0.670898 1441494951 0.241211 0.200562 -0.671936 0.670898 1441494951 0.241211 0.200562 -0.671936 0.670898 1441494951 0.241211 0.200562 -0.671936 0.670898 1441494951 0.284912 0.167542 -0.677185 0.657349 1441494951 0.284912 0.167542 -0.677185 0.657349 1441494951 0.284912 0.167542 -0.677185 0.657349 1441494951 0.284912 0.167542 -0.677185 0.657349 1441494951 0.284912 0.167542 -0.677185 0.657349 1441494951 0.336853 0.123474 -0.682678 0.636536 1441494951 0.336853 0.123474 -0.682678 0.636536 1441494951 0.336853 0.123474 -0.682678 0.636536 1441494951 0.336853 0.123474 -0.682678 0.636536 1441494951 0.336853 0.123474 -0.682678 0.636536 1441494951 0.336853 0.123474 -0.682678 0.636536 1441494951 0.393188 0.070313 -0.685486 0.608765 1441494951 0.393188 0.070313 -0.685486 0.608765 1441494951 0.393188 0.070313 -0.685486 0.608765 1441494951 0.393188 0.070313 -0.685486 0.608765 1441494951 0.393188 0.070313 -0.685486 0.608765 1441494951 0.393188 0.070313 -0.685486 0.608765 1441494951 0.393188 0.070313 -0.685486 0.608765 1441494951 0.449890 0.011047 -0.684265 0.573792 1441494951 0.449890 0.011047 -0.684265 0.573792 1441494951 0.449890 0.011047 -0.684265 0.573792 1441494951 0.449890 0.011047 -0.684265 0.573792 1441494951 0.449890 0.011047 -0.684265 0.573792 1441494951 0.503174 -0.050903 -0.680237 0.530579 1441494951 0.503174 -0.050903 -0.680237 0.530579 1441494951 0.503174 -0.050903 -0.680237 0.530579 1441494951 0.503174 -0.050903 -0.680237 0.530579 1441494951 0.503174 -0.050903 -0.680237 0.530579 1441494951 0.503174 -0.050903 -0.680237 0.530579 1441494951 0.549805 -0.111450 -0.671875 0.483643 1441494951 0.549805 -0.111450 -0.671875 0.483643 1441494951 0.549805 -0.111450 -0.671875 0.483643 1441494951 0.549805 -0.111450 -0.671875 0.483643 1441494951 0.549805 -0.111450 -0.671875 0.483643 1441494951 0.549805 -0.111450 -0.671875 0.483643 1441494951 0.587952 -0.170898 -0.658508 0.437561 1441494951 0.587952 -0.170898 -0.658508 0.437561 1441494951 0.587952 -0.170898 -0.658508 0.437561 1441494951 0.587952 -0.170898 -0.658508 0.437561 1441494951 0.587952 -0.170898 -0.658508 0.437561 1441494951 0.616821 -0.225586 -0.640381 0.398193 1441494951 0.616821 -0.225586 -0.640381 0.398193 1441494951 0.616821 -0.225586 -0.640381 0.398193 1441494951 0.616821 -0.225586 -0.640381 0.398193 1441494951 0.616821 -0.225586 -0.640381 0.398193 1441494951 0.616821 -0.225586 -0.640381 0.398193 1441494951 0.638794 -0.268066 -0.619629 0.368958 1441494951 0.638794 -0.268066 -0.619629 0.368958 1441494951 0.638794 -0.268066 -0.619629 0.368958 1441494951 0.638794 -0.268066 -0.619629 0.368958 1441494951 0.638794 -0.268066 -0.619629 0.368958 1441494951 0.638794 -0.268066 -0.619629 0.368958 1441494951 0.638794 -0.268066 -0.619629 0.368958 1441494951 0.651123 -0.300781 -0.604797 0.346069 1441494951 0.651123 -0.300781 -0.604797 0.346069 1441494951 0.651123 -0.300781 -0.604797 0.346069 1441494951 0.651123 -0.300781 -0.604797 0.346069 1441494951 0.651123 -0.300781 -0.604797 0.346069 1441494951 0.651123 -0.300781 -0.604797 0.346069 1441494951 0.652466 -0.321045 -0.599365 0.334595 1441494951 0.652466 -0.321045 -0.599365 0.334595 1441494951 0.652466 -0.321045 -0.599365 0.334595 1441494951 0.652466 -0.321045 -0.599365 0.334595 1441494951 0.652466 -0.321045 -0.599365 0.334595 1441494951 0.652466 -0.321045 -0.599365 0.334595 1441494951 0.644226 -0.323669 -0.602783 0.341858 1441494952 0.644226 -0.323669 -0.602783 0.341858 1441494952 0.644226 -0.323669 -0.602783 0.341858 1441494952 0.644226 -0.323669 -0.602783 0.341858 1441494952 0.644226 -0.323669 -0.602783 0.341858 1441494952 0.644226 -0.323669 -0.602783 0.341858 1441494952 0.628723 -0.307373 -0.612915 0.366821 1441494952 0.628723 -0.307373 -0.612915 0.366821 1441494952 0.628723 -0.307373 -0.612915 0.366821 1441494952 0.628723 -0.307373 -0.612915 0.366821 1441494952 0.628723 -0.307373 -0.612915 0.366821 1441494952 0.605347 -0.278015 -0.628967 0.400940 1441494952 0.605347 -0.278015 -0.628967 0.400940 1441494952 0.605347 -0.278015 -0.628967 0.400940 1441494952 0.605347 -0.278015 -0.628967 0.400940 1441494952 0.605347 -0.278015 -0.628967 0.400940 1441494952 0.605347 -0.278015 -0.628967 0.400940 1441494952 0.574890 -0.238037 -0.647461 0.439941 1441494952 0.574890 -0.238037 -0.647461 0.439941 1441494952 0.574890 -0.238037 -0.647461 0.439941 1441494952 0.574890 -0.238037 -0.647461 0.439941 1441494952 0.574890 -0.238037 -0.647461 0.439941 1441494952 0.537842 -0.190552 -0.665405 0.481323 1441494952 0.537842 -0.190552 -0.665405 0.481323 1441494952 0.537842 -0.190552 -0.665405 0.481323 1441494952 0.537842 -0.190552 -0.665405 0.481323 1441494952 0.537842 -0.190552 -0.665405 0.481323 1441494952 0.493774 -0.136353 -0.681152 0.523071 1441494952 0.493774 -0.136353 -0.681152 0.523071 1441494952 0.493774 -0.136353 -0.681152 0.523071 1441494952 0.493774 -0.136353 -0.681152 0.523071 1441494952 0.493774 -0.136353 -0.681152 0.523071 1441494952 0.493774 -0.136353 -0.681152 0.523071 1441494952 0.443726 -0.075928 -0.694336 0.561462 1441494952 0.443726 -0.075928 -0.694336 0.561462 1441494952 0.443726 -0.075928 -0.694336 0.561462 1441494952 0.443726 -0.075928 -0.694336 0.561462 1441494952 0.443726 -0.075928 -0.694336 0.561462 1441494952 0.390076 -0.012817 -0.702271 0.595398 1441494952 0.390076 -0.012817 -0.702271 0.595398 1441494952 0.390076 -0.012817 -0.702271 0.595398 1441494952 0.390076 -0.012817 -0.702271 0.595398 1441494952 0.390076 -0.012817 -0.702271 0.595398 1441494952 0.390076 -0.012817 -0.702271 0.595398 1441494952 0.334534 0.046204 -0.705750 0.622803 1441494952 0.334534 0.046204 -0.705750 0.622803 1441494952 0.334534 0.046204 -0.705750 0.622803 1441494952 0.334534 0.046204 -0.705750 0.622803 1441494952 0.334534 0.046204 -0.705750 0.622803 1441494952 0.279907 0.102295 -0.703308 0.645386 1441494952 0.279907 0.102295 -0.703308 0.645386 1441494952 0.279907 0.102295 -0.703308 0.645386 1441494952 0.279907 0.102295 -0.703308 0.645386 1441494952 0.279907 0.102295 -0.703308 0.645386 1441494952 0.279907 0.102295 -0.703308 0.645386 1441494952 0.279907 0.102295 -0.703308 0.645386 1441494952 0.230225 0.153381 -0.696045 0.662537 1441494952 0.230225 0.153381 -0.696045 0.662537 1441494952 0.230225 0.153381 -0.696045 0.662537 1441494952 0.230225 0.153381 -0.696045 0.662537 1441494952 0.230225 0.153381 -0.696045 0.662537 1441494952 0.190613 0.195190 -0.686218 0.674255 1441494952 0.190613 0.195190 -0.686218 0.674255 1441494952 0.190613 0.195190 -0.686218 0.674255 1441494952 0.190613 0.195190 -0.686218 0.674255 1441494952 0.190613 0.195190 -0.686218 0.674255 1441494952 0.190613 0.195190 -0.686218 0.674255 1441494952 0.167419 0.225708 -0.674866 0.682312 1441494952 0.167419 0.225708 -0.674866 0.682312 1441494952 0.167419 0.225708 -0.674866 0.682312 1441494952 0.167419 0.225708 -0.674866 0.682312 1441494952 0.167419 0.225708 -0.674866 0.682312 1441494952 0.167419 0.225708 -0.674866 0.682312 1441494952 0.161621 0.242310 -0.666504 0.686218 1441494952 0.161621 0.242310 -0.666504 0.686218 1441494952 0.161621 0.242310 -0.666504 0.686218 1441494952 0.173157 0.242798 -0.663025 0.686646 1441494952 0.173157 0.242798 -0.663025 0.686646 1441494952 0.173157 0.242798 -0.663025 0.686646 1441494952 0.173157 0.242798 -0.663025 0.686646 1441494952 0.173157 0.242798 -0.663025 0.686646 1441494952 0.173157 0.242798 -0.663025 0.686646 1441494952 0.200745 0.227844 -0.663757 0.683533 1441494952 0.200745 0.227844 -0.663757 0.683533 1441494952 0.200745 0.227844 -0.663757 0.683533 1441494952 0.200745 0.227844 -0.663757 0.683533 1441494952 0.200745 0.227844 -0.663757 0.683533 1441494952 0.200745 0.227844 -0.663757 0.683533 1441494952 0.242126 0.198853 -0.667786 0.675171 1441494952 0.242126 0.198853 -0.667786 0.675171 1441494952 0.242126 0.198853 -0.667786 0.675171 1441494952 0.242126 0.198853 -0.667786 0.675171 1441494952 0.242126 0.198853 -0.667786 0.675171 1441494952 0.242126 0.198853 -0.667786 0.675171 1441494952 0.292725 0.157349 -0.672974 0.660767 1441494952 0.292725 0.157349 -0.672974 0.660767 1441494952 0.292725 0.157349 -0.672974 0.660767 1441494952 0.292725 0.157349 -0.672974 0.660767 1441494952 0.292725 0.157349 -0.672974 0.660767 1441494952 0.292725 0.157349 -0.672974 0.660767 1441494952 0.350037 0.106384 -0.675781 0.639893 1441494952 0.350037 0.106384 -0.675781 0.639893 1441494953 0.350037 0.106384 -0.675781 0.639893 1441494953 0.350037 0.106384 -0.675781 0.639893 1441494953 0.350037 0.106384 -0.675781 0.639893 1441494953 0.350037 0.106384 -0.675781 0.639893 1441494953 0.410645 0.048096 -0.675110 0.610962 1441494953 0.410645 0.048096 -0.675110 0.610962 1441494953 0.410645 0.048096 -0.675110 0.610962 1441494953 0.410645 0.048096 -0.675110 0.610962 1441494953 0.410645 0.048096 -0.675110 0.610962 1441494953 0.410645 0.048096 -0.675110 0.610962 1441494953 0.469238 -0.013550 -0.667603 0.577881 1441494953 0.469238 -0.013550 -0.667603 0.577881 1441494953 0.469238 -0.013550 -0.667603 0.577881 1441494953 0.469238 -0.013550 -0.667603 0.577881 1441494953 0.469238 -0.013550 -0.667603 0.577881 1441494953 0.524414 -0.078186 -0.658691 0.533875 1441494953 0.524414 -0.078186 -0.658691 0.533875 1441494953 0.524414 -0.078186 -0.658691 0.533875 1441494953 0.524414 -0.078186 -0.658691 0.533875 1441494953 0.524414 -0.078186 -0.658691 0.533875 1441494953 0.574219 -0.139343 -0.644287 0.485535 1441494953 0.574219 -0.139343 -0.644287 0.485535 1441494953 0.574219 -0.139343 -0.644287 0.485535 1441494953 0.574219 -0.139343 -0.644287 0.485535 1441494953 0.617126 -0.195557 -0.625061 0.436096 1441494953 0.617126 -0.195557 -0.625061 0.436096 1441494953 0.617126 -0.195557 -0.625061 0.436096 1441494953 0.617126 -0.195557 -0.625061 0.436096 1441494953 
0.477539 -0.058228 -0.687012 0.544617 1441494955 0.480408 -0.061768 -0.686340 0.542480 1441494955 0.480408 -0.061768 -0.686340 0.542480 1441494955 0.480408 -0.061768 -0.686340 0.542480 1441494955 0.480408 -0.061768 -0.686340 0.542480 1441494955 0.480408 -0.061768 -0.686340 0.542480 1441494955 0.480408 -0.061768 -0.686340 0.542480 1441494955 0.482605 -0.064575 -0.685791 0.540894 1441494955 0.482605 -0.064575 -0.685791 0.540894 1441494955 0.482605 -0.064575 -0.685791 0.540894 1441494955 0.482605 -0.064575 -0.685791 0.540894 1441494955 0.482605 -0.064575 -0.685791 0.540894 1441494955 0.482605 -0.064575 -0.685791 0.540894 1441494955 0.483948 -0.066528 -0.685669 0.539673 1441494955 0.483948 -0.066528 -0.685669 0.539673 1441494955 0.483948 -0.066528 -0.685669 0.539673 1441494955 0.483948 -0.066528 -0.685669 0.539673 1441494955 0.483948 -0.066528 -0.685669 0.539673 1441494955 0.483948 -0.066528 -0.685669 0.539673 1441494956 0.484375 -0.067200 -0.685181 0.539856 1441494956 0.484375 -0.067200 -0.685181 0.539856 1441494956 0.484375 -0.067200 -0.685181 0.539856 1441494956 0.484375 -0.067200 -0.685181 0.539856 1441494956 0.484375 -0.067200 -0.685181 0.539856 1441494956 0.484375 -0.067200 -0.685181 0.539856 1441494956 0.483704 -0.066711 -0.685425 0.540222 1441494956 0.483704 -0.066711 -0.685425 0.540222 1441494956 0.483704 -0.066711 -0.685425 0.540222 1441494956 0.483704 -0.066711 -0.685425 0.540222 1441494956 0.483704 -0.066711 -0.685425 0.540222 1441494956 0.480042 -0.064941 -0.686523 0.542175 1441494956 0.480042 -0.064941 -0.686523 0.542175 1441494956 0.480042 -0.064941 -0.686523 0.542175 1441494956 0.480042 -0.064941 -0.686523 0.542175 1441494956 0.480042 -0.064941 -0.686523 0.542175 1441494956 0.480042 -0.064941 -0.686523 0.542175 1441494956 0.472107 -0.058838 -0.688843 0.546936 1441494956 0.472107 -0.058838 -0.688843 0.546936 1441494956 0.472107 -0.058838 -0.688843 0.546936 1441494956 0.472107 -0.058838 -0.688843 0.546936 1441494956 0.472107 -0.058838 -0.688843 0.546936 1441494956 0.472107 -0.058838 -0.688843 0.546936 1441494956 0.457703 -0.046997 -0.693359 0.554565 1441494956 0.457703 -0.046997 -0.693359 0.554565 1441494956 0.457703 -0.046997 -0.693359 0.554565 1441494956 0.457703 -0.046997 -0.693359 0.554565 1441494956 0.457703 -0.046997 -0.693359 0.554565 1441494956 0.457703 -0.046997 -0.693359 0.554565 1441494956 0.435364 -0.027649 -0.699219 0.566406 1441494956 0.435364 -0.027649 -0.699219 0.566406 1441494956 0.435364 -0.027649 -0.699219 0.566406 1441494956 0.435364 -0.027649 -0.699219 0.566406 1441494956 0.435364 -0.027649 -0.699219 0.566406 1441494956 0.404968 0.000488 -0.704712 0.582520 1441494956 0.404968 0.000488 -0.704712 0.582520 1441494956 0.404968 0.000488 -0.704712 0.582520 1441494956 0.404968 0.000488 -0.704712 0.582520 1441494956 0.404968 0.000488 -0.704712 0.582520 1441494956 0.404968 0.000488 -0.704712 0.582520 1441494956 0.367493 0.037598 -0.708069 0.601807 1441494956 0.367493 0.037598 -0.708069 0.601807 1441494956 0.367493 0.037598 -0.708069 0.601807 1441494956 0.367493 0.037598 -0.708069 0.601807 1441494956 0.367493 0.037598 -0.708069 0.601807 1441494956 0.367493 0.037598 -0.708069 0.601807 1441494956 0.323486 0.080322 -0.708679 0.621826 1441494956 0.323486 0.080322 -0.708679 0.621826 1441494956 0.323486 0.080322 -0.708679 0.621826 1441494956 0.323486 0.080322 -0.708679 0.621826 1441494956 0.323486 0.080322 -0.708679 0.621826 1441494956 0.273926 0.127380 -0.705750 0.640808 1441494956 0.273926 0.127380 -0.705750 0.640808 1441494956 0.273926 0.127380 -0.705750 0.640808 1441494956 0.273926 0.127380 -0.705750 0.640808 1441494956 0.273926 0.127380 -0.705750 0.640808 1441494956 0.273926 0.127380 -0.705750 0.640808 1441494956 0.223694 0.175598 -0.698303 0.656860 1441494956 0.223694 0.175598 -0.698303 0.656860 1441494956 0.223694 0.175598 -0.698303 0.656860 1441494956 0.223694 0.175598 -0.698303 0.656860 1441494956 0.223694 0.175598 -0.698303 0.656860 1441494956 0.223694 0.175598 -0.698303 0.656860 1441494956 0.177185 0.221558 -0.687805 0.668091 1441494956 0.177185 0.221558 -0.687805 0.668091 1441494956 0.177185 0.221558 -0.687805 0.668091 1441494956 0.177185 0.221558 -0.687805 0.668091 1441494956 0.177185 0.221558 -0.687805 0.668091 1441494956 0.177185 0.221558 -0.687805 0.668091 1441494956 0.138367 0.262512 -0.676880 0.673584 1441494956 0.138367 0.262512 -0.676880 0.673584 1441494956 0.138367 0.262512 -0.676880 0.673584 1441494956 0.138367 0.262512 -0.676880 0.673584 1441494956 0.138367 0.262512 -0.676880 0.673584 1441494956 0.138367 0.262512 -0.676880 0.673584 1441494956 0.111145 0.296570 -0.663879 0.677429 1441494956 0.111145 0.296570 -0.663879 0.677429 1441494956 0.111145 0.296570 -0.663879 0.677429 1441494956 0.111145 0.296570 -0.663879 0.677429 1441494956 0.111145 0.296570 -0.663879 0.677429 1441494956 0.111145 0.296570 -0.663879 0.677429 1441494956 0.098206 0.318726 -0.649170 0.683594 1441494956 0.098206 0.318726 -0.649170 0.683594 1441494956 0.098206 0.318726 -0.649170 0.683594 1441494956 0.102234 0.324280 -0.640991 0.688110 1441494956 0.102234 0.324280 -0.640991 0.688110 1441494956 0.102234 0.324280 -0.640991 0.688110 1441494956 0.102234 0.324280 -0.640991 0.688110 1441494956 0.102234 0.324280 -0.640991 0.688110 1441494956 0.102234 0.324280 -0.640991 0.688110 1441494956 0.126709 0.315002 -0.640137 0.689148 1441494956 0.126709 0.315002 -0.640137 0.689148 1441494956 0.126709 0.315002 -0.640137 0.689148 1441494956 0.126709 0.315002 -0.640137 0.689148 1441494956 0.126709 0.315002 -0.640137 0.689148 1441494956 0.126709 0.315002 -0.640137 0.689148 1441494956 0.169495 0.290283 -0.648987 0.682495 1441494956 0.169495 0.290283 -0.648987 0.682495 1441494956 0.169495 0.290283 -0.648987 0.682495 1441494956 0.169495 0.290283 -0.648987 0.682495 1441494956 0.169495 0.290283 -0.648987 0.682495 1441494956 0.169495 0.290283 -0.648987 0.682495 1441494956 0.221680 0.251038 -0.661194 0.671326 1441494957 0.221680 0.251038 -0.661194 0.671326 1441494957 0.221680 0.251038 -0.661194 0.671326 1441494957 0.221680 0.251038 -0.661194 0.671326 1441494957 0.221680 0.251038 -0.661194 0.671326 1441494957 0.221680 0.251038 -0.661194 0.671326 1441494957 0.221680 0.251038 -0.661194 0.671326 1441494957 0.279175 0.201355 -0.671692 0.655945 1441494957 0.279175 0.201355 -0.671692 0.655945 1441494957 0.279175 0.201355 -0.671692 0.655945 1441494957 0.279175 0.201355 -0.671692 0.655945 1441494957 0.279175 0.201355 -0.671692 0.655945 1441494957 0.340210 0.144592 -0.680115 0.633057 1441494957 0.340210 0.144592 -0.680115 0.633057 1441494957 0.340210 0.144592 -0.680115 0.633057 1441494957 0.340210 0.144592 -0.680115 0.633057 1441494957 0.340210 0.144592 -0.680115 0.633057 1441494957 0.340210 0.144592 -0.680115 0.633057 1441494957 0.401428 0.082581 -0.684937 0.602356 1441494957 0.401428 0.082581 -0.684937 0.602356 1441494957 0.401428 0.082581 -0.684937 0.602356 1441494957 0.401428 0.082581 -0.684937 0.602356 1441494957 0.401428 0.082581 -0.684937 0.602356 1441494957 0.401428 0.082581 -0.684937 0.602356 1441494957 0.463196 0.014038 -0.686890 0.559814 1441494957 0.463196 0.014038 -0.686890 0.559814 1441494957 0.463196 0.014038 -0.686890 0.559814 1441494957 0.463196 0.014038 -0.686890 0.559814 1441494957 0.463196 0.014038 -0.686890 0.559814 1441494957 0.520752 -0.057007 -0.678955 0.514404 1441494957 0.520752 -0.057007 -0.678955 0.514404 1441494957 0.520752 -0.057007 -0.678955 0.514404 1441494957 0.520752 -0.057007 -0.678955 0.514404 1441494957 0.520752 -0.057007 -0.678955 0.514404 1441494957 0.520752 -0.057007 -0.678955 0.514404 1441494957 0.571289 -0.130493 -0.665039 0.462891 1441494957 0.571289 -0.130493 -0.665039 0.462891 1441494957 0.571289 -0.130493 -0.665039 0.462891 1441494957 0.571289 -0.130493 -0.665039 0.462891 1441494957 0.571289 -0.130493 -0.665039 0.462891 1441494957 0.611267 -0.203918 -0.647339 0.407043 1441494957 0.611267 -0.203918 -0.647339 0.407043 1441494957 0.611267 -0.203918 -0.647339 0.407043 1441494957 0.611267 -0.203918 -0.647339 0.407043 1441494957 0.611267 -0.203918 -0.647339 0.407043 1441494957 0.611267 -0.203918 -0.647339 0.407043 1441494957 0.639465 -0.265747 -0.624817 0.360657 1441494957 0.639465 -0.265747 -0.624817 0.360657 1441494957 0.639465 -0.265747 -0.624817 0.360657 1441494957 0.639465 -0.265747 -0.624817 0.360657 1441494957 0.639465 -0.265747 -0.624817 0.360657 1441494957 0.653809 -0.316101 -0.604675 0.327087 1441494957 0.653809 -0.316101 -0.604675 0.327087 1441494957 0.653809 -0.316101 -0.604675 0.327087 1441494957 0.653809 -0.316101 -0.604675 0.327087 1441494957 0.658997 -0.343872 -0.590637 0.314087 1441494957 0.658997 -0.343872 -0.590637 0.314087 1441494957 0.658997 -0.343872 -0.590637 0.314087 1441494957 0.658997 -0.343872 -0.590637 0.314087 1441494957 0.658997 -0.343872 -0.590637 0.314087 1441494957 0.658997 -0.343872 -0.590637 0.314087 1441494957 0.654358 -0.351563 -0.588501 0.319153 1441494957 0.654358 -0.351563 -0.588501 0.319153 1441494957 0.654358 -0.351563 -0.588501 0.319153 1441494957 0.654358 -0.351563 -0.588501 0.319153 1441494957 0.654358 -0.351563 -0.588501 0.319153 1441494957 0.640381 -0.339111 -0.599304 0.340210 1441494957 0.640381 -0.339111 -0.599304 0.340210 1441494957 0.640381 -0.339111 -0.599304 0.340210 1441494957 0.640381 -0.339111 -0.599304 0.340210 1441494957 0.640381 -0.339111 -0.599304 0.340210 1441494957 0.640381 -0.339111 -0.599304 0.340210 1441494957 0.616150 -0.311646 -0.620239 0.372253 1441494957 0.616150 -0.311646 -0.620239 0.372253 1441494957 0.616150 -0.311646 -0.620239 0.372253 1441494957 0.583008 -0.269348 -0.644531 0.414917 1441494957 0.583008 -0.269348 -0.644531 0.414917 1441494957 0.583008 -0.269348 -0.644531 0.414917 1441494957 0.583008 -0.269348 -0.644531 0.414917 1441494957 0.583008 -0.269348 -0.644531 0.414917 1441494957 0.542297 -0.215271 -0.666870 0.463501 1441494957 0.542297 -0.215271 -0.666870 0.463501 1441494957 0.542297 -0.215271 -0.666870 0.463501 1441494957 0.542297 -0.215271 -0.666870 0.463501 1441494957 0.542297 -0.215271 -0.666870 0.463501 1441494957 0.542297 -0.215271 -0.666870 0.463501 1441494957 0.495300 -0.153076 -0.684814 0.512146 1441494957 0.495300 -0.153076 -0.684814 0.512146 1441494957 0.495300 -0.153076 -0.684814 0.512146 1441494957 0.495300 -0.153076 -0.684814 0.512146 1441494957 0.495300 -0.153076 -0.684814 0.512146 1441494957 0.444458 -0.086121 -0.697083 0.555969 1441494957 0.444458 -0.086121 -0.697083 0.555969 1441494957 0.444458 -0.086121 -0.697083 0.555969 1441494957 0.444458 -0.086121 -0.697083 0.555969 1441494957 0.444458 -0.086121 -0.697083 0.555969 1441494957 0.444458 -0.086121 -0.697083 0.555969 1441494957 0.391113 -0.020996 -0.705261 0.590942 1441494958 0.391113 -0.020996 -0.705261 0.590942 1441494958 0.391113 -0.020996 -0.705261 0.590942 1441494958 0.391113 -0.020996 -0.705261 0.590942 1441494958 0.391113 -0.020996 -0.705261 0.590942 1441494958 0.391113 -0.020996 -0.705261 0.590942 1441494958 0.335266 0.040527 -0.709595 0.618408 1441494958 0.335266 0.040527 -0.709595 0.618408 1441494958 0.335266 0.040527 -0.709595 0.618408 1441494958 0.335266 0.040527 -0.709595 0.618408 1441494958 0.335266 0.040527 -0.709595 0.618408 1441494958 0.335266 0.040527 -0.709595 0.618408 1441494958 0.278381 0.098022 -0.712646 0.636414 1441494958 0.278381 0.098022 -0.712646 0.636414 1441494958 0.278381 0.098022 -0.712646 0.636414 1441494958 0.278381 0.098022 -0.712646 0.636414 1441494958 0.278381 0.098022 -0.712646 0.636414 1441494958 0.278381 0.098022 -0.712646 0.636414 1441494958 0.225342 0.151672 -0.711243 0.648376 1441494958 0.225342 0.151672 -0.711243 0.648376 1441494958 0.225342 0.151672 -0.711243 0.648376 1441494958 0.225342 0.151672 -0.711243 0.648376 1441494958 0.225342 0.151672 -0.711243 0.648376 1441494958 0.183472 0.198059 -0.698608 0.662598 1441494958 0.183472 0.198059 -0.698608 0.662598 1441494958 0.183472 0.198059 -0.698608 0.662598 1441494958 0.183472 0.198059 -0.698608 0.662598 1441494958 0.183472 0.198059 -0.698608 0.662598 1441494958 0.183472 0.198059 -0.698608 0.662598 1441494958 0.160950 0.229126 -0.681519 0.676086 1441494958 0.160950 0.229126 -0.681519 0.676086 1441494958 0.160950 0.229126 -0.681519 0.676086 1441494958 0.160950 0.229126 -0.681519 0.676086 1441494958 0.160950 0.229126 -0.681519 0.676086 1441494958 0.161194 0.242371 -0.674500 0.678467 1441494958 0.161194 0.242371 -0.674500 0.678467 1441494958 0.161194 0.242371 -0.674500 0.678467 1441494958 0.161194 0.242371 -0.674500 0.678467 1441494958 0.161194 0.242371 -0.674500 0.678467 1441494958 0.161194 0.242371 -0.674500 0.678467 1441494958 0.161194 0.242371 -0.674500 0.678467 1441494958 0.179688 0.237366 -0.677551 0.672546 1441494958 0.179688 0.237366 -0.677551 0.672546 1441494958 0.179688 0.237366 -0.677551 0.672546 1441494958 0.179688 0.237366 -0.677551 0.672546 1441494958 0.179688 0.237366 -0.677551 0.672546 1441494958 0.211426 0.216614 -0.681946 0.665833 1441494958 0.211426 0.216614 -0.681946 0.665833 1441494958 0.211426 0.216614 -0.681946 0.665833 1441494958 0.211426 0.216614 -0.681946 0.665833 1441494958 0.211426 0.216614 -0.681946 0.665833 1441494958 0.211426 0.216614 -0.681946 0.665833 1441494958 0.255371 0.182129 -0.689148 0.653198 1441494958 0.255371 0.182129 -0.689148 0.653198 1441494958 0.255371 0.182129 -0.689148 0.653198 1441494958 0.255371 0.182129 -0.689148 0.653198 1441494958 0.255371 0.182129 -0.689148 0.653198 1441494958 0.255371 0.182129 -0.689148 0.653198 1441494958 0.307922 0.135742 -0.694946 0.635437 1441494958 0.307922 0.135742 -0.694946 0.635437 1441494958 0.307922 0.135742 -0.694946 0.635437 1441494958 0.307922 0.135742 -0.694946 0.635437 1441494958 0.307922 0.135742 -0.694946 0.635437 1441494958 0.365540 0.080933 -0.697571 0.610962 1441494958 0.365540 0.080933 -0.697571 0.610962 1441494958 0.365540 0.080933 -0.697571 0.610962 1441494958 0.365540 0.080933 -0.697571 0.610962 1441494958 0.365540 0.080933 -0.697571 0.610962 1441494958 0.424072 0.020142 -0.696777 0.578125 1441494958 0.424072 0.020142 -0.696777 0.578125 1441494958 0.424072 0.020142 -0.696777 0.578125 1441494958 0.424072 0.020142 -0.696777 0.578125 1441494958 0.424072 0.020142 -0.696777 0.578125 1441494958 0.480896 -0.044800 -0.692749 0.535583 1441494958 0.480896 -0.044800 -0.692749 0.535583 1441494958 0.480896 -0.044800 -0.692749 0.535583 1441494958 0.480896 -0.044800 -0.692749 0.535583 1441494958 0.480896 -0.044800 -0.692749 0.535583 1441494958 0.480896 -0.044800 -0.692749 0.535583 1441494958 0.532898 -0.110535 -0.682312 0.488098 1441494958 0.532898 -0.110535 -0.682312 0.488098 1441494958 0.532898 -0.110535 -0.682312 0.488098 1441494958 0.532898 -0.110535 -0.682312 0.488098 1441494958 0.532898 -0.110535 -0.682312 0.488098 1441494958 0.532898 -0.110535 -0.682312 0.488098 1441494958 0.532898 -0.110535 -0.682312 0.488098 1441494958 0.577698 -0.174866 -0.666077 0.438171 1441494958 0.577698 -0.174866 -0.666077 0.438171 1441494958 0.577698 -0.174866 -0.666077 0.438171 1441494958 0.577698 -0.174866 -0.666077 0.438171 1441494958 0.577698 -0.174866 -0.666077 0.438171 1441494958 0.612732 -0.236145 -0.645447 0.390137 1441494958 0.612732 -0.236145 -0.645447 0.390137 1441494958 0.612732 -0.236145 -0.645447 0.390137 1441494958 0.612732 -0.236145 -0.645447 0.390137 1441494958 0.612732 -0.236145 -0.645447 0.390137 1441494958 0.612732 -0.236145 -0.645447 0.390137 1441494958 0.635559 -0.288757 -0.623962 0.351196 1441494958 0.635559 -0.288757 -0.623962 0.351196 1441494958 0.635559 -0.288757 -0.623962 0.351196 1441494958 0.635559 -0.288757 -0.623962 0.351196 1441494958 0.635559 -0.288757 -0.623962 0.351196 1441494958 0.635559 -0.288757 -0.623962 0.351196 1441494958 0.645630 -0.324585 -0.608398 0.328064 1441494958 0.645630 -0.324585 -0.608398 0.328064 1441494958 0.645630 -0.324585 -0.608398 0.328064 1441494959 0.645630 -0.324585 -0.608398 0.328064 1441494959 0.645630 -0.324585 -0.608398 0.328064 1441494959 0.645020 -0.335754 -0.604248 0.325806 1441494959 0.645020 -0.335754 -0.604248 0.325806 1441494959 0.645020 -0.335754 -0.604248 0.325806 1441494959 0.645020 -0.335754 -0.604248 0.325806 1441494959 0.645020 -0.335754 -0.604248 0.325806 1441494959 0.645020 -0.335754 -0.604248 0.325806 1441494959 0.637268 -0.322937 -0.609802 0.343140 1441494959 0.637268 -0.322937 -0.609802 0.343140 1441494959 0.637268 -0.322937 -0.609802 0.343140 1441494959 0.637268 -0.322937 -0.609802 0.343140 1441494959 0.637268 -0.322937 -0.609802 0.343140 1441494959 0.619934 -0.297791 -0.624084 0.370850 1441494959 0.619934 -0.297791 -0.624084 0.370850 1441494959 0.619934 -0.297791 -0.624084 0.370850 1441494959 0.619934 -0.297791 -0.624084 0.370850 1441494959 0.619934 -0.297791 -0.624084 0.370850 1441494959 0.619934 -0.297791 -0.624084 0.370850 1441494959 0.619934 -0.297791 -0.624084 0.370850 1441494959 0.593079 -0.261597 -0.643127 0.407715 1441494959 0.593079 -0.261597 -0.643127 0.407715 1441494959 0.593079 -0.261597 -0.643127 0.407715 1441494959 0.593079 -0.261597 -0.643127 0.407715 1441494959 0.593079 -0.261597 -0.643127 0.407715 1441494959 0.557190 -0.214722 -0.663757 0.450378 1441494959 0.557190 -0.214722 -0.663757 0.450378 1441494959 0.557190 -0.214722 -0.663757 0.450378 1441494959 0.557190 -0.214722 -0.663757 0.450378 1441494959 0.557190 -0.214722 -0.663757 0.450378 1441494959 0.557190 -0.214722 -0.663757 0.450378 1441494959 0.513123 -0.158508 -0.682983 0.495117 1441494959 0.513123 -0.158508 -0.682983 0.495117 1441494959 0.513123 -0.158508 -0.682983 0.495117 1441494959 0.513123 -0.158508 -0.682983 0.495117 1441494959 0.513123 -0.158508 -0.682983 0.495117 1441494959 0.513123 -0.158508 -0.682983 0.495117 1441494959 0.462524 -0.096497 -0.697266 0.539001 1441494959 0.462524 -0.096497 -0.697266 0.539001 1441494959 0.462524 -0.096497 -0.697266 0.539001 1441494959 0.462524 -0.096497 -0.697266 0.539001 1441494959 0.462524 -0.096497 -0.697266 0.539001 1441494959 0.407715 -0.030396 -0.704834 0.579712 1441494959 0.407715 -0.030396 -0.704834 0.579712 1441494959 0.407715 -0.030396 -0.704834 0.579712 1441494959 0.407715 -0.030396 -0.704834 0.579712 1441494959 0.407715 -0.030396 -0.704834 0.579712 1441494959 0.407715 -0.030396 -0.704834 0.579712 1441494959 0.352173 0.036621 -0.707275 0.611877 1441494959 0.352173 0.036621 -0.707275 0.611877 1441494959 0.352173 0.036621 -0.707275 0.611877 1441494959 0.352173 0.036621 -0.707275 0.611877 1441494959 0.352173 0.036621 -0.707275 0.611877 1441494959 0.352173 0.036621 -0.707275 0.611877 1441494959 0.297852 0.098511 -0.704468 0.636658 1441494959 0.297852 0.098511 -0.704468 0.636658 1441494959 0.297852 0.098511 -0.704468 0.636658 1441494959 0.297852 0.098511 -0.704468 0.636658 1441494959 0.297852 0.098511 -0.704468 0.636658 1441494959 0.297852 0.098511 -0.704468 0.636658 1441494959 0.247925 0.151855 -0.698242 0.654175 1441494959 0.247925 0.151855 -0.698242 0.654175 1441494959 0.247925 0.151855 -0.698242 0.654175 1441494959 0.247925 0.151855 -0.698242 0.654175 1441494959 0.247925 0.151855 -0.698242 0.654175 1441494959 0.247925 0.151855 -0.698242 0.654175 1441494959 0.206787 0.196960 -0.686890 0.668274 1441494959 0.206787 0.196960 -0.686890 0.668274 1441494959 0.206787 0.196960 -0.686890 0.668274 1441494959 0.206787 0.196960 -0.686890 0.668274 1441494959 0.206787 0.196960 -0.686890 0.668274 1441494959 0.206787 0.196960 -0.686890 0.668274 1441494959 0.181091 0.229614 -0.672485 0.679871 1441494959 0.181091 0.229614 -0.672485 0.679871 1441494959 0.181091 0.229614 -0.672485 0.679871 1441494959 0.181091 0.229614 -0.672485 0.679871 1441494959 0.181091 0.229614 -0.672485 0.679871 1441494959 0.181091 0.229614 -0.672485 0.679871 1441494959 0.181091 0.229614 -0.672485 0.679871 1441494959 0.174683 0.244751 -0.662415 0.686096 1441494959 0.174683 0.244751 -0.662415 0.686096 1441494959 0.174683 0.244751 -0.662415 0.686096 1441494959 0.174683 0.244751 -0.662415 0.686096 1441494959 0.174683 0.244751 -0.662415 0.686096 1441494959 0.174683 0.244751 -0.662415 0.686096 1441494959 0.189026 0.241150 -0.663391 0.682617 1441494959 0.189026 0.241150 -0.663391 0.682617 1441494959 0.189026 0.241150 -0.663391 0.682617 1441494959 0.189026 0.241150 -0.663391 0.682617 1441494959 0.189026 0.241150 -0.663391 0.682617 1441494959 0.189026 0.241150 -0.663391 0.682617 1441494959 0.218689 0.220520 -0.671631 0.672607 1441494959 0.218689 0.220520 -0.671631 0.672607 1441494959 0.218689 0.220520 -0.671631 0.672607 1441494959 0.218689 0.220520 -0.671631 0.672607 1441494959 0.218689 0.220520 -0.671631 0.672607 1441494959 0.218689 0.220520 -0.671631 0.672607 1441494959 0.258423 0.186584 -0.680420 0.659851 1441494959 0.258423 0.186584 -0.680420 0.659851 1441494959 0.258423 0.186584 -0.680420 0.659851 1441494959 0.258423 0.186584 -0.680420 0.659851 1441494959 0.258423 0.186584 -0.680420 0.659851 1441494959 0.258423 0.186584 -0.680420 0.659851 1441494959 0.306641 0.141846 -0.687256 0.643066 1441494959 0.306641 0.141846 -0.687256 0.643066 1441494959 0.306641 0.141846 -0.687256 0.643066 1441494959 0.306641 0.141846 -0.687256 0.643066 1441494960 0.306641 0.141846 -0.687256 0.643066 1441494960 0.306641 0.141846 -0.687256 0.643066 1441494960 0.362732 0.088867 -0.693176 0.616455 1441494960 0.362732 0.088867 -0.693176 0.616455 1441494960 0.362732 0.088867 -0.693176 0.616455 1441494960 0.362732 0.088867 -0.693176 0.616455 1441494960 0.362732 0.088867 -0.693176 0.616455 1441494960 0.362732 0.088867 -0.693176 0.616455 1441494960 0.420105 0.028809 -0.693298 0.584778 1441494960 0.420105 0.028809 -0.693298 0.584778 1441494960 0.420105 0.028809 -0.693298 0.584778 1441494960 0.420105 0.028809 -0.693298 0.584778 1441494960 0.420105 0.028809 -0.693298 0.584778 1441494960 0.420105 0.028809 -0.693298 0.584778 1441494960 0.420105 0.028809 -0.693298 0.584778 1441494960 0.474915 -0.035034 -0.691223 0.543518 1441494960 0.474915 -0.035034 -0.691223 0.543518 1441494960 0.474915 -0.035034 -0.691223 0.543518 1441494960 0.474915 -0.035034 -0.691223 0.543518 1441494960 0.474915 -0.035034 -0.691223 0.543518 1441494960 0.474915 -0.035034 -0.691223 0.543518 1441494960 0.524780 -0.097839 -0.685486 0.495178 1441494960 0.524780 -0.097839 -0.685486 0.495178 1441494960 0.524780 -0.097839 -0.685486 0.495178 1441494960 0.524780 -0.097839 -0.685486 0.495178 1441494960 0.524780 -0.097839 -0.685486 0.495178 1441494960 0.524780 -0.097839 -0.685486 0.495178 1441494960 0.567078 -0.157349 -0.674622 0.445618 1441494960 0.567078 -0.157349 -0.674622 0.445618 1441494960 0.567078 -0.157349 -0.674622 0.445618 1441494960 0.567078 -0.157349 -0.674622 0.445618 1441494960 0.567078 -0.157349 -0.674622 0.445618 1441494960 0.567078 -0.157349 -0.674622 0.445618 1441494960 0.598572 -0.216003 -0.659302 0.400391 1441494960 0.598572 -0.216003 -0.659302 0.400391 1441494960 0.598572 -0.216003 -0.659302 0.400391 1441494960 0.598572 -0.216003 -0.659302 0.400391 1441494960 0.598572 -0.216003 -0.659302 0.400391 1441494960 0.598572 -0.216003 -0.659302 0.400391 1441494960 0.620911 -0.262878 -0.641479 0.365967 1441494960 0.620911 -0.262878 -0.641479 0.365967 1441494960 0.620911 -0.262878 -0.641479 0.365967 1441494960 0.620911 -0.262878 -0.641479 0.365967 1441494960 0.620911 -0.262878 -0.641479 0.365967 1441494960 0.620911 -0.262878 -0.641479 0.365967 1441494960 0.632813 -0.294250 -0.629761 0.341064 1441494960 0.632813 -0.294250 -0.629761 0.341064 1441494960 0.632813 -0.294250 -0.629761 0.341064 1441494960 0.632813 -0.294250 -0.629761 0.341064 1441494960 0.632813 -0.294250 -0.629761 0.341064 1441494960 0.631714 -0.309753 -0.628357 0.331970 1441494960 0.631714 -0.309753 -0.628357 0.331970 1441494960 0.631714 -0.309753 -0.628357 0.331970 1441494960 0.631714 -0.309753 -0.628357 0.331970 1441494960 0.631714 -0.309753 -0.628357 0.331970 1441494960 0.620117 -0.306335 -0.634338 0.345276 1441494960 0.620117 -0.306335 -0.634338 0.345276 1441494960 0.620117 -0.306335 -0.634338 0.345276 1441494960 0.620117 -0.306335 -0.634338 0.345276 1441494960 0.620117 -0.306335 -0.634338 0.345276 1441494960 0.620117 -0.306335 -0.634338 0.345276 1441494960 0.601196 -0.282349 -0.647156 0.374207 1441494960 0.601196 -0.282349 -0.647156 0.374207 1441494960 0.601196 -0.282349 -0.647156 0.374207 1441494960 0.601196 -0.282349 -0.647156 0.374207 1441494960 0.601196 -0.282349 -0.647156 0.374207 1441494960 0.601196 -0.282349 -0.647156 0.374207 1441494960 0.601196 -0.282349 -0.647156 0.374207 1441494960 0.573425 -0.247009 -0.665283 0.409363 1441494960 0.573425 -0.247009 -0.665283 0.409363 1441494960 0.573425 -0.247009 -0.665283 0.409363 1441494960 0.573425 -0.247009 -0.665283 0.409363 1441494960 0.573425 -0.247009 -0.665283 0.409363 1441494960 0.573425 -0.247009 -0.665283 0.409363 1441494960 0.536865 -0.203430 -0.684265 0.449646 1441494960 0.536865 -0.203430 -0.684265 0.449646 1441494960 0.536865 -0.203430 -0.684265 0.449646 1441494960 0.536865 -0.203430 -0.684265 0.449646 1441494960 0.536865 -0.203430 -0.684265 0.449646 1441494960 0.492920 -0.151794 -0.700928 0.492554 1441494960 0.492920 -0.151794 -0.700928 0.492554 1441494960 0.492920 -0.151794 -0.700928 0.492554 1441494960 0.492920 -0.151794 -0.700928 0.492554 1441494960 0.492920 -0.151794 -0.700928 0.492554 1441494960 0.492920 -0.151794 -0.700928 0.492554 1441494960 0.492920 -0.151794 -0.700928 0.492554 1441494960 0.442505 -0.094482 -0.714050 0.534180 1441494960 0.442505 -0.094482 -0.714050 0.534180 1441494960 0.442505 -0.094482 -0.714050 0.534180 1441494960 0.442505 -0.094482 -0.714050 0.534180 1441494960 0.442505 -0.094482 -0.714050 0.534180 1441494960 0.442505 -0.094482 -0.714050 0.534180 1441494960 0.387085 -0.031555 -0.720825 0.574097 1441494960 0.387085 -0.031555 -0.720825 0.574097 1441494960 0.387085 -0.031555 -0.720825 0.574097 1441494960 0.387085 -0.031555 -0.720825 0.574097 1441494960 0.387085 -0.031555 -0.720825 0.574097 1441494960 0.330994 0.033447 -0.723572 0.604797 1441494960 0.330994 0.033447 -0.723572 0.604797 1441494960 0.330994 0.033447 -0.723572 0.604797 1441494960 0.330994 0.033447 -0.723572 0.604797 1441494960 0.330994 0.033447 -0.723572 0.604797 1441494960 0.330994 0.033447 -0.723572 0.604797 1441494960 0.277954 0.095459 -0.720398 0.628235 1441494960 0.277954 0.095459 -0.720398 0.628235 1441494960 0.277954 0.095459 -0.720398 0.628235 1441494960 0.277954 0.095459 -0.720398 0.628235 1441494961 0.277954 0.095459 -0.720398 0.628235 1441494961 0.232056 0.151306 -0.711609 0.645630 1441494961 0.232056 0.151306 -0.711609 0.645630 1441494961 0.232056 0.151306 -0.711609 0.645630 1441494961 0.232056 0.151306 -0.711609 0.645630 1441494961 0.232056 0.151306 -0.711609 0.645630 1441494961 0.232056 0.151306 -0.711609 0.645630 1441494961 0.197449 0.196838 -0.699585 0.657898 1441494961 0.197449 0.196838 -0.699585 0.657898 1441494961 0.197449 0.196838 -0.699585 0.657898 1441494961 0.197449 0.196838 -0.699585 0.657898 1441494961 0.179138 0.226929 -0.681519 0.672241 1441494961 0.179138 0.226929 -0.681519 0.672241 1441494961 0.179138 0.226929 -0.681519 0.672241 1441494961 0.179138 0.226929 -0.681519 0.672241 1441494961 0.179138 0.226929 -0.681519 0.672241 1441494961 0.181946 0.236450 -0.666565 0.683105 1441494961 0.181946 0.236450 -0.666565 0.683105 1441494961 0.181946 0.236450 -0.666565 0.683105 1441494961 0.181946 0.236450 -0.666565 0.683105 1441494961 0.181946 0.236450 -0.666565 0.683105 1441494961 0.181946 0.236450 -0.666565 0.683105 1441494961 0.204590 0.227051 -0.662842 0.683533 1441494961 0.204590 0.227051 -0.662842 0.683533 1441494961 0.204590 0.227051 -0.662842 0.683533 1441494961 0.204590 0.227051 -0.662842 0.683533 1441494961 0.204590 0.227051 -0.662842 0.683533 1441494961 0.204590 0.227051 -0.662842 0.683533 1441494961 0.242310 0.201172 -0.668640 0.673584 1441494961 0.242310 0.201172 -0.668640 0.673584 1441494961 0.242310 0.201172 -0.668640 0.673584 1441494961 0.242310 0.201172 -0.668640 0.673584 1441494961 0.242310 0.201172 -0.668640 0.673584 1441494961 0.242310 0.201172 -0.668640 0.673584 1441494961 0.288757 0.161560 -0.677612 0.656799 1441494961 0.288757 0.161560 -0.677612 0.656799 1441494961 0.288757 0.161560 -0.677612 0.656799 1441494961 0.288757 0.161560 -0.677612 0.656799 1441494961 0.288757 0.161560 -0.677612 0.656799 1441494961 0.288757 0.161560 -0.677612 0.656799 1441494961 0.339111 0.110901 -0.683716 0.636597 1441494961 0.339111 0.110901 -0.683716 0.636597 1441494961 0.339111 0.110901 -0.683716 0.636597 1441494961 0.339111 0.110901 -0.683716 0.636597 1441494961 0.339111 0.110901 -0.683716 0.636597 1441494961 0.390564 0.055725 -0.684570 0.612976 1441494961 0.390564 0.055725 -0.684570 0.612976 1441494961 0.390564 0.055725 -0.684570 0.612976 1441494961 0.390564 0.055725 -0.684570 0.612976 1441494961 0.390564 0.055725 -0.684570 0.612976 1441494961 0.442566 -0.001221 -0.682373 0.581848 1441494961 0.442566 -0.001221 -0.682373 0.581848 1441494961 0.442566 -0.001221 -0.682373 0.581848 1441494961 0.442566 -0.001221 -0.682373 0.581848 1441494961 0.442566 -0.001221 -0.682373 0.581848 1441494961 0.442566 -0.001221 -0.682373 0.581848 1441494961 0.492920 -0.059753 -0.677856 0.542175 1441494961 0.492920 -0.059753 -0.677856 0.542175 1441494961 0.492920 -0.059753 -0.677856 0.542175 1441494961 0.492920 -0.059753 -0.677856 0.542175 1441494961 0.492920 -0.059753 -0.677856 0.542175 1441494961 0.492920 -0.059753 -0.677856 0.542175 1441494961 0.540039 -0.121277 -0.670776 0.493713 1441494961 0.540039 -0.121277 -0.670776 0.493713 1441494961 0.540039 -0.121277 -0.670776 0.493713 1441494961 0.540039 -0.121277 -0.670776 0.493713 1441494961 0.540039 -0.121277 -0.670776 0.493713 1441494961 0.540039 -0.121277 -0.670776 0.493713 1441494961 0.580322 -0.184021 -0.659424 0.441040 1441494961 0.580322 -0.184021 -0.659424 0.441040 1441494961 0.580322 -0.184021 -0.659424 0.441040 1441494961 0.580322 -0.184021 -0.659424 0.441040 1441494961 0.580322 -0.184021 -0.659424 0.441040 1441494961 0.610107 -0.240967 -0.644470 0.392944 1441494961 0.610107 -0.240967 -0.644470 0.392944 1441494961 0.610107 -0.240967 -0.644470 0.392944 1441494961 0.610107 -0.240967 -0.644470 0.392944 1441494961 0.610107 -0.240967 -0.644470 0.392944 1441494961 0.610107 -0.240967 -0.644470 0.392944 1441494961 0.610107 -0.240967 -0.644470 0.392944 1441494961 0.627563 -0.284790 -0.631226 0.355774 1441494961 0.627563 -0.284790 -0.631226 0.355774 1441494961 0.627563 -0.284790 -0.631226 0.355774 1441494961 0.634888 -0.305603 -0.622375 0.340881 1441494961 0.634888 -0.305603 -0.622375 0.340881 1441494961 0.634888 -0.305603 -0.622375 0.340881 1441494961 0.634888 -0.305603 -0.622375 0.340881 1441494961 0.634888 -0.305603 -0.622375 0.340881 1441494961 0.634888 -0.305603 -0.622375 0.340881 1441494961 0.633240 -0.308044 -0.622498 0.341553 1441494961 0.633240 -0.308044 -0.622498 0.341553 1441494961 0.633240 -0.308044 -0.622498 0.341553 1441494961 0.633240 -0.308044 -0.622498 0.341553 1441494961 0.633240 -0.308044 -0.622498 0.341553 1441494961 0.621521 -0.299805 -0.631409 0.353760 1441494961 0.621521 -0.299805 -0.631409 0.353760 1441494961 0.621521 -0.299805 -0.631409 0.353760 1441494961 0.621521 -0.299805 -0.631409 0.353760 1441494961 0.621521 -0.299805 -0.631409 0.353760 1441494961 0.600769 -0.279297 -0.645386 0.380188 1441494962 0.600769 -0.279297 -0.645386 0.380188 1441494962 0.600769 -0.279297 -0.645386 0.380188 1441494962 0.600769 -0.279297 -0.645386 0.380188 1441494962 0.600769 -0.279297 -0.645386 0.380188 1441494962 0.600769 -0.279297 -0.645386 0.380188 1441494962 0.571411 -0.246094 -0.662292 0.417480 1441494962 0.571411 -0.246094 -0.662292 0.417480 1441494962 0.571411 -0.246094 -0.662292 0.417480 1441494962 0.571411 -0.246094 -0.662292 0.417480 1441494962 0.571411 -0.246094 -0.662292 0.417480 1441494962 0.571411 -0.246094 -0.662292 0.417480 1441494962 0.534790 -0.201416 -0.680115 0.459167 1441494962 0.534790 -0.201416 -0.680115 0.459167 1441494962 0.534790 -0.201416 -0.680115 0.459167 1441494962 0.534790 -0.201416 -0.680115 0.459167 1441494962 0.534790 -0.201416 -0.680115 0.459167 1441494962 0.534790 -0.201416 -0.680115 0.459167 1441494962 0.492065 -0.149414 -0.696106 0.500977 1441494962 0.492065 -0.149414 -0.696106 0.500977 1441494962 0.492065 -0.149414 -0.696106 0.500977 1441494962 0.492065 -0.149414 -0.696106 0.500977 1441494962 0.492065 -0.149414 -0.696106 0.500977 1441494962 0.492065 -0.149414 -0.696106 0.500977 1441494962 0.445190 -0.092224 -0.706299 0.542603 1441494962 0.445190 -0.092224 -0.706299 0.542603 1441494962 0.445190 -0.092224 -0.706299 0.542603 1441494962 0.445190 -0.092224 -0.706299 0.542603 1441494962 0.445190 -0.092224 -0.706299 0.542603 1441494962 0.396667 -0.033813 -0.711731 0.578735 1441494962 0.396667 -0.033813 -0.711731 0.578735 1441494962 0.396667 -0.033813 -0.711731 0.578735 1441494962 0.396667 -0.033813 -0.711731 0.578735 1441494962 0.396667 -0.033813 -0.711731 0.578735 1441494962 0.396667 -0.033813 -0.711731 0.578735 1441494962 0.348022 0.021423 -0.713623 0.607605 1441494962 0.348022 0.021423 -0.713623 0.607605 1441494962 0.348022 0.021423 -0.713623 0.607605 1441494962 0.348022 0.021423 -0.713623 0.607605 1441494962 0.348022 0.021423 -0.713623 0.607605 1441494962 0.348022 0.021423 -0.713623 0.607605 1441494962 0.301270 0.072571 -0.711304 0.630859 1441494962 0.301270 0.072571 -0.711304 0.630859 1441494962 0.301270 0.072571 -0.711304 0.630859 1441494962 0.301270 0.072571 -0.711304 0.630859 1441494962 0.301270 0.072571 -0.711304 0.630859 1441494962 0.301270 0.072571 -0.711304 0.630859 1441494962 0.258484 0.118530 -0.705872 0.648743 1441494962 0.258484 0.118530 -0.705872 0.648743 1441494962 0.258484 0.118530 -0.705872 0.648743 1441494962 0.258484 0.118530 -0.705872 0.648743 1441494962 0.258484 0.118530 -0.705872 0.648743 1441494962 0.222961 0.157898 -0.696960 0.662964 1441494962 0.222961 0.157898 -0.696960 0.662964 1441494962 0.222961 0.157898 -0.696960 0.662964 1441494962 0.222961 0.157898 -0.696960 0.662964 1441494962 0.222961 0.157898 -0.696960 0.662964 1441494962 0.222961 0.157898 -0.696960 0.662964 1441494962 0.199829 0.188782 -0.684998 0.674683 1441494962 0.199829 0.188782 -0.684998 0.674683 1441494962 0.199829 0.188782 -0.684998 0.674683 1441494962 0.199829 0.188782 -0.684998 0.674683 1441494962 0.199829 0.188782 -0.684998 0.674683 1441494962 0.199829 0.188782 -0.684998 0.674683 1441494962 0.194031 0.206604 -0.673645 0.682495 1441494962 0.194031 0.206604 -0.673645 0.682495 1441494962 0.194031 0.206604 -0.673645 0.682495 1441494962 0.194031 0.206604 -0.673645 0.682495 1441494962 0.194031 0.206604 -0.673645 0.682495 1441494962 0.194031 0.206604 -0.673645 0.682495 1441494962 0.194031 0.206604 -0.673645 0.682495 1441494962 0.207336 0.208740 -0.667908 0.683594 1441494962 0.207336 0.208740 -0.667908 0.683594 1441494962 0.207336 0.208740 -0.667908 0.683594 1441494962 0.207336 0.208740 -0.667908 0.683594 1441494962 0.236450 0.193848 -0.671814 0.674683 1441494962 0.236450 0.193848 -0.671814 0.674683 1441494962 0.236450 0.193848 -0.671814 0.674683 1441494962 0.236450 0.193848 -0.671814 0.674683 1441494962 0.236450 0.193848 -0.671814 0.674683 1441494962 0.236450 0.193848 -0.671814 0.674683 1441494962 0.276184 0.166138 -0.677612 0.661011 1441494962 0.276184 0.166138 -0.677612 0.661011 1441494962 0.276184 0.166138 -0.677612 0.661011 1441494962 0.276184 0.166138 -0.677612 0.661011 1441494962 0.276184 0.166138 -0.677612 0.661011 1441494962 0.276184 0.166138 -0.677612 0.661011 1441494962 0.322693 0.130249 -0.680969 0.644348 1441494962 0.322693 0.130249 -0.680969 0.644348 1441494962 0.322693 0.130249 -0.680969 0.644348 1441494962 0.322693 0.130249 -0.680969 0.644348 1441494962 0.322693 0.130249 -0.680969 0.644348 1441494962 0.322693 0.130249 -0.680969 0.644348 1441494962 0.372192 0.085938 -0.682251 0.623352 1441494962 0.372192 0.085938 -0.682251 0.623352 1441494962 0.372192 0.085938 -0.682251 0.623352 1441494962 0.372192 0.085938 -0.682251 0.623352 1441494962 0.372192 0.085938 -0.682251 0.623352 1441494962 0.423035 0.035400 -0.681702 0.595886 1441494962 0.423035 0.035400 -0.681702 0.595886 1441494962 0.423035 0.035400 -0.681702 0.595886 1441494962 0.471924 -0.019287 -0.679688 0.561157 1441494963 0.471924 -0.019287 -0.679688 0.561157 1441494963 0.471924 -0.019287 -0.679688 0.561157 1441494963 0.471924 -0.019287 -0.679688 0.561157 1441494963 0.471924 -0.019287 -0.679688 0.561157 1441494963 0.471924 -0.019287 -0.679688 0.561157 1441494963 0.516602 -0.076233 -0.673828 0.522705 1441494963 0.516602 -0.076233 -0.673828 0.522705 1441494963 0.516602 -0.076233 -0.673828 0.522705 1441494963 0.516602 -0.076233 -0.673828 0.522705 1441494963 0.516602 -0.076233 -0.673828 0.522705 1441494963 0.516602 -0.076233 -0.673828 0.522705 1441494963 0.556396 -0.132813 -0.663208 0.482605 1441494963 0.556396 -0.132813 -0.663208 0.482605 1441494963 0.556396 -0.132813 -0.663208 0.482605 1441494963 0.556396 -0.132813 -0.663208 0.482605 1441494963 0.556396 -0.132813 -0.663208 0.482605 1441494963 0.556396 -0.132813 -0.663208 0.482605 1441494963 0.556396 -0.132813 -0.663208 0.482605 1441494963 0.590149 -0.187927 -0.649231 0.441467 1441494963 
0.365723 0.055786 -0.708130 0.601440 1441494966 0.365723 0.055786 -0.708130 0.601440 1441494966 0.365723 0.055786 -0.708130 0.601440 1441494966 0.328430 0.094482 -0.710693 0.614868 1441494966 0.328430 0.094482 -0.710693 0.614868 1441494966 0.328430 0.094482 -0.710693 0.614868 1441494966 0.328430 0.094482 -0.710693 0.614868 1441494966 0.328430 0.094482 -0.710693 0.614868 1441494966 0.328430 0.094482 -0.710693 0.614868 1441494966 0.284973 0.137878 -0.707947 0.631287 1441494966 0.284973 0.137878 -0.707947 0.631287 1441494966 0.284973 0.137878 -0.707947 0.631287 1441494966 0.284973 0.137878 -0.707947 0.631287 1441494966 0.284973 0.137878 -0.707947 0.631287 1441494966 0.241089 0.182434 -0.702209 0.644531 1441494966 0.241089 0.182434 -0.702209 0.644531 1441494966 0.241089 0.182434 -0.702209 0.644531 1441494966 0.241089 0.182434 -0.702209 0.644531 1441494966 0.241089 0.182434 -0.702209 0.644531 1441494966 0.241089 0.182434 -0.702209 0.644531 1441494966 0.198792 0.225708 -0.694153 0.653992 1441494966 0.198792 0.225708 -0.694153 0.653992 1441494966 0.198792 0.225708 -0.694153 0.653992 1441494966 0.198792 0.225708 -0.694153 0.653992 1441494966 0.198792 0.225708 -0.694153 0.653992 1441494966 0.198792 0.225708 -0.694153 0.653992 1441494966 0.160828 0.264648 -0.682739 0.661743 1441494966 0.160828 0.264648 -0.682739 0.661743 1441494966 0.160828 0.264648 -0.682739 0.661743 1441494966 0.160828 0.264648 -0.682739 0.661743 1441494966 0.160828 0.264648 -0.682739 0.661743 1441494966 0.160828 0.264648 -0.682739 0.661743 1441494966 0.134766 0.297913 -0.669373 0.667053 1441494966 0.134766 0.297913 -0.669373 0.667053 1441494966 0.134766 0.297913 -0.669373 0.667053 1441494966 0.134766 0.297913 -0.669373 0.667053 1441494966 0.134766 0.297913 -0.669373 0.667053 1441494966 0.134766 0.297913 -0.669373 0.667053 1441494966 0.122742 0.319885 -0.655823 0.672668 1441494966 0.122742 0.319885 -0.655823 0.672668 1441494966 0.122742 0.319885 -0.655823 0.672668 1441494966 0.122742 0.319885 -0.655823 0.672668 1441494966 0.122742 0.319885 -0.655823 0.672668 1441494966 0.122742 0.319885 -0.655823 0.672668 1441494966 0.124573 0.324951 -0.645447 0.679932 1441494966 0.124573 0.324951 -0.645447 0.679932 1441494966 0.124573 0.324951 -0.645447 0.679932 1441494966 0.124573 0.324951 -0.645447 0.679932 1441494966 0.148254 0.315247 -0.642944 0.682068 1441494966 0.148254 0.315247 -0.642944 0.682068 1441494966 0.148254 0.315247 -0.642944 0.682068 1441494966 0.148254 0.315247 -0.642944 0.682068 1441494966 0.148254 0.315247 -0.642944 0.682068 1441494966 0.148254 0.315247 -0.642944 0.682068 1441494966 0.191345 0.289063 -0.650818 0.675415 1441494966 0.191345 0.289063 -0.650818 0.675415 1441494966 0.191345 0.289063 -0.650818 0.675415 1441494966 0.191345 0.289063 -0.650818 0.675415 1441494966 0.191345 0.289063 -0.650818 0.675415 1441494966 0.191345 0.289063 -0.650818 0.675415 1441494966 0.191345 0.289063 -0.650818 0.675415 1441494966 0.243774 0.247192 -0.663391 0.662842 1441494966 0.243774 0.247192 -0.663391 0.662842 1441494966 0.243774 0.247192 -0.663391 0.662842 1441494966 0.243774 0.247192 -0.663391 0.662842 1441494966 0.243774 0.247192 -0.663391 0.662842 1441494966 0.300598 0.193848 -0.675537 0.644714 1441494966 0.300598 0.193848 -0.675537 0.644714 1441494966 0.300598 0.193848 -0.675537 0.644714 1441494966 0.300598 0.193848 -0.675537 0.644714 1441494966 0.300598 0.193848 -0.675537 0.644714 1441494966 0.360901 0.134094 -0.685425 0.618042 1441494966 0.360901 0.134094 -0.685425 0.618042 1441494966 0.360901 0.134094 -0.685425 0.618042 1441494966 0.360901 0.134094 -0.685425 0.618042 1441494966 0.360901 0.134094 -0.685425 0.618042 1441494966 0.360901 0.134094 -0.685425 0.618042 1441494966 0.421692 0.069214 -0.688538 0.585938 1441494966 0.421692 0.069214 -0.688538 0.585938 1441494966 0.421692 0.069214 -0.688538 0.585938 1441494966 0.421692 0.069214 -0.688538 0.585938 1441494966 0.479187 0.001953 -0.685364 0.548279 1441494966 0.479187 0.001953 -0.685364 0.548279 1441494966 0.479187 0.001953 -0.685364 0.548279 1441494966 0.479187 0.001953 -0.685364 0.548279 1441494966 0.479187 0.001953 -0.685364 0.548279 1441494966 0.531250 -0.066589 -0.679993 0.500977 1441494966 0.531250 -0.066589 -0.679993 0.500977 1441494966 0.531250 -0.066589 -0.679993 0.500977 1441494966 0.531250 -0.066589 -0.679993 0.500977 1441494966 0.531250 -0.066589 -0.679993 0.500977 1441494966 0.574768 -0.131958 -0.671814 0.448181 1441494966 0.574768 -0.131958 -0.671814 0.448181 1441494966 0.574768 -0.131958 -0.671814 0.448181 1441494966 0.574768 -0.131958 -0.671814 0.448181 1441494966 0.574768 -0.131958 -0.671814 0.448181 1441494967 0.574768 -0.131958 -0.671814 0.448181 1441494967 0.606201 -0.194946 -0.661072 0.396912 1441494967 0.606201 -0.194946 -0.661072 0.396912 1441494967 0.606201 -0.194946 -0.661072 0.396912 1441494967 0.606201 -0.194946 -0.661072 0.396912 1441494967 0.606201 -0.194946 -0.661072 0.396912 1441494967 0.606201 -0.194946 -0.661072 0.396912 1441494967 0.625549 -0.247681 -0.647095 0.358704 1441494967 0.625549 -0.247681 -0.647095 0.358704 1441494967 0.625549 -0.247681 -0.647095 0.358704 1441494967 0.625549 -0.247681 -0.647095 0.358704 1441494967 0.625549 -0.247681 -0.647095 0.358704 1441494967 0.625549 -0.247681 -0.647095 0.358704 1441494967 0.634705 -0.281250 -0.635010 0.338806 1441494967 0.634705 -0.281250 -0.635010 0.338806 1441494967 0.634705 -0.281250 -0.635010 0.338806 1441494967 0.634705 -0.281250 -0.635010 0.338806 1441494967 0.634705 -0.281250 -0.635010 0.338806 1441494967 0.634705 -0.281250 -0.635010 0.338806 1441494967 0.632080 -0.296509 -0.633362 0.333801 1441494967 0.632080 -0.296509 -0.633362 0.333801 1441494967 0.632080 -0.296509 -0.633362 0.333801 1441494967 0.632080 -0.296509 -0.633362 0.333801 1441494967 0.632080 -0.296509 -0.633362 0.333801 1441494967 0.632080 -0.296509 -0.633362 0.333801 1441494967 0.619690 -0.290710 -0.641907 0.345642 1441494967 0.619690 -0.290710 -0.641907 0.345642 1441494967 0.619690 -0.290710 -0.641907 0.345642 1441494967 0.619690 -0.290710 -0.641907 0.345642 1441494967 0.619690 -0.290710 -0.641907 0.345642 1441494967 0.598022 -0.268127 -0.657410 0.371887 1441494967 0.598022 -0.268127 -0.657410 0.371887 1441494967 0.598022 -0.268127 -0.657410 0.371887 1441494967 0.598022 -0.268127 -0.657410 0.371887 1441494967 0.598022 -0.268127 -0.657410 0.371887 1441494967 0.598022 -0.268127 -0.657410 0.371887 1441494967 0.567566 -0.231323 -0.675720 0.409546 1441494967 0.567566 -0.231323 -0.675720 0.409546 1441494967 0.567566 -0.231323 -0.675720 0.409546 1441494967 0.567566 -0.231323 -0.675720 0.409546 1441494967 0.567566 -0.231323 -0.675720 0.409546 1441494967 0.567566 -0.231323 -0.675720 0.409546 1441494967 0.528015 -0.183594 -0.694275 0.453247 1441494967 0.528015 -0.183594 -0.694275 0.453247 1441494967 0.528015 -0.183594 -0.694275 0.453247 1441494967 0.528015 -0.183594 -0.694275 0.453247 1441494967 0.528015 -0.183594 -0.694275 0.453247 1441494967 0.528015 -0.183594 -0.694275 0.453247 1441494967 0.480713 -0.127991 -0.709229 0.499512 1441494967 0.480713 -0.127991 -0.709229 0.499512 1441494967 0.480713 -0.127991 -0.709229 0.499512 1441494967 0.480713 -0.127991 -0.709229 0.499512 1441494967 0.480713 -0.127991 -0.709229 0.499512 1441494967 0.480713 -0.127991 -0.709229 0.499512 1441494967 0.428589 -0.063782 -0.716125 0.547180 1441494967 0.428589 -0.063782 -0.716125 0.547180 1441494967 0.428589 -0.063782 -0.716125 0.547180 1441494967 0.428589 -0.063782 -0.716125 0.547180 1441494967 0.428589 -0.063782 -0.716125 0.547180 1441494967 0.375610 0.005493 -0.715454 0.589050 1441494967 0.375610 0.005493 -0.715454 0.589050 1441494967 0.375610 0.005493 -0.715454 0.589050 1441494967 0.375610 0.005493 -0.715454 0.589050 1441494967 0.375610 0.005493 -0.715454 0.589050 1441494967 0.375610 0.005493 -0.715454 0.589050 1441494967 0.324890 0.070862 -0.712402 0.617981 1441494967 0.324890 0.070862 -0.712402 0.617981 1441494967 0.324890 0.070862 -0.712402 0.617981 1441494967 0.324890 0.070862 -0.712402 0.617981 1441494967 0.324890 0.070862 -0.712402 0.617981 1441494967 0.276978 0.126404 -0.707886 0.637329 1441494967 0.276978 0.126404 -0.707886 0.637329 1441494967 0.276978 0.126404 -0.707886 0.637329 1441494967 0.276978 0.126404 -0.707886 0.637329 1441494967 0.276978 0.126404 -0.707886 0.637329 1441494967 0.276978 0.126404 -0.707886 0.637329 1441494967 0.235352 0.171204 -0.699951 0.652161 1441494967 0.235352 0.171204 -0.699951 0.652161 1441494967 0.235352 0.171204 -0.699951 0.652161 1441494967 0.204529 0.205627 -0.687012 0.666199 1441494967 0.204529 0.205627 -0.687012 0.666199 1441494967 0.204529 0.205627 -0.687012 0.666199 1441494967 0.204529 0.205627 -0.687012 0.666199 1441494967 0.204529 0.205627 -0.687012 0.666199 1441494967 0.204529 0.205627 -0.687012 0.666199 1441494967 0.204529 0.205627 -0.687012 0.666199 1441494967 0.190186 0.227600 -0.672852 0.677734 1441494967 0.190186 0.227600 -0.672852 0.677734 1441494967 0.190186 0.227600 -0.672852 0.677734 1441494967 0.190186 0.227600 -0.672852 0.677734 1441494967 0.190186 0.227600 -0.672852 0.677734 1441494967 0.190186 0.227600 -0.672852 0.677734 1441494967 0.194702 0.234192 -0.663574 0.683289 1441494967 0.194702 0.234192 -0.663574 0.683289 1441494967 0.194702 0.234192 -0.663574 0.683289 1441494967 0.194702 0.234192 -0.663574 0.683289 1441494967 0.194702 0.234192 -0.663574 0.683289 1441494967 0.194702 0.234192 -0.663574 0.683289 1441494967 0.215210 0.223328 -0.663208 0.681152 1441494967 0.215210 0.223328 -0.663208 0.681152 1441494967 0.215210 0.223328 -0.663208 0.681152 1441494967 0.215210 0.223328 -0.663208 0.681152 1441494967 0.215210 0.223328 -0.663208 0.681152 1441494968 0.215210 0.223328 -0.663208 0.681152 1441494968 0.249451 0.198853 -0.668945 0.671326 1441494968 0.249451 0.198853 -0.668945 0.671326 1441494968 0.249451 0.198853 -0.668945 0.671326 1441494968 0.249451 0.198853 -0.668945 0.671326 1441494968 0.249451 0.198853 -0.668945 0.671326 1441494968 0.249451 0.198853 -0.668945 0.671326 1441494968 0.293579 0.163635 -0.679260 0.652405 1441494968 0.293579 0.163635 -0.679260 0.652405 1441494968 0.293579 0.163635 -0.679260 0.652405 1441494968 0.293579 0.163635 -0.679260 0.652405 1441494968 0.293579 0.163635 -0.679260 0.652405 1441494968 0.342285 0.119263 -0.687378 0.629395 1441494968 0.342285 0.119263 -0.687378 0.629395 1441494968 0.342285 0.119263 -0.687378 0.629395 1441494968 0.342285 0.119263 -0.687378 0.629395 1441494968 0.342285 0.119263 -0.687378 0.629395 1441494968 0.391357 0.067566 -0.692078 0.602722 1441494968 0.391357 0.067566 -0.692078 0.602722 1441494968 0.391357 0.067566 -0.692078 0.602722 1441494968 0.391357 0.067566 -0.692078 0.602722 1441494968 0.391357 0.067566 -0.692078 0.602722 1441494968 0.391357 0.067566 -0.692078 0.602722 1441494968 0.391357 0.067566 -0.692078 0.602722 1441494968 0.439758 0.012939 -0.693726 0.570251 1441494968 0.439758 0.012939 -0.693726 0.570251 1441494968 0.439758 0.012939 -0.693726 0.570251 1441494968 0.439758 0.012939 -0.693726 0.570251 1441494968 0.439758 0.012939 -0.693726 0.570251 1441494968 0.439758 0.012939 -0.693726 0.570251 1441494968 0.484680 -0.041138 -0.695435 0.528931 1441494968 0.484680 -0.041138 -0.695435 0.528931 1441494968 0.484680 -0.041138 -0.695435 0.528931 1441494968 0.484680 -0.041138 -0.695435 0.528931 1441494968 0.484680 -0.041138 -0.695435 0.528931 1441494968 0.527039 -0.093018 -0.691223 0.485535 1441494968 0.527039 -0.093018 -0.691223 0.485535 1441494968 0.527039 -0.093018 -0.691223 0.485535 1441494968 0.527039 -0.093018 -0.691223 0.485535 1441494968 0.527039 -0.093018 -0.691223 0.485535 1441494968 0.563354 -0.149353 -0.682922 0.440430 1441494968 0.563354 -0.149353 -0.682922 0.440430 1441494968 0.563354 -0.149353 -0.682922 0.440430 1441494968 0.563354 -0.149353 -0.682922 0.440430 1441494968 0.563354 -0.149353 -0.682922 0.440430 1441494968 0.563354 -0.149353 -0.682922 0.440430 1441494968 0.589539 -0.201843 -0.670715 0.402344 1441494968 0.589539 -0.201843 -0.670715 0.402344 1441494968 0.589539 -0.201843 -0.670715 0.402344 1441494968 0.589539 -0.201843 -0.670715 0.402344 1441494968 0.589539 -0.201843 -0.670715 0.402344 1441494968 0.589539 -0.201843 -0.670715 0.402344 1441494968 0.604614 -0.239807 -0.659790 0.376404 1441494968 0.604614 -0.239807 -0.659790 0.376404 1441494968 0.604614 -0.239807 -0.659790 0.376404 1441494968 0.604614 -0.239807 -0.659790 0.376404 1441494968 0.604614 -0.239807 -0.659790 0.376404 1441494968 0.604614 -0.239807 -0.659790 0.376404 1441494968 0.606628 -0.261230 -0.654724 0.367615 1441494968 0.606628 -0.261230 -0.654724 0.367615 1441494968 0.606628 -0.261230 -0.654724 0.367615 1441494968 0.606628 -0.261230 -0.654724 0.367615 1441494968 0.606628 -0.261230 -0.654724 0.367615 1441494968 0.595886 -0.264771 -0.657959 0.376587 1441494968 0.595886 -0.264771 -0.657959 0.376587 1441494968 0.595886 -0.264771 -0.657959 0.376587 1441494968 0.595886 -0.264771 -0.657959 0.376587 1441494968 0.595886 -0.264771 -0.657959 0.376587 1441494968 0.595886 -0.264771 -0.657959 0.376587 1441494968 0.576599 -0.244873 -0.666748 0.403687 1441494968 0.576599 -0.244873 -0.666748 0.403687 1441494968 0.576599 -0.244873 -0.666748 0.403687 1441494968 0.576599 -0.244873 -0.666748 0.403687 1441494968 0.576599 -0.244873 -0.666748 0.403687 1441494968 0.576599 -0.244873 -0.666748 0.403687 1441494968 0.547546 -0.209900 -0.680908 0.438782 1441494968 0.547546 -0.209900 -0.680908 0.438782 1441494968 0.547546 -0.209900 -0.680908 0.438782 1441494968 0.547546 -0.209900 -0.680908 0.438782 1441494968 0.547546 -0.209900 -0.680908 0.438782 1441494968 0.510193 -0.163147 -0.695679 0.478699 1441494968 0.510193 -0.163147 -0.695679 0.478699 1441494968 0.510193 -0.163147 -0.695679 0.478699 1441494968 0.510193 -0.163147 -0.695679 0.478699 1441494968 0.465576 -0.106812 -0.707703 0.520508 1441494968 0.465576 -0.106812 -0.707703 0.520508 1441494968 0.465576 -0.106812 -0.707703 0.520508 1441494968 0.465576 -0.106812 -0.707703 0.520508 1441494968 0.465576 -0.106812 -0.707703 0.520508 1441494968 0.465576 -0.106812 -0.707703 0.520508 1441494968 0.417053 -0.041321 -0.712097 0.563293 1441494968 0.417053 -0.041321 -0.712097 0.563293 1441494968 0.417053 -0.041321 -0.712097 0.563293 1441494968 0.417053 -0.041321 -0.712097 0.563293 1441494968 0.417053 -0.041321 -0.712097 0.563293 1441494968 0.417053 -0.041321 -0.712097 0.563293 1441494968 0.367554 0.022766 -0.710876 0.599182 1441494968 0.367554 0.022766 -0.710876 0.599182 1441494968 0.367554 0.022766 -0.710876 0.599182 1441494968 0.367554 0.022766 -0.710876 0.599182 1441494968 0.367554 0.022766 -0.710876 0.599182 1441494968 0.367554 0.022766 -0.710876 0.599182 1441494968 0.319458 0.079529 -0.708557 0.624146 1441494969 0.319458 0.079529 -0.708557 0.624146 1441494969 0.319458 0.079529 -0.708557 0.624146 1441494969 0.319458 0.079529 -0.708557 0.624146 1441494969 0.319458 0.079529 -0.708557 0.624146 1441494969 0.272766 0.130493 -0.706238 0.640137 1441494969 0.272766 0.130493 -0.706238 0.640137 1441494969 0.272766 0.130493 -0.706238 0.640137 1441494969 0.272766 0.130493 -0.706238 0.640137 1441494969 0.272766 0.130493 -0.706238 0.640137 1441494969 0.229004 0.177673 -0.698120 0.654724 1441494969 0.229004 0.177673 -0.698120 0.654724 1441494969 0.229004 0.177673 -0.698120 0.654724 1441494969 0.229004 0.177673 -0.698120 0.654724 1441494969 0.229004 0.177673 -0.698120 0.654724 1441494969 0.229004 0.177673 -0.698120 0.654724 1441494969 0.195190 0.215698 -0.683350 0.669617 1441494969 0.195190 0.215698 -0.683350 0.669617 1441494969 0.195190 0.215698 -0.683350 0.669617 1441494969 0.195190 0.215698 -0.683350 0.669617 1441494969 0.195190 0.215698 -0.683350 0.669617 1441494969 0.177002 0.242676 -0.664185 0.684570 1441494969 0.177002 0.242676 -0.664185 0.684570 1441494969 0.177002 0.242676 -0.664185 0.684570 1441494969 0.177002 0.242676 -0.664185 0.684570 1441494969 0.177002 0.242676 -0.664185 0.684570 1441494969 0.177002 0.242676 -0.664185 0.684570 1441494969 0.177490 0.252563 -0.653809 0.690796 1441494969 0.177490 0.252563 -0.653809 0.690796 1441494969 0.177490 0.252563 -0.653809 0.690796 1441494969 0.177490 0.252563 -0.653809 0.690796 1441494969 0.177490 0.252563 -0.653809 0.690796 1441494969 0.177490 0.252563 -0.653809 0.690796 1441494969 0.177490 0.252563 -0.653809 0.690796 1441494969 0.195007 0.245361 -0.653503 0.688965 1441494969 0.195007 0.245361 -0.653503 0.688965 1441494969 0.195007 0.245361 -0.653503 0.688965 1441494969 0.195007 0.245361 -0.653503 0.688965 1441494969 0.195007 0.245361 -0.653503 0.688965 1441494969 0.195007 0.245361 -0.653503 0.688965 1441494969 0.228638 0.223999 -0.659363 0.680237 1441494969 0.228638 0.223999 -0.659363 0.680237 1441494969 0.228638 0.223999 -0.659363 0.680237 1441494969 0.228638 0.223999 -0.659363 0.680237 1441494969 0.228638 0.223999 -0.659363 0.680237 1441494969 0.228638 0.223999 -0.659363 0.680237 1441494969 0.272888 0.189209 -0.666443 0.667480 1441494969 0.272888 0.189209 -0.666443 0.667480 1441494969 0.272888 0.189209 -0.666443 0.667480 1441494969 0.272888 0.189209 -0.666443 0.667480 1441494969 0.272888 0.189209 -0.666443 0.667480 1441494969 0.323120 0.142395 -0.675293 0.647461 1441494969 0.323120 0.142395 -0.675293 0.647461 1441494969 0.323120 0.142395 -0.675293 0.647461 1441494969 0.323120 0.142395 -0.675293 0.647461 1441494969 0.323120 0.142395 -0.675293 0.647461 1441494969 0.323120 0.142395 -0.675293 0.647461 1441494969 0.376892 0.088623 -0.681091 0.621460 1441494969 0.376892 0.088623 -0.681091 0.621460 1441494969 0.376892 0.088623 -0.681091 0.621460 1441494969 0.376892 0.088623 -0.681091 0.621460 1441494969 0.376892 0.088623 -0.681091 0.621460 1441494969 0.376892 0.088623 -0.681091 0.621460 1441494969 0.431091 0.031677 -0.683105 0.588623 1441494969 0.431091 0.031677 -0.683105 0.588623 1441494969 0.431091 0.031677 -0.683105 0.588623 1441494969 0.431091 0.031677 -0.683105 0.588623 1441494969 0.431091 0.031677 -0.683105 0.588623 1441494969 0.482666 -0.028259 -0.683411 0.546997 1441494969 0.482666 -0.028259 -0.683411 0.546997 1441494969 0.482666 -0.028259 -0.683411 0.546997 1441494969 0.482666 -0.028259 -0.683411 0.546997 1441494969 0.482666 -0.028259 -0.683411 0.546997 1441494969 0.529663 -0.087891 -0.678162 0.501770 1441494969 0.529663 -0.087891 -0.678162 0.501770 1441494969 0.529663 -0.087891 -0.678162 0.501770 1441494969 0.529663 -0.087891 -0.678162 0.501770 1441494969 0.529663 -0.087891 -0.678162 0.501770 1441494969 0.529663 -0.087891 -0.678162 0.501770 1441494969 0.529663 -0.087891 -0.678162 0.501770 1441494969 0.569519 -0.146851 -0.668823 0.454651 1441494969 0.569519 -0.146851 -0.668823 0.454651 1441494969 0.569519 -0.146851 -0.668823 0.454651 1441494969 0.569519 -0.146851 -0.668823 0.454651 1441494969 0.569519 -0.146851 -0.668823 0.454651 1441494969 0.600281 -0.201721 -0.656311 0.410095 1441494969 0.600281 -0.201721 -0.656311 0.410095 1441494969 0.600281 -0.201721 -0.656311 0.410095 1441494969 0.600281 -0.201721 -0.656311 0.410095 1441494969 0.600281 -0.201721 -0.656311 0.410095 1441494969 0.621155 -0.244690 -0.643433 0.374512 1441494969 0.621155 -0.244690 -0.643433 0.374512 1441494969 0.621155 -0.244690 -0.643433 0.374512 1441494969 0.621155 -0.244690 -0.643433 0.374512 1441494969 0.621155 -0.244690 -0.643433 0.374512 1441494969 0.621155 -0.244690 -0.643433 0.374512 1441494969 0.621155 -0.244690 -0.643433 0.374512 1441494969 0.628845 -0.276245 -0.635925 0.351868 1441494969 0.628845 -0.276245 -0.635925 0.351868 1441494969 0.628845 -0.276245 -0.635925 0.351868 1441494969 0.628845 -0.276245 -0.635925 0.351868 1441494969 0.628845 -0.276245 -0.635925 0.351868 1441494969 0.628845 -0.276245 -0.635925 0.351868 1441494969 0.624573 -0.289429 -0.635559 0.349548 1441494969 0.624573 -0.289429 -0.635559 0.349548 1441494970 0.624573 -0.289429 -0.635559 0.349548 1441494970 0.624573 -0.289429 -0.635559 0.349548 1441494970 0.624573 -0.289429 -0.635559 0.349548 1441494970 0.610352 -0.280884 -0.643372 0.366882 1441494970 0.610352 -0.280884 -0.643372 0.366882 1441494970 0.610352 -0.280884 -0.643372 0.366882 1441494970 0.610352 -0.280884 -0.643372 0.366882 1441494970 0.610352 -0.280884 -0.643372 0.366882 1441494970 0.586914 -0.255615 -0.657654 0.397095 1441494970 0.586914 -0.255615 -0.657654 0.397095 1441494970 0.586914 -0.255615 -0.657654 0.397095 1441494970 0.586914 -0.255615 -0.657654 0.397095 1441494970 0.586914 -0.255615 -0.657654 0.397095 1441494970 0.586914 -0.255615 -0.657654 0.397095 1441494970 0.555603 -0.217468 -0.673706 0.435974 1441494970 0.555603 -0.217468 -0.673706 0.435974 1441494970 0.555603 -0.217468 -0.673706 0.435974 1441494970 0.555603 -0.217468 -0.673706 0.435974 1441494970 0.555603 -0.217468 -0.673706 0.435974 1441494970 0.517578 -0.168762 -0.688599 0.479065 1441494970 0.517578 -0.168762 -0.688599 0.479065 1441494970 0.517578 -0.168762 -0.688599 0.479065 1441494970 0.517578 -0.168762 -0.688599 0.479065 1441494970 0.517578 -0.168762 -0.688599 0.479065 1441494970 0.517578 -0.168762 -0.688599 0.479065 1441494970 0.517578 -0.168762 -0.688599 0.479065 1441494970 0.474060 -0.112610 -0.700317 0.521667 1441494970 0.474060 -0.112610 -0.700317 0.521667 1441494970 0.474060 -0.112610 -0.700317 0.521667 1441494970 0.474060 -0.112610 -0.700317 0.521667 1441494970 0.474060 -0.112610 -0.700317 0.521667 1441494970 0.426208 -0.053345 -0.707397 0.561279 1441494970 0.426208 -0.053345 -0.707397 0.561279 1441494970 0.426208 -0.053345 -0.707397 0.561279 1441494970 0.426208 -0.053345 -0.707397 0.561279 1441494970 0.426208 -0.053345 -0.707397 0.561279 1441494970 0.375183 0.006165 -0.711792 0.593750 1441494970 0.375183 0.006165 -0.711792 0.593750 1441494970 0.375183 0.006165 -0.711792 0.593750 1441494970 0.375183 0.006165 -0.711792 0.593750 1441494970 0.375183 0.006165 -0.711792 0.593750 1441494970 0.375183 0.006165 -0.711792 0.593750 1441494970 0.322876 0.063965 -0.712463 0.619690 1441494970 0.322876 0.063965 -0.712463 0.619690 1441494970 0.322876 0.063965 -0.712463 0.619690 1441494970 0.322876 0.063965 -0.712463 0.619690 1441494970 0.322876 0.063965 -0.712463 0.619690 1441494970 0.322876 0.063965 -0.712463 0.619690 1441494970 0.272095 0.118164 -0.708313 0.640503 1441494970 0.272095 0.118164 -0.708313 0.640503 1441494970 0.272095 0.118164 -0.708313 0.640503 1441494970 0.272095 0.118164 -0.708313 0.640503 1441494970 0.272095 0.118164 -0.708313 0.640503 1441494970 0.272095 0.118164 -0.708313 0.640503 1441494970 0.228577 0.169739 -0.699951 0.654968 1441494970 0.228577 0.169739 -0.699951 0.654968 1441494970 0.228577 0.169739 -0.699951 0.654968 1441494970 0.228577 0.169739 -0.699951 0.654968 1441494970 0.228577 0.169739 -0.699951 0.654968 1441494970 0.228577 0.169739 -0.699951 0.654968 1441494970 0.194092 0.212830 -0.689331 0.664673 1441494970 0.194092 0.212830 -0.689331 0.664673 1441494970 0.194092 0.212830 -0.689331 0.664673 1441494970 0.194092 0.212830 -0.689331 0.664673 1441494970 0.194092 0.212830 -0.689331 0.664673 1441494970 0.194092 0.212830 -0.689331 0.664673 1441494970 0.173706 0.241577 -0.679932 0.670166 1441494970 0.173706 0.241577 -0.679932 0.670166 1441494970 0.173706 0.241577 -0.679932 0.670166 1441494970 0.173706 0.241577 -0.679932 0.670166 1441494970 0.173706 0.241577 -0.679932 0.670166 1441494970 0.172058 0.254333 -0.672852 0.672974 1441494970 0.172058 0.254333 -0.672852 0.672974 1441494970 0.172058 0.254333 -0.672852 0.672974 1441494970 0.172058 0.254333 -0.672852 0.672974 1441494970 0.172058 0.254333 -0.672852 0.672974 1441494970 0.172058 0.254333 -0.672852 0.672974 1441494970 0.185791 0.249329 -0.675537 0.668518 1441494970 0.185791 0.249329 -0.675537 0.668518 1441494970 0.185791 0.249329 -0.675537 0.668518 1441494970 0.185791 0.249329 -0.675537 0.668518 1441494970 0.185791 0.249329 -0.675537 0.668518 1441494970 0.185791 0.249329 -0.675537 0.668518 1441494970 0.212952 0.230042 -0.682068 0.660706 1441494970 0.212952 0.230042 -0.682068 0.660706 1441494970 0.212952 0.230042 -0.682068 0.660706 1441494970 0.212952 0.230042 -0.682068 0.660706 1441494970 0.252319 0.197144 -0.691101 0.647949 1441494970 0.252319 0.197144 -0.691101 0.647949 1441494970 0.252319 0.197144 -0.691101 0.647949 1441494970 0.252319 0.197144 -0.691101 0.647949 1441494970 0.252319 0.197144 -0.691101 0.647949 1441494970 0.300476 0.152161 -0.698242 0.631653 1441494970 0.300476 0.152161 -0.698242 0.631653 1441494970 0.300476 0.152161 -0.698242 0.631653 1441494970 0.300476 0.152161 -0.698242 0.631653 1441494970 0.300476 0.152161 -0.698242 0.631653 1441494970 0.300476 0.152161 -0.698242 0.631653 1441494970 0.355408 0.097656 -0.703979 0.607117 1441494970 0.355408 0.097656 -0.703979 0.607117 1441494971 0.355408 0.097656 -0.703979 0.607117 1441494971 0.355408 0.097656 -0.703979 0.607117 1441494971 0.355408 0.097656 -0.703979 0.607117 1441494971 0.411682 0.037720 -0.704163 0.577271 1441494971 0.411682 0.037720 -0.704163 0.577271 1441494971 0.411682 0.037720 -0.704163 0.577271 1441494971 0.411682 0.037720 -0.704163 0.577271 1441494971 0.411682 0.037720 -0.704163 0.577271 1441494971 0.411682 0.037720 -0.704163 0.577271 1441494971 0.466003 -0.024719 -0.700623 0.539795 1441494971 0.466003 -0.024719 -0.700623 0.539795 1441494971 0.466003 -0.024719 -0.700623 0.539795 1441494971 0.466003 -0.024719 -0.700623 0.539795 1441494971 0.466003 -0.024719 -0.700623 0.539795 1441494971 0.466003 -0.024719 -0.700623 0.539795 1441494971 0.466003 -0.024719 -0.700623 0.539795 1441494971 0.516235 -0.087830 -0.691895 0.497009 1441494971 0.516235 -0.087830 -0.691895 0.497009 1441494971 0.516235 -0.087830 -0.691895 0.497009 1441494971 0.516235 -0.087830 -0.691895 0.497009 1441494971 0.516235 -0.087830 -0.691895 0.497009 1441494971 0.559753 -0.149292 -0.678650 0.451477 1441494971 0.559753 -0.149292 -0.678650 0.451477 1441494971 0.559753 -0.149292 -0.678650 0.451477 1441494971 0.559753 -0.149292 -0.678650 0.451477 1441494971 0.559753 -0.149292 -0.678650 0.451477 1441494971 0.592590 -0.214294 -0.662659 0.404724 1441494971 0.592590 -0.214294 -0.662659 0.404724 1441494971 0.592590 -0.214294 -0.662659 0.404724 1441494971 0.592590 -0.214294 -0.662659 0.404724 1441494971 0.592590 -0.214294 -0.662659 0.404724 1441494971 0.592590 -0.214294 -0.662659 0.404724 1441494971 0.613892 -0.272156 -0.642151 0.369690 1441494971 0.613892 -0.272156 -0.642151 0.369690 1441494971 0.613892 -0.272156 -0.642151 0.369690 1441494971 0.613892 -0.272156 -0.642151 0.369690 1441494971 0.613892 -0.272156 -0.642151 0.369690 1441494971 0.625610 -0.311523 -0.625183 0.347351 1441494971 0.625610 -0.311523 -0.625183 0.347351 1441494971 0.625610 -0.311523 -0.625183 0.347351 1441494971 0.625610 -0.311523 -0.625183 0.347351 1441494971 0.625610 -0.311523 -0.625183 0.347351 1441494971 0.625610 -0.311523 -0.625183 0.347351 1441494971 0.627258 -0.329773 -0.616760 0.342712 1441494971 0.627258 -0.329773 -0.616760 0.342712 1441494971 0.627258 -0.329773 -0.616760 0.342712 1441494971 0.627258 -0.329773 -0.616760 0.342712 1441494971 0.627258 -0.329773 -0.616760 0.342712 1441494971 0.627258 -0.329773 -0.616760 0.342712 1441494971 0.620422 -0.325867 -0.619934 0.352844 1441494971 0.620422 -0.325867 -0.619934 0.352844 1441494971 0.620422 -0.325867 -0.619934 0.352844 1441494971 0.620422 -0.325867 -0.619934 0.352844 1441494971 0.620422 -0.325867 -0.619934 0.352844 1441494971 0.620422 -0.325867 -0.619934 0.352844 1441494971 0.604675 -0.306213 -0.633911 0.372437 1441494971 0.604675 -0.306213 -0.633911 0.372437 1441494971 0.604675 -0.306213 -0.633911 0.372437 1441494971 0.604675 -0.306213 -0.633911 0.372437 1441494971 0.604675 -0.306213 -0.633911 0.372437 1441494971 0.604675 -0.306213 -0.633911 0.372437 1441494971 0.581787 -0.273193 -0.651428 0.403198 1441494971 0.581787 -0.273193 -0.651428 0.403198 1441494971 0.581787 -0.273193 -0.651428 0.403198 1441494971 0.581787 -0.273193 -0.651428 0.403198 1441494971 0.581787 -0.273193 -0.651428 0.403198 1441494971 0.552185 -0.231140 -0.669312 0.440063 1441494971 0.552185 -0.231140 -0.669312 0.440063 1441494971 0.552185 -0.231140 -0.669312 0.440063 1441494971 0.552185 -0.231140 -0.669312 0.440063 1441494971 0.552185 -0.231140 -0.669312 0.440063 1441494971 0.515930 -0.184998 -0.686462 0.477844 1441494971 0.515930 -0.184998 -0.686462 0.477844 1441494971 0.515930 -0.184998 -0.686462 0.477844 1441494971 0.515930 -0.184998 -0.686462 0.477844 1441494971 0.515930 -0.184998 -0.686462 0.477844 1441494971 0.515930 -0.184998 -0.686462 0.477844 1441494971 0.473877 -0.135437 -0.699890 0.516968 1441494971 0.473877 -0.135437 -0.699890 0.516968 1441494971 0.473877 -0.135437 -0.699890 0.516968 1441494971 0.473877 -0.135437 -0.699890 0.516968 1441494971 0.473877 -0.135437 -0.699890 0.516968 1441494971 0.473877 -0.135437 -0.699890 0.516968 1441494971 0.428040 -0.080505 -0.709961 0.553406 1441494971 0.428040 -0.080505 -0.709961 0.553406 1441494971 0.428040 -0.080505 -0.709961 0.553406 1441494971 0.428040 -0.080505 -0.709961 0.553406 1441494971 0.428040 -0.080505 -0.709961 0.553406 1441494971 0.379761 -0.022095 -0.715088 0.586426 1441494971 0.379761 -0.022095 -0.715088 0.586426 1441494971 0.379761 -0.022095 -0.715088 0.586426 1441494971 0.379761 -0.022095 -0.715088 0.586426 1441494971 0.379761 -0.022095 -0.715088 0.586426 1441494971 0.379761 -0.022095 -0.715088 0.586426 1441494971 0.379761 -0.022095 -0.715088 0.586426 1441494971 0.330505 0.034485 -0.716980 0.612854 1441494971 0.330505 0.034485 -0.716980 0.612854 1441494971 0.330505 0.034485 -0.716980 0.612854 1441494971 0.330505 0.034485 -0.716980 0.612854 1441494971 0.330505 0.034485 -0.716980 0.612854 1441494971 0.283081 0.088684 -0.714294 0.633850 1441494971 0.283081 0.088684 -0.714294 0.633850 1441494971 0.283081 0.088684 -0.714294 0.633850 1441494971 0.283081 0.088684 -0.714294 0.633850 1441494972 0.283081 0.088684 -0.714294 0.633850 1441494972 0.283081 0.088684 -0.714294 0.633850 1441494972 0.240417 0.138550 -0.709106 0.648193 1441494972 0.240417 0.138550 -0.709106 0.648193 1441494972 0.240417 0.138550 -0.709106 0.648193 1441494972 0.240417 0.138550 -0.709106 0.648193 1441494972 0.240417 0.138550 -0.709106 0.648193 1441494972 0.240417 0.138550 -0.709106 0.648193 1441494972 0.206543 0.182312 -0.698059 0.660889 1441494972 0.206543 0.182312 -0.698059 0.660889 1441494972 0.206543 0.182312 -0.698059 0.660889 1441494972 0.206543 0.182312 -0.698059 0.660889 1441494972 0.206543 0.182312 -0.698059 0.660889 1441494972 0.187744 0.213684 -0.680237 0.675537 1441494972 0.187744 0.213684 -0.680237 0.675537 1441494972 0.187744 0.213684 -0.680237 0.675537 1441494972 0.187744 0.213684 -0.680237 0.675537 1441494972 0.187744 0.213684 -0.680237 0.675537 1441494972 0.187744 0.213684 -0.680237 0.675537 1441494972 0.188110 0.228333 -0.666260 0.684509 1441494972 0.188110 0.228333 -0.666260 0.684509 1441494972 0.188110 0.228333 -0.666260 0.684509 1441494972 0.188110 0.228333 -0.666260 0.684509 1441494972 0.188110 0.228333 -0.666260 0.684509 1441494972 0.188110 0.228333 -0.666260 0.684509 1441494972 0.210571 0.223755 -0.667053 0.678650 1441494972 0.210571 0.223755 -0.667053 0.678650 1441494972 0.210571 0.223755 -0.667053 0.678650 1441494972 0.210571 0.223755 -0.667053 0.678650 1441494972 0.210571 0.223755 -0.667053 0.678650 1441494972 0.210571 0.223755 -0.667053 0.678650 1441494972 0.247314 0.200012 -0.676270 0.664429 1441494972 0.247314 0.200012 -0.676270 0.664429 1441494972 0.247314 0.200012 -0.676270 0.664429 1441494972 0.247314 0.200012 -0.676270 0.664429 1441494972 0.247314 0.200012 -0.676270 0.664429 1441494972 0.247314 0.200012 -0.676270 0.664429 1441494972 0.292542 0.161621 -0.686218 0.646057 1441494972 0.292542 0.161621 -0.686218 0.646057 1441494972 0.292542 0.161621 -0.686218 0.646057 1441494972 0.292542 0.161621 -0.686218 0.646057 1441494972 0.292542 0.161621 -0.686218 0.646057 1441494972 0.292542 0.161621 -0.686218 0.646057 1441494972 0.343140 0.113220 -0.691711 0.625305 1441494972 0.343140 0.113220 -0.691711 0.625305 1441494972 0.343140 0.113220 -0.691711 0.625305 1441494972 0.343140 0.113220 -0.691711 0.625305 1441494972 0.343140 0.113220 -0.691711 0.625305 1441494972 0.343140 0.113220 -0.691711 0.625305 1441494972 0.394653 0.057983 -0.693787 0.599609 1441494972 0.394653 0.057983 -0.693787 0.599609 1441494972 0.394653 0.057983 -0.693787 0.599609 1441494972 0.394653 0.057983 -0.693787 0.599609 1441494972 0.394653 0.057983 -0.693787 0.599609 1441494972 0.444763 -0.000549 -0.693726 0.566528 1441494972 0.444763 -0.000549 -0.693726 0.566528 1441494972 0.444763 -0.000549 -0.693726 0.566528 1441494972 0.444763 -0.000549 -0.693726 0.566528 1441494972 0.444763 -0.000549 -0.693726 0.566528 1441494972 0.491455 -0.057373 -0.689880 0.528442 1441494972 0.491455 -0.057373 -0.689880 0.528442 1441494972 0.491455 -0.057373 -0.689880 0.528442 1441494972 0.491455 -0.057373 -0.689880 0.528442 1441494972 0.491455 -0.057373 -0.689880 0.528442 1441494972 0.532776 -0.111938 -0.681702 0.488708 1441494972 0.532776 -0.111938 -0.681702 0.488708 1441494972 0.532776 -0.111938 -0.681702 0.488708 1441494972 0.532776 -0.111938 -0.681702 0.488708 1441494972 0.532776 -0.111938 -0.681702 0.488708 1441494972 0.532776 -0.111938 -0.681702 0.488708 1441494972 0.568604 -0.164307 -0.668945 0.449707 1441494972 
