# Supplementary material for: Quaternion-Based Gesture Recognition Using Wireless Wearable Motion Capture Sensors
Source: Sensors (Basel). 2016 Apr 28;16(5):605. doi: 10.3390/s16050605 (PMC4883296; doi:10.3390/s16050605)
Supplement: Supplementary file 1 [file sensors-16-00605-s001.zip › MultiSensorGestureData/P1/6. Sway/Training16.txt]

-0.757690 -0.041870 0.606262 -0.237976 1441494869 -0.757690 -0.041870 0.606262 -0.237976 1441494869 -0.757690 -0.041870 0.606262 -0.237976 1441494869 -0.737305 -0.082336 0.605896 -0.287231 1441494869 -0.737305 -0.082336 0.605896 -0.287231 1441494869 -0.737305 -0.082336 0.605896 -0.287231 1441494869 -0.737305 -0.082336 0.605896 -0.287231 1441494869 -0.737305 -0.082336 0.605896 -0.287231 1441494869 -0.737305 -0.082336 0.605896 -0.287231 1441494869 -0.708740 -0.130859 0.603638 -0.340942 1441494869 -0.708740 -0.130859 0.603638 -0.340942 1441494869 -0.708740 -0.130859 0.603638 -0.340942 1441494869 -0.708740 -0.130859 0.603638 -0.340942 1441494869 -0.708740 -0.130859 0.603638 -0.340942 1441494869 -0.708740 -0.130859 0.603638 -0.340942 1441494869 -0.673767 -0.181396 0.601013 -0.389832 1441494869 -0.673767 -0.181396 0.601013 -0.389832 1441494869 -0.673767 -0.181396 0.601013 -0.389832 1441494870 -0.673767 -0.181396 0.601013 -0.389832 1441494870 -0.673767 -0.181396 0.601013 -0.389832 1441494870 -0.673767 -0.181396 0.601013 -0.389832 1441494870 -0.636047 -0.229858 0.596985 -0.431580 1441494870 -0.636047 -0.229858 0.596985 -0.431580 1441494870 -0.636047 -0.229858 0.596985 -0.431580 1441494870 -0.636047 -0.229858 0.596985 -0.431580 1441494870 -0.636047 -0.229858 0.596985 -0.431580 1441494870 -0.636047 -0.229858 0.596985 -0.431580 1441494870 -0.601318 -0.273193 0.587219 -0.467957 1441494870 -0.601318 -0.273193 0.587219 -0.467957 1441494870 -0.601318 -0.273193 0.587219 -0.467957 1441494870 -0.601318 -0.273193 0.587219 -0.467957 1441494870 -0.570862 -0.310303 0.575195 -0.497009 1441494870 -0.570862 -0.310303 0.575195 -0.497009 1441494870 -0.570862 -0.310303 0.575195 -0.497009 1441494870 -0.570862 -0.310303 0.575195 -0.497009 1441494870 -0.570862 -0.310303 0.575195 -0.497009 1441494870 -0.570862 -0.310303 0.575195 -0.497009 1441494870 -0.570862 -0.310303 0.575195 -0.497009 1441494870 -0.570862 -0.310303 0.575195 -0.497009 1441494870 -0.550903 -0.333618 0.574463 -0.505249 1441494870 -0.550903 -0.333618 0.574463 -0.505249 1441494870 -0.550903 -0.333618 0.574463 -0.505249 1441494870 -0.550903 -0.333618 0.574463 -0.505249 1441494870 -0.550903 -0.333618 0.574463 -0.505249 1441494870 -0.550903 -0.333618 0.574463 -0.505249 1441494870 -0.546570 -0.342712 0.579285 -0.498291 1441494870 -0.546570 -0.342712 0.579285 -0.498291 1441494870 -0.546570 -0.342712 0.579285 -0.498291 1441494870 -0.546570 -0.342712 0.579285 -0.498291 1441494870 -0.546570 -0.342712 0.579285 -0.498291 1441494870 -0.546570 -0.342712 0.579285 -0.498291 1441494870 -0.556274 -0.340088 0.582825 -0.485046 1441494870 -0.556274 -0.340088 0.582825 -0.485046 1441494870 -0.556274 -0.340088 0.582825 -0.485046 1441494870 -0.556274 -0.340088 0.582825 -0.485046 1441494870 -0.556274 -0.340088 0.582825 -0.485046 1441494870 -0.556274 -0.340088 0.582825 -0.485046 1441494870 -0.577454 -0.322510 0.592957 -0.459351 1441494870 -0.577454 -0.322510 0.592957 -0.459351 1441494870 -0.577454 -0.322510 0.592957 -0.459351 1441494870 -0.577454 -0.322510 0.592957 -0.459351 1441494870 -0.577454 -0.322510 0.592957 -0.459351 1441494870 -0.577454 -0.322510 0.592957 -0.459351 1441494870 -0.605469 -0.292297 0.606689 -0.424194 1441494870 -0.605469 -0.292297 0.606689 -0.424194 1441494870 -0.605469 -0.292297 0.606689 -0.424194 1441494870 -0.605469 -0.292297 0.606689 -0.424194 1441494870 -0.605469 -0.292297 0.606689 -0.424194 1441494870 -0.605469 -0.292297 0.606689 -0.424194 1441494870 -0.636597 -0.253113 0.620850 -0.381165 1441494870 -0.636597 -0.253113 0.620850 -0.381165 1441494870 -0.636597 -0.253113 0.620850 -0.381165 1441494870 -0.636597 -0.253113 0.620850 -0.381165 1441494870 -0.636597 -0.253113 0.620850 -0.381165 1441494870 -0.636597 -0.253113 0.620850 -0.381165 1441494870 -0.668396 -0.206116 0.633606 -0.330750 1441494870 -0.668396 -0.206116 0.633606 -0.330750 1441494870 -0.668396 -0.206116 0.633606 -0.330750 1441494870 -0.668396 -0.206116 0.633606 -0.330750 1441494870 -0.668396 -0.206116 0.633606 -0.330750 1441494870 -0.668396 -0.206116 0.633606 -0.330750 1441494870 -0.698853 -0.151733 0.642334 -0.275757 1441494870 -0.698853 -0.151733 0.642334 -0.275757 1441494870 -0.698853 -0.151733 0.642334 -0.275757 1441494870 -0.698853 -0.151733 0.642334 -0.275757 1441494870 -0.698853 -0.151733 0.642334 -0.275757 1441494870 -0.698853 -0.151733 0.642334 -0.275757 1441494870 -0.727173 -0.089966 0.646362 -0.212891 1441494870 -0.727173 -0.089966 0.646362 -0.212891 1441494870 -0.727173 -0.089966 0.646362 -0.212891 1441494870 -0.727173 -0.089966 0.646362 -0.212891 1441494870 -0.727173 -0.089966 0.646362 -0.212891 1441494870 -0.727173 -0.089966 0.646362 -0.212891 1441494870 -0.749146 -0.025085 0.646179 -0.143433 1441494870 -0.749146 -0.025085 0.646179 -0.143433 1441494870 -0.749146 -0.025085 0.646179 -0.143433 1441494870 -0.749146 -0.025085 0.646179 -0.143433 1441494870 -0.749146 -0.025085 0.646179 -0.143433 1441494870 -0.749146 -0.025085 0.646179 -0.143433 1441494870 -0.762939 0.038086 0.641174 -0.073181 1441494870 -0.762939 0.038086 0.641174 -0.073181 1441494870 -0.762939 0.038086 0.641174 -0.073181 1441494870 -0.762939 0.038086 0.641174 -0.073181 1441494870 -0.762939 0.038086 0.641174 -0.073181 1441494870 -0.762939 0.038086 0.641174 -0.073181 1441494870 -0.771729 0.097473 0.628418 -0.004822 1441494870 -0.771729 0.097473 0.628418 -0.004822 1441494870 -0.771729 0.097473 0.628418 -0.004822 1441494870 -0.771729 0.097473 0.628418 -0.004822 1441494870 -0.771729 0.097473 0.628418 -0.004822 1441494870 -0.771729 0.097473 0.628418 -0.004822 1441494870 -0.783936 0.137085 0.603638 0.047607 1441494870 -0.783936 0.137085 0.603638 0.047607 1441494870 -0.783936 0.137085 0.603638 0.047607 1441494870 -0.783936 0.137085 0.603638 0.047607 1441494870 -0.783936 0.137085 0.603638 0.047607 1441494870 -0.783936 0.137085 0.603638 0.047607 1441494870 -0.784790 0.183594 0.582458 0.105652 1441494870 -0.784790 0.183594 0.582458 0.105652 1441494870 -0.784790 0.183594 0.582458 0.105652 1441494870 -0.784790 0.183594 0.582458 0.105652 1441494870 -0.784790 0.183594 0.582458 0.105652 1441494870 -0.784790 0.183594 0.582458 0.105652 1441494870 -0.780640 0.231140 0.557434 0.162476 1441494870 -0.780640 0.231140 0.557434 0.162476 1441494870 -0.780640 0.231140 0.557434 0.162476 1441494871 -0.780640 0.231140 0.557434 0.162476 1441494871 -0.776184 0.263489 0.537048 0.199219 1441494871 -0.776184 0.263489 0.537048 0.199219 1441494871 -0.776184 0.263489 0.537048 0.199219 1441494871 -0.776184 0.263489 0.537048 0.199219 1441494871 -0.776184 0.263489 0.537048 0.199219 1441494871 -0.776184 0.263489 0.537048 0.199219 1441494871 -0.776245 0.274780 0.526184 0.212219 1441494871 -0.776245 0.274780 0.526184 0.212219 1441494871 -0.776245 0.274780 0.526184 0.212219 1441494871 -0.776245 0.274780 0.526184 0.212219 1441494871 -0.776245 0.274780 0.526184 0.212219 1441494871 -0.776245 0.274780 0.526184 0.212219 1441494871 -0.779968 0.275391 0.522522 0.206909 1441494871 -0.779968 0.275391 0.522522 0.206909 1441494871 -0.779968 0.275391 0.522522 0.206909 1441494871 -0.779968 0.275391 0.522522 0.206909 1441494871 -0.779968 0.275391 0.522522 0.206909 1441494871 -0.779968 0.275391 0.522522 0.206909 1441494871 -0.779968 0.275391 0.522522 0.206909 1441494871 -0.779968 0.275391 0.522522 0.206909 1441494871 -0.787415 0.259705 0.529846 0.178101 1441494871 -0.787415 0.259705 0.529846 0.178101 1441494871 -0.787415 0.259705 0.529846 0.178101 1441494871 -0.787415 0.259705 0.529846 0.178101 1441494871 -0.795532 0.231140 0.544800 0.130005 1441494871 -0.795532 0.231140 0.544800 0.130005 1441494871 -0.795532 0.231140 0.544800 0.130005 1441494871 -0.795532 0.231140 0.544800 0.130005 1441494871 -0.795532 0.231140 0.544800 0.130005 1441494871 -0.795532 0.231140 0.544800 0.130005 1441494871 -0.795532 0.231140 0.544800 0.130005 1441494871 -0.795532 0.231140 0.544800 0.130005 1441494871 -0.801086 0.190796 0.563477 0.066223 1441494871 -0.801086 0.190796 0.563477 0.066223 1441494871 -0.801086 0.190796 0.563477 0.066223 1441494871 -0.801086 0.190796 0.563477 0.066223 1441494871 -0.801270 0.138611 0.581970 -0.010071 1441494871 -0.801270 0.138611 0.581970 -0.010071 1441494871 -0.801270 0.138611 0.581970 -0.010071 1441494871 -0.801270 0.138611 0.581970 -0.010071 1441494871 -0.801270 0.138611 0.581970 -0.010071 1441494871 -0.801270 0.138611 0.581970 -0.010071 1441494871 -0.793579 0.080994 0.596130 -0.091003 1441494871 -0.793579 0.080994 0.596130 -0.091003 1441494871 -0.793579 0.080994 0.596130 -0.091003 1441494871 -0.793579 0.080994 0.596130 -0.091003 1441494871 -0.793579 0.080994 0.596130 -0.091003 1441494871 -0.793579 0.080994 0.596130 -0.091003 1441494871 -0.777100 0.019897 0.604736 -0.173279 1441494871 -0.777100 0.019897 0.604736 -0.173279 1441494871 -0.777100 0.019897 0.604736 -0.173279 1441494871 -0.777100 0.019897 0.604736 -0.173279 1441494871 -0.777100 0.019897 0.604736 -0.173279 1441494871 -0.777100 0.019897 0.604736 -0.173279 1441494871 -0.750183 -0.044800 0.609009 -0.253662 1441494871 -0.750183 -0.044800 0.609009 -0.253662 1441494871 -0.750183 -0.044800 0.609009 -0.253662 1441494871 -0.750183 -0.044800 0.609009 -0.253662 1441494871 -0.750183 -0.044800 0.609009 -0.253662 1441494871 -0.750183 -0.044800 0.609009 -0.253662 1441494871 -0.714844 -0.107300 0.609863 -0.325073 1441494871 -0.714844 -0.107300 0.609863 -0.325073 1441494871 -0.714844 -0.107300 0.609863 -0.325073 1441494871 -0.714844 -0.107300 0.609863 -0.325073 1441494871 -0.714844 -0.107300 0.609863 -0.325073 1441494871 -0.714844 -0.107300 0.609863 -0.325073 1441494871 -0.675049 -0.167542 0.604370 -0.388611 1441494871 -0.675049 -0.167542 0.604370 -0.388611 1441494871 -0.675049 -0.167542 0.604370 -0.388611 1441494871 -0.675049 -0.167542 0.604370 -0.388611 1441494871 -0.675049 -0.167542 0.604370 -0.388611 1441494871 -0.675049 -0.167542 0.604370 -0.388611 1441494871 -0.635742 -0.223145 0.592407 -0.441711 1441494871 -0.635742 -0.223145 0.592407 -0.441711 1441494871 -0.635742 -0.223145 0.592407 -0.441711 1441494871 -0.635742 -0.223145 0.592407 -0.441711 1441494871 -0.635742 -0.223145 0.592407 -0.441711 1441494871 -0.635742 -0.223145 0.592407 -0.441711 1441494871 -0.603882 -0.265564 0.582031 -0.475525 1441494871 -0.603882 -0.265564 0.582031 -0.475525 1441494871 -0.603882 -0.265564 0.582031 -0.475525 1441494871 -0.603882 -0.265564 0.582031 -0.475525 1441494871 -0.603882 -0.265564 0.582031 -0.475525 1441494871 -0.603882 -0.265564 0.582031 -0.475525 1441494871 -0.584045 -0.286560 0.590210 -0.477966 1441494871 -0.584045 -0.286560 0.590210 -0.477966 1441494871 -0.584045 -0.286560 0.590210 -0.477966 1441494871 -0.584045 -0.286560 0.590210 -0.477966 1441494871 -0.584045 -0.286560 0.590210 -0.477966 1441494871 -0.584045 -0.286560 0.590210 -0.477966 1441494871 -0.579468 -0.295044 0.591553 -0.476746 1441494871 -0.579468 -0.295044 0.591553 -0.476746 1441494871 -0.579468 -0.295044 0.591553 -0.476746 1441494871 -0.579468 -0.295044 0.591553 -0.476746 1441494871 -0.579468 -0.295044 0.591553 -0.476746 1441494871 -0.579468 -0.295044 0.591553 -0.476746 1441494871 -0.588257 -0.290161 0.596436 -0.462646 1441494871 -0.588257 -0.290161 0.596436 -0.462646 1441494871 -0.588257 -0.290161 0.596436 -0.462646 1441494871 -0.588257 -0.290161 0.596436 -0.462646 1441494871 -0.588257 -0.290161 0.596436 -0.462646 1441494871 -0.588257 -0.290161 0.596436 -0.462646 1441494871 -0.609924 -0.268799 0.606934 -0.432922 1441494871 -0.609924 -0.268799 0.606934 -0.432922 1441494871 -0.609924 -0.268799 0.606934 -0.432922 1441494872 -0.609924 -0.268799 0.606934 -0.432922 1441494872 -0.609924 -0.268799 0.606934 -0.432922 1441494872 -0.609924 -0.268799 0.606934 -0.432922 1441494872 -0.639404 -0.232849 0.618713 -0.392700 1441494872 -0.639404 -0.232849 0.618713 -0.392700 1441494872 -0.639404 -0.232849 0.618713 -0.392700 1441494872 -0.639404 -0.232849 0.618713 -0.392700 1441494872 -0.639404 -0.232849 0.618713 -0.392700 1441494872 -0.639404 -0.232849 0.618713 -0.392700 1441494872 -0.671326 -0.187683 0.629333 -0.343567 1441494872 -0.671326 -0.187683 0.629333 -0.343567 1441494872 -0.671326 -0.187683 0.629333 -0.343567 1441494872 -0.671326 -0.187683 0.629333 -0.343567 1441494872 -0.671326 -0.187683 0.629333 -0.343567 1441494872 -0.671326 -0.187683 0.629333 -0.343567 1441494872 -0.702759 -0.137573 0.638733 -0.281555 1441494872 -0.702759 -0.137573 0.638733 -0.281555 1441494872 -0.702759 -0.137573 0.638733 -0.281555 1441494872 -0.702759 -0.137573 0.638733 -0.281555 1441494872 -0.702759 -0.137573 0.638733 -0.281555 1441494872 -0.702759 -0.137573 0.638733 -0.281555 1441494872 -0.730774 -0.079712 0.645264 -0.208069 1441494872 -0.730774 -0.079712 0.645264 -0.208069 1441494872 -0.730774 -0.079712 0.645264 -0.208069 1441494872 -0.730774 -0.079712 0.645264 -0.208069 1441494872 -0.730774 -0.079712 0.645264 -0.208069 1441494872 -0.730774 -0.079712 0.645264 -0.208069 1441494872 -0.753113 -0.012573 0.645386 -0.127197 1441494872 -0.753113 -0.012573 0.645386 -0.127197 1441494872 -0.753113 -0.012573 0.645386 -0.127197 1441494872 -0.753113 -0.012573 0.645386 -0.127197 1441494872 -0.753113 -0.012573 0.645386 -0.127197 1441494872 -0.753113 -0.012573 0.645386 -0.127197 1441494872 -0.766174 0.062744 0.638306 -0.040649 1441494872 -0.766174 0.062744 0.638306 -0.040649 1441494872 -0.766174 0.062744 0.638306 -0.040649 1441494872 -0.766174 0.062744 0.638306 -0.040649 1441494872 -0.766174 0.062744 0.638306 -0.040649 1441494872 -0.766174 0.062744 0.638306 -0.040649 1441494872 -0.769653 0.137390 0.622070 0.042297 1441494872 -0.769653 0.137390 0.622070 0.042297 1441494872 -0.769653 0.137390 0.622070 0.042297 1441494872 -0.769653 0.137390 0.622070 0.042297 1441494872 -0.769653 0.137390 0.622070 0.042297 1441494872 -0.769653 0.137390 0.622070 0.042297 1441494872 -0.772339 0.195496 0.593628 0.113647 1441494872 -0.772339 0.195496 0.593628 0.113647 1441494872 -0.772339 0.195496 0.593628 0.113647 1441494872 -0.772339 0.195496 0.593628 0.113647 1441494872 -0.778381 0.227783 0.560181 0.168457 1441494872 -0.778381 0.227783 0.560181 0.168457 1441494872 -0.778381 0.227783 0.560181 0.168457 1441494872 -0.778381 0.227783 0.560181 0.168457 1441494872 -0.778381 0.227783 0.560181 0.168457 1441494872 -0.778381 0.227783 0.560181 0.168457 1441494872 -0.771912 0.268616 0.531677 0.222229 1441494872 -0.771912 0.268616 0.531677 0.222229 1441494872 -0.771912 0.268616 0.531677 0.222229 1441494872 -0.771912 0.268616 0.531677 0.222229 1441494872 -0.771912 0.268616 0.531677 0.222229 1441494872 -0.771912 0.268616 0.531677 0.222229 1441494872 -0.764648 0.294922 0.514343 0.252441 1441494872 -0.764648 0.294922 0.514343 0.252441 1441494872 -0.764648 0.294922 0.514343 0.252441 1441494872 -0.764648 0.294922 0.514343 0.252441 1441494872 -0.764648 0.294922 0.514343 0.252441 1441494872 -0.764648 0.294922 0.514343 0.252441 1441494872 -0.765869 0.297363 0.510986 0.252686 1441494872 -0.765869 0.297363 0.510986 0.252686 1441494872 -0.765869 0.297363 0.510986 0.252686 1441494872 -0.765869 0.297363 0.510986 0.252686 1441494872 -0.765869 0.297363 0.510986 0.252686 1441494872 -0.765869 0.297363 0.510986 0.252686 1441494872 -0.774475 0.285400 0.515930 0.229248 1441494872 -0.774475 0.285400 0.515930 0.229248 1441494872 -0.774475 0.285400 0.515930 0.229248 1441494872 -0.774475 0.285400 0.515930 0.229248 1441494872 -0.774475 0.285400 0.515930 0.229248 1441494872 -0.774475 0.285400 0.515930 0.229248 1441494872 -0.785706 0.260315 0.528992 0.187256 1441494872 -0.785706 0.260315 0.528992 0.187256 1441494872 -0.785706 0.260315 0.528992 0.187256 1441494872 -0.785706 0.260315 0.528992 0.187256 1441494872 -0.785706 0.260315 0.528992 0.187256 1441494872 -0.785706 0.260315 0.528992 0.187256 1441494872 -0.794922 0.228760 0.546448 0.130981 1441494872 -0.794922 0.228760 0.546448 0.130981 1441494872 -0.794922 0.228760 0.546448 0.130981 1441494872 -0.794922 0.228760 0.546448 0.130981 1441494872 -0.801208 0.185669 0.565857 0.058472 1441494872 -0.801208 0.185669 0.565857 0.058472 1441494872 -0.801208 0.185669 0.565857 0.058472 1441494872 -0.801208 0.185669 0.565857 0.058472 1441494872 -0.801208 0.185669 0.565857 0.058472 1441494872 -0.801208 0.185669 0.565857 0.058472 1441494872 -0.802307 0.131897 0.581482 -0.029114 1441494872 -0.802307 0.131897 0.581482 -0.029114 1441494872 -0.802307 0.131897 0.581482 -0.029114 1441494872 -0.802307 0.131897 0.581482 -0.029114 1441494872 -0.802307 0.131897 0.581482 -0.029114 1441494872 -0.802307 0.131897 0.581482 -0.029114 1441494872 -0.792236 0.061279 0.592651 -0.131714 1441494872 -0.792236 0.061279 0.592651 -0.131714 1441494872 -0.792236 0.061279 0.592651 -0.131714 1441494872 -0.792236 0.061279 0.592651 -0.131714 1441494872 -0.768005 -0.013550 0.597473 -0.230225 1441494873 -0.768005 -0.013550 0.597473 -0.230225 1441494873 -0.768005 -0.013550 0.597473 -0.230225 1441494873 -0.768005 -0.013550 0.597473 -0.230225 1441494873 -0.768005 -0.013550 0.597473 -0.230225 1441494873 -0.768005 -0.013550 0.597473 -0.230225 1441494873 -0.732910 -0.083618 0.597534 -0.314270 1441494873 -0.732910 -0.083618 0.597534 -0.314270 1441494873 -0.732910 -0.083618 0.597534 -0.314270 1441494873 -0.732910 -0.083618 0.597534 -0.314270 1441494873 -0.732910 -0.083618 0.597534 -0.314270 1441494873 -0.732910 -0.083618 0.597534 -0.314270 1441494873 -0.692383 -0.151367 0.591675 -0.384216 1441494873 -0.692383 -0.151367 0.591675 -0.384216 1441494873 -0.692383 -0.151367 0.591675 -0.384216 1441494873 -0.692383 -0.151367 0.591675 -0.384216 1441494873 -0.692383 -0.151367 0.591675 -0.384216 1441494873 -0.692383 -0.151367 0.591675 -0.384216 1441494873 -0.652954 -0.209290 0.579346 -0.440735 1441494873 -0.652954 -0.209290 0.579346 -0.440735 1441494873 -0.652954 -0.209290 0.579346 -0.440735 1441494873 -0.652954 -0.209290 0.579346 -0.440735 1441494873 -0.652954 -0.209290 0.579346 -0.440735 1441494873 -0.652954 -0.209290 0.579346 -0.440735 1441494873 -0.652954 -0.209290 0.579346 -0.440735 1441494873 -0.652954 -0.209290 0.579346 -0.440735 1441494873 -0.619690 -0.251404 0.567200 -0.480713 1441494873 -0.619690 -0.251404 0.567200 -0.480713 1441494873 -0.619690 -0.251404 0.567200 -0.480713 1441494873 -0.619690 -0.251404 0.567200 -0.480713 1441494873 -0.619690 -0.251404 0.567200 -0.480713 1441494873 -0.619690 -0.251404 0.567200 -0.480713 1441494873 -0.596008 -0.279968 0.558838 -0.504211 1441494873 -0.596008 -0.279968 0.558838 -0.504211 1441494873 -0.596008 -0.279968 0.558838 -0.504211 1441494873 -0.596008 -0.279968 0.558838 -0.504211 1441494873 -0.596008 -0.279968 0.558838 -0.504211 1441494873 -0.596008 -0.279968 0.558838 -0.504211 1441494873 -0.582458 -0.299438 0.554199 -0.513794 1441494873 -0.582458 -0.299438 0.554199 -0.513794 1441494873 -0.582458 -0.299438 0.554199 -0.513794 1441494873 -0.582458 -0.299438 0.554199 -0.513794 1441494873 -0.582458 -0.299438 0.554199 -0.513794 1441494873 -0.582458 -0.299438 0.554199 -0.513794 1441494873 -0.585266 -0.298157 0.571899 -0.491455 1441494873 -0.585266 -0.298157 0.571899 -0.491455 1441494873 -0.585266 -0.298157 0.571899 -0.491455 1441494873 -0.585266 -0.298157 0.571899 -0.491455 1441494873 -0.585266 -0.298157 0.571899 -0.491455 1441494873 -0.585266 -0.298157 0.571899 -0.491455 1441494873 -0.602661 -0.285461 0.586182 -0.460144 1441494873 -0.602661 -0.285461 0.586182 -0.460144 1441494873 -0.602661 -0.285461 0.586182 -0.460144 1441494873 -0.602661 -0.285461 0.586182 -0.460144 1441494873 -0.631104 -0.252747 0.603333 -0.416870 1441494873 -0.631104 -0.252747 0.603333 -0.416870 1441494873 -0.631104 -0.252747 0.603333 -0.416870 1441494873 -0.631104 -0.252747 0.603333 -0.416870 1441494873 -0.631104 -0.252747 0.603333 -0.416870 1441494873 -0.631104 -0.252747 0.603333 -0.416870 1441494873 -0.663269 -0.206482 0.620361 -0.364258 1441494873 -0.663269 -0.206482 0.620361 -0.364258 1441494873 -0.663269 -0.206482 0.620361 -0.364258 1441494873 -0.663269 -0.206482 0.620361 -0.364258 1441494873 -0.695679 -0.150024 0.634460 -0.301697 1441494873 -0.695679 -0.150024 0.634460 -0.301697 1441494873 -0.695679 -0.150024 0.634460 -0.301697 1441494873 -0.695679 -0.150024 0.634460 -0.301697 1441494873 -0.695679 -0.150024 0.634460 -0.301697 1441494873 -0.695679 -0.150024 0.634460 -0.301697 1441494873 -0.725586 -0.085815 0.643677 -0.227722 1441494873 -0.725586 -0.085815 0.643677 -0.227722 1441494873 -0.725586 -0.085815 0.643677 -0.227722 1441494873 -0.725586 -0.085815 0.643677 -0.227722 1441494873 -0.725586 -0.085815 0.643677 -0.227722 1441494873 -0.725586 -0.085815 0.643677 -0.227722 1441494873 -0.725586 -0.085815 0.643677 -0.227722 1441494873 -0.725586 -0.085815 0.643677 -0.227722 1441494873 -0.749084 -0.017944 0.645142 -0.149658 1441494873 -0.749084 -0.017944 0.645142 -0.149658 1441494873 -0.749084 -0.017944 0.645142 -0.149658 1441494873 -0.749084 -0.017944 0.645142 -0.149658 1441494873 -0.749084 -0.017944 0.645142 -0.149658 1441494873 -0.749084 -0.017944 0.645142 -0.149658 1441494873 -0.763977 0.050293 0.639465 -0.069458 1441494873 -0.763977 0.050293 0.639465 -0.069458 1441494873 -0.763977 0.050293 0.639465 -0.069458 1441494873 -0.763977 0.050293 0.639465 -0.069458 1441494873 -0.763977 0.050293 0.639465 -0.069458 1441494873 -0.763977 0.050293 0.639465 -0.069458 1441494873 -0.770508 0.117493 0.626404 0.011292 1441494873 -0.770508 0.117493 0.626404 0.011292 1441494873 -0.770508 0.117493 0.626404 0.011292 1441494873 -0.770508 0.117493 0.626404 0.011292 1441494873 -0.777344 0.166443 0.601563 0.078491 1441494873 -0.777344 0.166443 0.601563 0.078491 1441494873 -0.777344 0.166443 0.601563 0.078491 1441494873 -0.777344 0.166443 0.601563 0.078491 1441494873 -0.777344 0.166443 0.601563 0.078491 1441494873 -0.777344 0.166443 0.601563 0.078491 1441494873 -0.777344 0.166443 0.601563 0.078491 1441494873 -0.777344 0.166443 0.601563 0.078491 1441494873 -0.771667 0.222534 0.577637 0.146301 1441494873 -0.771667 0.222534 0.577637 0.146301 1441494873 -0.771667 0.222534 0.577637 0.146301 1441494873 -0.771667 0.222534 0.577637 0.146301 1441494873 -0.771667 0.222534 0.577637 0.146301 1441494873 -0.771667 0.222534 0.577637 0.146301 1441494873 -0.762207 0.269287 0.552368 0.203430 1441494874 -0.762207 0.269287 0.552368 0.203430 1441494874 -0.762207 0.269287 0.552368 0.203430 1441494874 -0.762207 0.269287 0.552368 0.203430 1441494874 -0.762207 0.269287 0.552368 0.203430 1441494874 -0.762207 0.269287 0.552368 0.203430 1441494874 -0.751953 0.306885 0.528503 0.247131 1441494874 -0.751953 0.306885 0.528503 0.247131 1441494874 -0.751953 0.306885 0.528503 0.247131 1441494874 -0.751953 0.306885 0.528503 0.247131 1441494874 -0.751953 0.306885 0.528503 0.247131 1441494874 -0.751953 0.306885 0.528503 0.247131 1441494874 -0.748108 0.326843 0.512390 0.266296 1441494874 -0.748108 0.326843 0.512390 0.266296 1441494874 -0.748108 0.326843 0.512390 0.266296 1441494874 -0.748108 0.326843 0.512390 0.266296 1441494874 -0.748108 0.326843 0.512390 0.266296 1441494874 -0.748108 0.326843 0.512390 0.266296 1441494874 -0.750488 0.329956 0.506897 0.266235 1441494874 -0.750488 0.329956 0.506897 0.266235 1441494874 -0.750488 0.329956 0.506897 0.266235 1441494874 -0.750488 0.329956 0.506897 0.266235 1441494874 -0.750488 0.329956 0.506897 0.266235 1441494874 -0.750488 0.329956 0.506897 0.266235 1441494874 -0.758057 0.324158 0.508667 0.248047 1441494874 -0.758057 0.324158 0.508667 0.248047 1441494874 -0.758057 0.324158 0.508667 0.248047 1441494874 -0.758057 0.324158 0.508667 0.248047 1441494874 -0.758057 0.324158 0.508667 0.248047 1441494874 -0.758057 0.324158 0.508667 0.248047 1441494874 -0.773254 0.299744 0.519165 0.206665 1441494874 -0.773254 0.299744 0.519165 0.206665 1441494874 -0.773254 0.299744 0.519165 0.206665 1441494874 -0.773254 0.299744 0.519165 0.206665 1441494874 -0.773254 0.299744 0.519165 0.206665 1441494874 -0.773254 0.299744 0.519165 0.206665 1441494874 -0.788574 0.261414 0.536377 0.148804 1441494874 -0.788574 0.261414 0.536377 0.148804 1441494874 -0.788574 0.261414 0.536377 0.148804 1441494874 -0.788574 0.261414 0.536377 0.148804 1441494874 -0.788574 0.261414 0.536377 0.148804 1441494874 -0.788574 0.261414 0.536377 0.148804 1441494874 -0.799072 0.212341 0.557068 0.078186 1441494874 -0.799072 0.212341 0.557068 0.078186 1441494874 -0.799072 0.212341 0.557068 0.078186 1441494874 -0.799072 0.212341 0.557068 0.078186 1441494874 -0.799072 0.212341 0.557068 0.078186 1441494874 -0.799072 0.212341 0.557068 0.078186 1441494874 -0.799072 0.212341 0.557068 0.078186 1441494874 -0.799072 0.212341 0.557068 0.078186 1441494874 -0.801941 0.156250 0.576599 -0.000427 1441494874 -0.801941 0.156250 0.576599 -0.000427 1441494874 -0.801941 0.156250 0.576599 -0.000427 1441494874 -0.801941 0.156250 0.576599 -0.000427 1441494874 -0.801941 0.156250 0.576599 -0.000427 1441494874 -0.801941 0.156250 0.576599 -0.000427 1441494874 -0.795898 0.097046 0.592041 -0.081543 1441494874 -0.795898 0.097046 0.592041 -0.081543 1441494874 -0.795898 0.097046 0.592041 -0.081543 1441494874 -0.795898 0.097046 0.592041 -0.081543 1441494874 -0.795898 0.097046 0.592041 -0.081543 1441494874 -0.795898 0.097046 0.592041 -0.081543 1441494874 -0.781006 0.038391 0.602539 -0.159973 1441494874 -0.781006 0.038391 0.602539 -0.159973 1441494874 -0.781006 0.038391 0.602539 -0.159973 1441494874 -0.781006 0.038391 0.602539 -0.159973 1441494874 -0.781006 0.038391 0.602539 -0.159973 1441494874 -0.781006 0.038391 0.602539 -0.159973 1441494874 -0.758179 -0.022583 0.607422 -0.236023 1441494874 -0.758179 -0.022583 0.607422 -0.236023 1441494874 -0.758179 -0.022583 0.607422 -0.236023 1441494874 -0.758179 -0.022583 0.607422 -0.236023 1441494874 -0.758179 -0.022583 0.607422 -0.236023 1441494874 -0.758179 -0.022583 0.607422 -0.236023 1441494874 -0.729980 -0.082886 0.605713 -0.305603 1441494874 -0.729980 -0.082886 0.605713 -0.305603 1441494874 -0.729980 -0.082886 0.605713 -0.305603 1441494874 -0.729980 -0.082886 0.605713 -0.305603 1441494874 -0.729980 -0.082886 0.605713 -0.305603 1441494874 -0.729980 -0.082886 0.605713 -0.305603 1441494874 -0.697937 -0.143005 0.598389 -0.366638 1441494874 -0.697937 -0.143005 0.598389 -0.366638 1441494874 -0.697937 -0.143005 0.598389 -0.366638 1441494874 -0.697937 -0.143005 0.598389 -0.366638 1441494874 -0.697937 -0.143005 0.598389 -0.366638 1441494874 -0.697937 -0.143005 0.598389 -0.366638 1441494874 -0.667542 -0.197510 0.587036 -0.413269 1441494874 -0.667542 -0.197510 0.587036 -0.413269 1441494874 -0.667542 -0.197510 0.587036 -0.413269 1441494874 -0.667542 -0.197510 0.587036 -0.413269 1441494874 -0.667542 -0.197510 0.587036 -0.413269 1441494874 -0.667542 -0.197510 0.587036 -0.413269 1441494874 -0.646790 -0.227173 0.586914 -0.430908 1441494874 -0.646790 -0.227173 0.586914 -0.430908 1441494874 -0.646790 -0.227173 0.586914 -0.430908 1441494874 -0.646790 -0.227173 0.586914 -0.430908 1441494874 -0.646790 -0.227173 0.586914 -0.430908 1441494874 -0.646790 -0.227173 0.586914 -0.430908 1441494874 -0.638123 -0.243286 0.587708 -0.433838 1441494874 -0.638123 -0.243286 0.587708 -0.433838 1441494874 -0.638123 -0.243286 0.587708 -0.433838 1441494874 -0.638123 -0.243286 0.587708 -0.433838 1441494874 -0.638123 -0.243286 0.587708 -0.433838 1441494874 -0.638123 -0.243286 0.587708 -0.433838 1441494874 -0.642883 -0.244629 0.590271 -0.422485 1441494874 -0.642883 -0.244629 0.590271 -0.422485 1441494874 -0.642883 -0.244629 0.590271 -0.422485 1441494874 -0.642883 -0.244629 0.590271 -0.422485 1441494874 -0.642883 -0.244629 0.590271 -0.422485 1441494874 -0.642883 -0.244629 0.590271 -0.422485 1441494874 -0.655334 -0.232422 0.598450 -0.397949 1441494874 -0.655334 -0.232422 0.598450 -0.397949 1441494874 -0.655334 -0.232422 0.598450 -0.397949 1441494875 -0.655334 -0.232422 0.598450 -0.397949 1441494875 -0.655334 -0.232422 0.598450 -0.397949 1441494875 -0.655334 -0.232422 0.598450 -0.397949 1441494875 -0.675354 -0.207214 0.609131 -0.360535 1441494875 -0.675354 -0.207214 0.609131 -0.360535 1441494875 -0.675354 -0.207214 0.609131 -0.360535 1441494875 -0.675354 -0.207214 0.609131 -0.360535 1441494875 -0.675354 -0.207214 0.609131 -0.360535 1441494875 -0.675354 -0.207214 0.609131 -0.360535 1441494875 -0.699341 -0.167664 0.622375 -0.309021 1441494875 -0.699341 -0.167664 0.622375 -0.309021 1441494875 -0.699341 -0.167664 0.622375 -0.309021 1441494875 -0.699341 -0.167664 0.622375 -0.309021 1441494875 -0.699341 -0.167664 0.622375 -0.309021 1441494875 -0.699341 -0.167664 0.622375 -0.309021 1441494875 -0.723938 -0.118774 0.633728 -0.245422 1441494875 -0.723938 -0.118774 0.633728 -0.245422 1441494875 -0.723938 -0.118774 0.633728 -0.245422 1441494875 -0.723938 -0.118774 0.633728 -0.245422 1441494875 -0.723938 -0.118774 0.633728 -0.245422 1441494875 -0.723938 -0.118774 0.633728 -0.245422 1441494875 -0.723938 -0.118774 0.633728 -0.245422 1441494875 -0.723938 -0.118774 0.633728 -0.245422 1441494875 -0.746582 -0.057495 0.641113 -0.168274 1441494875 -0.746582 -0.057495 0.641113 -0.168274 1441494875 -0.746582 -0.057495 0.641113 -0.168274 1441494875 -0.746582 -0.057495 0.641113 -0.168274 1441494875 -0.746582 -0.057495 0.641113 -0.168274 1441494875 -0.746582 -0.057495 0.641113 -0.168274 1441494875 -0.763550 0.010132 0.640015 -0.085083 1441494875 -0.763550 0.010132 0.640015 -0.085083 1441494875 -0.763550 0.010132 0.640015 -0.085083 1441494875 -0.763550 0.010132 0.640015 -0.085083 1441494875 -0.763550 0.010132 0.640015 -0.085083 1441494875 -0.763550 0.010132 0.640015 -0.085083 1441494875 -0.770264 0.077942 0.632996 -0.000610 1441494875 -0.770264 0.077942 0.632996 -0.000610 1441494875 -0.770264 0.077942 0.632996 -0.000610 1441494875 -0.770264 0.077942 0.632996 -0.000610 1441494875 -0.770264 0.077942 0.632996 -0.000610 1441494875 -0.770264 0.077942 0.632996 -0.000610 1441494875 -0.768250 0.147034 0.617493 0.083252 1441494875 -0.768250 0.147034 0.617493 0.083252 1441494875 -0.768250 0.147034 0.617493 0.083252 1441494875 -0.768250 0.147034 0.617493 0.083252 1441494875 -0.768250 0.147034 0.617493 0.083252 1441494875 -0.768250 0.147034 0.617493 0.083252 1441494875 -0.764832 0.205627 0.589783 0.157715 1441494875 -0.764832 0.205627 0.589783 0.157715 1441494875 -0.764832 0.205627 0.589783 0.157715 1441494875 -0.764832 0.205627 0.589783 0.157715 1441494875 -0.764832 0.205627 0.589783 0.157715 1441494875 -0.764832 0.205627 0.589783 0.157715 1441494875 -0.758301 0.257996 0.553955 0.226929 1441494875 -0.758301 0.257996 0.553955 0.226929 1441494875 -0.758301 0.257996 0.553955 0.226929 1441494875 -0.758301 0.257996 0.553955 0.226929 1441494875 -0.745850 0.303101 0.523376 0.279053 1441494875 -0.745850 0.303101 0.523376 0.279053 1441494875 -0.745850 0.303101 0.523376 0.279053 1441494875 -0.745850 0.303101 0.523376 0.279053 1441494875 -0.745850 0.303101 0.523376 0.279053 1441494875 -0.745850 0.303101 0.523376 0.279053 1441494875 -0.740112 0.329224 0.501099 0.304443 1441494875 -0.740112 0.329224 0.501099 0.304443 1441494875 -0.740112 0.329224 0.501099 0.304443 1441494875 -0.740112 0.329224 0.501099 0.304443 1441494875 -0.740112 0.329224 0.501099 0.304443 1441494875 -0.740112 0.329224 0.501099 0.304443 1441494875 -0.740112 0.329224 0.501099 0.304443 1441494875 -0.740112 0.329224 0.501099 0.304443 1441494875 -0.745239 0.336914 0.487915 0.304993 1441494875 -0.745239 0.336914 0.487915 0.304993 1441494875 -0.745239 0.336914 0.487915 0.304993 1441494875 -0.745239 0.336914 0.487915 0.304993 1441494875 -0.745239 0.336914 0.487915 0.304993 1441494875 -0.745239 0.336914 0.487915 0.304993 1441494875 -0.758545 0.326965 0.488403 0.281250 1441494875 -0.758545 0.326965 0.488403 0.281250 1441494875 -0.758545 0.326965 0.488403 0.281250 1441494875 -0.758545 0.326965 0.488403 0.281250 1441494875 -0.775635 0.298706 0.504089 0.234619 1441494875 -0.775635 0.298706 0.504089 0.234619 1441494875 -0.775635 0.298706 0.504089 0.234619 1441494875 -0.775635 0.298706 0.504089 0.234619 1441494875 -0.775635 0.298706 0.504089 0.234619 1441494875 -0.775635 0.298706 0.504089 0.234619 1441494875 -0.791443 0.257507 0.527893 0.169128 1441494875 -0.791443 0.257507 0.527893 0.169128 1441494875 -0.791443 0.257507 0.527893 0.169128 1441494875 -0.791443 0.257507 0.527893 0.169128 1441494875 -0.791443 0.257507 0.527893 0.169128 1441494875 -0.791443 0.257507 0.527893 0.169128 1441494875 -0.802551 0.205078 0.553162 0.088501 1441494875 -0.802551 0.205078 0.553162 0.088501 1441494875 -0.802551 0.205078 0.553162 0.088501 1441494875 -0.802551 0.205078 0.553162 0.088501 1441494875 -0.802551 0.205078 0.553162 0.088501 1441494875 -0.802551 0.205078 0.553162 0.088501 1441494875 -0.802551 0.205078 0.553162 0.088501 1441494875 -0.802551 0.205078 0.553162 0.088501 1441494875 -0.804749 0.147461 0.575012 0.001282 1441494875 -0.804749 0.147461 0.575012 0.001282 1441494875 -0.804749 0.147461 0.575012 0.001282 1441494875 -0.804749 0.147461 0.575012 0.001282 1441494875 -0.804749 0.147461 0.575012 0.001282 1441494875 -0.804749 0.147461 0.575012 0.001282 1441494875 -0.795959 0.086060 0.592590 -0.088867 1441494875 -0.795959 0.086060 0.592590 -0.088867 1441494876 -0.795959 0.086060 0.592590 -0.088867 1441494876 -0.795959 0.086060 0.592590 -0.088867 1441494876 -0.775330 0.021179 0.605164 -0.179443 1441494876 -0.775330 0.021179 0.605164 -0.179443 1441494876 -0.775330 0.021179 0.605164 -0.179443 1441494876 -0.775330 0.021179 0.605164 -0.179443 1441494876 -0.775330 0.021179 0.605164 -0.179443 1441494876 -0.775330 0.021179 0.605164 -0.179443 1441494876 -0.744324 -0.050171 0.608643 -0.270264 1441494876 -0.744324 -0.050171 0.608643 -0.270264 1441494876 -0.744324 -0.050171 0.608643 -0.270264 1441494876 -0.744324 -0.050171 0.608643 -0.270264 1441494876 -0.744324 -0.050171 0.608643 -0.270264 1441494876 -0.744324 -0.050171 0.608643 -0.270264 1441494876 -0.704834 -0.124329 0.603821 -0.350952 1441494876 -0.704834 -0.124329 0.603821 -0.350952 1441494876 -0.704834 -0.124329 0.603821 -0.350952 1441494876 -0.704834 -0.124329 0.603821 -0.350952 1441494876 -0.704834 -0.124329 0.603821 -0.350952 1441494876 -0.704834 -0.124329 0.603821 -0.350952 1441494876 -0.667603 -0.181335 0.595398 -0.408630 1441494876 -0.667603 -0.181335 0.595398 -0.408630 1441494876 -0.667603 -0.181335 0.595398 -0.408630 1441494876 -0.667603 -0.181335 0.595398 -0.408630 1441494876 -0.667603 -0.181335 0.595398 -0.408630 1441494876 -0.667603 -0.181335 0.595398 -0.408630 1441494876 -0.634583 -0.226929 0.585083 -0.451233 1441494876 -0.634583 -0.226929 0.585083 -0.451233 1441494876 -0.634583 -0.226929 0.585083 -0.451233 1441494876 -0.634583 -0.226929 0.585083 -0.451233 1441494876 -0.634583 -0.226929 0.585083 -0.451233 1441494876 -0.634583 -0.226929 0.585083 -0.451233 1441494876 -0.608093 -0.262268 0.578674 -0.476013 1441494876 -0.608093 -0.262268 0.578674 -0.476013 1441494876 -0.608093 -0.262268 0.578674 -0.476013 1441494876 -0.608093 -0.262268 0.578674 -0.476013 1441494876 -0.608093 -0.262268 0.578674 -0.476013 1441494876 -0.608093 -0.262268 0.578674 -0.476013 1441494876 -0.598755 -0.271790 0.592041 -0.466064 1441494876 -0.598755 -0.271790 0.592041 -0.466064 1441494876 -0.598755 -0.271790 0.592041 -0.466064 1441494876 -0.598755 -0.271790 0.592041 -0.466064 1441494876 -0.598755 -0.271790 0.592041 -0.466064 1441494876 -0.598755 -0.271790 0.592041 -0.466064 1441494876 -0.604614 -0.270264 0.598572 -0.450745 1441494876 -0.604614 -0.270264 0.598572 -0.450745 1441494876 -0.604614 -0.270264 0.598572 -0.450745 1441494876 -0.604614 -0.270264 0.598572 -0.450745 1441494876 -0.604614 -0.270264 0.598572 -0.450745 1441494876 -0.604614 -0.270264 0.598572 -0.450745 1441494876 -0.604614 -0.270264 0.598572 -0.450745 1441494876 -0.604614 -0.270264 0.598572 -0.450745 1441494876 -0.621826 -0.253540 0.609070 -0.421997 1441494876 -0.621826 -0.253540 0.609070 -0.421997 1441494876 -0.621826 -0.253540 0.609070 -0.421997 1441494876 -0.621826 -0.253540 0.609070 -0.421997 1441494876 -0.621826 -0.253540 0.609070 -0.421997 1441494876 -0.621826 -0.253540 0.609070 -0.421997 1441494876 -0.647766 -0.222412 0.621948 -0.379639 1441494876 -0.647766 -0.222412 0.621948 -0.379639 1441494876 -0.647766 -0.222412 0.621948 -0.379639 1441494876 -0.647766 -0.222412 0.621948 -0.379639 1441494876 -0.678101 -0.177246 0.636169 -0.322510 1441494876 -0.678101 -0.177246 0.636169 -0.322510 1441494876 -0.678101 -0.177246 0.636169 -0.322510 1441494876 -0.678101 -0.177246 0.636169 -0.322510 1441494876 -0.678101 -0.177246 0.636169 -0.322510 1441494876 -0.678101 -0.177246 0.636169 -0.322510 1441494876 -0.706360 -0.121521 0.648560 -0.256226 1441494876 -0.706360 -0.121521 0.648560 -0.256226 1441494876 -0.706360 -0.121521 0.648560 -0.256226 1441494876 -0.706360 -0.121521 0.648560 -0.256226 1441494876 -0.706360 -0.121521 0.648560 -0.256226 1441494876 -0.706360 -0.121521 0.648560 -0.256226 1441494876 -0.730164 -0.059082 0.656250 -0.180908 1441494876 -0.730164 -0.059082 0.656250 -0.180908 1441494876 -0.730164 -0.059082 0.656250 -0.180908 1441494876 -0.730164 -0.059082 0.656250 -0.180908 1441494876 -0.730164 -0.059082 0.656250 -0.180908 1441494876 -0.730164 -0.059082 0.656250 -0.180908 1441494876 -0.749573 0.009766 0.654419 -0.098755 1441494876 -0.749573 0.009766 0.654419 -0.098755 1441494876 -0.749573 0.009766 0.654419 -0.098755 1441494876 -0.749573 0.009766 0.654419 -0.098755 1441494876 -0.749573 0.009766 0.654419 -0.098755 1441494876 -0.749573 0.009766 0.654419 -0.098755 1441494876 -0.759399 0.087830 0.644592 -0.006409 1441494876 -0.759399 0.087830 0.644592 -0.006409 1441494876 -0.759399 0.087830 0.644592 -0.006409 1441494876 -0.759399 0.087830 0.644592 -0.006409 1441494876 -0.757935 0.162048 0.626648 0.081055 1441494876 -0.757935 0.162048 0.626648 0.081055 1441494876 -0.757935 0.162048 0.626648 0.081055 1441494876 -0.757935 0.162048 0.626648 0.081055 1441494876 -0.757935 0.162048 0.626648 0.081055 1441494876 -0.757935 0.162048 0.626648 0.081055 1441494876 -0.749146 0.230469 0.599609 0.161682 1441494876 
-0.757935 -0.047913 0.607971 -0.231506 1441494882 -0.738770 -0.083984 0.607483 -0.279602 1441494882 -0.738770 -0.083984 0.607483 -0.279602 1441494882 -0.738770 -0.083984 0.607483 -0.279602 1441494882 -0.738770 -0.083984 0.607483 -0.279602 1441494882 -0.738770 -0.083984 0.607483 -0.279602 1441494882 -0.738770 -0.083984 0.607483 -0.279602 1441494882 -0.713684 -0.123169 0.605530 -0.329956 1441494882 -0.713684 -0.123169 0.605530 -0.329956 1441494882 -0.713684 -0.123169 0.605530 -0.329956 1441494882 -0.713684 -0.123169 0.605530 -0.329956 1441494882 -0.713684 -0.123169 0.605530 -0.329956 1441494882 -0.713684 -0.123169 0.605530 -0.329956 1441494882 -0.681763 -0.166321 0.601807 -0.381287 1441494882 -0.681763 -0.166321 0.601807 -0.381287 1441494882 -0.681763 -0.166321 0.601807 -0.381287 1441494882 -0.681763 -0.166321 0.601807 -0.381287 1441494882 -0.681763 -0.166321 0.601807 -0.381287 1441494882 -0.681763 -0.166321 0.601807 -0.381287 1441494882 -0.646179 -0.208557 0.596802 -0.427612 1441494882 -0.646179 -0.208557 0.596802 -0.427612 1441494882 -0.646179 -0.208557 0.596802 -0.427612 1441494882 -0.646179 -0.208557 0.596802 -0.427612 1441494882 -0.646179 -0.208557 0.596802 -0.427612 1441494882 -0.646179 -0.208557 0.596802 -0.427612 1441494882 -0.611633 -0.245911 0.590088 -0.466064 1441494882 -0.611633 -0.245911 0.590088 -0.466064 1441494882 -0.611633 -0.245911 0.590088 -0.466064 1441494882 -0.611633 -0.245911 0.590088 -0.466064 1441494882 -0.611633 -0.245911 0.590088 -0.466064 1441494882 -0.611633 -0.245911 0.590088 -0.466064 1441494882 -0.611633 -0.245911 0.590088 -0.466064 1441494882 -0.611633 -0.245911 0.590088 -0.466064 1441494882 -0.582520 -0.276917 0.581421 -0.495972 1441494882 -0.582520 -0.276917 0.581421 -0.495972 1441494882 -0.582520 -0.276917 0.581421 -0.495972 1441494882 -0.582520 -0.276917 0.581421 -0.495972 1441494882 -0.582520 -0.276917 0.581421 -0.495972 1441494882 -0.582520 -0.276917 0.581421 -0.495972 1441494882 -0.565857 -0.299377 0.571777 -0.513184 1441494882 -0.565857 -0.299377 0.571777 -0.513184 1441494882 -0.565857 -0.299377 0.571777 -0.513184 1441494882 -0.565857 -0.299377 0.571777 -0.513184 1441494882 -0.565857 -0.299377 0.571777 -0.513184 1441494882 -0.565857 -0.299377 0.571777 -0.513184 1441494882 -0.566467 -0.306946 0.570129 -0.509888 1441494882 -0.566467 -0.306946 0.570129 -0.509888 1441494882 -0.566467 -0.306946 0.570129 -0.509888 1441494882 -0.566467 -0.306946 0.570129 -0.509888 1441494882 -0.566467 -0.306946 0.570129 -0.509888 1441494882 -0.566467 -0.306946 0.570129 -0.509888 1441494882 -0.581055 -0.299316 0.578186 -0.488403 1441494882 -0.581055 -0.299316 0.578186 -0.488403 1441494882 -0.581055 -0.299316 0.578186 -0.488403 1441494882 -0.581055 -0.299316 0.578186 -0.488403 1441494882 -0.581055 -0.299316 0.578186 -0.488403 1441494882 -0.581055 -0.299316 0.578186 -0.488403 1441494882 -0.605042 -0.277527 0.591797 -0.454651 1441494882 -0.605042 -0.277527 0.591797 -0.454651 1441494882 -0.605042 -0.277527 0.591797 -0.454651 1441494882 -0.605042 -0.277527 0.591797 -0.454651 1441494882 -0.636047 -0.244629 0.607239 -0.408569 1441494882 -0.636047 -0.244629 0.607239 -0.408569 1441494882 -0.636047 -0.244629 0.607239 -0.408569 1441494882 -0.636047 -0.244629 0.607239 -0.408569 1441494882 -0.636047 -0.244629 0.607239 -0.408569 1441494882 -0.636047 -0.244629 0.607239 -0.408569 1441494882 -0.669678 -0.201965 0.622131 -0.351685 1441494882 -0.669678 -0.201965 0.622131 -0.351685 1441494882 -0.669678 -0.201965 0.622131 -0.351685 1441494882 -0.669678 -0.201965 0.622131 -0.351685 1441494882 -0.669678 -0.201965 0.622131 -0.351685 1441494882 -0.669678 -0.201965 0.622131 -0.351685 1441494882 -0.702026 -0.151794 0.634033 -0.286621 1441494882 -0.702026 -0.151794 0.634033 -0.286621 1441494882 -0.702026 -0.151794 0.634033 -0.286621 1441494882 -0.702026 -0.151794 0.634033 -0.286621 1441494882 -0.702026 -0.151794 0.634033 -0.286621 1441494882 -0.702026 -0.151794 0.634033 -0.286621 1441494882 -0.730469 -0.092224 0.642517 -0.212402 1441494882 -0.730469 -0.092224 0.642517 -0.212402 1441494882 -0.730469 -0.092224 0.642517 -0.212402 1441494882 -0.730469 -0.092224 0.642517 -0.212402 1441494882 -0.730469 -0.092224 0.642517 -0.212402 1441494882 -0.730469 -0.092224 0.642517 -0.212402 1441494882 -0.752014 -0.026123 0.645691 -0.129883 1441494882 -0.752014 -0.026123 0.645691 -0.129883 1441494882 -0.752014 -0.026123 0.645691 -0.129883 1441494882 -0.752014 -0.026123 0.645691 -0.129883 1441494882 -0.752014 -0.026123 0.645691 -0.129883 1441494882 -0.752014 -0.026123 0.645691 -0.129883 1441494882 -0.764160 0.043884 0.642151 -0.042908 1441494882 -0.764160 0.043884 0.642151 -0.042908 1441494882 -0.764160 0.043884 0.642151 -0.042908 1441494883 -0.764160 0.043884 0.642151 -0.042908 1441494883 -0.767151 0.111450 0.630493 0.039307 1441494883 -0.767151 0.111450 0.630493 0.039307 1441494883 -0.767151 0.111450 0.630493 0.039307 1441494883 -0.767151 0.111450 0.630493 0.039307 1441494883 -0.767151 0.111450 0.630493 0.039307 1441494883 -0.767151 0.111450 0.630493 0.039307 1441494883 -0.762756 0.174744 0.612244 0.113037 1441494883 -0.762756 0.174744 0.612244 0.113037 1441494883 -0.762756 0.174744 0.612244 0.113037 1441494883 -0.762756 0.174744 0.612244 0.113037 1441494883 -0.762756 0.174744 0.612244 0.113037 1441494883 -0.762756 0.174744 0.612244 0.113037 1441494883 -0.754639 0.231140 0.588501 0.175476 1441494883 -0.754639 0.231140 0.588501 0.175476 1441494883 -0.754639 0.231140 0.588501 0.175476 1441494883 -0.754639 0.231140 0.588501 0.175476 1441494883 -0.754639 0.231140 0.588501 0.175476 1441494883 -0.754639 0.231140 0.588501 0.175476 1441494883 -0.747620 0.276917 0.559692 0.226013 1441494883 -0.747620 0.276917 0.559692 0.226013 1441494883 -0.747620 0.276917 0.559692 0.226013 1441494883 -0.747620 0.276917 0.559692 0.226013 1441494883 -0.747620 0.276917 0.559692 0.226013 1441494883 -0.747620 0.276917 0.559692 0.226013 1441494883 -0.741638 0.309937 0.533630 0.262939 1441494883 -0.741638 0.309937 0.533630 0.262939 1441494883 -0.741638 0.309937 0.533630 0.262939 1441494883 -0.741638 0.309937 0.533630 0.262939 1441494883 -0.741638 0.309937 0.533630 0.262939 1441494883 -0.741638 0.309937 0.533630 0.262939 1441494883 -0.739563 0.329041 0.515076 0.281860 1441494883 -0.739563 0.329041 0.515076 0.281860 1441494883 -0.739563 0.329041 0.515076 0.281860 1441494883 -0.739563 0.329041 0.515076 0.281860 1441494883 -0.739563 0.329041 0.515076 0.281860 1441494883 -0.739563 0.329041 0.515076 0.281860 1441494883 -0.745544 0.330505 0.507568 0.278076 1441494883 -0.745544 0.330505 0.507568 0.278076 1441494883 -0.745544 0.330505 0.507568 0.278076 1441494883 -0.745544 0.330505 0.507568 0.278076 1441494883 -0.745544 0.330505 0.507568 0.278076 1441494883 -0.745544 0.330505 0.507568 0.278076 1441494883 -0.758545 0.312927 0.514465 0.248840 1441494883 -0.758545 0.312927 0.514465 0.248840 1441494883 -0.758545 0.312927 0.514465 0.248840 1441494883 -0.758545 0.312927 0.514465 0.248840 1441494883 -0.758545 0.312927 0.514465 0.248840 1441494883 -0.758545 0.312927 0.514465 0.248840 1441494883 -0.774109 0.278381 0.532959 0.197998 1441494883 -0.774109 0.278381 0.532959 0.197998 1441494883 -0.774109 0.278381 0.532959 0.197998 1441494883 -0.774109 0.278381 0.532959 0.197998 1441494883 -0.774109 0.278381 0.532959 0.197998 1441494883 -0.774109 0.278381 0.532959 0.197998 1441494883 -0.786926 0.232178 0.556702 0.130005 1441494883 -0.786926 0.232178 0.556702 0.130005 1441494883 -0.786926 0.232178 0.556702 0.130005 1441494883 -0.786926 0.232178 0.556702 0.130005 1441494883 -0.786926 0.232178 0.556702 0.130005 1441494883 -0.786926 0.232178 0.556702 0.130005 1441494883 -0.786926 0.232178 0.556702 0.130005 1441494883 -0.786926 0.232178 0.556702 0.130005 1441494883 -0.793457 0.174683 0.581055 0.048523 1441494883 -0.793457 0.174683 0.581055 0.048523 1441494883 -0.793457 0.174683 0.581055 0.048523 1441494883 -0.793457 0.174683 0.581055 0.048523 1441494883 -0.789978 0.110779 0.601807 -0.039001 1441494883 -0.789978 0.110779 0.601807 -0.039001 1441494883 -0.789978 0.110779 0.601807 -0.039001 1441494883 -0.789978 0.110779 0.601807 -0.039001 1441494883 -0.789978 0.110779 0.601807 -0.039001 1441494883 -0.789978 0.110779 0.601807 -0.039001 1441494883 -0.774109 0.045654 0.619202 -0.123352 1441494883 -0.774109 0.045654 0.619202 -0.123352 1441494883 -0.774109 0.045654 0.619202 -0.123352 1441494883 -0.774109 0.045654 0.619202 -0.123352 1441494883 -0.774109 0.045654 0.619202 -0.123352 1441494883 -0.774109 0.045654 0.619202 -0.123352 1441494883 -0.746460 -0.023560 0.632263 -0.206116 1441494883 -0.746460 -0.023560 0.632263 -0.206116 1441494883 -0.746460 -0.023560 0.632263 -0.206116 1441494883 -0.746460 -0.023560 0.632263 -0.206116 1441494883 -0.746460 -0.023560 0.632263 -0.206116 1441494883 -0.746460 -0.023560 0.632263 -0.206116 1441494883 -0.710022 -0.093018 0.639099 -0.280823 1441494883 -0.710022 -0.093018 0.639099 -0.280823 1441494883 -0.710022 -0.093018 0.639099 -0.280823 1441494883 -0.710022 -0.093018 0.639099 -0.280823 1441494883 -0.710022 -0.093018 0.639099 -0.280823 1441494883 -0.710022 -0.093018 0.639099 -0.280823 1441494883 -0.673889 -0.151611 0.637939 -0.340515 1441494883 -0.673889 -0.151611 0.637939 -0.340515 1441494883 -0.673889 -0.151611 0.637939 -0.340515 1441494883 -0.673889 -0.151611 0.637939 -0.340515 1441494883 -0.673889 -0.151611 0.637939 -0.340515 1441494883 -0.673889 -0.151611 0.637939 -0.340515 1441494883 -0.640381 -0.201843 0.632568 -0.386108 1441494883 -0.640381 -0.201843 0.632568 -0.386108 1441494883 -0.640381 -0.201843 0.632568 -0.386108 1441494883 -0.640381 -0.201843 0.632568 -0.386108 1441494883 -0.640381 -0.201843 0.632568 -0.386108 1441494883 -0.640381 -0.201843 0.632568 -0.386108 1441494883 -0.612488 -0.243286 0.623596 -0.420593 1441494883 -0.612488 -0.243286 0.623596 -0.420593 1441494883 -0.612488 -0.243286 0.623596 -0.420593 1441494883 -0.612488 -0.243286 0.623596 -0.420593 1441494883 -0.612488 -0.243286 0.623596 -0.420593 1441494884 -0.612488 -0.243286 0.623596 -0.420593 1441494884 -0.599426 -0.256897 0.630432 -0.421021 1441494884 -0.599426 -0.256897 0.630432 -0.421021 1441494884 -0.599426 -0.256897 0.630432 -0.421021 1441494884 -0.599426 -0.256897 0.630432 -0.421021 1441494884 -0.599426 -0.256897 0.630432 -0.421021 1441494884 -0.599426 -0.256897 0.630432 -0.421021 1441494884 -0.598633 -0.265625 0.629150 -0.418762 1441494884 -0.598633 -0.265625 0.629150 -0.418762 1441494884 -0.598633 -0.265625 0.629150 -0.418762 1441494884 -0.598633 -0.265625 0.629150 -0.418762 1441494884 -0.598633 -0.265625 0.629150 -0.418762 1441494884 -0.598633 -0.265625 0.629150 -0.418762 1441494884 -0.611511 -0.256897 0.634094 -0.397522 1441494884 -0.611511 -0.256897 0.634094 -0.397522 1441494884 -0.611511 -0.256897 0.634094 -0.397522 1441494884 -0.611511 -0.256897 0.634094 -0.397522 1441494884 -0.611511 -0.256897 0.634094 -0.397522 1441494884 -0.611511 -0.256897 0.634094 -0.397522 1441494884 -0.634949 -0.227539 0.644958 -0.359314 1441494884 -0.634949 -0.227539 0.644958 -0.359314 1441494884 -0.634949 -0.227539 0.644958 -0.359314 1441494884 -0.634949 -0.227539 0.644958 -0.359314 1441494884 -0.634949 -0.227539 0.644958 -0.359314 1441494884 -0.634949 -0.227539 0.644958 -0.359314 1441494884 -0.662354 -0.185852 0.655762 -0.311035 1441494884 -0.662354 -0.185852 0.655762 -0.311035 1441494884 -0.662354 -0.185852 0.655762 -0.311035 1441494884 -0.662354 -0.185852 0.655762 -0.311035 1441494884 -0.662354 -0.185852 0.655762 -0.311035 1441494884 -0.662354 -0.185852 0.655762 -0.311035 1441494884 -0.662354 -0.185852 0.655762 -0.311035 1441494884 -0.662354 -0.185852 0.655762 -0.311035 1441494884 -0.689575 -0.134949 0.664612 -0.254089 1441494884 -0.689575 -0.134949 0.664612 -0.254089 1441494884 -0.689575 -0.134949 0.664612 -0.254089 1441494884 -0.689575 -0.134949 0.664612 -0.254089 1441494884 -0.689575 -0.134949 0.664612 -0.254089 1441494884 -0.689575 -0.134949 0.664612 -0.254089 1441494884 -0.714233 -0.075928 0.670105 -0.187378 1441494884 -0.714233 -0.075928 0.670105 -0.187378 1441494884 -0.714233 -0.075928 0.670105 -0.187378 1441494884 -0.714233 -0.075928 0.670105 -0.187378 1441494884 -0.714233 -0.075928 0.670105 -0.187378 1441494884 -0.714233 -0.075928 0.670105 -0.187378 1441494884 -0.733276 -0.009277 0.670227 -0.114197 1441494884 -0.733276 -0.009277 0.670227 -0.114197 1441494884 -0.733276 -0.009277 0.670227 -0.114197 1441494884 -0.733276 -0.009277 0.670227 -0.114197 1441494884 -0.733276 -0.009277 0.670227 -0.114197 1441494884 -0.733276 -0.009277 0.670227 -0.114197 1441494884 -0.744324 0.059143 0.664368 -0.033997 1441494884 -0.744324 0.059143 0.664368 -0.033997 1441494884 -0.744324 0.059143 0.664368 -0.033997 1441494884 -0.744324 0.059143 0.664368 -0.033997 1441494884 -0.744324 0.059143 0.664368 -0.033997 1441494884 -0.744324 0.059143 0.664368 -0.033997 1441494884 -0.747925 0.127380 0.649902 0.045288 1441494884 -0.747925 0.127380 0.649902 0.045288 1441494884 -0.747925 0.127380 0.649902 0.045288 1441494884 -0.747925 0.127380 0.649902 0.045288 1441494884 -0.747925 0.127380 0.649902 0.045288 1441494884 -0.747925 0.127380 0.649902 0.045288 1441494884 -0.744873 0.191345 0.628357 0.117126 1441494884 -0.744873 0.191345 0.628357 0.117126 1441494884 -0.744873 0.191345 0.628357 0.117126 1441494884 -0.744873 0.191345 0.628357 0.117126 1441494884 -0.744873 0.191345 0.628357 0.117126 1441494884 -0.744873 0.191345 0.628357 0.117126 1441494884 -0.747681 0.233032 0.598022 0.170288 1441494884 -0.747681 0.233032 0.598022 0.170288 1441494884 -0.747681 0.233032 0.598022 0.170288 1441494884 -0.747681 0.233032 0.598022 0.170288 1441494884 -0.747681 0.233032 0.598022 0.170288 1441494884 -0.747681 0.233032 0.598022 0.170288 1441494884 -0.745361 0.273560 0.566406 0.220703 1441494884 -0.745361 0.273560 0.566406 0.220703 1441494884 -0.745361 0.273560 0.566406 0.220703 1441494884 -0.745361 0.273560 0.566406 0.220703 1441494884 -0.745361 0.273560 0.566406 0.220703 1441494884 -0.745361 0.273560 0.566406 0.220703 1441494884 -0.741089 0.307068 0.539734 0.255310 1441494884 -0.741089 0.307068 0.539734 0.255310 1441494884 -0.741089 0.307068 0.539734 0.255310 1441494884 -0.741089 0.307068 0.539734 0.255310 1441494884 -0.741089 0.307068 0.539734 0.255310 1441494884 -0.741089 0.307068 0.539734 0.255310 1441494884 -0.745483 0.317017 0.524841 0.261353 1441494884 -0.745483 0.317017 0.524841 0.261353 1441494884 -0.745483 0.317017 0.524841 0.261353 1441494884 -0.745483 0.317017 0.524841 0.261353 1441494884 -0.745483 0.317017 0.524841 0.261353 1441494884 -0.745483 0.317017 0.524841 0.261353 1441494884 -0.757385 0.306030 0.523621 0.241943 1441494884 -0.757385 0.306030 0.523621 0.241943 1441494884 -0.757385 0.306030 0.523621 0.241943 1441494884 -0.757385 0.306030 0.523621 0.241943 1441494884 -0.757385 0.306030 0.523621 0.241943 1441494884 -0.757385 0.306030 0.523621 0.241943 1441494884 -0.771790 0.277954 0.535278 0.201233 1441494884 -0.771790 0.277954 0.535278 0.201233 1441494884 -0.771790 0.277954 0.535278 0.201233 1441494884 -0.771790 0.277954 0.535278 0.201233 1441494884 -0.771790 0.277954 0.535278 0.201233 1441494884 -0.771790 0.277954 0.535278 0.201233 1441494884 -0.783508 0.240601 0.554016 0.145996 1441494884 -0.783508 0.240601 0.554016 0.145996 1441494884 -0.783508 0.240601 0.554016 0.145996 1441494884 -0.783508 0.240601 0.554016 0.145996 1441494884 -0.783508 0.240601 0.554016 0.145996 1441494884 -0.783508 0.240601 0.554016 0.145996 1441494884 -0.783508 0.240601 0.554016 0.145996 1441494885 -0.783508 0.240601 0.554016 0.145996 1441494885 -0.791687 0.193848 0.574280 0.076843 1441494885 -0.791687 0.193848 0.574280 0.076843 1441494885 -0.791687 0.193848 0.574280 0.076843 1441494885 -0.791687 0.193848 0.574280 0.076843 1441494885 -0.793762 0.140137 0.591858 -0.000183 1441494885 -0.793762 0.140137 0.591858 -0.000183 1441494885 -0.793762 0.140137 0.591858 -0.000183 1441494885 -0.793762 0.140137 0.591858 -0.000183 1441494885 -0.793762 0.140137 0.591858 -0.000183 1441494885 -0.793762 0.140137 0.591858 -0.000183 1441494885 -0.788147 0.082458 0.604797 -0.079224 1441494885 -0.788147 0.082458 0.604797 -0.079224 1441494885 -0.788147 0.082458 0.604797 -0.079224 1441494885 -0.788147 0.082458 0.604797 -0.079224 1441494885 -0.788147 0.082458 0.604797 -0.079224 1441494885 -0.788147 0.082458 0.604797 -0.079224 1441494885 -0.773315 0.022400 0.613586 -0.158142 1441494885 -0.773315 0.022400 0.613586 -0.158142 1441494885 -0.773315 0.022400 0.613586 -0.158142 1441494885 -0.773315 0.022400 0.613586 -0.158142 1441494885 -0.773315 0.022400 0.613586 -0.158142 1441494885 -0.773315 0.022400 0.613586 -0.158142 1441494885 -0.748108 -0.042480 0.618896 -0.235596 1441494885 -0.748108 -0.042480 0.618896 -0.235596 1441494885 -0.748108 -0.042480 0.618896 -0.235596 1441494885 -0.748108 -0.042480 0.618896 -0.235596 1441494885 -0.748108 -0.042480 0.618896 -0.235596 1441494885 -0.748108 -0.042480 0.618896 -0.235596 1441494885 -0.717041 -0.104614 0.619202 -0.302551 1441494885 -0.717041 -0.104614 0.619202 -0.302551 1441494885 -0.717041 -0.104614 0.619202 -0.302551 1441494885 -0.717041 -0.104614 0.619202 -0.302551 1441494885 -0.717041 -0.104614 0.619202 -0.302551 1441494885 -0.717041 -0.104614 0.619202 -0.302551 1441494885 -0.685852 -0.154358 0.618225 -0.351685 1441494885 -0.685852 -0.154358 0.618225 -0.351685 1441494885 -0.685852 -0.154358 0.618225 -0.351685 1441494885 -0.685852 -0.154358 0.618225 -0.351685 1441494885 -0.656372 -0.198364 0.614746 -0.389832 1441494885 -0.656372 -0.198364 0.614746 -0.389832 1441494885 -0.656372 -0.198364 0.614746 -0.389832 1441494885 -0.656372 -0.198364 0.614746 -0.389832 1441494885 -0.656372 -0.198364 0.614746 -0.389832 1441494885 -0.656372 -0.198364 0.614746 -0.389832 1441494885 -0.634827 -0.226074 0.617371 -0.405884 1441494885 -0.634827 -0.226074 0.617371 -0.405884 1441494885 -0.634827 -0.226074 0.617371 -0.405884 1441494885 -0.634827 -0.226074 0.617371 -0.405884 1441494885 -0.634827 -0.226074 0.617371 -0.405884 1441494885 -0.634827 -0.226074 0.617371 -0.405884 1441494885 -0.627380 -0.232910 0.626770 -0.399170 1441494885 -0.627380 -0.232910 0.626770 -0.399170 1441494885 -0.627380 -0.232910 0.626770 -0.399170 1441494885 -0.627380 -0.232910 0.626770 -0.399170 1441494885 -0.627380 -0.232910 0.626770 -0.399170 1441494885 -0.627380 -0.232910 0.626770 -0.399170 1441494885 -0.627380 -0.232910 0.626770 -0.399170 1441494885 -0.627380 -0.232910 0.626770 -0.399170 1441494885 -0.634155 -0.228943 0.630981 -0.383789 1441494885 -0.634155 -0.228943 0.630981 -0.383789 1441494885 -0.634155 -0.228943 0.630981 -0.383789 1441494885 -0.634155 -0.228943 0.630981 -0.383789 1441494885 -0.634155 -0.228943 0.630981 -0.383789 1441494885 -0.634155 -0.228943 0.630981 -0.383789 1441494885 -0.650208 -0.208191 0.639832 -0.352844 1441494885 -0.650208 -0.208191 0.639832 -0.352844 1441494885 -0.650208 -0.208191 0.639832 -0.352844 1441494885 -0.650208 -0.208191 0.639832 -0.352844 1441494885 -0.650208 -0.208191 0.639832 -0.352844 1441494885 -0.650208 -0.208191 0.639832 -0.352844 1441494885 -0.671692 -0.174072 0.649841 -0.310303 1441494885 -0.671692 -0.174072 0.649841 -0.310303 1441494885 -0.671692 -0.174072 0.649841 -0.310303 1441494885 -0.671692 -0.174072 0.649841 -0.310303 1441494885 -0.671692 -0.174072 0.649841 -0.310303 1441494885 -0.671692 -0.174072 0.649841 -0.310303 1441494885 -0.694946 -0.130310 0.658142 -0.258789 1441494885 -0.694946 -0.130310 0.658142 -0.258789 1441494885 -0.694946 -0.130310 0.658142 -0.258789 1441494885 -0.694946 -0.130310 0.658142 -0.258789 1441494885 -0.694946 -0.130310 0.658142 -0.258789 1441494885 -0.694946 -0.130310 0.658142 -0.258789 1441494885 -0.717468 -0.078552 0.663025 -0.198792 1441494885 -0.717468 -0.078552 0.663025 -0.198792 1441494885 -0.717468 -0.078552 0.663025 -0.198792 1441494885 -0.717468 -0.078552 0.663025 -0.198792 1441494885 -0.717468 -0.078552 0.663025 -0.198792 1441494885 -0.717468 -0.078552 0.663025 -0.198792 1441494885 -0.736084 -0.017212 0.663879 -0.130981 1441494885 -0.736084 -0.017212 0.663879 -0.130981 1441494885 -0.736084 -0.017212 0.663879 -0.130981 1441494885 -0.736084 -0.017212 0.663879 -0.130981 1441494885 -0.748657 0.049194 0.658997 -0.052795 1441494885 -0.748657 0.049194 0.658997 -0.052795 1441494885 -0.748657 0.049194 0.658997 -0.052795 1441494885 -0.748657 0.049194 0.658997 -0.052795 1441494885 -0.748657 0.049194 0.658997 -0.052795 1441494885 -0.748657 0.049194 0.658997 -0.052795 1441494885 -0.748657 0.049194 0.658997 -0.052795 1441494885 -0.748657 0.049194 0.658997 -0.052795 1441494885 -0.754028 0.116089 0.645935 0.027466 1441494885 -0.754028 0.116089 0.645935 0.027466 1441494885 -0.754028 0.116089 0.645935 0.027466 1441494885 -0.754028 0.116089 0.645935 0.027466 1441494885 -0.752014 0.177368 0.626465 0.102966 1441494886 -0.752014 0.177368 0.626465 0.102966 1441494886 -0.752014 0.177368 0.626465 0.102966 1441494886 -0.752014 0.177368 0.626465 0.102966 1441494886 -0.752014 0.177368 0.626465 0.102966 1441494886 -0.752014 0.177368 0.626465 0.102966 1441494886 -0.746155 0.229980 0.601685 0.168457 1441494886 -0.746155 0.229980 0.601685 0.168457 1441494886 -0.746155 0.229980 0.601685 0.168457 1441494886 -0.746155 0.229980 0.601685 0.168457 1441494886 -0.746155 0.229980 0.601685 0.168457 1441494886 -0.746155 0.229980 0.601685 0.168457 1441494886 -0.746887 0.266357 0.568359 0.219543 1441494886 -0.746887 0.266357 0.568359 0.219543 1441494886 -0.746887 0.266357 0.568359 0.219543 1441494886 -0.746887 0.266357 0.568359 0.219543 1441494886 -0.741089 0.304504 0.538757 0.260254 1441494886 -0.741089 0.304504 0.538757 0.260254 1441494886 -0.741089 0.304504 0.538757 0.260254 1441494886 -0.741089 0.304504 0.538757 0.260254 1441494886 -0.741089 0.304504 0.538757 0.260254 1441494886 -0.741089 0.304504 0.538757 0.260254 1441494886 -0.740540 0.321777 0.520874 0.276978 1441494886 -0.740540 0.321777 0.520874 0.276978 1441494886 -0.740540 0.321777 0.520874 0.276978 1441494886 -0.740540 0.321777 0.520874 0.276978 1441494886 -0.740540 0.321777 0.520874 0.276978 1441494886 -0.740540 0.321777 0.520874 0.276978 1441494886 -0.746582 0.320557 0.517517 0.268372 1441494886 -0.746582 0.320557 0.517517 0.268372 1441494886 -0.746582 0.320557 0.517517 0.268372 1441494886 -0.746582 0.320557 0.517517 0.268372 1441494886 -0.746582 0.320557 0.517517 0.268372 1441494886 -0.746582 0.320557 0.517517 0.268372 1441494886 -0.757751 0.304626 0.525574 0.238220 1441494886 -0.757751 0.304626 0.525574 0.238220 1441494886 -0.757751 0.304626 0.525574 0.238220 1441494886 -0.757751 0.304626 0.525574 0.238220 1441494886 -0.770447 0.274353 0.543274 0.189636 1441494886 -0.770447 0.274353 0.543274 0.189636 1441494886 -0.770447 0.274353 0.543274 0.189636 1441494886 -0.770447 0.274353 0.543274 0.189636 1441494886 -0.781677 0.234253 0.563660 0.127869 1441494886 -0.781677 0.234253 0.563660 0.127869 1441494886 -0.781677 0.234253 0.563660 0.127869 1441494886 -0.781677 0.234253 0.563660 0.127869 1441494886 -0.781677 0.234253 0.563660 0.127869 1441494886 -0.781677 0.234253 0.563660 0.127869 1441494886 -0.788513 0.187805 0.582886 0.056763 1441494886 -0.788513 0.187805 0.582886 0.056763 1441494886 -0.788513 0.187805 0.582886 0.056763 1441494886 -0.788513 0.187805 0.582886 0.056763 1441494886 -0.788513 0.187805 0.582886 0.056763 1441494886 -0.788513 0.187805 0.582886 0.056763 1441494886 -0.788818 0.131836 0.599915 -0.022034 1441494886 -0.788818 0.131836 0.599915 -0.022034 1441494886 -0.788818 0.131836 0.599915 -0.022034 1441494886 -0.788818 0.131836 0.599915 -0.022034 1441494886 -0.780640 0.071594 0.612488 -0.101990 1441494886 -0.780640 0.071594 0.612488 -0.101990 1441494886 -0.780640 0.071594 0.612488 -0.101990 1441494886 -0.780640 0.071594 0.612488 -0.101990 1441494886 -0.780640 0.071594 0.612488 -0.101990 1441494886 -0.780640 0.071594 0.612488 -0.101990 1441494886 -0.763306 0.007019 0.620056 -0.181213 1441494886 -0.763306 0.007019 0.620056 -0.181213 1441494886 -0.763306 0.007019 0.620056 -0.181213 1441494886 -0.763306 0.007019 0.620056 -0.181213 1441494886 -0.763306 0.007019 0.620056 -0.181213 1441494886 -0.763306 0.007019 0.620056 -0.181213 1441494886 -0.763306 0.007019 0.620056 -0.181213 1441494886 -0.763306 0.007019 0.620056 -0.181213 1441494886 -0.740051 -0.056763 0.620422 -0.253479 1441494886 -0.740051 -0.056763 0.620422 -0.253479 1441494886 -0.740051 -0.056763 0.620422 -0.253479 1441494886 -0.740051 -0.056763 0.620422 -0.253479 1441494886 -0.740051 -0.056763 0.620422 -0.253479 1441494886 -0.740051 -0.056763 0.620422 -0.253479 1441494886 -0.713562 -0.113770 0.616577 -0.312683 1441494886 -0.713562 -0.113770 0.616577 -0.312683 1441494886 -0.713562 -0.113770 0.616577 -0.312683 1441494886 -0.713562 -0.113770 0.616577 -0.312683 1441494886 -0.713562 -0.113770 0.616577 -0.312683 1441494886 -0.713562 -0.113770 0.616577 -0.312683 1441494886 -0.686035 -0.163818 0.610718 -0.360046 1441494886 -0.686035 -0.163818 0.610718 -0.360046 1441494886 -0.686035 -0.163818 0.610718 -0.360046 1441494886 -0.686035 -0.163818 0.610718 -0.360046 1441494886 -0.686035 -0.163818 0.610718 -0.360046 1441494886 -0.686035 -0.163818 0.610718 -0.360046 1441494886 -0.660767 -0.201904 0.609497 -0.388794 1441494886 -0.660767 -0.201904 0.609497 -0.388794 1441494886 -0.660767 -0.201904 0.609497 -0.388794 1441494886 -0.660767 -0.201904 0.609497 -0.388794 1441494886 -0.646973 -0.219360 0.614929 -0.393982 1441494886 -0.646973 -0.219360 0.614929 -0.393982 1441494886 -0.646973 -0.219360 0.614929 -0.393982 1441494886 -0.646973 -0.219360 0.614929 -0.393982 1441494886 -0.646973 -0.219360 0.614929 -0.393982 1441494886 -0.646973 -0.219360 0.614929 -0.393982 1441494886 -0.645081 -0.226501 0.617676 -0.388733 1441494887 -0.645081 -0.226501 0.617676 -0.388733 1441494887 -0.645081 -0.226501 0.617676 -0.388733 1441494887 -0.645081 -0.226501 0.617676 -0.388733 1441494887 -0.645081 -0.226501 0.617676 -0.388733 1441494887 -0.645081 -0.226501 0.617676 -0.388733 1441494887 -0.653931 -0.220459 0.622009 -0.370056 1441494887 -0.653931 -0.220459 0.622009 -0.370056 1441494887 -0.653931 -0.220459 0.622009 -0.370056 1441494887 -0.653931 -0.220459 0.622009 -0.370056 1441494887 -0.653931 -0.220459 0.622009 -0.370056 1441494887 -0.653931 -0.220459 0.622009 -0.370056 1441494887 -0.670044 -0.198669 0.629822 -0.338928 1441494887 -0.670044 -0.198669 0.629822 -0.338928 1441494887 -0.670044 -0.198669 0.629822 -0.338928 1441494887 -0.670044 -0.198669 0.629822 -0.338928 1441494887 -0.670044 -0.198669 0.629822 -0.338928 1441494887 -0.670044 -0.198669 0.629822 -0.338928 1441494887 -0.690247 -0.166138 0.637634 -0.299011 1441494887 -0.690247 -0.166138 0.637634 -0.299011 1441494887 -0.690247 -0.166138 0.637634 -0.299011 1441494887 -0.690247 -0.166138 0.637634 -0.299011 1441494887 -0.690247 -0.166138 0.637634 -0.299011 1441494887 -0.690247 -0.166138 0.637634 -0.299011 1441494887 -0.713013 -0.123779 0.643616 -0.249146 1441494887 -0.713013 -0.123779 0.643616 -0.249146 1441494887 -0.713013 -0.123779 0.643616 -0.249146 1441494887 -0.713013 -0.123779 0.643616 -0.249146 1441494887 -0.713013 -0.123779 0.643616 -0.249146 1441494887 -0.713013 -0.123779 0.643616 -0.249146 1441494887 -0.735107 -0.067871 0.648132 -0.186890 1441494887 -0.735107 -0.067871 0.648132 -0.186890 1441494887 -0.735107 -0.067871 0.648132 -0.186890 1441494887 -0.735107 -0.067871 0.648132 -0.186890 1441494887 -0.735107 -0.067871 0.648132 -0.186890 1441494887 -0.735107 -0.067871 0.648132 -0.186890 1441494887 -0.751831 -0.000488 0.649231 -0.115479 1441494887 -0.751831 -0.000488 0.649231 -0.115479 1441494887 -0.751831 -0.000488 0.649231 -0.115479 1441494887 -0.751831 -0.000488 0.649231 -0.115479 1441494887 -0.751831 -0.000488 0.649231 -0.115479 1441494887 -0.751831 -0.000488 0.649231 -0.115479 1441494887 -0.761963 0.067078 0.642944 -0.039795 1441494887 -0.761963 0.067078 0.642944 -0.039795 1441494887 -0.761963 0.067078 0.642944 -0.039795 1441494887 -0.761963 0.067078 0.642944 -0.039795 1441494887 -0.765381 0.132263 0.628784 0.036316 1441494887 -0.765381 0.132263 0.628784 0.036316 1441494887 -0.765381 0.132263 0.628784 0.036316 1441494887 -0.765381 0.132263 0.628784 0.036316 1441494887 -0.765381 0.132263 0.628784 0.036316 1441494887 -0.765381 0.132263 0.628784 0.036316 1441494887 -0.762695 0.193909 0.607239 0.109070 1441494887 -0.762695 0.193909 0.607239 0.109070 1441494887 -0.762695 0.193909 0.607239 0.109070 1441494887 -0.762695 0.193909 0.607239 0.109070 1441494887 -0.762695 0.193909 0.607239 0.109070 1441494887 -0.762695 0.193909 0.607239 0.109070 1441494887 -0.762695 0.193909 0.607239 0.109070 1441494887 -0.762695 0.193909 0.607239 0.109070 1441494887 -0.762756 0.237061 0.577271 0.169495 1441494887 -0.762756 0.237061 0.577271 0.169495 1441494887 -0.762756 0.237061 0.577271 0.169495 1441494887 -0.762756 0.237061 0.577271 0.169495 1441494887 -0.762756 0.237061 0.577271 0.169495 1441494887 -0.762756 0.237061 0.577271 0.169495 1441494887 -0.751709 0.285950 0.548584 0.228455 1441494887 -0.751709 0.285950 0.548584 0.228455 1441494887 -0.751709 0.285950 0.548584 0.228455 1441494887 -0.751709 0.285950 0.548584 0.228455 1441494887 -0.751709 0.285950 0.548584 0.228455 1441494887 -0.751709 0.285950 0.548584 0.228455 1441494887 -0.741882 0.320129 0.525085 0.267212 1441494887 -0.741882 0.320129 0.525085 0.267212 1441494887 -0.741882 0.320129 0.525085 0.267212 1441494887 -0.741882 0.320129 0.525085 0.267212 1441494887 -0.738403 0.336975 0.511292 0.282410 1441494887 -0.738403 0.336975 0.511292 0.282410 1441494887 -0.738403 0.336975 0.511292 0.282410 1441494887 -0.738403 0.336975 0.511292 0.282410 1441494887 -0.738403 0.336975 0.511292 0.282410 1441494887 -0.738403 0.336975 0.511292 0.282410 1441494887 -0.744568 0.335388 0.509155 0.271790 1441494887 -0.744568 0.335388 0.509155 0.271790 1441494887 -0.744568 0.335388 0.509155 0.271790 1441494887 -0.744568 0.335388 0.509155 0.271790 1441494887 -0.744568 0.335388 0.509155 0.271790 1441494887 -0.744568 0.335388 0.509155 0.271790 1441494887 -0.756409 0.316406 0.519043 0.241394 1441494887 -0.756409 0.316406 0.519043 0.241394 1441494887 -0.756409 0.316406 0.519043 0.241394 1441494887 -0.756409 0.316406 0.519043 0.241394 1441494887 -0.756409 0.316406 0.519043 0.241394 1441494887 -0.756409 0.316406 0.519043 0.241394 1441494887 -0.770081 0.287170 0.535156 0.195313 1441494887 -0.770081 0.287170 0.535156 0.195313 1441494887 -0.770081 0.287170 0.535156 0.195313 1441494887 -0.770081 0.287170 0.535156 0.195313 1441494887 -0.770081 0.287170 0.535156 0.195313 1441494887 -0.770081 0.287170 0.535156 0.195313 1441494887 -0.783142 0.248230 0.553711 0.135803 1441494887 -0.783142 0.248230 0.553711 0.135803 1441494887 -0.783142 0.248230 0.553711 0.135803 1441494887 -0.783142 0.248230 0.553711 0.135803 1441494887 -0.783142 0.248230 0.553711 0.135803 1441494887 -0.783142 0.248230 0.553711 0.135803 1441494887 -0.791809 0.201965 0.572510 0.067322 1441494888 -0.791809 0.201965 0.572510 0.067322 1441494888 -0.791809 0.201965 0.572510 0.067322 1441494888 -0.791809 0.201965 0.572510 0.067322 1441494888 -0.793823 0.151001 0.589111 -0.005615 1441494888 -0.793823 0.151001 0.589111 -0.005615 1441494888 -0.793823 0.151001 0.589111 -0.005615 1441494888 -0.793823 0.151001 0.589111 -0.005615 1441494888 -0.793823 0.151001 0.589111 -0.005615 1441494888 -0.793823 0.151001 0.589111 -0.005615 1441494888 -0.787964 0.098267 0.602661 -0.079346 1441494888 -0.787964 0.098267 0.602661 -0.079346 1441494888 -0.787964 0.098267 0.602661 -0.079346 1441494888 -0.787964 0.098267 0.602661 -0.079346 1441494888 -0.787964 0.098267 0.602661 -0.079346 1441494888 -0.787964 0.098267 0.602661 -0.079346 1441494888 -0.774536 0.043335 0.612549 -0.151917 1441494888 -0.774536 0.043335 0.612549 -0.151917 1441494888 -0.774536 0.043335 0.612549 -0.151917 1441494888 -0.774536 0.043335 0.612549 -0.151917 1441494888 -0.774536 0.043335 0.612549 -0.151917 1441494888 -0.774536 0.043335 0.612549 -0.151917 1441494888 -0.753723 -0.012573 0.619080 -0.220215 1441494888 -0.753723 -0.012573 0.619080 -0.220215 1441494888 -0.753723 -0.012573 0.619080 -0.220215 1441494888 -0.753723 -0.012573 0.619080 -0.220215 1441494888 -0.753723 -0.012573 0.619080 -0.220215 1441494888 -0.753723 -0.012573 0.619080 -0.220215 1441494888 -0.729126 -0.065369 0.620300 -0.281677 1441494888 -0.729126 -0.065369 0.620300 -0.281677 1441494888 -0.729126 -0.065369 0.620300 -0.281677 1441494888 -0.729126 -0.065369 0.620300 -0.281677 1441494888 -0.729126 -0.065369 0.620300 -0.281677 1441494888 -0.729126 -0.065369 0.620300 -0.281677 1441494888 -0.703979 -0.111084 0.617798 -0.332275 1441494888 -0.703979 -0.111084 0.617798 -0.332275 1441494888 -0.703979 -0.111084 0.617798 -0.332275 1441494888 -0.703979 -0.111084 0.617798 -0.332275 1441494888 -0.703979 -0.111084 0.617798 -0.332275 1441494888 -0.703979 -0.111084 0.617798 -0.332275 1441494888 -0.680054 -0.151367 0.613281 -0.372192 1441494888 -0.680054 -0.151367 0.613281 -0.372192 1441494888 -0.680054 -0.151367 0.613281 -0.372192 1441494888 -0.680054 -0.151367 0.613281 -0.372192 1441494888 -0.660706 -0.184387 0.608643 -0.398804 1441494888 -0.660706 -0.184387 0.608643 -0.398804 1441494888 -0.660706 -0.184387 0.608643 -0.398804 1441494888 -0.660706 -0.184387 0.608643 -0.398804 1441494888 -0.660706 -0.184387 0.608643 -0.398804 1441494888 -0.660706 -0.184387 0.608643 -0.398804 1441494888 -0.650146 -0.203491 0.607971 -0.407898 1441494888 -0.650146 -0.203491 0.607971 -0.407898 1441494888 -0.650146 -0.203491 0.607971 -0.407898 1441494888 -0.650146 -0.203491 0.607971 -0.407898 1441494888 -0.650024 -0.208008 0.611084 -0.401123 1441494888 -0.650024 -0.208008 0.611084 -0.401123 1441494888 -0.650024 -0.208008 0.611084 -0.401123 1441494888 -0.650024 -0.208008 0.611084 -0.401123 1441494888 -0.650024 -0.208008 0.611084 -0.401123 1441494888 -0.650024 -0.208008 0.611084 -0.401123 1441494888 -0.657471 -0.200806 0.616821 -0.383423 1441494888 -0.657471 -0.200806 0.616821 -0.383423 1441494888 -0.657471 -0.200806 0.616821 -0.383423 1441494888 -0.657471 -0.200806 0.616821 -0.383423 1441494888 -0.657471 -0.200806 0.616821 -0.383423 1441494888 -0.657471 -0.200806 0.616821 -0.383423 1441494888 -0.671143 -0.183838 0.623352 -0.356750 1441494888 -0.671143 -0.183838 0.623352 -0.356750 1441494888 -0.671143 -0.183838 0.623352 -0.356750 1441494888 -0.671143 -0.183838 0.623352 -0.356750 1441494888 -0.671143 -0.183838 0.623352 -0.356750 1441494888 -0.671143 -0.183838 0.623352 -0.356750 1441494888 -0.671143 -0.183838 0.623352 -0.356750 1441494888 -0.671143 -0.183838 0.623352 -0.356750 1441494888 -0.689575 -0.157043 0.629883 -0.321167 1441494888 -0.689575 -0.157043 0.629883 -0.321167 1441494888 -0.689575 -0.157043 0.629883 -0.321167 1441494888 -0.689575 -0.157043 0.629883 -0.321167 1441494888 -0.689575 -0.157043 0.629883 -0.321167 1441494888 -0.689575 -0.157043 0.629883 -0.321167 1441494888 -0.709717 -0.122314 0.635925 -0.277405 1441494888 -0.709717 -0.122314 0.635925 -0.277405 1441494888 -0.709717 -0.122314 0.635925 -0.277405 1441494888 -0.709717 -0.122314 0.635925 -0.277405 1441494888 -0.709717 -0.122314 0.635925 -0.277405 1441494888 -0.709717 -0.122314 0.635925 -0.277405 1441494888 -0.729797 -0.081177 0.639648 -0.227356 1441494888 -0.729797 -0.081177 0.639648 -0.227356 1441494888 -0.729797 -0.081177 0.639648 -0.227356 1441494888 -0.729797 -0.081177 0.639648 -0.227356 1441494888 -0.729797 -0.081177 0.639648 -0.227356 1441494888 -0.729797 -0.081177 0.639648 -0.227356 1441494888 -0.748291 -0.034851 0.639709 -0.172058 1441494888 -0.748291 -0.034851 0.639709 -0.172058 1441494888 -0.748291 -0.034851 0.639709 -0.172058 1441494888 -0.748291 -0.034851 0.639709 -0.172058 1441494888 -0.748291 -0.034851 0.639709 -0.172058 1441494888 -0.748291 -0.034851 0.639709 -0.172058 1441494888 -0.764160 0.013916 0.634644 -0.114685 1441494888 -0.764160 0.013916 0.634644 -0.114685 1441494888 -0.764160 0.013916 0.634644 -0.114685 1441494888 -0.764160 0.013916 0.634644 -0.114685 1441494888 -0.775635 0.061707 0.625427 -0.058594 1441494889 -0.775635 0.061707 0.625427 -0.058594 1441494889 -0.782532 0.105164 0.613586 -0.008301 1441494889 -0.782532 0.105164 0.613586 -0.008301 1441494889 -0.782532 0.105164 0.613586 -0.008301 1441494889 -0.782532 0.105164 0.613586 -0.008301 1441494889 -0.782532 0.105164 0.613586 -0.008301 1441494889 -0.782532 0.105164 0.613586 -0.008301 1441494889 -0.786316 0.140747 0.600708 0.031799 1441494889 -0.786316 0.140747 0.600708 0.031799 1441494889 -0.786316 0.140747 0.600708 0.031799 1441494889 -0.786316 0.140747 0.600708 0.031799 1441494889 -0.786316 0.140747 0.600708 0.031799 1441494889 -0.786316 0.140747 0.600708 0.031799 1441494889 -0.788513 0.167603 0.588501 0.061829 1441494889 
-0.779968 0.012329 0.603210 -0.166260 1441494893 -0.769836 -0.012451 0.605957 -0.199951 1441494893 -0.769836 -0.012451 0.605957 -0.199951 1441494893 -0.769836 -0.012451 0.605957 -0.199951 1441494893 -0.769836 -0.012451 0.605957 -0.199951 1441494893 -0.769836 -0.012451 0.605957 -0.199951 1441494893 -0.769836 -0.012451 0.605957 -0.199951 1441494893 -0.753662 -0.045166 0.608887 -0.243530 1441494893 -0.753662 -0.045166 0.608887 -0.243530 1441494893 -0.753662 -0.045166 0.608887 -0.243530 1441494893 -0.753662 -0.045166 0.608887 -0.243530 1441494893 -0.753662 -0.045166 0.608887 -0.243530 1441494893 -0.753662 -0.045166 0.608887 -0.243530 1441494893 -0.730347 -0.089844 0.607971 -0.298157 1441494893 -0.730347 -0.089844 0.607971 -0.298157 1441494893 -0.730347 -0.089844 0.607971 -0.298157 1441494893 -0.730347 -0.089844 0.607971 -0.298157 1441494893 -0.730347 -0.089844 0.607971 -0.298157 1441494893 -0.730347 -0.089844 0.607971 -0.298157 1441494893 -0.730347 -0.089844 0.607971 -0.298157 1441494893 -0.730347 -0.089844 0.607971 -0.298157 1441494893 -0.699646 -0.140869 0.602722 -0.356995 1441494893 -0.699646 -0.140869 0.602722 -0.356995 1441494893 -0.699646 -0.140869 0.602722 -0.356995 1441494893 -0.699646 -0.140869 0.602722 -0.356995 1441494893 -0.662354 -0.192017 0.596375 -0.410767 1441494893 -0.662354 -0.192017 0.596375 -0.410767 1441494893 -0.662354 -0.192017 0.596375 -0.410767 1441494893 -0.662354 -0.192017 0.596375 -0.410767 1441494893 -0.662354 -0.192017 0.596375 -0.410767 1441494893 -0.662354 -0.192017 0.596375 -0.410767 1441494893 -0.662354 -0.192017 0.596375 -0.410767 1441494893 -0.662354 -0.192017 0.596375 -0.410767 1441494893 -0.623230 -0.239807 0.588135 -0.456360 1441494893 -0.623230 -0.239807 0.588135 -0.456360 1441494893 -0.623230 -0.239807 0.588135 -0.456360 1441494893 -0.623230 -0.239807 0.588135 -0.456360 1441494893 -0.623230 -0.239807 0.588135 -0.456360 1441494893 -0.623230 -0.239807 0.588135 -0.456360 1441494893 -0.586121 -0.282288 0.576599 -0.494324 1441494893 -0.586121 -0.282288 0.576599 -0.494324 1441494893 -0.586121 -0.282288 0.576599 -0.494324 1441494893 -0.586121 -0.282288 0.576599 -0.494324 1441494893 -0.586121 -0.282288 0.576599 -0.494324 1441494893 -0.586121 -0.282288 0.576599 -0.494324 1441494893 -0.554443 -0.320435 0.561401 -0.524231 1441494893 -0.554443 -0.320435 0.561401 -0.524231 1441494893 -0.554443 -0.320435 0.561401 -0.524231 1441494893 -0.554443 -0.320435 0.561401 -0.524231 1441494893 -0.554443 -0.320435 0.561401 -0.524231 1441494893 -0.554443 -0.320435 0.561401 -0.524231 1441494893 -0.538513 -0.341248 0.557922 -0.531372 1441494893 -0.538513 -0.341248 0.557922 -0.531372 1441494893 -0.538513 -0.341248 0.557922 -0.531372 1441494893 -0.538513 -0.341248 0.557922 -0.531372 1441494893 -0.538513 -0.341248 0.557922 -0.531372 1441494893 -0.538513 -0.341248 0.557922 -0.531372 1441494893 -0.540894 -0.345276 0.565613 -0.518005 1441494893 -0.540894 -0.345276 0.565613 -0.518005 1441494893 -0.540894 -0.345276 0.565613 -0.518005 1441494893 -0.540894 -0.345276 0.565613 -0.518005 1441494893 -0.540894 -0.345276 0.565613 -0.518005 1441494893 -0.540894 -0.345276 0.565613 -0.518005 1441494893 -0.557983 -0.335876 0.574158 -0.496155 1441494893 -0.557983 -0.335876 0.574158 -0.496155 1441494893 -0.557983 -0.335876 0.574158 -0.496155 1441494893 -0.557983 -0.335876 0.574158 -0.496155 1441494893 -0.557983 -0.335876 0.574158 -0.496155 1441494893 -0.557983 -0.335876 0.574158 -0.496155 1441494893 -0.588379 -0.307129 0.591309 -0.458130 1441494893 -0.588379 -0.307129 0.591309 -0.458130 1441494893 -0.588379 -0.307129 0.591309 -0.458130 1441494893 -0.588379 -0.307129 0.591309 -0.458130 1441494893 -0.588379 -0.307129 0.591309 -0.458130 1441494893 -0.588379 -0.307129 0.591309 -0.458130 1441494893 -0.624268 -0.264832 0.609436 -0.410767 1441494893 -0.624268 -0.264832 0.609436 -0.410767 1441494893 -0.624268 -0.264832 0.609436 -0.410767 1441494893 -0.624268 -0.264832 0.609436 -0.410767 1441494893 -0.624268 -0.264832 0.609436 -0.410767 1441494893 -0.624268 -0.264832 0.609436 -0.410767 1441494893 -0.660156 -0.214417 0.624268 -0.358582 1441494893 -0.660156 -0.214417 0.624268 -0.358582 1441494893 -0.660156 -0.214417 0.624268 -0.358582 1441494894 -0.660156 -0.214417 0.624268 -0.358582 1441494894 -0.660156 -0.214417 0.624268 -0.358582 1441494894 -0.660156 -0.214417 0.624268 -0.358582 1441494894 -0.693542 -0.160706 0.635864 -0.298096 1441494894 -0.693542 -0.160706 0.635864 -0.298096 1441494894 -0.693542 -0.160706 0.635864 -0.298096 1441494894 -0.693542 -0.160706 0.635864 -0.298096 1441494894 -0.693542 -0.160706 0.635864 -0.298096 1441494894 -0.693542 -0.160706 0.635864 -0.298096 1441494894 -0.693542 -0.160706 0.635864 -0.298096 1441494894 -0.693542 -0.160706 0.635864 -0.298096 1441494894 -0.722290 -0.102783 0.643433 -0.231812 1441494894 -0.722290 -0.102783 0.643433 -0.231812 1441494894 -0.722290 -0.102783 0.643433 -0.231812 1441494894 -0.722290 -0.102783 0.643433 -0.231812 1441494894 -0.722290 -0.102783 0.643433 -0.231812 1441494894 -0.722290 -0.102783 0.643433 -0.231812 1441494894 -0.744995 -0.043945 0.645447 -0.162598 1441494894 -0.744995 -0.043945 0.645447 -0.162598 1441494894 -0.744995 -0.043945 0.645447 -0.162598 1441494894 -0.744995 -0.043945 0.645447 -0.162598 1441494894 -0.744995 -0.043945 0.645447 -0.162598 1441494894 -0.744995 -0.043945 0.645447 -0.162598 1441494894 -0.761963 0.016174 0.641052 -0.090759 1441494894 -0.761963 0.016174 0.641052 -0.090759 1441494894 -0.761963 0.016174 0.641052 -0.090759 1441494894 -0.761963 0.016174 0.641052 -0.090759 1441494894 -0.770386 0.076965 0.632690 -0.017944 1441494894 -0.770386 0.076965 0.632690 -0.017944 1441494894 -0.770386 0.076965 0.632690 -0.017944 1441494894 -0.770386 0.076965 0.632690 -0.017944 1441494894 -0.770752 0.140442 0.618774 0.057922 1441494894 -0.770752 0.140442 0.618774 0.057922 1441494894 -0.770752 0.140442 0.618774 0.057922 1441494894 -0.770752 0.140442 0.618774 0.057922 1441494894 -0.770752 0.140442 0.618774 0.057922 1441494894 -0.770752 0.140442 0.618774 0.057922 1441494894 -0.770752 0.140442 0.618774 0.057922 1441494894 -0.770752 0.140442 0.618774 0.057922 1441494894 -0.768982 0.192017 0.597473 0.121643 1441494894 -0.768982 0.192017 0.597473 0.121643 1441494894 -0.768982 0.192017 0.597473 0.121643 1441494894 -0.768982 0.192017 0.597473 0.121643 1441494894 -0.768982 0.192017 0.597473 0.121643 1441494894 -0.768982 0.192017 0.597473 0.121643 1441494894 -0.765686 0.234192 0.573059 0.174683 1441494894 -0.765686 0.234192 0.573059 0.174683 1441494894 -0.765686 0.234192 0.573059 0.174683 1441494894 -0.765686 0.234192 0.573059 0.174683 1441494894 -0.765686 0.234192 0.573059 0.174683 1441494894 -0.765686 0.234192 0.573059 0.174683 1441494894 -0.757141 0.276794 0.547485 0.224243 1441494894 -0.757141 0.276794 0.547485 0.224243 1441494894 -0.757141 0.276794 0.547485 0.224243 1441494894 -0.757141 0.276794 0.547485 0.224243 1441494894 -0.757141 0.276794 0.547485 0.224243 1441494894 -0.757141 0.276794 0.547485 0.224243 1441494894 -0.748901 0.310730 0.524780 0.259216 1441494894 -0.748901 0.310730 0.524780 0.259216 1441494894 -0.748901 0.310730 0.524780 0.259216 1441494894 -0.748901 0.310730 0.524780 0.259216 1441494894 -0.747314 0.324890 0.512329 0.271118 1441494894 -0.747314 0.324890 0.512329 0.271118 1441494894 -0.747314 0.324890 0.512329 0.271118 1441494894 -0.747314 0.324890 0.512329 0.271118 1441494894 -0.747314 0.324890 0.512329 0.271118 1441494894 -0.747314 0.324890 0.512329 0.271118 1441494894 -0.747314 0.324890 0.512329 0.271118 1441494894 -0.747314 0.324890 0.512329 0.271118 1441494894 -0.752380 0.322693 0.511047 0.261780 1441494894 -0.752380 0.322693 0.511047 0.261780 1441494894 -0.752380 0.322693 0.511047 0.261780 1441494894 -0.752380 0.322693 0.511047 0.261780 1441494894 -0.752380 0.322693 0.511047 0.261780 1441494894 -0.752380 0.322693 0.511047 0.261780 1441494894 -0.763611 0.301819 0.522400 0.230042 1441494894 -0.763611 0.301819 0.522400 0.230042 1441494894 -0.763611 0.301819 0.522400 0.230042 1441494894 -0.763611 0.301819 0.522400 0.230042 1441494894 -0.763611 0.301819 0.522400 0.230042 1441494894 -0.763611 0.301819 0.522400 0.230042 1441494894 -0.776428 0.268677 0.540527 0.181030 1441494894 -0.776428 0.268677 0.540527 0.181030 1441494894 -0.776428 0.268677 0.540527 0.181030 1441494894 -0.776428 0.268677 0.540527 0.181030 1441494894 -0.776428 0.268677 0.540527 0.181030 1441494894 -0.776428 0.268677 0.540527 0.181030 1441494894 -0.787720 0.221985 0.562927 0.115417 1441494894 -0.787720 0.221985 0.562927 0.115417 1441494894 -0.787720 0.221985 0.562927 0.115417 1441494894 -0.787720 0.221985 0.562927 0.115417 1441494894 -0.787720 0.221985 0.562927 0.115417 1441494894 -0.787720 0.221985 0.562927 0.115417 1441494894 -0.795349 0.163025 0.582825 0.035217 1441494894 -0.795349 0.163025 0.582825 0.035217 1441494894 -0.795349 0.163025 0.582825 0.035217 1441494894 -0.795349 0.163025 0.582825 0.035217 1441494894 -0.795349 0.163025 0.582825 0.035217 1441494894 -0.795349 0.163025 0.582825 0.035217 1441494894 -0.791565 0.094238 0.601196 -0.056396 1441494894 -0.791565 0.094238 0.601196 -0.056396 1441494894 -0.791565 0.094238 0.601196 -0.056396 1441494894 -0.791565 0.094238 0.601196 -0.056396 1441494894 -0.791565 0.094238 0.601196 -0.056396 1441494894 -0.791565 0.094238 0.601196 -0.056396 1441494894 -0.775085 0.024414 0.614075 -0.146851 1441494894 -0.775085 0.024414 0.614075 -0.146851 1441494894 -0.775085 0.024414 0.614075 -0.146851 1441494895 -0.775085 0.024414 0.614075 -0.146851 1441494895 -0.775085 0.024414 0.614075 -0.146851 1441494895 -0.775085 0.024414 0.614075 -0.146851 1441494895 -0.747742 -0.039307 0.622009 -0.229187 1441494895 -0.747742 -0.039307 0.622009 -0.229187 1441494895 -0.747742 -0.039307 0.622009 -0.229187 1441494895 -0.747742 -0.039307 0.622009 -0.229187 1441494895 -0.747742 -0.039307 0.622009 -0.229187 1441494895 -0.747742 -0.039307 0.622009 -0.229187 1441494895 -0.713745 -0.097717 0.624207 -0.302307 1441494895 -0.713745 -0.097717 0.624207 -0.302307 1441494895 -0.713745 -0.097717 0.624207 -0.302307 1441494895 -0.713745 -0.097717 0.624207 -0.302307 1441494895 -0.713745 -0.097717 0.624207 -0.302307 1441494895 -0.713745 -0.097717 0.624207 -0.302307 1441494895 -0.713745 -0.097717 0.624207 -0.302307 1441494895 -0.713745 -0.097717 0.624207 -0.302307 1441494895 -0.677673 -0.152527 0.619080 -0.366333 1441494895 -0.677673 -0.152527 0.619080 -0.366333 1441494895 -0.644592 -0.199280 0.608887 -0.417175 1441494895 -0.644592 -0.199280 0.608887 -0.417175 1441494895 -0.644592 -0.199280 0.608887 -0.417175 1441494895 -0.644592 -0.199280 0.608887 -0.417175 1441494895 -0.644592 -0.199280 0.608887 -0.417175 1441494895 -0.644592 -0.199280 0.608887 -0.417175 1441494895 -0.617798 -0.233948 0.598145 -0.453674 1441494895 -0.617798 -0.233948 0.598145 -0.453674 1441494895 -0.617798 -0.233948 0.598145 -0.453674 1441494895 -0.617798 -0.233948 0.598145 -0.453674 1441494895 -0.617798 -0.233948 0.598145 -0.453674 1441494895 -0.617798 -0.233948 0.598145 -0.453674 1441494895 -0.617798 -0.233948 0.598145 -0.453674 1441494895 -0.617798 -0.233948 0.598145 -0.453674 1441494895 -0.598877 -0.261353 0.588684 -0.476013 1441494895 -0.598877 -0.261353 0.588684 -0.476013 1441494895 -0.598877 -0.261353 0.588684 -0.476013 1441494895 -0.598877 -0.261353 0.588684 -0.476013 1441494895 -0.598877 -0.261353 0.588684 -0.476013 1441494895 -0.598877 -0.261353 0.588684 -0.476013 1441494895 -0.594360 -0.271240 0.590332 -0.474060 1441494895 -0.594360 -0.271240 0.590332 -0.474060 1441494895 -0.594360 -0.271240 0.590332 -0.474060 1441494895 -0.594360 -0.271240 0.590332 -0.474060 1441494895 -0.594360 -0.271240 0.590332 -0.474060 1441494895 -0.594360 -0.271240 0.590332 -0.474060 1441494895 -0.604004 -0.263855 0.600098 -0.453308 1441494895 -0.604004 -0.263855 0.600098 -0.453308 1441494895 -0.604004 -0.263855 0.600098 -0.453308 1441494895 -0.604004 -0.263855 0.600098 -0.453308 1441494895 -0.604004 -0.263855 0.600098 -0.453308 1441494895 -0.604004 -0.263855 0.600098 -0.453308 1441494895 -0.622681 -0.245239 0.610229 -0.424011 1441494895 -0.622681 -0.245239 0.610229 -0.424011 1441494895 -0.622681 -0.245239 0.610229 -0.424011 1441494895 -0.622681 -0.245239 0.610229 -0.424011 1441494895 -0.622681 -0.245239 0.610229 -0.424011 1441494895 -0.622681 -0.245239 0.610229 -0.424011 1441494895 -0.648254 -0.213318 0.622375 -0.383240 1441494895 -0.648254 -0.213318 0.622375 -0.383240 1441494895 -0.648254 -0.213318 0.622375 -0.383240 1441494895 -0.648254 -0.213318 0.622375 -0.383240 1441494895 -0.648254 -0.213318 0.622375 -0.383240 1441494895 -0.648254 -0.213318 0.622375 -0.383240 1441494895 -0.676025 -0.169434 0.634277 -0.334717 1441494895 -0.676025 -0.169434 0.634277 -0.334717 1441494895 -0.676025 -0.169434 0.634277 -0.334717 1441494895 -0.676025 -0.169434 0.634277 -0.334717 1441494895 -0.676025 -0.169434 0.634277 -0.334717 1441494895 -0.676025 -0.169434 0.634277 -0.334717 1441494895 -0.704285 -0.120544 0.642029 -0.278015 1441494895 -0.704285 -0.120544 0.642029 -0.278015 1441494895 -0.704285 -0.120544 0.642029 -0.278015 1441494895 -0.704285 -0.120544 0.642029 -0.278015 1441494895 -0.729919 -0.066406 0.645752 -0.213989 1441494895 -0.729919 -0.066406 0.645752 -0.213989 1441494895 -0.729919 -0.066406 0.645752 -0.213989 1441494895 -0.729919 -0.066406 0.645752 -0.213989 1441494895 -0.729919 -0.066406 0.645752 -0.213989 1441494895 -0.729919 -0.066406 0.645752 -0.213989 1441494895 -0.751160 -0.011108 0.643677 -0.145935 1441494895 -0.751160 -0.011108 0.643677 -0.145935 1441494895 -0.751160 -0.011108 0.643677 -0.145935 1441494895 -0.751160 -0.011108 0.643677 -0.145935 1441494895 -0.751160 -0.011108 0.643677 -0.145935 1441494895 -0.751160 -0.011108 0.643677 -0.145935 1441494895 -0.751160 -0.011108 0.643677 -0.145935 1441494895 -0.751160 -0.011108 0.643677 -0.145935 1441494895 -0.764893 0.049316 0.638123 -0.072449 1441494895 -0.764893 0.049316 0.638123 -0.072449 1441494895 -0.764893 0.049316 0.638123 -0.072449 1441494895 -0.764893 0.049316 0.638123 -0.072449 1441494895 -0.770935 0.109497 0.627441 0.001343 1441494895 -0.770935 0.109497 0.627441 0.001343 1441494895 -0.770935 0.109497 0.627441 0.001343 1441494895 -0.770935 0.109497 0.627441 0.001343 1441494895 -0.771240 0.164307 0.610718 0.071899 1441494895 -0.771240 0.164307 0.610718 0.071899 1441494895 -0.771240 0.164307 0.610718 0.071899 1441494895 -0.771240 0.164307 0.610718 0.071899 1441494895 -0.771240 0.164307 0.610718 0.071899 1441494895 -0.771240 0.164307 0.610718 0.071899 1441494895 -0.771240 0.164307 0.610718 0.071899 1441494895 -0.770264 0.207642 0.588013 0.133545 1441494895 -0.770264 0.207642 0.588013 0.133545 1441494895 -0.770264 0.207642 0.588013 0.133545 1441494895 -0.770264 0.207642 0.588013 0.133545 1441494895 -0.770264 0.207642 0.588013 0.133545 1441494896 -0.770264 0.207642 0.588013 0.133545 1441494896 -0.761902 0.251526 0.565796 0.189880 1441494896 -0.761902 0.251526 0.565796 0.189880 1441494896 -0.761902 0.251526 0.565796 0.189880 1441494896 -0.761902 0.251526 0.565796 0.189880 1441494896 -0.761902 0.251526 0.565796 0.189880 1441494896 -0.756470 0.283691 0.542053 0.231140 1441494896 -0.756470 0.283691 0.542053 0.231140 1441494896 -0.756470 0.283691 0.542053 0.231140 1441494896 -0.756470 0.283691 0.542053 0.231140 1441494896 -0.756470 0.283691 0.542053 0.231140 1441494896 -0.753906 0.302734 0.524597 0.254395 1441494896 -0.753906 0.302734 0.524597 0.254395 1441494896 -0.753906 0.302734 0.524597 0.254395 1441494896 -0.753906 0.302734 0.524597 0.254395 1441494896 -0.753906 0.302734 0.524597 0.254395 1441494896 -0.753906 0.302734 0.524597 0.254395 1441494896 -0.756958 0.302490 0.520203 0.254639 1441494896 -0.756958 0.302490 0.520203 0.254639 1441494896 -0.756958 0.302490 0.520203 0.254639 1441494896 -0.756958 0.302490 0.520203 0.254639 1441494896 -0.756958 0.302490 0.520203 0.254639 1441494896 -0.756958 0.302490 0.520203 0.254639 1441494896 -0.764893 0.290039 0.523621 0.237976 1441494896 -0.764893 0.290039 0.523621 0.237976 1441494896 -0.764893 0.290039 0.523621 0.237976 1441494896 -0.764893 0.290039 0.523621 0.237976 1441494896 -0.764893 0.290039 0.523621 0.237976 1441494896 -0.764893 0.290039 0.523621 0.237976 1441494896 -0.764893 0.290039 0.523621 0.237976 1441494896 -0.775513 0.268188 0.533386 0.205322 1441494896 -0.775513 0.268188 0.533386 0.205322 1441494896 -0.775513 0.268188 0.533386 0.205322 1441494896 -0.775513 0.268188 0.533386 0.205322 1441494896 -0.775513 0.268188 0.533386 0.205322 1441494896 -0.775513 0.268188 0.533386 0.205322 1441494896 -0.786682 0.236084 0.548218 0.157593 1441494896 -0.786682 0.236084 0.548218 0.157593 1441494896 -0.786682 0.236084 0.548218 0.157593 1441494896 -0.786682 0.236084 0.548218 0.157593 1441494896 -0.786682 0.236084 0.548218 0.157593 1441494896 -0.786682 0.236084 0.548218 0.157593 1441494896 -0.786682 0.236084 0.548218 0.157593 1441494896 -0.794861 0.195313 0.566223 0.097107 1441494896 -0.794861 0.195313 0.566223 0.097107 1441494896 -0.794861 0.195313 0.566223 0.097107 1441494896 -0.794861 0.195313 0.566223 0.097107 1441494896 -0.794861 0.195313 0.566223 0.097107 1441494896 -0.794861 0.195313 0.566223 0.097107 1441494896 -0.797302 0.146240 0.585022 0.026001 1441494896 -0.797302 0.146240 0.585022 0.026001 1441494896 -0.797302 0.146240 0.585022 0.026001 1441494896 -0.797302 0.146240 0.585022 0.026001 1441494896 -0.797302 0.146240 0.585022 0.026001 1441494896 -0.797302 0.146240 0.585022 0.026001 1441494896 -0.791199 0.091858 0.602356 -0.051758 1441494896 -0.791199 0.091858 0.602356 -0.051758 1441494896 -0.791199 0.091858 0.602356 -0.051758 1441494896 -0.791199 0.091858 0.602356 -0.051758 1441494896 -0.791199 0.091858 0.602356 -0.051758 1441494896 -0.791199 0.091858 0.602356 -0.051758 1441494896 -0.791199 0.091858 0.602356 -0.051758 1441494896 -0.775085 0.035034 0.617371 -0.130005 1441494896 -0.775085 0.035034 0.617371 -0.130005 1441494896 -0.775085 0.035034 0.617371 -0.130005 1441494896 -0.775085 0.035034 0.617371 -0.130005 1441494896 -0.775085 0.035034 0.617371 -0.130005 1441494896 -0.775085 0.035034 0.617371 -0.130005 1441494896 -0.751953 -0.022400 0.626465 -0.204102 1441494896 -0.751953 -0.022400 0.626465 -0.204102 1441494896 -0.751953 -0.022400 0.626465 -0.204102 1441494896 -0.751953 -0.022400 0.626465 -0.204102 1441494896 -0.751953 -0.022400 0.626465 -0.204102 1441494896 -0.725281 -0.075134 0.629639 -0.268250 1441494896 -0.725281 -0.075134 0.629639 -0.268250 1441494896 -0.725281 -0.075134 0.629639 -0.268250 1441494896 -0.725281 -0.075134 0.629639 -0.268250 1441494896 -0.725281 -0.075134 0.629639 -0.268250 1441494896 -0.699341 -0.121887 0.625366 -0.324097 1441494896 -0.699341 -0.121887 0.625366 -0.324097 1441494896 -0.699341 -0.121887 0.625366 -0.324097 1441494896 -0.699341 -0.121887 0.625366 -0.324097 1441494896 -0.699341 -0.121887 0.625366 -0.324097 1441494896 -0.699341 -0.121887 0.625366 -0.324097 1441494896 -0.675659 -0.156311 0.620361 -0.366394 1441494896 -0.675659 -0.156311 0.620361 -0.366394 1441494896 -0.675659 -0.156311 0.620361 -0.366394 1441494896 -0.675659 -0.156311 0.620361 -0.366394 1441494896 -0.675659 -0.156311 0.620361 -0.366394 1441494896 -0.675659 -0.156311 0.620361 -0.366394 1441494896 -0.657043 -0.180115 0.617554 -0.393066 1441494896 -0.657043 -0.180115 0.617554 -0.393066 1441494896 -0.657043 -0.180115 0.617554 -0.393066 1441494896 -0.657043 -0.180115 0.617554 -0.393066 1441494896 -0.657043 -0.180115 0.617554 -0.393066 1441494896 -0.657043 -0.180115 0.617554 -0.393066 1441494896 -0.646729 -0.195313 0.616028 -0.405212 1441494896 -0.646729 -0.195313 0.616028 -0.405212 1441494896 -0.646729 -0.195313 0.616028 -0.405212 1441494896 -0.646729 -0.195313 0.616028 -0.405212 1441494896 -0.646729 -0.195313 0.616028 -0.405212 1441494896 -0.646729 -0.195313 0.616028 -0.405212 1441494896 -0.647217 -0.197815 0.619141 -0.398315 1441494896 -0.647217 -0.197815 0.619141 -0.398315 1441494896 -0.647217 -0.197815 0.619141 -0.398315 1441494896 -0.647217 -0.197815 0.619141 -0.398315 1441494896 -0.647217 -0.197815 0.619141 -0.398315 1441494896 -0.647217 -0.197815 0.619141 -0.398315 1441494897 -0.657043 -0.186584 0.625610 -0.376953 1441494897 -0.657043 -0.186584 0.625610 -0.376953 1441494897 -0.657043 -0.186584 0.625610 -0.376953 1441494897 -0.657043 -0.186584 0.625610 -0.376953 1441494897 -0.657043 -0.186584 0.625610 -0.376953 1441494897 -0.657043 -0.186584 0.625610 -0.376953 1441494897 -0.673218 -0.166382 0.632446 -0.345154 1441494897 -0.673218 -0.166382 0.632446 -0.345154 1441494897 -0.673218 -0.166382 0.632446 -0.345154 1441494897 -0.673218 -0.166382 0.632446 -0.345154 1441494897 -0.673218 -0.166382 0.632446 -0.345154 1441494897 -0.693237 -0.137756 0.638977 -0.303650 1441494897 -0.693237 -0.137756 0.638977 -0.303650 1441494897 -0.693237 -0.137756 0.638977 -0.303650 1441494897 -0.693237 -0.137756 0.638977 -0.303650 1441494897 -0.693237 -0.137756 0.638977 -0.303650 1441494897 -0.693237 -0.137756 0.638977 -0.303650 1441494897 -0.714355 -0.101440 0.644287 -0.253662 1441494897 -0.714355 -0.101440 0.644287 -0.253662 1441494897 -0.714355 -0.101440 0.644287 -0.253662 1441494897 -0.714355 -0.101440 0.644287 -0.253662 1441494897 -0.714355 -0.101440 0.644287 -0.253662 1441494897 -0.714355 -0.101440 0.644287 -0.253662 1441494897 -0.714355 -0.101440 0.644287 -0.253662 1441494897 -0.733765 -0.058105 0.647583 -0.197083 1441494897 -0.733765 -0.058105 0.647583 -0.197083 1441494897 -0.733765 -0.058105 0.647583 -0.197083 1441494897 -0.733765 -0.058105 0.647583 -0.197083 1441494897 -0.733765 -0.058105 0.647583 -0.197083 1441494897 -0.750732 -0.009705 0.646606 -0.135071 1441494897 -0.750732 -0.009705 0.646606 -0.135071 1441494897 -0.750732 -0.009705 0.646606 -0.135071 1441494897 -0.750732 -0.009705 0.646606 -0.135071 1441494897 -0.750732 -0.009705 0.646606 -0.135071 1441494897 -0.750732 -0.009705 0.646606 -0.135071 1441494897 -0.762451 0.044922 0.641968 -0.067322 1441494897 -0.762451 0.044922 0.641968 -0.067322 1441494897 -0.762451 0.044922 0.641968 -0.067322 1441494897 -0.762451 0.044922 0.641968 -0.067322 1441494897 -0.762451 0.044922 0.641968 -0.067322 1441494897 -0.762451 0.044922 0.641968 -0.067322 1441494897 -0.768188 0.099121 0.632507 0.001038 1441494897 -0.768188 0.099121 0.632507 0.001038 1441494897 -0.768188 0.099121 0.632507 0.001038 1441494897 -0.768188 0.099121 0.632507 0.001038 1441494897 -0.768188 0.099121 0.632507 0.001038 1441494897 -0.768188 0.099121 0.632507 0.001038 1441494897 -0.766968 0.155823 0.618408 0.071045 1441494897 -0.766968 0.155823 0.618408 0.071045 1441494897 -0.766968 0.155823 0.618408 0.071045 1441494897 -0.766968 0.155823 0.618408 0.071045 1441494897 -0.766968 0.155823 0.618408 0.071045 1441494897 -0.766968 0.155823 0.618408 0.071045 1441494897 -0.761841 0.207092 0.598938 0.133850 1441494897 -0.761841 0.207092 0.598938 0.133850 1441494897 -0.761841 0.207092 0.598938 0.133850 1441494897 -0.761841 0.207092 0.598938 0.133850 1441494897 -0.761841 0.207092 0.598938 0.133850 1441494897 -0.761841 0.207092 0.598938 0.133850 1441494897 -0.756042 0.252258 0.574036 0.187744 1441494897 -0.756042 0.252258 0.574036 0.187744 1441494897 -0.756042 0.252258 0.574036 0.187744 1441494897 -0.756042 0.252258 0.574036 0.187744 1441494897 -0.756042 0.252258 0.574036 0.187744 1441494897 -0.749878 0.287903 0.550720 0.226868 1441494897 -0.749878 0.287903 0.550720 0.226868 1441494897 -0.749878 0.287903 0.550720 0.226868 1441494897 -0.749878 0.287903 0.550720 0.226868 1441494897 -0.749878 0.287903 0.550720 0.226868 1441494897 -0.749878 0.287903 0.550720 0.226868 1441494897 -0.748230 0.308411 0.532410 0.248169 1441494897 -0.748230 0.308411 0.532410 0.248169 1441494897 -0.748230 0.308411 0.532410 0.248169 1441494897 -0.748230 0.308411 0.532410 0.248169 1441494897 -0.748230 0.308411 0.532410 0.248169 1441494897 -0.748230 0.308411 0.532410 0.248169 1441494897 -0.752380 0.315491 0.520996 0.250854 1441494897 -0.752380 0.315491 0.520996 0.250854 1441494897 -0.752380 0.315491 0.520996 0.250854 1441494897 -0.752380 0.315491 0.520996 0.250854 1441494897 -0.752380 0.315491 0.520996 0.250854 1441494897 -0.752380 0.315491 0.520996 0.250854 1441494897 -0.762573 0.305176 0.521667 0.230652 1441494897 -0.762573 0.305176 0.521667 0.230652 1441494897 -0.762573 0.305176 0.521667 0.230652 1441494897 -0.762573 0.305176 0.521667 0.230652 1441494897 -0.762573 0.305176 0.521667 0.230652 1441494897 -0.762573 0.305176 0.521667 0.230652 1441494897 -0.775513 0.278137 0.533508 0.191101 1441494897 -0.775513 0.278137 0.533508 0.191101 1441494897 -0.775513 0.278137 0.533508 0.191101 1441494897 -0.775513 0.278137 0.533508 0.191101 1441494897 -0.775513 0.278137 0.533508 0.191101 1441494897 -0.775513 0.278137 0.533508 0.191101 1441494897 -0.786804 0.241150 0.551086 0.138245 1441494897 -0.786804 0.241150 0.551086 0.138245 1441494897 -0.786804 0.241150 0.551086 0.138245 1441494897 -0.786804 0.241150 0.551086 0.138245 1441494897 -0.786804 0.241150 0.551086 0.138245 1441494897 -0.786804 0.241150 0.551086 0.138245 1441494897 -0.786804 0.241150 0.551086 0.138245 1441494897 -0.793518 0.197815 0.570435 0.076355 1441494897 -0.793518 0.197815 0.570435 0.076355 1441494897 -0.793518 0.197815 0.570435 0.076355 1441494897 -0.793518 0.197815 0.570435 0.076355 1441494897 -0.793518 0.197815 0.570435 0.076355 1441494897 -0.793518 0.197815 0.570435 0.076355 1441494898 -0.794495 0.149658 0.588501 0.008606 1441494898 -0.794495 0.149658 0.588501 0.008606 1441494898 -0.794495 0.149658 0.588501 0.008606 1441494898 -0.794495 0.149658 0.588501 0.008606 1441494898 -0.794495 0.149658 0.588501 0.008606 1441494898 -0.794495 0.149658 0.588501 0.008606 1441494898 -0.788391 0.097046 0.604187 -0.063110 1441494898 -0.788391 0.097046 0.604187 -0.063110 1441494898 -0.788391 0.097046 0.604187 -0.063110 1441494898 -0.788391 0.097046 0.604187 -0.063110 1441494898 -0.788391 0.097046 0.604187 -0.063110 1441494898 -0.788391 0.097046 0.604187 -0.063110 1441494898 -0.775696 0.041565 0.614990 -0.135437 1441494898 -0.775696 0.041565 0.614990 -0.135437 1441494898 -0.775696 0.041565 0.614990 -0.135437 1441494898 -0.775696 0.041565 0.614990 -0.135437 1441494898 -0.775696 0.041565 0.614990 -0.135437 1441494898 -0.775696 0.041565 0.614990 -0.135437 1441494898 -0.755920 -0.015808 0.621460 -0.205383 1441494898 -0.755920 -0.015808 0.621460 -0.205383 1441494898 -0.755920 -0.015808 0.621460 -0.205383 1441494898 -0.755920 -0.015808 0.621460 -0.205383 1441494898 -0.755920 -0.015808 0.621460 -0.205383 1441494898 -0.731506 -0.074890 0.620544 -0.272461 1441494898 -0.731506 -0.074890 0.620544 -0.272461 1441494898 -0.731506 -0.074890 0.620544 -0.272461 1441494898 -0.731506 -0.074890 0.620544 -0.272461 1441494898 -0.731506 -0.074890 0.620544 -0.272461 1441494898 -0.731506 -0.074890 0.620544 -0.272461 1441494898 -0.731506 -0.074890 0.620544 -0.272461 1441494898 -0.705750 -0.125671 0.615845 -0.326965 1441494898 -0.705750 -0.125671 0.615845 -0.326965 1441494898 -0.705750 -0.125671 0.615845 -0.326965 1441494898 -0.705750 -0.125671 0.615845 -0.326965 1441494898 -0.705750 -0.125671 0.615845 -0.326965 1441494898 -0.682556 -0.169189 0.609680 -0.365845 1441494898 -0.682556 -0.169189 0.609680 -0.365845 1441494898 -0.682556 -0.169189 0.609680 -0.365845 1441494898 -0.682556 -0.169189 0.609680 -0.365845 1441494898 -0.682556 -0.169189 0.609680 -0.365845 1441494898 -0.682556 -0.169189 0.609680 -0.365845 1441494898 -0.664612 -0.200256 0.604553 -0.390869 1441494898 -0.664612 -0.200256 0.604553 -0.390869 1441494898 -0.664612 -0.200256 0.604553 -0.390869 1441494898 -0.664612 -0.200256 0.604553 -0.390869 1441494898 -0.664612 -0.200256 0.604553 -0.390869 1441494898 -0.664612 -0.200256 0.604553 -0.390869 1441494898 -0.664612 -0.200256 0.604553 -0.390869 1441494898 -0.651978 -0.220154 0.602112 -0.404907 1441494898 -0.651978 -0.220154 0.602112 -0.404907 1441494898 -0.651978 -0.220154 0.602112 -0.404907 1441494898 -0.651978 -0.220154 0.602112 -0.404907 1441494898 -0.651978 -0.220154 0.602112 -0.404907 1441494898 -0.651978 -0.220154 0.602112 -0.404907 1441494898 -0.648560 -0.226074 0.605164 -0.402649 1441494898 -0.648560 -0.226074 0.605164 -0.402649 1441494898 -0.648560 -0.226074 0.605164 -0.402649 1441494898 -0.648560 -0.226074 0.605164 -0.402649 1441494898 -0.648560 -0.226074 0.605164 -0.402649 1441494898 -0.648560 -0.226074 0.605164 -0.402649 1441494898 -0.648560 -0.226074 0.605164 -0.402649 1441494898 -0.654541 -0.217712 0.612549 -0.385925 1441494898 -0.654541 -0.217712 0.612549 -0.385925 1441494898 -0.654541 -0.217712 0.612549 -0.385925 1441494898 -0.654541 -0.217712 0.612549 -0.385925 1441494898 -0.654541 -0.217712 0.612549 -0.385925 1441494898 -0.654541 -0.217712 0.612549 -0.385925 1441494898 -0.668396 -0.196594 0.622070 -0.357361 1441494898 -0.668396 -0.196594 0.622070 -0.357361 1441494898 -0.668396 -0.196594 0.622070 -0.357361 1441494898 -0.668396 -0.196594 0.622070 -0.357361 1441494898 -0.668396 -0.196594 0.622070 -0.357361 1441494898 -0.668396 -0.196594 0.622070 -0.357361 1441494898 -0.687622 -0.163025 0.632385 -0.317322 1441494898 -0.687622 -0.163025 0.632385 -0.317322 1441494898 -0.687622 -0.163025 0.632385 -0.317322 1441494898 -0.687622 -0.163025 0.632385 -0.317322 1441494898 -0.687622 -0.163025 0.632385 -0.317322 1441494898 -0.687622 -0.163025 0.632385 -0.317322 1441494898 -0.708740 -0.121765 0.640564 -0.269348 1441494898 -0.708740 -0.121765 0.640564 -0.269348 1441494898 -0.708740 -0.121765 0.640564 -0.269348 1441494898 -0.708740 -0.121765 0.640564 -0.269348 1441494898 -0.708740 -0.121765 0.640564 -0.269348 1441494898 -0.708740 -0.121765 0.640564 -0.269348 1441494898 -0.728088 -0.075623 0.646545 -0.214905 1441494898 -0.728088 -0.075623 0.646545 -0.214905 1441494898 -0.728088 -0.075623 0.646545 -0.214905 1441494898 -0.728088 -0.075623 0.646545 -0.214905 1441494898 -0.728088 -0.075623 0.646545 -0.214905 1441494898 -0.728088 -0.075623 0.646545 -0.214905 1441494898 -0.743835 -0.024597 0.649902 -0.154236 1441494898 -0.743835 -0.024597 0.649902 -0.154236 1441494898 -0.743835 -0.024597 0.649902 -0.154236 1441494898 -0.743835 -0.024597 0.649902 -0.154236 1441494898 -0.743835 -0.024597 0.649902 -0.154236 1441494898 -0.743835 -0.024597 0.649902 -0.154236 1441494898 -0.755859 0.031372 0.648315 -0.086182 1441494898 -0.755859 0.031372 0.648315 -0.086182 1441494898 -0.755859 0.031372 0.648315 -0.086182 1441494898 -0.755859 0.031372 0.648315 -0.086182 1441494898 -0.755859 0.031372 0.648315 -0.086182 1441494898 -0.755859 0.031372 0.648315 -0.086182 1441494898 -0.761597 0.098389 0.640442 -0.008545 1441494898 -0.761597 0.098389 0.640442 -0.008545 1441494898 -0.761597 0.098389 0.640442 -0.008545 1441494898 -0.761597 0.098389 0.640442 -0.008545 1441494898 -0.761597 0.098389 0.640442 -0.008545 1441494898 -0.761597 0.098389 0.640442 -0.008545 1441494898 -0.760864 0.160522 0.625427 0.064026 1441494898 -0.760864 0.160522 0.625427 0.064026 1441494898 -0.760864 0.160522 0.625427 0.064026 1441494899 -0.760864 0.160522 0.625427 0.064026 1441494899 -0.760864 0.160522 0.625427 0.064026 1441494899 -0.760864 0.160522 0.625427 0.064026 1441494899 -0.755920 0.212341 0.605896 0.127991 1441494899 -0.755920 0.212341 0.605896 0.127991 1441494899 -0.755920 0.212341 0.605896 0.127991 1441494899 -0.755920 0.212341 0.605896 0.127991 1441494899 -0.755920 0.212341 0.605896 0.127991 1441494899 -0.755920 0.212341 0.605896 0.127991 1441494899 -0.749817 0.256165 0.582214 0.182129 1441494899 -0.749817 0.256165 0.582214 0.182129 1441494899 -0.749817 0.256165 0.582214 0.182129 1441494899 -0.749817 0.256165 0.582214 0.182129 1441494899 -0.749817 0.256165 0.582214 0.182129 1441494899 -0.749817 0.256165 0.582214 0.182129 1441494899 -0.742859 0.291199 0.559937 0.223145 1441494899 -0.742859 0.291199 0.559937 0.223145 1441494899 -0.742859 0.291199 0.559937 0.223145 1441494899 -0.742859 0.291199 0.559937 0.223145 1441494899 -0.739563 0.313171 0.542053 0.247192 1441494899 -0.739563 0.313171 0.542053 0.247192 1441494899 -0.739563 0.313171 0.542053 0.247192 1441494899 -0.739563 0.313171 0.542053 0.247192 1441494899 -0.739563 0.313171 0.542053 0.247192 1441494899 -0.739563 0.313171 0.542053 0.247192 1441494899 -0.742126 0.320374 0.532104 0.252014 1441494899 -0.742126 0.320374 0.532104 0.252014 1441494899 -0.742126 0.320374 0.532104 0.252014 1441494899 -0.742126 0.320374 0.532104 0.252014 1441494899 -0.742126 0.320374 0.532104 0.252014 1441494899 -0.742126 0.320374 0.532104 0.252014 1441494899 -0.742126 0.320374 0.532104 0.252014 1441494899 -0.750671 0.311218 0.532837 0.235962 1441494899 -0.750671 0.311218 0.532837 0.235962 1441494899 -0.750671 0.311218 0.532837 0.235962 1441494899 -0.750671 0.311218 0.532837 0.235962 1441494899 -0.750671 0.311218 0.532837 0.235962 1441494899 -0.750671 0.311218 0.532837 0.235962 1441494899 -0.762695 0.287170 0.543518 0.200989 1441494899 -0.762695 0.287170 0.543518 0.200989 1441494899 -0.762695 0.287170 0.543518 0.200989 1441494899 -0.762695 0.287170 0.543518 0.200989 1441494899 -0.762695 0.287170 0.543518 0.200989 1441494899 -0.762695 0.287170 0.543518 0.200989 1441494899 -0.774719 0.252441 0.559326 0.152405 1441494899 -0.774719 0.252441 0.559326 0.152405 1441494899 -0.774719 0.252441 0.559326 0.152405 1441494899 -0.774719 0.252441 0.559326 0.152405 1441494899 -0.774719 0.252441 0.559326 0.152405 1441494899 -0.774719 0.252441 0.559326 0.152405 1441494899 -0.783325 0.212219 0.576233 0.096497 1441494899 -0.783325 0.212219 0.576233 0.096497 1441494899 -0.787537 0.166931 0.592224 0.034241 1441494899 -0.787537 0.166931 0.592224 0.034241 1441494899 -0.787537 0.166931 0.592224 0.034241 1441494899 -0.787537 0.166931 0.592224 0.034241 1441494899 -0.787537 0.166931 0.592224 0.034241 1441494899 -0.787537 0.166931 0.592224 0.034241 1441494899 -0.785217 0.117188 0.607117 -0.033264 1441494899 -0.785217 0.117188 0.607117 -0.033264 1441494899 -0.785217 0.117188 0.607117 -0.033264 1441494899 -0.785217 0.117188 0.607117 -0.033264 1441494899 -0.785217 0.117188 0.607117 -0.033264 1441494899 -0.774231 0.058960 0.620667 -0.108948 1441494899 -0.774231 0.058960 0.620667 -0.108948 1441494899 -0.774231 0.058960 0.620667 -0.108948 1441494899 -0.774231 0.058960 0.620667 -0.108948 1441494899 -0.774231 0.058960 0.620667 -0.108948 1441494899 -0.774231 0.058960 0.620667 -0.108948 1441494899 -0.774231 0.058960 0.620667 -0.108948 1441494899 -0.753906 -0.002197 0.630432 -0.184937 1441494899 -0.753906 -0.002197 0.630432 -0.184937 1441494899 -0.753906 -0.002197 0.630432 -0.184937 1441494899 -0.753906 -0.002197 0.630432 -0.184937 1441494899 -0.753906 -0.002197 0.630432 -0.184937 1441494899 -0.753906 -0.002197 0.630432 -0.184937 1441494899 -0.727478 -0.061340 0.633728 -0.255798 1441494899 -0.727478 -0.061340 0.633728 -0.255798 1441494899 -0.727478 -0.061340 0.633728 -0.255798 1441494899 -0.727478 -0.061340 0.633728 -0.255798 1441494899 -0.727478 -0.061340 0.633728 -0.255798 1441494899 -0.727478 -0.061340 0.633728 -0.255798 1441494899 -0.698730 -0.116699 0.630737 -0.316772 1441494899 -0.698730 -0.116699 0.630737 -0.316772 1441494899 -0.698730 -0.116699 0.630737 -0.316772 1441494899 -0.698730 -0.116699 0.630737 -0.316772 1441494899 -0.698730 -0.116699 0.630737 -0.316772 1441494899 -0.698730 -0.116699 0.630737 -0.316772 1441494899 -0.673401 -0.159668 0.625671 -0.359985 1441494899 -0.673401 -0.159668 0.625671 -0.359985 1441494899 -0.673401 -0.159668 0.625671 -0.359985 1441494899 -0.673401 -0.159668 0.625671 -0.359985 1441494899 -0.673401 -0.159668 0.625671 -0.359985 1441494899 -0.673401 -0.159668 0.625671 -0.359985 1441494899 -0.652222 -0.191772 0.620361 -0.391174 1441494899 -0.652222 -0.191772 0.620361 -0.391174 1441494899 -0.652222 -0.191772 0.620361 -0.391174 1441494899 -0.652222 -0.191772 0.620361 -0.391174 1441494899 -0.652222 -0.191772 0.620361 -0.391174 1441494899 -0.652222 -0.191772 0.620361 -0.391174 1441494899 -0.652222 -0.191772 0.620361 -0.391174 1441494899 -0.636780 -0.215210 0.615234 -0.411987 1441494900 -0.636780 -0.215210 0.615234 -0.411987 1441494900 -0.636780 -0.215210 0.615234 -0.411987 1441494900 -0.636780 -0.215210 0.615234 -0.411987 1441494900 -0.636780 -0.215210 0.615234 -0.411987 1441494900 -0.636780 -0.215210 0.615234 -0.411987 1441494900 -0.629639 -0.227844 0.613953 -0.417969 1441494900 -0.629639 -0.227844 0.613953 -0.417969 1441494900 -0.629639 -0.227844 0.613953 -0.417969 1441494900 -0.629639 -0.227844 0.613953 -0.417969 1441494900 -0.629639 -0.227844 0.613953 -0.417969 1441494900 -0.629639 -0.227844 0.613953 -0.417969 1441494900 -0.633301 -0.227600 0.618103 -0.406433 1441494900 -0.633301 -0.227600 0.618103 -0.406433 1441494900 -0.633301 -0.227600 0.618103 -0.406433 1441494900 -0.633301 -0.227600 0.618103 -0.406433 1441494900 -0.633301 -0.227600 0.618103 -0.406433 1441494900 -0.633301 -0.227600 0.618103 -0.406433 1441494900 -0.647339 -0.211670 0.626404 -0.379272 1441494900 -0.647339 -0.211670 0.626404 -0.379272 1441494900 -0.647339 -0.211670 0.626404 -0.379272 1441494900 -0.647339 -0.211670 0.626404 -0.379272 1441494900 -0.647339 -0.211670 0.626404 -0.379272 1441494900 -0.647339 -0.211670 0.626404 -0.379272 1441494900 -0.666199 -0.185181 0.635315 -0.344055 1441494900 -0.666199 -0.185181 0.635315 -0.344055 1441494900 -0.666199 -0.185181 0.635315 -0.344055 1441494900 -0.666199 -0.185181 0.635315 -0.344055 1441494900 -0.666199 -0.185181 0.635315 -0.344055 1441494900 -0.666199 -0.185181 0.635315 -0.344055 1441494900 -0.687561 -0.150879 0.642822 -0.302124 1441494900 -0.687561 -0.150879 0.642822 -0.302124 1441494900 -0.687561 -0.150879 0.642822 -0.302124 1441494900 -0.687561 -0.150879 0.642822 -0.302124 1441494900 -0.687561 -0.150879 0.642822 -0.302124 1441494900 -0.708984 -0.111755 0.648315 -0.254211 1441494900 -0.708984 -0.111755 0.648315 -0.254211 1441494900 -0.708984 -0.111755 0.648315 -0.254211 1441494900 -0.708984 -0.111755 0.648315 -0.254211 1441494900 -0.708984 -0.111755 0.648315 -0.254211 1441494900 -0.708984 -0.111755 0.648315 -0.254211 1441494900 -0.729980 -0.071899 0.649231 -0.201233 1441494900 -0.729980 -0.071899 0.649231 -0.201233 1441494900 -0.729980 -0.071899 0.649231 -0.201233 1441494900 -0.729980 -0.071899 0.649231 -0.201233 1441494900 -0.729980 -0.071899 0.649231 -0.201233 1441494900 -0.729980 -0.071899 0.649231 -0.201233 1441494900 -0.747925 -0.027710 0.648682 -0.138184 1441494900 -0.747925 -0.027710 0.648682 -0.138184 1441494900 -0.747925 -0.027710 0.648682 -0.138184 1441494900 -0.747925 -0.027710 0.648682 -0.138184 1441494900 -0.747925 -0.027710 0.648682 -0.138184 1441494900 -0.747925 -0.027710 0.648682 -0.138184 1441494900 -0.761780 0.022400 0.643860 -0.067871 1441494900 -0.761780 0.022400 0.643860 -0.067871 1441494900 -0.761780 0.022400 0.643860 -0.067871 1441494900 -0.761780 0.022400 0.643860 -0.067871 1441494900 -0.770325 0.077148 0.632935 0.004211 1441494900 -0.770325 0.077148 0.632935 0.004211 1441494900 -0.770325 0.077148 0.632935 0.004211 1441494900 -0.770325 0.077148 0.632935 0.004211 1441494900 -0.770325 0.077148 0.632935 0.004211 1441494900 -0.770325 0.077148 0.632935 0.004211 1441494900 -0.772400 0.129395 0.617676 0.071167 1441494900 -0.772400 0.129395 0.617676 0.071167 1441494900 -0.772400 0.129395 0.617676 0.071167 1441494900 -0.772400 0.129395 0.617676 0.071167 1441494900 -0.772400 0.129395 0.617676 0.071167 1441494900 -0.772400 0.129395 0.617676 0.071167 1441494900 -0.771973 0.177246 0.596008 0.131897 1441494900 -0.771973 0.177246 0.596008 0.131897 1441494900 -0.771973 0.177246 0.596008 0.131897 1441494900 -0.771973 0.177246 0.596008 0.131897 1441494900 -0.771973 0.177246 0.596008 0.131897 1441494900 -0.771973 0.177246 0.596008 0.131897 1441494900 -0.768860 0.224731 0.568359 0.187927 1441494900 -0.768860 0.224731 0.568359 0.187927 1441494900 -0.768860 0.224731 0.568359 0.187927 1441494900 
-0.723450 -0.098633 0.619324 -0.288696 1441494904 -0.723450 -0.098633 0.619324 -0.288696 1441494904 -0.723450 -0.098633 0.619324 -0.288696 1441494904 -0.723450 -0.098633 0.619324 -0.288696 1441494904 -0.723450 -0.098633 0.619324 -0.288696 1441494904 -0.723450 -0.098633 0.619324 -0.288696 1441494904 -0.702271 -0.135986 0.615234 -0.331482 1441494904 -0.702271 -0.135986 0.615234 -0.331482 1441494904 -0.702271 -0.135986 0.615234 -0.331482 1441494904 -0.702271 -0.135986 0.615234 -0.331482 1441494904 -0.702271 -0.135986 0.615234 -0.331482 1441494904 -0.702271 -0.135986 0.615234 -0.331482 1441494904 -0.676147 -0.176453 0.608093 -0.376770 1441494904 -0.676147 -0.176453 0.608093 -0.376770 1441494904 -0.676147 -0.176453 0.608093 -0.376770 1441494904 -0.676147 -0.176453 0.608093 -0.376770 1441494904 -0.676147 -0.176453 0.608093 -0.376770 1441494904 -0.676147 -0.176453 0.608093 -0.376770 1441494904 -0.647217 -0.215515 0.600342 -0.417480 1441494904 -0.647217 -0.215515 0.600342 -0.417480 1441494904 -0.647217 -0.215515 0.600342 -0.417480 1441494904 -0.647217 -0.215515 0.600342 -0.417480 1441494904 -0.647217 -0.215515 0.600342 -0.417480 1441494904 -0.618408 -0.252502 0.590820 -0.452576 1441494904 -0.618408 -0.252502 0.590820 -0.452576 1441494904 -0.618408 -0.252502 0.590820 -0.452576 1441494904 -0.618408 -0.252502 0.590820 -0.452576 1441494904 -0.618408 -0.252502 0.590820 -0.452576 1441494904 -0.618408 -0.252502 0.590820 -0.452576 1441494904 -0.591858 -0.288391 0.576477 -0.484009 1441494904 -0.591858 -0.288391 0.576477 -0.484009 1441494904 -0.591858 -0.288391 0.576477 -0.484009 1441494904 -0.591858 -0.288391 0.576477 -0.484009 1441494904 -0.591858 -0.288391 0.576477 -0.484009 1441494904 -0.591858 -0.288391 0.576477 -0.484009 1441494904 -0.575684 -0.311951 0.568176 -0.498535 1441494904 -0.575684 -0.311951 0.568176 -0.498535 1441494904 -0.575684 -0.311951 0.568176 -0.498535 1441494904 -0.575684 -0.311951 0.568176 -0.498535 1441494904 -0.575684 -0.311951 0.568176 -0.498535 1441494904 -0.575684 -0.311951 0.568176 -0.498535 1441494904 -0.572754 -0.318054 0.573486 -0.491943 1441494904 -0.572754 -0.318054 0.573486 -0.491943 1441494904 -0.572754 -0.318054 0.573486 -0.491943 1441494904 -0.572754 -0.318054 0.573486 -0.491943 1441494904 -0.572754 -0.318054 0.573486 -0.491943 1441494904 -0.572754 -0.318054 0.573486 -0.491943 1441494904 -0.582031 -0.313477 0.582397 -0.473083 1441494904 -0.582031 -0.313477 0.582397 -0.473083 1441494904 -0.582031 -0.313477 0.582397 -0.473083 1441494904 -0.582031 -0.313477 0.582397 -0.473083 1441494904 -0.582031 -0.313477 0.582397 -0.473083 1441494904 -0.582031 -0.313477 0.582397 -0.473083 1441494904 -0.603882 -0.293030 0.595154 -0.441956 1441494904 -0.603882 -0.293030 0.595154 -0.441956 1441494904 -0.603882 -0.293030 0.595154 -0.441956 1441494904 -0.603882 -0.293030 0.595154 -0.441956 1441494904 -0.631165 -0.260376 0.610596 -0.401367 1441494904 -0.631165 -0.260376 0.610596 -0.401367 1441494904 -0.631165 -0.260376 0.610596 -0.401367 1441494904 -0.631165 -0.260376 0.610596 -0.401367 1441494904 -0.631165 -0.260376 0.610596 -0.401367 1441494904 -0.631165 -0.260376 0.610596 -0.401367 1441494904 -0.660828 -0.218872 0.625732 -0.351990 1441494904 -0.660828 -0.218872 0.625732 -0.351990 1441494905 -0.660828 -0.218872 0.625732 -0.351990 1441494905 -0.660828 -0.218872 0.625732 -0.351990 1441494905 -0.660828 -0.218872 0.625732 -0.351990 1441494905 -0.660828 -0.218872 0.625732 -0.351990 1441494905 -0.660828 -0.218872 0.625732 -0.351990 1441494905 -0.689575 -0.166565 0.641113 -0.292969 1441494905 -0.689575 -0.166565 0.641113 -0.292969 1441494905 -0.689575 -0.166565 0.641113 -0.292969 1441494905 -0.689575 -0.166565 0.641113 -0.292969 1441494905 -0.689575 -0.166565 0.641113 -0.292969 1441494905 -0.715454 -0.111328 0.650635 -0.229126 1441494905 -0.715454 -0.111328 0.650635 -0.229126 1441494905 -0.715454 -0.111328 0.650635 -0.229126 1441494905 -0.715454 -0.111328 0.650635 -0.229126 1441494905 -0.715454 -0.111328 0.650635 -0.229126 1441494905 -0.715454 -0.111328 0.650635 -0.229126 1441494905 -0.736145 -0.053223 0.655334 -0.160645 1441494905 -0.736145 -0.053223 0.655334 -0.160645 1441494905 -0.736145 -0.053223 0.655334 -0.160645 1441494905 -0.736145 -0.053223 0.655334 -0.160645 1441494905 -0.736145 -0.053223 0.655334 -0.160645 1441494905 -0.736145 -0.053223 0.655334 -0.160645 1441494905 -0.750549 0.008911 0.655090 -0.086548 1441494905 -0.750549 0.008911 0.655090 -0.086548 1441494905 -0.750549 0.008911 0.655090 -0.086548 1441494905 -0.750549 0.008911 0.655090 -0.086548 1441494905 -0.750549 0.008911 0.655090 -0.086548 1441494905 -0.750549 0.008911 0.655090 -0.086548 1441494905 -0.757507 0.074585 0.648499 -0.008423 1441494905 -0.757507 0.074585 0.648499 -0.008423 1441494905 -0.757507 0.074585 0.648499 -0.008423 1441494905 -0.757507 0.074585 0.648499 -0.008423 1441494905 -0.757507 0.136902 0.634705 0.067871 1441494905 -0.757507 0.136902 0.634705 0.067871 1441494905 -0.757507 0.136902 0.634705 0.067871 1441494905 -0.757507 0.136902 0.634705 0.067871 1441494905 -0.757507 0.136902 0.634705 0.067871 1441494905 -0.757507 0.136902 0.634705 0.067871 1441494905 -0.757813 0.183289 0.612305 0.131104 1441494905 -0.757813 0.183289 0.612305 0.131104 1441494905 -0.757813 0.183289 0.612305 0.131104 1441494905 -0.757813 0.183289 0.612305 0.131104 1441494905 -0.757813 0.183289 0.612305 0.131104 1441494905 -0.757813 0.183289 0.612305 0.131104 1441494905 -0.750610 0.234131 0.587524 0.191345 1441494905 -0.750610 0.234131 0.587524 0.191345 1441494905 -0.750610 0.234131 0.587524 0.191345 1441494905 -0.750610 0.234131 0.587524 0.191345 1441494905 -0.750610 0.234131 0.587524 0.191345 1441494905 -0.750610 0.234131 0.587524 0.191345 1441494905 -0.741638 0.278076 0.561829 0.238831 1441494905 -0.741638 0.278076 0.561829 0.238831 1441494905 -0.737488 0.304871 0.541748 0.263916 1441494905 -0.737488 0.304871 0.541748 0.263916 1441494905 -0.737488 0.304871 0.541748 0.263916 1441494905 -0.737488 0.304871 0.541748 0.263916 1441494905 -0.737488 0.304871 0.541748 0.263916 1441494905 -0.737488 0.304871 0.541748 0.263916 1441494905 -0.742004 0.308838 0.535278 0.259827 1441494905 -0.742004 0.308838 0.535278 0.259827 1441494905 -0.742004 0.308838 0.535278 0.259827 1441494905 -0.742004 0.308838 0.535278 0.259827 1441494905 -0.742004 0.308838 0.535278 0.259827 1441494905 -0.742004 0.308838 0.535278 0.259827 1441494905 -0.753296 0.294067 0.541504 0.229797 1441494905 -0.753296 0.294067 0.541504 0.229797 1441494905 -0.753296 0.294067 0.541504 0.229797 1441494905 -0.753296 0.294067 0.541504 0.229797 1441494905 -0.753296 0.294067 0.541504 0.229797 1441494905 -0.753296 0.294067 0.541504 0.229797 1441494905 -0.767822 0.258972 0.559204 0.175110 1441494905 -0.767822 0.258972 0.559204 0.175110 1441494905 -0.767822 0.258972 0.559204 0.175110 1441494905 -0.767822 0.258972 0.559204 0.175110 1441494905 -0.767822 0.258972 0.559204 0.175110 1441494905 -0.767822 0.258972 0.559204 0.175110 1441494905 -0.779358 0.211975 0.579956 0.106323 1441494905 -0.779358 0.211975 0.579956 0.106323 1441494905 -0.779358 0.211975 0.579956 0.106323 1441494905 -0.779358 0.211975 0.579956 0.106323 1441494905 -0.779358 0.211975 0.579956 0.106323 1441494905 -0.779358 0.211975 0.579956 0.106323 1441494905 -0.785522 0.158875 0.597351 0.029663 1441494905 -0.785522 0.158875 0.597351 0.029663 1441494905 -0.785522 0.158875 0.597351 0.029663 1441494905 -0.785522 0.158875 0.597351 0.029663 1441494905 -0.785522 0.158875 0.597351 0.029663 1441494905 -0.784424 0.100037 0.609863 -0.052490 1441494905 -0.784424 0.100037 0.609863 -0.052490 1441494905 -0.784424 0.100037 0.609863 -0.052490 1441494905 -0.784424 0.100037 0.609863 -0.052490 1441494905 -0.784424 0.100037 0.609863 -0.052490 1441494905 -0.784424 0.100037 0.609863 -0.052490 1441494905 -0.773132 0.040222 0.618652 -0.133911 1441494905 -0.773132 0.040222 0.618652 -0.133911 1441494905 -0.773132 0.040222 0.618652 -0.133911 1441494905 -0.773132 0.040222 0.618652 -0.133911 1441494905 -0.773132 0.040222 0.618652 -0.133911 1441494905 -0.773132 0.040222 0.618652 -0.133911 1441494905 -0.754639 -0.022095 0.619934 -0.213806 1441494905 -0.754639 -0.022095 0.619934 -0.213806 1441494905 -0.754639 -0.022095 0.619934 -0.213806 1441494906 -0.754639 -0.022095 0.619934 -0.213806 1441494906 -0.754639 -0.022095 0.619934 -0.213806 1441494906 -0.754639 -0.022095 0.619934 -0.213806 1441494906 -0.728455 -0.083862 0.616516 -0.286926 1441494906 -0.728455 -0.083862 0.616516 -0.286926 1441494906 -0.728455 -0.083862 0.616516 -0.286926 1441494906 -0.728455 -0.083862 0.616516 -0.286926 1441494906 -0.728455 -0.083862 0.616516 -0.286926 1441494906 -0.728455 -0.083862 0.616516 -0.286926 1441494906 -0.699341 -0.139648 0.608032 -0.348877 1441494906 -0.699341 -0.139648 0.608032 -0.348877 1441494906 -0.699341 -0.139648 0.608032 -0.348877 1441494906 -0.699341 -0.139648 0.608032 -0.348877 1441494906 -0.699341 -0.139648 0.608032 -0.348877 1441494906 -0.699341 -0.139648 0.608032 -0.348877 1441494906 -0.672791 -0.183411 0.596802 -0.397034 1441494906 -0.672791 -0.183411 0.596802 -0.397034 1441494906 -0.672791 -0.183411 0.596802 -0.397034 1441494906 -0.672791 -0.183411 0.596802 -0.397034 1441494906 -0.672791 -0.183411 0.596802 -0.397034 1441494906 -0.672791 -0.183411 0.596802 -0.397034 1441494906 -0.649048 -0.219727 0.584229 -0.434937 1441494906 -0.649048 -0.219727 0.584229 -0.434937 1441494906 -0.649048 -0.219727 0.584229 -0.434937 1441494906 -0.649048 -0.219727 0.584229 -0.434937 1441494906 -0.649048 -0.219727 0.584229 -0.434937 1441494906 -0.649048 -0.219727 0.584229 -0.434937 1441494906 -0.633301 -0.243347 0.576416 -0.455505 1441494906 -0.633301 -0.243347 0.576416 -0.455505 1441494906 -0.633301 -0.243347 0.576416 -0.455505 1441494906 -0.633301 -0.243347 0.576416 -0.455505 1441494906 -0.633301 -0.243347 0.576416 -0.455505 1441494906 -0.633301 -0.243347 0.576416 -0.455505 1441494906 -0.627686 -0.252747 0.577026 -0.457397 1441494906 -0.627686 -0.252747 0.577026 -0.457397 1441494906 -0.627686 -0.252747 0.577026 -0.457397 1441494906 -0.627686 -0.252747 0.577026 -0.457397 1441494906 -0.627686 -0.252747 0.577026 -0.457397 1441494906 -0.627686 -0.252747 0.577026 -0.457397 1441494906 -0.633118 -0.248474 0.584290 -0.442871 1441494906 -0.633118 -0.248474 0.584290 -0.442871 1441494906 -0.633118 -0.248474 0.584290 -0.442871 1441494906 -0.633118 -0.248474 0.584290 -0.442871 1441494906 -0.633118 -0.248474 0.584290 -0.442871 1441494906 -0.633118 -0.248474 0.584290 -0.442871 1441494906 -0.633118 -0.248474 0.584290 -0.442871 1441494906 -0.648987 -0.228943 0.596375 -0.413208 1441494906 -0.648987 -0.228943 0.596375 -0.413208 1441494906 -0.648987 -0.228943 0.596375 -0.413208 1441494906 -0.648987 -0.228943 0.596375 -0.413208 1441494906 -0.648987 -0.228943 0.596375 -0.413208 1441494906 -0.671509 -0.197876 0.610291 -0.370911 1441494906 -0.671509 -0.197876 0.610291 -0.370911 1441494906 -0.671509 -0.197876 0.610291 -0.370911 1441494906 -0.671509 -0.197876 0.610291 -0.370911 1441494906 -0.671509 -0.197876 0.610291 -0.370911 1441494906 -0.671509 -0.197876 0.610291 -0.370911 1441494906 -0.697388 -0.155396 0.624573 -0.315369 1441494906 -0.697388 -0.155396 0.624573 -0.315369 1441494906 -0.697388 -0.155396 0.624573 -0.315369 1441494906 -0.697388 -0.155396 0.624573 -0.315369 1441494906 -0.697388 -0.155396 0.624573 -0.315369 1441494906 -0.697388 -0.155396 0.624573 -0.315369 1441494906 -0.722412 -0.103943 0.636597 -0.249207 1441494906 -0.722412 -0.103943 0.636597 -0.249207 1441494906 -0.722412 -0.103943 0.636597 -0.249207 1441494906 -0.722412 -0.103943 0.636597 -0.249207 1441494906 -0.722412 -0.103943 0.636597 -0.249207 1441494906 -0.722412 -0.103943 0.636597 -0.249207 1441494906 -0.744324 -0.045715 0.642578 -0.175964 1441494906 -0.744324 -0.045715 0.642578 -0.175964 1441494906 -0.744324 -0.045715 0.642578 -0.175964 1441494906 -0.744324 -0.045715 0.642578 -0.175964 1441494906 -0.744324 -0.045715 0.642578 -0.175964 1441494906 -0.760864 0.018921 0.641418 -0.096741 1441494906 -0.760864 0.018921 0.641418 -0.096741 1441494906 -0.760864 0.018921 0.641418 -0.096741 1441494906 -0.760864 0.018921 0.641418 -0.096741 1441494906 -0.760864 0.018921 0.641418 -0.096741 1441494906 -0.760864 0.018921 0.641418 -0.096741 1441494906 -0.768921 0.085999 0.633423 -0.014648 1441494906 -0.768921 0.085999 0.633423 -0.014648 1441494906 -0.768921 0.085999 0.633423 -0.014648 1441494906 -0.768921 0.085999 0.633423 -0.014648 1441494906 -0.768921 0.085999 0.633423 -0.014648 1441494906 -0.769226 0.152527 0.616943 0.066528 1441494906 -0.769226 0.152527 0.616943 0.066528 1441494906 -0.769226 0.152527 0.616943 0.066528 1441494906 -0.769226 0.152527 0.616943 0.066528 1441494906 -0.769226 0.152527 0.616943 0.066528 1441494906 -0.769226 0.152527 0.616943 0.066528 1441494906 -0.766174 0.212891 0.589905 0.140015 1441494906 -0.766174 0.212891 0.589905 0.140015 1441494906 -0.766174 0.212891 0.589905 0.140015 1441494906 -0.766174 0.212891 0.589905 0.140015 1441494906 -0.766174 0.212891 0.589905 0.140015 1441494906 -0.766174 0.212891 0.589905 0.140015 1441494906 -0.759399 0.270142 0.554993 0.205750 1441494906 -0.759399 0.270142 0.554993 0.205750 1441494906 -0.759399 0.270142 0.554993 0.205750 1441494906 -0.759399 0.270142 0.554993 0.205750 1441494906 -0.759399 0.270142 0.554993 0.205750 1441494906 -0.759399 0.270142 0.554993 0.205750 1441494906 -0.759399 0.270142 0.554993 0.205750 1441494906 -0.750854 0.313782 0.522888 0.253540 1441494906 -0.750854 0.313782 0.522888 0.253540 1441494906 -0.750854 0.313782 0.522888 0.253540 1441494906 -0.750854 0.313782 0.522888 0.253540 1441494907 -0.750854 0.313782 0.522888 0.253540 1441494907 -0.750854 0.313782 0.522888 0.253540 1441494907 -0.747803 0.334473 0.504150 0.273376 1441494907 -0.747803 0.334473 0.504150 0.273376 1441494907 -0.747803 0.334473 0.504150 0.273376 1441494907 -0.747803 0.334473 0.504150 0.273376 1441494907 -0.747803 0.334473 0.504150 0.273376 1441494907 -0.747803 0.334473 0.504150 0.273376 1441494907 -0.754150 0.331787 0.501953 0.263000 1441494907 -0.754150 0.331787 0.501953 0.263000 1441494907 -0.754150 0.331787 0.501953 0.263000 1441494907 -0.754150 0.331787 0.501953 0.263000 1441494907 -0.754150 0.331787 0.501953 0.263000 1441494907 -0.754150 0.331787 0.501953 0.263000 1441494907 -0.768066 0.309143 0.512695 0.227112 1441494907 -0.768066 0.309143 0.512695 0.227112 1441494907 -0.768066 0.309143 0.512695 0.227112 1441494907 -0.768066 0.309143 0.512695 0.227112 1441494907 -0.783386 0.273987 0.530151 0.173706 1441494907 -0.783386 0.273987 0.530151 0.173706 1441494907 -0.783386 0.273987 0.530151 0.173706 1441494907 -0.783386 0.273987 0.530151 0.173706 1441494907 -0.783386 0.273987 0.530151 0.173706 1441494907 -0.783386 0.273987 0.530151 0.173706 1441494907 -0.795105 0.228638 0.551453 0.106750 1441494907 -0.795105 0.228638 0.551453 0.106750 1441494907 -0.795105 0.228638 0.551453 0.106750 1441494907 -0.795105 0.228638 0.551453 0.106750 1441494907 -0.795105 0.228638 0.551453 0.106750 1441494907 -0.795105 0.228638 0.551453 0.106750 1441494907 -0.800049 0.176636 0.572388 0.033447 1441494907 -0.800049 0.176636 0.572388 0.033447 1441494907 -0.800049 0.176636 0.572388 0.033447 1441494907 -0.800049 0.176636 0.572388 0.033447 1441494907 -0.800049 0.176636 0.572388 0.033447 1441494907 -0.800049 0.176636 0.572388 0.033447 1441494907 -0.796875 0.119629 0.590393 -0.045471 1441494907 -0.796875 0.119629 0.590393 -0.045471 1441494907 -0.796875 0.119629 0.590393 -0.045471 1441494907 -0.796875 0.119629 0.590393 -0.045471 1441494907 -0.796875 0.119629 0.590393 -0.045471 1441494907 -0.796875 0.119629 0.590393 -0.045471 1441494907 -0.784668 0.055725 0.603760 -0.129089 1441494907 -0.784668 0.055725 0.603760 -0.129089 1441494907 -0.784668 0.055725 0.603760 -0.129089 1441494907 -0.784668 0.055725 0.603760 -0.129089 1441494907 -0.784668 0.055725 0.603760 -0.129089 1441494907 -0.784668 0.055725 0.603760 -0.129089 1441494907 -0.763855 -0.007385 0.611328 -0.206909 1441494907 -0.763855 -0.007385 0.611328 -0.206909 1441494907 -0.763855 -0.007385 0.611328 -0.206909 1441494907 -0.763855 -0.007385 0.611328 -0.206909 1441494907 -0.763855 -0.007385 0.611328 -0.206909 1441494907 -0.763855 -0.007385 0.611328 -0.206909 1441494907 -0.735352 -0.070007 0.614197 -0.277832 1441494907 -0.735352 -0.070007 0.614197 -0.277832 1441494907 -0.735352 -0.070007 0.614197 -0.277832 1441494907 -0.735352 -0.070007 0.614197 -0.277832 1441494907 -0.735352 -0.070007 0.614197 -0.277832 1441494907 -0.703979 -0.127930 0.610901 -0.338989 1441494907 -0.703979 -0.127930 0.610901 -0.338989 1441494907 -0.703979 -0.127930 0.610901 -0.338989 1441494907 -0.703979 -0.127930 0.610901 -0.338989 1441494907 -0.703979 -0.127930 0.610901 -0.338989 1441494907 -0.703979 -0.127930 0.610901 -0.338989 1441494907 -0.675903 -0.171692 0.605469 -0.383606 1441494907 -0.675903 -0.171692 0.605469 -0.383606 1441494907 -0.675903 -0.171692 0.605469 -0.383606 1441494907 -0.675903 -0.171692 0.605469 -0.383606 1441494907 -0.675903 -0.171692 0.605469 -0.383606 1441494907 -0.675903 -0.171692 0.605469 -0.383606 1441494907 -0.651611 -0.208313 0.599792 -0.415161 1441494907 -0.651611 -0.208313 0.599792 -0.415161 1441494907 -0.651611 -0.208313 0.599792 -0.415161 1441494907 -0.651611 -0.208313 0.599792 -0.415161 1441494907 -0.651611 -0.208313 0.599792 -0.415161 1441494907 -0.651611 -0.208313 0.599792 -0.415161 1441494907 -0.651611 -0.208313 0.599792 -0.415161 1441494907 -0.639465 -0.225891 0.602844 -0.420349 1441494907 -0.639465 -0.225891 0.602844 -0.420349 1441494907 -0.639465 -0.225891 0.602844 -0.420349 1441494907 -0.639465 -0.225891 0.602844 -0.420349 1441494907 -0.639465 -0.225891 0.602844 -0.420349 1441494907 -0.640564 -0.224670 0.610779 -0.407776 1441494907 -0.640564 -0.224670 0.610779 -0.407776 1441494907 -0.640564 -0.224670 0.610779 -0.407776 1441494907 -0.640564 -0.224670 0.610779 -0.407776 1441494907 -0.640564 -0.224670 0.610779 -0.407776 1441494907 -0.640564 -0.224670 0.610779 -0.407776 1441494907 -0.650146 -0.214050 0.617920 -0.386963 1441494907 -0.650146 -0.214050 0.617920 -0.386963 1441494907 -0.650146 -0.214050 0.617920 -0.386963 1441494907 -0.650146 -0.214050 0.617920 -0.386963 1441494907 -0.650146 -0.214050 0.617920 -0.386963 1441494907 -0.650146 -0.214050 0.617920 -0.386963 1441494907 -0.650146 -0.214050 0.617920 -0.386963 1441494907 -0.667542 -0.190979 0.626648 -0.353943 1441494907 -0.667542 -0.190979 0.626648 -0.353943 1441494907 -0.667542 -0.190979 0.626648 -0.353943 1441494907 -0.667542 -0.190979 0.626648 -0.353943 1441494907 -0.667542 -0.190979 0.626648 -0.353943 1441494907 -0.667542 -0.190979 0.626648 -0.353943 1441494907 -0.689941 -0.156433 0.635620 -0.309082 1441494907 -0.689941 -0.156433 0.635620 -0.309082 1441494907 -0.689941 -0.156433 0.635620 -0.309082 1441494907 -0.689941 -0.156433 0.635620 -0.309082 1441494908 -0.689941 -0.156433 0.635620 -0.309082 1441494908 -0.713745 -0.110657 0.643311 -0.254028 1441494908 -0.713745 -0.110657 0.643311 -0.254028 1441494908 -0.713745 -0.110657 0.643311 -0.254028 1441494908 -0.713745 -0.110657 0.643311 -0.254028 1441494908 -0.713745 -0.110657 0.643311 -0.254028 1441494908 -0.713745 -0.110657 0.643311 -0.254028 1441494908 -0.736023 -0.058594 0.646057 -0.193542 1441494908 -0.736023 -0.058594 0.646057 -0.193542 1441494908 -0.736023 -0.058594 0.646057 -0.193542 1441494908 -0.736023 -0.058594 0.646057 -0.193542 1441494908 -0.736023 -0.058594 0.646057 -0.193542 1441494908 -0.736023 -0.058594 0.646057 -0.193542 1441494908 -0.755554 -0.001099 0.642944 -0.125549 1441494908 -0.755554 -0.001099 0.642944 -0.125549 1441494908 -0.755554 -0.001099 0.642944 -0.125549 1441494908 -0.755554 -0.001099 0.642944 -0.125549 1441494908 -0.755554 -0.001099 0.642944 -0.125549 1441494908 -0.755554 -0.001099 0.642944 -0.125549 1441494908 -0.755554 -0.001099 0.642944 -0.125549 1441494908 -0.767273 0.062073 0.636230 -0.051331 1441494908 -0.767273 0.062073 0.636230 -0.051331 1441494908 -0.767273 0.062073 0.636230 -0.051331 1441494908 -0.767273 0.062073 0.636230 -0.051331 1441494908 -0.767273 0.062073 0.636230 -0.051331 1441494908 -0.767273 0.062073 0.636230 -0.051331 1441494908 -0.770874 0.125305 0.624023 0.025208 1441494908 -0.770874 0.125305 0.624023 0.025208 1441494908 -0.770874 0.125305 0.624023 0.025208 1441494908 -0.770874 0.125305 0.624023 0.025208 1441494908 -0.770874 0.125305 0.624023 0.025208 1441494908 -0.770874 0.125305 0.624023 0.025208 1441494908 -0.770447 0.182129 0.603210 0.096497 1441494908 -0.770447 0.182129 0.603210 0.096497 1441494908 -0.770447 0.182129 0.603210 0.096497 1441494908 -0.770447 0.182129 0.603210 0.096497 1441494908 -0.770447 0.182129 0.603210 0.096497 1441494908 -0.770447 0.182129 0.603210 0.096497 1441494908 -0.770447 0.182129 0.603210 0.096497 1441494908 -0.769531 0.231384 0.572876 0.161438 1441494908 -0.769531 0.231384 0.572876 0.161438 1441494908 -0.769531 0.231384 0.572876 0.161438 1441494908 -0.769531 0.231384 0.572876 0.161438 1441494908 -0.769531 0.231384 0.572876 0.161438 1441494908 -0.759338 0.280212 0.544861 0.219116 1441494908 -0.759338 0.280212 0.544861 0.219116 1441494908 -0.759338 0.280212 0.544861 0.219116 1441494908 -0.759338 0.280212 0.544861 0.219116 1441494908 -0.759338 0.280212 0.544861 0.219116 1441494908 -0.759338 0.280212 0.544861 0.219116 1441494908 -0.750671 0.312927 0.522217 0.256653 1441494908 -0.750671 0.312927 0.522217 0.256653 1441494908 -0.750671 0.312927 0.522217 0.256653 1441494908 -0.750671 0.312927 0.522217 0.256653 1441494908 -0.750671 0.312927 0.522217 0.256653 1441494908 -0.750671 0.312927 0.522217 0.256653 1441494908 -0.750183 0.326355 0.509644 0.266418 1441494908 -0.750183 0.326355 0.509644 0.266418 1441494908 -0.750183 0.326355 0.509644 0.266418 1441494908 -0.750183 0.326355 0.509644 0.266418 1441494908 -0.750183 0.326355 0.509644 0.266418 1441494908 -0.750183 0.326355 0.509644 0.266418 1441494908 -0.759094 0.318115 0.510071 0.249756 1441494908 -0.759094 0.318115 0.510071 0.249756 1441494908 -0.759094 0.318115 0.510071 0.249756 1441494908 -0.759094 0.318115 0.510071 0.249756 1441494908 -0.759094 0.318115 0.510071 0.249756 1441494908 -0.759094 0.318115 0.510071 0.249756 1441494908 -0.770996 0.296936 0.520813 0.214844 1441494908 -0.770996 0.296936 0.520813 0.214844 1441494908 -0.770996 0.296936 0.520813 0.214844 1441494908 -0.770996 0.296936 0.520813 0.214844 1441494908 -0.770996 0.296936 0.520813 0.214844 1441494908 -0.770996 0.296936 0.520813 0.214844 1441494908 -0.783997 0.262573 0.538879 0.161255 1441494908 -0.783997 0.262573 0.538879 0.161255 1441494908 -0.783997 0.262573 0.538879 0.161255 1441494908 -0.783997 0.262573 0.538879 0.161255 1441494908 -0.783997 0.262573 0.538879 0.161255 1441494908 -0.783997 0.262573 0.538879 0.161255 1441494908 -0.792847 0.219360 0.560486 0.095642 1441494908 -0.792847 0.219360 0.560486 0.095642 1441494908 -0.792847 0.219360 0.560486 0.095642 1441494908 -0.792847 0.219360 0.560486 0.095642 1441494908 -0.792847 0.219360 0.560486 0.095642 1441494908 -0.792847 0.219360 0.560486 0.095642 1441494908 -0.792847 0.219360 0.560486 0.095642 1441494908 -0.796082 0.167725 0.581055 0.022522 1441494908 -0.796082 0.167725 0.581055 0.022522 1441494908 -0.796082 0.167725 0.581055 0.022522 1441494908 -0.796082 0.167725 0.581055 0.022522 1441494908 -0.796082 0.167725 0.581055 0.022522 1441494908 -0.796082 0.167725 0.581055 0.022522 1441494908 -0.792114 0.108215 0.598022 -0.056519 1441494908 -0.792114 0.108215 0.598022 -0.056519 1441494908 -0.792114 0.108215 0.598022 -0.056519 1441494908 -0.792114 0.108215 0.598022 -0.056519 1441494908 -0.792114 0.108215 0.598022 -0.056519 1441494908 -0.792114 0.108215 0.598022 -0.056519 1441494908 -0.777100 0.043518 0.612183 -0.139343 1441494908 -0.777100 0.043518 0.612183 -0.139343 1441494908 -0.777100 0.043518 0.612183 -0.139343 1441494908 -0.777100 0.043518 0.612183 -0.139343 1441494908 -0.777100 0.043518 0.612183 -0.139343 1441494908 -0.777100 0.043518 0.612183 -0.139343 1441494908 -0.777100 0.043518 0.612183 -0.139343 1441494908 -0.753113 -0.025574 0.619446 -0.220215 1441494908 -0.753113 -0.025574 0.619446 -0.220215 1441494908 -0.753113 -0.025574 0.619446 -0.220215 1441494908 -0.753113 -0.025574 0.619446 -0.220215 1441494908 -0.753113 -0.025574 0.619446 -0.220215 1441494909 -0.753113 -0.025574 0.619446 -0.220215 1441494909 -0.720581 -0.096924 0.619202 -0.296631 1441494909 -0.720581 -0.096924 0.619202 -0.296631 1441494909 -0.720581 -0.096924 0.619202 -0.296631 1441494909 -0.720581 -0.096924 0.619202 -0.296631 1441494909 -0.720581 -0.096924 0.619202 -0.296631 1441494909 -0.683289 -0.163208 0.614441 -0.359070 1441494909 -0.683289 -0.163208 0.614441 -0.359070 1441494909 -0.683289 -0.163208 0.614441 -0.359070 1441494909 -0.683289 -0.163208 0.614441 -0.359070 1441494909 -0.683289 -0.163208 0.614441 -0.359070 1441494909 -0.683289 -0.163208 0.614441 -0.359070 1441494909 -0.683289 -0.163208 0.614441 -0.359070 1441494909 -0.656494 -0.196716 0.618958 -0.383667 1441494909 -0.656494 -0.196716 0.618958 -0.383667 1441494909 -0.656494 -0.196716 0.618958 -0.383667 1441494909 -0.656494 -0.196716 0.618958 -0.383667 1441494909 -0.656494 -0.196716 0.618958 -0.383667 1441494909 -0.656494 -0.196716 0.618958 -0.383667 1441494909 -0.643311 -0.220154 0.614014 -0.400940 1441494909 -0.643311 -0.220154 0.614014 -0.400940 1441494909 -0.643311 -0.220154 0.614014 -0.400940 1441494909 -0.643311 -0.220154 0.614014 -0.400940 1441494909 -0.643311 -0.220154 0.614014 -0.400940 1441494909 -0.643311 -0.220154 0.614014 -0.400940 1441494909 -0.642517 -0.225220 0.614319 -0.398926 1441494909 -0.642517 -0.225220 0.614319 -0.398926 1441494909 -0.642517 -0.225220 0.614319 -0.398926 1441494909 -0.642517 -0.225220 0.614319 -0.398926 1441494909 -0.642517 -0.225220 0.614319 -0.398926 1441494909 -0.642517 -0.225220 0.614319 -0.398926 1441494909 -0.650818 -0.212952 0.621765 -0.380249 1441494909 -0.650818 -0.212952 0.621765 -0.380249 1441494909 -0.650818 -0.212952 0.621765 -0.380249 1441494909 -0.650818 -0.212952 0.621765 -0.380249 1441494909 -0.650818 -0.212952 0.621765 -0.380249 1441494909 -0.666382 -0.186890 0.632141 -0.348511 1441494909 -0.666382 -0.186890 0.632141 -0.348511 1441494909 -0.666382 -0.186890 0.632141 -0.348511 1441494909 -0.666382 -0.186890 0.632141 -0.348511 1441494909 -0.666382 -0.186890 0.632141 -0.348511 1441494909 -0.666382 -0.186890 0.632141 -0.348511 1441494909 -0.687012 -0.146912 0.643921 -0.303101 1441494909 -0.687012 -0.146912 0.643921 -0.303101 1441494909 -0.687012 -0.146912 0.643921 -0.303101 1441494909 -0.687012 -0.146912 0.643921 -0.303101 1441494909 -0.687012 -0.146912 0.643921 -0.303101 1441494909 -0.707764 -0.096008 0.654541 -0.247925 1441494909 -0.707764 -0.096008 0.654541 -0.247925 1441494909 -0.707764 -0.096008 0.654541 -0.247925 1441494909 -0.707764 -0.096008 0.654541 -0.247925 1441494909 -0.707764 -0.096008 0.654541 -0.247925 1441494909 -0.707764 -0.096008 0.654541 -0.247925 1441494909 -0.727356 -0.040283 0.659973 -0.183716 1441494909 -0.727356 -0.040283 0.659973 -0.183716 1441494909 -0.727356 -0.040283 0.659973 -0.183716 1441494909 -0.727356 -0.040283 0.659973 -0.183716 1441494909 -0.727356 -0.040283 0.659973 -0.183716 1441494909 -0.727356 -0.040283 0.659973 -0.183716 1441494909 -0.727356 -0.040283 0.659973 -0.183716 1441494909 -0.742432 0.025391 0.660950 -0.106262 1441494909 -0.742432 0.025391 0.660950 -0.106262 1441494909 -0.742432 0.025391 0.660950 -0.106262 1441494909 -0.742432 0.025391 0.660950 -0.106262 1441494909 -0.742432 0.025391 0.660950 -0.106262 1441494909 -0.750610 0.092773 0.653625 -0.028137 1441494909 -0.750610 0.092773 0.653625 -0.028137 1441494909 -0.750610 0.092773 0.653625 -0.028137 1441494909 -0.750610 0.092773 0.653625 -0.028137 1441494909 -0.750610 0.092773 0.653625 -0.028137 1441494909 -1.986267 0.155457 0.639221 0.044128 1441494909 -0.751892 0.155457 0.639221 0.044128 1441494909 -0.751892 0.155457 0.639221 0.044128 1441494909 -0.751892 0.155457 0.639221 0.044128 1441494909 -0.751892 0.155457 0.639221 0.044128 1441494909 -0.751465 0.206543 0.617310 0.107727 1441494909 -0.751465 0.206543 0.617310 0.107727 1441494909 -0.751465 0.206543 0.617310 0.107727 1441494909 -0.751465 0.206543 0.617310 0.107727 1441494909 -0.751465 0.206543 0.617310 0.107727 1441494909 -0.751465 0.206543 0.617310 0.107727 1441494909 -0.755676 0.241943 0.586792 0.161560 1441494909 -0.755676 0.241943 0.586792 0.161560 1441494909 -0.755676 0.241943 0.586792 0.161560 1441494909 -0.748474 0.281494 0.561707 0.212097 1441494909 -0.748474 0.281494 0.561707 0.212097 1441494909 -0.748474 0.281494 0.561707 0.212097 1441494909 -0.748474 0.281494 0.561707 0.212097 1441494909 -0.748474 0.281494 0.561707 0.212097 1441494909 -0.748474 0.281494 0.561707 0.212097 1441494909 -0.741882 0.308411 0.542419 0.245422 1441494909 -0.741882 0.308411 0.542419 0.245422 1441494909 -0.741882 0.308411 0.542419 0.245422 1441494909 -0.741882 0.308411 0.542419 0.245422 1441494909 -0.741882 0.308411 0.542419 0.245422 1441494909 -0.741882 0.308411 0.542419 0.245422 1441494909 -0.742126 0.317749 0.533142 0.253052 1441494909 -0.742126 0.317749 0.533142 0.253052 1441494909 -0.742126 0.317749 0.533142 0.253052 1441494909 -0.742126 0.317749 0.533142 0.253052 1441494909 -0.742126 0.317749 0.533142 0.253052 1441494909 -0.742126 0.317749 0.533142 0.253052 1441494909 -0.749268 0.311340 0.533508 0.238647 1441494910 -0.749268 0.311340 0.533508 0.238647 1441494910 -0.749268 0.311340 0.533508 0.238647 1441494910 -0.749268 0.311340 0.533508 0.238647 1441494910 -0.749268 0.311340 0.533508 0.238647 1441494910 -0.749268 0.311340 0.533508 0.238647 1441494910 -0.760254 0.293762 0.541809 0.205383 1441494910 -0.760254 0.293762 0.541809 0.205383 1441494910 -0.760254 0.293762 0.541809 0.205383 1441494910 -0.760254 0.293762 0.541809 0.205383 1441494910 -0.760254 0.293762 0.541809 0.205383 1441494910 -0.760254 0.293762 0.541809 0.205383 1441494910 -0.760254 0.293762 0.541809 0.205383 1441494910 -0.772461 0.263123 0.557007 0.154480 1441494910 -0.772461 0.263123 0.557007 0.154480 1441494910 -0.772461 0.263123 0.557007 0.154480 1441494910 -0.772461 0.263123 0.557007 0.154480 1441494910 -0.772461 0.263123 0.557007 0.154480 1441494910 -0.772461 0.263123 0.557007 0.154480 1441494910 -0.781799 0.225098 0.573608 0.095093 1441494910 -0.781799 0.225098 0.573608 0.095093 1441494910 -0.781799 0.225098 0.573608 0.095093 1441494910 -0.781799 0.225098 0.573608 0.095093 1441494910 -0.781799 0.225098 0.573608 0.095093 1441494910 -0.781799 0.225098 0.573608 0.095093 1441494910 -0.787109 0.181824 0.588623 0.030029 1441494910 -0.787109 0.181824 0.588623 0.030029 1441494910 -0.787109 0.181824 0.588623 0.030029 1441494910 -0.787109 0.181824 0.588623 0.030029 1441494910 -0.787109 0.181824 0.588623 0.030029 1441494910 -0.787109 0.181824 0.588623 0.030029 1441494910 -0.787415 0.133606 0.600525 -0.038635 1441494910 -0.787415 0.133606 0.600525 -0.038635 1441494910 -0.781921 0.081238 0.608154 -0.110413 1441494910 -0.781921 0.081238 0.608154 -0.110413 1441494910 -0.781921 0.081238 0.608154 -0.110413 1441494910 -0.781921 0.081238 0.608154 -0.110413 1441494910 -0.781921 0.081238 0.608154 -0.110413 1441494910 -0.768066 0.025818 0.613159 -0.183044 1441494910 -0.768066 0.025818 0.613159 -0.183044 1441494910 -0.768066 0.025818 0.613159 -0.183044 1441494910 -0.768066 0.025818 0.613159 -0.183044 1441494910 -0.768066 0.025818 0.613159 -0.183044 1441494910 -0.768066 0.025818 0.613159 -0.183044 1441494910 -0.746521 -0.030945 0.614868 -0.252380 1441494910 -0.746521 -0.030945 0.614868 -0.252380 1441494910 -0.746521 -0.030945 0.614868 -0.252380 1441494910 -0.746521 -0.030945 0.614868 -0.252380 1441494910 -0.746521 -0.030945 0.614868 -0.252380 1441494910 -0.746521 -0.030945 0.614868 -0.252380 1441494910 -0.720764 -0.084656 0.611572 -0.315186 1441494910 -0.720764 -0.084656 0.611572 -0.315186 1441494910 -0.720764 -0.084656 0.611572 -0.315186 1441494910 -0.720764 -0.084656 0.611572 -0.315186 1441494910 -0.720764 -0.084656 0.611572 -0.315186 1441494910 -0.720764 -0.084656 0.611572 -0.315186 1441494910 -0.720764 -0.084656 0.611572 -0.315186 1441494910 -0.694397 -0.132996 0.604797 -0.366638 1441494910 -0.694397 -0.132996 0.604797 -0.366638 1441494910 -0.694397 -0.132996 0.604797 -0.366638 1441494910 -0.694397 -0.132996 0.604797 -0.366638 1441494910 -0.694397 -0.132996 0.604797 -0.366638 1441494910 -0.694397 -0.132996 0.604797 -0.366638 1441494910 -0.673645 -0.168274 0.598206 -0.400146 1441494910 -0.673645 -0.168274 0.598206 -0.400146 1441494910 -0.673645 -0.168274 0.598206 -0.400146 1441494910 -0.673645 -0.168274 0.598206 -0.400146 1441494910 -0.673645 -0.168274 0.598206 -0.400146 1441494910 -0.673645 -0.168274 0.598206 -0.400146 1441494910 -0.673645 -0.168274 0.598206 -0.400146 1441494910 -0.660950 -0.188965 0.596802 -0.413940 1441494910 -0.660950 -0.188965 0.596802 -0.413940 1441494910 -0.660950 -0.188965 0.596802 -0.413940 1441494910 -0.660950 -0.188965 0.596802 -0.413940 1441494910 -0.660950 -0.188965 0.596802 -0.413940 1441494910 -0.656921 -0.195557 0.601746 -0.409973 1441494910 -0.656921 -0.195557 0.601746 -0.409973 1441494910 -0.656921 -0.195557 0.601746 -0.409973 1441494910 -0.656921 -0.195557 0.601746 -0.409973 1441494910 -0.656921 -0.195557 0.601746 -0.409973 1441494910 -0.656921 -0.195557 0.601746 -0.409973 1441494910 -0.656921 -0.195557 0.601746 -0.409973 1441494910 -0.661804 -0.190369 0.609253 -0.393250 1441494910 -0.661804 -0.190369 0.609253 -0.393250 1441494910 -0.661804 -0.190369 0.609253 -0.393250 1441494910 -0.661804 -0.190369 0.609253 -0.393250 1441494910 -0.661804 -0.190369 0.609253 -0.393250 1441494910 -0.661804 -0.190369 0.609253 -0.393250 1441494910 -0.674744 -0.172791 0.618896 -0.363098 1441494910 -0.674744 -0.172791 0.618896 -0.363098 1441494910 -0.674744 -0.172791 0.618896 -0.363098 1441494910 -0.674744 -0.172791 0.618896 -0.363098 1441494910 -0.674744 -0.172791 0.618896 -0.363098 1441494910 -0.694824 -0.141479 0.629578 -0.317505 1441494910 -0.694824 -0.141479 0.629578 -0.317505 1441494910 -0.694824 -0.141479 0.629578 -0.317505 1441494910 -0.694824 -0.141479 0.629578 -0.317505 1441494910 -0.694824 -0.141479 0.629578 -0.317505 1441494910 -0.694824 -0.141479 0.629578 -0.317505 1441494910 -0.694824 -0.141479 0.629578 -0.317505 1441494910 -0.717285 -0.100403 0.638977 -0.259216 1441494910 -0.717285 -0.100403 0.638977 -0.259216 1441494910 -0.717285 -0.100403 0.638977 -0.259216 1441494910 -0.717285 -0.100403 0.638977 -0.259216 1441494910 -0.717285 -0.100403 0.638977 -0.259216 1441494910 -0.717285 -0.100403 0.638977 -0.259216 1441494910 -0.738525 -0.051147 0.644165 -0.192444 1441494910 -0.738525 -0.051147 0.644165 -0.192444 1441494910 -0.738525 -0.051147 0.644165 -0.192444 1441494911 -0.738525 -0.051147 0.644165 -0.192444 1441494911 -0.738525 -0.051147 0.644165 -0.192444 1441494911 -0.738525 -0.051147 0.644165 -0.192444 1441494911 -0.738525 -0.051147 0.644165 -0.192444 1441494911 -0.755737 0.003723 0.643250 -0.122742 1441494911 -0.755737 0.003723 0.643250 -0.122742 1441494911 -0.755737 0.003723 0.643250 -0.122742 1441494911 -0.755737 0.003723 0.643250 -0.122742 1441494911 -0.755737 0.003723 0.643250 -0.122742 1441494911 -0.766296 0.060364 0.637756 -0.049683 1441494911 -0.766296 0.060364 0.637756 -0.049683 1441494911 -0.766296 0.060364 0.637756 -0.049683 1441494911 -0.766296 0.060364 0.637756 -0.049683 1441494911 -0.766296 0.060364 0.637756 -0.049683 1441494911 -0.766296 0.060364 0.637756 -0.049683 1441494911 -0.766296 0.060364 0.637756 -0.049683 1441494911 -0.770386 0.117188 0.626282 0.023621 1441494911 -0.770386 0.117188 0.626282 0.023621 1441494911 -0.770386 0.117188 0.626282 0.023621 1441494911 -0.770386 0.117188 0.626282 0.023621 1441494911 -0.770386 0.117188 0.626282 0.023621 1441494911 -0.770386 0.117188 0.626282 0.023621 1441494911 -0.768738 0.173096 0.608459 0.093994 1441494911 -0.768738 0.173096 0.608459 0.093994 1441494911 -0.768738 0.173096 0.608459 0.093994 1441494911 -0.768738 0.173096 0.608459 0.093994 1441494911 -0.768738 0.173096 0.608459 0.093994 1441494911 -0.763611 0.227173 0.583252 0.158447 1441494911 -0.763611 0.227173 0.583252 0.158447 1441494911 -0.763611 0.227173 0.583252 0.158447 1441494911 -0.763611 0.227173 0.583252 0.158447 1441494911 -0.763611 0.227173 0.583252 0.158447 1441494911 -0.763611 0.227173 0.583252 0.158447 1441494911 -0.755615 0.276306 0.552368 0.218201 1441494911 -0.755615 0.276306 0.552368 0.218201 1441494911 
-0.778381 0.019226 0.606628 -0.160400 1441494915 -0.778381 0.019226 0.606628 -0.160400 1441494915 -0.778381 0.019226 0.606628 -0.160400 1441494915 -0.769714 -0.007202 0.607727 -0.195313 1441494915 -0.769714 -0.007202 0.607727 -0.195313 1441494915 -0.769714 -0.007202 0.607727 -0.195313 1441494915 -0.769714 -0.007202 0.607727 -0.195313 1441494915 -0.769714 -0.007202 0.607727 -0.195313 1441494915 -0.769714 -0.007202 0.607727 -0.195313 1441494915 -0.755981 -0.044189 0.606689 -0.241821 1441494915 -0.755981 -0.044189 0.606689 -0.241821 1441494915 -0.755981 -0.044189 0.606689 -0.241821 1441494915 -0.755981 -0.044189 0.606689 -0.241821 1441494915 -0.755981 -0.044189 0.606689 -0.241821 1441494915 -0.755981 -0.044189 0.606689 -0.241821 1441494915 -0.755981 -0.044189 0.606689 -0.241821 1441494915 -0.734558 -0.092773 0.603394 -0.296326 1441494915 -0.734558 -0.092773 0.603394 -0.296326 1441494915 -0.734558 -0.092773 0.603394 -0.296326 1441494915 -0.734558 -0.092773 0.603394 -0.296326 1441494915 -0.734558 -0.092773 0.603394 -0.296326 1441494915 -0.734558 -0.092773 0.603394 -0.296326 1441494915 -0.704895 -0.147156 0.598938 -0.350403 1441494915 -0.704895 -0.147156 0.598938 -0.350403 1441494915 -0.704895 -0.147156 0.598938 -0.350403 1441494915 -0.704895 -0.147156 0.598938 -0.350403 1441494915 -0.704895 -0.147156 0.598938 -0.350403 1441494915 -0.704895 -0.147156 0.598938 -0.350403 1441494915 -0.671509 -0.195435 0.595581 -0.395203 1441494915 -0.671509 -0.195435 0.595581 -0.395203 1441494915 -0.671509 -0.195435 0.595581 -0.395203 1441494915 -0.671509 -0.195435 0.595581 -0.395203 1441494915 -0.671509 -0.195435 0.595581 -0.395203 1441494915 -0.636658 -0.241882 0.587891 -0.436584 1441494915 -0.636658 -0.241882 0.587891 -0.436584 1441494915 -0.636658 -0.241882 0.587891 -0.436584 1441494915 -0.636658 -0.241882 0.587891 -0.436584 1441494915 -0.636658 -0.241882 0.587891 -0.436584 1441494915 -0.636658 -0.241882 0.587891 -0.436584 1441494915 -0.604370 -0.283081 0.576599 -0.471375 1441494915 -0.604370 -0.283081 0.576599 -0.471375 1441494915 -0.604370 -0.283081 0.576599 -0.471375 1441494915 -0.604370 -0.283081 0.576599 -0.471375 1441494915 -0.604370 -0.283081 0.576599 -0.471375 1441494915 -0.604370 -0.283081 0.576599 -0.471375 1441494915 -0.579773 -0.312439 0.567871 -0.493835 1441494915 -0.579773 -0.312439 0.567871 -0.493835 1441494915 -0.579773 -0.312439 0.567871 -0.493835 1441494915 -0.579773 -0.312439 0.567871 -0.493835 1441494915 -0.579773 -0.312439 0.567871 -0.493835 1441494915 -0.579773 -0.312439 0.567871 -0.493835 1441494915 -0.579773 -0.312439 0.567871 -0.493835 1441494915 -0.572510 -0.318604 0.577637 -0.487000 1441494915 -0.572510 -0.318604 0.577637 -0.487000 1441494915 -0.572510 -0.318604 0.577637 -0.487000 1441494915 -0.572510 -0.318604 0.577637 -0.487000 1441494915 -0.572510 -0.318604 0.577637 -0.487000 1441494915 -0.572510 -0.318604 0.577637 -0.487000 1441494915 -0.580566 -0.313538 0.585876 -0.470520 1441494915 -0.580566 -0.313538 0.585876 -0.470520 1441494915 -0.580566 -0.313538 0.585876 -0.470520 1441494915 -0.580566 -0.313538 0.585876 -0.470520 1441494915 -0.580566 -0.313538 0.585876 -0.470520 1441494915 -0.580566 -0.313538 0.585876 -0.470520 1441494915 -0.601563 -0.290955 0.599487 -0.440613 1441494915 -0.601563 -0.290955 0.599487 -0.440613 1441494915 -0.601563 -0.290955 0.599487 -0.440613 1441494915 -0.601563 -0.290955 0.599487 -0.440613 1441494915 -0.601563 -0.290955 0.599487 -0.440613 1441494915 -0.601563 -0.290955 0.599487 -0.440613 1441494915 -0.629517 -0.255066 0.615234 -0.400208 1441494915 -0.629517 -0.255066 0.615234 -0.400208 1441494915 -0.629517 -0.255066 0.615234 -0.400208 1441494915 -0.629517 -0.255066 0.615234 -0.400208 1441494915 -0.629517 -0.255066 0.615234 -0.400208 1441494915 -0.658569 -0.209229 0.629578 -0.355225 1441494915 -0.658569 -0.209229 0.629578 -0.355225 1441494915 -0.658569 -0.209229 0.629578 -0.355225 1441494915 -0.658569 -0.209229 0.629578 -0.355225 1441494915 -0.658569 -0.209229 0.629578 -0.355225 1441494915 -0.688660 -0.161072 0.639160 -0.302185 1441494915 -0.688660 -0.161072 0.639160 -0.302185 1441494915 -0.688660 -0.161072 0.639160 -0.302185 1441494915 -0.688660 -0.161072 0.639160 -0.302185 1441494915 -0.688660 -0.161072 0.639160 -0.302185 1441494915 -0.716492 -0.106567 0.646484 -0.239624 1441494915 -0.716492 -0.106567 0.646484 -0.239624 1441494915 -0.716492 -0.106567 0.646484 -0.239624 1441494915 -0.716492 -0.106567 0.646484 -0.239624 1441494915 -0.716492 -0.106567 0.646484 -0.239624 1441494915 -0.716492 -0.106567 0.646484 -0.239624 1441494915 -0.739380 -0.047302 0.649902 -0.169617 1441494915 -0.739380 -0.047302 0.649902 -0.169617 1441494915 -0.739380 -0.047302 0.649902 -0.169617 1441494915 -0.739380 -0.047302 0.649902 -0.169617 1441494915 -0.739380 -0.047302 0.649902 -0.169617 1441494915 -0.739380 -0.047302 0.649902 -0.169617 1441494915 -0.739380 -0.047302 0.649902 -0.169617 1441494915 -0.754883 0.012878 0.648621 -0.096375 1441494916 -0.754883 0.012878 0.648621 -0.096375 1441494916 -0.754883 0.012878 0.648621 -0.096375 1441494916 -0.754883 0.012878 0.648621 -0.096375 1441494916 -0.754883 0.012878 0.648621 -0.096375 1441494916 -0.762939 0.074890 0.641785 -0.021301 1441494916 -0.762939 0.074890 0.641785 -0.021301 1441494916 -0.762939 0.074890 0.641785 -0.021301 1441494916 -0.762939 0.074890 0.641785 -0.021301 1441494916 -0.762939 0.074890 0.641785 -0.021301 1441494916 -0.762939 0.074890 0.641785 -0.021301 1441494916 -0.762939 0.074890 0.641785 -0.021301 1441494916 -0.763916 0.136230 0.628601 0.051758 1441494916 -0.763916 0.136230 0.628601 0.051758 1441494916 -0.763916 0.136230 0.628601 0.051758 1441494916 -0.763916 0.136230 0.628601 0.051758 1441494916 -0.763916 0.136230 0.628601 0.051758 1441494916 -0.759766 0.192810 0.608948 0.121460 1441494916 -0.759766 0.192810 0.608948 0.121460 1441494916 -0.759766 0.192810 0.608948 0.121460 1441494916 -0.759766 0.192810 0.608948 0.121460 1441494916 -0.759766 0.192810 0.608948 0.121460 1441494916 -0.759766 0.192810 0.608948 0.121460 1441494916 -0.759766 0.192810 0.608948 0.121460 1441494916 -0.761536 0.228210 0.579895 0.177979 1441494916 -0.761536 0.228210 0.579895 0.177979 1441494916 -0.761536 0.228210 0.579895 0.177979 1441494916 -0.761536 0.228210 0.579895 0.177979 1441494916 -0.750732 0.273682 0.554260 0.232971 1441494916 -0.750732 0.273682 0.554260 0.232971 1441494916 -0.750732 0.273682 0.554260 0.232971 1441494916 -0.750732 0.273682 0.554260 0.232971 1441494916 -0.750732 0.273682 0.554260 0.232971 1441494916 -0.750732 0.273682 0.554260 0.232971 1441494916 -0.750732 0.273682 0.554260 0.232971 1441494916 -0.741150 0.307373 0.530396 0.273621 1441494916 -0.741150 0.307373 0.530396 0.273621 1441494916 -0.741150 0.307373 0.530396 0.273621 1441494916 -0.741150 0.307373 0.530396 0.273621 1441494916 -0.737610 0.326416 0.513794 0.292175 1441494916 -0.737610 0.326416 0.513794 0.292175 1441494916 -0.737610 0.326416 0.513794 0.292175 1441494916 -0.742920 0.328979 0.506592 0.288330 1441494916 -0.742920 0.328979 0.506592 0.288330 1441494916 -0.742920 0.328979 0.506592 0.288330 1441494916 -0.742920 0.328979 0.506592 0.288330 1441494916 -0.742920 0.328979 0.506592 0.288330 1441494916 -0.742920 0.328979 0.506592 0.288330 1441494916 -0.754211 0.317200 0.510864 0.263611 1441494916 -0.754211 0.317200 0.510864 0.263611 1441494916 -0.754211 0.317200 0.510864 0.263611 1441494916 -0.754211 0.317200 0.510864 0.263611 1441494916 -0.754211 0.317200 0.510864 0.263611 1441494916 -0.754211 0.317200 0.510864 0.263611 1441494916 -0.768860 0.289246 0.526550 0.218750 1441494916 -0.768860 0.289246 0.526550 0.218750 1441494916 -0.768860 0.289246 0.526550 0.218750 1441494916 -0.768860 0.289246 0.526550 0.218750 1441494916 -0.768860 0.289246 0.526550 0.218750 1441494916 -0.782410 0.249939 0.547607 0.159668 1441494916 -0.782410 0.249939 0.547607 0.159668 1441494916 -0.782410 0.249939 0.547607 0.159668 1441494916 -0.782410 0.249939 0.547607 0.159668 1441494916 -0.782410 0.249939 0.547607 0.159668 1441494916 -0.782410 0.249939 0.547607 0.159668 1441494916 -0.791199 0.204041 0.569153 0.091858 1441494916 -0.791199 0.204041 0.569153 0.091858 1441494916 -0.791199 0.204041 0.569153 0.091858 1441494916 -0.791199 0.204041 0.569153 0.091858 1441494916 -0.793701 0.152954 0.588440 0.019714 1441494916 -0.793701 0.152954 0.588440 0.019714 1441494916 -0.793701 0.152954 0.588440 0.019714 1441494916 -0.793701 0.152954 0.588440 0.019714 1441494916 -0.793701 0.152954 0.588440 0.019714 1441494916 -0.793701 0.152954 0.588440 0.019714 1441494916 -0.788879 0.101379 0.604004 -0.051392 1441494916 -0.788879 0.101379 0.604004 -0.051392 1441494916 -0.788879 0.101379 0.604004 -0.051392 1441494916 -0.788879 0.101379 0.604004 -0.051392 1441494916 -0.788879 0.101379 0.604004 -0.051392 1441494916 -0.788879 0.101379 0.604004 -0.051392 1441494916 -0.788879 0.101379 0.604004 -0.051392 1441494916 -0.777283 0.048767 0.615295 -0.121887 1441494916 -0.777283 0.048767 0.615295 -0.121887 1441494916 -0.777283 0.048767 0.615295 -0.121887 1441494916 -0.777283 0.048767 0.615295 -0.121887 1441494916 -0.777283 0.048767 0.615295 -0.121887 1441494916 -0.777283 0.048767 0.615295 -0.121887 1441494916 -0.757751 -0.002319 0.625000 -0.187683 1441494916 -0.757751 -0.002319 0.625000 -0.187683 1441494916 -0.757751 -0.002319 0.625000 -0.187683 1441494916 -0.757751 -0.002319 0.625000 -0.187683 1441494916 -0.757751 -0.002319 0.625000 -0.187683 1441494916 -0.757751 -0.002319 0.625000 -0.187683 1441494916 -0.734558 -0.050842 0.629517 -0.248047 1441494916 -0.734558 -0.050842 0.629517 -0.248047 1441494916 -0.734558 -0.050842 0.629517 -0.248047 1441494916 -0.734558 -0.050842 0.629517 -0.248047 1441494916 -0.734558 -0.050842 0.629517 -0.248047 1441494916 -0.734558 -0.050842 0.629517 -0.248047 1441494916 -0.734558 -0.050842 0.629517 -0.248047 1441494916 -0.709229 -0.097534 0.629761 -0.301453 1441494917 -0.709229 -0.097534 0.629761 -0.301453 1441494917 -0.709229 -0.097534 0.629761 -0.301453 1441494917 -0.709229 -0.097534 0.629761 -0.301453 1441494917 -0.709229 -0.097534 0.629761 -0.301453 1441494917 -0.686157 -0.137512 0.626526 -0.343140 1441494917 -0.686157 -0.137512 0.626526 -0.343140 1441494917 -0.686157 -0.137512 0.626526 -0.343140 1441494917 -0.686157 -0.137512 0.626526 -0.343140 1441494917 -0.686157 -0.137512 0.626526 -0.343140 1441494917 -0.686157 -0.137512 0.626526 -0.343140 1441494917 -0.686157 -0.137512 0.626526 -0.343140 1441494917 -0.669128 -0.162598 0.625000 -0.367737 1441494917 -0.669128 -0.162598 0.625000 -0.367737 1441494917 -0.669128 -0.162598 0.625000 -0.367737 1441494917 -0.669128 -0.162598 0.625000 -0.367737 1441494917 -0.669128 -0.162598 0.625000 -0.367737 1441494917 -0.669128 -0.162598 0.625000 -0.367737 1441494917 -0.669128 -0.162598 0.625000 -0.367737 1441494917 -0.660522 -0.175232 0.625488 -0.376526 1441494917 -0.660522 -0.175232 0.625488 -0.376526 1441494917 -0.660522 -0.175232 0.625488 -0.376526 1441494917 -0.660522 -0.175232 0.625488 -0.376526 1441494917 -0.660522 -0.175232 0.625488 -0.376526 1441494917 -0.660950 -0.174866 0.629456 -0.369202 1441494917 -0.660950 -0.174866 0.629456 -0.369202 1441494917 -0.660950 -0.174866 0.629456 -0.369202 1441494917 -0.660950 -0.174866 0.629456 -0.369202 1441494917 -0.660950 -0.174866 0.629456 -0.369202 1441494917 -0.660950 -0.174866 0.629456 -0.369202 1441494917 -0.668335 -0.162476 0.635925 -0.350037 1441494917 -0.668335 -0.162476 0.635925 -0.350037 1441494917 -0.668335 -0.162476 0.635925 -0.350037 1441494917 -0.668335 -0.162476 0.635925 -0.350037 1441494917 -0.668335 -0.162476 0.635925 -0.350037 1441494917 -0.668335 -0.162476 0.635925 -0.350037 1441494917 -0.681458 -0.141052 0.642151 -0.321472 1441494917 -0.681458 -0.141052 0.642151 -0.321472 1441494917 -0.681458 -0.141052 0.642151 -0.321472 1441494917 -0.681458 -0.141052 0.642151 -0.321472 1441494917 -0.681458 -0.141052 0.642151 -0.321472 1441494917 -0.681458 -0.141052 0.642151 -0.321472 1441494917 -0.681458 -0.141052 0.642151 -0.321472 1441494917 -0.699158 -0.111938 0.646851 -0.283325 1441494917 -0.699158 -0.111938 0.646851 -0.283325 1441494917 -0.699158 -0.111938 0.646851 -0.283325 1441494917 -0.699158 -0.111938 0.646851 -0.283325 1441494917 -0.699158 -0.111938 0.646851 -0.283325 1441494917 -0.719971 -0.073730 0.649109 -0.234314 1441494917 -0.719971 -0.073730 0.649109 -0.234314 1441494917 -0.719971 -0.073730 0.649109 -0.234314 1441494917 -0.719971 -0.073730 0.649109 -0.234314 1441494917 -0.719971 -0.073730 0.649109 -0.234314 1441494917 -0.719971 -0.073730 0.649109 -0.234314 1441494917 -0.740417 -0.030151 0.647461 -0.178040 1441494917 -0.740417 -0.030151 0.647461 -0.178040 1441494917 -0.740417 -0.030151 0.647461 -0.178040 1441494917 -0.740417 -0.030151 0.647461 -0.178040 1441494917 -0.740417 -0.030151 0.647461 -0.178040 1441494917 -0.740417 -0.030151 0.647461 -0.178040 1441494917 -0.740417 -0.030151 0.647461 -0.178040 1441494917 -0.756714 0.018677 0.643372 -0.114380 1441494917 -0.756714 0.018677 0.643372 -0.114380 1441494917 -0.756714 0.018677 0.643372 -0.114380 1441494917 -0.756714 0.018677 0.643372 -0.114380 1441494917 -0.756714 0.018677 0.643372 -0.114380 1441494917 -0.756714 0.018677 0.643372 -0.114380 1441494917 -0.766418 0.071045 0.636597 -0.048096 1441494917 -0.766418 0.071045 0.636597 -0.048096 1441494917 -0.766418 0.071045 0.636597 -0.048096 1441494917 -0.766418 0.071045 0.636597 -0.048096 1441494917 -0.766418 0.071045 0.636597 -0.048096 1441494917 -0.766418 0.071045 0.636597 -0.048096 1441494917 -0.766418 0.071045 0.636597 -0.048096 1441494917 -0.770691 0.123840 0.624817 0.018555 1441494917 -0.770691 0.123840 0.624817 0.018555 1441494917 -0.770691 0.123840 0.624817 0.018555 1441494917 -0.770691 0.123840 0.624817 0.018555 1441494917 -0.770691 0.123840 0.624817 0.018555 1441494917 -0.770691 0.123840 0.624817 0.018555 1441494917 -0.769958 0.177429 0.607056 0.085022 1441494917 -0.769958 0.177429 0.607056 0.085022 1441494917 -0.769958 0.177429 0.607056 0.085022 1441494917 -0.769958 0.177429 0.607056 0.085022 1441494917 -0.769958 0.177429 0.607056 0.085022 1441494917 -0.765686 0.226013 0.583923 0.147217 1441494917 -0.765686 0.226013 0.583923 0.147217 1441494917 -0.765686 0.226013 0.583923 0.147217 1441494917 -0.765686 0.226013 0.583923 0.147217 1441494917 -0.765686 0.226013 0.583923 0.147217 1441494917 -0.765686 0.226013 0.583923 0.147217 1441494917 -0.765686 0.226013 0.583923 0.147217 1441494917 -0.757751 0.269958 0.558411 0.202698 1441494917 -0.757751 0.269958 0.558411 0.202698 1441494917 -0.757751 0.269958 0.558411 0.202698 1441494917 -0.757751 0.269958 0.558411 0.202698 1441494917 -0.757751 0.269958 0.558411 0.202698 1441494917 -0.757751 0.269958 0.558411 0.202698 1441494917 -0.750793 0.302246 0.536377 0.239197 1441494917 -0.750793 0.302246 0.536377 0.239197 1441494917 -0.750793 0.302246 0.536377 0.239197 1441494917 -0.750793 0.302246 0.536377 0.239197 1441494917 -0.750793 0.302246 0.536377 0.239197 1441494917 -0.750793 0.302246 0.536377 0.239197 1441494917 -0.750854 0.315613 0.523804 0.249329 1441494917 -0.750854 0.315613 0.523804 0.249329 1441494917 -0.750854 0.315613 0.523804 0.249329 1441494917 -0.750854 0.315613 0.523804 0.249329 1441494917 -0.750854 0.315613 0.523804 0.249329 1441494917 -0.758545 0.308594 0.523499 0.235291 1441494917 -0.758545 0.308594 0.523499 0.235291 1441494917 -0.758545 0.308594 0.523499 0.235291 1441494917 -0.758545 0.308594 0.523499 0.235291 1441494918 -0.758545 0.308594 0.523499 0.235291 1441494918 -0.758545 0.308594 0.523499 0.235291 1441494918 -0.768677 0.289551 0.531677 0.206238 1441494918 -0.768677 0.289551 0.531677 0.206238 1441494918 -0.768677 0.289551 0.531677 0.206238 1441494918 -0.768677 0.289551 0.531677 0.206238 1441494918 -0.768677 0.289551 0.531677 0.206238 1441494918 -0.768677 0.289551 0.531677 0.206238 1441494918 -0.768677 0.289551 0.531677 0.206238 1441494918 -0.779297 0.260559 0.546265 0.162231 1441494918 -0.779297 0.260559 0.546265 0.162231 1441494918 -0.779297 0.260559 0.546265 0.162231 1441494918 -0.779297 0.260559 0.546265 0.162231 1441494918 -0.779297 0.260559 0.546265 0.162231 1441494918 -0.779297 0.260559 0.546265 0.162231 1441494918 -0.787537 0.221313 0.565430 0.105225 1441494918 -0.787537 0.221313 0.565430 0.105225 1441494918 -0.787537 0.221313 0.565430 0.105225 1441494918 -0.787537 0.221313 0.565430 0.105225 1441494918 -0.787537 0.221313 0.565430 0.105225 1441494918 -0.787537 0.221313 0.565430 0.105225 1441494918 -0.790527 0.173889 0.585999 0.038086 1441494918 -0.790527 0.173889 0.585999 0.038086 1441494918 -0.790527 0.173889 0.585999 0.038086 1441494918 -0.790527 0.173889 0.585999 0.038086 1441494918 -0.790527 0.173889 0.585999 0.038086 1441494918 -0.790527 0.173889 0.585999 0.038086 1441494918 -0.790527 0.173889 0.585999 0.038086 1441494918 -0.787720 0.115906 0.603699 -0.040100 1441494918 -0.787720 0.115906 0.603699 -0.040100 1441494918 -0.787720 0.115906 0.603699 -0.040100 1441494918 -0.787720 0.115906 0.603699 -0.040100 1441494918 -0.787720 0.115906 0.603699 -0.040100 1441494918 -0.787720 0.115906 0.603699 -0.040100 1441494918 -0.775879 0.059143 0.617554 -0.114563 1441494918 -0.775879 0.059143 0.617554 -0.114563 1441494918 -0.775879 0.059143 0.617554 -0.114563 1441494918 -0.775879 0.059143 0.617554 -0.114563 1441494918 -0.775879 0.059143 0.617554 -0.114563 1441494918 -0.775879 0.059143 0.617554 -0.114563 1441494918 -0.757385 0.004333 0.626160 -0.185303 1441494918 -0.757385 0.004333 0.626160 -0.185303 1441494918 -0.757385 0.004333 0.626160 -0.185303 1441494918 -0.757385 0.004333 0.626160 -0.185303 1441494918 -0.757385 0.004333 0.626160 -0.185303 1441494918 -0.757385 0.004333 0.626160 -0.185303 1441494918 -0.732971 -0.048889 0.631104 -0.249207 1441494918 -0.732971 -0.048889 0.631104 -0.249207 1441494918 -0.732971 -0.048889 0.631104 -0.249207 1441494918 -0.732971 -0.048889 0.631104 -0.249207 1441494918 -0.732971 -0.048889 0.631104 -0.249207 1441494918 -0.732971 -0.048889 0.631104 -0.249207 1441494918 -0.732971 -0.048889 0.631104 -0.249207 1441494918 -0.707642 -0.097351 0.630249 -0.304199 1441494918 -0.707642 -0.097351 0.630249 -0.304199 1441494918 -0.707642 -0.097351 0.630249 -0.304199 1441494918 -0.707642 -0.097351 0.630249 -0.304199 1441494918 -0.707642 -0.097351 0.630249 -0.304199 1441494918 -0.707642 -0.097351 0.630249 -0.304199 1441494918 -0.684448 -0.136414 0.627502 -0.345276 1441494918 -0.684448 -0.136414 0.627502 -0.345276 1441494918 -0.684448 -0.136414 0.627502 -0.345276 1441494918 -0.684448 -0.136414 0.627502 -0.345276 1441494918 -0.684448 -0.136414 0.627502 -0.345276 1441494918 -0.684448 -0.136414 0.627502 -0.345276 1441494918 -0.664124 -0.165100 0.628113 -0.370361 1441494918 -0.664124 -0.165100 0.628113 -0.370361 1441494918 -0.664124 -0.165100 0.628113 -0.370361 1441494918 -0.664124 -0.165100 0.628113 -0.370361 1441494918 -0.664124 -0.165100 0.628113 -0.370361 1441494918 -0.664124 -0.165100 0.628113 -0.370361 1441494918 -0.664124 -0.165100 0.628113 -0.370361 1441494918 -0.652649 -0.182922 0.629089 -0.380615 1441494918 -0.652649 -0.182922 0.629089 -0.380615 1441494918 -0.652649 -0.182922 0.629089 -0.380615 1441494918 -0.652649 -0.182922 0.629089 -0.380615 1441494918 -0.652649 -0.182922 0.629089 -0.380615 1441494918 -0.652649 -0.182922 0.629089 -0.380615 1441494918 -0.652527 -0.187256 0.631897 -0.374023 1441494918 -0.652527 -0.187256 0.631897 -0.374023 1441494918 -0.652527 -0.187256 0.631897 -0.374023 1441494918 -0.652527 -0.187256 0.631897 -0.374023 1441494918 -0.652527 -0.187256 0.631897 -0.374023 1441494918 -0.652527 -0.187256 0.631897 -0.374023 1441494918 -0.661499 -0.177307 0.637390 -0.353210 1441494918 -0.661499 -0.177307 0.637390 -0.353210 1441494918 -0.661499 -0.177307 0.637390 -0.353210 1441494918 -0.661499 -0.177307 0.637390 -0.353210 1441494918 -0.661499 -0.177307 0.637390 -0.353210 1441494918 -0.661499 -0.177307 0.637390 -0.353210 1441494918 -0.677246 -0.157593 0.642273 -0.322510 1441494918 -0.677246 -0.157593 0.642273 -0.322510 1441494918 -0.677246 -0.157593 0.642273 -0.322510 1441494918 -0.677246 -0.157593 0.642273 -0.322510 1441494918 -0.677246 -0.157593 0.642273 -0.322510 1441494918 -0.677246 -0.157593 0.642273 -0.322510 1441494918 -0.697571 -0.127136 0.647583 -0.279114 1441494918 -0.697571 -0.127136 0.647583 -0.279114 1441494918 -0.697571 -0.127136 0.647583 -0.279114 1441494918 -0.697571 -0.127136 0.647583 -0.279114 1441494918 -0.697571 -0.127136 0.647583 -0.279114 1441494918 -0.697571 -0.127136 0.647583 -0.279114 1441494918 -0.719055 -0.087708 0.651062 -0.226746 1441494918 -0.719055 -0.087708 0.651062 -0.226746 1441494918 -0.719055 -0.087708 0.651062 -0.226746 1441494918 -0.719055 -0.087708 0.651062 -0.226746 1441494918 -0.719055 -0.087708 0.651062 -0.226746 1441494918 -0.719055 -0.087708 0.651062 -0.226746 1441494918 -0.738953 -0.041382 0.651428 -0.166931 1441494918 -0.738953 -0.041382 0.651428 -0.166931 1441494918 -0.738953 -0.041382 0.651428 -0.166931 1441494918 -0.738953 -0.041382 0.651428 -0.166931 1441494918 -0.738953 -0.041382 0.651428 -0.166931 1441494919 -0.738953 -0.041382 0.651428 -0.166931 1441494919 -0.754517 0.012329 0.648499 -0.099854 1441494919 -0.754517 0.012329 0.648499 -0.099854 1441494919 -0.754517 0.012329 0.648499 -0.099854 1441494919 -0.754517 0.012329 0.648499 -0.099854 1441494919 -0.754517 0.012329 0.648499 -0.099854 1441494919 -0.754517 0.012329 0.648499 -0.099854 1441494919 -0.763306 0.069580 0.641541 -0.030029 1441494919 -0.763306 0.069580 0.641541 -0.030029 1441494919 -0.763306 0.069580 0.641541 -0.030029 1441494919 -0.763306 0.069580 0.641541 -0.030029 1441494919 -0.763306 0.069580 0.641541 -0.030029 1441494919 -0.763306 0.069580 0.641541 -0.030029 1441494919 -0.765625 0.128906 0.628967 0.040161 1441494919 -0.765625 0.128906 0.628967 0.040161 1441494919 -0.765625 0.128906 0.628967 0.040161 1441494919 -0.765625 0.128906 0.628967 0.040161 1441494919 -0.765625 0.128906 0.628967 0.040161 1441494919 -0.762024 0.189880 0.609436 0.108704 1441494919 -0.762024 0.189880 0.609436 0.108704 1441494919 -0.762024 0.189880 0.609436 0.108704 1441494919 -0.762024 0.189880 0.609436 0.108704 1441494919 -0.762024 0.189880 0.609436 0.108704 1441494919 -0.762024 0.189880 0.609436 0.108704 1441494919 -0.754578 0.246826 0.582886 0.172974 1441494919 -0.754578 0.246826 0.582886 0.172974 1441494919 -0.754578 0.246826 0.582886 0.172974 1441494919 -0.754578 0.246826 0.582886 0.172974 1441494919 -0.754578 0.246826 0.582886 0.172974 1441494919 -0.754578 0.246826 0.582886 0.172974 1441494919 -0.743347 0.298645 0.551636 0.232239 1441494919 -0.743347 0.298645 0.551636 0.232239 1441494919 -0.743347 0.298645 0.551636 0.232239 1441494919 -0.743347 0.298645 0.551636 0.232239 1441494919 -0.743347 0.298645 0.551636 0.232239 1441494919 -0.743347 0.298645 0.551636 0.232239 1441494919 -0.734375 0.333801 0.526672 0.268066 1441494919 -0.734375 0.333801 0.526672 0.268066 1441494919 -0.734375 0.333801 0.526672 0.268066 1441494919 -0.734375 0.333801 0.526672 0.268066 1441494919 -0.734375 0.333801 0.526672 0.268066 1441494919 -0.734375 0.333801 0.526672 0.268066 1441494919 -0.734314 0.349304 0.510681 0.279053 1441494919 -0.734314 0.349304 0.510681 0.279053 1441494919 -0.734314 0.349304 0.510681 0.279053 1441494919 -0.734314 0.349304 0.510681 0.279053 1441494919 -0.734314 0.349304 0.510681 0.279053 1441494919 -0.734314 0.349304 0.510681 0.279053 1441494919 -0.743713 0.344788 0.507813 0.264709 1441494919 -0.743713 0.344788 0.507813 0.264709 1441494919 -0.743713 0.344788 0.507813 0.264709 1441494919 -0.743713 0.344788 0.507813 0.264709 1441494919 -0.743713 0.344788 0.507813 0.264709 1441494919 -0.743713 0.344788 0.507813 0.264709 1441494919 -0.757141 0.323120 0.518372 0.231506 1441494919 -0.757141 0.323120 0.518372 0.231506 1441494919 -0.757141 0.323120 0.518372 0.231506 1441494919 -0.757141 0.323120 0.518372 0.231506 1441494919 -0.757141 0.323120 0.518372 0.231506 1441494919 -0.757141 0.323120 0.518372 0.231506 1441494919 -0.770813 0.291687 0.535706 0.183716 1441494919 -0.770813 0.291687 0.535706 0.183716 1441494919 -0.770813 0.291687 0.535706 0.183716 1441494919 -0.770813 0.291687 0.535706 0.183716 1441494919 -0.770813 0.291687 0.535706 0.183716 1441494919 -0.770813 0.291687 0.535706 0.183716 1441494919 -0.783386 0.250549 0.555115 0.123962 1441494919 -0.783386 0.250549 0.555115 0.123962 1441494919 -0.783386 0.250549 0.555115 0.123962 1441494919 -0.783386 0.250549 0.555115 0.123962 1441494919 -0.783386 0.250549 0.555115 0.123962 1441494919 -0.783386 0.250549 0.555115 0.123962 1441494919 -0.783386 0.250549 0.555115 0.123962 1441494919 -0.791809 0.205688 0.572021 0.059814 1441494919 -0.791809 0.205688 0.572021 0.059814 1441494919 -0.791809 0.205688 0.572021 0.059814 1441494919 -0.791809 0.205688 0.572021 0.059814 1441494919 -0.791809 0.205688 0.572021 0.059814 1441494919 -0.791809 0.205688 0.572021 0.059814 1441494919 -0.793518 0.156250 0.588074 -0.008179 1441494919 -0.793518 0.156250 0.588074 -0.008179 1441494919 -0.793518 0.156250 0.588074 -0.008179 1441494919 -0.793518 0.156250 0.588074 -0.008179 1441494919 -0.793518 0.156250 0.588074 -0.008179 1441494919 -0.793518 0.156250 0.588074 -0.008179 1441494919 -0.788330 0.099060 0.601868 -0.080688 1441494919 -0.788330 0.099060 0.601868 -0.080688 1441494919 -0.788330 0.099060 0.601868 -0.080688 1441494919 -0.788330 0.099060 0.601868 -0.080688 1441494919 -0.788330 0.099060 0.601868 -0.080688 1441494919 -0.788330 0.099060 0.601868 -0.080688 1441494919 -0.774353 0.038269 0.612732 -0.153259 1441494919 -0.774353 0.038269 0.612732 -0.153259 1441494919 -0.774353 0.038269 0.612732 -0.153259 1441494919 -0.774353 0.038269 0.612732 -0.153259 1441494919 -0.774353 0.038269 0.612732 -0.153259 1441494919 -0.774353 0.038269 0.612732 -0.153259 1441494919 -0.774353 0.038269 0.612732 -0.153259 1441494919 -0.751709 -0.023560 0.620483 -0.222290 1441494919 -0.751709 -0.023560 0.620483 -0.222290 1441494919 -0.751709 -0.023560 0.620483 -0.222290 1441494919 -0.751709 -0.023560 0.620483 -0.222290 1441494919 -0.751709 -0.023560 0.620483 -0.222290 1441494919 -0.751709 -0.023560 0.620483 -0.222290 1441494919 -0.725159 -0.079834 0.623108 -0.281921 1441494919 -0.725159 -0.079834 0.623108 -0.281921 1441494919 -0.725159 -0.079834 0.623108 -0.281921 1441494919 -0.725159 -0.079834 0.623108 -0.281921 1441494919 -0.725159 -0.079834 0.623108 -0.281921 1441494920 -0.725159 -0.079834 0.623108 -0.281921 1441494920 -0.699585 -0.124756 0.623169 -0.326721 1441494920 -0.699585 -0.124756 0.623169 -0.326721 1441494920 -0.699585 -0.124756 0.623169 -0.326721 1441494920 -0.699585 -0.124756 0.623169 -0.326721 1441494920 -0.699585 -0.124756 0.623169 -0.326721 1441494920 -0.699585 -0.124756 0.623169 -0.326721 1441494920 -0.677124 -0.161743 0.621582 -0.359192 1441494920 -0.677124 -0.161743 0.621582 -0.359192 1441494920 -0.677124 -0.161743 0.621582 -0.359192 1441494920 -0.677124 -0.161743 0.621582 -0.359192 1441494920 -0.677124 -0.161743 0.621582 -0.359192 1441494920 -0.661743 -0.187256 0.620789 -0.376465 1441494920 -0.661743 -0.187256 0.620789 -0.376465 1441494920 -0.661743 -0.187256 0.620789 -0.376465 1441494920 -0.661743 -0.187256 0.620789 -0.376465 1441494920 -0.655273 -0.198730 0.625366 -0.374207 1441494920 -0.655273 -0.198730 0.625366 -0.374207 1441494920 -0.655273 -0.198730 0.625366 -0.374207 1441494920 -0.655273 -0.198730 0.625366 -0.374207 1441494920 -0.655273 -0.198730 0.625366 -0.374207 1441494920 -0.655273 -0.198730 0.625366 -0.374207 1441494920 -0.660095 -0.188721 0.639771 -0.345581 1441494920 -0.660095 -0.188721 0.639771 -0.345581 1441494920 -0.660095 -0.188721 0.639771 -0.345581 1441494920 -0.660095 -0.188721 0.639771 -0.345581 1441494920 -0.674927 -0.165833 0.649658 -0.308105 1441494920 -0.674927 -0.165833 0.649658 -0.308105 1441494920 -0.674927 -0.165833 0.649658 -0.308105 1441494920 -0.674927 -0.165833 0.649658 -0.308105 1441494920 -0.674927 -0.165833 0.649658 -0.308105 1441494920 -0.693298 -0.133362 0.657104 -0.264160 1441494920 -0.693298 -0.133362 0.657104 -0.264160 1441494920 -0.693298 -0.133362 0.657104 -0.264160 1441494920 -0.693298 -0.133362 0.657104 -0.264160 1441494920 -0.693298 -0.133362 0.657104 -0.264160 1441494920 -0.693298 -0.133362 0.657104 -0.264160 1441494920 -0.693298 -0.133362 0.657104 -0.264160 1441494920 -0.712585 -0.091614 0.662598 -0.211792 1441494920 -0.712585 -0.091614 0.662598 -0.211792 1441494920 -0.712585 -0.091614 0.662598 -0.211792 1441494920 -0.712585 -0.091614 0.662598 -0.211792 1441494920 -0.712585 -0.091614 0.662598 -0.211792 1441494920 -0.712585 -0.091614 0.662598 -0.211792 1441494920 -0.730042 -0.040405 0.664429 -0.154785 1441494920 -0.730042 -0.040405 0.664429 -0.154785 1441494920 -0.730042 -0.040405 0.664429 -0.154785 1441494920 -0.730042 -0.040405 0.664429 -0.154785 1441494920 -0.730042 -0.040405 0.664429 -0.154785 1441494920 -0.730042 -0.040405 0.664429 -0.154785 1441494920 -0.744080 0.014587 0.661560 -0.091858 1441494920 -0.744080 0.014587 0.661560 -0.091858 1441494920 -0.744080 0.014587 0.661560 -0.091858 1441494920 -0.744080 0.014587 0.661560 -0.091858 1441494920 -0.744080 0.014587 0.661560 -0.091858 1441494920 -0.744080 0.014587 0.661560 -0.091858 1441494920 -0.754150 0.067444 0.652466 -0.031494 1441494920 -0.754150 0.067444 0.652466 -0.031494 1441494920 -0.754150 0.067444 0.652466 -0.031494 1441494920 -0.754150 0.067444 0.652466 -0.031494 1441494920 -0.754150 0.067444 0.652466 -0.031494 1441494920 -0.754150 0.067444 0.652466 -0.031494 1441494920 -0.754150 0.067444 0.652466 -0.031494 1441494920 -0.762085 0.114990 0.636841 0.020569 1441494920 -0.762085 0.114990 0.636841 0.020569 1441494920 -0.762085 0.114990 0.636841 0.020569 1441494920 -0.762085 0.114990 0.636841 0.020569 1441494920 -0.762085 0.114990 0.636841 0.020569 1441494920 -0.762085 0.114990 0.636841 0.020569 1441494920 -0.762695 0.166992 0.620483 0.073914 1441494920 -0.762695 0.166992 0.620483 0.073914 1441494920 -0.762695 0.166992 0.620483 0.073914 1441494920 -0.762695 0.166992 0.620483 0.073914 1441494920 -0.762695 0.166992 0.620483 0.073914 1441494920 -0.762695 0.166992 0.620483 0.073914 1441494920 -0.763733 0.210205 0.598083 0.121582 1441494920 -0.763733 0.210205 0.598083 0.121582 1441494920 -0.763733 0.210205 0.598083 0.121582 1441494920 -0.763733 0.210205 0.598083 0.121582 1441494920 -0.763733 0.210205 0.598083 0.121582 1441494920 -0.763733 0.210205 0.598083 0.121582 1441494920 -0.760437 0.247681 0.578186 0.161438 1441494920 -0.760437 0.247681 0.578186 0.161438 1441494920 -0.760437 0.247681 0.578186 0.161438 1441494920 -0.760437 0.247681 0.578186 0.161438 1441494920 -0.760437 0.247681 0.578186 0.161438 1441494920 -0.760437 0.247681 0.578186 0.161438 1441494920 -0.760437 0.247681 0.578186 0.161438 1441494920 -0.757385 0.274902 0.561279 0.189026 1441494920 -0.757385 0.274902 0.561279 0.189026 1441494920 -0.757385 0.274902 0.561279 0.189026 1441494920 -0.757385 0.274902 0.561279 0.189026 1441494920 -0.757385 0.274902 0.561279 0.189026 1441494920 -0.757385 0.274902 0.561279 0.189026 1441494920 -0.757202 0.289673 0.549805 0.200928 1441494920 -0.757202 0.289673 0.549805 0.200928 1441494920 -0.757202 0.289673 0.549805 0.200928 1441494920 -0.757202 0.289673 0.549805 0.200928 1441494920 -0.757202 0.289673 0.549805 0.200928 1441494920 -0.757202 0.289673 0.549805 0.200928 1441494920 -0.761475 0.288696 0.546997 0.193848 1441494920 -0.761475 0.288696 0.546997 0.193848 1441494920 -0.761475 0.288696 0.546997 0.193848 1441494920 -0.761475 0.288696 0.546997 0.193848 1441494920 -0.761475 0.288696 0.546997 0.193848 1441494920 -0.761475 0.288696 0.546997 0.193848 1441494920 -0.761475 0.288696 0.546997 0.193848 1441494921 -0.768738 0.276733 0.549744 0.173767 1441494921 -0.768738 0.276733 0.549744 0.173767 1441494921 -0.768738 0.276733 0.549744 0.173767 1441494921 -0.768738 0.276733 0.549744 0.173767 1441494921 -0.768738 0.276733 0.549744 0.173767 1441494921 -0.768738 0.276733 0.549744 0.173767 1441494921 -0.777405 0.252747 0.558960 0.139221 1441494921 -0.777405 0.252747 0.558960 0.139221 1441494921 -0.777405 0.252747 0.558960 0.139221 1441494921 -0.777405 0.252747 0.558960 0.139221 1441494921 -0.784607 0.218018 0.573120 0.091431 1441494921 -0.784607 0.218018 0.573120 0.091431 1441494921 -0.784607 0.218018 0.573120 0.091431 1441494921 -0.784607 0.218018 0.573120 0.091431 1441494921 -0.784607 0.218018 0.573120 0.091431 1441494921 -0.784607 0.218018 0.573120 0.091431 1441494921 -0.788757 0.174988 0.588318 0.033386 1441494921 -0.788757 0.174988 0.588318 0.033386 1441494921 -0.788757 0.174988 0.588318 0.033386 1441494921 -0.788757 0.174988 0.588318 0.033386 1441494921 -0.788757 0.174988 0.588318 0.033386 1441494921 -0.788757 0.174988 0.588318 0.033386 1441494921 -0.787598 0.128235 0.602051 -0.028015 1441494921 -0.787598 0.128235 0.602051 -0.028015 1441494921 -0.787598 0.128235 0.602051 -0.028015 1441494921 -0.787598 0.128235 0.602051 -0.028015 1441494921 -0.787598 0.128235 0.602051 -0.028015 1441494921 -0.787598 0.128235 0.602051 -0.028015 1441494921 -0.780701 0.079468 0.613281 -0.090149 1441494921 -0.780701 0.079468 0.613281 -0.090149 1441494921 -0.780701 0.079468 0.613281 -0.090149 1441494921 -0.780701 0.079468 0.613281 -0.090149 1441494921 -0.780701 0.079468 0.613281 -0.090149 1441494921 -0.780701 0.079468 0.613281 -0.090149 1441494921 -0.767822 0.030823 0.622070 -0.150146 1441494921 -0.767822 0.030823 0.622070 -0.150146 1441494921 -0.767822 0.030823 0.622070 -0.150146 1441494921 -0.767822 0.030823 0.622070 -0.150146 1441494921 -0.767822 0.030823 0.622070 -0.150146 1441494921 -0.767822 0.030823 0.622070 -0.150146 1441494921 -0.751831 -0.014648 0.626892 -0.203857 1441494921 -0.751831 -0.014648 0.626892 -0.203857 1441494921 -0.751831 -0.014648 0.626892 -0.203857 1441494921 -0.751831 -0.014648 0.626892 -0.203857 1441494921 -0.751831 -0.014648 0.626892 -0.203857 1441494921 -0.751831 -0.014648 0.626892 -0.203857 1441494921 -0.735229 -0.055115 0.627563 -0.250244 1441494921 -0.735229 -0.055115 0.627563 -0.250244 1441494921 -0.735229 -0.055115 0.627563 -0.250244 1441494921 -0.735229 -0.055115 0.627563 -0.250244 1441494921 -0.735229 -0.055115 0.627563 -0.250244 1441494921 -0.735229 -0.055115 0.627563 -0.250244 1441494921 -0.735229 -0.055115 0.627563 -0.250244 1441494921 -0.718628 -0.089722 0.626953 -0.287109 1441494921 -0.718628 -0.089722 0.626953 -0.287109 1441494921 -0.718628 -0.089722 0.626953 -0.287109 1441494921 -0.718628 -0.089722 0.626953 -0.287109 1441494921 -0.718628 -0.089722 0.626953 -0.287109 1441494921 -0.718628 -0.089722 0.626953 -0.287109 1441494921 -0.705200 -0.116821 0.626404 -0.310974 1441494921 -0.705200 -0.116821 0.626404 -0.310974 1441494921 -0.705200 -0.116821 0.626404 -0.310974 1441494921 -0.705200 -0.116821 0.626404 -0.310974 1441494921 -0.705200 -0.116821 0.626404 -0.310974 1441494921 -0.699463 -0.128723 0.627747 -0.316406 1441494921 -0.699463 -0.128723 0.627747 -0.316406 1441494921 -0.699463 -0.128723 0.627747 -0.316406 1441494921 -0.699463 -0.128723 0.627747 -0.316406 1441494921 -0.699463 -0.128723 0.627747 -0.316406 1441494921 -0.699463 -0.128723 0.627747 -0.316406 1441494921 -0.699463 -0.128723 0.627747 -0.316406 1441494921 -0.700623 -0.131226 0.629822 -0.308594 1441494921 -0.700623 -0.131226 0.629822 -0.308594 1441494921 -0.700623 -0.131226 0.629822 -0.308594 1441494921 -0.700623 -0.131226 0.629822 -0.308594 1441494921 -0.700623 -0.131226 0.629822 -0.308594 1441494921 -0.708252 -0.119202 0.634644 -0.285400 1441494921 -0.708252 -0.119202 0.634644 -0.285400 1441494921 -0.708252 -0.119202 0.634644 -0.285400 1441494921 -0.708252 -0.119202 0.634644 -0.285400 1441494921 -0.708252 -0.119202 0.634644 -0.285400 1441494921 -0.708252 -0.119202 0.634644 -0.285400 1441494921 -0.719604 -0.096130 0.639771 -0.252319 1441494921 -0.719604 -0.096130 0.639771 -0.252319 1441494921 -0.719604 -0.096130 0.639771 -0.252319 1441494921 -0.719604 -0.096130 0.639771 -0.252319 1441494921 -0.733337 -0.064880 0.643250 -0.210449 1441494921 -0.733337 -0.064880 0.643250 -0.210449 1441494921 -0.733337 -0.064880 0.643250 -0.210449 1441494921 -0.733337 -0.064880 0.643250 -0.210449 1441494921 -0.733337 -0.064880 0.643250 -0.210449 1441494921 -0.733337 -0.064880 0.643250 -0.210449 1441494921 -0.733337 -0.064880 0.643250 -0.210449 1441494921 -0.747559 -0.026184 0.644043 -0.160217 1441494921 -0.747559 -0.026184 0.644043 -0.160217 1441494921 -0.747559 -0.026184 0.644043 -0.160217 1441494921 -0.747559 -0.026184 0.644043 -0.160217 1441494921 -0.747559 -0.026184 0.644043 -0.160217 1441494921 -0.747559 -0.026184 0.644043 -0.160217 1441494921 -0.761169 0.018555 0.639771 -0.104736 1441494921 -0.761169 0.018555 0.639771 -0.104736 1441494921 -0.761169 0.018555 0.639771 -0.104736 1441494921 -0.761169 0.018555 0.639771 -0.104736 1441494921 -0.761169 0.018555 0.639771 -0.104736 1441494921 -0.761169 0.018555 0.639771 -0.104736 1441494921 -0.770691 0.063904 0.632263 -0.047180 1441494922 -0.770691 0.063904 0.632263 -0.047180 1441494922 -0.770691 0.063904 0.632263 -0.047180 1441494922 -0.770691 0.063904 0.632263 -0.047180 1441494922 -0.770691 0.063904 0.632263 -0.047180 1441494922 -0.770691 0.063904 0.632263 -0.047180 1441494922 -0.775757 0.107056 0.621826 0.009277 1441494922 -0.775757 0.107056 0.621826 0.009277 1441494922 -0.775757 0.107056 0.621826 0.009277 1441494922 -0.775757 0.107056 0.621826 0.009277 1441494922 -0.775757 0.107056 0.621826 0.009277 1441494922 -0.776245 0.148315 0.609619 0.061829 1441494922 -0.776245 0.148315 0.609619 0.061829 1441494922 -0.776245 0.148315 0.609619 0.061829 1441494922 -0.776245 0.148315 0.609619 0.061829 1441494922 -0.776245 0.148315 0.609619 0.061829 1441494922 -0.776245 0.148315 0.609619 0.061829 1441494922 -0.776245 0.148315 0.609619 0.061829 1441494922 -0.774780 0.185913 0.594604 0.107788 1441494922 -0.774780 0.185913 0.594604 0.107788 1441494922 -0.774780 0.185913 0.594604 0.107788 1441494922 -0.774780 0.185913 0.594604 0.107788 1441494922 -0.774780 0.185913 0.594604 0.107788 1441494922 -0.774780 0.185913 0.594604 0.107788 1441494922 
-0.774414 0.033447 0.619019 -0.126465 1441494926 -0.764893 0.006470 0.622925 -0.163879 1441494926 -0.764893 0.006470 0.622925 -0.163879 1441494926 -0.764893 0.006470 0.622925 -0.163879 1441494926 -0.764893 0.006470 0.622925 -0.163879 1441494926 -0.751343 -0.023804 0.625977 -0.207642 1441494926 -0.751343 -0.023804 0.625977 -0.207642 1441494926 -0.751343 -0.023804 0.625977 -0.207642 1441494926 -0.751343 -0.023804 0.625977 -0.207642 1441494926 -0.751343 -0.023804 0.625977 -0.207642 1441494926 -0.751343 -0.023804 0.625977 -0.207642 1441494926 -0.732544 -0.059570 0.627258 -0.257629 1441494926 -0.732544 -0.059570 0.627258 -0.257629 1441494926 -0.732544 -0.059570 0.627258 -0.257629 1441494926 -0.732544 -0.059570 0.627258 -0.257629 1441494926 -0.732544 -0.059570 0.627258 -0.257629 1441494926 -0.732544 -0.059570 0.627258 -0.257629 1441494926 -0.707397 -0.101257 0.627075 -0.310120 1441494926 -0.707397 -0.101257 0.627075 -0.310120 1441494926 -0.707397 -0.101257 0.627075 -0.310120 1441494926 -0.707397 -0.101257 0.627075 -0.310120 1441494926 -0.707397 -0.101257 0.627075 -0.310120 1441494926 -0.707397 -0.101257 0.627075 -0.310120 1441494926 -0.679138 -0.138550 0.627747 -0.354370 1441494926 -0.679138 -0.138550 0.627747 -0.354370 1441494926 -0.679138 -0.138550 0.627747 -0.354370 1441494926 -0.679138 -0.138550 0.627747 -0.354370 1441494926 -0.679138 -0.138550 0.627747 -0.354370 1441494926 -0.679138 -0.138550 0.627747 -0.354370 1441494926 -0.679138 -0.138550 0.627747 -0.354370 1441494926 -0.651611 -0.172363 0.625977 -0.392273 1441494926 -0.651611 -0.172363 0.625977 -0.392273 1441494926 -0.651611 -0.172363 0.625977 -0.392273 1441494926 -0.651611 -0.172363 0.625977 -0.392273 1441494926 -0.651611 -0.172363 0.625977 -0.392273 1441494926 -0.651611 -0.172363 0.625977 -0.392273 1441494926 -0.625732 -0.204041 0.621094 -0.425598 1441494926 -0.625732 -0.204041 0.621094 -0.425598 1441494926 -0.625732 -0.204041 0.621094 -0.425598 1441494926 -0.625732 -0.204041 0.621094 -0.425598 1441494926 -0.625732 -0.204041 0.621094 -0.425598 1441494926 -0.605408 -0.229553 0.614929 -0.450134 1441494926 -0.605408 -0.229553 0.614929 -0.450134 1441494926 -0.605408 -0.229553 0.614929 -0.450134 1441494926 -0.605408 -0.229553 0.614929 -0.450134 1441494926 -0.605408 -0.229553 0.614929 -0.450134 1441494926 -0.605408 -0.229553 0.614929 -0.450134 1441494926 -0.593567 -0.246338 0.610474 -0.463013 1441494926 -0.593567 -0.246338 0.610474 -0.463013 1441494926 -0.593567 -0.246338 0.610474 -0.463013 1441494926 -0.593567 -0.246338 0.610474 -0.463013 1441494926 -0.593567 -0.246338 0.610474 -0.463013 1441494926 -0.593628 -0.252197 0.610046 -0.460327 1441494926 -0.593628 -0.252197 0.610046 -0.460327 1441494926 -0.593628 -0.252197 0.610046 -0.460327 1441494926 -0.593628 -0.252197 0.610046 -0.460327 1441494926 -0.593628 -0.252197 0.610046 -0.460327 1441494926 -0.593628 -0.252197 0.610046 -0.460327 1441494926 -0.593628 -0.252197 0.610046 -0.460327 1441494926 -0.606018 -0.244507 0.616211 -0.439636 1441494926 -0.606018 -0.244507 0.616211 -0.439636 1441494926 -0.606018 -0.244507 0.616211 -0.439636 1441494926 -0.606018 -0.244507 0.616211 -0.439636 1441494926 -0.606018 -0.244507 0.616211 -0.439636 1441494926 -0.606018 -0.244507 0.616211 -0.439636 1441494926 -0.626282 -0.227112 0.624878 -0.407166 1441494926 -0.626282 -0.227112 0.624878 -0.407166 1441494926 -0.626282 -0.227112 0.624878 -0.407166 1441494926 -0.626282 -0.227112 0.624878 -0.407166 1441494926 -0.626282 -0.227112 0.624878 -0.407166 1441494926 -0.626282 -0.227112 0.624878 -0.407166 1441494926 -0.626282 -0.227112 0.624878 -0.407166 1441494927 -0.653748 -0.197693 0.635193 -0.360596 1441494927 -0.653748 -0.197693 0.635193 -0.360596 1441494927 -0.653748 -0.197693 0.635193 -0.360596 1441494927 -0.653748 -0.197693 0.635193 -0.360596 1441494927 -0.653748 -0.197693 0.635193 -0.360596 1441494927 -0.653748 -0.197693 0.635193 -0.360596 1441494927 -0.683289 -0.155823 0.645447 -0.303772 1441494927 -0.683289 -0.155823 0.645447 -0.303772 1441494927 -0.683289 -0.155823 0.645447 -0.303772 1441494927 -0.683289 -0.155823 0.645447 -0.303772 1441494927 -0.683289 -0.155823 0.645447 -0.303772 1441494927 -0.683289 -0.155823 0.645447 -0.303772 1441494927 -0.710510 -0.104614 0.653198 -0.240051 1441494927 -0.710510 -0.104614 0.653198 -0.240051 1441494927 -0.710510 -0.104614 0.653198 -0.240051 1441494927 -0.710510 -0.104614 0.653198 -0.240051 1441494927 -0.710510 -0.104614 0.653198 -0.240051 1441494927 -0.733398 -0.047974 0.656189 -0.171082 1441494927 -0.733398 -0.047974 0.656189 -0.171082 1441494927 -0.733398 -0.047974 0.656189 -0.171082 1441494927 -0.733398 -0.047974 0.656189 -0.171082 1441494927 -0.733398 -0.047974 0.656189 -0.171082 1441494927 -0.733398 -0.047974 0.656189 -0.171082 1441494927 -0.733398 -0.047974 0.656189 -0.171082 1441494927 -0.750305 0.012085 0.653564 -0.098877 1441494927 -0.750305 0.012085 0.653564 -0.098877 1441494927 -0.750305 0.012085 0.653564 -0.098877 1441494927 -0.750305 0.012085 0.653564 -0.098877 1441494927 -0.750305 0.012085 0.653564 -0.098877 1441494927 -0.750305 0.012085 0.653564 -0.098877 1441494927 -0.760864 0.077209 0.643860 -0.023438 1441494927 -0.760864 0.077209 0.643860 -0.023438 1441494927 -0.760864 0.077209 0.643860 -0.023438 1441494927 -0.760864 0.077209 0.643860 -0.023438 1441494927 -0.760864 0.077209 0.643860 -0.023438 1441494927 -0.760864 0.077209 0.643860 -0.023438 1441494927 -0.763855 0.143860 0.627014 0.051270 1441494927 -0.763855 0.143860 0.627014 0.051270 1441494927 -0.763855 0.143860 0.627014 0.051270 1441494927 -0.763855 0.143860 0.627014 0.051270 1441494927 -0.763855 0.143860 0.627014 0.051270 1441494927 -0.761353 0.203491 0.603760 0.120178 1441494927 -0.761353 0.203491 0.603760 0.120178 1441494927 -0.761353 0.203491 0.603760 0.120178 1441494927 -0.761353 0.203491 0.603760 0.120178 1441494927 -0.761353 0.203491 0.603760 0.120178 1441494927 -0.761353 0.203491 0.603760 0.120178 1441494927 -0.754883 0.257080 0.575378 0.181763 1441494927 -0.754883 0.257080 0.575378 0.181763 1441494927 -0.754883 0.257080 0.575378 0.181763 1441494927 -0.754883 0.257080 0.575378 0.181763 1441494927 -0.754883 0.257080 0.575378 0.181763 1441494927 -0.754883 0.257080 0.575378 0.181763 1441494927 -0.746399 0.300415 0.546143 0.233215 1441494927 -0.746399 0.300415 0.546143 0.233215 1441494927 -0.746399 0.300415 0.546143 0.233215 1441494927 -0.746399 0.300415 0.546143 0.233215 1441494927 -0.740417 0.327698 0.524963 0.262329 1441494927 -0.740417 0.327698 0.524963 0.262329 1441494927 -0.740417 0.327698 0.524963 0.262329 1441494927 -0.740417 0.327698 0.524963 0.262329 1441494927 -0.740417 0.327698 0.524963 0.262329 1441494927 -0.740417 0.327698 0.524963 0.262329 1441494927 -0.742554 0.333801 0.516541 0.265320 1441494927 -0.742554 0.333801 0.516541 0.265320 1441494927 -0.742554 0.333801 0.516541 0.265320 1441494927 -0.742554 0.333801 0.516541 0.265320 1441494927 -0.742554 0.333801 0.516541 0.265320 1441494927 -0.742554 0.333801 0.516541 0.265320 1441494927 -0.742554 0.333801 0.516541 0.265320 1441494927 -0.751099 0.325256 0.518250 0.247925 1441494927 -0.751099 0.325256 0.518250 0.247925 1441494927 -0.751099 0.325256 0.518250 0.247925 1441494927 -0.751099 0.325256 0.518250 0.247925 1441494927 -0.751099 0.325256 0.518250 0.247925 1441494927 -0.751099 0.325256 0.518250 0.247925 1441494927 -0.763977 0.297729 0.532654 0.209778 1441494927 -0.763977 0.297729 0.532654 0.209778 1441494927 -0.763977 0.297729 0.532654 0.209778 1441494927 -0.763977 0.297729 0.532654 0.209778 1441494927 -0.763977 0.297729 0.532654 0.209778 1441494927 -0.763977 0.297729 0.532654 0.209778 1441494927 -0.775879 0.260559 0.552612 0.157410 1441494927 -0.775879 0.260559 0.552612 0.157410 1441494927 -0.775879 0.260559 0.552612 0.157410 1441494927 -0.775879 0.260559 0.552612 0.157410 1441494927 -0.775879 0.260559 0.552612 0.157410 1441494927 -0.775879 0.260559 0.552612 0.157410 1441494927 -0.784790 0.215088 0.573486 0.094604 1441494927 -0.784790 0.215088 0.573486 0.094604 1441494927 -0.784790 0.215088 0.573486 0.094604 1441494927 -0.784790 0.215088 0.573486 0.094604 1441494927 -0.784790 0.215088 0.573486 0.094604 1441494927 -0.784790 0.215088 0.573486 0.094604 1441494927 -0.788635 0.164612 0.591858 0.026428 1441494927 -0.788635 0.164612 0.591858 0.026428 1441494927 -0.788635 0.164612 0.591858 0.026428 1441494927 -0.788635 0.164612 0.591858 0.026428 1441494927 -0.788635 0.164612 0.591858 0.026428 1441494927 -0.788635 0.164612 0.591858 0.026428 1441494927 -0.786133 0.108337 0.606750 -0.046570 1441494927 -0.786133 0.108337 0.606750 -0.046570 1441494927 -0.786133 0.108337 0.606750 -0.046570 1441494927 -0.786133 0.108337 0.606750 -0.046570 1441494927 -0.786133 0.108337 0.606750 -0.046570 1441494927 -0.786133 0.108337 0.606750 -0.046570 1441494927 -0.776062 0.048950 0.617249 -0.120056 1441494928 -0.776062 0.048950 0.617249 -0.120056 1441494928 -0.776062 0.048950 0.617249 -0.120056 1441494928 -0.776062 0.048950 0.617249 -0.120056 1441494928 -0.776062 0.048950 0.617249 -0.120056 1441494928 -0.776062 0.048950 0.617249 -0.120056 1441494928 -0.776062 0.048950 0.617249 -0.120056 1441494928 -0.757385 -0.010986 0.624268 -0.191101 1441494928 -0.757385 -0.010986 0.624268 -0.191101 1441494928 -0.757385 -0.010986 0.624268 -0.191101 1441494928 -0.757385 -0.010986 0.624268 -0.191101 1441494928 -0.757385 -0.010986 0.624268 -0.191101 1441494928 -0.734375 -0.063293 0.627197 -0.251526 1441494928 -0.734375 -0.063293 0.627197 -0.251526 1441494928 -0.734375 -0.063293 0.627197 -0.251526 1441494928 -0.734375 -0.063293 0.627197 -0.251526 1441494928 -0.734375 -0.063293 0.627197 -0.251526 1441494928 -0.734375 -0.063293 0.627197 -0.251526 1441494928 -0.708252 -0.110901 0.627319 -0.304321 1441494928 -0.708252 -0.110901 0.627319 -0.304321 1441494928 -0.708252 -0.110901 0.627319 -0.304321 1441494928 -0.708252 -0.110901 0.627319 -0.304321 1441494928 -0.708252 -0.110901 0.627319 -0.304321 1441494928 -0.683167 -0.154785 0.623596 -0.347046 1441494928 -0.683167 -0.154785 0.623596 -0.347046 1441494928 -0.683167 -0.154785 0.623596 -0.347046 1441494928 -0.683167 -0.154785 0.623596 -0.347046 1441494928 -0.683167 -0.154785 0.623596 -0.347046 1441494928 -0.683167 -0.154785 0.623596 -0.347046 1441494928 -0.666504 -0.181885 0.621887 -0.368774 1441494928 -0.666504 -0.181885 0.621887 -0.368774 1441494928 -0.666504 -0.181885 0.621887 -0.368774 1441494928 -0.666504 -0.181885 0.621887 -0.368774 1441494928 -0.666504 -0.181885 0.621887 -0.368774 1441494928 -0.666504 -0.181885 0.621887 -0.368774 1441494928 -0.659546 -0.196533 0.622009 -0.373535 1441494928 -0.659546 -0.196533 0.622009 -0.373535 1441494928 -0.659546 -0.196533 0.622009 -0.373535 1441494928 -0.659546 -0.196533 0.622009 -0.373535 1441494928 -0.659546 -0.196533 0.622009 -0.373535 1441494928 -0.659546 -0.196533 0.622009 -0.373535 1441494928 -0.659546 -0.196533 0.622009 -0.373535 1441494928 -0.662048 -0.194763 0.627563 -0.360474 1441494928 -0.662048 -0.194763 0.627563 -0.360474 1441494928 -0.662048 -0.194763 0.627563 -0.360474 1441494928 -0.662048 -0.194763 0.627563 -0.360474 1441494928 -0.662048 -0.194763 0.627563 -0.360474 1441494928 -0.671875 -0.179077 0.635132 -0.336426 1441494928 -0.671875 -0.179077 0.635132 -0.336426 1441494928 -0.671875 -0.179077 0.635132 -0.336426 1441494928 -0.671875 -0.179077 0.635132 -0.336426 1441494928 -0.671875 -0.179077 0.635132 -0.336426 1441494928 -0.671875 -0.179077 0.635132 -0.336426 1441494928 -0.686523 -0.153320 0.643005 -0.302795 1441494928 -0.686523 -0.153320 0.643005 -0.302795 1441494928 -0.686523 -0.153320 0.643005 -0.302795 1441494928 -0.686523 -0.153320 0.643005 -0.302795 1441494928 -0.686523 -0.153320 0.643005 -0.302795 1441494928 -0.686523 -0.153320 0.643005 -0.302795 1441494928 -0.705505 -0.115784 0.650269 -0.257019 1441494928 -0.705505 -0.115784 0.650269 -0.257019 1441494928 -0.705505 -0.115784 0.650269 -0.257019 1441494928 -0.705505 -0.115784 0.650269 -0.257019 1441494928 -0.705505 -0.115784 0.650269 -0.257019 1441494928 -0.705505 -0.115784 0.650269 -0.257019 1441494928 -0.725098 -0.066284 0.655212 -0.201355 1441494928 -0.725098 -0.066284 0.655212 -0.201355 1441494928 -0.725098 -0.066284 0.655212 -0.201355 1441494928 -0.725098 -0.066284 0.655212 -0.201355 1441494928 -0.725098 -0.066284 0.655212 -0.201355 1441494928 -0.725098 -0.066284 0.655212 -0.201355 1441494928 -0.743408 -0.011780 0.653564 -0.141785 1441494928 -0.743408 -0.011780 0.653564 -0.141785 1441494928 -0.743408 -0.011780 0.653564 -0.141785 1441494928 -0.743408 -0.011780 0.653564 -0.141785 1441494928 -0.743408 -0.011780 0.653564 -0.141785 1441494928 -0.743408 -0.011780 0.653564 -0.141785 1441494928 -0.756714 0.047180 0.647400 -0.077759 1441494928 -0.756714 0.047180 0.647400 -0.077759 1441494928 -0.756714 0.047180 0.647400 -0.077759 1441494928 -0.756714 0.047180 0.647400 -0.077759 1441494928 -0.756714 0.047180 0.647400 -0.077759 1441494928 -0.763916 0.105713 0.636475 -0.012939 1441494928 -0.763916 0.105713 0.636475 -0.012939 1441494928 -0.763916 0.105713 0.636475 -0.012939 1441494928 -0.763916 0.105713 0.636475 -0.012939 1441494928 -0.763916 0.105713 0.636475 -0.012939 1441494928 -0.763916 0.105713 0.636475 -0.012939 1441494928 -0.766052 0.160828 0.620361 0.050049 1441494928 -0.766052 0.160828 0.620361 0.050049 1441494928 -0.766052 0.160828 0.620361 0.050049 1441494928 -0.766052 0.160828 0.620361 0.050049 1441494928 -0.766602 0.206604 0.598694 0.106079 1441494928 -0.766602 0.206604 0.598694 0.106079 1441494928 -0.766602 0.206604 0.598694 0.106079 1441494928 -0.766602 0.206604 0.598694 0.106079 1441494928 -0.766602 0.206604 0.598694 0.106079 1441494928 -0.766602 0.206604 0.598694 0.106079 1441494928 -0.765015 0.245728 0.574585 0.155640 1441494928 -0.765015 0.245728 0.574585 0.155640 1441494928 -0.765015 0.245728 0.574585 0.155640 1441494928 -0.765015 0.245728 0.574585 0.155640 1441494928 -0.765015 0.245728 0.574585 0.155640 1441494928 -0.765015 0.245728 0.574585 0.155640 1441494928 -0.760376 0.283813 0.549744 0.197510 1441494928 -0.760376 0.283813 0.549744 0.197510 1441494929 -0.760376 0.283813 0.549744 0.197510 1441494929 -0.760376 0.283813 0.549744 0.197510 1441494929 -0.760376 0.283813 0.549744 0.197510 1441494929 -0.760376 0.283813 0.549744 0.197510 1441494929 -0.760376 0.283813 0.549744 0.197510 1441494929 -0.759094 0.307007 0.530029 0.220398 1441494929 -0.759094 0.307007 0.530029 0.220398 1441494929 -0.759094 0.307007 0.530029 0.220398 1441494929 -0.759094 0.307007 0.530029 0.220398 1441494929 -0.759094 0.307007 0.530029 0.220398 1441494929 -0.759094 0.307007 0.530029 0.220398 1441494929 -0.761597 0.314392 0.519531 0.226135 1441494929 -0.761597 0.314392 0.519531 0.226135 1441494929 -0.761597 0.314392 0.519531 0.226135 1441494929 -0.761597 0.314392 0.519531 0.226135 1441494929 -0.761597 0.314392 0.519531 0.226135 1441494929 -0.766785 0.309265 0.520020 0.214355 1441494929 -0.766785 0.309265 0.520020 0.214355 1441494929 -0.766785 0.309265 0.520020 0.214355 1441494929 -0.766785 0.309265 0.520020 0.214355 1441494929 -0.766785 0.309265 0.520020 0.214355 1441494929 -0.766785 0.309265 0.520020 0.214355 1441494929 -0.766785 0.309265 0.520020 0.214355 1441494929 -0.776184 0.287781 0.530579 0.182007 1441494929 -0.776184 0.287781 0.530579 0.182007 1441494929 -0.776184 0.287781 0.530579 0.182007 1441494929 -0.776184 0.287781 0.530579 0.182007 1441494929 -0.776184 0.287781 0.530579 0.182007 1441494929 -0.776184 0.287781 0.530579 0.182007 1441494929 -0.785461 0.255859 0.546997 0.135620 1441494929 -0.785461 0.255859 0.546997 0.135620 1441494929 -0.785461 0.255859 0.546997 0.135620 1441494929 -0.785461 0.255859 0.546997 0.135620 1441494929 -0.785461 0.255859 0.546997 0.135620 1441494929 -0.790100 0.213745 0.569336 0.076904 1441494929 -0.790100 0.213745 0.569336 0.076904 1441494929 -0.790100 0.213745 0.569336 0.076904 1441494929 -0.790100 0.213745 0.569336 0.076904 1441494929 -0.790100 0.213745 0.569336 0.076904 1441494929 -0.790100 0.213745 0.569336 0.076904 1441494929 -0.790100 0.213745 0.569336 0.076904 1441494929 -0.788696 0.160889 0.593384 0.006958 1441494929 -0.788696 0.160889 0.593384 0.006958 1441494929 -0.788696 0.160889 0.593384 0.006958 1441494929 -0.788696 0.160889 0.593384 0.006958 1441494929 -0.788696 0.160889 0.593384 0.006958 1441494929 -0.788696 0.160889 0.593384 0.006958 1441494929 -0.779541 0.105713 0.613708 -0.067078 1441494929 -0.779541 0.105713 0.613708 -0.067078 1441494929 -0.779541 0.105713 0.613708 -0.067078 1441494929 -0.761353 0.046936 0.630859 -0.142029 1441494929 -0.761353 0.046936 0.630859 -0.142029 1441494929 -0.761353 0.046936 0.630859 -0.142029 1441494929 -0.761353 0.046936 0.630859 -0.142029 1441494929 -0.761353 0.046936 0.630859 -0.142029 1441494929 -0.736267 -0.015198 0.641418 -0.214966 1441494929 -0.736267 -0.015198 0.641418 -0.214966 1441494929 -0.736267 -0.015198 0.641418 -0.214966 1441494929 -0.736267 -0.015198 0.641418 -0.214966 1441494929 -0.736267 -0.015198 0.641418 -0.214966 1441494929 -0.736267 -0.015198 0.641418 -0.214966 1441494929 -0.708740 -0.071838 0.644348 -0.278137 1441494929 -0.708740 -0.071838 0.644348 -0.278137 1441494929 -0.708740 -0.071838 0.644348 -0.278137 1441494929 -0.708740 -0.071838 0.644348 -0.278137 1441494929 -0.708740 -0.071838 0.644348 -0.278137 1441494929 -0.708740 -0.071838 0.644348 -0.278137 1441494929 -0.685730 -0.114685 0.642151 -0.322937 1441494929 -0.685730 -0.114685 0.642151 -0.322937 1441494929 -0.685730 -0.114685 0.642151 -0.322937 1441494929 -0.685730 -0.114685 0.642151 -0.322937 1441494929 -0.685730 -0.114685 0.642151 -0.322937 1441494929 -0.685730 -0.114685 0.642151 -0.322937 1441494929 -0.685730 -0.114685 0.642151 -0.322937 1441494929 -0.668396 -0.145020 0.640869 -0.348694 1441494929 -0.668396 -0.145020 0.640869 -0.348694 1441494929 -0.668396 -0.145020 0.640869 -0.348694 1441494929 -0.668396 -0.145020 0.640869 -0.348694 1441494929 -0.668396 -0.145020 0.640869 -0.348694 1441494929 -0.668396 -0.145020 0.640869 -0.348694 1441494929 -0.657959 -0.161987 0.643005 -0.356995 1441494929 -0.657959 -0.161987 0.643005 -0.356995 1441494929 -0.657959 -0.161987 0.643005 -0.356995 1441494929 -0.657959 -0.161987 0.643005 -0.356995 1441494929 -0.657959 -0.161987 0.643005 -0.356995 1441494929 -0.657959 -0.161987 0.643005 -0.356995 1441494929 -0.655334 -0.165955 0.647400 -0.352051 1441494929 -0.655334 -0.165955 0.647400 -0.352051 1441494929 -0.655334 -0.165955 0.647400 -0.352051 1441494929 -0.655334 -0.165955 0.647400 -0.352051 1441494929 -0.655334 -0.165955 0.647400 -0.352051 1441494929 -0.655334 -0.165955 0.647400 -0.352051 1441494929 -0.660522 -0.160400 0.651733 -0.336548 1441494929 -0.660522 -0.160400 0.651733 -0.336548 1441494929 -0.660522 -0.160400 0.651733 -0.336548 1441494929 -0.660522 -0.160400 0.651733 -0.336548 1441494929 -0.660522 -0.160400 0.651733 -0.336548 1441494929 -0.660522 -0.160400 0.651733 -0.336548 1441494929 -0.672119 -0.145203 0.656799 -0.309570 1441494929 -0.672119 -0.145203 0.656799 -0.309570 1441494929 -0.672119 -0.145203 0.656799 -0.309570 1441494929 -0.672119 -0.145203 0.656799 -0.309570 1441494929 -0.672119 -0.145203 0.656799 -0.309570 1441494929 -0.689087 -0.117920 0.661865 -0.270569 1441494929 -0.689087 -0.117920 0.661865 -0.270569 1441494929 -0.689087 -0.117920 0.661865 -0.270569 1441494929 -0.689087 -0.117920 0.661865 -0.270569 1441494930 -0.689087 -0.117920 0.661865 -0.270569 1441494930 -0.689087 -0.117920 0.661865 -0.270569 1441494930 -0.689087 -0.117920 0.661865 -0.270569 1441494930 -0.709717 -0.075317 0.666199 -0.216309 1441494930 -0.709717 -0.075317 0.666199 -0.216309 1441494930 -0.709717 -0.075317 0.666199 -0.216309 1441494930 -0.709717 -0.075317 0.666199 -0.216309 1441494930 -0.709717 -0.075317 0.666199 -0.216309 1441494930 -0.729553 -0.023743 0.666626 -0.150879 1441494930 -0.729553 -0.023743 0.666626 -0.150879 1441494930 -0.729553 -0.023743 0.666626 -0.150879 1441494930 -0.729553 -0.023743 0.666626 -0.150879 1441494930 -0.729553 -0.023743 0.666626 -0.150879 1441494930 -0.729553 -0.023743 0.666626 -0.150879 1441494930 -0.729553 -0.023743 0.666626 -0.150879 1441494930 -0.745117 0.033203 0.661499 -0.078186 1441494930 -0.745117 0.033203 0.661499 -0.078186 1441494930 -0.745117 0.033203 0.661499 -0.078186 1441494930 -0.745117 0.033203 0.661499 -0.078186 1441494930 -0.745117 0.033203 0.661499 -0.078186 1441494930 -0.745117 0.033203 0.661499 -0.078186 1441494930 -0.753479 0.094727 0.650635 -0.001526 1441494930 -0.753479 0.094727 0.650635 -0.001526 1441494930 -0.753479 0.094727 0.650635 -0.001526 1441494930 -0.753479 0.094727 0.650635 -0.001526 1441494930 -0.753479 0.094727 0.650635 -0.001526 1441494930 -0.753479 0.094727 0.650635 -0.001526 1441494930 -0.752991 0.161499 0.633240 0.076721 1441494930 -0.752991 0.161499 0.633240 0.076721 1441494930 -0.752991 0.161499 0.633240 0.076721 1441494930 -0.752991 0.161499 0.633240 0.076721 1441494930 -0.747009 0.220642 0.609863 0.146240 1441494930 -0.747009 0.220642 0.609863 0.146240 1441494930 -0.747009 0.220642 0.609863 0.146240 1441494930 -0.747009 0.220642 0.609863 0.146240 1441494930 -0.747009 0.220642 0.609863 0.146240 1441494930 -0.747009 0.220642 0.609863 0.146240 1441494930 -0.747009 0.220642 0.609863 0.146240 1441494930 -0.738159 0.268494 0.585022 0.201843 1441494930 -0.738159 0.268494 0.585022 0.201843 1441494930 -0.738159 0.268494 0.585022 0.201843 1441494930 -0.738159 0.268494 0.585022 0.201843 1441494930 -0.738159 0.268494 0.585022 0.201843 1441494930 -0.738159 0.268494 0.585022 0.201843 1441494930 -0.729797 0.306824 0.557678 0.249512 1441494930 -0.729797 0.306824 0.557678 0.249512 1441494930 -0.729797 0.306824 0.557678 0.249512 1441494930 -0.729797 0.306824 0.557678 0.249512 1441494930 -0.729797 0.306824 0.557678 0.249512 1441494930 -0.729797 0.306824 0.557678 0.249512 1441494930 -0.722900 0.336975 0.532715 0.283020 1441494930 -0.722900 0.336975 0.532715 0.283020 1441494930 -0.722900 0.336975 0.532715 0.283020 1441494930 -0.722900 0.336975 0.532715 0.283020 1441494930 -0.726440 0.342712 0.523193 0.284790 1441494930 -0.726440 0.342712 0.523193 0.284790 1441494930 -0.726440 0.342712 0.523193 0.284790 1441494930 -0.726440 0.342712 0.523193 0.284790 1441494930 -0.726440 0.342712 0.523193 0.284790 1441494930 -0.737854 0.330078 0.526245 0.263977 1441494930 -0.737854 0.330078 0.526245 0.263977 1441494930 -0.737854 0.330078 0.526245 0.263977 1441494930 -0.737854 0.330078 0.526245 0.263977 1441494930 -0.737854 0.330078 0.526245 0.263977 1441494930 -0.737854 0.330078 0.526245 0.263977 1441494930 -0.737854 0.330078 0.526245 0.263977 1441494930 -0.752686 0.304321 0.538025 0.226685 1441494930 -0.752686 0.304321 0.538025 0.226685 1441494930 -0.752686 0.304321 0.538025 0.226685 1441494930 -0.752686 0.304321 0.538025 0.226685 1441494930 -0.752686 0.304321 0.538025 0.226685 1441494930 -0.752686 0.304321 0.538025 0.226685 1441494930 -0.766663 0.268188 0.556213 0.175781 1441494930 -0.766663 0.268188 0.556213 0.175781 1441494930 -0.766663 0.268188 0.556213 0.175781 1441494930 -0.766663 0.268188 0.556213 0.175781 1441494930 -0.766663 0.268188 0.556213 0.175781 1441494930 -0.766663 0.268188 0.556213 0.175781 1441494930 -0.777588 0.225220 0.576050 0.113098 1441494930 -0.777588 0.225220 0.576050 0.113098 1441494930 -0.777588 0.225220 0.576050 0.113098 1441494930 -0.777588 0.225220 0.576050 0.113098 1441494930 -0.777588 0.225220 0.576050 0.113098 1441494930 -0.777588 0.225220 0.576050 0.113098 1441494930 -0.783325 0.176208 0.594666 0.040649 1441494930 -0.783325 0.176208 0.594666 0.040649 1441494930 -0.783325 0.176208 0.594666 0.040649 1441494930 -0.783325 0.176208 0.594666 0.040649 1441494930 -0.783325 0.176208 0.594666 0.040649 1441494930 -0.783325 0.176208 0.594666 0.040649 1441494930 -0.781372 0.121399 0.611023 -0.037292 1441494930 -0.781372 0.121399 0.611023 -0.037292 1441494930 -0.781372 0.121399 0.611023 -0.037292 1441494930 -0.781372 0.121399 0.611023 -0.037292 1441494930 -0.781372 0.121399 0.611023 -0.037292 1441494930 -0.781372 0.121399 0.611023 -0.037292 1441494930 -0.769836 0.062866 0.624695 -0.114868 1441494930 -0.769836 0.062866 0.624695 -0.114868 1441494930 -0.769836 0.062866 0.624695 -0.114868 1441494930 -0.769836 0.062866 0.624695 -0.114868 1441494930 -0.769836 0.062866 0.624695 -0.114868 1441494930 -0.769836 0.062866 0.624695 -0.114868 1441494930 -0.751709 0.002991 0.631775 -0.189270 1441494930 -0.751709 0.002991 0.631775 -0.189270 1441494930 -0.751709 0.002991 0.631775 -0.189270 1441494930 -0.751709 0.002991 0.631775 -0.189270 1441494931 -0.751709 0.002991 0.631775 -0.189270 1441494931 -0.729492 -0.052185 0.632690 -0.254578 1441494931 -0.729492 -0.052185 0.632690 -0.254578 1441494931 -0.729492 -0.052185 0.632690 -0.254578 1441494931 -0.729492 -0.052185 0.632690 -0.254578 1441494931 -0.729492 -0.052185 0.632690 -0.254578 1441494931 -0.729492 -0.052185 0.632690 -0.254578 1441494931 -0.729492 -0.052185 0.632690 -0.254578 1441494931 -0.705994 -0.098877 0.630127 -0.307861 1441494931 -0.705994 -0.098877 0.630127 -0.307861 1441494931 -0.705994 -0.098877 0.630127 -0.307861 1441494931 -0.705994 -0.098877 0.630127 -0.307861 1441494931 -0.705994 -0.098877 0.630127 -0.307861 1441494931 -0.705994 -0.098877 0.630127 -0.307861 1441494931 -0.682007 -0.139832 0.627014 -0.349548 1441494931 -0.682007 -0.139832 0.627014 -0.349548 1441494931 -0.682007 -0.139832 0.627014 -0.349548 1441494931 -0.682007 -0.139832 0.627014 -0.349548 1441494931 -0.682007 -0.139832 0.627014 -0.349548 1441494931 -0.682007 -0.139832 0.627014 -0.349548 1441494931 -0.665405 -0.162109 0.630798 -0.364807 1441494931 -0.665405 -0.162109 0.630798 -0.364807 1441494931 -0.665405 -0.162109 0.630798 -0.364807 1441494931 -0.665405 -0.162109 0.630798 -0.364807 1441494931 -0.665405 -0.162109 0.630798 -0.364807 1441494931 -0.665405 -0.162109 0.630798 -0.364807 1441494931 -0.661926 -0.167786 0.634338 -0.362488 1441494931 -0.661926 -0.167786 0.634338 -0.362488 1441494931 -0.661926 -0.167786 0.634338 -0.362488 1441494931 -0.661926 -0.167786 0.634338 -0.362488 1441494931 -0.661926 -0.167786 0.634338 -0.362488 1441494931 -0.661926 -0.167786 0.634338 -0.362488 1441494931 -0.661926 -0.167786 0.634338 -0.362488 1441494931 -0.667114 -0.163757 0.637512 -0.348999 1441494931 -0.667114 -0.163757 0.637512 -0.348999 1441494931 -0.667114 -0.163757 0.637512 -0.348999 1441494931 -0.667114 -0.163757 0.637512 -0.348999 1441494931 -0.667114 -0.163757 0.637512 -0.348999 1441494931 -0.667114 -0.163757 0.637512 -0.348999 1441494931 -0.678955 -0.146851 0.642334 -0.323853 1441494931 -0.678955 -0.146851 0.642334 -0.323853 1441494931 -0.678955 -0.146851 0.642334 -0.323853 1441494931 -0.678955 -0.146851 0.642334 -0.323853 1441494931 -0.678955 -0.146851 0.642334 -0.323853 1441494931 -0.678955 -0.146851 0.642334 -0.323853 1441494931 -0.694763 -0.119385 0.647339 -0.289978 1441494931 -0.694763 -0.119385 0.647339 -0.289978 1441494931 -0.694763 -0.119385 0.647339 -0.289978 1441494931 -0.694763 -0.119385 0.647339 -0.289978 1441494931 -0.694763 -0.119385 0.647339 -0.289978 1441494931 -0.694763 -0.119385 0.647339 -0.289978 1441494931 -0.712097 -0.084412 0.651794 -0.246948 1441494931 -0.712097 -0.084412 0.651794 -0.246948 1441494931 -0.712097 -0.084412 0.651794 -0.246948 1441494931 -0.712097 -0.084412 0.651794 -0.246948 1441494931 -0.712097 -0.084412 0.651794 -0.246948 1441494931 -0.712097 -0.084412 0.651794 -0.246948 1441494931 -0.729675 -0.041443 0.654846 -0.192627 1441494931 -0.729675 -0.041443 0.654846 -0.192627 1441494931 -0.729675 -0.041443 0.654846 -0.192627 1441494931 -0.729675 -0.041443 0.654846 -0.192627 1441494931 -0.729675 -0.041443 0.654846 -0.192627 1441494931 -0.745361 0.012329 0.654358 -0.127136 1441494931 -0.745361 0.012329 0.654358 -0.127136 1441494931 -0.745361 0.012329 0.654358 -0.127136 1441494931 -0.745361 0.012329 0.654358 -0.127136 1441494931 -0.745361 0.012329 0.654358 -0.127136 1441494931 -0.753601 0.073669 0.650879 -0.054504 1441494931 -0.753601 0.073669 0.650879 -0.054504 1441494931 -0.753601 0.073669 0.650879 -0.054504 1441494931 -0.753601 0.073669 0.650879 -0.054504 1441494931 -0.753601 0.073669 0.650879 -0.054504 1441494931 -0.755188 0.133362 0.641541 0.018188 1441494931 -0.755188 0.133362 0.641541 0.018188 1441494931 -0.755188 0.133362 0.641541 0.018188 1441494931 -0.755188 0.133362 0.641541 0.018188 1441494931 -0.755188 0.133362 0.641541 0.018188 1441494931 -0.755188 0.133362 0.641541 0.018188 1441494931 -0.755188 0.133362 0.641541 0.018188 1441494931 -0.750916 0.192627 0.625122 0.090637 1441494931 -0.750916 0.192627 0.625122 0.090637 1441494931 -0.750916 0.192627 0.625122 0.090637 1441494931 -0.750916 0.192627 0.625122 0.090637 1441494931 -0.750916 0.192627 0.625122 0.090637 1441494931 -0.750916 0.192627 0.625122 0.090637 1441494931 -0.744019 0.246033 0.600647 0.158508 1441494931 -0.744019 0.246033 0.600647 0.158508 1441494931 -0.744019 0.246033 0.600647 0.158508 1441494931 -0.744019 0.246033 0.600647 0.158508 1441494931 -0.744019 0.246033 0.600647 0.158508 1441494931 -0.744019 0.246033 0.600647 0.158508 1441494931 -0.739746 0.284485 0.569946 0.216858 1441494931 -0.739746 0.284485 0.569946 0.216858 1441494931 -0.739746 0.284485 0.569946 0.216858 1441494931 -0.739746 0.284485 0.569946 0.216858 1441494931 -0.739746 0.284485 0.569946 0.216858 1441494931 -0.739746 0.284485 0.569946 0.216858 1441494931 -0.732849 0.314087 0.546204 0.256775 1441494931 -0.732849 0.314087 0.546204 0.256775 1441494931 -0.732849 0.314087 0.546204 0.256775 1441494931 -0.732849 0.314087 0.546204 0.256775 1441494931 -0.732849 0.314087 0.546204 0.256775 1441494931 -0.732849 0.314087 0.546204 0.256775 1441494931 -0.730530 0.327148 0.531433 0.277161 1441494931 -0.730530 0.327148 0.531433 0.277161 1441494931 -0.730530 0.327148 0.531433 0.277161 1441494931 -0.730530 0.327148 0.531433 0.277161 1441494931 -0.730530 0.327148 0.531433 0.277161 1441494932 -0.730530 0.327148 0.531433 0.277161 1441494932 -0.733521 0.334229 0.522949 0.276978 1441494932 -0.733521 0.334229 0.522949 0.276978 1441494932 -0.733521 0.334229 0.522949 0.276978 1441494932 -0.733521 0.334229 0.522949 0.276978 1441494932 -0.733521 0.334229 0.522949 0.276978 1441494932 -0.733521 0.334229 0.522949 0.276978 1441494932 -0.746277 0.318848 0.529358 0.247314 1441494932 -0.746277 0.318848 0.529358 0.247314 1441494932 -0.746277 0.318848 0.529358 0.247314 1441494932 -0.746277 0.318848 0.529358 0.247314 1441494932 -0.746277 0.318848 0.529358 0.247314 1441494932 -0.746277 0.318848 0.529358 0.247314 1441494932 -0.760498 0.287170 0.547119 0.199524 1441494932 -0.760498 0.287170 0.547119 0.199524 1441494932 -0.760498 0.287170 0.547119 0.199524 1441494932 -0.760498 0.287170 0.547119 0.199524 1441494932 -0.760498 0.287170 0.547119 0.199524 1441494932 -0.760498 0.287170 0.547119 0.199524 1441494932 -0.771484 0.247314 0.569763 0.137634 1441494932 -0.771484 0.247314 0.569763 0.137634 1441494932 -0.771484 0.247314 0.569763 0.137634 1441494932 -0.771484 0.247314 0.569763 0.137634 1441494932 -0.771484 0.247314 0.569763 0.137634 1441494932 -0.771484 0.247314 0.569763 0.137634 1441494932 -0.777405 0.197021 0.594116 0.062378 1441494932 -0.777405 0.197021 0.594116 0.062378 1441494932 -0.777405 0.197021 0.594116 0.062378 1441494932 -0.777405 0.197021 0.594116 0.062378 1441494932 -0.775024 0.140930 0.615784 -0.017761 1441494932 -0.775024 0.140930 0.615784 -0.017761 1441494932 -0.775024 0.140930 0.615784 -0.017761 1441494932 -0.775024 0.140930 0.615784 -0.017761 1441494932 -0.775024 0.140930 0.615784 -0.017761 1441494932 -0.775024 0.140930 0.615784 -0.017761 1441494932 -0.765625 0.080872 0.630859 -0.096558 1441494932 -0.765625 0.080872 0.630859 -0.096558 1441494932 -0.765625 0.080872 0.630859 -0.096558 1441494932 -0.765625 0.080872 0.630859 -0.096558 1441494932 -0.765625 0.080872 0.630859 -0.096558 1441494932 -0.765625 0.080872 0.630859 -0.096558 1441494932 -0.750427 0.022888 0.639587 -0.165222 1441494932 -0.750427 0.022888 0.639587 -0.165222 1441494932 -0.750427 0.022888 0.639587 -0.165222 1441494932 -0.750427 0.022888 0.639587 -0.165222 1441494932 -0.750427 0.022888 0.639587 -0.165222 1441494932 -0.750427 0.022888 0.639587 -0.165222 1441494932 -0.750427 0.022888 0.639587 -0.165222 1441494932 -0.732605 -0.025757 0.643311 -0.220886 1441494932 -0.732605 -0.025757 0.643311 -0.220886 1441494932 -0.732605 -0.025757 0.643311 -0.220886 1441494932 -0.732605 -0.025757 0.643311 -0.220886 1441494932 -0.732605 -0.025757 0.643311 -0.220886 1441494932 -0.713318 -0.067444 0.643555 -0.269226 1441494932 -0.713318 -0.067444 0.643555 -0.269226 1441494932 -0.713318 -0.067444 0.643555 -0.269226 1441494932 -0.713318 -0.067444 0.643555 -0.269226 1441494932 -0.693665 -0.105164 0.640930 -0.311523 1441494932 -0.693665 -0.105164 0.640930 -0.311523 1441494932 -0.693665 -0.105164 0.640930 -0.311523 1441494932 -0.693665 -0.105164 0.640930 -0.311523 1441494932 -0.693665 -0.105164 0.640930 -0.311523 1441494932 -0.693665 -0.105164 0.640930 -0.311523 1441494932 -0.677429 -0.137268 0.636780 -0.341858 1441494932 -0.677429 -0.137268 0.636780 -0.341858 1441494932 -0.677429 -0.137268 0.636780 -0.341858 1441494932 -0.677429 -0.137268 0.636780 -0.341858 1441494932 -0.677429 -0.137268 0.636780 -0.341858 1441494932 -0.669312 -0.155701 0.635071 -0.352783 1441494932 -0.669312 -0.155701 0.635071 -0.352783 1441494932 -0.669312 -0.155701 0.635071 -0.352783 1441494932 -0.669312 -0.155701 0.635071 -0.352783 1441494932 -0.669312 -0.155701 0.635071 -0.352783 1441494932 -0.669312 -0.155701 0.635071 -0.352783 1441494932 -0.669312 -0.155701 0.635071 -0.352783 1441494932 -0.671936 -0.159607 0.635010 -0.346191 1441494932 -0.671936 -0.159607 0.635010 -0.346191 1441494932 -0.671936 -0.159607 0.635010 -0.346191 1441494932 -0.671936 -0.159607 0.635010 -0.346191 1441494932 -0.671936 -0.159607 0.635010 -0.346191 1441494932 -0.671936 -0.159607 0.635010 -0.346191 1441494932 -0.682556 -0.148743 0.638062 -0.323853 1441494932 -0.682556 -0.148743 0.638062 -0.323853 1441494932 -0.682556 -0.148743 0.638062 -0.323853 1441494932 -0.682556 -0.148743 0.638062 -0.323853 1441494932 -0.682556 -0.148743 0.638062 -0.323853 1441494932 -0.698303 -0.125610 0.642517 -0.289612 1441494932 -0.698303 -0.125610 0.642517 -0.289612 1441494932 -0.698303 -0.125610 0.642517 -0.289612 1441494932 -0.698303 -0.125610 0.642517 -0.289612 1441494932 -0.698303 -0.125610 0.642517 -0.289612 1441494932 -0.716431 -0.091614 0.646362 -0.246155 1441494932 -0.716431 -0.091614 0.646362 -0.246155 1441494932 -0.716431 -0.091614 0.646362 -0.246155 1441494932 -0.716431 -0.091614 0.646362 -0.246155 1441494932 -0.734131 -0.050842 0.648499 -0.194885 1441494932 -0.734131 -0.050842 0.648499 -0.194885 1441494932 -0.734131 -0.050842 0.648499 -0.194885 1441494932 -0.734131 -0.050842 0.648499 -0.194885 1441494932 -0.734131 -0.050842 0.648499 -0.194885 1441494932 -0.734131 -0.050842 0.648499 -0.194885 1441494933 -0.747864 -0.005310 0.649353 -0.137878 1441494933 -0.747864 -0.005310 0.649353 -0.137878 1441494933 -0.747864 -0.005310 0.649353 -0.137878 1441494933 -0.747864 -0.005310 0.649353 -0.137878 1441494933 -0.747864 -0.005310 0.649353 -0.137878 1441494933 -0.747864 -0.005310 0.649353 -0.137878 1441494933 -0.757019 0.041626 0.647217 -0.079407 1441494933 -0.757019 0.041626 0.647217 -0.079407 1441494933 -0.757019 0.041626 0.647217 -0.079407 1441494933 -0.757019 0.041626 0.647217 -0.079407 1441494933 -0.757019 0.041626 0.647217 -0.079407 1441494933 -0.757019 0.041626 0.647217 -0.079407 1441494933 -0.757019 0.041626 0.647217 -0.079407 1441494933 -0.762451 0.090698 0.640442 -0.018555 1441494933 -0.762451 0.090698 0.640442 -0.018555 1441494933 -0.762451 0.090698 0.640442 -0.018555 1441494933 -0.762451 0.090698 0.640442 -0.018555 1441494933 -0.764221 0.138489 0.628601 0.040588 1441494933 -0.764221 0.138489 0.628601 0.040588 1441494933 -0.764221 0.138489 0.628601 0.040588 1441494933 
-0.785339 0.037048 0.601807 -0.140503 1441494936 -0.785339 0.037048 0.601807 -0.140503 1441494936 -0.785339 0.037048 0.601807 -0.140503 1441494936 -0.777344 0.009399 0.604431 -0.174011 1441494936 -0.777344 0.009399 0.604431 -0.174011 1441494936 -0.777344 0.009399 0.604431 -0.174011 1441494936 -0.777344 0.009399 0.604431 -0.174011 1441494936 -0.764771 -0.025208 0.607117 -0.214294 1441494936 -0.764771 -0.025208 0.607117 -0.214294 1441494936 -0.764771 -0.025208 0.607117 -0.214294 1441494936 -0.764771 -0.025208 0.607117 -0.214294 1441494936 -0.764771 -0.025208 0.607117 -0.214294 1441494936 -0.764771 -0.025208 0.607117 -0.214294 1441494936 -0.746643 -0.066101 0.609375 -0.258423 1441494936 -0.746643 -0.066101 0.609375 -0.258423 1441494936 -0.746643 -0.066101 0.609375 -0.258423 1441494936 -0.746643 -0.066101 0.609375 -0.258423 1441494936 -0.746643 -0.066101 0.609375 -0.258423 1441494936 -0.746643 -0.066101 0.609375 -0.258423 1441494936 -0.746643 -0.066101 0.609375 -0.258423 1441494936 -0.722961 -0.110779 0.610718 -0.303589 1441494936 -0.722961 -0.110779 0.610718 -0.303589 1441494936 -0.722961 -0.110779 0.610718 -0.303589 1441494936 -0.722961 -0.110779 0.610718 -0.303589 1441494936 -0.722961 -0.110779 0.610718 -0.303589 1441494936 -0.722961 -0.110779 0.610718 -0.303589 1441494936 -0.695313 -0.156189 0.609192 -0.347900 1441494936 -0.695313 -0.156189 0.609192 -0.347900 1441494936 -0.695313 -0.156189 0.609192 -0.347900 1441494936 -0.695313 -0.156189 0.609192 -0.347900 1441494936 -0.695313 -0.156189 0.609192 -0.347900 1441494936 -0.695313 -0.156189 0.609192 -0.347900 1441494936 -0.695313 -0.156189 0.609192 -0.347900 1441494936 -0.666077 -0.198486 0.606934 -0.385498 1441494936 -0.666077 -0.198486 0.606934 -0.385498 1441494936 -0.666077 -0.198486 0.606934 -0.385498 1441494936 -0.666077 -0.198486 0.606934 -0.385498 1441494936 -0.666077 -0.198486 0.606934 -0.385498 1441494936 -0.666077 -0.198486 0.606934 -0.385498 1441494936 -0.639771 -0.235962 0.601196 -0.416748 1441494936 -0.639771 -0.235962 0.601196 -0.416748 1441494936 -0.639771 -0.235962 0.601196 -0.416748 1441494937 -0.639771 -0.235962 0.601196 -0.416748 1441494937 -0.639771 -0.235962 0.601196 -0.416748 1441494937 -0.621277 -0.262268 0.597717 -0.433594 1441494937 -0.615662 -0.271545 0.601440 -0.430725 1441494937 -0.615662 -0.271545 0.601440 -0.430725 1441494937 -0.615662 -0.271545 0.601440 -0.430725 1441494937 -0.615662 -0.271545 0.601440 -0.430725 1441494937 -0.615662 -0.271545 0.601440 -0.430725 1441494937 -0.615662 -0.271545 0.601440 -0.430725 1441494937 -0.622375 -0.267395 0.607300 -0.415222 1441494937 -0.622375 -0.267395 0.607300 -0.415222 1441494937 -0.622375 -0.267395 0.607300 -0.415222 1441494937 -0.622375 -0.267395 0.607300 -0.415222 1441494937 -0.622375 -0.267395 0.607300 -0.415222 1441494937 -0.622375 -0.267395 0.607300 -0.415222 1441494937 -0.639832 -0.240479 0.627136 -0.373596 1441494937 -0.639832 -0.240479 0.627136 -0.373596 1441494937 -0.639832 -0.240479 0.627136 -0.373596 1441494937 -0.639832 -0.240479 0.627136 -0.373596 1441494937 -0.639832 -0.240479 0.627136 -0.373596 1441494937 -0.639832 -0.240479 0.627136 -0.373596 1441494937 -0.639832 -0.240479 0.627136 -0.373596 1441494937 -0.664551 -0.201965 0.641907 -0.324951 1441494937 -0.664551 -0.201965 0.641907 -0.324951 1441494937 -0.664551 -0.201965 0.641907 -0.324951 1441494937 -0.664551 -0.201965 0.641907 -0.324951 1441494937 -0.691406 -0.148865 0.655823 -0.263977 1441494937 -0.691406 -0.148865 0.655823 -0.263977 1441494937 -0.691406 -0.148865 0.655823 -0.263977 1441494937 -0.691406 -0.148865 0.655823 -0.263977 1441494937 -0.715027 -0.086487 0.664734 -0.198547 1441494937 -0.715027 -0.086487 0.664734 -0.198547 1441494937 -0.715027 -0.086487 0.664734 -0.198547 1441494937 -0.715027 -0.086487 0.664734 -0.198547 1441494937 -0.715027 -0.086487 0.664734 -0.198547 1441494937 -0.715027 -0.086487 0.664734 -0.198547 1441494937 -0.734375 -0.020752 0.666626 -0.125977 1441494937 -0.734375 -0.020752 0.666626 -0.125977 1441494937 -0.734375 -0.020752 0.666626 -0.125977 1441494937 -0.734375 -0.020752 0.666626 -0.125977 1441494937 -0.734375 -0.020752 0.666626 -0.125977 1441494937 -0.747498 0.047302 0.660706 -0.049866 1441494937 -0.747498 0.047302 0.660706 -0.049866 1441494937 -0.747498 0.047302 0.660706 -0.049866 1441494937 -0.747498 0.047302 0.660706 -0.049866 1441494937 -0.747498 0.047302 0.660706 -0.049866 1441494937 -0.747498 0.047302 0.660706 -0.049866 1441494937 -0.747498 0.047302 0.660706 -0.049866 1441494937 -0.752197 0.117126 0.647766 0.029541 1441494937 -0.752197 0.117126 0.647766 0.029541 1441494937 -0.752197 0.117126 0.647766 0.029541 1441494937 -0.752197 0.117126 0.647766 0.029541 1441494937 -0.752197 0.117126 0.647766 0.029541 1441494937 -0.748169 0.183289 0.628296 0.108826 1441494937 -0.748169 0.183289 0.628296 0.108826 1441494937 -0.748169 0.183289 0.628296 0.108826 1441494937 -0.748169 0.183289 0.628296 0.108826 1441494937 -0.748169 0.183289 0.628296 0.108826 1441494937 -0.748169 0.183289 0.628296 0.108826 1441494937 -0.741211 0.236816 0.602539 0.177429 1441494937 -0.741211 0.236816 0.602539 0.177429 1441494937 -0.741211 0.236816 0.602539 0.177429 1441494937 -0.741211 0.236816 0.602539 0.177429 1441494937 -0.741211 0.236816 0.602539 0.177429 1441494937 -0.741211 0.236816 0.602539 0.177429 1441494937 -0.736328 0.276062 0.572571 0.231995 1441494937 -0.736328 0.276062 0.572571 0.231995 1441494937 -0.736328 0.276062 0.572571 0.231995 1441494937 -0.736328 0.276062 0.572571 0.231995 1441494937 -0.736328 0.276062 0.572571 0.231995 1441494937 -0.736328 0.276062 0.572571 0.231995 1441494937 -0.736328 0.276062 0.572571 0.231995 1441494937 -0.725159 0.319153 0.542786 0.278625 1441494937 -0.725159 0.319153 0.542786 0.278625 1441494937 -0.725159 0.319153 0.542786 0.278625 1441494937 -0.725159 0.319153 0.542786 0.278625 1441494937 -0.725159 0.319153 0.542786 0.278625 1441494937 -0.719788 0.347412 0.516357 0.307556 1441494937 -0.719788 0.347412 0.516357 0.307556 1441494937 -0.719788 0.347412 0.516357 0.307556 1441494937 -0.719788 0.347412 0.516357 0.307556 1441494937 -0.719788 0.347412 0.516357 0.307556 1441494937 -0.719788 0.347412 0.516357 0.307556 1441494937 -0.723816 0.353027 0.507080 0.307129 1441494937 -0.723816 0.353027 0.507080 0.307129 1441494937 -0.723816 0.353027 0.507080 0.307129 1441494937 -0.723816 0.353027 0.507080 0.307129 1441494937 -0.723816 0.353027 0.507080 0.307129 1441494937 -0.723816 0.353027 0.507080 0.307129 1441494937 -0.737061 0.337158 0.515076 0.278748 1441494937 -0.737061 0.337158 0.515076 0.278748 1441494937 -0.737061 0.337158 0.515076 0.278748 1441494937 -0.737061 0.337158 0.515076 0.278748 1441494937 -0.753906 0.307312 0.532654 0.231140 1441494937 -0.753906 0.307312 0.532654 0.231140 1441494937 -0.753906 0.307312 0.532654 0.231140 1441494937 -0.753906 0.307312 0.532654 0.231140 1441494937 -0.753906 0.307312 0.532654 0.231140 1441494937 -0.753906 0.307312 0.532654 0.231140 1441494937 -0.753906 0.307312 0.532654 0.231140 1441494938 -0.769470 0.266357 0.555481 0.168457 1441494938 -0.769470 0.266357 0.555481 0.168457 1441494938 -0.769470 0.266357 0.555481 0.168457 1441494938 -0.769470 0.266357 0.555481 0.168457 1441494938 -0.769470 0.266357 0.555481 0.168457 1441494938 -0.769470 0.266357 0.555481 0.168457 1441494938 -0.769470 0.266357 0.555481 0.168457 1441494938 -0.779663 0.215332 0.580505 0.093811 1441494938 -0.779663 0.215332 0.580505 0.093811 1441494938 -0.779663 0.215332 0.580505 0.093811 1441494938 -0.779663 0.215332 0.580505 0.093811 1441494938 -0.779663 0.215332 0.580505 0.093811 1441494938 -0.781128 0.158630 0.603699 0.013733 1441494938 -0.781128 0.158630 0.603699 0.013733 1441494938 -0.781128 0.158630 0.603699 0.013733 1441494938 -0.781128 0.158630 0.603699 0.013733 1441494938 -0.781128 0.158630 0.603699 0.013733 1441494938 -0.781128 0.158630 0.603699 0.013733 1441494938 -0.774292 0.100281 0.621521 -0.064026 1441494938 -0.774292 0.100281 0.621521 -0.064026 1441494938 -0.774292 0.100281 0.621521 -0.064026 1441494938 -0.774292 0.100281 0.621521 -0.064026 1441494938 -0.774292 0.100281 0.621521 -0.064026 1441494938 -0.774292 0.100281 0.621521 -0.064026 1441494938 -0.774292 0.100281 0.621521 -0.064026 1441494938 -0.759644 0.039063 0.634338 -0.138062 1441494938 -0.759644 0.039063 0.634338 -0.138062 1441494938 -0.759644 0.039063 0.634338 -0.138062 1441494938 -0.759644 0.039063 0.634338 -0.138062 1441494938 -0.759644 0.039063 0.634338 -0.138062 1441494938 -0.737061 -0.021423 0.642822 -0.207520 1441494938 -0.737061 -0.021423 0.642822 -0.207520 1441494938 -0.737061 -0.021423 0.642822 -0.207520 1441494938 -0.737061 -0.021423 0.642822 -0.207520 1441494938 -0.737061 -0.021423 0.642822 -0.207520 1441494938 -0.709595 -0.075256 0.646545 -0.269836 1441494938 -0.709595 -0.075256 0.646545 -0.269836 1441494938 -0.709595 -0.075256 0.646545 -0.269836 1441494938 -0.709595 -0.075256 0.646545 -0.269836 1441494938 -0.709595 -0.075256 0.646545 -0.269836 1441494938 -0.709595 -0.075256 0.646545 -0.269836 1441494938 -0.682739 -0.124756 0.642822 -0.324158 1441494938 -0.682739 -0.124756 0.642822 -0.324158 1441494938 -0.682739 -0.124756 0.642822 -0.324158 1441494938 -0.682739 -0.124756 0.642822 -0.324158 1441494938 -0.682739 -0.124756 0.642822 -0.324158 1441494938 -0.682739 -0.124756 0.642822 -0.324158 1441494938 -0.682739 -0.124756 0.642822 -0.324158 1441494938 -0.656799 -0.168701 0.637878 -0.365112 1441494938 -0.656799 -0.168701 0.637878 -0.365112 1441494938 -0.656799 -0.168701 0.637878 -0.365112 1441494938 -0.656799 -0.168701 0.637878 -0.365112 1441494938 -0.656799 -0.168701 0.637878 -0.365112 1441494938 -0.656799 -0.168701 0.637878 -0.365112 1441494938 -0.639709 -0.187073 0.645386 -0.373169 1441494938 -0.639709 -0.187073 0.645386 -0.373169 1441494938 -0.639709 -0.187073 0.645386 -0.373169 1441494938 -0.639709 -0.187073 0.645386 -0.373169 1441494938 -0.639709 -0.187073 0.645386 -0.373169 1441494938 -0.639709 -0.187073 0.645386 -0.373169 1441494938 -0.638733 -0.193665 0.646057 -0.370361 1441494938 -0.638733 -0.193665 0.646057 -0.370361 1441494938 -0.638733 -0.193665 0.646057 -0.370361 1441494938 -0.638733 -0.193665 0.646057 -0.370361 1441494938 -0.638733 -0.193665 0.646057 -0.370361 1441494938 -0.638733 -0.193665 0.646057 -0.370361 1441494938 -0.638733 -0.193665 0.646057 -0.370361 1441494938 -0.650085 -0.181152 0.651733 -0.346191 1441494938 -0.650085 -0.181152 0.651733 -0.346191 1441494938 -0.650085 -0.181152 0.651733 -0.346191 1441494938 -0.650085 -0.181152 0.651733 -0.346191 1441494938 -0.650085 -0.181152 0.651733 -0.346191 1441494938 -0.650085 -0.181152 0.651733 -0.346191 1441494938 -0.668091 -0.154297 0.659485 -0.308044 1441494938 -0.668091 -0.154297 0.659485 -0.308044 1441494938 -0.668091 -0.154297 0.659485 -0.308044 1441494938 -0.668091 -0.154297 0.659485 -0.308044 1441494938 -0.668091 -0.154297 0.659485 -0.308044 1441494938 -0.668091 -0.154297 0.659485 -0.308044 1441494938 -0.689636 -0.115845 0.665894 -0.259949 1441494938 -0.689636 -0.115845 0.665894 -0.259949 1441494938 -0.689636 -0.115845 0.665894 -0.259949 1441494938 -0.689636 -0.115845 0.665894 -0.259949 1441494938 -0.689636 -0.115845 0.665894 -0.259949 1441494938 -0.689636 -0.115845 0.665894 -0.259949 1441494938 -0.712708 -0.066162 0.668762 -0.201172 1441494938 -0.712708 -0.066162 0.668762 -0.201172 1441494938 -0.712708 -0.066162 0.668762 -0.201172 1441494938 -0.712708 -0.066162 0.668762 -0.201172 1441494938 -0.712708 -0.066162 0.668762 -0.201172 1441494938 -0.733582 -0.007080 0.666199 -0.134216 1441494938 -0.733582 -0.007080 0.666199 -0.134216 1441494938 -0.733582 -0.007080 0.666199 -0.134216 1441494938 -0.733582 -0.007080 0.666199 -0.134216 1441494938 -0.733582 -0.007080 0.666199 -0.134216 1441494938 -0.733582 -0.007080 0.666199 -0.134216 1441494938 -0.746521 0.054932 0.660400 -0.059937 1441494938 -0.746521 0.054932 0.660400 -0.059937 1441494938 -0.746521 0.054932 0.660400 -0.059937 1441494938 -0.746521 0.054932 0.660400 -0.059937 1441494938 -0.746521 0.054932 0.660400 -0.059937 1441494938 -0.746521 0.054932 0.660400 -0.059937 1441494938 -0.751465 0.117920 0.648987 0.016113 1441494938 -0.751465 0.117920 0.648987 0.016113 1441494938 -0.751465 0.117920 0.648987 0.016113 1441494938 -0.751465 0.117920 0.648987 0.016113 1441494938 -0.751465 0.117920 0.648987 0.016113 1441494938 -0.751465 0.117920 0.648987 0.016113 1441494938 -0.751465 0.117920 0.648987 0.016113 1441494939 -0.752869 0.172913 0.629272 0.084961 1441494939 -0.752869 0.172913 0.629272 0.084961 1441494939 -0.752869 0.172913 0.629272 0.084961 1441494939 -0.752869 0.172913 0.629272 0.084961 1441494939 -0.752869 0.172913 0.629272 0.084961 1441494939 -0.752869 0.172913 0.629272 0.084961 1441494939 -0.760559 0.209045 0.598755 0.138977 1441494939 -0.760559 0.209045 0.598755 0.138977 1441494939 -0.760559 0.209045 0.598755 0.138977 1441494939 -0.760559 0.209045 0.598755 0.138977 1441494939 -0.760559 0.209045 0.598755 0.138977 1441494939 -0.760559 0.209045 0.598755 0.138977 1441494939 -0.755615 0.254089 0.571289 0.195190 1441494939 -0.755615 0.254089 0.571289 0.195190 1441494939 -0.755615 0.254089 0.571289 0.195190 1441494939 -0.755615 0.254089 0.571289 0.195190 1441494939 -0.755615 0.254089 0.571289 0.195190 1441494939 -0.755615 0.254089 0.571289 0.195190 1441494939 -0.749878 0.289185 0.544128 0.240906 1441494939 -0.749878 0.289185 0.544128 0.240906 1441494939 -0.749878 0.289185 0.544128 0.240906 1441494939 -0.749878 0.289185 0.544128 0.240906 1441494939 -0.749878 0.289185 0.544128 0.240906 1441494939 -0.748474 0.308777 0.523499 0.265198 1441494939 -0.748474 0.308777 0.523499 0.265198 1441494939 -0.748474 0.308777 0.523499 0.265198 1441494939 -0.748474 0.308777 0.523499 0.265198 1441494939 -0.748474 0.308777 0.523499 0.265198 1441494939 -0.748474 0.308777 0.523499 0.265198 1441494939 -0.752991 0.310242 0.516724 0.264038 1441494939 -0.752991 0.310242 0.516724 0.264038 1441494939 -0.752991 0.310242 0.516724 0.264038 1441494939 -0.752991 0.310242 0.516724 0.264038 1441494939 -0.752991 0.310242 0.516724 0.264038 1441494939 -0.752991 0.310242 0.516724 0.264038 1441494939 -0.752991 0.310242 0.516724 0.264038 1441494939 -0.761719 0.301453 0.518860 0.244263 1441494939 -0.761719 0.301453 0.518860 0.244263 1441494939 -0.761719 0.301453 0.518860 0.244263 1441494939 -0.761719 0.301453 0.518860 0.244263 1441494939 -0.761719 0.301453 0.518860 0.244263 1441494939 -0.761719 0.301453 0.518860 0.244263 1441494939 -0.772949 0.280762 0.530273 0.206299 1441494939 -0.772949 0.280762 0.530273 0.206299 1441494939 -0.772949 0.280762 0.530273 0.206299 1441494939 -0.772949 0.280762 0.530273 0.206299 1441494939 -0.772949 0.280762 0.530273 0.206299 1441494939 -0.784424 0.246704 0.548401 0.151672 1441494939 -0.784424 0.246704 0.548401 0.151672 1441494939 -0.784424 0.246704 0.548401 0.151672 1441494939 -0.784424 0.246704 0.548401 0.151672 1441494939 -0.784424 0.246704 0.548401 0.151672 1441494939 -0.784424 0.246704 0.548401 0.151672 1441494939 -0.784424 0.246704 0.548401 0.151672 1441494939 -0.792725 0.205322 0.567444 0.086487 1441494939 -0.792725 0.205322 0.567444 0.086487 1441494939 -0.792725 0.205322 0.567444 0.086487 1441494939 -0.792725 0.205322 0.567444 0.086487 1441494939 -0.792725 0.205322 0.567444 0.086487 1441494939 -0.795471 0.159912 0.584351 0.015137 1441494939 -0.795471 0.159912 0.584351 0.015137 1441494939 -0.795471 0.159912 0.584351 0.015137 1441494939 -0.795471 0.159912 0.584351 0.015137 1441494939 -0.795471 0.159912 0.584351 0.015137 1441494939 -0.795471 0.159912 0.584351 0.015137 1441494939 -0.791077 0.110291 0.598755 -0.059998 1441494939 -0.791077 0.110291 0.598755 -0.059998 1441494939 -0.791077 0.110291 0.598755 -0.059998 1441494939 -0.791077 0.110291 0.598755 -0.059998 1441494939 -0.778381 0.054321 0.610413 -0.136169 1441494939 -0.778381 0.054321 0.610413 -0.136169 1441494939 -0.778381 0.054321 0.610413 -0.136169 1441494939 -0.778381 0.054321 0.610413 -0.136169 1441494939 -0.778381 0.054321 0.610413 -0.136169 1441494939 -0.778381 0.054321 0.610413 -0.136169 1441494939 -0.756714 -0.004395 0.620728 -0.205017 1441494939 -0.756714 -0.004395 0.620728 -0.205017 1441494939 -0.756714 -0.004395 0.620728 -0.205017 1441494939 -0.756714 -0.004395 0.620728 -0.205017 1441494939 -0.756714 -0.004395 0.620728 -0.205017 1441494939 -0.756714 -0.004395 0.620728 -0.205017 1441494939 -0.732117 -0.059692 0.623901 -0.266785 1441494939 -0.732117 -0.059692 0.623901 -0.266785 1441494939 -0.732117 -0.059692 0.623901 -0.266785 1441494939 -0.732117 -0.059692 0.623901 -0.266785 1441494939 -0.732117 -0.059692 0.623901 -0.266785 1441494939 -0.710022 -0.103455 0.621765 -0.314087 1441494939 -0.710022 -0.103455 0.621765 -0.314087 1441494939 -0.710022 -0.103455 0.621765 -0.314087 1441494939 -0.710022 -0.103455 0.621765 -0.314087 1441494939 -0.710022 -0.103455 0.621765 -0.314087 1441494939 -0.710022 -0.103455 0.621765 -0.314087 1441494939 -0.691345 -0.138123 0.618042 -0.347900 1441494939 -0.691345 -0.138123 0.618042 -0.347900 1441494939 -0.691345 -0.138123 0.618042 -0.347900 1441494939 -0.691345 -0.138123 0.618042 -0.347900 1441494939 -0.691345 -0.138123 0.618042 -0.347900 1441494939 -0.691345 -0.138123 0.618042 -0.347900 1441494939 -0.691345 -0.138123 0.618042 -0.347900 1441494939 -0.676636 -0.165466 0.616882 -0.366394 1441494939 -0.676636 -0.165466 0.616882 -0.366394 1441494939 -0.676636 -0.165466 0.616882 -0.366394 1441494939 -0.676636 -0.165466 0.616882 -0.366394 1441494939 -0.676636 -0.165466 0.616882 -0.366394 1441494939 -0.676636 -0.165466 0.616882 -0.366394 1441494939 -0.670227 -0.176147 0.621460 -0.365479 1441494940 -0.670227 -0.176147 0.621460 -0.365479 1441494940 -0.670227 -0.176147 0.621460 -0.365479 1441494940 -0.670227 -0.176147 0.621460 -0.365479 1441494940 -0.670227 -0.176147 0.621460 -0.365479 1441494940 -0.670227 -0.176147 0.621460 -0.365479 1441494940 -0.673828 -0.174744 0.627258 -0.349243 1441494940 -0.673828 -0.174744 0.627258 -0.349243 1441494940 -0.673828 -0.174744 0.627258 -0.349243 1441494940 -0.673828 -0.174744 0.627258 -0.349243 1441494940 -0.673828 -0.174744 0.627258 -0.349243 1441494940 -0.673828 -0.174744 0.627258 -0.349243 1441494940 -0.673828 -0.174744 0.627258 -0.349243 1441494940 -0.688171 -0.153320 0.635925 -0.313782 1441494940 -0.688171 -0.153320 0.635925 -0.313782 1441494940 -0.688171 -0.153320 0.635925 -0.313782 1441494940 -0.688171 -0.153320 0.635925 -0.313782 1441494940 -0.688171 -0.153320 0.635925 -0.313782 1441494940 -0.688171 -0.153320 0.635925 -0.313782 1441494940 -0.706726 -0.115845 0.645264 -0.266052 1441494940 -0.706726 -0.115845 0.645264 -0.266052 1441494940 -0.706726 -0.115845 0.645264 -0.266052 1441494940 -0.706726 -0.115845 0.645264 -0.266052 1441494940 -0.706726 -0.115845 0.645264 -0.266052 1441494940 -0.706726 -0.115845 0.645264 -0.266052 1441494940 -0.725159 -0.071167 0.651367 -0.211548 1441494940 -0.725159 -0.071167 0.651367 -0.211548 1441494940 -0.725159 -0.071167 0.651367 -0.211548 1441494940 -0.725159 -0.071167 0.651367 -0.211548 1441494940 -0.725159 -0.071167 0.651367 -0.211548 1441494940 -0.725159 -0.071167 0.651367 -0.211548 1441494940 -0.740967 -0.019043 0.654419 -0.149597 1441494940 -0.740967 -0.019043 0.654419 -0.149597 1441494940 -0.740967 -0.019043 0.654419 -0.149597 1441494940 -0.740967 -0.019043 0.654419 -0.149597 1441494940 -0.740967 -0.019043 0.654419 -0.149597 1441494940 -0.740967 -0.019043 0.654419 -0.149597 1441494940 -0.751831 0.038513 0.652893 -0.083740 1441494940 -0.751831 0.038513 0.652893 -0.083740 1441494940 -0.751831 0.038513 0.652893 -0.083740 1441494940 -0.751831 0.038513 0.652893 -0.083740 1441494940 -0.751831 0.038513 0.652893 -0.083740 1441494940 -0.751831 0.038513 0.652893 -0.083740 1441494940 -0.751831 0.038513 0.652893 -0.083740 1441494940 -0.756897 0.099060 0.645752 -0.016785 1441494940 -0.756897 0.099060 0.645752 -0.016785 1441494940 -0.756897 0.099060 0.645752 -0.016785 1441494940 -0.756897 0.099060 0.645752 -0.016785 1441494940 -0.756897 0.099060 0.645752 -0.016785 1441494940 -0.756409 0.159973 0.632385 0.048645 1441494940 -0.756409 0.159973 0.632385 0.048645 1441494940 -0.756409 0.159973 0.632385 0.048645 1441494940 -0.756409 0.159973 0.632385 0.048645 1441494940 -0.756409 0.159973 0.632385 0.048645 1441494940 -0.756409 0.159973 0.632385 0.048645 1441494940 -0.749817 0.218140 0.614624 0.111328 1441494940 -0.749817 0.218140 0.614624 0.111328 1441494940 -0.749817 0.218140 0.614624 0.111328 1441494940 -0.749817 0.218140 0.614624 0.111328 1441494940 -0.749817 0.218140 0.614624 0.111328 1441494940 -0.749817 0.218140 0.614624 0.111328 1441494940 -0.738953 0.273071 0.591492 0.171936 1441494940 -0.738953 0.273071 0.591492 0.171936 1441494940 -0.738953 0.273071 0.591492 0.171936 1441494940 -0.738953 0.273071 0.591492 0.171936 1441494940 -0.738953 0.273071 0.591492 0.171936 1441494940 -0.738953 0.273071 0.591492 0.171936 1441494940 -0.738953 0.273071 0.591492 0.171936 1441494940 -0.730957 0.314209 0.563599 0.221985 1441494940 -0.730957 0.314209 0.563599 0.221985 1441494940 -0.730957 0.314209 0.563599 0.221985 1441494940 -0.730957 0.314209 0.563599 0.221985 1441494940 -0.730957 0.314209 0.563599 0.221985 1441494940 -0.722778 0.343323 0.543884 0.252747 1441494940 -0.722778 0.343323 0.543884 0.252747 1441494940 -0.722778 0.343323 0.543884 0.252747 1441494940 -0.722778 0.343323 0.543884 0.252747 1441494940 -0.722778 0.343323 0.543884 0.252747 1441494940 -0.722778 0.343323 0.543884 0.252747 1441494940 -0.722778 0.343323 0.543884 0.252747 1441494940 -0.722412 0.354736 0.533325 0.260498 1441494940 -0.722412 0.354736 0.533325 0.260498 1441494940 -0.722412 0.354736 0.533325 0.260498 1441494940 -0.722412 0.354736 0.533325 0.260498 1441494940 -0.722412 0.354736 0.533325 0.260498 1441494940 -0.722412 0.354736 0.533325 0.260498 1441494940 -0.731506 0.347778 0.532776 0.245117 1441494940 -0.731506 0.347778 0.532776 0.245117 1441494940 -0.731506 0.347778 0.532776 0.245117 1441494940 -0.731506 0.347778 0.532776 0.245117 1441494940 -0.731506 0.347778 0.532776 0.245117 1441494940 -0.731506 0.347778 0.532776 0.245117 1441494940 -0.744873 0.324463 0.542603 0.213074 1441494940 -0.744873 0.324463 0.542603 0.213074 1441494940 -0.744873 0.324463 0.542603 0.213074 1441494940 -0.744873 0.324463 0.542603 0.213074 1441494940 -0.744873 0.324463 0.542603 0.213074 1441494940 -0.744873 0.324463 0.542603 0.213074 1441494940 -0.758240 0.292114 0.557983 0.168518 1441494940 -0.758240 0.292114 0.557983 0.168518 1441494940 -0.758240 0.292114 0.557983 0.168518 1441494940 -0.758240 0.292114 0.557983 0.168518 1441494940 -0.758240 0.292114 0.557983 0.168518 1441494940 -0.758240 0.292114 0.557983 0.168518 1441494940 -0.769775 0.251831 0.575562 0.112793 1441494940 -0.769775 0.251831 0.575562 0.112793 1441494940 -0.769775 0.251831 0.575562 0.112793 1441494940 -0.769775 0.251831 0.575562 0.112793 1441494940 -0.769775 0.251831 0.575562 0.112793 1441494940 -0.769775 0.251831 0.575562 0.112793 1441494940 -0.777344 0.205444 0.592468 0.049500 1441494940 -0.777344 0.205444 0.592468 0.049500 1441494941 -0.777344 0.205444 0.592468 0.049500 1441494941 -0.777344 0.205444 0.592468 0.049500 1441494941 -0.777344 0.205444 0.592468 0.049500 1441494941 -0.777344 0.205444 0.592468 0.049500 1441494941 -0.777344 0.205444 0.592468 0.049500 1441494941 -0.779297 0.156128 0.606628 -0.017334 1441494941 -0.779297 0.156128 0.606628 -0.017334 1441494941 -0.779297 0.156128 0.606628 -0.017334 1441494941 -0.779297 0.156128 0.606628 -0.017334 1441494941 -0.779297 0.156128 0.606628 -0.017334 1441494941 -0.774658 0.100525 0.617920 -0.089294 1441494941 -0.774658 0.100525 0.617920 -0.089294 1441494941 -0.774658 0.100525 0.617920 -0.089294 1441494941 -0.774658 0.100525 0.617920 -0.089294 1441494941 -0.774658 0.100525 0.617920 -0.089294 1441494941 -0.761536 0.040833 0.626343 -0.161560 1441494941 -0.761536 0.040833 0.626343 -0.161560 1441494941 -0.761536 0.040833 0.626343 -0.161560 1441494941 -0.761536 0.040833 0.626343 -0.161560 1441494941 -0.761536 0.040833 0.626343 -0.161560 1441494941 -0.761536 0.040833 0.626343 -0.161560 1441494941 -0.761536 0.040833 0.626343 -0.161560 1441494941 -0.742371 -0.018555 0.629333 -0.229126 1441494941 -0.742371 -0.018555 0.629333 -0.229126 1441494941 -0.742371 -0.018555 0.629333 -0.229126 1441494941 -0.742371 -0.018555 0.629333 -0.229126 1441494941 -0.742371 -0.018555 0.629333 -0.229126 1441494941 -0.742371 -0.018555 0.629333 -0.229126 1441494941 -0.742371 -0.018555 0.629333 -0.229126 1441494941 -0.719727 -0.073853 0.628052 -0.286621 1441494941 -0.719727 -0.073853 0.628052 -0.286621 1441494941 -0.719727 -0.073853 0.628052 -0.286621 1441494941 -0.719727 -0.073853 0.628052 -0.286621 1441494941 -0.719727 -0.073853 0.628052 -0.286621 1441494941 -0.719727 -0.073853 0.628052 -0.286621 1441494941 -0.698242 -0.118835 0.623901 -0.330322 1441494941 -0.698242 -0.118835 0.623901 -0.330322 1441494941 -0.698242 -0.118835 0.623901 -0.330322 1441494941 -0.698242 -0.118835 0.623901 -0.330322 1441494941 -0.698242 -0.118835 0.623901 -0.330322 1441494941 -0.698242 -0.118835 0.623901 -0.330322 1441494941 -0.680054 -0.154785 0.618958 -0.361206 1441494941 -0.680054 -0.154785 0.618958 -0.361206 1441494941 -0.680054 -0.154785 0.618958 -0.361206 1441494941 -0.680054 -0.154785 0.618958 -0.361206 1441494941 -0.680054 -0.154785 0.618958 -0.361206 1441494941 -0.669006 -0.178894 0.616821 -0.374207 1441494941 -0.669006 -0.178894 0.616821 -0.374207 1441494941 -0.669006 -0.178894 0.616821 -0.374207 1441494941 -0.669006 -0.178894 0.616821 -0.374207 1441494941 -0.669006 -0.178894 0.616821 -0.374207 1441494941 -0.669006 -0.178894 0.616821 -0.374207 1441494941 -0.667297 -0.186157 0.621094 -0.366516 1441494941 -0.667297 -0.186157 0.621094 -0.366516 1441494941 -0.667297 -0.186157 0.621094 -0.366516 1441494941 -0.667297 -0.186157 0.621094 -0.366516 1441494941 -0.667297 -0.186157 0.621094 -0.366516 1441494941 -0.667297 -0.186157 0.621094 -0.366516 1441494941 -0.667297 -0.186157 0.621094 -0.366516 1441494941 -0.674133 -0.179077 0.628174 -0.344788 1441494941 -0.674133 -0.179077 0.628174 -0.344788 1441494941 -0.674133 -0.179077 0.628174 -0.344788 1441494941 -0.687195 -0.160278 0.636475 -0.311523 1441494941 -0.687195 -0.160278 0.636475 -0.311523 1441494941 -0.687195 -0.160278 0.636475 -0.311523 1441494941 -0.687195 -0.160278 0.636475 -0.311523 1441494941 -0.687195 -0.160278 0.636475 -0.311523 1441494941 -0.687195 -0.160278 0.636475 -0.311523 1441494941 -0.704407 -0.129028 0.644958 -0.266907 1441494941 -0.704407 -0.129028 0.644958 -0.266907 1441494941 -0.704407 -0.129028 0.644958 -0.266907 1441494941 -0.704407 -0.129028 0.644958 -0.266907 1441494941 -0.722351 -0.086304 0.652588 -0.211914 1441494941 -0.722351 -0.086304 0.652588 -0.211914 1441494941 -0.722351 -0.086304 0.652588 -0.211914 1441494941 -0.722351 -0.086304 0.652588 -0.211914 1441494941 -0.722351 -0.086304 0.652588 -0.211914 1441494941 -0.722351 -0.086304 0.652588 -0.211914 1441494941 -0.738586 -0.035522 0.656433 -0.149292 1441494941 -0.738586 -0.035522 0.656433 -0.149292 1441494941 -0.738586 -0.035522 0.656433 -0.149292 1441494941 -0.738586 -0.035522 0.656433 -0.149292 1441494941 -0.738586 -0.035522 0.656433 -0.149292 1441494941 -0.738586 -0.035522 0.656433 -0.149292 1441494941 -0.738586 -0.035522 0.656433 -0.149292 1441494941 -0.751465 0.020874 0.654297 -0.082336 1441494941 -0.751465 0.020874 0.654297 -0.082336 1441494941 -0.751465 0.020874 0.654297 -0.082336 1441494941 -0.751465 0.020874 0.654297 -0.082336 1441494941 -0.751465 0.020874 0.654297 -0.082336 1441494941 -0.751465 0.020874 0.654297 -0.082336 1441494941 -0.758911 0.079285 0.646301 -0.011108 1441494941 -0.758911 0.079285 0.646301 -0.011108 1441494941 -0.758911 0.079285 0.646301 -0.011108 1441494941 -0.758911 0.079285 0.646301 -0.011108 1441494941 -0.758911 0.079285 0.646301 -0.011108 1441494941 -0.759705 0.136841 0.632751 0.061157 1441494941 -0.759705 0.136841 0.632751 0.061157 1441494941 -0.759705 0.136841 0.632751 0.061157 1441494941 -0.759705 0.136841 0.632751 0.061157 1441494941 -0.759705 0.136841 0.632751 0.061157 1441494941 -0.754639 0.192017 0.613464 0.131287 1441494941 -0.754639 0.192017 0.613464 0.131287 1441494941 -0.754639 0.192017 0.613464 0.131287 1441494942 -0.754639 0.192017 0.613464 0.131287 1441494942 -0.754639 0.192017 0.613464 0.131287 1441494942 -0.754639 0.192017 0.613464 0.131287 1441494942 -0.745422 0.244995 0.588623 0.194580 1441494942 -0.745422 0.244995 0.588623 0.194580 1441494942 -0.745422 0.244995 0.588623 0.194580 1441494942 -0.745422 0.244995 0.588623 0.194580 1441494942 -0.745422 0.244995 0.588623 0.194580 1441494942 -0.745422 0.244995 0.588623 0.194580 1441494942 -0.738342 0.285706 0.558655 0.247314 1441494942 -0.738342 0.285706 0.558655 0.247314 1441494942 -0.738342 0.285706 0.558655 0.247314 1441494942 -0.738342 0.285706 0.558655 0.247314 1441494942 -0.738342 0.285706 0.558655 0.247314 1441494942 -0.738342 0.285706 0.558655 0.247314 1441494942 -0.728271 0.321838 0.531128 0.289734 1441494942 -0.728271 0.321838 0.531128 0.289734 1441494942 -0.728271 0.321838 0.531128 0.289734 1441494942 -0.728271 0.321838 0.531128 0.289734 1441494942 -0.728271 0.321838 0.531128 0.289734 1441494942 -0.728271 0.321838 0.531128 0.289734 1441494942 -0.724365 0.340637 0.514343 0.307678 1441494942 -0.724365 0.340637 0.514343 0.307678 1441494942 -0.724365 0.340637 0.514343 0.307678 1441494942 -0.724365 0.340637 0.514343 0.307678 1441494942 -0.724365 0.340637 0.514343 0.307678 1441494942 -0.724365 0.340637 0.514343 0.307678 1441494942 -0.731323 0.339478 0.510681 0.298584 1441494942 -0.731323 0.339478 0.510681 0.298584 1441494942 -0.731323 0.339478 0.510681 0.298584 1441494942 -0.731323 0.339478 0.510681 0.298584 1441494942 -0.731323 0.339478 0.510681 0.298584 1441494942 -0.731323 0.339478 0.510681 0.298584 1441494942 -0.746704 0.323486 0.516357 0.266663 1441494942 -0.746704 0.323486 0.516357 0.266663 1441494942 -0.746704 0.323486 0.516357 0.266663 1441494942 -0.746704 0.323486 0.516357 0.266663 1441494942 -0.746704 0.323486 0.516357 0.266663 1441494942 -0.746704 0.323486 0.516357 0.266663 1441494942 -0.746704 0.323486 0.516357 0.266663 1441494942 -0.764465 0.294739 0.530640 0.217163 1441494942 -0.764465 0.294739 0.530640 0.217163 1441494942 -0.764465 0.294739 0.530640 0.217163 1441494942 -0.764465 0.294739 0.530640 0.217163 1441494942 -0.764465 0.294739 0.530640 0.217163 1441494942 -0.764465 0.294739 0.530640 0.217163 1441494942 -0.779846 0.257202 0.548767 0.156616 1441494942 -0.779846 0.257202 0.548767 0.156616 1441494942 -0.779846 0.257202 0.548767 0.156616 1441494942 -0.779846 0.257202 0.548767 0.156616 1441494942 -0.779846 0.257202 0.548767 0.156616 1441494942 -0.790833 0.213379 0.566895 0.087585 1441494942 -0.790833 0.213379 0.566895 0.087585 1441494942 -0.790833 0.213379 0.566895 0.087585 1441494942 -0.790833 0.213379 0.566895 0.087585 1441494942 -0.790833 0.213379 0.566895 0.087585 1441494942 -0.790833 0.213379 0.566895 0.087585 1441494942 -0.790833 0.213379 0.566895 0.087585 1441494942 -0.795837 0.162659 0.583069 0.011902 1441494942 -0.795837 0.162659 0.583069 0.011902 1441494942 -0.795837 0.162659 0.583069 0.011902 1441494942 -0.795837 0.162659 0.583069 0.011902 1441494942 -0.795837 0.162659 0.583069 0.011902 1441494942 -0.795837 0.162659 0.583069 0.011902 1441494942 -0.792542 0.103333 0.596741 -0.071655 1441494942 -0.792542 0.103333 0.596741 -0.071655 1441494942 -0.792542 0.103333 0.596741 -0.071655 1441494942 -0.792542 0.103333 0.596741 -0.071655 1441494942 -0.792542 0.103333 0.596741 -0.071655 1441494942 -0.778870 0.037476 0.605774 -0.158081 1441494942 -0.778870 0.037476 0.605774 -0.158081 1441494942 -0.778870 0.037476 0.605774 -0.158081 1441494942 -0.778870 0.037476 0.605774 -0.158081 1441494942 -0.778870 0.037476 0.605774 -0.158081 1441494942 -0.755249 -0.030212 0.609863 -0.238281 1441494942 -0.755249 -0.030212 0.609863 -0.238281 1441494942 -0.755249 -0.030212 0.609863 -0.238281 1441494942 -0.755249 -0.030212 0.609863 -0.238281 1441494942 -0.755249 -0.030212 0.609863 -0.238281 1441494942 -0.755249 -0.030212 0.609863 -0.238281 1441494942 -0.755249 -0.030212 0.609863 -0.238281 1441494942 -0.725830 -0.094116 0.609436 -0.304871 1441494942 -0.725830 -0.094116 0.609436 -0.304871 1441494942 -0.725830 -0.094116 0.609436 -0.304871 1441494942 -0.725830 -0.094116 0.609436 -0.304871 1441494942 -0.725830 -0.094116 0.609436 -0.304871 1441494942 -0.696411 -0.140564 0.608643 -0.353333 1441494942 -0.696411 -0.140564 0.608643 -0.353333 1441494942 -0.696411 -0.140564 0.608643 -0.353333 1441494942 -0.696411 -0.140564 0.608643 -0.353333 1441494942 -0.696411 -0.140564 0.608643 -0.353333 1441494942 -0.696411 -0.140564 0.608643 -0.353333 1441494942 -0.696411 -0.140564 0.608643 -0.353333 1441494942 -0.671387 -0.175781 0.605591 -0.389404 1441494942 -0.671387 -0.175781 0.605591 -0.389404 1441494942 -0.671387 -0.175781 0.605591 -0.389404 1441494942 -0.671387 -0.175781 0.605591 -0.389404 1441494942 -0.671387 -0.175781 0.605591 -0.389404 1441494942 -0.671387 -0.175781 0.605591 -0.389404 1441494942 -0.656067 -0.195374 0.607910 -0.402344 1441494942 -0.656067 -0.195374 0.607910 -0.402344 1441494942 -0.656067 -0.195374 0.607910 -0.402344 1441494942 -0.656067 -0.195374 0.607910 -0.402344 1441494942 -0.656067 -0.195374 0.607910 -0.402344 1441494942 -0.656067 -0.195374 0.607910 -0.402344 1441494942 -0.653809 -0.188171 0.626953 -0.379578 1441494942 -0.653809 -0.188171 0.626953 -0.379578 1441494942 -0.653809 -0.188171 0.626953 -0.379578 1441494942 -0.653809 -0.188171 0.626953 -0.379578 1441494942 -0.653809 -0.188171 0.626953 -0.379578 1441494943 -0.653809 -0.188171 0.626953 -0.379578 1441494943 -0.653809 -0.188171 0.626953 -0.379578 1441494943 -0.666016 -0.169495 0.637939 -0.347534 1441494943 -0.666016 -0.169495 0.637939 -0.347534 1441494943 -0.666016 -0.169495 0.637939 -0.347534 1441494943 -0.666016 -0.169495 0.637939 -0.347534 1441494943 -0.666016 -0.169495 0.637939 -0.347534 1441494943 -0.683777 -0.136353 0.649536 -0.303223 1441494943 -0.683777 -0.136353 0.649536 -0.303223 1441494943 -0.683777 -0.136353 0.649536 -0.303223 1441494943 -0.683777 -0.136353 0.649536 -0.303223 1441494943 -0.703369 -0.091187 0.658264 -0.252258 1441494943 -0.703369 -0.091187 0.658264 -0.252258 1441494943 -0.703369 -0.091187 0.658264 -0.252258 1441494943 -0.703369 -0.091187 0.658264 -0.252258 1441494943 -0.703369 -0.091187 0.658264 -0.252258 1441494943 -0.723633 -0.040894 0.661621 -0.192200 1441494943 -0.723633 -0.040894 0.661621 -0.192200 1441494943 -0.723633 -0.040894 0.661621 -0.192200 1441494943 -0.723633 -0.040894 0.661621 -0.192200 1441494943 -0.723633 -0.040894 0.661621 -0.192200 1441494943 -0.723633 -0.040894 0.661621 -0.192200 1441494943 -0.741211 0.017334 0.659973 -0.121277 1441494943 -0.741211 0.017334 0.659973 -0.121277 1441494943 -0.741211 0.017334 0.659973 -0.121277 1441494943 -0.741211 0.017334 0.659973 -0.121277 1441494943 -0.741211 0.017334 0.659973 -0.121277 1441494943 -0.741211 0.017334 0.659973 -0.121277 1441494943 -0.741211 0.017334 0.659973 -0.121277 1441494943 -0.753906 0.079285 0.650574 -0.046265 1441494943 -0.753906 0.079285 0.650574 -0.046265 1441494943 -0.753906 0.079285 0.650574 -0.046265 1441494943 -0.753906 0.079285 0.650574 -0.046265 1441494943 -0.753906 0.079285 0.650574 -0.046265 1441494943 -0.753906 0.079285 0.650574 -0.046265 1441494943 -0.758728 0.143005 0.634827 0.028625 1441494943 -0.758728 0.143005 0.634827 0.028625 1441494943 -0.758728 0.143005 0.634827 0.028625 1441494943 -0.758728 0.143005 0.634827 0.028625 1441494943 -0.758728 0.143005 0.634827 0.028625 1441494943 -0.758728 0.143005 0.634827 0.028625 1441494943 -0.756104 0.205200 0.613037 0.102051 1441494943 -0.756104 0.205200 0.613037 0.102051 1441494943 -0.756104 0.205200 0.613037 0.102051 1441494943 -0.756104 0.205200 0.613037 0.102051 1441494943 -0.756104 0.205200 0.613037 0.102051 1441494943 -0.756104 0.205200 0.613037 0.102051 1441494943 -0.747559 0.263733 0.584717 0.172119 1441494943 -0.747559 0.263733 0.584717 0.172119 1441494943 -0.747559 0.263733 0.584717 0.172119 1441494943 -0.747559 0.263733 0.584717 0.172119 1441494943 -0.747559 0.263733 0.584717 0.172119 1441494943 -0.747559 0.263733 0.584717 0.172119 1441494943 
-0.756226 -0.026001 0.616516 -0.217651 1441494946 -0.756226 -0.026001 0.616516 -0.217651 1441494946 -0.736023 -0.067688 0.619202 -0.265198 1441494946 -0.736023 -0.067688 0.619202 -0.265198 1441494946 -0.736023 -0.067688 0.619202 -0.265198 1441494946 -0.736023 -0.067688 0.619202 -0.265198 1441494946 -0.736023 -0.067688 0.619202 -0.265198 1441494946 -0.736023 -0.067688 0.619202 -0.265198 1441494946 -0.709839 -0.111023 0.620483 -0.314270 1441494946 -0.709839 -0.111023 0.620483 -0.314270 1441494946 -0.709839 -0.111023 0.620483 -0.314270 1441494946 -0.709839 -0.111023 0.620483 -0.314270 1441494946 -0.709839 -0.111023 0.620483 -0.314270 1441494946 -0.709839 -0.111023 0.620483 -0.314270 1441494946 -0.678528 -0.156433 0.618896 -0.363525 1441494946 -0.678528 -0.156433 0.618896 -0.363525 1441494946 -0.678528 -0.156433 0.618896 -0.363525 1441494946 -0.678528 -0.156433 0.618896 -0.363525 1441494946 -0.678528 -0.156433 0.618896 -0.363525 1441494946 -0.678528 -0.156433 0.618896 -0.363525 1441494946 -0.678528 -0.156433 0.618896 -0.363525 1441494946 -0.643494 -0.203491 0.613342 -0.410278 1441494946 -0.643494 -0.203491 0.613342 -0.410278 1441494946 -0.643494 -0.203491 0.613342 -0.410278 1441494946 -0.643494 -0.203491 0.613342 -0.410278 1441494946 -0.643494 -0.203491 0.613342 -0.410278 1441494946 -0.643494 -0.203491 0.613342 -0.410278 1441494946 -0.610229 -0.248230 0.601929 -0.451355 1441494946 -0.610229 -0.248230 0.601929 -0.451355 1441494946 -0.610229 -0.248230 0.601929 -0.451355 1441494946 -0.610229 -0.248230 0.601929 -0.451355 1441494946 -0.610229 -0.248230 0.601929 -0.451355 1441494946 -0.610229 -0.248230 0.601929 -0.451355 1441494946 -0.587708 -0.279785 0.592712 -0.474426 1441494946 -0.587708 -0.279785 0.592712 -0.474426 1441494946 -0.587708 -0.279785 0.592712 -0.474426 1441494946 -0.587708 -0.279785 0.592712 -0.474426 1441494946 -0.587708 -0.279785 0.592712 -0.474426 1441494946 -0.587708 -0.279785 0.592712 -0.474426 1441494946 -0.587708 -0.279785 0.592712 -0.474426 1441494946 -0.579956 -0.296509 0.587708 -0.479980 1441494946 -0.579956 -0.296509 0.587708 -0.479980 1441494946 -0.579956 -0.296509 0.587708 -0.479980 1441494946 -0.579956 -0.296509 0.587708 -0.479980 1441494946 -0.579956 -0.296509 0.587708 -0.479980 1441494946 -0.579956 -0.296509 0.587708 -0.479980 1441494946 -0.590027 -0.288635 0.603149 -0.452576 1441494946 -0.590027 -0.288635 0.603149 -0.452576 1441494946 -0.590027 -0.288635 0.603149 -0.452576 1441494946 -0.590027 -0.288635 0.603149 -0.452576 1441494946 -0.590027 -0.288635 0.603149 -0.452576 1441494946 -0.590027 -0.288635 0.603149 -0.452576 1441494946 -0.612488 -0.265808 0.618713 -0.414124 1441494946 -0.612488 -0.265808 0.618713 -0.414124 1441494946 -0.612488 -0.265808 0.618713 -0.414124 1441494946 -0.612488 -0.265808 0.618713 -0.414124 1441494946 -0.642151 -0.231567 0.630920 -0.368835 1441494946 -0.642151 -0.231567 0.630920 -0.368835 1441494946 -0.642151 -0.231567 0.630920 -0.368835 1441494946 -0.642151 -0.231567 0.630920 -0.368835 1441494946 -0.642151 -0.231567 0.630920 -0.368835 1441494946 -0.642151 -0.231567 0.630920 -0.368835 1441494946 -0.672546 -0.187317 0.642700 -0.315430 1441494946 -0.672546 -0.187317 0.642700 -0.315430 1441494946 -0.672546 -0.187317 0.642700 -0.315430 1441494946 -0.672546 -0.187317 0.642700 -0.315430 1441494946 -0.672546 -0.187317 0.642700 -0.315430 1441494946 -0.672546 -0.187317 0.642700 -0.315430 1441494946 -0.700684 -0.136536 0.651184 -0.257690 1441494946 -0.700684 -0.136536 0.651184 -0.257690 1441494946 -0.700684 -0.136536 0.651184 -0.257690 1441494946 -0.700684 -0.136536 0.651184 -0.257690 1441494946 -0.700684 -0.136536 0.651184 -0.257690 1441494946 -0.700684 -0.136536 0.651184 -0.257690 1441494946 -0.725342 -0.082397 0.655090 -0.194702 1441494947 -0.725342 -0.082397 0.655090 -0.194702 1441494947 -0.725342 -0.082397 0.655090 -0.194702 1441494947 -0.725342 -0.082397 0.655090 -0.194702 1441494947 -0.725342 -0.082397 0.655090 -0.194702 1441494947 -0.725342 -0.082397 0.655090 -0.194702 1441494947 -0.745361 -0.022400 0.654663 -0.124084 1441494947 -0.745361 -0.022400 0.654663 -0.124084 1441494947 -0.745361 -0.022400 0.654663 -0.124084 1441494947 -0.745361 -0.022400 0.654663 -0.124084 1441494947 -0.745361 -0.022400 0.654663 -0.124084 1441494947 -0.757935 0.039368 0.649231 -0.050354 1441494947 -0.757935 0.039368 0.649231 -0.050354 1441494947 -0.757935 0.039368 0.649231 -0.050354 1441494947 -0.757935 0.039368 0.649231 -0.050354 1441494947 -0.762512 0.103149 0.638184 0.025452 1441494947 -0.762512 0.103149 0.638184 0.025452 1441494947 -0.762512 0.103149 0.638184 0.025452 1441494947 -0.762512 0.103149 0.638184 0.025452 1441494947 -0.759094 0.167542 0.621033 0.100098 1441494947 -0.759094 0.167542 0.621033 0.100098 1441494947 -0.759094 0.167542 0.621033 0.100098 1441494947 -0.759094 0.167542 0.621033 0.100098 1441494947 -0.759094 0.167542 0.621033 0.100098 1441494947 -0.759094 0.167542 0.621033 0.100098 1441494947 -0.759094 0.167542 0.621033 0.100098 1441494947 -0.752625 0.222717 0.596924 0.166138 1441494947 -0.752625 0.222717 0.596924 0.166138 1441494947 -0.752625 0.222717 0.596924 0.166138 1441494947 -0.752625 0.222717 0.596924 0.166138 1441494947 -0.752625 0.222717 0.596924 0.166138 1441494947 -0.749146 0.264526 0.566467 0.218811 1441494947 -0.749146 0.264526 0.566467 0.218811 1441494947 -0.749146 0.264526 0.566467 0.218811 1441494947 -0.749146 0.264526 0.566467 0.218811 1441494947 -0.749146 0.264526 0.566467 0.218811 1441494947 -0.749146 0.264526 0.566467 0.218811 1441494947 -0.749146 0.264526 0.566467 0.218811 1441494947 -0.739746 0.307373 0.537842 0.262573 1441494947 -0.739746 0.307373 0.537842 0.262573 1441494947 -0.739746 0.307373 0.537842 0.262573 1441494947 -0.739746 0.307373 0.537842 0.262573 1441494947 -0.739746 0.307373 0.537842 0.262573 1441494947 -0.739746 0.307373 0.537842 0.262573 1441494947 -0.734924 0.334167 0.514771 0.288452 1441494947 -0.734924 0.334167 0.514771 0.288452 1441494947 -0.734924 0.334167 0.514771 0.288452 1441494947 -0.734924 0.334167 0.514771 0.288452 1441494947 -0.734924 0.334167 0.514771 0.288452 1441494947 -0.734924 0.334167 0.514771 0.288452 1441494947 -0.737671 0.339294 0.507141 0.288940 1441494947 -0.737671 0.339294 0.507141 0.288940 1441494947 -0.737671 0.339294 0.507141 0.288940 1441494947 -0.737671 0.339294 0.507141 0.288940 1441494947 -0.737671 0.339294 0.507141 0.288940 1441494947 -0.737671 0.339294 0.507141 0.288940 1441494947 -0.748657 0.326416 0.512329 0.265442 1441494947 -0.748657 0.326416 0.512329 0.265442 1441494947 -0.748657 0.326416 0.512329 0.265442 1441494947 -0.748657 0.326416 0.512329 0.265442 1441494947 -0.748657 0.326416 0.512329 0.265442 1441494947 -0.748657 0.326416 0.512329 0.265442 1441494947 -0.764282 0.300476 0.525024 0.223450 1441494947 -0.764282 0.300476 0.525024 0.223450 1441494947 -0.764282 0.300476 0.525024 0.223450 1441494947 -0.764282 0.300476 0.525024 0.223450 1441494947 -0.764282 0.300476 0.525024 0.223450 1441494947 -0.764282 0.300476 0.525024 0.223450 1441494947 -0.779907 0.261353 0.544006 0.165649 1441494947 -0.779907 0.261353 0.544006 0.165649 1441494947 -0.779907 0.261353 0.544006 0.165649 1441494947 -0.779907 0.261353 0.544006 0.165649 1441494947 -0.779907 0.261353 0.544006 0.165649 1441494947 -0.779907 0.261353 0.544006 0.165649 1441494947 -0.791809 0.208923 0.566284 0.093506 1441494947 -0.791809 0.208923 0.566284 0.093506 1441494947 -0.791809 0.208923 0.566284 0.093506 1441494947 -0.791809 0.208923 0.566284 0.093506 1441494947 -0.791809 0.208923 0.566284 0.093506 1441494947 -0.791809 0.208923 0.566284 0.093506 1441494947 -0.795715 0.148010 0.587158 0.012024 1441494947 -0.795715 0.148010 0.587158 0.012024 1441494947 -0.795715 0.148010 0.587158 0.012024 1441494947 -0.795715 0.148010 0.587158 0.012024 1441494947 -0.795715 0.148010 0.587158 0.012024 1441494947 -0.795715 0.148010 0.587158 0.012024 1441494947 -0.790100 0.084961 0.602905 -0.070679 1441494947 -0.790100 0.084961 0.602905 -0.070679 1441494947 -0.790100 0.084961 0.602905 -0.070679 1441494947 -0.790100 0.084961 0.602905 -0.070679 1441494947 -0.790100 0.084961 0.602905 -0.070679 1441494947 -0.790100 0.084961 0.602905 -0.070679 1441494947 -0.774231 0.019775 0.613647 -0.153625 1441494947 -0.774231 0.019775 0.613647 -0.153625 1441494947 -0.774231 0.019775 0.613647 -0.153625 1441494947 -0.774231 0.019775 0.613647 -0.153625 1441494947 -0.774231 0.019775 0.613647 -0.153625 1441494947 -0.749084 -0.048218 0.618164 -0.233215 1441494947 -0.749084 -0.048218 0.618164 -0.233215 1441494947 -0.749084 -0.048218 0.618164 -0.233215 1441494947 -0.749084 -0.048218 0.618164 -0.233215 1441494947 -0.749084 -0.048218 0.618164 -0.233215 1441494947 -0.749084 -0.048218 0.618164 -0.233215 1441494947 -0.718201 -0.109009 0.617432 -0.301819 1441494947 -0.718201 -0.109009 0.617432 -0.301819 1441494947 -0.718201 -0.109009 0.617432 -0.301819 1441494947 -0.718201 -0.109009 0.617432 -0.301819 1441494948 -0.718201 -0.109009 0.617432 -0.301819 1441494948 -0.718201 -0.109009 0.617432 -0.301819 1441494948 -0.685242 -0.163330 0.612366 -0.358887 1441494948 -0.685242 -0.163330 0.612366 -0.358887 1441494948 -0.685242 -0.163330 0.612366 -0.358887 1441494948 -0.685242 -0.163330 0.612366 -0.358887 1441494948 -0.685242 -0.163330 0.612366 -0.358887 1441494948 -0.685242 -0.163330 0.612366 -0.358887 1441494948 -0.655396 -0.206909 0.607361 -0.398560 1441494948 -0.655396 -0.206909 0.607361 -0.398560 1441494948 -0.655396 -0.206909 0.607361 -0.398560 1441494948 -0.655396 -0.206909 0.607361 -0.398560 1441494948 -0.655396 -0.206909 0.607361 -0.398560 1441494948 -0.655396 -0.206909 0.607361 -0.398560 1441494948 -0.655396 -0.206909 0.607361 -0.398560 1441494948 -0.635620 -0.225342 0.618347 -0.403564 1441494948 -0.635620 -0.225342 0.618347 -0.403564 1441494948 -0.635620 -0.225342 0.618347 -0.403564 1441494948 -0.635620 -0.225342 0.618347 -0.403564 1441494948 -0.635620 -0.225342 0.618347 -0.403564 1441494948 -0.635620 -0.225342 0.618347 -0.403564 1441494948 -0.635620 -0.225342 0.618347 -0.403564 1441494948 -0.630371 -0.237488 0.620850 -0.401062 1441494948 -0.630371 -0.237488 0.620850 -0.401062 1441494948 -0.630371 -0.237488 0.620850 -0.401062 1441494948 -0.630371 -0.237488 0.620850 -0.401062 1441494948 -0.630371 -0.237488 0.620850 -0.401062 1441494948 -0.630371 -0.237488 0.620850 -0.401062 1441494948 -0.637390 -0.229309 0.629578 -0.380554 1441494948 -0.637390 -0.229309 0.629578 -0.380554 1441494948 -0.637390 -0.229309 0.629578 -0.380554 1441494948 -0.637390 -0.229309 0.629578 -0.380554 1441494948 -0.637390 -0.229309 0.629578 -0.380554 1441494948 -0.637390 -0.229309 0.629578 -0.380554 1441494948 -0.652710 -0.206360 0.640686 -0.347656 1441494948 -0.652710 -0.206360 0.640686 -0.347656 1441494948 -0.652710 -0.206360 0.640686 -0.347656 1441494948 -0.652710 -0.206360 0.640686 -0.347656 1441494948 -0.652710 -0.206360 0.640686 -0.347656 1441494948 -0.652710 -0.206360 0.640686 -0.347656 1441494948 -0.673584 -0.169922 0.652405 -0.302979 1441494948 -0.673584 -0.169922 0.652405 -0.302979 1441494948 -0.673584 -0.169922 0.652405 -0.302979 1441494948 -0.673584 -0.169922 0.652405 -0.302979 1441494948 -0.673584 -0.169922 0.652405 -0.302979 1441494948 -0.673584 -0.169922 0.652405 -0.302979 1441494948 -0.696350 -0.121460 0.662598 -0.247620 1441494948 -0.696350 -0.121460 0.662598 -0.247620 1441494948 -0.696350 -0.121460 0.662598 -0.247620 1441494948 -0.696350 -0.121460 0.662598 -0.247620 1441494948 -0.696350 -0.121460 0.662598 -0.247620 1441494948 -0.696350 -0.121460 0.662598 -0.247620 1441494948 -0.717529 -0.059998 0.668518 -0.185974 1441494948 -0.717529 -0.059998 0.668518 -0.185974 1441494948 -0.717529 -0.059998 0.668518 -0.185974 1441494948 -0.717529 -0.059998 0.668518 -0.185974 1441494948 -0.717529 -0.059998 0.668518 -0.185974 1441494948 -0.735535 0.003845 0.668152 -0.112366 1441494948 -0.735535 0.003845 0.668152 -0.112366 1441494948 -0.735535 0.003845 0.668152 -0.112366 1441494948 -0.735535 0.003845 0.668152 -0.112366 1441494948 -0.735535 0.003845 0.668152 -0.112366 1441494948 -0.735535 0.003845 0.668152 -0.112366 1441494948 -0.745056 0.074036 0.661987 -0.034607 1441494948 -0.745056 0.074036 0.661987 -0.034607 1441494948 -0.745056 0.074036 0.661987 -0.034607 1441494948 -0.745056 0.074036 0.661987 -0.034607 1441494948 -0.745056 0.074036 0.661987 -0.034607 1441494948 -0.745056 0.074036 0.661987 -0.034607 1441494948 -0.745056 0.074036 0.661987 -0.034607 1441494948 -0.746216 0.140747 0.649353 0.041260 1441494948 -0.746216 0.140747 0.649353 0.041260 1441494948 -0.746216 0.140747 0.649353 0.041260 1441494948 -0.746216 0.140747 0.649353 0.041260 1441494948 -0.746216 0.140747 0.649353 0.041260 1441494948 -0.741272 0.203125 0.629700 0.113037 1441494948 -0.741272 0.203125 0.629700 0.113037 1441494948 -0.741272 0.203125 0.629700 0.113037 1441494948 -0.741272 0.203125 0.629700 0.113037 1441494948 -0.741272 0.203125 0.629700 0.113037 1441494948 -0.741272 0.203125 0.629700 0.113037 1441494948 -0.743652 0.242310 0.600281 0.166931 1441494948 -0.743652 0.242310 0.600281 0.166931 1441494948 -0.743652 0.242310 0.600281 0.166931 1441494948 -0.743652 0.242310 0.600281 0.166931 1441494948 -0.743652 0.242310 0.600281 0.166931 1441494948 -0.743652 0.242310 0.600281 0.166931 1441494948 -0.734009 0.292053 0.572266 0.220032 1441494948 -0.734009 0.292053 0.572266 0.220032 1441494948 -0.734009 0.292053 0.572266 0.220032 1441494948 -0.734009 0.292053 0.572266 0.220032 1441494948 -0.734009 0.292053 0.572266 0.220032 1441494948 -0.734009 0.292053 0.572266 0.220032 1441494948 -0.726807 0.328979 0.544006 0.259949 1441494948 -0.726807 0.328979 0.544006 0.259949 1441494948 -0.726807 0.328979 0.544006 0.259949 1441494948 -0.726807 0.328979 0.544006 0.259949 1441494948 -0.726807 0.328979 0.544006 0.259949 1441494948 -0.725220 0.350830 0.521484 0.281006 1441494948 -0.725220 0.350830 0.521484 0.281006 1441494948 -0.725220 0.350830 0.521484 0.281006 1441494948 -0.725220 0.350830 0.521484 0.281006 1441494948 -0.725220 0.350830 0.521484 0.281006 1441494948 -0.725220 0.350830 0.521484 0.281006 1441494948 -0.733704 0.350647 0.511780 0.277161 1441494948 -0.733704 0.350647 0.511780 0.277161 1441494948 -0.733704 0.350647 0.511780 0.277161 1441494949 -0.733704 0.350647 0.511780 0.277161 1441494949 -0.733704 0.350647 0.511780 0.277161 1441494949 -0.746765 0.335022 0.514587 0.255432 1441494949 -0.746765 0.335022 0.514587 0.255432 1441494949 -0.746765 0.335022 0.514587 0.255432 1441494949 -0.746765 0.335022 0.514587 0.255432 1441494949 -0.746765 0.335022 0.514587 0.255432 1441494949 -0.746765 0.335022 0.514587 0.255432 1441494949 -0.746765 0.335022 0.514587 0.255432 1441494949 -0.761475 0.307129 0.527649 0.217712 1441494949 -0.761475 0.307129 0.527649 0.217712 1441494949 -0.761475 0.307129 0.527649 0.217712 1441494949 -0.761475 0.307129 0.527649 0.217712 1441494949 -0.761475 0.307129 0.527649 0.217712 1441494949 -0.761475 0.307129 0.527649 0.217712 1441494949 -0.775391 0.268066 0.547546 0.164551 1441494949 -0.775391 0.268066 0.547546 0.164551 1441494949 -0.775391 0.268066 0.547546 0.164551 1441494949 -0.775391 0.268066 0.547546 0.164551 1441494949 -0.775391 0.268066 0.547546 0.164551 1441494949 -0.775391 0.268066 0.547546 0.164551 1441494949 -0.785767 0.220398 0.569031 0.100708 1441494949 -0.785767 0.220398 0.569031 0.100708 1441494949 -0.785767 0.220398 0.569031 0.100708 1441494949 -0.785767 0.220398 0.569031 0.100708 1441494949 -0.785767 0.220398 0.569031 0.100708 1441494949 -0.785767 0.220398 0.569031 0.100708 1441494949 -0.785767 0.220398 0.569031 0.100708 1441494949 -0.790405 0.166260 0.588745 0.030701 1441494949 -0.790405 0.166260 0.588745 0.030701 1441494949 -0.790405 0.166260 0.588745 0.030701 1441494949 -0.790405 0.166260 0.588745 0.030701 1441494949 -0.790405 0.166260 0.588745 0.030701 1441494949 -0.786987 0.110046 0.605652 -0.041443 1441494949 -0.786987 0.110046 0.605652 -0.041443 1441494949 -0.786987 0.110046 0.605652 -0.041443 1441494949 -0.786987 0.110046 0.605652 -0.041443 1441494949 -0.786987 0.110046 0.605652 -0.041443 1441494949 -0.786987 0.110046 0.605652 -0.041443 1441494949 -0.786987 0.110046 0.605652 -0.041443 1441494949 -0.775269 0.051941 0.619324 -0.112732 1441494949 -0.775269 0.051941 0.619324 -0.112732 1441494949 -0.775269 0.051941 0.619324 -0.112732 1441494949 -0.775269 0.051941 0.619324 -0.112732 1441494949 -0.775269 0.051941 0.619324 -0.112732 1441494949 -0.758179 -0.005615 0.626648 -0.180176 1441494949 -0.758179 -0.005615 0.626648 -0.180176 1441494949 -0.758179 -0.005615 0.626648 -0.180176 1441494949 -0.758179 -0.005615 0.626648 -0.180176 1441494949 -0.758179 -0.005615 0.626648 -0.180176 1441494949 -0.758179 -0.005615 0.626648 -0.180176 1441494949 -0.758179 -0.005615 0.626648 -0.180176 1441494949 -0.735901 -0.062012 0.629272 -0.242188 1441494949 -0.735901 -0.062012 0.629272 -0.242188 1441494949 -0.735901 -0.062012 0.629272 -0.242188 1441494949 -0.735901 -0.062012 0.629272 -0.242188 1441494949 -0.735901 -0.062012 0.629272 -0.242188 1441494949 -0.712585 -0.111328 0.627319 -0.293823 1441494949 -0.712585 -0.111328 0.627319 -0.293823 1441494949 -0.712585 -0.111328 0.627319 -0.293823 1441494949 -0.712585 -0.111328 0.627319 -0.293823 1441494949 -0.712585 -0.111328 0.627319 -0.293823 1441494949 -0.712585 -0.111328 0.627319 -0.293823 1441494949 -0.712585 -0.111328 0.627319 -0.293823 1441494949 -0.691162 -0.150513 0.622925 -0.333984 1441494949 -0.691162 -0.150513 0.622925 -0.333984 1441494949 -0.691162 -0.150513 0.622925 -0.333984 1441494949 -0.691162 -0.150513 0.622925 -0.333984 1441494949 -0.691162 -0.150513 0.622925 -0.333984 1441494949 -0.691162 -0.150513 0.622925 -0.333984 1441494949 -0.673584 -0.180786 0.618164 -0.362671 1441494949 -0.673584 -0.180786 0.618164 -0.362671 1441494949 -0.673584 -0.180786 0.618164 -0.362671 1441494949 -0.673584 -0.180786 0.618164 -0.362671 1441494949 -0.673584 -0.180786 0.618164 -0.362671 1441494949 -0.673584 -0.180786 0.618164 -0.362671 1441494949 -0.662964 -0.196716 0.618774 -0.372803 1441494949 -0.662964 -0.196716 0.618774 -0.372803 1441494949 -0.662964 -0.196716 0.618774 -0.372803 1441494949 -0.662964 -0.196716 0.618774 -0.372803 1441494949 -0.662964 -0.196716 0.618774 -0.372803 1441494949 -0.662964 -0.196716 0.618774 -0.372803 1441494949 -0.663147 -0.197205 0.623230 -0.364563 1441494949 -0.663147 -0.197205 0.623230 -0.364563 1441494949 -0.663147 -0.197205 0.623230 -0.364563 1441494949 -0.663147 -0.197205 0.623230 -0.364563 1441494949 -0.663147 -0.197205 0.623230 -0.364563 1441494949 -0.663147 -0.197205 0.623230 -0.364563 1441494949 -0.663147 -0.197205 0.623230 -0.364563 1441494949 -0.673279 -0.184937 0.628906 -0.341980 1441494949 -0.673279 -0.184937 0.628906 -0.341980 1441494949 -0.673279 -0.184937 0.628906 -0.341980 1441494949 -0.673279 -0.184937 0.628906 -0.341980 1441494949 -0.673279 -0.184937 0.628906 -0.341980 1441494949 -0.673279 -0.184937 0.628906 -0.341980 1441494949 -0.689819 -0.158508 0.637085 -0.305237 1441494949 -0.689819 -0.158508 0.637085 -0.305237 1441494949 -0.689819 -0.158508 0.637085 -0.305237 1441494949 -0.689819 -0.158508 0.637085 -0.305237 1441494949 -0.689819 -0.158508 0.637085 -0.305237 1441494949 -0.709045 -0.118042 0.646973 -0.254517 1441494949 -0.709045 -0.118042 0.646973 -0.254517 1441494949 -0.709045 -0.118042 0.646973 -0.254517 1441494949 -0.709045 -0.118042 0.646973 -0.254517 1441494949 -0.709045 -0.118042 0.646973 -0.254517 1441494949 -0.709045 -0.118042 0.646973 -0.254517 1441494949 -0.727234 -0.067932 0.654663 -0.194824 1441494949 -0.727234 -0.067932 0.654663 -0.194824 1441494949 -0.727234 -0.067932 0.654663 -0.194824 1441494949 -0.727234 -0.067932 0.654663 -0.194824 1441494949 -0.727234 -0.067932 0.654663 -0.194824 1441494949 -0.727234 -0.067932 0.654663 -0.194824 1441494950 -0.727234 -0.067932 0.654663 -0.194824 1441494950 -0.743713 -0.011047 0.655518 -0.130737 1441494950 -0.743713 -0.011047 0.655518 -0.130737 1441494950 -0.743713 -0.011047 0.655518 -0.130737 1441494950 -0.743713 -0.011047 0.655518 -0.130737 1441494950 -0.743713 -0.011047 0.655518 -0.130737 1441494950 -0.743713 -0.011047 0.655518 -0.130737 1441494950 -0.755005 0.053467 0.650879 -0.058777 1441494950 -0.755005 0.053467 0.650879 -0.058777 1441494950 -0.755005 0.053467 0.650879 -0.058777 1441494950 -0.755005 0.053467 0.650879 -0.058777 1441494950 -0.755005 0.053467 0.650879 -0.058777 1441494950 -0.755005 0.053467 0.650879 -0.058777 1441494950 -0.759216 0.118713 0.639771 0.012573 1441494950 -0.759216 0.118713 0.639771 0.012573 1441494950 -0.759216 0.118713 0.639771 0.012573 1441494950 -0.759216 0.118713 0.639771 0.012573 1441494950 -0.759216 0.118713 0.639771 0.012573 1441494950 -0.759216 0.118713 0.639771 0.012573 1441494950 -0.759216 0.118713 0.639771 0.012573 1441494950 -0.757080 0.178833 0.623291 0.079773 1441494950 -0.757080 0.178833 0.623291 0.079773 1441494950 -0.757080 0.178833 0.623291 0.079773 1441494950 -0.757080 0.178833 0.623291 0.079773 1441494950 -0.757080 0.178833 0.623291 0.079773 1441494950 -0.755310 0.225525 0.599976 0.136719 1441494950 -0.755310 0.225525 0.599976 0.136719 1441494950 -0.755310 0.225525 0.599976 0.136719 1441494950 -0.755310 0.225525 0.599976 0.136719 1441494950 -0.755310 0.225525 0.599976 0.136719 1441494950 -0.755310 0.225525 0.599976 0.136719 1441494950 -0.750549 0.267212 0.575439 0.184753 1441494950 -0.750549 0.267212 0.575439 0.184753 1441494950 -0.750549 0.267212 0.575439 0.184753 1441494950 -0.750549 0.267212 0.575439 0.184753 1441494950 -0.750549 0.267212 0.575439 0.184753 1441494950 -0.750549 0.267212 0.575439 0.184753 1441494950 -0.745056 0.301575 0.551270 0.223694 1441494950 -0.745056 0.301575 0.551270 0.223694 1441494950 -0.745056 0.301575 0.551270 0.223694 1441494950 -0.745056 0.301575 0.551270 0.223694 1441494950 -0.745056 0.301575 0.551270 0.223694 1441494950 -0.745056 0.301575 0.551270 0.223694 1441494950 -0.742493 0.323181 0.531921 0.247559 1441494950 -0.742493 0.323181 0.531921 0.247559 1441494950 -0.742493 0.323181 0.531921 0.247559 1441494950 -0.742493 0.323181 0.531921 0.247559 1441494950 -0.742493 0.323181 0.531921 0.247559 1441494950 -0.746216 0.326416 0.523621 0.249756 1441494950 -0.746216 0.326416 0.523621 0.249756 1441494950 -0.746216 0.326416 0.523621 0.249756 1441494950 -0.755493 0.313232 0.526672 0.231689 1441494950 -0.755493 0.313232 0.526672 0.231689 1441494950 -0.755493 0.313232 0.526672 0.231689 1441494950 -0.755493 0.313232 0.526672 0.231689 1441494950 -0.755493 0.313232 0.526672 0.231689 1441494950 -0.755493 0.313232 0.526672 0.231689 1441494950 -0.767334 0.288330 0.537659 0.197510 1441494950 -0.767334 0.288330 0.537659 0.197510 1441494950 -0.767334 0.288330 0.537659 0.197510 1441494950 -0.767334 0.288330 0.537659 0.197510 1441494950 -0.767334 0.288330 0.537659 0.197510 1441494950 -0.767334 0.288330 0.537659 0.197510 1441494950 -0.779419 0.253967 0.552551 0.150635 1441494950 -0.779419 0.253967 0.552551 0.150635 1441494950 -0.779419 0.253967 0.552551 0.150635 1441494950 -0.779419 0.253967 0.552551 0.150635 1441494950 -0.779419 0.253967 0.552551 0.150635 1441494950 -0.779419 0.253967 0.552551 0.150635 1441494950 -0.788940 0.212280 0.568909 0.093872 1441494950 -0.788940 0.212280 0.568909 0.093872 1441494950 -0.788940 0.212280 0.568909 0.093872 1441494950 -0.788940 0.212280 0.568909 0.093872 1441494950 -0.788940 0.212280 0.568909 0.093872 1441494950 -0.788940 0.212280 0.568909 0.093872 1441494950 -0.793579 0.164795 0.584961 0.030212 1441494950 -0.793579 0.164795 0.584961 0.030212 1441494950 -0.793579 0.164795 0.584961 0.030212 1441494950 -0.793579 0.164795 0.584961 0.030212 1441494950 -0.793579 0.164795 0.584961 0.030212 1441494950 -0.793579 0.164795 0.584961 0.030212 1441494950 -0.790894 0.112488 0.600220 -0.040344 1441494950 -0.790894 0.112488 0.600220 -0.040344 1441494950 -0.790894 0.112488 0.600220 -0.040344 1441494950 -0.790894 0.112488 0.600220 -0.040344 1441494950 -0.790894 0.112488 0.600220 -0.040344 1441494950 -0.790894 0.112488 0.600220 -0.040344 1441494950 -0.781189 0.056030 0.610962 -0.115479 1441494950 -0.781189 0.056030 0.610962 -0.115479 1441494950 -0.781189 0.056030 0.610962 -0.115479 1441494950 -0.781189 0.056030 0.610962 -0.115479 1441494950 -0.781189 0.056030 0.610962 -0.115479 1441494950 -0.763062 0.000183 0.618958 -0.186157 1441494950 -0.763062 0.000183 0.618958 -0.186157 1441494950 -0.763062 0.000183 0.618958 -0.186157 1441494950 -0.763062 0.000183 0.618958 -0.186157 1441494950 -0.763062 0.000183 0.618958 -0.186157 1441494950 -0.739563 -0.054504 0.622070 -0.251404 1441494950 -0.739563 -0.054504 0.622070 -0.251404 1441494950 -0.739563 -0.054504 0.622070 -0.251404 1441494950 -0.739563 -0.054504 0.622070 -0.251404 1441494950 -0.713074 -0.104492 0.621826 -0.306580 1441494951 -0.713074 -0.104492 0.621826 -0.306580 1441494951 -0.713074 -0.104492 0.621826 -0.306580 1441494951 -0.713074 -0.104492 0.621826 -0.306580 1441494951 -0.713074 -0.104492 0.621826 -0.306580 1441494951 -0.713074 -0.104492 0.621826 -0.306580 1441494951 -0.688782 -0.146606 0.617615 -0.350220 1441494951 -0.688782 -0.146606 0.617615 -0.350220 1441494951 -0.688782 -0.146606 0.617615 -0.350220 1441494951 -0.688782 -0.146606 0.617615 -0.350220 1441494951 -0.688782 -0.146606 0.617615 -0.350220 1441494951 -0.688782 -0.146606 0.617615 -0.350220 1441494951 -0.669983 -0.176086 0.615356 -0.376099 1441494951 -0.669983 -0.176086 0.615356 -0.376099 1441494951 -0.669983 -0.176086 0.615356 -0.376099 1441494951 -0.669983 -0.176086 0.615356 -0.376099 1441494951 -0.669983 -0.176086 0.615356 -0.376099 1441494951 -0.669983 -0.176086 0.615356 -0.376099 1441494951 -0.659607 -0.191101 0.618713 -0.381653 1441494951 -0.659607 -0.191101 0.618713 -0.381653 1441494951 -0.659607 -0.191101 0.618713 -0.381653 1441494951 -0.659607 -0.191101 0.618713 -0.381653 1441494951 -0.660889 -0.189636 0.623901 -0.371521 1441494951 -0.660889 -0.189636 0.623901 -0.371521 1441494951 -0.660889 -0.189636 0.623901 -0.371521 1441494951 -0.660889 -0.189636 0.623901 -0.371521 1441494951 -0.660889 -0.189636 0.623901 -0.371521 1441494951 -0.660889 -0.189636 0.623901 -0.371521 1441494951 -0.669495 -0.178284 0.629639 -0.351501 1441494951 -0.669495 -0.178284 0.629639 -0.351501 1441494951 -0.669495 -0.178284 0.629639 -0.351501 1441494951 -0.669495 -0.178284 0.629639 -0.351501 1441494951 -0.669495 -0.178284 0.629639 -0.351501 1441494951 -0.669495 -0.178284 0.629639 -0.351501 1441494951 -0.684204 -0.158447 0.636292 -0.319214 1441494951 -0.684204 -0.158447 0.636292 -0.319214 1441494951 -0.684204 -0.158447 0.636292 -0.319214 1441494951 -0.684204 -0.158447 0.636292 -0.319214 1441494951 -0.684204 -0.158447 0.636292 -0.319214 1441494951 -0.684204 -0.158447 0.636292 -0.319214 1441494951 -0.703552 -0.126404 0.643738 -0.273376 1441494951 -0.703552 -0.126404 0.643738 -0.273376 1441494951 -0.703552 -0.126404 0.643738 -0.273376 1441494951 -0.703552 -0.126404 0.643738 -0.273376 1441494951 -0.703552 -0.126404 0.643738 -0.273376 1441494951 -0.703552 -0.126404 0.643738 -0.273376 1441494951 -0.723389 -0.081360 0.651184 -0.214600 1441494951 -0.723389 -0.081360 0.651184 -0.214600 1441494951 -0.723389 -0.081360 0.651184 -0.214600 1441494951 -0.723389 -0.081360 0.651184 -0.214600 1441494951 -0.723389 -0.081360 0.651184 -0.214600 1441494951 -0.741760 -0.030334 0.652893 -0.150513 1441494951 -0.741760 -0.030334 0.652893 -0.150513 1441494951 -0.741760 -0.030334 0.652893 -0.150513 1441494951 -0.741760 -0.030334 0.652893 -0.150513 1441494951 -0.741760 -0.030334 0.652893 -0.150513 1441494951 -0.741760 -0.030334 0.652893 -0.150513 1441494951 -0.755493 0.027100 0.649719 -0.079712 1441494951 -0.755493 0.027100 0.649719 -0.079712 1441494951 -0.755493 0.027100 0.649719 -0.079712 1441494951 -0.755493 0.027100 0.649719 -0.079712 1441494951 -0.755493 0.027100 0.649719 -0.079712 1441494951 -0.755493 0.027100 0.649719 -0.079712 1441494951 -0.755493 0.027100 0.649719 -0.079712 1441494951 -0.762573 0.087036 0.640991 -0.006104 1441494951 -0.762573 0.087036 0.640991 -0.006104 1441494951 -0.762573 0.087036 0.640991 -0.006104 1441494951 -0.762573 0.087036 0.640991 -0.006104 1441494951 -0.762573 0.087036 0.640991 -0.006104 1441494951 -0.763000 0.143250 0.627075 0.063660 1441494951 -0.763000 0.143250 0.627075 0.063660 1441494951 -0.763000 0.143250 0.627075 0.063660 1441494951 -0.763000 0.143250 0.627075 0.063660 1441494951 -0.763000 0.143250 0.627075 0.063660 1441494951 -0.763000 0.143250 0.627075 0.063660 1441494951 -0.758911 0.196289 0.607605 0.127686 1441494951 -0.758911 0.196289 0.607605 0.127686 1441494951 -0.758911 0.196289 0.607605 0.127686 1441494951 -0.758911 0.196289 0.607605 0.127686 1441494951 -0.758911 0.196289 0.607605 0.127686 1441494951 -0.758911 0.196289 0.607605 0.127686 1441494951 -0.758911 0.196289 0.607605 0.127686 1441494951 -0.756653 0.239441 0.581177 0.179871 1441494951 -0.756653 0.239441 0.581177 0.179871 1441494951 -0.756653 0.239441 0.581177 0.179871 1441494951 -0.756653 0.239441 0.581177 0.179871 1441494951 -0.756653 0.239441 0.581177 0.179871 1441494951 -0.756653 0.239441 0.581177 0.179871 1441494951 -0.750671 0.279907 0.554932 0.224121 1441494951 -0.750671 0.279907 0.554932 0.224121 1441494951 -0.750671 0.279907 0.554932 0.224121 1441494951 -0.750671 0.279907 0.554932 0.224121 1441494951 -0.750671 0.279907 0.554932 0.224121 1441494951 -0.750671 0.279907 0.554932 0.224121 1441494951 -0.750671 0.279907 0.554932 0.224121 1441494951 -0.744141 0.313965 0.528870 0.260742 1441494951 -0.744141 0.313965 0.528870 0.260742 1441494951 -0.744141 0.313965 0.528870 0.260742 1441494951 -0.744141 0.313965 0.528870 0.260742 1441494951 -0.744141 0.313965 0.528870 0.260742 1441494951 -0.744141 0.313965 0.528870 0.260742 1441494951 -0.743042 0.331482 0.511963 0.275574 1441494951 -0.743042 0.331482 0.511963 0.275574 1441494951 -0.743042 0.331482 0.511963 0.275574 1441494951 -0.743042 0.331482 0.511963 0.275574 1441494951 -0.743042 0.331482 0.511963 0.275574 1441494951 -0.743042 0.331482 0.511963 0.275574 1441494951 -0.750122 0.328186 0.509216 0.265137 1441494952 -0.750122 0.328186 0.509216 0.265137 1441494952 -0.750122 0.328186 0.509216 0.265137 1441494952 -0.750122 0.328186 0.509216 0.265137 1441494952 -0.750122 0.328186 0.509216 0.265137 1441494952 -0.750122 0.328186 0.509216 0.265137 1441494952 -0.761719 0.311401 0.516846 0.235840 1441494952 -0.761719 0.311401 0.516846 0.235840 1441494952 -0.761719 0.311401 0.516846 0.235840 1441494952 -0.761719 0.311401 0.516846 0.235840 1441494952 -0.761719 0.311401 0.516846 0.235840 1441494952 -0.761719 0.311401 0.516846 0.235840 1441494952 -0.775024 0.282593 0.531921 0.190979 1441494952 -0.775024 0.282593 0.531921 0.190979 1441494952 -0.775024 0.282593 0.531921 0.190979 1441494952 -0.775024 0.282593 0.531921 0.190979 1441494952 -0.775024 0.282593 0.531921 0.190979 1441494952 -0.775024 0.282593 0.531921 0.190979 1441494952 -0.775024 0.282593 0.531921 0.190979 1441494952 -0.786621 0.243713 0.551025 0.134705 1441494952 -0.786621 0.243713 0.551025 0.134705 1441494952 -0.786621 0.243713 0.551025 0.134705 1441494952 -0.786621 0.243713 0.551025 0.134705 1441494952 -0.786621 0.243713 0.551025 0.134705 1441494952 -0.794128 0.199402 0.569641 0.071777 1441494952 -0.794128 0.199402 0.569641 0.071777 1441494952 -0.794128 0.199402 0.569641 0.071777 1441494952 -0.794128 0.199402 0.569641 0.071777 1441494952 -0.794128 0.199402 0.569641 0.071777 1441494952 -0.795593 0.152893 0.586182 0.005859 1441494952 -0.795593 0.152893 0.586182 0.005859 1441494952 -0.795593 0.152893 0.586182 0.005859 1441494952 -0.795593 0.152893 0.586182 0.005859 1441494952 -0.795593 0.152893 0.586182 0.005859 1441494952 -0.795593 0.152893 0.586182 0.005859 1441494952 -0.795593 0.152893 0.586182 0.005859 1441494952 -0.789917 0.099976 0.601379 -0.065857 1441494952 -0.789917 0.099976 0.601379 -0.065857 1441494952 -0.789917 0.099976 0.601379 -0.065857 1441494952 -0.789917 0.099976 0.601379 -0.065857 1441494952 -0.789917 0.099976 0.601379 -0.065857 1441494952 -0.789917 0.099976 0.601379 -0.065857 1441494952 -0.776123 0.042175 0.613586 -0.139221 1441494952 -0.776123 0.042175 0.613586 -0.139221 1441494952 -0.776123 0.042175 0.613586 -0.139221 1441494952 -0.776123 0.042175 0.613586 -0.139221 1441494952 -0.755920 -0.010681 0.621094 -0.206726 1441494952 -0.755920 -0.010681 0.621094 -0.206726 1441494952 -0.755920 -0.010681 0.621094 -0.206726 1441494952 -0.755920 -0.010681 0.621094 -0.206726 1441494952 -0.755920 -0.010681 0.621094 -0.206726 1441494952 -0.755920 -0.010681 0.621094 -0.206726 1441494952 -0.731201 -0.060303 0.624512 -0.267883 1441494952 -0.731201 -0.060303 0.624512 -0.267883 1441494952 -0.731201 -0.060303 0.624512 -0.267883 1441494952 -0.731201 -0.060303 0.624512 -0.267883 1441494952 -0.703430 -0.109253 0.623840 -0.322632 1441494952 -0.703430 -0.109253 0.623840 -0.322632 1441494952 -0.703430 -0.109253 0.623840 -0.322632 1441494952 -0.703430 -0.109253 0.623840 -0.322632 1441494952 -0.703430 -0.109253 0.623840 -0.322632 1441494952 -0.703430 -0.109253 0.623840 -0.322632 1441494952 -0.703430 -0.109253 0.623840 -0.322632 1441494952 -0.677429 -0.149780 0.622070 -0.362915 1441494952 -0.677429 -0.149780 0.622070 -0.362915 1441494952 -0.677429 -0.149780 0.622070 -0.362915 1441494952 -0.677429 -0.149780 0.622070 -0.362915 1441494952 -0.677429 -0.149780 0.622070 -0.362915 1441494952 -0.658325 -0.180603 0.619263 -0.387939 1441494952 -0.658325 -0.180603 0.619263 -0.387939 1441494952 -0.658325 -0.180603 0.619263 -0.387939 1441494952 -0.658325 -0.180603 0.619263 -0.387939 1441494952 -0.658325 -0.180603 0.619263 -0.387939 1441494952 -0.658325 -0.180603 0.619263 -0.387939 1441494952 -0.649658 -0.197754 0.619568 -0.393677 1441494952 -0.649658 -0.197754 0.619568 -0.393677 1441494952 -0.649658 -0.197754 0.619568 -0.393677 1441494952 -0.649658 -0.197754 0.619568 -0.393677 1441494952 -0.649658 -0.197754 0.619568 -0.393677 1441494952 -0.652039 -0.197754 0.625916 -0.379456 1441494952 -0.652039 -0.197754 0.625916 -0.379456 1441494952 -0.652039 -0.197754 0.625916 -0.379456 1441494952 -0.652039 -0.197754 0.625916 -0.379456 1441494952 -0.652039 -0.197754 0.625916 -0.379456 1441494952 -0.652039 -0.197754 0.625916 -0.379456 1441494952 -0.665405 -0.183899 0.632141 -0.351929 1441494952 -0.665405 -0.183899 0.632141 -0.351929 1441494952 -0.665405 -0.183899 0.632141 -0.351929 1441494952 -0.665405 -0.183899 0.632141 -0.351929 1441494952 -0.665405 -0.183899 0.632141 -0.351929 1441494952 -0.665405 -0.183899 0.632141 -0.351929 1441494952 -0.686279 -0.155151 0.639465 -0.309937 1441494952 -0.686279 -0.155151 0.639465 -0.309937 1441494952 -0.686279 -0.155151 0.639465 -0.309937 1441494952 -0.686279 -0.155151 0.639465 -0.309937 1441494952 -0.686279 -0.155151 0.639465 -0.309937 1441494952 -0.709839 -0.114136 0.646301 -0.255737 1441494952 -0.709839 -0.114136 0.646301 -0.255737 1441494952 -0.709839 -0.114136 0.646301 -0.255737 1441494952 -0.709839 -0.114136 0.646301 -0.255737 1441494952 -0.709839 -0.114136 0.646301 -0.255737 1441494952 -0.709839 -0.114136 0.646301 -0.255737 1441494952 -0.709839 -0.114136 0.646301 -0.255737 1441494952 -0.733032 -0.064392 0.648987 -0.193298 1441494953 -0.733032 -0.064392 0.648987 -0.193298 1441494953 -0.733032 -0.064392 0.648987 -0.193298 1441494953 -0.733032 -0.064392 0.648987 -0.193298 1441494953 -0.733032 -0.064392 0.648987 -0.193298 1441494953 -0.733032 -0.064392 0.648987 -0.193298 1441494953 -0.753540 -0.008057 0.645325 -0.125122 1441494953 -0.753540 -0.008057 0.645325 -0.125122 1441494953 -0.753540 -0.008057 0.645325 -0.125122 1441494953 -0.753540 -0.008057 0.645325 -0.125122 1441494953 -0.753540 -0.008057 0.645325 -0.125122 1441494953 -0.753540 -0.008057 0.645325 -0.125122 1441494953 -0.768250 0.053040 0.635864 -0.051514 1441494953 -0.768250 0.053040 0.635864 -0.051514 1441494953 -0.768250 0.053040 0.635864 -0.051514 1441494953 -0.768250 0.053040 0.635864 -0.051514 1441494953 -0.768250 0.053040 0.635864 -0.051514 1441494953 -0.768250 0.053040 0.635864 -0.051514 1441494953 -0.774780 0.114380 0.621399 0.022034 1441494953 -0.774780 0.114380 0.621399 0.022034 1441494953 -0.774780 0.114380 0.621399 0.022034 1441494953 -0.774780 0.114380 0.621399 0.022034 1441494953 -0.774780 0.114380 0.621399 0.022034 1441494953 -0.774780 0.114380 0.621399 0.022034 1441494953 -0.775391 0.171265 0.600525 0.093750 1441494953 -0.775391 0.171265 0.600525 0.093750 1441494953 -0.775391 0.171265 0.600525 0.093750 1441494953 -0.775391 0.171265 0.600525 0.093750 1441494953 -0.775391 0.171265 0.600525 0.093750 1441494953 -0.775391 0.171265 0.600525 0.093750 1441494953 -0.772888 0.220825 0.572571 0.161255 1441494953 -0.772888 0.220825 0.572571 0.161255 1441494953 -0.772888 0.220825 0.572571 0.161255 1441494953 -0.772888 0.220825 0.572571 0.161255 1441494953 -0.772888 0.220825 0.572571 0.161255 1441494953 
-0.785706 0.087524 0.610901 -0.043091 1441494955 -0.786377 0.090881 0.609863 -0.038818 1441494955 -0.786377 0.090881 0.609863 -0.038818 1441494955 -0.786377 0.090881 0.609863 -0.038818 1441494955 -0.786377 0.090881 0.609863 -0.038818 1441494955 -0.786377 0.090881 0.609863 -0.038818 1441494955 -0.786377 0.090881 0.609863 -0.038818 1441494955 -0.787048 0.093384 0.608765 -0.035706 1441494955 -0.787048 0.093384 0.608765 -0.035706 1441494955 -0.787048 0.093384 0.608765 -0.035706 1441494955 -0.787048 0.093384 0.608765 -0.035706 1441494955 -0.787048 0.093384 0.608765 -0.035706 1441494955 -0.787048 0.093384 0.608765 -0.035706 1441494955 -0.787537 0.094971 0.608032 -0.033630 1441494955 -0.787537 0.094971 0.608032 -0.033630 1441494955 -0.787537 0.094971 0.608032 -0.033630 1441494955 -0.787537 0.094971 0.608032 -0.033630 1441494955 -0.787537 0.094971 0.608032 -0.033630 1441494955 -0.787537 0.094971 0.608032 -0.033630 1441494956 -0.788086 0.095520 0.607239 -0.033203 1441494956 -0.788086 0.095520 0.607239 -0.033203 1441494956 -0.788086 0.095520 0.607239 -0.033203 1441494956 -0.788086 0.095520 0.607239 -0.033203 1441494956 -0.788086 0.095520 0.607239 -0.033203 1441494956 -0.788086 0.095520 0.607239 -0.033203 1441494956 -0.788574 0.094849 0.606628 -0.034180 1441494956 -0.788574 0.094849 0.606628 -0.034180 1441494956 -0.788574 0.094849 0.606628 -0.034180 1441494956 -0.788574 0.094849 0.606628 -0.034180 1441494956 -0.789307 0.093933 0.605652 -0.037476 1441494956 -0.789307 0.093933 0.605652 -0.037476 1441494956 -0.789307 0.093933 0.605652 -0.037476 1441494956 -0.789307 0.093933 0.605652 -0.037476 1441494956 -0.789307 0.093933 0.605652 -0.037476 1441494956 -0.789307 0.093933 0.605652 -0.037476 1441494956 -0.789307 0.093933 0.605652 -0.037476 1441494956 -0.789490 0.089417 0.605408 -0.046692 1441494956 -0.789490 0.089417 0.605408 -0.046692 1441494956 -0.789490 0.089417 0.605408 -0.046692 1441494956 -0.789490 0.089417 0.605408 -0.046692 1441494956 -0.789490 0.089417 0.605408 -0.046692 1441494956 -0.789490 0.089417 0.605408 -0.046692 1441494956 -0.788513 0.078552 0.606506 -0.064636 1441494956 -0.788513 0.078552 0.606506 -0.064636 1441494956 -0.788513 0.078552 0.606506 -0.064636 1441494956 -0.788513 0.078552 0.606506 -0.064636 1441494956 -0.788513 0.078552 0.606506 -0.064636 1441494956 -0.788513 0.078552 0.606506 -0.064636 1441494956 -0.785339 0.061768 0.609131 -0.091614 1441494956 -0.785339 0.061768 0.609131 -0.091614 1441494956 -0.785339 0.061768 0.609131 -0.091614 1441494956 -0.785339 0.061768 0.609131 -0.091614 1441494956 -0.785339 0.061768 0.609131 -0.091614 1441494956 -0.785339 0.061768 0.609131 -0.091614 1441494956 -0.778687 0.036133 0.612732 -0.130066 1441494956 -0.778687 0.036133 0.612732 -0.130066 1441494956 -0.778687 0.036133 0.612732 -0.130066 1441494956 -0.778687 0.036133 0.612732 -0.130066 1441494956 -0.778687 0.036133 0.612732 -0.130066 1441494956 -0.778687 0.036133 0.612732 -0.130066 1441494956 -0.778687 0.036133 0.612732 -0.130066 1441494956 -0.767761 0.001953 0.615967 -0.176453 1441494956 -0.767761 0.001953 0.615967 -0.176453 1441494956 -0.767761 0.001953 0.615967 -0.176453 1441494956 -0.767761 0.001953 0.615967 -0.176453 1441494956 -0.767761 0.001953 0.615967 -0.176453 1441494956 -0.767761 0.001953 0.615967 -0.176453 1441494956 -0.751587 -0.037048 0.618103 -0.227356 1441494956 -0.751587 -0.037048 0.618103 -0.227356 1441494956 -0.751587 -0.037048 0.618103 -0.227356 1441494956 -0.751587 -0.037048 0.618103 -0.227356 1441494956 -0.751587 -0.037048 0.618103 -0.227356 1441494956 -0.751587 -0.037048 0.618103 -0.227356 1441494956 -0.729431 -0.081421 0.618103 -0.281433 1441494956 -0.729431 -0.081421 0.618103 -0.281433 1441494956 -0.729431 -0.081421 0.618103 -0.281433 1441494956 -0.729431 -0.081421 0.618103 -0.281433 1441494956 -0.729431 -0.081421 0.618103 -0.281433 1441494956 -0.729431 -0.081421 0.618103 -0.281433 1441494956 -0.701355 -0.127197 0.616943 -0.333618 1441494956 -0.701355 -0.127197 0.616943 -0.333618 1441494956 -0.701355 -0.127197 0.616943 -0.333618 1441494956 -0.701355 -0.127197 0.616943 -0.333618 1441494956 -0.701355 -0.127197 0.616943 -0.333618 1441494956 -0.701355 -0.127197 0.616943 -0.333618 1441494956 -0.701355 -0.127197 0.616943 -0.333618 1441494956 -0.671753 -0.169739 0.614258 -0.377747 1441494956 -0.671753 -0.169739 0.614258 -0.377747 1441494956 -0.671753 -0.169739 0.614258 -0.377747 1441494956 -0.671753 -0.169739 0.614258 -0.377747 1441494956 -0.671753 -0.169739 0.614258 -0.377747 1441494956 -0.671753 -0.169739 0.614258 -0.377747 1441494956 -0.643494 -0.207336 0.609558 -0.414001 1441494956 -0.643494 -0.207336 0.609558 -0.414001 1441494956 -0.643494 -0.207336 0.609558 -0.414001 1441494956 -0.643494 -0.207336 0.609558 -0.414001 1441494956 -0.643494 -0.207336 0.609558 -0.414001 1441494956 -0.643494 -0.207336 0.609558 -0.414001 1441494956 -0.618896 -0.241394 0.602783 -0.442017 1441494956 -0.618896 -0.241394 0.602783 -0.442017 1441494956 -0.618896 -0.241394 0.602783 -0.442017 1441494956 -0.618896 -0.241394 0.602783 -0.442017 1441494956 -0.618896 -0.241394 0.602783 -0.442017 1441494956 -0.618896 -0.241394 0.602783 -0.442017 1441494956 -0.618896 -0.241394 0.602783 -0.442017 1441494956 -0.603821 -0.265503 0.598022 -0.455322 1441494956 -0.603821 -0.265503 0.598022 -0.455322 1441494956 -0.603821 -0.265503 0.598022 -0.455322 1441494956 -0.603821 -0.265503 0.598022 -0.455322 1441494956 -0.603821 -0.265503 0.598022 -0.455322 1441494956 -0.603821 -0.265503 0.598022 -0.455322 1441494956 -0.603088 -0.265747 0.612793 -0.436096 1441494956 -0.603088 -0.265747 0.612793 -0.436096 1441494956 -0.603088 -0.265747 0.612793 -0.436096 1441494956 -0.603088 -0.265747 0.612793 -0.436096 1441494956 -0.603088 -0.265747 0.612793 -0.436096 1441494956 -0.603088 -0.265747 0.612793 -0.436096 1441494956 -0.615112 -0.258423 0.620300 -0.412415 1441494956 -0.615112 -0.258423 0.620300 -0.412415 1441494956 -0.615112 -0.258423 0.620300 -0.412415 1441494956 -0.615112 -0.258423 0.620300 -0.412415 1441494956 -0.639099 -0.233826 0.631042 -0.372498 1441494956 -0.639099 -0.233826 0.631042 -0.372498 1441494956 -0.639099 -0.233826 0.631042 -0.372498 1441494956 -0.639099 -0.233826 0.631042 -0.372498 1441494956 -0.639099 -0.233826 0.631042 -0.372498 1441494956 -0.639099 -0.233826 0.631042 -0.372498 1441494956 -0.667725 -0.195007 0.642578 -0.321350 1441494957 -0.667725 -0.195007 0.642578 -0.321350 1441494957 -0.667725 -0.195007 0.642578 -0.321350 1441494957 -0.667725 -0.195007 0.642578 -0.321350 1441494957 -0.667725 -0.195007 0.642578 -0.321350 1441494957 -0.667725 -0.195007 0.642578 -0.321350 1441494957 -0.695801 -0.146851 0.652344 -0.262268 1441494957 -0.695801 -0.146851 0.652344 -0.262268 1441494957 -0.695801 -0.146851 0.652344 -0.262268 1441494957 -0.695801 -0.146851 0.652344 -0.262268 1441494957 -0.695801 -0.146851 0.652344 -0.262268 1441494957 -0.695801 -0.146851 0.652344 -0.262268 1441494957 -0.720398 -0.089478 0.659058 -0.196533 1441494957 -0.720398 -0.089478 0.659058 -0.196533 1441494957 -0.720398 -0.089478 0.659058 -0.196533 1441494957 -0.720398 -0.089478 0.659058 -0.196533 1441494957 -0.720398 -0.089478 0.659058 -0.196533 1441494957 -0.739685 -0.025574 0.661072 -0.123230 1441494957 -0.739685 -0.025574 0.661072 -0.123230 1441494957 -0.739685 -0.025574 0.661072 -0.123230 1441494957 -0.739685 -0.025574 0.661072 -0.123230 1441494957 -0.739685 -0.025574 0.661072 -0.123230 1441494957 -0.739685 -0.025574 0.661072 -0.123230 1441494957 -0.739685 -0.025574 0.661072 -0.123230 1441494957 -0.751526 0.041016 0.656799 -0.046265 1441494957 -0.751526 0.041016 0.656799 -0.046265 1441494957 -0.751526 0.041016 0.656799 -0.046265 1441494957 -0.751526 0.041016 0.656799 -0.046265 1441494957 -0.751526 0.041016 0.656799 -0.046265 1441494957 -0.756775 0.109070 0.643677 0.033203 1441494957 -0.756775 0.109070 0.643677 0.033203 1441494957 -0.756775 0.109070 0.643677 0.033203 1441494957 -0.756775 0.109070 0.643677 0.033203 1441494957 -0.756775 0.109070 0.643677 0.033203 1441494957 -0.756775 0.109070 0.643677 0.033203 1441494957 -0.753418 0.178284 0.622620 0.113464 1441494957 -0.753418 0.178284 0.622620 0.113464 1441494957 -0.753418 0.178284 0.622620 0.113464 1441494957 -0.753418 0.178284 0.622620 0.113464 1441494957 -0.753418 0.178284 0.622620 0.113464 1441494957 -0.753418 0.178284 0.622620 0.113464 1441494957 -0.753418 0.178284 0.622620 0.113464 1441494957 -0.753723 0.226196 0.590942 0.177551 1441494957 -0.753723 0.226196 0.590942 0.177551 1441494957 -0.753723 0.226196 0.590942 0.177551 1441494957 -0.753723 0.226196 0.590942 0.177551 1441494957 -0.753723 0.226196 0.590942 0.177551 1441494957 -0.753723 0.226196 0.590942 0.177551 1441494957 -0.741699 0.283630 0.558411 0.239990 1441494957 -0.741699 0.283630 0.558411 0.239990 1441494957 -0.741699 0.283630 0.558411 0.239990 1441494957 -0.741699 0.283630 0.558411 0.239990 1441494957 -0.741699 0.283630 0.558411 0.239990 1441494957 -0.741699 0.283630 0.558411 0.239990 1441494957 -0.731506 0.326538 0.527222 0.283447 1441494957 -0.731506 0.326538 0.527222 0.283447 1441494957 -0.731506 0.326538 0.527222 0.283447 1441494957 -0.731506 0.326538 0.527222 0.283447 1441494957 -0.731506 0.326538 0.527222 0.283447 1441494957 -0.731506 0.326538 0.527222 0.283447 1441494957 -0.731506 0.326538 0.527222 0.283447 1441494957 -0.728821 0.350403 0.503845 0.303528 1441494957 -0.728821 0.350403 0.503845 0.303528 1441494957 -0.728821 0.350403 0.503845 0.303528 1441494957 -0.728821 0.350403 0.503845 0.303528 1441494957 -0.728821 0.350403 0.503845 0.303528 1441494957 -0.728821 0.350403 0.503845 0.303528 1441494957 -0.728821 0.350403 0.503845 0.303528 1441494957 -0.734924 0.354431 0.494080 0.300293 1441494957 -0.734924 0.354431 0.494080 0.300293 1441494957 -0.734924 0.354431 0.494080 0.300293 1441494957 -0.734924 0.354431 0.494080 0.300293 1441494957 -0.734924 0.354431 0.494080 0.300293 1441494957 -0.734924 0.354431 0.494080 0.300293 1441494957 -0.746765 0.343262 0.498535 0.275574 1441494957 -0.746765 0.343262 0.498535 0.275574 1441494957 -0.746765 0.343262 0.498535 0.275574 1441494957 -0.746765 0.343262 0.498535 0.275574 1441494957 -0.746765 0.343262 0.498535 0.275574 1441494957 -0.746765 0.343262 0.498535 0.275574 1441494957 -0.762207 0.315491 0.515930 0.230957 1441494957 -0.762207 0.315491 0.515930 0.230957 1441494957 -0.762207 0.315491 0.515930 0.230957 1441494957 -0.762207 0.315491 0.515930 0.230957 1441494957 -0.762207 0.315491 0.515930 0.230957 1441494957 -0.762207 0.315491 0.515930 0.230957 1441494957 -0.762207 0.315491 0.515930 0.230957 1441494957 -0.777405 0.274902 0.539734 0.169617 1441494957 -0.777405 0.274902 0.539734 0.169617 1441494957 -0.777405 0.274902 0.539734 0.169617 1441494957 -0.777405 0.274902 0.539734 0.169617 1441494957 -0.777405 0.274902 0.539734 0.169617 1441494957 -0.777405 0.274902 0.539734 0.169617 1441494957 -0.788818 0.224976 0.563721 0.096802 1441494957 -0.788818 0.224976 0.563721 0.096802 1441494957 -0.788818 0.224976 0.563721 0.096802 1441494957 -0.788818 0.224976 0.563721 0.096802 1441494957 -0.788818 0.224976 0.563721 0.096802 1441494957 -0.788818 0.224976 0.563721 0.096802 1441494957 -0.793091 0.170044 0.584534 0.019775 1441494957 -0.793091 0.170044 0.584534 0.019775 1441494957 -0.793091 0.170044 0.584534 0.019775 1441494957 -0.793091 0.170044 0.584534 0.019775 1441494957 -0.793091 0.170044 0.584534 0.019775 1441494957 -0.793091 0.170044 0.584534 0.019775 1441494957 -0.793091 0.170044 0.584534 0.019775 1441494957 -0.789246 0.111206 0.601135 -0.057861 1441494957 -0.789246 0.111206 0.601135 -0.057861 1441494957 -0.789246 0.111206 0.601135 -0.057861 1441494957 -0.789246 0.111206 0.601135 -0.057861 1441494957 -0.789246 0.111206 0.601135 -0.057861 1441494957 -0.789246 0.111206 0.601135 -0.057861 1441494957 -0.776367 0.051819 0.614441 -0.130676 1441494958 -0.776367 0.051819 0.614441 -0.130676 1441494958 -0.776367 0.051819 0.614441 -0.130676 1441494958 -0.776367 0.051819 0.614441 -0.130676 1441494958 -0.776367 0.051819 0.614441 -0.130676 1441494958 -0.756958 -0.003418 0.623108 -0.197021 1441494958 -0.756958 -0.003418 0.623108 -0.197021 1441494958 -0.756958 -0.003418 0.623108 -0.197021 1441494958 -0.756958 -0.003418 0.623108 -0.197021 1441494958 -0.756958 -0.003418 0.623108 -0.197021 1441494958 -0.756958 -0.003418 0.623108 -0.197021 1441494958 -0.729675 -0.056458 0.631226 -0.256714 1441494958 -0.729675 -0.056458 0.631226 -0.256714 1441494958 -0.729675 -0.056458 0.631226 -0.256714 1441494958 -0.729675 -0.056458 0.631226 -0.256714 1441494958 -0.729675 -0.056458 0.631226 -0.256714 1441494958 -0.697937 -0.109741 0.634888 -0.312683 1441494958 -0.697937 -0.109741 0.634888 -0.312683 1441494958 -0.697937 -0.109741 0.634888 -0.312683 1441494958 -0.697937 -0.109741 0.634888 -0.312683 1441494958 -0.697937 -0.109741 0.634888 -0.312683 1441494958 -0.697937 -0.109741 0.634888 -0.312683 1441494958 -0.667114 -0.156677 0.634216 -0.358093 1441494958 -0.667114 -0.156677 0.634216 -0.358093 1441494958 -0.667114 -0.156677 0.634216 -0.358093 1441494958 -0.667114 -0.156677 0.634216 -0.358093 1441494958 -0.667114 -0.156677 0.634216 -0.358093 1441494958 -0.667114 -0.156677 0.634216 -0.358093 1441494958 -0.646790 -0.176392 0.644226 -0.368286 1441494958 -0.646790 -0.176392 0.644226 -0.368286 1441494958 -0.646790 -0.176392 0.644226 -0.368286 1441494958 -0.646790 -0.176392 0.644226 -0.368286 1441494958 -0.646790 -0.176392 0.644226 -0.368286 1441494958 -0.641968 -0.186951 0.647766 -0.365173 1441494958 -0.641968 -0.186951 0.647766 -0.365173 1441494958 -0.641968 -0.186951 0.647766 -0.365173 1441494958 -0.641968 -0.186951 0.647766 -0.365173 1441494958 -0.641968 -0.186951 0.647766 -0.365173 1441494958 -0.641968 -0.186951 0.647766 -0.365173 1441494958 -0.641968 -0.186951 0.647766 -0.365173 1441494958 -0.647705 -0.182129 0.653442 -0.346924 1441494958 -0.647705 -0.182129 0.653442 -0.346924 1441494958 -0.647705 -0.182129 0.653442 -0.346924 1441494958 -0.647705 -0.182129 0.653442 -0.346924 1441494958 -0.647705 -0.182129 0.653442 -0.346924 1441494958 -0.647705 -0.182129 0.653442 -0.346924 1441494958 -0.661804 -0.160400 0.661621 -0.313965 1441494958 -0.661804 -0.160400 0.661621 -0.313965 1441494958 -0.661804 -0.160400 0.661621 -0.313965 1441494958 -0.661804 -0.160400 0.661621 -0.313965 1441494958 -0.661804 -0.160400 0.661621 -0.313965 1441494958 -0.681335 -0.125610 0.669250 -0.268555 1441494958 -0.681335 -0.125610 0.669250 -0.268555 1441494958 -0.681335 -0.125610 0.669250 -0.268555 1441494958 -0.681335 -0.125610 0.669250 -0.268555 1441494958 -0.681335 -0.125610 0.669250 -0.268555 1441494958 -0.681335 -0.125610 0.669250 -0.268555 1441494958 -0.681335 -0.125610 0.669250 -0.268555 1441494958 -0.703247 -0.079407 0.673706 -0.212769 1441494958 -0.703247 -0.079407 0.673706 -0.212769 1441494958 -0.703247 -0.079407 0.673706 -0.212769 1441494958 -0.703247 -0.079407 0.673706 -0.212769 1441494958 -0.723389 -0.023560 0.673584 -0.150146 1441494958 -0.723389 -0.023560 0.673584 -0.150146 1441494958 -0.723389 -0.023560 0.673584 -0.150146 1441494958 -0.723389 -0.023560 0.673584 -0.150146 1441494958 -0.723389 -0.023560 0.673584 -0.150146 1441494958 -0.737915 0.036438 0.669434 -0.078064 1441494958 -0.737915 0.036438 0.669434 -0.078064 1441494958 -0.737915 0.036438 0.669434 -0.078064 1441494958 -0.737915 0.036438 0.669434 -0.078064 1441494958 -0.737915 0.036438 0.669434 -0.078064 1441494958 -0.737915 0.036438 0.669434 -0.078064 1441494958 -0.745056 0.099854 0.659485 -0.002441 1441494958 -0.745056 0.099854 0.659485 -0.002441 1441494958 -0.745056 0.099854 0.659485 -0.002441 1441494958 -0.745056 0.099854 0.659485 -0.002441 1441494958 -0.745056 0.099854 0.659485 -0.002441 1441494958 -0.745361 0.161316 0.642944 0.071045 1441494958 -0.745361 0.161316 0.642944 0.071045 1441494958 -0.745361 0.161316 0.642944 0.071045 1441494958 -0.745361 0.161316 0.642944 0.071045 1441494958 -0.745361 0.161316 0.642944 0.071045 1441494958 -0.739929 0.219116 0.620178 0.141174 1441494958 -0.739929 0.219116 0.620178 0.141174 1441494958 -0.739929 0.219116 0.620178 0.141174 1441494958 -0.739929 0.219116 0.620178 0.141174 1441494958 -0.739929 0.219116 0.620178 0.141174 1441494958 -0.739929 0.219116 0.620178 0.141174 1441494958 -0.741455 0.257324 0.587708 0.196533 1441494958 -0.741455 0.257324 0.587708 0.196533 1441494958 -0.741455 0.257324 0.587708 0.196533 1441494958 -0.741455 0.257324 0.587708 0.196533 1441494958 -0.741455 0.257324 0.587708 0.196533 1441494958 -0.741455 0.257324 0.587708 0.196533 1441494958 -0.741455 0.257324 0.587708 0.196533 1441494958 -0.734497 0.303162 0.552612 0.251282 1441494958 -0.734497 0.303162 0.552612 0.251282 1441494958 -0.734497 0.303162 0.552612 0.251282 1441494958 -0.734497 0.303162 0.552612 0.251282 1441494958 -0.734497 0.303162 0.552612 0.251282 1441494958 -0.734497 0.303162 0.552612 0.251282 1441494958 -0.729492 0.335388 0.523987 0.284302 1441494958 -0.729492 0.335388 0.523987 0.284302 1441494958 -0.729492 0.335388 0.523987 0.284302 1441494959 -0.729492 0.335388 0.523987 0.284302 1441494959 -0.729492 0.335388 0.523987 0.284302 1441494959 -0.729492 0.335388 0.523987 0.284302 1441494959 -0.734619 0.339600 0.512512 0.286865 1441494959 -0.734619 0.339600 0.512512 0.286865 1441494959 -0.734619 0.339600 0.512512 0.286865 1441494959 -0.734619 0.339600 0.512512 0.286865 1441494959 -0.734619 0.339600 0.512512 0.286865 1441494959 -0.746643 0.325684 0.514587 0.267578 1441494959 -0.746643 0.325684 0.514587 0.267578 1441494959 -0.746643 0.325684 0.514587 0.267578 1441494959 -0.746643 0.325684 0.514587 0.267578 1441494959 -0.746643 0.325684 0.514587 0.267578 1441494959 -0.746643 0.325684 0.514587 0.267578 1441494959 -0.761108 0.299500 0.526672 0.231628 1441494959 -0.761108 0.299500 0.526672 0.231628 1441494959 -0.761108 0.299500 0.526672 0.231628 1441494959 -0.761108 0.299500 0.526672 0.231628 1441494959 -0.761108 0.299500 0.526672 0.231628 1441494959 -0.761108 0.299500 0.526672 0.231628 1441494959 -0.774963 0.264587 0.544312 0.181885 1441494959 -0.774963 0.264587 0.544312 0.181885 1441494959 -0.774963 0.264587 0.544312 0.181885 1441494959 -0.774963 0.264587 0.544312 0.181885 1441494959 -0.774963 0.264587 0.544312 0.181885 1441494959 -0.774963 0.264587 0.544312 0.181885 1441494959 -0.774963 0.264587 0.544312 0.181885 1441494959 -0.786255 0.221008 0.564514 0.119568 1441494959 -0.786255 0.221008 0.564514 0.119568 1441494959 -0.786255 0.221008 0.564514 0.119568 1441494959 -0.786255 0.221008 0.564514 0.119568 1441494959 -0.786255 0.221008 0.564514 0.119568 1441494959 -0.792297 0.169312 0.584290 0.047058 1441494959 -0.792297 0.169312 0.584290 0.047058 1441494959 -0.792297 0.169312 0.584290 0.047058 1441494959 -0.792297 0.169312 0.584290 0.047058 1441494959 -0.792297 0.169312 0.584290 0.047058 1441494959 -0.792297 0.169312 0.584290 0.047058 1441494959 -0.790466 0.111938 0.601379 -0.030090 1441494959 -0.790466 0.111938 0.601379 -0.030090 1441494959 -0.790466 0.111938 0.601379 -0.030090 1441494959 -0.790466 0.111938 0.601379 -0.030090 1441494959 -0.790466 0.111938 0.601379 -0.030090 1441494959 -0.790466 0.111938 0.601379 -0.030090 1441494959 -0.780884 0.054077 0.613220 -0.105835 1441494959 -0.780884 0.054077 0.613220 -0.105835 1441494959 -0.780884 0.054077 0.613220 -0.105835 1441494959 -0.780884 0.054077 0.613220 -0.105835 1441494959 -0.780884 0.054077 0.613220 -0.105835 1441494959 -0.780884 0.054077 0.613220 -0.105835 1441494959 -0.763062 -0.005554 0.621277 -0.178040 1441494959 -0.763062 -0.005554 0.621277 -0.178040 1441494959 -0.763062 -0.005554 0.621277 -0.178040 1441494959 -0.763062 -0.005554 0.621277 -0.178040 1441494959 -0.763062 -0.005554 0.621277 -0.178040 1441494959 -0.763062 -0.005554 0.621277 -0.178040 1441494959 -0.740173 -0.063904 0.623230 -0.244263 1441494959 -0.740173 -0.063904 0.623230 -0.244263 1441494959 -0.740173 -0.063904 0.623230 -0.244263 1441494959 -0.740173 -0.063904 0.623230 -0.244263 1441494959 -0.740173 -0.063904 0.623230 -0.244263 1441494959 -0.740173 -0.063904 0.623230 -0.244263 1441494959 -0.740173 -0.063904 0.623230 -0.244263 1441494959 -0.714478 -0.113953 0.622070 -0.299377 1441494959 -0.714478 -0.113953 0.622070 -0.299377 1441494959 -0.714478 -0.113953 0.622070 -0.299377 1441494959 -0.714478 -0.113953 0.622070 -0.299377 1441494959 -0.714478 -0.113953 0.622070 -0.299377 1441494959 -0.688293 -0.158142 0.617981 -0.345459 1441494959 -0.688293 -0.158142 0.617981 -0.345459 1441494959 -0.688293 -0.158142 0.617981 -0.345459 1441494959 -0.688293 -0.158142 0.617981 -0.345459 1441494959 -0.688293 -0.158142 0.617981 -0.345459 1441494959 -0.688293 -0.158142 0.617981 -0.345459 1441494959 -0.688293 -0.158142 0.617981 -0.345459 1441494959 -0.666199 -0.187683 0.619446 -0.370483 1441494959 -0.666199 -0.187683 0.619446 -0.370483 1441494959 -0.666199 -0.187683 0.619446 -0.370483 1441494959 -0.666199 -0.187683 0.619446 -0.370483 1441494959 -0.666199 -0.187683 0.619446 -0.370483 1441494959 -0.655762 -0.193542 0.632263 -0.364441 1441494959 -0.655762 -0.193542 0.632263 -0.364441 1441494959 -0.655762 -0.193542 0.632263 -0.364441 1441494959 -0.655762 -0.193542 0.632263 -0.364441 1441494959 -0.655762 -0.193542 0.632263 -0.364441 1441494959 -0.655762 -0.193542 0.632263 -0.364441 1441494959 -0.655762 -0.193542 0.632263 -0.364441 1441494959 -0.660156 -0.187561 0.638855 -0.347778 1441494959 -0.660156 -0.187561 0.638855 -0.347778 1441494959 -0.660156 -0.187561 0.638855 -0.347778 1441494959 -0.660156 -0.187561 0.638855 -0.347778 1441494959 -0.660156 -0.187561 0.638855 -0.347778 1441494959 -0.660156 -0.187561 0.638855 -0.347778 1441494959 -0.672607 -0.165039 0.648682 -0.315491 1441494959 -0.672607 -0.165039 0.648682 -0.315491 1441494959 -0.672607 -0.165039 0.648682 -0.315491 1441494959 -0.672607 -0.165039 0.648682 -0.315491 1441494959 -0.672607 -0.165039 0.648682 -0.315491 1441494959 -0.672607 -0.165039 0.648682 -0.315491 1441494959 -0.690125 -0.130249 0.657776 -0.272339 1441494959 -0.690125 -0.130249 0.657776 -0.272339 1441494959 -0.690125 -0.130249 0.657776 -0.272339 1441494959 -0.690125 -0.130249 0.657776 -0.272339 1441494959 -0.690125 -0.130249 0.657776 -0.272339 1441494959 -0.690125 -0.130249 0.657776 -0.272339 1441494959 -0.708679 -0.084778 0.665527 -0.218262 1441494959 -0.708679 -0.084778 0.665527 -0.218262 1441494959 -0.708679 -0.084778 0.665527 -0.218262 1441494960 -0.708679 -0.084778 0.665527 -0.218262 1441494960 -0.708679 -0.084778 0.665527 -0.218262 1441494960 -0.708679 -0.084778 0.665527 -0.218262 1441494960 -0.726563 -0.030090 0.667664 -0.159363 1441494960 -0.726563 -0.030090 0.667664 -0.159363 1441494960 -0.726563 -0.030090 0.667664 -0.159363 1441494960 -0.726563 -0.030090 0.667664 -0.159363 1441494960 -0.726563 -0.030090 0.667664 -0.159363 1441494960 -0.726563 -0.030090 0.667664 -0.159363 1441494960 -0.741882 0.030212 0.664429 -0.085083 1441494960 -0.741882 0.030212 0.664429 -0.085083 1441494960 -0.741882 0.030212 0.664429 -0.085083 1441494960 -0.741882 0.030212 0.664429 -0.085083 1441494960 -0.741882 0.030212 0.664429 -0.085083 1441494960 -0.741882 0.030212 0.664429 -0.085083 1441494960 -0.741882 0.030212 0.664429 -0.085083 1441494960 -0.748352 0.094055 0.656494 -0.008667 1441494960 -0.748352 0.094055 0.656494 -0.008667 1441494960 -0.748352 0.094055 0.656494 -0.008667 1441494960 -0.748352 0.094055 0.656494 -0.008667 1441494960 -0.748352 0.094055 0.656494 -0.008667 1441494960 -0.747498 0.151489 0.643677 0.063110 1441494960 -0.747498 0.151489 0.643677 0.063110 1441494960 -0.747498 0.151489 0.643677 0.063110 1441494960 -0.747498 0.151489 0.643677 0.063110 1441494960 -0.747498 0.151489 0.643677 0.063110 1441494960 -0.741455 0.203735 0.626221 0.128784 1441494960 -0.741455 0.203735 0.626221 0.128784 1441494960 -0.741455 0.203735 0.626221 0.128784 1441494960 -0.741455 0.203735 0.626221 0.128784 1441494960 -0.741455 0.203735 0.626221 0.128784 1441494960 -0.741638 0.238708 0.600891 0.178650 1441494960 -0.741638 0.238708 0.600891 0.178650 1441494960 -0.741638 0.238708 0.600891 0.178650 1441494960 -0.741638 0.238708 0.600891 0.178650 1441494960 -0.741638 0.238708 0.600891 0.178650 1441494960 -0.741638 0.238708 0.600891 0.178650 1441494960 -0.735413 0.278320 0.574890 0.226135 1441494960 -0.735413 0.278320 0.574890 0.226135 1441494960 -0.735413 0.278320 0.574890 0.226135 1441494960 -0.735413 0.278320 0.574890 0.226135 1441494960 -0.735413 0.278320 0.574890 0.226135 1441494960 -0.735413 0.278320 0.574890 0.226135 1441494960 -0.728516 0.307129 0.553955 0.260803 1441494960 -0.728516 0.307129 0.553955 0.260803 1441494960 -0.728516 0.307129 0.553955 0.260803 1441494960 -0.728516 0.307129 0.553955 0.260803 1441494960 -0.728516 0.307129 0.553955 0.260803 1441494960 -0.728516 0.307129 0.553955 0.260803 1441494960 -0.728333 0.316772 0.544495 0.269531 1441494960 -0.728333 0.316772 0.544495 0.269531 1441494960 -0.728333 0.316772 0.544495 0.269531 1441494960 -0.728333 0.316772 0.544495 0.269531 1441494960 -0.728333 0.316772 0.544495 0.269531 1441494960 -0.728333 0.316772 0.544495 0.269531 1441494960 -0.735962 0.310120 0.546082 0.252930 1441494960 -0.735962 0.310120 0.546082 0.252930 1441494960 -0.735962 0.310120 0.546082 0.252930 1441494960 -0.735962 0.310120 0.546082 0.252930 1441494960 -0.735962 0.310120 0.546082 0.252930 1441494960 -0.735962 0.310120 0.546082 0.252930 1441494960 -0.735962 0.310120 0.546082 0.252930 1441494960 -0.747925 0.288025 0.557434 0.216492 1441494960 -0.747925 0.288025 0.557434 0.216492 1441494960 -0.747925 0.288025 0.557434 0.216492 1441494960 -0.747925 0.288025 0.557434 0.216492 1441494960 -0.747925 0.288025 0.557434 0.216492 1441494960 -0.747925 0.288025 0.557434 0.216492 1441494960 -0.759460 0.255371 0.574463 0.167236 1441494960 -0.759460 0.255371 0.574463 0.167236 1441494960 -0.759460 0.255371 0.574463 0.167236 1441494960 -0.759460 0.255371 0.574463 0.167236 1441494960 -0.759460 0.255371 0.574463 0.167236 1441494960 -0.768494 0.215271 0.592896 0.107361 1441494960 -0.768494 0.215271 0.592896 0.107361 1441494960 -0.768494 0.215271 0.592896 0.107361 1441494960 -0.768494 0.215271 0.592896 0.107361 1441494960 -0.768494 0.215271 0.592896 0.107361 1441494960 -0.768494 0.215271 0.592896 0.107361 1441494960 -0.774109 0.168762 0.608887 0.038635 1441494960 -0.774109 0.168762 0.608887 0.038635 1441494960 -0.774109 0.168762 0.608887 0.038635 1441494960 -0.774109 0.168762 0.608887 0.038635 1441494960 -0.774109 0.168762 0.608887 0.038635 1441494960 -0.774109 0.168762 0.608887 0.038635 1441494960 -0.774109 0.168762 0.608887 0.038635 1441494960 -0.772766 0.117371 0.622803 -0.034302 1441494960 -0.772766 0.117371 0.622803 -0.034302 1441494960 -0.772766 0.117371 0.622803 -0.034302 1441494960 -0.772766 0.117371 0.622803 -0.034302 1441494960 -0.772766 0.117371 0.622803 -0.034302 1441494960 -0.763367 0.062012 0.633972 -0.107422 1441494960 -0.763367 0.062012 0.633972 -0.107422 1441494960 -0.763367 0.062012 0.633972 -0.107422 1441494960 -0.763367 0.062012 0.633972 -0.107422 1441494960 -0.763367 0.062012 0.633972 -0.107422 1441494960 -0.763367 0.062012 0.633972 -0.107422 1441494960 -0.763367 0.062012 0.633972 -0.107422 1441494960 -0.746948 0.003418 0.640259 -0.179260 1441494960 -0.746948 0.003418 0.640259 -0.179260 1441494960 -0.746948 0.003418 0.640259 -0.179260 1441494960 -0.746948 0.003418 0.640259 -0.179260 1441494960 -0.746948 0.003418 0.640259 -0.179260 1441494960 -0.746948 0.003418 0.640259 -0.179260 1441494960 -0.725342 -0.054565 0.640930 -0.245361 1441494960 -0.725342 -0.054565 0.640930 -0.245361 1441494960 -0.725342 -0.054565 0.640930 -0.245361 1441494961 -0.725342 -0.054565 0.640930 -0.245361 1441494961 -0.725342 -0.054565 0.640930 -0.245361 1441494961 -0.725342 -0.054565 0.640930 -0.245361 1441494961 -0.701233 -0.105774 0.637756 -0.300720 1441494961 -0.701233 -0.105774 0.637756 -0.300720 1441494961 -0.701233 -0.105774 0.637756 -0.300720 1441494961 -0.701233 -0.105774 0.637756 -0.300720 1441494961 -0.701233 -0.105774 0.637756 -0.300720 1441494961 -0.701233 -0.105774 0.637756 -0.300720 1441494961 -0.677307 -0.150696 0.632263 -0.344666 1441494961 -0.677307 -0.150696 0.632263 -0.344666 1441494961 -0.677307 -0.150696 0.632263 -0.344666 1441494961 -0.677307 -0.150696 0.632263 -0.344666 1441494961 -0.677307 -0.150696 0.632263 -0.344666 1441494961 -0.677307 -0.150696 0.632263 -0.344666 1441494961 -0.659180 -0.170349 0.640198 -0.355957 1441494961 -0.659180 -0.170349 0.640198 -0.355957 1441494961 -0.659180 -0.170349 0.640198 -0.355957 1441494961 -0.659180 -0.170349 0.640198 -0.355957 1441494961 -0.659180 -0.170349 0.640198 -0.355957 1441494961 -0.659180 -0.170349 0.640198 -0.355957 1441494961 -0.656494 -0.179382 0.642151 -0.352844 1441494961 -0.656494 -0.179382 0.642151 -0.352844 1441494961 -0.656494 -0.179382 0.642151 -0.352844 1441494961 -0.656494 -0.179382 0.642151 -0.352844 1441494961 -0.656494 -0.179382 0.642151 -0.352844 1441494961 -0.666809 -0.169250 0.646790 -0.329224 1441494961 -0.666809 -0.169250 0.646790 -0.329224 1441494961 -0.666809 -0.169250 0.646790 -0.329224 1441494961 -0.666809 -0.169250 0.646790 -0.329224 1441494961 -0.666809 -0.169250 0.646790 -0.329224 1441494961 -0.666809 -0.169250 0.646790 -0.329224 1441494961 -0.666809 -0.169250 0.646790 -0.329224 1441494961 -0.683716 -0.142029 0.654968 -0.288879 1441494961 -0.683716 -0.142029 0.654968 -0.288879 1441494961 -0.683716 -0.142029 0.654968 -0.288879 1441494961 -0.703308 -0.102478 0.661804 -0.238525 1441494961 -0.703308 -0.102478 0.661804 -0.238525 1441494961 -0.703308 -0.102478 0.661804 -0.238525 1441494961 -0.703308 -0.102478 0.661804 -0.238525 1441494961 -0.703308 -0.102478 0.661804 -0.238525 1441494961 -0.703308 -0.102478 0.661804 -0.238525 1441494961 -0.703308 -0.102478 0.661804 -0.238525 1441494961 -0.722473 -0.048828 0.664734 -0.183899 1441494961 -0.722473 -0.048828 0.664734 -0.183899 1441494961 -0.722473 -0.048828 0.664734 -0.183899 1441494961 -0.722473 -0.048828 0.664734 -0.183899 1441494961 -0.722473 -0.048828 0.664734 -0.183899 1441494961 -0.722473 -0.048828 0.664734 -0.183899 1441494961 -0.741089 0.004150 0.660095 -0.122620 1441494961 -0.741089 0.004150 0.660095 -0.122620 1441494961 -0.741089 0.004150 0.660095 -0.122620 1441494961 -0.741089 0.004150 0.660095 -0.122620 1441494961 -0.741089 0.004150 0.660095 -0.122620 1441494961 -0.752136 0.059509 0.653564 -0.059937 1441494961 -0.752136 0.059509 0.653564 -0.059937 1441494961 -0.752136 0.059509 0.653564 -0.059937 1441494961 -0.752136 0.059509 0.653564 -0.059937 1441494961 -0.752136 0.059509 0.653564 -0.059937 1441494961 -0.752136 0.059509 0.653564 -0.059937 1441494961 -0.756531 0.115479 0.643616 0.005737 1441494961 -0.756531 0.115479 0.643616 0.005737 1441494961 -0.756531 0.115479 0.643616 0.005737 1441494961 -0.756531 0.115479 0.643616 0.005737 1441494961 -0.756531 0.115479 0.643616 0.005737 1441494961 -0.753540 0.172913 0.629822 0.074768 1441494961 -0.753540 0.172913 0.629822 0.074768 1441494961 -0.753540 0.172913 0.629822 0.074768 1441494961 -0.753540 0.172913 0.629822 0.074768 1441494961 -0.753540 0.172913 0.629822 0.074768 1441494961 -0.745422 0.230164 0.608582 0.144775 1441494961 -0.745422 0.230164 0.608582 0.144775 1441494961 -0.745422 0.230164 0.608582 0.144775 1441494961 -0.745422 0.230164 0.608582 0.144775 1441494961 -0.745422 0.230164 0.608582 0.144775 1441494961 -0.745422 0.230164 0.608582 0.144775 1441494961 -0.746704 0.264099 0.576721 0.200317 1441494961 -0.746704 0.264099 0.576721 0.200317 1441494961 -0.746704 0.264099 0.576721 0.200317 1441494961 -0.746704 0.264099 0.576721 0.200317 1441494961 -0.746704 0.264099 0.576721 0.200317 1441494961 -0.746704 0.264099 0.576721 0.200317 1441494961 -0.738647 0.304199 0.549744 0.244202 1441494961 -0.738647 0.304199 0.549744 0.244202 1441494961 -0.738647 0.304199 0.549744 0.244202 1441494961 -0.738647 0.304199 0.549744 0.244202 1441494961 -0.738647 0.304199 0.549744 0.244202 1441494961 -0.738647 0.304199 0.549744 0.244202 1441494961 -0.740295 0.317383 0.533936 0.257324 1441494961 -0.740295 0.317383 0.533936 0.257324 1441494961 -0.740295 0.317383 0.533936 0.257324 1441494961 -0.740295 0.317383 0.533936 0.257324 1441494961 -0.740295 0.317383 0.533936 0.257324 1441494961 -0.743774 0.317749 0.529724 0.255249 1441494961 -0.743774 0.317749 0.529724 0.255249 1441494961 -0.743774 0.317749 0.529724 0.255249 1441494961 -0.743774 0.317749 0.529724 0.255249 1441494961 -0.743774 0.317749 0.529724 0.255249 1441494961 -0.750244 0.306641 0.535522 0.237244 1441494961 -0.750244 0.306641 0.535522 0.237244 1441494961 -0.750244 0.306641 0.535522 0.237244 1441494961 -0.750244 0.306641 0.535522 0.237244 1441494961 -0.750244 0.306641 0.535522 0.237244 1441494961 -0.750244 0.306641 0.535522 0.237244 1441494962 -0.759827 0.286011 0.547302 0.203247 1441494962 -0.759827 0.286011 0.547302 0.203247 1441494962 -0.759827 0.286011 0.547302 0.203247 1441494962 -0.759827 0.286011 0.547302 0.203247 1441494962 -0.759827 0.286011 0.547302 0.203247 1441494962 -0.759827 0.286011 0.547302 0.203247 1441494962 -0.770569 0.254700 0.563904 0.152771 1441494962 -0.770569 0.254700 0.563904 0.152771 1441494962 -0.770569 0.254700 0.563904 0.152771 1441494962 -0.770569 0.254700 0.563904 0.152771 1441494962 -0.770569 0.254700 0.563904 0.152771 1441494962 -0.770569 0.254700 0.563904 0.152771 1441494962 -0.770569 0.254700 0.563904 0.152771 1441494962 -0.779419 0.213379 0.581970 0.090881 1441494962 -0.779419 0.213379 0.581970 0.090881 1441494962 -0.779419 0.213379 0.581970 0.090881 1441494962 -0.779419 0.213379 0.581970 0.090881 1441494962 -0.779419 0.213379 0.581970 0.090881 1441494962 -0.779419 0.213379 0.581970 0.090881 1441494962 -0.782837 0.164917 0.599548 0.022156 1441494962 -0.782837 0.164917 0.599548 0.022156 1441494962 -0.782837 0.164917 0.599548 0.022156 1441494962 -0.782837 0.164917 0.599548 0.022156 1441494962 -0.782837 0.164917 0.599548 0.022156 1441494962 -0.782837 0.164917 0.599548 0.022156 1441494962 -0.780273 0.113403 0.613281 -0.047729 1441494962 -0.780273 0.113403 0.613281 -0.047729 1441494962 -0.780273 0.113403 0.613281 -0.047729 1441494962 -0.780273 0.113403 0.613281 -0.047729 1441494962 -0.780273 0.113403 0.613281 -0.047729 1441494962 -0.771729 0.062866 0.622437 -0.114563 1441494962 -0.771729 0.062866 0.622437 -0.114563 1441494962 -0.771729 0.062866 0.622437 -0.114563 1441494962 -0.771729 0.062866 0.622437 -0.114563 1441494962 -0.771729 0.062866 0.622437 -0.114563 1441494962 -0.771729 0.062866 0.622437 -0.114563 1441494962 -0.757385 0.013306 0.628418 -0.176819 1441494962 -0.757385 0.013306 0.628418 -0.176819 1441494962 -0.757385 0.013306 0.628418 -0.176819 1441494962 -0.757385 0.013306 0.628418 -0.176819 1441494962 -0.757385 0.013306 0.628418 -0.176819 1441494962 -0.757385 0.013306 0.628418 -0.176819 1441494962 -0.740051 -0.033020 0.629944 -0.233276 1441494962 -0.740051 -0.033020 0.629944 -0.233276 1441494962 -0.740051 -0.033020 0.629944 -0.233276 1441494962 -0.740051 -0.033020 0.629944 -0.233276 1441494962 -0.740051 -0.033020 0.629944 -0.233276 1441494962 -0.740051 -0.033020 0.629944 -0.233276 1441494962 -0.720947 -0.074341 0.628784 -0.281738 1441494962 -0.720947 -0.074341 0.628784 -0.281738 1441494962 -0.720947 -0.074341 0.628784 -0.281738 1441494962 -0.720947 -0.074341 0.628784 -0.281738 1441494962 -0.720947 -0.074341 0.628784 -0.281738 1441494962 -0.701416 -0.111938 0.625549 -0.322693 1441494962 -0.701416 -0.111938 0.625549 -0.322693 1441494962 -0.701416 -0.111938 0.625549 -0.322693 1441494962 -0.701416 -0.111938 0.625549 -0.322693 1441494962 -0.701416 -0.111938 0.625549 -0.322693 1441494962 -0.701416 -0.111938 0.625549 -0.322693 1441494962 -0.701416 -0.111938 0.625549 -0.322693 1441494962 -0.685242 -0.142578 0.621643 -0.351685 1441494962 -0.685242 -0.142578 0.621643 -0.351685 1441494962 -0.685242 -0.142578 0.621643 -0.351685 1441494962 -0.685242 -0.142578 0.621643 -0.351685 1441494962 -0.685242 -0.142578 0.621643 -0.351685 1441494962 -0.685242 -0.142578 0.621643 -0.351685 1441494962 -0.676880 -0.159790 0.620850 -0.361694 1441494962 -0.676880 -0.159790 0.620850 -0.361694 1441494962 -0.676880 -0.159790 0.620850 -0.361694 1441494962 -0.676880 -0.159790 0.620850 -0.361694 1441494962 -0.676880 -0.159790 0.620850 -0.361694 1441494962 -0.676880 -0.159790 0.620850 -0.361694 1441494962 -0.676880 -0.159790 0.620850 -0.361694 1441494962 -0.679626 -0.161621 0.624390 -0.349487 1441494962 -0.679626 -0.161621 0.624390 -0.349487 1441494962 -0.679626 -0.161621 0.624390 -0.349487 1441494962 -0.679626 -0.161621 0.624390 -0.349487 1441494962 -0.679626 -0.161621 0.624390 -0.349487 1441494962 -0.679626 -0.161621 0.624390 -0.349487 1441494962 -0.692017 -0.146118 0.631287 -0.318176 1441494962 -0.692017 -0.146118 0.631287 -0.318176 1441494962 -0.692017 -0.146118 0.631287 -0.318176 1441494962 -0.692017 -0.146118 0.631287 -0.318176 1441494962 -0.692017 -0.146118 0.631287 -0.318176 1441494962 -0.692017 -0.146118 0.631287 -0.318176 1441494962 -0.708984 -0.118835 0.638550 -0.274719 1441494962 -0.708984 -0.118835 0.638550 -0.274719 1441494962 -0.708984 -0.118835 0.638550 -0.274719 1441494962 -0.708984 -0.118835 0.638550 -0.274719 1441494962 -0.708984 -0.118835 0.638550 -0.274719 1441494962 -0.708984 -0.118835 0.638550 -0.274719 1441494962 -0.708984 -0.118835 0.638550 -0.274719 1441494962 -0.728088 -0.083618 0.642273 -0.224426 1441494962 -0.728088 -0.083618 0.642273 -0.224426 1441494962 -0.728088 -0.083618 0.642273 -0.224426 1441494962 -0.728088 -0.083618 0.642273 -0.224426 1441494962 -0.728088 -0.083618 0.642273 -0.224426 1441494962 -0.728088 -0.083618 0.642273 -0.224426 1441494962 -0.745972 -0.043091 0.642700 -0.169128 1441494962 -0.745972 -0.043091 0.642700 -0.169128 1441494962 -0.745972 -0.043091 0.642700 -0.169128 1441494962 -0.745972 -0.043091 0.642700 -0.169128 1441494962 -0.745972 -0.043091 0.642700 -0.169128 1441494962 -0.745972 -0.043091 0.642700 -0.169128 1441494962 -0.760681 0.006775 0.640320 -0.106323 1441494962 -0.760681 0.006775 0.640320 -0.106323 1441494962 -0.760681 0.006775 0.640320 -0.106323 1441494962 -0.760681 0.006775 0.640320 -0.106323 1441494962 -0.760681 0.006775 0.640320 -0.106323 1441494962 -0.760681 0.006775 0.640320 -0.106323 1441494962 -0.769348 0.058533 0.634705 -0.042542 1441494963 -0.769348 0.058533 0.634705 -0.042542 1441494963 -0.769348 0.058533 0.634705 -0.042542 1441494963 -0.769348 0.058533 0.634705 -0.042542 1441494963 -0.769348 0.058533 0.634705 -0.042542 1441494963 -0.769348 0.058533 0.634705 -0.042542 1441494963 -0.772400 0.111755 0.624878 0.021179 1441494963 -0.772400 0.111755 0.624878 0.021179 1441494963 -0.772400 0.111755 0.624878 0.021179 1441494963 -0.772400 0.111755 0.624878 0.021179 1441494963 -0.772400 0.111755 0.624878 0.021179 1441494963 -0.772400 0.111755 0.624878 0.021179 1441494963 -0.772400 0.111755 0.624878 0.021179 1441494963 -0.770447 0.165710 0.609863 0.083618 1441494963 -0.770447 0.165710 0.609863 0.083618 1441494963 -0.770447 0.165710 0.609863 0.083618 1441494963 -0.770447 0.165710 0.609863 0.083618 1441494963 -0.770447 0.165710 0.609863 0.083618 1441494963 -0.770447 0.165710 0.609863 0.083618 1441494963 -0.770447 0.165710 0.609863 0.083618 1441494963 
-0.766296 -0.008484 0.617920 -0.175781 1441494966 -0.766296 -0.008484 0.617920 -0.175781 1441494966 -0.766296 -0.008484 0.617920 -0.175781 1441494966 -0.766296 -0.008484 0.617920 -0.175781 1441494966 -0.751038 -0.045715 0.621216 -0.218994 1441494966 -0.751038 -0.045715 0.621216 -0.218994 1441494966 -0.751038 -0.045715 0.621216 -0.218994 1441494966 -0.751038 -0.045715 0.621216 -0.218994 1441494966 -0.730469 -0.088379 0.622253 -0.267273 1441494966 -0.730469 -0.088379 0.622253 -0.267273 1441494966 -0.730469 -0.088379 0.622253 -0.267273 1441494966 -0.730469 -0.088379 0.622253 -0.267273 1441494966 -0.730469 -0.088379 0.622253 -0.267273 1441494966 -0.730469 -0.088379 0.622253 -0.267273 1441494966 -0.730469 -0.088379 0.622253 -0.267273 1441494966 -0.706543 -0.128540 0.622314 -0.311401 1441494966 -0.706543 -0.128540 0.622314 -0.311401 1441494966 -0.706543 -0.128540 0.622314 -0.311401 1441494966 -0.706543 -0.128540 0.622314 -0.311401 1441494966 -0.706543 -0.128540 0.622314 -0.311401 1441494966 -0.706543 -0.128540 0.622314 -0.311401 1441494966 -0.680969 -0.167542 0.619446 -0.352905 1441494966 -0.680969 -0.167542 0.619446 -0.352905 1441494966 -0.680969 -0.167542 0.619446 -0.352905 1441494966 -0.680969 -0.167542 0.619446 -0.352905 1441494966 -0.680969 -0.167542 0.619446 -0.352905 1441494966 -0.680969 -0.167542 0.619446 -0.352905 1441494966 -0.654663 -0.204773 0.615295 -0.388489 1441494966 -0.654663 -0.204773 0.615295 -0.388489 1441494966 -0.654663 -0.204773 0.615295 -0.388489 1441494966 -0.654663 -0.204773 0.615295 -0.388489 1441494966 -0.654663 -0.204773 0.615295 -0.388489 1441494966 -0.654663 -0.204773 0.615295 -0.388489 1441494966 -0.633057 -0.237488 0.607483 -0.416931 1441494966 -0.633057 -0.237488 0.607483 -0.416931 1441494966 -0.633057 -0.237488 0.607483 -0.416931 1441494966 -0.633057 -0.237488 0.607483 -0.416931 1441494966 -0.633057 -0.237488 0.607483 -0.416931 1441494966 -0.633057 -0.237488 0.607483 -0.416931 1441494966 -0.618713 -0.261230 0.602783 -0.430908 1441494966 -0.618713 -0.261230 0.602783 -0.430908 1441494966 -0.618713 -0.261230 0.602783 -0.430908 1441494966 -0.618713 -0.261230 0.602783 -0.430908 1441494966 -0.618713 -0.261230 0.602783 -0.430908 1441494966 -0.618713 -0.261230 0.602783 -0.430908 1441494966 -0.618591 -0.259583 0.617126 -0.411316 1441494966 -0.618591 -0.259583 0.617126 -0.411316 1441494966 -0.618591 -0.259583 0.617126 -0.411316 1441494966 -0.618591 -0.259583 0.617126 -0.411316 1441494966 -0.618591 -0.259583 0.617126 -0.411316 1441494966 -0.618591 -0.259583 0.617126 -0.411316 1441494966 -0.618591 -0.259583 0.617126 -0.411316 1441494966 -0.630493 -0.251648 0.622314 -0.389771 1441494966 -0.630493 -0.251648 0.622314 -0.389771 1441494966 -0.630493 -0.251648 0.622314 -0.389771 1441494966 -0.630493 -0.251648 0.622314 -0.389771 1441494966 -0.630493 -0.251648 0.622314 -0.389771 1441494966 -0.653870 -0.225952 0.631958 -0.349426 1441494966 -0.653870 -0.225952 0.631958 -0.349426 1441494966 -0.653870 -0.225952 0.631958 -0.349426 1441494966 -0.653870 -0.225952 0.631958 -0.349426 1441494966 -0.653870 -0.225952 0.631958 -0.349426 1441494966 -0.653870 -0.225952 0.631958 -0.349426 1441494966 -0.653870 -0.225952 0.631958 -0.349426 1441494966 -0.681580 -0.183655 0.644043 -0.294861 1441494966 -0.681580 -0.183655 0.644043 -0.294861 1441494966 -0.681580 -0.183655 0.644043 -0.294861 1441494966 -0.681580 -0.183655 0.644043 -0.294861 1441494966 -0.681580 -0.183655 0.644043 -0.294861 1441494966 -0.681580 -0.183655 0.644043 -0.294861 1441494966 -0.707336 -0.130859 0.654724 -0.232117 1441494966 -0.707336 -0.130859 0.654724 -0.232117 1441494966 -0.707336 -0.130859 0.654724 -0.232117 1441494966 -0.707336 -0.130859 0.654724 -0.232117 1441494966 -0.707336 -0.130859 0.654724 -0.232117 1441494966 -0.729614 -0.068420 0.660034 -0.165222 1441494966 -0.729614 -0.068420 0.660034 -0.165222 1441494966 -0.729614 -0.068420 0.660034 -0.165222 1441494966 -0.729614 -0.068420 0.660034 -0.165222 1441494966 -0.729614 -0.068420 0.660034 -0.165222 1441494966 -0.747131 -0.004700 0.658020 -0.093567 1441494966 -0.747131 -0.004700 0.658020 -0.093567 1441494966 -0.747131 -0.004700 0.658020 -0.093567 1441494966 -0.747131 -0.004700 0.658020 -0.093567 1441494966 -0.747131 -0.004700 0.658020 -0.093567 1441494966 -0.747131 -0.004700 0.658020 -0.093567 1441494966 -0.747131 -0.004700 0.658020 -0.093567 1441494966 -0.756348 0.062317 0.650940 -0.016846 1441494966 -0.756348 0.062317 0.650940 -0.016846 1441494966 -0.756348 0.062317 0.650940 -0.016846 1441494966 -0.756348 0.062317 0.650940 -0.016846 1441494966 -0.756348 0.062317 0.650940 -0.016846 1441494966 -0.756348 0.062317 0.650940 -0.016846 1441494966 -0.756897 0.126526 0.638489 0.058472 1441494966 -0.756897 0.126526 0.638489 0.058472 1441494966 -0.756897 0.126526 0.638489 0.058472 1441494966 -0.756897 0.126526 0.638489 0.058472 1441494966 -0.756897 0.126526 0.638489 0.058472 1441494966 -0.751038 0.184814 0.620361 0.130005 1441494966 -0.751038 0.184814 0.620361 0.130005 1441494966 -0.751038 0.184814 0.620361 0.130005 1441494966 -0.751038 0.184814 0.620361 0.130005 1441494966 -0.751038 0.184814 0.620361 0.130005 1441494967 -0.751038 0.184814 0.620361 0.130005 1441494967 -0.750000 0.222229 0.594910 0.184814 1441494967 -0.750000 0.222229 0.594910 0.184814 1441494967 -0.750000 0.222229 0.594910 0.184814 1441494967 -0.750000 0.222229 0.594910 0.184814 1441494967 -0.750000 0.222229 0.594910 0.184814 1441494967 -0.750000 0.222229 0.594910 0.184814 1441494967 -0.750000 0.222229 0.594910 0.184814 1441494967 -0.739197 0.268860 0.571106 0.234863 1441494967 -0.739197 0.268860 0.571106 0.234863 1441494967 -0.739197 0.268860 0.571106 0.234863 1441494967 -0.739197 0.268860 0.571106 0.234863 1441494967 -0.739197 0.268860 0.571106 0.234863 1441494967 -0.733704 0.298706 0.549866 0.264709 1441494967 -0.733704 0.298706 0.549866 0.264709 1441494967 -0.733704 0.298706 0.549866 0.264709 1441494967 -0.733704 0.298706 0.549866 0.264709 1441494967 -0.733704 0.298706 0.549866 0.264709 1441494967 -0.734253 0.310608 0.539185 0.271301 1441494967 -0.734253 0.310608 0.539185 0.271301 1441494967 -0.734253 0.310608 0.539185 0.271301 1441494967 -0.734253 0.310608 0.539185 0.271301 1441494967 -0.734253 0.310608 0.539185 0.271301 1441494967 -0.734253 0.310608 0.539185 0.271301 1441494967 -0.734253 0.310608 0.539185 0.271301 1441494967 -0.741638 0.301758 0.543518 0.252014 1441494967 -0.741638 0.301758 0.543518 0.252014 1441494967 -0.741638 0.301758 0.543518 0.252014 1441494967 -0.741638 0.301758 0.543518 0.252014 1441494967 -0.741638 0.301758 0.543518 0.252014 1441494967 -0.752625 0.278564 0.556824 0.214172 1441494967 -0.752625 0.278564 0.556824 0.214172 1441494967 -0.752625 0.278564 0.556824 0.214172 1441494967 -0.752625 0.278564 0.556824 0.214172 1441494967 -0.752625 0.278564 0.556824 0.214172 1441494967 -0.752625 0.278564 0.556824 0.214172 1441494967 -0.764343 0.245972 0.573792 0.161255 1441494967 -0.764343 0.245972 0.573792 0.161255 1441494967 -0.764343 0.245972 0.573792 0.161255 1441494967 -0.764343 0.245972 0.573792 0.161255 1441494967 -0.764343 0.245972 0.573792 0.161255 1441494967 -0.764343 0.245972 0.573792 0.161255 1441494967 -0.774475 0.202332 0.591919 0.094177 1441494967 -0.774475 0.202332 0.591919 0.094177 1441494967 -0.774475 0.202332 0.591919 0.094177 1441494967 -0.774475 0.202332 0.591919 0.094177 1441494967 -0.774475 0.202332 0.591919 0.094177 1441494967 -0.774475 0.202332 0.591919 0.094177 1441494967 -0.779175 0.151794 0.607849 0.018738 1441494967 -0.779175 0.151794 0.607849 0.018738 1441494967 -0.779175 0.151794 0.607849 0.018738 1441494967 -0.779175 0.151794 0.607849 0.018738 1441494967 -0.779175 0.151794 0.607849 0.018738 1441494967 -0.779175 0.151794 0.607849 0.018738 1441494967 -0.776917 0.095398 0.619385 -0.060242 1441494967 -0.776917 0.095398 0.619385 -0.060242 1441494967 -0.776917 0.095398 0.619385 -0.060242 1441494967 -0.776917 0.095398 0.619385 -0.060242 1441494967 -0.767029 0.035889 0.625854 -0.136658 1441494967 -0.767029 0.035889 0.625854 -0.136658 1441494967 -0.767029 0.035889 0.625854 -0.136658 1441494967 -0.767029 0.035889 0.625854 -0.136658 1441494967 -0.767029 0.035889 0.625854 -0.136658 1441494967 -0.767029 0.035889 0.625854 -0.136658 1441494967 -0.749939 -0.024475 0.628113 -0.206238 1441494967 -0.749939 -0.024475 0.628113 -0.206238 1441494967 -0.749939 -0.024475 0.628113 -0.206238 1441494967 -0.749939 -0.024475 0.628113 -0.206238 1441494967 -0.749939 -0.024475 0.628113 -0.206238 1441494967 -0.749939 -0.024475 0.628113 -0.206238 1441494967 -0.727539 -0.077332 0.628357 -0.264404 1441494967 -0.727539 -0.077332 0.628357 -0.264404 1441494967 -0.727539 -0.077332 0.628357 -0.264404 1441494967 -0.727539 -0.077332 0.628357 -0.264404 1441494967 -0.727539 -0.077332 0.628357 -0.264404 1441494967 -0.705200 -0.121033 0.625183 -0.311768 1441494967 -0.705200 -0.121033 0.625183 -0.311768 1441494967 -0.705200 -0.121033 0.625183 -0.311768 1441494967 -0.705200 -0.121033 0.625183 -0.311768 1441494967 -0.705200 -0.121033 0.625183 -0.311768 1441494967 -0.705200 -0.121033 0.625183 -0.311768 1441494967 -0.686707 -0.153748 0.620728 -0.345703 1441494967 -0.686707 -0.153748 0.620728 -0.345703 1441494967 -0.686707 -0.153748 0.620728 -0.345703 1441494967 -0.686707 -0.153748 0.620728 -0.345703 1441494967 -0.686707 -0.153748 0.620728 -0.345703 1441494967 -0.686707 -0.153748 0.620728 -0.345703 1441494967 -0.674316 -0.175415 0.618408 -0.363464 1441494967 -0.674316 -0.175415 0.618408 -0.363464 1441494967 -0.674316 -0.175415 0.618408 -0.363464 1441494967 -0.674316 -0.175415 0.618408 -0.363464 1441494967 -0.674316 -0.175415 0.618408 -0.363464 1441494967 -0.674316 -0.175415 0.618408 -0.363464 1441494967 -0.672546 -0.174438 0.627258 -0.351868 1441494967 -0.672546 -0.174438 0.627258 -0.351868 1441494967 -0.672546 -0.174438 0.627258 -0.351868 1441494967 -0.672546 -0.174438 0.627258 -0.351868 1441494967 -0.672546 -0.174438 0.627258 -0.351868 1441494967 -0.672546 -0.174438 0.627258 -0.351868 1441494967 -0.681763 -0.158936 0.636841 -0.323120 1441494967 -0.681763 -0.158936 0.636841 -0.323120 1441494967 -0.681763 -0.158936 0.636841 -0.323120 1441494967 -0.681763 -0.158936 0.636841 -0.323120 1441494967 -0.681763 -0.158936 0.636841 -0.323120 1441494967 -0.681763 -0.158936 0.636841 -0.323120 1441494968 -0.681763 -0.158936 0.636841 -0.323120 1441494968 -0.696655 -0.132019 0.645142 -0.284607 1441494968 -0.696655 -0.132019 0.645142 -0.284607 1441494968 -0.696655 -0.132019 0.645142 -0.284607 1441494968 -0.696655 -0.132019 0.645142 -0.284607 1441494968 -0.696655 -0.132019 0.645142 -0.284607 1441494968 -0.713318 -0.096436 0.652832 -0.236145 1441494968 -0.713318 -0.096436 0.652832 -0.236145 1441494968 -0.713318 -0.096436 0.652832 -0.236145 1441494968 -0.713318 -0.096436 0.652832 -0.236145 1441494968 -0.713318 -0.096436 0.652832 -0.236145 1441494968 -0.713318 -0.096436 0.652832 -0.236145 1441494968 -0.713318 -0.096436 0.652832 -0.236145 1441494968 -0.729309 -0.050842 0.657776 -0.181274 1441494968 -0.729309 -0.050842 0.657776 -0.181274 1441494968 -0.729309 -0.050842 0.657776 -0.181274 1441494968 -0.729309 -0.050842 0.657776 -0.181274 1441494968 -0.729309 -0.050842 0.657776 -0.181274 1441494968 -0.729309 -0.050842 0.657776 -0.181274 1441494968 -0.743774 0.000061 0.657166 -0.122131 1441494968 -0.743774 0.000061 0.657166 -0.122131 1441494968 -0.743774 0.000061 0.657166 -0.122131 1441494968 -0.743774 0.000061 0.657166 -0.122131 1441494968 -0.743774 0.000061 0.657166 -0.122131 1441494968 -0.752502 0.053223 0.653931 -0.057373 1441494968 -0.752502 0.053223 0.653931 -0.057373 1441494968 -0.752502 0.053223 0.653931 -0.057373 1441494968 -0.752502 0.053223 0.653931 -0.057373 1441494968 -0.752502 0.053223 0.653931 -0.057373 1441494968 -0.752502 0.053223 0.653931 -0.057373 1441494968 -0.752869 0.104187 0.649841 0.007874 1441494968 -0.752869 0.104187 0.649841 0.007874 1441494968 -0.752869 0.104187 0.649841 0.007874 1441494968 -0.752869 0.104187 0.649841 0.007874 1441494968 -0.752869 0.104187 0.649841 0.007874 1441494968 -0.752869 0.104187 0.649841 0.007874 1441494968 -0.747437 0.150513 0.643188 0.070801 1441494968 -0.747437 0.150513 0.643188 0.070801 1441494968 -0.747437 0.150513 0.643188 0.070801 1441494968 -0.747437 0.150513 0.643188 0.070801 1441494968 -0.747437 0.150513 0.643188 0.070801 1441494968 -0.739990 0.201233 0.627197 0.136047 1441494968 -0.739990 0.201233 0.627197 0.136047 1441494968 -0.739990 0.201233 0.627197 0.136047 1441494968 -0.739990 0.201233 0.627197 0.136047 1441494968 -0.739990 0.201233 0.627197 0.136047 1441494968 -0.739990 0.201233 0.627197 0.136047 1441494968 -0.739990 0.201233 0.627197 0.136047 1441494968 -0.745422 0.229065 0.599915 0.178833 1441494968 -0.745422 0.229065 0.599915 0.178833 1441494968 -0.745422 0.229065 0.599915 0.178833 1441494968 -0.745422 0.229065 0.599915 0.178833 1441494968 -0.745422 0.229065 0.599915 0.178833 1441494968 -0.745422 0.229065 0.599915 0.178833 1441494968 -0.741333 0.259521 0.581665 0.211365 1441494968 -0.741333 0.259521 0.581665 0.211365 1441494968 -0.741333 0.259521 0.581665 0.211365 1441494968 -0.741333 0.259521 0.581665 0.211365 1441494968 -0.741333 0.259521 0.581665 0.211365 1441494968 -0.741394 0.276611 0.568481 0.225098 1441494968 -0.741394 0.276611 0.568481 0.225098 1441494968 -0.741394 0.276611 0.568481 0.225098 1441494968 -0.741394 0.276611 0.568481 0.225098 1441494968 -0.741394 0.276611 0.568481 0.225098 1441494968 -0.748596 0.276917 0.563538 0.212830 1441494968 -0.748596 0.276917 0.563538 0.212830 1441494968 -0.748596 0.276917 0.563538 0.212830 1441494968 -0.748596 0.276917 0.563538 0.212830 1441494968 -0.748596 0.276917 0.563538 0.212830 1441494968 -0.748596 0.276917 0.563538 0.212830 1441494968 -0.748596 0.276917 0.563538 0.212830 1441494968 -0.761414 0.255615 0.569092 0.176086 1441494968 -0.761414 0.255615 0.569092 0.176086 1441494968 -0.761414 0.255615 0.569092 0.176086 1441494968 -0.761414 0.255615 0.569092 0.176086 1441494968 -0.773438 0.223083 0.580017 0.124939 1441494968 -0.773438 0.223083 0.580017 0.124939 1441494968 -0.773438 0.223083 0.580017 0.124939 1441494968 -0.773438 0.223083 0.580017 0.124939 1441494968 -0.773438 0.223083 0.580017 0.124939 1441494968 -0.773438 0.223083 0.580017 0.124939 1441494968 -0.773438 0.223083 0.580017 0.124939 1441494968 -0.781921 0.180664 0.593445 0.061829 1441494968 -0.781921 0.180664 0.593445 0.061829 1441494968 -0.781921 0.180664 0.593445 0.061829 1441494968 -0.781921 0.180664 0.593445 0.061829 1441494968 -0.781921 0.180664 0.593445 0.061829 1441494968 -0.781921 0.180664 0.593445 0.061829 1441494968 -0.784973 0.129883 0.605713 -0.010193 1441494968 -0.784973 0.129883 0.605713 -0.010193 1441494968 -0.784973 0.129883 0.605713 -0.010193 1441494968 -0.784973 0.129883 0.605713 -0.010193 1441494968 -0.784973 0.129883 0.605713 -0.010193 1441494968 -0.784973 0.129883 0.605713 -0.010193 1441494968 -0.779724 0.071838 0.615967 -0.086304 1441494968 -0.779724 0.071838 0.615967 -0.086304 1441494968 -0.779724 0.071838 0.615967 -0.086304 1441494968 -0.779724 0.071838 0.615967 -0.086304 1441494968 -0.779724 0.071838 0.615967 -0.086304 1441494968 -0.779724 0.071838 0.615967 -0.086304 1441494968 -0.767456 0.012939 0.621399 -0.157349 1441494968 -0.767456 0.012939 0.621399 -0.157349 1441494968 -0.767456 0.012939 0.621399 -0.157349 1441494968 -0.767456 0.012939 0.621399 -0.157349 1441494968 -0.767456 0.012939 0.621399 -0.157349 1441494968 -0.767456 0.012939 0.621399 -0.157349 1441494968 -0.750671 -0.037415 0.623108 -0.216553 1441494969 -0.750671 -0.037415 0.623108 -0.216553 1441494969 -0.750671 -0.037415 0.623108 -0.216553 1441494969 -0.750671 -0.037415 0.623108 -0.216553 1441494969 -0.750671 -0.037415 0.623108 -0.216553 1441494969 -0.750671 -0.037415 0.623108 -0.216553 1441494969 -0.729858 -0.082642 0.622375 -0.270447 1441494969 -0.729858 -0.082642 0.622375 -0.270447 1441494969 -0.729858 -0.082642 0.622375 -0.270447 1441494969 -0.729858 -0.082642 0.622375 -0.270447 1441494969 -0.729858 -0.082642 0.622375 -0.270447 1441494969 -0.729858 -0.082642 0.622375 -0.270447 1441494969 -0.705505 -0.127625 0.618408 -0.321777 1441494969 -0.705505 -0.127625 0.618408 -0.321777 1441494969 -0.705505 -0.127625 0.618408 -0.321777 1441494969 -0.705505 -0.127625 0.618408 -0.321777 1441494969 -0.705505 -0.127625 0.618408 -0.321777 1441494969 -0.705505 -0.127625 0.618408 -0.321777 1441494969 -0.683167 -0.165100 0.613220 -0.360657 1441494969 -0.683167 -0.165100 0.613220 -0.360657 1441494969 -0.683167 -0.165100 0.613220 -0.360657 1441494969 -0.683167 -0.165100 0.613220 -0.360657 1441494969 -0.683167 -0.165100 0.613220 -0.360657 1441494969 -0.683167 -0.165100 0.613220 -0.360657 1441494969 -0.669312 -0.190796 0.607666 -0.382690 1441494969 -0.669312 -0.190796 0.607666 -0.382690 1441494969 -0.669312 -0.190796 0.607666 -0.382690 1441494969 -0.669312 -0.190796 0.607666 -0.382690 1441494969 -0.669312 -0.190796 0.607666 -0.382690 1441494969 -0.666321 -0.200500 0.608704 -0.381226 1441494969 -0.666321 -0.200500 0.608704 -0.381226 1441494969 -0.666321 -0.200500 0.608704 -0.381226 1441494969 -0.666321 -0.200500 0.608704 -0.381226 1441494969 -0.666321 -0.200500 0.608704 -0.381226 1441494969 -0.666321 -0.200500 0.608704 -0.381226 1441494969 -0.666321 -0.200500 0.608704 -0.381226 1441494969 -0.673462 -0.186462 0.621216 -0.354736 1441494969 -0.673462 -0.186462 0.621216 -0.354736 1441494969 -0.673462 -0.186462 0.621216 -0.354736 1441494969 -0.673462 -0.186462 0.621216 -0.354736 1441494969 -0.673462 -0.186462 0.621216 -0.354736 1441494969 -0.688232 -0.164795 0.629272 -0.321350 1441494969 -0.688232 -0.164795 0.629272 -0.321350 1441494969 -0.688232 -0.164795 0.629272 -0.321350 1441494969 -0.688232 -0.164795 0.629272 -0.321350 1441494969 -0.709045 -0.129211 0.637268 -0.273010 1441494969 -0.709045 -0.129211 0.637268 -0.273010 1441494969 -0.709045 -0.129211 0.637268 -0.273010 1441494969 -0.709045 -0.129211 0.637268 -0.273010 1441494969 -0.709045 -0.129211 0.637268 -0.273010 1441494969 -0.709045 -0.129211 0.637268 -0.273010 1441494969 -0.729797 -0.081238 0.643677 -0.215576 1441494969 -0.729797 -0.081238 0.643677 -0.215576 1441494969 -0.729797 -0.081238 0.643677 -0.215576 1441494969 -0.729797 -0.081238 0.643677 -0.215576 1441494969 -0.729797 -0.081238 0.643677 -0.215576 1441494969 -0.729797 -0.081238 0.643677 -0.215576 1441494969 -0.729797 -0.081238 0.643677 -0.215576 1441494969 -0.747803 -0.028870 0.645630 -0.151917 1441494969 -0.747803 -0.028870 0.645630 -0.151917 1441494969 -0.747803 -0.028870 0.645630 -0.151917 1441494969 -0.747803 -0.028870 0.645630 -0.151917 1441494969 -0.747803 -0.028870 0.645630 -0.151917 1441494969 -0.747803 -0.028870 0.645630 -0.151917 1441494969 -0.760437 0.026917 0.643372 -0.083984 1441494969 -0.760437 0.026917 0.643372 -0.083984 1441494969 -0.760437 0.026917 0.643372 -0.083984 1441494969 -0.760437 0.026917 0.643372 -0.083984 1441494969 -0.760437 0.026917 0.643372 -0.083984 1441494969 -0.760437 0.026917 0.643372 -0.083984 1441494969 -0.765930 0.083801 0.637268 -0.013672 1441494969 -0.765930 0.083801 0.637268 -0.013672 1441494969 -0.765930 0.083801 0.637268 -0.013672 1441494969 -0.765930 0.083801 0.637268 -0.013672 1441494969 -0.765930 0.083801 0.637268 -0.013672 1441494969 -0.765930 0.083801 0.637268 -0.013672 1441494969 -0.765930 0.083801 0.637268 -0.013672 1441494969 -0.764893 0.139221 0.626465 0.056091 1441494969 -0.764893 0.139221 0.626465 0.056091 1441494969 -0.764893 0.139221 0.626465 0.056091 1441494969 -0.764893 0.139221 0.626465 0.056091 1441494969 -0.764893 0.139221 0.626465 0.056091 1441494969 -0.764893 0.139221 0.626465 0.056091 1441494969 -0.760010 0.189270 0.609680 0.121826 1441494969 -0.760010 0.189270 0.609680 0.121826 1441494969 -0.760010 0.189270 0.609680 0.121826 1441494969 -0.760010 0.189270 0.609680 0.121826 1441494969 -0.760010 0.189270 0.609680 0.121826 1441494969 -0.760010 0.189270 0.609680 0.121826 1441494969 -0.756104 0.230103 0.586182 0.178284 1441494969 -0.756104 0.230103 0.586182 0.178284 1441494969 -0.756104 0.230103 0.586182 0.178284 1441494969 -0.756104 0.230103 0.586182 0.178284 1441494969 -0.756104 0.230103 0.586182 0.178284 1441494969 -0.756104 0.230103 0.586182 0.178284 1441494969 -0.746460 0.269836 0.564331 0.226868 1441494969 -0.746460 0.269836 0.564331 0.226868 1441494969 -0.746460 0.269836 0.564331 0.226868 1441494969 -0.746460 0.269836 0.564331 0.226868 1441494969 -0.746460 0.269836 0.564331 0.226868 1441494969 -0.746460 0.269836 0.564331 0.226868 1441494969 -0.740662 0.294922 0.547363 0.254639 1441494969 -0.740662 0.294922 0.547363 0.254639 1441494969 -0.740662 0.294922 0.547363 0.254639 1441494969 -0.740662 0.294922 0.547363 0.254639 1441494969 -0.740662 0.294922 0.547363 0.254639 1441494969 -0.740662 0.294922 0.547363 0.254639 1441494969 -0.740662 0.294922 0.547363 0.254639 1441494969 -0.742310 0.303101 0.539673 0.256531 1441494970 -0.742310 0.303101 0.539673 0.256531 1441494970 -0.742310 0.303101 0.539673 0.256531 1441494970 -0.742310 0.303101 0.539673 0.256531 1441494970 -0.742310 0.303101 0.539673 0.256531 1441494970 -0.742310 0.303101 0.539673 0.256531 1441494970 -0.751465 0.292786 0.543152 0.233459 1441494970 -0.751465 0.292786 0.543152 0.233459 1441494970 -0.751465 0.292786 0.543152 0.233459 1441494970 -0.751465 0.292786 0.543152 0.233459 1441494970 -0.751465 0.292786 0.543152 0.233459 1441494970 -0.751465 0.292786 0.543152 0.233459 1441494970 -0.764099 0.267212 0.555237 0.190918 1441494970 -0.764099 0.267212 0.555237 0.190918 1441494970 -0.764099 0.267212 0.555237 0.190918 1441494970 -0.764099 0.267212 0.555237 0.190918 1441494970 -0.764099 0.267212 0.555237 0.190918 1441494970 -0.764099 0.267212 0.555237 0.190918 1441494970 -0.764099 0.267212 0.555237 0.190918 1441494970 -0.776001 0.231384 0.571045 0.134766 1441494970 -0.776001 0.231384 0.571045 0.134766 1441494970 -0.776001 0.231384 0.571045 0.134766 1441494970 -0.776001 0.231384 0.571045 0.134766 1441494970 -0.776001 0.231384 0.571045 0.134766 1441494970 -0.776001 0.231384 0.571045 0.134766 1441494970 -0.784668 0.186951 0.586975 0.069092 1441494970 -0.784668 0.186951 0.586975 0.069092 1441494970 -0.784668 0.186951 0.586975 0.069092 1441494970 -0.784668 0.186951 0.586975 0.069092 1441494970 -0.787476 0.137573 0.600830 -0.000793 1441494970 -0.787476 0.137573 0.600830 -0.000793 1441494970 -0.787476 0.137573 0.600830 -0.000793 1441494970 -0.787476 0.137573 0.600830 -0.000793 1441494970 -0.787476 0.137573 0.600830 -0.000793 1441494970 -0.787476 0.137573 0.600830 -0.000793 1441494970 -0.783264 0.084778 0.611877 -0.070068 1441494970 -0.783264 0.084778 0.611877 -0.070068 1441494970 -0.783264 0.084778 0.611877 -0.070068 1441494970 -0.783264 0.084778 0.611877 -0.070068 1441494970 -0.783264 0.084778 0.611877 -0.070068 1441494970 -0.783264 0.084778 0.611877 -0.070068 1441494970 -0.771729 0.031006 0.620361 -0.136719 1441494970 -0.771729 0.031006 0.620361 -0.136719 1441494970 -0.771729 0.031006 0.620361 -0.136719 1441494970 -0.771729 0.031006 0.620361 -0.136719 1441494970 -0.771729 0.031006 0.620361 -0.136719 1441494970 -0.752869 -0.023010 0.626465 -0.200439 1441494970 -0.752869 -0.023010 0.626465 -0.200439 1441494970 -0.752869 -0.023010 0.626465 -0.200439 1441494970 -0.752869 -0.023010 0.626465 -0.200439 1441494970 -0.752869 -0.023010 0.626465 -0.200439 1441494970 -0.752869 -0.023010 0.626465 -0.200439 1441494970 -0.752869 -0.023010 0.626465 -0.200439 1441494970 -0.730591 -0.073975 0.627441 -0.259094 1441494970 -0.730591 -0.073975 0.627441 -0.259094 1441494970 -0.730591 -0.073975 0.627441 -0.259094 1441494970 -0.730591 -0.073975 0.627441 -0.259094 1441494970 -0.730591 -0.073975 0.627441 -0.259094 1441494970 -0.730591 -0.073975 0.627441 -0.259094 1441494970 -0.705688 -0.121460 0.626709 -0.307434 1441494970 -0.705688 -0.121460 0.626709 -0.307434 1441494970 -0.705688 -0.121460 0.626709 -0.307434 1441494970 -0.705688 -0.121460 0.626709 -0.307434 1441494970 -0.705688 -0.121460 0.626709 -0.307434 1441494970 -0.705688 -0.121460 0.626709 -0.307434 1441494970 -0.680542 -0.164246 0.625549 -0.344360 1441494970 -0.680542 -0.164246 0.625549 -0.344360 1441494970 -0.680542 -0.164246 0.625549 -0.344360 1441494970 -0.680542 -0.164246 0.625549 -0.344360 1441494970 -0.680542 -0.164246 0.625549 -0.344360 1441494970 -0.680542 -0.164246 0.625549 -0.344360 1441494970 -0.659973 -0.181763 0.639648 -0.349670 1441494970 -0.659973 -0.181763 0.639648 -0.349670 1441494970 -0.659973 -0.181763 0.639648 -0.349670 1441494970 -0.659973 -0.181763 0.639648 -0.349670 1441494970 -0.659973 -0.181763 0.639648 -0.349670 1441494970 -0.659973 -0.181763 0.639648 -0.349670 1441494970 -0.653320 -0.194885 0.641602 -0.351501 1441494970 -0.653320 -0.194885 0.641602 -0.351501 1441494970 -0.653320 -0.194885 0.641602 -0.351501 1441494970 -0.653320 -0.194885 0.641602 -0.351501 1441494970 -0.653320 -0.194885 0.641602 -0.351501 1441494970 -0.653320 -0.194885 0.641602 -0.351501 1441494970 -0.657715 -0.187561 0.649231 -0.332886 1441494970 -0.657715 -0.187561 0.649231 -0.332886 1441494970 -0.657715 -0.187561 0.649231 -0.332886 1441494970 -0.657715 -0.187561 0.649231 -0.332886 1441494970 -0.657715 -0.187561 0.649231 -0.332886 1441494970 -0.657715 -0.187561 0.649231 -0.332886 1441494970 -0.657715 -0.187561 0.649231 -0.332886 1441494970 -0.667175 -0.169006 0.658752 -0.304077 1441494970 -0.667175 -0.169006 0.658752 -0.304077 1441494970 -0.667175 -0.169006 0.658752 -0.304077 1441494970 -0.683105 -0.137085 0.667786 -0.262024 1441494970 -0.683105 -0.137085 0.667786 -0.262024 1441494970 -0.683105 -0.137085 0.667786 -0.262024 1441494970 -0.683105 -0.137085 0.667786 -0.262024 1441494970 -0.683105 -0.137085 0.667786 -0.262024 1441494970 -0.683105 -0.137085 0.667786 -0.262024 1441494970 -0.702637 -0.088684 0.675720 -0.204468 1441494970 -0.702637 -0.088684 0.675720 -0.204468 1441494970 -0.702637 -0.088684 0.675720 -0.204468 1441494970 -0.702637 -0.088684 0.675720 -0.204468 1441494970 -0.702637 -0.088684 0.675720 -0.204468 1441494970 -0.720764 -0.032532 0.677551 -0.142822 1441494970 -0.720764 -0.032532 0.677551 -0.142822 1441494970 -0.720764 -0.032532 0.677551 -0.142822 1441494971 -0.720764 -0.032532 0.677551 -0.142822 1441494971 -0.720764 -0.032532 0.677551 -0.142822 1441494971 -0.720764 -0.032532 0.677551 -0.142822 1441494971 -0.735168 0.026917 0.673401 -0.072876 1441494971 -0.735168 0.026917 0.673401 -0.072876 1441494971 -0.735168 0.026917 0.673401 -0.072876 1441494971 -0.735168 0.026917 0.673401 -0.072876 1441494971 -0.735168 0.026917 0.673401 -0.072876 1441494971 -0.735168 0.026917 0.673401 -0.072876 1441494971 -0.735168 0.026917 0.673401 -0.072876 1441494971 -0.742676 0.088745 0.663757 -0.001465 1441494971 -0.742676 0.088745 0.663757 -0.001465 1441494971 -0.742676 0.088745 0.663757 -0.001465 1441494971 -0.742676 0.088745 0.663757 -0.001465 1441494971 -0.742676 0.088745 0.663757 -0.001465 1441494971 -0.742676 0.088745 0.663757 -0.001465 1441494971 -0.742676 0.088745 0.663757 -0.001465 1441494971 -0.743591 0.148682 0.648254 0.068604 1441494971 -0.743591 0.148682 0.648254 0.068604 1441494971 -0.743591 0.148682 0.648254 0.068604 1441494971 -0.743591 0.148682 0.648254 0.068604 1441494971 -0.743591 0.148682 0.648254 0.068604 1441494971 -0.743591 0.148682 0.648254 0.068604 1441494971 -0.737549 0.204285 0.629150 0.135864 1441494971 -0.737549 0.204285 0.629150 0.135864 1441494971 -0.737549 0.204285 0.629150 0.135864 1441494971 -0.737549 0.204285 0.629150 0.135864 1441494971 -0.737549 0.204285 0.629150 0.135864 1441494971 -0.737549 0.204285 0.629150 0.135864 1441494971 -0.731934 0.248352 0.604248 0.193542 1441494971 -0.731934 0.248352 0.604248 0.193542 1441494971 -0.731934 0.248352 0.604248 0.193542 1441494971 -0.731934 0.248352 0.604248 0.193542 1441494971 -0.731934 0.248352 0.604248 0.193542 1441494971 -0.731934 0.248352 0.604248 0.193542 1441494971 -0.728699 0.286743 0.574341 0.238525 1441494971 -0.728699 0.286743 0.574341 0.238525 1441494971 -0.728699 0.286743 0.574341 0.238525 1441494971 -0.728699 0.286743 0.574341 0.238525 1441494971 -0.728699 0.286743 0.574341 0.238525 1441494971 -0.723938 0.319519 0.548401 0.270264 1441494971 -0.723938 0.319519 0.548401 0.270264 1441494971 -0.723938 0.319519 0.548401 0.270264 1441494971 -0.723938 0.319519 0.548401 0.270264 1441494971 -0.723938 0.319519 0.548401 0.270264 1441494971 -0.723938 0.319519 0.548401 0.270264 1441494971 -0.726074 0.335449 0.530090 0.281433 1441494971 -0.726074 0.335449 0.530090 0.281433 1441494971 -0.726074 0.335449 0.530090 0.281433 1441494971 -0.726074 0.335449 0.530090 0.281433 1441494971 -0.736023 0.328918 0.527466 0.268005 1441494971 -0.736023 0.328918 0.527466 0.268005 1441494971 -0.736023 0.328918 0.527466 0.268005 1441494971 -0.736023 0.328918 0.527466 0.268005 1441494971 -0.736023 0.328918 0.527466 0.268005 1441494971 -0.736023 0.328918 0.527466 0.268005 1441494971 -0.748718 0.307922 0.537048 0.237000 1441494971 -0.748718 0.307922 0.537048 0.237000 1441494971 -0.748718 0.307922 0.537048 0.237000 1441494971 -0.748718 0.307922 0.537048 0.237000 1441494971 -0.748718 0.307922 0.537048 0.237000 1441494971 -0.748718 0.307922 0.537048 0.237000 1441494971 -0.762268 0.275513 0.553711 0.190918 1441494971 -0.762268 0.275513 0.553711 0.190918 1441494971 -0.762268 0.275513 0.553711 0.190918 1441494971 -0.762268 0.275513 0.553711 0.190918 1441494971 -0.762268 0.275513 0.553711 0.190918 1441494971 -0.773865 0.236328 0.571777 0.135193 1441494971 -0.773865 0.236328 0.571777 0.135193 1441494971 -0.773865 0.236328 0.571777 0.135193 1441494971 -0.773865 0.236328 0.571777 0.135193 1441494971 -0.773865 0.236328 0.571777 0.135193 1441494971 -0.773865 0.236328 0.571777 0.135193 1441494971 -0.781128 0.194336 0.588745 0.073914 1441494971 -0.781128 0.194336 0.588745 0.073914 1441494971 -0.781128 0.194336 0.588745 0.073914 1441494971 -0.783386 0.151062 0.602783 0.010437 1441494971 -0.783386 0.151062 0.602783 0.010437 1441494971 -0.783386 0.151062 0.602783 0.010437 1441494971 -0.783386 0.151062 0.602783 0.010437 1441494971 -0.783386 0.151062 0.602783 0.010437 1441494971 -0.780518 0.104614 0.613831 -0.055725 1441494971 -0.780518 0.104614 0.613831 -0.055725 1441494971 -0.780518 0.104614 0.613831 -0.055725 1441494971 -0.780518 0.104614 0.613831 -0.055725 1441494971 -0.780518 0.104614 0.613831 -0.055725 1441494971 -0.780518 0.104614 0.613831 -0.055725 1441494971 -0.771301 0.052612 0.622253 -0.122864 1441494971 -0.771301 0.052612 0.622253 -0.122864 1441494971 -0.771301 0.052612 0.622253 -0.122864 1441494971 -0.771301 0.052612 0.622253 -0.122864 1441494971 -0.771301 0.052612 0.622253 -0.122864 1441494971 -0.755737 0.002075 0.628235 -0.185120 1441494971 -0.755737 0.002075 0.628235 -0.185120 1441494971 -0.755737 0.002075 0.628235 -0.185120 1441494971 -0.755737 0.002075 0.628235 -0.185120 1441494971 -0.755737 0.002075 0.628235 -0.185120 1441494971 -0.755737 0.002075 0.628235 -0.185120 1441494971 -0.736389 -0.046387 0.630310 -0.241394 1441494971 -0.736389 -0.046387 0.630310 -0.241394 1441494972 -0.736389 -0.046387 0.630310 -0.241394 1441494972 -0.736389 -0.046387 0.630310 -0.241394 1441494972 -0.736389 -0.046387 0.630310 -0.241394 1441494972 -0.714417 -0.093445 0.629639 -0.290771 1441494972 -0.714417 -0.093445 0.629639 -0.290771 1441494972 -0.714417 -0.093445 0.629639 -0.290771 1441494972 -0.714417 -0.093445 0.629639 -0.290771 1441494972 -0.714417 -0.093445 0.629639 -0.290771 1441494972 -0.714417 -0.093445 0.629639 -0.290771 1441494972 -0.714417 -0.093445 0.629639 -0.290771 1441494972 -0.691711 -0.138672 0.625610 -0.333069 1441494972 -0.691711 -0.138672 0.625610 -0.333069 1441494972 -0.691711 -0.138672 0.625610 -0.333069 1441494972 -0.691711 -0.138672 0.625610 -0.333069 1441494972 -0.691711 -0.138672 0.625610 -0.333069 1441494972 -0.691711 -0.138672 0.625610 -0.333069 1441494972 -0.674622 -0.163086 0.629700 -0.348999 1441494972 -0.674622 -0.163086 0.629700 -0.348999 1441494972 -0.674622 -0.163086 0.629700 -0.348999 1441494972 -0.674622 -0.163086 0.629700 -0.348999 1441494972 -0.674622 -0.163086 0.629700 -0.348999 1441494972 -0.674622 -0.163086 0.629700 -0.348999 1441494972 -0.669312 -0.170044 0.638245 -0.340210 1441494972 -0.669312 -0.170044 0.638245 -0.340210 1441494972 -0.669312 -0.170044 0.638245 -0.340210 1441494972 -0.669312 -0.170044 0.638245 -0.340210 1441494972 -0.669312 -0.170044 0.638245 -0.340210 1441494972 -0.669312 -0.170044 0.638245 -0.340210 1441494972 -0.676208 -0.164551 0.644470 -0.316833 1441494972 -0.676208 -0.164551 0.644470 -0.316833 1441494972 -0.676208 -0.164551 0.644470 -0.316833 1441494972 -0.676208 -0.164551 0.644470 -0.316833 1441494972 -0.676208 -0.164551 0.644470 -0.316833 1441494972 -0.676208 -0.164551 0.644470 -0.316833 1441494972 -0.676208 -0.164551 0.644470 -0.316833 1441494972 -0.690247 -0.139099 0.654297 -0.275879 1441494972 -0.690247 -0.139099 0.654297 -0.275879 1441494972 -0.690247 -0.139099 0.654297 -0.275879 1441494972 -0.690247 -0.139099 0.654297 -0.275879 1441494972 -0.690247 -0.139099 0.654297 -0.275879 1441494972 -0.690247 -0.139099 0.654297 -0.275879 1441494972 -0.707764 -0.100403 0.662109 -0.224854 1441494972 -0.707764 -0.100403 0.662109 -0.224854 1441494972 -0.707764 -0.100403 0.662109 -0.224854 1441494972 -0.707764 -0.100403 0.662109 -0.224854 1441494972 -0.707764 -0.100403 0.662109 -0.224854 1441494972 -0.707764 -0.100403 0.662109 -0.224854 1441494972 -0.725037 -0.050659 0.665833 -0.168579 1441494972 -0.725037 -0.050659 0.665833 -0.168579 1441494972 -0.725037 -0.050659 0.665833 -0.168579 1441494972 -0.725037 -0.050659 0.665833 -0.168579 1441494972 -0.725037 -0.050659 0.665833 -0.168579 1441494972 -0.725037 -0.050659 0.665833 -0.168579 1441494972 -0.725037 -0.050659 0.665833 -0.168579 1441494972 -0.740723 0.002502 0.663391 -0.106140 1441494972 -0.740723 0.002502 0.663391 -0.106140 1441494972 -0.740723 0.002502 0.663391 -0.106140 1441494972 -0.740723 0.002502 0.663391 -0.106140 1441494972 -0.740723 0.002502 0.663391 -0.106140 1441494972 -0.750427 0.060181 0.656982 -0.039612 1441494972 -0.750427 0.060181 0.656982 -0.039612 1441494972 -0.750427 0.060181 0.656982 -0.039612 1441494972 -0.750427 0.060181 0.656982 -0.039612 1441494972 -0.750427 0.060181 0.656982 -0.039612 1441494972 -0.750427 0.060181 0.656982 -0.039612 1441494972 -0.753967 0.113770 0.646545 0.023804 1441494972 -0.753967 0.113770 0.646545 0.023804 1441494972 -0.753967 0.113770 0.646545 0.023804 1441494972 -0.753967 0.113770 0.646545 0.023804 1441494972 -0.753967 0.113770 0.646545 0.023804 1441494972 -0.753967 0.113770 0.646545 0.023804 1441494972 -0.752869 0.162170 0.632507 0.082581 1441494972 -0.752869 0.162170 0.632507 0.082581 1441494972 -0.752869 0.162170 0.632507 0.082581 1441494972 -0.752869 0.162170 0.632507 0.082581 1441494972 -0.752869 0.162170 0.632507 0.082581 1441494972 -0.752869 0.162170 0.632507 0.082581 1441494972 
