# Supplementary material for: Quaternion-Based Gesture Recognition Using Wireless Wearable Motion Capture Sensors
Source: Sensors (Basel). 2016 Apr 28;16(5):605. doi: 10.3390/s16050605 (PMC4883296; doi:10.3390/s16050605)
Supplement: Supplementary file 1 [file sensors-16-00605-s001.zip › MultiSensorGestureData/P1/6. Sway/Training17.txt]

0.702576 0.208557 0.588928 -0.340576 1441494869 0.702576 0.208557 0.588928 -0.340576 1441494869 0.702576 0.208557 0.588928 -0.340576 1441494869 0.721497 0.175232 0.603027 -0.291565 1441494869 0.721497 0.175232 0.603027 -0.291565 1441494869 0.721497 0.175232 0.603027 -0.291565 1441494869 0.721497 0.175232 0.603027 -0.291565 1441494869 0.721497 0.175232 0.603027 -0.291565 1441494869 0.721497 0.175232 0.603027 -0.291565 1441494869 0.740234 0.129150 0.617737 -0.231812 1441494869 0.740234 0.129150 0.617737 -0.231812 1441494869 0.740234 0.129150 0.617737 -0.231812 1441494869 0.740234 0.129150 0.617737 -0.231812 1441494869 0.740234 0.129150 0.617737 -0.231812 1441494869 0.740234 0.129150 0.617737 -0.231812 1441494869 0.740234 0.129150 0.617737 -0.231812 1441494869 0.756165 0.079346 0.626953 -0.169617 1441494869 0.756165 0.079346 0.626953 -0.169617 1441494869 0.756165 0.079346 0.626953 -0.169617 1441494869 0.756165 0.079346 0.626953 -0.169617 1441494870 0.756165 0.079346 0.626953 -0.169617 1441494870 0.756165 0.079346 0.626953 -0.169617 1441494870 0.768860 0.028625 0.629211 -0.109741 1441494870 0.768860 0.028625 0.629211 -0.109741 1441494870 0.768860 0.028625 0.629211 -0.109741 1441494870 0.768860 0.028625 0.629211 -0.109741 1441494870 0.768860 0.028625 0.629211 -0.109741 1441494870 0.768860 0.028625 0.629211 -0.109741 1441494870 0.778076 -0.018311 0.625244 -0.057251 1441494870 0.778076 -0.018311 0.625244 -0.057251 1441494870 0.778076 -0.018311 0.625244 -0.057251 1441494870 0.778076 -0.018311 0.625244 -0.057251 1441494870 0.778076 -0.018311 0.625244 -0.057251 1441494870 0.778076 -0.018311 0.625244 -0.057251 1441494870 0.784485 -0.059570 0.617004 -0.014221 1441494870 0.784485 -0.059570 0.617004 -0.014221 1441494870 0.784485 -0.059570 0.617004 -0.014221 1441494870 0.784485 -0.059570 0.617004 -0.014221 1441494870 0.784485 -0.059570 0.617004 -0.014221 1441494870 0.784485 -0.059570 0.617004 -0.014221 1441494870 0.784485 -0.059570 0.617004 -0.014221 1441494870 0.788147 -0.091858 0.608337 0.016235 1441494870 0.788147 -0.091858 0.608337 0.016235 1441494870 0.788147 -0.091858 0.608337 0.016235 1441494870 0.788147 -0.091858 0.608337 0.016235 1441494870 0.788147 -0.091858 0.608337 0.016235 1441494870 0.788147 -0.091858 0.608337 0.016235 1441494870 0.789673 -0.109619 0.602905 0.029724 1441494870 0.789673 -0.109619 0.602905 0.029724 1441494870 0.789673 -0.109619 0.602905 0.029724 1441494870 0.789673 -0.109619 0.602905 0.029724 1441494870 0.789673 -0.109619 0.602905 0.029724 1441494870 0.789673 -0.109619 0.602905 0.029724 1441494870 0.791077 -0.109375 0.601501 0.020142 1441494870 0.791077 -0.109375 0.601501 0.020142 1441494870 0.791077 -0.109375 0.601501 0.020142 1441494870 0.791077 -0.109375 0.601501 0.020142 1441494870 0.791077 -0.109375 0.601501 0.020142 1441494870 0.791077 -0.109375 0.601501 0.020142 1441494870 0.791077 -0.109375 0.601501 0.020142 1441494870 0.791870 -0.092285 0.603577 -0.007813 1441494870 0.791870 -0.092285 0.603577 -0.007813 1441494870 0.791870 -0.092285 0.603577 -0.007813 1441494870 0.791870 -0.092285 0.603577 -0.007813 1441494870 0.791870 -0.092285 0.603577 -0.007813 1441494870 0.791870 -0.092285 0.603577 -0.007813 1441494870 0.789490 -0.065063 0.608337 -0.048523 1441494870 0.789490 -0.065063 0.608337 -0.048523 1441494870 0.789490 -0.065063 0.608337 -0.048523 1441494870 0.789490 -0.065063 0.608337 -0.048523 1441494870 0.789490 -0.065063 0.608337 -0.048523 1441494870 0.789490 -0.065063 0.608337 -0.048523 1441494870 0.783020 -0.028015 0.613220 -0.099854 1441494870 0.783020 -0.028015 0.613220 -0.099854 1441494870 0.783020 -0.028015 0.613220 -0.099854 1441494870 0.783020 -0.028015 0.613220 -0.099854 1441494870 0.783020 -0.028015 0.613220 -0.099854 1441494870 0.783020 -0.028015 0.613220 -0.099854 1441494870 0.771301 0.018799 0.615540 -0.160645 1441494870 0.771301 0.018799 0.615540 -0.160645 1441494870 0.771301 0.018799 0.615540 -0.160645 1441494870 0.771301 0.018799 0.615540 -0.160645 1441494870 0.771301 0.018799 0.615540 -0.160645 1441494870 0.771301 0.018799 0.615540 -0.160645 1441494870 0.752625 0.071045 0.614075 -0.226563 1441494870 0.752625 0.071045 0.614075 -0.226563 1441494870 0.752625 0.071045 0.614075 -0.226563 1441494870 0.752625 0.071045 0.614075 -0.226563 1441494870 0.752625 0.071045 0.614075 -0.226563 1441494870 0.752625 0.071045 0.614075 -0.226563 1441494870 0.752625 0.071045 0.614075 -0.226563 1441494870 0.726135 0.126953 0.607544 -0.295654 1441494870 0.726135 0.126953 0.607544 -0.295654 1441494870 0.726135 0.126953 0.607544 -0.295654 1441494870 0.726135 0.126953 0.607544 -0.295654 1441494870 0.726135 0.126953 0.607544 -0.295654 1441494870 0.726135 0.126953 0.607544 -0.295654 1441494870 0.691406 0.187927 0.592651 -0.367859 1441494870 0.691406 0.187927 0.592651 -0.367859 1441494870 0.691406 0.187927 0.592651 -0.367859 1441494870 0.691406 0.187927 0.592651 -0.367859 1441494870 0.691406 0.187927 0.592651 -0.367859 1441494870 0.691406 0.187927 0.592651 -0.367859 1441494870 0.649963 0.248657 0.570862 -0.435608 1441494870 0.649963 0.248657 0.570862 -0.435608 1441494870 0.649963 0.248657 0.570862 -0.435608 1441494870 0.649963 0.248657 0.570862 -0.435608 1441494870 0.649963 0.248657 0.570862 -0.435608 1441494870 0.649963 0.248657 0.570862 -0.435608 1441494870 0.604919 0.302979 0.546753 -0.493225 1441494870 0.604919 0.302979 0.546753 -0.493225 1441494870 0.604919 0.302979 0.546753 -0.493225 1441494870 0.604919 0.302979 0.546753 -0.493225 1441494870 0.604919 0.302979 0.546753 -0.493225 1441494870 0.604919 0.302979 0.546753 -0.493225 1441494870 0.604919 0.302979 0.546753 -0.493225 1441494870 0.556091 0.353699 0.521362 -0.541992 1441494870 0.556091 0.353699 0.521362 -0.541992 1441494870 0.556091 0.353699 0.521362 -0.541992 1441494870 0.556091 0.353699 0.521362 -0.541992 1441494870 0.556091 0.353699 0.521362 -0.541992 1441494870 0.556091 0.353699 0.521362 -0.541992 1441494870 0.505737 0.403259 0.492432 -0.582275 1441494870 0.505737 0.403259 0.492432 -0.582275 1441494870 0.505737 0.403259 0.492432 -0.582275 1441494870 0.505737 0.403259 0.492432 -0.582275 1441494870 0.505737 0.403259 0.492432 -0.582275 1441494870 0.505737 0.403259 0.492432 -0.582275 1441494870 0.458435 0.448425 0.459656 -0.614380 1441494870 0.458435 0.448425 0.459656 -0.614380 1441494870 0.458435 0.448425 0.459656 -0.614380 1441494870 0.458435 0.448425 0.459656 -0.614380 1441494870 0.458435 0.448425 0.459656 -0.614380 1441494871 0.458435 0.448425 0.459656 -0.614380 1441494871 0.458435 0.448425 0.459656 -0.614380 1441494871 0.427307 0.476624 0.438782 -0.630615 1441494871 0.427307 0.476624 0.438782 -0.630615 1441494871 0.427307 0.476624 0.438782 -0.630615 1441494871 0.427307 0.476624 0.438782 -0.630615 1441494871 0.427307 0.476624 0.438782 -0.630615 1441494871 0.427307 0.476624 0.438782 -0.630615 1441494871 0.411987 0.494568 0.425720 -0.635925 1441494871 0.411987 0.494568 0.425720 -0.635925 1441494871 0.411987 0.494568 0.425720 -0.635925 1441494871 0.411987 0.494568 0.425720 -0.635925 1441494871 0.411987 0.494568 0.425720 -0.635925 1441494871 0.411987 0.494568 0.425720 -0.635925 1441494871 0.412476 0.505554 0.419922 -0.630798 1441494871 0.412476 0.505554 0.419922 -0.630798 1441494871 0.412476 0.505554 0.419922 -0.630798 1441494871 0.412476 0.505554 0.419922 -0.630798 1441494871 0.412476 0.505554 0.419922 -0.630798 1441494871 0.412476 0.505554 0.419922 -0.630798 1441494871 0.412476 0.505554 0.419922 -0.630798 1441494871 0.435852 0.497375 0.435730 -0.610535 1441494871 0.435852 0.497375 0.435730 -0.610535 1441494871 0.435852 0.497375 0.435730 -0.610535 1441494871 0.435852 0.497375 0.435730 -0.610535 1441494871 0.435852 0.497375 0.435730 -0.610535 1441494871 0.435852 0.497375 0.435730 -0.610535 1441494871 0.473511 0.473572 0.463257 -0.580383 1441494871 0.473511 0.473572 0.463257 -0.580383 1441494871 0.473511 0.473572 0.463257 -0.580383 1441494871 0.473511 0.473572 0.463257 -0.580383 1441494871 0.473511 0.473572 0.463257 -0.580383 1441494871 0.473511 0.473572 0.463257 -0.580383 1441494871 0.473511 0.473572 0.463257 -0.580383 1441494871 0.518311 0.440063 0.494507 -0.541443 1441494871 0.518311 0.440063 0.494507 -0.541443 1441494871 0.518311 0.440063 0.494507 -0.541443 1441494871 0.518311 0.440063 0.494507 -0.541443 1441494871 0.518311 0.440063 0.494507 -0.541443 1441494871 0.518311 0.440063 0.494507 -0.541443 1441494871 0.567566 0.394409 0.529236 -0.492126 1441494871 0.567566 0.394409 0.529236 -0.492126 1441494871 0.567566 0.394409 0.529236 -0.492126 1441494871 0.567566 0.394409 0.529236 -0.492126 1441494871 0.567566 0.394409 0.529236 -0.492126 1441494871 0.567566 0.394409 0.529236 -0.492126 1441494871 0.616821 0.335449 0.565125 -0.433105 1441494871 0.616821 0.335449 0.565125 -0.433105 1441494871 0.616821 0.335449 0.565125 -0.433105 1441494871 0.616821 0.335449 0.565125 -0.433105 1441494871 0.616821 0.335449 0.565125 -0.433105 1441494871 0.616821 0.335449 0.565125 -0.433105 1441494871 0.616821 0.335449 0.565125 -0.433105 1441494871 0.660950 0.268738 0.595642 -0.368896 1441494871 0.660950 0.268738 0.595642 -0.368896 1441494871 0.660950 0.268738 0.595642 -0.368896 1441494871 0.660950 0.268738 0.595642 -0.368896 1441494871 0.660950 0.268738 0.595642 -0.368896 1441494871 0.660950 0.268738 0.595642 -0.368896 1441494871 0.698730 0.199524 0.617615 -0.300659 1441494871 0.698730 0.199524 0.617615 -0.300659 1441494871 0.698730 0.199524 0.617615 -0.300659 1441494871 0.698730 0.199524 0.617615 -0.300659 1441494871 0.698730 0.199524 0.617615 -0.300659 1441494871 0.698730 0.199524 0.617615 -0.300659 1441494871 0.728699 0.132813 0.630798 -0.230957 1441494871 0.728699 0.132813 0.630798 -0.230957 1441494871 0.728699 0.132813 0.630798 -0.230957 1441494871 0.728699 0.132813 0.630798 -0.230957 1441494871 0.728699 0.132813 0.630798 -0.230957 1441494871 0.728699 0.132813 0.630798 -0.230957 1441494871 0.728699 0.132813 0.630798 -0.230957 1441494871 0.751404 0.066711 0.636108 -0.161987 1441494871 0.751404 0.066711 0.636108 -0.161987 1441494871 0.751404 0.066711 0.636108 -0.161987 1441494871 0.751404 0.066711 0.636108 -0.161987 1441494871 0.751404 0.066711 0.636108 -0.161987 1441494871 0.751404 0.066711 0.636108 -0.161987 1441494871 0.766785 -0.000122 0.634644 -0.095703 1441494871 0.766785 -0.000122 0.634644 -0.095703 1441494871 0.766785 -0.000122 0.634644 -0.095703 1441494871 0.766785 -0.000122 0.634644 -0.095703 1441494871 0.766785 -0.000122 0.634644 -0.095703 1441494871 0.766785 -0.000122 0.634644 -0.095703 1441494871 0.777771 -0.052002 0.624207 -0.051758 1441494871 0.777771 -0.052002 0.624207 -0.051758 1441494871 0.777771 -0.052002 0.624207 -0.051758 1441494871 0.777771 -0.052002 0.624207 -0.051758 1441494871 0.777771 -0.052002 0.624207 -0.051758 1441494871 0.777771 -0.052002 0.624207 -0.051758 1441494871 0.777771 -0.052002 0.624207 -0.051758 1441494871 0.787415 -0.073547 0.611206 -0.029358 1441494871 0.787415 -0.073547 0.611206 -0.029358 1441494871 0.787415 -0.073547 0.611206 -0.029358 1441494871 0.787415 -0.073547 0.611206 -0.029358 1441494871 0.787415 -0.073547 0.611206 -0.029358 1441494871 0.787415 -0.073547 0.611206 -0.029358 1441494871 0.791443 -0.088135 0.604553 -0.017151 1441494871 0.791443 -0.088135 0.604553 -0.017151 1441494871 0.791443 -0.088135 0.604553 -0.017151 1441494871 0.791443 -0.088135 0.604553 -0.017151 1441494871 0.791443 -0.088135 0.604553 -0.017151 1441494871 0.791443 -0.088135 0.604553 -0.017151 1441494871 0.793152 -0.079956 0.602966 -0.029907 1441494871 0.793152 -0.079956 0.602966 -0.029907 1441494871 0.793152 -0.079956 0.602966 -0.029907 1441494871 0.793152 -0.079956 0.602966 -0.029907 1441494871 0.793152 -0.079956 0.602966 -0.029907 1441494871 0.793152 -0.079956 0.602966 -0.029907 1441494871 0.791931 -0.058411 0.604858 -0.059631 1441494871 0.791931 -0.058411 0.604858 -0.059631 1441494871 0.791931 -0.058411 0.604858 -0.059631 1441494871 0.791931 -0.058411 0.604858 -0.059631 1441494871 0.791931 -0.058411 0.604858 -0.059631 1441494871 0.791931 -0.058411 0.604858 -0.059631 1441494872 0.786011 -0.030579 0.608765 -0.102905 1441494872 0.786011 -0.030579 0.608765 -0.102905 1441494872 0.786011 -0.030579 0.608765 -0.102905 1441494872 0.786011 -0.030579 0.608765 -0.102905 1441494872 0.786011 -0.030579 0.608765 -0.102905 1441494872 0.786011 -0.030579 0.608765 -0.102905 1441494872 0.774109 0.010986 0.611938 -0.161438 1441494872 0.774109 0.010986 0.611938 -0.161438 1441494872 0.774109 0.010986 0.611938 -0.161438 1441494872 0.774109 0.010986 0.611938 -0.161438 1441494872 0.774109 0.010986 0.611938 -0.161438 1441494872 0.774109 0.010986 0.611938 -0.161438 1441494872 0.753662 0.065735 0.612061 -0.230225 1441494872 0.753662 0.065735 0.612061 -0.230225 1441494872 0.753662 0.065735 0.612061 -0.230225 1441494872 0.753662 0.065735 0.612061 -0.230225 1441494872 0.753662 0.065735 0.612061 -0.230225 1441494872 0.753662 0.065735 0.612061 -0.230225 1441494872 0.753662 0.065735 0.612061 -0.230225 1441494872 0.723450 0.124146 0.606018 -0.306396 1441494872 0.723450 0.124146 0.606018 -0.306396 1441494872 0.723450 0.124146 0.606018 -0.306396 1441494872 0.723450 0.124146 0.606018 -0.306396 1441494872 0.723450 0.124146 0.606018 -0.306396 1441494872 0.723450 0.124146 0.606018 -0.306396 1441494872 0.680176 0.196106 0.584595 -0.396362 1441494872 0.680176 0.196106 0.584595 -0.396362 1441494872 0.680176 0.196106 0.584595 -0.396362 1441494872 0.680176 0.196106 0.584595 -0.396362 1441494872 0.680176 0.196106 0.584595 -0.396362 1441494872 0.680176 0.196106 0.584595 -0.396362 1441494872 0.626160 0.272827 0.550415 -0.480042 1441494872 0.626160 0.272827 0.550415 -0.480042 1441494872 0.626160 0.272827 0.550415 -0.480042 1441494872 0.626160 0.272827 0.550415 -0.480042 1441494872 0.626160 0.272827 0.550415 -0.480042 1441494872 0.626160 0.272827 0.550415 -0.480042 1441494872 0.570679 0.332642 0.521606 -0.539917 1441494872 0.570679 0.332642 0.521606 -0.539917 1441494872 0.570679 0.332642 0.521606 -0.539917 1441494872 0.570679 0.332642 0.521606 -0.539917 1441494872 0.570679 0.332642 0.521606 -0.539917 1441494872 0.570679 0.332642 0.521606 -0.539917 1441494872 0.570679 0.332642 0.521606 -0.539917 1441494872 0.510376 0.390198 0.488831 -0.590088 1441494872 0.510376 0.390198 0.488831 -0.590088 1441494872 0.510376 0.390198 0.488831 -0.590088 1441494872 0.510376 0.390198 0.488831 -0.590088 1441494872 0.510376 0.390198 0.488831 -0.590088 1441494872 0.510376 0.390198 0.488831 -0.590088 1441494872 0.447998 0.448120 0.446716 -0.631592 1441494872 0.447998 0.448120 0.446716 -0.631592 1441494872 0.447998 0.448120 0.446716 -0.631592 1441494872 0.447998 0.448120 0.446716 -0.631592 1441494872 0.447998 0.448120 0.446716 -0.631592 1441494872 0.447998 0.448120 0.446716 -0.631592 1441494872 0.398499 0.494324 0.410950 -0.654175 1441494872 0.398499 0.494324 0.410950 -0.654175 1441494872 0.398499 0.494324 0.410950 -0.654175 1441494872 0.398499 0.494324 0.410950 -0.654175 1441494872 0.398499 0.494324 0.410950 -0.654175 1441494872 0.398499 0.494324 0.410950 -0.654175 1441494872 0.398499 0.494324 0.410950 -0.654175 1441494872 0.372559 0.517761 0.394104 -0.661682 1441494872 0.372559 0.517761 0.394104 -0.661682 1441494872 0.372559 0.517761 0.394104 -0.661682 1441494872 0.372559 0.517761 0.394104 -0.661682 1441494872 0.372559 0.517761 0.394104 -0.661682 1441494872 0.372559 0.517761 0.394104 -0.661682 1441494872 0.367371 0.529541 0.386108 -0.659912 1441494872 0.367371 0.529541 0.386108 -0.659912 1441494872 0.367371 0.529541 0.386108 -0.659912 1441494872 0.367371 0.529541 0.386108 -0.659912 1441494872 0.367371 0.529541 0.386108 -0.659912 1441494872 0.367371 0.529541 0.386108 -0.659912 1441494872 0.384644 0.531372 0.392334 -0.644775 1441494872 0.384644 0.531372 0.392334 -0.644775 1441494872 0.384644 0.531372 0.392334 -0.644775 1441494872 0.384644 0.531372 0.392334 -0.644775 1441494872 0.384644 0.531372 0.392334 -0.644775 1441494872 0.384644 0.531372 0.392334 -0.644775 1441494872 0.419922 0.516357 0.417847 -0.618408 1441494872 0.419922 0.516357 0.417847 -0.618408 1441494872 0.419922 0.516357 0.417847 -0.618408 1441494872 0.419922 0.516357 0.417847 -0.618408 1441494872 0.419922 0.516357 0.417847 -0.618408 1441494872 0.419922 0.516357 0.417847 -0.618408 1441494872 0.419922 0.516357 0.417847 -0.618408 1441494872 0.465149 0.487183 0.450928 -0.585571 1441494872 0.465149 0.487183 0.450928 -0.585571 1441494872 0.465149 0.487183 0.450928 -0.585571 1441494872 0.465149 0.487183 0.450928 -0.585571 1441494872 0.465149 0.487183 0.450928 -0.585571 1441494872 0.465149 0.487183 0.450928 -0.585571 1441494872 0.517151 0.446777 0.487183 -0.543701 1441494872 0.517151 0.446777 0.487183 -0.543701 1441494872 0.517151 0.446777 0.487183 -0.543701 1441494872 0.517151 0.446777 0.487183 -0.543701 1441494872 0.517151 0.446777 0.487183 -0.543701 1441494872 0.517151 0.446777 0.487183 -0.543701 1441494872 0.517151 0.446777 0.487183 -0.543701 1441494872 0.572632 0.394958 0.524719 -0.490662 1441494872 0.572632 0.394958 0.524719 -0.490662 1441494872 0.572632 0.394958 0.524719 -0.490662 1441494872 0.572632 0.394958 0.524719 -0.490662 1441494872 0.572632 0.394958 0.524719 -0.490662 1441494872 0.572632 0.394958 0.524719 -0.490662 1441494872 0.627380 0.332275 0.560913 -0.425842 1441494872 0.627380 0.332275 0.560913 -0.425842 1441494872 0.627380 0.332275 0.560913 -0.425842 1441494872 0.627380 0.332275 0.560913 -0.425842 1441494872 0.627380 0.332275 0.560913 -0.425842 1441494872 0.627380 0.332275 0.560913 -0.425842 1441494872 0.627380 0.332275 0.560913 -0.425842 1441494872 0.675903 0.261047 0.592773 -0.351563 1441494873 0.675903 0.261047 0.592773 -0.351563 1441494873 0.675903 0.261047 0.592773 -0.351563 1441494873 0.675903 0.261047 0.592773 -0.351563 1441494873 0.675903 0.261047 0.592773 -0.351563 1441494873 0.675903 0.261047 0.592773 -0.351563 1441494873 0.715271 0.187012 0.612427 -0.279846 1441494873 0.715271 0.187012 0.612427 -0.279846 1441494873 0.715271 0.187012 0.612427 -0.279846 1441494873 0.715271 0.187012 0.612427 -0.279846 1441494873 0.715271 0.187012 0.612427 -0.279846 1441494873 0.715271 0.187012 0.612427 -0.279846 1441494873 0.742859 0.128967 0.618591 -0.220886 1441494873 0.742859 0.128967 0.618591 -0.220886 1441494873 0.742859 0.128967 0.618591 -0.220886 1441494873 0.742859 0.128967 0.618591 -0.220886 1441494873 0.742859 0.128967 0.618591 -0.220886 1441494873 0.742859 0.128967 0.618591 -0.220886 1441494873 0.742859 0.128967 0.618591 -0.220886 1441494873 0.763306 0.064697 0.622620 -0.159546 1441494873 0.763306 0.064697 0.622620 -0.159546 1441494873 0.763306 0.064697 0.622620 -0.159546 1441494873 0.763306 0.064697 0.622620 -0.159546 1441494873 0.763306 0.064697 0.622620 -0.159546 1441494873 0.763306 0.064697 0.622620 -0.159546 1441494873 0.778931 -0.002380 0.618408 -0.103760 1441494873 0.778931 -0.002380 0.618408 -0.103760 1441494873 0.778931 -0.002380 0.618408 -0.103760 1441494873 0.778931 -0.002380 0.618408 -0.103760 1441494873 0.778931 -0.002380 0.618408 -0.103760 1441494873 0.778931 -0.002380 0.618408 -0.103760 1441494873 0.778931 -0.002380 0.618408 -0.103760 1441494873 0.789368 -0.052673 0.608337 -0.063049 1441494873 0.789368 -0.052673 0.608337 -0.063049 1441494873 0.789368 -0.052673 0.608337 -0.063049 1441494873 0.789368 -0.052673 0.608337 -0.063049 1441494873 0.789368 -0.052673 0.608337 -0.063049 1441494873 0.789368 -0.052673 0.608337 -0.063049 1441494873 0.795410 -0.078125 0.599304 -0.044373 1441494873 0.795410 -0.078125 0.599304 -0.044373 1441494873 0.795410 -0.078125 0.599304 -0.044373 1441494873 0.795410 -0.078125 0.599304 -0.044373 1441494873 0.795410 -0.078125 0.599304 -0.044373 1441494873 0.795410 -0.078125 0.599304 -0.044373 1441494873 0.798157 -0.082214 0.594910 -0.046936 1441494873 0.798157 -0.082214 0.594910 -0.046936 1441494873 0.798157 -0.082214 0.594910 -0.046936 1441494873 0.798157 -0.082214 0.594910 -0.046936 1441494873 0.798157 -0.082214 0.594910 -0.046936 1441494873 0.798157 -0.082214 0.594910 -0.046936 1441494873 0.797607 -0.069580 0.595032 -0.069092 1441494873 0.797607 -0.069580 0.595032 -0.069092 1441494873 0.797607 -0.069580 0.595032 -0.069092 1441494873 0.797607 -0.069580 0.595032 -0.069092 1441494873 0.797607 -0.069580 0.595032 -0.069092 1441494873 0.797607 -0.069580 0.595032 -0.069092 1441494873 0.797607 -0.069580 0.595032 -0.069092 1441494873 0.792603 -0.041687 0.598267 -0.109497 1441494873 0.792603 -0.041687 0.598267 -0.109497 1441494873 0.792603 -0.041687 0.598267 -0.109497 1441494873 0.792603 -0.041687 0.598267 -0.109497 1441494873 0.792603 -0.041687 0.598267 -0.109497 1441494873 0.792603 -0.041687 0.598267 -0.109497 1441494873 0.781372 0.001526 0.601501 -0.166077 1441494873 0.781372 0.001526 0.601501 -0.166077 1441494873 0.781372 0.001526 0.601501 -0.166077 1441494873 0.781372 0.001526 0.601501 -0.166077 1441494873 0.781372 0.001526 0.601501 -0.166077 1441494873 0.781372 0.001526 0.601501 -0.166077 1441494873 0.761475 0.056091 0.602661 -0.231750 1441494873 0.761475 0.056091 0.602661 -0.231750 1441494873 0.761475 0.056091 0.602661 -0.231750 1441494873 0.761475 0.056091 0.602661 -0.231750 1441494873 0.761475 0.056091 0.602661 -0.231750 1441494873 0.761475 0.056091 0.602661 -0.231750 1441494873 0.732178 0.118042 0.598938 -0.301941 1441494873 0.732178 0.118042 0.598938 -0.301941 1441494873 0.732178 0.118042 0.598938 -0.301941 1441494873 0.732178 0.118042 0.598938 -0.301941 1441494873 0.732178 0.118042 0.598938 -0.301941 1441494873 0.732178 0.118042 0.598938 -0.301941 1441494873 0.692932 0.187073 0.586731 -0.374756 1441494873 0.692932 0.187073 0.586731 -0.374756 1441494873 0.692932 0.187073 0.586731 -0.374756 1441494873 0.692932 0.187073 0.586731 -0.374756 1441494873 0.692932 0.187073 0.586731 -0.374756 1441494873 0.692932 0.187073 0.586731 -0.374756 1441494873 0.644958 0.257263 0.566101 -0.444214 1441494873 0.644958 0.257263 0.566101 -0.444214 1441494873 0.644958 0.257263 0.566101 -0.444214 1441494873 0.644958 0.257263 0.566101 -0.444214 1441494873 0.644958 0.257263 0.566101 -0.444214 1441494873 0.644958 0.257263 0.566101 -0.444214 1441494873 0.590698 0.324219 0.537964 -0.506470 1441494873 0.590698 0.324219 0.537964 -0.506470 1441494873 0.590698 0.324219 0.537964 -0.506470 1441494873 0.590698 0.324219 0.537964 -0.506470 1441494873 0.590698 0.324219 0.537964 -0.506470 1441494873 0.590698 0.324219 0.537964 -0.506470 1441494873 0.590698 0.324219 0.537964 -0.506470 1441494873 0.533569 0.384827 0.503357 -0.560120 1441494873 0.533569 0.384827 0.503357 -0.560120 1441494873 0.533569 0.384827 0.503357 -0.560120 1441494873 0.533569 0.384827 0.503357 -0.560120 1441494873 0.533569 0.384827 0.503357 -0.560120 1441494873 0.533569 0.384827 0.503357 -0.560120 1441494873 0.477905 0.437378 0.465515 -0.602966 1441494873 0.477905 0.437378 0.465515 -0.602966 1441494873 0.477905 0.437378 0.465515 -0.602966 1441494873 0.477905 0.437378 0.465515 -0.602966 1441494873 0.477905 0.437378 0.465515 -0.602966 1441494873 0.477905 0.437378 0.465515 -0.602966 1441494873 0.429932 0.478455 0.432251 -0.631958 1441494873 0.429932 0.478455 0.432251 -0.631958 1441494873 0.429932 0.478455 0.432251 -0.631958 1441494874 0.429932 0.478455 0.432251 -0.631958 1441494874 0.429932 0.478455 0.432251 -0.631958 1441494874 0.429932 0.478455 0.432251 -0.631958 1441494874 0.429932 0.478455 0.432251 -0.631958 1441494874 0.390686 0.512878 0.401001 -0.650757 1441494874 0.390686 0.512878 0.401001 -0.650757 1441494874 0.390686 0.512878 0.401001 -0.650757 1441494874 0.390686 0.512878 0.401001 -0.650757 1441494874 0.390686 0.512878 0.401001 -0.650757 1441494874 0.390686 0.512878 0.401001 -0.650757 1441494874 0.370483 0.537537 0.378906 -0.655945 1441494874 0.370483 0.537537 0.378906 -0.655945 1441494874 0.370483 0.537537 0.378906 -0.655945 1441494874 0.370483 0.537537 0.378906 -0.655945 1441494874 0.370483 0.537537 0.378906 -0.655945 1441494874 0.370483 0.537537 0.378906 -0.655945 1441494874 0.370483 0.537537 0.378906 -0.655945 1441494874 0.369507 0.549805 0.369629 -0.651550 1441494874 0.369507 0.549805 0.369629 -0.651550 1441494874 0.369507 0.549805 0.369629 -0.651550 1441494874 0.369507 0.549805 0.369629 -0.651550 1441494874 0.369507 0.549805 0.369629 -0.651550 1441494874 0.369507 0.549805 0.369629 -0.651550 1441494874 0.384583 0.550354 0.374390 -0.639526 1441494874 0.384583 0.550354 0.374390 -0.639526 1441494874 0.384583 0.550354 0.374390 -0.639526 1441494874 0.384583 0.550354 0.374390 -0.639526 1441494874 0.384583 0.550354 0.374390 -0.639526 1441494874 0.384583 0.550354 0.374390 -0.639526 1441494874 0.416748 0.534973 0.397461 -0.618164 1441494874 0.416748 0.534973 0.397461 -0.618164 1441494874 0.416748 0.534973 0.397461 -0.618164 1441494874 0.416748 0.534973 0.397461 -0.618164 1441494874 0.416748 0.534973 0.397461 -0.618164 1441494874 0.416748 0.534973 0.397461 -0.618164 1441494874 0.460022 0.504578 0.433350 -0.588135 1441494874 0.460022 0.504578 0.433350 -0.588135 1441494874 0.460022 0.504578 0.433350 -0.588135 1441494874 0.460022 0.504578 0.433350 -0.588135 1441494874 0.460022 0.504578 0.433350 -0.588135 1441494874 0.460022 0.504578 0.433350 -0.588135 1441494874 0.460022 0.504578 0.433350 -0.588135 1441494874 0.507935 0.465271 0.472290 -0.549866 1441494874 0.507935 0.465271 0.472290 -0.549866 1441494874 0.507935 0.465271 0.472290 -0.549866 1441494874 0.507935 0.465271 0.472290 -0.549866 1441494874 0.507935 0.465271 0.472290 -0.549866 1441494874 0.507935 0.465271 0.472290 -0.549866 1441494874 0.558594 0.414978 0.513367 -0.502136 1441494874 0.558594 0.414978 0.513367 -0.502136 1441494874 0.558594 0.414978 0.513367 -0.502136 1441494874 0.558594 0.414978 0.513367 -0.502136 1441494874 0.558594 0.414978 0.513367 -0.502136 1441494874 0.608154 0.354980 0.551514 -0.447083 1441494874 0.608154 0.354980 0.551514 -0.447083 1441494874 0.608154 0.354980 0.551514 -0.447083 1441494874 0.608154 0.354980 0.551514 -0.447083 1441494874 0.608154 0.354980 0.551514 -0.447083 1441494874 0.608154 0.354980 0.551514 -0.447083 1441494874 0.608154 0.354980 0.551514 -0.447083 1441494874 0.651917 0.291931 0.583191 -0.386902 1441494874 0.651917 0.291931 0.583191 -0.386902 1441494874 0.651917 0.291931 0.583191 -0.386902 1441494874 0.651917 0.291931 0.583191 -0.386902 1441494874 0.651917 0.291931 0.583191 -0.386902 1441494874 0.651917 0.291931 0.583191 -0.386902 1441494874 0.689331 0.227295 0.607483 -0.322510 1441494874 0.689331 0.227295 0.607483 -0.322510 1441494874 0.689331 0.227295 0.607483 -0.322510 1441494874 0.689331 0.227295 0.607483 -0.322510 1441494874 0.689331 0.227295 0.607483 -0.322510 1441494874 0.689331 0.227295 0.607483 -0.322510 1441494874 0.689331 0.227295 0.607483 -0.322510 1441494874 0.719604 0.160889 0.625000 -0.256042 1441494874 0.719604 0.160889 0.625000 -0.256042 1441494874 0.719604 0.160889 0.625000 -0.256042 1441494874 0.719604 0.160889 0.625000 -0.256042 1441494874 0.719604 0.160889 0.625000 -0.256042 1441494874 0.719604 0.160889 0.625000 -0.256042 1441494874 0.740540 0.094910 0.634827 -0.198914 1441494874 0.740540 0.094910 0.634827 -0.198914 1441494874 0.740540 0.094910 0.634827 -0.198914 1441494874 0.740540 0.094910 0.634827 -0.198914 1441494874 0.740540 0.094910 0.634827 -0.198914 1441494874 0.740540 0.094910 0.634827 -0.198914 1441494874 0.756592 0.045410 0.632996 -0.157227 1441494874 0.756592 0.045410 0.632996 -0.157227 1441494874 0.756592 0.045410 0.632996 -0.157227 1441494874 0.756592 0.045410 0.632996 -0.157227 1441494874 0.756592 0.045410 0.632996 -0.157227 1441494874 0.756592 0.045410 0.632996 -0.157227 1441494874 0.765808 -0.008484 0.632568 -0.115112 1441494874 0.765808 -0.008484 0.632568 -0.115112 1441494874 0.765808 -0.008484 0.632568 -0.115112 1441494874 0.765808 -0.008484 0.632568 -0.115112 1441494874 0.765808 -0.008484 0.632568 -0.115112 1441494874 0.765808 -0.008484 0.632568 -0.115112 1441494874 0.765808 -0.008484 0.632568 -0.115112 1441494874 0.770569 -0.036987 0.628357 -0.099670 1441494874 0.770569 -0.036987 0.628357 -0.099670 1441494874 0.770569 -0.036987 0.628357 -0.099670 1441494874 0.770569 -0.036987 0.628357 -0.099670 1441494874 0.770569 -0.036987 0.628357 -0.099670 1441494874 0.770569 -0.036987 0.628357 -0.099670 1441494874 0.772644 -0.035645 0.624084 -0.110535 1441494874 0.772644 -0.035645 0.624084 -0.110535 1441494874 0.772644 -0.035645 0.624084 -0.110535 1441494874 0.772644 -0.035645 0.624084 -0.110535 1441494874 0.772644 -0.035645 0.624084 -0.110535 1441494874 0.772644 -0.035645 0.624084 -0.110535 1441494874 0.772644 -0.035645 0.624084 -0.110535 1441494874 0.770813 -0.019531 0.622253 -0.134766 1441494874 0.770813 -0.019531 0.622253 -0.134766 1441494874 0.770813 -0.019531 0.622253 -0.134766 1441494875 0.770813 -0.019531 0.622253 -0.134766 1441494875 0.770813 -0.019531 0.622253 -0.134766 1441494875 0.770813 -0.019531 0.622253 -0.134766 1441494875 0.770813 -0.019531 0.622253 -0.134766 1441494875 0.764099 0.007935 0.621704 -0.171631 1441494875 0.764099 0.007935 0.621704 -0.171631 1441494875 0.764099 0.007935 0.621704 -0.171631 1441494875 0.764099 0.007935 0.621704 -0.171631 1441494875 0.764099 0.007935 0.621704 -0.171631 1441494875 0.764099 0.007935 0.621704 -0.171631 1441494875 0.751343 0.048340 0.619385 -0.222412 1441494875 0.751343 0.048340 0.619385 -0.222412 1441494875 0.751343 0.048340 0.619385 -0.222412 1441494875 0.751343 0.048340 0.619385 -0.222412 1441494875 0.751343 0.048340 0.619385 -0.222412 1441494875 0.751343 0.048340 0.619385 -0.222412 1441494875 0.751343 0.048340 0.619385 -0.222412 1441494875 0.728943 0.098145 0.616638 -0.280518 1441494875 0.728943 0.098145 0.616638 -0.280518 1441494875 0.728943 0.098145 0.616638 -0.280518 1441494875 0.728943 0.098145 0.616638 -0.280518 1441494875 0.728943 0.098145 0.616638 -0.280518 1441494875 0.728943 0.098145 0.616638 -0.280518 1441494875 0.728943 0.098145 0.616638 -0.280518 1441494875 0.695374 0.160156 0.608337 -0.347351 1441494875 0.695374 0.160156 0.608337 -0.347351 1441494875 0.695374 0.160156 0.608337 -0.347351 1441494875 0.695374 0.160156 0.608337 -0.347351 1441494875 0.695374 0.160156 0.608337 -0.347351 1441494875 0.695374 0.160156 0.608337 -0.347351 1441494875 0.651184 0.228149 0.590454 -0.418640 1441494875 0.651184 0.228149 0.590454 -0.418640 1441494875 0.651184 0.228149 0.590454 -0.418640 1441494875 0.651184 0.228149 0.590454 -0.418640 1441494875 0.651184 0.228149 0.590454 -0.418640 1441494875 0.651184 0.228149 0.590454 -0.418640 1441494875 0.651184 0.228149 0.590454 -0.418640 1441494875 0.598633 0.295776 0.563965 -0.485840 1441494875 0.598633 0.295776 0.563965 -0.485840 1441494875 0.598633 0.295776 0.563965 -0.485840 1441494875 0.598633 0.295776 0.563965 -0.485840 1441494875 0.598633 0.295776 0.563965 -0.485840 1441494875 0.598633 0.295776 0.563965 -0.485840 1441494875 0.540588 0.358887 0.532227 -0.543762 1441494875 0.540588 0.358887 0.532227 -0.543762 1441494875 0.540588 0.358887 0.532227 -0.543762 1441494875 0.540588 0.358887 0.532227 -0.543762 1441494875 0.540588 0.358887 0.532227 -0.543762 1441494875 0.540588 0.358887 0.532227 -0.543762 1441494875 0.478699 0.418274 0.491516 -0.595215 1441494875 0.478699 0.418274 0.491516 -0.595215 1441494875 0.478699 0.418274 0.491516 -0.595215 1441494875 0.478699 0.418274 0.491516 -0.595215 1441494875 0.478699 0.418274 0.491516 -0.595215 1441494875 0.478699 0.418274 0.491516 -0.595215 1441494875 0.415527 0.472046 0.446167 -0.636719 1441494875 0.415527 0.472046 0.446167 -0.636719 1441494875 0.415527 0.472046 0.446167 -0.636719 1441494875 0.415527 0.472046 0.446167 -0.636719 1441494875 0.415527 0.472046 0.446167 -0.636719 1441494875 0.415527 0.472046 0.446167 -0.636719 1441494875 0.366638 0.518738 0.402710 -0.658997 1441494875 0.366638 0.518738 0.402710 -0.658997 1441494875 0.366638 0.518738 0.402710 -0.658997 1441494875 0.366638 0.518738 0.402710 -0.658997 1441494875 0.366638 0.518738 0.402710 -0.658997 1441494875 0.366638 0.518738 0.402710 -0.658997 1441494875 0.366638 0.518738 0.402710 -0.658997 1441494875 0.351196 0.539429 0.389954 -0.658447 1441494875 0.351196 0.539429 0.389954 -0.658447 1441494875 0.351196 0.539429 0.389954 -0.658447 1441494875 0.351196 0.539429 0.389954 -0.658447 1441494875 0.351196 0.539429 0.389954 -0.658447 1441494875 0.351196 0.539429 0.389954 -0.658447 1441494875 0.350891 0.548035 0.382446 -0.655945 1441494875 0.350891 0.548035 0.382446 -0.655945 1441494875 0.350891 0.548035 0.382446 -0.655945 1441494875 0.350891 0.548035 0.382446 -0.655945 1441494875 0.350891 0.548035 0.382446 -0.655945 1441494875 0.350891 0.548035 0.382446 -0.655945 1441494875 0.350891 0.548035 0.382446 -0.655945 1441494875 0.368347 0.546753 0.388123 -0.643982 1441494875 0.368347 0.546753 0.388123 -0.643982 1441494875 0.368347 0.546753 0.388123 -0.643982 1441494875 0.368347 0.546753 0.388123 -0.643982 1441494875 0.368347 0.546753 0.388123 -0.643982 1441494875 0.368347 0.546753 0.388123 -0.643982 1441494875 0.404724 0.529968 0.413391 -0.619995 1441494875 0.404724 0.529968 0.413391 -0.619995 1441494875 0.404724 0.529968 0.413391 -0.619995 1441494875 0.404724 0.529968 0.413391 -0.619995 1441494875 0.404724 0.529968 0.413391 -0.619995 1441494875 0.404724 0.529968 0.413391 -0.619995 1441494875 0.404724 0.529968 0.413391 -0.619995 1441494875 0.455139 0.496826 0.452942 -0.583740 1441494875 0.455139 0.496826 0.452942 -0.583740 1441494875 0.455139 0.496826 0.452942 -0.583740 1441494875 0.455139 0.496826 0.452942 -0.583740 1441494875 0.455139 0.496826 0.452942 -0.583740 1441494875 0.455139 0.496826 0.452942 -0.583740 1441494875 0.510376 0.450806 0.495972 -0.538757 1441494875 0.510376 0.450806 0.495972 -0.538757 1441494875 0.510376 0.450806 0.495972 -0.538757 1441494875 0.510376 0.450806 0.495972 -0.538757 1441494875 0.510376 0.450806 0.495972 -0.538757 1441494875 0.510376 0.450806 0.495972 -0.538757 1441494875 0.565186 0.395996 0.535828 -0.486389 1441494875 0.565186 0.395996 0.535828 -0.486389 1441494875 0.565186 0.395996 0.535828 -0.486389 1441494875 0.565186 0.395996 0.535828 -0.486389 1441494875 0.565186 0.395996 0.535828 -0.486389 1441494875 0.565186 0.395996 0.535828 -0.486389 1441494875 0.618042 0.331055 0.572571 -0.424805 1441494875 0.618042 0.331055 0.572571 -0.424805 1441494875 0.618042 0.331055 0.572571 -0.424805 1441494875 0.618042 0.331055 0.572571 -0.424805 1441494876 0.618042 0.331055 0.572571 -0.424805 1441494876 0.618042 0.331055 0.572571 -0.424805 1441494876 0.664978 0.261536 0.602661 -0.355042 1441494876 0.664978 0.261536 0.602661 -0.355042 1441494876 0.664978 0.261536 0.602661 -0.355042 1441494876 0.664978 0.261536 0.602661 -0.355042 1441494876 0.664978 0.261536 0.602661 -0.355042 1441494876 0.664978 0.261536 0.602661 -0.355042 1441494876 0.664978 0.261536 0.602661 -0.355042 1441494876 0.703491 0.189941 0.627014 -0.275208 1441494876 0.703491 0.189941 0.627014 -0.275208 1441494876 0.703491 0.189941 0.627014 -0.275208 1441494876 0.703491 0.189941 0.627014 -0.275208 1441494876 0.703491 0.189941 0.627014 -0.275208 1441494876 0.703491 0.189941 0.627014 -0.275208 1441494876 0.732117 0.108948 0.644531 -0.191589 1441494876 0.732117 0.108948 0.644531 -0.191589 1441494876 0.732117 0.108948 0.644531 -0.191589 1441494876 0.732117 0.108948 0.644531 -0.191589 1441494876 0.732117 0.108948 0.644531 -0.191589 1441494876 0.732117 0.108948 0.644531 -0.191589 1441494876 0.751099 0.036987 0.646606 -0.127747 1441494876 0.751099 0.036987 0.646606 -0.127747 1441494876 0.751099 0.036987 0.646606 -0.127747 1441494876 0.751099 0.036987 0.646606 -0.127747 1441494876 0.751099 0.036987 0.646606 -0.127747 1441494876 0.751099 0.036987 0.646606 -0.127747 1441494876 0.751099 0.036987 0.646606 -0.127747 1441494876 0.764587 -0.021790 0.639160 -0.079224 1441494876 0.764587 -0.021790 0.639160 -0.079224 1441494876 0.764587 -0.021790 0.639160 -0.079224 1441494876 0.764587 -0.021790 0.639160 -0.079224 1441494876 0.764587 -0.021790 0.639160 -0.079224 1441494876 0.764587 -0.021790 0.639160 -0.079224 1441494876 0.773743 -0.068237 0.628296 -0.042358 1441494876 0.773743 -0.068237 0.628296 -0.042358 1441494876 0.773743 -0.068237 0.628296 -0.042358 1441494876 0.773743 -0.068237 0.628296 -0.042358 1441494876 0.773743 -0.068237 0.628296 -0.042358 1441494876 0.773743 -0.068237 0.628296 -0.042358 1441494876 0.779785 -0.082703 0.619629 -0.033264 1441494876 0.779785 -0.082703 0.619629 -0.033264 1441494876 0.779785 -0.082703 0.619629 -0.033264 1441494876 0.779785 -0.082703 0.619629 -0.033264 1441494876 0.779785 -0.082703 0.619629 -0.033264 1441494876 0.779785 -0.082703 0.619629 -0.033264 1441494876 0.779785 -0.082703 0.619629 -0.033264 1441494876 0.783447 -0.072144 0.615479 -0.045776 1441494876 0.783447 -0.072144 0.615479 -0.045776 1441494876 0.783447 -0.072144 0.615479 -0.045776 1441494876 0.783447 -0.072144 0.615479 -0.045776 1441494876 0.783447 -0.072144 0.615479 -0.045776 1441494876 0.783447 -0.072144 0.615479 -0.045776 1441494876 0.782776 -0.054260 0.615662 -0.072083 1441494876 0.782776 -0.054260 0.615662 -0.072083 1441494876 0.782776 -0.054260 0.615662 -0.072083 1441494876 0.782776 -0.054260 0.615662 -0.072083 1441494876 0.782776 -0.054260 0.615662 -0.072083 1441494876 0.782776 -0.054260 0.615662 -0.072083 1441494876 0.782776 -0.054260 0.615662 -0.072083 1441494876 0.776855 -0.024353 0.618530 -0.115173 1441494876 0.776855 -0.024353 0.618530 -0.115173 1441494876 0.776855 -0.024353 0.618530 -0.115173 1441494876 0.776855 -0.024353 0.618530 -0.115173 1441494876 0.776855 -0.024353 0.618530 -0.115173 1441494876 0.776855 -0.024353 0.618530 -0.115173 1441494876 0.764587 0.022949 0.620117 -0.174072 1441494876 0.764587 0.022949 0.620117 -0.174072 1441494876 0.764587 0.022949 0.620117 -0.174072 1441494876 0.764587 0.022949 0.620117 -0.174072 1441494876 0.764587 0.022949 0.620117 -0.174072 1441494876 0.764587 0.022949 0.620117 -0.174072 1441494876 0.743469 0.082458 0.617371 -0.243408 1441494876 0.743469 0.082458 0.617371 -0.243408 1441494876 0.743469 0.082458 0.617371 -0.243408 1441494876 0.743469 0.082458 0.617371 -0.243408 1441494876 0.743469 0.082458 0.617371 -0.243408 1441494876 0.743469 0.082458 0.617371 -0.243408 1441494876 0.743469 0.082458 0.617371 -0.243408 1441494876 0.712341 0.147461 0.608032 -0.317871 1441494876 0.712341 0.147461 0.608032 -0.317871 1441494876 0.712341 0.147461 0.608032 -0.317871 1441494876 0.712341 0.147461 0.608032 -0.317871 1441494876 0.712341 0.147461 0.608032 -0.317871 1441494876 0.712341 0.147461 0.608032 -0.317871 1441494876 0.712341 0.147461 0.608032 -0.317871 1441494876 0.670227 0.214966 0.591248 -0.393616 1441494876 0.670227 0.214966 0.591248 -0.393616 1441494876 0.670227 0.214966 0.591248 -0.393616 1441494876 0.670227 0.214966 0.591248 -0.393616 1441494876 0.670227 0.214966 0.591248 -0.393616 1441494876 0.670227 0.214966 0.591248 -0.393616 1441494876 0.615356 0.288147 0.563538 -0.469727 1441494876 0.615356 0.288147 0.563538 -0.469727 1441494876 0.615356 0.288147 0.563538 -0.469727 1441494876 0.615356 0.288147 0.563538 -0.469727 1441494876 0.615356 0.288147 0.563538 -0.469727 1441494876 0.615356 0.288147 0.563538 -0.469727 1441494876 0.615356 0.288147 0.563538 -0.469727 1441494876 0.552246 0.359375 0.526428 -0.537354 1441494876 0.552246 0.359375 0.526428 -0.537354 1441494876 0.552246 0.359375 0.526428 -0.537354 1441494876 0.552246 0.359375 0.526428 -0.537354 1441494876 0.552246 0.359375 0.526428 -0.537354 1441494876 0.552246 0.359375 0.526428 -0.537354 1441494876 0.487549 0.421814 0.485596 -0.590332 1441494876 0.487549 0.421814 0.485596 -0.590332 1441494876 0.487549 0.421814 0.485596 -0.590332 1441494876 0.487549 0.421814 0.485596 -0.590332 1441494876 
0.707764 0.184204 0.598633 -0.326599 1441494882 0.727478 0.148621 0.609009 -0.278748 1441494882 0.727478 0.148621 0.609009 -0.278748 1441494882 0.727478 0.148621 0.609009 -0.278748 1441494882 0.727478 0.148621 0.609009 -0.278748 1441494882 0.727478 0.148621 0.609009 -0.278748 1441494882 0.727478 0.148621 0.609009 -0.278748 1441494882 0.727478 0.148621 0.609009 -0.278748 1441494882 0.746216 0.107117 0.617371 -0.224731 1441494882 0.746216 0.107117 0.617371 -0.224731 1441494882 0.746216 0.107117 0.617371 -0.224731 1441494882 0.746216 0.107117 0.617371 -0.224731 1441494882 0.746216 0.107117 0.617371 -0.224731 1441494882 0.746216 0.107117 0.617371 -0.224731 1441494882 0.762939 0.063416 0.620728 -0.168762 1441494882 0.762939 0.063416 0.620728 -0.168762 1441494882 0.762939 0.063416 0.620728 -0.168762 1441494882 0.762939 0.063416 0.620728 -0.168762 1441494882 0.762939 0.063416 0.620728 -0.168762 1441494882 0.762939 0.063416 0.620728 -0.168762 1441494882 0.776855 0.019470 0.619019 -0.113342 1441494882 0.776855 0.019470 0.619019 -0.113342 1441494882 0.776855 0.019470 0.619019 -0.113342 1441494882 0.776855 0.019470 0.619019 -0.113342 1441494882 0.776855 0.019470 0.619019 -0.113342 1441494882 0.776855 0.019470 0.619019 -0.113342 1441494882 0.776855 0.019470 0.619019 -0.113342 1441494882 0.785645 -0.023010 0.615662 -0.055908 1441494882 0.785645 -0.023010 0.615662 -0.055908 1441494882 0.785645 -0.023010 0.615662 -0.055908 1441494882 0.785645 -0.023010 0.615662 -0.055908 1441494882 0.785645 -0.023010 0.615662 -0.055908 1441494882 0.785645 -0.023010 0.615662 -0.055908 1441494882 0.785645 -0.023010 0.615662 -0.055908 1441494882 0.788757 -0.069458 0.610657 -0.001465 1441494882 0.788757 -0.069458 0.610657 -0.001465 1441494882 0.788757 -0.069458 0.610657 -0.001465 1441494882 0.788757 -0.069458 0.610657 -0.001465 1441494882 0.788757 -0.069458 0.610657 -0.001465 1441494882 0.788757 -0.069458 0.610657 -0.001465 1441494882 0.788757 -0.101501 0.605530 0.028076 1441494882 0.788757 -0.101501 0.605530 0.028076 1441494882 0.788757 -0.101501 0.605530 0.028076 1441494882 0.788757 -0.101501 0.605530 0.028076 1441494882 0.788757 -0.101501 0.605530 0.028076 1441494882 0.788757 -0.101501 0.605530 0.028076 1441494882 0.790894 -0.108643 0.601563 0.026367 1441494882 0.790894 -0.108643 0.601563 0.026367 1441494882 0.790894 -0.108643 0.601563 0.026367 1441494882 0.790894 -0.108643 0.601563 0.026367 1441494882 0.790894 -0.108643 0.601563 0.026367 1441494882 0.790894 -0.108643 0.601563 0.026367 1441494882 0.790894 -0.108643 0.601563 0.026367 1441494882 0.792480 -0.100647 0.601440 0.005676 1441494882 0.792480 -0.100647 0.601440 0.005676 1441494882 0.792480 -0.100647 0.601440 0.005676 1441494882 0.792480 -0.100647 0.601440 0.005676 1441494882 0.792480 -0.100647 0.601440 0.005676 1441494882 0.792480 -0.100647 0.601440 0.005676 1441494882 0.790283 -0.078247 0.607056 -0.027588 1441494882 0.790283 -0.078247 0.607056 -0.027588 1441494882 0.790283 -0.078247 0.607056 -0.027588 1441494882 0.790283 -0.078247 0.607056 -0.027588 1441494882 0.790283 -0.078247 0.607056 -0.027588 1441494882 0.790283 -0.078247 0.607056 -0.027588 1441494882 0.783752 -0.043457 0.615051 -0.074280 1441494882 0.783752 -0.043457 0.615051 -0.074280 1441494882 0.783752 -0.043457 0.615051 -0.074280 1441494882 0.783752 -0.043457 0.615051 -0.074280 1441494882 0.783752 -0.043457 0.615051 -0.074280 1441494882 0.783752 -0.043457 0.615051 -0.074280 1441494882 0.783752 -0.043457 0.615051 -0.074280 1441494882 0.771851 0.006226 0.620850 -0.136658 1441494882 0.771851 0.006226 0.620850 -0.136658 1441494882 0.771851 0.006226 0.620850 -0.136658 1441494882 0.771851 0.006226 0.620850 -0.136658 1441494882 0.771851 0.006226 0.620850 -0.136658 1441494882 0.771851 0.006226 0.620850 -0.136658 1441494882 0.752319 0.061890 0.622314 -0.206848 1441494882 0.752319 0.061890 0.622314 -0.206848 1441494882 0.752319 0.061890 0.622314 -0.206848 1441494882 0.752319 0.061890 0.622314 -0.206848 1441494882 0.752319 0.061890 0.622314 -0.206848 1441494882 0.752319 0.061890 0.622314 -0.206848 1441494882 0.752319 0.061890 0.622314 -0.206848 1441494882 0.724121 0.122986 0.616760 -0.282898 1441494882 0.724121 0.122986 0.616760 -0.282898 1441494882 0.724121 0.122986 0.616760 -0.282898 1441494882 0.724121 0.122986 0.616760 -0.282898 1441494882 0.724121 0.122986 0.616760 -0.282898 1441494882 0.724121 0.122986 0.616760 -0.282898 1441494882 0.683838 0.192566 0.601501 -0.365295 1441494882 0.683838 0.192566 0.601501 -0.365295 1441494882 0.683838 0.192566 0.601501 -0.365295 1441494882 0.683838 0.192566 0.601501 -0.365295 1441494882 0.683838 0.192566 0.601501 -0.365295 1441494882 0.683838 0.192566 0.601501 -0.365295 1441494882 0.632568 0.265625 0.577209 -0.442810 1441494882 0.632568 0.265625 0.577209 -0.442810 1441494882 0.632568 0.265625 0.577209 -0.442810 1441494882 0.632568 0.265625 0.577209 -0.442810 1441494882 0.632568 0.265625 0.577209 -0.442810 1441494883 0.632568 0.265625 0.577209 -0.442810 1441494883 0.632568 0.265625 0.577209 -0.442810 1441494883 0.577881 0.331116 0.548889 -0.505066 1441494883 0.577881 0.331116 0.548889 -0.505066 1441494883 0.577881 0.331116 0.548889 -0.505066 1441494883 0.577881 0.331116 0.548889 -0.505066 1441494883 0.577881 0.331116 0.548889 -0.505066 1441494883 0.577881 0.331116 0.548889 -0.505066 1441494883 0.577881 0.331116 0.548889 -0.505066 1441494883 0.525391 0.386353 0.519409 -0.552185 1441494883 0.525391 0.386353 0.519409 -0.552185 1441494883 0.525391 0.386353 0.519409 -0.552185 1441494883 0.525391 0.386353 0.519409 -0.552185 1441494883 0.525391 0.386353 0.519409 -0.552185 1441494883 0.525391 0.386353 0.519409 -0.552185 1441494883 0.477295 0.432129 0.487244 -0.589905 1441494883 0.477295 0.432129 0.487244 -0.589905 1441494883 0.477295 0.432129 0.487244 -0.589905 1441494883 0.477295 0.432129 0.487244 -0.589905 1441494883 0.477295 0.432129 0.487244 -0.589905 1441494883 0.477295 0.432129 0.487244 -0.589905 1441494883 0.435425 0.469849 0.457581 -0.616638 1441494883 0.435425 0.469849 0.457581 -0.616638 1441494883 0.435425 0.469849 0.457581 -0.616638 1441494883 0.435425 0.469849 0.457581 -0.616638 1441494883 0.435425 0.469849 0.457581 -0.616638 1441494883 0.435425 0.469849 0.457581 -0.616638 1441494883 0.435425 0.469849 0.457581 -0.616638 1441494883 0.397705 0.504211 0.425232 -0.637756 1441494883 0.397705 0.504211 0.425232 -0.637756 1441494883 0.397705 0.504211 0.425232 -0.637756 1441494883 0.397705 0.504211 0.425232 -0.637756 1441494883 0.397705 0.504211 0.425232 -0.637756 1441494883 0.397705 0.504211 0.425232 -0.637756 1441494883 0.380066 0.522827 0.406433 -0.645691 1441494883 0.380066 0.522827 0.406433 -0.645691 1441494883 0.380066 0.522827 0.406433 -0.645691 1441494883 0.380066 0.522827 0.406433 -0.645691 1441494883 0.380066 0.522827 0.406433 -0.645691 1441494883 0.380066 0.522827 0.406433 -0.645691 1441494883 0.383667 0.528198 0.405945 -0.639526 1441494883 0.383667 0.528198 0.405945 -0.639526 1441494883 0.383667 0.528198 0.405945 -0.639526 1441494883 0.383667 0.528198 0.405945 -0.639526 1441494883 0.383667 0.528198 0.405945 -0.639526 1441494883 0.383667 0.528198 0.405945 -0.639526 1441494883 0.383667 0.528198 0.405945 -0.639526 1441494883 0.405457 0.521851 0.418701 -0.622864 1441494883 0.405457 0.521851 0.418701 -0.622864 1441494883 0.405457 0.521851 0.418701 -0.622864 1441494883 0.405457 0.521851 0.418701 -0.622864 1441494883 0.405457 0.521851 0.418701 -0.622864 1441494883 0.405457 0.521851 0.418701 -0.622864 1441494883 0.445068 0.498840 0.448059 -0.593506 1441494883 0.445068 0.498840 0.448059 -0.593506 1441494883 0.445068 0.498840 0.448059 -0.593506 1441494883 0.445068 0.498840 0.448059 -0.593506 1441494883 0.445068 0.498840 0.448059 -0.593506 1441494883 0.445068 0.498840 0.448059 -0.593506 1441494883 0.494507 0.462769 0.484436 -0.553711 1441494883 0.494507 0.462769 0.484436 -0.553711 1441494883 0.494507 0.462769 0.484436 -0.553711 1441494883 0.494507 0.462769 0.484436 -0.553711 1441494883 0.494507 0.462769 0.484436 -0.553711 1441494883 0.494507 0.462769 0.484436 -0.553711 1441494883 0.494507 0.462769 0.484436 -0.553711 1441494883 0.548340 0.415649 0.523865 -0.502014 1441494883 0.548340 0.415649 0.523865 -0.502014 1441494883 0.548340 0.415649 0.523865 -0.502014 1441494883 0.548340 0.415649 0.523865 -0.502014 1441494883 0.548340 0.415649 0.523865 -0.502014 1441494883 0.548340 0.415649 0.523865 -0.502014 1441494883 0.602661 0.357361 0.563477 -0.437683 1441494883 0.602661 0.357361 0.563477 -0.437683 1441494883 0.602661 0.357361 0.563477 -0.437683 1441494883 0.602661 0.357361 0.563477 -0.437683 1441494883 0.602661 0.357361 0.563477 -0.437683 1441494883 0.602661 0.357361 0.563477 -0.437683 1441494883 0.602661 0.357361 0.563477 -0.437683 1441494883 0.651367 0.290222 0.599915 -0.362732 1441494883 0.651367 0.290222 0.599915 -0.362732 1441494883 0.651367 0.290222 0.599915 -0.362732 1441494883 0.651367 0.290222 0.599915 -0.362732 1441494883 0.651367 0.290222 0.599915 -0.362732 1441494883 0.651367 0.290222 0.599915 -0.362732 1441494883 0.691345 0.222778 0.623230 -0.289734 1441494883 0.691345 0.222778 0.623230 -0.289734 1441494883 0.691345 0.222778 0.623230 -0.289734 1441494883 0.691345 0.222778 0.623230 -0.289734 1441494883 0.691345 0.222778 0.623230 -0.289734 1441494883 0.691345 0.222778 0.623230 -0.289734 1441494883 0.691345 0.222778 0.623230 -0.289734 1441494883 0.724243 0.154236 0.635620 -0.218262 1441494883 0.724243 0.154236 0.635620 -0.218262 1441494883 0.724243 0.154236 0.635620 -0.218262 1441494883 0.724243 0.154236 0.635620 -0.218262 1441494883 0.724243 0.154236 0.635620 -0.218262 1441494883 0.724243 0.154236 0.635620 -0.218262 1441494883 0.747681 0.094727 0.638367 -0.156250 1441494883 0.747681 0.094727 0.638367 -0.156250 1441494883 0.747681 0.094727 0.638367 -0.156250 1441494883 0.747681 0.094727 0.638367 -0.156250 1441494883 0.747681 0.094727 0.638367 -0.156250 1441494883 0.747681 0.094727 0.638367 -0.156250 1441494883 0.764648 0.045654 0.634460 -0.103149 1441494883 0.764648 0.045654 0.634460 -0.103149 1441494883 0.764648 0.045654 0.634460 -0.103149 1441494883 0.764648 0.045654 0.634460 -0.103149 1441494883 0.764648 0.045654 0.634460 -0.103149 1441494883 0.764648 0.045654 0.634460 -0.103149 1441494883 0.775330 -0.006592 0.628845 -0.057373 1441494883 0.775330 -0.006592 0.628845 -0.057373 1441494883 0.775330 -0.006592 0.628845 -0.057373 1441494883 0.775330 -0.006592 0.628845 -0.057373 1441494883 0.775330 -0.006592 0.628845 -0.057373 1441494883 0.775330 -0.006592 0.628845 -0.057373 1441494884 0.775330 -0.006592 0.628845 -0.057373 1441494884 0.781677 -0.041687 0.621338 -0.033875 1441494884 0.781677 -0.041687 0.621338 -0.033875 1441494884 0.781677 -0.041687 0.621338 -0.033875 1441494884 0.781677 -0.041687 0.621338 -0.033875 1441494884 0.781677 -0.041687 0.621338 -0.033875 1441494884 0.781677 -0.041687 0.621338 -0.033875 1441494884 0.785706 -0.053833 0.615234 -0.033813 1441494884 0.785706 -0.053833 0.615234 -0.033813 1441494884 0.785706 -0.053833 0.615234 -0.033813 1441494884 0.785706 -0.053833 0.615234 -0.033813 1441494884 0.785706 -0.053833 0.615234 -0.033813 1441494884 0.785706 -0.053833 0.615234 -0.033813 1441494884 0.786316 -0.042419 0.613525 -0.058167 1441494884 0.786316 -0.042419 0.613525 -0.058167 1441494884 0.786316 -0.042419 0.613525 -0.058167 1441494884 0.786316 -0.042419 0.613525 -0.058167 1441494884 0.786316 -0.042419 0.613525 -0.058167 1441494884 0.786316 -0.042419 0.613525 -0.058167 1441494884 0.782593 -0.013062 0.614014 -0.101257 1441494884 0.782593 -0.013062 0.614014 -0.101257 1441494884 0.782593 -0.013062 0.614014 -0.101257 1441494884 0.782593 -0.013062 0.614014 -0.101257 1441494884 0.782593 -0.013062 0.614014 -0.101257 1441494884 0.782593 -0.013062 0.614014 -0.101257 1441494884 0.782593 -0.013062 0.614014 -0.101257 1441494884 0.772522 0.026062 0.614746 -0.156616 1441494884 0.772522 0.026062 0.614746 -0.156616 1441494884 0.772522 0.026062 0.614746 -0.156616 1441494884 0.772522 0.026062 0.614746 -0.156616 1441494884 0.772522 0.026062 0.614746 -0.156616 1441494884 0.772522 0.026062 0.614746 -0.156616 1441494884 0.772522 0.026062 0.614746 -0.156616 1441494884 0.754700 0.076233 0.612549 -0.222107 1441494884 0.754700 0.076233 0.612549 -0.222107 1441494884 0.754700 0.076233 0.612549 -0.222107 1441494884 0.754700 0.076233 0.612549 -0.222107 1441494884 0.754700 0.076233 0.612549 -0.222107 1441494884 0.754700 0.076233 0.612549 -0.222107 1441494884 0.727661 0.134155 0.605652 -0.292603 1441494884 0.727661 0.134155 0.605652 -0.292603 1441494884 0.727661 0.134155 0.605652 -0.292603 1441494884 0.727661 0.134155 0.605652 -0.292603 1441494884 0.727661 0.134155 0.605652 -0.292603 1441494884 0.727661 0.134155 0.605652 -0.292603 1441494884 0.727661 0.134155 0.605652 -0.292603 1441494884 0.727661 0.134155 0.605652 -0.292603 1441494884 0.690674 0.196716 0.592529 -0.364868 1441494884 0.690674 0.196716 0.592529 -0.364868 1441494884 0.690674 0.196716 0.592529 -0.364868 1441494884 0.690674 0.196716 0.592529 -0.364868 1441494884 0.690674 0.196716 0.592529 -0.364868 1441494884 0.690674 0.196716 0.592529 -0.364868 1441494884 0.642944 0.265137 0.570679 -0.436646 1441494884 0.642944 0.265137 0.570679 -0.436646 1441494884 0.642944 0.265137 0.570679 -0.436646 1441494884 0.642944 0.265137 0.570679 -0.436646 1441494884 0.642944 0.265137 0.570679 -0.436646 1441494884 0.642944 0.265137 0.570679 -0.436646 1441494884 0.587830 0.331970 0.541199 -0.501343 1441494884 0.587830 0.331970 0.541199 -0.501343 1441494884 0.587830 0.331970 0.541199 -0.501343 1441494884 0.587830 0.331970 0.541199 -0.501343 1441494884 0.587830 0.331970 0.541199 -0.501343 1441494884 0.587830 0.331970 0.541199 -0.501343 1441494884 0.587830 0.331970 0.541199 -0.501343 1441494884 0.533203 0.388489 0.507751 -0.553955 1441494884 0.533203 0.388489 0.507751 -0.553955 1441494884 0.533203 0.388489 0.507751 -0.553955 1441494884 0.533203 0.388489 0.507751 -0.553955 1441494884 0.533203 0.388489 0.507751 -0.553955 1441494884 0.533203 0.388489 0.507751 -0.553955 1441494884 0.485107 0.430054 0.479919 -0.591064 1441494884 0.485107 0.430054 0.479919 -0.591064 1441494884 0.485107 0.430054 0.479919 -0.591064 1441494884 0.485107 0.430054 0.479919 -0.591064 1441494884 0.485107 0.430054 0.479919 -0.591064 1441494884 0.485107 0.430054 0.479919 -0.591064 1441494884 0.438171 0.470520 0.448242 -0.621033 1441494884 0.438171 0.470520 0.448242 -0.621033 1441494884 0.438171 0.470520 0.448242 -0.621033 1441494884 0.438171 0.470520 0.448242 -0.621033 1441494884 0.438171 0.470520 0.448242 -0.621033 1441494884 0.438171 0.470520 0.448242 -0.621033 1441494884 0.438171 0.470520 0.448242 -0.621033 1441494884 0.406494 0.499573 0.420959 -0.638672 1441494884 0.406494 0.499573 0.420959 -0.638672 1441494884 0.406494 0.499573 0.420959 -0.638672 1441494884 0.406494 0.499573 0.420959 -0.638672 1441494884 0.406494 0.499573 0.420959 -0.638672 1441494884 0.406494 0.499573 0.420959 -0.638672 1441494884 0.401428 0.507507 0.416626 -0.638489 1441494884 0.401428 0.507507 0.416626 -0.638489 1441494884 0.401428 0.507507 0.416626 -0.638489 1441494884 0.401428 0.507507 0.416626 -0.638489 1441494884 0.401428 0.507507 0.416626 -0.638489 1441494884 0.401428 0.507507 0.416626 -0.638489 1441494884 0.417969 0.501343 0.429321 -0.624146 1441494884 0.417969 0.501343 0.429321 -0.624146 1441494884 0.417969 0.501343 0.429321 -0.624146 1441494884 0.417969 0.501343 0.429321 -0.624146 1441494884 0.417969 0.501343 0.429321 -0.624146 1441494884 0.417969 0.501343 0.429321 -0.624146 1441494884 0.449036 0.484009 0.453552 -0.598633 1441494884 0.449036 0.484009 0.453552 -0.598633 1441494884 0.449036 0.484009 0.453552 -0.598633 1441494884 0.449036 0.484009 0.453552 -0.598633 1441494884 0.449036 0.484009 0.453552 -0.598633 1441494884 0.449036 0.484009 0.453552 -0.598633 1441494884 0.449036 0.484009 0.453552 -0.598633 1441494884 0.489746 0.455688 0.482544 -0.565369 1441494884 0.489746 0.455688 0.482544 -0.565369 1441494884 0.489746 0.455688 0.482544 -0.565369 1441494884 0.489746 0.455688 0.482544 -0.565369 1441494884 0.489746 0.455688 0.482544 -0.565369 1441494884 0.538025 0.413208 0.517395 -0.521606 1441494885 0.538025 0.413208 0.517395 -0.521606 1441494885 0.538025 0.413208 0.517395 -0.521606 1441494885 0.538025 0.413208 0.517395 -0.521606 1441494885 0.538025 0.413208 0.517395 -0.521606 1441494885 0.538025 0.413208 0.517395 -0.521606 1441494885 0.538025 0.413208 0.517395 -0.521606 1441494885 0.586182 0.362000 0.551453 -0.470215 1441494885 0.586182 0.362000 0.551453 -0.470215 1441494885 0.586182 0.362000 0.551453 -0.470215 1441494885 0.586182 0.362000 0.551453 -0.470215 1441494885 0.586182 0.362000 0.551453 -0.470215 1441494885 0.586182 0.362000 0.551453 -0.470215 1441494885 0.631592 0.306641 0.582520 -0.409546 1441494885 0.631592 0.306641 0.582520 -0.409546 1441494885 0.631592 0.306641 0.582520 -0.409546 1441494885 0.631592 0.306641 0.582520 -0.409546 1441494885 0.631592 0.306641 0.582520 -0.409546 1441494885 0.631592 0.306641 0.582520 -0.409546 1441494885 0.671387 0.243042 0.611267 -0.341309 1441494885 0.671387 0.243042 0.611267 -0.341309 1441494885 0.671387 0.243042 0.611267 -0.341309 1441494885 0.671387 0.243042 0.611267 -0.341309 1441494885 0.671387 0.243042 0.611267 -0.341309 1441494885 0.671387 0.243042 0.611267 -0.341309 1441494885 0.671387 0.243042 0.611267 -0.341309 1441494885 0.704163 0.176575 0.631836 -0.271423 1441494885 0.704163 0.176575 0.631836 -0.271423 1441494885 0.704163 0.176575 0.631836 -0.271423 1441494885 0.704163 0.176575 0.631836 -0.271423 1441494885 0.704163 0.176575 0.631836 -0.271423 1441494885 0.704163 0.176575 0.631836 -0.271423 1441494885 0.704163 0.176575 0.631836 -0.271423 1441494885 0.728943 0.113953 0.642883 -0.205688 1441494885 0.728943 0.113953 0.642883 -0.205688 1441494885 0.728943 0.113953 0.642883 -0.205688 1441494885 0.728943 0.113953 0.642883 -0.205688 1441494885 0.728943 0.113953 0.642883 -0.205688 1441494885 0.728943 0.113953 0.642883 -0.205688 1441494885 0.746826 0.060425 0.645081 -0.149658 1441494885 0.746826 0.060425 0.645081 -0.149658 1441494885 0.746826 0.060425 0.645081 -0.149658 1441494885 0.746826 0.060425 0.645081 -0.149658 1441494885 0.746826 0.060425 0.645081 -0.149658 1441494885 0.746826 0.060425 0.645081 -0.149658 1441494885 0.760498 0.013794 0.640503 -0.105591 1441494885 0.760498 0.013794 0.640503 -0.105591 1441494885 0.760498 0.013794 0.640503 -0.105591 1441494885 0.760498 0.013794 0.640503 -0.105591 1441494885 0.760498 0.013794 0.640503 -0.105591 1441494885 0.760498 0.013794 0.640503 -0.105591 1441494885 0.770447 -0.018005 0.632202 -0.079407 1441494885 0.770447 -0.018005 0.632202 -0.079407 1441494885 0.770447 -0.018005 0.632202 -0.079407 1441494885 0.770447 -0.018005 0.632202 -0.079407 1441494885 0.770447 -0.018005 0.632202 -0.079407 1441494885 0.770447 -0.018005 0.632202 -0.079407 1441494885 0.770447 -0.018005 0.632202 -0.079407 1441494885 0.776184 -0.031982 0.625488 -0.072266 1441494885 0.776184 -0.031982 0.625488 -0.072266 1441494885 0.776184 -0.031982 0.625488 -0.072266 1441494885 0.776184 -0.031982 0.625488 -0.072266 1441494885 0.776184 -0.031982 0.625488 -0.072266 1441494885 0.776184 -0.031982 0.625488 -0.072266 1441494885 0.777710 -0.028259 0.622009 -0.085999 1441494885 0.777710 -0.028259 0.622009 -0.085999 1441494885 0.777710 -0.028259 0.622009 -0.085999 1441494885 0.777710 -0.028259 0.622009 -0.085999 1441494885 0.777710 -0.028259 0.622009 -0.085999 1441494885 0.777710 -0.028259 0.622009 -0.085999 1441494885 0.777710 -0.028259 0.622009 -0.085999 1441494885 0.775330 -0.006775 0.620178 -0.118652 1441494885 0.775330 -0.006775 0.620178 -0.118652 1441494885 0.775330 -0.006775 0.620178 -0.118652 1441494885 0.775330 -0.006775 0.620178 -0.118652 1441494885 0.775330 -0.006775 0.620178 -0.118652 1441494885 0.775330 -0.006775 0.620178 -0.118652 1441494885 0.775330 -0.006775 0.620178 -0.118652 1441494885 0.767395 0.027527 0.618835 -0.165100 1441494885 0.767395 0.027527 0.618835 -0.165100 1441494885 0.767395 0.027527 0.618835 -0.165100 1441494885 0.767395 0.027527 0.618835 -0.165100 1441494885 0.767395 0.027527 0.618835 -0.165100 1441494885 0.767395 0.027527 0.618835 -0.165100 1441494885 0.752563 0.072021 0.615723 -0.222046 1441494885 0.752563 0.072021 0.615723 -0.222046 1441494885 0.752563 0.072021 0.615723 -0.222046 1441494885 0.752563 0.072021 0.615723 -0.222046 1441494885 0.752563 0.072021 0.615723 -0.222046 1441494885 0.752563 0.072021 0.615723 -0.222046 1441494885 0.729553 0.122681 0.609131 -0.285583 1441494885 0.729553 0.122681 0.609131 -0.285583 1441494885 0.729553 0.122681 0.609131 -0.285583 1441494885 0.729553 0.122681 0.609131 -0.285583 1441494885 0.729553 0.122681 0.609131 -0.285583 1441494885 0.729553 0.122681 0.609131 -0.285583 1441494885 0.697571 0.177856 0.597534 -0.353149 1441494885 0.697571 0.177856 0.597534 -0.353149 1441494885 0.697571 0.177856 0.597534 -0.353149 1441494885 0.697571 0.177856 0.597534 -0.353149 1441494885 0.697571 0.177856 0.597534 -0.353149 1441494885 0.697571 0.177856 0.597534 -0.353149 1441494885 0.655334 0.238525 0.578857 -0.422485 1441494885 0.655334 0.238525 0.578857 -0.422485 1441494885 0.655334 0.238525 0.578857 -0.422485 1441494885 0.655334 0.238525 0.578857 -0.422485 1441494885 0.655334 0.238525 0.578857 -0.422485 1441494885 0.655334 0.238525 0.578857 -0.422485 1441494885 0.655334 0.238525 0.578857 -0.422485 1441494885 0.602966 0.302856 0.552551 -0.489197 1441494885 0.602966 0.302856 0.552551 -0.489197 1441494885 0.602966 0.302856 0.552551 -0.489197 1441494885 0.602966 0.302856 0.552551 -0.489197 1441494885 0.602966 0.302856 0.552551 -0.489197 1441494885 0.602966 0.302856 0.552551 -0.489197 1441494885 0.544556 0.365356 0.521423 -0.545959 1441494885 0.544556 0.365356 0.521423 -0.545959 1441494886 0.544556 0.365356 0.521423 -0.545959 1441494886 0.544556 0.365356 0.521423 -0.545959 1441494886 0.544556 0.365356 0.521423 -0.545959 1441494886 0.544556 0.365356 0.521423 -0.545959 1441494886 0.491150 0.415039 0.489197 -0.589233 1441494886 0.491150 0.415039 0.489197 -0.589233 1441494886 0.491150 0.415039 0.489197 -0.589233 1441494886 0.491150 0.415039 0.489197 -0.589233 1441494886 0.491150 0.415039 0.489197 -0.589233 1441494886 0.491150 0.415039 0.489197 -0.589233 1441494886 0.491150 0.415039 0.489197 -0.589233 1441494886 0.449219 0.449402 0.466553 -0.615234 1441494886 0.449219 0.449402 0.466553 -0.615234 1441494886 0.449219 0.449402 0.466553 -0.615234 1441494886 0.449219 0.449402 0.466553 -0.615234 1441494886 0.449219 0.449402 0.466553 -0.615234 1441494886 0.449219 0.449402 0.466553 -0.615234 1441494886 0.410522 0.482788 0.436157 -0.638855 1441494886 0.410522 0.482788 0.436157 -0.638855 1441494886 0.410522 0.482788 0.436157 -0.638855 1441494886 0.410522 0.482788 0.436157 -0.638855 1441494886 0.410522 0.482788 0.436157 -0.638855 1441494886 0.410522 0.482788 0.436157 -0.638855 1441494886 0.410522 0.482788 0.436157 -0.638855 1441494886 0.392883 0.501221 0.418945 -0.647156 1441494886 0.392883 0.501221 0.418945 -0.647156 1441494886 0.392883 0.501221 0.418945 -0.647156 1441494886 0.392883 0.501221 0.418945 -0.647156 1441494886 0.392883 0.501221 0.418945 -0.647156 1441494886 0.392883 0.501221 0.418945 -0.647156 1441494886 0.392883 0.501221 0.418945 -0.647156 1441494886 0.398682 0.505310 0.417847 -0.641174 1441494886 0.398682 0.505310 0.417847 -0.641174 1441494886 0.398682 0.505310 0.417847 -0.641174 1441494886 0.398682 0.505310 0.417847 -0.641174 1441494886 0.398682 0.505310 0.417847 -0.641174 1441494886 0.398682 0.505310 0.417847 -0.641174 1441494886 0.424194 0.496643 0.432739 -0.621399 1441494886 0.424194 0.496643 0.432739 -0.621399 1441494886 0.424194 0.496643 0.432739 -0.621399 1441494886 0.424194 0.496643 0.432739 -0.621399 1441494886 0.424194 0.496643 0.432739 -0.621399 1441494886 0.424194 0.496643 0.432739 -0.621399 1441494886 0.463196 0.473511 0.460022 -0.591248 1441494886 0.463196 0.473511 0.460022 -0.591248 1441494886 0.463196 0.473511 0.460022 -0.591248 1441494886 0.463196 0.473511 0.460022 -0.591248 1441494886 0.463196 0.473511 0.460022 -0.591248 1441494886 0.463196 0.473511 0.460022 -0.591248 1441494886 0.463196 0.473511 0.460022 -0.591248 1441494886 0.510376 0.437500 0.493958 -0.551392 1441494886 0.510376 0.437500 0.493958 -0.551392 1441494886 0.510376 0.437500 0.493958 -0.551392 1441494886 0.510376 0.437500 0.493958 -0.551392 1441494886 0.510376 0.437500 0.493958 -0.551392 1441494886 0.510376 0.437500 0.493958 -0.551392 1441494886 0.559021 0.391479 0.528381 -0.505005 1441494886 0.559021 0.391479 0.528381 -0.505005 1441494886 0.559021 0.391479 0.528381 -0.505005 1441494886 0.559021 0.391479 0.528381 -0.505005 1441494886 0.559021 0.391479 0.528381 -0.505005 1441494886 0.559021 0.391479 0.528381 -0.505005 1441494886 0.559021 0.391479 0.528381 -0.505005 1441494886 0.605896 0.339294 0.559143 -0.452820 1441494886 0.605896 0.339294 0.559143 -0.452820 1441494886 0.605896 0.339294 0.559143 -0.452820 1441494886 0.605896 0.339294 0.559143 -0.452820 1441494886 0.605896 0.339294 0.559143 -0.452820 1441494886 0.649231 0.279846 0.588318 -0.392395 1441494886 0.649231 0.279846 0.588318 -0.392395 1441494886 0.649231 0.279846 0.588318 -0.392395 1441494886 0.649231 0.279846 0.588318 -0.392395 1441494886 0.649231 0.279846 0.588318 -0.392395 1441494886 0.649231 0.279846 0.588318 -0.392395 1441494886 0.686157 0.216736 0.612244 -0.327576 1441494886 0.686157 0.216736 0.612244 -0.327576 1441494886 0.686157 0.216736 0.612244 -0.327576 1441494886 0.686157 0.216736 0.612244 -0.327576 1441494886 0.686157 0.216736 0.612244 -0.327576 1441494886 0.686157 0.216736 0.612244 -0.327576 1441494886 0.686157 0.216736 0.612244 -0.327576 1441494886 0.715576 0.156433 0.626404 -0.266479 1441494886 0.715576 0.156433 0.626404 -0.266479 1441494886 0.715576 0.156433 0.626404 -0.266479 1441494886 0.715576 0.156433 0.626404 -0.266479 1441494886 0.715576 0.156433 0.626404 -0.266479 1441494886 0.715576 0.156433 0.626404 -0.266479 1441494886 0.735779 0.101501 0.635742 -0.209839 1441494886 0.735779 0.101501 0.635742 -0.209839 1441494886 0.735779 0.101501 0.635742 -0.209839 1441494886 0.735779 0.101501 0.635742 -0.209839 1441494886 0.735779 0.101501 0.635742 -0.209839 1441494886 0.735779 0.101501 0.635742 -0.209839 1441494886 0.750732 0.048889 0.639282 -0.158752 1441494886 0.750732 0.048889 0.639282 -0.158752 1441494886 0.750732 0.048889 0.639282 -0.158752 1441494886 0.750732 0.048889 0.639282 -0.158752 1441494886 0.750732 0.048889 0.639282 -0.158752 1441494886 0.750732 0.048889 0.639282 -0.158752 1441494886 0.761047 0.002319 0.638000 -0.117004 1441494886 0.761047 0.002319 0.638000 -0.117004 1441494886 0.761047 0.002319 0.638000 -0.117004 1441494886 0.761047 0.002319 0.638000 -0.117004 1441494886 0.761047 0.002319 0.638000 -0.117004 1441494886 0.761047 0.002319 0.638000 -0.117004 1441494886 0.767639 -0.028564 0.633423 -0.093140 1441494886 0.767639 -0.028564 0.633423 -0.093140 1441494886 0.767639 -0.028564 0.633423 -0.093140 1441494886 0.767639 -0.028564 0.633423 -0.093140 1441494886 0.767639 -0.028564 0.633423 -0.093140 1441494886 0.767639 -0.028564 0.633423 -0.093140 1441494886 0.770142 -0.039185 0.629944 -0.091736 1441494886 0.770142 -0.039185 0.629944 -0.091736 1441494887 0.770142 -0.039185 0.629944 -0.091736 1441494887 0.770142 -0.039185 0.629944 -0.091736 1441494887 0.770142 -0.039185 0.629944 -0.091736 1441494887 0.770142 -0.039185 0.629944 -0.091736 1441494887 0.770142 -0.039185 0.629944 -0.091736 1441494887 0.769348 -0.027954 0.628357 -0.111206 1441494887 0.769348 -0.027954 0.628357 -0.111206 1441494887 0.769348 -0.027954 0.628357 -0.111206 1441494887 0.769348 -0.027954 0.628357 -0.111206 1441494887 0.769348 -0.027954 0.628357 -0.111206 1441494887 0.769348 -0.027954 0.628357 -0.111206 1441494887 0.764954 -0.005005 0.627808 -0.143494 1441494887 0.764954 -0.005005 0.627808 -0.143494 1441494887 0.764954 -0.005005 0.627808 -0.143494 1441494887 0.764954 -0.005005 0.627808 -0.143494 1441494887 0.764954 -0.005005 0.627808 -0.143494 1441494887 0.764954 -0.005005 0.627808 -0.143494 1441494887 0.764954 -0.005005 0.627808 -0.143494 1441494887 0.755554 0.026428 0.627075 -0.187317 1441494887 0.755554 0.026428 0.627075 -0.187317 1441494887 0.755554 0.026428 0.627075 -0.187317 1441494887 0.755554 0.026428 0.627075 -0.187317 1441494887 0.755554 0.026428 0.627075 -0.187317 1441494887 0.755554 0.026428 0.627075 -0.187317 1441494887 0.739990 0.069031 0.623413 -0.242859 1441494887 0.739990 0.069031 0.623413 -0.242859 1441494887 0.739990 0.069031 0.623413 -0.242859 1441494887 0.739990 0.069031 0.623413 -0.242859 1441494887 0.739990 0.069031 0.623413 -0.242859 1441494887 0.739990 0.069031 0.623413 -0.242859 1441494887 0.716370 0.120667 0.614929 -0.306641 1441494887 0.716370 0.120667 0.614929 -0.306641 1441494887 0.716370 0.120667 0.614929 -0.306641 1441494887 0.716370 0.120667 0.614929 -0.306641 1441494887 0.716370 0.120667 0.614929 -0.306641 1441494887 0.683228 0.180481 0.599487 -0.375793 1441494887 0.683228 0.180481 0.599487 -0.375793 1441494887 0.683228 0.180481 0.599487 -0.375793 1441494887 0.683228 0.180481 0.599487 -0.375793 1441494887 0.683228 0.180481 0.599487 -0.375793 1441494887 0.683228 0.180481 0.599487 -0.375793 1441494887 0.640564 0.245911 0.575012 -0.445496 1441494887 0.640564 0.245911 0.575012 -0.445496 1441494887 0.640564 0.245911 0.575012 -0.445496 1441494887 0.640564 0.245911 0.575012 -0.445496 1441494887 0.640564 0.245911 0.575012 -0.445496 1441494887 0.640564 0.245911 0.575012 -0.445496 1441494887 0.590393 0.309631 0.544861 -0.508545 1441494887 0.590393 0.309631 0.544861 -0.508545 1441494887 0.590393 0.309631 0.544861 -0.508545 1441494887 0.590393 0.309631 0.544861 -0.508545 1441494887 0.590393 0.309631 0.544861 -0.508545 1441494887 0.590393 0.309631 0.544861 -0.508545 1441494887 0.590393 0.309631 0.544861 -0.508545 1441494887 0.536438 0.365356 0.512695 -0.561951 1441494887 0.536438 0.365356 0.512695 -0.561951 1441494887 0.536438 0.365356 0.512695 -0.561951 1441494887 0.536438 0.365356 0.512695 -0.561951 1441494887 0.536438 0.365356 0.512695 -0.561951 1441494887 0.536438 0.365356 0.512695 -0.561951 1441494887 0.483215 0.413147 0.480347 -0.604187 1441494887 0.483215 0.413147 0.480347 -0.604187 1441494887 0.483215 0.413147 0.480347 -0.604187 1441494887 0.483215 0.413147 0.480347 -0.604187 1441494887 0.483215 0.413147 0.480347 -0.604187 1441494887 0.483215 0.413147 0.480347 -0.604187 1441494887 0.432983 0.456970 0.443665 -0.637878 1441494887 0.432983 0.456970 0.443665 -0.637878 1441494887 0.432983 0.456970 0.443665 -0.637878 1441494887 0.432983 0.456970 0.443665 -0.637878 1441494887 0.432983 0.456970 0.443665 -0.637878 1441494887 0.432983 0.456970 0.443665 -0.637878 1441494887 0.396912 0.490051 0.412964 -0.657043 1441494887 0.396912 0.490051 0.412964 -0.657043 1441494887 0.396912 0.490051 0.412964 -0.657043 1441494887 0.396912 0.490051 0.412964 -0.657043 1441494887 0.396912 0.490051 0.412964 -0.657043 1441494887 0.396912 0.490051 0.412964 -0.657043 1441494887 0.396912 0.490051 0.412964 -0.657043 1441494887 0.383789 0.507507 0.397278 -0.661255 1441494887 0.383789 0.507507 0.397278 -0.661255 1441494887 0.383789 0.507507 0.397278 -0.661255 1441494887 0.383789 0.507507 0.397278 -0.661255 1441494887 0.383789 0.507507 0.397278 -0.661255 1441494887 0.383789 0.507507 0.397278 -0.661255 1441494887 0.393860 0.510315 0.400208 -0.651367 1441494887 0.393860 0.510315 0.400208 -0.651367 1441494887 0.393860 0.510315 0.400208 -0.651367 1441494887 0.393860 0.510315 0.400208 -0.651367 1441494887 0.393860 0.510315 0.400208 -0.651367 1441494887 0.393860 0.510315 0.400208 -0.651367 1441494887 0.419556 0.500854 0.417419 -0.631470 1441494887 0.419556 0.500854 0.417419 -0.631470 1441494887 0.419556 0.500854 0.417419 -0.631470 1441494887 0.419556 0.500854 0.417419 -0.631470 1441494887 0.419556 0.500854 0.417419 -0.631470 1441494887 0.419556 0.500854 0.417419 -0.631470 1441494887 0.457825 0.477478 0.444458 -0.604004 1441494887 0.457825 0.477478 0.444458 -0.604004 1441494887 0.457825 0.477478 0.444458 -0.604004 1441494887 0.457825 0.477478 0.444458 -0.604004 1441494887 0.457825 0.477478 0.444458 -0.604004 1441494887 0.457825 0.477478 0.444458 -0.604004 1441494887 0.502563 0.442322 0.477905 -0.568604 1441494887 0.502563 0.442322 0.477905 -0.568604 1441494887 0.502563 0.442322 0.477905 -0.568604 1441494887 0.502563 0.442322 0.477905 -0.568604 1441494887 0.502563 0.442322 0.477905 -0.568604 1441494887 0.502563 0.442322 0.477905 -0.568604 1441494887 0.502563 0.442322 0.477905 -0.568604 1441494887 0.549194 0.398987 0.511292 -0.526978 1441494887 0.549194 0.398987 0.511292 -0.526978 1441494888 0.549194 0.398987 0.511292 -0.526978 1441494888 0.549194 0.398987 0.511292 -0.526978 1441494888 0.549194 0.398987 0.511292 -0.526978 1441494888 0.549194 0.398987 0.511292 -0.526978 1441494888 0.595459 0.348938 0.542847 -0.478455 1441494888 0.595459 0.348938 0.542847 -0.478455 1441494888 0.595459 0.348938 0.542847 -0.478455 1441494888 0.595459 0.348938 0.542847 -0.478455 1441494888 0.595459 0.348938 0.542847 -0.478455 1441494888 0.595459 0.348938 0.542847 -0.478455 1441494888 0.638489 0.294800 0.569763 -0.425171 1441494888 0.638489 0.294800 0.569763 -0.425171 1441494888 0.638489 0.294800 0.569763 -0.425171 1441494888 0.638489 0.294800 0.569763 -0.425171 1441494888 0.638489 0.294800 0.569763 -0.425171 1441494888 0.638489 0.294800 0.569763 -0.425171 1441494888 0.675842 0.239807 0.592712 -0.366577 1441494888 0.675842 0.239807 0.592712 -0.366577 1441494888 0.675842 0.239807 0.592712 -0.366577 1441494888 0.675842 0.239807 0.592712 -0.366577 1441494888 0.675842 0.239807 0.592712 -0.366577 1441494888 0.675842 0.239807 0.592712 -0.366577 1441494888 0.675842 0.239807 0.592712 -0.366577 1441494888 0.707642 0.182495 0.610718 -0.304810 1441494888 0.707642 0.182495 0.610718 -0.304810 1441494888 0.707642 0.182495 0.610718 -0.304810 1441494888 0.707642 0.182495 0.610718 -0.304810 1441494888 0.707642 0.182495 0.610718 -0.304810 1441494888 0.707642 0.182495 0.610718 -0.304810 1441494888 0.732727 0.126343 0.622009 -0.245361 1441494888 0.732727 0.126343 0.622009 -0.245361 1441494888 0.732727 0.126343 0.622009 -0.245361 1441494888 0.732727 0.126343 0.622009 -0.245361 1441494888 0.732727 0.126343 0.622009 -0.245361 1441494888 0.732727 0.126343 0.622009 -0.245361 1441494888 0.751160 0.076843 0.626221 -0.194031 1441494888 0.751160 0.076843 0.626221 -0.194031 1441494888 0.751160 0.076843 0.626221 -0.194031 1441494888 0.751160 0.076843 0.626221 -0.194031 1441494888 0.751160 0.076843 0.626221 -0.194031 1441494888 0.751160 0.076843 0.626221 -0.194031 1441494888 0.764587 0.032654 0.625549 -0.151428 1441494888 0.764587 0.032654 0.625549 -0.151428 1441494888 0.764587 0.032654 0.625549 -0.151428 1441494888 0.764587 0.032654 0.625549 -0.151428 1441494888 0.764587 0.032654 0.625549 -0.151428 1441494888 0.764587 0.032654 0.625549 -0.151428 1441494888 0.772766 -0.000671 0.623108 -0.120300 1441494888 0.772766 -0.000671 0.623108 -0.120300 1441494888 0.772766 -0.000671 0.623108 -0.120300 1441494888 0.772766 -0.000671 0.623108 -0.120300 1441494888 0.772766 -0.000671 0.623108 -0.120300 1441494888 0.772766 -0.000671 0.623108 -0.120300 1441494888 0.776672 -0.017639 0.620728 -0.105225 1441494888 0.776672 -0.017639 0.620728 -0.105225 1441494888 0.776672 -0.017639 0.620728 -0.105225 1441494888 0.776672 -0.017639 0.620728 -0.105225 1441494888 0.776672 -0.017639 0.620728 -0.105225 1441494888 0.776672 -0.017639 0.620728 -0.105225 1441494888 0.777954 -0.017578 0.618774 -0.107361 1441494888 0.777954 -0.017578 0.618774 -0.107361 1441494888 0.777954 -0.017578 0.618774 -0.107361 1441494888 0.777954 -0.017578 0.618774 -0.107361 1441494888 0.777954 -0.017578 0.618774 -0.107361 1441494888 0.777954 -0.017578 0.618774 -0.107361 1441494888 0.776367 -0.006165 0.618164 -0.122437 1441494888 0.776367 -0.006165 0.618164 -0.122437 1441494888 0.776367 -0.006165 0.618164 -0.122437 1441494888 0.776367 -0.006165 0.618164 -0.122437 1441494888 0.776367 -0.006165 0.618164 -0.122437 1441494888 0.776367 -0.006165 0.618164 -0.122437 1441494888 0.776367 -0.006165 0.618164 -0.122437 1441494888 0.771667 0.013184 0.618225 -0.148804 1441494888 0.771667 0.013184 0.618225 -0.148804 1441494888 0.771667 0.013184 0.618225 -0.148804 1441494888 0.771667 0.013184 0.618225 -0.148804 1441494888 0.771667 0.013184 0.618225 -0.148804 1441494888 0.771667 0.013184 0.618225 -0.148804 1441494888 0.763306 0.039307 0.617493 -0.185730 1441494888 0.763306 0.039307 0.617493 -0.185730 1441494888 0.763306 0.039307 0.617493 -0.185730 1441494888 0.763306 0.039307 0.617493 -0.185730 1441494888 0.763306 0.039307 0.617493 -0.185730 1441494888 0.750366 0.073547 0.614624 -0.231689 1441494888 0.750366 0.073547 0.614624 -0.231689 1441494888 0.750366 0.073547 0.614624 -0.231689 1441494888 0.750366 0.073547 0.614624 -0.231689 1441494888 0.750366 0.073547 0.614624 -0.231689 1441494888 0.750366 0.073547 0.614624 -0.231689 1441494888 0.750366 0.073547 0.614624 -0.231689 1441494888 0.731567 0.114746 0.608826 -0.284485 1441494888 0.731567 0.114746 0.608826 -0.284485 1441494888 0.731567 0.114746 0.608826 -0.284485 1441494888 0.731567 0.114746 0.608826 -0.284485 1441494888 0.731567 0.114746 0.608826 -0.284485 1441494888 0.731567 0.114746 0.608826 -0.284485 1441494888 0.706116 0.161926 0.598999 -0.341003 1441494888 0.706116 0.161926 0.598999 -0.341003 1441494888 0.706116 0.161926 0.598999 -0.341003 1441494888 0.706116 0.161926 0.598999 -0.341003 1441494888 0.706116 0.161926 0.598999 -0.341003 1441494888 0.706116 0.161926 0.598999 -0.341003 1441494888 0.706116 0.161926 0.598999 -0.341003 1441494888 0.675049 0.210266 0.585754 -0.396118 1441494888 0.675049 0.210266 0.585754 -0.396118 1441494888 0.675049 0.210266 0.585754 -0.396118 1441494888 0.675049 0.210266 0.585754 -0.396118 1441494888 0.675049 0.210266 0.585754 -0.396118 1441494888 0.675049 0.210266 0.585754 -0.396118 1441494888 0.641418 0.254761 0.570251 -0.445435 1441494888 0.641418 0.254761 0.570251 -0.445435 1441494888 0.641418 0.254761 0.570251 -0.445435 1441494888 0.641418 0.254761 0.570251 -0.445435 1441494889 0.641418 0.254761 0.570251 -0.445435 1441494889 0.609497 0.291199 0.554077 -0.486450 1441494889 0.609497 0.291199 0.554077 -0.486450 1441494889 0.609497 0.291199 0.554077 -0.486450 1441494889 0.609497 0.291199 0.554077 -0.486450 1441494889 0.609497 0.291199 0.554077 -0.486450 1441494889 0.609497 0.291199 0.554077 -0.486450 1441494889 0.609497 0.291199 0.554077 -0.486450 1441494889 0.581787 0.321594 0.537354 -0.518921 1441494889 0.581787 0.321594 0.537354 -0.518921 1441494889 0.581787 0.321594 0.537354 -0.518921 1441494889 0.581787 0.321594 0.537354 -0.518921 1441494889 0.581787 0.321594 0.537354 -0.518921 1441494889 0.581787 0.321594 0.537354 -0.518921 1441494889 
0.704834 0.181213 0.596619 -0.338135 1441494893 0.704834 0.181213 0.596619 -0.338135 1441494893 0.704834 0.181213 0.596619 -0.338135 1441494893 0.704834 0.181213 0.596619 -0.338135 1441494893 0.704834 0.181213 0.596619 -0.338135 1441494893 0.704834 0.181213 0.596619 -0.338135 1441494893 0.704834 0.181213 0.596619 -0.338135 1441494893 0.722961 0.152893 0.605957 -0.294434 1441494893 0.722961 0.152893 0.605957 -0.294434 1441494893 0.722961 0.152893 0.605957 -0.294434 1441494893 0.722961 0.152893 0.605957 -0.294434 1441494893 0.722961 0.152893 0.605957 -0.294434 1441494893 0.722961 0.152893 0.605957 -0.294434 1441494893 0.742188 0.115051 0.614624 -0.240906 1441494893 0.742188 0.115051 0.614624 -0.240906 1441494893 0.742188 0.115051 0.614624 -0.240906 1441494893 0.742188 0.115051 0.614624 -0.240906 1441494893 0.742188 0.115051 0.614624 -0.240906 1441494893 0.742188 0.115051 0.614624 -0.240906 1441494893 0.759705 0.067444 0.621216 -0.179749 1441494893 0.759705 0.067444 0.621216 -0.179749 1441494893 0.759705 0.067444 0.621216 -0.179749 1441494893 0.759705 0.067444 0.621216 -0.179749 1441494893 0.759705 0.067444 0.621216 -0.179749 1441494893 0.759705 0.067444 0.621216 -0.179749 1441494893 0.759705 0.067444 0.621216 -0.179749 1441494893 0.773865 0.016479 0.622070 -0.117737 1441494893 0.773865 0.016479 0.622070 -0.117737 1441494893 0.773865 0.016479 0.622070 -0.117737 1441494893 0.773865 0.016479 0.622070 -0.117737 1441494893 0.773865 0.016479 0.622070 -0.117737 1441494893 0.773865 0.016479 0.622070 -0.117737 1441494893 0.784363 -0.032959 0.616577 -0.058716 1441494893 0.784363 -0.032959 0.616577 -0.058716 1441494893 0.784363 -0.032959 0.616577 -0.058716 1441494893 0.784363 -0.032959 0.616577 -0.058716 1441494893 0.784363 -0.032959 0.616577 -0.058716 1441494893 0.784363 -0.032959 0.616577 -0.058716 1441494893 0.784363 -0.032959 0.616577 -0.058716 1441494893 0.790588 -0.078857 0.607178 -0.005066 1441494893 0.790588 -0.078857 0.607178 -0.005066 1441494893 0.790588 -0.078857 0.607178 -0.005066 1441494893 0.790588 -0.078857 0.607178 -0.005066 1441494893 0.790588 -0.078857 0.607178 -0.005066 1441494893 0.790588 -0.078857 0.607178 -0.005066 1441494893 0.793274 -0.118286 0.596069 0.036072 1441494893 0.793274 -0.118286 0.596069 0.036072 1441494893 0.793274 -0.118286 0.596069 0.036072 1441494893 0.793274 -0.118286 0.596069 0.036072 1441494893 0.793274 -0.118286 0.596069 0.036072 1441494893 0.793274 -0.118286 0.596069 0.036072 1441494893 0.794922 -0.145813 0.585876 0.058716 1441494893 0.794922 -0.145813 0.585876 0.058716 1441494893 0.794922 -0.145813 0.585876 0.058716 1441494893 0.794922 -0.145813 0.585876 0.058716 1441494893 0.794922 -0.145813 0.585876 0.058716 1441494893 0.794922 -0.145813 0.585876 0.058716 1441494893 0.798157 -0.154297 0.579529 0.056580 1441494893 0.798157 -0.154297 0.579529 0.056580 1441494893 0.798157 -0.154297 0.579529 0.056580 1441494893 0.798157 -0.154297 0.579529 0.056580 1441494893 0.798157 -0.154297 0.579529 0.056580 1441494893 0.798157 -0.154297 0.579529 0.056580 1441494893 0.801270 -0.140808 0.580627 0.030273 1441494893 0.801270 -0.140808 0.580627 0.030273 1441494893 0.801270 -0.140808 0.580627 0.030273 1441494893 0.801270 -0.140808 0.580627 0.030273 1441494893 0.801270 -0.140808 0.580627 0.030273 1441494893 0.801270 -0.140808 0.580627 0.030273 1441494893 0.801270 -0.140808 0.580627 0.030273 1441494893 0.801575 -0.109741 0.587524 -0.014893 1441494893 0.801575 -0.109741 0.587524 -0.014893 1441494893 0.801575 -0.109741 0.587524 -0.014893 1441494893 0.801575 -0.109741 0.587524 -0.014893 1441494893 0.801575 -0.109741 0.587524 -0.014893 1441494893 0.801575 -0.109741 0.587524 -0.014893 1441494893 0.801575 -0.109741 0.587524 -0.014893 1441494893 0.796692 -0.068054 0.595947 -0.073547 1441494893 0.796692 -0.068054 0.595947 -0.073547 1441494893 0.796692 -0.068054 0.595947 -0.073547 1441494893 0.796692 -0.068054 0.595947 -0.073547 1441494893 0.796692 -0.068054 0.595947 -0.073547 1441494893 0.796692 -0.068054 0.595947 -0.073547 1441494893 0.785217 -0.019836 0.602844 -0.139587 1441494893 0.785217 -0.019836 0.602844 -0.139587 1441494893 0.785217 -0.019836 0.602844 -0.139587 1441494894 0.785217 -0.019836 0.602844 -0.139587 1441494894 0.785217 -0.019836 0.602844 -0.139587 1441494894 0.785217 -0.019836 0.602844 -0.139587 1441494894 0.785217 -0.019836 0.602844 -0.139587 1441494894 0.766846 0.033752 0.606079 -0.208435 1441494894 0.766846 0.033752 0.606079 -0.208435 1441494894 0.766846 0.033752 0.606079 -0.208435 1441494894 0.766846 0.033752 0.606079 -0.208435 1441494894 0.766846 0.033752 0.606079 -0.208435 1441494894 0.766846 0.033752 0.606079 -0.208435 1441494894 0.740845 0.090881 0.605103 -0.276978 1441494894 0.740845 0.090881 0.605103 -0.276978 1441494894 0.740845 0.090881 0.605103 -0.276978 1441494894 0.740845 0.090881 0.605103 -0.276978 1441494894 0.740845 0.090881 0.605103 -0.276978 1441494894 0.740845 0.090881 0.605103 -0.276978 1441494894 0.740845 0.090881 0.605103 -0.276978 1441494894 0.707642 0.149597 0.598450 -0.344421 1441494894 0.707642 0.149597 0.598450 -0.344421 1441494894 0.707642 0.149597 0.598450 -0.344421 1441494894 0.707642 0.149597 0.598450 -0.344421 1441494894 0.707642 0.149597 0.598450 -0.344421 1441494894 0.707642 0.149597 0.598450 -0.344421 1441494894 0.666626 0.210327 0.584717 -0.411560 1441494894 0.666626 0.210327 0.584717 -0.411560 1441494894 0.666626 0.210327 0.584717 -0.411560 1441494894 0.666626 0.210327 0.584717 -0.411560 1441494894 0.666626 0.210327 0.584717 -0.411560 1441494894 0.666626 0.210327 0.584717 -0.411560 1441494894 0.618164 0.273743 0.561584 -0.476990 1441494894 0.618164 0.273743 0.561584 -0.476990 1441494894 0.618164 0.273743 0.561584 -0.476990 1441494894 0.618164 0.273743 0.561584 -0.476990 1441494894 0.618164 0.273743 0.561584 -0.476990 1441494894 0.618164 0.273743 0.561584 -0.476990 1441494894 0.618164 0.273743 0.561584 -0.476990 1441494894 0.566101 0.333191 0.531677 -0.534607 1441494894 0.566101 0.333191 0.531677 -0.534607 1441494894 0.566101 0.333191 0.531677 -0.534607 1441494894 0.566101 0.333191 0.531677 -0.534607 1441494894 0.566101 0.333191 0.531677 -0.534607 1441494894 0.566101 0.333191 0.531677 -0.534607 1441494894 0.517639 0.378296 0.504089 -0.578613 1441494894 0.517639 0.378296 0.504089 -0.578613 1441494894 0.517639 0.378296 0.504089 -0.578613 1441494894 0.517639 0.378296 0.504089 -0.578613 1441494894 0.517639 0.378296 0.504089 -0.578613 1441494894 0.517639 0.378296 0.504089 -0.578613 1441494894 0.517639 0.378296 0.504089 -0.578613 1441494894 0.470703 0.419250 0.474731 -0.614197 1441494894 0.470703 0.419250 0.474731 -0.614197 1441494894 0.470703 0.419250 0.474731 -0.614197 1441494894 0.470703 0.419250 0.474731 -0.614197 1441494894 0.470703 0.419250 0.474731 -0.614197 1441494894 0.470703 0.419250 0.474731 -0.614197 1441494894 0.431458 0.454956 0.447876 -0.637390 1441494894 0.431458 0.454956 0.447876 -0.637390 1441494894 0.431458 0.454956 0.447876 -0.637390 1441494894 0.431458 0.454956 0.447876 -0.637390 1441494894 0.431458 0.454956 0.447876 -0.637390 1441494894 0.431458 0.454956 0.447876 -0.637390 1441494894 0.404358 0.480591 0.427429 -0.650269 1441494894 0.404358 0.480591 0.427429 -0.650269 1441494894 0.404358 0.480591 0.427429 -0.650269 1441494894 0.404358 0.480591 0.427429 -0.650269 1441494894 0.404358 0.480591 0.427429 -0.650269 1441494894 0.404358 0.480591 0.427429 -0.650269 1441494894 0.394348 0.495850 0.415100 -0.652893 1441494894 0.394348 0.495850 0.415100 -0.652893 1441494894 0.394348 0.495850 0.415100 -0.652893 1441494894 0.394348 0.495850 0.415100 -0.652893 1441494894 0.394348 0.495850 0.415100 -0.652893 1441494894 0.394348 0.495850 0.415100 -0.652893 1441494894 0.394348 0.495850 0.415100 -0.652893 1441494894 0.401733 0.502563 0.414001 -0.643921 1441494894 0.401733 0.502563 0.414001 -0.643921 1441494894 0.401733 0.502563 0.414001 -0.643921 1441494894 0.401733 0.502563 0.414001 -0.643921 1441494894 0.401733 0.502563 0.414001 -0.643921 1441494894 0.401733 0.502563 0.414001 -0.643921 1441494894 0.428955 0.494690 0.431458 -0.620544 1441494894 0.428955 0.494690 0.431458 -0.620544 1441494894 0.428955 0.494690 0.431458 -0.620544 1441494894 0.428955 0.494690 0.431458 -0.620544 1441494894 0.428955 0.494690 0.431458 -0.620544 1441494894 0.428955 0.494690 0.431458 -0.620544 1441494894 0.470459 0.469421 0.463074 -0.586365 1441494894 0.470459 0.469421 0.463074 -0.586365 1441494894 0.470459 0.469421 0.463074 -0.586365 1441494894 0.470459 0.469421 0.463074 -0.586365 1441494894 0.470459 0.469421 0.463074 -0.586365 1441494894 0.470459 0.469421 0.463074 -0.586365 1441494894 0.470459 0.469421 0.463074 -0.586365 1441494894 0.518677 0.432800 0.500061 -0.541809 1441494894 0.518677 0.432800 0.500061 -0.541809 1441494894 0.518677 0.432800 0.500061 -0.541809 1441494894 0.518677 0.432800 0.500061 -0.541809 1441494894 0.518677 0.432800 0.500061 -0.541809 1441494894 0.518677 0.432800 0.500061 -0.541809 1441494894 0.568665 0.388245 0.536255 -0.488098 1441494894 0.568665 0.388245 0.536255 -0.488098 1441494894 0.568665 0.388245 0.536255 -0.488098 1441494894 0.568665 0.388245 0.536255 -0.488098 1441494894 0.568665 0.388245 0.536255 -0.488098 1441494894 0.568665 0.388245 0.536255 -0.488098 1441494894 0.619019 0.334167 0.571777 -0.422058 1441494894 0.619019 0.334167 0.571777 -0.422058 1441494894 0.619019 0.334167 0.571777 -0.422058 1441494894 0.619019 0.334167 0.571777 -0.422058 1441494894 0.619019 0.334167 0.571777 -0.422058 1441494894 0.619019 0.334167 0.571777 -0.422058 1441494894 0.663269 0.271484 0.602295 -0.351440 1441494894 0.663269 0.271484 0.602295 -0.351440 1441494894 0.663269 0.271484 0.602295 -0.351440 1441494894 0.663269 0.271484 0.602295 -0.351440 1441494895 0.663269 0.271484 0.602295 -0.351440 1441494895 0.663269 0.271484 0.602295 -0.351440 1441494895 0.701233 0.206909 0.621338 -0.281555 1441494895 0.701233 0.206909 0.621338 -0.281555 1441494895 0.701233 0.206909 0.621338 -0.281555 1441494895 0.701233 0.206909 0.621338 -0.281555 1441494895 0.701233 0.206909 0.621338 -0.281555 1441494895 0.701233 0.206909 0.621338 -0.281555 1441494895 0.701233 0.206909 0.621338 -0.281555 1441494895 0.733215 0.135559 0.633301 -0.207092 1441494895 0.733215 0.135559 0.633301 -0.207092 1441494895 0.733215 0.135559 0.633301 -0.207092 1441494895 0.733215 0.135559 0.633301 -0.207092 1441494895 0.733215 0.135559 0.633301 -0.207092 1441494895 0.733215 0.135559 0.633301 -0.207092 1441494895 0.756226 0.068176 0.635437 -0.140076 1441494895 0.756226 0.068176 0.635437 -0.140076 1441494895 0.756226 0.068176 0.635437 -0.140076 1441494895 0.756226 0.068176 0.635437 -0.140076 1441494895 0.756226 0.068176 0.635437 -0.140076 1441494895 0.756226 0.068176 0.635437 -0.140076 1441494895 0.772156 0.005798 0.629761 -0.084106 1441494895 0.772156 0.005798 0.629761 -0.084106 1441494895 0.772156 0.005798 0.629761 -0.084106 1441494895 0.772156 0.005798 0.629761 -0.084106 1441494895 0.772156 0.005798 0.629761 -0.084106 1441494895 0.772156 0.005798 0.629761 -0.084106 1441494895 0.772156 0.005798 0.629761 -0.084106 1441494895 0.782532 -0.047729 0.619385 -0.040894 1441494895 0.782532 -0.047729 0.619385 -0.040894 1441494895 0.782532 -0.047729 0.619385 -0.040894 1441494895 0.782532 -0.047729 0.619385 -0.040894 1441494895 0.782532 -0.047729 0.619385 -0.040894 1441494895 0.788452 -0.080078 0.609558 -0.016479 1441494895 0.788452 -0.080078 0.609558 -0.016479 1441494895 0.788452 -0.080078 0.609558 -0.016479 1441494895 0.788452 -0.080078 0.609558 -0.016479 1441494895 0.788452 -0.080078 0.609558 -0.016479 1441494895 0.788452 -0.080078 0.609558 -0.016479 1441494895 0.788452 -0.080078 0.609558 -0.016479 1441494895 0.792236 -0.092529 0.602905 -0.013916 1441494895 0.792236 -0.092529 0.602905 -0.013916 1441494895 0.792236 -0.092529 0.602905 -0.013916 1441494895 0.792236 -0.092529 0.602905 -0.013916 1441494895 0.792236 -0.092529 0.602905 -0.013916 1441494895 0.794739 -0.086426 0.599854 -0.031738 1441494895 0.794739 -0.086426 0.599854 -0.031738 1441494895 0.794739 -0.086426 0.599854 -0.031738 1441494895 0.794739 -0.086426 0.599854 -0.031738 1441494895 0.794739 -0.086426 0.599854 -0.031738 1441494895 0.794739 -0.086426 0.599854 -0.031738 1441494895 0.793884 -0.064453 0.601196 -0.064331 1441494895 0.793884 -0.064453 0.601196 -0.064331 1441494895 0.793884 -0.064453 0.601196 -0.064331 1441494895 0.793884 -0.064453 0.601196 -0.064331 1441494895 0.793884 -0.064453 0.601196 -0.064331 1441494895 0.793884 -0.064453 0.601196 -0.064331 1441494895 0.788635 -0.031250 0.604065 -0.110168 1441494895 0.788635 -0.031250 0.604065 -0.110168 1441494895 0.788635 -0.031250 0.604065 -0.110168 1441494895 0.788635 -0.031250 0.604065 -0.110168 1441494895 0.788635 -0.031250 0.604065 -0.110168 1441494895 0.788635 -0.031250 0.604065 -0.110168 1441494895 0.788635 -0.031250 0.604065 -0.110168 1441494895 0.778076 0.011963 0.605408 -0.166992 1441494895 0.778076 0.011963 0.605408 -0.166992 1441494895 0.778076 0.011963 0.605408 -0.166992 1441494895 0.778076 0.011963 0.605408 -0.166992 1441494895 0.778076 0.011963 0.605408 -0.166992 1441494895 0.778076 0.011963 0.605408 -0.166992 1441494895 0.760254 0.061584 0.604065 -0.230835 1441494895 0.760254 0.061584 0.604065 -0.230835 1441494895 0.760254 0.061584 0.604065 -0.230835 1441494895 0.760254 0.061584 0.604065 -0.230835 1441494895 0.760254 0.061584 0.604065 -0.230835 1441494895 0.760254 0.061584 0.604065 -0.230835 1441494895 0.734253 0.115845 0.598755 -0.298096 1441494895 0.734253 0.115845 0.598755 -0.298096 1441494895 0.734253 0.115845 0.598755 -0.298096 1441494895 0.734253 0.115845 0.598755 -0.298096 1441494895 0.734253 0.115845 0.598755 -0.298096 1441494895 0.734253 0.115845 0.598755 -0.298096 1441494895 0.700500 0.170166 0.589478 -0.364380 1441494895 0.700500 0.170166 0.589478 -0.364380 1441494895 0.700500 0.170166 0.589478 -0.364380 1441494895 0.700500 0.170166 0.589478 -0.364380 1441494895 0.700500 0.170166 0.589478 -0.364380 1441494895 0.700500 0.170166 0.589478 -0.364380 1441494895 0.700500 0.170166 0.589478 -0.364380 1441494895 0.658997 0.227234 0.571594 -0.432800 1441494895 0.658997 0.227234 0.571594 -0.432800 1441494895 0.658997 0.227234 0.571594 -0.432800 1441494895 0.658997 0.227234 0.571594 -0.432800 1441494895 0.658997 0.227234 0.571594 -0.432800 1441494895 0.658997 0.227234 0.571594 -0.432800 1441494895 0.611084 0.285278 0.547241 -0.495667 1441494895 0.611084 0.285278 0.547241 -0.495667 1441494895 0.611084 0.285278 0.547241 -0.495667 1441494895 0.611084 0.285278 0.547241 -0.495667 1441494895 0.611084 0.285278 0.547241 -0.495667 1441494895 0.611084 0.285278 0.547241 -0.495667 1441494895 0.559143 0.340088 0.519287 -0.549561 1441494895 0.559143 0.340088 0.519287 -0.549561 1441494895 0.559143 0.340088 0.519287 -0.549561 1441494895 0.559143 0.340088 0.519287 -0.549561 1441494895 0.559143 0.340088 0.519287 -0.549561 1441494895 0.559143 0.340088 0.519287 -0.549561 1441494895 0.506470 0.389709 0.487305 -0.595093 1441494895 0.506470 0.389709 0.487305 -0.595093 1441494895 0.506470 0.389709 0.487305 -0.595093 1441494895 0.506470 0.389709 0.487305 -0.595093 1441494895 0.506470 0.389709 0.487305 -0.595093 1441494895 0.506470 0.389709 0.487305 -0.595093 1441494896 0.459839 0.427979 0.459167 -0.628052 1441494896 0.459839 0.427979 0.459167 -0.628052 1441494896 0.459839 0.427979 0.459167 -0.628052 1441494896 0.459839 0.427979 0.459167 -0.628052 1441494896 0.459839 0.427979 0.459167 -0.628052 1441494896 0.459839 0.427979 0.459167 -0.628052 1441494896 0.459839 0.427979 0.459167 -0.628052 1441494896 0.425964 0.455322 0.439819 -0.646301 1441494896 0.425964 0.455322 0.439819 -0.646301 1441494896 0.425964 0.455322 0.439819 -0.646301 1441494896 0.425964 0.455322 0.439819 -0.646301 1441494896 0.425964 0.455322 0.439819 -0.646301 1441494896 0.425964 0.455322 0.439819 -0.646301 1441494896 0.407043 0.472473 0.428406 -0.653809 1441494896 0.407043 0.472473 0.428406 -0.653809 1441494896 0.407043 0.472473 0.428406 -0.653809 1441494896 0.407043 0.472473 0.428406 -0.653809 1441494896 0.407043 0.472473 0.428406 -0.653809 1441494896 0.407043 0.472473 0.428406 -0.653809 1441494896 0.404968 0.479431 0.426941 -0.651062 1441494896 0.404968 0.479431 0.426941 -0.651062 1441494896 0.404968 0.479431 0.426941 -0.651062 1441494896 0.404968 0.479431 0.426941 -0.651062 1441494896 0.404968 0.479431 0.426941 -0.651062 1441494896 0.404968 0.479431 0.426941 -0.651062 1441494896 0.404968 0.479431 0.426941 -0.651062 1441494896 0.419556 0.476379 0.437317 -0.636963 1441494896 0.419556 0.476379 0.437317 -0.636963 1441494896 0.419556 0.476379 0.437317 -0.636963 1441494896 0.419556 0.476379 0.437317 -0.636963 1441494896 0.419556 0.476379 0.437317 -0.636963 1441494896 0.419556 0.476379 0.437317 -0.636963 1441494896 0.447998 0.460938 0.458435 -0.613708 1441494896 0.447998 0.460938 0.458435 -0.613708 1441494896 0.447998 0.460938 0.458435 -0.613708 1441494896 0.447998 0.460938 0.458435 -0.613708 1441494896 0.447998 0.460938 0.458435 -0.613708 1441494896 0.447998 0.460938 0.458435 -0.613708 1441494896 0.486694 0.433655 0.487061 -0.581238 1441494896 0.486694 0.433655 0.487061 -0.581238 1441494896 0.486694 0.433655 0.487061 -0.581238 1441494896 0.486694 0.433655 0.487061 -0.581238 1441494896 0.486694 0.433655 0.487061 -0.581238 1441494896 0.486694 0.433655 0.487061 -0.581238 1441494896 0.486694 0.433655 0.487061 -0.581238 1441494896 0.531494 0.398376 0.517029 -0.539856 1441494896 0.531494 0.398376 0.517029 -0.539856 1441494896 0.531494 0.398376 0.517029 -0.539856 1441494896 0.531494 0.398376 0.517029 -0.539856 1441494896 0.531494 0.398376 0.517029 -0.539856 1441494896 0.531494 0.398376 0.517029 -0.539856 1441494896 0.531494 0.398376 0.517029 -0.539856 1441494896 0.578979 0.354980 0.547913 -0.488403 1441494896 0.578979 0.354980 0.547913 -0.488403 1441494896 0.578979 0.354980 0.547913 -0.488403 1441494896 0.578979 0.354980 0.547913 -0.488403 1441494896 0.578979 0.354980 0.547913 -0.488403 1441494896 0.578979 0.354980 0.547913 -0.488403 1441494896 0.625610 0.303772 0.576599 -0.428650 1441494896 0.625610 0.303772 0.576599 -0.428650 1441494896 0.625610 0.303772 0.576599 -0.428650 1441494896 0.625610 0.303772 0.576599 -0.428650 1441494896 0.625610 0.303772 0.576599 -0.428650 1441494896 0.625610 0.303772 0.576599 -0.428650 1441494896 0.625610 0.303772 0.576599 -0.428650 1441494896 0.668640 0.245239 0.600342 -0.363770 1441494896 0.668640 0.245239 0.600342 -0.363770 1441494896 0.668640 0.245239 0.600342 -0.363770 1441494896 0.668640 0.245239 0.600342 -0.363770 1441494896 0.668640 0.245239 0.600342 -0.363770 1441494896 0.668640 0.245239 0.600342 -0.363770 1441494896 0.704895 0.186951 0.614624 -0.300476 1441494896 0.704895 0.186951 0.614624 -0.300476 1441494896 0.704895 0.186951 0.614624 -0.300476 1441494896 0.704895 0.186951 0.614624 -0.300476 1441494896 0.704895 0.186951 0.614624 -0.300476 1441494896 0.704895 0.186951 0.614624 -0.300476 1441494896 0.733643 0.130005 0.622925 -0.238159 1441494896 0.733643 0.130005 0.622925 -0.238159 1441494896 0.733643 0.130005 0.622925 -0.238159 1441494896 0.733643 0.130005 0.622925 -0.238159 1441494896 0.733643 0.130005 0.622925 -0.238159 1441494896 0.733643 0.130005 0.622925 -0.238159 1441494896 0.733643 0.130005 0.622925 -0.238159 1441494896 0.754761 0.071838 0.626343 -0.181213 1441494896 0.754761 0.071838 0.626343 -0.181213 1441494896 0.754761 0.071838 0.626343 -0.181213 1441494896 0.754761 0.071838 0.626343 -0.181213 1441494896 0.754761 0.071838 0.626343 -0.181213 1441494896 0.754761 0.071838 0.626343 -0.181213 1441494896 0.770935 0.022888 0.621277 -0.138123 1441494896 0.770935 0.022888 0.621277 -0.138123 1441494896 0.770935 0.022888 0.621277 -0.138123 1441494896 0.770935 0.022888 0.621277 -0.138123 1441494896 0.770935 0.022888 0.621277 -0.138123 1441494896 0.770935 0.022888 0.621277 -0.138123 1441494896 0.782288 -0.004883 0.612671 -0.112366 1441494896 0.782288 -0.004883 0.612671 -0.112366 1441494896 0.782288 -0.004883 0.612671 -0.112366 1441494896 0.782288 -0.004883 0.612671 -0.112366 1441494896 0.782288 -0.004883 0.612671 -0.112366 1441494896 0.782288 -0.004883 0.612671 -0.112366 1441494896 0.788269 -0.013428 0.606323 -0.103394 1441494896 0.788269 -0.013428 0.606323 -0.103394 1441494896 0.788269 -0.013428 0.606323 -0.103394 1441494896 0.788269 -0.013428 0.606323 -0.103394 1441494896 0.788269 -0.013428 0.606323 -0.103394 1441494896 0.788269 -0.013428 0.606323 -0.103394 1441494896 0.790222 -0.013184 0.603027 -0.107971 1441494896 0.790222 -0.013184 0.603027 -0.107971 1441494896 0.790222 -0.013184 0.603027 -0.107971 1441494896 0.790222 -0.013184 0.603027 -0.107971 1441494896 0.790222 -0.013184 0.603027 -0.107971 1441494896 0.790222 -0.013184 0.603027 -0.107971 1441494897 0.790222 -0.013184 0.603027 -0.107971 1441494897 0.787842 -0.001221 0.602478 -0.127502 1441494897 0.787842 -0.001221 0.602478 -0.127502 1441494897 0.787842 -0.001221 0.602478 -0.127502 1441494897 0.787842 -0.001221 0.602478 -0.127502 1441494897 0.787842 -0.001221 0.602478 -0.127502 1441494897 0.787842 -0.001221 0.602478 -0.127502 1441494897 0.780701 0.021057 0.603882 -0.158997 1441494897 0.780701 0.021057 0.603882 -0.158997 1441494897 0.780701 0.021057 0.603882 -0.158997 1441494897 0.780701 0.021057 0.603882 -0.158997 1441494897 0.780701 0.021057 0.603882 -0.158997 1441494897 0.780701 0.021057 0.603882 -0.158997 1441494897 0.780701 0.021057 0.603882 -0.158997 1441494897 0.768188 0.051819 0.605652 -0.200623 1441494897 0.768188 0.051819 0.605652 -0.200623 1441494897 0.768188 0.051819 0.605652 -0.200623 1441494897 0.768188 0.051819 0.605652 -0.200623 1441494897 0.768188 0.051819 0.605652 -0.200623 1441494897 0.768188 0.051819 0.605652 -0.200623 1441494897 0.750183 0.090454 0.605103 -0.250610 1441494897 0.750183 0.090454 0.605103 -0.250610 1441494897 0.750183 0.090454 0.605103 -0.250610 1441494897 0.750183 0.090454 0.605103 -0.250610 1441494897 0.750183 0.090454 0.605103 -0.250610 1441494897 0.750183 0.090454 0.605103 -0.250610 1441494897 0.726624 0.133179 0.600830 -0.305298 1441494897 0.726624 0.133179 0.600830 -0.305298 1441494897 0.726624 0.133179 0.600830 -0.305298 1441494897 0.726624 0.133179 0.600830 -0.305298 1441494897 0.726624 0.133179 0.600830 -0.305298 1441494897 0.726624 0.133179 0.600830 -0.305298 1441494897 0.726624 0.133179 0.600830 -0.305298 1441494897 0.695740 0.181641 0.592102 -0.363770 1441494897 0.695740 0.181641 0.592102 -0.363770 1441494897 0.695740 0.181641 0.592102 -0.363770 1441494897 0.695740 0.181641 0.592102 -0.363770 1441494897 0.695740 0.181641 0.592102 -0.363770 1441494897 0.695740 0.181641 0.592102 -0.363770 1441494897 0.656738 0.236572 0.575500 -0.425964 1441494897 0.656738 0.236572 0.575500 -0.425964 1441494897 0.656738 0.236572 0.575500 -0.425964 1441494897 0.656738 0.236572 0.575500 -0.425964 1441494897 0.656738 0.236572 0.575500 -0.425964 1441494897 0.656738 0.236572 0.575500 -0.425964 1441494897 0.611450 0.292664 0.553345 -0.483948 1441494897 0.611450 0.292664 0.553345 -0.483948 1441494897 0.611450 0.292664 0.553345 -0.483948 1441494897 0.611450 0.292664 0.553345 -0.483948 1441494897 0.611450 0.292664 0.553345 -0.483948 1441494897 0.611450 0.292664 0.553345 -0.483948 1441494897 0.611450 0.292664 0.553345 -0.483948 1441494897 0.561890 0.347229 0.525330 -0.536316 1441494897 0.561890 0.347229 0.525330 -0.536316 1441494897 0.561890 0.347229 0.525330 -0.536316 1441494897 0.561890 0.347229 0.525330 -0.536316 1441494897 0.561890 0.347229 0.525330 -0.536316 1441494897 0.561890 0.347229 0.525330 -0.536316 1441494897 0.514099 0.394104 0.495728 -0.578430 1441494897 0.514099 0.394104 0.495728 -0.578430 1441494897 0.514099 0.394104 0.495728 -0.578430 1441494897 0.514099 0.394104 0.495728 -0.578430 1441494897 0.514099 0.394104 0.495728 -0.578430 1441494897 0.514099 0.394104 0.495728 -0.578430 1441494897 0.472534 0.430847 0.469360 -0.608887 1441494897 0.472534 0.430847 0.469360 -0.608887 1441494897 0.472534 0.430847 0.469360 -0.608887 1441494897 0.472534 0.430847 0.469360 -0.608887 1441494897 0.472534 0.430847 0.469360 -0.608887 1441494897 0.472534 0.430847 0.469360 -0.608887 1441494897 0.472534 0.430847 0.469360 -0.608887 1441494897 0.439697 0.459167 0.446472 -0.629639 1441494897 0.439697 0.459167 0.446472 -0.629639 1441494897 0.439697 0.459167 0.446472 -0.629639 1441494897 0.439697 0.459167 0.446472 -0.629639 1441494897 0.439697 0.459167 0.446472 -0.629639 1441494897 0.439697 0.459167 0.446472 -0.629639 1441494897 0.420105 0.477234 0.429810 -0.641052 1441494897 0.420105 0.477234 0.429810 -0.641052 1441494897 0.420105 0.477234 0.429810 -0.641052 1441494897 0.420105 0.477234 0.429810 -0.641052 1441494897 0.420105 0.477234 0.429810 -0.641052 1441494897 0.420105 0.477234 0.429810 -0.641052 1441494897 0.417908 0.483398 0.425903 -0.640503 1441494897 0.417908 0.483398 0.425903 -0.640503 1441494897 0.417908 0.483398 0.425903 -0.640503 1441494897 0.417908 0.483398 0.425903 -0.640503 1441494897 0.417908 0.483398 0.425903 -0.640503 1441494897 0.417908 0.483398 0.425903 -0.640503 1441494897 0.433411 0.476624 0.434875 -0.629150 1441494897 0.433411 0.476624 0.434875 -0.629150 1441494897 0.433411 0.476624 0.434875 -0.629150 1441494897 0.433411 0.476624 0.434875 -0.629150 1441494897 0.433411 0.476624 0.434875 -0.629150 1441494897 0.433411 0.476624 0.434875 -0.629150 1441494897 0.465332 0.455322 0.459290 -0.604248 1441494897 0.465332 0.455322 0.459290 -0.604248 1441494897 0.465332 0.455322 0.459290 -0.604248 1441494897 0.465332 0.455322 0.459290 -0.604248 1441494897 0.465332 0.455322 0.459290 -0.604248 1441494897 0.465332 0.455322 0.459290 -0.604248 1441494897 0.465332 0.455322 0.459290 -0.604248 1441494897 0.505432 0.422852 0.489563 -0.570923 1441494897 0.505432 0.422852 0.489563 -0.570923 1441494897 0.505432 0.422852 0.489563 -0.570923 1441494897 0.505432 0.422852 0.489563 -0.570923 1441494897 0.505432 0.422852 0.489563 -0.570923 1441494897 0.505432 0.422852 0.489563 -0.570923 1441494897 0.549255 0.383362 0.520752 -0.529236 1441494897 0.549255 0.383362 0.520752 -0.529236 1441494897 0.549255 0.383362 0.520752 -0.529236 1441494897 0.549255 0.383362 0.520752 -0.529236 1441494897 0.549255 0.383362 0.520752 -0.529236 1441494897 0.549255 0.383362 0.520752 -0.529236 1441494897 0.549255 0.383362 0.520752 -0.529236 1441494898 0.594116 0.336670 0.551758 -0.478699 1441494898 0.594116 0.336670 0.551758 -0.478699 1441494898 0.594116 0.336670 0.551758 -0.478699 1441494898 0.594116 0.336670 0.551758 -0.478699 1441494898 0.594116 0.336670 0.551758 -0.478699 1441494898 0.594116 0.336670 0.551758 -0.478699 1441494898 0.636902 0.284241 0.577820 -0.423828 1441494898 0.636902 0.284241 0.577820 -0.423828 1441494898 0.636902 0.284241 0.577820 -0.423828 1441494898 0.636902 0.284241 0.577820 -0.423828 1441494898 0.636902 0.284241 0.577820 -0.423828 1441494898 0.636902 0.284241 0.577820 -0.423828 1441494898 0.636902 0.284241 0.577820 -0.423828 1441494898 0.674561 0.230835 0.597778 -0.366516 1441494898 0.674561 0.230835 0.597778 -0.366516 1441494898 0.674561 0.230835 0.597778 -0.366516 1441494898 0.674561 0.230835 0.597778 -0.366516 1441494898 0.674561 0.230835 0.597778 -0.366516 1441494898 0.674561 0.230835 0.597778 -0.366516 1441494898 0.674561 0.230835 0.597778 -0.366516 1441494898 0.706726 0.173218 0.615417 -0.302795 1441494898 0.706726 0.173218 0.615417 -0.302795 1441494898 0.706726 0.173218 0.615417 -0.302795 1441494898 0.706726 0.173218 0.615417 -0.302795 1441494898 0.706726 0.173218 0.615417 -0.302795 1441494898 0.706726 0.173218 0.615417 -0.302795 1441494898 0.732666 0.106445 0.630005 -0.234253 1441494898 0.732666 0.106445 0.630005 -0.234253 1441494898 0.732666 0.106445 0.630005 -0.234253 1441494898 0.732666 0.106445 0.630005 -0.234253 1441494898 0.732666 0.106445 0.630005 -0.234253 1441494898 0.732666 0.106445 0.630005 -0.234253 1441494898 0.750610 0.048096 0.634155 -0.179016 1441494898 0.750610 0.048096 0.634155 -0.179016 1441494898 0.750610 0.048096 0.634155 -0.179016 1441494898 0.750610 0.048096 0.634155 -0.179016 1441494898 0.750610 0.048096 0.634155 -0.179016 1441494898 0.750610 0.048096 0.634155 -0.179016 1441494898 0.762817 0.003479 0.631531 -0.138306 1441494898 0.762817 0.003479 0.631531 -0.138306 1441494898 0.762817 0.003479 0.631531 -0.138306 1441494898 0.762817 0.003479 0.631531 -0.138306 1441494898 0.762817 0.003479 0.631531 -0.138306 1441494898 0.762817 0.003479 0.631531 -0.138306 1441494898 0.762817 0.003479 0.631531 -0.138306 1441494898 0.771606 -0.033630 0.625916 -0.108154 1441494898 0.771606 -0.033630 0.625916 -0.108154 1441494898 0.771606 -0.033630 0.625916 -0.108154 1441494898 0.771606 -0.033630 0.625916 -0.108154 1441494898 0.771606 -0.033630 0.625916 -0.108154 1441494898 0.771606 -0.033630 0.625916 -0.108154 1441494898 0.771606 -0.033630 0.625916 -0.108154 1441494898 0.777222 -0.053040 0.620056 -0.092590 1441494898 0.777222 -0.053040 0.620056 -0.092590 1441494898 0.777222 -0.053040 0.620056 -0.092590 1441494898 0.777222 -0.053040 0.620056 -0.092590 1441494898 0.777222 -0.053040 0.620056 -0.092590 1441494898 0.777222 -0.053040 0.620056 -0.092590 1441494898 0.780945 -0.051941 0.615173 -0.094482 1441494898 0.780945 -0.051941 0.615173 -0.094482 1441494898 0.780945 -0.051941 0.615173 -0.094482 1441494898 0.780945 -0.051941 0.615173 -0.094482 1441494898 0.780945 -0.051941 0.615173 -0.094482 1441494898 0.780945 -0.051941 0.615173 -0.094482 1441494898 0.781555 -0.042175 0.612610 -0.109314 1441494898 0.781555 -0.042175 0.612610 -0.109314 1441494898 0.781555 -0.042175 0.612610 -0.109314 1441494898 0.781555 -0.042175 0.612610 -0.109314 1441494898 0.781555 -0.042175 0.612610 -0.109314 1441494898 0.781555 -0.042175 0.612610 -0.109314 1441494898 0.778748 -0.017883 0.611023 -0.140625 1441494898 0.778748 -0.017883 0.611023 -0.140625 1441494898 0.778748 -0.017883 0.611023 -0.140625 1441494898 0.778748 -0.017883 0.611023 -0.140625 1441494898 0.778748 -0.017883 0.611023 -0.140625 1441494898 0.778748 -0.017883 0.611023 -0.140625 1441494898 0.770752 0.018616 0.609619 -0.184143 1441494898 0.770752 0.018616 0.609619 -0.184143 1441494898 0.770752 0.018616 0.609619 -0.184143 1441494898 0.770752 0.018616 0.609619 -0.184143 1441494898 0.770752 0.018616 0.609619 -0.184143 1441494898 0.770752 0.018616 0.609619 -0.184143 1441494898 0.756409 0.060974 0.606995 -0.235779 1441494898 0.756409 0.060974 0.606995 -0.235779 1441494898 0.756409 0.060974 0.606995 -0.235779 1441494898 0.756409 0.060974 0.606995 -0.235779 1441494898 0.756409 0.060974 0.606995 -0.235779 1441494898 0.756409 0.060974 0.606995 -0.235779 1441494898 0.756409 0.060974 0.606995 -0.235779 1441494898 0.736267 0.108398 0.600525 -0.292358 1441494898 0.736267 0.108398 0.600525 -0.292358 1441494898 0.736267 0.108398 0.600525 -0.292358 1441494898 0.736267 0.108398 0.600525 -0.292358 1441494898 0.736267 0.108398 0.600525 -0.292358 1441494898 0.736267 0.108398 0.600525 -0.292358 1441494898 0.709839 0.157715 0.590454 -0.350098 1441494898 0.709839 0.157715 0.590454 -0.350098 1441494898 0.709839 0.157715 0.590454 -0.350098 1441494898 0.709839 0.157715 0.590454 -0.350098 1441494898 0.709839 0.157715 0.590454 -0.350098 1441494898 0.709839 0.157715 0.590454 -0.350098 1441494898 0.709839 0.157715 0.590454 -0.350098 1441494898 0.674866 0.211487 0.575928 -0.410034 1441494898 0.674866 0.211487 0.575928 -0.410034 1441494898 0.674866 0.211487 0.575928 -0.410034 1441494898 0.674866 0.211487 0.575928 -0.410034 1441494898 0.674866 0.211487 0.575928 -0.410034 1441494898 0.674866 0.211487 0.575928 -0.410034 1441494898 0.674866 0.211487 0.575928 -0.410034 1441494898 0.628906 0.274353 0.551025 -0.474915 1441494898 0.628906 0.274353 0.551025 -0.474915 1441494898 0.628906 0.274353 0.551025 -0.474915 1441494898 0.628906 0.274353 0.551025 -0.474915 1441494898 0.628906 0.274353 0.551025 -0.474915 1441494898 0.628906 0.274353 0.551025 -0.474915 1441494898 0.577393 0.333374 0.521301 -0.532593 1441494898 0.577393 0.333374 0.521301 -0.532593 1441494898 0.577393 0.333374 0.521301 -0.532593 1441494899 0.577393 0.333374 0.521301 -0.532593 1441494899 0.577393 0.333374 0.521301 -0.532593 1441494899 0.577393 0.333374 0.521301 -0.532593 1441494899 0.527588 0.382263 0.493408 -0.576294 1441494899 0.527588 0.382263 0.493408 -0.576294 1441494899 0.527588 0.382263 0.493408 -0.576294 1441494899 0.527588 0.382263 0.493408 -0.576294 1441494899 0.527588 0.382263 0.493408 -0.576294 1441494899 0.527588 0.382263 0.493408 -0.576294 1441494899 0.484253 0.421753 0.468018 -0.607056 1441494899 0.484253 0.421753 0.468018 -0.607056 1441494899 0.484253 0.421753 0.468018 -0.607056 1441494899 0.484253 0.421753 0.468018 -0.607056 1441494899 0.484253 0.421753 0.468018 -0.607056 1441494899 0.484253 0.421753 0.468018 -0.607056 1441494899 0.449707 0.453796 0.443298 -0.628662 1441494899 0.449707 0.453796 0.443298 -0.628662 1441494899 0.449707 0.453796 0.443298 -0.628662 1441494899 0.449707 0.453796 0.443298 -0.628662 1441494899 0.449707 0.453796 0.443298 -0.628662 1441494899 0.449707 0.453796 0.443298 -0.628662 1441494899 0.449707 0.453796 0.443298 -0.628662 1441494899 0.428833 0.474121 0.427795 -0.638977 1441494899 0.428833 0.474121 0.427795 -0.638977 1441494899 0.428833 0.474121 0.427795 -0.638977 1441494899 0.428833 0.474121 0.427795 -0.638977 1441494899 0.428833 0.474121 0.427795 -0.638977 1441494899 0.428833 0.474121 0.427795 -0.638977 1441494899 0.423950 0.482666 0.422119 -0.639587 1441494899 0.423950 0.482666 0.422119 -0.639587 1441494899 0.423950 0.482666 0.422119 -0.639587 1441494899 0.423950 0.482666 0.422119 -0.639587 1441494899 0.423950 0.482666 0.422119 -0.639587 1441494899 0.423950 0.482666 0.422119 -0.639587 1441494899 0.438538 0.478882 0.431641 -0.626160 1441494899 0.438538 0.478882 0.431641 -0.626160 1441494899 0.438538 0.478882 0.431641 -0.626160 1441494899 0.438538 0.478882 0.431641 -0.626160 1441494899 0.438538 0.478882 0.431641 -0.626160 1441494899 0.438538 0.478882 0.431641 -0.626160 1441494899 0.467834 0.460571 0.454895 -0.601685 1441494899 0.467834 0.460571 0.454895 -0.601685 1441494899 0.467834 0.460571 0.454895 -0.601685 1441494899 0.467834 0.460571 0.454895 -0.601685 1441494899 0.467834 0.460571 0.454895 -0.601685 1441494899 0.467834 0.460571 0.454895 -0.601685 1441494899 0.467834 0.460571 0.454895 -0.601685 1441494899 0.504578 0.431763 0.482910 -0.570740 1441494899 0.504578 0.431763 0.482910 -0.570740 1441494899 0.504578 0.431763 0.482910 -0.570740 1441494899 0.504578 0.431763 0.482910 -0.570740 1441494899 0.504578 0.431763 0.482910 -0.570740 1441494899 0.504578 0.431763 0.482910 -0.570740 1441494899 0.544128 0.396545 0.511292 -0.534058 1441494899 0.544128 0.396545 0.511292 -0.534058 1441494899 0.544128 0.396545 0.511292 -0.534058 1441494899 0.544128 0.396545 0.511292 -0.534058 1441494899 0.544128 0.396545 0.511292 -0.534058 1441494899 0.544128 0.396545 0.511292 -0.534058 1441494899 0.544128 0.396545 0.511292 -0.534058 1441494899 0.584839 0.356812 0.539063 -0.489929 1441494899 0.584839 0.356812 0.539063 -0.489929 1441494899 0.584839 0.356812 0.539063 -0.489929 1441494899 0.584839 0.356812 0.539063 -0.489929 1441494899 0.584839 0.356812 0.539063 -0.489929 1441494899 0.584839 0.356812 0.539063 -0.489929 1441494899 0.625916 0.310913 0.566406 -0.436646 1441494899 0.625916 0.310913 0.566406 -0.436646 1441494899 0.625916 0.310913 0.566406 -0.436646 1441494899 0.625916 0.310913 0.566406 -0.436646 1441494899 0.625916 0.310913 0.566406 -0.436646 1441494899 0.625916 0.310913 0.566406 -0.436646 1441494899 0.625916 0.310913 0.566406 -0.436646 1441494899 0.666138 0.256470 0.591675 -0.374695 1441494899 0.666138 0.256470 0.591675 -0.374695 1441494899 0.666138 0.256470 0.591675 -0.374695 1441494899 0.666138 0.256470 0.591675 -0.374695 1441494899 0.666138 0.256470 0.591675 -0.374695 1441494899 0.666138 0.256470 0.591675 -0.374695 1441494899 0.702576 0.196594 0.610718 -0.307739 1441494899 0.702576 0.196594 0.610718 -0.307739 1441494899 0.702576 0.196594 0.610718 -0.307739 1441494899 0.702576 0.196594 0.610718 -0.307739 1441494899 0.702576 0.196594 0.610718 -0.307739 1441494899 0.731079 0.138306 0.623413 -0.240173 1441494899 0.731079 0.138306 0.623413 -0.240173 1441494899 0.731079 0.138306 0.623413 -0.240173 1441494899 0.731079 0.138306 0.623413 -0.240173 1441494899 0.731079 0.138306 0.623413 -0.240173 1441494899 0.751099 0.083557 0.630005 -0.178589 1441494899 0.751099 0.083557 0.630005 -0.178589 1441494899 0.751099 0.083557 0.630005 -0.178589 1441494899 0.751099 0.083557 0.630005 -0.178589 1441494899 0.751099 0.083557 0.630005 -0.178589 1441494899 0.751099 0.083557 0.630005 -0.178589 1441494899 0.764893 0.037170 0.629517 -0.131165 1441494899 0.764893 0.037170 0.629517 -0.131165 1441494899 0.764893 0.037170 0.629517 -0.131165 1441494899 0.764893 0.037170 0.629517 -0.131165 1441494899 0.764893 0.037170 0.629517 -0.131165 1441494899 0.764893 0.037170 0.629517 -0.131165 1441494899 0.764893 0.037170 0.629517 -0.131165 1441494899 0.775024 -0.001221 0.624390 -0.096680 1441494899 0.775024 -0.001221 0.624390 -0.096680 1441494899 0.775024 -0.001221 0.624390 -0.096680 1441494899 0.775024 -0.001221 0.624390 -0.096680 1441494899 0.775024 -0.001221 0.624390 -0.096680 1441494899 0.775024 -0.001221 0.624390 -0.096680 1441494899 0.782227 -0.028503 0.617859 -0.074036 1441494899 0.782227 -0.028503 0.617859 -0.074036 1441494900 0.782227 -0.028503 0.617859 -0.074036 1441494900 0.782227 -0.028503 0.617859 -0.074036 1441494900 0.782227 -0.028503 0.617859 -0.074036 1441494900 0.782227 -0.028503 0.617859 -0.074036 1441494900 0.782227 -0.028503 0.617859 -0.074036 1441494900 0.785583 -0.040039 0.613647 -0.067749 1441494900 0.785583 -0.040039 0.613647 -0.067749 1441494900 0.785583 -0.040039 0.613647 -0.067749 1441494900 0.785583 -0.040039 0.613647 -0.067749 1441494900 0.785583 -0.040039 0.613647 -0.067749 1441494900 0.785583 -0.040039 0.613647 -0.067749 1441494900 0.785583 -0.040039 0.613647 -0.067749 1441494900 0.785828 -0.033936 0.612305 -0.079773 1441494900 0.785828 -0.033936 0.612305 -0.079773 1441494900 0.785828 -0.033936 0.612305 -0.079773 1441494900 0.785828 -0.033936 0.612305 -0.079773 1441494900 0.785828 -0.033936 0.612305 -0.079773 1441494900 0.785828 -0.033936 0.612305 -0.079773 1441494900 0.783142 -0.016418 0.612610 -0.105164 1441494900 0.783142 -0.016418 0.612610 -0.105164 1441494900 0.783142 -0.016418 0.612610 -0.105164 1441494900 0.783142 -0.016418 0.612610 -0.105164 1441494900 0.783142 -0.016418 0.612610 -0.105164 1441494900 0.783142 -0.016418 0.612610 -0.105164 1441494900 0.776550 0.010803 0.613708 -0.142151 1441494900 0.776550 0.010803 0.613708 -0.142151 1441494900 0.776550 0.010803 0.613708 -0.142151 1441494900 0.776550 0.010803 0.613708 -0.142151 1441494900 0.776550 0.010803 0.613708 -0.142151 1441494900 0.776550 0.010803 0.613708 -0.142151 1441494900 0.765625 0.045593 0.613708 -0.187256 1441494900 0.765625 0.045593 0.613708 -0.187256 1441494900 0.765625 0.045593 0.613708 -0.187256 1441494900 0.765625 0.045593 0.613708 -0.187256 1441494900 0.765625 0.045593 0.613708 -0.187256 1441494900 0.765625 0.045593 0.613708 -0.187256 1441494900 0.765625 0.045593 0.613708 -0.187256 1441494900 0.749329 0.084717 0.612244 -0.237610 1441494900 0.749329 0.084717 0.612244 -0.237610 1441494900 0.749329 0.084717 0.612244 -0.237610 1441494900 0.749329 0.084717 0.612244 -0.237610 1441494900 0.749329 0.084717 0.612244 -0.237610 1441494900 0.749329 0.084717 0.612244 -0.237610 1441494900 0.725220 0.128540 0.609375 -0.293457 1441494900 0.725220 0.128540 0.609375 -0.293457 1441494900 0.725220 0.128540 0.609375 -0.293457 1441494900 0.725220 0.128540 0.609375 -0.293457 1441494900 0.725220 0.128540 0.609375 -0.293457 1441494900 0.725220 0.128540 0.609375 -0.293457 1441494900 0.692505 0.181152 0.601501 -0.354553 1441494900 0.692505 0.181152 0.601501 -0.354553 1441494900 0.692505 0.181152 0.601501 -0.354553 1441494900 0.692505 0.181152 0.601501 -0.354553 1441494900 0.692505 0.181152 0.601501 -0.354553 1441494900 0.692505 0.181152 0.601501 -0.354553 1441494900 0.651245 0.238281 0.587585 -0.416809 1441494900 0.651245 0.238281 0.587585 -0.416809 1441494900 0.651245 0.238281 0.587585 -0.416809 1441494900 0.651245 0.238281 0.587585 -0.416809 1441494900 0.651245 0.238281 0.587585 -0.416809 1441494900 0.651245 0.238281 0.587585 -0.416809 1441494900 0.604431 0.292175 0.567749 -0.476318 1441494900 0.604431 0.292175 0.567749 -0.476318 1441494900 0.604431 0.292175 0.567749 -0.476318 1441494900 0.604431 0.292175 0.567749 -0.476318 1441494900 0.604431 0.292175 0.567749 -0.476318 1441494900 0.604431 0.292175 0.567749 -0.476318 1441494900 0.604431 0.292175 0.567749 -0.476318 1441494900 0.556213 0.338623 0.543640 -0.529480 1441494900 0.556213 0.338623 0.543640 -0.529480 1441494900 0.556213 0.338623 0.543640 -0.529480 1441494900 0.556213 0.338623 0.543640 -0.529480 1441494900 0.556213 0.338623 0.543640 -0.529480 1441494900 0.509216 0.379456 0.518311 -0.572754 1441494900 0.509216 0.379456 0.518311 -0.572754 1441494900 0.509216 0.379456 0.518311 -0.572754 1441494900 0.509216 0.379456 0.518311 -0.572754 1441494900 0.509216 0.379456 0.518311 -0.572754 1441494900 0.509216 0.379456 0.518311 -0.572754 1441494900 0.466187 0.414063 0.491516 -0.607910 1441494900 0.466187 0.414063 0.491516 -0.607910 1441494900 
0.752136 0.101868 0.607605 -0.233826 1441494904 0.752136 0.101868 0.607605 -0.233826 1441494904 0.752136 0.101868 0.607605 -0.233826 1441494904 0.752136 0.101868 0.607605 -0.233826 1441494904 0.752136 0.101868 0.607605 -0.233826 1441494904 0.752136 0.101868 0.607605 -0.233826 1441494904 0.766602 0.077332 0.605652 -0.198486 1441494904 0.766602 0.077332 0.605652 -0.198486 1441494904 0.766602 0.077332 0.605652 -0.198486 1441494904 0.766602 0.077332 0.605652 -0.198486 1441494904 0.766602 0.077332 0.605652 -0.198486 1441494904 0.766602 0.077332 0.605652 -0.198486 1441494904 0.779846 0.039185 0.606201 -0.150757 1441494904 0.779846 0.039185 0.606201 -0.150757 1441494904 0.779846 0.039185 0.606201 -0.150757 1441494904 0.779846 0.039185 0.606201 -0.150757 1441494904 0.779846 0.039185 0.606201 -0.150757 1441494904 0.779846 0.039185 0.606201 -0.150757 1441494904 0.790222 -0.004456 0.604431 -0.100403 1441494904 0.790222 -0.004456 0.604431 -0.100403 1441494904 0.790222 -0.004456 0.604431 -0.100403 1441494904 0.790222 -0.004456 0.604431 -0.100403 1441494904 0.790222 -0.004456 0.604431 -0.100403 1441494904 0.790222 -0.004456 0.604431 -0.100403 1441494904 0.790222 -0.004456 0.604431 -0.100403 1441494904 0.797729 -0.039185 0.598877 -0.057800 1441494904 0.797729 -0.039185 0.598877 -0.057800 1441494904 0.797729 -0.039185 0.598877 -0.057800 1441494904 0.797729 -0.039185 0.598877 -0.057800 1441494904 0.797729 -0.039185 0.598877 -0.057800 1441494904 0.797729 -0.039185 0.598877 -0.057800 1441494904 0.802979 -0.072144 0.591187 -0.021606 1441494904 0.802979 -0.072144 0.591187 -0.021606 1441494904 0.802979 -0.072144 0.591187 -0.021606 1441494904 0.802979 -0.072144 0.591187 -0.021606 1441494904 0.802979 -0.072144 0.591187 -0.021606 1441494904 0.802979 -0.072144 0.591187 -0.021606 1441494904 0.802979 -0.072144 0.591187 -0.021606 1441494904 0.805542 -0.102112 0.583557 0.002563 1441494904 0.805542 -0.102112 0.583557 0.002563 1441494904 0.805542 -0.102112 0.583557 0.002563 1441494904 0.805542 -0.102112 0.583557 0.002563 1441494904 0.805542 -0.102112 0.583557 0.002563 1441494904 0.805542 -0.102112 0.583557 0.002563 1441494904 0.807800 -0.109436 0.579163 0.004150 1441494904 0.807800 -0.109436 0.579163 0.004150 1441494904 0.807800 -0.109436 0.579163 0.004150 1441494904 0.807800 -0.109436 0.579163 0.004150 1441494904 0.807800 -0.109436 0.579163 0.004150 1441494904 0.807800 -0.109436 0.579163 0.004150 1441494904 0.807800 -0.109436 0.579163 0.004150 1441494904 0.807922 -0.103088 0.580078 -0.010803 1441494904 0.807922 -0.103088 0.580078 -0.010803 1441494904 0.807922 -0.103088 0.580078 -0.010803 1441494904 0.807922 -0.103088 0.580078 -0.010803 1441494904 0.807922 -0.103088 0.580078 -0.010803 1441494904 0.805420 -0.083069 0.585266 -0.042480 1441494904 0.805420 -0.083069 0.585266 -0.042480 1441494904 0.805420 -0.083069 0.585266 -0.042480 1441494904 0.805420 -0.083069 0.585266 -0.042480 1441494904 0.805420 -0.083069 0.585266 -0.042480 1441494904 0.805420 -0.083069 0.585266 -0.042480 1441494904 0.805420 -0.083069 0.585266 -0.042480 1441494904 0.799500 -0.052368 0.591919 -0.087524 1441494904 0.799500 -0.052368 0.591919 -0.087524 1441494904 0.799500 -0.052368 0.591919 -0.087524 1441494904 0.799500 -0.052368 0.591919 -0.087524 1441494904 0.799500 -0.052368 0.591919 -0.087524 1441494904 0.799500 -0.052368 0.591919 -0.087524 1441494904 0.788452 -0.010864 0.598145 -0.142822 1441494905 0.788452 -0.010864 0.598145 -0.142822 1441494905 0.788452 -0.010864 0.598145 -0.142822 1441494905 0.788452 -0.010864 0.598145 -0.142822 1441494905 0.788452 -0.010864 0.598145 -0.142822 1441494905 0.788452 -0.010864 0.598145 -0.142822 1441494905 0.788452 -0.010864 0.598145 -0.142822 1441494905 0.770996 0.041199 0.600952 -0.206482 1441494905 0.770996 0.041199 0.600952 -0.206482 1441494905 0.770996 0.041199 0.600952 -0.206482 1441494905 0.770996 0.041199 0.600952 -0.206482 1441494905 0.770996 0.041199 0.600952 -0.206482 1441494905 0.770996 0.041199 0.600952 -0.206482 1441494905 0.745300 0.100098 0.599487 -0.273987 1441494905 0.745300 0.100098 0.599487 -0.273987 1441494905 0.745300 0.100098 0.599487 -0.273987 1441494905 0.745300 0.100098 0.599487 -0.273987 1441494905 0.745300 0.100098 0.599487 -0.273987 1441494905 0.745300 0.100098 0.599487 -0.273987 1441494905 0.745300 0.100098 0.599487 -0.273987 1441494905 0.710938 0.164734 0.591187 -0.343201 1441494905 0.710938 0.164734 0.591187 -0.343201 1441494905 0.710938 0.164734 0.591187 -0.343201 1441494905 0.710938 0.164734 0.591187 -0.343201 1441494905 0.710938 0.164734 0.591187 -0.343201 1441494905 0.710938 0.164734 0.591187 -0.343201 1441494905 0.669312 0.227844 0.578430 -0.406799 1441494905 0.669312 0.227844 0.578430 -0.406799 1441494905 0.669312 0.227844 0.578430 -0.406799 1441494905 0.669312 0.227844 0.578430 -0.406799 1441494905 0.669312 0.227844 0.578430 -0.406799 1441494905 0.669312 0.227844 0.578430 -0.406799 1441494905 0.621155 0.288269 0.560730 -0.465393 1441494905 0.621155 0.288269 0.560730 -0.465393 1441494905 0.621155 0.288269 0.560730 -0.465393 1441494905 0.621155 0.288269 0.560730 -0.465393 1441494905 0.621155 0.288269 0.560730 -0.465393 1441494905 0.621155 0.288269 0.560730 -0.465393 1441494905 0.567261 0.348083 0.537415 -0.517822 1441494905 0.567261 0.348083 0.537415 -0.517822 1441494905 0.567261 0.348083 0.537415 -0.517822 1441494905 0.567261 0.348083 0.537415 -0.517822 1441494905 0.567261 0.348083 0.537415 -0.517822 1441494905 0.567261 0.348083 0.537415 -0.517822 1441494905 0.513123 0.403076 0.508911 -0.561401 1441494905 0.513123 0.403076 0.508911 -0.561401 1441494905 0.513123 0.403076 0.508911 -0.561401 1441494905 0.513123 0.403076 0.508911 -0.561401 1441494905 0.513123 0.403076 0.508911 -0.561401 1441494905 0.513123 0.403076 0.508911 -0.561401 1441494905 0.513123 0.403076 0.508911 -0.561401 1441494905 0.467407 0.445007 0.480896 -0.593445 1441494905 0.467407 0.445007 0.480896 -0.593445 1441494905 0.467407 0.445007 0.480896 -0.593445 1441494905 0.467407 0.445007 0.480896 -0.593445 1441494905 0.467407 0.445007 0.480896 -0.593445 1441494905 0.467407 0.445007 0.480896 -0.593445 1441494905 0.467407 0.445007 0.480896 -0.593445 1441494905 0.431335 0.478149 0.453552 -0.616089 1441494905 0.431335 0.478149 0.453552 -0.616089 1441494905 0.431335 0.478149 0.453552 -0.616089 1441494905 0.431335 0.478149 0.453552 -0.616089 1441494905 0.431335 0.478149 0.453552 -0.616089 1441494905 0.431335 0.478149 0.453552 -0.616089 1441494905 0.413208 0.497986 0.436340 -0.625122 1441494905 0.413208 0.497986 0.436340 -0.625122 1441494905 0.413208 0.497986 0.436340 -0.625122 1441494905 0.413208 0.497986 0.436340 -0.625122 1441494905 0.413208 0.497986 0.436340 -0.625122 1441494905 0.413208 0.497986 0.436340 -0.625122 1441494905 0.417786 0.502197 0.433655 -0.620605 1441494905 0.417786 0.502197 0.433655 -0.620605 1441494905 0.417786 0.502197 0.433655 -0.620605 1441494905 0.417786 0.502197 0.433655 -0.620605 1441494905 0.417786 0.502197 0.433655 -0.620605 1441494905 0.417786 0.502197 0.433655 -0.620605 1441494905 0.417786 0.502197 0.433655 -0.620605 1441494905 0.444824 0.492004 0.447876 -0.599548 1441494905 0.444824 0.492004 0.447876 -0.599548 1441494905 0.444824 0.492004 0.447876 -0.599548 1441494905 0.444824 0.492004 0.447876 -0.599548 1441494905 0.444824 0.492004 0.447876 -0.599548 1441494905 0.444824 0.492004 0.447876 -0.599548 1441494905 0.489685 0.464050 0.479065 -0.561523 1441494905 0.489685 0.464050 0.479065 -0.561523 1441494905 0.489685 0.464050 0.479065 -0.561523 1441494905 0.489685 0.464050 0.479065 -0.561523 1441494905 0.489685 0.464050 0.479065 -0.561523 1441494905 0.489685 0.464050 0.479065 -0.561523 1441494905 0.540527 0.420227 0.516602 -0.514160 1441494905 0.540527 0.420227 0.516602 -0.514160 1441494905 0.540527 0.420227 0.516602 -0.514160 1441494905 0.540527 0.420227 0.516602 -0.514160 1441494905 0.540527 0.420227 0.516602 -0.514160 1441494905 0.540527 0.420227 0.516602 -0.514160 1441494905 0.589844 0.366699 0.551392 -0.462097 1441494905 0.589844 0.366699 0.551392 -0.462097 1441494905 0.589844 0.366699 0.551392 -0.462097 1441494905 0.589844 0.366699 0.551392 -0.462097 1441494905 0.589844 0.366699 0.551392 -0.462097 1441494905 0.636414 0.303955 0.582520 -0.403992 1441494905 0.636414 0.303955 0.582520 -0.403992 1441494905 0.636414 0.303955 0.582520 -0.403992 1441494905 0.636414 0.303955 0.582520 -0.403992 1441494905 0.636414 0.303955 0.582520 -0.403992 1441494905 0.636414 0.303955 0.582520 -0.403992 1441494905 0.636414 0.303955 0.582520 -0.403992 1441494905 0.677734 0.234985 0.606506 -0.342834 1441494905 0.677734 0.234985 0.606506 -0.342834 1441494905 0.677734 0.234985 0.606506 -0.342834 1441494905 0.677734 0.234985 0.606506 -0.342834 1441494905 0.677734 0.234985 0.606506 -0.342834 1441494905 0.677734 0.234985 0.606506 -0.342834 1441494905 0.710754 0.168091 0.623779 -0.278198 1441494905 0.710754 0.168091 0.623779 -0.278198 1441494906 0.710754 0.168091 0.623779 -0.278198 1441494906 0.710754 0.168091 0.623779 -0.278198 1441494906 0.710754 0.168091 0.623779 -0.278198 1441494906 0.710754 0.168091 0.623779 -0.278198 1441494906 0.710754 0.168091 0.623779 -0.278198 1441494906 0.736328 0.099487 0.635010 -0.211304 1441494906 0.736328 0.099487 0.635010 -0.211304 1441494906 0.736328 0.099487 0.635010 -0.211304 1441494906 0.736328 0.099487 0.635010 -0.211304 1441494906 0.736328 0.099487 0.635010 -0.211304 1441494906 0.736328 0.099487 0.635010 -0.211304 1441494906 0.754822 0.030762 0.637695 -0.150391 1441494906 0.754822 0.030762 0.637695 -0.150391 1441494906 0.754822 0.030762 0.637695 -0.150391 1441494906 0.754822 0.030762 0.637695 -0.150391 1441494906 0.754822 0.030762 0.637695 -0.150391 1441494906 0.754822 0.030762 0.637695 -0.150391 1441494906 0.754822 0.030762 0.637695 -0.150391 1441494906 0.768555 -0.027222 0.630554 -0.104309 1441494906 0.768555 -0.027222 0.630554 -0.104309 1441494906 0.768555 -0.027222 0.630554 -0.104309 1441494906 0.768555 -0.027222 0.630554 -0.104309 1441494906 0.768555 -0.027222 0.630554 -0.104309 1441494906 0.768555 -0.027222 0.630554 -0.104309 1441494906 0.768555 -0.027222 0.630554 -0.104309 1441494906 0.778564 -0.070740 0.619446 -0.071106 1441494906 0.778564 -0.070740 0.619446 -0.071106 1441494906 0.778564 -0.070740 0.619446 -0.071106 1441494906 0.778564 -0.070740 0.619446 -0.071106 1441494906 0.778564 -0.070740 0.619446 -0.071106 1441494906 0.778564 -0.070740 0.619446 -0.071106 1441494906 0.785278 -0.098206 0.609070 -0.051575 1441494906 0.785278 -0.098206 0.609070 -0.051575 1441494906 0.785278 -0.098206 0.609070 -0.051575 1441494906 0.785278 -0.098206 0.609070 -0.051575 1441494906 0.785278 -0.098206 0.609070 -0.051575 1441494906 0.785278 -0.098206 0.609070 -0.051575 1441494906 0.790039 -0.104614 0.601807 -0.051147 1441494906 0.790039 -0.104614 0.601807 -0.051147 1441494906 0.790039 -0.104614 0.601807 -0.051147 1441494906 0.790039 -0.104614 0.601807 -0.051147 1441494906 0.790039 -0.104614 0.601807 -0.051147 1441494906 0.790039 -0.104614 0.601807 -0.051147 1441494906 0.792480 -0.093872 0.598877 -0.066467 1441494906 0.792480 -0.093872 0.598877 -0.066467 1441494906 0.792480 -0.093872 0.598877 -0.066467 1441494906 0.792480 -0.093872 0.598877 -0.066467 1441494906 0.792480 -0.093872 0.598877 -0.066467 1441494906 0.792480 -0.093872 0.598877 -0.066467 1441494906 0.789978 -0.072021 0.601318 -0.095154 1441494906 0.789978 -0.072021 0.601318 -0.095154 1441494906 0.789978 -0.072021 0.601318 -0.095154 1441494906 0.789978 -0.072021 0.601318 -0.095154 1441494906 0.789978 -0.072021 0.601318 -0.095154 1441494906 0.789978 -0.072021 0.601318 -0.095154 1441494906 0.789978 -0.072021 0.601318 -0.095154 1441494906 0.782715 -0.032959 0.605469 -0.140076 1441494906 0.782715 -0.032959 0.605469 -0.140076 1441494906 0.782715 -0.032959 0.605469 -0.140076 1441494906 0.782715 -0.032959 0.605469 -0.140076 1441494906 0.782715 -0.032959 0.605469 -0.140076 1441494906 0.782715 -0.032959 0.605469 -0.140076 1441494906 0.768799 0.018799 0.607971 -0.197083 1441494906 0.768799 0.018799 0.607971 -0.197083 1441494906 0.768799 0.018799 0.607971 -0.197083 1441494906 0.768799 0.018799 0.607971 -0.197083 1441494906 0.768799 0.018799 0.607971 -0.197083 1441494906 0.768799 0.018799 0.607971 -0.197083 1441494906 0.746582 0.078308 0.605835 -0.263367 1441494906 0.746582 0.078308 0.605835 -0.263367 1441494906 0.746582 0.078308 0.605835 -0.263367 1441494906 0.746582 0.078308 0.605835 -0.263367 1441494906 0.746582 0.078308 0.605835 -0.263367 1441494906 0.746582 0.078308 0.605835 -0.263367 1441494906 0.715393 0.139526 0.598511 -0.332336 1441494906 0.715393 0.139526 0.598511 -0.332336 1441494906 0.715393 0.139526 0.598511 -0.332336 1441494906 0.715393 0.139526 0.598511 -0.332336 1441494906 0.715393 0.139526 0.598511 -0.332336 1441494906 0.715393 0.139526 0.598511 -0.332336 1441494906 0.715393 0.139526 0.598511 -0.332336 1441494906 0.674683 0.202026 0.584656 -0.402588 1441494906 0.674683 0.202026 0.584656 -0.402588 1441494906 0.674683 0.202026 0.584656 -0.402588 1441494906 0.674683 0.202026 0.584656 -0.402588 1441494906 0.674683 0.202026 0.584656 -0.402588 1441494906 0.674683 0.202026 0.584656 -0.402588 1441494906 0.625366 0.266235 0.563232 -0.469849 1441494906 0.625366 0.266235 0.563232 -0.469849 1441494906 0.625366 0.266235 0.563232 -0.469849 1441494906 0.625366 0.266235 0.563232 -0.469849 1441494906 0.625366 0.266235 0.563232 -0.469849 1441494906 0.625366 0.266235 0.563232 -0.469849 1441494906 0.625366 0.266235 0.563232 -0.469849 1441494906 0.570374 0.327393 0.536987 -0.528320 1441494906 0.570374 0.327393 0.536987 -0.528320 1441494906 0.570374 0.327393 0.536987 -0.528320 1441494906 0.570374 0.327393 0.536987 -0.528320 1441494906 0.570374 0.327393 0.536987 -0.528320 1441494906 0.570374 0.327393 0.536987 -0.528320 1441494906 0.514893 0.382690 0.505432 -0.576965 1441494906 0.514893 0.382690 0.505432 -0.576965 1441494906 0.514893 0.382690 0.505432 -0.576965 1441494906 0.514893 0.382690 0.505432 -0.576965 1441494906 0.514893 0.382690 0.505432 -0.576965 1441494906 0.514893 0.382690 0.505432 -0.576965 1441494906 0.463501 0.428467 0.471436 -0.615906 1441494906 0.463501 0.428467 0.471436 -0.615906 1441494906 0.463501 0.428467 0.471436 -0.615906 1441494906 0.463501 0.428467 0.471436 -0.615906 1441494906 0.463501 0.428467 0.471436 -0.615906 1441494906 0.463501 0.428467 0.471436 -0.615906 1441494906 0.424133 0.463074 0.440979 -0.641235 1441494906 0.424133 0.463074 0.440979 -0.641235 1441494906 0.424133 0.463074 0.440979 -0.641235 1441494906 0.424133 0.463074 0.440979 -0.641235 1441494906 0.424133 0.463074 0.440979 -0.641235 1441494907 0.424133 0.463074 0.440979 -0.641235 1441494907 0.424133 0.463074 0.440979 -0.641235 1441494907 0.405457 0.484863 0.420349 -0.651001 1441494907 0.405457 0.484863 0.420349 -0.651001 1441494907 0.405457 0.484863 0.420349 -0.651001 1441494907 0.405457 0.484863 0.420349 -0.651001 1441494907 0.405457 0.484863 0.420349 -0.651001 1441494907 0.405457 0.484863 0.420349 -0.651001 1441494907 0.417297 0.488098 0.423218 -0.639099 1441494907 0.417297 0.488098 0.423218 -0.639099 1441494907 0.417297 0.488098 0.423218 -0.639099 1441494907 0.417297 0.488098 0.423218 -0.639099 1441494907 0.417297 0.488098 0.423218 -0.639099 1441494907 0.417297 0.488098 0.423218 -0.639099 1441494907 0.417297 0.488098 0.423218 -0.639099 1441494907 0.451111 0.471924 0.448792 -0.610229 1441494907 0.451111 0.471924 0.448792 -0.610229 1441494907 0.451111 0.471924 0.448792 -0.610229 1441494907 0.451111 0.471924 0.448792 -0.610229 1441494907 0.451111 0.471924 0.448792 -0.610229 1441494907 0.451111 0.471924 0.448792 -0.610229 1441494907 0.494507 0.441467 0.481201 -0.573547 1441494907 0.494507 0.441467 0.481201 -0.573547 1441494907 0.494507 0.441467 0.481201 -0.573547 1441494907 0.494507 0.441467 0.481201 -0.573547 1441494907 0.494507 0.441467 0.481201 -0.573547 1441494907 0.494507 0.441467 0.481201 -0.573547 1441494907 0.494507 0.441467 0.481201 -0.573547 1441494907 0.540710 0.401978 0.515991 -0.528870 1441494907 0.540710 0.401978 0.515991 -0.528870 1441494907 0.540710 0.401978 0.515991 -0.528870 1441494907 0.540710 0.401978 0.515991 -0.528870 1441494907 0.540710 0.401978 0.515991 -0.528870 1441494907 0.540710 0.401978 0.515991 -0.528870 1441494907 0.588806 0.352661 0.550781 -0.474915 1441494907 0.588806 0.352661 0.550781 -0.474915 1441494907 0.588806 0.352661 0.550781 -0.474915 1441494907 0.588806 0.352661 0.550781 -0.474915 1441494907 0.588806 0.352661 0.550781 -0.474915 1441494907 0.588806 0.352661 0.550781 -0.474915 1441494907 0.636169 0.288940 0.585693 -0.410767 1441494907 0.636169 0.288940 0.585693 -0.410767 1441494907 0.636169 0.288940 0.585693 -0.410767 1441494907 0.636169 0.288940 0.585693 -0.410767 1441494907 0.636169 0.288940 0.585693 -0.410767 1441494907 0.636169 0.288940 0.585693 -0.410767 1441494907 0.636169 0.288940 0.585693 -0.410767 1441494907 0.676758 0.222717 0.610352 -0.346069 1441494907 0.676758 0.222717 0.610352 -0.346069 1441494907 0.676758 0.222717 0.610352 -0.346069 1441494907 0.676758 0.222717 0.610352 -0.346069 1441494907 0.676758 0.222717 0.610352 -0.346069 1441494907 0.676758 0.222717 0.610352 -0.346069 1441494907 0.709290 0.159973 0.626648 -0.280151 1441494907 0.709290 0.159973 0.626648 -0.280151 1441494907 0.709290 0.159973 0.626648 -0.280151 1441494907 0.709290 0.159973 0.626648 -0.280151 1441494907 0.709290 0.159973 0.626648 -0.280151 1441494907 0.709290 0.159973 0.626648 -0.280151 1441494907 0.709290 0.159973 0.626648 -0.280151 1441494907 0.735474 0.095276 0.635254 -0.215332 1441494907 0.735474 0.095276 0.635254 -0.215332 1441494907 0.735474 0.095276 0.635254 -0.215332 1441494907 0.735474 0.095276 0.635254 -0.215332 1441494907 0.735474 0.095276 0.635254 -0.215332 1441494907 0.735474 0.095276 0.635254 -0.215332 1441494907 0.755005 0.035767 0.635742 -0.156494 1441494907 0.755005 0.035767 0.635742 -0.156494 1441494907 0.755005 0.035767 0.635742 -0.156494 1441494907 0.755005 0.035767 0.635742 -0.156494 1441494907 0.755005 0.035767 0.635742 -0.156494 1441494907 0.755005 0.035767 0.635742 -0.156494 1441494907 0.755005 0.035767 0.635742 -0.156494 1441494907 0.767761 -0.013733 0.631226 -0.108643 1441494907 0.767761 -0.013733 0.631226 -0.108643 1441494907 0.767761 -0.013733 0.631226 -0.108643 1441494907 0.767761 -0.013733 0.631226 -0.108643 1441494907 0.767761 -0.013733 0.631226 -0.108643 1441494907 0.767761 -0.013733 0.631226 -0.108643 1441494907 0.767761 -0.013733 0.631226 -0.108643 1441494907 0.775757 -0.050110 0.624573 -0.074585 1441494907 0.775757 -0.050110 0.624573 -0.074585 1441494907 0.775757 -0.050110 0.624573 -0.074585 1441494907 0.775757 -0.050110 0.624573 -0.074585 1441494907 0.775757 -0.050110 0.624573 -0.074585 1441494907 0.775757 -0.050110 0.624573 -0.074585 1441494907 0.780334 -0.068359 0.618591 -0.061279 1441494907 0.780334 -0.068359 0.618591 -0.061279 1441494907 0.780334 -0.068359 0.618591 -0.061279 1441494907 0.780334 -0.068359 0.618591 -0.061279 1441494907 0.780334 -0.068359 0.618591 -0.061279 1441494907 0.780334 -0.068359 0.618591 -0.061279 1441494907 0.783752 -0.061340 0.613770 -0.072083 1441494907 0.783752 -0.061340 0.613770 -0.072083 1441494907 0.783752 -0.061340 0.613770 -0.072083 1441494907 0.783752 -0.061340 0.613770 -0.072083 1441494907 0.783752 -0.061340 0.613770 -0.072083 1441494907 0.783752 -0.061340 0.613770 -0.072083 1441494907 0.783752 -0.061340 0.613770 -0.072083 1441494907 0.784729 -0.042480 0.610535 -0.097900 1441494907 0.784729 -0.042480 0.610535 -0.097900 1441494907 0.784729 -0.042480 0.610535 -0.097900 1441494907 0.784729 -0.042480 0.610535 -0.097900 1441494907 0.784729 -0.042480 0.610535 -0.097900 1441494907 0.784729 -0.042480 0.610535 -0.097900 1441494907 0.780151 -0.013000 0.610168 -0.137268 1441494907 0.780151 -0.013000 0.610168 -0.137268 1441494907 0.780151 -0.013000 0.610168 -0.137268 1441494907 0.780151 -0.013000 0.610168 -0.137268 1441494907 0.780151 -0.013000 0.610168 -0.137268 1441494907 0.780151 -0.013000 0.610168 -0.137268 1441494907 0.780151 -0.013000 0.610168 -0.137268 1441494907 0.769592 0.025208 0.609802 -0.187622 1441494907 0.769592 0.025208 0.609802 -0.187622 1441494907 0.769592 0.025208 0.609802 -0.187622 1441494907 0.769592 0.025208 0.609802 -0.187622 1441494908 0.769592 0.025208 0.609802 -0.187622 1441494908 0.769592 0.025208 0.609802 -0.187622 1441494908 0.751770 0.069214 0.607910 -0.245728 1441494908 0.751770 0.069214 0.607910 -0.245728 1441494908 0.751770 0.069214 0.607910 -0.245728 1441494908 0.751770 0.069214 0.607910 -0.245728 1441494908 0.751770 0.069214 0.607910 -0.245728 1441494908 0.751770 0.069214 0.607910 -0.245728 1441494908 0.726257 0.117676 0.602905 -0.308533 1441494908 0.726257 0.117676 0.602905 -0.308533 1441494908 0.726257 0.117676 0.602905 -0.308533 1441494908 0.726257 0.117676 0.602905 -0.308533 1441494908 0.726257 0.117676 0.602905 -0.308533 1441494908 0.726257 0.117676 0.602905 -0.308533 1441494908 0.726257 0.117676 0.602905 -0.308533 1441494908 0.692200 0.170959 0.594788 -0.371277 1441494908 0.692200 0.170959 0.594788 -0.371277 1441494908 0.692200 0.170959 0.594788 -0.371277 1441494908 0.692200 0.170959 0.594788 -0.371277 1441494908 0.692200 0.170959 0.594788 -0.371277 1441494908 0.692200 0.170959 0.594788 -0.371277 1441494908 0.652100 0.224792 0.581543 -0.431213 1441494908 0.652100 0.224792 0.581543 -0.431213 1441494908 0.652100 0.224792 0.581543 -0.431213 1441494908 0.652100 0.224792 0.581543 -0.431213 1441494908 0.652100 0.224792 0.581543 -0.431213 1441494908 0.652100 0.224792 0.581543 -0.431213 1441494908 0.603455 0.285828 0.557861 -0.492859 1441494908 0.603455 0.285828 0.557861 -0.492859 1441494908 0.603455 0.285828 0.557861 -0.492859 1441494908 0.603455 0.285828 0.557861 -0.492859 1441494908 0.603455 0.285828 0.557861 -0.492859 1441494908 0.603455 0.285828 0.557861 -0.492859 1441494908 0.603455 0.285828 0.557861 -0.492859 1441494908 0.550842 0.344238 0.527588 -0.547485 1441494908 0.550842 0.344238 0.527588 -0.547485 1441494908 0.550842 0.344238 0.527588 -0.547485 1441494908 0.550842 0.344238 0.527588 -0.547485 1441494908 0.550842 0.344238 0.527588 -0.547485 1441494908 0.550842 0.344238 0.527588 -0.547485 1441494908 0.498291 0.393555 0.496704 -0.591614 1441494908 0.498291 0.393555 0.496704 -0.591614 1441494908 0.498291 0.393555 0.496704 -0.591614 1441494908 0.498291 0.393555 0.496704 -0.591614 1441494908 0.498291 0.393555 0.496704 -0.591614 1441494908 0.498291 0.393555 0.496704 -0.591614 1441494908 0.454041 0.432861 0.468018 -0.622375 1441494908 0.454041 0.432861 0.468018 -0.622375 1441494908 0.454041 0.432861 0.468018 -0.622375 1441494908 0.454041 0.432861 0.468018 -0.622375 1441494908 0.454041 0.432861 0.468018 -0.622375 1441494908 0.454041 0.432861 0.468018 -0.622375 1441494908 0.454041 0.432861 0.468018 -0.622375 1441494908 0.426819 0.461365 0.447510 -0.636108 1441494908 0.426819 0.461365 0.447510 -0.636108 1441494908 0.426819 0.461365 0.447510 -0.636108 1441494908 0.426819 0.461365 0.447510 -0.636108 1441494908 0.426819 0.461365 0.447510 -0.636108 1441494908 0.426819 0.461365 0.447510 -0.636108 1441494908 0.425171 0.474487 0.443542 -0.630310 1441494908 0.425171 0.474487 0.443542 -0.630310 1441494908 0.425171 0.474487 0.443542 -0.630310 1441494908 0.425171 0.474487 0.443542 -0.630310 1441494908 0.425171 0.474487 0.443542 -0.630310 1441494908 0.425171 0.474487 0.443542 -0.630310 1441494908 0.443176 0.469910 0.457397 -0.611206 1441494908 0.443176 0.469910 0.457397 -0.611206 1441494908 0.443176 0.469910 0.457397 -0.611206 1441494908 0.443176 0.469910 0.457397 -0.611206 1441494908 0.443176 0.469910 0.457397 -0.611206 1441494908 0.443176 0.469910 0.457397 -0.611206 1441494908 0.474670 0.450806 0.480042 -0.583923 1441494908 0.474670 0.450806 0.480042 -0.583923 1441494908 0.474670 0.450806 0.480042 -0.583923 1441494908 0.474670 0.450806 0.480042 -0.583923 1441494908 0.474670 0.450806 0.480042 -0.583923 1441494908 0.474670 0.450806 0.480042 -0.583923 1441494908 0.474670 0.450806 0.480042 -0.583923 1441494908 0.514954 0.418762 0.509094 -0.547974 1441494908 0.514954 0.418762 0.509094 -0.547974 1441494908 0.514954 0.418762 0.509094 -0.547974 1441494908 0.514954 0.418762 0.509094 -0.547974 1441494908 0.514954 0.418762 0.509094 -0.547974 1441494908 0.514954 0.418762 0.509094 -0.547974 1441494908 0.559082 0.378357 0.538757 -0.503906 1441494908 0.559082 0.378357 0.538757 -0.503906 1441494908 0.559082 0.378357 0.538757 -0.503906 1441494908 0.559082 0.378357 0.538757 -0.503906 1441494908 0.559082 0.378357 0.538757 -0.503906 1441494908 0.559082 0.378357 0.538757 -0.503906 1441494908 0.604553 0.328430 0.570496 -0.448486 1441494908 0.604553 0.328430 0.570496 -0.448486 1441494908 0.604553 0.328430 0.570496 -0.448486 1441494908 0.604553 0.328430 0.570496 -0.448486 1441494908 0.604553 0.328430 0.570496 -0.448486 1441494908 0.604553 0.328430 0.570496 -0.448486 1441494908 0.604553 0.328430 0.570496 -0.448486 1441494908 0.647156 0.268066 0.601318 -0.384338 1441494908 0.647156 0.268066 0.601318 -0.384338 1441494908 0.647156 0.268066 0.601318 -0.384338 1441494908 0.647156 0.268066 0.601318 -0.384338 1441494908 0.647156 0.268066 0.601318 -0.384338 1441494908 0.647156 0.268066 0.601318 -0.384338 1441494908 0.647156 0.268066 0.601318 -0.384338 1441494908 0.684998 0.200867 0.624268 -0.317322 1441494908 0.684998 0.200867 0.624268 -0.317322 1441494908 0.684998 0.200867 0.624268 -0.317322 1441494908 0.684998 0.200867 0.624268 -0.317322 1441494908 0.684998 0.200867 0.624268 -0.317322 1441494908 0.684998 0.200867 0.624268 -0.317322 1441494908 0.715881 0.129822 0.641296 -0.243530 1441494908 0.715881 0.129822 0.641296 -0.243530 1441494908 0.715881 0.129822 0.641296 -0.243530 1441494908 0.715881 0.129822 0.641296 -0.243530 1441494908 0.715881 0.129822 0.641296 -0.243530 1441494909 0.715881 0.129822 0.641296 -0.243530 1441494909 0.741211 0.047974 0.647705 -0.169250 1441494909 0.741211 0.047974 0.647705 -0.169250 1441494909 0.741211 0.047974 0.647705 -0.169250 1441494909 0.741211 0.047974 0.647705 -0.169250 1441494909 0.741211 0.047974 0.647705 -0.169250 1441494909 0.741211 0.047974 0.647705 -0.169250 1441494909 0.741211 0.047974 0.647705 -0.169250 1441494909 0.759033 -0.015625 0.640564 -0.114929 1441494909 0.759033 -0.015625 0.640564 -0.114929 1441494909 0.759033 -0.015625 0.640564 -0.114929 1441494909 0.759033 -0.015625 0.640564 -0.114929 1441494909 0.759033 -0.015625 0.640564 -0.114929 1441494909 0.759033 -0.015625 0.640564 -0.114929 1441494909 0.771423 -0.056458 0.628723 -0.079712 1441494909 0.771423 -0.056458 0.628723 -0.079712 1441494909 0.771423 -0.056458 0.628723 -0.079712 1441494909 0.771423 -0.056458 0.628723 -0.079712 1441494909 0.771423 -0.056458 0.628723 -0.079712 1441494909 0.771423 -0.056458 0.628723 -0.079712 1441494909 0.771423 -0.056458 0.628723 -0.079712 1441494909 0.778137 -0.083069 0.619446 -0.062256 1441494909 0.778137 -0.083069 0.619446 -0.062256 1441494909 0.778137 -0.083069 0.619446 -0.062256 1441494909 0.778137 -0.083069 0.619446 -0.062256 1441494909 0.778137 -0.083069 0.619446 -0.062256 1441494909 0.778137 -0.083069 0.619446 -0.062256 1441494909 0.782776 -0.085693 0.612305 -0.070557 1441494909 0.782776 -0.085693 0.612305 -0.070557 1441494909 0.782776 -0.085693 0.612305 -0.070557 1441494909 0.782776 -0.085693 0.612305 -0.070557 1441494909 0.782776 -0.085693 0.612305 -0.070557 1441494909 0.782776 -0.085693 0.612305 -0.070557 1441494909 0.784912 -0.066589 0.608459 -0.095886 1441494909 0.784912 -0.066589 0.608459 -0.095886 1441494909 0.784912 -0.066589 0.608459 -0.095886 1441494909 0.784912 -0.066589 0.608459 -0.095886 1441494909 0.784912 -0.066589 0.608459 -0.095886 1441494909 0.784912 -0.066589 0.608459 -0.095886 1441494909 0.782043 -0.037720 0.607849 -0.131897 1441494909 0.782043 -0.037720 0.607849 -0.131897 1441494909 0.782043 -0.037720 0.607849 -0.131897 1441494909 0.782043 -0.037720 0.607849 -0.131897 1441494909 0.782043 -0.037720 0.607849 -0.131897 1441494909 0.782043 -0.037720 0.607849 -0.131897 1441494909 0.782043 -0.037720 0.607849 -0.131897 1441494909 0.773865 0.003052 0.606812 -0.181152 1441494909 0.773865 0.003052 0.606812 -0.181152 1441494909 0.773865 0.003052 0.606812 -0.181152 1441494909 0.773865 0.003052 0.606812 -0.181152 1441494909 0.773865 0.003052 0.606812 -0.181152 1441494909 0.773865 0.003052 0.606812 -0.181152 1441494909 0.759521 0.056030 0.601990 -0.239929 1441494909 0.759521 0.056030 0.601990 -0.239929 1441494909 0.759521 0.056030 0.601990 -0.239929 1441494909 0.759521 0.056030 0.601990 -0.239929 1441494909 0.759521 0.056030 0.601990 -0.239929 1441494909 0.759521 0.056030 0.601990 -0.239929 1441494909 0.759521 0.056030 0.601990 -0.239929 1441494909 0.734802 0.114502 0.595581 -0.303528 1441494909 0.734802 0.114502 0.595581 -0.303528 1441494909 0.734802 0.114502 0.595581 -0.303528 1441494909 0.734802 0.114502 0.595581 -0.303528 1441494909 0.734802 0.114502 0.595581 -0.303528 1441494909 0.734802 0.114502 0.595581 -0.303528 1441494909 0.700195 0.177246 0.583313 -0.371460 1441494909 0.700195 0.177246 0.583313 -0.371460 1441494909 0.700195 0.177246 0.583313 -0.371460 1441494909 0.700195 0.177246 0.583313 -0.371460 1441494909 0.700195 0.177246 0.583313 -0.371460 1441494909 0.700195 0.177246 0.583313 -0.371460 1441494909 0.657654 0.239258 0.564758 -0.437256 1441494909 0.657654 0.239258 0.564758 -0.437256 1441494909 0.657654 0.239258 0.564758 -0.437256 1441494909 0.657654 0.239258 0.564758 -0.437256 1441494909 0.657654 0.239258 0.564758 -0.437256 1441494909 0.657654 0.239258 0.564758 -0.437256 1441494909 0.657654 0.239258 0.564758 -0.437256 1441494909 0.610840 0.296936 0.542908 -0.493896 1441494909 0.610840 0.296936 0.542908 -0.493896 1441494909 0.610840 0.296936 0.542908 -0.493896 1441494909 0.610840 0.296936 0.542908 -0.493896 1441494909 0.610840 0.296936 0.542908 -0.493896 1441494909 0.610840 0.296936 0.542908 -0.493896 1441494909 0.561462 0.350891 0.517212 -0.542236 1441494909 0.561462 0.350891 0.517212 -0.542236 1441494909 0.561462 0.350891 0.517212 -0.542236 1441494909 0.561462 0.350891 0.517212 -0.542236 1441494909 0.561462 0.350891 0.517212 -0.542236 1441494909 0.561462 0.350891 0.517212 -0.542236 1441494909 0.511841 0.399841 0.489868 -0.581421 1441494909 0.511841 0.399841 0.489868 -0.581421 1441494909 0.511841 0.399841 0.489868 -0.581421 1441494909 0.511841 0.399841 0.489868 -0.581421 1441494909 0.511841 0.399841 0.489868 -0.581421 1441494909 0.511841 0.399841 0.489868 -0.581421 1441494909 0.511841 0.399841 0.489868 -0.581421 1441494909 0.468872 0.439880 0.462830 -0.610229 1441494909 0.468872 0.439880 0.462830 -0.610229 1441494909 0.468872 0.439880 0.462830 -0.610229 1441494909 0.468872 0.439880 0.462830 -0.610229 1441494909 0.468872 0.439880 0.462830 -0.610229 1441494909 0.468872 0.439880 0.462830 -0.610229 1441494909 0.443604 0.464966 0.444885 -0.623718 1441494909 0.443604 0.464966 0.444885 -0.623718 1441494909 0.443604 0.464966 0.444885 -0.623718 1441494909 0.443604 0.464966 0.444885 -0.623718 1441494909 0.443604 0.464966 0.444885 -0.623718 1441494909 0.443604 0.464966 0.444885 -0.623718 1441494909 0.443604 0.464966 0.444885 -0.623718 1441494909 0.439392 0.476196 0.439819 -0.621826 1441494909 0.439392 0.476196 0.439819 -0.621826 1441494909 0.439392 0.476196 0.439819 -0.621826 1441494909 0.439392 0.476196 0.439819 -0.621826 1441494909 0.439392 0.476196 0.439819 -0.621826 1441494909 0.439392 0.476196 0.439819 -0.621826 1441494910 0.454285 0.471985 0.448059 -0.608337 1441494910 0.454285 0.471985 0.448059 -0.608337 1441494910 0.454285 0.471985 0.448059 -0.608337 1441494910 0.454285 0.471985 0.448059 -0.608337 1441494910 0.454285 0.471985 0.448059 -0.608337 1441494910 0.454285 0.471985 0.448059 -0.608337 1441494910 0.484375 0.451172 0.469543 -0.584229 1441494910 0.484375 0.451172 0.469543 -0.584229 1441494910 0.484375 0.451172 0.469543 -0.584229 1441494910 0.484375 0.451172 0.469543 -0.584229 1441494910 0.484375 0.451172 0.469543 -0.584229 1441494910 0.484375 0.451172 0.469543 -0.584229 1441494910 0.484375 0.451172 0.469543 -0.584229 1441494910 0.521423 0.421509 0.492615 -0.554688 1441494910 0.521423 0.421509 0.492615 -0.554688 1441494910 0.521423 0.421509 0.492615 -0.554688 1441494910 0.521423 0.421509 0.492615 -0.554688 1441494910 0.521423 0.421509 0.492615 -0.554688 1441494910 0.521423 0.421509 0.492615 -0.554688 1441494910 0.562988 0.384033 0.518066 -0.516846 1441494910 0.562988 0.384033 0.518066 -0.516846 1441494910 0.562988 0.384033 0.518066 -0.516846 1441494910 0.562988 0.384033 0.518066 -0.516846 1441494910 0.562988 0.384033 0.518066 -0.516846 1441494910 0.562988 0.384033 0.518066 -0.516846 1441494910 0.562988 0.384033 0.518066 -0.516846 1441494910 0.603882 0.340820 0.543396 -0.473083 1441494910 0.603882 0.340820 0.543396 -0.473083 1441494910 0.603882 0.340820 0.543396 -0.473083 1441494910 0.603882 0.340820 0.543396 -0.473083 1441494910 0.603882 0.340820 0.543396 -0.473083 1441494910 0.603882 0.340820 0.543396 -0.473083 1441494910 0.643005 0.290100 0.569092 -0.422424 1441494910 0.643005 0.290100 0.569092 -0.422424 1441494910 0.643005 0.290100 0.569092 -0.422424 1441494910 0.643005 0.290100 0.569092 -0.422424 1441494910 0.643005 0.290100 0.569092 -0.422424 1441494910 0.643005 0.290100 0.569092 -0.422424 1441494910 0.679138 0.231384 0.592285 -0.366516 1441494910 0.679138 0.231384 0.592285 -0.366516 1441494910 0.679138 0.231384 0.592285 -0.366516 1441494910 0.679138 0.231384 0.592285 -0.366516 1441494910 0.679138 0.231384 0.592285 -0.366516 1441494910 0.679138 0.231384 0.592285 -0.366516 1441494910 0.679138 0.231384 0.592285 -0.366516 1441494910 0.710876 0.173523 0.606079 -0.311646 1441494910 0.710876 0.173523 0.606079 -0.311646 1441494910 0.710876 0.173523 0.606079 -0.311646 1441494910 0.710876 0.173523 0.606079 -0.311646 1441494910 0.710876 0.173523 0.606079 -0.311646 1441494910 0.710876 0.173523 0.606079 -0.311646 1441494910 0.737366 0.115356 0.616028 -0.251953 1441494910 0.737366 0.115356 0.616028 -0.251953 1441494910 0.737366 0.115356 0.616028 -0.251953 1441494910 0.737366 0.115356 0.616028 -0.251953 1441494910 0.737366 0.115356 0.616028 -0.251953 1441494910 0.737366 0.115356 0.616028 -0.251953 1441494910 0.758301 0.053589 0.620483 -0.192261 1441494910 0.758301 0.053589 0.620483 -0.192261 1441494910 0.758301 0.053589 0.620483 -0.192261 1441494910 0.758301 0.053589 0.620483 -0.192261 1441494910 0.758301 0.053589 0.620483 -0.192261 1441494910 0.758301 0.053589 0.620483 -0.192261 1441494910 0.772827 0.000610 0.617920 -0.144165 1441494910 0.772827 0.000610 0.617920 -0.144165 1441494910 0.772827 0.000610 0.617920 -0.144165 1441494910 0.772827 0.000610 0.617920 -0.144165 1441494910 0.772827 0.000610 0.617920 -0.144165 1441494910 0.772827 0.000610 0.617920 -0.144165 1441494910 0.772827 0.000610 0.617920 -0.144165 1441494910 0.781128 -0.030884 0.613159 -0.113342 1441494910 0.781128 -0.030884 0.613159 -0.113342 1441494910 0.781128 -0.030884 0.613159 -0.113342 1441494910 0.781128 -0.030884 0.613159 -0.113342 1441494910 0.781128 -0.030884 0.613159 -0.113342 1441494910 0.781128 -0.030884 0.613159 -0.113342 1441494910 0.785583 -0.039978 0.609192 -0.100647 1441494910 0.785583 -0.039978 0.609192 -0.100647 1441494910 0.785583 -0.039978 0.609192 -0.100647 1441494910 0.785583 -0.039978 0.609192 -0.100647 1441494910 0.785583 -0.039978 0.609192 -0.100647 1441494910 0.785583 -0.039978 0.609192 -0.100647 1441494910 0.787292 -0.039673 0.607178 -0.099365 1441494910 0.787292 -0.039673 0.607178 -0.099365 1441494910 0.787292 -0.039673 0.607178 -0.099365 1441494910 0.787292 -0.039673 0.607178 -0.099365 1441494910 0.787292 -0.039673 0.607178 -0.099365 1441494910 0.787292 -0.039673 0.607178 -0.099365 1441494910 0.786194 -0.027588 0.606812 -0.113647 1441494910 0.786194 -0.027588 0.606812 -0.113647 1441494910 0.786194 -0.027588 0.606812 -0.113647 1441494910 0.786194 -0.027588 0.606812 -0.113647 1441494910 0.786194 -0.027588 0.606812 -0.113647 1441494910 0.786194 -0.027588 0.606812 -0.113647 1441494910 0.781433 -0.003052 0.607300 -0.143188 1441494910 0.781433 -0.003052 0.607300 -0.143188 1441494910 0.781433 -0.003052 0.607300 -0.143188 1441494910 0.781433 -0.003052 0.607300 -0.143188 1441494910 0.781433 -0.003052 0.607300 -0.143188 1441494910 0.781433 -0.003052 0.607300 -0.143188 1441494910 0.770752 0.032593 0.607544 -0.188904 1441494910 0.770752 0.032593 0.607544 -0.188904 1441494910 0.770752 0.032593 0.607544 -0.188904 1441494910 0.770752 0.032593 0.607544 -0.188904 1441494910 0.770752 0.032593 0.607544 -0.188904 1441494910 0.770752 0.032593 0.607544 -0.188904 1441494910 0.751770 0.085022 0.603943 -0.250671 1441494910 0.751770 0.085022 0.603943 -0.250671 1441494910 0.751770 0.085022 0.603943 -0.250671 1441494910 0.751770 0.085022 0.603943 -0.250671 1441494910 0.751770 0.085022 0.603943 -0.250671 1441494910 0.751770 0.085022 0.603943 -0.250671 1441494910 0.723267 0.143066 0.596863 -0.316467 1441494910 0.723267 0.143066 0.596863 -0.316467 1441494911 0.723267 0.143066 0.596863 -0.316467 1441494911 0.723267 0.143066 0.596863 -0.316467 1441494911 0.723267 0.143066 0.596863 -0.316467 1441494911 0.723267 0.143066 0.596863 -0.316467 1441494911 0.688354 0.197449 0.586609 -0.378174 1441494911 0.688354 0.197449 0.586609 -0.378174 1441494911 0.688354 0.197449 0.586609 -0.378174 1441494911 0.688354 0.197449 0.586609 -0.378174 1441494911 0.688354 0.197449 0.586609 -0.378174 1441494911 0.688354 0.197449 0.586609 -0.378174 1441494911 0.648682 0.248779 0.573547 -0.433960 1441494911 0.648682 0.248779 0.573547 -0.433960 1441494911 0.648682 0.248779 0.573547 -0.433960 1441494911 0.648682 0.248779 0.573547 -0.433960 1441494911 0.648682 0.248779 0.573547 -0.433960 1441494911 0.648682 0.248779 0.573547 -0.433960 1441494911 0.648682 0.248779 0.573547 -0.433960 1441494911 0.603149 0.301758 0.554321 -0.487671 1441494911 0.603149 0.301758 0.554321 -0.487671 1441494911 0.603149 0.301758 0.554321 -0.487671 1441494911 0.603149 0.301758 0.554321 -0.487671 1441494911 0.603149 0.301758 0.554321 -0.487671 1441494911 0.603149 0.301758 0.554321 -0.487671 1441494911 0.554565 0.351074 0.529297 -0.537537 1441494911 0.554565 0.351074 0.529297 -0.537537 1441494911 0.554565 0.351074 0.529297 -0.537537 1441494911 0.554565 0.351074 0.529297 -0.537537 1441494911 0.554565 0.351074 0.529297 -0.537537 1441494911 0.554565 0.351074 0.529297 -0.537537 1441494911 0.505920 0.393188 0.501404 -0.581421 1441494911 0.505920 0.393188 0.501404 -0.581421 1441494911 0.505920 0.393188 0.501404 -0.581421 1441494911 0.505920 0.393188 0.501404 -0.581421 1441494911 0.505920 0.393188 0.501404 -0.581421 1441494911 0.505920 0.393188 0.501404 -0.581421 1441494911 0.505920 0.393188 0.501404 -0.581421 1441494911 0.455994 0.435486 0.467163 -0.619812 1441494911 
0.703247 0.181885 0.594482 -0.344788 1441494915 0.703247 0.181885 0.594482 -0.344788 1441494915 0.703247 0.181885 0.594482 -0.344788 1441494915 0.703247 0.181885 0.594482 -0.344788 1441494915 0.703247 0.181885 0.594482 -0.344788 1441494915 0.718079 0.155945 0.604004 -0.308533 1441494915 0.718079 0.155945 0.604004 -0.308533 1441494915 0.718079 0.155945 0.604004 -0.308533 1441494915 0.718079 0.155945 0.604004 -0.308533 1441494915 0.718079 0.155945 0.604004 -0.308533 1441494915 0.718079 0.155945 0.604004 -0.308533 1441494915 0.734741 0.118164 0.613647 -0.263733 1441494915 0.734741 0.118164 0.613647 -0.263733 1441494915 0.734741 0.118164 0.613647 -0.263733 1441494915 0.734741 0.118164 0.613647 -0.263733 1441494915 0.734741 0.118164 0.613647 -0.263733 1441494915 0.734741 0.118164 0.613647 -0.263733 1441494915 0.752075 0.071960 0.619751 -0.212097 1441494915 0.752075 0.071960 0.619751 -0.212097 1441494915 0.752075 0.071960 0.619751 -0.212097 1441494915 0.752075 0.071960 0.619751 -0.212097 1441494915 0.752075 0.071960 0.619751 -0.212097 1441494915 0.752075 0.071960 0.619751 -0.212097 1441494915 0.767212 0.025208 0.621155 -0.157593 1441494915 0.767212 0.025208 0.621155 -0.157593 1441494915 0.767212 0.025208 0.621155 -0.157593 1441494915 0.767212 0.025208 0.621155 -0.157593 1441494915 0.767212 0.025208 0.621155 -0.157593 1441494915 0.767212 0.025208 0.621155 -0.157593 1441494915 0.779419 -0.019958 0.617615 -0.102844 1441494915 0.779419 -0.019958 0.617615 -0.102844 1441494915 0.779419 -0.019958 0.617615 -0.102844 1441494915 0.779419 -0.019958 0.617615 -0.102844 1441494915 0.779419 -0.019958 0.617615 -0.102844 1441494915 0.779419 -0.019958 0.617615 -0.102844 1441494915 0.779419 -0.019958 0.617615 -0.102844 1441494915 0.788574 -0.064453 0.609375 -0.050293 1441494915 0.788574 -0.064453 0.609375 -0.050293 1441494915 0.788574 -0.064453 0.609375 -0.050293 1441494915 0.788574 -0.064453 0.609375 -0.050293 1441494915 0.788574 -0.064453 0.609375 -0.050293 1441494915 0.788574 -0.064453 0.609375 -0.050293 1441494915 0.793823 -0.105713 0.598816 -0.005066 1441494915 0.793823 -0.105713 0.598816 -0.005066 1441494915 0.793823 -0.105713 0.598816 -0.005066 1441494915 0.793823 -0.105713 0.598816 -0.005066 1441494915 0.793823 -0.105713 0.598816 -0.005066 1441494915 0.793823 -0.105713 0.598816 -0.005066 1441494915 0.793823 -0.105713 0.598816 -0.005066 1441494915 0.796448 -0.137329 0.588257 0.025391 1441494915 0.796448 -0.137329 0.588257 0.025391 1441494915 0.796448 -0.137329 0.588257 0.025391 1441494915 0.796448 -0.137329 0.588257 0.025391 1441494915 0.796448 -0.137329 0.588257 0.025391 1441494915 0.796448 -0.137329 0.588257 0.025391 1441494915 0.798706 -0.150879 0.581421 0.033630 1441494915 0.798706 -0.150879 0.581421 0.033630 1441494915 0.798706 -0.150879 0.581421 0.033630 1441494915 0.798706 -0.150879 0.581421 0.033630 1441494915 0.798706 -0.150879 0.581421 0.033630 1441494915 0.798706 -0.150879 0.581421 0.033630 1441494915 0.801453 -0.143372 0.580322 0.017151 1441494915 0.801453 -0.143372 0.580322 0.017151 1441494915 0.801453 -0.143372 0.580322 0.017151 1441494915 0.801453 -0.143372 0.580322 0.017151 1441494915 0.801453 -0.143372 0.580322 0.017151 1441494915 0.801453 -0.143372 0.580322 0.017151 1441494915 0.801453 -0.143372 0.580322 0.017151 1441494915 0.802917 -0.116211 0.584290 -0.019836 1441494915 0.802917 -0.116211 0.584290 -0.019836 1441494915 0.802917 -0.116211 0.584290 -0.019836 1441494915 0.802917 -0.116211 0.584290 -0.019836 1441494915 0.802917 -0.116211 0.584290 -0.019836 1441494915 0.800110 -0.079041 0.590454 -0.069702 1441494915 0.800110 -0.079041 0.590454 -0.069702 1441494915 0.800110 -0.079041 0.590454 -0.069702 1441494915 0.800110 -0.079041 0.590454 -0.069702 1441494915 0.800110 -0.079041 0.590454 -0.069702 1441494915 0.800110 -0.079041 0.590454 -0.069702 1441494915 0.800110 -0.079041 0.590454 -0.069702 1441494915 0.791687 -0.036133 0.596313 -0.127747 1441494915 0.791687 -0.036133 0.596313 -0.127747 1441494915 0.791687 -0.036133 0.596313 -0.127747 1441494915 0.791687 -0.036133 0.596313 -0.127747 1441494915 0.791687 -0.036133 0.596313 -0.127747 1441494915 0.791687 -0.036133 0.596313 -0.127747 1441494915 0.776367 0.012573 0.600159 -0.191772 1441494915 0.776367 0.012573 0.600159 -0.191772 1441494915 0.776367 0.012573 0.600159 -0.191772 1441494915 0.776367 0.012573 0.600159 -0.191772 1441494915 0.776367 0.012573 0.600159 -0.191772 1441494915 0.776367 0.012573 0.600159 -0.191772 1441494915 0.776367 0.012573 0.600159 -0.191772 1441494915 0.753174 0.065491 0.601074 -0.259094 1441494915 0.753174 0.065491 0.601074 -0.259094 1441494915 0.753174 0.065491 0.601074 -0.259094 1441494915 0.753174 0.065491 0.601074 -0.259094 1441494915 0.753174 0.065491 0.601074 -0.259094 1441494915 0.753174 0.065491 0.601074 -0.259094 1441494915 0.721863 0.124878 0.595398 -0.329834 1441494915 0.721863 0.124878 0.595398 -0.329834 1441494915 0.721863 0.124878 0.595398 -0.329834 1441494915 0.721863 0.124878 0.595398 -0.329834 1441494915 0.721863 0.124878 0.595398 -0.329834 1441494915 0.721863 0.124878 0.595398 -0.329834 1441494915 0.721863 0.124878 0.595398 -0.329834 1441494916 0.682678 0.187378 0.582581 -0.399292 1441494916 0.682678 0.187378 0.582581 -0.399292 1441494916 0.682678 0.187378 0.582581 -0.399292 1441494916 0.682678 0.187378 0.582581 -0.399292 1441494916 0.682678 0.187378 0.582581 -0.399292 1441494916 0.682678 0.187378 0.582581 -0.399292 1441494916 0.637634 0.247131 0.565247 -0.461243 1441494916 0.637634 0.247131 0.565247 -0.461243 1441494916 0.637634 0.247131 0.565247 -0.461243 1441494916 0.637634 0.247131 0.565247 -0.461243 1441494916 0.637634 0.247131 0.565247 -0.461243 1441494916 0.637634 0.247131 0.565247 -0.461243 1441494916 0.637634 0.247131 0.565247 -0.461243 1441494916 0.590027 0.300598 0.545837 -0.513306 1441494916 0.590027 0.300598 0.545837 -0.513306 1441494916 0.590027 0.300598 0.545837 -0.513306 1441494916 0.590027 0.300598 0.545837 -0.513306 1441494916 0.590027 0.300598 0.545837 -0.513306 1441494916 0.590027 0.300598 0.545837 -0.513306 1441494916 0.539734 0.351196 0.522705 -0.558655 1441494916 0.539734 0.351196 0.522705 -0.558655 1441494916 0.539734 0.351196 0.522705 -0.558655 1441494916 0.539734 0.351196 0.522705 -0.558655 1441494916 0.539734 0.351196 0.522705 -0.558655 1441494916 0.539734 0.351196 0.522705 -0.558655 1441494916 0.539734 0.351196 0.522705 -0.558655 1441494916 0.489258 0.398987 0.495117 -0.596802 1441494916 0.489258 0.398987 0.495117 -0.596802 1441494916 0.489258 0.398987 0.495117 -0.596802 1441494916 0.489258 0.398987 0.495117 -0.596802 1441494916 0.489258 0.398987 0.495117 -0.596802 1441494916 0.489258 0.398987 0.495117 -0.596802 1441494916 0.445435 0.438843 0.468506 -0.624084 1441494916 0.445435 0.438843 0.468506 -0.624084 1441494916 0.445435 0.438843 0.468506 -0.624084 1441494916 0.445435 0.438843 0.468506 -0.624084 1441494916 0.445435 0.438843 0.468506 -0.624084 1441494916 0.445435 0.438843 0.468506 -0.624084 1441494916 0.413269 0.468689 0.444519 -0.641846 1441494916 0.413269 0.468689 0.444519 -0.641846 1441494916 0.413269 0.468689 0.444519 -0.641846 1441494916 0.413269 0.468689 0.444519 -0.641846 1441494916 0.413269 0.468689 0.444519 -0.641846 1441494916 0.401672 0.483093 0.432617 -0.646545 1441494916 0.401672 0.483093 0.432617 -0.646545 1441494916 0.401672 0.483093 0.432617 -0.646545 1441494916 0.401672 0.483093 0.432617 -0.646545 1441494916 0.401672 0.483093 0.432617 -0.646545 1441494916 0.401672 0.483093 0.432617 -0.646545 1441494916 0.401672 0.483093 0.432617 -0.646545 1441494916 0.409119 0.485535 0.434021 -0.639099 1441494916 0.409119 0.485535 0.434021 -0.639099 1441494916 0.409119 0.485535 0.434021 -0.639099 1441494916 0.409119 0.485535 0.434021 -0.639099 1441494916 0.409119 0.485535 0.434021 -0.639099 1441494916 0.409119 0.485535 0.434021 -0.639099 1441494916 0.433472 0.476135 0.447815 -0.620300 1441494916 0.433472 0.476135 0.447815 -0.620300 1441494916 0.433472 0.476135 0.447815 -0.620300 1441494916 0.433472 0.476135 0.447815 -0.620300 1441494916 0.433472 0.476135 0.447815 -0.620300 1441494916 0.433472 0.476135 0.447815 -0.620300 1441494916 0.473328 0.450500 0.475281 -0.589111 1441494916 0.473328 0.450500 0.475281 -0.589111 1441494916 0.473328 0.450500 0.475281 -0.589111 1441494916 0.473328 0.450500 0.475281 -0.589111 1441494916 0.473328 0.450500 0.475281 -0.589111 1441494916 0.473328 0.450500 0.475281 -0.589111 1441494916 0.473328 0.450500 0.475281 -0.589111 1441494916 0.518982 0.414185 0.506592 -0.549988 1441494916 0.518982 0.414185 0.506592 -0.549988 1441494916 0.518982 0.414185 0.506592 -0.549988 1441494916 0.518982 0.414185 0.506592 -0.549988 1441494916 0.518982 0.414185 0.506592 -0.549988 1441494916 0.518982 0.414185 0.506592 -0.549988 1441494916 0.565186 0.371826 0.536560 -0.504333 1441494916 0.565186 0.371826 0.536560 -0.504333 1441494916 0.565186 0.371826 0.536560 -0.504333 1441494916 0.565186 0.371826 0.536560 -0.504333 1441494916 0.565186 0.371826 0.536560 -0.504333 1441494916 0.565186 0.371826 0.536560 -0.504333 1441494916 0.609436 0.324951 0.564758 -0.451660 1441494916 0.609436 0.324951 0.564758 -0.451660 1441494916 0.609436 0.324951 0.564758 -0.451660 1441494916 0.609436 0.324951 0.564758 -0.451660 1441494916 0.609436 0.324951 0.564758 -0.451660 1441494916 0.609436 0.324951 0.564758 -0.451660 1441494916 0.650391 0.271423 0.590454 -0.393250 1441494916 0.650391 0.271423 0.590454 -0.393250 1441494916 0.650391 0.271423 0.590454 -0.393250 1441494916 0.650391 0.271423 0.590454 -0.393250 1441494916 0.650391 0.271423 0.590454 -0.393250 1441494916 0.650391 0.271423 0.590454 -0.393250 1441494916 0.686218 0.211914 0.611328 -0.332214 1441494916 0.686218 0.211914 0.611328 -0.332214 1441494916 0.686218 0.211914 0.611328 -0.332214 1441494916 0.686218 0.211914 0.611328 -0.332214 1441494916 0.686218 0.211914 0.611328 -0.332214 1441494916 0.686218 0.211914 0.611328 -0.332214 1441494916 0.686218 0.211914 0.611328 -0.332214 1441494916 0.715881 0.157471 0.621338 -0.276733 1441494916 0.715881 0.157471 0.621338 -0.276733 1441494916 0.715881 0.157471 0.621338 -0.276733 1441494916 0.715881 0.157471 0.621338 -0.276733 1441494916 0.715881 0.157471 0.621338 -0.276733 1441494916 0.715881 0.157471 0.621338 -0.276733 1441494916 0.739502 0.107544 0.626465 -0.221436 1441494916 0.739502 0.107544 0.626465 -0.221436 1441494916 0.739502 0.107544 0.626465 -0.221436 1441494916 0.739502 0.107544 0.626465 -0.221436 1441494916 0.739502 0.107544 0.626465 -0.221436 1441494916 0.739502 0.107544 0.626465 -0.221436 1441494916 0.739502 0.107544 0.626465 -0.221436 1441494917 0.757568 0.057373 0.627808 -0.169006 1441494917 0.757568 0.057373 0.627808 -0.169006 1441494917 0.757568 0.057373 0.627808 -0.169006 1441494917 0.757568 0.057373 0.627808 -0.169006 1441494917 0.757568 0.057373 0.627808 -0.169006 1441494917 0.757568 0.057373 0.627808 -0.169006 1441494917 0.772339 0.013611 0.621338 -0.131104 1441494917 0.772339 0.013611 0.621338 -0.131104 1441494917 0.772339 0.013611 0.621338 -0.131104 1441494917 0.772339 0.013611 0.621338 -0.131104 1441494917 0.772339 0.013611 0.621338 -0.131104 1441494917 0.783020 -0.013489 0.611938 -0.110291 1441494917 0.783020 -0.013489 0.611938 -0.110291 1441494917 0.783020 -0.013489 0.611938 -0.110291 1441494917 0.783020 -0.013489 0.611938 -0.110291 1441494917 0.783020 -0.013489 0.611938 -0.110291 1441494917 0.783020 -0.013489 0.611938 -0.110291 1441494917 0.783020 -0.013489 0.611938 -0.110291 1441494917 0.788696 -0.023499 0.605530 -0.103333 1441494917 0.788696 -0.023499 0.605530 -0.103333 1441494917 0.788696 -0.023499 0.605530 -0.103333 1441494917 0.788696 -0.023499 0.605530 -0.103333 1441494917 0.788696 -0.023499 0.605530 -0.103333 1441494917 0.788696 -0.023499 0.605530 -0.103333 1441494917 0.790344 -0.015442 0.601868 -0.112915 1441494917 0.790344 -0.015442 0.601868 -0.112915 1441494917 0.790344 -0.015442 0.601868 -0.112915 1441494917 0.790344 -0.015442 0.601868 -0.112915 1441494917 0.790344 -0.015442 0.601868 -0.112915 1441494917 0.790344 -0.015442 0.601868 -0.112915 1441494917 0.788879 0.002686 0.599609 -0.134216 1441494917 0.788879 0.002686 0.599609 -0.134216 1441494917 0.788879 0.002686 0.599609 -0.134216 1441494917 0.788879 0.002686 0.599609 -0.134216 1441494917 0.788879 0.002686 0.599609 -0.134216 1441494917 0.788879 0.002686 0.599609 -0.134216 1441494917 0.783020 0.025940 0.598999 -0.165344 1441494917 0.783020 0.025940 0.598999 -0.165344 1441494917 0.783020 0.025940 0.598999 -0.165344 1441494917 0.783020 0.025940 0.598999 -0.165344 1441494917 0.783020 0.025940 0.598999 -0.165344 1441494917 0.783020 0.025940 0.598999 -0.165344 1441494917 0.771545 0.056580 0.598938 -0.206726 1441494917 0.771545 0.056580 0.598938 -0.206726 1441494917 0.771545 0.056580 0.598938 -0.206726 1441494917 0.771545 0.056580 0.598938 -0.206726 1441494917 0.771545 0.056580 0.598938 -0.206726 1441494917 0.771545 0.056580 0.598938 -0.206726 1441494917 0.752808 0.095215 0.598083 -0.257751 1441494917 0.752808 0.095215 0.598083 -0.257751 1441494917 0.752808 0.095215 0.598083 -0.257751 1441494917 0.752808 0.095215 0.598083 -0.257751 1441494917 0.752808 0.095215 0.598083 -0.257751 1441494917 0.752808 0.095215 0.598083 -0.257751 1441494917 0.752808 0.095215 0.598083 -0.257751 1441494917 0.726807 0.138855 0.594116 -0.315308 1441494917 0.726807 0.138855 0.594116 -0.315308 1441494917 0.726807 0.138855 0.594116 -0.315308 1441494917 0.726807 0.138855 0.594116 -0.315308 1441494917 0.726807 0.138855 0.594116 -0.315308 1441494917 0.726807 0.138855 0.594116 -0.315308 1441494917 0.694702 0.184937 0.584839 -0.375671 1441494917 0.694702 0.184937 0.584839 -0.375671 1441494917 0.694702 0.184937 0.584839 -0.375671 1441494917 0.694702 0.184937 0.584839 -0.375671 1441494917 0.694702 0.184937 0.584839 -0.375671 1441494917 0.694702 0.184937 0.584839 -0.375671 1441494917 0.694702 0.184937 0.584839 -0.375671 1441494917 0.656677 0.234619 0.569885 -0.434570 1441494917 0.656677 0.234619 0.569885 -0.434570 1441494917 0.656677 0.234619 0.569885 -0.434570 1441494917 0.656677 0.234619 0.569885 -0.434570 1441494917 0.656677 0.234619 0.569885 -0.434570 1441494917 0.613770 0.287170 0.549927 -0.488159 1441494917 0.613770 0.287170 0.549927 -0.488159 1441494917 0.613770 0.287170 0.549927 -0.488159 1441494917 0.613770 0.287170 0.549927 -0.488159 1441494917 0.613770 0.287170 0.549927 -0.488159 1441494917 0.613770 0.287170 0.549927 -0.488159 1441494917 0.613770 0.287170 0.549927 -0.488159 1441494917 0.567932 0.334595 0.528625 -0.534851 1441494917 0.567932 0.334595 0.528625 -0.534851 1441494917 0.567932 0.334595 0.528625 -0.534851 1441494917 0.567932 0.334595 0.528625 -0.534851 1441494917 0.567932 0.334595 0.528625 -0.534851 1441494917 0.567932 0.334595 0.528625 -0.534851 1441494917 0.520264 0.379028 0.504456 -0.575378 1441494917 0.520264 0.379028 0.504456 -0.575378 1441494917 0.520264 0.379028 0.504456 -0.575378 1441494917 0.520264 0.379028 0.504456 -0.575378 1441494917 0.520264 0.379028 0.504456 -0.575378 1441494917 0.520264 0.379028 0.504456 -0.575378 1441494917 0.479187 0.416077 0.480042 -0.605591 1441494917 0.479187 0.416077 0.480042 -0.605591 1441494917 0.479187 0.416077 0.480042 -0.605591 1441494917 0.479187 0.416077 0.480042 -0.605591 1441494917 0.479187 0.416077 0.480042 -0.605591 1441494917 0.479187 0.416077 0.480042 -0.605591 1441494917 0.479187 0.416077 0.480042 -0.605591 1441494917 0.454529 0.439941 0.463379 -0.620544 1441494917 0.454529 0.439941 0.463379 -0.620544 1441494917 0.454529 0.439941 0.463379 -0.620544 1441494917 0.454529 0.439941 0.463379 -0.620544 1441494917 0.454529 0.439941 0.463379 -0.620544 1441494917 0.454529 0.439941 0.463379 -0.620544 1441494917 0.447998 0.452515 0.454651 -0.622742 1441494917 0.447998 0.452515 0.454651 -0.622742 1441494917 0.447998 0.452515 0.454651 -0.622742 1441494917 0.447998 0.452515 0.454651 -0.622742 1441494917 0.447998 0.452515 0.454651 -0.622742 1441494917 0.447998 0.452515 0.454651 -0.622742 1441494917 0.447998 0.452515 0.454651 -0.622742 1441494917 0.462280 0.448242 0.463928 -0.608337 1441494917 0.462280 0.448242 0.463928 -0.608337 1441494918 0.462280 0.448242 0.463928 -0.608337 1441494918 0.462280 0.448242 0.463928 -0.608337 1441494918 0.462280 0.448242 0.463928 -0.608337 1441494918 0.488098 0.431885 0.482666 -0.585022 1441494918 0.488098 0.431885 0.482666 -0.585022 1441494918 0.488098 0.431885 0.482666 -0.585022 1441494918 0.488098 0.431885 0.482666 -0.585022 1441494918 0.488098 0.431885 0.482666 -0.585022 1441494918 0.488098 0.431885 0.482666 -0.585022 1441494918 0.488098 0.431885 0.482666 -0.585022 1441494918 0.523315 0.404968 0.506531 -0.552734 1441494918 0.523315 0.404968 0.506531 -0.552734 1441494918 0.523315 0.404968 0.506531 -0.552734 1441494918 0.523315 0.404968 0.506531 -0.552734 1441494918 0.523315 0.404968 0.506531 -0.552734 1441494918 0.523315 0.404968 0.506531 -0.552734 1441494918 0.563721 0.369019 0.532043 -0.512817 1441494918 0.563721 0.369019 0.532043 -0.512817 1441494918 0.563721 0.369019 0.532043 -0.512817 1441494918 0.563721 0.369019 0.532043 -0.512817 1441494918 0.563721 0.369019 0.532043 -0.512817 1441494918 0.563721 0.369019 0.532043 -0.512817 1441494918 0.563721 0.369019 0.532043 -0.512817 1441494918 0.605896 0.325562 0.557617 -0.464722 1441494918 0.605896 0.325562 0.557617 -0.464722 1441494918 0.605896 0.325562 0.557617 -0.464722 1441494918 0.605896 0.325562 0.557617 -0.464722 1441494918 0.605896 0.325562 0.557617 -0.464722 1441494918 0.605896 0.325562 0.557617 -0.464722 1441494918 0.647766 0.274658 0.582703 -0.406555 1441494918 0.647766 0.274658 0.582703 -0.406555 1441494918 0.647766 0.274658 0.582703 -0.406555 1441494918 0.647766 0.274658 0.582703 -0.406555 1441494918 0.647766 0.274658 0.582703 -0.406555 1441494918 0.647766 0.274658 0.582703 -0.406555 1441494918 0.686157 0.214539 0.607727 -0.337219 1441494918 0.686157 0.214539 0.607727 -0.337219 1441494918 0.686157 0.214539 0.607727 -0.337219 1441494918 0.686157 0.214539 0.607727 -0.337219 1441494918 0.686157 0.214539 0.607727 -0.337219 1441494918 0.686157 0.214539 0.607727 -0.337219 1441494918 0.717468 0.152344 0.623657 -0.270142 1441494918 0.717468 0.152344 0.623657 -0.270142 1441494918 0.717468 0.152344 0.623657 -0.270142 1441494918 0.717468 0.152344 0.623657 -0.270142 1441494918 0.717468 0.152344 0.623657 -0.270142 1441494918 0.717468 0.152344 0.623657 -0.270142 1441494918 0.741638 0.097473 0.628906 -0.211731 1441494918 0.741638 0.097473 0.628906 -0.211731 1441494918 0.741638 0.097473 0.628906 -0.211731 1441494918 0.741638 0.097473 0.628906 -0.211731 1441494918 0.741638 0.097473 0.628906 -0.211731 1441494918 0.741638 0.097473 0.628906 -0.211731 1441494918 0.741638 0.097473 0.628906 -0.211731 1441494918 0.759583 0.047974 0.628296 -0.161072 1441494918 0.759583 0.047974 0.628296 -0.161072 1441494918 0.759583 0.047974 0.628296 -0.161072 1441494918 0.772400 0.007202 0.623535 -0.120300 1441494918 0.772400 0.007202 0.623535 -0.120300 1441494918 0.772400 0.007202 0.623535 -0.120300 1441494918 0.772400 0.007202 0.623535 -0.120300 1441494918 0.772400 0.007202 0.623535 -0.120300 1441494918 0.772400 0.007202 0.623535 -0.120300 1441494918 0.772400 0.007202 0.623535 -0.120300 1441494918 0.779846 -0.023682 0.618958 -0.089783 1441494918 0.779846 -0.023682 0.618958 -0.089783 1441494918 0.779846 -0.023682 0.618958 -0.089783 1441494918 0.779846 -0.023682 0.618958 -0.089783 1441494918 0.779846 -0.023682 0.618958 -0.089783 1441494918 0.779846 -0.023682 0.618958 -0.089783 1441494918 0.784485 -0.037903 0.614136 -0.077026 1441494918 0.784485 -0.037903 0.614136 -0.077026 1441494918 0.784485 -0.037903 0.614136 -0.077026 1441494918 0.784485 -0.037903 0.614136 -0.077026 1441494918 0.784485 -0.037903 0.614136 -0.077026 1441494918 0.784485 -0.037903 0.614136 -0.077026 1441494918 0.785522 -0.039368 0.612061 -0.081848 1441494918 0.785522 -0.039368 0.612061 -0.081848 1441494918 0.785522 -0.039368 0.612061 -0.081848 1441494918 0.785522 -0.039368 0.612061 -0.081848 1441494918 0.785522 -0.039368 0.612061 -0.081848 1441494918 0.785522 -0.039368 0.612061 -0.081848 1441494918 0.785522 -0.039368 0.612061 -0.081848 1441494918 0.783081 -0.021851 0.612549 -0.104919 1441494918 0.783081 -0.021851 0.612549 -0.104919 1441494918 0.783081 -0.021851 0.612549 -0.104919 1441494918 0.783081 -0.021851 0.612549 -0.104919 1441494918 0.783081 -0.021851 0.612549 -0.104919 1441494918 0.783081 -0.021851 0.612549 -0.104919 1441494918 0.774963 0.002991 0.617188 -0.135742 1441494918 0.774963 0.002991 0.617188 -0.135742 1441494918 0.774963 0.002991 0.617188 -0.135742 1441494918 0.774963 0.002991 0.617188 -0.135742 1441494918 0.774963 0.002991 0.617188 -0.135742 1441494918 0.774963 0.002991 0.617188 -0.135742 1441494918 0.762085 0.035400 0.621094 -0.179199 1441494918 0.762085 0.035400 0.621094 -0.179199 1441494918 0.762085 0.035400 0.621094 -0.179199 1441494918 0.762085 0.035400 0.621094 -0.179199 1441494918 0.762085 0.035400 0.621094 -0.179199 1441494918 0.762085 0.035400 0.621094 -0.179199 1441494918 0.743042 0.078125 0.621643 -0.235046 1441494918 0.743042 0.078125 0.621643 -0.235046 1441494918 0.743042 0.078125 0.621643 -0.235046 1441494918 0.743042 0.078125 0.621643 -0.235046 1441494918 0.743042 0.078125 0.621643 -0.235046 1441494918 0.743042 0.078125 0.621643 -0.235046 1441494918 0.718201 0.125427 0.617798 -0.294434 1441494918 0.718201 0.125427 0.617798 -0.294434 1441494918 0.718201 0.125427 0.617798 -0.294434 1441494918 0.718201 0.125427 0.617798 -0.294434 1441494919 0.718201 0.125427 0.617798 -0.294434 1441494919 0.718201 0.125427 0.617798 -0.294434 1441494919 0.686340 0.176697 0.608704 -0.356567 1441494919 0.686340 0.176697 0.608704 -0.356567 1441494919 0.686340 0.176697 0.608704 -0.356567 1441494919 0.686340 0.176697 0.608704 -0.356567 1441494919 0.686340 0.176697 0.608704 -0.356567 1441494919 0.686340 0.176697 0.608704 -0.356567 1441494919 0.647034 0.235535 0.589661 -0.421997 1441494919 0.647034 0.235535 0.589661 -0.421997 1441494919 0.647034 0.235535 0.589661 -0.421997 1441494919 0.647034 0.235535 0.589661 -0.421997 1441494919 0.647034 0.235535 0.589661 -0.421997 1441494919 0.647034 0.235535 0.589661 -0.421997 1441494919 0.602539 0.292603 0.564941 -0.481750 1441494919 0.602539 0.292603 0.564941 -0.481750 1441494919 0.602539 0.292603 0.564941 -0.481750 1441494919 0.602539 0.292603 0.564941 -0.481750 1441494919 0.602539 0.292603 0.564941 -0.481750 1441494919 0.602539 0.292603 0.564941 -0.481750 1441494919 0.602539 0.292603 0.564941 -0.481750 1441494919 0.555359 0.344238 0.534790 -0.535767 1441494919 0.555359 0.344238 0.534790 -0.535767 1441494919 0.555359 0.344238 0.534790 -0.535767 1441494919 0.555359 0.344238 0.534790 -0.535767 1441494919 0.555359 0.344238 0.534790 -0.535767 1441494919 0.555359 0.344238 0.534790 -0.535767 1441494919 0.555359 0.344238 0.534790 -0.535767 1441494919 0.505249 0.391418 0.500732 -0.583740 1441494919 0.505249 0.391418 0.500732 -0.583740 1441494919 0.505249 0.391418 0.500732 -0.583740 1441494919 0.505249 0.391418 0.500732 -0.583740 1441494919 0.505249 0.391418 0.500732 -0.583740 1441494919 0.505249 0.391418 0.500732 -0.583740 1441494919 0.461426 0.430237 0.468933 -0.618103 1441494919 0.461426 0.430237 0.468933 -0.618103 1441494919 0.461426 0.430237 0.468933 -0.618103 1441494919 0.461426 0.430237 0.468933 -0.618103 1441494919 0.461426 0.430237 0.468933 -0.618103 1441494919 0.461426 0.430237 0.468933 -0.618103 1441494919 0.431885 0.458618 0.441223 -0.639099 1441494919 0.431885 0.458618 0.441223 -0.639099 1441494919 0.431885 0.458618 0.441223 -0.639099 1441494919 0.431885 0.458618 0.441223 -0.639099 1441494919 0.431885 0.458618 0.441223 -0.639099 1441494919 0.431885 0.458618 0.441223 -0.639099 1441494919 0.431885 0.458618 0.441223 -0.639099 1441494919 0.426453 0.472412 0.430603 -0.639954 1441494919 0.426453 0.472412 0.430603 -0.639954 1441494919 0.426453 0.472412 0.430603 -0.639954 1441494919 0.426453 0.472412 0.430603 -0.639954 1441494919 0.426453 0.472412 0.430603 -0.639954 1441494919 0.426453 0.472412 0.430603 -0.639954 1441494919 0.442932 0.468445 0.441772 -0.623840 1441494919 0.442932 0.468445 0.441772 -0.623840 1441494919 0.442932 0.468445 0.441772 -0.623840 1441494919 0.442932 0.468445 0.441772 -0.623840 1441494919 0.442932 0.468445 0.441772 -0.623840 1441494919 0.442932 0.468445 0.441772 -0.623840 1441494919 0.472961 0.449402 0.464905 -0.598450 1441494919 0.472961 0.449402 0.464905 -0.598450 1441494919 0.472961 0.449402 0.464905 -0.598450 1441494919 0.472961 0.449402 0.464905 -0.598450 1441494919 0.472961 0.449402 0.464905 -0.598450 1441494919 0.472961 0.449402 0.464905 -0.598450 1441494919 0.472961 0.449402 0.464905 -0.598450 1441494919 0.511292 0.419983 0.491882 -0.565857 1441494919 0.511292 0.419983 0.491882 -0.565857 1441494919 0.511292 0.419983 0.491882 -0.565857 1441494919 0.511292 0.419983 0.491882 -0.565857 1441494919 0.511292 0.419983 0.491882 -0.565857 1441494919 0.511292 0.419983 0.491882 -0.565857 1441494919 0.553711 0.380554 0.522217 -0.525208 1441494919 0.553711 0.380554 0.522217 -0.525208 1441494919 0.553711 0.380554 0.522217 -0.525208 1441494919 0.553711 0.380554 0.522217 -0.525208 1441494919 0.553711 0.380554 0.522217 -0.525208 1441494919 0.553711 0.380554 0.522217 -0.525208 1441494919 0.596375 0.332458 0.552734 -0.477783 1441494919 0.596375 0.332458 0.552734 -0.477783 1441494919 0.596375 0.332458 0.552734 -0.477783 1441494919 0.596375 0.332458 0.552734 -0.477783 1441494919 0.596375 0.332458 0.552734 -0.477783 1441494919 0.596375 0.332458 0.552734 -0.477783 1441494919 0.596375 0.332458 0.552734 -0.477783 1441494919 0.635559 0.280579 0.579041 -0.426697 1441494919 0.635559 0.280579 0.579041 -0.426697 1441494919 0.635559 0.280579 0.579041 -0.426697 1441494919 0.635559 0.280579 0.579041 -0.426697 1441494919 0.635559 0.280579 0.579041 -0.426697 1441494919 0.635559 0.280579 0.579041 -0.426697 1441494919 0.670471 0.229492 0.600708 -0.369934 1441494919 0.670471 0.229492 0.600708 -0.369934 1441494919 0.670471 0.229492 0.600708 -0.369934 1441494919 0.670471 0.229492 0.600708 -0.369934 1441494919 0.670471 0.229492 0.600708 -0.369934 1441494919 0.670471 0.229492 0.600708 -0.369934 1441494919 0.701355 0.174927 0.618713 -0.307617 1441494919 0.701355 0.174927 0.618713 -0.307617 1441494919 0.701355 0.174927 0.618713 -0.307617 1441494919 0.701355 0.174927 0.618713 -0.307617 1441494919 0.701355 0.174927 0.618713 -0.307617 1441494919 0.701355 0.174927 0.618713 -0.307617 1441494919 0.701355 0.174927 0.618713 -0.307617 1441494919 0.727356 0.118042 0.630249 -0.244446 1441494919 0.727356 0.118042 0.630249 -0.244446 1441494919 0.727356 0.118042 0.630249 -0.244446 1441494919 0.727356 0.118042 0.630249 -0.244446 1441494919 0.727356 0.118042 0.630249 -0.244446 1441494919 0.727356 0.118042 0.630249 -0.244446 1441494919 0.746460 0.066101 0.635315 -0.186340 1441494919 0.746460 0.066101 0.635315 -0.186340 1441494919 0.746460 0.066101 0.635315 -0.186340 1441494919 0.746460 0.066101 0.635315 -0.186340 1441494920 0.746460 0.066101 0.635315 -0.186340 1441494920 0.746460 0.066101 0.635315 -0.186340 1441494920 0.760132 0.023376 0.634216 -0.139099 1441494920 0.760132 0.023376 0.634216 -0.139099 1441494920 0.760132 0.023376 0.634216 -0.139099 1441494920 0.760132 0.023376 0.634216 -0.139099 1441494920 0.760132 0.023376 0.634216 -0.139099 1441494920 0.760132 0.023376 0.634216 -0.139099 1441494920 0.769592 -0.013306 0.630066 -0.102600 1441494920 0.769592 -0.013306 0.630066 -0.102600 1441494920 0.769592 -0.013306 0.630066 -0.102600 1441494920 0.769592 -0.013306 0.630066 -0.102600 1441494920 0.769592 -0.013306 0.630066 -0.102600 1441494920 0.769592 -0.013306 0.630066 -0.102600 1441494920 0.774719 -0.035461 0.625793 -0.082642 1441494920 0.774719 -0.035461 0.625793 -0.082642 1441494920 0.774719 -0.035461 0.625793 -0.082642 1441494920 0.774719 -0.035461 0.625793 -0.082642 1441494920 0.774719 -0.035461 0.625793 -0.082642 1441494920 0.774719 -0.035461 0.625793 -0.082642 1441494920 0.776306 -0.037964 0.623779 -0.082275 1441494920 0.776306 -0.037964 0.623779 -0.082275 1441494920 0.776306 -0.037964 0.623779 -0.082275 1441494920 0.776306 -0.037964 0.623779 -0.082275 1441494920 0.776306 -0.037964 0.623779 -0.082275 1441494920 0.776306 -0.037964 0.623779 -0.082275 1441494920 0.776306 -0.037964 0.623779 -0.082275 1441494920 0.773926 -0.024109 0.624695 -0.100830 1441494920 0.773926 -0.024109 0.624695 -0.100830 1441494920 0.773926 -0.024109 0.624695 -0.100830 1441494920 0.773926 -0.024109 0.624695 -0.100830 1441494920 0.773926 -0.024109 0.624695 -0.100830 1441494920 0.773926 -0.024109 0.624695 -0.100830 1441494920 0.767517 0.003235 0.626282 -0.136230 1441494920 0.767517 0.003235 0.626282 -0.136230 1441494920 0.767517 0.003235 0.626282 -0.136230 1441494920 0.767517 0.003235 0.626282 -0.136230 1441494920 0.767517 0.003235 0.626282 -0.136230 1441494920 0.767517 0.003235 0.626282 -0.136230 1441494920 0.756165 0.039368 0.627075 -0.182678 1441494920 0.756165 0.039368 0.627075 -0.182678 1441494920 0.756165 0.039368 0.627075 -0.182678 1441494920 0.756165 0.039368 0.627075 -0.182678 1441494920 0.756165 0.039368 0.627075 -0.182678 1441494920 0.756165 0.039368 0.627075 -0.182678 1441494920 0.756165 0.039368 0.627075 -0.182678 1441494920 0.738770 0.083679 0.625305 -0.236938 1441494920 0.738770 0.083679 0.625305 -0.236938 1441494920 0.738770 0.083679 0.625305 -0.236938 1441494920 0.738770 0.083679 0.625305 -0.236938 1441494920 0.738770 0.083679 0.625305 -0.236938 1441494920 0.738770 0.083679 0.625305 -0.236938 1441494920 0.714844 0.134705 0.619324 -0.295349 1441494920 0.714844 0.134705 0.619324 -0.295349 1441494920 0.714844 0.134705 0.619324 -0.295349 1441494920 0.714844 0.134705 0.619324 -0.295349 1441494920 0.714844 0.134705 0.619324 -0.295349 1441494920 0.714844 0.134705 0.619324 -0.295349 1441494920 0.714844 0.134705 0.619324 -0.295349 1441494920 0.685181 0.187988 0.608276 -0.353760 1441494920 0.685181 0.187988 0.608276 -0.353760 1441494920 0.685181 0.187988 0.608276 -0.353760 1441494920 0.685181 0.187988 0.608276 -0.353760 1441494920 0.685181 0.187988 0.608276 -0.353760 1441494920 0.685181 0.187988 0.608276 -0.353760 1441494920 0.652222 0.239014 0.592102 -0.408508 1441494920 0.652222 0.239014 0.592102 -0.408508 1441494920 0.652222 0.239014 0.592102 -0.408508 1441494920 0.652222 0.239014 0.592102 -0.408508 1441494920 0.652222 0.239014 0.592102 -0.408508 1441494920 0.652222 0.239014 0.592102 -0.408508 1441494920 0.652222 0.239014 0.592102 -0.408508 1441494920 0.619263 0.284973 0.573364 -0.454407 1441494920 0.619263 0.284973 0.573364 -0.454407 1441494920 0.619263 0.284973 0.573364 -0.454407 1441494920 0.619263 0.284973 0.573364 -0.454407 1441494920 0.619263 0.284973 0.573364 -0.454407 1441494920 0.619263 0.284973 0.573364 -0.454407 1441494920 0.585266 0.326172 0.552124 -0.496155 1441494920 0.585266 0.326172 0.552124 -0.496155 1441494920 0.585266 0.326172 0.552124 -0.496155 1441494920 0.585266 0.326172 0.552124 -0.496155 1441494920 0.585266 0.326172 0.552124 -0.496155 1441494920 0.585266 0.326172 0.552124 -0.496155 1441494920 0.551636 0.364502 0.527161 -0.533752 1441494920 0.551636 0.364502 0.527161 -0.533752 1441494920 0.551636 0.364502 0.527161 -0.533752 1441494920 0.551636 0.364502 0.527161 -0.533752 1441494920 0.551636 0.364502 0.527161 -0.533752 1441494920 0.551636 0.364502 0.527161 -0.533752 1441494920 0.551636 0.364502 0.527161 -0.533752 1441494920 0.522949 0.394409 0.505371 -0.561707 1441494920 0.522949 0.394409 0.505371 -0.561707 1441494920 0.522949 0.394409 0.505371 -0.561707 1441494920 0.522949 0.394409 0.505371 -0.561707 1441494920 0.522949 0.394409 0.505371 -0.561707 1441494920 0.522949 0.394409 0.505371 -0.561707 1441494920 0.503540 0.415833 0.486389 -0.580444 1441494920 0.503540 0.415833 0.486389 -0.580444 1441494920 0.503540 0.415833 0.486389 -0.580444 1441494920 0.503540 0.415833 0.486389 -0.580444 1441494920 0.503540 0.415833 0.486389 -0.580444 1441494920 0.503540 0.415833 0.486389 -0.580444 1441494920 0.498962 0.423584 0.481934 -0.582458 1441494920 0.498962 0.423584 0.481934 -0.582458 1441494920 0.498962 0.423584 0.481934 -0.582458 1441494920 0.498962 0.423584 0.481934 -0.582458 1441494920 0.498962 0.423584 0.481934 -0.582458 1441494920 0.498962 0.423584 0.481934 -0.582458 1441494920 0.498962 0.423584 0.481934 -0.582458 1441494920 0.506042 0.420593 0.485352 -0.575623 1441494920 0.506042 0.420593 0.485352 -0.575623 1441494920 0.506042 0.420593 0.485352 -0.575623 1441494920 0.506042 0.420593 0.485352 -0.575623 1441494920 0.506042 0.420593 0.485352 -0.575623 1441494921 0.506042 0.420593 0.485352 -0.575623 1441494921 0.521729 0.411377 0.495056 -0.559875 1441494921 0.521729 0.411377 0.495056 -0.559875 1441494921 0.521729 0.411377 0.495056 -0.559875 1441494921 0.521729 0.411377 0.495056 -0.559875 1441494921 0.521729 0.411377 0.495056 -0.559875 1441494921 0.521729 0.411377 0.495056 -0.559875 1441494921 0.547729 0.389954 0.513916 -0.532715 1441494921 0.547729 0.389954 0.513916 -0.532715 1441494921 0.547729 0.389954 0.513916 -0.532715 1441494921 0.547729 0.389954 0.513916 -0.532715 1441494921 0.547729 0.389954 0.513916 -0.532715 1441494921 0.547729 0.389954 0.513916 -0.532715 1441494921 0.547729 0.389954 0.513916 -0.532715 1441494921 0.580933 0.355164 0.539490 -0.495239 1441494921 0.580933 0.355164 0.539490 -0.495239 1441494921 0.580933 0.355164 0.539490 -0.495239 1441494921 0.580933 0.355164 0.539490 -0.495239 1441494921 0.580933 0.355164 0.539490 -0.495239 1441494921 0.580933 0.355164 0.539490 -0.495239 1441494921 0.616272 0.311646 0.565063 -0.451355 1441494921 0.616272 0.311646 0.565063 -0.451355 1441494921 0.616272 0.311646 0.565063 -0.451355 1441494921 0.616272 0.311646 0.565063 -0.451355 1441494921 0.616272 0.311646 0.565063 -0.451355 1441494921 0.616272 0.311646 0.565063 -0.451355 1441494921 0.649902 0.265076 0.585999 -0.404846 1441494921 0.649902 0.265076 0.585999 -0.404846 1441494921 0.649902 0.265076 0.585999 -0.404846 1441494921 0.649902 0.265076 0.585999 -0.404846 1441494921 0.649902 0.265076 0.585999 -0.404846 1441494921 0.649902 0.265076 0.585999 -0.404846 1441494921 0.649902 0.265076 0.585999 -0.404846 1441494921 0.680298 0.217285 0.602966 -0.355347 1441494921 0.680298 0.217285 0.602966 -0.355347 1441494921 0.680298 0.217285 0.602966 -0.355347 1441494921 0.680298 0.217285 0.602966 -0.355347 1441494921 0.680298 0.217285 0.602966 -0.355347 1441494921 0.680298 0.217285 0.602966 -0.355347 1441494921 0.706909 0.167175 0.616211 -0.304199 1441494921 0.706909 0.167175 0.616211 -0.304199 1441494921 0.706909 0.167175 0.616211 -0.304199 1441494921 0.706909 0.167175 0.616211 -0.304199 1441494921 0.706909 0.167175 0.616211 -0.304199 1441494921 0.706909 0.167175 0.616211 -0.304199 1441494921 0.728394 0.119324 0.623718 -0.257080 1441494921 0.728394 0.119324 0.623718 -0.257080 1441494921 0.728394 0.119324 0.623718 -0.257080 1441494921 0.728394 0.119324 0.623718 -0.257080 1441494921 0.728394 0.119324 0.623718 -0.257080 1441494921 0.728394 0.119324 0.623718 -0.257080 1441494921 0.744690 0.077759 0.626282 -0.217041 1441494921 0.744690 0.077759 0.626282 -0.217041 1441494921 0.744690 0.077759 0.626282 -0.217041 1441494921 0.744690 0.077759 0.626282 -0.217041 1441494921 0.744690 0.077759 0.626282 -0.217041 1441494921 0.744690 0.077759 0.626282 -0.217041 1441494921 0.744690 0.077759 0.626282 -0.217041 1441494921 0.756653 0.042725 0.625854 -0.184143 1441494921 0.756653 0.042725 0.625854 -0.184143 1441494921 0.756653 0.042725 0.625854 -0.184143 1441494921 0.756653 0.042725 0.625854 -0.184143 1441494921 0.756653 0.042725 0.625854 -0.184143 1441494921 0.764099 0.018066 0.623840 -0.162964 1441494921 0.764099 0.018066 0.623840 -0.162964 1441494921 0.764099 0.018066 0.623840 -0.162964 1441494921 0.764099 0.018066 0.623840 -0.162964 1441494921 0.764099 0.018066 0.623840 -0.162964 1441494921 0.764099 0.018066 0.623840 -0.162964 1441494921 0.764099 0.018066 0.623840 -0.162964 1441494921 0.767395 0.007996 0.621216 -0.158325 1441494921 0.767395 0.007996 0.621216 -0.158325 1441494921 0.767395 0.007996 0.621216 -0.158325 1441494921 0.767395 0.007996 0.621216 -0.158325 1441494921 0.767395 0.007996 0.621216 -0.158325 1441494921 0.767395 0.007996 0.621216 -0.158325 1441494921 0.766052 0.012207 0.619934 -0.169189 1441494921 0.766052 0.012207 0.619934 -0.169189 1441494921 0.766052 0.012207 0.619934 -0.169189 1441494921 0.766052 0.012207 0.619934 -0.169189 1441494921 0.766052 0.012207 0.619934 -0.169189 1441494921 0.766052 0.012207 0.619934 -0.169189 1441494921 0.761292 0.029602 0.618408 -0.192444 1441494921 0.761292 0.029602 0.618408 -0.192444 1441494921 0.761292 0.029602 0.618408 -0.192444 1441494921 0.761292 0.029602 0.618408 -0.192444 1441494921 0.761292 0.029602 0.618408 -0.192444 1441494921 0.761292 0.029602 0.618408 -0.192444 1441494921 0.751709 0.054871 0.617371 -0.225220 1441494921 0.751709 0.054871 0.617371 -0.225220 1441494921 0.751709 0.054871 0.617371 -0.225220 1441494921 0.751709 0.054871 0.617371 -0.225220 1441494921 0.751709 0.054871 0.617371 -0.225220 1441494921 0.751709 0.054871 0.617371 -0.225220 1441494921 0.751709 0.054871 0.617371 -0.225220 1441494921 0.736572 0.089478 0.614685 -0.267334 1441494921 0.736572 0.089478 0.614685 -0.267334 1441494921 0.736572 0.089478 0.614685 -0.267334 1441494921 0.736572 0.089478 0.614685 -0.267334 1441494921 0.736572 0.089478 0.614685 -0.267334 1441494921 0.736572 0.089478 0.614685 -0.267334 1441494921 0.715332 0.131409 0.608826 -0.316650 1441494921 0.715332 0.131409 0.608826 -0.316650 1441494921 0.715332 0.131409 0.608826 -0.316650 1441494921 0.715332 0.131409 0.608826 -0.316650 1441494921 0.715332 0.131409 0.608826 -0.316650 1441494921 0.715332 0.131409 0.608826 -0.316650 1441494921 0.715332 0.131409 0.608826 -0.316650 1441494921 0.687073 0.178345 0.598938 -0.370544 1441494921 0.687073 0.178345 0.598938 -0.370544 1441494921 0.687073 0.178345 0.598938 -0.370544 1441494921 0.687073 0.178345 0.598938 -0.370544 1441494921 0.687073 0.178345 0.598938 -0.370544 1441494921 0.687073 0.178345 0.598938 -0.370544 1441494921 0.652832 0.228516 0.584656 -0.423889 1441494922 0.652832 0.228516 0.584656 -0.423889 1441494922 0.652832 0.228516 0.584656 -0.423889 1441494922 0.652832 0.228516 0.584656 -0.423889 1441494922 0.652832 0.228516 0.584656 -0.423889 1441494922 0.652832 0.228516 0.584656 -0.423889 1441494922 0.652832 0.228516 0.584656 -0.423889 1441494922 0.616760 0.275024 0.567261 -0.471313 1441494922 0.616760 0.275024 0.567261 -0.471313 1441494922 0.616760 0.275024 0.567261 -0.471313 1441494922 0.616760 0.275024 0.567261 -0.471313 1441494922 0.616760 0.275024 0.567261 -0.471313 1441494922 0.616760 0.275024 0.567261 -0.471313 1441494922 0.583252 0.311951 0.550659 -0.509216 1441494922 0.583252 0.311951 0.550659 -0.509216 1441494922 0.583252 0.311951 0.550659 -0.509216 1441494922 0.583252 0.311951 0.550659 -0.509216 1441494922 0.583252 0.311951 0.550659 -0.509216 1441494922 0.583252 0.311951 0.550659 -0.509216 1441494922 0.583252 0.311951 0.550659 -0.509216 1441494922 0.551575 0.342896 0.534912 -0.540344 1441494922 0.551575 0.342896 0.534912 -0.540344 1441494922 0.551575 0.342896 0.534912 -0.540344 1441494922 0.551575 0.342896 0.534912 -0.540344 1441494922 
0.699829 0.190369 0.595581 -0.345276 1441494926 0.699829 0.190369 0.595581 -0.345276 1441494926 0.699829 0.190369 0.595581 -0.345276 1441494926 0.718079 0.162415 0.601501 -0.309937 1441494926 0.718079 0.162415 0.601501 -0.309937 1441494926 0.718079 0.162415 0.601501 -0.309937 1441494926 0.718079 0.162415 0.601501 -0.309937 1441494926 0.718079 0.162415 0.601501 -0.309937 1441494926 0.718079 0.162415 0.601501 -0.309937 1441494926 0.737610 0.127380 0.606812 -0.267212 1441494926 0.737610 0.127380 0.606812 -0.267212 1441494926 0.737610 0.127380 0.606812 -0.267212 1441494926 0.737610 0.127380 0.606812 -0.267212 1441494926 0.737610 0.127380 0.606812 -0.267212 1441494926 0.737610 0.127380 0.606812 -0.267212 1441494926 0.757080 0.087830 0.609375 -0.218567 1441494926 0.757080 0.087830 0.609375 -0.218567 1441494926 0.757080 0.087830 0.609375 -0.218567 1441494926 0.757080 0.087830 0.609375 -0.218567 1441494926 0.757080 0.087830 0.609375 -0.218567 1441494926 0.757080 0.087830 0.609375 -0.218567 1441494926 0.774109 0.046448 0.608887 -0.166687 1441494926 0.774109 0.046448 0.608887 -0.166687 1441494926 0.774109 0.046448 0.608887 -0.166687 1441494926 0.774109 0.046448 0.608887 -0.166687 1441494926 0.774109 0.046448 0.608887 -0.166687 1441494926 0.774109 0.046448 0.608887 -0.166687 1441494926 0.774109 0.046448 0.608887 -0.166687 1441494926 0.787292 0.008423 0.605408 -0.116333 1441494926 0.787292 0.008423 0.605408 -0.116333 1441494926 0.787292 0.008423 0.605408 -0.116333 1441494926 0.787292 0.008423 0.605408 -0.116333 1441494926 0.787292 0.008423 0.605408 -0.116333 1441494926 0.787292 0.008423 0.605408 -0.116333 1441494926 0.797546 -0.025269 0.598450 -0.071655 1441494926 0.797546 -0.025269 0.598450 -0.071655 1441494926 0.797546 -0.025269 0.598450 -0.071655 1441494926 0.797546 -0.025269 0.598450 -0.071655 1441494926 0.797546 -0.025269 0.598450 -0.071655 1441494926 0.797546 -0.025269 0.598450 -0.071655 1441494926 0.804932 -0.056335 0.589722 -0.033142 1441494926 0.804932 -0.056335 0.589722 -0.033142 1441494926 0.804932 -0.056335 0.589722 -0.033142 1441494926 0.804932 -0.056335 0.589722 -0.033142 1441494926 0.804932 -0.056335 0.589722 -0.033142 1441494926 0.804932 -0.056335 0.589722 -0.033142 1441494926 0.809021 -0.081055 0.582092 -0.004272 1441494926 0.809021 -0.081055 0.582092 -0.004272 1441494926 0.809021 -0.081055 0.582092 -0.004272 1441494926 0.809021 -0.081055 0.582092 -0.004272 1441494926 0.809021 -0.081055 0.582092 -0.004272 1441494926 0.809021 -0.081055 0.582092 -0.004272 1441494926 0.809021 -0.081055 0.582092 -0.004272 1441494926 0.810608 -0.098022 0.577148 0.010864 1441494926 0.810608 -0.098022 0.577148 0.010864 1441494926 0.810608 -0.098022 0.577148 0.010864 1441494926 0.810608 -0.098022 0.577148 0.010864 1441494926 0.810608 -0.098022 0.577148 0.010864 1441494926 0.810608 -0.098022 0.577148 0.010864 1441494926 0.811890 -0.099915 0.575073 0.005188 1441494926 0.811890 -0.099915 0.575073 0.005188 1441494926 0.811890 -0.099915 0.575073 0.005188 1441494926 0.811890 -0.099915 0.575073 0.005188 1441494926 0.811890 -0.099915 0.575073 0.005188 1441494926 0.811890 -0.099915 0.575073 0.005188 1441494926 0.811890 -0.099915 0.575073 0.005188 1441494926 0.811890 -0.085327 0.577148 -0.019531 1441494926 0.811890 -0.085327 0.577148 -0.019531 1441494926 0.811890 -0.085327 0.577148 -0.019531 1441494926 0.811890 -0.085327 0.577148 -0.019531 1441494926 0.811890 -0.085327 0.577148 -0.019531 1441494926 0.811890 -0.085327 0.577148 -0.019531 1441494926 0.811890 -0.085327 0.577148 -0.019531 1441494926 0.806946 -0.060547 0.584656 -0.057861 1441494926 0.806946 -0.060547 0.584656 -0.057861 1441494926 0.806946 -0.060547 0.584656 -0.057861 1441494926 0.806946 -0.060547 0.584656 -0.057861 1441494926 0.806946 -0.060547 0.584656 -0.057861 1441494927 0.806946 -0.060547 0.584656 -0.057861 1441494927 0.797668 -0.022888 0.592224 -0.111389 1441494927 0.797668 -0.022888 0.592224 -0.111389 1441494927 0.797668 -0.022888 0.592224 -0.111389 1441494927 0.797668 -0.022888 0.592224 -0.111389 1441494927 0.797668 -0.022888 0.592224 -0.111389 1441494927 0.797668 -0.022888 0.592224 -0.111389 1441494927 0.782898 0.021973 0.596619 -0.174927 1441494927 0.782898 0.021973 0.596619 -0.174927 1441494927 0.782898 0.021973 0.596619 -0.174927 1441494927 0.782898 0.021973 0.596619 -0.174927 1441494927 0.782898 0.021973 0.596619 -0.174927 1441494927 0.782898 0.021973 0.596619 -0.174927 1441494927 0.760925 0.072449 0.597168 -0.243042 1441494927 0.760925 0.072449 0.597168 -0.243042 1441494927 0.760925 0.072449 0.597168 -0.243042 1441494927 0.760925 0.072449 0.597168 -0.243042 1441494927 0.760925 0.072449 0.597168 -0.243042 1441494927 0.760925 0.072449 0.597168 -0.243042 1441494927 0.730652 0.127991 0.593384 -0.312378 1441494927 0.730652 0.127991 0.593384 -0.312378 1441494927 0.730652 0.127991 0.593384 -0.312378 1441494927 0.730652 0.127991 0.593384 -0.312378 1441494927 0.730652 0.127991 0.593384 -0.312378 1441494927 0.730652 0.127991 0.593384 -0.312378 1441494927 0.730652 0.127991 0.593384 -0.312378 1441494927 0.692993 0.185303 0.584351 -0.379395 1441494927 0.692993 0.185303 0.584351 -0.379395 1441494927 0.692993 0.185303 0.584351 -0.379395 1441494927 0.692993 0.185303 0.584351 -0.379395 1441494927 0.692993 0.185303 0.584351 -0.379395 1441494927 0.648865 0.241821 0.570374 -0.441650 1441494927 0.648865 0.241821 0.570374 -0.441650 1441494927 0.648865 0.241821 0.570374 -0.441650 1441494927 0.648865 0.241821 0.570374 -0.441650 1441494927 0.648865 0.241821 0.570374 -0.441650 1441494927 0.648865 0.241821 0.570374 -0.441650 1441494927 0.648865 0.241821 0.570374 -0.441650 1441494927 0.599670 0.299255 0.547424 -0.501038 1441494927 0.599670 0.299255 0.547424 -0.501038 1441494927 0.599670 0.299255 0.547424 -0.501038 1441494927 0.599670 0.299255 0.547424 -0.501038 1441494927 0.599670 0.299255 0.547424 -0.501038 1441494927 0.599670 0.299255 0.547424 -0.501038 1441494927 0.599670 0.299255 0.547424 -0.501038 1441494927 0.550598 0.352173 0.519592 -0.550232 1441494927 0.550598 0.352173 0.519592 -0.550232 1441494927 0.550598 0.352173 0.519592 -0.550232 1441494927 0.550598 0.352173 0.519592 -0.550232 1441494927 0.550598 0.352173 0.519592 -0.550232 1441494927 0.550598 0.352173 0.519592 -0.550232 1441494927 0.505676 0.394348 0.493774 -0.587341 1441494927 0.505676 0.394348 0.493774 -0.587341 1441494927 0.505676 0.394348 0.493774 -0.587341 1441494927 0.505676 0.394348 0.493774 -0.587341 1441494927 0.505676 0.394348 0.493774 -0.587341 1441494927 0.505676 0.394348 0.493774 -0.587341 1441494927 0.470764 0.427002 0.472046 -0.610901 1441494927 0.470764 0.427002 0.472046 -0.610901 1441494927 0.470764 0.427002 0.472046 -0.610901 1441494927 0.470764 0.427002 0.472046 -0.610901 1441494927 0.470764 0.427002 0.472046 -0.610901 1441494927 0.470764 0.427002 0.472046 -0.610901 1441494927 0.453369 0.447449 0.459290 -0.619080 1441494927 0.453369 0.447449 0.459290 -0.619080 1441494927 0.453369 0.447449 0.459290 -0.619080 1441494927 0.453369 0.447449 0.459290 -0.619080 1441494927 0.453369 0.447449 0.459290 -0.619080 1441494927 0.453369 0.447449 0.459290 -0.619080 1441494927 0.455200 0.456116 0.457153 -0.612976 1441494927 0.455200 0.456116 0.457153 -0.612976 1441494927 0.455200 0.456116 0.457153 -0.612976 1441494927 0.455200 0.456116 0.457153 -0.612976 1441494927 0.455200 0.456116 0.457153 -0.612976 1441494927 0.455200 0.456116 0.457153 -0.612976 1441494927 0.455200 0.456116 0.457153 -0.612976 1441494927 0.475586 0.447998 0.472473 -0.591431 1441494927 0.475586 0.447998 0.472473 -0.591431 1441494927 0.475586 0.447998 0.472473 -0.591431 1441494927 0.475586 0.447998 0.472473 -0.591431 1441494927 0.475586 0.447998 0.472473 -0.591431 1441494927 0.475586 0.447998 0.472473 -0.591431 1441494927 0.507629 0.425171 0.497314 -0.560486 1441494927 0.507629 0.425171 0.497314 -0.560486 1441494927 0.507629 0.425171 0.497314 -0.560486 1441494927 0.507629 0.425171 0.497314 -0.560486 1441494927 0.507629 0.425171 0.497314 -0.560486 1441494927 0.507629 0.425171 0.497314 -0.560486 1441494927 0.507629 0.425171 0.497314 -0.560486 1441494927 0.547058 0.390137 0.526550 -0.520813 1441494927 0.547058 0.390137 0.526550 -0.520813 1441494927 0.547058 0.390137 0.526550 -0.520813 1441494927 0.547058 0.390137 0.526550 -0.520813 1441494927 0.547058 0.390137 0.526550 -0.520813 1441494927 0.547058 0.390137 0.526550 -0.520813 1441494927 0.588196 0.345520 0.556396 -0.474365 1441494927 0.588196 0.345520 0.556396 -0.474365 1441494927 0.588196 0.345520 0.556396 -0.474365 1441494927 0.588196 0.345520 0.556396 -0.474365 1441494927 0.588196 0.345520 0.556396 -0.474365 1441494927 0.588196 0.345520 0.556396 -0.474365 1441494927 0.627869 0.295044 0.583252 -0.422424 1441494927 0.627869 0.295044 0.583252 -0.422424 1441494927 0.627869 0.295044 0.583252 -0.422424 1441494927 0.627869 0.295044 0.583252 -0.422424 1441494927 0.627869 0.295044 0.583252 -0.422424 1441494927 0.627869 0.295044 0.583252 -0.422424 1441494927 0.627869 0.295044 0.583252 -0.422424 1441494927 0.664307 0.239319 0.607239 -0.364136 1441494927 0.664307 0.239319 0.607239 -0.364136 1441494927 0.664307 0.239319 0.607239 -0.364136 1441494927 0.664307 0.239319 0.607239 -0.364136 1441494927 0.664307 0.239319 0.607239 -0.364136 1441494928 0.664307 0.239319 0.607239 -0.364136 1441494928 0.696777 0.177185 0.625732 -0.302551 1441494928 0.696777 0.177185 0.625732 -0.302551 1441494928 0.696777 0.177185 0.625732 -0.302551 1441494928 0.696777 0.177185 0.625732 -0.302551 1441494928 0.696777 0.177185 0.625732 -0.302551 1441494928 0.696777 0.177185 0.625732 -0.302551 1441494928 0.724670 0.116028 0.633362 -0.245239 1441494928 0.724670 0.116028 0.633362 -0.245239 1441494928 0.724670 0.116028 0.633362 -0.245239 1441494928 0.724670 0.116028 0.633362 -0.245239 1441494928 0.724670 0.116028 0.633362 -0.245239 1441494928 0.724670 0.116028 0.633362 -0.245239 1441494928 0.747314 0.057007 0.634888 -0.187439 1441494928 0.747314 0.057007 0.634888 -0.187439 1441494928 0.747314 0.057007 0.634888 -0.187439 1441494928 0.747314 0.057007 0.634888 -0.187439 1441494928 0.747314 0.057007 0.634888 -0.187439 1441494928 0.747314 0.057007 0.634888 -0.187439 1441494928 0.764221 0.003601 0.630249 -0.136414 1441494928 0.764221 0.003601 0.630249 -0.136414 1441494928 0.764221 0.003601 0.630249 -0.136414 1441494928 0.764221 0.003601 0.630249 -0.136414 1441494928 0.764221 0.003601 0.630249 -0.136414 1441494928 0.764221 0.003601 0.630249 -0.136414 1441494928 0.775391 -0.037048 0.622864 -0.096558 1441494928 0.775391 -0.037048 0.622864 -0.096558 1441494928 0.775391 -0.037048 0.622864 -0.096558 1441494928 0.775391 -0.037048 0.622864 -0.096558 1441494928 0.775391 -0.037048 0.622864 -0.096558 1441494928 0.775391 -0.037048 0.622864 -0.096558 1441494928 0.780762 -0.061890 0.617310 -0.073914 1441494928 0.780762 -0.061890 0.617310 -0.073914 1441494928 0.780762 -0.061890 0.617310 -0.073914 1441494928 0.780762 -0.061890 0.617310 -0.073914 1441494928 0.780762 -0.061890 0.617310 -0.073914 1441494928 0.780762 -0.061890 0.617310 -0.073914 1441494928 0.780762 -0.061890 0.617310 -0.073914 1441494928 0.783752 -0.068298 0.613037 -0.071777 1441494928 0.783752 -0.068298 0.613037 -0.071777 1441494928 0.783752 -0.068298 0.613037 -0.071777 1441494928 0.783752 -0.068298 0.613037 -0.071777 1441494928 0.783752 -0.068298 0.613037 -0.071777 1441494928 0.783752 -0.068298 0.613037 -0.071777 1441494928 0.784363 -0.058838 0.611450 -0.085571 1441494928 0.784363 -0.058838 0.611450 -0.085571 1441494928 0.784363 -0.058838 0.611450 -0.085571 1441494928 0.784363 -0.058838 0.611450 -0.085571 1441494928 0.784363 -0.058838 0.611450 -0.085571 1441494928 0.784363 -0.058838 0.611450 -0.085571 1441494928 0.781921 -0.038391 0.611938 -0.111938 1441494928 0.781921 -0.038391 0.611938 -0.111938 1441494928 0.781921 -0.038391 0.611938 -0.111938 1441494928 0.781921 -0.038391 0.611938 -0.111938 1441494928 0.781921 -0.038391 0.611938 -0.111938 1441494928 0.781921 -0.038391 0.611938 -0.111938 1441494928 0.775635 -0.008850 0.612793 -0.150574 1441494928 0.775635 -0.008850 0.612793 -0.150574 1441494928 0.775635 -0.008850 0.612793 -0.150574 1441494928 0.775635 -0.008850 0.612793 -0.150574 1441494928 0.775635 -0.008850 0.612793 -0.150574 1441494928 0.775635 -0.008850 0.612793 -0.150574 1441494928 0.763794 0.031982 0.612000 -0.202393 1441494928 0.763794 0.031982 0.612000 -0.202393 1441494928 0.763794 0.031982 0.612000 -0.202393 1441494928 0.763794 0.031982 0.612000 -0.202393 1441494928 0.763794 0.031982 0.612000 -0.202393 1441494928 0.763794 0.031982 0.612000 -0.202393 1441494928 0.763794 0.031982 0.612000 -0.202393 1441494928 0.745056 0.080383 0.607666 -0.262939 1441494928 0.745056 0.080383 0.607666 -0.262939 1441494928 0.745056 0.080383 0.607666 -0.262939 1441494928 0.745056 0.080383 0.607666 -0.262939 1441494928 0.745056 0.080383 0.607666 -0.262939 1441494928 0.745056 0.080383 0.607666 -0.262939 1441494928 0.718811 0.132263 0.599121 -0.326721 1441494928 0.718811 0.132263 0.599121 -0.326721 1441494928 0.718811 0.132263 0.599121 -0.326721 1441494928 0.718811 0.132263 0.599121 -0.326721 1441494928 0.718811 0.132263 0.599121 -0.326721 1441494928 0.718811 0.132263 0.599121 -0.326721 1441494928 0.718811 0.132263 0.599121 -0.326721 1441494928 0.686707 0.184998 0.585693 -0.388733 1441494928 0.686707 0.184998 0.585693 -0.388733 1441494928 0.686707 0.184998 0.585693 -0.388733 1441494928 0.686707 0.184998 0.585693 -0.388733 1441494928 0.686707 0.184998 0.585693 -0.388733 1441494928 0.686707 0.184998 0.585693 -0.388733 1441494928 0.649902 0.236694 0.567688 -0.446411 1441494928 0.649902 0.236694 0.567688 -0.446411 1441494928 0.649902 0.236694 0.567688 -0.446411 1441494928 0.649902 0.236694 0.567688 -0.446411 1441494928 0.649902 0.236694 0.567688 -0.446411 1441494928 0.649902 0.236694 0.567688 -0.446411 1441494928 0.649902 0.236694 0.567688 -0.446411 1441494928 0.607727 0.289856 0.544067 -0.500610 1441494928 0.607727 0.289856 0.544067 -0.500610 1441494928 0.607727 0.289856 0.544067 -0.500610 1441494928 0.607727 0.289856 0.544067 -0.500610 1441494928 0.607727 0.289856 0.544067 -0.500610 1441494928 0.607727 0.289856 0.544067 -0.500610 1441494928 0.565857 0.334534 0.521423 -0.544067 1441494928 0.565857 0.334534 0.521423 -0.544067 1441494928 0.565857 0.334534 0.521423 -0.544067 1441494928 0.565857 0.334534 0.521423 -0.544067 1441494928 0.565857 0.334534 0.521423 -0.544067 1441494928 0.565857 0.334534 0.521423 -0.544067 1441494928 0.565857 0.334534 0.521423 -0.544067 1441494928 0.529419 0.366699 0.501953 -0.577271 1441494928 0.529419 0.366699 0.501953 -0.577271 1441494928 0.529419 0.366699 0.501953 -0.577271 1441494928 0.529419 0.366699 0.501953 -0.577271 1441494928 0.529419 0.366699 0.501953 -0.577271 1441494928 0.529419 0.366699 0.501953 -0.577271 1441494929 0.501099 0.391235 0.484009 -0.601318 1441494929 0.501099 0.391235 0.484009 -0.601318 1441494929 0.501099 0.391235 0.484009 -0.601318 1441494929 0.501099 0.391235 0.484009 -0.601318 1441494929 0.501099 0.391235 0.484009 -0.601318 1441494929 0.501099 0.391235 0.484009 -0.601318 1441494929 0.501099 0.391235 0.484009 -0.601318 1441494929 0.482849 0.409485 0.468933 -0.615784 1441494929 0.482849 0.409485 0.468933 -0.615784 1441494929 0.482849 0.409485 0.468933 -0.615784 1441494929 0.482849 0.409485 0.468933 -0.615784 1441494929 0.482849 0.409485 0.468933 -0.615784 1441494929 0.482849 0.409485 0.468933 -0.615784 1441494929 0.478821 0.418762 0.462952 -0.617249 1441494929 0.478821 0.418762 0.462952 -0.617249 1441494929 0.478821 0.418762 0.462952 -0.617249 1441494929 0.478821 0.418762 0.462952 -0.617249 1441494929 0.478821 0.418762 0.462952 -0.617249 1441494929 0.478821 0.418762 0.462952 -0.617249 1441494929 0.478821 0.418762 0.462952 -0.617249 1441494929 0.494324 0.412048 0.472656 -0.601990 1441494929 0.494324 0.412048 0.472656 -0.601990 1441494929 0.494324 0.412048 0.472656 -0.601990 1441494929 0.494324 0.412048 0.472656 -0.601990 1441494929 0.494324 0.412048 0.472656 -0.601990 1441494929 0.494324 0.412048 0.472656 -0.601990 1441494929 0.494324 0.412048 0.472656 -0.601990 1441494929 0.523621 0.390686 0.495544 -0.572327 1441494929 0.523621 0.390686 0.495544 -0.572327 1441494929 0.523621 0.390686 0.495544 -0.572327 1441494929 0.523621 0.390686 0.495544 -0.572327 1441494929 0.523621 0.390686 0.495544 -0.572327 1441494929 0.523621 0.390686 0.495544 -0.572327 1441494929 0.559814 0.359863 0.521484 -0.533936 1441494929 0.559814 0.359863 0.521484 -0.533936 1441494929 0.559814 0.359863 0.521484 -0.533936 1441494929 0.559814 0.359863 0.521484 -0.533936 1441494929 0.559814 0.359863 0.521484 -0.533936 1441494929 0.559814 0.359863 0.521484 -0.533936 1441494929 0.559814 0.359863 0.521484 -0.533936 1441494929 0.601135 0.321350 0.548523 -0.484192 1441494929 0.601135 0.321350 0.548523 -0.484192 1441494929 0.601135 0.321350 0.548523 -0.484192 1441494929 0.601135 0.321350 0.548523 -0.484192 1441494929 0.601135 0.321350 0.548523 -0.484192 1441494929 0.601135 0.321350 0.548523 -0.484192 1441494929 0.644653 0.272705 0.576111 -0.421936 1441494929 0.644653 0.272705 0.576111 -0.421936 1441494929 0.644653 0.272705 0.576111 -0.421936 1441494929 0.644653 0.272705 0.576111 -0.421936 1441494929 0.644653 0.272705 0.576111 -0.421936 1441494929 0.644653 0.272705 0.576111 -0.421936 1441494929 0.684937 0.216492 0.598083 -0.355286 1441494929 0.684937 0.216492 0.598083 -0.355286 1441494929 0.684937 0.216492 0.598083 -0.355286 1441494929 0.684937 0.216492 0.598083 -0.355286 1441494929 0.684937 0.216492 0.598083 -0.355286 1441494929 0.684937 0.216492 0.598083 -0.355286 1441494929 0.719055 0.159912 0.612183 -0.287354 1441494929 0.719055 0.159912 0.612183 -0.287354 1441494929 0.719055 0.159912 0.612183 -0.287354 1441494929 0.719055 0.159912 0.612183 -0.287354 1441494929 0.719055 0.159912 0.612183 -0.287354 1441494929 0.719055 0.159912 0.612183 -0.287354 1441494929 0.719055 0.159912 0.612183 -0.287354 1441494929 0.746887 0.100403 0.620422 -0.216980 1441494929 0.746887 0.100403 0.620422 -0.216980 1441494929 0.746887 0.100403 0.620422 -0.216980 1441494929 0.746887 0.100403 0.620422 -0.216980 1441494929 0.746887 0.100403 0.620422 -0.216980 1441494929 0.746887 0.100403 0.620422 -0.216980 1441494929 0.765991 0.043884 0.622437 -0.154358 1441494929 0.765991 0.043884 0.622437 -0.154358 1441494929 0.765991 0.043884 0.622437 -0.154358 1441494929 0.765991 0.043884 0.622437 -0.154358 1441494929 0.765991 0.043884 0.622437 -0.154358 1441494929 0.765991 0.043884 0.622437 -0.154358 1441494929 0.777832 0.001831 0.618347 -0.112122 1441494929 0.777832 0.001831 0.618347 -0.112122 1441494929 0.777832 0.001831 0.618347 -0.112122 1441494929 0.777832 0.001831 0.618347 -0.112122 1441494929 0.777832 0.001831 0.618347 -0.112122 1441494929 0.777832 0.001831 0.618347 -0.112122 1441494929 0.777832 0.001831 0.618347 -0.112122 1441494929 0.785767 -0.022278 0.611694 -0.088745 1441494929 0.785767 -0.022278 0.611694 -0.088745 1441494929 0.785767 -0.022278 0.611694 -0.088745 1441494929 0.785767 -0.022278 0.611694 -0.088745 1441494929 0.785767 -0.022278 0.611694 -0.088745 1441494929 0.785767 -0.022278 0.611694 -0.088745 1441494929 0.790588 -0.030029 0.606262 -0.079773 1441494929 0.790588 -0.030029 0.606262 -0.079773 1441494929 0.790588 -0.030029 0.606262 -0.079773 1441494929 0.790588 -0.030029 0.606262 -0.079773 1441494929 0.790588 -0.030029 0.606262 -0.079773 1441494929 0.790588 -0.030029 0.606262 -0.079773 1441494929 0.791992 -0.024048 0.604187 -0.084106 1441494929 0.791992 -0.024048 0.604187 -0.084106 1441494929 0.791992 -0.024048 0.604187 -0.084106 1441494929 0.791992 -0.024048 0.604187 -0.084106 1441494929 0.791992 -0.024048 0.604187 -0.084106 1441494929 0.791992 -0.024048 0.604187 -0.084106 1441494929 0.791992 -0.024048 0.604187 -0.084106 1441494929 0.789673 -0.011414 0.605103 -0.100159 1441494929 0.789673 -0.011414 0.605103 -0.100159 1441494929 0.789673 -0.011414 0.605103 -0.100159 1441494929 0.789673 -0.011414 0.605103 -0.100159 1441494929 0.789673 -0.011414 0.605103 -0.100159 1441494929 0.789673 -0.011414 0.605103 -0.100159 1441494929 0.784546 0.006409 0.606323 -0.129395 1441494929 0.784546 0.006409 0.606323 -0.129395 1441494929 0.784546 0.006409 0.606323 -0.129395 1441494929 0.784546 0.006409 0.606323 -0.129395 1441494929 0.784546 0.006409 0.606323 -0.129395 1441494929 0.784546 0.006409 0.606323 -0.129395 1441494929 0.784546 0.006409 0.606323 -0.129395 1441494929 0.774536 0.034790 0.607056 -0.173950 1441494929 0.774536 0.034790 0.607056 -0.173950 1441494930 0.774536 0.034790 0.607056 -0.173950 1441494930 0.774536 0.034790 0.607056 -0.173950 1441494930 0.774536 0.034790 0.607056 -0.173950 1441494930 0.774536 0.034790 0.607056 -0.173950 1441494930 0.756714 0.078918 0.605225 -0.234009 1441494930 0.756714 0.078918 0.605225 -0.234009 1441494930 0.756714 0.078918 0.605225 -0.234009 1441494930 0.756714 0.078918 0.605225 -0.234009 1441494930 0.756714 0.078918 0.605225 -0.234009 1441494930 0.756714 0.078918 0.605225 -0.234009 1441494930 0.728760 0.131470 0.599487 -0.303589 1441494930 0.728760 0.131470 0.599487 -0.303589 1441494930 0.728760 0.131470 0.599487 -0.303589 1441494930 0.728760 0.131470 0.599487 -0.303589 1441494930 0.728760 0.131470 0.599487 -0.303589 1441494930 0.728760 0.131470 0.599487 -0.303589 1441494930 0.689270 0.192688 0.587524 -0.377563 1441494930 0.689270 0.192688 0.587524 -0.377563 1441494930 0.689270 0.192688 0.587524 -0.377563 1441494930 0.689270 0.192688 0.587524 -0.377563 1441494930 0.689270 0.192688 0.587524 -0.377563 1441494930 0.689270 0.192688 0.587524 -0.377563 1441494930 0.643616 0.252319 0.570435 -0.443481 1441494930 0.643616 0.252319 0.570435 -0.443481 1441494930 0.643616 0.252319 0.570435 -0.443481 1441494930 0.643616 0.252319 0.570435 -0.443481 1441494930 0.643616 0.252319 0.570435 -0.443481 1441494930 0.643616 0.252319 0.570435 -0.443481 1441494930 0.643616 0.252319 0.570435 -0.443481 1441494930 0.592773 0.311218 0.547424 -0.502075 1441494930 0.592773 0.311218 0.547424 -0.502075 1441494930 0.592773 0.311218 0.547424 -0.502075 1441494930 0.592773 0.311218 0.547424 -0.502075 1441494930 0.592773 0.311218 0.547424 -0.502075 1441494930 0.592773 0.311218 0.547424 -0.502075 1441494930 0.543030 0.365845 0.515686 -0.552551 1441494930 0.543030 0.365845 0.515686 -0.552551 1441494930 0.543030 0.365845 0.515686 -0.552551 1441494930 0.543030 0.365845 0.515686 -0.552551 1441494930 0.543030 0.365845 0.515686 -0.552551 1441494930 0.543030 0.365845 0.515686 -0.552551 1441494930 0.543030 0.365845 0.515686 -0.552551 1441494930 0.499695 0.407471 0.489746 -0.586853 1441494930 0.499695 0.407471 0.489746 -0.586853 1441494930 0.499695 0.407471 0.489746 -0.586853 1441494930 0.499695 0.407471 0.489746 -0.586853 1441494930 0.499695 0.407471 0.489746 -0.586853 1441494930 0.499695 0.407471 0.489746 -0.586853 1441494930 0.462097 0.444336 0.463562 -0.611633 1441494930 0.462097 0.444336 0.463562 -0.611633 1441494930 0.462097 0.444336 0.463562 -0.611633 1441494930 0.462097 0.444336 0.463562 -0.611633 1441494930 0.462097 0.444336 0.463562 -0.611633 1441494930 0.462097 0.444336 0.463562 -0.611633 1441494930 0.442322 0.465942 0.447205 -0.622314 1441494930 0.442322 0.465942 0.447205 -0.622314 1441494930 0.442322 0.465942 0.447205 -0.622314 1441494930 0.442322 0.465942 0.447205 -0.622314 1441494930 0.442322 0.465942 0.447205 -0.622314 1441494930 0.442322 0.465942 0.447205 -0.622314 1441494930 0.442322 0.465942 0.447205 -0.622314 1441494930 0.445679 0.469177 0.448608 -0.616394 1441494930 0.445679 0.469177 0.448608 -0.616394 1441494930 0.445679 0.469177 0.448608 -0.616394 1441494930 0.445679 0.469177 0.448608 -0.616394 1441494930 0.445679 0.469177 0.448608 -0.616394 1441494930 0.445679 0.469177 0.448608 -0.616394 1441494930 0.469116 0.457031 0.467834 -0.593384 1441494930 0.469116 0.457031 0.467834 -0.593384 1441494930 0.469116 0.457031 0.467834 -0.593384 1441494930 0.469116 0.457031 0.467834 -0.593384 1441494930 0.469116 0.457031 0.467834 -0.593384 1441494930 0.469116 0.457031 0.467834 -0.593384 1441494930 0.500549 0.433777 0.493469 -0.563660 1441494930 0.500549 0.433777 0.493469 -0.563660 1441494930 0.500549 0.433777 0.493469 -0.563660 1441494930 0.500549 0.433777 0.493469 -0.563660 1441494930 0.500549 0.433777 0.493469 -0.563660 1441494930 0.500549 0.433777 0.493469 -0.563660 1441494930 0.539734 0.399231 0.521790 -0.526306 1441494930 0.539734 0.399231 0.521790 -0.526306 1441494930 0.539734 0.399231 0.521790 -0.526306 1441494930 0.539734 0.399231 0.521790 -0.526306 1441494930 0.539734 0.399231 0.521790 -0.526306 1441494930 0.539734 0.399231 0.521790 -0.526306 1441494930 0.539734 0.399231 0.521790 -0.526306 1441494930 0.583435 0.351868 0.553040 -0.479370 1441494930 0.583435 0.351868 0.553040 -0.479370 1441494930 0.583435 0.351868 0.553040 -0.479370 1441494930 0.583435 0.351868 0.553040 -0.479370 1441494930 0.583435 0.351868 0.553040 -0.479370 1441494930 0.583435 0.351868 0.553040 -0.479370 1441494930 0.627441 0.296936 0.580627 -0.425354 1441494930 0.627441 0.296936 0.580627 -0.425354 1441494930 0.627441 0.296936 0.580627 -0.425354 1441494930 0.627441 0.296936 0.580627 -0.425354 1441494930 0.627441 0.296936 0.580627 -0.425354 1441494930 0.627441 0.296936 0.580627 -0.425354 1441494930 0.627441 0.296936 0.580627 -0.425354 1441494930 0.667542 0.239380 0.603088 -0.365051 1441494930 0.667542 0.239380 0.603088 -0.365051 1441494930 0.667542 0.239380 0.603088 -0.365051 1441494930 0.667542 0.239380 0.603088 -0.365051 1441494930 0.667542 0.239380 0.603088 -0.365051 1441494930 0.667542 0.239380 0.603088 -0.365051 1441494930 0.702881 0.178223 0.619263 -0.301025 1441494930 0.702881 0.178223 0.619263 -0.301025 1441494930 0.702881 0.178223 0.619263 -0.301025 1441494930 0.702881 0.178223 0.619263 -0.301025 1441494930 0.702881 0.178223 0.619263 -0.301025 1441494930 0.702881 0.178223 0.619263 -0.301025 1441494930 0.731384 0.115173 0.629028 -0.236816 1441494930 0.731384 0.115173 0.629028 -0.236816 1441494931 0.731384 0.115173 0.629028 -0.236816 1441494931 0.731384 0.115173 0.629028 -0.236816 1441494931 0.731384 0.115173 0.629028 -0.236816 1441494931 0.731384 0.115173 0.629028 -0.236816 1441494931 0.751892 0.056824 0.631836 -0.179443 1441494931 0.751892 0.056824 0.631836 -0.179443 1441494931 0.751892 0.056824 0.631836 -0.179443 1441494931 0.751892 0.056824 0.631836 -0.179443 1441494931 0.751892 0.056824 0.631836 -0.179443 1441494931 0.767456 0.004578 0.627502 -0.130981 1441494931 0.767456 0.004578 0.627502 -0.130981 1441494931 0.767456 0.004578 0.627502 -0.130981 1441494931 0.767456 0.004578 0.627502 -0.130981 1441494931 0.767456 0.004578 0.627502 -0.130981 1441494931 0.767456 0.004578 0.627502 -0.130981 1441494931 0.777710 -0.041077 0.620117 -0.093750 1441494931 0.777710 -0.041077 0.620117 -0.093750 1441494931 0.777710 -0.041077 0.620117 -0.093750 1441494931 0.777710 -0.041077 0.620117 -0.093750 1441494931 0.777710 -0.041077 0.620117 -0.093750 1441494931 0.777710 -0.041077 0.620117 -0.093750 1441494931 0.777710 -0.041077 0.620117 -0.093750 1441494931 0.786255 -0.064209 0.609436 -0.079224 1441494931 0.786255 -0.064209 0.609436 -0.079224 1441494931 0.786255 -0.064209 0.609436 -0.079224 1441494931 0.786255 -0.064209 0.609436 -0.079224 1441494931 0.786255 -0.064209 0.609436 -0.079224 1441494931 0.786255 -0.064209 0.609436 -0.079224 1441494931 0.790039 -0.068970 0.603638 -0.081543 1441494931 0.790039 -0.068970 0.603638 -0.081543 1441494931 0.790039 -0.068970 0.603638 -0.081543 1441494931 0.790039 -0.068970 0.603638 -0.081543 1441494931 0.790039 -0.068970 0.603638 -0.081543 1441494931 0.790039 -0.068970 0.603638 -0.081543 1441494931 0.790039 -0.054626 0.601807 -0.102966 1441494931 0.790039 -0.054626 0.601807 -0.102966 1441494931 0.790039 -0.054626 0.601807 -0.102966 1441494931 0.790039 -0.054626 0.601807 -0.102966 1441494931 0.790039 -0.054626 0.601807 -0.102966 1441494931 0.786743 -0.031128 0.601685 -0.134094 1441494931 0.786743 -0.031128 0.601685 -0.134094 1441494931 0.786743 -0.031128 0.601685 -0.134094 1441494931 0.786743 -0.031128 0.601685 -0.134094 1441494931 0.786743 -0.031128 0.601685 -0.134094 1441494931 0.786743 -0.031128 0.601685 -0.134094 1441494931 0.778503 -0.003601 0.603516 -0.172058 1441494931 0.778503 -0.003601 0.603516 -0.172058 1441494931 0.778503 -0.003601 0.603516 -0.172058 1441494931 0.778503 -0.003601 0.603516 -0.172058 1441494931 0.778503 -0.003601 0.603516 -0.172058 1441494931 0.778503 -0.003601 0.603516 -0.172058 1441494931 0.778503 -0.003601 0.603516 -0.172058 1441494931 0.764771 0.032959 0.604797 -0.219666 1441494931 0.764771 0.032959 0.604797 -0.219666 1441494931 0.764771 0.032959 0.604797 -0.219666 1441494931 0.764771 0.032959 0.604797 -0.219666 1441494931 0.764771 0.032959 0.604797 -0.219666 1441494931 0.764771 0.032959 0.604797 -0.219666 1441494931 0.764771 0.032959 0.604797 -0.219666 1441494931 0.744202 0.076782 0.603516 -0.275513 1441494931 0.744202 0.076782 0.603516 -0.275513 1441494931 0.744202 0.076782 0.603516 -0.275513 1441494931 0.744202 0.076782 0.603516 -0.275513 1441494931 0.744202 0.076782 0.603516 -0.275513 1441494931 0.744202 0.076782 0.603516 -0.275513 1441494931 0.715759 0.132141 0.596130 -0.338745 1441494931 0.715759 0.132141 0.596130 -0.338745 1441494931 0.715759 0.132141 0.596130 -0.338745 1441494931 0.715759 0.132141 0.596130 -0.338745 1441494931 0.715759 0.132141 0.596130 -0.338745 1441494931 0.715759 0.132141 0.596130 -0.338745 1441494931 0.679138 0.194824 0.580994 -0.403992 1441494931 0.679138 0.194824 0.580994 -0.403992 1441494931 0.679138 0.194824 0.580994 -0.403992 1441494931 0.679138 0.194824 0.580994 -0.403992 1441494931 0.679138 0.194824 0.580994 -0.403992 1441494931 0.679138 0.194824 0.580994 -0.403992 1441494931 0.635559 0.260437 0.558960 -0.464478 1441494931 0.635559 0.260437 0.558960 -0.464478 1441494931 0.635559 0.260437 0.558960 -0.464478 1441494931 0.635559 0.260437 0.558960 -0.464478 1441494931 0.635559 0.260437 0.558960 -0.464478 1441494931 0.635559 0.260437 0.558960 -0.464478 1441494931 0.635559 0.260437 0.558960 -0.464478 1441494931 0.588196 0.320190 0.535828 -0.514099 1441494931 0.588196 0.320190 0.535828 -0.514099 1441494931 0.588196 0.320190 0.535828 -0.514099 1441494931 0.588196 0.320190 0.535828 -0.514099 1441494931 0.588196 0.320190 0.535828 -0.514099 1441494931 0.588196 0.320190 0.535828 -0.514099 1441494931 0.535950 0.377869 0.507385 -0.559021 1441494931 0.535950 0.377869 0.507385 -0.559021 1441494931 0.535950 0.377869 0.507385 -0.559021 1441494931 0.535950 0.377869 0.507385 -0.559021 1441494931 0.535950 0.377869 0.507385 -0.559021 1441494931 0.535950 0.377869 0.507385 -0.559021 1441494931 0.488159 0.425537 0.479614 -0.592041 1441494931 0.488159 0.425537 0.479614 -0.592041 1441494931 0.488159 0.425537 0.479614 -0.592041 1441494931 0.488159 0.425537 0.479614 -0.592041 1441494931 0.488159 0.425537 0.479614 -0.592041 1441494931 0.488159 0.425537 0.479614 -0.592041 1441494931 0.488159 0.425537 0.479614 -0.592041 1441494931 0.453491 0.459290 0.456360 -0.612427 1441494931 0.453491 0.459290 0.456360 -0.612427 1441494931 0.453491 0.459290 0.456360 -0.612427 1441494931 0.453491 0.459290 0.456360 -0.612427 1441494931 0.453491 0.459290 0.456360 -0.612427 1441494931 0.453491 0.459290 0.456360 -0.612427 1441494931 0.440002 0.478333 0.443176 -0.617371 1441494931 0.440002 0.478333 0.443176 -0.617371 1441494931 0.440002 0.478333 0.443176 -0.617371 1441494932 0.440002 0.478333 0.443176 -0.617371 1441494932 0.440002 0.478333 0.443176 -0.617371 1441494932 0.440002 0.478333 0.443176 -0.617371 1441494932 0.452698 0.476318 0.451660 -0.603516 1441494932 0.452698 0.476318 0.451660 -0.603516 1441494932 0.452698 0.476318 0.451660 -0.603516 1441494932 0.452698 0.476318 0.451660 -0.603516 1441494932 0.452698 0.476318 0.451660 -0.603516 1441494932 0.452698 0.476318 0.451660 -0.603516 1441494932 0.452698 0.476318 0.451660 -0.603516 1441494932 0.480530 0.461426 0.471558 -0.577759 1441494932 0.480530 0.461426 0.471558 -0.577759 1441494932 0.480530 0.461426 0.471558 -0.577759 1441494932 0.480530 0.461426 0.471558 -0.577759 1441494932 0.480530 0.461426 0.471558 -0.577759 1441494932 0.480530 0.461426 0.471558 -0.577759 1441494932 0.480530 0.461426 0.471558 -0.577759 1441494932 0.519836 0.433777 0.498413 -0.541443 1441494932 0.519836 0.433777 0.498413 -0.541443 1441494932 0.519836 0.433777 0.498413 -0.541443 1441494932 0.519836 0.433777 0.498413 -0.541443 1441494932 0.519836 0.433777 0.498413 -0.541443 1441494932 0.566772 0.391418 0.530273 -0.494324 1441494932 0.566772 0.391418 0.530273 -0.494324 1441494932 0.566772 0.391418 0.530273 -0.494324 1441494932 0.566772 0.391418 0.530273 -0.494324 1441494932 0.566772 0.391418 0.530273 -0.494324 1441494932 0.566772 0.391418 0.530273 -0.494324 1441494932 0.615051 0.338745 0.560425 -0.439026 1441494932 0.615051 0.338745 0.560425 -0.439026 1441494932 0.615051 0.338745 0.560425 -0.439026 1441494932 0.615051 0.338745 0.560425 -0.439026 1441494932 0.615051 0.338745 0.560425 -0.439026 1441494932 0.615051 0.338745 0.560425 -0.439026 1441494932 0.659912 0.279724 0.587036 -0.376282 1441494932 0.659912 0.279724 0.587036 -0.376282 1441494932 0.659912 0.279724 0.587036 -0.376282 1441494932 0.659912 0.279724 0.587036 -0.376282 1441494932 0.659912 0.279724 0.587036 -0.376282 1441494932 0.659912 0.279724 0.587036 -0.376282 1441494932 0.659912 0.279724 0.587036 -0.376282 1441494932 0.696350 0.219116 0.608032 -0.312012 1441494932 0.696350 0.219116 0.608032 -0.312012 1441494932 0.696350 0.219116 0.608032 -0.312012 1441494932 0.696350 0.219116 0.608032 -0.312012 1441494932 0.696350 0.219116 0.608032 -0.312012 1441494932 0.696350 0.219116 0.608032 -0.312012 1441494932 0.723633 0.161377 0.621094 -0.253784 1441494932 0.723633 0.161377 0.621094 -0.253784 1441494932 0.723633 0.161377 0.621094 -0.253784 1441494932 0.723633 0.161377 0.621094 -0.253784 1441494932 0.723633 0.161377 0.621094 -0.253784 1441494932 0.723633 0.161377 0.621094 -0.253784 1441494932 0.723633 0.161377 0.621094 -0.253784 1441494932 0.744080 0.110962 0.625977 -0.205200 1441494932 0.744080 0.110962 0.625977 -0.205200 1441494932 0.744080 0.110962 0.625977 -0.205200 1441494932 0.744080 0.110962 0.625977 -0.205200 1441494932 0.744080 0.110962 0.625977 -0.205200 1441494932 0.744080 0.110962 0.625977 -0.205200 1441494932 0.760132 0.067627 0.625366 -0.162781 1441494932 0.760132 0.067627 0.625366 -0.162781 1441494932 0.760132 0.067627 0.625366 -0.162781 1441494932 0.760132 0.067627 0.625366 -0.162781 1441494932 0.760132 0.067627 0.625366 -0.162781 1441494932 0.760132 0.067627 0.625366 -0.162781 1441494932 0.772400 0.024780 0.622314 -0.124023 1441494932 0.772400 0.024780 0.622314 -0.124023 1441494932 0.772400 0.024780 0.622314 -0.124023 1441494932 0.772400 0.024780 0.622314 -0.124023 1441494932 0.772400 0.024780 0.622314 -0.124023 1441494932 0.772400 0.024780 0.622314 -0.124023 1441494932 0.772400 0.024780 0.622314 -0.124023 1441494932 0.779663 -0.007080 0.618286 -0.098694 1441494932 0.779663 -0.007080 0.618286 -0.098694 1441494932 0.779663 -0.007080 0.618286 -0.098694 1441494932 0.779663 -0.007080 0.618286 -0.098694 1441494932 0.779663 -0.007080 0.618286 -0.098694 1441494932 0.779663 -0.007080 0.618286 -0.098694 1441494932 0.782837 -0.023499 0.614929 -0.091370 1441494932 0.782837 -0.023499 0.614929 -0.091370 1441494932 0.782837 -0.023499 0.614929 -0.091370 1441494932 0.782837 -0.023499 0.614929 -0.091370 1441494932 0.782837 -0.023499 0.614929 -0.091370 1441494932 0.782837 -0.023499 0.614929 -0.091370 1441494932 0.782104 -0.024292 0.613953 -0.103333 1441494932 0.782104 -0.024292 0.613953 -0.103333 1441494932 0.782104 -0.024292 0.613953 -0.103333 1441494932 0.782104 -0.024292 0.613953 -0.103333 1441494932 0.782104 -0.024292 0.613953 -0.103333 1441494932 0.782104 -0.024292 0.613953 -0.103333 1441494932 0.778503 -0.006287 0.613342 -0.133057 1441494932 0.778503 -0.006287 0.613342 -0.133057 1441494932 0.778503 -0.006287 0.613342 -0.133057 1441494932 0.778503 -0.006287 0.613342 -0.133057 1441494932 0.778503 -0.006287 0.613342 -0.133057 1441494932 0.778503 -0.006287 0.613342 -0.133057 1441494932 0.778503 -0.006287 0.613342 -0.133057 1441494932 0.770691 0.021301 0.612915 -0.172852 1441494932 0.770691 0.021301 0.612915 -0.172852 1441494932 0.770691 0.021301 0.612915 -0.172852 1441494932 0.770691 0.021301 0.612915 -0.172852 1441494932 0.770691 0.021301 0.612915 -0.172852 1441494932 0.757385 0.055176 0.612244 -0.219849 1441494932 0.757385 0.055176 0.612244 -0.219849 1441494932 0.757385 0.055176 0.612244 -0.219849 1441494932 0.757385 0.055176 0.612244 -0.219849 1441494932 0.757385 0.055176 0.612244 -0.219849 1441494932 0.757385 0.055176 0.612244 -0.219849 1441494932 0.757385 0.055176 0.612244 -0.219849 1441494932 0.738647 0.099854 0.606934 -0.275635 1441494932 0.738647 0.099854 0.606934 -0.275635 1441494932 0.738647 0.099854 0.606934 -0.275635 1441494932 0.738647 0.099854 0.606934 -0.275635 1441494933 0.738647 0.099854 0.606934 -0.275635 1441494933 0.738647 0.099854 0.606934 -0.275635 1441494933 0.738647 0.099854 0.606934 -0.275635 1441494933 0.714417 0.148804 0.597473 -0.332397 1441494933 0.714417 0.148804 0.597473 -0.332397 1441494933 0.714417 0.148804 0.597473 -0.332397 1441494933 0.714417 0.148804 0.597473 -0.332397 1441494933 0.714417 0.148804 0.597473 -0.332397 1441494933 0.685303 0.197632 0.583923 -0.387695 1441494933 0.685303 0.197632 0.583923 -0.387695 1441494933 0.685303 0.197632 0.583923 -0.387695 1441494933 0.685303 0.197632 0.583923 -0.387695 1441494933 0.685303 0.197632 0.583923 -0.387695 1441494933 0.685303 0.197632 0.583923 -0.387695 1441494933 0.651367 0.245117 0.568726 -0.438293 1441494933 0.651367 0.245117 0.568726 -0.438293 1441494933 0.651367 0.245117 0.568726 -0.438293 1441494933 0.651367 0.245117 0.568726 -0.438293 1441494933 0.651367 0.245117 0.568726 -0.438293 1441494933 0.651367 0.245117 0.568726 -0.438293 1441494933 0.651367 0.245117 0.568726 -0.438293 1441494933 0.613586 0.288757 0.552368 -0.484741 1441494933 0.613586 0.288757 0.552368 -0.484741 1441494933 
0.713013 0.151428 0.595093 -0.338379 1441494936 0.713013 0.151428 0.595093 -0.338379 1441494936 0.713013 0.151428 0.595093 -0.338379 1441494936 0.713013 0.151428 0.595093 -0.338379 1441494936 0.713013 0.151428 0.595093 -0.338379 1441494936 0.713013 0.151428 0.595093 -0.338379 1441494936 0.726196 0.128296 0.603394 -0.303284 1441494936 0.726196 0.128296 0.603394 -0.303284 1441494936 0.726196 0.128296 0.603394 -0.303284 1441494936 0.726196 0.128296 0.603394 -0.303284 1441494936 0.726196 0.128296 0.603394 -0.303284 1441494936 0.726196 0.128296 0.603394 -0.303284 1441494936 0.740295 0.093750 0.614380 -0.256226 1441494936 0.740295 0.093750 0.614380 -0.256226 1441494936 0.740295 0.093750 0.614380 -0.256226 1441494936 0.740295 0.093750 0.614380 -0.256226 1441494936 0.740295 0.093750 0.614380 -0.256226 1441494936 0.740295 0.093750 0.614380 -0.256226 1441494936 0.740295 0.093750 0.614380 -0.256226 1441494936 0.753113 0.055054 0.623108 -0.203796 1441494936 0.753113 0.055054 0.623108 -0.203796 1441494936 0.753113 0.055054 0.623108 -0.203796 1441494936 0.753113 0.055054 0.623108 -0.203796 1441494936 0.753113 0.055054 0.623108 -0.203796 1441494936 0.753113 0.055054 0.623108 -0.203796 1441494936 0.763611 0.013855 0.628357 -0.147705 1441494936 0.763611 0.013855 0.628357 -0.147705 1441494936 0.763611 0.013855 0.628357 -0.147705 1441494936 0.763611 0.013855 0.628357 -0.147705 1441494936 0.763611 0.013855 0.628357 -0.147705 1441494936 0.763611 0.013855 0.628357 -0.147705 1441494936 0.771118 -0.027771 0.629150 -0.093262 1441494936 0.771118 -0.027771 0.629150 -0.093262 1441494936 0.771118 -0.027771 0.629150 -0.093262 1441494936 0.771118 -0.027771 0.629150 -0.093262 1441494936 0.771118 -0.027771 0.629150 -0.093262 1441494936 0.771118 -0.027771 0.629150 -0.093262 1441494936 0.771118 -0.027771 0.629150 -0.093262 1441494936 0.776123 -0.066284 0.625427 -0.044556 1441494936 0.776123 -0.066284 0.625427 -0.044556 1441494936 0.776123 -0.066284 0.625427 -0.044556 1441494936 0.776123 -0.066284 0.625427 -0.044556 1441494936 0.776123 -0.066284 0.625427 -0.044556 1441494936 0.776123 -0.066284 0.625427 -0.044556 1441494936 0.778442 -0.098511 0.619812 -0.005981 1441494936 0.778442 -0.098511 0.619812 -0.005981 1441494937 0.778442 -0.098511 0.619812 -0.005981 1441494937 0.778442 -0.098511 0.619812 -0.005981 1441494937 0.778442 -0.098511 0.619812 -0.005981 1441494937 0.778442 -0.098511 0.619812 -0.005981 1441494937 0.779785 -0.120361 0.614136 0.016174 1441494937 0.779785 -0.120361 0.614136 0.016174 1441494937 0.779785 -0.120361 0.614136 0.016174 1441494937 0.779785 -0.120361 0.614136 0.016174 1441494937 0.779785 -0.120361 0.614136 0.016174 1441494937 0.779785 -0.120361 0.614136 0.016174 1441494937 0.779785 -0.120361 0.614136 0.016174 1441494937 0.781250 -0.129089 0.610413 0.017578 1441494937 0.781250 -0.129089 0.610413 0.017578 1441494937 0.781250 -0.129089 0.610413 0.017578 1441494937 0.781250 -0.129089 0.610413 0.017578 1441494937 0.781250 -0.129089 0.610413 0.017578 1441494937 0.781250 -0.129089 0.610413 0.017578 1441494937 0.783325 -0.119324 0.609924 -0.004517 1441494937 0.783325 -0.119324 0.609924 -0.004517 1441494937 0.783325 -0.119324 0.609924 -0.004517 1441494937 0.783325 -0.119324 0.609924 -0.004517 1441494937 0.783325 -0.119324 0.609924 -0.004517 1441494937 0.783325 -0.119324 0.609924 -0.004517 1441494937 0.783508 -0.089478 0.613098 -0.046509 1441494937 0.783508 -0.089478 0.613098 -0.046509 1441494937 0.783508 -0.089478 0.613098 -0.046509 1441494937 0.783508 -0.089478 0.613098 -0.046509 1441494937 0.783508 -0.089478 0.613098 -0.046509 1441494937 0.783508 -0.089478 0.613098 -0.046509 1441494937 0.783508 -0.089478 0.613098 -0.046509 1441494937 0.777954 -0.043335 0.617981 -0.104431 1441494937 0.777954 -0.043335 0.617981 -0.104431 1441494937 0.777954 -0.043335 0.617981 -0.104431 1441494937 0.777954 -0.043335 0.617981 -0.104431 1441494937 0.777954 -0.043335 0.617981 -0.104431 1441494937 0.777954 -0.043335 0.617981 -0.104431 1441494937 0.764954 0.014038 0.619995 -0.173523 1441494937 0.764954 0.014038 0.619995 -0.173523 1441494937 0.764954 0.014038 0.619995 -0.173523 1441494937 0.764954 0.014038 0.619995 -0.173523 1441494937 0.764954 0.014038 0.619995 -0.173523 1441494937 0.764954 0.014038 0.619995 -0.173523 1441494937 0.743286 0.076416 0.616943 -0.247009 1441494937 0.743286 0.076416 0.616943 -0.247009 1441494937 0.743286 0.076416 0.616943 -0.247009 1441494937 0.743286 0.076416 0.616943 -0.247009 1441494937 0.743286 0.076416 0.616943 -0.247009 1441494937 0.743286 0.076416 0.616943 -0.247009 1441494937 0.712341 0.140564 0.608704 -0.319763 1441494937 0.712341 0.140564 0.608704 -0.319763 1441494937 0.712341 0.140564 0.608704 -0.319763 1441494937 0.712341 0.140564 0.608704 -0.319763 1441494937 0.712341 0.140564 0.608704 -0.319763 1441494937 0.712341 0.140564 0.608704 -0.319763 1441494937 0.712341 0.140564 0.608704 -0.319763 1441494937 0.671936 0.205750 0.595276 -0.389648 1441494937 0.671936 0.205750 0.595276 -0.389648 1441494937 0.671936 0.205750 0.595276 -0.389648 1441494937 0.671936 0.205750 0.595276 -0.389648 1441494937 0.671936 0.205750 0.595276 -0.389648 1441494937 0.671936 0.205750 0.595276 -0.389648 1441494937 0.623596 0.269836 0.575623 -0.454895 1441494937 0.623596 0.269836 0.575623 -0.454895 1441494937 0.623596 0.269836 0.575623 -0.454895 1441494937 0.623596 0.269836 0.575623 -0.454895 1441494937 0.623596 0.269836 0.575623 -0.454895 1441494937 0.623596 0.269836 0.575623 -0.454895 1441494937 0.623596 0.269836 0.575623 -0.454895 1441494937 0.569580 0.333740 0.548950 -0.512695 1441494937 0.569580 0.333740 0.548950 -0.512695 1441494937 0.569580 0.333740 0.548950 -0.512695 1441494937 0.569580 0.333740 0.548950 -0.512695 1441494937 0.569580 0.333740 0.548950 -0.512695 1441494937 0.569580 0.333740 0.548950 -0.512695 1441494937 0.516907 0.392578 0.519348 -0.555786 1441494937 0.516907 0.392578 0.519348 -0.555786 1441494937 0.516907 0.392578 0.519348 -0.555786 1441494937 0.516907 0.392578 0.519348 -0.555786 1441494937 0.516907 0.392578 0.519348 -0.555786 1441494937 0.516907 0.392578 0.519348 -0.555786 1441494937 0.473938 0.436768 0.489929 -0.586975 1441494937 0.473938 0.436768 0.489929 -0.586975 1441494937 0.473938 0.436768 0.489929 -0.586975 1441494937 0.473938 0.436768 0.489929 -0.586975 1441494937 0.473938 0.436768 0.489929 -0.586975 1441494937 0.473938 0.436768 0.489929 -0.586975 1441494937 0.473938 0.436768 0.489929 -0.586975 1441494937 0.442139 0.468933 0.466187 -0.606018 1441494937 0.442139 0.468933 0.466187 -0.606018 1441494937 0.442139 0.468933 0.466187 -0.606018 1441494937 0.442139 0.468933 0.466187 -0.606018 1441494937 0.442139 0.468933 0.466187 -0.606018 1441494937 0.442139 0.468933 0.466187 -0.606018 1441494937 0.425415 0.490417 0.448181 -0.614502 1441494937 0.425415 0.490417 0.448181 -0.614502 1441494937 0.425415 0.490417 0.448181 -0.614502 1441494937 0.425415 0.490417 0.448181 -0.614502 1441494937 0.425415 0.490417 0.448181 -0.614502 1441494937 0.425415 0.490417 0.448181 -0.614502 1441494937 0.425415 0.490417 0.448181 -0.614502 1441494937 0.433350 0.493530 0.447449 -0.606873 1441494937 0.433350 0.493530 0.447449 -0.606873 1441494937 0.433350 0.493530 0.447449 -0.606873 1441494937 0.433350 0.493530 0.447449 -0.606873 1441494937 0.433350 0.493530 0.447449 -0.606873 1441494937 0.433350 0.493530 0.447449 -0.606873 1441494937 0.463501 0.478088 0.467224 -0.581604 1441494937 0.463501 0.478088 0.467224 -0.581604 1441494937 0.463501 0.478088 0.467224 -0.581604 1441494937 0.463501 0.478088 0.467224 -0.581604 1441494937 0.463501 0.478088 0.467224 -0.581604 1441494937 0.463501 0.478088 0.467224 -0.581604 1441494937 0.463501 0.478088 0.467224 -0.581604 1441494937 0.504639 0.447510 0.496948 -0.545959 1441494937 0.504639 0.447510 0.496948 -0.545959 1441494938 0.504639 0.447510 0.496948 -0.545959 1441494938 0.504639 0.447510 0.496948 -0.545959 1441494938 0.504639 0.447510 0.496948 -0.545959 1441494938 0.551636 0.403992 0.530212 -0.501221 1441494938 0.551636 0.403992 0.530212 -0.501221 1441494938 0.551636 0.403992 0.530212 -0.501221 1441494938 0.551636 0.403992 0.530212 -0.501221 1441494938 0.551636 0.403992 0.530212 -0.501221 1441494938 0.551636 0.403992 0.530212 -0.501221 1441494938 0.599854 0.351257 0.560608 -0.449951 1441494938 0.599854 0.351257 0.560608 -0.449951 1441494938 0.599854 0.351257 0.560608 -0.449951 1441494938 0.599854 0.351257 0.560608 -0.449951 1441494938 0.599854 0.351257 0.560608 -0.449951 1441494938 0.599854 0.351257 0.560608 -0.449951 1441494938 0.599854 0.351257 0.560608 -0.449951 1441494938 0.644287 0.295471 0.587219 -0.390747 1441494938 0.644287 0.295471 0.587219 -0.390747 1441494938 0.644287 0.295471 0.587219 -0.390747 1441494938 0.644287 0.295471 0.587219 -0.390747 1441494938 0.644287 0.295471 0.587219 -0.390747 1441494938 0.644287 0.295471 0.587219 -0.390747 1441494938 0.681824 0.237671 0.610718 -0.324951 1441494938 0.681824 0.237671 0.610718 -0.324951 1441494938 0.681824 0.237671 0.610718 -0.324951 1441494938 0.681824 0.237671 0.610718 -0.324951 1441494938 0.681824 0.237671 0.610718 -0.324951 1441494938 0.681824 0.237671 0.610718 -0.324951 1441494938 0.681824 0.237671 0.610718 -0.324951 1441494938 0.712524 0.177856 0.627808 -0.257813 1441494938 0.712524 0.177856 0.627808 -0.257813 1441494938 0.712524 0.177856 0.627808 -0.257813 1441494938 0.712524 0.177856 0.627808 -0.257813 1441494938 0.712524 0.177856 0.627808 -0.257813 1441494938 0.712524 0.177856 0.627808 -0.257813 1441494938 0.738586 0.118774 0.634155 -0.195190 1441494938 0.738586 0.118774 0.634155 -0.195190 1441494938 0.738586 0.118774 0.634155 -0.195190 1441494938 0.738586 0.118774 0.634155 -0.195190 1441494938 0.738586 0.118774 0.634155 -0.195190 1441494938 0.738586 0.118774 0.634155 -0.195190 1441494938 0.738586 0.118774 0.634155 -0.195190 1441494938 0.757141 0.062561 0.635925 -0.135620 1441494938 0.757141 0.062561 0.635925 -0.135620 1441494938 0.757141 0.062561 0.635925 -0.135620 1441494938 0.757141 0.062561 0.635925 -0.135620 1441494938 0.757141 0.062561 0.635925 -0.135620 1441494938 0.757141 0.062561 0.635925 -0.135620 1441494938 0.770386 0.011780 0.631836 -0.084351 1441494938 0.770386 0.011780 0.631836 -0.084351 1441494938 0.770386 0.011780 0.631836 -0.084351 1441494938 0.770386 0.011780 0.631836 -0.084351 1441494938 0.770386 0.011780 0.631836 -0.084351 1441494938 0.770386 0.011780 0.631836 -0.084351 1441494938 0.770386 0.011780 0.631836 -0.084351 1441494938 0.780029 -0.036011 0.623047 -0.044739 1441494938 0.780029 -0.036011 0.623047 -0.044739 1441494938 0.780029 -0.036011 0.623047 -0.044739 1441494938 0.780029 -0.036011 0.623047 -0.044739 1441494938 0.780029 -0.036011 0.623047 -0.044739 1441494938 0.785400 -0.065247 0.614807 -0.028198 1441494938 0.785400 -0.065247 0.614807 -0.028198 1441494938 0.785400 -0.065247 0.614807 -0.028198 1441494938 0.785400 -0.065247 0.614807 -0.028198 1441494938 0.785400 -0.065247 0.614807 -0.028198 1441494938 0.788513 -0.063049 0.610352 -0.040710 1441494938 0.788513 -0.063049 0.610352 -0.040710 1441494938 0.788513 -0.063049 0.610352 -0.040710 1441494938 0.788513 -0.063049 0.610352 -0.040710 1441494938 0.788513 -0.063049 0.610352 -0.040710 1441494938 0.787903 -0.041382 0.610046 -0.072876 1441494938 0.787903 -0.041382 0.610046 -0.072876 1441494938 0.787903 -0.041382 0.610046 -0.072876 1441494938 0.787903 -0.041382 0.610046 -0.072876 1441494938 0.787903 -0.041382 0.610046 -0.072876 1441494938 0.787903 -0.041382 0.610046 -0.072876 1441494938 0.787903 -0.041382 0.610046 -0.072876 1441494938 0.782104 -0.007690 0.611389 -0.119873 1441494938 0.782104 -0.007690 0.611389 -0.119873 1441494938 0.782104 -0.007690 0.611389 -0.119873 1441494938 0.782104 -0.007690 0.611389 -0.119873 1441494938 0.782104 -0.007690 0.611389 -0.119873 1441494938 0.782104 -0.007690 0.611389 -0.119873 1441494938 0.769226 0.032349 0.613525 -0.175293 1441494938 0.769226 0.032349 0.613525 -0.175293 1441494938 0.769226 0.032349 0.613525 -0.175293 1441494938 0.769226 0.032349 0.613525 -0.175293 1441494938 0.769226 0.032349 0.613525 -0.175293 1441494938 0.769226 0.032349 0.613525 -0.175293 1441494938 0.747375 0.082825 0.613831 -0.240234 1441494938 0.747375 0.082825 0.613831 -0.240234 1441494938 0.747375 0.082825 0.613831 -0.240234 1441494938 0.747375 0.082825 0.613831 -0.240234 1441494938 0.747375 0.082825 0.613831 -0.240234 1441494938 0.747375 0.082825 0.613831 -0.240234 1441494938 0.747375 0.082825 0.613831 -0.240234 1441494938 0.717224 0.140015 0.608521 -0.309204 1441494938 0.717224 0.140015 0.608521 -0.309204 1441494938 0.717224 0.140015 0.608521 -0.309204 1441494938 0.717224 0.140015 0.608521 -0.309204 1441494938 0.717224 0.140015 0.608521 -0.309204 1441494938 0.717224 0.140015 0.608521 -0.309204 1441494938 0.678833 0.203430 0.595947 -0.377563 1441494938 0.678833 0.203430 0.595947 -0.377563 1441494938 0.678833 0.203430 0.595947 -0.377563 1441494938 0.678833 0.203430 0.595947 -0.377563 1441494938 0.678833 0.203430 0.595947 -0.377563 1441494938 0.678833 0.203430 0.595947 -0.377563 1441494938 0.634705 0.270081 0.575989 -0.438660 1441494938 0.634705 0.270081 0.575989 -0.438660 1441494938 0.634705 0.270081 0.575989 -0.438660 1441494938 0.634705 0.270081 0.575989 -0.438660 1441494939 0.634705 0.270081 0.575989 -0.438660 1441494939 0.634705 0.270081 0.575989 -0.438660 1441494939 0.589355 0.324951 0.555725 -0.488037 1441494939 0.589355 0.324951 0.555725 -0.488037 1441494939 0.589355 0.324951 0.555725 -0.488037 1441494939 0.589355 0.324951 0.555725 -0.488037 1441494939 0.589355 0.324951 0.555725 -0.488037 1441494939 0.589355 0.324951 0.555725 -0.488037 1441494939 0.544983 0.368530 0.533386 -0.531616 1441494939 0.544983 0.368530 0.533386 -0.531616 1441494939 0.544983 0.368530 0.533386 -0.531616 1441494939 0.544983 0.368530 0.533386 -0.531616 1441494939 0.544983 0.368530 0.533386 -0.531616 1441494939 0.544983 0.368530 0.533386 -0.531616 1441494939 0.502502 0.408875 0.507629 -0.567993 1441494939 0.502502 0.408875 0.507629 -0.567993 1441494939 0.502502 0.408875 0.507629 -0.567993 1441494939 0.502502 0.408875 0.507629 -0.567993 1441494939 0.502502 0.408875 0.507629 -0.567993 1441494939 0.502502 0.408875 0.507629 -0.567993 1441494939 0.502502 0.408875 0.507629 -0.567993 1441494939 0.469788 0.439453 0.485535 -0.591980 1441494939 0.469788 0.439453 0.485535 -0.591980 1441494939 0.469788 0.439453 0.485535 -0.591980 1441494939 0.469788 0.439453 0.485535 -0.591980 1441494939 0.469788 0.439453 0.485535 -0.591980 1441494939 0.469788 0.439453 0.485535 -0.591980 1441494939 0.469788 0.439453 0.485535 -0.591980 1441494939 0.454163 0.455750 0.472229 -0.602478 1441494939 0.454163 0.455750 0.472229 -0.602478 1441494939 0.454163 0.455750 0.472229 -0.602478 1441494939 0.454163 0.455750 0.472229 -0.602478 1441494939 0.454163 0.455750 0.472229 -0.602478 1441494939 0.454163 0.455750 0.472229 -0.602478 1441494939 0.458374 0.459595 0.470947 -0.597290 1441494939 0.458374 0.459595 0.470947 -0.597290 1441494939 0.458374 0.459595 0.470947 -0.597290 1441494939 0.458374 0.459595 0.470947 -0.597290 1441494939 0.458374 0.459595 0.470947 -0.597290 1441494939 0.458374 0.459595 0.470947 -0.597290 1441494939 0.458374 0.459595 0.470947 -0.597290 1441494939 0.481201 0.448547 0.484619 -0.576538 1441494939 0.481201 0.448547 0.484619 -0.576538 1441494939 0.481201 0.448547 0.484619 -0.576538 1441494939 0.481201 0.448547 0.484619 -0.576538 1441494939 0.481201 0.448547 0.484619 -0.576538 1441494939 0.481201 0.448547 0.484619 -0.576538 1441494939 0.481201 0.448547 0.484619 -0.576538 1441494939 0.515625 0.421753 0.509521 -0.544617 1441494939 0.515625 0.421753 0.509521 -0.544617 1441494939 0.515625 0.421753 0.509521 -0.544617 1441494939 0.515625 0.421753 0.509521 -0.544617 1441494939 0.515625 0.421753 0.509521 -0.544617 1441494939 0.515625 0.421753 0.509521 -0.544617 1441494939 0.555725 0.385498 0.536133 -0.505005 1441494939 0.555725 0.385498 0.536133 -0.505005 1441494939 0.555725 0.385498 0.536133 -0.505005 1441494939 0.555725 0.385498 0.536133 -0.505005 1441494939 0.555725 0.385498 0.536133 -0.505005 1441494939 0.555725 0.385498 0.536133 -0.505005 1441494939 0.598328 0.338867 0.564087 -0.457031 1441494939 0.598328 0.338867 0.564087 -0.457031 1441494939 0.598328 0.338867 0.564087 -0.457031 1441494939 0.598328 0.338867 0.564087 -0.457031 1441494939 0.598328 0.338867 0.564087 -0.457031 1441494939 0.598328 0.338867 0.564087 -0.457031 1441494939 0.598328 0.338867 0.564087 -0.457031 1441494939 0.640198 0.282959 0.588196 -0.405090 1441494939 0.640198 0.282959 0.588196 -0.405090 1441494939 0.640198 0.282959 0.588196 -0.405090 1441494939 0.640198 0.282959 0.588196 -0.405090 1441494939 0.640198 0.282959 0.588196 -0.405090 1441494939 0.640198 0.282959 0.588196 -0.405090 1441494939 0.678101 0.224487 0.607178 -0.347900 1441494939 0.678101 0.224487 0.607178 -0.347900 1441494939 0.678101 0.224487 0.607178 -0.347900 1441494939 0.678101 0.224487 0.607178 -0.347900 1441494939 0.678101 0.224487 0.607178 -0.347900 1441494939 0.678101 0.224487 0.607178 -0.347900 1441494939 0.678101 0.224487 0.607178 -0.347900 1441494939 0.710510 0.164185 0.621948 -0.285217 1441494939 0.710510 0.164185 0.621948 -0.285217 1441494939 0.710510 0.164185 0.621948 -0.285217 1441494939 0.710510 0.164185 0.621948 -0.285217 1441494939 0.710510 0.164185 0.621948 -0.285217 1441494939 0.710510 0.164185 0.621948 -0.285217 1441494939 0.736511 0.100342 0.631470 -0.220520 1441494939 0.736511 0.100342 0.631470 -0.220520 1441494939 0.736511 0.100342 0.631470 -0.220520 1441494939 0.736511 0.100342 0.631470 -0.220520 1441494939 0.736511 0.100342 0.631470 -0.220520 1441494939 0.736511 0.100342 0.631470 -0.220520 1441494939 0.755310 0.043213 0.632813 -0.164734 1441494939 0.755310 0.043213 0.632813 -0.164734 1441494939 0.755310 0.043213 0.632813 -0.164734 1441494939 0.755310 0.043213 0.632813 -0.164734 1441494939 0.755310 0.043213 0.632813 -0.164734 1441494939 0.755310 0.043213 0.632813 -0.164734 1441494939 0.766968 -0.002441 0.630188 -0.120728 1441494939 0.766968 -0.002441 0.630188 -0.120728 1441494939 0.766968 -0.002441 0.630188 -0.120728 1441494939 0.766968 -0.002441 0.630188 -0.120728 1441494939 0.766968 -0.002441 0.630188 -0.120728 1441494939 0.766968 -0.002441 0.630188 -0.120728 1441494939 0.774353 -0.035645 0.625061 -0.091064 1441494939 0.774353 -0.035645 0.625061 -0.091064 1441494939 0.774353 -0.035645 0.625061 -0.091064 1441494939 0.774353 -0.035645 0.625061 -0.091064 1441494939 0.774353 -0.035645 0.625061 -0.091064 1441494939 0.774353 -0.035645 0.625061 -0.091064 1441494939 0.774353 -0.035645 0.625061 -0.091064 1441494939 0.779297 -0.055847 0.619507 -0.075378 1441494939 0.779297 -0.055847 0.619507 -0.075378 1441494939 0.779297 -0.055847 0.619507 -0.075378 1441494939 0.779297 -0.055847 0.619507 -0.075378 1441494939 0.779297 -0.055847 0.619507 -0.075378 1441494940 0.779297 -0.055847 0.619507 -0.075378 1441494940 0.781067 -0.060120 0.616882 -0.075684 1441494940 0.781067 -0.060120 0.616882 -0.075684 1441494940 0.781067 -0.060120 0.616882 -0.075684 1441494940 0.781067 -0.060120 0.616882 -0.075684 1441494940 0.781067 -0.060120 0.616882 -0.075684 1441494940 0.781067 -0.060120 0.616882 -0.075684 1441494940 0.779297 -0.045898 0.617493 -0.096252 1441494940 0.779297 -0.045898 0.617493 -0.096252 1441494940 0.779297 -0.045898 0.617493 -0.096252 1441494940 0.779297 -0.045898 0.617493 -0.096252 1441494940 0.779297 -0.045898 0.617493 -0.096252 1441494940 0.779297 -0.045898 0.617493 -0.096252 1441494940 0.773682 -0.015259 0.618713 -0.135193 1441494940 0.773682 -0.015259 0.618713 -0.135193 1441494940 0.773682 -0.015259 0.618713 -0.135193 1441494940 0.773682 -0.015259 0.618713 -0.135193 1441494940 0.773682 -0.015259 0.618713 -0.135193 1441494940 0.773682 -0.015259 0.618713 -0.135193 1441494940 0.773682 -0.015259 0.618713 -0.135193 1441494940 0.762634 0.025024 0.618896 -0.186279 1441494940 0.762634 0.025024 0.618896 -0.186279 1441494940 0.762634 0.025024 0.618896 -0.186279 1441494940 0.762634 0.025024 0.618896 -0.186279 1441494940 0.762634 0.025024 0.618896 -0.186279 1441494940 0.744629 0.075134 0.616211 -0.244995 1441494940 0.744629 0.075134 0.616211 -0.244995 1441494940 0.744629 0.075134 0.616211 -0.244995 1441494940 0.744629 0.075134 0.616211 -0.244995 1441494940 0.744629 0.075134 0.616211 -0.244995 1441494940 0.744629 0.075134 0.616211 -0.244995 1441494940 0.744629 0.075134 0.616211 -0.244995 1441494940 0.719604 0.128662 0.611755 -0.302063 1441494940 0.719604 0.128662 0.611755 -0.302063 1441494940 0.719604 0.128662 0.611755 -0.302063 1441494940 0.719604 0.128662 0.611755 -0.302063 1441494940 0.719604 0.128662 0.611755 -0.302063 1441494940 0.719604 0.128662 0.611755 -0.302063 1441494940 0.719604 0.128662 0.611755 -0.302063 1441494940 0.689941 0.184021 0.600525 -0.359802 1441494940 0.689941 0.184021 0.600525 -0.359802 1441494940 0.689941 0.184021 0.600525 -0.359802 1441494940 0.689941 0.184021 0.600525 -0.359802 1441494940 0.689941 0.184021 0.600525 -0.359802 1441494940 0.689941 0.184021 0.600525 -0.359802 1441494940 0.656006 0.239380 0.581970 -0.416687 1441494940 0.656006 0.239380 0.581970 -0.416687 1441494940 0.656006 0.239380 0.581970 -0.416687 1441494940 0.656006 0.239380 0.581970 -0.416687 1441494940 0.656006 0.239380 0.581970 -0.416687 1441494940 0.656006 0.239380 0.581970 -0.416687 1441494940 0.618713 0.290588 0.558960 -0.469299 1441494940 0.618713 0.290588 0.558960 -0.469299 1441494940 0.618713 0.290588 0.558960 -0.469299 1441494940 0.618713 0.290588 0.558960 -0.469299 1441494940 0.618713 0.290588 0.558960 -0.469299 1441494940 0.618713 0.290588 0.558960 -0.469299 1441494940 0.618713 0.290588 0.558960 -0.469299 1441494940 0.579163 0.339661 0.532410 -0.515503 1441494940 0.579163 0.339661 0.532410 -0.515503 1441494940 0.579163 0.339661 0.532410 -0.515503 1441494940 0.579163 0.339661 0.532410 -0.515503 1441494940 0.579163 0.339661 0.532410 -0.515503 1441494940 0.579163 0.339661 0.532410 -0.515503 1441494940 0.538696 0.386353 0.503479 -0.554016 1441494940 0.538696 0.386353 0.503479 -0.554016 1441494940 0.538696 0.386353 0.503479 -0.554016 1441494940 0.538696 0.386353 0.503479 -0.554016 1441494940 0.538696 0.386353 0.503479 -0.554016 1441494940 0.538696 0.386353 0.503479 -0.554016 1441494940 0.502869 0.428040 0.474487 -0.581970 1441494940 0.502869 0.428040 0.474487 -0.581970 1441494940 0.502869 0.428040 0.474487 -0.581970 1441494940 0.502869 0.428040 0.474487 -0.581970 1441494940 0.502869 0.428040 0.474487 -0.581970 1441494940 0.502869 0.428040 0.474487 -0.581970 1441494940 0.502869 0.428040 0.474487 -0.581970 1441494940 0.483887 0.453308 0.455750 -0.593811 1441494940 0.483887 0.453308 0.455750 -0.593811 1441494940 0.483887 0.453308 0.455750 -0.593811 1441494940 0.483887 0.453308 0.455750 -0.593811 1441494940 0.483887 0.453308 0.455750 -0.593811 1441494940 0.483887 0.453308 0.455750 -0.593811 1441494940 0.486023 0.460327 0.453125 -0.588684 1441494940 0.486023 0.460327 0.453125 -0.588684 1441494940 0.486023 0.460327 0.453125 -0.588684 1441494940 0.486023 0.460327 0.453125 -0.588684 1441494940 0.486023 0.460327 0.453125 -0.588684 1441494940 0.486023 0.460327 0.453125 -0.588684 1441494940 0.504150 0.450073 0.467773 -0.569580 1441494940 0.504150 0.450073 0.467773 -0.569580 1441494940 0.504150 0.450073 0.467773 -0.569580 1441494940 0.504150 0.450073 0.467773 -0.569580 1441494940 0.504150 0.450073 0.467773 -0.569580 1441494940 0.504150 0.450073 0.467773 -0.569580 1441494940 0.504150 0.450073 0.467773 -0.569580 1441494940 0.531616 0.426270 0.491333 -0.542419 1441494940 0.531616 0.426270 0.491333 -0.542419 1441494940 0.531616 0.426270 0.491333 -0.542419 1441494940 0.531616 0.426270 0.491333 -0.542419 1441494940 0.531616 0.426270 0.491333 -0.542419 1441494940 0.531616 0.426270 0.491333 -0.542419 1441494940 0.564636 0.392944 0.516724 -0.509583 1441494940 0.564636 0.392944 0.516724 -0.509583 1441494940 0.564636 0.392944 0.516724 -0.509583 1441494940 0.564636 0.392944 0.516724 -0.509583 1441494940 0.564636 0.392944 0.516724 -0.509583 1441494940 0.564636 0.392944 0.516724 -0.509583 1441494940 0.600952 0.351563 0.542664 -0.469849 1441494940 0.600952 0.351563 0.542664 -0.469849 1441494940 0.600952 0.351563 0.542664 -0.469849 1441494940 0.600952 0.351563 0.542664 -0.469849 1441494940 0.600952 0.351563 0.542664 -0.469849 1441494940 0.600952 0.351563 0.542664 -0.469849 1441494941 0.638062 0.302551 0.567871 -0.422791 1441494941 0.638062 0.302551 0.567871 -0.422791 1441494941 0.638062 0.302551 0.567871 -0.422791 1441494941 0.638062 0.302551 0.567871 -0.422791 1441494941 0.638062 0.302551 0.567871 -0.422791 1441494941 0.638062 0.302551 0.567871 -0.422791 1441494941 0.638062 0.302551 0.567871 -0.422791 1441494941 0.673401 0.247009 0.591125 -0.368713 1441494941 0.673401 0.247009 0.591125 -0.368713 1441494941 0.673401 0.247009 0.591125 -0.368713 1441494941 0.673401 0.247009 0.591125 -0.368713 1441494941 0.673401 0.247009 0.591125 -0.368713 1441494941 0.673401 0.247009 0.591125 -0.368713 1441494941 0.704956 0.187744 0.609863 -0.309570 1441494941 0.704956 0.187744 0.609863 -0.309570 1441494941 0.704956 0.187744 0.609863 -0.309570 1441494941 0.704956 0.187744 0.609863 -0.309570 1441494941 0.704956 0.187744 0.609863 -0.309570 1441494941 0.704956 0.187744 0.609863 -0.309570 1441494941 0.704956 0.187744 0.609863 -0.309570 1441494941 0.730652 0.127747 0.623230 -0.247681 1441494941 0.730652 0.127747 0.623230 -0.247681 1441494941 0.730652 0.127747 0.623230 -0.247681 1441494941 0.730652 0.127747 0.623230 -0.247681 1441494941 0.730652 0.127747 0.623230 -0.247681 1441494941 0.730652 0.127747 0.623230 -0.247681 1441494941 0.749634 0.069824 0.630859 -0.187500 1441494941 0.749634 0.069824 0.630859 -0.187500 1441494941 0.749634 0.069824 0.630859 -0.187500 1441494941 0.749634 0.069824 0.630859 -0.187500 1441494941 0.749634 0.069824 0.630859 -0.187500 1441494941 0.749634 0.069824 0.630859 -0.187500 1441494941 0.762329 0.015442 0.633057 -0.133240 1441494941 0.762329 0.015442 0.633057 -0.133240 1441494941 0.762329 0.015442 0.633057 -0.133240 1441494941 0.762329 0.015442 0.633057 -0.133240 1441494941 0.762329 0.015442 0.633057 -0.133240 1441494941 0.762329 0.015442 0.633057 -0.133240 1441494941 0.762329 0.015442 0.633057 -0.133240 1441494941 0.770874 -0.030823 0.629578 -0.091248 1441494941 0.770874 -0.030823 0.629578 -0.091248 1441494941 0.770874 -0.030823 0.629578 -0.091248 1441494941 0.770874 -0.030823 0.629578 -0.091248 1441494941 0.770874 -0.030823 0.629578 -0.091248 1441494941 0.770874 -0.030823 0.629578 -0.091248 1441494941 0.778442 -0.062256 0.620789 -0.068604 1441494941 0.778442 -0.062256 0.620789 -0.068604 1441494941 0.778442 -0.062256 0.620789 -0.068604 1441494941 0.778442 -0.062256 0.620789 -0.068604 1441494941 0.778442 -0.062256 0.620789 -0.068604 1441494941 0.778442 -0.062256 0.620789 -0.068604 1441494941 0.778442 -0.062256 0.620789 -0.068604 1441494941 0.783386 -0.066467 0.613953 -0.069336 1441494941 0.783386 -0.066467 0.613953 -0.069336 1441494941 0.783386 -0.066467 0.613953 -0.069336 1441494941 0.783386 -0.066467 0.613953 -0.069336 1441494941 0.783386 -0.066467 0.613953 -0.069336 1441494941 0.783386 -0.066467 0.613953 -0.069336 1441494941 0.784485 -0.056091 0.612244 -0.080994 1441494941 0.784485 -0.056091 0.612244 -0.080994 1441494941 0.784485 -0.056091 0.612244 -0.080994 1441494941 0.784485 -0.056091 0.612244 -0.080994 1441494941 0.784485 -0.056091 0.612244 -0.080994 1441494941 0.784485 -0.056091 0.612244 -0.080994 1441494941 0.780884 -0.039612 0.615173 -0.100586 1441494941 0.780884 -0.039612 0.615173 -0.100586 1441494941 0.780884 -0.039612 0.615173 -0.100586 1441494941 0.780884 -0.039612 0.615173 -0.100586 1441494941 0.780884 -0.039612 0.615173 -0.100586 1441494941 0.780884 -0.039612 0.615173 -0.100586 1441494941 0.780884 -0.039612 0.615173 -0.100586 1441494941 0.774170 -0.013550 0.618713 -0.132874 1441494941 0.774170 -0.013550 0.618713 -0.132874 1441494941 0.774170 -0.013550 0.618713 -0.132874 1441494941 0.774170 -0.013550 0.618713 -0.132874 1441494941 0.774170 -0.013550 0.618713 -0.132874 1441494941 0.774170 -0.013550 0.618713 -0.132874 1441494941 0.762573 0.022339 0.621826 -0.176880 1441494941 0.762573 0.022339 0.621826 -0.176880 1441494941 0.762573 0.022339 0.621826 -0.176880 1441494941 0.762573 0.022339 0.621826 -0.176880 1441494941 0.762573 0.022339 0.621826 -0.176880 1441494941 0.762573 0.022339 0.621826 -0.176880 1441494941 0.745361 0.065979 0.622314 -0.229614 1441494941 0.745361 0.065979 0.622314 -0.229614 1441494941 0.745361 0.065979 0.622314 -0.229614 1441494941 0.745361 0.065979 0.622314 -0.229614 1441494941 0.745361 0.065979 0.622314 -0.229614 1441494941 0.745361 0.065979 0.622314 -0.229614 1441494941 0.745361 0.065979 0.622314 -0.229614 1441494941 0.721558 0.117188 0.617676 -0.289917 1441494941 0.721558 0.117188 0.617676 -0.289917 1441494941 0.721558 0.117188 0.617676 -0.289917 1441494941 0.721558 0.117188 0.617676 -0.289917 1441494941 0.721558 0.117188 0.617676 -0.289917 1441494941 0.721558 0.117188 0.617676 -0.289917 1441494941 0.688965 0.175781 0.607178 -0.354492 1441494941 0.688965 0.175781 0.607178 -0.354492 1441494941 0.688965 0.175781 0.607178 -0.354492 1441494941 0.688965 0.175781 0.607178 -0.354492 1441494941 0.688965 0.175781 0.607178 -0.354492 1441494941 0.688965 0.175781 0.607178 -0.354492 1441494941 0.648743 0.235840 0.591858 -0.416016 1441494941 0.648743 0.235840 0.591858 -0.416016 1441494941 0.648743 0.235840 0.591858 -0.416016 1441494941 0.648743 0.235840 0.591858 -0.416016 1441494941 0.648743 0.235840 0.591858 -0.416016 1441494941 0.648743 0.235840 0.591858 -0.416016 1441494941 0.648743 0.235840 0.591858 -0.416016 1441494941 0.602661 0.294678 0.571838 -0.472168 1441494941 0.602661 0.294678 0.571838 -0.472168 1441494941 0.602661 0.294678 0.571838 -0.472168 1441494941 0.602661 0.294678 0.571838 -0.472168 1441494941 0.602661 0.294678 0.571838 -0.472168 1441494941 0.602661 0.294678 0.571838 -0.472168 1441494941 0.555054 0.347900 0.547485 -0.520630 1441494942 0.555054 0.347900 0.547485 -0.520630 1441494942 0.555054 0.347900 0.547485 -0.520630 1441494942 0.555054 0.347900 0.547485 -0.520630 1441494942 0.555054 0.347900 0.547485 -0.520630 1441494942 0.555054 0.347900 0.547485 -0.520630 1441494942 0.510071 0.392029 0.520813 -0.561096 1441494942 0.510071 0.392029 0.520813 -0.561096 1441494942 0.510071 0.392029 0.520813 -0.561096 1441494942 0.510071 0.392029 0.520813 -0.561096 1441494942 0.510071 0.392029 0.520813 -0.561096 1441494942 0.510071 0.392029 0.520813 -0.561096 1441494942 0.510071 0.392029 0.520813 -0.561096 1441494942 0.469177 0.429871 0.493774 -0.592651 1441494942 0.469177 0.429871 0.493774 -0.592651 1441494942 0.469177 0.429871 0.493774 -0.592651 1441494942 0.469177 0.429871 0.493774 -0.592651 1441494942 0.469177 0.429871 0.493774 -0.592651 1441494942 0.469177 0.429871 0.493774 -0.592651 1441494942 0.438904 0.459656 0.468811 -0.613403 1441494942 0.438904 0.459656 0.468811 -0.613403 1441494942 0.438904 0.459656 0.468811 -0.613403 1441494942 0.438904 0.459656 0.468811 -0.613403 1441494942 0.438904 0.459656 0.468811 -0.613403 1441494942 0.438904 0.459656 0.468811 -0.613403 1441494942 0.429871 0.475098 0.455383 -0.618103 1441494942 0.429871 0.475098 0.455383 -0.618103 1441494942 0.429871 0.475098 0.455383 -0.618103 1441494942 0.429871 0.475098 0.455383 -0.618103 1441494942 0.429871 0.475098 0.455383 -0.618103 1441494942 0.429871 0.475098 0.455383 -0.618103 1441494942 0.448425 0.468811 0.465576 -0.601929 1441494942 0.448425 0.468811 0.465576 -0.601929 1441494942 0.448425 0.468811 0.465576 -0.601929 1441494942 0.448425 0.468811 0.465576 -0.601929 1441494942 0.448425 0.468811 0.465576 -0.601929 1441494942 0.448425 0.468811 0.465576 -0.601929 1441494942 0.448425 0.468811 0.465576 -0.601929 1441494942 0.478455 0.447754 0.485291 -0.578857 1441494942 0.478455 0.447754 0.485291 -0.578857 1441494942 0.478455 0.447754 0.485291 -0.578857 1441494942 0.478455 0.447754 0.485291 -0.578857 1441494942 0.478455 0.447754 0.485291 -0.578857 1441494942 0.478455 0.447754 0.485291 -0.578857 1441494942 0.515198 0.417847 0.506348 -0.550964 1441494942 0.515198 0.417847 0.506348 -0.550964 1441494942 0.515198 0.417847 0.506348 -0.550964 1441494942 0.515198 0.417847 0.506348 -0.550964 1441494942 0.515198 0.417847 0.506348 -0.550964 1441494942 0.515198 0.417847 0.506348 -0.550964 1441494942 0.558533 0.376587 0.532776 -0.512207 1441494942 0.558533 0.376587 0.532776 -0.512207 1441494942 0.558533 0.376587 0.532776 -0.512207 1441494942 0.558533 0.376587 0.532776 -0.512207 1441494942 0.558533 0.376587 0.532776 -0.512207 1441494942 0.558533 0.376587 0.532776 -0.512207 1441494942 0.558533 0.376587 0.532776 -0.512207 1441494942 0.603333 0.326233 0.561890 -0.462402 1441494942 0.603333 0.326233 0.561890 -0.462402 1441494942 0.603333 0.326233 0.561890 -0.462402 1441494942 0.603333 0.326233 0.561890 -0.462402 1441494942 0.603333 0.326233 0.561890 -0.462402 1441494942 0.603333 0.326233 0.561890 -0.462402 1441494942 0.646362 0.268066 0.589905 -0.402832 1441494942 0.646362 0.268066 0.589905 -0.402832 1441494942 0.646362 0.268066 0.589905 -0.402832 1441494942 0.646362 0.268066 0.589905 -0.402832 1441494942 0.646362 0.268066 0.589905 -0.402832 1441494942 0.646362 0.268066 0.589905 -0.402832 1441494942 0.686584 0.195129 0.615845 -0.333435 1441494942 0.686584 0.195129 0.615845 -0.333435 1441494942 0.686584 0.195129 0.615845 -0.333435 1441494942 0.686584 0.195129 0.615845 -0.333435 1441494942 0.686584 0.195129 0.615845 -0.333435 1441494942 0.686584 0.195129 0.615845 -0.333435 1441494942 0.718384 0.112488 0.634827 -0.261169 1441494942 0.718384 0.112488 0.634827 -0.261169 1441494942 0.718384 0.112488 0.634827 -0.261169 1441494942 0.718384 0.112488 0.634827 -0.261169 1441494942 0.718384 0.112488 0.634827 -0.261169 1441494942 0.718384 0.112488 0.634827 -0.261169 1441494942 0.718384 0.112488 0.634827 -0.261169 1441494942 0.743225 0.053528 0.633301 -0.208679 1441494942 0.743225 0.053528 0.633301 -0.208679 1441494942 0.743225 0.053528 0.633301 -0.208679 1441494942 0.743225 0.053528 0.633301 -0.208679 1441494942 0.743225 0.053528 0.633301 -0.208679 1441494942 0.743225 0.053528 0.633301 -0.208679 1441494942 0.763489 -0.000793 0.628235 -0.149536 1441494942 0.763489 -0.000793 0.628235 -0.149536 1441494942 0.763489 -0.000793 0.628235 -0.149536 1441494942 0.763489 -0.000793 0.628235 -0.149536 1441494942 0.763489 -0.000793 0.628235 -0.149536 1441494942 0.763489 -0.000793 0.628235 -0.149536 1441494942 0.776062 -0.054321 0.621155 -0.094177 1441494942 0.776062 -0.054321 0.621155 -0.094177 1441494942 0.776062 -0.054321 0.621155 -0.094177 1441494942 0.776062 -0.054321 0.621155 -0.094177 1441494942 0.776062 -0.054321 0.621155 -0.094177 1441494942 0.776062 -0.054321 0.621155 -0.094177 1441494942 0.776062 -0.054321 0.621155 -0.094177 1441494942 0.783752 -0.086670 0.612000 -0.059753 1441494942 0.783752 -0.086670 0.612000 -0.059753 1441494942 0.783752 -0.086670 0.612000 -0.059753 1441494942 0.783752 -0.086670 0.612000 -0.059753 1441494942 0.783752 -0.086670 0.612000 -0.059753 1441494942 0.783752 -0.086670 0.612000 -0.059753 1441494942 0.787964 -0.097961 0.605835 -0.048523 1441494942 0.787964 -0.097961 0.605835 -0.048523 1441494942 0.787964 -0.097961 0.605835 -0.048523 1441494942 0.787964 -0.097961 0.605835 -0.048523 1441494942 0.787964 -0.097961 0.605835 -0.048523 1441494942 0.787964 -0.097961 0.605835 -0.048523 1441494942 0.789063 -0.091492 0.604370 -0.060608 1441494942 0.789063 -0.091492 0.604370 -0.060608 1441494942 0.789063 -0.091492 0.604370 -0.060608 1441494943 0.789063 -0.091492 0.604370 -0.060608 1441494943 0.789063 -0.091492 0.604370 -0.060608 1441494943 0.789063 -0.091492 0.604370 -0.060608 1441494943 0.789063 -0.091492 0.604370 -0.060608 1441494943 0.787598 -0.061584 0.605469 -0.095886 1441494943 0.787598 -0.061584 0.605469 -0.095886 1441494943 0.787598 -0.061584 0.605469 -0.095886 1441494943 0.787598 -0.061584 0.605469 -0.095886 1441494943 0.787598 -0.061584 0.605469 -0.095886 1441494943 0.787598 -0.061584 0.605469 -0.095886 1441494943 0.780701 -0.020203 0.607727 -0.143738 1441494943 0.780701 -0.020203 0.607727 -0.143738 1441494943 0.780701 -0.020203 0.607727 -0.143738 1441494943 0.780701 -0.020203 0.607727 -0.143738 1441494943 0.780701 -0.020203 0.607727 -0.143738 1441494943 0.780701 -0.020203 0.607727 -0.143738 1441494943 0.780701 -0.020203 0.607727 -0.143738 1441494943 0.767029 0.025269 0.609497 -0.198669 1441494943 0.767029 0.025269 0.609497 -0.198669 1441494943 0.767029 0.025269 0.609497 -0.198669 1441494943 0.767029 0.025269 0.609497 -0.198669 1441494943 0.767029 0.025269 0.609497 -0.198669 1441494943 0.767029 0.025269 0.609497 -0.198669 1441494943 0.744995 0.077393 0.608887 -0.261169 1441494943 0.744995 0.077393 0.608887 -0.261169 1441494943 0.744995 0.077393 0.608887 -0.261169 1441494943 0.744995 0.077393 0.608887 -0.261169 1441494943 0.744995 0.077393 0.608887 -0.261169 1441494943 0.744995 0.077393 0.608887 -0.261169 1441494943 0.713379 0.136597 0.601990 -0.331604 1441494943 0.713379 0.136597 0.601990 -0.331604 1441494943 0.713379 0.136597 0.601990 -0.331604 1441494943 0.713379 0.136597 0.601990 -0.331604 1441494943 0.713379 0.136597 0.601990 -0.331604 1441494943 0.713379 0.136597 0.601990 -0.331604 1441494943 0.713379 0.136597 0.601990 -0.331604 1441494943 0.673279 0.199463 0.586426 -0.403625 1441494943 0.673279 0.199463 0.586426 -0.403625 1441494943 0.673279 0.199463 0.586426 -0.403625 1441494943 0.673279 0.199463 0.586426 -0.403625 1441494943 0.673279 0.199463 0.586426 -0.403625 1441494943 0.673279 0.199463 0.586426 -0.403625 1441494943 0.626526 0.260437 0.564941 -0.469482 1441494943 0.626526 0.260437 0.564941 -0.469482 1441494943 0.626526 0.260437 0.564941 -0.469482 1441494943 0.626526 0.260437 0.564941 -0.469482 1441494943 0.626526 0.260437 0.564941 -0.469482 1441494943 0.626526 0.260437 0.564941 -0.469482 1441494943 0.626526 0.260437 0.564941 -0.469482 1441494943 0.575989 0.317200 0.537659 -0.527710 1441494943 0.575989 0.317200 0.537659 -0.527710 1441494943 0.575989 0.317200 0.537659 -0.527710 1441494943 0.575989 0.317200 0.537659 -0.527710 1441494943 0.575989 0.317200 0.537659 -0.527710 1441494943 0.575989 0.317200 0.537659 -0.527710 1441494943 0.523682 0.369202 0.506653 -0.576782 1441494943 0.523682 0.369202 0.506653 -0.576782 1441494943 0.523682 0.369202 0.506653 -0.576782 1441494943 
0.744019 0.095093 0.625671 -0.214111 1441494946 0.744019 0.095093 0.625671 -0.214111 1441494946 0.744019 0.095093 0.625671 -0.214111 1441494946 0.744019 0.095093 0.625671 -0.214111 1441494946 0.744019 0.095093 0.625671 -0.214111 1441494946 0.756775 0.052002 0.632202 -0.157593 1441494946 0.756775 0.052002 0.632202 -0.157593 1441494946 0.756775 0.052002 0.632202 -0.157593 1441494946 0.756775 0.052002 0.632202 -0.157593 1441494946 0.756775 0.052002 0.632202 -0.157593 1441494946 0.756775 0.052002 0.632202 -0.157593 1441494946 0.767578 0.004089 0.633362 -0.097961 1441494946 0.767578 0.004089 0.633362 -0.097961 1441494946 0.767578 0.004089 0.633362 -0.097961 1441494946 0.767578 0.004089 0.633362 -0.097961 1441494946 0.767578 0.004089 0.633362 -0.097961 1441494946 0.767578 0.004089 0.633362 -0.097961 1441494946 0.775452 -0.044006 0.628601 -0.038879 1441494946 0.775452 -0.044006 0.628601 -0.038879 1441494946 0.775452 -0.044006 0.628601 -0.038879 1441494946 0.775452 -0.044006 0.628601 -0.038879 1441494946 0.775452 -0.044006 0.628601 -0.038879 1441494946 0.775452 -0.044006 0.628601 -0.038879 1441494946 0.775452 -0.044006 0.628601 -0.038879 1441494946 0.779663 -0.089783 0.619507 0.016052 1441494946 0.779663 -0.089783 0.619507 0.016052 1441494946 0.779663 -0.089783 0.619507 0.016052 1441494946 0.779663 -0.089783 0.619507 0.016052 1441494946 0.779663 -0.089783 0.619507 0.016052 1441494946 0.779663 -0.089783 0.619507 0.016052 1441494946 0.780212 -0.129761 0.608887 0.060181 1441494946 0.780212 -0.129761 0.608887 0.060181 1441494946 0.780212 -0.129761 0.608887 0.060181 1441494946 0.780212 -0.129761 0.608887 0.060181 1441494946 0.780212 -0.129761 0.608887 0.060181 1441494946 0.780212 -0.129761 0.608887 0.060181 1441494946 0.780212 -0.129761 0.608887 0.060181 1441494946 0.780640 -0.156067 0.599426 0.082886 1441494946 0.780640 -0.156067 0.599426 0.082886 1441494946 0.780640 -0.156067 0.599426 0.082886 1441494946 0.780640 -0.156067 0.599426 0.082886 1441494946 0.780640 -0.156067 0.599426 0.082886 1441494946 0.780640 -0.156067 0.599426 0.082886 1441494946 0.782776 -0.165894 0.594055 0.081970 1441494946 0.782776 -0.165894 0.594055 0.081970 1441494946 0.782776 -0.165894 0.594055 0.081970 1441494946 0.782776 -0.165894 0.594055 0.081970 1441494946 0.782776 -0.165894 0.594055 0.081970 1441494946 0.782776 -0.165894 0.594055 0.081970 1441494946 0.782776 -0.165894 0.594055 0.081970 1441494946 0.786011 -0.154114 0.595947 0.056396 1441494946 0.786011 -0.154114 0.595947 0.056396 1441494946 0.786011 -0.154114 0.595947 0.056396 1441494946 0.786011 -0.154114 0.595947 0.056396 1441494946 0.786011 -0.154114 0.595947 0.056396 1441494946 0.786499 -0.125061 0.604614 0.012329 1441494946 0.786499 -0.125061 0.604614 0.012329 1441494946 0.786499 -0.125061 0.604614 0.012329 1441494946 0.786499 -0.125061 0.604614 0.012329 1441494946 0.786499 -0.125061 0.604614 0.012329 1441494946 0.786499 -0.125061 0.604614 0.012329 1441494946 0.783081 -0.081116 0.614807 -0.046387 1441494946 0.783081 -0.081116 0.614807 -0.046387 1441494946 0.783081 -0.081116 0.614807 -0.046387 1441494946 0.783081 -0.081116 0.614807 -0.046387 1441494946 0.783081 -0.081116 0.614807 -0.046387 1441494946 0.783081 -0.081116 0.614807 -0.046387 1441494946 0.783081 -0.081116 0.614807 -0.046387 1441494946 0.773926 -0.031189 0.622559 -0.111633 1441494946 0.773926 -0.031189 0.622559 -0.111633 1441494946 0.773926 -0.031189 0.622559 -0.111633 1441494946 0.773926 -0.031189 0.622559 -0.111633 1441494946 0.773926 -0.031189 0.622559 -0.111633 1441494946 0.773926 -0.031189 0.622559 -0.111633 1441494946 0.758423 0.019104 0.626953 -0.176636 1441494946 0.758423 0.019104 0.626953 -0.176636 1441494946 0.758423 0.019104 0.626953 -0.176636 1441494946 0.758423 0.019104 0.626953 -0.176636 1441494946 0.758423 0.019104 0.626953 -0.176636 1441494946 0.758423 0.019104 0.626953 -0.176636 1441494947 0.758423 0.019104 0.626953 -0.176636 1441494947 0.735107 0.074280 0.628235 -0.243652 1441494947 0.735107 0.074280 0.628235 -0.243652 1441494947 0.735107 0.074280 0.628235 -0.243652 1441494947 0.735107 0.074280 0.628235 -0.243652 1441494947 0.735107 0.074280 0.628235 -0.243652 1441494947 0.735107 0.074280 0.628235 -0.243652 1441494947 0.735107 0.074280 0.628235 -0.243652 1441494947 0.703430 0.136658 0.622559 -0.314514 1441494947 0.703430 0.136658 0.622559 -0.314514 1441494947 0.703430 0.136658 0.622559 -0.314514 1441494947 0.703430 0.136658 0.622559 -0.314514 1441494947 0.703430 0.136658 0.622559 -0.314514 1441494947 0.703430 0.136658 0.622559 -0.314514 1441494947 0.664246 0.201050 0.608948 -0.383972 1441494947 0.664246 0.201050 0.608948 -0.383972 1441494947 0.664246 0.201050 0.608948 -0.383972 1441494947 0.664246 0.201050 0.608948 -0.383972 1441494947 0.664246 0.201050 0.608948 -0.383972 1441494947 0.664246 0.201050 0.608948 -0.383972 1441494947 0.620728 0.261475 0.589417 -0.445862 1441494947 0.620728 0.261475 0.589417 -0.445862 1441494947 0.620728 0.261475 0.589417 -0.445862 1441494947 0.620728 0.261475 0.589417 -0.445862 1441494947 0.620728 0.261475 0.589417 -0.445862 1441494947 0.620728 0.261475 0.589417 -0.445862 1441494947 0.620728 0.261475 0.589417 -0.445862 1441494947 0.572998 0.320068 0.564819 -0.500183 1441494947 0.572998 0.320068 0.564819 -0.500183 1441494947 0.572998 0.320068 0.564819 -0.500183 1441494947 0.572998 0.320068 0.564819 -0.500183 1441494947 0.572998 0.320068 0.564819 -0.500183 1441494947 0.572998 0.320068 0.564819 -0.500183 1441494947 0.526733 0.374939 0.535339 -0.543457 1441494947 0.526733 0.374939 0.535339 -0.543457 1441494947 0.526733 0.374939 0.535339 -0.543457 1441494947 0.526733 0.374939 0.535339 -0.543457 1441494947 0.526733 0.374939 0.535339 -0.543457 1441494947 0.526733 0.374939 0.535339 -0.543457 1441494947 0.486633 0.420471 0.503174 -0.577271 1441494947 0.486633 0.420471 0.503174 -0.577271 1441494947 0.486633 0.420471 0.503174 -0.577271 1441494947 0.486633 0.420471 0.503174 -0.577271 1441494947 0.486633 0.420471 0.503174 -0.577271 1441494947 0.486633 0.420471 0.503174 -0.577271 1441494947 0.486633 0.420471 0.503174 -0.577271 1441494947 0.457214 0.454163 0.477844 -0.596924 1441494947 0.457214 0.454163 0.477844 -0.596924 1441494947 0.457214 0.454163 0.477844 -0.596924 1441494947 0.457214 0.454163 0.477844 -0.596924 1441494947 0.457214 0.454163 0.477844 -0.596924 1441494947 0.457214 0.454163 0.477844 -0.596924 1441494947 0.444153 0.473511 0.463501 -0.603027 1441494947 0.444153 0.473511 0.463501 -0.603027 1441494947 0.444153 0.473511 0.463501 -0.603027 1441494947 0.444153 0.473511 0.463501 -0.603027 1441494947 0.444153 0.473511 0.463501 -0.603027 1441494947 0.444153 0.473511 0.463501 -0.603027 1441494947 0.452698 0.476013 0.464294 -0.593994 1441494947 0.452698 0.476013 0.464294 -0.593994 1441494947 0.452698 0.476013 0.464294 -0.593994 1441494947 0.452698 0.476013 0.464294 -0.593994 1441494947 0.452698 0.476013 0.464294 -0.593994 1441494947 0.452698 0.476013 0.464294 -0.593994 1441494947 0.479492 0.460144 0.482788 -0.570313 1441494947 0.479492 0.460144 0.482788 -0.570313 1441494947 0.479492 0.460144 0.482788 -0.570313 1441494947 0.479492 0.460144 0.482788 -0.570313 1441494947 0.479492 0.460144 0.482788 -0.570313 1441494947 0.479492 0.460144 0.482788 -0.570313 1441494947 0.479492 0.460144 0.482788 -0.570313 1441494947 0.516846 0.428711 0.511658 -0.535950 1441494947 0.516846 0.428711 0.511658 -0.535950 1441494947 0.516846 0.428711 0.511658 -0.535950 1441494947 0.516846 0.428711 0.511658 -0.535950 1441494947 0.516846 0.428711 0.511658 -0.535950 1441494947 0.516846 0.428711 0.511658 -0.535950 1441494947 0.560120 0.384766 0.545715 -0.490234 1441494947 0.560120 0.384766 0.545715 -0.490234 1441494947 0.560120 0.384766 0.545715 -0.490234 1441494947 0.560120 0.384766 0.545715 -0.490234 1441494947 0.560120 0.384766 0.545715 -0.490234 1441494947 0.560120 0.384766 0.545715 -0.490234 1441494947 0.605408 0.327576 0.580322 -0.435120 1441494947 0.605408 0.327576 0.580322 -0.435120 1441494947 0.605408 0.327576 0.580322 -0.435120 1441494947 0.605408 0.327576 0.580322 -0.435120 1441494947 0.605408 0.327576 0.580322 -0.435120 1441494947 0.605408 0.327576 0.580322 -0.435120 1441494947 0.647827 0.263550 0.608154 -0.375488 1441494947 0.647827 0.263550 0.608154 -0.375488 1441494947 0.647827 0.263550 0.608154 -0.375488 1441494947 0.647827 0.263550 0.608154 -0.375488 1441494947 0.647827 0.263550 0.608154 -0.375488 1441494947 0.647827 0.263550 0.608154 -0.375488 1441494947 0.647827 0.263550 0.608154 -0.375488 1441494947 0.684509 0.197876 0.631165 -0.306274 1441494947 0.684509 0.197876 0.631165 -0.306274 1441494947 0.684509 0.197876 0.631165 -0.306274 1441494947 0.684509 0.197876 0.631165 -0.306274 1441494947 0.684509 0.197876 0.631165 -0.306274 1441494947 0.684509 0.197876 0.631165 -0.306274 1441494947 0.714722 0.127075 0.647461 -0.231934 1441494947 0.714722 0.127075 0.647461 -0.231934 1441494947 0.714722 0.127075 0.647461 -0.231934 1441494947 0.714722 0.127075 0.647461 -0.231934 1441494947 0.714722 0.127075 0.647461 -0.231934 1441494947 0.714722 0.127075 0.647461 -0.231934 1441494947 0.714722 0.127075 0.647461 -0.231934 1441494947 0.737793 0.057556 0.652893 -0.161194 1441494947 0.737793 0.057556 0.652893 -0.161194 1441494947 0.737793 0.057556 0.652893 -0.161194 1441494947 0.737793 0.057556 0.652893 -0.161194 1441494947 0.737793 0.057556 0.652893 -0.161194 1441494947 0.737793 0.057556 0.652893 -0.161194 1441494947 0.753845 -0.007141 0.649719 -0.097351 1441494948 0.753845 -0.007141 0.649719 -0.097351 1441494948 0.753845 -0.007141 0.649719 -0.097351 1441494948 0.753845 -0.007141 0.649719 -0.097351 1441494948 0.753845 -0.007141 0.649719 -0.097351 1441494948 0.753845 -0.007141 0.649719 -0.097351 1441494948 0.764648 -0.063904 0.639709 -0.044373 1441494948 0.764648 -0.063904 0.639709 -0.044373 1441494948 0.764648 -0.063904 0.639709 -0.044373 1441494948 0.764648 -0.063904 0.639709 -0.044373 1441494948 0.764648 -0.063904 0.639709 -0.044373 1441494948 0.764648 -0.063904 0.639709 -0.044373 1441494948 0.764648 -0.063904 0.639709 -0.044373 1441494948 0.771729 -0.104370 0.627258 -0.008301 1441494948 0.771729 -0.104370 0.627258 -0.008301 1441494948 0.771729 -0.104370 0.627258 -0.008301 1441494948 0.771729 -0.104370 0.627258 -0.008301 1441494948 0.771729 -0.104370 0.627258 -0.008301 1441494948 0.771729 -0.104370 0.627258 -0.008301 1441494948 0.776245 -0.123535 0.618103 0.008057 1441494948 0.776245 -0.123535 0.618103 0.008057 1441494948 0.776245 -0.123535 0.618103 0.008057 1441494948 0.776245 -0.123535 0.618103 0.008057 1441494948 0.776245 -0.123535 0.618103 0.008057 1441494948 0.776245 -0.123535 0.618103 0.008057 1441494948 0.776245 -0.123535 0.618103 0.008057 1441494948 0.779175 -0.120667 0.614990 0.002502 1441494948 0.779175 -0.120667 0.614990 0.002502 1441494948 0.779175 -0.120667 0.614990 0.002502 1441494948 0.779175 -0.120667 0.614990 0.002502 1441494948 0.779175 -0.120667 0.614990 0.002502 1441494948 0.779175 -0.120667 0.614990 0.002502 1441494948 0.780579 -0.100281 0.616516 -0.021790 1441494948 0.780579 -0.100281 0.616516 -0.021790 1441494948 0.780579 -0.100281 0.616516 -0.021790 1441494948 0.780579 -0.100281 0.616516 -0.021790 1441494948 0.780579 -0.100281 0.616516 -0.021790 1441494948 0.780579 -0.100281 0.616516 -0.021790 1441494948 0.780579 -0.100281 0.616516 -0.021790 1441494948 0.779236 -0.068787 0.619873 -0.061096 1441494948 0.779236 -0.068787 0.619873 -0.061096 1441494948 0.779236 -0.068787 0.619873 -0.061096 1441494948 0.779236 -0.068787 0.619873 -0.061096 1441494948 0.779236 -0.068787 0.619873 -0.061096 1441494948 0.779236 -0.068787 0.619873 -0.061096 1441494948 0.773804 -0.025879 0.622375 -0.114624 1441494948 0.773804 -0.025879 0.622375 -0.114624 1441494948 0.773804 -0.025879 0.622375 -0.114624 1441494948 0.773804 -0.025879 0.622375 -0.114624 1441494948 0.773804 -0.025879 0.622375 -0.114624 1441494948 0.773804 -0.025879 0.622375 -0.114624 1441494948 0.761780 0.027100 0.621765 -0.179688 1441494948 0.761780 0.027100 0.621765 -0.179688 1441494948 0.761780 0.027100 0.621765 -0.179688 1441494948 0.761780 0.027100 0.621765 -0.179688 1441494948 0.761780 0.027100 0.621765 -0.179688 1441494948 0.740234 0.086243 0.618286 -0.249634 1441494948 0.740234 0.086243 0.618286 -0.249634 1441494948 0.740234 0.086243 0.618286 -0.249634 1441494948 0.740234 0.086243 0.618286 -0.249634 1441494948 0.740234 0.086243 0.618286 -0.249634 1441494948 0.740234 0.086243 0.618286 -0.249634 1441494948 0.740234 0.086243 0.618286 -0.249634 1441494948 0.708923 0.154541 0.608032 -0.322083 1441494948 0.708923 0.154541 0.608032 -0.322083 1441494948 0.708923 0.154541 0.608032 -0.322083 1441494948 0.708923 0.154541 0.608032 -0.322083 1441494948 0.708923 0.154541 0.608032 -0.322083 1441494948 0.668396 0.224365 0.591064 -0.391724 1441494948 0.668396 0.224365 0.591064 -0.391724 1441494948 0.668396 0.224365 0.591064 -0.391724 1441494948 0.668396 0.224365 0.591064 -0.391724 1441494948 0.668396 0.224365 0.591064 -0.391724 1441494948 0.668396 0.224365 0.591064 -0.391724 1441494948 0.668396 0.224365 0.591064 -0.391724 1441494948 0.622253 0.291992 0.566589 -0.454346 1441494948 0.622253 0.291992 0.566589 -0.454346 1441494948 0.622253 0.291992 0.566589 -0.454346 1441494948 0.622253 0.291992 0.566589 -0.454346 1441494948 0.622253 0.291992 0.566589 -0.454346 1441494948 0.622253 0.291992 0.566589 -0.454346 1441494948 0.577209 0.348511 0.541382 -0.502258 1441494948 0.577209 0.348511 0.541382 -0.502258 1441494948 0.577209 0.348511 0.541382 -0.502258 1441494948 0.577209 0.348511 0.541382 -0.502258 1441494948 0.577209 0.348511 0.541382 -0.502258 1441494948 0.577209 0.348511 0.541382 -0.502258 1441494948 0.577209 0.348511 0.541382 -0.502258 1441494948 0.535339 0.395264 0.515198 -0.540039 1441494948 0.535339 0.395264 0.515198 -0.540039 1441494948 0.535339 0.395264 0.515198 -0.540039 1441494948 0.535339 0.395264 0.515198 -0.540039 1441494948 0.535339 0.395264 0.515198 -0.540039 1441494948 0.535339 0.395264 0.515198 -0.540039 1441494948 0.497437 0.435303 0.486389 -0.571350 1441494948 0.497437 0.435303 0.486389 -0.571350 1441494948 0.497437 0.435303 0.486389 -0.571350 1441494948 0.497437 0.435303 0.486389 -0.571350 1441494948 0.497437 0.435303 0.486389 -0.571350 1441494948 0.497437 0.435303 0.486389 -0.571350 1441494948 0.497437 0.435303 0.486389 -0.571350 1441494948 0.471252 0.463989 0.463135 -0.589966 1441494948 0.471252 0.463989 0.463135 -0.589966 1441494948 0.471252 0.463989 0.463135 -0.589966 1441494948 0.471252 0.463989 0.463135 -0.589966 1441494948 0.471252 0.463989 0.463135 -0.589966 1441494948 0.471252 0.463989 0.463135 -0.589966 1441494948 0.462585 0.475647 0.454651 -0.594116 1441494948 0.462585 0.475647 0.454651 -0.594116 1441494948 0.462585 0.475647 0.454651 -0.594116 1441494948 0.462585 0.475647 0.454651 -0.594116 1441494948 0.462585 0.475647 0.454651 -0.594116 1441494948 0.462585 0.475647 0.454651 -0.594116 1441494948 0.469666 0.474487 0.459473 -0.585754 1441494949 0.469666 0.474487 0.459473 -0.585754 1441494949 0.469666 0.474487 0.459473 -0.585754 1441494949 0.469666 0.474487 0.459473 -0.585754 1441494949 0.469666 0.474487 0.459473 -0.585754 1441494949 0.491333 0.459839 0.478210 -0.564270 1441494949 0.491333 0.459839 0.478210 -0.564270 1441494949 0.491333 0.459839 0.478210 -0.564270 1441494949 0.491333 0.459839 0.478210 -0.564270 1441494949 0.491333 0.459839 0.478210 -0.564270 1441494949 0.491333 0.459839 0.478210 -0.564270 1441494949 0.523376 0.430664 0.505981 -0.533447 1441494949 0.523376 0.430664 0.505981 -0.533447 1441494949 0.523376 0.430664 0.505981 -0.533447 1441494949 0.523376 0.430664 0.505981 -0.533447 1441494949 0.523376 0.430664 0.505981 -0.533447 1441494949 0.523376 0.430664 0.505981 -0.533447 1441494949 0.561157 0.390930 0.536804 -0.494019 1441494949 0.561157 0.390930 0.536804 -0.494019 1441494949 0.561157 0.390930 0.536804 -0.494019 1441494949 0.561157 0.390930 0.536804 -0.494019 1441494949 0.561157 0.390930 0.536804 -0.494019 1441494949 0.561157 0.390930 0.536804 -0.494019 1441494949 0.561157 0.390930 0.536804 -0.494019 1441494949 0.601135 0.341980 0.569153 -0.444641 1441494949 0.601135 0.341980 0.569153 -0.444641 1441494949 0.601135 0.341980 0.569153 -0.444641 1441494949 0.601135 0.341980 0.569153 -0.444641 1441494949 0.601135 0.341980 0.569153 -0.444641 1441494949 0.601135 0.341980 0.569153 -0.444641 1441494949 0.640198 0.283569 0.599915 -0.387024 1441494949 0.640198 0.283569 0.599915 -0.387024 1441494949 0.640198 0.283569 0.599915 -0.387024 1441494949 0.640198 0.283569 0.599915 -0.387024 1441494949 0.640198 0.283569 0.599915 -0.387024 1441494949 0.640198 0.283569 0.599915 -0.387024 1441494949 0.640198 0.283569 0.599915 -0.387024 1441494949 0.674988 0.221802 0.622070 -0.328857 1441494949 0.674988 0.221802 0.622070 -0.328857 1441494949 0.674988 0.221802 0.622070 -0.328857 1441494949 0.674988 0.221802 0.622070 -0.328857 1441494949 0.674988 0.221802 0.622070 -0.328857 1441494949 0.674988 0.221802 0.622070 -0.328857 1441494949 0.703186 0.162903 0.638000 -0.268127 1441494949 0.703186 0.162903 0.638000 -0.268127 1441494949 0.703186 0.162903 0.638000 -0.268127 1441494949 0.703186 0.162903 0.638000 -0.268127 1441494949 0.703186 0.162903 0.638000 -0.268127 1441494949 0.703186 0.162903 0.638000 -0.268127 1441494949 0.725830 0.103455 0.647644 -0.207214 1441494949 0.725830 0.103455 0.647644 -0.207214 1441494949 0.725830 0.103455 0.647644 -0.207214 1441494949 0.725830 0.103455 0.647644 -0.207214 1441494949 0.725830 0.103455 0.647644 -0.207214 1441494949 0.725830 0.103455 0.647644 -0.207214 1441494949 0.743042 0.046326 0.650085 -0.151978 1441494949 0.743042 0.046326 0.650085 -0.151978 1441494949 0.743042 0.046326 0.650085 -0.151978 1441494949 0.743042 0.046326 0.650085 -0.151978 1441494949 0.743042 0.046326 0.650085 -0.151978 1441494949 0.743042 0.046326 0.650085 -0.151978 1441494949 0.755432 -0.000671 0.646240 -0.107727 1441494949 0.755432 -0.000671 0.646240 -0.107727 1441494949 0.755432 -0.000671 0.646240 -0.107727 1441494949 0.755432 -0.000671 0.646240 -0.107727 1441494949 0.755432 -0.000671 0.646240 -0.107727 1441494949 0.755432 -0.000671 0.646240 -0.107727 1441494949 0.755432 -0.000671 0.646240 -0.107727 1441494949 0.764954 -0.040649 0.638672 -0.072266 1441494949 0.764954 -0.040649 0.638672 -0.072266 1441494949 0.764954 -0.040649 0.638672 -0.072266 1441494949 0.764954 -0.040649 0.638672 -0.072266 1441494949 0.764954 -0.040649 0.638672 -0.072266 1441494949 0.764954 -0.040649 0.638672 -0.072266 1441494949 0.771362 -0.071106 0.630432 -0.048950 1441494949 0.771362 -0.071106 0.630432 -0.048950 1441494949 0.771362 -0.071106 0.630432 -0.048950 1441494949 0.771362 -0.071106 0.630432 -0.048950 1441494949 0.771362 -0.071106 0.630432 -0.048950 1441494949 0.771362 -0.071106 0.630432 -0.048950 1441494949 0.771362 -0.071106 0.630432 -0.048950 1441494949 0.775757 -0.081238 0.624023 -0.045898 1441494949 0.775757 -0.081238 0.624023 -0.045898 1441494949 0.775757 -0.081238 0.624023 -0.045898 1441494949 0.775757 -0.081238 0.624023 -0.045898 1441494949 0.775757 -0.081238 0.624023 -0.045898 1441494949 0.775757 -0.081238 0.624023 -0.045898 1441494949 0.777649 -0.073730 0.621277 -0.061279 1441494949 0.777649 -0.073730 0.621277 -0.061279 1441494949 0.777649 -0.073730 0.621277 -0.061279 1441494949 0.777649 -0.073730 0.621277 -0.061279 1441494949 0.777649 -0.073730 0.621277 -0.061279 1441494949 0.777649 -0.073730 0.621277 -0.061279 1441494949 0.775818 -0.052246 0.621826 -0.092712 1441494949 0.775818 -0.052246 0.621826 -0.092712 1441494949 0.775818 -0.052246 0.621826 -0.092712 1441494949 0.775818 -0.052246 0.621826 -0.092712 1441494949 0.775818 -0.052246 0.621826 -0.092712 1441494949 0.775818 -0.052246 0.621826 -0.092712 1441494949 0.769653 -0.018066 0.623169 -0.137512 1441494949 0.769653 -0.018066 0.623169 -0.137512 1441494949 0.769653 -0.018066 0.623169 -0.137512 1441494949 0.769653 -0.018066 0.623169 -0.137512 1441494949 0.769653 -0.018066 0.623169 -0.137512 1441494949 0.769653 -0.018066 0.623169 -0.137512 1441494949 0.769653 -0.018066 0.623169 -0.137512 1441494949 0.757874 0.026978 0.622559 -0.192871 1441494949 0.757874 0.026978 0.622559 -0.192871 1441494949 0.757874 0.026978 0.622559 -0.192871 1441494949 0.757874 0.026978 0.622559 -0.192871 1441494949 0.757874 0.026978 0.622559 -0.192871 1441494949 0.757874 0.026978 0.622559 -0.192871 1441494949 0.738892 0.077698 0.618896 -0.254761 1441494949 0.738892 0.077698 0.618896 -0.254761 1441494950 0.738892 0.077698 0.618896 -0.254761 1441494950 0.738892 0.077698 0.618896 -0.254761 1441494950 0.738892 0.077698 0.618896 -0.254761 1441494950 0.738892 0.077698 0.618896 -0.254761 1441494950 0.711731 0.136597 0.610107 -0.320190 1441494950 0.711731 0.136597 0.610107 -0.320190 1441494950 0.711731 0.136597 0.610107 -0.320190 1441494950 0.711731 0.136597 0.610107 -0.320190 1441494950 0.711731 0.136597 0.610107 -0.320190 1441494950 0.711731 0.136597 0.610107 -0.320190 1441494950 0.677490 0.198242 0.595642 -0.383240 1441494950 0.677490 0.198242 0.595642 -0.383240 1441494950 0.677490 0.198242 0.595642 -0.383240 1441494950 0.677490 0.198242 0.595642 -0.383240 1441494950 0.677490 0.198242 0.595642 -0.383240 1441494950 0.677490 0.198242 0.595642 -0.383240 1441494950 0.677490 0.198242 0.595642 -0.383240 1441494950 0.637634 0.258118 0.576965 -0.440247 1441494950 0.637634 0.258118 0.576965 -0.440247 1441494950 0.637634 0.258118 0.576965 -0.440247 1441494950 0.637634 0.258118 0.576965 -0.440247 1441494950 0.637634 0.258118 0.576965 -0.440247 1441494950 0.637634 0.258118 0.576965 -0.440247 1441494950 0.596375 0.315369 0.551147 -0.490967 1441494950 0.596375 0.315369 0.551147 -0.490967 1441494950 0.596375 0.315369 0.551147 -0.490967 1441494950 0.596375 0.315369 0.551147 -0.490967 1441494950 0.596375 0.315369 0.551147 -0.490967 1441494950 0.596375 0.315369 0.551147 -0.490967 1441494950 0.596375 0.315369 0.551147 -0.490967 1441494950 0.558105 0.361206 0.526550 -0.529846 1441494950 0.558105 0.361206 0.526550 -0.529846 1441494950 0.558105 0.361206 0.526550 -0.529846 1441494950 0.558105 0.361206 0.526550 -0.529846 1441494950 0.558105 0.361206 0.526550 -0.529846 1441494950 0.558105 0.361206 0.526550 -0.529846 1441494950 0.558105 0.361206 0.526550 -0.529846 1441494950 0.524902 0.396545 0.504822 -0.558899 1441494950 0.524902 0.396545 0.504822 -0.558899 1441494950 0.524902 0.396545 0.504822 -0.558899 1441494950 0.524902 0.396545 0.504822 -0.558899 1441494950 0.524902 0.396545 0.504822 -0.558899 1441494950 0.524902 0.396545 0.504822 -0.558899 1441494950 0.499207 0.423218 0.486084 -0.579102 1441494950 0.499207 0.423218 0.486084 -0.579102 1441494950 0.499207 0.423218 0.486084 -0.579102 1441494950 0.499207 0.423218 0.486084 -0.579102 1441494950 0.499207 0.423218 0.486084 -0.579102 1441494950 0.499207 0.423218 0.486084 -0.579102 1441494950 0.499207 0.423218 0.486084 -0.579102 1441494950 0.485352 0.439819 0.474487 -0.588074 1441494950 0.485352 0.439819 0.474487 -0.588074 1441494950 0.485352 0.439819 0.474487 -0.588074 1441494950 0.485352 0.439819 0.474487 -0.588074 1441494950 0.485352 0.439819 0.474487 -0.588074 1441494950 0.485352 0.439819 0.474487 -0.588074 1441494950 0.488647 0.442810 0.475830 -0.581970 1441494950 0.488647 0.442810 0.475830 -0.581970 1441494950 0.488647 0.442810 0.475830 -0.581970 1441494950 0.488647 0.442810 0.475830 -0.581970 1441494950 0.488647 0.442810 0.475830 -0.581970 1441494950 0.508728 0.429138 0.493286 -0.560059 1441494950 0.508728 0.429138 0.493286 -0.560059 1441494950 0.508728 0.429138 0.493286 -0.560059 1441494950 0.508728 0.429138 0.493286 -0.560059 1441494950 0.508728 0.429138 0.493286 -0.560059 1441494950 0.508728 0.429138 0.493286 -0.560059 1441494950 0.537354 0.402222 0.517822 -0.530273 1441494950 0.537354 0.402222 0.517822 -0.530273 1441494950 0.537354 0.402222 0.517822 -0.530273 1441494950 0.537354 0.402222 0.517822 -0.530273 1441494950 0.537354 0.402222 0.517822 -0.530273 1441494950 0.537354 0.402222 0.517822 -0.530273 1441494950 0.537354 0.402222 0.517822 -0.530273 1441494950 0.570862 0.366089 0.544678 -0.493286 1441494950 0.570862 0.366089 0.544678 -0.493286 1441494950 0.570862 0.366089 0.544678 -0.493286 1441494950 0.570862 0.366089 0.544678 -0.493286 1441494950 0.570862 0.366089 0.544678 -0.493286 1441494950 0.570862 0.366089 0.544678 -0.493286 1441494950 0.606445 0.322449 0.572205 -0.448059 1441494950 0.606445 0.322449 0.572205 -0.448059 1441494950 0.606445 0.322449 0.572205 -0.448059 1441494950 0.606445 0.322449 0.572205 -0.448059 1441494950 0.606445 0.322449 0.572205 -0.448059 1441494950 0.606445 0.322449 0.572205 -0.448059 1441494950 0.642334 0.271912 0.597351 -0.395752 1441494950 0.642334 0.271912 0.597351 -0.395752 1441494950 0.642334 0.271912 0.597351 -0.395752 1441494950 0.642334 0.271912 0.597351 -0.395752 1441494950 0.642334 0.271912 0.597351 -0.395752 1441494950 0.642334 0.271912 0.597351 -0.395752 1441494950 0.642334 0.271912 0.597351 -0.395752 1441494950 0.677124 0.213135 0.619629 -0.334717 1441494950 0.677124 0.213135 0.619629 -0.334717 1441494950 0.677124 0.213135 0.619629 -0.334717 1441494950 0.677124 0.213135 0.619629 -0.334717 1441494950 0.677124 0.213135 0.619629 -0.334717 1441494950 0.677124 0.213135 0.619629 -0.334717 1441494950 0.707642 0.147522 0.636108 -0.269775 1441494950 0.707642 0.147522 0.636108 -0.269775 1441494950 0.707642 0.147522 0.636108 -0.269775 1441494950 0.707642 0.147522 0.636108 -0.269775 1441494950 0.707642 0.147522 0.636108 -0.269775 1441494950 0.732056 0.086792 0.642700 -0.208374 1441494950 0.732056 0.086792 0.642700 -0.208374 1441494950 0.732056 0.086792 0.642700 -0.208374 1441494950 0.732056 0.086792 0.642700 -0.208374 1441494950 0.732056 0.086792 0.642700 -0.208374 1441494950 0.732056 0.086792 0.642700 -0.208374 1441494950 0.750610 0.032043 0.642212 -0.151733 1441494950 0.750610 0.032043 0.642212 -0.151733 1441494950 0.750610 0.032043 0.642212 -0.151733 1441494950 0.750610 0.032043 0.642212 -0.151733 1441494950 0.750610 0.032043 0.642212 -0.151733 1441494951 0.750610 0.032043 0.642212 -0.151733 1441494951 0.750610 0.032043 0.642212 -0.151733 1441494951 0.764343 -0.016174 0.636292 -0.102783 1441494951 0.764343 -0.016174 0.636292 -0.102783 1441494951 0.764343 -0.016174 0.636292 -0.102783 1441494951 0.764343 -0.016174 0.636292 -0.102783 1441494951 0.764343 -0.016174 0.636292 -0.102783 1441494951 0.764343 -0.016174 0.636292 -0.102783 1441494951 0.773193 -0.054077 0.628357 -0.065552 1441494951 0.773193 -0.054077 0.628357 -0.065552 1441494951 0.773193 -0.054077 0.628357 -0.065552 1441494951 0.773193 -0.054077 0.628357 -0.065552 1441494951 0.773193 -0.054077 0.628357 -0.065552 1441494951 0.773193 -0.054077 0.628357 -0.065552 1441494951 0.778992 -0.075745 0.620728 -0.045227 1441494951 0.778992 -0.075745 0.620728 -0.045227 1441494951 0.778992 -0.075745 0.620728 -0.045227 1441494951 0.778992 -0.075745 0.620728 -0.045227 1441494951 0.778992 -0.075745 0.620728 -0.045227 1441494951 0.778992 -0.075745 0.620728 -0.045227 1441494951 0.782837 -0.081177 0.615417 -0.042114 1441494951 0.782837 -0.081177 0.615417 -0.042114 1441494951 0.782837 -0.081177 0.615417 -0.042114 1441494951 0.782837 -0.081177 0.615417 -0.042114 1441494951 0.782837 -0.081177 0.615417 -0.042114 1441494951 0.782837 -0.081177 0.615417 -0.042114 1441494951 0.784119 -0.071960 0.613892 -0.055481 1441494951 0.784119 -0.071960 0.613892 -0.055481 1441494951 0.784119 -0.071960 0.613892 -0.055481 1441494951 0.784119 -0.071960 0.613892 -0.055481 1441494951 0.784119 -0.071960 0.613892 -0.055481 1441494951 0.784119 -0.071960 0.613892 -0.055481 1441494951 0.782227 -0.051819 0.615295 -0.082336 1441494951 0.782227 -0.051819 0.615295 -0.082336 1441494951 0.782227 -0.051819 0.615295 -0.082336 1441494951 0.782227 -0.051819 0.615295 -0.082336 1441494951 0.782227 -0.051819 0.615295 -0.082336 1441494951 0.782227 -0.051819 0.615295 -0.082336 1441494951 0.775879 -0.022949 0.618652 -0.121338 1441494951 0.775879 -0.022949 0.618652 -0.121338 1441494951 0.775879 -0.022949 0.618652 -0.121338 1441494951 0.775879 -0.022949 0.618652 -0.121338 1441494951 0.775879 -0.022949 0.618652 -0.121338 1441494951 0.775879 -0.022949 0.618652 -0.121338 1441494951 0.764221 0.015869 0.621216 -0.172302 1441494951 0.764221 0.015869 0.621216 -0.172302 1441494951 0.764221 0.015869 0.621216 -0.172302 1441494951 0.764221 0.015869 0.621216 -0.172302 1441494951 0.764221 0.015869 0.621216 -0.172302 1441494951 0.764221 0.015869 0.621216 -0.172302 1441494951 0.745605 0.063538 0.621277 -0.232361 1441494951 0.745605 0.063538 0.621277 -0.232361 1441494951 0.745605 0.063538 0.621277 -0.232361 1441494951 0.745605 0.063538 0.621277 -0.232361 1441494951 0.745605 0.063538 0.621277 -0.232361 1441494951 0.745605 0.063538 0.621277 -0.232361 1441494951 0.718506 0.119873 0.616760 -0.298157 1441494951 0.718506 0.119873 0.616760 -0.298157 1441494951 0.718506 0.119873 0.616760 -0.298157 1441494951 0.718506 0.119873 0.616760 -0.298157 1441494951 0.718506 0.119873 0.616760 -0.298157 1441494951 0.718506 0.119873 0.616760 -0.298157 1441494951 0.683838 0.179626 0.607178 -0.362427 1441494951 0.683838 0.179626 0.607178 -0.362427 1441494951 0.683838 0.179626 0.607178 -0.362427 1441494951 0.683838 0.179626 0.607178 -0.362427 1441494951 0.683838 0.179626 0.607178 -0.362427 1441494951 0.683838 0.179626 0.607178 -0.362427 1441494951 0.683838 0.179626 0.607178 -0.362427 1441494951 0.643250 0.239258 0.592163 -0.422241 1441494951 0.643250 0.239258 0.592163 -0.422241 1441494951 0.643250 0.239258 0.592163 -0.422241 1441494951 0.643250 0.239258 0.592163 -0.422241 1441494951 0.643250 0.239258 0.592163 -0.422241 1441494951 0.643250 0.239258 0.592163 -0.422241 1441494951 0.599976 0.297241 0.570618 -0.475403 1441494951 0.599976 0.297241 0.570618 -0.475403 1441494951 0.599976 0.297241 0.570618 -0.475403 1441494951 0.599976 0.297241 0.570618 -0.475403 1441494951 0.599976 0.297241 0.570618 -0.475403 1441494951 0.599976 0.297241 0.570618 -0.475403 1441494951 0.559937 0.343262 0.548279 -0.517639 1441494951 0.559937 0.343262 0.548279 -0.517639 1441494951 0.559937 0.343262 0.548279 -0.517639 1441494951 0.559937 0.343262 0.548279 -0.517639 1441494951 0.559937 0.343262 0.548279 -0.517639 1441494951 0.559937 0.343262 0.548279 -0.517639 1441494951 0.559937 0.343262 0.548279 -0.517639 1441494951 0.523621 0.380798 0.525085 -0.552307 1441494951 0.523621 0.380798 0.525085 -0.552307 1441494951 0.523621 0.380798 0.525085 -0.552307 1441494951 0.523621 0.380798 0.525085 -0.552307 1441494951 0.523621 0.380798 0.525085 -0.552307 1441494951 0.523621 0.380798 0.525085 -0.552307 1441494951 0.523621 0.380798 0.525085 -0.552307 1441494951 0.492859 0.413452 0.502502 -0.577576 1441494951 0.492859 0.413452 0.502502 -0.577576 1441494951 0.492859 0.413452 0.502502 -0.577576 1441494951 0.492859 0.413452 0.502502 -0.577576 1441494951 0.492859 0.413452 0.502502 -0.577576 1441494951 0.492859 0.413452 0.502502 -0.577576 1441494951 0.472656 0.436768 0.484619 -0.592346 1441494951 0.472656 0.436768 0.484619 -0.592346 1441494951 0.472656 0.436768 0.484619 -0.592346 1441494951 0.472656 0.436768 0.484619 -0.592346 1441494951 0.472656 0.436768 0.484619 -0.592346 1441494951 0.472656 0.436768 0.484619 -0.592346 1441494951 0.468628 0.447144 0.477112 -0.593872 1441494951 0.468628 0.447144 0.477112 -0.593872 1441494951 0.468628 0.447144 0.477112 -0.593872 1441494951 0.468628 0.447144 0.477112 -0.593872 1441494951 0.468628 0.447144 0.477112 -0.593872 1441494952 0.468628 0.447144 0.477112 -0.593872 1441494952 0.468628 0.447144 0.477112 -0.593872 1441494952 0.483215 0.443359 0.483459 -0.579773 1441494952 0.483215 0.443359 0.483459 -0.579773 1441494952 0.483215 0.443359 0.483459 -0.579773 1441494952 0.483215 0.443359 0.483459 -0.579773 1441494952 0.483215 0.443359 0.483459 -0.579773 1441494952 0.483215 0.443359 0.483459 -0.579773 1441494952 0.512268 0.421631 0.506226 -0.550903 1441494952 0.512268 0.421631 0.506226 -0.550903 1441494952 0.512268 0.421631 0.506226 -0.550903 1441494952 0.512268 0.421631 0.506226 -0.550903 1441494952 0.512268 0.421631 0.506226 -0.550903 1441494952 0.512268 0.421631 0.506226 -0.550903 1441494952 0.512268 0.421631 0.506226 -0.550903 1441494952 0.546997 0.388611 0.532471 -0.515930 1441494952 0.546997 0.388611 0.532471 -0.515930 1441494952 0.546997 0.388611 0.532471 -0.515930 1441494952 0.546997 0.388611 0.532471 -0.515930 1441494952 0.546997 0.388611 0.532471 -0.515930 1441494952 0.546997 0.388611 0.532471 -0.515930 1441494952 0.584412 0.347351 0.558960 -0.474670 1441494952 0.584412 0.347351 0.558960 -0.474670 1441494952 0.584412 0.347351 0.558960 -0.474670 1441494952 0.584412 0.347351 0.558960 -0.474670 1441494952 0.584412 0.347351 0.558960 -0.474670 1441494952 0.584412 0.347351 0.558960 -0.474670 1441494952 0.621277 0.301636 0.583435 -0.427307 1441494952 0.621277 0.301636 0.583435 -0.427307 1441494952 0.621277 0.301636 0.583435 -0.427307 1441494952 0.621277 0.301636 0.583435 -0.427307 1441494952 0.621277 0.301636 0.583435 -0.427307 1441494952 0.621277 0.301636 0.583435 -0.427307 1441494952 0.621277 0.301636 0.583435 -0.427307 1441494952 0.656921 0.250305 0.606323 -0.371582 1441494952 0.656921 0.250305 0.606323 -0.371582 1441494952 0.656921 0.250305 0.606323 -0.371582 1441494952 0.656921 0.250305 0.606323 -0.371582 1441494952 0.656921 0.250305 0.606323 -0.371582 1441494952 0.656921 0.250305 0.606323 -0.371582 1441494952 0.656921 0.250305 0.606323 -0.371582 1441494952 0.689331 0.194702 0.624878 -0.310364 1441494952 0.689331 0.194702 0.624878 -0.310364 1441494952 0.689331 0.194702 0.624878 -0.310364 1441494952 0.689331 0.194702 0.624878 -0.310364 1441494952 0.689331 0.194702 0.624878 -0.310364 1441494952 0.689331 0.194702 0.624878 -0.310364 1441494952 0.717163 0.135803 0.637268 -0.247070 1441494952 0.717163 0.135803 0.637268 -0.247070 1441494952 0.717163 0.135803 0.637268 -0.247070 1441494952 0.717163 0.135803 0.637268 -0.247070 1441494952 0.717163 0.135803 0.637268 -0.247070 1441494952 0.717163 0.135803 0.637268 -0.247070 1441494952 0.739197 0.079651 0.642090 -0.186951 1441494952 0.739197 0.079651 0.642090 -0.186951 1441494952 0.739197 0.079651 0.642090 -0.186951 1441494952 0.739197 0.079651 0.642090 -0.186951 1441494952 0.739197 0.079651 0.642090 -0.186951 1441494952 0.739197 0.079651 0.642090 -0.186951 1441494952 0.739197 0.079651 0.642090 -0.186951 1441494952 0.755798 0.026733 0.641174 -0.129822 1441494952 0.755798 0.026733 0.641174 -0.129822 1441494952 0.755798 0.026733 0.641174 -0.129822 1441494952 0.755798 0.026733 0.641174 -0.129822 1441494952 0.755798 0.026733 0.641174 -0.129822 1441494952 0.755798 0.026733 0.641174 -0.129822 1441494952 0.768311 -0.025696 0.634888 -0.076782 1441494952 0.768311 -0.025696 0.634888 -0.076782 1441494952 0.768311 -0.025696 0.634888 -0.076782 1441494952 0.768311 -0.025696 0.634888 -0.076782 1441494952 0.768311 -0.025696 0.634888 -0.076782 1441494952 0.768311 -0.025696 0.634888 -0.076782 1441494952 0.768311 -0.025696 0.634888 -0.076782 1441494952 0.776489 -0.066711 0.625305 -0.038452 1441494952 0.776489 -0.066711 0.625305 -0.038452 1441494952 0.776489 -0.066711 0.625305 -0.038452 1441494952 0.776489 -0.066711 0.625305 -0.038452 1441494952 0.776489 -0.066711 0.625305 -0.038452 1441494952 0.776489 -0.066711 0.625305 -0.038452 1441494952 0.782471 -0.086182 0.616272 -0.022034 1441494952 0.782471 -0.086182 0.616272 -0.022034 1441494952 0.782471 -0.086182 0.616272 -0.022034 1441494952 0.782471 -0.086182 0.616272 -0.022034 1441494952 0.782471 -0.086182 0.616272 -0.022034 1441494952 0.782471 -0.086182 0.616272 -0.022034 1441494952 0.785706 -0.093140 0.611084 -0.021851 1441494952 0.785706 -0.093140 0.611084 -0.021851 1441494952 0.785706 -0.093140 0.611084 -0.021851 1441494952 0.785706 -0.093140 0.611084 -0.021851 1441494952 0.785706 -0.093140 0.611084 -0.021851 1441494952 0.785706 -0.093140 0.611084 -0.021851 1441494952 0.785706 -0.093140 0.611084 -0.021851 1441494952 0.786316 -0.084961 0.610596 -0.039551 1441494952 0.786316 -0.084961 0.610596 -0.039551 1441494952 0.786316 -0.084961 0.610596 -0.039551 1441494952 0.786316 -0.084961 0.610596 -0.039551 1441494952 0.786316 -0.084961 0.610596 -0.039551 1441494952 0.786316 -0.084961 0.610596 -0.039551 1441494952 0.783447 -0.061279 0.613831 -0.074951 1441494952 0.783447 -0.061279 0.613831 -0.074951 1441494952 0.783447 -0.061279 0.613831 -0.074951 1441494952 0.783447 -0.061279 0.613831 -0.074951 1441494952 0.783447 -0.061279 0.613831 -0.074951 1441494952 0.783447 -0.061279 0.613831 -0.074951 1441494952 0.775940 -0.023376 0.617310 -0.127441 1441494952 0.775940 -0.023376 0.617310 -0.127441 1441494952 0.775940 -0.023376 0.617310 -0.127441 1441494952 0.775940 -0.023376 0.617310 -0.127441 1441494952 0.775940 -0.023376 0.617310 -0.127441 1441494952 0.775940 -0.023376 0.617310 -0.127441 1441494952 0.761292 0.023010 0.619324 -0.190491 1441494952 0.761292 0.023010 0.619324 -0.190491 1441494952 0.761292 0.023010 0.619324 -0.190491 1441494952 0.761292 0.023010 0.619324 -0.190491 1441494952 0.761292 0.023010 0.619324 -0.190491 1441494952 0.761292 0.023010 0.619324 -0.190491 1441494953 0.761292 0.023010 0.619324 -0.190491 1441494953 0.738281 0.073425 0.618896 -0.257813 1441494953 0.738281 0.073425 0.618896 -0.257813 1441494953 0.738281 0.073425 0.618896 -0.257813 1441494953 0.738281 0.073425 0.618896 -0.257813 1441494953 0.738281 0.073425 0.618896 -0.257813 1441494953 0.738281 0.073425 0.618896 -0.257813 1441494953 0.707092 0.128662 0.613342 -0.327515 1441494953 0.707092 0.128662 0.613342 -0.327515 1441494953 0.707092 0.128662 0.613342 -0.327515 1441494953 0.707092 0.128662 0.613342 -0.327515 1441494953 0.707092 0.128662 0.613342 -0.327515 1441494953 0.707092 0.128662 0.613342 -0.327515 1441494953 0.668457 0.185425 0.601135 -0.396667 1441494953 0.668457 0.185425 0.601135 -0.396667 1441494953 0.668457 0.185425 0.601135 -0.396667 1441494953 0.668457 0.185425 0.601135 -0.396667 1441494953 0.668457 0.185425 0.601135 -0.396667 1441494953 0.668457 0.185425 0.601135 -0.396667 1441494953 0.623596 0.243896 0.581604 -0.461853 1441494953 0.623596 0.243896 0.581604 -0.461853 1441494953 0.623596 0.243896 0.581604 -0.461853 1441494953 0.623596 0.243896 0.581604 -0.461853 1441494953 0.623596 0.243896 0.581604 -0.461853 1441494953 0.623596 0.243896 0.581604 -0.461853 1441494953 0.623596 0.243896 0.581604 -0.461853 1441494953 0.573547 0.300964 0.557312 -0.519409 1441494953 0.573547 0.300964 0.557312 -0.519409 1441494953 0.573547 0.300964 0.557312 -0.519409 1441494953 0.573547 0.300964 0.557312 -0.519409 1441494953 0.573547 0.300964 0.557312 -0.519409 1441494953 0.573547 0.300964 0.557312 -0.519409 1441494953 0.519409 0.354614 0.529785 -0.568970 1441494953 0.519409 0.354614 0.529785 -0.568970 1441494953 
0.673889 0.214294 0.588806 -0.391418 1441494955 0.673889 0.214294 0.588806 -0.391418 1441494955 0.673889 0.214294 0.588806 -0.391418 1441494955 0.673889 0.214294 0.588806 -0.391418 1441494955 0.673889 0.214294 0.588806 -0.391418 1441494955 0.671753 0.217102 0.588013 -0.394653 1441494955 0.671753 0.217102 0.588013 -0.394653 1441494955 0.671753 0.217102 0.588013 -0.394653 1441494955 0.671753 0.217102 0.588013 -0.394653 1441494955 0.671753 0.217102 0.588013 -0.394653 1441494955 0.671753 0.217102 0.588013 -0.394653 1441494955 0.670105 0.219666 0.587341 -0.397034 1441494955 0.670105 0.219666 0.587341 -0.397034 1441494955 0.670105 0.219666 0.587341 -0.397034 1441494955 0.670105 0.219666 0.587341 -0.397034 1441494955 0.670105 0.219666 0.587341 -0.397034 1441494955 0.670105 0.219666 0.587341 -0.397034 1441494955 0.669067 0.221313 0.587158 -0.398193 1441494955 0.669067 0.221313 0.587158 -0.398193 1441494955 0.669067 0.221313 0.587158 -0.398193 1441494956 0.669067 0.221313 0.587158 -0.398193 1441494956 0.669067 0.221313 0.587158 -0.398193 1441494956 0.669067 0.221313 0.587158 -0.398193 1441494956 0.669067 0.221313 0.587158 -0.398193 1441494956 0.668884 0.221252 0.587708 -0.397766 1441494956 0.668884 0.221252 0.587708 -0.397766 1441494956 0.668884 0.221252 0.587708 -0.397766 1441494956 0.668884 0.221252 0.587708 -0.397766 1441494956 0.668884 0.221252 0.587708 -0.397766 1441494956 0.668884 0.221252 0.587708 -0.397766 1441494956 0.668884 0.221252 0.587708 -0.397766 1441494956 0.669556 0.221069 0.588013 -0.396301 1441494956 0.669556 0.221069 0.588013 -0.396301 1441494956 0.669556 0.221069 0.588013 -0.396301 1441494956 0.669556 0.221069 0.588013 -0.396301 1441494956 0.669556 0.221069 0.588013 -0.396301 1441494956 0.669556 0.221069 0.588013 -0.396301 1441494956 0.672180 0.218689 0.589905 -0.390259 1441494956 0.672180 0.218689 0.589905 -0.390259 1441494956 0.672180 0.218689 0.589905 -0.390259 1441494956 0.672180 0.218689 0.589905 -0.390259 1441494956 0.672180 0.218689 0.589905 -0.390259 1441494956 0.672180 0.218689 0.589905 -0.390259 1441494956 0.672180 0.218689 0.589905 -0.390259 1441494956 0.678040 0.212524 0.592773 -0.378967 1441494956 0.678040 0.212524 0.592773 -0.378967 1441494956 0.678040 0.212524 0.592773 -0.378967 1441494956 0.678040 0.212524 0.592773 -0.378967 1441494956 0.678040 0.212524 0.592773 -0.378967 1441494956 0.678040 0.212524 0.592773 -0.378967 1441494956 0.688110 0.200134 0.597656 -0.359436 1441494956 0.688110 0.200134 0.597656 -0.359436 1441494956 0.688110 0.200134 0.597656 -0.359436 1441494956 0.688110 0.200134 0.597656 -0.359436 1441494956 0.688110 0.200134 0.597656 -0.359436 1441494956 0.688110 0.200134 0.597656 -0.359436 1441494956 0.688110 0.200134 0.597656 -0.359436 1441494956 0.702515 0.180603 0.603638 -0.330750 1441494956 0.702515 0.180603 0.603638 -0.330750 1441494956 0.702515 0.180603 0.603638 -0.330750 1441494956 0.702515 0.180603 0.603638 -0.330750 1441494956 0.702515 0.180603 0.603638 -0.330750 1441494956 0.702515 0.180603 0.603638 -0.330750 1441494956 0.719360 0.150818 0.612366 -0.291077 1441494956 0.719360 0.150818 0.612366 -0.291077 1441494956 0.719360 0.150818 0.612366 -0.291077 1441494956 0.719360 0.150818 0.612366 -0.291077 1441494956 0.719360 0.150818 0.612366 -0.291077 1441494956 0.719360 0.150818 0.612366 -0.291077 1441494956 0.719360 0.150818 0.612366 -0.291077 1441494956 0.736816 0.112610 0.620667 -0.243225 1441494956 0.736816 0.112610 0.620667 -0.243225 1441494956 0.736816 0.112610 0.620667 -0.243225 1441494956 0.736816 0.112610 0.620667 -0.243225 1441494956 0.736816 0.112610 0.620667 -0.243225 1441494956 0.752808 0.068604 0.626465 -0.189880 1441494956 0.752808 0.068604 0.626465 -0.189880 1441494956 0.752808 0.068604 0.626465 -0.189880 1441494956 0.752808 0.068604 0.626465 -0.189880 1441494956 0.752808 0.068604 0.626465 -0.189880 1441494956 0.752808 0.068604 0.626465 -0.189880 1441494956 0.752808 0.068604 0.626465 -0.189880 1441494956 0.766479 0.018372 0.628296 -0.131592 1441494956 0.766479 0.018372 0.628296 -0.131592 1441494956 0.766479 0.018372 0.628296 -0.131592 1441494956 0.766479 0.018372 0.628296 -0.131592 1441494956 0.766479 0.018372 0.628296 -0.131592 1441494956 0.766479 0.018372 0.628296 -0.131592 1441494956 0.766479 0.018372 0.628296 -0.131592 1441494956 0.776367 -0.031494 0.624939 -0.074890 1441494956 0.776367 -0.031494 0.624939 -0.074890 1441494956 0.776367 -0.031494 0.624939 -0.074890 1441494956 0.776367 -0.031494 0.624939 -0.074890 1441494956 0.776367 -0.031494 0.624939 -0.074890 1441494956 0.776367 -0.031494 0.624939 -0.074890 1441494956 0.783081 -0.071106 0.617249 -0.026062 1441494956 0.783081 -0.071106 0.617249 -0.026062 1441494956 0.783081 -0.071106 0.617249 -0.026062 1441494956 0.783081 -0.071106 0.617249 -0.026062 1441494956 0.783081 -0.071106 0.617249 -0.026062 1441494956 0.783081 -0.071106 0.617249 -0.026062 1441494956 0.786011 -0.103821 0.609131 0.015076 1441494956 0.786011 -0.103821 0.609131 0.015076 1441494956 0.786011 -0.103821 0.609131 0.015076 1441494956 0.786011 -0.103821 0.609131 0.015076 1441494956 0.786011 -0.103821 0.609131 0.015076 1441494956 0.786011 -0.103821 0.609131 0.015076 1441494956 0.786011 -0.103821 0.609131 0.015076 1441494956 0.786560 -0.130920 0.601746 0.045288 1441494956 0.786560 -0.130920 0.601746 0.045288 1441494956 0.786560 -0.130920 0.601746 0.045288 1441494956 0.786560 -0.130920 0.601746 0.045288 1441494956 0.786560 -0.130920 0.601746 0.045288 1441494956 0.786560 -0.130920 0.601746 0.045288 1441494956 0.787720 -0.146851 0.595581 0.056458 1441494956 0.787720 -0.146851 0.595581 0.056458 1441494956 0.787720 -0.146851 0.595581 0.056458 1441494956 0.787720 -0.146851 0.595581 0.056458 1441494956 0.787720 -0.146851 0.595581 0.056458 1441494956 0.787720 -0.146851 0.595581 0.056458 1441494956 0.789307 -0.144470 0.594971 0.045410 1441494956 0.789307 -0.144470 0.594971 0.045410 1441494956 0.789307 -0.144470 0.594971 0.045410 1441494956 0.789307 -0.144470 0.594971 0.045410 1441494956 0.789307 -0.144470 0.594971 0.045410 1441494956 0.789307 -0.144470 0.594971 0.045410 1441494956 0.789001 -0.124329 0.601440 0.013916 1441494956 0.789001 -0.124329 0.601440 0.013916 1441494956 0.789001 -0.124329 0.601440 0.013916 1441494956 0.789001 -0.124329 0.601440 0.013916 1441494956 0.789001 -0.124329 0.601440 0.013916 1441494956 0.789001 -0.124329 0.601440 0.013916 1441494956 0.789001 -0.124329 0.601440 0.013916 1441494956 0.786255 -0.087646 0.610474 -0.037109 1441494956 0.786255 -0.087646 0.610474 -0.037109 1441494956 0.786255 -0.087646 0.610474 -0.037109 1441494957 0.786255 -0.087646 0.610474 -0.037109 1441494957 0.786255 -0.087646 0.610474 -0.037109 1441494957 0.786255 -0.087646 0.610474 -0.037109 1441494957 0.778442 -0.040344 0.618164 -0.101074 1441494957 0.778442 -0.040344 0.618164 -0.101074 1441494957 0.778442 -0.040344 0.618164 -0.101074 1441494957 0.778442 -0.040344 0.618164 -0.101074 1441494957 0.778442 -0.040344 0.618164 -0.101074 1441494957 0.778442 -0.040344 0.618164 -0.101074 1441494957 0.763733 0.010986 0.623230 -0.167603 1441494957 0.763733 0.010986 0.623230 -0.167603 1441494957 0.763733 0.010986 0.623230 -0.167603 1441494957 0.763733 0.010986 0.623230 -0.167603 1441494957 0.763733 0.010986 0.623230 -0.167603 1441494957 0.763733 0.010986 0.623230 -0.167603 1441494957 0.741272 0.068726 0.623596 -0.238464 1441494957 0.741272 0.068726 0.623596 -0.238464 1441494957 0.741272 0.068726 0.623596 -0.238464 1441494957 0.741272 0.068726 0.623596 -0.238464 1441494957 0.741272 0.068726 0.623596 -0.238464 1441494957 0.741272 0.068726 0.623596 -0.238464 1441494957 0.741272 0.068726 0.623596 -0.238464 1441494957 0.710144 0.133789 0.616333 -0.312805 1441494957 0.710144 0.133789 0.616333 -0.312805 1441494957 0.710144 0.133789 0.616333 -0.312805 1441494957 0.710144 0.133789 0.616333 -0.312805 1441494957 0.710144 0.133789 0.616333 -0.312805 1441494957 0.710144 0.133789 0.616333 -0.312805 1441494957 0.670288 0.199585 0.602844 -0.383850 1441494957 0.670288 0.199585 0.602844 -0.383850 1441494957 0.670288 0.199585 0.602844 -0.383850 1441494957 0.670288 0.199585 0.602844 -0.383850 1441494957 0.670288 0.199585 0.602844 -0.383850 1441494957 0.670288 0.199585 0.602844 -0.383850 1441494957 0.623047 0.263916 0.583618 -0.448792 1441494957 0.623047 0.263916 0.583618 -0.448792 1441494957 0.623047 0.263916 0.583618 -0.448792 1441494957 0.623047 0.263916 0.583618 -0.448792 1441494957 0.623047 0.263916 0.583618 -0.448792 1441494957 0.623047 0.263916 0.583618 -0.448792 1441494957 0.570190 0.327576 0.561218 -0.502625 1441494957 0.570190 0.327576 0.561218 -0.502625 1441494957 0.570190 0.327576 0.561218 -0.502625 1441494957 0.570190 0.327576 0.561218 -0.502625 1441494957 0.570190 0.327576 0.561218 -0.502625 1441494957 0.570190 0.327576 0.561218 -0.502625 1441494957 0.526611 0.375916 0.540710 -0.537537 1441494957 0.526611 0.375916 0.540710 -0.537537 1441494957 0.526611 0.375916 0.540710 -0.537537 1441494957 0.526611 0.375916 0.540710 -0.537537 1441494957 0.526611 0.375916 0.540710 -0.537537 1441494957 0.526611 0.375916 0.540710 -0.537537 1441494957 0.526611 0.375916 0.540710 -0.537537 1441494957 0.492798 0.411072 0.519592 -0.564026 1441494957 0.492798 0.411072 0.519592 -0.564026 1441494957 0.492798 0.411072 0.519592 -0.564026 1441494957 0.492798 0.411072 0.519592 -0.564026 1441494957 0.492798 0.411072 0.519592 -0.564026 1441494957 0.492798 0.411072 0.519592 -0.564026 1441494957 0.464783 0.445251 0.493896 -0.584595 1441494957 0.464783 0.445251 0.493896 -0.584595 1441494957 0.464783 0.445251 0.493896 -0.584595 1441494957 0.464783 0.445251 0.493896 -0.584595 1441494957 0.464783 0.445251 0.493896 -0.584595 1441494957 0.464783 0.445251 0.493896 -0.584595 1441494957 0.464783 0.445251 0.493896 -0.584595 1441494957 0.458801 0.461609 0.483093 -0.585632 1441494957 0.458801 0.461609 0.483093 -0.585632 1441494957 0.458801 0.461609 0.483093 -0.585632 1441494957 0.458801 0.461609 0.483093 -0.585632 1441494957 0.458801 0.461609 0.483093 -0.585632 1441494957 0.458801 0.461609 0.483093 -0.585632 1441494957 0.474731 0.457092 0.493652 -0.567444 1441494957 0.474731 0.457092 0.493652 -0.567444 1441494957 0.474731 0.457092 0.493652 -0.567444 1441494957 0.474731 0.457092 0.493652 -0.567444 1441494957 0.474731 0.457092 0.493652 -0.567444 1441494957 0.474731 0.457092 0.493652 -0.567444 1441494957 0.501282 0.441833 0.509705 -0.541870 1441494957 0.501282 0.441833 0.509705 -0.541870 1441494957 0.501282 0.441833 0.509705 -0.541870 1441494957 0.501282 0.441833 0.509705 -0.541870 1441494957 0.501282 0.441833 0.509705 -0.541870 1441494957 0.501282 0.441833 0.509705 -0.541870 1441494957 0.501282 0.441833 0.509705 -0.541870 1441494957 0.539490 0.409424 0.536377 -0.503540 1441494957 0.539490 0.409424 0.536377 -0.503540 1441494957 0.539490 0.409424 0.536377 -0.503540 1441494957 0.539490 0.409424 0.536377 -0.503540 1441494957 0.539490 0.409424 0.536377 -0.503540 1441494957 0.539490 0.409424 0.536377 -0.503540 1441494957 0.581299 0.365112 0.565430 -0.457214 1441494957 0.581299 0.365112 0.565430 -0.457214 1441494957 0.581299 0.365112 0.565430 -0.457214 1441494957 0.581299 0.365112 0.565430 -0.457214 1441494957 0.581299 0.365112 0.565430 -0.457214 1441494957 0.581299 0.365112 0.565430 -0.457214 1441494957 0.622620 0.312317 0.593384 -0.403320 1441494957 0.622620 0.312317 0.593384 -0.403320 1441494957 0.622620 0.312317 0.593384 -0.403320 1441494957 0.622620 0.312317 0.593384 -0.403320 1441494957 0.622620 0.312317 0.593384 -0.403320 1441494957 0.622620 0.312317 0.593384 -0.403320 1441494957 0.660217 0.252502 0.618408 -0.343384 1441494957 0.660217 0.252502 0.618408 -0.343384 1441494957 0.660217 0.252502 0.618408 -0.343384 1441494957 0.660217 0.252502 0.618408 -0.343384 1441494957 0.660217 0.252502 0.618408 -0.343384 1441494957 0.660217 0.252502 0.618408 -0.343384 1441494957 0.660217 0.252502 0.618408 -0.343384 1441494957 0.691223 0.189026 0.637268 -0.283386 1441494957 0.691223 0.189026 0.637268 -0.283386 1441494957 0.691223 0.189026 0.637268 -0.283386 1441494957 0.691223 0.189026 0.637268 -0.283386 1441494958 0.691223 0.189026 0.637268 -0.283386 1441494958 0.716370 0.130005 0.646790 -0.226929 1441494958 0.716370 0.130005 0.646790 -0.226929 1441494958 0.716370 0.130005 0.646790 -0.226929 1441494958 0.716370 0.130005 0.646790 -0.226929 1441494958 0.716370 0.130005 0.646790 -0.226929 1441494958 0.716370 0.130005 0.646790 -0.226929 1441494958 0.737122 0.072998 0.650146 -0.169006 1441494958 0.737122 0.072998 0.650146 -0.169006 1441494958 0.737122 0.072998 0.650146 -0.169006 1441494958 0.737122 0.072998 0.650146 -0.169006 1441494958 0.737122 0.072998 0.650146 -0.169006 1441494958 0.737122 0.072998 0.650146 -0.169006 1441494958 0.754639 0.015869 0.646667 -0.109619 1441494958 0.754639 0.015869 0.646667 -0.109619 1441494958 0.754639 0.015869 0.646667 -0.109619 1441494958 0.754639 0.015869 0.646667 -0.109619 1441494958 0.754639 0.015869 0.646667 -0.109619 1441494958 0.754639 0.015869 0.646667 -0.109619 1441494958 0.754639 0.015869 0.646667 -0.109619 1441494958 0.768677 -0.041077 0.635986 -0.053406 1441494958 0.768677 -0.041077 0.635986 -0.053406 1441494958 0.768677 -0.041077 0.635986 -0.053406 1441494958 0.768677 -0.041077 0.635986 -0.053406 1441494958 0.768677 -0.041077 0.635986 -0.053406 1441494958 0.768677 -0.041077 0.635986 -0.053406 1441494958 0.777222 -0.081726 0.623657 -0.014343 1441494958 0.777222 -0.081726 0.623657 -0.014343 1441494958 0.777222 -0.081726 0.623657 -0.014343 1441494958 0.777222 -0.081726 0.623657 -0.014343 1441494958 0.777222 -0.081726 0.623657 -0.014343 1441494958 0.777222 -0.081726 0.623657 -0.014343 1441494958 0.777222 -0.081726 0.623657 -0.014343 1441494958 0.782593 -0.099548 0.614502 -0.000305 1441494958 0.782593 -0.099548 0.614502 -0.000305 1441494958 0.782593 -0.099548 0.614502 -0.000305 1441494958 0.782593 -0.099548 0.614502 -0.000305 1441494958 0.782593 -0.099548 0.614502 -0.000305 1441494958 0.782593 -0.099548 0.614502 -0.000305 1441494958 0.786194 -0.095703 0.610352 -0.009705 1441494958 0.786194 -0.095703 0.610352 -0.009705 1441494958 0.786194 -0.095703 0.610352 -0.009705 1441494958 0.786194 -0.095703 0.610352 -0.009705 1441494958 0.786194 -0.095703 0.610352 -0.009705 1441494958 0.786194 -0.095703 0.610352 -0.009705 1441494958 0.786194 -0.095703 0.610352 -0.009705 1441494958 0.787109 -0.075745 0.611023 -0.036011 1441494958 0.787109 -0.075745 0.611023 -0.036011 1441494958 0.787109 -0.075745 0.611023 -0.036011 1441494958 0.787109 -0.075745 0.611023 -0.036011 1441494958 0.787109 -0.075745 0.611023 -0.036011 1441494958 0.787109 -0.075745 0.611023 -0.036011 1441494958 0.783752 -0.043945 0.614685 -0.076965 1441494958 0.783752 -0.043945 0.614685 -0.076965 1441494958 0.783752 -0.043945 0.614685 -0.076965 1441494958 0.783752 -0.043945 0.614685 -0.076965 1441494958 0.783752 -0.043945 0.614685 -0.076965 1441494958 0.783752 -0.043945 0.614685 -0.076965 1441494958 0.774841 0.000488 0.617798 -0.133606 1441494958 0.774841 0.000488 0.617798 -0.133606 1441494958 0.774841 0.000488 0.617798 -0.133606 1441494958 0.774841 0.000488 0.617798 -0.133606 1441494958 0.758484 0.052124 0.617981 -0.200134 1441494958 0.758484 0.052124 0.617981 -0.200134 1441494958 0.758484 0.052124 0.617981 -0.200134 1441494958 0.758484 0.052124 0.617981 -0.200134 1441494958 0.758484 0.052124 0.617981 -0.200134 1441494958 0.758484 0.052124 0.617981 -0.200134 1441494958 0.733032 0.111145 0.613342 -0.272095 1441494958 0.733032 0.111145 0.613342 -0.272095 1441494958 0.733032 0.111145 0.613342 -0.272095 1441494958 0.733032 0.111145 0.613342 -0.272095 1441494958 0.733032 0.111145 0.613342 -0.272095 1441494958 0.733032 0.111145 0.613342 -0.272095 1441494958 0.698792 0.173218 0.603638 -0.342407 1441494958 0.698792 0.173218 0.603638 -0.342407 1441494958 0.698792 0.173218 0.603638 -0.342407 1441494958 0.698792 0.173218 0.603638 -0.342407 1441494958 0.698792 0.173218 0.603638 -0.342407 1441494958 0.698792 0.173218 0.603638 -0.342407 1441494958 0.657227 0.236328 0.587097 -0.409180 1441494958 0.657227 0.236328 0.587097 -0.409180 1441494958 0.657227 0.236328 0.587097 -0.409180 1441494958 0.657227 0.236328 0.587097 -0.409180 1441494958 0.657227 0.236328 0.587097 -0.409180 1441494958 0.657227 0.236328 0.587097 -0.409180 1441494958 0.657227 0.236328 0.587097 -0.409180 1441494958 0.610046 0.296753 0.564575 -0.470032 1441494958 0.610046 0.296753 0.564575 -0.470032 1441494958 0.610046 0.296753 0.564575 -0.470032 1441494958 0.610046 0.296753 0.564575 -0.470032 1441494958 0.610046 0.296753 0.564575 -0.470032 1441494958 0.610046 0.296753 0.564575 -0.470032 1441494958 0.561951 0.349060 0.540283 -0.519958 1441494958 0.561951 0.349060 0.540283 -0.519958 1441494958 0.561951 0.349060 0.540283 -0.519958 1441494958 0.561951 0.349060 0.540283 -0.519958 1441494958 0.561951 0.349060 0.540283 -0.519958 1441494958 0.561951 0.349060 0.540283 -0.519958 1441494958 0.561951 0.349060 0.540283 -0.519958 1441494958 0.515442 0.396240 0.512451 -0.560974 1441494958 0.515442 0.396240 0.512451 -0.560974 1441494958 0.515442 0.396240 0.512451 -0.560974 1441494958 0.515442 0.396240 0.512451 -0.560974 1441494958 0.515442 0.396240 0.512451 -0.560974 1441494958 0.515442 0.396240 0.512451 -0.560974 1441494958 0.515442 0.396240 0.512451 -0.560974 1441494958 0.481262 0.429565 0.487732 -0.588196 1441494958 0.481262 0.429565 0.487732 -0.588196 1441494958 0.481262 0.429565 0.487732 -0.588196 1441494958 0.481262 0.429565 0.487732 -0.588196 1441494958 0.481262 0.429565 0.487732 -0.588196 1441494958 0.481262 0.429565 0.487732 -0.588196 1441494959 0.467285 0.445923 0.476135 -0.596680 1441494959 0.467285 0.445923 0.476135 -0.596680 1441494959 0.467285 0.445923 0.476135 -0.596680 1441494959 0.467285 0.445923 0.476135 -0.596680 1441494959 0.467285 0.445923 0.476135 -0.596680 1441494959 0.467285 0.445923 0.476135 -0.596680 1441494959 0.467285 0.445923 0.476135 -0.596680 1441494959 0.474304 0.447388 0.481384 -0.585754 1441494959 0.474304 0.447388 0.481384 -0.585754 1441494959 0.474304 0.447388 0.481384 -0.585754 1441494959 0.474304 0.447388 0.481384 -0.585754 1441494959 0.474304 0.447388 0.481384 -0.585754 1441494959 0.474304 0.447388 0.481384 -0.585754 1441494959 0.496704 0.432190 0.501831 -0.560913 1441494959 0.496704 0.432190 0.501831 -0.560913 1441494959 0.496704 0.432190 0.501831 -0.560913 1441494959 0.496704 0.432190 0.501831 -0.560913 1441494959 0.496704 0.432190 0.501831 -0.560913 1441494959 0.496704 0.432190 0.501831 -0.560913 1441494959 0.528015 0.404114 0.527161 -0.529053 1441494959 0.528015 0.404114 0.527161 -0.529053 1441494959 0.528015 0.404114 0.527161 -0.529053 1441494959 0.528015 0.404114 0.527161 -0.529053 1441494959 0.528015 0.404114 0.527161 -0.529053 1441494959 0.528015 0.404114 0.527161 -0.529053 1441494959 0.528015 0.404114 0.527161 -0.529053 1441494959 0.565369 0.365662 0.554565 -0.488953 1441494959 0.565369 0.365662 0.554565 -0.488953 1441494959 0.565369 0.365662 0.554565 -0.488953 1441494959 0.565369 0.365662 0.554565 -0.488953 1441494959 0.565369 0.365662 0.554565 -0.488953 1441494959 0.565369 0.365662 0.554565 -0.488953 1441494959 0.605835 0.316406 0.582581 -0.439758 1441494959 0.605835 0.316406 0.582581 -0.439758 1441494959 0.605835 0.316406 0.582581 -0.439758 1441494959 0.605835 0.316406 0.582581 -0.439758 1441494959 0.605835 0.316406 0.582581 -0.439758 1441494959 0.645569 0.259338 0.606812 -0.384277 1441494959 0.645569 0.259338 0.606812 -0.384277 1441494959 0.645569 0.259338 0.606812 -0.384277 1441494959 0.645569 0.259338 0.606812 -0.384277 1441494959 0.645569 0.259338 0.606812 -0.384277 1441494959 0.645569 0.259338 0.606812 -0.384277 1441494959 0.680481 0.200867 0.625671 -0.324158 1441494959 0.680481 0.200867 0.625671 -0.324158 1441494959 0.680481 0.200867 0.625671 -0.324158 1441494959 0.680481 0.200867 0.625671 -0.324158 1441494959 0.680481 0.200867 0.625671 -0.324158 1441494959 0.680481 0.200867 0.625671 -0.324158 1441494959 0.680481 0.200867 0.625671 -0.324158 1441494959 0.709045 0.140747 0.640320 -0.259644 1441494959 0.709045 0.140747 0.640320 -0.259644 1441494959 0.709045 0.140747 0.640320 -0.259644 1441494959 0.709045 0.140747 0.640320 -0.259644 1441494959 0.709045 0.140747 0.640320 -0.259644 1441494959 0.709045 0.140747 0.640320 -0.259644 1441494959 0.731445 0.080933 0.647888 -0.196533 1441494959 0.731445 0.080933 0.647888 -0.196533 1441494959 0.731445 0.080933 0.647888 -0.196533 1441494959 0.731445 0.080933 0.647888 -0.196533 1441494959 0.731445 0.080933 0.647888 -0.196533 1441494959 0.731445 0.080933 0.647888 -0.196533 1441494959 0.747620 0.022583 0.649536 -0.136353 1441494959 0.747620 0.022583 0.649536 -0.136353 1441494959 0.747620 0.022583 0.649536 -0.136353 1441494959 0.747620 0.022583 0.649536 -0.136353 1441494959 0.747620 0.022583 0.649536 -0.136353 1441494959 0.747620 0.022583 0.649536 -0.136353 1441494959 0.747620 0.022583 0.649536 -0.136353 1441494959 0.759277 -0.028564 0.644531 -0.085083 1441494959 0.759277 -0.028564 0.644531 -0.085083 1441494959 0.759277 -0.028564 0.644531 -0.085083 1441494959 0.759277 -0.028564 0.644531 -0.085083 1441494959 0.759277 -0.028564 0.644531 -0.085083 1441494959 0.759277 -0.028564 0.644531 -0.085083 1441494959 0.767029 -0.070862 0.636108 -0.043762 1441494959 0.767029 -0.070862 0.636108 -0.043762 1441494959 0.767029 -0.070862 0.636108 -0.043762 1441494959 0.767029 -0.070862 0.636108 -0.043762 1441494959 0.767029 -0.070862 0.636108 -0.043762 1441494959 0.767029 -0.070862 0.636108 -0.043762 1441494959 0.767029 -0.070862 0.636108 -0.043762 1441494959 0.772095 -0.097534 0.627563 -0.020142 1441494959 0.772095 -0.097534 0.627563 -0.020142 1441494959 0.772095 -0.097534 0.627563 -0.020142 1441494959 0.772095 -0.097534 0.627563 -0.020142 1441494959 0.772095 -0.097534 0.627563 -0.020142 1441494959 0.772095 -0.097534 0.627563 -0.020142 1441494959 0.776123 -0.099915 0.622192 -0.022400 1441494959 0.776123 -0.099915 0.622192 -0.022400 1441494959 0.776123 -0.099915 0.622192 -0.022400 1441494959 0.776123 -0.099915 0.622192 -0.022400 1441494959 0.776123 -0.099915 0.622192 -0.022400 1441494959 0.776123 -0.099915 0.622192 -0.022400 1441494959 0.776123 -0.099915 0.622192 -0.022400 1441494959 0.778564 -0.078125 0.620728 -0.048828 1441494959 0.778564 -0.078125 0.620728 -0.048828 1441494959 0.778564 -0.078125 0.620728 -0.048828 1441494959 0.778564 -0.078125 0.620728 -0.048828 1441494959 0.778564 -0.078125 0.620728 -0.048828 1441494959 0.778564 -0.078125 0.620728 -0.048828 1441494959 0.776733 -0.044250 0.621765 -0.089844 1441494959 0.776733 -0.044250 0.621765 -0.089844 1441494959 0.776733 -0.044250 0.621765 -0.089844 1441494959 0.776733 -0.044250 0.621765 -0.089844 1441494959 0.776733 -0.044250 0.621765 -0.089844 1441494959 0.776733 -0.044250 0.621765 -0.089844 1441494959 0.769409 -0.001038 0.622742 -0.141724 1441494959 0.769409 -0.001038 0.622742 -0.141724 1441494959 0.769409 -0.001038 0.622742 -0.141724 1441494959 0.769409 -0.001038 0.622742 -0.141724 1441494959 0.754578 0.049683 0.622192 -0.202393 1441494960 0.754578 0.049683 0.622192 -0.202393 1441494960 0.754578 0.049683 0.622192 -0.202393 1441494960 0.754578 0.049683 0.622192 -0.202393 1441494960 0.754578 0.049683 0.622192 -0.202393 1441494960 0.754578 0.049683 0.622192 -0.202393 1441494960 0.730225 0.108093 0.619141 -0.267639 1441494960 0.730225 0.108093 0.619141 -0.267639 1441494960 0.730225 0.108093 0.619141 -0.267639 1441494960 0.730225 0.108093 0.619141 -0.267639 1441494960 0.730225 0.108093 0.619141 -0.267639 1441494960 0.730225 0.108093 0.619141 -0.267639 1441494960 0.697449 0.170288 0.610107 -0.335083 1441494960 0.697449 0.170288 0.610107 -0.335083 1441494960 0.697449 0.170288 0.610107 -0.335083 1441494960 0.697449 0.170288 0.610107 -0.335083 1441494960 0.697449 0.170288 0.610107 -0.335083 1441494960 0.697449 0.170288 0.610107 -0.335083 1441494960 0.697449 0.170288 0.610107 -0.335083 1441494960 0.657837 0.233521 0.594910 -0.398438 1441494960 0.657837 0.233521 0.594910 -0.398438 1441494960 0.657837 0.233521 0.594910 -0.398438 1441494960 0.657837 0.233521 0.594910 -0.398438 1441494960 0.657837 0.233521 0.594910 -0.398438 1441494960 0.657837 0.233521 0.594910 -0.398438 1441494960 0.657837 0.233521 0.594910 -0.398438 1441494960 0.615845 0.292542 0.576660 -0.450073 1441494960 0.615845 0.292542 0.576660 -0.450073 1441494960 0.615845 0.292542 0.576660 -0.450073 1441494960 0.615845 0.292542 0.576660 -0.450073 1441494960 0.615845 0.292542 0.576660 -0.450073 1441494960 0.615845 0.292542 0.576660 -0.450073 1441494960 0.574646 0.343872 0.554749 -0.493652 1441494960 0.574646 0.343872 0.554749 -0.493652 1441494960 0.574646 0.343872 0.554749 -0.493652 1441494960 0.574646 0.343872 0.554749 -0.493652 1441494960 0.574646 0.343872 0.554749 -0.493652 1441494960 0.574646 0.343872 0.554749 -0.493652 1441494960 0.535767 0.387756 0.529968 -0.530701 1441494960 0.535767 0.387756 0.529968 -0.530701 1441494960 0.535767 0.387756 0.529968 -0.530701 1441494960 0.535767 0.387756 0.529968 -0.530701 1441494960 0.535767 0.387756 0.529968 -0.530701 1441494960 0.535767 0.387756 0.529968 -0.530701 1441494960 0.535767 0.387756 0.529968 -0.530701 1441494960 0.503052 0.426147 0.507324 -0.554932 1441494960 0.503052 0.426147 0.507324 -0.554932 1441494960 0.503052 0.426147 0.507324 -0.554932 1441494960 0.503052 0.426147 0.507324 -0.554932 1441494960 0.503052 0.426147 0.507324 -0.554932 1441494960 0.503052 0.426147 0.507324 -0.554932 1441494960 0.487122 0.448486 0.494629 -0.562866 1441494960 0.487122 0.448486 0.494629 -0.562866 1441494960 0.487122 0.448486 0.494629 -0.562866 1441494960 0.487122 0.448486 0.494629 -0.562866 1441494960 0.487122 0.448486 0.494629 -0.562866 1441494960 0.487122 0.448486 0.494629 -0.562866 1441494960 0.487122 0.448486 0.494629 -0.562866 1441494960 0.493225 0.450012 0.498047 -0.553284 1441494960 0.493225 0.450012 0.498047 -0.553284 1441494960 0.493225 0.450012 0.498047 -0.553284 1441494960 0.493225 0.450012 0.498047 -0.553284 1441494960 0.493225 0.450012 0.498047 -0.553284 1441494960 0.493225 0.450012 0.498047 -0.553284 1441494960 0.513977 0.438965 0.511230 -0.530823 1441494960 0.513977 0.438965 0.511230 -0.530823 1441494960 0.513977 0.438965 0.511230 -0.530823 1441494960 0.513977 0.438965 0.511230 -0.530823 1441494960 0.513977 0.438965 0.511230 -0.530823 1441494960 0.513977 0.438965 0.511230 -0.530823 1441494960 0.513977 0.438965 0.511230 -0.530823 1441494960 0.545227 0.413757 0.532837 -0.497559 1441494960 0.545227 0.413757 0.532837 -0.497559 1441494960 0.545227 0.413757 0.532837 -0.497559 1441494960 0.545227 0.413757 0.532837 -0.497559 1441494960 0.545227 0.413757 0.532837 -0.497559 1441494960 0.545227 0.413757 0.532837 -0.497559 1441494960 0.582031 0.375122 0.559021 -0.455994 1441494960 0.582031 0.375122 0.559021 -0.455994 1441494960 0.582031 0.375122 0.559021 -0.455994 1441494960 0.582031 0.375122 0.559021 -0.455994 1441494960 0.582031 0.375122 0.559021 -0.455994 1441494960 0.582031 0.375122 0.559021 -0.455994 1441494960 0.582031 0.375122 0.559021 -0.455994 1441494960 0.619995 0.327271 0.583801 -0.409424 1441494960 0.619995 0.327271 0.583801 -0.409424 1441494960 0.619995 0.327271 0.583801 -0.409424 1441494960 0.619995 0.327271 0.583801 -0.409424 1441494960 0.619995 0.327271 0.583801 -0.409424 1441494960 0.619995 0.327271 0.583801 -0.409424 1441494960 0.656433 0.272949 0.604919 -0.358643 1441494960 0.656433 0.272949 0.604919 -0.358643 1441494960 0.656433 0.272949 0.604919 -0.358643 1441494960 0.656433 0.272949 0.604919 -0.358643 1441494960 0.656433 0.272949 0.604919 -0.358643 1441494960 0.656433 0.272949 0.604919 -0.358643 1441494960 0.656433 0.272949 0.604919 -0.358643 1441494960 0.689758 0.214172 0.622314 -0.301758 1441494960 0.689758 0.214172 0.622314 -0.301758 1441494960 0.689758 0.214172 0.622314 -0.301758 1441494960 0.689758 0.214172 0.622314 -0.301758 1441494960 0.689758 0.214172 0.622314 -0.301758 1441494960 0.689758 0.214172 0.622314 -0.301758 1441494960 0.718445 0.149963 0.635437 -0.239807 1441494960 0.718445 0.149963 0.635437 -0.239807 1441494960 0.718445 0.149963 0.635437 -0.239807 1441494960 0.718445 0.149963 0.635437 -0.239807 1441494960 0.718445 0.149963 0.635437 -0.239807 1441494960 0.718445 0.149963 0.635437 -0.239807 1441494960 0.741699 0.084290 0.640747 -0.179077 1441494960 0.741699 0.084290 0.640747 -0.179077 1441494960 0.741699 0.084290 0.640747 -0.179077 1441494960 0.741699 0.084290 0.640747 -0.179077 1441494960 0.741699 0.084290 0.640747 -0.179077 1441494960 0.741699 0.084290 0.640747 -0.179077 1441494960 0.741699 0.084290 0.640747 -0.179077 1441494961 0.759644 0.026917 0.637024 -0.127869 1441494961 0.759644 0.026917 0.637024 -0.127869 1441494961 0.759644 0.026917 0.637024 -0.127869 1441494961 0.759644 0.026917 0.637024 -0.127869 1441494961 0.759644 0.026917 0.637024 -0.127869 1441494961 0.759644 0.026917 0.637024 -0.127869 1441494961 0.773132 -0.020874 0.628113 -0.084839 1441494961 0.773132 -0.020874 0.628113 -0.084839 1441494961 0.773132 -0.020874 0.628113 -0.084839 1441494961 0.773132 -0.020874 0.628113 -0.084839 1441494961 0.773132 -0.020874 0.628113 -0.084839 1441494961 0.773132 -0.020874 0.628113 -0.084839 1441494961 0.781128 -0.061584 0.619263 -0.049744 1441494961 0.781128 -0.061584 0.619263 -0.049744 1441494961 0.781128 -0.061584 0.619263 -0.049744 1441494961 0.781128 -0.061584 0.619263 -0.049744 1441494961 0.781128 -0.061584 0.619263 -0.049744 1441494961 0.781128 -0.061584 0.619263 -0.049744 1441494961 0.781128 -0.061584 0.619263 -0.049744 1441494961 0.784485 -0.085754 0.613159 -0.034363 1441494961 0.784485 -0.085754 0.613159 -0.034363 1441494961 0.784485 -0.085754 0.613159 -0.034363 1441494961 0.784485 -0.085754 0.613159 -0.034363 1441494961 0.784485 -0.085754 0.613159 -0.034363 1441494961 0.784485 -0.085754 0.613159 -0.034363 1441494961 0.785034 -0.087646 0.611450 -0.045654 1441494961 0.785034 -0.087646 0.611450 -0.045654 1441494961 0.785034 -0.087646 0.611450 -0.045654 1441494961 0.785034 -0.087646 0.611450 -0.045654 1441494961 0.785034 -0.087646 0.611450 -0.045654 1441494961 0.785034 -0.087646 0.611450 -0.045654 1441494961 0.782837 -0.066406 0.613586 -0.078857 1441494961 0.782837 -0.066406 0.613586 -0.078857 1441494961 0.782837 -0.066406 0.613586 -0.078857 1441494961 0.782837 -0.066406 0.613586 -0.078857 1441494961 0.782837 -0.066406 0.613586 -0.078857 1441494961 0.782837 -0.066406 0.613586 -0.078857 1441494961 0.782837 -0.066406 0.613586 -0.078857 1441494961 0.775513 -0.030701 0.617798 -0.125977 1441494961 0.775513 -0.030701 0.617798 -0.125977 1441494961 0.775513 -0.030701 0.617798 -0.125977 1441494961 0.775513 -0.030701 0.617798 -0.125977 1441494961 0.775513 -0.030701 0.617798 -0.125977 1441494961 0.775513 -0.030701 0.617798 -0.125977 1441494961 0.762939 0.014709 0.619995 -0.182373 1441494961 0.762939 0.014709 0.619995 -0.182373 1441494961 0.762939 0.014709 0.619995 -0.182373 1441494961 0.762939 0.014709 0.619995 -0.182373 1441494961 0.762939 0.014709 0.619995 -0.182373 1441494961 0.762939 0.014709 0.619995 -0.182373 1441494961 0.744446 0.064270 0.618225 -0.243774 1441494961 0.744446 0.064270 0.618225 -0.243774 1441494961 0.744446 0.064270 0.618225 -0.243774 1441494961 0.744446 0.064270 0.618225 -0.243774 1441494961 0.744446 0.064270 0.618225 -0.243774 1441494961 0.744446 0.064270 0.618225 -0.243774 1441494961 0.719482 0.116028 0.612244 -0.306519 1441494961 0.719482 0.116028 0.612244 -0.306519 1441494961 0.719482 0.116028 0.612244 -0.306519 1441494961 0.719482 0.116028 0.612244 -0.306519 1441494961 0.719482 0.116028 0.612244 -0.306519 1441494961 0.719482 0.116028 0.612244 -0.306519 1441494961 0.688293 0.171326 0.599915 -0.370056 1441494961 0.688293 0.171326 0.599915 -0.370056 1441494961 0.688293 0.171326 0.599915 -0.370056 1441494961 0.688293 0.171326 0.599915 -0.370056 1441494961 0.688293 0.171326 0.599915 -0.370056 1441494961 0.688293 0.171326 0.599915 -0.370056 1441494961 0.648193 0.234680 0.578308 -0.436218 1441494961 0.648193 0.234680 0.578308 -0.436218 1441494961 0.648193 0.234680 0.578308 -0.436218 1441494961 0.648193 0.234680 0.578308 -0.436218 1441494961 0.648193 0.234680 0.578308 -0.436218 1441494961 0.648193 0.234680 0.578308 -0.436218 1441494961 0.648193 0.234680 0.578308 -0.436218 1441494961 0.600952 0.301208 0.549927 -0.495605 1441494961 0.600952 0.301208 0.549927 -0.495605 1441494961 0.600952 0.301208 0.549927 -0.495605 1441494961 0.600952 0.301208 0.549927 -0.495605 1441494961 0.600952 0.301208 0.549927 -0.495605 1441494961 0.600952 0.301208 0.549927 -0.495605 1441494961 0.555298 0.354370 0.526123 -0.537781 1441494961 0.555298 0.354370 0.526123 -0.537781 1441494961 0.555298 0.354370 0.526123 -0.537781 1441494961 0.555298 0.354370 0.526123 -0.537781 1441494961 0.555298 0.354370 0.526123 -0.537781 1441494961 0.555298 0.354370 0.526123 -0.537781 1441494961 0.518127 0.391907 0.509644 -0.564087 1441494961 0.518127 0.391907 0.509644 -0.564087 1441494961 0.518127 0.391907 0.509644 -0.564087 1441494961 0.518127 0.391907 0.509644 -0.564087 1441494961 0.518127 0.391907 0.509644 -0.564087 1441494961 0.518127 0.391907 0.509644 -0.564087 1441494961 0.493103 0.421509 0.490601 -0.581787 1441494961 0.493103 0.421509 0.490601 -0.581787 1441494961 0.493103 0.421509 0.490601 -0.581787 1441494961 0.493103 0.421509 0.490601 -0.581787 1441494961 0.493103 0.421509 0.490601 -0.581787 1441494961 0.493103 0.421509 0.490601 -0.581787 1441494961 0.485413 0.440735 0.480530 -0.582336 1441494961 0.485413 0.440735 0.480530 -0.582336 1441494961 0.485413 0.440735 0.480530 -0.582336 1441494961 0.485413 0.440735 0.480530 -0.582336 1441494961 0.485413 0.440735 0.480530 -0.582336 1441494961 0.485413 0.440735 0.480530 -0.582336 1441494961 0.485413 0.440735 0.480530 -0.582336 1441494961 0.496277 0.439392 0.489258 -0.566772 1441494961 0.496277 0.439392 0.489258 -0.566772 1441494961 0.496277 0.439392 0.489258 -0.566772 1441494961 0.496277 0.439392 0.489258 -0.566772 1441494961 0.496277 0.439392 0.489258 -0.566772 1441494961 0.496277 0.439392 0.489258 -0.566772 1441494961 0.518433 0.424683 0.505798 -0.543152 1441494961 0.518433 0.424683 0.505798 -0.543152 1441494961 0.518433 0.424683 0.505798 -0.543152 1441494962 0.518433 0.424683 0.505798 -0.543152 1441494962 0.518433 0.424683 0.505798 -0.543152 1441494962 0.518433 0.424683 0.505798 -0.543152 1441494962 0.518433 0.424683 0.505798 -0.543152 1441494962 0.549561 0.398926 0.525818 -0.512207 1441494962 0.549561 0.398926 0.525818 -0.512207 1441494962 0.549561 0.398926 0.525818 -0.512207 1441494962 0.549561 0.398926 0.525818 -0.512207 1441494962 0.549561 0.398926 0.525818 -0.512207 1441494962 0.549561 0.398926 0.525818 -0.512207 1441494962 0.587341 0.359253 0.550903 -0.471619 1441494962 0.587341 0.359253 0.550903 -0.471619 1441494962 0.587341 0.359253 0.550903 -0.471619 1441494962 0.587341 0.359253 0.550903 -0.471619 1441494962 0.587341 0.359253 0.550903 -0.471619 1441494962 0.587341 0.359253 0.550903 -0.471619 1441494962 0.625610 0.311035 0.574524 -0.426270 1441494962 0.625610 0.311035 0.574524 -0.426270 1441494962 0.625610 0.311035 0.574524 -0.426270 1441494962 0.625610 0.311035 0.574524 -0.426270 1441494962 0.625610 0.311035 0.574524 -0.426270 1441494962 0.625610 0.311035 0.574524 -0.426270 1441494962 0.625610 0.311035 0.574524 -0.426270 1441494962 0.661865 0.259338 0.594360 -0.375977 1441494962 0.661865 0.259338 0.594360 -0.375977 1441494962 0.661865 0.259338 0.594360 -0.375977 1441494962 0.661865 0.259338 0.594360 -0.375977 1441494962 0.661865 0.259338 0.594360 -0.375977 1441494962 0.661865 0.259338 0.594360 -0.375977 1441494962 0.661865 0.259338 0.594360 -0.375977 1441494962 0.693909 0.204590 0.611328 -0.320740 1441494962 0.693909 0.204590 0.611328 -0.320740 1441494962 0.693909 0.204590 0.611328 -0.320740 1441494962 0.693909 0.204590 0.611328 -0.320740 1441494962 0.693909 0.204590 0.611328 -0.320740 1441494962 0.693909 0.204590 0.611328 -0.320740 1441494962 0.720703 0.148132 0.622803 -0.265808 1441494962 0.720703 0.148132 0.622803 -0.265808 1441494962 0.720703 0.148132 0.622803 -0.265808 1441494962 0.720703 0.148132 0.622803 -0.265808 1441494962 0.720703 0.148132 0.622803 -0.265808 1441494962 0.720703 0.148132 0.622803 -0.265808 1441494962 0.742065 0.096191 0.627625 -0.214783 1441494962 0.742065 0.096191 0.627625 -0.214783 1441494962 0.742065 0.096191 0.627625 -0.214783 1441494962 0.742065 0.096191 0.627625 -0.214783 1441494962 0.742065 0.096191 0.627625 -0.214783 1441494962 0.742065 0.096191 0.627625 -0.214783 1441494962 0.758240 0.048340 0.628540 -0.166138 1441494962 0.758240 0.048340 0.628540 -0.166138 1441494962 0.758240 0.048340 0.628540 -0.166138 1441494962 0.758240 0.048340 0.628540 -0.166138 1441494962 0.758240 0.048340 0.628540 -0.166138 1441494962 0.758240 0.048340 0.628540 -0.166138 1441494962 0.770813 0.002014 0.625183 -0.121948 1441494962 0.770813 0.002014 0.625183 -0.121948 1441494962 0.770813 0.002014 0.625183 -0.121948 1441494962 0.770813 0.002014 0.625183 -0.121948 1441494962 0.770813 0.002014 0.625183 -0.121948 1441494962 0.770813 0.002014 0.625183 -0.121948 1441494962 0.779236 -0.036682 0.619568 -0.086426 1441494962 0.779236 -0.036682 0.619568 -0.086426 1441494962 0.779236 -0.036682 0.619568 -0.086426 1441494962 0.779236 -0.036682 0.619568 -0.086426 1441494962 0.779236 -0.036682 0.619568 -0.086426 1441494962 0.779236 -0.036682 0.619568 -0.086426 1441494962 0.779236 -0.036682 0.619568 -0.086426 1441494962 0.783875 -0.060852 0.614380 -0.065979 1441494962 0.783875 -0.060852 0.614380 -0.065979 1441494962 0.783875 -0.060852 0.614380 -0.065979 1441494962 0.783875 -0.060852 0.614380 -0.065979 1441494962 0.783875 -0.060852 0.614380 -0.065979 1441494962 0.783875 -0.060852 0.614380 -0.065979 1441494962 0.785217 -0.066223 0.612122 -0.065552 1441494962 0.785217 -0.066223 0.612122 -0.065552 1441494962 0.785217 -0.066223 0.612122 -0.065552 1441494962 0.785217 -0.066223 0.612122 -0.065552 1441494962 0.785217 -0.066223 0.612122 -0.065552 1441494962 0.785217 -0.066223 0.612122 -0.065552 1441494962 0.783630 -0.052307 0.612793 -0.086975 1441494962 0.783630 -0.052307 0.612793 -0.086975 1441494962 0.783630 -0.052307 0.612793 -0.086975 1441494962 0.783630 -0.052307 0.612793 -0.086975 1441494962 0.783630 -0.052307 0.612793 -0.086975 1441494962 0.783630 -0.052307 0.612793 -0.086975 1441494962 0.783630 -0.052307 0.612793 -0.086975 1441494962 0.777405 -0.024048 0.616211 -0.123596 1441494962 0.777405 -0.024048 0.616211 -0.123596 1441494962 0.777405 -0.024048 0.616211 -0.123596 1441494962 0.777405 -0.024048 0.616211 -0.123596 1441494962 0.777405 -0.024048 0.616211 -0.123596 1441494962 0.777405 -0.024048 0.616211 -0.123596 1441494962 0.765869 0.011230 0.620422 -0.168274 1441494962 0.765869 0.011230 0.620422 -0.168274 1441494962 0.765869 0.011230 0.620422 -0.168274 1441494962 0.765869 0.011230 0.620422 -0.168274 1441494962 0.765869 0.011230 0.620422 -0.168274 1441494962 0.765869 0.011230 0.620422 -0.168274 1441494962 0.748230 0.055969 0.621765 -0.224304 1441494962 0.748230 0.055969 0.621765 -0.224304 1441494962 0.748230 0.055969 0.621765 -0.224304 1441494962 0.748230 0.055969 0.621765 -0.224304 1441494962 0.748230 0.055969 0.621765 -0.224304 1441494962 0.725586 0.102783 0.619141 -0.281982 1441494962 0.725586 0.102783 0.619141 -0.281982 1441494962 0.725586 0.102783 0.619141 -0.281982 1441494962 0.725586 0.102783 0.619141 -0.281982 1441494962 0.725586 0.102783 0.619141 -0.281982 1441494962 0.725586 0.102783 0.619141 -0.281982 1441494962 0.725586 0.102783 0.619141 -0.281982 1441494962 0.697754 0.151855 0.611450 -0.340820 1441494962 0.697754 0.151855 0.611450 -0.340820 1441494962 0.697754 0.151855 0.611450 -0.340820 1441494962 0.697754 0.151855 0.611450 -0.340820 1441494963 0.697754 0.151855 0.611450 -0.340820 1441494963 0.697754 0.151855 0.611450 -0.340820 1441494963 0.697754 0.151855 0.611450 -0.340820 1441494963 0.665222 0.204834 0.597168 -0.398621 1441494963 0.665222 0.204834 0.597168 -0.398621 1441494963 0.665222 0.204834 0.597168 -0.398621 1441494963 0.665222 0.204834 0.597168 -0.398621 1441494963 0.665222 0.204834 0.597168 -0.398621 1441494963 0.665222 0.204834 0.597168 -0.398621 1441494963 0.629517 0.254517 0.579346 -0.450867 1441494963 0.629517 0.254517 0.579346 -0.450867 1441494963 0.629517 0.254517 0.579346 -0.450867 1441494963 0.629517 0.254517 0.579346 -0.450867 1441494963 0.629517 0.254517 0.579346 -0.450867 1441494963 0.629517 0.254517 0.579346 -0.450867 1441494963 0.591370 0.300659 0.557190 -0.499390 1441494963 0.591370 0.300659 0.557190 -0.499390 1441494963 0.591370 0.300659 0.557190 -0.499390 1441494963 
0.723083 0.138672 0.618835 -0.273682 1441494966 0.736084 0.108887 0.626343 -0.232300 1441494966 0.736084 0.108887 0.626343 -0.232300 1441494966 0.736084 0.108887 0.626343 -0.232300 1441494966 0.736084 0.108887 0.626343 -0.232300 1441494966 0.736084 0.108887 0.626343 -0.232300 1441494966 0.736084 0.108887 0.626343 -0.232300 1441494966 0.748779 0.072815 0.631897 -0.186157 1441494966 0.748779 0.072815 0.631897 -0.186157 1441494966 0.748779 0.072815 0.631897 -0.186157 1441494966 0.748779 0.072815 0.631897 -0.186157 1441494966 0.748779 0.072815 0.631897 -0.186157 1441494966 0.748779 0.072815 0.631897 -0.186157 1441494966 0.760376 0.029907 0.634888 -0.133423 1441494966 0.760376 0.029907 0.634888 -0.133423 1441494966 0.760376 0.029907 0.634888 -0.133423 1441494966 0.760376 0.029907 0.634888 -0.133423 1441494966 0.760376 0.029907 0.634888 -0.133423 1441494966 0.760376 0.029907 0.634888 -0.133423 1441494966 0.768921 -0.010559 0.633728 -0.083618 1441494966 0.768921 -0.010559 0.633728 -0.083618 1441494966 0.768921 -0.010559 0.633728 -0.083618 1441494966 0.768921 -0.010559 0.633728 -0.083618 1441494966 0.768921 -0.010559 0.633728 -0.083618 1441494966 0.768921 -0.010559 0.633728 -0.083618 1441494966 0.775391 -0.046326 0.628479 -0.039185 1441494966 0.775391 -0.046326 0.628479 -0.039185 1441494966 0.775391 -0.046326 0.628479 -0.039185 1441494966 0.775391 -0.046326 0.628479 -0.039185 1441494966 0.775391 -0.046326 0.628479 -0.039185 1441494966 0.775391 -0.046326 0.628479 -0.039185 1441494966 0.775391 -0.046326 0.628479 -0.039185 1441494966 0.780396 -0.075867 0.620605 -0.005615 1441494966 0.780396 -0.075867 0.620605 -0.005615 1441494966 0.780396 -0.075867 0.620605 -0.005615 1441494966 0.780396 -0.075867 0.620605 -0.005615 1441494966 0.780396 -0.075867 0.620605 -0.005615 1441494966 0.780396 -0.075867 0.620605 -0.005615 1441494966 0.783264 -0.097473 0.613708 0.016724 1441494966 0.783264 -0.097473 0.613708 0.016724 1441494966 0.783264 -0.097473 0.613708 0.016724 1441494966 0.783264 -0.097473 0.613708 0.016724 1441494966 0.783264 -0.097473 0.613708 0.016724 1441494966 0.783264 -0.097473 0.613708 0.016724 1441494966 0.784668 -0.117371 0.607910 0.028992 1441494966 0.784668 -0.117371 0.607910 0.028992 1441494966 0.784668 -0.117371 0.607910 0.028992 1441494966 0.784668 -0.117371 0.607910 0.028992 1441494966 0.784668 -0.117371 0.607910 0.028992 1441494966 0.784973 -0.115723 0.608337 0.016663 1441494966 0.784973 -0.115723 0.608337 0.016663 1441494966 0.784973 -0.115723 0.608337 0.016663 1441494966 0.784973 -0.115723 0.608337 0.016663 1441494966 0.784973 -0.115723 0.608337 0.016663 1441494966 0.784973 -0.115723 0.608337 0.016663 1441494966 0.784973 -0.115723 0.608337 0.016663 1441494966 0.783325 -0.093872 0.614136 -0.017639 1441494966 0.783325 -0.093872 0.614136 -0.017639 1441494966 0.783325 -0.093872 0.614136 -0.017639 1441494966 0.783325 -0.093872 0.614136 -0.017639 1441494966 0.783325 -0.093872 0.614136 -0.017639 1441494966 0.783325 -0.093872 0.614136 -0.017639 1441494966 0.778076 -0.057190 0.621582 -0.070496 1441494966 0.778076 -0.057190 0.621582 -0.070496 1441494966 0.778076 -0.057190 0.621582 -0.070496 1441494966 0.778076 -0.057190 0.621582 -0.070496 1441494966 0.778076 -0.057190 0.621582 -0.070496 1441494966 0.778076 -0.057190 0.621582 -0.070496 1441494966 0.766724 -0.007324 0.627625 -0.134277 1441494966 0.766724 -0.007324 0.627625 -0.134277 1441494966 0.766724 -0.007324 0.627625 -0.134277 1441494966 0.766724 -0.007324 0.627625 -0.134277 1441494966 0.766724 -0.007324 0.627625 -0.134277 1441494966 0.766724 -0.007324 0.627625 -0.134277 1441494966 0.766724 -0.007324 0.627625 -0.134277 1441494966 0.748413 0.046204 0.631165 -0.198364 1441494966 0.748413 0.046204 0.631165 -0.198364 1441494966 0.748413 0.046204 0.631165 -0.198364 1441494966 0.748413 0.046204 0.631165 -0.198364 1441494966 0.748413 0.046204 0.631165 -0.198364 1441494966 0.748413 0.046204 0.631165 -0.198364 1441494966 0.723083 0.102783 0.630066 -0.263611 1441494966 0.723083 0.102783 0.630066 -0.263611 1441494966 0.723083 0.102783 0.630066 -0.263611 1441494966 0.723083 0.102783 0.630066 -0.263611 1441494966 0.723083 0.102783 0.630066 -0.263611 1441494966 0.723083 0.102783 0.630066 -0.263611 1441494966 0.689819 0.166382 0.620605 -0.333557 1441494966 0.689819 0.166382 0.620605 -0.333557 1441494966 0.689819 0.166382 0.620605 -0.333557 1441494966 0.689819 0.166382 0.620605 -0.333557 1441494966 0.689819 0.166382 0.620605 -0.333557 1441494966 0.689819 0.166382 0.620605 -0.333557 1441494966 0.689819 0.166382 0.620605 -0.333557 1441494966 0.649109 0.231628 0.603516 -0.400879 1441494966 0.649109 0.231628 0.603516 -0.400879 1441494966 0.649109 0.231628 0.603516 -0.400879 1441494966 0.649109 0.231628 0.603516 -0.400879 1441494966 0.649109 0.231628 0.603516 -0.400879 1441494966 0.649109 0.231628 0.603516 -0.400879 1441494966 0.603577 0.294617 0.582031 -0.458313 1441494966 0.603577 0.294617 0.582031 -0.458313 1441494966 0.603577 0.294617 0.582031 -0.458313 1441494966 0.603577 0.294617 0.582031 -0.458313 1441494966 0.603577 0.294617 0.582031 -0.458313 1441494966 0.603577 0.294617 0.582031 -0.458313 1441494966 0.603577 0.294617 0.582031 -0.458313 1441494966 0.558533 0.352173 0.555847 -0.504944 1441494967 0.558533 0.352173 0.555847 -0.504944 1441494967 0.558533 0.352173 0.555847 -0.504944 1441494967 0.558533 0.352173 0.555847 -0.504944 1441494967 0.558533 0.352173 0.555847 -0.504944 1441494967 0.558533 0.352173 0.555847 -0.504944 1441494967 0.519836 0.397827 0.530396 -0.538635 1441494967 0.519836 0.397827 0.530396 -0.538635 1441494967 0.519836 0.397827 0.530396 -0.538635 1441494967 0.519836 0.397827 0.530396 -0.538635 1441494967 0.519836 0.397827 0.530396 -0.538635 1441494967 0.519836 0.397827 0.530396 -0.538635 1441494967 0.491028 0.433044 0.509094 -0.558716 1441494967 0.491028 0.433044 0.509094 -0.558716 1441494967 0.491028 0.433044 0.509094 -0.558716 1441494967 0.491028 0.433044 0.509094 -0.558716 1441494967 0.491028 0.433044 0.509094 -0.558716 1441494967 0.491028 0.433044 0.509094 -0.558716 1441494967 0.491028 0.433044 0.509094 -0.558716 1441494967 0.478394 0.454285 0.495239 -0.565186 1441494967 0.478394 0.454285 0.495239 -0.565186 1441494967 0.478394 0.454285 0.495239 -0.565186 1441494967 0.478394 0.454285 0.495239 -0.565186 1441494967 0.478394 0.454285 0.495239 -0.565186 1441494967 0.478394 0.454285 0.495239 -0.565186 1441494967 0.486816 0.456360 0.497803 -0.553955 1441494967 0.486816 0.456360 0.497803 -0.553955 1441494967 0.486816 0.456360 0.497803 -0.553955 1441494967 0.486816 0.456360 0.497803 -0.553955 1441494967 0.509827 0.445129 0.511292 -0.529541 1441494967 0.509827 0.445129 0.511292 -0.529541 1441494967 0.509827 0.445129 0.511292 -0.529541 1441494967 0.509827 0.445129 0.511292 -0.529541 1441494967 0.509827 0.445129 0.511292 -0.529541 1441494967 0.543335 0.420776 0.531921 -0.494690 1441494967 0.543335 0.420776 0.531921 -0.494690 1441494967 0.543335 0.420776 0.531921 -0.494690 1441494967 0.543335 0.420776 0.531921 -0.494690 1441494967 0.543335 0.420776 0.531921 -0.494690 1441494967 0.543335 0.420776 0.531921 -0.494690 1441494967 0.583496 0.380615 0.558838 -0.449768 1441494967 0.583496 0.380615 0.558838 -0.449768 1441494967 0.583496 0.380615 0.558838 -0.449768 1441494967 0.583496 0.380615 0.558838 -0.449768 1441494967 0.583496 0.380615 0.558838 -0.449768 1441494967 0.583496 0.380615 0.558838 -0.449768 1441494967 0.625488 0.326721 0.585266 -0.399292 1441494967 0.625488 0.326721 0.585266 -0.399292 1441494967 0.625488 0.326721 0.585266 -0.399292 1441494967 0.625488 0.326721 0.585266 -0.399292 1441494967 0.625488 0.326721 0.585266 -0.399292 1441494967 0.625488 0.326721 0.585266 -0.399292 1441494967 0.625488 0.326721 0.585266 -0.399292 1441494967 0.664795 0.265198 0.608704 -0.342285 1441494967 0.664795 0.265198 0.608704 -0.342285 1441494967 0.664795 0.265198 0.608704 -0.342285 1441494967 0.664795 0.265198 0.608704 -0.342285 1441494967 0.664795 0.265198 0.608704 -0.342285 1441494967 0.664795 0.265198 0.608704 -0.342285 1441494967 0.697266 0.200867 0.628357 -0.280273 1441494967 0.697266 0.200867 0.628357 -0.280273 1441494967 0.697266 0.200867 0.628357 -0.280273 1441494967 0.697266 0.200867 0.628357 -0.280273 1441494967 0.697266 0.200867 0.628357 -0.280273 1441494967 0.697266 0.200867 0.628357 -0.280273 1441494967 0.697266 0.200867 0.628357 -0.280273 1441494967 0.722351 0.134705 0.642090 -0.218384 1441494967 0.722351 0.134705 0.642090 -0.218384 1441494967 0.722351 0.134705 0.642090 -0.218384 1441494967 0.722351 0.134705 0.642090 -0.218384 1441494967 0.722351 0.134705 0.642090 -0.218384 1441494967 0.722351 0.134705 0.642090 -0.218384 1441494967 0.741943 0.074280 0.645935 -0.163452 1441494967 0.741943 0.074280 0.645935 -0.163452 1441494967 0.741943 0.074280 0.645935 -0.163452 1441494967 0.741943 0.074280 0.645935 -0.163452 1441494967 0.741943 0.074280 0.645935 -0.163452 1441494967 0.741943 0.074280 0.645935 -0.163452 1441494967 0.756836 0.020569 0.643127 -0.114380 1441494967 0.756836 0.020569 0.643127 -0.114380 1441494967 0.756836 0.020569 0.643127 -0.114380 1441494967 0.756836 0.020569 0.643127 -0.114380 1441494967 0.756836 0.020569 0.643127 -0.114380 1441494967 0.756836 0.020569 0.643127 -0.114380 1441494967 0.756836 0.020569 0.643127 -0.114380 1441494967 0.767822 -0.028015 0.635681 -0.074158 1441494967 0.767822 -0.028015 0.635681 -0.074158 1441494967 0.767822 -0.028015 0.635681 -0.074158 1441494967 0.767822 -0.028015 0.635681 -0.074158 1441494967 0.767822 -0.028015 0.635681 -0.074158 1441494967 0.767822 -0.028015 0.635681 -0.074158 1441494967 0.774780 -0.060486 0.627197 -0.050903 1441494967 0.774780 -0.060486 0.627197 -0.050903 1441494967 0.774780 -0.060486 0.627197 -0.050903 1441494967 0.774780 -0.060486 0.627197 -0.050903 1441494967 0.774780 -0.060486 0.627197 -0.050903 1441494967 0.774780 -0.060486 0.627197 -0.050903 1441494967 0.777039 -0.077576 0.623169 -0.041504 1441494967 0.777039 -0.077576 0.623169 -0.041504 1441494967 0.777039 -0.077576 0.623169 -0.041504 1441494967 0.777039 -0.077576 0.623169 -0.041504 1441494967 0.777039 -0.077576 0.623169 -0.041504 1441494967 0.777039 -0.077576 0.623169 -0.041504 1441494967 0.777222 -0.076477 0.622131 -0.054504 1441494967 0.777222 -0.076477 0.622131 -0.054504 1441494967 0.777222 -0.076477 0.622131 -0.054504 1441494967 0.777222 -0.076477 0.622131 -0.054504 1441494967 0.777222 -0.076477 0.622131 -0.054504 1441494967 0.777222 -0.076477 0.622131 -0.054504 1441494967 0.775818 -0.049438 0.622559 -0.089539 1441494967 0.775818 -0.049438 0.622559 -0.089539 1441494968 0.775818 -0.049438 0.622559 -0.089539 1441494968 0.775818 -0.049438 0.622559 -0.089539 1441494968 0.775818 -0.049438 0.622559 -0.089539 1441494968 0.775818 -0.049438 0.622559 -0.089539 1441494968 0.775818 -0.049438 0.622559 -0.089539 1441494968 0.769104 -0.011841 0.624451 -0.135254 1441494968 0.769104 -0.011841 0.624451 -0.135254 1441494968 0.769104 -0.011841 0.624451 -0.135254 1441494968 0.769104 -0.011841 0.624451 -0.135254 1441494968 0.769104 -0.011841 0.624451 -0.135254 1441494968 0.769104 -0.011841 0.624451 -0.135254 1441494968 0.756470 0.036377 0.624756 -0.189941 1441494968 0.756470 0.036377 0.624756 -0.189941 1441494968 0.756470 0.036377 0.624756 -0.189941 1441494968 0.756470 0.036377 0.624756 -0.189941 1441494968 0.756470 0.036377 0.624756 -0.189941 1441494968 0.756470 0.036377 0.624756 -0.189941 1441494968 0.737610 0.090210 0.621155 -0.248779 1441494968 0.737610 0.090210 0.621155 -0.248779 1441494968 0.737610 0.090210 0.621155 -0.248779 1441494968 0.737610 0.090210 0.621155 -0.248779 1441494968 0.737610 0.090210 0.621155 -0.248779 1441494968 0.737610 0.090210 0.621155 -0.248779 1441494968 0.712280 0.143982 0.614990 -0.306091 1441494968 0.712280 0.143982 0.614990 -0.306091 1441494968 0.712280 0.143982 0.614990 -0.306091 1441494968 0.712280 0.143982 0.614990 -0.306091 1441494968 0.712280 0.143982 0.614990 -0.306091 1441494968 0.712280 0.143982 0.614990 -0.306091 1441494968 0.712280 0.143982 0.614990 -0.306091 1441494968 0.682434 0.195251 0.607361 -0.356689 1441494968 0.682434 0.195251 0.607361 -0.356689 1441494968 0.682434 0.195251 0.607361 -0.356689 1441494968 0.682434 0.195251 0.607361 -0.356689 1441494968 0.682434 0.195251 0.607361 -0.356689 1441494968 0.682434 0.195251 0.607361 -0.356689 1441494968 0.648865 0.250183 0.594421 -0.403748 1441494968 0.648865 0.250183 0.594421 -0.403748 1441494968 0.648865 0.250183 0.594421 -0.403748 1441494968 0.648865 0.250183 0.594421 -0.403748 1441494968 0.648865 0.250183 0.594421 -0.403748 1441494968 0.648865 0.250183 0.594421 -0.403748 1441494968 0.611572 0.304382 0.578918 -0.445129 1441494968 0.611572 0.304382 0.578918 -0.445129 1441494968 0.611572 0.304382 0.578918 -0.445129 1441494968 0.611572 0.304382 0.578918 -0.445129 1441494968 0.611572 0.304382 0.578918 -0.445129 1441494968 0.611572 0.304382 0.578918 -0.445129 1441494968 0.572937 0.352905 0.557800 -0.485779 1441494968 0.572937 0.352905 0.557800 -0.485779 1441494968 0.572937 0.352905 0.557800 -0.485779 1441494968 0.572937 0.352905 0.557800 -0.485779 1441494968 0.572937 0.352905 0.557800 -0.485779 1441494968 0.572937 0.352905 0.557800 -0.485779 1441494968 0.541565 0.390259 0.537048 -0.515625 1441494968 0.541565 0.390259 0.537048 -0.515625 1441494968 0.541565 0.390259 0.537048 -0.515625 1441494968 0.541565 0.390259 0.537048 -0.515625 1441494968 0.541565 0.390259 0.537048 -0.515625 1441494968 0.541565 0.390259 0.537048 -0.515625 1441494968 0.524231 0.414307 0.522156 -0.529907 1441494968 0.524231 0.414307 0.522156 -0.529907 1441494968 0.524231 0.414307 0.522156 -0.529907 1441494968 0.524231 0.414307 0.522156 -0.529907 1441494968 0.524231 0.414307 0.522156 -0.529907 1441494968 0.524231 0.414307 0.522156 -0.529907 1441494968 0.524231 0.414307 0.522156 -0.529907 1441494968 0.525513 0.420166 0.518555 -0.527588 1441494968 0.525513 0.420166 0.518555 -0.527588 1441494968 0.525513 0.420166 0.518555 -0.527588 1441494968 0.525513 0.420166 0.518555 -0.527588 1441494968 0.525513 0.420166 0.518555 -0.527588 1441494968 0.525513 0.420166 0.518555 -0.527588 1441494968 0.543884 0.407410 0.528992 -0.508240 1441494968 0.543884 0.407410 0.528992 -0.508240 1441494968 0.543884 0.407410 0.528992 -0.508240 1441494968 0.543884 0.407410 0.528992 -0.508240 1441494968 0.543884 0.407410 0.528992 -0.508240 1441494968 0.543884 0.407410 0.528992 -0.508240 1441494968 0.543884 0.407410 0.528992 -0.508240 1441494968 0.572449 0.381409 0.546997 -0.476990 1441494968 0.572449 0.381409 0.546997 -0.476990 1441494968 0.572449 0.381409 0.546997 -0.476990 1441494968 0.572449 0.381409 0.546997 -0.476990 1441494968 0.572449 0.381409 0.546997 -0.476990 1441494968 0.572449 0.381409 0.546997 -0.476990 1441494968 0.606995 0.342041 0.569885 -0.435547 1441494968 0.606995 0.342041 0.569885 -0.435547 1441494968 0.606995 0.342041 0.569885 -0.435547 1441494968 0.606995 0.342041 0.569885 -0.435547 1441494968 0.606995 0.342041 0.569885 -0.435547 1441494968 0.606995 0.342041 0.569885 -0.435547 1441494968 0.643066 0.292297 0.593628 -0.385437 1441494968 0.643066 0.292297 0.593628 -0.385437 1441494968 0.643066 0.292297 0.593628 -0.385437 1441494968 0.643066 0.292297 0.593628 -0.385437 1441494968 0.643066 0.292297 0.593628 -0.385437 1441494968 0.643066 0.292297 0.593628 -0.385437 1441494968 0.676697 0.236816 0.614929 -0.328369 1441494968 0.676697 0.236816 0.614929 -0.328369 1441494968 0.676697 0.236816 0.614929 -0.328369 1441494968 0.676697 0.236816 0.614929 -0.328369 1441494968 0.676697 0.236816 0.614929 -0.328369 1441494968 0.676697 0.236816 0.614929 -0.328369 1441494968 0.676697 0.236816 0.614929 -0.328369 1441494968 0.705811 0.174927 0.632568 -0.266479 1441494968 0.705811 0.174927 0.632568 -0.266479 1441494968 0.705811 0.174927 0.632568 -0.266479 1441494968 0.705811 0.174927 0.632568 -0.266479 1441494968 0.705811 0.174927 0.632568 -0.266479 1441494968 0.705811 0.174927 0.632568 -0.266479 1441494968 0.727722 0.113403 0.643005 -0.209778 1441494968 0.727722 0.113403 0.643005 -0.209778 1441494968 0.727722 0.113403 0.643005 -0.209778 1441494969 0.727722 0.113403 0.643005 -0.209778 1441494969 0.727722 0.113403 0.643005 -0.209778 1441494969 0.727722 0.113403 0.643005 -0.209778 1441494969 0.727722 0.113403 0.643005 -0.209778 1441494969 0.744690 0.060364 0.644958 -0.160339 1441494969 0.744690 0.060364 0.644958 -0.160339 1441494969 0.744690 0.060364 0.644958 -0.160339 1441494969 0.744690 0.060364 0.644958 -0.160339 1441494969 0.744690 0.060364 0.644958 -0.160339 1441494969 0.744690 0.060364 0.644958 -0.160339 1441494969 0.758423 0.012634 0.641846 -0.112244 1441494969 0.758423 0.012634 0.641846 -0.112244 1441494969 0.758423 0.012634 0.641846 -0.112244 1441494969 0.758423 0.012634 0.641846 -0.112244 1441494969 0.758423 0.012634 0.641846 -0.112244 1441494969 0.758423 0.012634 0.641846 -0.112244 1441494969 0.767761 -0.033508 0.636292 -0.066467 1441494969 0.767761 -0.033508 0.636292 -0.066467 1441494969 0.767761 -0.033508 0.636292 -0.066467 1441494969 0.767761 -0.033508 0.636292 -0.066467 1441494969 0.767761 -0.033508 0.636292 -0.066467 1441494969 0.767761 -0.033508 0.636292 -0.066467 1441494969 0.772888 -0.070251 0.629639 -0.034485 1441494969 0.772888 -0.070251 0.629639 -0.034485 1441494969 0.772888 -0.070251 0.629639 -0.034485 1441494969 0.772888 -0.070251 0.629639 -0.034485 1441494969 0.772888 -0.070251 0.629639 -0.034485 1441494969 0.772888 -0.070251 0.629639 -0.034485 1441494969 0.772888 -0.070251 0.629639 -0.034485 1441494969 0.775879 -0.093689 0.623413 -0.022888 1441494969 0.775879 -0.093689 0.623413 -0.022888 1441494969 0.775879 -0.093689 0.623413 -0.022888 1441494969 0.775879 -0.093689 0.623413 -0.022888 1441494969 0.775879 -0.093689 0.623413 -0.022888 1441494969 0.775879 -0.093689 0.623413 -0.022888 1441494969 0.778748 -0.093506 0.619202 -0.035645 1441494969 0.778748 -0.093506 0.619202 -0.035645 1441494969 0.778748 -0.093506 0.619202 -0.035645 1441494969 0.778748 -0.093506 0.619202 -0.035645 1441494969 0.778748 -0.093506 0.619202 -0.035645 1441494969 0.778748 -0.093506 0.619202 -0.035645 1441494969 0.778503 -0.071960 0.619934 -0.066162 1441494969 0.778503 -0.071960 0.619934 -0.066162 1441494969 0.778503 -0.071960 0.619934 -0.066162 1441494969 0.778503 -0.071960 0.619934 -0.066162 1441494969 0.778503 -0.071960 0.619934 -0.066162 1441494969 0.778503 -0.071960 0.619934 -0.066162 1441494969 0.778503 -0.071960 0.619934 -0.066162 1441494969 0.773193 -0.037231 0.623352 -0.110168 1441494969 0.773193 -0.037231 0.623352 -0.110168 1441494969 0.773193 -0.037231 0.623352 -0.110168 1441494969 0.773193 -0.037231 0.623352 -0.110168 1441494969 0.773193 -0.037231 0.623352 -0.110168 1441494969 0.773193 -0.037231 0.623352 -0.110168 1441494969 0.773193 -0.037231 0.623352 -0.110168 1441494969 0.762085 0.009827 0.625183 -0.167725 1441494969 0.762085 0.009827 0.625183 -0.167725 1441494969 0.762085 0.009827 0.625183 -0.167725 1441494969 0.762085 0.009827 0.625183 -0.167725 1441494969 0.762085 0.009827 0.625183 -0.167725 1441494969 0.762085 0.009827 0.625183 -0.167725 1441494969 0.744080 0.061523 0.623718 -0.231201 1441494969 0.744080 0.061523 0.623718 -0.231201 1441494969 0.744080 0.061523 0.623718 -0.231201 1441494969 0.744080 0.061523 0.623718 -0.231201 1441494969 0.744080 0.061523 0.623718 -0.231201 1441494969 0.744080 0.061523 0.623718 -0.231201 1441494969 0.719360 0.116211 0.617859 -0.295227 1441494969 0.719360 0.116211 0.617859 -0.295227 1441494969 0.719360 0.116211 0.617859 -0.295227 1441494969 0.719360 0.116211 0.617859 -0.295227 1441494969 0.719360 0.116211 0.617859 -0.295227 1441494969 0.719360 0.116211 0.617859 -0.295227 1441494969 0.719360 0.116211 0.617859 -0.295227 1441494969 0.687988 0.173462 0.607178 -0.357666 1441494969 0.687988 0.173462 0.607178 -0.357666 1441494969 0.687988 0.173462 0.607178 -0.357666 1441494969 0.687988 0.173462 0.607178 -0.357666 1441494969 0.687988 0.173462 0.607178 -0.357666 1441494969 0.687988 0.173462 0.607178 -0.357666 1441494969 0.650513 0.231445 0.591431 -0.416382 1441494969 0.650513 0.231445 0.591431 -0.416382 1441494969 0.650513 0.231445 0.591431 -0.416382 1441494969 0.650513 0.231445 0.591431 -0.416382 1441494969 0.650513 0.231445 0.591431 -0.416382 1441494969 0.650513 0.231445 0.591431 -0.416382 1441494969 0.608215 0.288757 0.571899 -0.468567 1441494969 0.608215 0.288757 0.571899 -0.468567 1441494969 0.608215 0.288757 0.571899 -0.468567 1441494969 0.608215 0.288757 0.571899 -0.468567 1441494969 0.608215 0.288757 0.571899 -0.468567 1441494969 0.608215 0.288757 0.571899 -0.468567 1441494969 0.564636 0.341309 0.548340 -0.513733 1441494969 0.564636 0.341309 0.548340 -0.513733 1441494969 0.564636 0.341309 0.548340 -0.513733 1441494969 0.564636 0.341309 0.548340 -0.513733 1441494969 0.564636 0.341309 0.548340 -0.513733 1441494969 0.564636 0.341309 0.548340 -0.513733 1441494969 0.527954 0.380981 0.528687 -0.544617 1441494969 0.527954 0.380981 0.528687 -0.544617 1441494969 0.527954 0.380981 0.528687 -0.544617 1441494969 0.527954 0.380981 0.528687 -0.544617 1441494969 0.527954 0.380981 0.528687 -0.544617 1441494969 0.527954 0.380981 0.528687 -0.544617 1441494969 0.527954 0.380981 0.528687 -0.544617 1441494969 0.499268 0.413513 0.509521 -0.565674 1441494969 0.499268 0.413513 0.509521 -0.565674 1441494969 0.499268 0.413513 0.509521 -0.565674 1441494969 0.499268 0.413513 0.509521 -0.565674 1441494969 0.499268 0.413513 0.509521 -0.565674 1441494969 0.499268 0.413513 0.509521 -0.565674 1441494969 0.489380 0.430969 0.498657 -0.571045 1441494969 0.489380 0.430969 0.498657 -0.571045 1441494969 0.489380 0.430969 0.498657 -0.571045 1441494969 0.489380 0.430969 0.498657 -0.571045 1441494969 0.489380 0.430969 0.498657 -0.571045 1441494970 0.489380 0.430969 0.498657 -0.571045 1441494970 0.489380 0.430969 0.498657 -0.571045 1441494970 0.501221 0.429382 0.504150 -0.556946 1441494970 0.501221 0.429382 0.504150 -0.556946 1441494970 0.501221 0.429382 0.504150 -0.556946 1441494970 0.501221 0.429382 0.504150 -0.556946 1441494970 0.501221 0.429382 0.504150 -0.556946 1441494970 0.501221 0.429382 0.504150 -0.556946 1441494970 0.527100 0.412781 0.519958 -0.530457 1441494970 0.527100 0.412781 0.519958 -0.530457 1441494970 0.527100 0.412781 0.519958 -0.530457 1441494970 0.527100 0.412781 0.519958 -0.530457 1441494970 0.527100 0.412781 0.519958 -0.530457 1441494970 0.527100 0.412781 0.519958 -0.530457 1441494970 0.562195 0.380737 0.542786 -0.494263 1441494970 0.562195 0.380737 0.542786 -0.494263 1441494970 0.562195 0.380737 0.542786 -0.494263 1441494970 0.562195 0.380737 0.542786 -0.494263 1441494970 0.562195 0.380737 0.542786 -0.494263 1441494970 0.562195 0.380737 0.542786 -0.494263 1441494970 0.600647 0.337341 0.568359 -0.449829 1441494970 0.600647 0.337341 0.568359 -0.449829 1441494970 0.600647 0.337341 0.568359 -0.449829 1441494970 0.600647 0.337341 0.568359 -0.449829 1441494970 0.600647 0.337341 0.568359 -0.449829 1441494970 0.600647 0.337341 0.568359 -0.449829 1441494970 0.600647 0.337341 0.568359 -0.449829 1441494970 0.638245 0.287170 0.591797 -0.399841 1441494970 0.638245 0.287170 0.591797 -0.399841 1441494970 0.638245 0.287170 0.591797 -0.399841 1441494970 0.638245 0.287170 0.591797 -0.399841 1441494970 0.638245 0.287170 0.591797 -0.399841 1441494970 0.638245 0.287170 0.591797 -0.399841 1441494970 0.672485 0.231812 0.612488 -0.344727 1441494970 0.672485 0.231812 0.612488 -0.344727 1441494970 0.672485 0.231812 0.612488 -0.344727 1441494970 0.672485 0.231812 0.612488 -0.344727 1441494970 0.672485 0.231812 0.612488 -0.344727 1441494970 0.672485 0.231812 0.612488 -0.344727 1441494970 0.701294 0.173889 0.628662 -0.287476 1441494970 0.701294 0.173889 0.628662 -0.287476 1441494970 0.701294 0.173889 0.628662 -0.287476 1441494970 0.701294 0.173889 0.628662 -0.287476 1441494970 0.701294 0.173889 0.628662 -0.287476 1441494970 0.701294 0.173889 0.628662 -0.287476 1441494970 0.725586 0.114624 0.638550 -0.229126 1441494970 0.725586 0.114624 0.638550 -0.229126 1441494970 0.725586 0.114624 0.638550 -0.229126 1441494970 0.725586 0.114624 0.638550 -0.229126 1441494970 0.725586 0.114624 0.638550 -0.229126 1441494970 0.725586 0.114624 0.638550 -0.229126 1441494970 0.725586 0.114624 0.638550 -0.229126 1441494970 0.744934 0.055908 0.642395 -0.170898 1441494970 0.744934 0.055908 0.642395 -0.170898 1441494970 0.744934 0.055908 0.642395 -0.170898 1441494970 0.744934 0.055908 0.642395 -0.170898 1441494970 0.744934 0.055908 0.642395 -0.170898 1441494970 0.744934 0.055908 0.642395 -0.170898 1441494970 0.759094 0.003540 0.640198 -0.117554 1441494970 0.759094 0.003540 0.640198 -0.117554 1441494970 0.759094 0.003540 0.640198 -0.117554 1441494970 0.759094 0.003540 0.640198 -0.117554 1441494970 0.759094 0.003540 0.640198 -0.117554 1441494970 0.759094 0.003540 0.640198 -0.117554 1441494970 0.759094 0.003540 0.640198 -0.117554 1441494970 0.767517 -0.042969 0.635864 -0.067871 1441494970 0.767517 -0.042969 0.635864 -0.067871 1441494970 0.767517 -0.042969 0.635864 -0.067871 1441494970 0.767517 -0.042969 0.635864 -0.067871 1441494970 0.767517 -0.042969 0.635864 -0.067871 1441494970 0.767517 -0.042969 0.635864 -0.067871 1441494970 0.772705 -0.076965 0.629211 -0.031738 1441494970 0.772705 -0.076965 0.629211 -0.031738 1441494970 0.772705 -0.076965 0.629211 -0.031738 1441494970 0.772705 -0.076965 0.629211 -0.031738 1441494970 0.772705 -0.076965 0.629211 -0.031738 1441494970 0.772705 -0.076965 0.629211 -0.031738 1441494970 0.776367 -0.088440 0.623718 -0.017639 1441494970 0.776367 -0.088440 0.623718 -0.017639 1441494970 0.776367 -0.088440 0.623718 -0.017639 1441494970 0.776367 -0.088440 0.623718 -0.017639 1441494970 0.776367 -0.088440 0.623718 -0.017639 1441494970 0.776367 -0.088440 0.623718 -0.017639 1441494970 0.776367 -0.088440 0.623718 -0.017639 1441494970 0.779724 -0.080688 0.620361 -0.025146 1441494970 0.779724 -0.080688 0.620361 -0.025146 1441494970 0.779724 -0.080688 0.620361 -0.025146 1441494970 0.779724 -0.080688 0.620361 -0.025146 1441494970 0.779724 -0.080688 0.620361 -0.025146 1441494970 0.779724 -0.080688 0.620361 -0.025146 1441494970 0.781067 -0.060303 0.619507 -0.049316 1441494970 0.781067 -0.060303 0.619507 -0.049316 1441494970 0.781067 -0.060303 0.619507 -0.049316 1441494970 0.781067 -0.060303 0.619507 -0.049316 1441494970 0.781067 -0.060303 0.619507 -0.049316 1441494970 0.781067 -0.060303 0.619507 -0.049316 1441494970 0.778687 -0.028259 0.620605 -0.087708 1441494970 0.778687 -0.028259 0.620605 -0.087708 1441494970 0.778687 -0.028259 0.620605 -0.087708 1441494970 0.778687 -0.028259 0.620605 -0.087708 1441494970 0.778687 -0.028259 0.620605 -0.087708 1441494970 0.778687 -0.028259 0.620605 -0.087708 1441494970 0.770020 0.012878 0.622742 -0.137878 1441494970 0.770020 0.012878 0.622742 -0.137878 1441494970 0.770020 0.012878 0.622742 -0.137878 1441494970 0.770020 0.012878 0.622742 -0.137878 1441494970 0.770020 0.012878 0.622742 -0.137878 1441494970 0.770020 0.012878 0.622742 -0.137878 1441494970 0.770020 0.012878 0.622742 -0.137878 1441494970 0.752930 0.065613 0.623657 -0.199524 1441494970 0.752930 0.065613 0.623657 -0.199524 1441494970 0.752930 0.065613 0.623657 -0.199524 1441494970 0.752930 0.065613 0.623657 -0.199524 1441494970 0.752930 0.065613 0.623657 -0.199524 1441494971 0.752930 0.065613 0.623657 -0.199524 1441494971 0.727539 0.122559 0.620911 -0.264709 1441494971 0.727539 0.122559 0.620911 -0.264709 1441494971 0.727539 0.122559 0.620911 -0.264709 1441494971 0.727539 0.122559 0.620911 -0.264709 1441494971 0.727539 0.122559 0.620911 -0.264709 1441494971 0.727539 0.122559 0.620911 -0.264709 1441494971 0.694641 0.182617 0.611450 -0.331909 1441494971 0.694641 0.182617 0.611450 -0.331909 1441494971 0.694641 0.182617 0.611450 -0.331909 1441494971 0.694641 0.182617 0.611450 -0.331909 1441494971 0.694641 0.182617 0.611450 -0.331909 1441494971 0.694641 0.182617 0.611450 -0.331909 1441494971 0.656921 0.240051 0.596313 -0.393860 1441494971 0.656921 0.240051 0.596313 -0.393860 1441494971 0.656921 0.240051 0.596313 -0.393860 1441494971 0.656921 0.240051 0.596313 -0.393860 1441494971 0.656921 0.240051 0.596313 -0.393860 1441494971 0.656921 0.240051 0.596313 -0.393860 1441494971 0.614502 0.295959 0.575684 -0.450928 1441494971 0.614502 0.295959 0.575684 -0.450928 1441494971 0.614502 0.295959 0.575684 -0.450928 1441494971 0.614502 0.295959 0.575684 -0.450928 1441494971 0.614502 0.295959 0.575684 -0.450928 1441494971 0.614502 0.295959 0.575684 -0.450928 1441494971 0.614502 0.295959 0.575684 -0.450928 1441494971 0.569214 0.347656 0.548279 -0.504456 1441494971 0.569214 0.347656 0.548279 -0.504456 1441494971 0.569214 0.347656 0.548279 -0.504456 1441494971 0.569214 0.347656 0.548279 -0.504456 1441494971 0.569214 0.347656 0.548279 -0.504456 1441494971 0.569214 0.347656 0.548279 -0.504456 1441494971 0.526855 0.389771 0.518127 -0.549561 1441494971 0.526855 0.389771 0.518127 -0.549561 1441494971 0.526855 0.389771 0.518127 -0.549561 1441494971 0.526855 0.389771 0.518127 -0.549561 1441494971 0.526855 0.389771 0.518127 -0.549561 1441494971 0.526855 0.389771 0.518127 -0.549561 1441494971 0.497437 0.415894 0.496704 -0.576904 1441494971 0.497437 0.415894 0.496704 -0.576904 1441494971 0.497437 0.415894 0.496704 -0.576904 1441494971 0.497437 0.415894 0.496704 -0.576904 1441494971 0.497437 0.415894 0.496704 -0.576904 1441494971 0.497437 0.415894 0.496704 -0.576904 1441494971 0.481140 0.433228 0.481995 -0.590210 1441494971 0.481140 0.433228 0.481995 -0.590210 1441494971 0.481140 0.433228 0.481995 -0.590210 1441494971 0.481140 0.433228 0.481995 -0.590210 1441494971 0.481140 0.433228 0.481995 -0.590210 1441494971 0.481140 0.433228 0.481995 -0.590210 1441494971 0.481140 0.433228 0.481995 -0.590210 1441494971 0.481567 0.439209 0.477966 -0.588806 1441494971 0.481567 0.439209 0.477966 -0.588806 1441494971 0.481567 0.439209 0.477966 -0.588806 1441494971 0.481567 0.439209 0.477966 -0.588806 1441494971 0.481567 0.439209 0.477966 -0.588806 1441494971 0.481567 0.439209 0.477966 -0.588806 1441494971 0.501343 0.426392 0.493286 -0.568787 1441494971 0.501343 0.426392 0.493286 -0.568787 1441494971 0.501343 0.426392 0.493286 -0.568787 1441494971 0.501343 0.426392 0.493286 -0.568787 1441494971 0.501343 0.426392 0.493286 -0.568787 1441494971 0.501343 0.426392 0.493286 -0.568787 1441494971 0.530701 0.403442 0.513855 -0.539978 1441494971 0.530701 0.403442 0.513855 -0.539978 1441494971 0.530701 0.403442 0.513855 -0.539978 1441494971 0.530701 0.403442 0.513855 -0.539978 1441494971 0.530701 0.403442 0.513855 -0.539978 1441494971 0.530701 0.403442 0.513855 -0.539978 1441494971 0.566040 0.371155 0.537903 -0.502441 1441494971 0.566040 0.371155 0.537903 -0.502441 1441494971 0.566040 0.371155 0.537903 -0.502441 1441494971 0.566040 0.371155 0.537903 -0.502441 1441494971 0.566040 0.371155 0.537903 -0.502441 1441494971 0.566040 0.371155 0.537903 -0.502441 1441494971 0.566040 0.371155 0.537903 -0.502441 1441494971 0.604553 0.327637 0.563599 -0.457764 1441494971 0.604553 0.327637 0.563599 -0.457764 1441494971 0.604553 0.327637 0.563599 -0.457764 1441494971 0.604553 0.327637 0.563599 -0.457764 1441494971 0.604553 0.327637 0.563599 -0.457764 1441494971 0.641113 0.280884 0.583618 -0.411560 1441494971 0.641113 0.280884 0.583618 -0.411560 1441494971 0.641113 0.280884 0.583618 -0.411560 1441494971 0.641113 0.280884 0.583618 -0.411560 1441494971 0.641113 0.280884 0.583618 -0.411560 1441494971 0.641113 0.280884 0.583618 -0.411560 1441494971 0.673523 0.235046 0.600403 -0.361267 1441494971 0.673523 0.235046 0.600403 -0.361267 1441494971 0.673523 0.235046 0.600403 -0.361267 1441494971 0.673523 0.235046 0.600403 -0.361267 1441494971 0.673523 0.235046 0.600403 -0.361267 1441494971 0.673523 0.235046 0.600403 -0.361267 1441494971 0.703064 0.183044 0.615845 -0.304871 1441494971 0.703064 0.183044 0.615845 -0.304871 1441494971 0.703064 0.183044 0.615845 -0.304871 1441494971 0.703064 0.183044 0.615845 -0.304871 1441494971 0.703064 0.183044 0.615845 -0.304871 1441494971 0.703064 0.183044 0.615845 -0.304871 1441494971 0.727783 0.127563 0.626892 -0.246948 1441494971 0.727783 0.127563 0.626892 -0.246948 1441494971 0.727783 0.127563 0.626892 -0.246948 1441494971 0.727783 0.127563 0.626892 -0.246948 1441494971 0.727783 0.127563 0.626892 -0.246948 1441494971 0.727783 0.127563 0.626892 -0.246948 1441494971 0.727783 0.127563 0.626892 -0.246948 1441494971 0.746826 0.074951 0.632385 -0.191528 1441494971 0.746826 0.074951 0.632385 -0.191528 1441494971 0.746826 0.074951 0.632385 -0.191528 1441494971 0.746826 0.074951 0.632385 -0.191528 1441494971 0.746826 0.074951 0.632385 -0.191528 1441494971 0.746826 0.074951 0.632385 -0.191528 1441494972 0.746826 0.074951 0.632385 -0.191528 1441494972 0.761414 0.023499 0.632568 -0.139587 1441494972 0.761414 0.023499 0.632568 -0.139587 1441494972 0.761414 0.023499 0.632568 -0.139587 1441494972 0.761414 0.023499 0.632568 -0.139587 1441494972 0.761414 0.023499 0.632568 -0.139587 1441494972 0.761414 0.023499 0.632568 -0.139587 1441494972 0.771545 -0.024597 0.628784 -0.092896 1441494972 0.771545 -0.024597 0.628784 -0.092896 1441494972 0.771545 -0.024597 0.628784 -0.092896 1441494972 0.771545 -0.024597 0.628784 -0.092896 1441494972 0.771545 -0.024597 0.628784 -0.092896 1441494972 0.771545 -0.024597 0.628784 -0.092896 1441494972 0.771545 -0.024597 0.628784 -0.092896 1441494972 0.776306 -0.065063 0.624451 -0.055481 1441494972 0.776306 -0.065063 0.624451 -0.055481 1441494972 0.776306 -0.065063 0.624451 -0.055481 1441494972 0.776306 -0.065063 0.624451 -0.055481 1441494972 0.776306 -0.065063 0.624451 -0.055481 1441494972 0.776306 -0.065063 0.624451 -0.055481 1441494972 0.778564 -0.084717 0.620422 -0.040833 1441494972 0.778564 -0.084717 0.620422 -0.040833 1441494972 0.778564 -0.084717 0.620422 -0.040833 1441494972 0.778564 -0.084717 0.620422 -0.040833 1441494972 0.778564 -0.084717 0.620422 -0.040833 1441494972 0.778564 -0.084717 0.620422 -0.040833 1441494972 0.779175 -0.079346 0.619446 -0.052734 1441494972 0.779175 -0.079346 0.619446 -0.052734 1441494972 0.779175 -0.079346 0.619446 -0.052734 1441494972 0.779175 -0.079346 0.619446 -0.052734 1441494972 0.779175 -0.079346 0.619446 -0.052734 1441494972 0.779175 -0.079346 0.619446 -0.052734 1441494972 0.777039 -0.052246 0.621277 -0.085938 1441494972 0.777039 -0.052246 0.621277 -0.085938 1441494972 0.777039 -0.052246 0.621277 -0.085938 1441494972 0.777039 -0.052246 0.621277 -0.085938 1441494972 0.777039 -0.052246 0.621277 -0.085938 1441494972 0.777039 -0.052246 0.621277 -0.085938 1441494972 0.769775 -0.012695 0.624146 -0.132874 1441494972 0.769775 -0.012695 0.624146 -0.132874 1441494972 0.769775 -0.012695 0.624146 -0.132874 1441494972 0.769775 -0.012695 0.624146 -0.132874 1441494972 0.769775 -0.012695 0.624146 -0.132874 1441494972 0.769775 -0.012695 0.624146 -0.132874 1441494972 0.769775 -0.012695 0.624146 -0.132874 1441494972 0.755859 0.034363 0.625916 -0.188904 1441494972 0.755859 0.034363 0.625916 -0.188904 1441494972 0.755859 0.034363 0.625916 -0.188904 1441494972 0.755859 0.034363 0.625916 -0.188904 1441494972 0.755859 0.034363 0.625916 -0.188904 1441494972 0.755859 0.034363 0.625916 -0.188904 1441494972 0.735474 0.087524 0.623413 -0.250488 1441494972 0.735474 0.087524 0.623413 -0.250488 1441494972 0.735474 0.087524 0.623413 -0.250488 1441494972 0.735474 0.087524 0.623413 -0.250488 1441494972 0.735474 0.087524 0.623413 -0.250488 1441494972 0.735474 0.087524 0.623413 -0.250488 1441494972 0.709167 0.142151 0.616028 -0.312012 1441494972 0.709167 0.142151 0.616028 -0.312012 1441494972 0.709167 0.142151 0.616028 -0.312012 1441494972 0.709167 0.142151 0.616028 -0.312012 1441494972 0.709167 0.142151 0.616028 -0.312012 1441494972 0.677124 0.197632 0.603455 -0.371765 1441494972 0.677124 0.197632 0.603455 -0.371765 1441494972 0.677124 0.197632 0.603455 -0.371765 1441494972 0.677124 0.197632 0.603455 -0.371765 1441494972 0.677124 0.197632 0.603455 -0.371765 1441494972 0.677124 0.197632 0.603455 -0.371765 1441494972 0.641846 0.250854 0.586975 -0.424805 1441494972 0.641846 0.250854 0.586975 -0.424805 1441494972 0.641846 0.250854 0.586975 -0.424805 1441494972 0.641846 0.250854 0.586975 -0.424805 1441494972 0.641846 0.250854 0.586975 -0.424805 1441494972 0.641846 0.250854 0.586975 -0.424805 1441494972 0.641846 0.250854 0.586975 -0.424805 1441494972 0.605591 0.298279 0.568665 -0.470032 1441494972 0.605591 0.298279 0.568665 -0.470032 1441494972 0.605591 0.298279 0.568665 -0.470032 1441494972 
