# Supplementary material for: Quaternion-Based Gesture Recognition Using Wireless Wearable Motion Capture Sensors
Source: Sensors (Basel). 2016 Apr 28;16(5):605. doi: 10.3390/s16050605 (PMC4883296; doi:10.3390/s16050605)
Supplement: Supplementary file 1 [file sensors-16-00605-s001.zip › MultiSensorGestureData/P1/6. Sway/Training18.txt]

0.615295 -0.119019 0.625488 -0.464722 1441494869 0.615295 -0.119019 0.625488 -0.464722 1441494869 0.615295 -0.119019 0.625488 -0.464722 1441494869 0.639587 -0.158813 0.624207 -0.419556 1441494869 0.639587 -0.158813 0.624207 -0.419556 1441494869 0.639587 -0.158813 0.624207 -0.419556 1441494869 0.639587 -0.158813 0.624207 -0.419556 1441494869 0.639587 -0.158813 0.624207 -0.419556 1441494869 0.639587 -0.158813 0.624207 -0.419556 1441494869 0.639587 -0.158813 0.624207 -0.419556 1441494869 0.664734 -0.209106 0.617432 -0.364929 1441494869 0.664734 -0.209106 0.617432 -0.364929 1441494869 0.664734 -0.209106 0.617432 -0.364929 1441494869 0.664734 -0.209106 0.617432 -0.364929 1441494869 0.664734 -0.209106 0.617432 -0.364929 1441494869 0.664734 -0.209106 0.617432 -0.364929 1441494869 0.688232 -0.262817 0.602966 -0.306091 1441494869 0.688232 -0.262817 0.602966 -0.306091 1441494869 0.688232 -0.262817 0.602966 -0.306091 1441494869 0.688232 -0.262817 0.602966 -0.306091 1441494869 0.688232 -0.262817 0.602966 -0.306091 1441494870 0.688232 -0.262817 0.602966 -0.306091 1441494870 0.707275 -0.315491 0.581726 -0.248596 1441494870 0.707275 -0.315491 0.581726 -0.248596 1441494870 0.707275 -0.315491 0.581726 -0.248596 1441494870 0.707275 -0.315491 0.581726 -0.248596 1441494870 0.707275 -0.315491 0.581726 -0.248596 1441494870 0.707275 -0.315491 0.581726 -0.248596 1441494870 0.721436 -0.359985 0.557983 -0.196289 1441494870 0.721436 -0.359985 0.557983 -0.196289 1441494870 0.721436 -0.359985 0.557983 -0.196289 1441494870 0.721436 -0.359985 0.557983 -0.196289 1441494870 0.721436 -0.359985 0.557983 -0.196289 1441494870 0.721436 -0.359985 0.557983 -0.196289 1441494870 0.721436 -0.359985 0.557983 -0.196289 1441494870 0.731506 -0.393982 0.534363 -0.155212 1441494870 0.731506 -0.393982 0.534363 -0.155212 1441494870 0.731506 -0.393982 0.534363 -0.155212 1441494870 0.731506 -0.393982 0.534363 -0.155212 1441494870 0.731506 -0.393982 0.534363 -0.155212 1441494870 0.731506 -0.393982 0.534363 -0.155212 1441494870 0.736816 -0.417053 0.516479 -0.127808 1441494870 0.736816 -0.417053 0.516479 -0.127808 1441494870 0.736816 -0.417053 0.516479 -0.127808 1441494870 0.736816 -0.417053 0.516479 -0.127808 1441494870 0.736816 -0.417053 0.516479 -0.127808 1441494870 0.736816 -0.417053 0.516479 -0.127808 1441494870 0.736023 -0.432434 0.507568 -0.116516 1441494870 0.736023 -0.432434 0.507568 -0.116516 1441494870 0.736023 -0.432434 0.507568 -0.116516 1441494870 0.736023 -0.432434 0.507568 -0.116516 1441494870 0.736023 -0.432434 0.507568 -0.116516 1441494870 0.732788 -0.433044 0.509399 -0.126282 1441494870 0.732788 -0.433044 0.509399 -0.126282 1441494870 0.732788 -0.433044 0.509399 -0.126282 1441494870 0.732788 -0.433044 0.509399 -0.126282 1441494870 0.732788 -0.433044 0.509399 -0.126282 1441494870 0.732788 -0.433044 0.509399 -0.126282 1441494870 0.732788 -0.433044 0.509399 -0.126282 1441494870 0.727539 -0.418091 0.521362 -0.155029 1441494870 0.727539 -0.418091 0.521362 -0.155029 1441494870 0.727539 -0.418091 0.521362 -0.155029 1441494870 0.727539 -0.418091 0.521362 -0.155029 1441494870 0.727539 -0.418091 0.521362 -0.155029 1441494870 0.727539 -0.418091 0.521362 -0.155029 1441494870 0.727539 -0.418091 0.521362 -0.155029 1441494870 0.718262 -0.391479 0.539673 -0.198730 1441494870 0.718262 -0.391479 0.539673 -0.198730 1441494870 0.718262 -0.391479 0.539673 -0.198730 1441494870 0.718262 -0.391479 0.539673 -0.198730 1441494870 0.718262 -0.391479 0.539673 -0.198730 1441494870 0.718262 -0.391479 0.539673 -0.198730 1441494870 0.702881 -0.356628 0.562195 -0.250244 1441494870 0.702881 -0.356628 0.562195 -0.250244 1441494870 0.702881 -0.356628 0.562195 -0.250244 1441494870 0.702881 -0.356628 0.562195 -0.250244 1441494870 0.702881 -0.356628 0.562195 -0.250244 1441494870 0.702881 -0.356628 0.562195 -0.250244 1441494870 0.680908 -0.313660 0.586121 -0.307190 1441494870 0.680908 -0.313660 0.586121 -0.307190 1441494870 0.680908 -0.313660 0.586121 -0.307190 1441494870 0.680908 -0.313660 0.586121 -0.307190 1441494870 0.680908 -0.313660 0.586121 -0.307190 1441494870 0.651001 -0.264465 0.609558 -0.366943 1441494870 0.651001 -0.264465 0.609558 -0.366943 1441494870 0.651001 -0.264465 0.609558 -0.366943 1441494870 0.651001 -0.264465 0.609558 -0.366943 1441494870 0.651001 -0.264465 0.609558 -0.366943 1441494870 0.651001 -0.264465 0.609558 -0.366943 1441494870 0.651001 -0.264465 0.609558 -0.366943 1441494870 0.614868 -0.205994 0.627197 -0.431335 1441494870 0.614868 -0.205994 0.627197 -0.431335 1441494870 0.614868 -0.205994 0.627197 -0.431335 1441494870 0.614868 -0.205994 0.627197 -0.431335 1441494870 0.614868 -0.205994 0.627197 -0.431335 1441494870 0.614868 -0.205994 0.627197 -0.431335 1441494870 0.572937 -0.139771 0.637207 -0.496094 1441494870 0.572937 -0.139771 0.637207 -0.496094 1441494870 0.572937 -0.139771 0.637207 -0.496094 1441494870 0.572937 -0.139771 0.637207 -0.496094 1441494870 0.572937 -0.139771 0.637207 -0.496094 1441494870 0.572937 -0.139771 0.637207 -0.496094 1441494870 0.525208 -0.072998 0.642578 -0.553101 1441494870 0.525208 -0.072998 0.642578 -0.553101 1441494870 0.525208 -0.072998 0.642578 -0.553101 1441494870 0.525208 -0.072998 0.642578 -0.553101 1441494870 0.525208 -0.072998 0.642578 -0.553101 1441494870 0.525208 -0.072998 0.642578 -0.553101 1441494870 0.474060 -0.009827 0.644470 -0.599854 1441494870 0.474060 -0.009827 0.644470 -0.599854 1441494870 0.474060 -0.009827 0.644470 -0.599854 1441494870 0.474060 -0.009827 0.644470 -0.599854 1441494870 0.474060 -0.009827 0.644470 -0.599854 1441494870 0.474060 -0.009827 0.644470 -0.599854 1441494870 0.420044 0.048828 0.642090 -0.639404 1441494870 0.420044 0.048828 0.642090 -0.639404 1441494870 0.420044 0.048828 0.642090 -0.639404 1441494870 0.420044 0.048828 0.642090 -0.639404 1441494870 0.420044 0.048828 0.642090 -0.639404 1441494870 0.420044 0.048828 0.642090 -0.639404 1441494870 0.367493 0.103516 0.634888 -0.671631 1441494870 0.367493 0.103516 0.634888 -0.671631 1441494870 0.367493 0.103516 0.634888 -0.671631 1441494870 0.367493 0.103516 0.634888 -0.671631 1441494870 0.367493 0.103516 0.634888 -0.671631 1441494870 0.367493 0.103516 0.634888 -0.671631 1441494870 0.367493 0.103516 0.634888 -0.671631 1441494870 0.321228 0.150085 0.621399 -0.698669 1441494870 0.321228 0.150085 0.621399 -0.698669 1441494870 0.321228 0.150085 0.621399 -0.698669 1441494870 0.321228 0.150085 0.621399 -0.698669 1441494871 0.321228 0.150085 0.621399 -0.698669 1441494871 0.321228 0.150085 0.621399 -0.698669 1441494871 0.288818 0.185059 0.604919 -0.718628 1441494871 0.288818 0.185059 0.604919 -0.718628 1441494871 0.288818 0.185059 0.604919 -0.718628 1441494871 0.288818 0.185059 0.604919 -0.718628 1441494871 0.288818 0.185059 0.604919 -0.718628 1441494871 0.288818 0.185059 0.604919 -0.718628 1441494871 0.288818 0.185059 0.604919 -0.718628 1441494871 0.275024 0.206909 0.596069 -0.725403 1441494871 0.275024 0.206909 0.596069 -0.725403 1441494871 0.275024 0.206909 0.596069 -0.725403 1441494871 0.275024 0.206909 0.596069 -0.725403 1441494871 0.275024 0.206909 0.596069 -0.725403 1441494871 0.275024 0.206909 0.596069 -0.725403 1441494871 0.280518 0.211304 0.595459 -0.722534 1441494871 0.280518 0.211304 0.595459 -0.722534 1441494871 0.280518 0.211304 0.595459 -0.722534 1441494871 0.280518 0.211304 0.595459 -0.722534 1441494871 0.280518 0.211304 0.595459 -0.722534 1441494871 0.280518 0.211304 0.595459 -0.722534 1441494871 0.306152 0.197876 0.602600 -0.709900 1441494871 0.306152 0.197876 0.602600 -0.709900 1441494871 0.306152 0.197876 0.602600 -0.709900 1441494871 0.306152 0.197876 0.602600 -0.709900 1441494871 0.306152 0.197876 0.602600 -0.709900 1441494871 0.306152 0.197876 0.602600 -0.709900 1441494871 0.347717 0.168091 0.615417 -0.687073 1441494871 0.347717 0.168091 0.615417 -0.687073 1441494871 0.347717 0.168091 0.615417 -0.687073 1441494871 0.347717 0.168091 0.615417 -0.687073 1441494871 0.347717 0.168091 0.615417 -0.687073 1441494871 0.347717 0.168091 0.615417 -0.687073 1441494871 0.399841 0.123108 0.632019 -0.652283 1441494871 0.399841 0.123108 0.632019 -0.652283 1441494871 0.399841 0.123108 0.632019 -0.652283 1441494871 0.399841 0.123108 0.632019 -0.652283 1441494871 0.399841 0.123108 0.632019 -0.652283 1441494871 0.399841 0.123108 0.632019 -0.652283 1441494871 0.456421 0.063782 0.648438 -0.605896 1441494871 0.456421 0.063782 0.648438 -0.605896 1441494871 0.456421 0.063782 0.648438 -0.605896 1441494871 0.456421 0.063782 0.648438 -0.605896 1441494871 0.456421 0.063782 0.648438 -0.605896 1441494871 0.456421 0.063782 0.648438 -0.605896 1441494871 0.512207 -0.005981 0.657349 -0.552673 1441494871 0.512207 -0.005981 0.657349 -0.552673 1441494871 0.512207 -0.005981 0.657349 -0.552673 1441494871 0.512207 -0.005981 0.657349 -0.552673 1441494871 0.512207 -0.005981 0.657349 -0.552673 1441494871 0.512207 -0.005981 0.657349 -0.552673 1441494871 0.512207 -0.005981 0.657349 -0.552673 1441494871 0.565430 -0.079346 0.654297 -0.495789 1441494871 0.565430 -0.079346 0.654297 -0.495789 1441494871 0.565430 -0.079346 0.654297 -0.495789 1441494871 0.565430 -0.079346 0.654297 -0.495789 1441494871 0.565430 -0.079346 0.654297 -0.495789 1441494871 0.565430 -0.079346 0.654297 -0.495789 1441494871 0.613037 -0.149658 0.641785 -0.435791 1441494871 0.613037 -0.149658 0.641785 -0.435791 1441494871 0.613037 -0.149658 0.641785 -0.435791 1441494871 0.613037 -0.149658 0.641785 -0.435791 1441494871 0.613037 -0.149658 0.641785 -0.435791 1441494871 0.613037 -0.149658 0.641785 -0.435791 1441494871 0.613037 -0.149658 0.641785 -0.435791 1441494871 0.653809 -0.214050 0.621582 -0.374573 1441494871 0.653809 -0.214050 0.621582 -0.374573 1441494871 0.653809 -0.214050 0.621582 -0.374573 1441494871 0.653809 -0.214050 0.621582 -0.374573 1441494871 0.653809 -0.214050 0.621582 -0.374573 1441494871 0.653809 -0.214050 0.621582 -0.374573 1441494871 0.653809 -0.214050 0.621582 -0.374573 1441494871 0.686035 -0.278015 0.597473 -0.308228 1441494871 0.686035 -0.278015 0.597473 -0.308228 1441494871 0.686035 -0.278015 0.597473 -0.308228 1441494871 0.686035 -0.278015 0.597473 -0.308228 1441494871 0.686035 -0.278015 0.597473 -0.308228 1441494871 0.707275 -0.336426 0.570374 -0.247437 1441494871 0.707275 -0.336426 0.570374 -0.247437 1441494871 0.707275 -0.336426 0.570374 -0.247437 1441494871 0.707275 -0.336426 0.570374 -0.247437 1441494871 0.707275 -0.336426 0.570374 -0.247437 1441494871 0.707275 -0.336426 0.570374 -0.247437 1441494871 0.719482 -0.379028 0.546753 -0.199219 1441494871 0.719482 -0.379028 0.546753 -0.199219 1441494871 0.719482 -0.379028 0.546753 -0.199219 1441494871 0.719482 -0.379028 0.546753 -0.199219 1441494871 0.719482 -0.379028 0.546753 -0.199219 1441494871 0.719482 -0.379028 0.546753 -0.199219 1441494871 0.729309 -0.396484 0.529663 -0.174255 1441494871 0.729309 -0.396484 0.529663 -0.174255 1441494871 0.729309 -0.396484 0.529663 -0.174255 1441494871 0.729309 -0.396484 0.529663 -0.174255 1441494871 0.729309 -0.396484 0.529663 -0.174255 1441494871 0.729309 -0.396484 0.529663 -0.174255 1441494871 0.730286 -0.406250 0.523804 -0.164856 1441494871 0.730286 -0.406250 0.523804 -0.164856 1441494871 0.730286 -0.406250 0.523804 -0.164856 1441494871 0.730286 -0.406250 0.523804 -0.164856 1441494871 0.730286 -0.406250 0.523804 -0.164856 1441494871 0.730286 -0.406250 0.523804 -0.164856 1441494871 0.726440 -0.402710 0.528015 -0.176819 1441494871 0.726440 -0.402710 0.528015 -0.176819 1441494871 0.726440 -0.402710 0.528015 -0.176819 1441494871 0.726440 -0.402710 0.528015 -0.176819 1441494871 0.726440 -0.402710 0.528015 -0.176819 1441494871 0.726440 -0.402710 0.528015 -0.176819 1441494871 0.726440 -0.402710 0.528015 -0.176819 1441494871 0.718994 -0.384949 0.539795 -0.208496 1441494871 0.718994 -0.384949 0.539795 -0.208496 1441494871 0.718994 -0.384949 0.539795 -0.208496 1441494871 0.718994 -0.384949 0.539795 -0.208496 1441494871 0.718994 -0.384949 0.539795 -0.208496 1441494871 0.718994 -0.384949 0.539795 -0.208496 1441494872 0.705383 -0.356750 0.557007 -0.254639 1441494872 0.705383 -0.356750 0.557007 -0.254639 1441494872 0.705383 -0.356750 0.557007 -0.254639 1441494872 0.705383 -0.356750 0.557007 -0.254639 1441494872 0.705383 -0.356750 0.557007 -0.254639 1441494872 0.705383 -0.356750 0.557007 -0.254639 1441494872 0.684753 -0.316040 0.578186 -0.311340 1441494872 0.684753 -0.316040 0.578186 -0.311340 1441494872 0.684753 -0.316040 0.578186 -0.311340 1441494872 0.684753 -0.316040 0.578186 -0.311340 1441494872 0.684753 -0.316040 0.578186 -0.311340 1441494872 0.684753 -0.316040 0.578186 -0.311340 1441494872 0.655090 -0.264648 0.600525 -0.374268 1441494872 0.655090 -0.264648 0.600525 -0.374268 1441494872 0.655090 -0.264648 0.600525 -0.374268 1441494872 0.655090 -0.264648 0.600525 -0.374268 1441494872 0.655090 -0.264648 0.600525 -0.374268 1441494872 0.655090 -0.264648 0.600525 -0.374268 1441494872 0.614807 -0.205627 0.624146 -0.435974 1441494872 0.614807 -0.205627 0.624146 -0.435974 1441494872 0.614807 -0.205627 0.624146 -0.435974 1441494872 0.614807 -0.205627 0.624146 -0.435974 1441494872 0.614807 -0.205627 0.624146 -0.435974 1441494872 0.565674 -0.130249 0.640259 -0.503052 1441494872 0.565674 -0.130249 0.640259 -0.503052 1441494872 0.565674 -0.130249 0.640259 -0.503052 1441494872 0.565674 -0.130249 0.640259 -0.503052 1441494872 0.565674 -0.130249 0.640259 -0.503052 1441494872 0.565674 -0.130249 0.640259 -0.503052 1441494872 0.507996 -0.047363 0.638672 -0.576050 1441494872 0.507996 -0.047363 0.638672 -0.576050 1441494872 0.507996 -0.047363 0.638672 -0.576050 1441494872 0.507996 -0.047363 0.638672 -0.576050 1441494872 0.507996 -0.047363 0.638672 -0.576050 1441494872 0.507996 -0.047363 0.638672 -0.576050 1441494872 0.441711 0.025635 0.634888 -0.633301 1441494872 0.441711 0.025635 0.634888 -0.633301 1441494872 0.441711 0.025635 0.634888 -0.633301 1441494872 0.441711 0.025635 0.634888 -0.633301 1441494872 0.441711 0.025635 0.634888 -0.633301 1441494872 0.441711 0.025635 0.634888 -0.633301 1441494872 0.375427 0.094482 0.630554 -0.672668 1441494872 0.375427 0.094482 0.630554 -0.672668 1441494872 0.375427 0.094482 0.630554 -0.672668 1441494872 0.375427 0.094482 0.630554 -0.672668 1441494872 0.375427 0.094482 0.630554 -0.672668 1441494872 0.375427 0.094482 0.630554 -0.672668 1441494872 0.316162 0.156921 0.624390 -0.696777 1441494872 0.316162 0.156921 0.624390 -0.696777 1441494872 0.316162 0.156921 0.624390 -0.696777 1441494872 0.316162 0.156921 0.624390 -0.696777 1441494872 0.316162 0.156921 0.624390 -0.696777 1441494872 0.316162 0.156921 0.624390 -0.696777 1441494872 0.269348 0.201355 0.613708 -0.714294 1441494872 0.269348 0.201355 0.613708 -0.714294 1441494872 0.269348 0.201355 0.613708 -0.714294 1441494872 0.269348 0.201355 0.613708 -0.714294 1441494872 0.269348 0.201355 0.613708 -0.714294 1441494872 0.241455 0.230774 0.597534 -0.728943 1441494872 0.241455 0.230774 0.597534 -0.728943 1441494872 0.241455 0.230774 0.597534 -0.728943 1441494872 0.241455 0.230774 0.597534 -0.728943 1441494872 0.241455 0.230774 0.597534 -0.728943 1441494872 0.241455 0.230774 0.597534 -0.728943 1441494872 0.240051 0.247986 0.587341 -0.732056 1441494872 0.240051 0.247986 0.587341 -0.732056 1441494872 0.240051 0.247986 0.587341 -0.732056 1441494872 0.240051 0.247986 0.587341 -0.732056 1441494872 0.240051 0.247986 0.587341 -0.732056 1441494872 0.240051 0.247986 0.587341 -0.732056 1441494872 0.240051 0.247986 0.587341 -0.732056 1441494872 0.261902 0.240723 0.604248 -0.712952 1441494872 0.261902 0.240723 0.604248 -0.712952 1441494872 0.261902 0.240723 0.604248 -0.712952 1441494872 0.261902 0.240723 0.604248 -0.712952 1441494872 0.261902 0.240723 0.604248 -0.712952 1441494872 0.261902 0.240723 0.604248 -0.712952 1441494872 0.298401 0.214172 0.620667 -0.692688 1441494872 0.298401 0.214172 0.620667 -0.692688 1441494872 0.298401 0.214172 0.620667 -0.692688 1441494872 0.298401 0.214172 0.620667 -0.692688 1441494872 0.298401 0.214172 0.620667 -0.692688 1441494872 0.298401 0.214172 0.620667 -0.692688 1441494872 0.298401 0.214172 0.620667 -0.692688 1441494872 0.346680 0.174316 0.633179 -0.669678 1441494872 0.346680 0.174316 0.633179 -0.669678 1441494872 0.346680 0.174316 0.633179 -0.669678 1441494872 0.346680 0.174316 0.633179 -0.669678 1441494872 0.346680 0.174316 0.633179 -0.669678 1441494872 0.346680 0.174316 0.633179 -0.669678 1441494872 0.404236 0.122131 0.645508 -0.636353 1441494872 0.404236 0.122131 0.645508 -0.636353 1441494872 0.404236 0.122131 0.645508 -0.636353 1441494872 0.404236 0.122131 0.645508 -0.636353 1441494872 0.404236 0.122131 0.645508 -0.636353 1441494872 0.404236 0.122131 0.645508 -0.636353 1441494872 0.466675 0.057922 0.656189 -0.590149 1441494872 0.466675 0.057922 0.656189 -0.590149 1441494872 0.466675 0.057922 0.656189 -0.590149 1441494872 0.466675 0.057922 0.656189 -0.590149 1441494872 0.466675 0.057922 0.656189 -0.590149 1441494872 0.466675 0.057922 0.656189 -0.590149 1441494872 0.528870 -0.018494 0.663513 -0.528748 1441494872 0.528870 -0.018494 0.663513 -0.528748 1441494872 0.528870 -0.018494 0.663513 -0.528748 1441494872 0.528870 -0.018494 0.663513 -0.528748 1441494872 0.528870 -0.018494 0.663513 -0.528748 1441494872 0.528870 -0.018494 0.663513 -0.528748 1441494872 0.584473 -0.100159 0.659851 -0.461426 1441494873 0.584473 -0.100159 0.659851 -0.461426 1441494873 0.584473 -0.100159 0.659851 -0.461426 1441494873 0.584473 -0.100159 0.659851 -0.461426 1441494873 0.584473 -0.100159 0.659851 -0.461426 1441494873 0.584473 -0.100159 0.659851 -0.461426 1441494873 0.584473 -0.100159 0.659851 -0.461426 1441494873 0.625854 -0.183899 0.651367 -0.387451 1441494873 0.625854 -0.183899 0.651367 -0.387451 1441494873 0.625854 -0.183899 0.651367 -0.387451 1441494873 0.625854 -0.183899 0.651367 -0.387451 1441494873 0.625854 -0.183899 0.651367 -0.387451 1441494873 0.625854 -0.183899 0.651367 -0.387451 1441494873 0.654724 -0.259155 0.634155 -0.319336 1441494873 0.654724 -0.259155 0.634155 -0.319336 1441494873 0.654724 -0.259155 0.634155 -0.319336 1441494873 0.654724 -0.259155 0.634155 -0.319336 1441494873 0.654724 -0.259155 0.634155 -0.319336 1441494873 0.654724 -0.259155 0.634155 -0.319336 1441494873 0.677124 -0.326538 0.605774 -0.260437 1441494873 0.677124 -0.326538 0.605774 -0.260437 1441494873 0.677124 -0.326538 0.605774 -0.260437 1441494873 0.677124 -0.326538 0.605774 -0.260437 1441494873 0.677124 -0.326538 0.605774 -0.260437 1441494873 0.677124 -0.326538 0.605774 -0.260437 1441494873 0.695862 -0.376587 0.572693 -0.214294 1441494873 0.695862 -0.376587 0.572693 -0.214294 1441494873 0.695862 -0.376587 0.572693 -0.214294 1441494873 0.695862 -0.376587 0.572693 -0.214294 1441494873 0.695862 -0.376587 0.572693 -0.214294 1441494873 0.695862 -0.376587 0.572693 -0.214294 1441494873 0.695862 -0.376587 0.572693 -0.214294 1441494873 0.708984 -0.409424 0.544373 -0.182495 1441494873 0.708984 -0.409424 0.544373 -0.182495 1441494873 0.708984 -0.409424 0.544373 -0.182495 1441494873 0.708984 -0.409424 0.544373 -0.182495 1441494873 0.708984 -0.409424 0.544373 -0.182495 1441494873 0.713013 -0.428589 0.530212 -0.163574 1441494873 0.713013 -0.428589 0.530212 -0.163574 1441494873 0.713013 -0.428589 0.530212 -0.163574 1441494873 0.713013 -0.428589 0.530212 -0.163574 1441494873 0.713013 -0.428589 0.530212 -0.163574 1441494873 0.713013 -0.428589 0.530212 -0.163574 1441494873 0.713013 -0.428589 0.530212 -0.163574 1441494873 0.710693 -0.433411 0.529785 -0.162354 1441494873 0.710693 -0.433411 0.529785 -0.162354 1441494873 0.710693 -0.433411 0.529785 -0.162354 1441494873 0.710693 -0.433411 0.529785 -0.162354 1441494873 0.710693 -0.433411 0.529785 -0.162354 1441494873 0.710693 -0.433411 0.529785 -0.162354 1441494873 0.704407 -0.422424 0.540039 -0.183533 1441494873 0.704407 -0.422424 0.540039 -0.183533 1441494873 0.704407 -0.422424 0.540039 -0.183533 1441494873 0.704407 -0.422424 0.540039 -0.183533 1441494873 0.704407 -0.422424 0.540039 -0.183533 1441494873 0.704407 -0.422424 0.540039 -0.183533 1441494873 0.693726 -0.393982 0.559265 -0.225037 1441494873 0.693726 -0.393982 0.559265 -0.225037 1441494873 0.693726 -0.393982 0.559265 -0.225037 1441494873 0.693726 -0.393982 0.559265 -0.225037 1441494873 0.693726 -0.393982 0.559265 -0.225037 1441494873 0.693726 -0.393982 0.559265 -0.225037 1441494873 0.693726 -0.393982 0.559265 -0.225037 1441494873 0.677368 -0.348511 0.582764 -0.283020 1441494873 0.677368 -0.348511 0.582764 -0.283020 1441494873 0.677368 -0.348511 0.582764 -0.283020 1441494873 0.677368 -0.348511 0.582764 -0.283020 1441494873 0.677368 -0.348511 0.582764 -0.283020 1441494873 0.677368 -0.348511 0.582764 -0.283020 1441494873 0.652283 -0.291565 0.606750 -0.348389 1441494873 0.652283 -0.291565 0.606750 -0.348389 1441494873 0.652283 -0.291565 0.606750 -0.348389 1441494873 0.652283 -0.291565 0.606750 -0.348389 1441494873 0.652283 -0.291565 0.606750 -0.348389 1441494873 0.652283 -0.291565 0.606750 -0.348389 1441494873 0.616333 -0.227112 0.629700 -0.414734 1441494873 0.616333 -0.227112 0.629700 -0.414734 1441494873 0.616333 -0.227112 0.629700 -0.414734 1441494873 0.616333 -0.227112 0.629700 -0.414734 1441494873 0.616333 -0.227112 0.629700 -0.414734 1441494873 0.616333 -0.227112 0.629700 -0.414734 1441494873 0.616333 -0.227112 0.629700 -0.414734 1441494873 0.571167 -0.154968 0.646423 -0.481567 1441494873 0.571167 -0.154968 0.646423 -0.481567 1441494873 0.571167 -0.154968 0.646423 -0.481567 1441494873 0.571167 -0.154968 0.646423 -0.481567 1441494873 0.571167 -0.154968 0.646423 -0.481567 1441494873 0.571167 -0.154968 0.646423 -0.481567 1441494873 0.517883 -0.078857 0.655518 -0.543884 1441494873 0.517883 -0.078857 0.655518 -0.543884 1441494873 0.517883 -0.078857 0.655518 -0.543884 1441494873 0.517883 -0.078857 0.655518 -0.543884 1441494873 0.517883 -0.078857 0.655518 -0.543884 1441494873 0.517883 -0.078857 0.655518 -0.543884 1441494873 0.459656 -0.002625 0.656189 -0.598389 1441494873 0.459656 -0.002625 0.656189 -0.598389 1441494873 0.459656 -0.002625 0.656189 -0.598389 1441494873 0.459656 -0.002625 0.656189 -0.598389 1441494873 0.459656 -0.002625 0.656189 -0.598389 1441494873 0.459656 -0.002625 0.656189 -0.598389 1441494873 0.399353 0.067566 0.650452 -0.642517 1441494873 0.399353 0.067566 0.650452 -0.642517 1441494873 0.399353 0.067566 0.650452 -0.642517 1441494873 0.399353 0.067566 0.650452 -0.642517 1441494873 0.399353 0.067566 0.650452 -0.642517 1441494873 0.399353 0.067566 0.650452 -0.642517 1441494873 0.342773 0.128723 0.640564 -0.674927 1441494873 0.342773 0.128723 0.640564 -0.674927 1441494873 0.342773 0.128723 0.640564 -0.674927 1441494873 0.342773 0.128723 0.640564 -0.674927 1441494873 0.342773 0.128723 0.640564 -0.674927 1441494873 0.293945 0.179993 0.628906 -0.696899 1441494873 0.293945 0.179993 0.628906 -0.696899 1441494873 0.293945 0.179993 0.628906 -0.696899 1441494874 0.293945 0.179993 0.628906 -0.696899 1441494874 0.293945 0.179993 0.628906 -0.696899 1441494874 0.293945 0.179993 0.628906 -0.696899 1441494874 0.257202 0.222595 0.610291 -0.715393 1441494874 0.257202 0.222595 0.610291 -0.715393 1441494874 0.257202 0.222595 0.610291 -0.715393 1441494874 0.257202 0.222595 0.610291 -0.715393 1441494874 0.257202 0.222595 0.610291 -0.715393 1441494874 0.257202 0.222595 0.610291 -0.715393 1441494874 0.241760 0.250244 0.601501 -0.719116 1441494874 0.241760 0.250244 0.601501 -0.719116 1441494874 0.241760 0.250244 0.601501 -0.719116 1441494874 0.241760 0.250244 0.601501 -0.719116 1441494874 0.241760 0.250244 0.601501 -0.719116 1441494874 0.241760 0.250244 0.601501 -0.719116 1441494874 0.242371 0.261597 0.596985 -0.718567 1441494874 0.242371 0.261597 0.596985 -0.718567 1441494874 0.242371 0.261597 0.596985 -0.718567 1441494874 0.242371 0.261597 0.596985 -0.718567 1441494874 0.242371 0.261597 0.596985 -0.718567 1441494874 0.242371 0.261597 0.596985 -0.718567 1441494874 0.259888 0.255310 0.596497 -0.715149 1441494874 0.259888 0.255310 0.596497 -0.715149 1441494874 0.259888 0.255310 0.596497 -0.715149 1441494874 0.259888 0.255310 0.596497 -0.715149 1441494874 0.259888 0.255310 0.596497 -0.715149 1441494874 0.259888 0.255310 0.596497 -0.715149 1441494874 0.259888 0.255310 0.596497 -0.715149 1441494874 0.294922 0.229553 0.606873 -0.701416 1441494874 0.294922 0.229553 0.606873 -0.701416 1441494874 0.294922 0.229553 0.606873 -0.701416 1441494874 0.294922 0.229553 0.606873 -0.701416 1441494874 0.294922 0.229553 0.606873 -0.701416 1441494874 0.294922 0.229553 0.606873 -0.701416 1441494874 0.342285 0.188660 0.621948 -0.678528 1441494874 0.342285 0.188660 0.621948 -0.678528 1441494874 0.342285 0.188660 0.621948 -0.678528 1441494874 0.342285 0.188660 0.621948 -0.678528 1441494874 0.342285 0.188660 0.621948 -0.678528 1441494874 0.342285 0.188660 0.621948 -0.678528 1441494874 0.396545 0.135620 0.638245 -0.645752 1441494874 0.396545 0.135620 0.638245 -0.645752 1441494874 0.396545 0.135620 0.638245 -0.645752 1441494874 0.396545 0.135620 0.638245 -0.645752 1441494874 0.396545 0.135620 0.638245 -0.645752 1441494874 0.396545 0.135620 0.638245 -0.645752 1441494874 0.453003 0.071838 0.653503 -0.602112 1441494874 0.453003 0.071838 0.653503 -0.602112 1441494874 0.453003 0.071838 0.653503 -0.602112 1441494874 0.453003 0.071838 0.653503 -0.602112 1441494874 0.453003 0.071838 0.653503 -0.602112 1441494874 0.453003 0.071838 0.653503 -0.602112 1441494874 0.507507 0.001892 0.662170 -0.551270 1441494874 0.507507 0.001892 0.662170 -0.551270 1441494874 0.507507 0.001892 0.662170 -0.551270 1441494874 0.507507 0.001892 0.662170 -0.551270 1441494874 0.507507 0.001892 0.662170 -0.551270 1441494874 0.507507 0.001892 0.662170 -0.551270 1441494874 0.507507 0.001892 0.662170 -0.551270 1441494874 0.557251 -0.069519 0.663147 -0.494873 1441494874 0.557251 -0.069519 0.663147 -0.494873 1441494874 0.557251 -0.069519 0.663147 -0.494873 1441494874 0.557251 -0.069519 0.663147 -0.494873 1441494874 0.557251 -0.069519 0.663147 -0.494873 1441494874 0.601135 -0.140137 0.656433 -0.433655 1441494874 0.601135 -0.140137 0.656433 -0.433655 1441494874 0.601135 -0.140137 0.656433 -0.433655 1441494874 0.601135 -0.140137 0.656433 -0.433655 1441494874 0.601135 -0.140137 0.656433 -0.433655 1441494874 0.601135 -0.140137 0.656433 -0.433655 1441494874 0.636475 -0.208313 0.642212 -0.372925 1441494874 0.636475 -0.208313 0.642212 -0.372925 1441494874 0.636475 -0.208313 0.642212 -0.372925 1441494874 0.636475 -0.208313 0.642212 -0.372925 1441494874 0.636475 -0.208313 0.642212 -0.372925 1441494874 0.636475 -0.208313 0.642212 -0.372925 1441494874 0.636475 -0.208313 0.642212 -0.372925 1441494874 0.660461 -0.278198 0.625671 -0.308044 1441494874 0.660461 -0.278198 0.625671 -0.308044 1441494874 0.660461 -0.278198 0.625671 -0.308044 1441494874 0.660461 -0.278198 0.625671 -0.308044 1441494874 0.678711 -0.328430 0.601257 -0.264404 1441494874 0.678711 -0.328430 0.601257 -0.264404 1441494874 0.678711 -0.328430 0.601257 -0.264404 1441494874 0.678711 -0.328430 0.601257 -0.264404 1441494874 0.678711 -0.328430 0.601257 -0.264404 1441494874 0.678711 -0.328430 0.601257 -0.264404 1441494874 0.687195 -0.368225 0.581177 -0.233032 1441494874 0.687195 -0.368225 0.581177 -0.233032 1441494874 0.687195 -0.368225 0.581177 -0.233032 1441494874 0.687195 -0.368225 0.581177 -0.233032 1441494874 0.687195 -0.368225 0.581177 -0.233032 1441494874 0.687195 -0.368225 0.581177 -0.233032 1441494874 0.689636 -0.387817 0.569702 -0.222168 1441494874 0.689636 -0.387817 0.569702 -0.222168 1441494874 0.689636 -0.387817 0.569702 -0.222168 1441494874 0.689636 -0.387817 0.569702 -0.222168 1441494874 0.689636 -0.387817 0.569702 -0.222168 1441494874 0.689636 -0.387817 0.569702 -0.222168 1441494874 0.689636 -0.387817 0.569702 -0.222168 1441494874 0.688110 -0.385071 0.570129 -0.230469 1441494874 0.688110 -0.385071 0.570129 -0.230469 1441494874 0.688110 -0.385071 0.570129 -0.230469 1441494874 0.688110 -0.385071 0.570129 -0.230469 1441494874 0.688110 -0.385071 0.570129 -0.230469 1441494874 0.688110 -0.385071 0.570129 -0.230469 1441494874 0.680847 -0.368958 0.580261 -0.252197 1441494874 0.680847 -0.368958 0.580261 -0.252197 1441494874 0.680847 -0.368958 0.580261 -0.252197 1441494875 0.680847 -0.368958 0.580261 -0.252197 1441494875 0.680847 -0.368958 0.580261 -0.252197 1441494875 0.680847 -0.368958 0.580261 -0.252197 1441494875 0.667114 -0.342651 0.596008 -0.286865 1441494875 0.667114 -0.342651 0.596008 -0.286865 1441494875 0.667114 -0.342651 0.596008 -0.286865 1441494875 0.667114 -0.342651 0.596008 -0.286865 1441494875 0.667114 -0.342651 0.596008 -0.286865 1441494875 0.667114 -0.342651 0.596008 -0.286865 1441494875 0.647156 -0.302612 0.614868 -0.333862 1441494875 0.647156 -0.302612 0.614868 -0.333862 1441494875 0.647156 -0.302612 0.614868 -0.333862 1441494875 0.647156 -0.302612 0.614868 -0.333862 1441494875 0.647156 -0.302612 0.614868 -0.333862 1441494875 0.618530 -0.250916 0.635742 -0.387634 1441494875 0.618530 -0.250916 0.635742 -0.387634 1441494875 0.618530 -0.250916 0.635742 -0.387634 1441494875 0.618530 -0.250916 0.635742 -0.387634 1441494875 0.618530 -0.250916 0.635742 -0.387634 1441494875 0.618530 -0.250916 0.635742 -0.387634 1441494875 0.618530 -0.250916 0.635742 -0.387634 1441494875 0.579041 -0.189697 0.655579 -0.446045 1441494875 0.579041 -0.189697 0.655579 -0.446045 1441494875 0.579041 -0.189697 0.655579 -0.446045 1441494875 0.579041 -0.189697 0.655579 -0.446045 1441494875 0.579041 -0.189697 0.655579 -0.446045 1441494875 0.579041 -0.189697 0.655579 -0.446045 1441494875 0.529602 -0.115540 0.664307 -0.514648 1441494875 0.529602 -0.115540 0.664307 -0.514648 1441494875 0.529602 -0.115540 0.664307 -0.514648 1441494875 0.529602 -0.115540 0.664307 -0.514648 1441494875 0.529602 -0.115540 0.664307 -0.514648 1441494875 0.529602 -0.115540 0.664307 -0.514648 1441494875 0.529602 -0.115540 0.664307 -0.514648 1441494875 0.470886 -0.037720 0.664429 -0.579102 1441494875 0.470886 -0.037720 0.664429 -0.579102 1441494875 0.470886 -0.037720 0.664429 -0.579102 1441494875 0.470886 -0.037720 0.664429 -0.579102 1441494875 0.470886 -0.037720 0.664429 -0.579102 1441494875 0.470886 -0.037720 0.664429 -0.579102 1441494875 0.470886 -0.037720 0.664429 -0.579102 1441494875 0.406677 0.037170 0.660767 -0.629761 1441494875 0.406677 0.037170 0.660767 -0.629761 1441494875 0.406677 0.037170 0.660767 -0.629761 1441494875 0.406677 0.037170 0.660767 -0.629761 1441494875 0.406677 0.037170 0.660767 -0.629761 1441494875 0.340027 0.106384 0.656006 -0.665344 1441494875 0.340027 0.106384 0.656006 -0.665344 1441494875 0.340027 0.106384 0.656006 -0.665344 1441494875 0.340027 0.106384 0.656006 -0.665344 1441494875 0.340027 0.106384 0.656006 -0.665344 1441494875 0.340027 0.106384 0.656006 -0.665344 1441494875 0.340027 0.106384 0.656006 -0.665344 1441494875 0.276367 0.169189 0.640198 -0.696533 1441494875 0.276367 0.169189 0.640198 -0.696533 1441494875 0.276367 0.169189 0.640198 -0.696533 1441494875 0.276367 0.169189 0.640198 -0.696533 1441494875 0.276367 0.169189 0.640198 -0.696533 1441494875 0.276367 0.169189 0.640198 -0.696533 1441494875 0.225769 0.215881 0.616455 -0.722778 1441494875 0.225769 0.215881 0.616455 -0.722778 1441494875 0.225769 0.215881 0.616455 -0.722778 1441494875 0.225769 0.215881 0.616455 -0.722778 1441494875 0.225769 0.215881 0.616455 -0.722778 1441494875 0.225769 0.215881 0.616455 -0.722778 1441494875 0.202576 0.245605 0.597656 -0.735840 1441494875 0.202576 0.245605 0.597656 -0.735840 1441494875 0.202576 0.245605 0.597656 -0.735840 1441494875 0.202576 0.245605 0.597656 -0.735840 1441494875 0.202576 0.245605 0.597656 -0.735840 1441494875 0.202576 0.245605 0.597656 -0.735840 1441494875 0.202576 0.245605 0.597656 -0.735840 1441494875 0.203857 0.257019 0.591431 -0.736572 1441494875 0.203857 0.257019 0.591431 -0.736572 1441494875 0.203857 0.257019 0.591431 -0.736572 1441494875 0.203857 0.257019 0.591431 -0.736572 1441494875 0.203857 0.257019 0.591431 -0.736572 1441494875 0.203857 0.257019 0.591431 -0.736572 1441494875 0.224426 0.249634 0.591370 -0.733215 1441494875 0.224426 0.249634 0.591370 -0.733215 1441494875 0.224426 0.249634 0.591370 -0.733215 1441494875 0.224426 0.249634 0.591370 -0.733215 1441494875 0.224426 0.249634 0.591370 -0.733215 1441494875 0.224426 0.249634 0.591370 -0.733215 1441494875 0.224426 0.249634 0.591370 -0.733215 1441494875 0.265869 0.223083 0.604553 -0.716980 1441494875 0.265869 0.223083 0.604553 -0.716980 1441494875 0.265869 0.223083 0.604553 -0.716980 1441494875 0.265869 0.223083 0.604553 -0.716980 1441494875 0.265869 0.223083 0.604553 -0.716980 1441494875 0.265869 0.223083 0.604553 -0.716980 1441494875 0.321472 0.177673 0.625488 -0.688354 1441494875 0.321472 0.177673 0.625488 -0.688354 1441494875 0.321472 0.177673 0.625488 -0.688354 1441494875 0.321472 0.177673 0.625488 -0.688354 1441494875 0.321472 0.177673 0.625488 -0.688354 1441494875 0.321472 0.177673 0.625488 -0.688354 1441494875 0.383728 0.118652 0.643799 -0.651306 1441494875 0.383728 0.118652 0.643799 -0.651306 1441494875 0.383728 0.118652 0.643799 -0.651306 1441494875 0.383728 0.118652 0.643799 -0.651306 1441494875 0.383728 0.118652 0.643799 -0.651306 1441494875 0.383728 0.118652 0.643799 -0.651306 1441494875 0.383728 0.118652 0.643799 -0.651306 1441494875 0.448059 0.050903 0.654114 -0.607300 1441494875 0.448059 0.050903 0.654114 -0.607300 1441494875 0.448059 0.050903 0.654114 -0.607300 1441494875 0.448059 0.050903 0.654114 -0.607300 1441494875 0.448059 0.050903 0.654114 -0.607300 1441494875 0.448059 0.050903 0.654114 -0.607300 1441494875 0.511047 -0.022034 0.656860 -0.553955 1441494875 0.511047 -0.022034 0.656860 -0.553955 1441494875 0.511047 -0.022034 0.656860 -0.553955 1441494875 0.511047 -0.022034 0.656860 -0.553955 1441494876 0.511047 -0.022034 0.656860 -0.553955 1441494876 0.511047 -0.022034 0.656860 -0.553955 1441494876 0.570129 -0.095032 0.649841 -0.493530 1441494876 0.570129 -0.095032 0.649841 -0.493530 1441494876 0.570129 -0.095032 0.649841 -0.493530 1441494876 0.570129 -0.095032 0.649841 -0.493530 1441494876 0.570129 -0.095032 0.649841 -0.493530 1441494876 0.570129 -0.095032 0.649841 -0.493530 1441494876 0.619446 -0.174805 0.639526 -0.420349 1441494876 0.619446 -0.174805 0.639526 -0.420349 1441494876 0.619446 -0.174805 0.639526 -0.420349 1441494876 0.619446 -0.174805 0.639526 -0.420349 1441494876 0.619446 -0.174805 0.639526 -0.420349 1441494876 0.619446 -0.174805 0.639526 -0.420349 1441494876 0.654785 -0.261414 0.622864 -0.338989 1441494876 0.654785 -0.261414 0.622864 -0.338989 1441494876 0.654785 -0.261414 0.622864 -0.338989 1441494876 0.654785 -0.261414 0.622864 -0.338989 1441494876 0.654785 -0.261414 0.622864 -0.338989 1441494876 0.654785 -0.261414 0.622864 -0.338989 1441494876 0.654785 -0.261414 0.622864 -0.338989 1441494876 0.682495 -0.325928 0.591248 -0.279968 1441494876 0.682495 -0.325928 0.591248 -0.279968 1441494876 0.682495 -0.325928 0.591248 -0.279968 1441494876 0.682495 -0.325928 0.591248 -0.279968 1441494876 0.682495 -0.325928 0.591248 -0.279968 1441494876 0.682495 -0.325928 0.591248 -0.279968 1441494876 0.704529 -0.368408 0.558044 -0.237549 1441494876 0.704529 -0.368408 0.558044 -0.237549 1441494876 0.704529 -0.368408 0.558044 -0.237549 1441494876 0.704529 -0.368408 0.558044 -0.237549 1441494876 0.704529 -0.368408 0.558044 -0.237549 1441494876 0.704529 -0.368408 0.558044 -0.237549 1441494876 0.715881 -0.396973 0.536377 -0.205444 1441494876 0.715881 -0.396973 0.536377 -0.205444 1441494876 0.715881 -0.396973 0.536377 -0.205444 1441494876 0.715881 -0.396973 0.536377 -0.205444 1441494876 0.715881 -0.396973 0.536377 -0.205444 1441494876 0.715881 -0.396973 0.536377 -0.205444 1441494876 0.717651 -0.410034 0.530457 -0.188232 1441494876 0.717651 -0.410034 0.530457 -0.188232 1441494876 0.717651 -0.410034 0.530457 -0.188232 1441494876 0.717651 -0.410034 0.530457 -0.188232 1441494876 0.717651 -0.410034 0.530457 -0.188232 1441494876 0.717651 -0.410034 0.530457 -0.188232 1441494876 0.714355 -0.406433 0.535828 -0.193054 1441494876 0.714355 -0.406433 0.535828 -0.193054 1441494876 0.714355 -0.406433 0.535828 -0.193054 1441494876 0.714355 -0.406433 0.535828 -0.193054 1441494876 0.714355 -0.406433 0.535828 -0.193054 1441494876 0.714355 -0.406433 0.535828 -0.193054 1441494876 0.706238 -0.390869 0.548035 -0.219177 1441494876 0.706238 -0.390869 0.548035 -0.219177 1441494876 0.706238 -0.390869 0.548035 -0.219177 1441494876 0.706238 -0.390869 0.548035 -0.219177 1441494876 0.706238 -0.390869 0.548035 -0.219177 1441494876 0.706238 -0.390869 0.548035 -0.219177 1441494876 0.692627 -0.360596 0.567017 -0.261963 1441494876 0.692627 -0.360596 0.567017 -0.261963 1441494876 0.692627 -0.360596 0.567017 -0.261963 1441494876 0.692627 -0.360596 0.567017 -0.261963 1441494876 0.692627 -0.360596 0.567017 -0.261963 1441494876 0.692627 -0.360596 0.567017 -0.261963 1441494876 0.692627 -0.360596 0.567017 -0.261963 1441494876 0.671143 -0.316772 0.591370 -0.315308 1441494876 0.671143 -0.316772 0.591370 -0.315308 1441494876 0.671143 -0.316772 0.591370 -0.315308 1441494876 0.671143 -0.316772 0.591370 -0.315308 1441494876 0.671143 -0.316772 0.591370 -0.315308 1441494876 0.671143 -0.316772 0.591370 -0.315308 1441494876 0.642029 -0.258850 0.613403 -0.380127 1441494876 0.642029 -0.258850 0.613403 -0.380127 1441494876 0.642029 -0.258850 0.613403 -0.380127 1441494876 0.642029 -0.258850 0.613403 -0.380127 1441494876 0.642029 -0.258850 0.613403 -0.380127 1441494876 0.642029 -0.258850 0.613403 -0.380127 1441494876 0.600647 -0.195557 0.634399 -0.445496 1441494876 0.600647 -0.195557 0.634399 -0.445496 1441494876 0.600647 -0.195557 0.634399 -0.445496 1441494876 0.600647 -0.195557 0.634399 -0.445496 1441494876 0.600647 -0.195557 0.634399 -0.445496 1441494876 0.600647 -0.195557 0.634399 -0.445496 1441494876 0.600647 -0.195557 0.634399 -0.445496 1441494876 0.546021 -0.127441 0.654724 -0.506897 1441494876 0.546021 -0.127441 0.654724 -0.506897 1441494876 0.546021 -0.127441 0.654724 -0.506897 1441494876 0.546021 -0.127441 0.654724 -0.506897 1441494876 0.546021 -0.127441 0.654724 -0.506897 1441494876 0.546021 -0.127441 0.654724 -0.506897 1441494876 0.483521 -0.045471 0.656555 -0.577148 1441494876 0.483521 -0.045471 0.656555 -0.577148 1441494876 0.483521 -0.045471 0.656555 -0.577148 1441494876 0.483521 -0.045471 0.656555 -0.577148 1441494876 0.483521 -0.045471 0.656555 -0.577148 1441494876 0.483521 -0.045471 0.656555 -0.577148 1441494876 0.411926 0.031250 0.657715 -0.629883 1441494876 0.411926 0.031250 0.657715 -0.629883 1441494876 0.411926 0.031250 0.657715 -0.629883 1441494876 0.411926 0.031250 0.657715 -0.629883 1441494876 0.411926 0.031250 0.657715 -0.629883 1441494876 0.343140 0.104675 0.649475 -0.670410 1441494876 0.343140 0.104675 0.649475 -0.670410 1441494876 0.343140 0.104675 0.649475 -0.670410 1441494876 0.343140 0.104675 0.649475 -0.670410 1441494876 0.343140 0.104675 0.649475 -0.670410 1441494876 
0.625366 -0.140137 0.622070 -0.449768 1441494882 0.650879 -0.177612 0.615967 -0.406616 1441494882 0.650879 -0.177612 0.615967 -0.406616 1441494882 0.650879 -0.177612 0.615967 -0.406616 1441494882 0.650879 -0.177612 0.615967 -0.406616 1441494882 0.650879 -0.177612 0.615967 -0.406616 1441494882 0.650879 -0.177612 0.615967 -0.406616 1441494882 0.676636 -0.220215 0.604553 -0.357971 1441494882 0.676636 -0.220215 0.604553 -0.357971 1441494882 0.676636 -0.220215 0.604553 -0.357971 1441494882 0.676636 -0.220215 0.604553 -0.357971 1441494882 0.676636 -0.220215 0.604553 -0.357971 1441494882 0.676636 -0.220215 0.604553 -0.357971 1441494882 0.700867 -0.263794 0.588257 -0.305054 1441494882 0.700867 -0.263794 0.588257 -0.305054 1441494882 0.700867 -0.263794 0.588257 -0.305054 1441494882 0.700867 -0.263794 0.588257 -0.305054 1441494882 0.700867 -0.263794 0.588257 -0.305054 1441494882 0.700867 -0.263794 0.588257 -0.305054 1441494882 0.722534 -0.302063 0.567749 -0.253601 1441494882 0.722534 -0.302063 0.567749 -0.253601 1441494882 0.722534 -0.302063 0.567749 -0.253601 1441494882 0.722534 -0.302063 0.567749 -0.253601 1441494882 0.722534 -0.302063 0.567749 -0.253601 1441494882 0.722534 -0.302063 0.567749 -0.253601 1441494882 0.740906 -0.335327 0.543884 -0.206726 1441494882 0.740906 -0.335327 0.543884 -0.206726 1441494882 0.740906 -0.335327 0.543884 -0.206726 1441494882 0.740906 -0.335327 0.543884 -0.206726 1441494882 0.740906 -0.335327 0.543884 -0.206726 1441494882 0.740906 -0.335327 0.543884 -0.206726 1441494882 0.751221 -0.368591 0.521240 -0.167603 1441494882 0.751221 -0.368591 0.521240 -0.167603 1441494882 0.751221 -0.368591 0.521240 -0.167603 1441494882 0.751221 -0.368591 0.521240 -0.167603 1441494882 0.751221 -0.368591 0.521240 -0.167603 1441494882 0.751221 -0.368591 0.521240 -0.167603 1441494882 0.751221 -0.368591 0.521240 -0.167603 1441494882 0.750732 -0.399414 0.506531 -0.142090 1441494882 0.750732 -0.399414 0.506531 -0.142090 1441494882 0.750732 -0.399414 0.506531 -0.142090 1441494882 0.750732 -0.399414 0.506531 -0.142090 1441494882 0.750732 -0.399414 0.506531 -0.142090 1441494882 0.750732 -0.399414 0.506531 -0.142090 1441494882 0.748291 -0.411194 0.500977 -0.141113 1441494882 0.748291 -0.411194 0.500977 -0.141113 1441494882 0.748291 -0.411194 0.500977 -0.141113 1441494882 0.748291 -0.411194 0.500977 -0.141113 1441494882 0.748291 -0.411194 0.500977 -0.141113 1441494882 0.748291 -0.411194 0.500977 -0.141113 1441494882 0.745667 -0.400574 0.507141 -0.162231 1441494882 0.745667 -0.400574 0.507141 -0.162231 1441494882 0.745667 -0.400574 0.507141 -0.162231 1441494882 0.745667 -0.400574 0.507141 -0.162231 1441494882 0.745667 -0.400574 0.507141 -0.162231 1441494882 0.737610 -0.379517 0.522522 -0.196960 1441494882 0.737610 -0.379517 0.522522 -0.196960 1441494882 0.737610 -0.379517 0.522522 -0.196960 1441494882 0.737610 -0.379517 0.522522 -0.196960 1441494882 0.737610 -0.379517 0.522522 -0.196960 1441494882 0.737610 -0.379517 0.522522 -0.196960 1441494882 0.721741 -0.349915 0.545349 -0.243286 1441494882 0.721741 -0.349915 0.545349 -0.243286 1441494882 0.721741 -0.349915 0.545349 -0.243286 1441494882 0.721741 -0.349915 0.545349 -0.243286 1441494882 0.721741 -0.349915 0.545349 -0.243286 1441494882 0.721741 -0.349915 0.545349 -0.243286 1441494882 0.721741 -0.349915 0.545349 -0.243286 1441494882 0.697876 -0.309814 0.571777 -0.300110 1441494882 0.697876 -0.309814 0.571777 -0.300110 1441494882 0.697876 -0.309814 0.571777 -0.300110 1441494882 0.697876 -0.309814 0.571777 -0.300110 1441494882 0.697876 -0.309814 0.571777 -0.300110 1441494882 0.697876 -0.309814 0.571777 -0.300110 1441494882 0.665955 -0.259888 0.597717 -0.362793 1441494882 0.665955 -0.259888 0.597717 -0.362793 1441494882 0.665955 -0.259888 0.597717 -0.362793 1441494882 0.665955 -0.259888 0.597717 -0.362793 1441494882 0.665955 -0.259888 0.597717 -0.362793 1441494882 0.665955 -0.259888 0.597717 -0.362793 1441494882 0.665955 -0.259888 0.597717 -0.362793 1441494882 0.623962 -0.201782 0.622559 -0.426941 1441494882 0.623962 -0.201782 0.622559 -0.426941 1441494882 0.623962 -0.201782 0.622559 -0.426941 1441494882 0.623962 -0.201782 0.622559 -0.426941 1441494882 0.623962 -0.201782 0.622559 -0.426941 1441494882 0.623962 -0.201782 0.622559 -0.426941 1441494882 0.572449 -0.133667 0.642517 -0.491455 1441494882 0.572449 -0.133667 0.642517 -0.491455 1441494882 0.572449 -0.133667 0.642517 -0.491455 1441494882 0.572449 -0.133667 0.642517 -0.491455 1441494882 0.572449 -0.133667 0.642517 -0.491455 1441494882 0.572449 -0.133667 0.642517 -0.491455 1441494882 0.514832 -0.058044 0.651306 -0.554382 1441494882 0.514832 -0.058044 0.651306 -0.554382 1441494882 0.514832 -0.058044 0.651306 -0.554382 1441494882 0.514832 -0.058044 0.651306 -0.554382 1441494882 0.514832 -0.058044 0.651306 -0.554382 1441494883 0.514832 -0.058044 0.651306 -0.554382 1441494883 0.453552 0.015381 0.652832 -0.606567 1441494883 0.453552 0.015381 0.652832 -0.606567 1441494883 0.453552 0.015381 0.652832 -0.606567 1441494883 0.453552 0.015381 0.652832 -0.606567 1441494883 0.453552 0.015381 0.652832 -0.606567 1441494883 0.453552 0.015381 0.652832 -0.606567 1441494883 0.453552 0.015381 0.652832 -0.606567 1441494883 0.393005 0.078003 0.649780 -0.645935 1441494883 0.393005 0.078003 0.649780 -0.645935 1441494883 0.393005 0.078003 0.649780 -0.645935 1441494883 0.393005 0.078003 0.649780 -0.645935 1441494883 0.393005 0.078003 0.649780 -0.645935 1441494883 0.393005 0.078003 0.649780 -0.645935 1441494883 0.337341 0.132263 0.639282 -0.678284 1441494883 0.337341 0.132263 0.639282 -0.678284 1441494883 0.337341 0.132263 0.639282 -0.678284 1441494883 0.337341 0.132263 0.639282 -0.678284 1441494883 0.337341 0.132263 0.639282 -0.678284 1441494883 0.337341 0.132263 0.639282 -0.678284 1441494883 0.290161 0.177673 0.628174 -0.699707 1441494883 0.290161 0.177673 0.628174 -0.699707 1441494883 0.290161 0.177673 0.628174 -0.699707 1441494883 0.290161 0.177673 0.628174 -0.699707 1441494883 0.290161 0.177673 0.628174 -0.699707 1441494883 0.290161 0.177673 0.628174 -0.699707 1441494883 0.255432 0.212219 0.613708 -0.716309 1441494883 0.255432 0.212219 0.613708 -0.716309 1441494883 0.255432 0.212219 0.613708 -0.716309 1441494883 0.255432 0.212219 0.613708 -0.716309 1441494883 0.255432 0.212219 0.613708 -0.716309 1441494883 0.255432 0.212219 0.613708 -0.716309 1441494883 0.238708 0.233276 0.598022 -0.728638 1441494883 0.238708 0.233276 0.598022 -0.728638 1441494883 0.238708 0.233276 0.598022 -0.728638 1441494883 0.238708 0.233276 0.598022 -0.728638 1441494883 0.238708 0.233276 0.598022 -0.728638 1441494883 0.238708 0.233276 0.598022 -0.728638 1441494883 0.243835 0.238281 0.592102 -0.730164 1441494883 0.243835 0.238281 0.592102 -0.730164 1441494883 0.243835 0.238281 0.592102 -0.730164 1441494883 0.243835 0.238281 0.592102 -0.730164 1441494883 0.243835 0.238281 0.592102 -0.730164 1441494883 0.243835 0.238281 0.592102 -0.730164 1441494883 0.270752 0.223999 0.600586 -0.718201 1441494883 0.270752 0.223999 0.600586 -0.718201 1441494883 0.270752 0.223999 0.600586 -0.718201 1441494883 0.270752 0.223999 0.600586 -0.718201 1441494883 0.270752 0.223999 0.600586 -0.718201 1441494883 0.270752 0.223999 0.600586 -0.718201 1441494883 0.315369 0.192139 0.617737 -0.694214 1441494883 0.315369 0.192139 0.617737 -0.694214 1441494883 0.315369 0.192139 0.617737 -0.694214 1441494883 0.315369 0.192139 0.617737 -0.694214 1441494883 0.315369 0.192139 0.617737 -0.694214 1441494883 0.315369 0.192139 0.617737 -0.694214 1441494883 0.371765 0.144714 0.636963 -0.659607 1441494883 0.371765 0.144714 0.636963 -0.659607 1441494883 0.371765 0.144714 0.636963 -0.659607 1441494883 0.371765 0.144714 0.636963 -0.659607 1441494883 0.371765 0.144714 0.636963 -0.659607 1441494883 0.371765 0.144714 0.636963 -0.659607 1441494883 0.433716 0.083252 0.654114 -0.614075 1441494883 0.433716 0.083252 0.654114 -0.614075 1441494883 0.433716 0.083252 0.654114 -0.614075 1441494883 0.433716 0.083252 0.654114 -0.614075 1441494883 0.433716 0.083252 0.654114 -0.614075 1441494883 0.433716 0.083252 0.654114 -0.614075 1441494883 0.433716 0.083252 0.654114 -0.614075 1441494883 0.496216 0.011475 0.665039 -0.557983 1441494883 0.496216 0.011475 0.665039 -0.557983 1441494883 0.496216 0.011475 0.665039 -0.557983 1441494883 0.496216 0.011475 0.665039 -0.557983 1441494883 0.496216 0.011475 0.665039 -0.557983 1441494883 0.496216 0.011475 0.665039 -0.557983 1441494883 0.552979 -0.063171 0.664612 -0.498535 1441494883 0.552979 -0.063171 0.664612 -0.498535 1441494883 0.552979 -0.063171 0.664612 -0.498535 1441494883 0.552979 -0.063171 0.664612 -0.498535 1441494883 0.552979 -0.063171 0.664612 -0.498535 1441494883 0.552979 -0.063171 0.664612 -0.498535 1441494883 0.603088 -0.136353 0.654663 -0.434875 1441494883 0.603088 -0.136353 0.654663 -0.434875 1441494883 0.603088 -0.136353 0.654663 -0.434875 1441494883 0.603088 -0.136353 0.654663 -0.434875 1441494883 0.603088 -0.136353 0.654663 -0.434875 1441494883 0.647217 -0.199402 0.636292 -0.369385 1441494883 0.647217 -0.199402 0.636292 -0.369385 1441494883 0.647217 -0.199402 0.636292 -0.369385 1441494883 0.647217 -0.199402 0.636292 -0.369385 1441494883 0.647217 -0.199402 0.636292 -0.369385 1441494883 0.647217 -0.199402 0.636292 -0.369385 1441494883 0.680603 -0.255432 0.617371 -0.300598 1441494883 0.680603 -0.255432 0.617371 -0.300598 1441494883 0.680603 -0.255432 0.617371 -0.300598 1441494883 0.680603 -0.255432 0.617371 -0.300598 1441494883 0.680603 -0.255432 0.617371 -0.300598 1441494883 0.680603 -0.255432 0.617371 -0.300598 1441494883 0.680603 -0.255432 0.617371 -0.300598 1441494883 0.703369 -0.305237 0.593811 -0.243835 1441494883 0.703369 -0.305237 0.593811 -0.243835 1441494883 0.703369 -0.305237 0.593811 -0.243835 1441494883 0.703369 -0.305237 0.593811 -0.243835 1441494883 0.703369 -0.305237 0.593811 -0.243835 1441494883 0.703369 -0.305237 0.593811 -0.243835 1441494883 0.716858 -0.347717 0.568970 -0.203735 1441494883 0.716858 -0.347717 0.568970 -0.203735 1441494883 0.716858 -0.347717 0.568970 -0.203735 1441494883 0.716858 -0.347717 0.568970 -0.203735 1441494883 0.716858 -0.347717 0.568970 -0.203735 1441494884 0.716858 -0.347717 0.568970 -0.203735 1441494884 0.723633 -0.373779 0.550049 -0.184570 1441494884 0.723633 -0.373779 0.550049 -0.184570 1441494884 0.723633 -0.373779 0.550049 -0.184570 1441494884 0.723633 -0.373779 0.550049 -0.184570 1441494884 0.723633 -0.373779 0.550049 -0.184570 1441494884 0.723633 -0.373779 0.550049 -0.184570 1441494884 0.722717 -0.383911 0.544739 -0.183105 1441494884 0.722717 -0.383911 0.544739 -0.183105 1441494884 0.722717 -0.383911 0.544739 -0.183105 1441494884 0.722717 -0.383911 0.544739 -0.183105 1441494884 0.722717 -0.383911 0.544739 -0.183105 1441494884 0.722717 -0.383911 0.544739 -0.183105 1441494884 0.715881 -0.375854 0.552002 -0.203613 1441494884 0.715881 -0.375854 0.552002 -0.203613 1441494884 0.715881 -0.375854 0.552002 -0.203613 1441494884 0.715881 -0.375854 0.552002 -0.203613 1441494884 0.715881 -0.375854 0.552002 -0.203613 1441494884 0.715881 -0.375854 0.552002 -0.203613 1441494884 0.715881 -0.375854 0.552002 -0.203613 1441494884 0.704834 -0.348572 0.566711 -0.245911 1441494884 0.704834 -0.348572 0.566711 -0.245911 1441494884 0.704834 -0.348572 0.566711 -0.245911 1441494884 0.704834 -0.348572 0.566711 -0.245911 1441494884 0.704834 -0.348572 0.566711 -0.245911 1441494884 0.704834 -0.348572 0.566711 -0.245911 1441494884 0.687439 -0.307983 0.584656 -0.301147 1441494884 0.687439 -0.307983 0.584656 -0.301147 1441494884 0.687439 -0.307983 0.584656 -0.301147 1441494884 0.687439 -0.307983 0.584656 -0.301147 1441494884 0.687439 -0.307983 0.584656 -0.301147 1441494884 0.687439 -0.307983 0.584656 -0.301147 1441494884 0.660645 -0.258789 0.604919 -0.361389 1441494884 0.660645 -0.258789 0.604919 -0.361389 1441494884 0.660645 -0.258789 0.604919 -0.361389 1441494884 0.660645 -0.258789 0.604919 -0.361389 1441494884 0.660645 -0.258789 0.604919 -0.361389 1441494884 0.660645 -0.258789 0.604919 -0.361389 1441494884 0.623901 -0.201355 0.624695 -0.424194 1441494884 0.623901 -0.201355 0.624695 -0.424194 1441494884 0.623901 -0.201355 0.624695 -0.424194 1441494884 0.623901 -0.201355 0.624695 -0.424194 1441494884 0.623901 -0.201355 0.624695 -0.424194 1441494884 0.623901 -0.201355 0.624695 -0.424194 1441494884 0.576416 -0.135803 0.641846 -0.487122 1441494884 0.576416 -0.135803 0.641846 -0.487122 1441494884 0.576416 -0.135803 0.641846 -0.487122 1441494884 0.576416 -0.135803 0.641846 -0.487122 1441494884 0.576416 -0.135803 0.641846 -0.487122 1441494884 0.576416 -0.135803 0.641846 -0.487122 1441494884 0.520447 -0.064026 0.651672 -0.547974 1441494884 0.520447 -0.064026 0.651672 -0.547974 1441494884 0.520447 -0.064026 0.651672 -0.547974 1441494884 0.520447 -0.064026 0.651672 -0.547974 1441494884 0.520447 -0.064026 0.651672 -0.547974 1441494884 0.520447 -0.064026 0.651672 -0.547974 1441494884 0.520447 -0.064026 0.651672 -0.547974 1441494884 0.460083 0.005554 0.653931 -0.600525 1441494884 0.460083 0.005554 0.653931 -0.600525 1441494884 0.460083 0.005554 0.653931 -0.600525 1441494884 0.460083 0.005554 0.653931 -0.600525 1441494884 0.460083 0.005554 0.653931 -0.600525 1441494884 0.460083 0.005554 0.653931 -0.600525 1441494884 0.400879 0.069519 0.647644 -0.644226 1441494884 0.400879 0.069519 0.647644 -0.644226 1441494884 0.400879 0.069519 0.647644 -0.644226 1441494884 0.400879 0.069519 0.647644 -0.644226 1441494884 0.400879 0.069519 0.647644 -0.644226 1441494884 0.400879 0.069519 0.647644 -0.644226 1441494884 0.345886 0.123779 0.639954 -0.674927 1441494884 0.345886 0.123779 0.639954 -0.674927 1441494884 0.345886 0.123779 0.639954 -0.674927 1441494884 0.345886 0.123779 0.639954 -0.674927 1441494884 0.345886 0.123779 0.639954 -0.674927 1441494884 0.345886 0.123779 0.639954 -0.674927 1441494884 0.345886 0.123779 0.639954 -0.674927 1441494884 0.298584 0.168335 0.624329 -0.701904 1441494884 0.298584 0.168335 0.624329 -0.701904 1441494884 0.298584 0.168335 0.624329 -0.701904 1441494884 0.298584 0.168335 0.624329 -0.701904 1441494884 0.298584 0.168335 0.624329 -0.701904 1441494884 0.298584 0.168335 0.624329 -0.701904 1441494884 0.268372 0.198792 0.602112 -0.725220 1441494884 0.268372 0.198792 0.602112 -0.725220 1441494884 0.268372 0.198792 0.602112 -0.725220 1441494884 0.268372 0.198792 0.602112 -0.725220 1441494884 0.268372 0.198792 0.602112 -0.725220 1441494884 0.268372 0.198792 0.602112 -0.725220 1441494884 0.268372 0.198792 0.602112 -0.725220 1441494884 0.263062 0.212830 0.589478 -0.733459 1441494884 0.263062 0.212830 0.589478 -0.733459 1441494884 0.263062 0.212830 0.589478 -0.733459 1441494884 0.263062 0.212830 0.589478 -0.733459 1441494884 0.263062 0.212830 0.589478 -0.733459 1441494884 0.263062 0.212830 0.589478 -0.733459 1441494884 0.283020 0.207153 0.597168 -0.721375 1441494884 0.283020 0.207153 0.597168 -0.721375 1441494884 0.283020 0.207153 0.597168 -0.721375 1441494884 0.283020 0.207153 0.597168 -0.721375 1441494884 0.283020 0.207153 0.597168 -0.721375 1441494884 0.283020 0.207153 0.597168 -0.721375 1441494884 0.318604 0.183838 0.612061 -0.700012 1441494884 0.318604 0.183838 0.612061 -0.700012 1441494884 0.318604 0.183838 0.612061 -0.700012 1441494884 0.318604 0.183838 0.612061 -0.700012 1441494884 0.318604 0.183838 0.612061 -0.700012 1441494884 0.365173 0.144470 0.627991 -0.671814 1441494884 0.365173 0.144470 0.627991 -0.671814 1441494884 0.365173 0.144470 0.627991 -0.671814 1441494884 0.365173 0.144470 0.627991 -0.671814 1441494884 0.365173 0.144470 0.627991 -0.671814 1441494884 0.365173 0.144470 0.627991 -0.671814 1441494884 0.365173 0.144470 0.627991 -0.671814 1441494884 0.418396 0.091064 0.642700 -0.635254 1441494885 0.418396 0.091064 0.642700 -0.635254 1441494885 0.418396 0.091064 0.642700 -0.635254 1441494885 0.418396 0.091064 0.642700 -0.635254 1441494885 0.418396 0.091064 0.642700 -0.635254 1441494885 0.418396 0.091064 0.642700 -0.635254 1441494885 0.473633 0.028809 0.652710 -0.590576 1441494885 0.473633 0.028809 0.652710 -0.590576 1441494885 0.473633 0.028809 0.652710 -0.590576 1441494885 0.473633 0.028809 0.652710 -0.590576 1441494885 0.473633 0.028809 0.652710 -0.590576 1441494885 0.473633 0.028809 0.652710 -0.590576 1441494885 0.473633 0.028809 0.652710 -0.590576 1441494885 0.527771 -0.037903 0.655090 -0.539307 1441494885 0.527771 -0.037903 0.655090 -0.539307 1441494885 0.527771 -0.037903 0.655090 -0.539307 1441494885 0.527771 -0.037903 0.655090 -0.539307 1441494885 0.527771 -0.037903 0.655090 -0.539307 1441494885 0.527771 -0.037903 0.655090 -0.539307 1441494885 0.576416 -0.107605 0.650208 -0.483032 1441494885 0.576416 -0.107605 0.650208 -0.483032 1441494885 0.576416 -0.107605 0.650208 -0.483032 1441494885 0.576416 -0.107605 0.650208 -0.483032 1441494885 0.576416 -0.107605 0.650208 -0.483032 1441494885 0.576416 -0.107605 0.650208 -0.483032 1441494885 0.618835 -0.174866 0.638123 -0.423340 1441494885 0.618835 -0.174866 0.638123 -0.423340 1441494885 0.618835 -0.174866 0.638123 -0.423340 1441494885 0.618835 -0.174866 0.638123 -0.423340 1441494885 0.618835 -0.174866 0.638123 -0.423340 1441494885 0.618835 -0.174866 0.638123 -0.423340 1441494885 0.653137 -0.235718 0.621643 -0.362427 1441494885 0.653137 -0.235718 0.621643 -0.362427 1441494885 0.653137 -0.235718 0.621643 -0.362427 1441494885 0.653137 -0.235718 0.621643 -0.362427 1441494885 0.653137 -0.235718 0.621643 -0.362427 1441494885 0.653137 -0.235718 0.621643 -0.362427 1441494885 0.653137 -0.235718 0.621643 -0.362427 1441494885 0.679504 -0.287170 0.601990 -0.305603 1441494885 0.679504 -0.287170 0.601990 -0.305603 1441494885 0.679504 -0.287170 0.601990 -0.305603 1441494885 0.679504 -0.287170 0.601990 -0.305603 1441494885 0.679504 -0.287170 0.601990 -0.305603 1441494885 0.697998 -0.327515 0.581665 -0.259216 1441494885 0.697998 -0.327515 0.581665 -0.259216 1441494885 0.697998 -0.327515 0.581665 -0.259216 1441494885 0.697998 -0.327515 0.581665 -0.259216 1441494885 0.697998 -0.327515 0.581665 -0.259216 1441494885 0.697998 -0.327515 0.581665 -0.259216 1441494885 0.708374 -0.353638 0.565857 -0.229919 1441494885 0.708374 -0.353638 0.565857 -0.229919 1441494885 0.708374 -0.353638 0.565857 -0.229919 1441494885 0.708374 -0.353638 0.565857 -0.229919 1441494885 0.708374 -0.353638 0.565857 -0.229919 1441494885 0.708374 -0.353638 0.565857 -0.229919 1441494885 0.710022 -0.367615 0.559082 -0.219421 1441494885 0.710022 -0.367615 0.559082 -0.219421 1441494885 0.710022 -0.367615 0.559082 -0.219421 1441494885 0.710022 -0.367615 0.559082 -0.219421 1441494885 0.710022 -0.367615 0.559082 -0.219421 1441494885 0.705872 -0.363403 0.561890 -0.232178 1441494885 0.705872 -0.363403 0.561890 -0.232178 1441494885 0.705872 -0.363403 0.561890 -0.232178 1441494885 0.705872 -0.363403 0.561890 -0.232178 1441494885 0.705872 -0.363403 0.561890 -0.232178 1441494885 0.705872 -0.363403 0.561890 -0.232178 1441494885 0.696960 -0.340698 0.572754 -0.264648 1441494885 0.696960 -0.340698 0.572754 -0.264648 1441494885 0.696960 -0.340698 0.572754 -0.264648 1441494885 0.696960 -0.340698 0.572754 -0.264648 1441494885 0.696960 -0.340698 0.572754 -0.264648 1441494885 0.696960 -0.340698 0.572754 -0.264648 1441494885 0.681946 -0.305725 0.588135 -0.309082 1441494885 0.681946 -0.305725 0.588135 -0.309082 1441494885 0.681946 -0.305725 0.588135 -0.309082 1441494885 0.681946 -0.305725 0.588135 -0.309082 1441494885 0.681946 -0.305725 0.588135 -0.309082 1441494885 0.681946 -0.305725 0.588135 -0.309082 1441494885 0.658997 -0.262268 0.605347 -0.361267 1441494885 0.658997 -0.262268 0.605347 -0.361267 1441494885 0.658997 -0.262268 0.605347 -0.361267 1441494885 0.658997 -0.262268 0.605347 -0.361267 1441494885 0.658997 -0.262268 0.605347 -0.361267 1441494885 0.626831 -0.211304 0.621765 -0.419250 1441494885 0.626831 -0.211304 0.621765 -0.419250 1441494885 0.626831 -0.211304 0.621765 -0.419250 1441494885 0.626831 -0.211304 0.621765 -0.419250 1441494885 0.626831 -0.211304 0.621765 -0.419250 1441494885 0.626831 -0.211304 0.621765 -0.419250 1441494885 0.586182 -0.150208 0.632690 -0.483276 1441494885 0.586182 -0.150208 0.632690 -0.483276 1441494885 0.586182 -0.150208 0.632690 -0.483276 1441494885 0.586182 -0.150208 0.632690 -0.483276 1441494885 0.586182 -0.150208 0.632690 -0.483276 1441494885 0.586182 -0.150208 0.632690 -0.483276 1441494885 0.586182 -0.150208 0.632690 -0.483276 1441494885 0.533020 -0.086060 0.645691 -0.539917 1441494885 0.533020 -0.086060 0.645691 -0.539917 1441494885 0.533020 -0.086060 0.645691 -0.539917 1441494885 0.533020 -0.086060 0.645691 -0.539917 1441494885 0.533020 -0.086060 0.645691 -0.539917 1441494885 0.533020 -0.086060 0.645691 -0.539917 1441494885 0.472778 -0.017334 0.652771 -0.591614 1441494885 0.472778 -0.017334 0.652771 -0.591614 1441494885 0.472778 -0.017334 0.652771 -0.591614 1441494885 0.472778 -0.017334 0.652771 -0.591614 1441494885 0.472778 -0.017334 0.652771 -0.591614 1441494885 0.472778 -0.017334 0.652771 -0.591614 1441494885 0.410828 0.048523 0.653137 -0.634277 1441494885 0.410828 0.048523 0.653137 -0.634277 1441494886 0.410828 0.048523 0.653137 -0.634277 1441494886 0.410828 0.048523 0.653137 -0.634277 1441494886 0.410828 0.048523 0.653137 -0.634277 1441494886 0.410828 0.048523 0.653137 -0.634277 1441494886 0.410828 0.048523 0.653137 -0.634277 1441494886 0.353760 0.107300 0.643982 -0.669800 1441494886 0.353760 0.107300 0.643982 -0.669800 1441494886 0.353760 0.107300 0.643982 -0.669800 1441494886 0.353760 0.107300 0.643982 -0.669800 1441494886 0.353760 0.107300 0.643982 -0.669800 1441494886 0.353760 0.107300 0.643982 -0.669800 1441494886 0.304810 0.155212 0.632263 -0.695129 1441494886 0.304810 0.155212 0.632263 -0.695129 1441494886 0.304810 0.155212 0.632263 -0.695129 1441494886 0.304810 0.155212 0.632263 -0.695129 1441494886 0.304810 0.155212 0.632263 -0.695129 1441494886 0.304810 0.155212 0.632263 -0.695129 1441494886 0.304810 0.155212 0.632263 -0.695129 1441494886 0.269287 0.191223 0.618286 -0.713196 1441494886 0.269287 0.191223 0.618286 -0.713196 1441494886 0.269287 0.191223 0.618286 -0.713196 1441494886 0.269287 0.191223 0.618286 -0.713196 1441494886 0.269287 0.191223 0.618286 -0.713196 1441494886 0.269287 0.191223 0.618286 -0.713196 1441494886 0.254944 0.213257 0.604309 -0.724121 1441494886 0.254944 0.213257 0.604309 -0.724121 1441494886 0.254944 0.213257 0.604309 -0.724121 1441494886 0.254944 0.213257 0.604309 -0.724121 1441494886 0.254944 0.213257 0.604309 -0.724121 1441494886 0.254944 0.213257 0.604309 -0.724121 1441494886 0.264526 0.218323 0.600647 -0.722168 1441494886 0.264526 0.218323 0.600647 -0.722168 1441494886 0.264526 0.218323 0.600647 -0.722168 1441494886 0.264526 0.218323 0.600647 -0.722168 1441494886 0.264526 0.218323 0.600647 -0.722168 1441494886 0.264526 0.218323 0.600647 -0.722168 1441494886 0.264526 0.218323 0.600647 -0.722168 1441494886 0.292542 0.202515 0.610107 -0.707886 1441494886 0.292542 0.202515 0.610107 -0.707886 1441494886 0.292542 0.202515 0.610107 -0.707886 1441494886 0.292542 0.202515 0.610107 -0.707886 1441494886 0.292542 0.202515 0.610107 -0.707886 1441494886 0.292542 0.202515 0.610107 -0.707886 1441494886 0.335205 0.169556 0.624451 -0.684753 1441494886 0.335205 0.169556 0.624451 -0.684753 1441494886 0.335205 0.169556 0.624451 -0.684753 1441494886 0.335205 0.169556 0.624451 -0.684753 1441494886 0.335205 0.169556 0.624451 -0.684753 1441494886 0.335205 0.169556 0.624451 -0.684753 1441494886 0.386658 0.122070 0.640869 -0.651794 1441494886 0.386658 0.122070 0.640869 -0.651794 1441494886 0.386658 0.122070 0.640869 -0.651794 1441494886 0.386658 0.122070 0.640869 -0.651794 1441494886 0.386658 0.122070 0.640869 -0.651794 1441494886 0.386658 0.122070 0.640869 -0.651794 1441494886 0.386658 0.122070 0.640869 -0.651794 1441494886 0.441956 0.064941 0.651733 -0.612976 1441494886 0.441956 0.064941 0.651733 -0.612976 1441494886 0.441956 0.064941 0.651733 -0.612976 1441494886 0.441956 0.064941 0.651733 -0.612976 1441494886 0.441956 0.064941 0.651733 -0.612976 1441494886 0.441956 0.064941 0.651733 -0.612976 1441494886 0.497070 0.002258 0.654480 -0.569641 1441494886 0.497070 0.002258 0.654480 -0.569641 1441494886 0.497070 0.002258 0.654480 -0.569641 1441494886 0.497070 0.002258 0.654480 -0.569641 1441494886 0.497070 0.002258 0.654480 -0.569641 1441494886 0.497070 0.002258 0.654480 -0.569641 1441494886 0.548767 -0.062439 0.651123 -0.520508 1441494886 0.548767 -0.062439 0.651123 -0.520508 1441494886 0.548767 -0.062439 0.651123 -0.520508 1441494886 0.548767 -0.062439 0.651123 -0.520508 1441494886 0.548767 -0.062439 0.651123 -0.520508 1441494886 0.548767 -0.062439 0.651123 -0.520508 1441494886 0.593994 -0.130005 0.645874 -0.461609 1441494886 0.593994 -0.130005 0.645874 -0.461609 1441494886 0.593994 -0.130005 0.645874 -0.461609 1441494886 0.593994 -0.130005 0.645874 -0.461609 1441494886 0.593994 -0.130005 0.645874 -0.461609 1441494886 0.593994 -0.130005 0.645874 -0.461609 1441494886 0.631348 -0.191223 0.633118 -0.404968 1441494886 0.631348 -0.191223 0.633118 -0.404968 1441494886 0.631348 -0.191223 0.633118 -0.404968 1441494886 0.631348 -0.191223 0.633118 -0.404968 1441494886 0.631348 -0.191223 0.633118 -0.404968 1441494886 0.631348 -0.191223 0.633118 -0.404968 1441494886 0.659973 -0.247986 0.616516 -0.350342 1441494886 0.659973 -0.247986 0.616516 -0.350342 1441494886 0.659973 -0.247986 0.616516 -0.350342 1441494886 0.659973 -0.247986 0.616516 -0.350342 1441494886 0.659973 -0.247986 0.616516 -0.350342 1441494886 0.659973 -0.247986 0.616516 -0.350342 1441494886 0.680969 -0.298218 0.597290 -0.300964 1441494886 0.680969 -0.298218 0.597290 -0.300964 1441494886 0.680969 -0.298218 0.597290 -0.300964 1441494886 0.680969 -0.298218 0.597290 -0.300964 1441494886 0.680969 -0.298218 0.597290 -0.300964 1441494886 0.680969 -0.298218 0.597290 -0.300964 1441494886 0.680969 -0.298218 0.597290 -0.300964 1441494886 0.695190 -0.336243 0.577148 -0.265625 1441494886 0.695190 -0.336243 0.577148 -0.265625 1441494886 0.695190 -0.336243 0.577148 -0.265625 1441494886 0.695190 -0.336243 0.577148 -0.265625 1441494886 0.695190 -0.336243 0.577148 -0.265625 1441494886 0.695190 -0.336243 0.577148 -0.265625 1441494886 0.702148 -0.360535 0.562439 -0.246338 1441494886 0.702148 -0.360535 0.562439 -0.246338 1441494886 0.702148 -0.360535 0.562439 -0.246338 1441494886 0.702148 -0.360535 0.562439 -0.246338 1441494886 0.702148 -0.360535 0.562439 -0.246338 1441494886 0.702148 -0.360535 0.562439 -0.246338 1441494886 0.701233 -0.369324 0.558228 -0.245361 1441494886 0.701233 -0.369324 0.558228 -0.245361 1441494887 0.701233 -0.369324 0.558228 -0.245361 1441494887 0.701233 -0.369324 0.558228 -0.245361 1441494887 0.701233 -0.369324 0.558228 -0.245361 1441494887 0.701233 -0.369324 0.558228 -0.245361 1441494887 0.695496 -0.359314 0.563965 -0.263000 1441494887 0.695496 -0.359314 0.563965 -0.263000 1441494887 0.695496 -0.359314 0.563965 -0.263000 1441494887 0.695496 -0.359314 0.563965 -0.263000 1441494887 0.695496 -0.359314 0.563965 -0.263000 1441494887 0.695496 -0.359314 0.563965 -0.263000 1441494887 0.695496 -0.359314 0.563965 -0.263000 1441494887 0.684204 -0.337646 0.575500 -0.294312 1441494887 0.684204 -0.337646 0.575500 -0.294312 1441494887 0.684204 -0.337646 0.575500 -0.294312 1441494887 0.684204 -0.337646 0.575500 -0.294312 1441494887 0.684204 -0.337646 0.575500 -0.294312 1441494887 0.684204 -0.337646 0.575500 -0.294312 1441494887 0.665894 -0.308167 0.591370 -0.334473 1441494887 0.665894 -0.308167 0.591370 -0.334473 1441494887 0.665894 -0.308167 0.591370 -0.334473 1441494887 0.665894 -0.308167 0.591370 -0.334473 1441494887 0.665894 -0.308167 0.591370 -0.334473 1441494887 0.665894 -0.308167 0.591370 -0.334473 1441494887 0.665894 -0.308167 0.591370 -0.334473 1441494887 0.639954 -0.268372 0.608948 -0.384094 1441494887 0.639954 -0.268372 0.608948 -0.384094 1441494887 0.639954 -0.268372 0.608948 -0.384094 1441494887 0.639954 -0.268372 0.608948 -0.384094 1441494887 0.639954 -0.268372 0.608948 -0.384094 1441494887 0.639954 -0.268372 0.608948 -0.384094 1441494887 0.607239 -0.214966 0.622009 -0.445129 1441494887 0.607239 -0.214966 0.622009 -0.445129 1441494887 0.607239 -0.214966 0.622009 -0.445129 1441494887 0.607239 -0.214966 0.622009 -0.445129 1441494887 0.607239 -0.214966 0.622009 -0.445129 1441494887 0.607239 -0.214966 0.622009 -0.445129 1441494887 0.565491 -0.150391 0.630066 -0.510437 1441494887 0.565491 -0.150391 0.630066 -0.510437 1441494887 0.565491 -0.150391 0.630066 -0.510437 1441494887 0.565491 -0.150391 0.630066 -0.510437 1441494887 0.565491 -0.150391 0.630066 -0.510437 1441494887 0.565491 -0.150391 0.630066 -0.510437 1441494887 0.513733 -0.082642 0.639038 -0.566406 1441494887 0.513733 -0.082642 0.639038 -0.566406 1441494887 0.513733 -0.082642 0.639038 -0.566406 1441494887 0.513733 -0.082642 0.639038 -0.566406 1441494887 0.513733 -0.082642 0.639038 -0.566406 1441494887 0.456604 -0.013977 0.642212 -0.615479 1441494887 0.456604 -0.013977 0.642212 -0.615479 1441494887 0.456604 -0.013977 0.642212 -0.615479 1441494887 0.456604 -0.013977 0.642212 -0.615479 1441494887 0.456604 -0.013977 0.642212 -0.615479 1441494887 0.456604 -0.013977 0.642212 -0.615479 1441494887 0.456604 -0.013977 0.642212 -0.615479 1441494887 0.397522 0.050903 0.638733 -0.656860 1441494887 0.397522 0.050903 0.638733 -0.656860 1441494887 0.397522 0.050903 0.638733 -0.656860 1441494887 0.397522 0.050903 0.638733 -0.656860 1441494887 0.397522 0.050903 0.638733 -0.656860 1441494887 0.397522 0.050903 0.638733 -0.656860 1441494887 0.340149 0.110657 0.630310 -0.689026 1441494887 0.340149 0.110657 0.630310 -0.689026 1441494887 0.340149 0.110657 0.630310 -0.689026 1441494887 0.340149 0.110657 0.630310 -0.689026 1441494887 0.340149 0.110657 0.630310 -0.689026 1441494887 0.340149 0.110657 0.630310 -0.689026 1441494887 0.340149 0.110657 0.630310 -0.689026 1441494887 0.290710 0.163025 0.609985 -0.718872 1441494887 0.290710 0.163025 0.609985 -0.718872 1441494887 0.290710 0.163025 0.609985 -0.718872 1441494887 0.290710 0.163025 0.609985 -0.718872 1441494887 0.290710 0.163025 0.609985 -0.718872 1441494887 0.290710 0.163025 0.609985 -0.718872 1441494887 0.256226 0.202209 0.588013 -0.740051 1441494887 0.256226 0.202209 0.588013 -0.740051 1441494887 0.256226 0.202209 0.588013 -0.740051 1441494887 0.256226 0.202209 0.588013 -0.740051 1441494887 0.256226 0.202209 0.588013 -0.740051 1441494887 0.256226 0.202209 0.588013 -0.740051 1441494887 0.243958 0.224609 0.570313 -0.751526 1441494887 0.243958 0.224609 0.570313 -0.751526 1441494887 0.243958 0.224609 0.570313 -0.751526 1441494887 0.243958 0.224609 0.570313 -0.751526 1441494887 0.243958 0.224609 0.570313 -0.751526 1441494887 0.243958 0.224609 0.570313 -0.751526 1441494887 0.255005 0.226440 0.572510 -0.745605 1441494887 0.255005 0.226440 0.572510 -0.745605 1441494887 0.255005 0.226440 0.572510 -0.745605 1441494887 0.255005 0.226440 0.572510 -0.745605 1441494887 0.255005 0.226440 0.572510 -0.745605 1441494887 0.255005 0.226440 0.572510 -0.745605 1441494887 0.284424 0.209961 0.584900 -0.729980 1441494887 0.284424 0.209961 0.584900 -0.729980 1441494887 0.284424 0.209961 0.584900 -0.729980 1441494887 0.284424 0.209961 0.584900 -0.729980 1441494887 0.284424 0.209961 0.584900 -0.729980 1441494887 0.284424 0.209961 0.584900 -0.729980 1441494887 0.284424 0.209961 0.584900 -0.729980 1441494887 0.327026 0.177612 0.602844 -0.705750 1441494887 0.327026 0.177612 0.602844 -0.705750 1441494887 0.327026 0.177612 0.602844 -0.705750 1441494887 0.327026 0.177612 0.602844 -0.705750 1441494887 0.327026 0.177612 0.602844 -0.705750 1441494887 0.327026 0.177612 0.602844 -0.705750 1441494887 0.376648 0.132629 0.619629 -0.675720 1441494887 0.376648 0.132629 0.619629 -0.675720 1441494887 0.376648 0.132629 0.619629 -0.675720 1441494887 0.376648 0.132629 0.619629 -0.675720 1441494887 0.376648 0.132629 0.619629 -0.675720 1441494887 0.376648 0.132629 0.619629 -0.675720 1441494887 0.429565 0.079102 0.632324 -0.639771 1441494887 0.429565 0.079102 0.632324 -0.639771 1441494887 0.429565 0.079102 0.632324 -0.639771 1441494888 0.429565 0.079102 0.632324 -0.639771 1441494888 0.429565 0.079102 0.632324 -0.639771 1441494888 0.429565 0.079102 0.632324 -0.639771 1441494888 0.482666 0.021667 0.639648 -0.597839 1441494888 0.482666 0.021667 0.639648 -0.597839 1441494888 0.482666 0.021667 0.639648 -0.597839 1441494888 0.482666 0.021667 0.639648 -0.597839 1441494888 0.482666 0.021667 0.639648 -0.597839 1441494888 0.482666 0.021667 0.639648 -0.597839 1441494888 0.533691 -0.036316 0.638611 -0.553223 1441494888 0.533691 -0.036316 0.638611 -0.553223 1441494888 0.533691 -0.036316 0.638611 -0.553223 1441494888 0.533691 -0.036316 0.638611 -0.553223 1441494888 0.533691 -0.036316 0.638611 -0.553223 1441494888 0.533691 -0.036316 0.638611 -0.553223 1441494888 0.533691 -0.036316 0.638611 -0.553223 1441494888 0.580322 -0.096375 0.634460 -0.501404 1441494888 0.580322 -0.096375 0.634460 -0.501404 1441494888 0.580322 -0.096375 0.634460 -0.501404 1441494888 0.580322 -0.096375 0.634460 -0.501404 1441494888 0.580322 -0.096375 0.634460 -0.501404 1441494888 0.580322 -0.096375 0.634460 -0.501404 1441494888 0.620422 -0.156128 0.625977 -0.445862 1441494888 0.620422 -0.156128 0.625977 -0.445862 1441494888 0.620422 -0.156128 0.625977 -0.445862 1441494888 0.620422 -0.156128 0.625977 -0.445862 1441494888 0.620422 -0.156128 0.625977 -0.445862 1441494888 0.620422 -0.156128 0.625977 -0.445862 1441494888 0.653625 -0.210083 0.612183 -0.392212 1441494888 0.653625 -0.210083 0.612183 -0.392212 1441494888 0.653625 -0.210083 0.612183 -0.392212 1441494888 0.653625 -0.210083 0.612183 -0.392212 1441494888 0.653625 -0.210083 0.612183 -0.392212 1441494888 0.653625 -0.210083 0.612183 -0.392212 1441494888 0.679077 -0.258911 0.595947 -0.341492 1441494888 0.679077 -0.258911 0.595947 -0.341492 1441494888 0.679077 -0.258911 0.595947 -0.341492 1441494888 0.679077 -0.258911 0.595947 -0.341492 1441494888 0.679077 -0.258911 0.595947 -0.341492 1441494888 0.679077 -0.258911 0.595947 -0.341492 1441494888 0.697937 -0.295776 0.577881 -0.302246 1441494888 0.697937 -0.295776 0.577881 -0.302246 1441494888 0.697937 -0.295776 0.577881 -0.302246 1441494888 0.697937 -0.295776 0.577881 -0.302246 1441494888 0.697937 -0.295776 0.577881 -0.302246 1441494888 0.697937 -0.295776 0.577881 -0.302246 1441494888 0.708801 -0.323242 0.564514 -0.272827 1441494888 0.708801 -0.323242 0.564514 -0.272827 1441494888 0.708801 -0.323242 0.564514 -0.272827 1441494888 0.708801 -0.323242 0.564514 -0.272827 1441494888 0.708801 -0.323242 0.564514 -0.272827 1441494888 0.708801 -0.323242 0.564514 -0.272827 1441494888 0.711304 -0.342163 0.558716 -0.254578 1441494888 0.711304 -0.342163 0.558716 -0.254578 1441494888 0.711304 -0.342163 0.558716 -0.254578 1441494888 0.709839 -0.344849 0.558960 -0.254395 1441494888 0.709839 -0.344849 0.558960 -0.254395 1441494888 0.709839 -0.344849 0.558960 -0.254395 1441494888 0.709839 -0.344849 0.558960 -0.254395 1441494888 0.709839 -0.344849 0.558960 -0.254395 1441494888 0.703979 -0.336487 0.565125 -0.268005 1441494888 0.703979 -0.336487 0.565125 -0.268005 1441494888 0.703979 -0.336487 0.565125 -0.268005 1441494888 0.703979 -0.336487 0.565125 -0.268005 1441494888 0.693420 -0.320068 0.575073 -0.293213 1441494888 0.693420 -0.320068 0.575073 -0.293213 1441494888 0.693420 -0.320068 0.575073 -0.293213 1441494888 0.693420 -0.320068 0.575073 -0.293213 1441494888 0.693420 -0.320068 0.575073 -0.293213 1441494888 0.693420 -0.320068 0.575073 -0.293213 1441494888 0.677979 -0.294495 0.587524 -0.329163 1441494888 0.677979 -0.294495 0.587524 -0.329163 1441494888 0.677979 -0.294495 0.587524 -0.329163 1441494888 0.677979 -0.294495 0.587524 -0.329163 1441494888 0.677979 -0.294495 0.587524 -0.329163 1441494888 0.677979 -0.294495 0.587524 -0.329163 1441494888 0.657227 -0.260010 0.601135 -0.372925 1441494888 0.657227 -0.260010 0.601135 -0.372925 1441494888 0.657227 -0.260010 0.601135 -0.372925 1441494888 0.657227 -0.260010 0.601135 -0.372925 1441494888 0.657227 -0.260010 0.601135 -0.372925 1441494888 0.657227 -0.260010 0.601135 -0.372925 1441494888 0.630310 -0.217773 0.615173 -0.420471 1441494888 0.630310 -0.217773 0.615173 -0.420471 1441494888 0.630310 -0.217773 0.615173 -0.420471 1441494888 0.630310 -0.217773 0.615173 -0.420471 1441494888 0.630310 -0.217773 0.615173 -0.420471 1441494888 0.630310 -0.217773 0.615173 -0.420471 1441494888 0.597656 -0.170410 0.627258 -0.469299 1441494888 0.597656 -0.170410 0.627258 -0.469299 1441494888 0.597656 -0.170410 0.627258 -0.469299 1441494888 0.597656 -0.170410 0.627258 -0.469299 1441494888 0.597656 -0.170410 0.627258 -0.469299 1441494888 0.597656 -0.170410 0.627258 -0.469299 1441494888 0.597656 -0.170410 0.627258 -0.469299 1441494888 0.560486 -0.122620 0.636353 -0.515564 1441494888 0.560486 -0.122620 0.636353 -0.515564 1441494888 0.560486 -0.122620 0.636353 -0.515564 1441494888 0.560486 -0.122620 0.636353 -0.515564 1441494888 0.560486 -0.122620 0.636353 -0.515564 1441494888 0.522461 -0.076050 0.640442 -0.557739 1441494888 0.522461 -0.076050 0.640442 -0.557739 1441494888 0.522461 -0.076050 0.640442 -0.557739 1441494888 0.522461 -0.076050 0.640442 -0.557739 1441494889 0.522461 -0.076050 0.640442 -0.557739 1441494889 0.522461 -0.076050 0.640442 -0.557739 1441494889 0.487488 -0.033020 0.639893 -0.593140 1441494889 0.487488 -0.033020 0.639893 -0.593140 1441494889 0.487488 -0.033020 0.639893 -0.593140 1441494889 0.487488 -0.033020 0.639893 -0.593140 1441494889 0.487488 -0.033020 0.639893 -0.593140 1441494889 0.487488 -0.033020 0.639893 -0.593140 1441494889 0.457642 0.005371 0.635803 -0.621521 1441494889 0.457642 0.005371 0.635803 -0.621521 1441494889 0.457642 0.005371 0.635803 -0.621521 1441494889 0.457642 0.005371 0.635803 -0.621521 1441494889 0.457642 0.005371 0.635803 -0.621521 1441494889 0.457642 0.005371 0.635803 -0.621521 1441494889 0.432922 0.035217 0.633301 -0.640503 1441494889 
0.621582 -0.139282 0.611877 -0.468872 1441494893 0.621582 -0.139282 0.611877 -0.468872 1441494893 0.621582 -0.139282 0.611877 -0.468872 1441494893 0.621582 -0.139282 0.611877 -0.468872 1441494893 0.621582 -0.139282 0.611877 -0.468872 1441494893 0.621582 -0.139282 0.611877 -0.468872 1441494893 0.645996 -0.170227 0.608398 -0.428345 1441494893 0.645996 -0.170227 0.608398 -0.428345 1441494893 0.645996 -0.170227 0.608398 -0.428345 1441494893 0.645996 -0.170227 0.608398 -0.428345 1441494893 0.645996 -0.170227 0.608398 -0.428345 1441494893 0.645996 -0.170227 0.608398 -0.428345 1441494893 0.645996 -0.170227 0.608398 -0.428345 1441494893 0.671082 -0.212463 0.602051 -0.376770 1441494893 0.671082 -0.212463 0.602051 -0.376770 1441494893 0.671082 -0.212463 0.602051 -0.376770 1441494893 0.671082 -0.212463 0.602051 -0.376770 1441494893 0.671082 -0.212463 0.602051 -0.376770 1441494893 0.671082 -0.212463 0.602051 -0.376770 1441494893 0.696655 -0.259827 0.585571 -0.322815 1441494893 0.696655 -0.259827 0.585571 -0.322815 1441494893 0.696655 -0.259827 0.585571 -0.322815 1441494893 0.696655 -0.259827 0.585571 -0.322815 1441494893 0.696655 -0.259827 0.585571 -0.322815 1441494893 0.696655 -0.259827 0.585571 -0.322815 1441494893 0.720825 -0.304504 0.561035 -0.269958 1441494893 0.720825 -0.304504 0.561035 -0.269958 1441494893 0.720825 -0.304504 0.561035 -0.269958 1441494893 0.720825 -0.304504 0.561035 -0.269958 1441494893 0.720825 -0.304504 0.561035 -0.269958 1441494893 0.720825 -0.304504 0.561035 -0.269958 1441494893 0.720825 -0.304504 0.561035 -0.269958 1441494893 0.740662 -0.344910 0.534485 -0.216187 1441494893 0.740662 -0.344910 0.534485 -0.216187 1441494893 0.740662 -0.344910 0.534485 -0.216187 1441494893 0.740662 -0.344910 0.534485 -0.216187 1441494893 0.740662 -0.344910 0.534485 -0.216187 1441494893 0.754150 -0.380493 0.508545 -0.166565 1441494893 0.754150 -0.380493 0.508545 -0.166565 1441494893 0.754150 -0.380493 0.508545 -0.166565 1441494893 0.754150 -0.380493 0.508545 -0.166565 1441494893 0.754150 -0.380493 0.508545 -0.166565 1441494893 0.754150 -0.380493 0.508545 -0.166565 1441494893 0.760498 -0.412537 0.485474 -0.125488 1441494893 0.760498 -0.412537 0.485474 -0.125488 1441494893 0.760498 -0.412537 0.485474 -0.125488 1441494893 0.760498 -0.412537 0.485474 -0.125488 1441494893 0.760498 -0.412537 0.485474 -0.125488 1441494893 0.760498 -0.412537 0.485474 -0.125488 1441494893 0.761841 -0.435364 0.468201 -0.104004 1441494893 0.761841 -0.435364 0.468201 -0.104004 1441494893 0.761841 -0.435364 0.468201 -0.104004 1441494893 0.761841 -0.435364 0.468201 -0.104004 1441494893 0.761841 -0.435364 0.468201 -0.104004 1441494893 0.761841 -0.435364 0.468201 -0.104004 1441494893 0.761597 -0.440186 0.462952 -0.108704 1441494893 0.761597 -0.440186 0.462952 -0.108704 1441494893 0.761597 -0.440186 0.462952 -0.108704 1441494893 0.761597 -0.440186 0.462952 -0.108704 1441494893 0.761597 -0.440186 0.462952 -0.108704 1441494893 0.761597 -0.440186 0.462952 -0.108704 1441494893 0.761597 -0.440186 0.462952 -0.108704 1441494893 0.757385 -0.429504 0.473083 -0.134338 1441494893 0.757385 -0.429504 0.473083 -0.134338 1441494893 0.757385 -0.429504 0.473083 -0.134338 1441494893 0.757385 -0.429504 0.473083 -0.134338 1441494893 0.757385 -0.429504 0.473083 -0.134338 1441494893 0.757385 -0.429504 0.473083 -0.134338 1441494893 0.748108 -0.405090 0.494446 -0.178101 1441494893 0.748108 -0.405090 0.494446 -0.178101 1441494893 0.748108 -0.405090 0.494446 -0.178101 1441494893 0.748108 -0.405090 0.494446 -0.178101 1441494893 0.748108 -0.405090 0.494446 -0.178101 1441494893 0.748108 -0.405090 0.494446 -0.178101 1441494893 0.732422 -0.371216 0.520508 -0.233948 1441494893 0.732422 -0.371216 0.520508 -0.233948 1441494893 0.732422 -0.371216 0.520508 -0.233948 1441494893 0.732422 -0.371216 0.520508 -0.233948 1441494893 0.732422 -0.371216 0.520508 -0.233948 1441494893 0.732422 -0.371216 0.520508 -0.233948 1441494893 0.709595 -0.331238 0.548279 -0.293518 1441494893 0.709595 -0.331238 0.548279 -0.293518 1441494893 0.709595 -0.331238 0.548279 -0.293518 1441494894 0.709595 -0.331238 0.548279 -0.293518 1441494894 0.709595 -0.331238 0.548279 -0.293518 1441494894 0.709595 -0.331238 0.548279 -0.293518 1441494894 0.709595 -0.331238 0.548279 -0.293518 1441494894 0.680725 -0.283325 0.574890 -0.354675 1441494894 0.680725 -0.283325 0.574890 -0.354675 1441494894 0.680725 -0.283325 0.574890 -0.354675 1441494894 0.680725 -0.283325 0.574890 -0.354675 1441494894 0.680725 -0.283325 0.574890 -0.354675 1441494894 0.644653 -0.230469 0.599304 -0.414917 1441494894 0.644653 -0.230469 0.599304 -0.414917 1441494894 0.644653 -0.230469 0.599304 -0.414917 1441494894 0.644653 -0.230469 0.599304 -0.414917 1441494894 0.644653 -0.230469 0.599304 -0.414917 1441494894 0.644653 -0.230469 0.599304 -0.414917 1441494894 0.601257 -0.174377 0.621460 -0.470947 1441494894 0.601257 -0.174377 0.621460 -0.470947 1441494894 0.601257 -0.174377 0.621460 -0.470947 1441494894 0.601257 -0.174377 0.621460 -0.470947 1441494894 0.601257 -0.174377 0.621460 -0.470947 1441494894 0.601257 -0.174377 0.621460 -0.470947 1441494894 0.551147 -0.114380 0.640808 -0.522034 1441494894 0.551147 -0.114380 0.640808 -0.522034 1441494894 0.551147 -0.114380 0.640808 -0.522034 1441494894 0.551147 -0.114380 0.640808 -0.522034 1441494894 0.551147 -0.114380 0.640808 -0.522034 1441494894 0.551147 -0.114380 0.640808 -0.522034 1441494894 0.551147 -0.114380 0.640808 -0.522034 1441494894 0.497986 -0.048340 0.650513 -0.571350 1441494894 0.497986 -0.048340 0.650513 -0.571350 1441494894 0.497986 -0.048340 0.650513 -0.571350 1441494894 0.497986 -0.048340 0.650513 -0.571350 1441494894 0.497986 -0.048340 0.650513 -0.571350 1441494894 0.443054 0.018250 0.645996 -0.621338 1441494894 0.443054 0.018250 0.645996 -0.621338 1441494894 0.443054 0.018250 0.645996 -0.621338 1441494894 0.443054 0.018250 0.645996 -0.621338 1441494894 0.443054 0.018250 0.645996 -0.621338 1441494894 0.443054 0.018250 0.645996 -0.621338 1441494894 0.389221 0.078491 0.634644 -0.662964 1441494894 0.389221 0.078491 0.634644 -0.662964 1441494894 0.389221 0.078491 0.634644 -0.662964 1441494894 0.389221 0.078491 0.634644 -0.662964 1441494894 0.389221 0.078491 0.634644 -0.662964 1441494894 0.389221 0.078491 0.634644 -0.662964 1441494894 0.389221 0.078491 0.634644 -0.662964 1441494894 0.340942 0.130432 0.623962 -0.690918 1441494894 0.340942 0.130432 0.623962 -0.690918 1441494894 0.340942 0.130432 0.623962 -0.690918 1441494894 0.340942 0.130432 0.623962 -0.690918 1441494894 0.340942 0.130432 0.623962 -0.690918 1441494894 0.340942 0.130432 0.623962 -0.690918 1441494894 0.299805 0.170227 0.614685 -0.709412 1441494894 0.299805 0.170227 0.614685 -0.709412 1441494894 0.299805 0.170227 0.614685 -0.709412 1441494894 0.299805 0.170227 0.614685 -0.709412 1441494894 0.299805 0.170227 0.614685 -0.709412 1441494894 0.299805 0.170227 0.614685 -0.709412 1441494894 0.299805 0.170227 0.614685 -0.709412 1441494894 0.270935 0.199646 0.600586 -0.725281 1441494894 0.270935 0.199646 0.600586 -0.725281 1441494894 0.270935 0.199646 0.600586 -0.725281 1441494894 0.270935 0.199646 0.600586 -0.725281 1441494894 0.270935 0.199646 0.600586 -0.725281 1441494894 0.270935 0.199646 0.600586 -0.725281 1441494894 0.262268 0.217590 0.589783 -0.732178 1441494894 0.262268 0.217590 0.589783 -0.732178 1441494894 0.262268 0.217590 0.589783 -0.732178 1441494894 0.262268 0.217590 0.589783 -0.732178 1441494894 0.262268 0.217590 0.589783 -0.732178 1441494894 0.262268 0.217590 0.589783 -0.732178 1441494894 0.274536 0.218811 0.591492 -0.725830 1441494894 0.274536 0.218811 0.591492 -0.725830 1441494894 0.274536 0.218811 0.591492 -0.725830 1441494894 0.274536 0.218811 0.591492 -0.725830 1441494894 0.274536 0.218811 0.591492 -0.725830 1441494894 0.274536 0.218811 0.591492 -0.725830 1441494894 0.274536 0.218811 0.591492 -0.725830 1441494894 0.305420 0.200256 0.605286 -0.707214 1441494894 0.305420 0.200256 0.605286 -0.707214 1441494894 0.305420 0.200256 0.605286 -0.707214 1441494894 0.305420 0.200256 0.605286 -0.707214 1441494894 0.305420 0.200256 0.605286 -0.707214 1441494894 0.350281 0.164551 0.623230 -0.679565 1441494894 0.350281 0.164551 0.623230 -0.679565 1441494894 0.350281 0.164551 0.623230 -0.679565 1441494894 0.350281 0.164551 0.623230 -0.679565 1441494894 0.350281 0.164551 0.623230 -0.679565 1441494894 0.350281 0.164551 0.623230 -0.679565 1441494894 0.350281 0.164551 0.623230 -0.679565 1441494894 0.404175 0.115967 0.641174 -0.641907 1441494894 0.404175 0.115967 0.641174 -0.641907 1441494894 0.404175 0.115967 0.641174 -0.641907 1441494894 0.404175 0.115967 0.641174 -0.641907 1441494894 0.404175 0.115967 0.641174 -0.641907 1441494894 0.462463 0.056641 0.657288 -0.592285 1441494894 0.462463 0.056641 0.657288 -0.592285 1441494894 0.462463 0.056641 0.657288 -0.592285 1441494894 0.462463 0.056641 0.657288 -0.592285 1441494894 0.462463 0.056641 0.657288 -0.592285 1441494894 0.462463 0.056641 0.657288 -0.592285 1441494894 0.521057 -0.013550 0.669678 -0.528931 1441494894 0.521057 -0.013550 0.669678 -0.528931 1441494894 0.521057 -0.013550 0.669678 -0.528931 1441494894 0.521057 -0.013550 0.669678 -0.528931 1441494894 0.521057 -0.013550 0.669678 -0.528931 1441494894 0.521057 -0.013550 0.669678 -0.528931 1441494894 0.573730 -0.090759 0.671753 -0.459595 1441494894 0.573730 -0.090759 0.671753 -0.459595 1441494894 0.573730 -0.090759 0.671753 -0.459595 1441494894 0.573730 -0.090759 0.671753 -0.459595 1441494895 0.573730 -0.090759 0.671753 -0.459595 1441494895 0.573730 -0.090759 0.671753 -0.459595 1441494895 0.621887 -0.161987 0.656616 -0.394714 1441494895 0.621887 -0.161987 0.656616 -0.394714 1441494895 0.621887 -0.161987 0.656616 -0.394714 1441494895 0.621887 -0.161987 0.656616 -0.394714 1441494895 0.621887 -0.161987 0.656616 -0.394714 1441494895 0.621887 -0.161987 0.656616 -0.394714 1441494895 0.621887 -0.161987 0.656616 -0.394714 1441494895 0.662476 -0.228760 0.632690 -0.329346 1441494895 0.662476 -0.228760 0.632690 -0.329346 1441494895 0.662476 -0.228760 0.632690 -0.329346 1441494895 0.662476 -0.228760 0.632690 -0.329346 1441494895 0.662476 -0.228760 0.632690 -0.329346 1441494895 0.662476 -0.228760 0.632690 -0.329346 1441494895 0.692261 -0.291321 0.603638 -0.267456 1441494895 0.692261 -0.291321 0.603638 -0.267456 1441494895 0.692261 -0.291321 0.603638 -0.267456 1441494895 0.692261 -0.291321 0.603638 -0.267456 1441494895 0.692261 -0.291321 0.603638 -0.267456 1441494895 0.692261 -0.291321 0.603638 -0.267456 1441494895 0.692261 -0.291321 0.603638 -0.267456 1441494895 0.714172 -0.341919 0.570374 -0.218445 1441494895 0.714172 -0.341919 0.570374 -0.218445 1441494895 0.714172 -0.341919 0.570374 -0.218445 1441494895 0.714172 -0.341919 0.570374 -0.218445 1441494895 0.714172 -0.341919 0.570374 -0.218445 1441494895 0.714172 -0.341919 0.570374 -0.218445 1441494895 0.728821 -0.377808 0.541199 -0.182129 1441494895 0.728821 -0.377808 0.541199 -0.182129 1441494895 0.728821 -0.377808 0.541199 -0.182129 1441494895 0.728821 -0.377808 0.541199 -0.182129 1441494895 0.728821 -0.377808 0.541199 -0.182129 1441494895 0.728821 -0.377808 0.541199 -0.182129 1441494895 0.733521 -0.404419 0.522888 -0.157837 1441494895 0.733521 -0.404419 0.522888 -0.157837 1441494895 0.733521 -0.404419 0.522888 -0.157837 1441494895 0.733521 -0.404419 0.522888 -0.157837 1441494895 0.733521 -0.404419 0.522888 -0.157837 1441494895 0.733521 -0.404419 0.522888 -0.157837 1441494895 0.733521 -0.404419 0.522888 -0.157837 1441494895 0.732422 -0.417297 0.515869 -0.152649 1441494895 0.732422 -0.417297 0.515869 -0.152649 1441494895 0.732422 -0.417297 0.515869 -0.152649 1441494895 0.732422 -0.417297 0.515869 -0.152649 1441494895 0.732422 -0.417297 0.515869 -0.152649 1441494895 0.732422 -0.417297 0.515869 -0.152649 1441494895 0.730103 -0.409973 0.519958 -0.168640 1441494895 0.730103 -0.409973 0.519958 -0.168640 1441494895 0.730103 -0.409973 0.519958 -0.168640 1441494895 0.730103 -0.409973 0.519958 -0.168640 1441494895 0.730103 -0.409973 0.519958 -0.168640 1441494895 0.730103 -0.409973 0.519958 -0.168640 1441494895 0.730103 -0.409973 0.519958 -0.168640 1441494895 0.722961 -0.390808 0.533447 -0.199829 1441494895 0.722961 -0.390808 0.533447 -0.199829 1441494895 0.722961 -0.390808 0.533447 -0.199829 1441494895 0.722961 -0.390808 0.533447 -0.199829 1441494895 0.722961 -0.390808 0.533447 -0.199829 1441494895 0.722961 -0.390808 0.533447 -0.199829 1441494895 0.710876 -0.359802 0.552612 -0.244507 1441494895 0.710876 -0.359802 0.552612 -0.244507 1441494895 0.710876 -0.359802 0.552612 -0.244507 1441494895 0.710876 -0.359802 0.552612 -0.244507 1441494895 0.710876 -0.359802 0.552612 -0.244507 1441494895 0.710876 -0.359802 0.552612 -0.244507 1441494895 0.693237 -0.318115 0.573364 -0.298950 1441494895 0.693237 -0.318115 0.573364 -0.298950 1441494895 0.693237 -0.318115 0.573364 -0.298950 1441494895 0.693237 -0.318115 0.573364 -0.298950 1441494895 0.693237 -0.318115 0.573364 -0.298950 1441494895 0.693237 -0.318115 0.573364 -0.298950 1441494895 0.669006 -0.267761 0.592590 -0.359863 1441494895 0.669006 -0.267761 0.592590 -0.359863 1441494895 0.669006 -0.267761 0.592590 -0.359863 1441494895 0.669006 -0.267761 0.592590 -0.359863 1441494895 0.669006 -0.267761 0.592590 -0.359863 1441494895 0.669006 -0.267761 0.592590 -0.359863 1441494895 0.636108 -0.213257 0.609924 -0.421753 1441494895 0.636108 -0.213257 0.609924 -0.421753 1441494895 0.636108 -0.213257 0.609924 -0.421753 1441494895 0.636108 -0.213257 0.609924 -0.421753 1441494895 0.636108 -0.213257 0.609924 -0.421753 1441494895 0.636108 -0.213257 0.609924 -0.421753 1441494895 0.594055 -0.158997 0.627075 -0.478088 1441494895 0.594055 -0.158997 0.627075 -0.478088 1441494895 0.594055 -0.158997 0.627075 -0.478088 1441494895 0.594055 -0.158997 0.627075 -0.478088 1441494895 0.594055 -0.158997 0.627075 -0.478088 1441494895 0.594055 -0.158997 0.627075 -0.478088 1441494895 0.545288 -0.098267 0.638794 -0.533813 1441494895 0.545288 -0.098267 0.638794 -0.533813 1441494895 0.545288 -0.098267 0.638794 -0.533813 1441494895 0.545288 -0.098267 0.638794 -0.533813 1441494895 0.545288 -0.098267 0.638794 -0.533813 1441494895 0.545288 -0.098267 0.638794 -0.533813 1441494895 0.491943 -0.033569 0.644592 -0.584290 1441494895 0.491943 -0.033569 0.644592 -0.584290 1441494895 0.491943 -0.033569 0.644592 -0.584290 1441494895 0.491943 -0.033569 0.644592 -0.584290 1441494895 0.491943 -0.033569 0.644592 -0.584290 1441494895 0.491943 -0.033569 0.644592 -0.584290 1441494895 0.435852 0.027405 0.648376 -0.623535 1441494895 0.435852 0.027405 0.648376 -0.623535 1441494895 0.435852 0.027405 0.648376 -0.623535 1441494895 0.435852 0.027405 0.648376 -0.623535 1441494895 0.435852 0.027405 0.648376 -0.623535 1441494895 0.435852 0.027405 0.648376 -0.623535 1441494895 0.435852 0.027405 0.648376 -0.623535 1441494895 0.381836 0.084656 0.640869 -0.660522 1441494895 0.381836 0.084656 0.640869 -0.660522 1441494895 0.381836 0.084656 0.640869 -0.660522 1441494895 0.381836 0.084656 0.640869 -0.660522 1441494895 0.381836 0.084656 0.640869 -0.660522 1441494895 0.381836 0.084656 0.640869 -0.660522 1441494896 0.335144 0.132568 0.629089 -0.688721 1441494896 0.335144 0.132568 0.629089 -0.688721 1441494896 0.335144 0.132568 0.629089 -0.688721 1441494896 0.335144 0.132568 0.629089 -0.688721 1441494896 0.335144 0.132568 0.629089 -0.688721 1441494896 0.335144 0.132568 0.629089 -0.688721 1441494896 0.335144 0.132568 0.629089 -0.688721 1441494896 0.300781 0.167175 0.617493 -0.707275 1441494896 0.300781 0.167175 0.617493 -0.707275 1441494896 0.300781 0.167175 0.617493 -0.707275 1441494896 0.300781 0.167175 0.617493 -0.707275 1441494896 0.300781 0.167175 0.617493 -0.707275 1441494896 0.300781 0.167175 0.617493 -0.707275 1441494896 0.281067 0.187622 0.608459 -0.718018 1441494896 0.281067 0.187622 0.608459 -0.718018 1441494896 0.281067 0.187622 0.608459 -0.718018 1441494896 0.281067 0.187622 0.608459 -0.718018 1441494896 0.281067 0.187622 0.608459 -0.718018 1441494896 0.281067 0.187622 0.608459 -0.718018 1441494896 0.281128 0.195190 0.607910 -0.716431 1441494896 0.281128 0.195190 0.607910 -0.716431 1441494896 0.281128 0.195190 0.607910 -0.716431 1441494896 0.281128 0.195190 0.607910 -0.716431 1441494896 0.281128 0.195190 0.607910 -0.716431 1441494896 0.281128 0.195190 0.607910 -0.716431 1441494896 0.297852 0.185181 0.619446 -0.702332 1441494896 0.297852 0.185181 0.619446 -0.702332 1441494896 0.297852 0.185181 0.619446 -0.702332 1441494896 0.297852 0.185181 0.619446 -0.702332 1441494896 0.297852 0.185181 0.619446 -0.702332 1441494896 0.297852 0.185181 0.619446 -0.702332 1441494896 0.297852 0.185181 0.619446 -0.702332 1441494896 0.327148 0.160339 0.631104 -0.684814 1441494896 0.327148 0.160339 0.631104 -0.684814 1441494896 0.327148 0.160339 0.631104 -0.684814 1441494896 0.327148 0.160339 0.631104 -0.684814 1441494896 0.327148 0.160339 0.631104 -0.684814 1441494896 0.327148 0.160339 0.631104 -0.684814 1441494896 0.367371 0.123291 0.643799 -0.659790 1441494896 0.367371 0.123291 0.643799 -0.659790 1441494896 0.367371 0.123291 0.643799 -0.659790 1441494896 0.367371 0.123291 0.643799 -0.659790 1441494896 0.367371 0.123291 0.643799 -0.659790 1441494896 0.367371 0.123291 0.643799 -0.659790 1441494896 0.415405 0.074402 0.654236 -0.627625 1441494896 0.415405 0.074402 0.654236 -0.627625 1441494896 0.415405 0.074402 0.654236 -0.627625 1441494896 0.415405 0.074402 0.654236 -0.627625 1441494896 0.415405 0.074402 0.654236 -0.627625 1441494896 0.415405 0.074402 0.654236 -0.627625 1441494896 0.415405 0.074402 0.654236 -0.627625 1441494896 0.467468 0.017578 0.658386 -0.589600 1441494896 0.467468 0.017578 0.658386 -0.589600 1441494896 0.467468 0.017578 0.658386 -0.589600 1441494896 0.467468 0.017578 0.658386 -0.589600 1441494896 0.467468 0.017578 0.658386 -0.589600 1441494896 0.467468 0.017578 0.658386 -0.589600 1441494896 0.520447 -0.046326 0.659912 -0.539856 1441494896 0.520447 -0.046326 0.659912 -0.539856 1441494896 0.520447 -0.046326 0.659912 -0.539856 1441494896 0.520447 -0.046326 0.659912 -0.539856 1441494896 0.520447 -0.046326 0.659912 -0.539856 1441494896 0.520447 -0.046326 0.659912 -0.539856 1441494896 0.520447 -0.046326 0.659912 -0.539856 1441494896 0.570801 -0.109802 0.654358 -0.483643 1441494896 0.570801 -0.109802 0.654358 -0.483643 1441494896 0.570801 -0.109802 0.654358 -0.483643 1441494896 0.570801 -0.109802 0.654358 -0.483643 1441494896 0.570801 -0.109802 0.654358 -0.483643 1441494896 0.570801 -0.109802 0.654358 -0.483643 1441494896 0.614807 -0.170776 0.644592 -0.421082 1441494896 0.614807 -0.170776 0.644592 -0.421082 1441494896 0.614807 -0.170776 0.644592 -0.421082 1441494896 0.614807 -0.170776 0.644592 -0.421082 1441494896 0.614807 -0.170776 0.644592 -0.421082 1441494896 0.614807 -0.170776 0.644592 -0.421082 1441494896 0.614807 -0.170776 0.644592 -0.421082 1441494896 0.650452 -0.229126 0.627502 -0.361389 1441494896 0.650452 -0.229126 0.627502 -0.361389 1441494896 0.650452 -0.229126 0.627502 -0.361389 1441494896 0.650452 -0.229126 0.627502 -0.361389 1441494896 0.650452 -0.229126 0.627502 -0.361389 1441494896 0.650452 -0.229126 0.627502 -0.361389 1441494896 0.676453 -0.283020 0.604614 -0.310913 1441494896 0.676453 -0.283020 0.604614 -0.310913 1441494896 0.676453 -0.283020 0.604614 -0.310913 1441494896 0.676453 -0.283020 0.604614 -0.310913 1441494896 0.676453 -0.283020 0.604614 -0.310913 1441494896 0.676453 -0.283020 0.604614 -0.310913 1441494896 0.676453 -0.283020 0.604614 -0.310913 1441494896 0.698242 -0.315735 0.579346 -0.277649 1441494896 0.698242 -0.315735 0.579346 -0.277649 1441494896 0.698242 -0.315735 0.579346 -0.277649 1441494896 0.698242 -0.315735 0.579346 -0.277649 1441494896 0.698242 -0.315735 0.579346 -0.277649 1441494896 0.710632 -0.337402 0.564026 -0.250977 1441494896 0.710632 -0.337402 0.564026 -0.250977 1441494896 0.710632 -0.337402 0.564026 -0.250977 1441494896 0.710632 -0.337402 0.564026 -0.250977 1441494896 0.710632 -0.337402 0.564026 -0.250977 1441494896 0.710632 -0.337402 0.564026 -0.250977 1441494896 0.710632 -0.337402 0.564026 -0.250977 1441494896 0.714294 -0.349487 0.558655 -0.235535 1441494896 0.714294 -0.349487 0.558655 -0.235535 1441494896 0.714294 -0.349487 0.558655 -0.235535 1441494896 0.714294 -0.349487 0.558655 -0.235535 1441494896 0.714294 -0.349487 0.558655 -0.235535 1441494896 0.714294 -0.349487 0.558655 -0.235535 1441494896 0.713013 -0.349915 0.558533 -0.239014 1441494896 0.713013 -0.349915 0.558533 -0.239014 1441494896 0.713013 -0.349915 0.558533 -0.239014 1441494896 0.713013 -0.349915 0.558533 -0.239014 1441494896 0.713013 -0.349915 0.558533 -0.239014 1441494896 0.713013 -0.349915 0.558533 -0.239014 1441494897 0.707336 -0.337463 0.564697 -0.258667 1441494897 0.707336 -0.337463 0.564697 -0.258667 1441494897 0.707336 -0.337463 0.564697 -0.258667 1441494897 0.707336 -0.337463 0.564697 -0.258667 1441494897 0.707336 -0.337463 0.564697 -0.258667 1441494897 0.707336 -0.337463 0.564697 -0.258667 1441494897 0.707336 -0.337463 0.564697 -0.258667 1441494897 0.695313 -0.316223 0.577087 -0.289001 1441494897 0.695313 -0.316223 0.577087 -0.289001 1441494897 0.695313 -0.316223 0.577087 -0.289001 1441494897 0.695313 -0.316223 0.577087 -0.289001 1441494897 0.695313 -0.316223 0.577087 -0.289001 1441494897 0.695313 -0.316223 0.577087 -0.289001 1441494897 0.677551 -0.286011 0.592773 -0.328247 1441494897 0.677551 -0.286011 0.592773 -0.328247 1441494897 0.677551 -0.286011 0.592773 -0.328247 1441494897 0.677551 -0.286011 0.592773 -0.328247 1441494897 0.677551 -0.286011 0.592773 -0.328247 1441494897 0.677551 -0.286011 0.592773 -0.328247 1441494897 0.654785 -0.246826 0.607666 -0.375488 1441494897 0.654785 -0.246826 0.607666 -0.375488 1441494897 0.654785 -0.246826 0.607666 -0.375488 1441494897 0.654785 -0.246826 0.607666 -0.375488 1441494897 0.654785 -0.246826 0.607666 -0.375488 1441494897 0.654785 -0.246826 0.607666 -0.375488 1441494897 0.624817 -0.202271 0.622253 -0.425903 1441494897 0.624817 -0.202271 0.622253 -0.425903 1441494897 0.624817 -0.202271 0.622253 -0.425903 1441494897 0.624817 -0.202271 0.622253 -0.425903 1441494897 0.624817 -0.202271 0.622253 -0.425903 1441494897 0.624817 -0.202271 0.622253 -0.425903 1441494897 0.624817 -0.202271 0.622253 -0.425903 1441494897 0.587830 -0.150879 0.633850 -0.479492 1441494897 0.587830 -0.150879 0.633850 -0.479492 1441494897 0.587830 -0.150879 0.633850 -0.479492 1441494897 0.587830 -0.150879 0.633850 -0.479492 1441494897 0.587830 -0.150879 0.633850 -0.479492 1441494897 0.587830 -0.150879 0.633850 -0.479492 1441494897 0.543396 -0.094116 0.643494 -0.530823 1441494897 0.543396 -0.094116 0.643494 -0.530823 1441494897 0.543396 -0.094116 0.643494 -0.530823 1441494897 0.543396 -0.094116 0.643494 -0.530823 1441494897 0.543396 -0.094116 0.643494 -0.530823 1441494897 0.543396 -0.094116 0.643494 -0.530823 1441494897 0.492004 -0.036316 0.652832 -0.574829 1441494897 0.492004 -0.036316 0.652832 -0.574829 1441494897 0.492004 -0.036316 0.652832 -0.574829 1441494897 0.492004 -0.036316 0.652832 -0.574829 1441494897 0.492004 -0.036316 0.652832 -0.574829 1441494897 0.492004 -0.036316 0.652832 -0.574829 1441494897 0.439880 0.023315 0.652466 -0.616638 1441494897 0.439880 0.023315 0.652466 -0.616638 1441494897 0.439880 0.023315 0.652466 -0.616638 1441494897 0.439880 0.023315 0.652466 -0.616638 1441494897 0.439880 0.023315 0.652466 -0.616638 1441494897 0.439880 0.023315 0.652466 -0.616638 1441494897 0.390015 0.078064 0.646729 -0.650818 1441494897 0.390015 0.078064 0.646729 -0.650818 1441494897 0.390015 0.078064 0.646729 -0.650818 1441494897 0.390015 0.078064 0.646729 -0.650818 1441494897 0.390015 0.078064 0.646729 -0.650818 1441494897 0.390015 0.078064 0.646729 -0.650818 1441494897 0.346863 0.124023 0.636475 -0.677612 1441494897 0.346863 0.124023 0.636475 -0.677612 1441494897 0.346863 0.124023 0.636475 -0.677612 1441494897 0.346863 0.124023 0.636475 -0.677612 1441494897 0.346863 0.124023 0.636475 -0.677612 1441494897 0.346863 0.124023 0.636475 -0.677612 1441494897 0.313660 0.157715 0.624756 -0.697449 1441494897 0.313660 0.157715 0.624756 -0.697449 1441494897 0.313660 0.157715 0.624756 -0.697449 1441494897 0.313660 0.157715 0.624756 -0.697449 1441494897 0.313660 0.157715 0.624756 -0.697449 1441494897 0.313660 0.157715 0.624756 -0.697449 1441494897 0.295654 0.179810 0.610840 -0.712158 1441494897 0.295654 0.179810 0.610840 -0.712158 1441494897 0.295654 0.179810 0.610840 -0.712158 1441494897 0.295654 0.179810 0.610840 -0.712158 1441494897 0.295654 0.179810 0.610840 -0.712158 1441494897 0.295654 0.179810 0.610840 -0.712158 1441494897 0.295654 0.179810 0.610840 -0.712158 1441494897 0.295410 0.186646 0.603088 -0.717041 1441494897 0.295410 0.186646 0.603088 -0.717041 1441494897 0.295410 0.186646 0.603088 -0.717041 1441494897 0.295410 0.186646 0.603088 -0.717041 1441494897 0.295410 0.186646 0.603088 -0.717041 1441494897 0.295410 0.186646 0.603088 -0.717041 1441494897 0.314331 0.177673 0.603149 -0.711243 1441494897 0.314331 0.177673 0.603149 -0.711243 1441494897 0.314331 0.177673 0.603149 -0.711243 1441494897 0.314331 0.177673 0.603149 -0.711243 1441494897 0.314331 0.177673 0.603149 -0.711243 1441494897 0.314331 0.177673 0.603149 -0.711243 1441494897 0.348694 0.150574 0.617188 -0.689087 1441494897 0.348694 0.150574 0.617188 -0.689087 1441494897 0.348694 0.150574 0.617188 -0.689087 1441494897 0.348694 0.150574 0.617188 -0.689087 1441494897 0.348694 0.150574 0.617188 -0.689087 1441494897 0.348694 0.150574 0.617188 -0.689087 1441494897 0.392029 0.109802 0.634644 -0.656860 1441494897 0.392029 0.109802 0.634644 -0.656860 1441494897 0.392029 0.109802 0.634644 -0.656860 1441494897 0.392029 0.109802 0.634644 -0.656860 1441494897 0.392029 0.109802 0.634644 -0.656860 1441494897 0.392029 0.109802 0.634644 -0.656860 1441494897 0.440002 0.059448 0.647766 -0.619019 1441494897 0.440002 0.059448 0.647766 -0.619019 1441494897 0.440002 0.059448 0.647766 -0.619019 1441494897 0.440002 0.059448 0.647766 -0.619019 1441494897 0.440002 0.059448 0.647766 -0.619019 1441494897 0.440002 0.059448 0.647766 -0.619019 1441494897 0.490295 0.002991 0.654114 -0.575928 1441494898 0.490295 0.002991 0.654114 -0.575928 1441494898 0.490295 0.002991 0.654114 -0.575928 1441494898 0.490295 0.002991 0.654114 -0.575928 1441494898 0.490295 0.002991 0.654114 -0.575928 1441494898 0.490295 0.002991 0.654114 -0.575928 1441494898 0.490295 0.002991 0.654114 -0.575928 1441494898 0.539673 -0.055786 0.651978 -0.529663 1441494898 0.539673 -0.055786 0.651978 -0.529663 1441494898 0.539673 -0.055786 0.651978 -0.529663 1441494898 0.539673 -0.055786 0.651978 -0.529663 1441494898 0.539673 -0.055786 0.651978 -0.529663 1441494898 0.539673 -0.055786 0.651978 -0.529663 1441494898 0.585449 -0.115051 0.643250 -0.479797 1441494898 0.585449 -0.115051 0.643250 -0.479797 1441494898 0.585449 -0.115051 0.643250 -0.479797 1441494898 0.585449 -0.115051 0.643250 -0.479797 1441494898 0.585449 -0.115051 0.643250 -0.479797 1441494898 0.585449 -0.115051 0.643250 -0.479797 1441494898 0.625000 -0.178101 0.631531 -0.422913 1441494898 0.625000 -0.178101 0.631531 -0.422913 1441494898 0.625000 -0.178101 0.631531 -0.422913 1441494898 0.625000 -0.178101 0.631531 -0.422913 1441494898 0.625000 -0.178101 0.631531 -0.422913 1441494898 0.625000 -0.178101 0.631531 -0.422913 1441494898 0.656616 -0.241577 0.614990 -0.363647 1441494898 0.656616 -0.241577 0.614990 -0.363647 1441494898 0.656616 -0.241577 0.614990 -0.363647 1441494898 0.656616 -0.241577 0.614990 -0.363647 1441494898 0.656616 -0.241577 0.614990 -0.363647 1441494898 0.656616 -0.241577 0.614990 -0.363647 1441494898 0.680664 -0.294189 0.593445 -0.312988 1441494898 0.680664 -0.294189 0.593445 -0.312988 1441494898 0.680664 -0.294189 0.593445 -0.312988 1441494898 0.680664 -0.294189 0.593445 -0.312988 1441494898 0.680664 -0.294189 0.593445 -0.312988 1441494898 0.680664 -0.294189 0.593445 -0.312988 1441494898 0.680664 -0.294189 0.593445 -0.312988 1441494898 0.697998 -0.333130 0.570679 -0.275879 1441494898 0.697998 -0.333130 0.570679 -0.275879 1441494898 0.697998 -0.333130 0.570679 -0.275879 1441494898 0.697998 -0.333130 0.570679 -0.275879 1441494898 0.697998 -0.333130 0.570679 -0.275879 1441494898 0.697998 -0.333130 0.570679 -0.275879 1441494898 0.710632 -0.357361 0.551392 -0.251465 1441494898 0.710632 -0.357361 0.551392 -0.251465 1441494898 0.710632 -0.357361 0.551392 -0.251465 1441494898 0.710632 -0.357361 0.551392 -0.251465 1441494898 0.710632 -0.357361 0.551392 -0.251465 1441494898 0.710632 -0.357361 0.551392 -0.251465 1441494898 0.715820 -0.372253 0.541870 -0.235229 1441494898 0.715820 -0.372253 0.541870 -0.235229 1441494898 0.715820 -0.372253 0.541870 -0.235229 1441494898 0.715820 -0.372253 0.541870 -0.235229 1441494898 0.715820 -0.372253 0.541870 -0.235229 1441494898 0.715820 -0.372253 0.541870 -0.235229 1441494898 0.715820 -0.372253 0.541870 -0.235229 1441494898 0.715515 -0.376465 0.540344 -0.233032 1441494898 0.715515 -0.376465 0.540344 -0.233032 1441494898 0.715515 -0.376465 0.540344 -0.233032 1441494898 0.715515 -0.376465 0.540344 -0.233032 1441494898 0.715515 -0.376465 0.540344 -0.233032 1441494898 0.715515 -0.376465 0.540344 -0.233032 1441494898 0.715515 -0.376465 0.540344 -0.233032 1441494898 0.711182 -0.367432 0.545776 -0.247620 1441494898 0.711182 -0.367432 0.545776 -0.247620 1441494898 0.711182 -0.367432 0.545776 -0.247620 1441494898 0.711182 -0.367432 0.545776 -0.247620 1441494898 0.711182 -0.367432 0.545776 -0.247620 1441494898 0.711182 -0.367432 0.545776 -0.247620 1441494898 0.702271 -0.344666 0.557983 -0.276794 1441494898 0.702271 -0.344666 0.557983 -0.276794 1441494898 0.702271 -0.344666 0.557983 -0.276794 1441494898 0.702271 -0.344666 0.557983 -0.276794 1441494898 0.702271 -0.344666 0.557983 -0.276794 1441494898 0.702271 -0.344666 0.557983 -0.276794 1441494898 0.702271 -0.344666 0.557983 -0.276794 1441494898 0.687195 -0.311523 0.574280 -0.317566 1441494898 0.687195 -0.311523 0.574280 -0.317566 1441494898 0.687195 -0.311523 0.574280 -0.317566 1441494898 0.687195 -0.311523 0.574280 -0.317566 1441494898 0.687195 -0.311523 0.574280 -0.317566 1441494898 0.687195 -0.311523 0.574280 -0.317566 1441494898 0.666260 -0.269958 0.590759 -0.366272 1441494898 0.666260 -0.269958 0.590759 -0.366272 1441494898 0.666260 -0.269958 0.590759 -0.366272 1441494898 0.666260 -0.269958 0.590759 -0.366272 1441494898 0.666260 -0.269958 0.590759 -0.366272 1441494898 0.639709 -0.221558 0.604614 -0.419617 1441494898 0.639709 -0.221558 0.604614 -0.419617 1441494898 0.639709 -0.221558 0.604614 -0.419617 1441494898 0.639709 -0.221558 0.604614 -0.419617 1441494898 0.639709 -0.221558 0.604614 -0.419617 1441494898 0.639709 -0.221558 0.604614 -0.419617 1441494898 0.639709 -0.221558 0.604614 -0.419617 1441494898 0.603760 -0.170715 0.620361 -0.470642 1441494898 0.603760 -0.170715 0.620361 -0.470642 1441494898 0.603760 -0.170715 0.620361 -0.470642 1441494898 0.603760 -0.170715 0.620361 -0.470642 1441494898 0.603760 -0.170715 0.620361 -0.470642 1441494898 0.603760 -0.170715 0.620361 -0.470642 1441494898 0.559143 -0.111267 0.630554 -0.526611 1441494898 0.559143 -0.111267 0.630554 -0.526611 1441494898 0.559143 -0.111267 0.630554 -0.526611 1441494898 0.559143 -0.111267 0.630554 -0.526611 1441494898 0.559143 -0.111267 0.630554 -0.526611 1441494898 0.559143 -0.111267 0.630554 -0.526611 1441494898 0.506348 -0.045837 0.634521 -0.582092 1441494898 0.506348 -0.045837 0.634521 -0.582092 1441494898 0.506348 -0.045837 0.634521 -0.582092 1441494898 0.506348 -0.045837 0.634521 -0.582092 1441494898 0.506348 -0.045837 0.634521 -0.582092 1441494898 0.506348 -0.045837 0.634521 -0.582092 1441494898 0.450317 0.016479 0.637512 -0.624939 1441494898 0.450317 0.016479 0.637512 -0.624939 1441494898 0.450317 0.016479 0.637512 -0.624939 1441494899 0.450317 0.016479 0.637512 -0.624939 1441494899 0.450317 0.016479 0.637512 -0.624939 1441494899 0.450317 0.016479 0.637512 -0.624939 1441494899 0.398071 0.073059 0.635986 -0.657043 1441494899 0.398071 0.073059 0.635986 -0.657043 1441494899 0.398071 0.073059 0.635986 -0.657043 1441494899 0.398071 0.073059 0.635986 -0.657043 1441494899 0.398071 0.073059 0.635986 -0.657043 1441494899 0.353516 0.122192 0.629517 -0.681030 1441494899 0.353516 0.122192 0.629517 -0.681030 1441494899 0.353516 0.122192 0.629517 -0.681030 1441494899 0.353516 0.122192 0.629517 -0.681030 1441494899 0.353516 0.122192 0.629517 -0.681030 1441494899 0.353516 0.122192 0.629517 -0.681030 1441494899 0.319275 0.158936 0.621521 -0.697510 1441494899 0.319275 0.158936 0.621521 -0.697510 1441494899 0.319275 0.158936 0.621521 -0.697510 1441494899 0.319275 0.158936 0.621521 -0.697510 1441494899 0.319275 0.158936 0.621521 -0.697510 1441494899 0.319275 0.158936 0.621521 -0.697510 1441494899 0.299194 0.182251 0.611694 -0.709290 1441494899 0.299194 0.182251 0.611694 -0.709290 1441494899 0.299194 0.182251 0.611694 -0.709290 1441494899 0.299194 0.182251 0.611694 -0.709290 1441494899 0.299194 0.182251 0.611694 -0.709290 1441494899 0.299194 0.182251 0.611694 -0.709290 1441494899 0.297058 0.191345 0.604248 -0.714111 1441494899 0.297058 0.191345 0.604248 -0.714111 1441494899 0.297058 0.191345 0.604248 -0.714111 1441494899 0.297058 0.191345 0.604248 -0.714111 1441494899 0.297058 0.191345 0.604248 -0.714111 1441494899 0.297058 0.191345 0.604248 -0.714111 1441494899 0.313660 0.183167 0.608093 -0.705872 1441494899 0.313660 0.183167 0.608093 -0.705872 1441494899 0.313660 0.183167 0.608093 -0.705872 1441494899 0.313660 0.183167 0.608093 -0.705872 1441494899 0.313660 0.183167 0.608093 -0.705872 1441494899 0.313660 0.183167 0.608093 -0.705872 1441494899 0.313660 0.183167 0.608093 -0.705872 1441494899 0.344299 0.157043 0.622070 -0.685425 1441494899 0.344299 0.157043 0.622070 -0.685425 1441494899 0.344299 0.157043 0.622070 -0.685425 1441494899 0.344299 0.157043 0.622070 -0.685425 1441494899 0.344299 0.157043 0.622070 -0.685425 1441494899 0.344299 0.157043 0.622070 -0.685425 1441494899 0.384155 0.119019 0.636963 -0.657593 1441494899 0.384155 0.119019 0.636963 -0.657593 1441494899 0.384155 0.119019 0.636963 -0.657593 1441494899 0.384155 0.119019 0.636963 -0.657593 1441494899 0.384155 0.119019 0.636963 -0.657593 1441494899 0.384155 0.119019 0.636963 -0.657593 1441494899 0.384155 0.119019 0.636963 -0.657593 1441494899 0.428711 0.073486 0.647156 -0.626099 1441494899 0.428711 0.073486 0.647156 -0.626099 1441494899 0.428711 0.073486 0.647156 -0.626099 1441494899 0.428711 0.073486 0.647156 -0.626099 1441494899 0.428711 0.073486 0.647156 -0.626099 1441494899 0.428711 0.073486 0.647156 -0.626099 1441494899 0.428711 0.073486 0.647156 -0.626099 1441494899 0.475647 0.023987 0.652039 -0.589905 1441494899 0.475647 0.023987 0.652039 -0.589905 1441494899 0.475647 0.023987 0.652039 -0.589905 1441494899 0.475647 0.023987 0.652039 -0.589905 1441494899 0.475647 0.023987 0.652039 -0.589905 1441494899 0.475647 0.023987 0.652039 -0.589905 1441494899 0.523987 -0.030884 0.653442 -0.545410 1441494899 0.523987 -0.030884 0.653442 -0.545410 1441494899 0.523987 -0.030884 0.653442 -0.545410 1441494899 0.523987 -0.030884 0.653442 -0.545410 1441494899 0.523987 -0.030884 0.653442 -0.545410 1441494899 0.523987 -0.030884 0.653442 -0.545410 1441494899 0.572510 -0.091125 0.649536 -0.491943 1441494899 0.572510 -0.091125 0.649536 -0.491943 1441494899 0.572510 -0.091125 0.649536 -0.491943 1441494899 0.572510 -0.091125 0.649536 -0.491943 1441494899 0.572510 -0.091125 0.649536 -0.491943 1441494899 0.572510 -0.091125 0.649536 -0.491943 1441494899 0.572510 -0.091125 0.649536 -0.491943 1441494899 0.617920 -0.149658 0.638062 -0.434326 1441494899 0.617920 -0.149658 0.638062 -0.434326 1441494899 0.617920 -0.149658 0.638062 -0.434326 1441494899 0.617920 -0.149658 0.638062 -0.434326 1441494899 0.617920 -0.149658 0.638062 -0.434326 1441494899 0.617920 -0.149658 0.638062 -0.434326 1441494899 0.654297 -0.209900 0.624573 -0.371094 1441494899 0.654297 -0.209900 0.624573 -0.371094 1441494899 0.654297 -0.209900 0.624573 -0.371094 1441494899 0.654297 -0.209900 0.624573 -0.371094 1441494899 0.654297 -0.209900 0.624573 -0.371094 1441494899 0.654297 -0.209900 0.624573 -0.371094 1441494899 0.680542 -0.265991 0.607239 -0.311951 1441494899 0.680542 -0.265991 0.607239 -0.311951 1441494899 0.680542 -0.265991 0.607239 -0.311951 1441494899 0.680542 -0.265991 0.607239 -0.311951 1441494899 0.680542 -0.265991 0.607239 -0.311951 1441494899 0.680542 -0.265991 0.607239 -0.311951 1441494899 0.699402 -0.310974 0.585938 -0.266052 1441494899 0.699402 -0.310974 0.585938 -0.266052 1441494899 0.699402 -0.310974 0.585938 -0.266052 1441494899 0.699402 -0.310974 0.585938 -0.266052 1441494899 0.699402 -0.310974 0.585938 -0.266052 1441494899 0.713806 -0.340820 0.564941 -0.234863 1441494899 0.713806 -0.340820 0.564941 -0.234863 1441494899 0.713806 -0.340820 0.564941 -0.234863 1441494899 0.713806 -0.340820 0.564941 -0.234863 1441494899 0.713806 -0.340820 0.564941 -0.234863 1441494899 0.713806 -0.340820 0.564941 -0.234863 1441494899 0.713806 -0.340820 0.564941 -0.234863 1441494899 0.722168 -0.359863 0.550232 -0.214783 1441494900 0.722168 -0.359863 0.550232 -0.214783 1441494900 0.722168 -0.359863 0.550232 -0.214783 1441494900 0.722168 -0.359863 0.550232 -0.214783 1441494900 0.722168 -0.359863 0.550232 -0.214783 1441494900 0.722168 -0.359863 0.550232 -0.214783 1441494900 0.723755 -0.367981 0.545288 -0.208252 1441494900 0.723755 -0.367981 0.545288 -0.208252 1441494900 0.723755 -0.367981 0.545288 -0.208252 1441494900 0.723755 -0.367981 0.545288 -0.208252 1441494900 0.723755 -0.367981 0.545288 -0.208252 1441494900 0.723755 -0.367981 0.545288 -0.208252 1441494900 0.719238 -0.366577 0.549316 -0.215637 1441494900 0.719238 -0.366577 0.549316 -0.215637 1441494900 0.719238 -0.366577 0.549316 -0.215637 1441494900 0.719238 -0.366577 0.549316 -0.215637 1441494900 0.719238 -0.366577 0.549316 -0.215637 1441494900 0.719238 -0.366577 0.549316 -0.215637 1441494900 0.712097 -0.349304 0.559082 -0.241394 1441494900 0.712097 -0.349304 0.559082 -0.241394 1441494900 0.712097 -0.349304 0.559082 -0.241394 1441494900 0.712097 -0.349304 0.559082 -0.241394 1441494900 0.712097 -0.349304 0.559082 -0.241394 1441494900 0.712097 -0.349304 0.559082 -0.241394 1441494900 0.700134 -0.322327 0.572876 -0.278809 1441494900 0.700134 -0.322327 0.572876 -0.278809 1441494900 0.700134 -0.322327 0.572876 -0.278809 1441494900 0.700134 -0.322327 0.572876 -0.278809 1441494900 0.700134 -0.322327 0.572876 -0.278809 1441494900 0.700134 -0.322327 0.572876 -0.278809 1441494900 0.683167 -0.288147 0.588257 -0.322693 1441494900 0.683167 -0.288147 0.588257 -0.322693 1441494900 0.683167 -0.288147 0.588257 -0.322693 1441494900 0.683167 -0.288147 0.588257 -0.322693 1441494900 0.683167 -0.288147 0.588257 -0.322693 1441494900 0.683167 -0.288147 0.588257 -0.322693 1441494900 0.659180 -0.250610 0.605896 -0.368103 1441494900 0.659180 -0.250610 0.605896 -0.368103 1441494900 0.659180 -0.250610 0.605896 -0.368103 1441494900 0.659180 -0.250610 0.605896 -0.368103 1441494900 0.659180 -0.250610 0.605896 -0.368103 1441494900 0.659180 -0.250610 0.605896 -0.368103 1441494900 0.625854 -0.209656 0.627502 -0.412964 1441494900 0.625854 -0.209656 0.627502 -0.412964 1441494900 0.625854 -0.209656 0.627502 -0.412964 1441494900 0.625854 -0.209656 0.627502 -0.412964 1441494900 0.625854 -0.209656 0.627502 -0.412964 1441494900 0.625854 -0.209656 0.627502 -0.412964 1441494900 0.625854 -0.209656 0.627502 -0.412964 1441494900 0.584717 -0.159729 0.647217 -0.462219 1441494900 0.584717 -0.159729 0.647217 -0.462219 1441494900 0.584717 -0.159729 0.647217 -0.462219 1441494900 0.584717 -0.159729 0.647217 -0.462219 1441494900 0.584717 -0.159729 0.647217 -0.462219 1441494900 0.584717 -0.159729 0.647217 -0.462219 1441494900 0.535767 -0.103638 0.661194 -0.514771 1441494900 0.535767 -0.103638 0.661194 -0.514771 1441494900 0.535767 -0.103638 0.661194 -0.514771 1441494900 0.535767 -0.103638 0.661194 -0.514771 1441494900 0.535767 -0.103638 0.661194 -0.514771 1441494900 0.535767 -0.103638 0.661194 -0.514771 1441494900 0.482605 -0.045471 0.666626 -0.566162 1441494900 0.482605 -0.045471 0.666626 -0.566162 1441494900 0.482605 -0.045471 0.666626 -0.566162 1441494900 0.482605 -0.045471 0.666626 -0.566162 1441494900 0.482605 -0.045471 0.666626 -0.566162 1441494900 0.482605 -0.045471 0.666626 -0.566162 1441494900 0.429626 0.009399 0.668091 -0.607483 1441494900 0.429626 0.009399 0.668091 -0.607483 1441494900 0.429626 0.009399 0.668091 -0.607483 1441494900 0.429626 0.009399 0.668091 -0.607483 1441494900 0.429626 0.009399 0.668091 -0.607483 1441494900 0.429626 0.009399 0.668091 -0.607483 1441494900 0.429626 0.009399 0.668091 -0.607483 1441494900 0.380432 0.059265 0.664368 -0.640564 1441494900 0.380432 0.059265 0.664368 -0.640564 1441494900 0.380432 0.059265 0.664368 -0.640564 1441494900 0.380432 0.059265 0.664368 -0.640564 1441494900 0.380432 0.059265 0.664368 -0.640564 1441494900 0.380432 0.059265 0.664368 -0.640564 1441494900 0.337952 0.101624 0.653137 -0.669983 1441494900 0.337952 0.101624 0.653137 -0.669983 1441494900 
0.683167 -0.228943 0.601685 -0.344727 1441494904 0.683167 -0.228943 0.601685 -0.344727 1441494904 0.683167 -0.228943 0.601685 -0.344727 1441494904 0.683167 -0.228943 0.601685 -0.344727 1441494904 0.683167 -0.228943 0.601685 -0.344727 1441494904 0.700073 -0.264282 0.588989 -0.305115 1441494904 0.700073 -0.264282 0.588989 -0.305115 1441494904 0.700073 -0.264282 0.588989 -0.305115 1441494904 0.700073 -0.264282 0.588989 -0.305115 1441494904 0.700073 -0.264282 0.588989 -0.305115 1441494904 0.700073 -0.264282 0.588989 -0.305115 1441494904 0.716919 -0.301880 0.571167 -0.261902 1441494904 0.716919 -0.301880 0.571167 -0.261902 1441494904 0.716919 -0.301880 0.571167 -0.261902 1441494904 0.716919 -0.301880 0.571167 -0.261902 1441494904 0.716919 -0.301880 0.571167 -0.261902 1441494904 0.716919 -0.301880 0.571167 -0.261902 1441494904 0.730896 -0.339722 0.551025 -0.216064 1441494904 0.730896 -0.339722 0.551025 -0.216064 1441494904 0.730896 -0.339722 0.551025 -0.216064 1441494904 0.730896 -0.339722 0.551025 -0.216064 1441494904 0.730896 -0.339722 0.551025 -0.216064 1441494904 0.730896 -0.339722 0.551025 -0.216064 1441494904 0.740356 -0.373657 0.531006 -0.173828 1441494904 0.740356 -0.373657 0.531006 -0.173828 1441494904 0.740356 -0.373657 0.531006 -0.173828 1441494904 0.740356 -0.373657 0.531006 -0.173828 1441494904 0.740356 -0.373657 0.531006 -0.173828 1441494904 0.740356 -0.373657 0.531006 -0.173828 1441494904 0.740356 -0.373657 0.531006 -0.173828 1441494904 0.743774 -0.407043 0.511658 -0.138733 1441494904 0.743774 -0.407043 0.511658 -0.138733 1441494904 0.743774 -0.407043 0.511658 -0.138733 1441494904 0.743774 -0.407043 0.511658 -0.138733 1441494904 0.743774 -0.407043 0.511658 -0.138733 1441494904 0.743774 -0.407043 0.511658 -0.138733 1441494904 0.746521 -0.426575 0.495483 -0.123169 1441494904 0.746521 -0.426575 0.495483 -0.123169 1441494904 0.746521 -0.426575 0.495483 -0.123169 1441494904 0.746521 -0.426575 0.495483 -0.123169 1441494904 0.746521 -0.426575 0.495483 -0.123169 1441494904 0.746521 -0.426575 0.495483 -0.123169 1441494904 0.745789 -0.434143 0.490356 -0.121582 1441494904 0.745789 -0.434143 0.490356 -0.121582 1441494904 0.745789 -0.434143 0.490356 -0.121582 1441494904 0.745789 -0.434143 0.490356 -0.121582 1441494904 0.745789 -0.434143 0.490356 -0.121582 1441494904 0.745789 -0.434143 0.490356 -0.121582 1441494904 0.745789 -0.434143 0.490356 -0.121582 1441494904 0.740967 -0.430542 0.497314 -0.135071 1441494904 0.740967 -0.430542 0.497314 -0.135071 1441494904 0.740967 -0.430542 0.497314 -0.135071 1441494904 0.740967 -0.430542 0.497314 -0.135071 1441494904 0.740967 -0.430542 0.497314 -0.135071 1441494904 0.740967 -0.430542 0.497314 -0.135071 1441494904 0.734314 -0.411438 0.513306 -0.167297 1441494904 0.734314 -0.411438 0.513306 -0.167297 1441494904 0.734314 -0.411438 0.513306 -0.167297 1441494904 0.734314 -0.411438 0.513306 -0.167297 1441494904 0.734314 -0.411438 0.513306 -0.167297 1441494904 0.734314 -0.411438 0.513306 -0.167297 1441494904 0.723206 -0.381470 0.534790 -0.213135 1441494904 0.723206 -0.381470 0.534790 -0.213135 1441494904 0.723206 -0.381470 0.534790 -0.213135 1441494904 0.723206 -0.381470 0.534790 -0.213135 1441494904 0.723206 -0.381470 0.534790 -0.213135 1441494904 0.723206 -0.381470 0.534790 -0.213135 1441494904 0.707397 -0.339539 0.558594 -0.268799 1441494905 0.707397 -0.339539 0.558594 -0.268799 1441494905 0.707397 -0.339539 0.558594 -0.268799 1441494905 0.707397 -0.339539 0.558594 -0.268799 1441494905 0.707397 -0.339539 0.558594 -0.268799 1441494905 0.707397 -0.339539 0.558594 -0.268799 1441494905 0.707397 -0.339539 0.558594 -0.268799 1441494905 0.683838 -0.289917 0.583618 -0.328125 1441494905 0.683838 -0.289917 0.583618 -0.328125 1441494905 0.683838 -0.289917 0.583618 -0.328125 1441494905 0.683838 -0.289917 0.583618 -0.328125 1441494905 0.683838 -0.289917 0.583618 -0.328125 1441494905 0.683838 -0.289917 0.583618 -0.328125 1441494905 0.651428 -0.233459 0.608582 -0.388245 1441494905 0.651428 -0.233459 0.608582 -0.388245 1441494905 0.651428 -0.233459 0.608582 -0.388245 1441494905 0.651428 -0.233459 0.608582 -0.388245 1441494905 0.651428 -0.233459 0.608582 -0.388245 1441494905 0.651428 -0.233459 0.608582 -0.388245 1441494905 0.611633 -0.171570 0.628784 -0.448425 1441494905 0.611633 -0.171570 0.628784 -0.448425 1441494905 0.611633 -0.171570 0.628784 -0.448425 1441494905 0.611633 -0.171570 0.628784 -0.448425 1441494905 0.611633 -0.171570 0.628784 -0.448425 1441494905 0.611633 -0.171570 0.628784 -0.448425 1441494905 0.562744 -0.109253 0.645630 -0.504456 1441494905 0.562744 -0.109253 0.645630 -0.504456 1441494905 0.562744 -0.109253 0.645630 -0.504456 1441494905 0.562744 -0.109253 0.645630 -0.504456 1441494905 0.562744 -0.109253 0.645630 -0.504456 1441494905 0.508240 -0.044250 0.656067 -0.556152 1441494905 0.508240 -0.044250 0.656067 -0.556152 1441494905 0.508240 -0.044250 0.656067 -0.556152 1441494905 0.508240 -0.044250 0.656067 -0.556152 1441494905 0.508240 -0.044250 0.656067 -0.556152 1441494905 0.508240 -0.044250 0.656067 -0.556152 1441494905 0.452271 0.020569 0.659607 -0.599915 1441494905 0.452271 0.020569 0.659607 -0.599915 1441494905 0.452271 0.020569 0.659607 -0.599915 1441494905 0.452271 0.020569 0.659607 -0.599915 1441494905 0.452271 0.020569 0.659607 -0.599915 1441494905 0.452271 0.020569 0.659607 -0.599915 1441494905 0.452271 0.020569 0.659607 -0.599915 1441494905 0.400513 0.079956 0.654968 -0.635803 1441494905 0.400513 0.079956 0.654968 -0.635803 1441494905 0.400513 0.079956 0.654968 -0.635803 1441494905 0.400513 0.079956 0.654968 -0.635803 1441494905 0.400513 0.079956 0.654968 -0.635803 1441494905 0.400513 0.079956 0.654968 -0.635803 1441494905 0.354736 0.132019 0.642212 -0.666504 1441494905 0.354736 0.132019 0.642212 -0.666504 1441494905 0.354736 0.132019 0.642212 -0.666504 1441494905 0.354736 0.132019 0.642212 -0.666504 1441494905 0.354736 0.132019 0.642212 -0.666504 1441494905 0.354736 0.132019 0.642212 -0.666504 1441494905 0.320740 0.169983 0.631958 -0.684692 1441494905 0.320740 0.169983 0.631958 -0.684692 1441494905 0.320740 0.169983 0.631958 -0.684692 1441494905 0.320740 0.169983 0.631958 -0.684692 1441494905 0.320740 0.169983 0.631958 -0.684692 1441494905 0.320740 0.169983 0.631958 -0.684692 1441494905 0.320740 0.169983 0.631958 -0.684692 1441494905 0.305664 0.192749 0.620544 -0.695923 1441494905 0.305664 0.192749 0.620544 -0.695923 1441494905 0.305664 0.192749 0.620544 -0.695923 1441494905 0.305664 0.192749 0.620544 -0.695923 1441494905 0.305664 0.192749 0.620544 -0.695923 1441494905 0.305664 0.192749 0.620544 -0.695923 1441494905 0.313965 0.197327 0.614319 -0.696472 1441494905 0.313965 0.197327 0.614319 -0.696472 1441494905 0.313965 0.197327 0.614319 -0.696472 1441494905 0.313965 0.197327 0.614319 -0.696472 1441494905 0.313965 0.197327 0.614319 -0.696472 1441494905 0.313965 0.197327 0.614319 -0.696472 1441494905 0.313965 0.197327 0.614319 -0.696472 1441494905 0.344788 0.181885 0.618347 -0.682434 1441494905 0.344788 0.181885 0.618347 -0.682434 1441494905 0.344788 0.181885 0.618347 -0.682434 1441494905 0.344788 0.181885 0.618347 -0.682434 1441494905 0.344788 0.181885 0.618347 -0.682434 1441494905 0.344788 0.181885 0.618347 -0.682434 1441494905 0.390869 0.143372 0.634338 -0.651306 1441494905 0.390869 0.143372 0.634338 -0.651306 1441494905 0.390869 0.143372 0.634338 -0.651306 1441494905 0.390869 0.143372 0.634338 -0.651306 1441494905 0.390869 0.143372 0.634338 -0.651306 1441494905 0.390869 0.143372 0.634338 -0.651306 1441494905 0.390869 0.143372 0.634338 -0.651306 1441494905 0.443542 0.088135 0.651001 -0.609619 1441494905 0.443542 0.088135 0.651001 -0.609619 1441494905 0.443542 0.088135 0.651001 -0.609619 1441494905 0.443542 0.088135 0.651001 -0.609619 1441494905 0.443542 0.088135 0.651001 -0.609619 1441494905 0.443542 0.088135 0.651001 -0.609619 1441494905 0.497498 0.023560 0.658813 -0.563782 1441494905 0.497498 0.023560 0.658813 -0.563782 1441494905 0.497498 0.023560 0.658813 -0.563782 1441494905 0.497498 0.023560 0.658813 -0.563782 1441494905 0.497498 0.023560 0.658813 -0.563782 1441494905 0.497498 0.023560 0.658813 -0.563782 1441494905 0.549500 -0.046753 0.658020 -0.512695 1441494905 0.549500 -0.046753 0.658020 -0.512695 1441494905 0.549500 -0.046753 0.658020 -0.512695 1441494905 0.549500 -0.046753 0.658020 -0.512695 1441494905 0.549500 -0.046753 0.658020 -0.512695 1441494905 0.549500 -0.046753 0.658020 -0.512695 1441494905 0.597595 -0.116882 0.646912 -0.459045 1441494905 0.597595 -0.116882 0.646912 -0.459045 1441494905 0.597595 -0.116882 0.646912 -0.459045 1441494905 0.597595 -0.116882 0.646912 -0.459045 1441494905 0.597595 -0.116882 0.646912 -0.459045 1441494905 0.597595 -0.116882 0.646912 -0.459045 1441494905 0.597595 -0.116882 0.646912 -0.459045 1441494905 0.639221 -0.184570 0.630066 -0.400269 1441494906 0.639221 -0.184570 0.630066 -0.400269 1441494906 0.639221 -0.184570 0.630066 -0.400269 1441494906 0.639221 -0.184570 0.630066 -0.400269 1441494906 0.639221 -0.184570 0.630066 -0.400269 1441494906 0.639221 -0.184570 0.630066 -0.400269 1441494906 0.671936 -0.251831 0.608276 -0.339172 1441494906 0.671936 -0.251831 0.608276 -0.339172 1441494906 0.671936 -0.251831 0.608276 -0.339172 1441494906 0.671936 -0.251831 0.608276 -0.339172 1441494906 0.671936 -0.251831 0.608276 -0.339172 1441494906 0.671936 -0.251831 0.608276 -0.339172 1441494906 0.696960 -0.312744 0.579834 -0.283203 1441494906 0.696960 -0.312744 0.579834 -0.283203 1441494906 0.696960 -0.312744 0.579834 -0.283203 1441494906 0.696960 -0.312744 0.579834 -0.283203 1441494906 0.696960 -0.312744 0.579834 -0.283203 1441494906 0.696960 -0.312744 0.579834 -0.283203 1441494906 0.696960 -0.312744 0.579834 -0.283203 1441494906 0.716614 -0.356445 0.548218 -0.242493 1441494906 0.716614 -0.356445 0.548218 -0.242493 1441494906 0.716614 -0.356445 0.548218 -0.242493 1441494906 0.716614 -0.356445 0.548218 -0.242493 1441494906 0.716614 -0.356445 0.548218 -0.242493 1441494906 0.716614 -0.356445 0.548218 -0.242493 1441494906 0.716614 -0.356445 0.548218 -0.242493 1441494906 0.729919 -0.386230 0.522217 -0.212830 1441494906 0.729919 -0.386230 0.522217 -0.212830 1441494906 0.729919 -0.386230 0.522217 -0.212830 1441494906 0.729919 -0.386230 0.522217 -0.212830 1441494906 0.729919 -0.386230 0.522217 -0.212830 1441494906 0.729919 -0.386230 0.522217 -0.212830 1441494906 0.735596 -0.405762 0.506592 -0.193909 1441494906 0.735596 -0.405762 0.506592 -0.193909 1441494906 0.735596 -0.405762 0.506592 -0.193909 1441494906 0.735596 -0.405762 0.506592 -0.193909 1441494906 0.735596 -0.405762 0.506592 -0.193909 1441494906 0.735596 -0.405762 0.506592 -0.193909 1441494906 0.735718 -0.412537 0.502808 -0.188904 1441494906 0.735718 -0.412537 0.502808 -0.188904 1441494906 0.735718 -0.412537 0.502808 -0.188904 1441494906 0.735718 -0.412537 0.502808 -0.188904 1441494906 0.735718 -0.412537 0.502808 -0.188904 1441494906 0.735718 -0.412537 0.502808 -0.188904 1441494906 0.731750 -0.406616 0.509216 -0.199707 1441494906 0.731750 -0.406616 0.509216 -0.199707 1441494906 0.731750 -0.406616 0.509216 -0.199707 1441494906 0.731750 -0.406616 0.509216 -0.199707 1441494906 0.731750 -0.406616 0.509216 -0.199707 1441494906 0.731750 -0.406616 0.509216 -0.199707 1441494906 0.722595 -0.387939 0.524780 -0.227722 1441494906 0.722595 -0.387939 0.524780 -0.227722 1441494906 0.722595 -0.387939 0.524780 -0.227722 1441494906 0.722595 -0.387939 0.524780 -0.227722 1441494906 0.722595 -0.387939 0.524780 -0.227722 1441494906 0.722595 -0.387939 0.524780 -0.227722 1441494906 0.722595 -0.387939 0.524780 -0.227722 1441494906 0.707703 -0.355103 0.547791 -0.270203 1441494906 0.707703 -0.355103 0.547791 -0.270203 1441494906 0.707703 -0.355103 0.547791 -0.270203 1441494906 0.707703 -0.355103 0.547791 -0.270203 1441494906 0.707703 -0.355103 0.547791 -0.270203 1441494906 0.686340 -0.308899 0.572876 -0.324402 1441494906 0.686340 -0.308899 0.572876 -0.324402 1441494906 0.686340 -0.308899 0.572876 -0.324402 1441494906 0.686340 -0.308899 0.572876 -0.324402 1441494906 0.686340 -0.308899 0.572876 -0.324402 1441494906 0.686340 -0.308899 0.572876 -0.324402 1441494906 0.686340 -0.308899 0.572876 -0.324402 1441494906 0.656372 -0.255066 0.597107 -0.384155 1441494906 0.656372 -0.255066 0.597107 -0.384155 1441494906 0.656372 -0.255066 0.597107 -0.384155 1441494906 0.656372 -0.255066 0.597107 -0.384155 1441494906 0.656372 -0.255066 0.597107 -0.384155 1441494906 0.656372 -0.255066 0.597107 -0.384155 1441494906 0.616699 -0.195190 0.618103 -0.446594 1441494906 0.616699 -0.195190 0.618103 -0.446594 1441494906 0.616699 -0.195190 0.618103 -0.446594 1441494906 0.616699 -0.195190 0.618103 -0.446594 1441494906 0.616699 -0.195190 0.618103 -0.446594 1441494906 0.616699 -0.195190 0.618103 -0.446594 1441494906 0.567627 -0.129150 0.632446 -0.511047 1441494906 0.567627 -0.129150 0.632446 -0.511047 1441494906 0.567627 -0.129150 0.632446 -0.511047 1441494906 0.567627 -0.129150 0.632446 -0.511047 1441494906 0.567627 -0.129150 0.632446 -0.511047 1441494906 0.567627 -0.129150 0.632446 -0.511047 1441494906 0.567627 -0.129150 0.632446 -0.511047 1441494906 0.509521 -0.061096 0.642944 -0.568542 1441494906 0.509521 -0.061096 0.642944 -0.568542 1441494906 0.509521 -0.061096 0.642944 -0.568542 1441494906 0.509521 -0.061096 0.642944 -0.568542 1441494906 0.509521 -0.061096 0.642944 -0.568542 1441494906 0.509521 -0.061096 0.642944 -0.568542 1441494906 0.509521 -0.061096 0.642944 -0.568542 1441494906 0.448059 0.007019 0.647217 -0.616638 1441494906 0.448059 0.007019 0.647217 -0.616638 1441494906 0.448059 0.007019 0.647217 -0.616638 1441494906 0.448059 0.007019 0.647217 -0.616638 1441494906 0.448059 0.007019 0.647217 -0.616638 1441494906 0.448059 0.007019 0.647217 -0.616638 1441494906 0.388916 0.070007 0.643555 -0.655457 1441494906 0.388916 0.070007 0.643555 -0.655457 1441494906 0.388916 0.070007 0.643555 -0.655457 1441494906 0.388916 0.070007 0.643555 -0.655457 1441494906 0.388916 0.070007 0.643555 -0.655457 1441494906 0.388916 0.070007 0.643555 -0.655457 1441494906 0.337463 0.124084 0.632751 -0.685791 1441494906 0.337463 0.124084 0.632751 -0.685791 1441494906 0.337463 0.124084 0.632751 -0.685791 1441494906 0.337463 0.124084 0.632751 -0.685791 1441494906 0.337463 0.124084 0.632751 -0.685791 1441494906 0.337463 0.124084 0.632751 -0.685791 1441494906 0.337463 0.124084 0.632751 -0.685791 1441494906 0.302002 0.167480 0.610901 -0.712402 1441494906 0.302002 0.167480 0.610901 -0.712402 1441494906 0.302002 0.167480 0.610901 -0.712402 1441494906 0.302002 0.167480 0.610901 -0.712402 1441494907 0.302002 0.167480 0.610901 -0.712402 1441494907 0.302002 0.167480 0.610901 -0.712402 1441494907 0.290100 0.193848 0.593201 -0.725464 1441494907 0.290100 0.193848 0.593201 -0.725464 1441494907 0.290100 0.193848 0.593201 -0.725464 1441494907 0.290100 0.193848 0.593201 -0.725464 1441494907 0.290100 0.193848 0.593201 -0.725464 1441494907 0.290100 0.193848 0.593201 -0.725464 1441494907 0.290100 0.193848 0.593201 -0.725464 1441494907 0.304810 0.194824 0.596619 -0.716370 1441494907 0.304810 0.194824 0.596619 -0.716370 1441494907 0.304810 0.194824 0.596619 -0.716370 1441494907 0.304810 0.194824 0.596619 -0.716370 1441494907 0.304810 0.194824 0.596619 -0.716370 1441494907 0.304810 0.194824 0.596619 -0.716370 1441494907 0.337585 0.169495 0.615540 -0.691650 1441494907 0.337585 0.169495 0.615540 -0.691650 1441494907 0.337585 0.169495 0.615540 -0.691650 1441494907 0.337585 0.169495 0.615540 -0.691650 1441494907 0.337585 0.169495 0.615540 -0.691650 1441494907 0.337585 0.169495 0.615540 -0.691650 1441494907 0.381714 0.126038 0.636169 -0.658508 1441494907 0.381714 0.126038 0.636169 -0.658508 1441494907 0.381714 0.126038 0.636169 -0.658508 1441494907 0.381714 0.126038 0.636169 -0.658508 1441494907 0.381714 0.126038 0.636169 -0.658508 1441494907 0.381714 0.126038 0.636169 -0.658508 1441494907 0.381714 0.126038 0.636169 -0.658508 1441494907 0.432800 0.071960 0.648376 -0.622131 1441494907 0.432800 0.071960 0.648376 -0.622131 1441494907 0.432800 0.071960 0.648376 -0.622131 1441494907 0.432800 0.071960 0.648376 -0.622131 1441494907 0.432800 0.071960 0.648376 -0.622131 1441494907 0.432800 0.071960 0.648376 -0.622131 1441494907 0.487183 0.010071 0.652954 -0.579834 1441494907 0.487183 0.010071 0.652954 -0.579834 1441494907 0.487183 0.010071 0.652954 -0.579834 1441494907 0.487183 0.010071 0.652954 -0.579834 1441494907 0.487183 0.010071 0.652954 -0.579834 1441494907 0.541138 -0.059753 0.651428 -0.528381 1441494907 0.541138 -0.059753 0.651428 -0.528381 1441494907 0.541138 -0.059753 0.651428 -0.528381 1441494907 0.541138 -0.059753 0.651428 -0.528381 1441494907 0.541138 -0.059753 0.651428 -0.528381 1441494907 0.541138 -0.059753 0.651428 -0.528381 1441494907 0.541138 -0.059753 0.651428 -0.528381 1441494907 0.590393 -0.127014 0.639893 -0.475159 1441494907 0.590393 -0.127014 0.639893 -0.475159 1441494907 0.590393 -0.127014 0.639893 -0.475159 1441494907 0.590393 -0.127014 0.639893 -0.475159 1441494907 0.590393 -0.127014 0.639893 -0.475159 1441494907 0.632751 -0.192810 0.624939 -0.414490 1441494907 0.632751 -0.192810 0.624939 -0.414490 1441494907 0.632751 -0.192810 0.624939 -0.414490 1441494907 0.632751 -0.192810 0.624939 -0.414490 1441494907 0.632751 -0.192810 0.624939 -0.414490 1441494907 0.632751 -0.192810 0.624939 -0.414490 1441494907 0.668396 -0.252441 0.604248 -0.352661 1441494907 0.668396 -0.252441 0.604248 -0.352661 1441494907 0.668396 -0.252441 0.604248 -0.352661 1441494907 0.668396 -0.252441 0.604248 -0.352661 1441494907 0.668396 -0.252441 0.604248 -0.352661 1441494907 0.668396 -0.252441 0.604248 -0.352661 1441494907 0.695007 -0.305359 0.580383 -0.294556 1441494907 0.695007 -0.305359 0.580383 -0.294556 1441494907 0.695007 -0.305359 0.580383 -0.294556 1441494907 0.695007 -0.305359 0.580383 -0.294556 1441494907 0.695007 -0.305359 0.580383 -0.294556 1441494907 0.695007 -0.305359 0.580383 -0.294556 1441494907 0.695007 -0.305359 0.580383 -0.294556 1441494907 0.713318 -0.345764 0.556213 -0.249390 1441494907 0.713318 -0.345764 0.556213 -0.249390 1441494907 0.713318 -0.345764 0.556213 -0.249390 1441494907 0.713318 -0.345764 0.556213 -0.249390 1441494907 0.713318 -0.345764 0.556213 -0.249390 1441494907 0.713318 -0.345764 0.556213 -0.249390 1441494907 0.723206 -0.374512 0.537659 -0.218079 1441494907 0.723206 -0.374512 0.537659 -0.218079 1441494907 0.723206 -0.374512 0.537659 -0.218079 1441494907 0.723206 -0.374512 0.537659 -0.218079 1441494907 0.723206 -0.374512 0.537659 -0.218079 1441494907 0.723206 -0.374512 0.537659 -0.218079 1441494907 0.725830 -0.389343 0.528870 -0.204346 1441494907 0.725830 -0.389343 0.528870 -0.204346 1441494907 0.725830 -0.389343 0.528870 -0.204346 1441494907 0.725830 -0.389343 0.528870 -0.204346 1441494907 0.725830 -0.389343 0.528870 -0.204346 1441494907 0.725830 -0.389343 0.528870 -0.204346 1441494907 0.723877 -0.386292 0.531799 -0.209656 1441494907 0.723877 -0.386292 0.531799 -0.209656 1441494907 0.723877 -0.386292 0.531799 -0.209656 1441494907 0.723877 -0.386292 0.531799 -0.209656 1441494907 0.723877 -0.386292 0.531799 -0.209656 1441494907 0.723877 -0.386292 0.531799 -0.209656 1441494907 0.716248 -0.372131 0.543213 -0.231018 1441494907 0.716248 -0.372131 0.543213 -0.231018 1441494907 0.716248 -0.372131 0.543213 -0.231018 1441494907 0.716248 -0.372131 0.543213 -0.231018 1441494907 0.716248 -0.372131 0.543213 -0.231018 1441494907 0.703552 -0.347534 0.559753 -0.266174 1441494907 0.703552 -0.347534 0.559753 -0.266174 1441494907 0.703552 -0.347534 0.559753 -0.266174 1441494907 0.703552 -0.347534 0.559753 -0.266174 1441494907 0.703552 -0.347534 0.559753 -0.266174 1441494907 0.703552 -0.347534 0.559753 -0.266174 1441494907 0.685974 -0.311523 0.577942 -0.313477 1441494907 0.685974 -0.311523 0.577942 -0.313477 1441494907 0.685974 -0.311523 0.577942 -0.313477 1441494907 0.685974 -0.311523 0.577942 -0.313477 1441494907 0.685974 -0.311523 0.577942 -0.313477 1441494908 0.685974 -0.311523 0.577942 -0.313477 1441494908 0.661499 -0.268005 0.596008 -0.367859 1441494908 0.661499 -0.268005 0.596008 -0.367859 1441494908 0.661499 -0.268005 0.596008 -0.367859 1441494908 0.661499 -0.268005 0.596008 -0.367859 1441494908 0.661499 -0.268005 0.596008 -0.367859 1441494908 0.661499 -0.268005 0.596008 -0.367859 1441494908 0.627441 -0.221436 0.614502 -0.423828 1441494908 0.627441 -0.221436 0.614502 -0.423828 1441494908 0.627441 -0.221436 0.614502 -0.423828 1441494908 0.627441 -0.221436 0.614502 -0.423828 1441494908 0.627441 -0.221436 0.614502 -0.423828 1441494908 0.627441 -0.221436 0.614502 -0.423828 1441494908 0.627441 -0.221436 0.614502 -0.423828 1441494908 0.588013 -0.164490 0.623840 -0.487793 1441494908 0.588013 -0.164490 0.623840 -0.487793 1441494908 0.588013 -0.164490 0.623840 -0.487793 1441494908 0.588013 -0.164490 0.623840 -0.487793 1441494908 0.588013 -0.164490 0.623840 -0.487793 1441494908 0.538940 -0.103210 0.632080 -0.547119 1441494908 0.538940 -0.103210 0.632080 -0.547119 1441494908 0.538940 -0.103210 0.632080 -0.547119 1441494908 0.538940 -0.103210 0.632080 -0.547119 1441494908 0.538940 -0.103210 0.632080 -0.547119 1441494908 0.538940 -0.103210 0.632080 -0.547119 1441494908 0.538940 -0.103210 0.632080 -0.547119 1441494908 0.482849 -0.039795 0.640686 -0.595642 1441494908 0.482849 -0.039795 0.640686 -0.595642 1441494908 0.482849 -0.039795 0.640686 -0.595642 1441494908 0.482849 -0.039795 0.640686 -0.595642 1441494908 0.482849 -0.039795 0.640686 -0.595642 1441494908 0.482849 -0.039795 0.640686 -0.595642 1441494908 0.425110 0.022949 0.642456 -0.637146 1441494908 0.425110 0.022949 0.642456 -0.637146 1441494908 0.425110 0.022949 0.642456 -0.637146 1441494908 0.425110 0.022949 0.642456 -0.637146 1441494908 0.425110 0.022949 0.642456 -0.637146 1441494908 0.425110 0.022949 0.642456 -0.637146 1441494908 0.371216 0.080200 0.639221 -0.668640 1441494908 0.371216 0.080200 0.639221 -0.668640 1441494908 0.371216 0.080200 0.639221 -0.668640 1441494908 0.371216 0.080200 0.639221 -0.668640 1441494908 0.371216 0.080200 0.639221 -0.668640 1441494908 0.371216 0.080200 0.639221 -0.668640 1441494908 0.371216 0.080200 0.639221 -0.668640 1441494908 0.328552 0.128784 0.623962 -0.697205 1441494908 0.328552 0.128784 0.623962 -0.697205 1441494908 0.328552 0.128784 0.623962 -0.697205 1441494908 0.328552 0.128784 0.623962 -0.697205 1441494908 0.328552 0.128784 0.623962 -0.697205 1441494908 0.328552 0.128784 0.623962 -0.697205 1441494908 0.303955 0.163208 0.609741 -0.713562 1441494908 0.303955 0.163208 0.609741 -0.713562 1441494908 0.303955 0.163208 0.609741 -0.713562 1441494908 0.303955 0.163208 0.609741 -0.713562 1441494908 0.303955 0.163208 0.609741 -0.713562 1441494908 0.303955 0.163208 0.609741 -0.713562 1441494908 0.302551 0.176270 0.608032 -0.712463 1441494908 0.302551 0.176270 0.608032 -0.712463 1441494908 0.302551 0.176270 0.608032 -0.712463 1441494908 0.302551 0.176270 0.608032 -0.712463 1441494908 0.302551 0.176270 0.608032 -0.712463 1441494908 0.302551 0.176270 0.608032 -0.712463 1441494908 0.321411 0.167969 0.616638 -0.698730 1441494908 0.321411 0.167969 0.616638 -0.698730 1441494908 0.321411 0.167969 0.616638 -0.698730 1441494908 0.321411 0.167969 0.616638 -0.698730 1441494908 0.321411 0.167969 0.616638 -0.698730 1441494908 0.321411 0.167969 0.616638 -0.698730 1441494908 0.355652 0.141541 0.630615 -0.675110 1441494908 0.355652 0.141541 0.630615 -0.675110 1441494908 0.355652 0.141541 0.630615 -0.675110 1441494908 0.355652 0.141541 0.630615 -0.675110 1441494908 0.355652 0.141541 0.630615 -0.675110 1441494908 0.355652 0.141541 0.630615 -0.675110 1441494908 0.355652 0.141541 0.630615 -0.675110 1441494908 0.400146 0.099854 0.644409 -0.643921 1441494908 0.400146 0.099854 0.644409 -0.643921 1441494908 0.400146 0.099854 0.644409 -0.643921 1441494908 0.400146 0.099854 0.644409 -0.643921 1441494908 0.400146 0.099854 0.644409 -0.643921 1441494908 0.400146 0.099854 0.644409 -0.643921 1441494908 0.450684 0.048889 0.650391 -0.609436 1441494908 0.450684 0.048889 0.650391 -0.609436 1441494908 0.450684 0.048889 0.650391 -0.609436 1441494908 0.450684 0.048889 0.650391 -0.609436 1441494908 0.450684 0.048889 0.650391 -0.609436 1441494908 0.450684 0.048889 0.650391 -0.609436 1441494908 0.502747 -0.010803 0.653687 -0.565491 1441494908 0.502747 -0.010803 0.653687 -0.565491 1441494908 0.502747 -0.010803 0.653687 -0.565491 1441494908 0.502747 -0.010803 0.653687 -0.565491 1441494908 0.502747 -0.010803 0.653687 -0.565491 1441494908 0.502747 -0.010803 0.653687 -0.565491 1441494908 0.554749 -0.078247 0.651062 -0.512085 1441494908 0.554749 -0.078247 0.651062 -0.512085 1441494908 0.554749 -0.078247 0.651062 -0.512085 1441494908 0.554749 -0.078247 0.651062 -0.512085 1441494908 0.554749 -0.078247 0.651062 -0.512085 1441494908 0.554749 -0.078247 0.651062 -0.512085 1441494908 0.554749 -0.078247 0.651062 -0.512085 1441494908 0.604065 -0.147034 0.638245 -0.453918 1441494908 0.604065 -0.147034 0.638245 -0.453918 1441494908 0.604065 -0.147034 0.638245 -0.453918 1441494908 0.604065 -0.147034 0.638245 -0.453918 1441494908 0.604065 -0.147034 0.638245 -0.453918 1441494908 0.647705 -0.217834 0.619446 -0.386353 1441494908 0.647705 -0.217834 0.619446 -0.386353 1441494908 0.647705 -0.217834 0.619446 -0.386353 1441494908 0.647705 -0.217834 0.619446 -0.386353 1441494908 0.647705 -0.217834 0.619446 -0.386353 1441494909 0.647705 -0.217834 0.619446 -0.386353 1441494909 0.647705 -0.217834 0.619446 -0.386353 1441494909 0.682617 -0.285278 0.594543 -0.314941 1441494909 0.682617 -0.285278 0.594543 -0.314941 1441494909 0.682617 -0.285278 0.594543 -0.314941 1441494909 0.682617 -0.285278 0.594543 -0.314941 1441494909 0.682617 -0.285278 0.594543 -0.314941 1441494909 0.682617 -0.285278 0.594543 -0.314941 1441494909 0.705139 -0.340637 0.567017 -0.255310 1441494909 0.705139 -0.340637 0.567017 -0.255310 1441494909 0.705139 -0.340637 0.567017 -0.255310 1441494909 0.705139 -0.340637 0.567017 -0.255310 1441494909 0.705139 -0.340637 0.567017 -0.255310 1441494909 0.705139 -0.340637 0.567017 -0.255310 1441494909 0.719482 -0.373413 0.542419 -0.220520 1441494909 0.719482 -0.373413 0.542419 -0.220520 1441494909 0.719482 -0.373413 0.542419 -0.220520 1441494909 0.719482 -0.373413 0.542419 -0.220520 1441494909 0.719482 -0.373413 0.542419 -0.220520 1441494909 0.719482 -0.373413 0.542419 -0.220520 1441494909 0.719482 -0.373413 0.542419 -0.220520 1441494909 0.724854 -0.393555 0.526489 -0.205933 1441494909 0.724854 -0.393555 0.526489 -0.205933 1441494909 0.724854 -0.393555 0.526489 -0.205933 1441494909 0.724854 -0.393555 0.526489 -0.205933 1441494909 0.724854 -0.393555 0.526489 -0.205933 1441494909 0.724854 -0.393555 0.526489 -0.205933 1441494909 0.726868 -0.390320 0.522766 -0.214478 1441494909 0.726868 -0.390320 0.522766 -0.214478 1441494909 0.726868 -0.390320 0.522766 -0.214478 1441494909 0.726868 -0.390320 0.522766 -0.214478 1441494909 0.726868 -0.390320 0.522766 -0.214478 1441494909 0.726868 -0.390320 0.522766 -0.214478 1441494909 0.726868 -0.390320 0.522766 -0.214478 1441494909 0.722656 -0.375549 0.530518 -0.234985 1441494909 0.722656 -0.375549 0.530518 -0.234985 1441494909 0.722656 -0.375549 0.530518 -0.234985 1441494909 0.722656 -0.375549 0.530518 -0.234985 1441494909 0.712219 -0.351746 0.544861 -0.268494 1441494909 0.712219 -0.351746 0.544861 -0.268494 1441494909 0.712219 -0.351746 0.544861 -0.268494 1441494909 0.712219 -0.351746 0.544861 -0.268494 1441494909 0.712219 -0.351746 0.544861 -0.268494 1441494909 0.712219 -0.351746 0.544861 -0.268494 1441494909 0.696838 -0.314331 0.561951 -0.315918 1441494909 0.696838 -0.314331 0.561951 -0.315918 1441494909 0.696838 -0.314331 0.561951 -0.315918 1441494909 0.696838 -0.314331 0.561951 -0.315918 1441494909 0.696838 -0.314331 0.561951 -0.315918 1441494909 0.671387 -0.268799 0.581787 -0.372009 1441494909 0.671387 -0.268799 0.581787 -0.372009 1441494909 0.671387 -0.268799 0.581787 -0.372009 1441494909 0.671387 -0.268799 0.581787 -0.372009 1441494909 0.671387 -0.268799 0.581787 -0.372009 1441494909 0.671387 -0.268799 0.581787 -0.372009 1441494909 0.671387 -0.268799 0.581787 -0.372009 1441494909 0.636475 -0.213684 0.599548 -0.435547 1441494909 0.636475 -0.213684 0.599548 -0.435547 1441494909 0.636475 -0.213684 0.599548 -0.435547 1441494909 0.636475 -0.213684 0.599548 -0.435547 1441494909 0.636475 -0.213684 0.599548 -0.435547 1441494909 0.636475 -0.213684 0.599548 -0.435547 1441494909 0.592285 -0.152039 0.612976 -0.500305 1441494909 0.592285 -0.152039 0.612976 -0.500305 1441494909 0.592285 -0.152039 0.612976 -0.500305 1441494909 0.592285 -0.152039 0.612976 -0.500305 1441494909 0.592285 -0.152039 0.612976 -0.500305 1441494909 0.592285 -0.152039 0.612976 -0.500305 1441494909 0.541565 -0.088013 0.623169 -0.557312 1441494909 0.541565 -0.088013 0.623169 -0.557312 1441494909 0.541565 -0.088013 0.623169 -0.557312 1441494909 0.541565 -0.088013 0.623169 -0.557312 1441494909 0.541565 -0.088013 0.623169 -0.557312 1441494909 0.541565 -0.088013 0.623169 -0.557312 1441494909 0.487671 -0.026062 0.632263 -0.601379 1441494909 0.487671 -0.026062 0.632263 -0.601379 1441494909 0.487671 -0.026062 0.632263 -0.601379 1441494909 0.487671 -0.026062 0.632263 -0.601379 1441494909 0.487671 -0.026062 0.632263 -0.601379 1441494909 0.487671 -0.026062 0.632263 -0.601379 1441494909 0.432739 0.032715 0.634949 -0.639160 1441494909 0.432739 0.032715 0.634949 -0.639160 1441494909 0.432739 0.032715 0.634949 -0.639160 1441494909 0.432739 0.032715 0.634949 -0.639160 1441494909 0.432739 0.032715 0.634949 -0.639160 1441494909 0.432739 0.032715 0.634949 -0.639160 1441494909 0.432739 0.032715 0.634949 -0.639160 1441494909 0.381531 0.084961 0.632568 -0.668579 1441494909 0.381531 0.084961 0.632568 -0.668579 1441494909 0.381531 0.084961 0.632568 -0.668579 1441494909 0.381531 0.084961 0.632568 -0.668579 1441494909 0.381531 0.084961 0.632568 -0.668579 1441494909 0.381531 0.084961 0.632568 -0.668579 1441494909 0.341614 0.128845 0.621094 -0.693481 1441494909 0.341614 0.128845 0.621094 -0.693481 1441494909 0.341614 0.128845 0.621094 -0.693481 1441494909 0.341614 0.128845 0.621094 -0.693481 1441494909 0.341614 0.128845 0.621094 -0.693481 1441494909 0.341614 0.128845 0.621094 -0.693481 1441494909 0.318848 0.160034 0.609192 -0.708252 1441494909 0.318848 0.160034 0.609192 -0.708252 1441494909 0.318848 0.160034 0.609192 -0.708252 1441494909 0.318848 0.160034 0.609192 -0.708252 1441494909 0.318848 0.160034 0.609192 -0.708252 1441494909 0.318848 0.160034 0.609192 -0.708252 1441494909 0.318848 0.160034 0.609192 -0.708252 1441494909 0.317139 0.172852 0.606750 -0.708069 1441494909 0.317139 0.172852 0.606750 -0.708069 1441494909 0.317139 0.172852 0.606750 -0.708069 1441494909 0.317139 0.172852 0.606750 -0.708069 1441494909 0.317139 0.172852 0.606750 -0.708069 1441494909 0.317139 0.172852 0.606750 -0.708069 1441494910 0.333252 0.165833 0.610718 -0.698914 1441494910 0.333252 0.165833 0.610718 -0.698914 1441494910 0.333252 0.165833 0.610718 -0.698914 1441494910 0.333252 0.165833 0.610718 -0.698914 1441494910 0.333252 0.165833 0.610718 -0.698914 1441494910 0.333252 0.165833 0.610718 -0.698914 1441494910 0.365906 0.143005 0.616882 -0.682007 1441494910 0.365906 0.143005 0.616882 -0.682007 1441494910 0.365906 0.143005 0.616882 -0.682007 1441494910 0.365906 0.143005 0.616882 -0.682007 1441494910 0.365906 0.143005 0.616882 -0.682007 1441494910 0.365906 0.143005 0.616882 -0.682007 1441494910 0.408875 0.107178 0.626099 -0.655212 1441494910 0.408875 0.107178 0.626099 -0.655212 1441494910 0.408875 0.107178 0.626099 -0.655212 1441494910 0.408875 0.107178 0.626099 -0.655212 1441494910 0.408875 0.107178 0.626099 -0.655212 1441494910 0.408875 0.107178 0.626099 -0.655212 1441494910 0.455505 0.063110 0.632996 -0.622742 1441494910 0.455505 0.063110 0.632996 -0.622742 1441494910 0.455505 0.063110 0.632996 -0.622742 1441494910 0.455505 0.063110 0.632996 -0.622742 1441494910 0.455505 0.063110 0.632996 -0.622742 1441494910 0.455505 0.063110 0.632996 -0.622742 1441494910 0.455505 0.063110 0.632996 -0.622742 1441494910 0.502319 0.012329 0.635376 -0.586304 1441494910 0.502319 0.012329 0.635376 -0.586304 1441494910 0.502319 0.012329 0.635376 -0.586304 1441494910 0.502319 0.012329 0.635376 -0.586304 1441494910 0.502319 0.012329 0.635376 -0.586304 1441494910 0.502319 0.012329 0.635376 -0.586304 1441494910 0.547668 -0.045776 0.634766 -0.543152 1441494910 0.547668 -0.045776 0.634766 -0.543152 1441494910 0.547668 -0.045776 0.634766 -0.543152 1441494910 0.547668 -0.045776 0.634766 -0.543152 1441494910 0.547668 -0.045776 0.634766 -0.543152 1441494910 0.547668 -0.045776 0.634766 -0.543152 1441494910 0.547668 -0.045776 0.634766 -0.543152 1441494910 0.591309 -0.106384 0.628479 -0.493958 1441494910 0.591309 -0.106384 0.628479 -0.493958 1441494910 0.591309 -0.106384 0.628479 -0.493958 1441494910 0.591309 -0.106384 0.628479 -0.493958 1441494910 0.591309 -0.106384 0.628479 -0.493958 1441494910 0.591309 -0.106384 0.628479 -0.493958 1441494910 0.632568 -0.161682 0.612976 -0.444946 1441494910 0.632568 -0.161682 0.612976 -0.444946 1441494910 0.632568 -0.161682 0.612976 -0.444946 1441494910 0.632568 -0.161682 0.612976 -0.444946 1441494910 0.632568 -0.161682 0.612976 -0.444946 1441494910 0.632568 -0.161682 0.612976 -0.444946 1441494910 0.667847 -0.217896 0.594910 -0.390564 1441494910 0.667847 -0.217896 0.594910 -0.390564 1441494910 0.667847 -0.217896 0.594910 -0.390564 1441494910 0.667847 -0.217896 0.594910 -0.390564 1441494910 0.667847 -0.217896 0.594910 -0.390564 1441494910 0.667847 -0.217896 0.594910 -0.390564 1441494910 0.695435 -0.270264 0.574036 -0.337341 1441494910 0.695435 -0.270264 0.574036 -0.337341 1441494910 0.695435 -0.270264 0.574036 -0.337341 1441494910 0.695435 -0.270264 0.574036 -0.337341 1441494910 0.695435 -0.270264 0.574036 -0.337341 1441494910 0.695435 -0.270264 0.574036 -0.337341 1441494910 0.695435 -0.270264 0.574036 -0.337341 1441494910 0.714172 -0.314697 0.553772 -0.290222 1441494910 0.714172 -0.314697 0.553772 -0.290222 1441494910 0.714172 -0.314697 0.553772 -0.290222 1441494910 0.714172 -0.314697 0.553772 -0.290222 1441494910 0.714172 -0.314697 0.553772 -0.290222 1441494910 0.714172 -0.314697 0.553772 -0.290222 1441494910 0.723877 -0.344116 0.539185 -0.258606 1441494910 0.723877 -0.344116 0.539185 -0.258606 1441494910 0.723877 -0.344116 0.539185 -0.258606 1441494910 0.723877 -0.344116 0.539185 -0.258606 1441494910 0.723877 -0.344116 0.539185 -0.258606 1441494910 0.723877 -0.344116 0.539185 -0.258606 1441494910 0.728149 -0.356384 0.532654 -0.242920 1441494910 0.728149 -0.356384 0.532654 -0.242920 1441494910 0.728149 -0.356384 0.532654 -0.242920 1441494910 0.728149 -0.356384 0.532654 -0.242920 1441494910 0.728149 -0.356384 0.532654 -0.242920 1441494910 0.728149 -0.356384 0.532654 -0.242920 1441494910 0.727417 -0.358398 0.533752 -0.239685 1441494910 0.727417 -0.358398 0.533752 -0.239685 1441494910 0.727417 -0.358398 0.533752 -0.239685 1441494910 0.727417 -0.358398 0.533752 -0.239685 1441494910 0.727417 -0.358398 0.533752 -0.239685 1441494910 0.727417 -0.358398 0.533752 -0.239685 1441494910 0.721924 -0.350464 0.541077 -0.251343 1441494910 0.721924 -0.350464 0.541077 -0.251343 1441494910 0.721924 -0.350464 0.541077 -0.251343 1441494910 0.721924 -0.350464 0.541077 -0.251343 1441494910 0.721924 -0.350464 0.541077 -0.251343 1441494910 0.721924 -0.350464 0.541077 -0.251343 1441494910 0.721924 -0.350464 0.541077 -0.251343 1441494910 0.710693 -0.331299 0.554260 -0.279114 1441494910 0.710693 -0.331299 0.554260 -0.279114 1441494910 0.710693 -0.331299 0.554260 -0.279114 1441494910 0.710693 -0.331299 0.554260 -0.279114 1441494910 0.710693 -0.331299 0.554260 -0.279114 1441494910 0.710693 -0.331299 0.554260 -0.279114 1441494910 0.692444 -0.298035 0.573425 -0.320740 1441494910 0.692444 -0.298035 0.573425 -0.320740 1441494910 0.692444 -0.298035 0.573425 -0.320740 1441494910 0.692444 -0.298035 0.573425 -0.320740 1441494910 0.692444 -0.298035 0.573425 -0.320740 1441494910 0.692444 -0.298035 0.573425 -0.320740 1441494910 0.692444 -0.298035 0.573425 -0.320740 1441494910 0.667114 -0.249817 0.593872 -0.373901 1441494910 0.667114 -0.249817 0.593872 -0.373901 1441494910 0.667114 -0.249817 0.593872 -0.373901 1441494910 0.667114 -0.249817 0.593872 -0.373901 1441494910 0.667114 -0.249817 0.593872 -0.373901 1441494910 0.667114 -0.249817 0.593872 -0.373901 1441494910 0.633118 -0.196045 0.612122 -0.431274 1441494911 0.633118 -0.196045 0.612122 -0.431274 1441494911 0.633118 -0.196045 0.612122 -0.431274 1441494911 0.633118 -0.196045 0.612122 -0.431274 1441494911 0.633118 -0.196045 0.612122 -0.431274 1441494911 0.633118 -0.196045 0.612122 -0.431274 1441494911 0.591248 -0.141724 0.627502 -0.486389 1441494911 0.591248 -0.141724 0.627502 -0.486389 1441494911 0.591248 -0.141724 0.627502 -0.486389 1441494911 0.591248 -0.141724 0.627502 -0.486389 1441494911 0.591248 -0.141724 0.627502 -0.486389 1441494911 0.591248 -0.141724 0.627502 -0.486389 1441494911 0.543518 -0.084229 0.636780 -0.540344 1441494911 0.543518 -0.084229 0.636780 -0.540344 1441494911 0.543518 -0.084229 0.636780 -0.540344 1441494911 0.543518 -0.084229 0.636780 -0.540344 1441494911 0.543518 -0.084229 0.636780 -0.540344 1441494911 0.543518 -0.084229 0.636780 -0.540344 1441494911 0.489563 -0.027283 0.644897 -0.586182 1441494911 0.489563 -0.027283 0.644897 -0.586182 1441494911 0.489563 -0.027283 0.644897 -0.586182 1441494911 0.489563 -0.027283 0.644897 -0.586182 1441494911 0.489563 -0.027283 0.644897 -0.586182 1441494911 0.433044 0.027954 0.646545 -0.627441 1441494911 0.433044 0.027954 0.646545 -0.627441 1441494911 0.433044 0.027954 0.646545 -0.627441 1441494911 0.433044 0.027954 0.646545 -0.627441 1441494911 0.433044 0.027954 0.646545 -0.627441 1441494911 0.433044 0.027954 0.646545 -0.627441 1441494911 0.378784 0.082825 0.639587 -0.663757 1441494911 0.378784 0.082825 0.639587 -0.663757 1441494911 0.378784 0.082825 0.639587 -0.663757 1441494911 0.378784 0.082825 0.639587 -0.663757 1441494911 0.378784 0.082825 0.639587 -0.663757 1441494911 0.378784 0.082825 0.639587 -0.663757 1441494911 0.331177 0.133911 0.626587 -0.692627 1441494911 
0.622375 -0.148438 0.613831 -0.462402 1441494915 0.622375 -0.148438 0.613831 -0.462402 1441494915 0.622375 -0.148438 0.613831 -0.462402 1441494915 0.622375 -0.148438 0.613831 -0.462402 1441494915 0.622375 -0.148438 0.613831 -0.462402 1441494915 0.642334 -0.176758 0.609314 -0.429993 1441494915 0.642334 -0.176758 0.609314 -0.429993 1441494915 0.642334 -0.176758 0.609314 -0.429993 1441494915 0.642334 -0.176758 0.609314 -0.429993 1441494915 0.642334 -0.176758 0.609314 -0.429993 1441494915 0.642334 -0.176758 0.609314 -0.429993 1441494915 0.664917 -0.214905 0.600708 -0.388367 1441494915 0.664917 -0.214905 0.600708 -0.388367 1441494915 0.664917 -0.214905 0.600708 -0.388367 1441494915 0.664917 -0.214905 0.600708 -0.388367 1441494915 0.664917 -0.214905 0.600708 -0.388367 1441494915 0.664917 -0.214905 0.600708 -0.388367 1441494915 0.664917 -0.214905 0.600708 -0.388367 1441494915 0.687317 -0.261780 0.587524 -0.337463 1441494915 0.687317 -0.261780 0.587524 -0.337463 1441494915 0.687317 -0.261780 0.587524 -0.337463 1441494915 0.687317 -0.261780 0.587524 -0.337463 1441494915 0.687317 -0.261780 0.587524 -0.337463 1441494915 0.687317 -0.261780 0.587524 -0.337463 1441494915 0.707336 -0.309082 0.569153 -0.283264 1441494915 0.707336 -0.309082 0.569153 -0.283264 1441494915 0.707336 -0.309082 0.569153 -0.283264 1441494915 0.707336 -0.309082 0.569153 -0.283264 1441494915 0.707336 -0.309082 0.569153 -0.283264 1441494915 0.707336 -0.309082 0.569153 -0.283264 1441494915 0.724731 -0.352600 0.546448 -0.227539 1441494915 0.724731 -0.352600 0.546448 -0.227539 1441494915 0.724731 -0.352600 0.546448 -0.227539 1441494915 0.724731 -0.352600 0.546448 -0.227539 1441494915 0.724731 -0.352600 0.546448 -0.227539 1441494915 0.724731 -0.352600 0.546448 -0.227539 1441494915 0.724731 -0.352600 0.546448 -0.227539 1441494915 0.738525 -0.391113 0.520325 -0.175781 1441494915 0.738525 -0.391113 0.520325 -0.175781 1441494915 0.738525 -0.391113 0.520325 -0.175781 1441494915 0.738525 -0.391113 0.520325 -0.175781 1441494915 0.738525 -0.391113 0.520325 -0.175781 1441494915 0.738525 -0.391113 0.520325 -0.175781 1441494915 0.747498 -0.422913 0.494324 -0.134094 1441494915 0.747498 -0.422913 0.494324 -0.134094 1441494915 0.747498 -0.422913 0.494324 -0.134094 1441494915 0.747498 -0.422913 0.494324 -0.134094 1441494915 0.747498 -0.422913 0.494324 -0.134094 1441494915 0.751343 -0.446289 0.474243 -0.106812 1441494915 0.751343 -0.446289 0.474243 -0.106812 1441494915 0.751343 -0.446289 0.474243 -0.106812 1441494915 0.751343 -0.446289 0.474243 -0.106812 1441494915 0.751343 -0.446289 0.474243 -0.106812 1441494915 0.751343 -0.446289 0.474243 -0.106812 1441494915 0.752136 -0.455811 0.465088 -0.100769 1441494915 0.752136 -0.455811 0.465088 -0.100769 1441494915 0.752136 -0.455811 0.465088 -0.100769 1441494915 0.752136 -0.455811 0.465088 -0.100769 1441494915 0.752136 -0.455811 0.465088 -0.100769 1441494915 0.752136 -0.455811 0.465088 -0.100769 1441494915 0.750244 -0.449768 0.470154 -0.117432 1441494915 0.750244 -0.449768 0.470154 -0.117432 1441494915 0.750244 -0.449768 0.470154 -0.117432 1441494915 0.750244 -0.449768 0.470154 -0.117432 1441494915 0.750244 -0.449768 0.470154 -0.117432 1441494915 0.750244 -0.449768 0.470154 -0.117432 1441494915 0.746216 -0.426636 0.487366 -0.153564 1441494915 0.746216 -0.426636 0.487366 -0.153564 1441494915 0.746216 -0.426636 0.487366 -0.153564 1441494915 0.746216 -0.426636 0.487366 -0.153564 1441494915 0.746216 -0.426636 0.487366 -0.153564 1441494915 0.746216 -0.426636 0.487366 -0.153564 1441494915 0.737854 -0.393372 0.509460 -0.203003 1441494915 0.737854 -0.393372 0.509460 -0.203003 1441494915 0.737854 -0.393372 0.509460 -0.203003 1441494915 0.737854 -0.393372 0.509460 -0.203003 1441494915 0.737854 -0.393372 0.509460 -0.203003 1441494915 0.737854 -0.393372 0.509460 -0.203003 1441494915 0.722290 -0.355408 0.534058 -0.258179 1441494915 0.722290 -0.355408 0.534058 -0.258179 1441494915 0.722290 -0.355408 0.534058 -0.258179 1441494915 0.722290 -0.355408 0.534058 -0.258179 1441494915 0.722290 -0.355408 0.534058 -0.258179 1441494915 0.722290 -0.355408 0.534058 -0.258179 1441494915 0.722290 -0.355408 0.534058 -0.258179 1441494915 0.698425 -0.312988 0.559875 -0.317444 1441494915 0.698425 -0.312988 0.559875 -0.317444 1441494915 0.698425 -0.312988 0.559875 -0.317444 1441494915 0.698425 -0.312988 0.559875 -0.317444 1441494915 0.698425 -0.312988 0.559875 -0.317444 1441494915 0.698425 -0.312988 0.559875 -0.317444 1441494915 0.665894 -0.264343 0.585388 -0.379456 1441494915 0.665894 -0.264343 0.585388 -0.379456 1441494915 0.665894 -0.264343 0.585388 -0.379456 1441494915 0.665894 -0.264343 0.585388 -0.379456 1441494915 0.665894 -0.264343 0.585388 -0.379456 1441494915 0.665894 -0.264343 0.585388 -0.379456 1441494915 0.625916 -0.207458 0.608276 -0.441772 1441494915 0.625916 -0.207458 0.608276 -0.441772 1441494915 0.625916 -0.207458 0.608276 -0.441772 1441494915 0.625916 -0.207458 0.608276 -0.441772 1441494915 0.625916 -0.207458 0.608276 -0.441772 1441494915 0.625916 -0.207458 0.608276 -0.441772 1441494915 0.625916 -0.207458 0.608276 -0.441772 1441494916 0.579895 -0.144836 0.626038 -0.500793 1441494916 0.579895 -0.144836 0.626038 -0.500793 1441494916 0.579895 -0.144836 0.626038 -0.500793 1441494916 0.579895 -0.144836 0.626038 -0.500793 1441494916 0.579895 -0.144836 0.626038 -0.500793 1441494916 0.579895 -0.144836 0.626038 -0.500793 1441494916 0.529480 -0.081604 0.638428 -0.552612 1441494916 0.529480 -0.081604 0.638428 -0.552612 1441494916 0.529480 -0.081604 0.638428 -0.552612 1441494916 0.529480 -0.081604 0.638428 -0.552612 1441494916 0.529480 -0.081604 0.638428 -0.552612 1441494916 0.529480 -0.081604 0.638428 -0.552612 1441494916 0.475220 -0.021851 0.645813 -0.597168 1441494916 0.475220 -0.021851 0.645813 -0.597168 1441494916 0.475220 -0.021851 0.645813 -0.597168 1441494916 0.475220 -0.021851 0.645813 -0.597168 1441494916 0.475220 -0.021851 0.645813 -0.597168 1441494916 0.475220 -0.021851 0.645813 -0.597168 1441494916 0.418945 0.035278 0.647705 -0.635376 1441494916 0.418945 0.035278 0.647705 -0.635376 1441494916 0.418945 0.035278 0.647705 -0.635376 1441494916 0.418945 0.035278 0.647705 -0.635376 1441494916 0.418945 0.035278 0.647705 -0.635376 1441494916 0.418945 0.035278 0.647705 -0.635376 1441494916 0.418945 0.035278 0.647705 -0.635376 1441494916 0.366394 0.088257 0.642944 -0.666748 1441494916 0.366394 0.088257 0.642944 -0.666748 1441494916 0.366394 0.088257 0.642944 -0.666748 1441494916 0.366394 0.088257 0.642944 -0.666748 1441494916 0.366394 0.088257 0.642944 -0.666748 1441494916 0.366394 0.088257 0.642944 -0.666748 1441494916 0.322144 0.134827 0.633972 -0.690002 1441494916 0.322144 0.134827 0.633972 -0.690002 1441494916 0.322144 0.134827 0.633972 -0.690002 1441494916 0.322144 0.134827 0.633972 -0.690002 1441494916 0.322144 0.134827 0.633972 -0.690002 1441494916 0.322144 0.134827 0.633972 -0.690002 1441494916 0.292725 0.169250 0.621521 -0.706665 1441494916 0.292725 0.169250 0.621521 -0.706665 1441494916 0.292725 0.169250 0.621521 -0.706665 1441494916 0.292725 0.169250 0.621521 -0.706665 1441494916 0.292725 0.169250 0.621521 -0.706665 1441494916 0.281799 0.187866 0.611450 -0.715149 1441494916 0.281799 0.187866 0.611450 -0.715149 1441494916 0.281799 0.187866 0.611450 -0.715149 1441494916 0.281799 0.187866 0.611450 -0.715149 1441494916 0.281799 0.187866 0.611450 -0.715149 1441494916 0.281799 0.187866 0.611450 -0.715149 1441494916 0.281799 0.187866 0.611450 -0.715149 1441494916 0.289978 0.190063 0.606567 -0.715454 1441494916 0.289978 0.190063 0.606567 -0.715454 1441494916 0.289978 0.190063 0.606567 -0.715454 1441494916 0.289978 0.190063 0.606567 -0.715454 1441494916 0.289978 0.190063 0.606567 -0.715454 1441494916 0.289978 0.190063 0.606567 -0.715454 1441494916 0.317322 0.174500 0.611572 -0.703430 1441494916 0.317322 0.174500 0.611572 -0.703430 1441494916 0.317322 0.174500 0.611572 -0.703430 1441494916 0.317322 0.174500 0.611572 -0.703430 1441494916 0.317322 0.174500 0.611572 -0.703430 1441494916 0.317322 0.174500 0.611572 -0.703430 1441494916 0.359436 0.141724 0.626526 -0.676819 1441494916 0.359436 0.141724 0.626526 -0.676819 1441494916 0.359436 0.141724 0.626526 -0.676819 1441494916 0.359436 0.141724 0.626526 -0.676819 1441494916 0.359436 0.141724 0.626526 -0.676819 1441494916 0.359436 0.141724 0.626526 -0.676819 1441494916 0.408875 0.095764 0.640930 -0.642517 1441494916 0.408875 0.095764 0.640930 -0.642517 1441494916 0.408875 0.095764 0.640930 -0.642517 1441494916 0.408875 0.095764 0.640930 -0.642517 1441494916 0.408875 0.095764 0.640930 -0.642517 1441494916 0.408875 0.095764 0.640930 -0.642517 1441494916 0.460388 0.043152 0.648499 -0.604675 1441494916 0.460388 0.043152 0.648499 -0.604675 1441494916 0.460388 0.043152 0.648499 -0.604675 1441494916 0.460388 0.043152 0.648499 -0.604675 1441494916 0.460388 0.043152 0.648499 -0.604675 1441494916 0.510986 -0.014099 0.652222 -0.559692 1441494916 0.510986 -0.014099 0.652222 -0.559692 1441494916 0.510986 -0.014099 0.652222 -0.559692 1441494916 0.510986 -0.014099 0.652222 -0.559692 1441494916 0.510986 -0.014099 0.652222 -0.559692 1441494916 0.510986 -0.014099 0.652222 -0.559692 1441494916 0.558167 -0.075867 0.650513 -0.509399 1441494916 0.558167 -0.075867 0.650513 -0.509399 1441494916 0.558167 -0.075867 0.650513 -0.509399 1441494916 0.558167 -0.075867 0.650513 -0.509399 1441494916 0.558167 -0.075867 0.650513 -0.509399 1441494916 0.558167 -0.075867 0.650513 -0.509399 1441494916 0.558167 -0.075867 0.650513 -0.509399 1441494916 0.601135 -0.136536 0.640991 -0.457214 1441494916 0.601135 -0.136536 0.640991 -0.457214 1441494916 0.601135 -0.136536 0.640991 -0.457214 1441494916 0.601135 -0.136536 0.640991 -0.457214 1441494916 0.601135 -0.136536 0.640991 -0.457214 1441494916 0.601135 -0.136536 0.640991 -0.457214 1441494916 0.639893 -0.189392 0.623474 -0.407288 1441494916 0.639893 -0.189392 0.623474 -0.407288 1441494916 0.639893 -0.189392 0.623474 -0.407288 1441494916 0.639893 -0.189392 0.623474 -0.407288 1441494916 0.639893 -0.189392 0.623474 -0.407288 1441494916 0.639893 -0.189392 0.623474 -0.407288 1441494916 0.672058 -0.238831 0.604492 -0.354736 1441494916 0.672058 -0.238831 0.604492 -0.354736 1441494916 0.672058 -0.238831 0.604492 -0.354736 1441494916 0.672058 -0.238831 0.604492 -0.354736 1441494916 0.672058 -0.238831 0.604492 -0.354736 1441494916 0.672058 -0.238831 0.604492 -0.354736 1441494916 0.695923 -0.286865 0.584290 -0.303345 1441494917 0.695923 -0.286865 0.584290 -0.303345 1441494917 0.695923 -0.286865 0.584290 -0.303345 1441494917 0.695923 -0.286865 0.584290 -0.303345 1441494917 0.695923 -0.286865 0.584290 -0.303345 1441494917 0.695923 -0.286865 0.584290 -0.303345 1441494917 0.713623 -0.320129 0.562134 -0.268738 1441494917 0.713623 -0.320129 0.562134 -0.268738 1441494917 0.713623 -0.320129 0.562134 -0.268738 1441494917 0.713623 -0.320129 0.562134 -0.268738 1441494917 0.713623 -0.320129 0.562134 -0.268738 1441494917 0.713623 -0.320129 0.562134 -0.268738 1441494917 0.725281 -0.337830 0.545837 -0.248657 1441494917 0.725281 -0.337830 0.545837 -0.248657 1441494917 0.725281 -0.337830 0.545837 -0.248657 1441494917 0.725281 -0.337830 0.545837 -0.248657 1441494917 0.725281 -0.337830 0.545837 -0.248657 1441494917 0.725281 -0.337830 0.545837 -0.248657 1441494917 0.729126 -0.345520 0.539551 -0.240417 1441494917 0.729126 -0.345520 0.539551 -0.240417 1441494917 0.729126 -0.345520 0.539551 -0.240417 1441494917 0.729126 -0.345520 0.539551 -0.240417 1441494917 0.729126 -0.345520 0.539551 -0.240417 1441494917 0.729126 -0.345520 0.539551 -0.240417 1441494917 0.728577 -0.337769 0.541870 -0.247986 1441494917 0.728577 -0.337769 0.541870 -0.247986 1441494917 0.728577 -0.337769 0.541870 -0.247986 1441494917 0.728577 -0.337769 0.541870 -0.247986 1441494917 0.728577 -0.337769 0.541870 -0.247986 1441494917 0.728577 -0.337769 0.541870 -0.247986 1441494917 0.723328 -0.321472 0.549194 -0.268005 1441494917 0.723328 -0.321472 0.549194 -0.268005 1441494917 0.723328 -0.321472 0.549194 -0.268005 1441494917 0.723328 -0.321472 0.549194 -0.268005 1441494917 0.723328 -0.321472 0.549194 -0.268005 1441494917 0.723328 -0.321472 0.549194 -0.268005 1441494917 0.723328 -0.321472 0.549194 -0.268005 1441494917 0.712341 -0.299988 0.560059 -0.298035 1441494917 0.712341 -0.299988 0.560059 -0.298035 1441494917 0.712341 -0.299988 0.560059 -0.298035 1441494917 0.712341 -0.299988 0.560059 -0.298035 1441494917 0.712341 -0.299988 0.560059 -0.298035 1441494917 0.695129 -0.270996 0.573303 -0.338562 1441494917 0.695129 -0.270996 0.573303 -0.338562 1441494917 0.695129 -0.270996 0.573303 -0.338562 1441494917 0.695129 -0.270996 0.573303 -0.338562 1441494917 0.695129 -0.270996 0.573303 -0.338562 1441494917 0.695129 -0.270996 0.573303 -0.338562 1441494917 0.669067 -0.237427 0.589417 -0.385437 1441494917 0.669067 -0.237427 0.589417 -0.385437 1441494917 0.669067 -0.237427 0.589417 -0.385437 1441494917 0.669067 -0.237427 0.589417 -0.385437 1441494917 0.669067 -0.237427 0.589417 -0.385437 1441494917 0.669067 -0.237427 0.589417 -0.385437 1441494917 0.669067 -0.237427 0.589417 -0.385437 1441494917 0.635254 -0.197388 0.604370 -0.438416 1441494917 0.635254 -0.197388 0.604370 -0.438416 1441494917 0.635254 -0.197388 0.604370 -0.438416 1441494917 0.635254 -0.197388 0.604370 -0.438416 1441494917 0.635254 -0.197388 0.604370 -0.438416 1441494917 0.635254 -0.197388 0.604370 -0.438416 1441494917 0.596313 -0.147339 0.614075 -0.495544 1441494917 0.596313 -0.147339 0.614075 -0.495544 1441494917 0.596313 -0.147339 0.614075 -0.495544 1441494917 0.596313 -0.147339 0.614075 -0.495544 1441494917 0.596313 -0.147339 0.614075 -0.495544 1441494917 0.596313 -0.147339 0.614075 -0.495544 1441494917 0.550232 -0.094666 0.626099 -0.544312 1441494917 0.550232 -0.094666 0.626099 -0.544312 1441494917 0.550232 -0.094666 0.626099 -0.544312 1441494917 0.550232 -0.094666 0.626099 -0.544312 1441494917 0.550232 -0.094666 0.626099 -0.544312 1441494917 0.550232 -0.094666 0.626099 -0.544312 1441494917 0.500793 -0.040344 0.633484 -0.588440 1441494917 0.500793 -0.040344 0.633484 -0.588440 1441494917 0.500793 -0.040344 0.633484 -0.588440 1441494917 0.500793 -0.040344 0.633484 -0.588440 1441494917 0.500793 -0.040344 0.633484 -0.588440 1441494917 0.500793 -0.040344 0.633484 -0.588440 1441494917 0.448120 0.011902 0.636902 -0.627197 1441494917 0.448120 0.011902 0.636902 -0.627197 1441494917 0.448120 0.011902 0.636902 -0.627197 1441494917 0.448120 0.011902 0.636902 -0.627197 1441494917 0.448120 0.011902 0.636902 -0.627197 1441494917 0.448120 0.011902 0.636902 -0.627197 1441494917 0.398499 0.061096 0.636597 -0.657410 1441494917 0.398499 0.061096 0.636597 -0.657410 1441494917 0.398499 0.061096 0.636597 -0.657410 1441494917 0.398499 0.061096 0.636597 -0.657410 1441494917 0.398499 0.061096 0.636597 -0.657410 1441494917 0.398499 0.061096 0.636597 -0.657410 1441494917 0.398499 0.061096 0.636597 -0.657410 1441494917 0.360046 0.104797 0.625305 -0.684326 1441494917 0.360046 0.104797 0.625305 -0.684326 1441494917 0.360046 0.104797 0.625305 -0.684326 1441494917 0.360046 0.104797 0.625305 -0.684326 1441494917 0.360046 0.104797 0.625305 -0.684326 1441494917 0.360046 0.104797 0.625305 -0.684326 1441494917 0.337036 0.135925 0.611938 -0.702454 1441494917 0.337036 0.135925 0.611938 -0.702454 1441494917 0.337036 0.135925 0.611938 -0.702454 1441494917 0.337036 0.135925 0.611938 -0.702454 1441494917 0.337036 0.135925 0.611938 -0.702454 1441494917 0.337036 0.135925 0.611938 -0.702454 1441494917 0.333679 0.148621 0.607056 -0.705750 1441494917 0.333679 0.148621 0.607056 -0.705750 1441494917 0.333679 0.148621 0.607056 -0.705750 1441494917 0.333679 0.148621 0.607056 -0.705750 1441494917 0.333679 0.148621 0.607056 -0.705750 1441494917 0.333679 0.148621 0.607056 -0.705750 1441494917 0.347473 0.141541 0.613586 -0.694763 1441494917 0.347473 0.141541 0.613586 -0.694763 1441494917 0.347473 0.141541 0.613586 -0.694763 1441494918 0.347473 0.141541 0.613586 -0.694763 1441494918 0.347473 0.141541 0.613586 -0.694763 1441494918 0.347473 0.141541 0.613586 -0.694763 1441494918 0.375305 0.118958 0.624878 -0.674133 1441494918 0.375305 0.118958 0.624878 -0.674133 1441494918 0.375305 0.118958 0.624878 -0.674133 1441494918 0.375305 0.118958 0.624878 -0.674133 1441494918 0.375305 0.118958 0.624878 -0.674133 1441494918 0.375305 0.118958 0.624878 -0.674133 1441494918 0.413940 0.084656 0.635132 -0.646606 1441494918 0.413940 0.084656 0.635132 -0.646606 1441494918 0.413940 0.084656 0.635132 -0.646606 1441494918 0.413940 0.084656 0.635132 -0.646606 1441494918 0.413940 0.084656 0.635132 -0.646606 1441494918 0.413940 0.084656 0.635132 -0.646606 1441494918 0.459656 0.039917 0.642822 -0.611450 1441494918 0.459656 0.039917 0.642822 -0.611450 1441494918 0.459656 0.039917 0.642822 -0.611450 1441494918 0.459656 0.039917 0.642822 -0.611450 1441494918 0.459656 0.039917 0.642822 -0.611450 1441494918 0.459656 0.039917 0.642822 -0.611450 1441494918 0.459656 0.039917 0.642822 -0.611450 1441494918 0.509155 -0.009766 0.643188 -0.571777 1441494918 0.509155 -0.009766 0.643188 -0.571777 1441494918 0.509155 -0.009766 0.643188 -0.571777 1441494918 0.509155 -0.009766 0.643188 -0.571777 1441494918 0.509155 -0.009766 0.643188 -0.571777 1441494918 0.509155 -0.009766 0.643188 -0.571777 1441494918 0.558899 -0.068176 0.642517 -0.519714 1441494918 0.558899 -0.068176 0.642517 -0.519714 1441494918 0.558899 -0.068176 0.642517 -0.519714 1441494918 0.558899 -0.068176 0.642517 -0.519714 1441494918 0.558899 -0.068176 0.642517 -0.519714 1441494918 0.558899 -0.068176 0.642517 -0.519714 1441494918 0.558899 -0.068176 0.642517 -0.519714 1441494918 0.604492 -0.132019 0.634155 -0.463684 1441494918 0.604492 -0.132019 0.634155 -0.463684 1441494918 0.604492 -0.132019 0.634155 -0.463684 1441494918 0.604492 -0.132019 0.634155 -0.463684 1441494918 0.604492 -0.132019 0.634155 -0.463684 1441494918 0.644287 -0.189026 0.616333 -0.411438 1441494918 0.644287 -0.189026 0.616333 -0.411438 1441494918 0.644287 -0.189026 0.616333 -0.411438 1441494918 0.644287 -0.189026 0.616333 -0.411438 1441494918 0.644287 -0.189026 0.616333 -0.411438 1441494918 0.644287 -0.189026 0.616333 -0.411438 1441494918 0.644287 -0.189026 0.616333 -0.411438 1441494918 0.677734 -0.239136 0.595703 -0.358582 1441494918 0.677734 -0.239136 0.595703 -0.358582 1441494918 0.677734 -0.239136 0.595703 -0.358582 1441494918 0.677734 -0.239136 0.595703 -0.358582 1441494918 0.677734 -0.239136 0.595703 -0.358582 1441494918 0.677734 -0.239136 0.595703 -0.358582 1441494918 0.702759 -0.282166 0.574951 -0.309753 1441494918 0.702759 -0.282166 0.574951 -0.309753 1441494918 0.702759 -0.282166 0.574951 -0.309753 1441494918 0.702759 -0.282166 0.574951 -0.309753 1441494918 0.702759 -0.282166 0.574951 -0.309753 1441494918 0.720947 -0.314514 0.554260 -0.272095 1441494918 0.720947 -0.314514 0.554260 -0.272095 1441494918 0.720947 -0.314514 0.554260 -0.272095 1441494918 0.720947 -0.314514 0.554260 -0.272095 1441494918 0.720947 -0.314514 0.554260 -0.272095 1441494918 0.720947 -0.314514 0.554260 -0.272095 1441494918 0.731995 -0.337646 0.538269 -0.245850 1441494918 0.731995 -0.337646 0.538269 -0.245850 1441494918 0.731995 -0.337646 0.538269 -0.245850 1441494918 0.731995 -0.337646 0.538269 -0.245850 1441494918 0.731995 -0.337646 0.538269 -0.245850 1441494918 0.735352 -0.353027 0.529968 -0.231873 1441494918 0.735352 -0.353027 0.529968 -0.231873 1441494918 0.735352 -0.353027 0.529968 -0.231873 1441494918 0.735352 -0.353027 0.529968 -0.231873 1441494918 0.735352 -0.353027 0.529968 -0.231873 1441494918 0.735352 -0.353027 0.529968 -0.231873 1441494918 0.735352 -0.353027 0.529968 -0.231873 1441494918 0.733215 -0.353394 0.529846 -0.238098 1441494918 0.733215 -0.353394 0.529846 -0.238098 1441494918 0.733215 -0.353394 0.529846 -0.238098 1441494918 0.733215 -0.353394 0.529846 -0.238098 1441494918 0.733215 -0.353394 0.529846 -0.238098 1441494918 0.733215 -0.353394 0.529846 -0.238098 1441494918 0.725891 -0.339355 0.538940 -0.259583 1441494918 0.725891 -0.339355 0.538940 -0.259583 1441494918 0.725891 -0.339355 0.538940 -0.259583 1441494918 0.725891 -0.339355 0.538940 -0.259583 1441494918 0.725891 -0.339355 0.538940 -0.259583 1441494918 0.725891 -0.339355 0.538940 -0.259583 1441494918 0.710510 -0.321411 0.553955 -0.291443 1441494918 0.710510 -0.321411 0.553955 -0.291443 1441494918 0.710510 -0.321411 0.553955 -0.291443 1441494918 0.710510 -0.321411 0.553955 -0.291443 1441494918 0.710510 -0.321411 0.553955 -0.291443 1441494918 0.710510 -0.321411 0.553955 -0.291443 1441494918 0.687988 -0.296387 0.572388 -0.333435 1441494918 0.687988 -0.296387 0.572388 -0.333435 1441494918 0.687988 -0.296387 0.572388 -0.333435 1441494918 0.687988 -0.296387 0.572388 -0.333435 1441494918 0.687988 -0.296387 0.572388 -0.333435 1441494918 0.687988 -0.296387 0.572388 -0.333435 1441494918 0.687988 -0.296387 0.572388 -0.333435 1441494918 0.660400 -0.259644 0.591064 -0.383545 1441494918 0.660400 -0.259644 0.591064 -0.383545 1441494918 0.660400 -0.259644 0.591064 -0.383545 1441494918 0.660400 -0.259644 0.591064 -0.383545 1441494918 0.660400 -0.259644 0.591064 -0.383545 1441494918 0.660400 -0.259644 0.591064 -0.383545 1441494918 0.626831 -0.213745 0.607849 -0.438049 1441494918 0.626831 -0.213745 0.607849 -0.438049 1441494918 0.626831 -0.213745 0.607849 -0.438049 1441494919 0.626831 -0.213745 0.607849 -0.438049 1441494919 0.626831 -0.213745 0.607849 -0.438049 1441494919 0.626831 -0.213745 0.607849 -0.438049 1441494919 0.585266 -0.161499 0.623108 -0.493042 1441494919 0.585266 -0.161499 0.623108 -0.493042 1441494919 0.585266 -0.161499 0.623108 -0.493042 1441494919 0.585266 -0.161499 0.623108 -0.493042 1441494919 0.585266 -0.161499 0.623108 -0.493042 1441494919 0.585266 -0.161499 0.623108 -0.493042 1441494919 0.537048 -0.103394 0.634888 -0.545715 1441494919 0.537048 -0.103394 0.634888 -0.545715 1441494919 0.537048 -0.103394 0.634888 -0.545715 1441494919 0.537048 -0.103394 0.634888 -0.545715 1441494919 0.537048 -0.103394 0.634888 -0.545715 1441494919 0.537048 -0.103394 0.634888 -0.545715 1441494919 0.485229 -0.041870 0.640137 -0.594116 1441494919 0.485229 -0.041870 0.640137 -0.594116 1441494919 0.485229 -0.041870 0.640137 -0.594116 1441494919 0.485229 -0.041870 0.640137 -0.594116 1441494919 0.485229 -0.041870 0.640137 -0.594116 1441494919 0.432190 0.018921 0.639587 -0.635437 1441494919 0.432190 0.018921 0.639587 -0.635437 1441494919 0.432190 0.018921 0.639587 -0.635437 1441494919 0.432190 0.018921 0.639587 -0.635437 1441494919 0.432190 0.018921 0.639587 -0.635437 1441494919 0.432190 0.018921 0.639587 -0.635437 1441494919 0.432190 0.018921 0.639587 -0.635437 1441494919 0.380005 0.075317 0.633301 -0.669922 1441494919 0.380005 0.075317 0.633301 -0.669922 1441494919 0.380005 0.075317 0.633301 -0.669922 1441494919 0.380005 0.075317 0.633301 -0.669922 1441494919 0.380005 0.075317 0.633301 -0.669922 1441494919 0.380005 0.075317 0.633301 -0.669922 1441494919 0.338135 0.124084 0.617310 -0.699402 1441494919 0.338135 0.124084 0.617310 -0.699402 1441494919 0.338135 0.124084 0.617310 -0.699402 1441494919 0.338135 0.124084 0.617310 -0.699402 1441494919 0.338135 0.124084 0.617310 -0.699402 1441494919 0.338135 0.124084 0.617310 -0.699402 1441494919 0.313477 0.159668 0.597290 -0.720703 1441494919 0.313477 0.159668 0.597290 -0.720703 1441494919 0.313477 0.159668 0.597290 -0.720703 1441494919 0.313477 0.159668 0.597290 -0.720703 1441494919 0.313477 0.159668 0.597290 -0.720703 1441494919 0.313477 0.159668 0.597290 -0.720703 1441494919 0.310730 0.174805 0.588562 -0.725586 1441494919 0.310730 0.174805 0.588562 -0.725586 1441494919 0.310730 0.174805 0.588562 -0.725586 1441494919 0.310730 0.174805 0.588562 -0.725586 1441494919 0.310730 0.174805 0.588562 -0.725586 1441494919 0.310730 0.174805 0.588562 -0.725586 1441494919 0.327454 0.166321 0.595398 -0.714539 1441494919 0.327454 0.166321 0.595398 -0.714539 1441494919 0.327454 0.166321 0.595398 -0.714539 1441494919 0.327454 0.166321 0.595398 -0.714539 1441494919 0.327454 0.166321 0.595398 -0.714539 1441494919 0.327454 0.166321 0.595398 -0.714539 1441494919 0.359558 0.141541 0.606689 -0.694702 1441494919 0.359558 0.141541 0.606689 -0.694702 1441494919 0.359558 0.141541 0.606689 -0.694702 1441494919 0.359558 0.141541 0.606689 -0.694702 1441494919 0.359558 0.141541 0.606689 -0.694702 1441494919 0.359558 0.141541 0.606689 -0.694702 1441494919 0.359558 0.141541 0.606689 -0.694702 1441494919 0.401733 0.103577 0.620605 -0.665405 1441494919 0.401733 0.103577 0.620605 -0.665405 1441494919 0.401733 0.103577 0.620605 -0.665405 1441494919 0.401733 0.103577 0.620605 -0.665405 1441494919 0.401733 0.103577 0.620605 -0.665405 1441494919 0.401733 0.103577 0.620605 -0.665405 1441494919 0.448547 0.054260 0.632751 -0.628845 1441494919 0.448547 0.054260 0.632751 -0.628845 1441494919 0.448547 0.054260 0.632751 -0.628845 1441494919 0.448547 0.054260 0.632751 -0.628845 1441494919 0.448547 0.054260 0.632751 -0.628845 1441494919 0.448547 0.054260 0.632751 -0.628845 1441494919 0.496094 -0.000305 0.637024 -0.589905 1441494919 0.496094 -0.000305 0.637024 -0.589905 1441494919 0.496094 -0.000305 0.637024 -0.589905 1441494919 0.496094 -0.000305 0.637024 -0.589905 1441494919 0.496094 -0.000305 0.637024 -0.589905 1441494919 0.496094 -0.000305 0.637024 -0.589905 1441494919 0.542725 -0.055359 0.634644 -0.547363 1441494919 0.542725 -0.055359 0.634644 -0.547363 1441494919 0.542725 -0.055359 0.634644 -0.547363 1441494919 0.542725 -0.055359 0.634644 -0.547363 1441494919 0.542725 -0.055359 0.634644 -0.547363 1441494919 0.542725 -0.055359 0.634644 -0.547363 1441494919 0.542725 -0.055359 0.634644 -0.547363 1441494919 0.586548 -0.112793 0.631104 -0.494812 1441494919 0.586548 -0.112793 0.631104 -0.494812 1441494919 0.586548 -0.112793 0.631104 -0.494812 1441494919 0.586548 -0.112793 0.631104 -0.494812 1441494919 0.586548 -0.112793 0.631104 -0.494812 1441494919 0.586548 -0.112793 0.631104 -0.494812 1441494919 0.625305 -0.172729 0.623779 -0.435852 1441494919 0.625305 -0.172729 0.623779 -0.435852 1441494919 0.625305 -0.172729 0.623779 -0.435852 1441494919 0.625305 -0.172729 0.623779 -0.435852 1441494919 0.625305 -0.172729 0.623779 -0.435852 1441494919 0.625305 -0.172729 0.623779 -0.435852 1441494919 0.658142 -0.229431 0.610229 -0.376465 1441494919 0.658142 -0.229431 0.610229 -0.376465 1441494919 0.658142 -0.229431 0.610229 -0.376465 1441494919 0.658142 -0.229431 0.610229 -0.376465 1441494919 0.658142 -0.229431 0.610229 -0.376465 1441494919 0.658142 -0.229431 0.610229 -0.376465 1441494919 0.683594 -0.280212 0.593018 -0.320129 1441494919 0.683594 -0.280212 0.593018 -0.320129 1441494919 0.683594 -0.280212 0.593018 -0.320129 1441494919 0.683594 -0.280212 0.593018 -0.320129 1441494920 0.683594 -0.280212 0.593018 -0.320129 1441494920 0.683594 -0.280212 0.593018 -0.320129 1441494920 0.700989 -0.324890 0.574280 -0.270691 1441494920 0.700989 -0.324890 0.574280 -0.270691 1441494920 0.700989 -0.324890 0.574280 -0.270691 1441494920 0.700989 -0.324890 0.574280 -0.270691 1441494920 0.700989 -0.324890 0.574280 -0.270691 1441494920 0.700989 -0.324890 0.574280 -0.270691 1441494920 0.713074 -0.354919 0.555969 -0.237671 1441494920 0.713074 -0.354919 0.555969 -0.237671 1441494920 0.713074 -0.354919 0.555969 -0.237671 1441494920 0.713074 -0.354919 0.555969 -0.237671 1441494920 0.713074 -0.354919 0.555969 -0.237671 1441494920 0.713074 -0.354919 0.555969 -0.237671 1441494920 0.718445 -0.371887 0.545471 -0.219116 1441494920 0.718445 -0.371887 0.545471 -0.219116 1441494920 0.718445 -0.371887 0.545471 -0.219116 1441494920 0.718445 -0.371887 0.545471 -0.219116 1441494920 0.718445 -0.371887 0.545471 -0.219116 1441494920 0.718445 -0.371887 0.545471 -0.219116 1441494920 0.718445 -0.371887 0.545471 -0.219116 1441494920 0.715942 -0.378845 0.545593 -0.214966 1441494920 0.715942 -0.378845 0.545593 -0.214966 1441494920 0.715942 -0.378845 0.545593 -0.214966 1441494920 0.715942 -0.378845 0.545593 -0.214966 1441494920 0.715942 -0.378845 0.545593 -0.214966 1441494920 0.715942 -0.378845 0.545593 -0.214966 1441494920 0.707886 -0.370605 0.555176 -0.230835 1441494920 0.707886 -0.370605 0.555176 -0.230835 1441494920 0.707886 -0.370605 0.555176 -0.230835 1441494920 0.707886 -0.370605 0.555176 -0.230835 1441494920 0.707886 -0.370605 0.555176 -0.230835 1441494920 0.707886 -0.370605 0.555176 -0.230835 1441494920 0.695435 -0.346741 0.570984 -0.264832 1441494920 0.695435 -0.346741 0.570984 -0.264832 1441494920 0.695435 -0.346741 0.570984 -0.264832 1441494920 0.695435 -0.346741 0.570984 -0.264832 1441494920 0.695435 -0.346741 0.570984 -0.264832 1441494920 0.695435 -0.346741 0.570984 -0.264832 1441494920 0.677368 -0.311951 0.589355 -0.310669 1441494920 0.677368 -0.311951 0.589355 -0.310669 1441494920 0.677368 -0.311951 0.589355 -0.310669 1441494920 0.677368 -0.311951 0.589355 -0.310669 1441494920 0.677368 -0.311951 0.589355 -0.310669 1441494920 0.677368 -0.311951 0.589355 -0.310669 1441494920 0.677368 -0.311951 0.589355 -0.310669 1441494920 0.653137 -0.268311 0.607788 -0.363281 1441494920 0.653137 -0.268311 0.607788 -0.363281 1441494920 0.653137 -0.268311 0.607788 -0.363281 1441494920 0.653137 -0.268311 0.607788 -0.363281 1441494920 0.653137 -0.268311 0.607788 -0.363281 1441494920 0.622498 -0.218201 0.624390 -0.418274 1441494920 0.622498 -0.218201 0.624390 -0.418274 1441494920 0.622498 -0.218201 0.624390 -0.418274 1441494920 0.622498 -0.218201 0.624390 -0.418274 1441494920 0.622498 -0.218201 0.624390 -0.418274 1441494920 0.622498 -0.218201 0.624390 -0.418274 1441494920 0.622498 -0.218201 0.624390 -0.418274 1441494920 0.586060 -0.165344 0.637512 -0.471924 1441494920 0.586060 -0.165344 0.637512 -0.471924 1441494920 0.586060 -0.165344 0.637512 -0.471924 1441494920 0.586060 -0.165344 0.637512 -0.471924 1441494920 0.586060 -0.165344 0.637512 -0.471924 1441494920 0.586060 -0.165344 0.637512 -0.471924 1441494920 0.546143 -0.113159 0.646057 -0.521057 1441494920 0.546143 -0.113159 0.646057 -0.521057 1441494920 0.546143 -0.113159 0.646057 -0.521057 1441494920 0.546143 -0.113159 0.646057 -0.521057 1441494920 0.546143 -0.113159 0.646057 -0.521057 1441494920 0.546143 -0.113159 0.646057 -0.521057 1441494920 0.505371 -0.063477 0.648865 -0.565247 1441494920 0.505371 -0.063477 0.648865 -0.565247 1441494920 0.505371 -0.063477 0.648865 -0.565247 1441494920 0.505371 -0.063477 0.648865 -0.565247 1441494920 0.505371 -0.063477 0.648865 -0.565247 1441494920 0.505371 -0.063477 0.648865 -0.565247 1441494920 0.464600 -0.016113 0.647339 -0.603943 1441494920 0.464600 -0.016113 0.647339 -0.603943 1441494920 0.464600 -0.016113 0.647339 -0.603943 1441494920 0.464600 -0.016113 0.647339 -0.603943 1441494920 0.464600 -0.016113 0.647339 -0.603943 1441494920 0.464600 -0.016113 0.647339 -0.603943 1441494920 0.427307 0.027954 0.641602 -0.636353 1441494920 0.427307 0.027954 0.641602 -0.636353 1441494920 0.427307 0.027954 0.641602 -0.636353 1441494920 0.427307 0.027954 0.641602 -0.636353 1441494920 0.427307 0.027954 0.641602 -0.636353 1441494920 0.427307 0.027954 0.641602 -0.636353 1441494920 0.427307 0.027954 0.641602 -0.636353 1441494920 0.396973 0.065613 0.634766 -0.659668 1441494920 0.396973 0.065613 0.634766 -0.659668 1441494920 0.396973 0.065613 0.634766 -0.659668 1441494920 0.396973 0.065613 0.634766 -0.659668 1441494920 0.396973 0.065613 0.634766 -0.659668 1441494920 0.396973 0.065613 0.634766 -0.659668 1441494920 0.377686 0.093018 0.626160 -0.675720 1441494920 0.377686 0.093018 0.626160 -0.675720 1441494920 0.377686 0.093018 0.626160 -0.675720 1441494920 0.377686 0.093018 0.626160 -0.675720 1441494920 0.377686 0.093018 0.626160 -0.675720 1441494920 0.377686 0.093018 0.626160 -0.675720 1441494920 0.372070 0.105347 0.620972 -0.681763 1441494920 0.372070 0.105347 0.620972 -0.681763 1441494920 0.372070 0.105347 0.620972 -0.681763 1441494920 0.372070 0.105347 0.620972 -0.681763 1441494920 0.372070 0.105347 0.620972 -0.681763 1441494920 0.372070 0.105347 0.620972 -0.681763 1441494920 0.380615 0.103699 0.621338 -0.676941 1441494920 0.380615 0.103699 0.621338 -0.676941 1441494920 0.380615 0.103699 0.621338 -0.676941 1441494920 0.380615 0.103699 0.621338 -0.676941 1441494920 0.380615 0.103699 0.621338 -0.676941 1441494921 0.380615 0.103699 0.621338 -0.676941 1441494921 0.400696 0.088501 0.625122 -0.663940 1441494921 0.400696 0.088501 0.625122 -0.663940 1441494921 0.400696 0.088501 0.625122 -0.663940 1441494921 0.400696 0.088501 0.625122 -0.663940 1441494921 0.400696 0.088501 0.625122 -0.663940 1441494921 0.400696 0.088501 0.625122 -0.663940 1441494921 0.400696 0.088501 0.625122 -0.663940 1441494921 0.431030 0.059875 0.629456 -0.643738 1441494921 0.431030 0.059875 0.629456 -0.643738 1441494921 0.431030 0.059875 0.629456 -0.643738 1441494921 0.431030 0.059875 0.629456 -0.643738 1441494921 0.431030 0.059875 0.629456 -0.643738 1441494921 0.431030 0.059875 0.629456 -0.643738 1441494921 0.469177 0.019653 0.634766 -0.613647 1441494921 0.469177 0.019653 0.634766 -0.613647 1441494921 0.469177 0.019653 0.634766 -0.613647 1441494921 0.469177 0.019653 0.634766 -0.613647 1441494921 0.469177 0.019653 0.634766 -0.613647 1441494921 0.469177 0.019653 0.634766 -0.613647 1441494921 0.511108 -0.029419 0.638184 -0.575012 1441494921 0.511108 -0.029419 0.638184 -0.575012 1441494921 0.511108 -0.029419 0.638184 -0.575012 1441494921 0.511108 -0.029419 0.638184 -0.575012 1441494921 0.511108 -0.029419 0.638184 -0.575012 1441494921 0.511108 -0.029419 0.638184 -0.575012 1441494921 0.511108 -0.029419 0.638184 -0.575012 1441494921 0.552734 -0.080872 0.636230 -0.532104 1441494921 0.552734 -0.080872 0.636230 -0.532104 1441494921 0.552734 -0.080872 0.636230 -0.532104 1441494921 0.552734 -0.080872 0.636230 -0.532104 1441494921 0.552734 -0.080872 0.636230 -0.532104 1441494921 0.552734 -0.080872 0.636230 -0.532104 1441494921 0.590942 -0.131531 0.628723 -0.487976 1441494921 0.590942 -0.131531 0.628723 -0.487976 1441494921 0.590942 -0.131531 0.628723 -0.487976 1441494921 0.590942 -0.131531 0.628723 -0.487976 1441494921 0.590942 -0.131531 0.628723 -0.487976 1441494921 0.590942 -0.131531 0.628723 -0.487976 1441494921 0.625000 -0.181946 0.617920 -0.440857 1441494921 0.625000 -0.181946 0.617920 -0.440857 1441494921 0.625000 -0.181946 0.617920 -0.440857 1441494921 0.625000 -0.181946 0.617920 -0.440857 1441494921 0.625000 -0.181946 0.617920 -0.440857 1441494921 0.625000 -0.181946 0.617920 -0.440857 1441494921 0.652832 -0.227112 0.603455 -0.397461 1441494921 0.652832 -0.227112 0.603455 -0.397461 1441494921 0.652832 -0.227112 0.603455 -0.397461 1441494921 0.652832 -0.227112 0.603455 -0.397461 1441494921 0.652832 -0.227112 0.603455 -0.397461 1441494921 0.652832 -0.227112 0.603455 -0.397461 1441494921 0.674500 -0.266174 0.587830 -0.358643 1441494921 0.674500 -0.266174 0.587830 -0.358643 1441494921 0.674500 -0.266174 0.587830 -0.358643 1441494921 0.674500 -0.266174 0.587830 -0.358643 1441494921 0.674500 -0.266174 0.587830 -0.358643 1441494921 0.674500 -0.266174 0.587830 -0.358643 1441494921 0.674500 -0.266174 0.587830 -0.358643 1441494921 0.690125 -0.295349 0.573730 -0.327576 1441494921 0.690125 -0.295349 0.573730 -0.327576 1441494921 0.690125 -0.295349 0.573730 -0.327576 1441494921 0.690125 -0.295349 0.573730 -0.327576 1441494921 0.690125 -0.295349 0.573730 -0.327576 1441494921 0.690125 -0.295349 0.573730 -0.327576 1441494921 0.698364 -0.316895 0.563843 -0.306396 1441494921 0.698364 -0.316895 0.563843 -0.306396 1441494921 0.698364 -0.316895 0.563843 -0.306396 1441494921 0.698364 -0.316895 0.563843 -0.306396 1441494921 0.698364 -0.316895 0.563843 -0.306396 1441494921 0.698364 -0.316895 0.563843 -0.306396 1441494921 0.699890 -0.326843 0.559753 -0.299988 1441494921 0.699890 -0.326843 0.559753 -0.299988 1441494921 0.699890 -0.326843 0.559753 -0.299988 1441494921 0.699890 -0.326843 0.559753 -0.299988 1441494921 0.699890 -0.326843 0.559753 -0.299988 1441494921 0.699890 -0.326843 0.559753 -0.299988 1441494921 0.695251 -0.323364 0.562927 -0.308533 1441494921 0.695251 -0.323364 0.562927 -0.308533 1441494921 0.695251 -0.323364 0.562927 -0.308533 1441494921 0.695251 -0.323364 0.562927 -0.308533 1441494921 0.695251 -0.323364 0.562927 -0.308533 1441494921 0.695251 -0.323364 0.562927 -0.308533 1441494921 0.695251 -0.323364 0.562927 -0.308533 1441494921 0.685608 -0.307007 0.571594 -0.329956 1441494921 0.685608 -0.307007 0.571594 -0.329956 1441494921 0.685608 -0.307007 0.571594 -0.329956 1441494921 0.685608 -0.307007 0.571594 -0.329956 1441494921 0.685608 -0.307007 0.571594 -0.329956 1441494921 0.685608 -0.307007 0.571594 -0.329956 1441494921 0.669983 -0.282410 0.583984 -0.360962 1441494921 0.669983 -0.282410 0.583984 -0.360962 1441494921 0.669983 -0.282410 0.583984 -0.360962 1441494921 0.669983 -0.282410 0.583984 -0.360962 1441494921 0.669983 -0.282410 0.583984 -0.360962 1441494921 0.669983 -0.282410 0.583984 -0.360962 1441494921 0.647949 -0.249756 0.598877 -0.398865 1441494921 0.647949 -0.249756 0.598877 -0.398865 1441494921 0.647949 -0.249756 0.598877 -0.398865 1441494921 0.647949 -0.249756 0.598877 -0.398865 1441494921 0.647949 -0.249756 0.598877 -0.398865 1441494921 0.647949 -0.249756 0.598877 -0.398865 1441494921 0.647949 -0.249756 0.598877 -0.398865 1441494921 0.619568 -0.209045 0.613403 -0.442871 1441494921 0.619568 -0.209045 0.613403 -0.442871 1441494921 0.619568 -0.209045 0.613403 -0.442871 1441494921 0.619568 -0.209045 0.613403 -0.442871 1441494921 0.619568 -0.209045 0.613403 -0.442871 1441494921 0.619568 -0.209045 0.613403 -0.442871 1441494921 0.585327 -0.161621 0.625244 -0.490173 1441494921 0.585327 -0.161621 0.625244 -0.490173 1441494921 0.585327 -0.161621 0.625244 -0.490173 1441494921 0.585327 -0.161621 0.625244 -0.490173 1441494921 0.585327 -0.161621 0.625244 -0.490173 1441494921 0.585327 -0.161621 0.625244 -0.490173 1441494921 0.585327 -0.161621 0.625244 -0.490173 1441494922 0.545837 -0.114563 0.637756 -0.531189 1441494922 0.545837 -0.114563 0.637756 -0.531189 1441494922 0.545837 -0.114563 0.637756 -0.531189 1441494922 0.545837 -0.114563 0.637756 -0.531189 1441494922 0.545837 -0.114563 0.637756 -0.531189 1441494922 0.545837 -0.114563 0.637756 -0.531189 1441494922 0.506897 -0.066528 0.644165 -0.568909 1441494922 0.506897 -0.066528 0.644165 -0.568909 1441494922 0.506897 -0.066528 0.644165 -0.568909 1441494922 0.506897 -0.066528 0.644165 -0.568909 1441494922 0.506897 -0.066528 0.644165 -0.568909 1441494922 0.506897 -0.066528 0.644165 -0.568909 1441494922 0.469727 -0.023010 0.646545 -0.600647 1441494922 0.469727 -0.023010 0.646545 -0.600647 1441494922 0.469727 -0.023010 0.646545 -0.600647 1441494922 0.469727 -0.023010 0.646545 -0.600647 1441494922 0.469727 -0.023010 0.646545 -0.600647 1441494922 0.469727 -0.023010 0.646545 -0.600647 1441494922 0.469727 -0.023010 0.646545 -0.600647 1441494922 0.433533 0.015198 0.645508 -0.628540 1441494922 0.433533 0.015198 0.645508 -0.628540 1441494922 0.433533 0.015198 0.645508 -0.628540 1441494922 0.433533 0.015198 0.645508 -0.628540 1441494922 0.433533 0.015198 0.645508 -0.628540 1441494922 0.433533 0.015198 0.645508 -0.628540 1441494922 
0.618591 -0.148865 0.619019 -0.460388 1441494926 0.618591 -0.148865 0.619019 -0.460388 1441494926 0.641785 -0.175781 0.609741 -0.430542 1441494926 0.641785 -0.175781 0.609741 -0.430542 1441494926 0.641785 -0.175781 0.609741 -0.430542 1441494926 0.641785 -0.175781 0.609741 -0.430542 1441494926 0.641785 -0.175781 0.609741 -0.430542 1441494926 0.641785 -0.175781 0.609741 -0.430542 1441494926 0.667664 -0.208374 0.596619 -0.393494 1441494926 0.667664 -0.208374 0.596619 -0.393494 1441494926 0.667664 -0.208374 0.596619 -0.393494 1441494926 0.667664 -0.208374 0.596619 -0.393494 1441494926 0.667664 -0.208374 0.596619 -0.393494 1441494926 0.667664 -0.208374 0.596619 -0.393494 1441494926 0.693909 -0.244324 0.580078 -0.349670 1441494926 0.693909 -0.244324 0.580078 -0.349670 1441494926 0.693909 -0.244324 0.580078 -0.349670 1441494926 0.693909 -0.244324 0.580078 -0.349670 1441494926 0.693909 -0.244324 0.580078 -0.349670 1441494926 0.693909 -0.244324 0.580078 -0.349670 1441494926 0.717896 -0.278992 0.560303 -0.304565 1441494926 0.717896 -0.278992 0.560303 -0.304565 1441494926 0.717896 -0.278992 0.560303 -0.304565 1441494926 0.717896 -0.278992 0.560303 -0.304565 1441494926 0.717896 -0.278992 0.560303 -0.304565 1441494926 0.717896 -0.278992 0.560303 -0.304565 1441494926 0.717896 -0.278992 0.560303 -0.304565 1441494926 0.737976 -0.311279 0.540222 -0.258057 1441494926 0.737976 -0.311279 0.540222 -0.258057 1441494926 0.737976 -0.311279 0.540222 -0.258057 1441494926 0.737976 -0.311279 0.540222 -0.258057 1441494926 0.737976 -0.311279 0.540222 -0.258057 1441494926 0.737976 -0.311279 0.540222 -0.258057 1441494926 0.753784 -0.339539 0.520691 -0.213135 1441494926 0.753784 -0.339539 0.520691 -0.213135 1441494926 0.753784 -0.339539 0.520691 -0.213135 1441494926 0.753784 -0.339539 0.520691 -0.213135 1441494926 0.753784 -0.339539 0.520691 -0.213135 1441494926 0.753784 -0.339539 0.520691 -0.213135 1441494926 0.764832 -0.363831 0.502075 -0.174622 1441494926 0.764832 -0.363831 0.502075 -0.174622 1441494926 0.764832 -0.363831 0.502075 -0.174622 1441494926 0.764832 -0.363831 0.502075 -0.174622 1441494926 0.764832 -0.363831 0.502075 -0.174622 1441494926 0.764832 -0.363831 0.502075 -0.174622 1441494926 0.771423 -0.382751 0.486145 -0.148560 1441494926 0.771423 -0.382751 0.486145 -0.148560 1441494926 0.771423 -0.382751 0.486145 -0.148560 1441494926 0.771423 -0.382751 0.486145 -0.148560 1441494926 0.771423 -0.382751 0.486145 -0.148560 1441494926 0.771423 -0.382751 0.486145 -0.148560 1441494926 0.771423 -0.382751 0.486145 -0.148560 1441494926 0.772339 -0.397644 0.476501 -0.135071 1441494926 0.772339 -0.397644 0.476501 -0.135071 1441494926 0.772339 -0.397644 0.476501 -0.135071 1441494926 0.772339 -0.397644 0.476501 -0.135071 1441494926 0.772339 -0.397644 0.476501 -0.135071 1441494926 0.772339 -0.397644 0.476501 -0.135071 1441494926 0.769775 -0.401306 0.476135 -0.140198 1441494926 0.769775 -0.401306 0.476135 -0.140198 1441494926 0.769775 -0.401306 0.476135 -0.140198 1441494926 0.769775 -0.401306 0.476135 -0.140198 1441494926 0.769775 -0.401306 0.476135 -0.140198 1441494926 0.769775 -0.401306 0.476135 -0.140198 1441494926 0.763733 -0.390930 0.486694 -0.164124 1441494926 0.763733 -0.390930 0.486694 -0.164124 1441494926 0.763733 -0.390930 0.486694 -0.164124 1441494926 0.763733 -0.390930 0.486694 -0.164124 1441494926 0.763733 -0.390930 0.486694 -0.164124 1441494926 0.763733 -0.390930 0.486694 -0.164124 1441494926 0.763733 -0.390930 0.486694 -0.164124 1441494926 0.750549 -0.373718 0.506592 -0.200867 1441494926 0.750549 -0.373718 0.506592 -0.200867 1441494926 0.750549 -0.373718 0.506592 -0.200867 1441494926 0.750549 -0.373718 0.506592 -0.200867 1441494926 0.750549 -0.373718 0.506592 -0.200867 1441494926 0.750549 -0.373718 0.506592 -0.200867 1441494927 0.731445 -0.345337 0.531433 -0.251587 1441494927 0.731445 -0.345337 0.531433 -0.251587 1441494927 0.731445 -0.345337 0.531433 -0.251587 1441494927 0.731445 -0.345337 0.531433 -0.251587 1441494927 0.731445 -0.345337 0.531433 -0.251587 1441494927 0.731445 -0.345337 0.531433 -0.251587 1441494927 0.731445 -0.345337 0.531433 -0.251587 1441494927 0.707764 -0.304321 0.555481 -0.312744 1441494927 0.707764 -0.304321 0.555481 -0.312744 1441494927 0.707764 -0.304321 0.555481 -0.312744 1441494927 0.707764 -0.304321 0.555481 -0.312744 1441494927 0.707764 -0.304321 0.555481 -0.312744 1441494927 0.707764 -0.304321 0.555481 -0.312744 1441494927 0.675964 -0.258179 0.579529 -0.374878 1441494927 0.675964 -0.258179 0.579529 -0.374878 1441494927 0.675964 -0.258179 0.579529 -0.374878 1441494927 0.675964 -0.258179 0.579529 -0.374878 1441494927 0.675964 -0.258179 0.579529 -0.374878 1441494927 0.675964 -0.258179 0.579529 -0.374878 1441494927 0.635986 -0.206177 0.601746 -0.436890 1441494927 0.635986 -0.206177 0.601746 -0.436890 1441494927 0.635986 -0.206177 0.601746 -0.436890 1441494927 0.635986 -0.206177 0.601746 -0.436890 1441494927 0.635986 -0.206177 0.601746 -0.436890 1441494927 0.635986 -0.206177 0.601746 -0.436890 1441494927 0.588196 -0.150330 0.620972 -0.495789 1441494927 0.588196 -0.150330 0.620972 -0.495789 1441494927 0.588196 -0.150330 0.620972 -0.495789 1441494927 0.588196 -0.150330 0.620972 -0.495789 1441494927 0.588196 -0.150330 0.620972 -0.495789 1441494927 0.535278 -0.091431 0.633606 -0.551025 1441494927 0.535278 -0.091431 0.633606 -0.551025 1441494927 0.535278 -0.091431 0.633606 -0.551025 1441494927 0.535278 -0.091431 0.633606 -0.551025 1441494927 0.535278 -0.091431 0.633606 -0.551025 1441494927 0.535278 -0.091431 0.633606 -0.551025 1441494927 0.480469 -0.029419 0.638428 -0.600525 1441494927 0.480469 -0.029419 0.638428 -0.600525 1441494927 0.480469 -0.029419 0.638428 -0.600525 1441494927 0.480469 -0.029419 0.638428 -0.600525 1441494927 0.480469 -0.029419 0.638428 -0.600525 1441494927 0.480469 -0.029419 0.638428 -0.600525 1441494927 0.480469 -0.029419 0.638428 -0.600525 1441494927 0.427307 0.029968 0.636597 -0.641235 1441494927 0.427307 0.029968 0.636597 -0.641235 1441494927 0.427307 0.029968 0.636597 -0.641235 1441494927 0.427307 0.029968 0.636597 -0.641235 1441494927 0.427307 0.029968 0.636597 -0.641235 1441494927 0.427307 0.029968 0.636597 -0.641235 1441494927 0.379395 0.081238 0.631287 -0.671509 1441494927 0.379395 0.081238 0.631287 -0.671509 1441494927 0.379395 0.081238 0.631287 -0.671509 1441494927 0.379395 0.081238 0.631287 -0.671509 1441494927 0.379395 0.081238 0.631287 -0.671509 1441494927 0.379395 0.081238 0.631287 -0.671509 1441494927 0.344910 0.121399 0.617615 -0.696289 1441494927 0.344910 0.121399 0.617615 -0.696289 1441494927 0.344910 0.121399 0.617615 -0.696289 1441494927 0.344910 0.121399 0.617615 -0.696289 1441494927 0.344910 0.121399 0.617615 -0.696289 1441494927 0.344910 0.121399 0.617615 -0.696289 1441494927 0.344910 0.121399 0.617615 -0.696289 1441494927 0.327881 0.146057 0.607605 -0.708496 1441494927 0.327881 0.146057 0.607605 -0.708496 1441494927 0.327881 0.146057 0.607605 -0.708496 1441494927 0.327881 0.146057 0.607605 -0.708496 1441494927 0.327881 0.146057 0.607605 -0.708496 1441494927 0.327881 0.146057 0.607605 -0.708496 1441494927 0.331482 0.153198 0.604553 -0.707886 1441494927 0.331482 0.153198 0.604553 -0.707886 1441494927 0.331482 0.153198 0.604553 -0.707886 1441494927 0.331482 0.153198 0.604553 -0.707886 1441494927 0.331482 0.153198 0.604553 -0.707886 1441494927 0.331482 0.153198 0.604553 -0.707886 1441494927 0.331482 0.153198 0.604553 -0.707886 1441494927 0.353394 0.140259 0.612549 -0.692993 1441494927 0.353394 0.140259 0.612549 -0.692993 1441494927 0.353394 0.140259 0.612549 -0.692993 1441494927 0.353394 0.140259 0.612549 -0.692993 1441494927 0.353394 0.140259 0.612549 -0.692993 1441494927 0.353394 0.140259 0.612549 -0.692993 1441494927 0.389221 0.109741 0.627563 -0.665283 1441494927 0.389221 0.109741 0.627563 -0.665283 1441494927 0.389221 0.109741 0.627563 -0.665283 1441494927 0.389221 0.109741 0.627563 -0.665283 1441494927 0.389221 0.109741 0.627563 -0.665283 1441494927 0.389221 0.109741 0.627563 -0.665283 1441494927 0.389221 0.109741 0.627563 -0.665283 1441494927 0.434448 0.065430 0.638977 -0.631409 1441494927 0.434448 0.065430 0.638977 -0.631409 1441494927 0.434448 0.065430 0.638977 -0.631409 1441494927 0.434448 0.065430 0.638977 -0.631409 1441494927 0.434448 0.065430 0.638977 -0.631409 1441494927 0.434448 0.065430 0.638977 -0.631409 1441494927 0.482788 0.012939 0.643188 -0.594177 1441494927 0.482788 0.012939 0.643188 -0.594177 1441494927 0.482788 0.012939 0.643188 -0.594177 1441494927 0.482788 0.012939 0.643188 -0.594177 1441494927 0.482788 0.012939 0.643188 -0.594177 1441494927 0.482788 0.012939 0.643188 -0.594177 1441494927 0.531128 -0.043823 0.641663 -0.551575 1441494927 0.531128 -0.043823 0.641663 -0.551575 1441494927 0.531128 -0.043823 0.641663 -0.551575 1441494927 0.531128 -0.043823 0.641663 -0.551575 1441494927 0.531128 -0.043823 0.641663 -0.551575 1441494927 0.577209 -0.104858 0.636047 -0.501221 1441494927 0.577209 -0.104858 0.636047 -0.501221 1441494927 0.577209 -0.104858 0.636047 -0.501221 1441494927 0.577209 -0.104858 0.636047 -0.501221 1441494927 0.577209 -0.104858 0.636047 -0.501221 1441494927 0.577209 -0.104858 0.636047 -0.501221 1441494928 0.619873 -0.166687 0.623657 -0.446045 1441494928 0.619873 -0.166687 0.623657 -0.446045 1441494928 0.619873 -0.166687 0.623657 -0.446045 1441494928 0.619873 -0.166687 0.623657 -0.446045 1441494928 0.619873 -0.166687 0.623657 -0.446045 1441494928 0.619873 -0.166687 0.623657 -0.446045 1441494928 0.659058 -0.218567 0.600952 -0.395813 1441494928 0.659058 -0.218567 0.600952 -0.395813 1441494928 0.659058 -0.218567 0.600952 -0.395813 1441494928 0.659058 -0.218567 0.600952 -0.395813 1441494928 0.659058 -0.218567 0.600952 -0.395813 1441494928 0.659058 -0.218567 0.600952 -0.395813 1441494928 0.691223 -0.268188 0.576355 -0.343628 1441494928 0.691223 -0.268188 0.576355 -0.343628 1441494928 0.691223 -0.268188 0.576355 -0.343628 1441494928 0.691223 -0.268188 0.576355 -0.343628 1441494928 0.691223 -0.268188 0.576355 -0.343628 1441494928 0.691223 -0.268188 0.576355 -0.343628 1441494928 0.715210 -0.310791 0.552124 -0.294983 1441494928 0.715210 -0.310791 0.552124 -0.294983 1441494928 0.715210 -0.310791 0.552124 -0.294983 1441494928 0.715210 -0.310791 0.552124 -0.294983 1441494928 0.715210 -0.310791 0.552124 -0.294983 1441494928 0.715210 -0.310791 0.552124 -0.294983 1441494928 0.730286 -0.343323 0.531921 -0.256531 1441494928 0.730286 -0.343323 0.531921 -0.256531 1441494928 0.730286 -0.343323 0.531921 -0.256531 1441494928 0.730286 -0.343323 0.531921 -0.256531 1441494928 0.730286 -0.343323 0.531921 -0.256531 1441494928 0.730286 -0.343323 0.531921 -0.256531 1441494928 0.730286 -0.343323 0.531921 -0.256531 1441494928 0.735962 -0.367249 0.519043 -0.232483 1441494928 0.735962 -0.367249 0.519043 -0.232483 1441494928 0.735962 -0.367249 0.519043 -0.232483 1441494928 0.735962 -0.367249 0.519043 -0.232483 1441494928 0.735962 -0.367249 0.519043 -0.232483 1441494928 0.735962 -0.367249 0.519043 -0.232483 1441494928 0.736633 -0.373779 0.515137 -0.228577 1441494928 0.736633 -0.373779 0.515137 -0.228577 1441494928 0.736633 -0.373779 0.515137 -0.228577 1441494928 0.736633 -0.373779 0.515137 -0.228577 1441494928 0.736633 -0.373779 0.515137 -0.228577 1441494928 0.736633 -0.373779 0.515137 -0.228577 1441494928 0.732727 -0.366821 0.520203 -0.240601 1441494928 0.732727 -0.366821 0.520203 -0.240601 1441494928 0.732727 -0.366821 0.520203 -0.240601 1441494928 0.732727 -0.366821 0.520203 -0.240601 1441494928 0.732727 -0.366821 0.520203 -0.240601 1441494928 0.732727 -0.366821 0.520203 -0.240601 1441494928 0.723572 -0.351807 0.531555 -0.264648 1441494928 0.723572 -0.351807 0.531555 -0.264648 1441494928 0.723572 -0.351807 0.531555 -0.264648 1441494928 0.723572 -0.351807 0.531555 -0.264648 1441494928 0.723572 -0.351807 0.531555 -0.264648 1441494928 0.723572 -0.351807 0.531555 -0.264648 1441494928 0.709045 -0.327271 0.547363 -0.300781 1441494928 0.709045 -0.327271 0.547363 -0.300781 1441494928 0.709045 -0.327271 0.547363 -0.300781 1441494928 0.709045 -0.327271 0.547363 -0.300781 1441494928 0.709045 -0.327271 0.547363 -0.300781 1441494928 0.709045 -0.327271 0.547363 -0.300781 1441494928 0.709045 -0.327271 0.547363 -0.300781 1441494928 0.688110 -0.292480 0.565918 -0.347351 1441494928 0.688110 -0.292480 0.565918 -0.347351 1441494928 0.688110 -0.292480 0.565918 -0.347351 1441494928 0.688110 -0.292480 0.565918 -0.347351 1441494928 0.688110 -0.292480 0.565918 -0.347351 1441494928 0.688110 -0.292480 0.565918 -0.347351 1441494928 0.660522 -0.249084 0.583984 -0.400696 1441494928 0.660522 -0.249084 0.583984 -0.400696 1441494928 0.660522 -0.249084 0.583984 -0.400696 1441494928 0.660522 -0.249084 0.583984 -0.400696 1441494928 0.660522 -0.249084 0.583984 -0.400696 1441494928 0.660522 -0.249084 0.583984 -0.400696 1441494928 0.660522 -0.249084 0.583984 -0.400696 1441494928 0.625671 -0.200684 0.599487 -0.456970 1441494928 0.625671 -0.200684 0.599487 -0.456970 1441494928 0.625671 -0.200684 0.599487 -0.456970 1441494928 0.625671 -0.200684 0.599487 -0.456970 1441494928 0.625671 -0.200684 0.599487 -0.456970 1441494928 0.625671 -0.200684 0.599487 -0.456970 1441494928 0.585938 -0.146973 0.610413 -0.512329 1441494928 0.585938 -0.146973 0.610413 -0.512329 1441494928 0.585938 -0.146973 0.610413 -0.512329 1441494928 0.585938 -0.146973 0.610413 -0.512329 1441494928 0.585938 -0.146973 0.610413 -0.512329 1441494928 0.585938 -0.146973 0.610413 -0.512329 1441494928 0.585938 -0.146973 0.610413 -0.512329 1441494928 0.542236 -0.091248 0.619873 -0.559814 1441494928 0.542236 -0.091248 0.619873 -0.559814 1441494928 0.542236 -0.091248 0.619873 -0.559814 1441494928 0.542236 -0.091248 0.619873 -0.559814 1441494928 0.542236 -0.091248 0.619873 -0.559814 1441494928 0.542236 -0.091248 0.619873 -0.559814 1441494928 0.497314 -0.040894 0.630066 -0.594971 1441494928 0.497314 -0.040894 0.630066 -0.594971 1441494928 0.497314 -0.040894 0.630066 -0.594971 1441494928 0.497314 -0.040894 0.630066 -0.594971 1441494928 0.497314 -0.040894 0.630066 -0.594971 1441494928 0.497314 -0.040894 0.630066 -0.594971 1441494928 0.497314 -0.040894 0.630066 -0.594971 1441494928 0.452820 0.005554 0.633301 -0.627563 1441494928 0.452820 0.005554 0.633301 -0.627563 1441494928 0.452820 0.005554 0.633301 -0.627563 1441494928 0.452820 0.005554 0.633301 -0.627563 1441494928 0.452820 0.005554 0.633301 -0.627563 1441494928 0.452820 0.005554 0.633301 -0.627563 1441494928 0.414307 0.046570 0.629822 -0.655334 1441494928 0.414307 0.046570 0.629822 -0.655334 1441494928 0.414307 0.046570 0.629822 -0.655334 1441494928 0.414307 0.046570 0.629822 -0.655334 1441494928 0.414307 0.046570 0.629822 -0.655334 1441494928 0.414307 0.046570 0.629822 -0.655334 1441494929 0.385742 0.080322 0.620239 -0.678284 1441494929 0.385742 0.080322 0.620239 -0.678284 1441494929 0.385742 0.080322 0.620239 -0.678284 1441494929 0.385742 0.080322 0.620239 -0.678284 1441494929 0.385742 0.080322 0.620239 -0.678284 1441494929 0.385742 0.080322 0.620239 -0.678284 1441494929 0.385742 0.080322 0.620239 -0.678284 1441494929 0.369690 0.103943 0.611755 -0.691528 1441494929 0.369690 0.103943 0.611755 -0.691528 1441494929 0.369690 0.103943 0.611755 -0.691528 1441494929 0.369690 0.103943 0.611755 -0.691528 1441494929 0.369690 0.103943 0.611755 -0.691528 1441494929 0.369690 0.103943 0.611755 -0.691528 1441494929 0.369934 0.114136 0.607605 -0.693481 1441494929 0.369934 0.114136 0.607605 -0.693481 1441494929 0.369934 0.114136 0.607605 -0.693481 1441494929 0.369934 0.114136 0.607605 -0.693481 1441494929 0.369934 0.114136 0.607605 -0.693481 1441494929 0.369934 0.114136 0.607605 -0.693481 1441494929 0.386414 0.106445 0.609741 -0.683777 1441494929 0.386414 0.106445 0.609741 -0.683777 1441494929 0.386414 0.106445 0.609741 -0.683777 1441494929 0.386414 0.106445 0.609741 -0.683777 1441494929 0.386414 0.106445 0.609741 -0.683777 1441494929 0.386414 0.106445 0.609741 -0.683777 1441494929 0.386414 0.106445 0.609741 -0.683777 1441494929 0.415283 0.080444 0.618835 -0.661865 1441494929 0.415283 0.080444 0.618835 -0.661865 1441494929 0.415283 0.080444 0.618835 -0.661865 1441494929 0.415283 0.080444 0.618835 -0.661865 1441494929 0.415283 0.080444 0.618835 -0.661865 1441494929 0.454102 0.042480 0.628540 -0.630005 1441494929 0.454102 0.042480 0.628540 -0.630005 1441494929 0.454102 0.042480 0.628540 -0.630005 1441494929 0.454102 0.042480 0.628540 -0.630005 1441494929 0.454102 0.042480 0.628540 -0.630005 1441494929 0.454102 0.042480 0.628540 -0.630005 1441494929 0.454102 0.042480 0.628540 -0.630005 1441494929 0.500793 -0.004333 0.634155 -0.589050 1441494929 0.500793 -0.004333 0.634155 -0.589050 1441494929 0.500793 -0.004333 0.634155 -0.589050 1441494929 0.500793 -0.004333 0.634155 -0.589050 1441494929 0.500793 -0.004333 0.634155 -0.589050 1441494929 0.500793 -0.004333 0.634155 -0.589050 1441494929 0.550781 -0.061707 0.635864 -0.537048 1441494929 0.550781 -0.061707 0.635864 -0.537048 1441494929 0.550781 -0.061707 0.635864 -0.537048 1441494929 0.550781 -0.061707 0.635864 -0.537048 1441494929 0.550781 -0.061707 0.635864 -0.537048 1441494929 0.550781 -0.061707 0.635864 -0.537048 1441494929 0.599487 -0.122131 0.628052 -0.480835 1441494929 0.599487 -0.122131 0.628052 -0.480835 1441494929 0.599487 -0.122131 0.628052 -0.480835 1441494929 0.599487 -0.122131 0.628052 -0.480835 1441494929 0.599487 -0.122131 0.628052 -0.480835 1441494929 0.599487 -0.122131 0.628052 -0.480835 1441494929 0.643799 -0.180359 0.612427 -0.421692 1441494929 0.643799 -0.180359 0.612427 -0.421692 1441494929 0.643799 -0.180359 0.612427 -0.421692 1441494929 0.643799 -0.180359 0.612427 -0.421692 1441494929 0.643799 -0.180359 0.612427 -0.421692 1441494929 0.643799 -0.180359 0.612427 -0.421692 1441494929 0.643799 -0.180359 0.612427 -0.421692 1441494929 0.680786 -0.234802 0.592590 -0.360779 1441494929 0.680786 -0.234802 0.592590 -0.360779 1441494929 0.680786 -0.234802 0.592590 -0.360779 1441494929 0.680786 -0.234802 0.592590 -0.360779 1441494929 0.680786 -0.234802 0.592590 -0.360779 1441494929 0.680786 -0.234802 0.592590 -0.360779 1441494929 0.680786 -0.234802 0.592590 -0.360779 1441494929 0.706848 -0.286194 0.571411 -0.303101 1441494929 0.706848 -0.286194 0.571411 -0.303101 1441494929 0.706848 -0.286194 0.571411 -0.303101 1441494929 0.706848 -0.286194 0.571411 -0.303101 1441494929 0.706848 -0.286194 0.571411 -0.303101 1441494929 0.706848 -0.286194 0.571411 -0.303101 1441494929 0.723816 -0.322510 0.550171 -0.263367 1441494929 0.723816 -0.322510 0.550171 -0.263367 1441494929 0.723816 -0.322510 0.550171 -0.263367 1441494929 0.723816 -0.322510 0.550171 -0.263367 1441494929 0.723816 -0.322510 0.550171 -0.263367 1441494929 0.723816 -0.322510 0.550171 -0.263367 1441494929 0.734497 -0.340759 0.535156 -0.240845 1441494929 0.734497 -0.340759 0.535156 -0.240845 1441494929 0.734497 -0.340759 0.535156 -0.240845 1441494929 0.734497 -0.340759 0.535156 -0.240845 1441494929 0.734497 -0.340759 0.535156 -0.240845 1441494929 0.734497 -0.340759 0.535156 -0.240845 1441494929 0.739258 -0.346069 0.529968 -0.229858 1441494929 0.739258 -0.346069 0.529968 -0.229858 1441494929 0.739258 -0.346069 0.529968 -0.229858 1441494929 0.739258 -0.346069 0.529968 -0.229858 1441494929 0.739258 -0.346069 0.529968 -0.229858 1441494929 0.739258 -0.346069 0.529968 -0.229858 1441494929 0.737671 -0.344727 0.532532 -0.231018 1441494929 0.737671 -0.344727 0.532532 -0.231018 1441494929 0.737671 -0.344727 0.532532 -0.231018 1441494929 0.737671 -0.344727 0.532532 -0.231018 1441494929 0.737671 -0.344727 0.532532 -0.231018 1441494929 0.737671 -0.344727 0.532532 -0.231018 1441494929 0.731018 -0.337341 0.539551 -0.246399 1441494929 0.731018 -0.337341 0.539551 -0.246399 1441494929 0.731018 -0.337341 0.539551 -0.246399 1441494929 0.731018 -0.337341 0.539551 -0.246399 1441494929 0.731018 -0.337341 0.539551 -0.246399 1441494929 0.731018 -0.337341 0.539551 -0.246399 1441494929 0.718933 -0.322449 0.550537 -0.275696 1441494929 0.718933 -0.322449 0.550537 -0.275696 1441494929 0.718933 -0.322449 0.550537 -0.275696 1441494929 0.718933 -0.322449 0.550537 -0.275696 1441494929 0.718933 -0.322449 0.550537 -0.275696 1441494929 0.718933 -0.322449 0.550537 -0.275696 1441494929 0.700012 -0.295227 0.566040 -0.319946 1441494929 0.700012 -0.295227 0.566040 -0.319946 1441494930 0.700012 -0.295227 0.566040 -0.319946 1441494930 0.700012 -0.295227 0.566040 -0.319946 1441494930 0.700012 -0.295227 0.566040 -0.319946 1441494930 0.700012 -0.295227 0.566040 -0.319946 1441494930 0.700012 -0.295227 0.566040 -0.319946 1441494930 0.671326 -0.256348 0.585510 -0.375183 1441494930 0.671326 -0.256348 0.585510 -0.375183 1441494930 0.671326 -0.256348 0.585510 -0.375183 1441494930 0.671326 -0.256348 0.585510 -0.375183 1441494930 0.671326 -0.256348 0.585510 -0.375183 1441494930 0.671326 -0.256348 0.585510 -0.375183 1441494930 0.632690 -0.206421 0.605652 -0.436157 1441494930 0.632690 -0.206421 0.605652 -0.436157 1441494930 0.632690 -0.206421 0.605652 -0.436157 1441494930 0.632690 -0.206421 0.605652 -0.436157 1441494930 0.632690 -0.206421 0.605652 -0.436157 1441494930 0.632690 -0.206421 0.605652 -0.436157 1441494930 0.583923 -0.150269 0.625244 -0.495483 1441494930 0.583923 -0.150269 0.625244 -0.495483 1441494930 0.583923 -0.150269 0.625244 -0.495483 1441494930 0.583923 -0.150269 0.625244 -0.495483 1441494930 0.583923 -0.150269 0.625244 -0.495483 1441494930 0.583923 -0.150269 0.625244 -0.495483 1441494930 0.529968 -0.087524 0.635376 -0.554688 1441494930 0.529968 -0.087524 0.635376 -0.554688 1441494930 0.529968 -0.087524 0.635376 -0.554688 1441494930 0.529968 -0.087524 0.635376 -0.554688 1441494930 0.529968 -0.087524 0.635376 -0.554688 1441494930 0.529968 -0.087524 0.635376 -0.554688 1441494930 0.529968 -0.087524 0.635376 -0.554688 1441494930 0.474182 -0.023071 0.641174 -0.602905 1441494930 0.474182 -0.023071 0.641174 -0.602905 1441494930 0.474182 -0.023071 0.641174 -0.602905 1441494930 0.474182 -0.023071 0.641174 -0.602905 1441494930 0.474182 -0.023071 0.641174 -0.602905 1441494930 0.474182 -0.023071 0.641174 -0.602905 1441494930 0.422546 0.038574 0.640259 -0.640320 1441494930 0.422546 0.038574 0.640259 -0.640320 1441494930 0.422546 0.038574 0.640259 -0.640320 1441494930 0.422546 0.038574 0.640259 -0.640320 1441494930 0.422546 0.038574 0.640259 -0.640320 1441494930 0.422546 0.038574 0.640259 -0.640320 1441494930 0.422546 0.038574 0.640259 -0.640320 1441494930 0.376831 0.092102 0.636047 -0.667053 1441494930 0.376831 0.092102 0.636047 -0.667053 1441494930 0.376831 0.092102 0.636047 -0.667053 1441494930 0.376831 0.092102 0.636047 -0.667053 1441494930 0.376831 0.092102 0.636047 -0.667053 1441494930 0.376831 0.092102 0.636047 -0.667053 1441494930 0.341797 0.133301 0.625732 -0.688354 1441494930 0.341797 0.133301 0.625732 -0.688354 1441494930 0.341797 0.133301 0.625732 -0.688354 1441494930 0.341797 0.133301 0.625732 -0.688354 1441494930 0.341797 0.133301 0.625732 -0.688354 1441494930 0.341797 0.133301 0.625732 -0.688354 1441494930 0.323914 0.158447 0.611511 -0.704285 1441494930 0.323914 0.158447 0.611511 -0.704285 1441494930 0.323914 0.158447 0.611511 -0.704285 1441494930 0.323914 0.158447 0.611511 -0.704285 1441494930 0.323914 0.158447 0.611511 -0.704285 1441494930 0.323914 0.158447 0.611511 -0.704285 1441494930 0.323914 0.158447 0.611511 -0.704285 1441494930 0.329773 0.164978 0.604553 -0.706055 1441494930 0.329773 0.164978 0.604553 -0.706055 1441494930 0.329773 0.164978 0.604553 -0.706055 1441494930 0.329773 0.164978 0.604553 -0.706055 1441494930 0.329773 0.164978 0.604553 -0.706055 1441494930 0.329773 0.164978 0.604553 -0.706055 1441494930 0.354309 0.148438 0.618164 -0.685791 1441494930 0.354309 0.148438 0.618164 -0.685791 1441494930 0.354309 0.148438 0.618164 -0.685791 1441494930 0.354309 0.148438 0.618164 -0.685791 1441494930 0.354309 0.148438 0.618164 -0.685791 1441494930 0.354309 0.148438 0.618164 -0.685791 1441494930 0.389832 0.116028 0.634094 -0.657654 1441494930 0.389832 0.116028 0.634094 -0.657654 1441494930 0.389832 0.116028 0.634094 -0.657654 1441494930 0.389832 0.116028 0.634094 -0.657654 1441494930 0.389832 0.116028 0.634094 -0.657654 1441494930 0.389832 0.116028 0.634094 -0.657654 1441494930 0.389832 0.116028 0.634094 -0.657654 1441494930 0.433655 0.072266 0.643127 -0.626953 1441494930 0.433655 0.072266 0.643127 -0.626953 1441494930 0.433655 0.072266 0.643127 -0.626953 1441494930 0.433655 0.072266 0.643127 -0.626953 1441494930 0.433655 0.072266 0.643127 -0.626953 1441494930 0.433655 0.072266 0.643127 -0.626953 1441494930 0.483154 0.019104 0.645935 -0.590698 1441494930 0.483154 0.019104 0.645935 -0.590698 1441494930 0.483154 0.019104 0.645935 -0.590698 1441494930 0.483154 0.019104 0.645935 -0.590698 1441494930 0.483154 0.019104 0.645935 -0.590698 1441494930 0.483154 0.019104 0.645935 -0.590698 1441494930 0.534607 -0.038879 0.642334 -0.547791 1441494930 0.534607 -0.038879 0.642334 -0.547791 1441494930 0.534607 -0.038879 0.642334 -0.547791 1441494930 0.534607 -0.038879 0.642334 -0.547791 1441494930 0.534607 -0.038879 0.642334 -0.547791 1441494930 0.534607 -0.038879 0.642334 -0.547791 1441494930 0.583618 -0.100220 0.635254 -0.495728 1441494930 0.583618 -0.100220 0.635254 -0.495728 1441494930 0.583618 -0.100220 0.635254 -0.495728 1441494930 0.583618 -0.100220 0.635254 -0.495728 1441494930 0.583618 -0.100220 0.635254 -0.495728 1441494930 0.583618 -0.100220 0.635254 -0.495728 1441494930 0.627625 -0.161560 0.621704 -0.439819 1441494930 0.627625 -0.161560 0.621704 -0.439819 1441494930 0.627625 -0.161560 0.621704 -0.439819 1441494930 0.627625 -0.161560 0.621704 -0.439819 1441494930 0.627625 -0.161560 0.621704 -0.439819 1441494930 0.627625 -0.161560 0.621704 -0.439819 1441494930 0.664368 -0.219727 0.601563 -0.385193 1441494930 0.664368 -0.219727 0.601563 -0.385193 1441494930 0.664368 -0.219727 0.601563 -0.385193 1441494931 0.664368 -0.219727 0.601563 -0.385193 1441494931 0.664368 -0.219727 0.601563 -0.385193 1441494931 0.664368 -0.219727 0.601563 -0.385193 1441494931 0.693542 -0.273071 0.578064 -0.331970 1441494931 0.693542 -0.273071 0.578064 -0.331970 1441494931 0.693542 -0.273071 0.578064 -0.331970 1441494931 0.693542 -0.273071 0.578064 -0.331970 1441494931 0.693542 -0.273071 0.578064 -0.331970 1441494931 0.693542 -0.273071 0.578064 -0.331970 1441494931 0.716064 -0.316406 0.552307 -0.286499 1441494931 0.716064 -0.316406 0.552307 -0.286499 1441494931 0.716064 -0.316406 0.552307 -0.286499 1441494931 0.716064 -0.316406 0.552307 -0.286499 1441494931 0.716064 -0.316406 0.552307 -0.286499 1441494931 0.716064 -0.316406 0.552307 -0.286499 1441494931 0.730408 -0.350098 0.529663 -0.251831 1441494931 0.730408 -0.350098 0.529663 -0.251831 1441494931 0.730408 -0.350098 0.529663 -0.251831 1441494931 0.730408 -0.350098 0.529663 -0.251831 1441494931 0.730408 -0.350098 0.529663 -0.251831 1441494931 0.730408 -0.350098 0.529663 -0.251831 1441494931 0.730408 -0.350098 0.529663 -0.251831 1441494931 0.738770 -0.366394 0.514771 -0.234436 1441494931 0.738770 -0.366394 0.514771 -0.234436 1441494931 0.738770 -0.366394 0.514771 -0.234436 1441494931 0.738770 -0.366394 0.514771 -0.234436 1441494931 0.738770 -0.366394 0.514771 -0.234436 1441494931 0.738770 -0.366394 0.514771 -0.234436 1441494931 0.738525 -0.369751 0.512573 -0.234680 1441494931 0.738525 -0.369751 0.512573 -0.234680 1441494931 0.738525 -0.369751 0.512573 -0.234680 1441494931 0.738525 -0.369751 0.512573 -0.234680 1441494931 0.738525 -0.369751 0.512573 -0.234680 1441494931 0.738525 -0.369751 0.512573 -0.234680 1441494931 0.733215 -0.359863 0.519470 -0.251038 1441494931 0.733215 -0.359863 0.519470 -0.251038 1441494931 0.733215 -0.359863 0.519470 -0.251038 1441494931 0.733215 -0.359863 0.519470 -0.251038 1441494931 0.733215 -0.359863 0.519470 -0.251038 1441494931 0.733215 -0.359863 0.519470 -0.251038 1441494931 0.723877 -0.341797 0.530396 -0.278992 1441494931 0.723877 -0.341797 0.530396 -0.278992 1441494931 0.723877 -0.341797 0.530396 -0.278992 1441494931 0.723877 -0.341797 0.530396 -0.278992 1441494931 0.723877 -0.341797 0.530396 -0.278992 1441494931 0.723877 -0.341797 0.530396 -0.278992 1441494931 0.709045 -0.317383 0.544128 -0.316956 1441494931 0.709045 -0.317383 0.544128 -0.316956 1441494931 0.709045 -0.317383 0.544128 -0.316956 1441494931 0.709045 -0.317383 0.544128 -0.316956 1441494931 0.709045 -0.317383 0.544128 -0.316956 1441494931 0.709045 -0.317383 0.544128 -0.316956 1441494931 0.686462 -0.287842 0.561401 -0.361572 1441494931 0.686462 -0.287842 0.561401 -0.361572 1441494931 0.686462 -0.287842 0.561401 -0.361572 1441494931 0.686462 -0.287842 0.561401 -0.361572 1441494931 0.686462 -0.287842 0.561401 -0.361572 1441494931 0.654907 -0.249756 0.583313 -0.410461 1441494931 0.654907 -0.249756 0.583313 -0.410461 1441494931 0.654907 -0.249756 0.583313 -0.410461 1441494931 0.654907 -0.249756 0.583313 -0.410461 1441494931 0.654907 -0.249756 0.583313 -0.410461 1441494931 0.654907 -0.249756 0.583313 -0.410461 1441494931 0.619385 -0.192810 0.599060 -0.469360 1441494931 0.619385 -0.192810 0.599060 -0.469360 1441494931 0.619385 -0.192810 0.599060 -0.469360 1441494931 0.619385 -0.192810 0.599060 -0.469360 1441494931 0.619385 -0.192810 0.599060 -0.469360 1441494931 0.619385 -0.192810 0.599060 -0.469360 1441494931 0.619385 -0.192810 0.599060 -0.469360 1441494931 0.572876 -0.133484 0.617920 -0.521667 1441494931 0.572876 -0.133484 0.617920 -0.521667 1441494931 0.572876 -0.133484 0.617920 -0.521667 1441494931 0.572876 -0.133484 0.617920 -0.521667 1441494931 0.572876 -0.133484 0.617920 -0.521667 1441494931 0.523010 -0.067383 0.629456 -0.570740 1441494931 0.523010 -0.067383 0.629456 -0.570740 1441494931 0.523010 -0.067383 0.629456 -0.570740 1441494931 0.523010 -0.067383 0.629456 -0.570740 1441494931 0.523010 -0.067383 0.629456 -0.570740 1441494931 0.523010 -0.067383 0.629456 -0.570740 1441494931 0.523010 -0.067383 0.629456 -0.570740 1441494931 0.468506 -0.004639 0.637512 -0.611572 1441494931 0.468506 -0.004639 0.637512 -0.611572 1441494931 0.468506 -0.004639 0.637512 -0.611572 1441494931 0.468506 -0.004639 0.637512 -0.611572 1441494931 0.468506 -0.004639 0.637512 -0.611572 1441494931 0.413208 0.054260 0.641479 -0.643982 1441494931 0.413208 0.054260 0.641479 -0.643982 1441494931 0.413208 0.054260 0.641479 -0.643982 1441494931 0.413208 0.054260 0.641479 -0.643982 1441494931 0.413208 0.054260 0.641479 -0.643982 1441494931 0.413208 0.054260 0.641479 -0.643982 1441494931 0.413208 0.054260 0.641479 -0.643982 1441494931 0.366089 0.104858 0.640076 -0.667236 1441494931 0.366089 0.104858 0.640076 -0.667236 1441494931 0.366089 0.104858 0.640076 -0.667236 1441494931 0.366089 0.104858 0.640076 -0.667236 1441494931 0.366089 0.104858 0.640076 -0.667236 1441494931 0.366089 0.104858 0.640076 -0.667236 1441494931 0.335327 0.142883 0.634644 -0.681396 1441494931 0.335327 0.142883 0.634644 -0.681396 1441494931 0.335327 0.142883 0.634644 -0.681396 1441494931 0.335327 0.142883 0.634644 -0.681396 1441494931 0.335327 0.142883 0.634644 -0.681396 1441494931 0.335327 0.142883 0.634644 -0.681396 1441494931 0.324951 0.161743 0.627686 -0.688660 1441494931 0.324951 0.161743 0.627686 -0.688660 1441494931 0.324951 0.161743 0.627686 -0.688660 1441494931 0.324951 0.161743 0.627686 -0.688660 1441494932 0.324951 0.161743 0.627686 -0.688660 1441494932 0.324951 0.161743 0.627686 -0.688660 1441494932 0.336487 0.160583 0.624634 -0.686157 1441494932 0.336487 0.160583 0.624634 -0.686157 1441494932 0.336487 0.160583 0.624634 -0.686157 1441494932 0.336487 0.160583 0.624634 -0.686157 1441494932 0.336487 0.160583 0.624634 -0.686157 1441494932 0.336487 0.160583 0.624634 -0.686157 1441494932 0.336487 0.160583 0.624634 -0.686157 1441494932 0.367249 0.138916 0.633545 -0.666687 1441494932 0.367249 0.138916 0.633545 -0.666687 1441494932 0.367249 0.138916 0.633545 -0.666687 1441494932 0.367249 0.138916 0.633545 -0.666687 1441494932 0.367249 0.138916 0.633545 -0.666687 1441494932 0.367249 0.138916 0.633545 -0.666687 1441494932 0.367249 0.138916 0.633545 -0.666687 1441494932 0.411194 0.101318 0.645081 -0.635986 1441494932 0.411194 0.101318 0.645081 -0.635986 1441494932 0.411194 0.101318 0.645081 -0.635986 1441494932 0.411194 0.101318 0.645081 -0.635986 1441494932 0.411194 0.101318 0.645081 -0.635986 1441494932 0.411194 0.101318 0.645081 -0.635986 1441494932 0.463318 0.050781 0.653198 -0.596680 1441494932 0.463318 0.050781 0.653198 -0.596680 1441494932 0.463318 0.050781 0.653198 -0.596680 1441494932 0.463318 0.050781 0.653198 -0.596680 1441494932 0.463318 0.050781 0.653198 -0.596680 1441494932 0.463318 0.050781 0.653198 -0.596680 1441494932 0.518433 -0.006836 0.652405 -0.552795 1441494932 0.518433 -0.006836 0.652405 -0.552795 1441494932 0.518433 -0.006836 0.652405 -0.552795 1441494932 0.518433 -0.006836 0.652405 -0.552795 1441494932 0.518433 -0.006836 0.652405 -0.552795 1441494932 0.518433 -0.006836 0.652405 -0.552795 1441494932 0.570007 -0.068909 0.647522 -0.500977 1441494932 0.570007 -0.068909 0.647522 -0.500977 1441494932 0.570007 -0.068909 0.647522 -0.500977 1441494932 0.570007 -0.068909 0.647522 -0.500977 1441494932 0.570007 -0.068909 0.647522 -0.500977 1441494932 0.613159 -0.133789 0.640564 -0.442505 1441494932 0.613159 -0.133789 0.640564 -0.442505 1441494932 0.613159 -0.133789 0.640564 -0.442505 1441494932 0.613159 -0.133789 0.640564 -0.442505 1441494932 0.613159 -0.133789 0.640564 -0.442505 1441494932 0.613159 -0.133789 0.640564 -0.442505 1441494932 0.647278 -0.192932 0.626953 -0.388184 1441494932 0.647278 -0.192932 0.626953 -0.388184 1441494932 0.647278 -0.192932 0.626953 -0.388184 1441494932 0.647278 -0.192932 0.626953 -0.388184 1441494932 0.647278 -0.192932 0.626953 -0.388184 1441494932 0.647278 -0.192932 0.626953 -0.388184 1441494932 0.647278 -0.192932 0.626953 -0.388184 1441494932 0.675903 -0.237976 0.606628 -0.344299 1441494932 0.675903 -0.237976 0.606628 -0.344299 1441494932 0.675903 -0.237976 0.606628 -0.344299 1441494932 0.675903 -0.237976 0.606628 -0.344299 1441494932 0.675903 -0.237976 0.606628 -0.344299 1441494932 0.675903 -0.237976 0.606628 -0.344299 1441494932 0.699402 -0.275879 0.585266 -0.303650 1441494932 0.699402 -0.275879 0.585266 -0.303650 1441494932 0.699402 -0.275879 0.585266 -0.303650 1441494932 0.699402 -0.275879 0.585266 -0.303650 1441494932 0.699402 -0.275879 0.585266 -0.303650 1441494932 0.699402 -0.275879 0.585266 -0.303650 1441494932 0.715637 -0.310120 0.565186 -0.268738 1441494932 0.715637 -0.310120 0.565186 -0.268738 1441494932 0.715637 -0.310120 0.565186 -0.268738 1441494932 0.715637 -0.310120 0.565186 -0.268738 1441494932 0.715637 -0.310120 0.565186 -0.268738 1441494932 0.715637 -0.310120 0.565186 -0.268738 1441494932 0.724243 -0.336548 0.549988 -0.244202 1441494932 0.724243 -0.336548 0.549988 -0.244202 1441494932 0.724243 -0.336548 0.549988 -0.244202 1441494932 0.724243 -0.336548 0.549988 -0.244202 1441494932 0.724243 -0.336548 0.549988 -0.244202 1441494932 0.724243 -0.336548 0.549988 -0.244202 1441494932 0.724243 -0.336548 0.549988 -0.244202 1441494932 0.725525 -0.351990 0.541870 -0.236755 1441494932 0.725525 -0.351990 0.541870 -0.236755 1441494932 0.725525 -0.351990 0.541870 -0.236755 1441494932 0.725525 -0.351990 0.541870 -0.236755 1441494932 0.725525 -0.351990 0.541870 -0.236755 1441494932 0.721008 -0.352417 0.542786 -0.247559 1441494932 0.721008 -0.352417 0.542786 -0.247559 1441494932 0.721008 -0.352417 0.542786 -0.247559 1441494932 0.721008 -0.352417 0.542786 -0.247559 1441494932 0.721008 -0.352417 0.542786 -0.247559 1441494932 0.721008 -0.352417 0.542786 -0.247559 1441494932 0.711243 -0.337830 0.552612 -0.273132 1441494932 0.711243 -0.337830 0.552612 -0.273132 1441494932 0.711243 -0.337830 0.552612 -0.273132 1441494932 0.711243 -0.337830 0.552612 -0.273132 1441494932 0.711243 -0.337830 0.552612 -0.273132 1441494932 0.711243 -0.337830 0.552612 -0.273132 1441494932 0.696777 -0.312012 0.565857 -0.311401 1441494932 0.696777 -0.312012 0.565857 -0.311401 1441494932 0.696777 -0.312012 0.565857 -0.311401 1441494932 0.696777 -0.312012 0.565857 -0.311401 1441494932 0.696777 -0.312012 0.565857 -0.311401 1441494932 0.696777 -0.312012 0.565857 -0.311401 1441494932 0.675781 -0.279480 0.581787 -0.355896 1441494932 0.675781 -0.279480 0.581787 -0.355896 1441494932 0.675781 -0.279480 0.581787 -0.355896 1441494932 0.675781 -0.279480 0.581787 -0.355896 1441494932 0.675781 -0.279480 0.581787 -0.355896 1441494932 0.675781 -0.279480 0.581787 -0.355896 1441494932 0.675781 -0.279480 0.581787 -0.355896 1441494932 0.649597 -0.238586 0.598511 -0.403564 1441494932 0.649597 -0.238586 0.598511 -0.403564 1441494932 0.649597 -0.238586 0.598511 -0.403564 1441494932 0.649597 -0.238586 0.598511 -0.403564 1441494933 0.649597 -0.238586 0.598511 -0.403564 1441494933 0.649597 -0.238586 0.598511 -0.403564 1441494933 0.619202 -0.189880 0.612427 -0.453247 1441494933 0.619202 -0.189880 0.612427 -0.453247 1441494933 0.619202 -0.189880 0.612427 -0.453247 1441494933 0.619202 -0.189880 0.612427 -0.453247 1441494933 0.619202 -0.189880 0.612427 -0.453247 1441494933 0.619202 -0.189880 0.612427 -0.453247 1441494933 0.619202 -0.189880 0.612427 -0.453247 1441494933 0.582886 -0.140320 0.626160 -0.498535 1441494933 0.582886 -0.140320 0.626160 -0.498535 1441494933 0.582886 -0.140320 0.626160 -0.498535 1441494933 0.582886 -0.140320 0.626160 -0.498535 1441494933 0.582886 -0.140320 0.626160 -0.498535 1441494933 0.582886 -0.140320 0.626160 -0.498535 1441494933 0.542603 -0.090820 0.636108 -0.540955 1441494933 0.542603 -0.090820 0.636108 -0.540955 1441494933 0.542603 -0.090820 0.636108 -0.540955 1441494933 0.542603 -0.090820 0.636108 -0.540955 1441494933 0.542603 -0.090820 0.636108 -0.540955 1441494933 0.542603 -0.090820 0.636108 -0.540955 1441494933 0.498596 -0.042725 0.643311 -0.579407 1441494933 0.498596 -0.042725 0.643311 -0.579407 1441494933 0.498596 -0.042725 0.643311 -0.579407 1441494933 
0.633606 -0.180176 0.599792 -0.454163 1441494936 0.633606 -0.180176 0.599792 -0.454163 1441494936 0.633606 -0.180176 0.599792 -0.454163 1441494936 0.633606 -0.180176 0.599792 -0.454163 1441494936 0.633606 -0.180176 0.599792 -0.454163 1441494936 0.633606 -0.180176 0.599792 -0.454163 1441494936 0.652405 -0.206299 0.594788 -0.421814 1441494936 0.652405 -0.206299 0.594788 -0.421814 1441494936 0.652405 -0.206299 0.594788 -0.421814 1441494936 0.652405 -0.206299 0.594788 -0.421814 1441494936 0.652405 -0.206299 0.594788 -0.421814 1441494936 0.652405 -0.206299 0.594788 -0.421814 1441494936 0.672546 -0.241699 0.586304 -0.381348 1441494936 0.672546 -0.241699 0.586304 -0.381348 1441494936 0.672546 -0.241699 0.586304 -0.381348 1441494936 0.672546 -0.241699 0.586304 -0.381348 1441494936 0.672546 -0.241699 0.586304 -0.381348 1441494936 0.672546 -0.241699 0.586304 -0.381348 1441494936 0.672546 -0.241699 0.586304 -0.381348 1441494936 0.692627 -0.280273 0.573547 -0.335815 1441494936 0.692627 -0.280273 0.573547 -0.335815 1441494936 0.692627 -0.280273 0.573547 -0.335815 1441494936 0.692627 -0.280273 0.573547 -0.335815 1441494936 0.692627 -0.280273 0.573547 -0.335815 1441494936 0.692627 -0.280273 0.573547 -0.335815 1441494936 0.710876 -0.320068 0.557190 -0.285950 1441494936 0.710876 -0.320068 0.557190 -0.285950 1441494936 0.710876 -0.320068 0.557190 -0.285950 1441494936 0.710876 -0.320068 0.557190 -0.285950 1441494936 0.710876 -0.320068 0.557190 -0.285950 1441494936 0.710876 -0.320068 0.557190 -0.285950 1441494936 0.725769 -0.359253 0.537781 -0.234497 1441494936 0.725769 -0.359253 0.537781 -0.234497 1441494936 0.725769 -0.359253 0.537781 -0.234497 1441494936 0.725769 -0.359253 0.537781 -0.234497 1441494936 0.725769 -0.359253 0.537781 -0.234497 1441494936 0.725769 -0.359253 0.537781 -0.234497 1441494936 0.725769 -0.359253 0.537781 -0.234497 1441494936 0.736511 -0.393555 0.516968 -0.187988 1441494936 0.736511 -0.393555 0.516968 -0.187988 1441494936 0.736511 -0.393555 0.516968 -0.187988 1441494936 0.736511 -0.393555 0.516968 -0.187988 1441494936 0.736511 -0.393555 0.516968 -0.187988 1441494936 0.736511 -0.393555 0.516968 -0.187988 1441494936 0.742676 -0.420898 0.498169 -0.151855 1441494936 0.742676 -0.420898 0.498169 -0.151855 1441494937 0.742676 -0.420898 0.498169 -0.151855 1441494937 0.742676 -0.420898 0.498169 -0.151855 1441494937 0.742676 -0.420898 0.498169 -0.151855 1441494937 0.742676 -0.420898 0.498169 -0.151855 1441494937 0.744385 -0.440369 0.484619 -0.130676 1441494937 0.744385 -0.440369 0.484619 -0.130676 1441494937 0.744385 -0.440369 0.484619 -0.130676 1441494937 0.744385 -0.440369 0.484619 -0.130676 1441494937 0.744385 -0.440369 0.484619 -0.130676 1441494937 0.744385 -0.440369 0.484619 -0.130676 1441494937 0.744385 -0.440369 0.484619 -0.130676 1441494937 0.743042 -0.448181 0.479797 -0.129578 1441494937 0.743042 -0.448181 0.479797 -0.129578 1441494937 0.743042 -0.448181 0.479797 -0.129578 1441494937 0.743042 -0.448181 0.479797 -0.129578 1441494937 0.743042 -0.448181 0.479797 -0.129578 1441494937 0.743042 -0.448181 0.479797 -0.129578 1441494937 0.738770 -0.441223 0.486877 -0.149841 1441494937 0.738770 -0.441223 0.486877 -0.149841 1441494937 0.738770 -0.441223 0.486877 -0.149841 1441494937 0.738770 -0.441223 0.486877 -0.149841 1441494937 0.738770 -0.441223 0.486877 -0.149841 1441494937 0.730530 -0.416321 0.506958 -0.189514 1441494937 0.730530 -0.416321 0.506958 -0.189514 1441494937 0.730530 -0.416321 0.506958 -0.189514 1441494937 0.730530 -0.416321 0.506958 -0.189514 1441494937 0.730530 -0.416321 0.506958 -0.189514 1441494937 0.730530 -0.416321 0.506958 -0.189514 1441494937 0.715637 -0.376282 0.534790 -0.245422 1441494937 0.715637 -0.376282 0.534790 -0.245422 1441494937 0.715637 -0.376282 0.534790 -0.245422 1441494937 0.715637 -0.376282 0.534790 -0.245422 1441494937 0.715637 -0.376282 0.534790 -0.245422 1441494937 0.715637 -0.376282 0.534790 -0.245422 1441494937 0.693115 -0.325073 0.563599 -0.310303 1441494937 0.693115 -0.325073 0.563599 -0.310303 1441494937 0.693115 -0.325073 0.563599 -0.310303 1441494937 0.693115 -0.325073 0.563599 -0.310303 1441494937 0.693115 -0.325073 0.563599 -0.310303 1441494937 0.693115 -0.325073 0.563599 -0.310303 1441494937 0.661072 -0.269043 0.591431 -0.375244 1441494937 0.661072 -0.269043 0.591431 -0.375244 1441494937 0.661072 -0.269043 0.591431 -0.375244 1441494937 0.661072 -0.269043 0.591431 -0.375244 1441494937 0.661072 -0.269043 0.591431 -0.375244 1441494937 0.661072 -0.269043 0.591431 -0.375244 1441494937 0.661072 -0.269043 0.591431 -0.375244 1441494937 0.619385 -0.209045 0.616882 -0.438232 1441494937 0.619385 -0.209045 0.616882 -0.438232 1441494937 0.619385 -0.209045 0.616882 -0.438232 1441494937 0.619385 -0.209045 0.616882 -0.438232 1441494937 0.619385 -0.209045 0.616882 -0.438232 1441494937 0.568665 -0.144348 0.636536 -0.500610 1441494937 0.568665 -0.144348 0.636536 -0.500610 1441494937 0.568665 -0.144348 0.636536 -0.500610 1441494937 0.568665 -0.144348 0.636536 -0.500610 1441494937 0.568665 -0.144348 0.636536 -0.500610 1441494937 0.511536 -0.075867 0.649475 -0.557495 1441494937 0.511536 -0.075867 0.649475 -0.557495 1441494937 0.511536 -0.075867 0.649475 -0.557495 1441494937 0.511536 -0.075867 0.649475 -0.557495 1441494937 0.511536 -0.075867 0.649475 -0.557495 1441494937 0.511536 -0.075867 0.649475 -0.557495 1441494937 0.452393 -0.007141 0.658203 -0.601746 1441494937 0.452393 -0.007141 0.658203 -0.601746 1441494937 0.452393 -0.007141 0.658203 -0.601746 1441494937 0.452393 -0.007141 0.658203 -0.601746 1441494937 0.452393 -0.007141 0.658203 -0.601746 1441494937 0.452393 -0.007141 0.658203 -0.601746 1441494937 0.452393 -0.007141 0.658203 -0.601746 1441494937 0.398499 0.056702 0.658936 -0.635437 1441494937 0.398499 0.056702 0.658936 -0.635437 1441494937 0.398499 0.056702 0.658936 -0.635437 1441494937 0.398499 0.056702 0.658936 -0.635437 1441494937 0.398499 0.056702 0.658936 -0.635437 1441494937 0.398499 0.056702 0.658936 -0.635437 1441494937 0.353577 0.109375 0.652161 -0.661560 1441494937 0.353577 0.109375 0.652161 -0.661560 1441494937 0.353577 0.109375 0.652161 -0.661560 1441494937 0.353577 0.109375 0.652161 -0.661560 1441494937 0.353577 0.109375 0.652161 -0.661560 1441494937 0.353577 0.109375 0.652161 -0.661560 1441494937 0.321045 0.148865 0.640381 -0.681641 1441494937 0.321045 0.148865 0.640381 -0.681641 1441494937 0.321045 0.148865 0.640381 -0.681641 1441494937 0.321045 0.148865 0.640381 -0.681641 1441494937 0.321045 0.148865 0.640381 -0.681641 1441494937 0.321045 0.148865 0.640381 -0.681641 1441494937 0.308838 0.171753 0.629395 -0.692078 1441494937 0.308838 0.171753 0.629395 -0.692078 1441494937 0.308838 0.171753 0.629395 -0.692078 1441494937 0.308838 0.171753 0.629395 -0.692078 1441494937 0.308838 0.171753 0.629395 -0.692078 1441494937 0.308838 0.171753 0.629395 -0.692078 1441494937 0.308838 0.171753 0.629395 -0.692078 1441494937 0.321045 0.175781 0.625061 -0.689453 1441494937 0.321045 0.175781 0.625061 -0.689453 1441494937 0.321045 0.175781 0.625061 -0.689453 1441494937 0.321045 0.175781 0.625061 -0.689453 1441494937 0.321045 0.175781 0.625061 -0.689453 1441494937 0.321045 0.175781 0.625061 -0.689453 1441494937 0.352661 0.155334 0.635559 -0.669006 1441494937 0.352661 0.155334 0.635559 -0.669006 1441494937 0.352661 0.155334 0.635559 -0.669006 1441494937 0.352661 0.155334 0.635559 -0.669006 1441494937 0.352661 0.155334 0.635559 -0.669006 1441494937 0.352661 0.155334 0.635559 -0.669006 1441494937 0.352661 0.155334 0.635559 -0.669006 1441494937 0.396851 0.115295 0.647705 -0.640076 1441494937 0.396851 0.115295 0.647705 -0.640076 1441494937 0.396851 0.115295 0.647705 -0.640076 1441494937 0.396851 0.115295 0.647705 -0.640076 1441494938 0.396851 0.115295 0.647705 -0.640076 1441494938 0.396851 0.115295 0.647705 -0.640076 1441494938 0.448547 0.063599 0.655518 -0.604248 1441494938 0.448547 0.063599 0.655518 -0.604248 1441494938 0.448547 0.063599 0.655518 -0.604248 1441494938 0.448547 0.063599 0.655518 -0.604248 1441494938 0.448547 0.063599 0.655518 -0.604248 1441494938 0.448547 0.063599 0.655518 -0.604248 1441494938 0.503052 0.005859 0.656067 -0.562500 1441494938 0.503052 0.005859 0.656067 -0.562500 1441494938 0.503052 0.005859 0.656067 -0.562500 1441494938 0.503052 0.005859 0.656067 -0.562500 1441494938 0.503052 0.005859 0.656067 -0.562500 1441494938 0.503052 0.005859 0.656067 -0.562500 1441494938 0.503052 0.005859 0.656067 -0.562500 1441494938 0.555115 -0.055237 0.652405 -0.512939 1441494938 0.555115 -0.055237 0.652405 -0.512939 1441494938 0.555115 -0.055237 0.652405 -0.512939 1441494938 0.555115 -0.055237 0.652405 -0.512939 1441494938 0.555115 -0.055237 0.652405 -0.512939 1441494938 0.601257 -0.120056 0.646667 -0.453674 1441494938 0.601257 -0.120056 0.646667 -0.453674 1441494938 0.601257 -0.120056 0.646667 -0.453674 1441494938 0.601257 -0.120056 0.646667 -0.453674 1441494938 0.601257 -0.120056 0.646667 -0.453674 1441494938 0.601257 -0.120056 0.646667 -0.453674 1441494938 0.641296 -0.181274 0.633972 -0.392334 1441494938 0.641296 -0.181274 0.633972 -0.392334 1441494938 0.641296 -0.181274 0.633972 -0.392334 1441494938 0.641296 -0.181274 0.633972 -0.392334 1441494938 0.641296 -0.181274 0.633972 -0.392334 1441494938 0.676697 -0.235352 0.612427 -0.334045 1441494938 0.676697 -0.235352 0.612427 -0.334045 1441494938 0.676697 -0.235352 0.612427 -0.334045 1441494938 0.676697 -0.235352 0.612427 -0.334045 1441494938 0.676697 -0.235352 0.612427 -0.334045 1441494938 0.676697 -0.235352 0.612427 -0.334045 1441494938 0.676697 -0.235352 0.612427 -0.334045 1441494938 0.704468 -0.286316 0.587219 -0.277161 1441494938 0.704468 -0.286316 0.587219 -0.277161 1441494938 0.704468 -0.286316 0.587219 -0.277161 1441494938 0.704468 -0.286316 0.587219 -0.277161 1441494938 0.704468 -0.286316 0.587219 -0.277161 1441494938 0.704468 -0.286316 0.587219 -0.277161 1441494938 0.723267 -0.334045 0.561218 -0.224243 1441494938 0.723267 -0.334045 0.561218 -0.224243 1441494938 0.723267 -0.334045 0.561218 -0.224243 1441494938 0.723267 -0.334045 0.561218 -0.224243 1441494938 0.723267 -0.334045 0.561218 -0.224243 1441494938 0.723267 -0.334045 0.561218 -0.224243 1441494938 0.735779 -0.367737 0.536133 -0.189575 1441494938 0.735779 -0.367737 0.536133 -0.189575 1441494938 0.735779 -0.367737 0.536133 -0.189575 1441494938 0.735779 -0.367737 0.536133 -0.189575 1441494938 0.735779 -0.367737 0.536133 -0.189575 1441494938 0.735779 -0.367737 0.536133 -0.189575 1441494938 0.740784 -0.387024 0.520081 -0.175903 1441494938 0.740784 -0.387024 0.520081 -0.175903 1441494938 0.740784 -0.387024 0.520081 -0.175903 1441494938 0.740784 -0.387024 0.520081 -0.175903 1441494938 0.740784 -0.387024 0.520081 -0.175903 1441494938 0.740784 -0.387024 0.520081 -0.175903 1441494938 0.738647 -0.387939 0.519104 -0.185425 1441494938 0.738647 -0.387939 0.519104 -0.185425 1441494938 0.738647 -0.387939 0.519104 -0.185425 1441494938 0.738647 -0.387939 0.519104 -0.185425 1441494938 0.738647 -0.387939 0.519104 -0.185425 1441494938 0.738647 -0.387939 0.519104 -0.185425 1441494938 0.731750 -0.369141 0.530701 -0.216003 1441494938 0.731750 -0.369141 0.530701 -0.216003 1441494938 0.731750 -0.369141 0.530701 -0.216003 1441494938 0.731750 -0.369141 0.530701 -0.216003 1441494938 0.731750 -0.369141 0.530701 -0.216003 1441494938 0.731750 -0.369141 0.530701 -0.216003 1441494938 0.718018 -0.340942 0.548523 -0.259399 1441494938 0.718018 -0.340942 0.548523 -0.259399 1441494938 0.718018 -0.340942 0.548523 -0.259399 1441494938 0.718018 -0.340942 0.548523 -0.259399 1441494938 0.718018 -0.340942 0.548523 -0.259399 1441494938 0.718018 -0.340942 0.548523 -0.259399 1441494938 0.696045 -0.305481 0.569580 -0.312622 1441494938 0.696045 -0.305481 0.569580 -0.312622 1441494938 0.696045 -0.305481 0.569580 -0.312622 1441494938 0.696045 -0.305481 0.569580 -0.312622 1441494938 0.696045 -0.305481 0.569580 -0.312622 1441494938 0.696045 -0.305481 0.569580 -0.312622 1441494938 0.663818 -0.262512 0.593384 -0.371887 1441494938 0.663818 -0.262512 0.593384 -0.371887 1441494938 0.663818 -0.262512 0.593384 -0.371887 1441494938 0.663818 -0.262512 0.593384 -0.371887 1441494938 0.663818 -0.262512 0.593384 -0.371887 1441494938 0.663818 -0.262512 0.593384 -0.371887 1441494938 0.623596 -0.209412 0.614990 -0.434814 1441494938 0.623596 -0.209412 0.614990 -0.434814 1441494938 0.623596 -0.209412 0.614990 -0.434814 1441494938 0.623596 -0.209412 0.614990 -0.434814 1441494938 0.623596 -0.209412 0.614990 -0.434814 1441494938 0.623596 -0.209412 0.614990 -0.434814 1441494938 0.576599 -0.147888 0.632751 -0.495300 1441494938 0.576599 -0.147888 0.632751 -0.495300 1441494938 0.576599 -0.147888 0.632751 -0.495300 1441494938 0.576599 -0.147888 0.632751 -0.495300 1441494938 0.576599 -0.147888 0.632751 -0.495300 1441494938 0.576599 -0.147888 0.632751 -0.495300 1441494938 0.525269 -0.084961 0.645813 -0.547485 1441494938 0.525269 -0.084961 0.645813 -0.547485 1441494938 0.525269 -0.084961 0.645813 -0.547485 1441494938 0.525269 -0.084961 0.645813 -0.547485 1441494938 0.525269 -0.084961 0.645813 -0.547485 1441494939 0.525269 -0.084961 0.645813 -0.547485 1441494939 0.525269 -0.084961 0.645813 -0.547485 1441494939 0.471985 -0.028687 0.654419 -0.589966 1441494939 0.471985 -0.028687 0.654419 -0.589966 1441494939 0.471985 -0.028687 0.654419 -0.589966 1441494939 0.471985 -0.028687 0.654419 -0.589966 1441494939 0.471985 -0.028687 0.654419 -0.589966 1441494939 0.471985 -0.028687 0.654419 -0.589966 1441494939 0.422058 0.022644 0.656128 -0.625122 1441494939 0.422058 0.022644 0.656128 -0.625122 1441494939 0.422058 0.022644 0.656128 -0.625122 1441494939 0.422058 0.022644 0.656128 -0.625122 1441494939 0.422058 0.022644 0.656128 -0.625122 1441494939 0.422058 0.022644 0.656128 -0.625122 1441494939 0.379517 0.068787 0.652710 -0.652100 1441494939 0.379517 0.068787 0.652710 -0.652100 1441494939 0.379517 0.068787 0.652710 -0.652100 1441494939 0.379517 0.068787 0.652710 -0.652100 1441494939 0.379517 0.068787 0.652710 -0.652100 1441494939 0.379517 0.068787 0.652710 -0.652100 1441494939 0.349731 0.105042 0.645203 -0.671082 1441494939 0.349731 0.105042 0.645203 -0.671082 1441494939 0.349731 0.105042 0.645203 -0.671082 1441494939 0.349731 0.105042 0.645203 -0.671082 1441494939 0.349731 0.105042 0.645203 -0.671082 1441494939 0.349731 0.105042 0.645203 -0.671082 1441494939 0.338379 0.126953 0.637390 -0.680481 1441494939 0.338379 0.126953 0.637390 -0.680481 1441494939 0.338379 0.126953 0.637390 -0.680481 1441494939 0.338379 0.126953 0.637390 -0.680481 1441494939 0.338379 0.126953 0.637390 -0.680481 1441494939 0.338379 0.126953 0.637390 -0.680481 1441494939 0.345398 0.131470 0.633179 -0.680054 1441494939 0.345398 0.131470 0.633179 -0.680054 1441494939 0.345398 0.131470 0.633179 -0.680054 1441494939 0.345398 0.131470 0.633179 -0.680054 1441494939 0.345398 0.131470 0.633179 -0.680054 1441494939 0.345398 0.131470 0.633179 -0.680054 1441494939 0.369324 0.116028 0.637939 -0.665649 1441494939 0.369324 0.116028 0.637939 -0.665649 1441494939 0.369324 0.116028 0.637939 -0.665649 1441494939 0.369324 0.116028 0.637939 -0.665649 1441494939 0.369324 0.116028 0.637939 -0.665649 1441494939 0.369324 0.116028 0.637939 -0.665649 1441494939 0.405823 0.084106 0.645813 -0.641174 1441494939 0.405823 0.084106 0.645813 -0.641174 1441494939 0.405823 0.084106 0.645813 -0.641174 1441494939 0.405823 0.084106 0.645813 -0.641174 1441494939 0.405823 0.084106 0.645813 -0.641174 1441494939 0.405823 0.084106 0.645813 -0.641174 1441494939 0.405823 0.084106 0.645813 -0.641174 1441494939 0.450195 0.038879 0.653381 -0.607361 1441494939 0.450195 0.038879 0.653381 -0.607361 1441494939 0.450195 0.038879 0.653381 -0.607361 1441494939 0.450195 0.038879 0.653381 -0.607361 1441494939 0.450195 0.038879 0.653381 -0.607361 1441494939 0.450195 0.038879 0.653381 -0.607361 1441494939 0.450195 0.038879 0.653381 -0.607361 1441494939 0.498840 -0.015503 0.654236 -0.568176 1441494939 0.498840 -0.015503 0.654236 -0.568176 1441494939 0.498840 -0.015503 0.654236 -0.568176 1441494939 0.498840 -0.015503 0.654236 -0.568176 1441494939 0.498840 -0.015503 0.654236 -0.568176 1441494939 0.548462 -0.072937 0.645874 -0.525940 1441494939 0.548462 -0.072937 0.645874 -0.525940 1441494939 0.548462 -0.072937 0.645874 -0.525940 1441494939 0.548462 -0.072937 0.645874 -0.525940 1441494939 0.548462 -0.072937 0.645874 -0.525940 1441494939 0.548462 -0.072937 0.645874 -0.525940 1441494939 0.548462 -0.072937 0.645874 -0.525940 1441494939 0.595520 -0.130798 0.631714 -0.478638 1441494939 0.595520 -0.130798 0.631714 -0.478638 1441494939 0.595520 -0.130798 0.631714 -0.478638 1441494939 0.595520 -0.130798 0.631714 -0.478638 1441494939 0.595520 -0.130798 0.631714 -0.478638 1441494939 0.595520 -0.130798 0.631714 -0.478638 1441494939 0.636841 -0.189514 0.615051 -0.424438 1441494939 0.636841 -0.189514 0.615051 -0.424438 1441494939 0.636841 -0.189514 0.615051 -0.424438 1441494939 0.636841 -0.189514 0.615051 -0.424438 1441494939 0.636841 -0.189514 0.615051 -0.424438 1441494939 0.636841 -0.189514 0.615051 -0.424438 1441494939 0.671570 -0.244812 0.594482 -0.368286 1441494939 0.671570 -0.244812 0.594482 -0.368286 1441494939 0.671570 -0.244812 0.594482 -0.368286 1441494939 0.671570 -0.244812 0.594482 -0.368286 1441494939 0.671570 -0.244812 0.594482 -0.368286 1441494939 0.671570 -0.244812 0.594482 -0.368286 1441494939 0.698242 -0.293030 0.571838 -0.315613 1441494939 0.698242 -0.293030 0.571838 -0.315613 1441494939 0.698242 -0.293030 0.571838 -0.315613 1441494939 0.698242 -0.293030 0.571838 -0.315613 1441494939 0.698242 -0.293030 0.571838 -0.315613 1441494939 0.698242 -0.293030 0.571838 -0.315613 1441494939 0.698242 -0.293030 0.571838 -0.315613 1441494939 0.715698 -0.334045 0.549744 -0.271973 1441494939 0.715698 -0.334045 0.549744 -0.271973 1441494939 0.715698 -0.334045 0.549744 -0.271973 1441494939 0.715698 -0.334045 0.549744 -0.271973 1441494939 0.715698 -0.334045 0.549744 -0.271973 1441494939 0.715698 -0.334045 0.549744 -0.271973 1441494939 0.726379 -0.362183 0.531494 -0.242310 1441494939 0.726379 -0.362183 0.531494 -0.242310 1441494939 0.726379 -0.362183 0.531494 -0.242310 1441494939 0.726379 -0.362183 0.531494 -0.242310 1441494939 0.726379 -0.362183 0.531494 -0.242310 1441494939 0.726379 -0.362183 0.531494 -0.242310 1441494939 0.726379 -0.362183 0.531494 -0.242310 1441494939 0.731689 -0.377625 0.520203 -0.226868 1441494939 0.731689 -0.377625 0.520203 -0.226868 1441494939 0.731689 -0.377625 0.520203 -0.226868 1441494939 0.731689 -0.377625 0.520203 -0.226868 1441494939 0.731689 -0.377625 0.520203 -0.226868 1441494940 0.731689 -0.377625 0.520203 -0.226868 1441494940 0.729675 -0.382751 0.520325 -0.224304 1441494940 0.729675 -0.382751 0.520325 -0.224304 1441494940 0.729675 -0.382751 0.520325 -0.224304 1441494940 0.729675 -0.382751 0.520325 -0.224304 1441494940 0.729675 -0.382751 0.520325 -0.224304 1441494940 0.729675 -0.382751 0.520325 -0.224304 1441494940 0.720947 -0.375732 0.530457 -0.240112 1441494940 0.720947 -0.375732 0.530457 -0.240112 1441494940 0.720947 -0.375732 0.530457 -0.240112 1441494940 0.720947 -0.375732 0.530457 -0.240112 1441494940 0.720947 -0.375732 0.530457 -0.240112 1441494940 0.720947 -0.375732 0.530457 -0.240112 1441494940 0.708191 -0.349670 0.546570 -0.278198 1441494940 0.708191 -0.349670 0.546570 -0.278198 1441494940 0.708191 -0.349670 0.546570 -0.278198 1441494940 0.708191 -0.349670 0.546570 -0.278198 1441494940 0.708191 -0.349670 0.546570 -0.278198 1441494940 0.708191 -0.349670 0.546570 -0.278198 1441494940 0.708191 -0.349670 0.546570 -0.278198 1441494940 0.689087 -0.312805 0.565613 -0.327698 1441494940 0.689087 -0.312805 0.565613 -0.327698 1441494940 0.689087 -0.312805 0.565613 -0.327698 1441494940 0.689087 -0.312805 0.565613 -0.327698 1441494940 0.689087 -0.312805 0.565613 -0.327698 1441494940 0.689087 -0.312805 0.565613 -0.327698 1441494940 0.662964 -0.268066 0.586182 -0.380798 1441494940 0.662964 -0.268066 0.586182 -0.380798 1441494940 0.662964 -0.268066 0.586182 -0.380798 1441494940 0.662964 -0.268066 0.586182 -0.380798 1441494940 0.662964 -0.268066 0.586182 -0.380798 1441494940 0.662964 -0.268066 0.586182 -0.380798 1441494940 0.630920 -0.218262 0.605835 -0.432678 1441494940 0.630920 -0.218262 0.605835 -0.432678 1441494940 0.630920 -0.218262 0.605835 -0.432678 1441494940 0.630920 -0.218262 0.605835 -0.432678 1441494940 0.630920 -0.218262 0.605835 -0.432678 1441494940 0.630920 -0.218262 0.605835 -0.432678 1441494940 0.593506 -0.164612 0.621094 -0.484558 1441494940 0.593506 -0.164612 0.621094 -0.484558 1441494940 0.593506 -0.164612 0.621094 -0.484558 1441494940 0.593506 -0.164612 0.621094 -0.484558 1441494940 0.593506 -0.164612 0.621094 -0.484558 1441494940 0.593506 -0.164612 0.621094 -0.484558 1441494940 0.551636 -0.107361 0.629700 -0.536316 1441494940 0.551636 -0.107361 0.629700 -0.536316 1441494940 0.551636 -0.107361 0.629700 -0.536316 1441494940 0.551636 -0.107361 0.629700 -0.536316 1441494940 0.551636 -0.107361 0.629700 -0.536316 1441494940 0.551636 -0.107361 0.629700 -0.536316 1441494940 0.506836 -0.050476 0.634033 -0.581787 1441494940 0.506836 -0.050476 0.634033 -0.581787 1441494940 0.506836 -0.050476 0.634033 -0.581787 1441494940 0.506836 -0.050476 0.634033 -0.581787 1441494940 0.506836 -0.050476 0.634033 -0.581787 1441494940 0.506836 -0.050476 0.634033 -0.581787 1441494940 0.461060 0.005127 0.634827 -0.619995 1441494940 0.461060 0.005127 0.634827 -0.619995 1441494940 0.461060 0.005127 0.634827 -0.619995 1441494940 0.461060 0.005127 0.634827 -0.619995 1441494940 0.461060 0.005127 0.634827 -0.619995 1441494940 0.461060 0.005127 0.634827 -0.619995 1441494940 0.461060 0.005127 0.634827 -0.619995 1441494940 0.416992 0.057922 0.632324 -0.650330 1441494940 0.416992 0.057922 0.632324 -0.650330 1441494940 0.416992 0.057922 0.632324 -0.650330 1441494940 0.416992 0.057922 0.632324 -0.650330 1441494940 0.416992 0.057922 0.632324 -0.650330 1441494940 0.416992 0.057922 0.632324 -0.650330 1441494940 0.382385 0.102478 0.620422 -0.677002 1441494940 0.382385 0.102478 0.620422 -0.677002 1441494940 0.382385 0.102478 0.620422 -0.677002 1441494940 0.382385 0.102478 0.620422 -0.677002 1441494940 0.382385 0.102478 0.620422 -0.677002 1441494940 0.382385 0.102478 0.620422 -0.677002 1441494940 0.363953 0.132019 0.605164 -0.695618 1441494940 0.363953 0.132019 0.605164 -0.695618 1441494940 0.363953 0.132019 0.605164 -0.695618 1441494940 0.363953 0.132019 0.605164 -0.695618 1441494940 0.363953 0.132019 0.605164 -0.695618 1441494940 0.363953 0.132019 0.605164 -0.695618 1441494940 0.365601 0.141357 0.597900 -0.699158 1441494940 0.365601 0.141357 0.597900 -0.699158 1441494940 0.365601 0.141357 0.597900 -0.699158 1441494940 0.365601 0.141357 0.597900 -0.699158 1441494940 0.365601 0.141357 0.597900 -0.699158 1441494940 0.365601 0.141357 0.597900 -0.699158 1441494940 0.384460 0.127136 0.606628 -0.684082 1441494940 0.384460 0.127136 0.606628 -0.684082 1441494940 0.384460 0.127136 0.606628 -0.684082 1441494940 0.384460 0.127136 0.606628 -0.684082 1441494940 0.384460 0.127136 0.606628 -0.684082 1441494940 0.384460 0.127136 0.606628 -0.684082 1441494940 0.414917 0.097168 0.617554 -0.661011 1441494940 0.414917 0.097168 0.617554 -0.661011 1441494940 0.414917 0.097168 0.617554 -0.661011 1441494940 0.414917 0.097168 0.617554 -0.661011 1441494940 0.414917 0.097168 0.617554 -0.661011 1441494940 0.414917 0.097168 0.617554 -0.661011 1441494940 0.453369 0.057739 0.624695 -0.633118 1441494940 0.453369 0.057739 0.624695 -0.633118 1441494940 0.453369 0.057739 0.624695 -0.633118 1441494940 0.453369 0.057739 0.624695 -0.633118 1441494940 0.453369 0.057739 0.624695 -0.633118 1441494940 0.453369 0.057739 0.624695 -0.633118 1441494940 0.497375 0.010986 0.627258 -0.599243 1441494940 0.497375 0.010986 0.627258 -0.599243 1441494940 0.497375 0.010986 0.627258 -0.599243 1441494940 0.497375 0.010986 0.627258 -0.599243 1441494940 0.497375 0.010986 0.627258 -0.599243 1441494940 0.497375 0.010986 0.627258 -0.599243 1441494941 0.497375 0.010986 0.627258 -0.599243 1441494941 0.543213 -0.040833 0.624329 -0.559875 1441494941 0.543213 -0.040833 0.624329 -0.559875 1441494941 0.543213 -0.040833 0.624329 -0.559875 1441494941 0.543213 -0.040833 0.624329 -0.559875 1441494941 0.543213 -0.040833 0.624329 -0.559875 1441494941 0.543213 -0.040833 0.624329 -0.559875 1441494941 0.588135 -0.096619 0.617126 -0.513672 1441494941 0.588135 -0.096619 0.617126 -0.513672 1441494941 0.588135 -0.096619 0.617126 -0.513672 1441494941 0.588135 -0.096619 0.617126 -0.513672 1441494941 0.588135 -0.096619 0.617126 -0.513672 1441494941 0.588135 -0.096619 0.617126 -0.513672 1441494941 0.629639 -0.154785 0.606323 -0.460388 1441494941 0.629639 -0.154785 0.606323 -0.460388 1441494941 0.629639 -0.154785 0.606323 -0.460388 1441494941 0.629639 -0.154785 0.606323 -0.460388 1441494941 0.629639 -0.154785 0.606323 -0.460388 1441494941 0.629639 -0.154785 0.606323 -0.460388 1441494941 0.665100 -0.212585 0.591736 -0.402771 1441494941 0.665100 -0.212585 0.591736 -0.402771 1441494941 0.665100 -0.212585 0.591736 -0.402771 1441494941 0.665100 -0.212585 0.591736 -0.402771 1441494941 0.665100 -0.212585 0.591736 -0.402771 1441494941 0.665100 -0.212585 0.591736 -0.402771 1441494941 0.665100 -0.212585 0.591736 -0.402771 1441494941 0.693054 -0.267395 0.573242 -0.345764 1441494941 0.693054 -0.267395 0.573242 -0.345764 1441494941 0.693054 -0.267395 0.573242 -0.345764 1441494941 0.693054 -0.267395 0.573242 -0.345764 1441494941 0.693054 -0.267395 0.573242 -0.345764 1441494941 0.693054 -0.267395 0.573242 -0.345764 1441494941 0.713379 -0.317688 0.551819 -0.292664 1441494941 0.713379 -0.317688 0.551819 -0.292664 1441494941 0.713379 -0.317688 0.551819 -0.292664 1441494941 0.713379 -0.317688 0.551819 -0.292664 1441494941 0.713379 -0.317688 0.551819 -0.292664 1441494941 0.713379 -0.317688 0.551819 -0.292664 1441494941 0.713379 -0.317688 0.551819 -0.292664 1441494941 0.727661 -0.354736 0.529846 -0.252686 1441494941 0.727661 -0.354736 0.529846 -0.252686 1441494941 0.727661 -0.354736 0.529846 -0.252686 1441494941 0.727661 -0.354736 0.529846 -0.252686 1441494941 0.727661 -0.354736 0.529846 -0.252686 1441494941 0.727661 -0.354736 0.529846 -0.252686 1441494941 0.733765 -0.379944 0.515442 -0.226929 1441494941 0.733765 -0.379944 0.515442 -0.226929 1441494941 0.733765 -0.379944 0.515442 -0.226929 1441494941 0.733765 -0.379944 0.515442 -0.226929 1441494941 0.733765 -0.379944 0.515442 -0.226929 1441494941 0.733765 -0.379944 0.515442 -0.226929 1441494941 0.733765 -0.379944 0.515442 -0.226929 1441494941 0.732483 -0.391174 0.513306 -0.216675 1441494941 0.732483 -0.391174 0.513306 -0.216675 1441494941 0.732483 -0.391174 0.513306 -0.216675 1441494941 0.732483 -0.391174 0.513306 -0.216675 1441494941 0.732483 -0.391174 0.513306 -0.216675 1441494941 0.732483 -0.391174 0.513306 -0.216675 1441494941 0.728271 -0.386414 0.520813 -0.221375 1441494941 0.728271 -0.386414 0.520813 -0.221375 1441494941 0.728271 -0.386414 0.520813 -0.221375 1441494941 0.728271 -0.386414 0.520813 -0.221375 1441494941 0.728271 -0.386414 0.520813 -0.221375 1441494941 0.728271 -0.386414 0.520813 -0.221375 1441494941 0.728271 -0.386414 0.520813 -0.221375 1441494941 0.720459 -0.372925 0.533020 -0.240112 1441494941 0.720459 -0.372925 0.533020 -0.240112 1441494941 0.720459 -0.372925 0.533020 -0.240112 1441494941 0.720459 -0.372925 0.533020 -0.240112 1441494941 0.720459 -0.372925 0.533020 -0.240112 1441494941 0.720459 -0.372925 0.533020 -0.240112 1441494941 0.707825 -0.352295 0.548218 -0.272705 1441494941 0.707825 -0.352295 0.548218 -0.272705 1441494941 0.707825 -0.352295 0.548218 -0.272705 1441494941 0.707825 -0.352295 0.548218 -0.272705 1441494941 0.707825 -0.352295 0.548218 -0.272705 1441494941 0.707825 -0.352295 0.548218 -0.272705 1441494941 0.688782 -0.322449 0.566101 -0.317993 1441494941 0.688782 -0.322449 0.566101 -0.317993 1441494941 0.688782 -0.322449 0.566101 -0.317993 1441494941 0.688782 -0.322449 0.566101 -0.317993 1441494941 0.688782 -0.322449 0.566101 -0.317993 1441494941 0.688782 -0.322449 0.566101 -0.317993 1441494941 0.663452 -0.283020 0.585327 -0.370239 1441494941 0.663452 -0.283020 0.585327 -0.370239 1441494941 0.663452 -0.283020 0.585327 -0.370239 1441494941 0.663452 -0.283020 0.585327 -0.370239 1441494941 0.663452 -0.283020 0.585327 -0.370239 1441494941 0.663452 -0.283020 0.585327 -0.370239 1441494941 0.630493 -0.234619 0.605347 -0.425354 1441494941 0.630493 -0.234619 0.605347 -0.425354 1441494941 0.630493 -0.234619 0.605347 -0.425354 1441494941 0.630493 -0.234619 0.605347 -0.425354 1441494941 0.630493 -0.234619 0.605347 -0.425354 1441494941 0.589050 -0.180115 0.624390 -0.480286 1441494941 0.589050 -0.180115 0.624390 -0.480286 1441494941 0.589050 -0.180115 0.624390 -0.480286 1441494941 0.589050 -0.180115 0.624390 -0.480286 1441494941 0.589050 -0.180115 0.624390 -0.480286 1441494941 0.589050 -0.180115 0.624390 -0.480286 1441494941 0.540100 -0.122009 0.640320 -0.532349 1441494941 0.540100 -0.122009 0.640320 -0.532349 1441494941 0.540100 -0.122009 0.640320 -0.532349 1441494941 0.540100 -0.122009 0.640320 -0.532349 1441494941 0.540100 -0.122009 0.640320 -0.532349 1441494941 0.540100 -0.122009 0.640320 -0.532349 1441494941 0.487366 -0.062195 0.651306 -0.578247 1441494941 0.487366 -0.062195 0.651306 -0.578247 1441494941 0.487366 -0.062195 0.651306 -0.578247 1441494941 0.487366 -0.062195 0.651306 -0.578247 1441494941 0.487366 -0.062195 0.651306 -0.578247 1441494941 0.487366 -0.062195 0.651306 -0.578247 1441494941 0.434143 -0.005127 0.655396 -0.618042 1441494941 0.434143 -0.005127 0.655396 -0.618042 1441494942 0.434143 -0.005127 0.655396 -0.618042 1441494942 0.434143 -0.005127 0.655396 -0.618042 1441494942 0.434143 -0.005127 0.655396 -0.618042 1441494942 0.434143 -0.005127 0.655396 -0.618042 1441494942 0.384460 0.047974 0.652405 -0.651306 1441494942 0.384460 0.047974 0.652405 -0.651306 1441494942 0.384460 0.047974 0.652405 -0.651306 1441494942 0.384460 0.047974 0.652405 -0.651306 1441494942 0.384460 0.047974 0.652405 -0.651306 1441494942 0.384460 0.047974 0.652405 -0.651306 1441494942 0.384460 0.047974 0.652405 -0.651306 1441494942 0.343506 0.093933 0.643921 -0.677185 1441494942 0.343506 0.093933 0.643921 -0.677185 1441494942 0.343506 0.093933 0.643921 -0.677185 1441494942 0.343506 0.093933 0.643921 -0.677185 1441494942 0.343506 0.093933 0.643921 -0.677185 1441494942 0.343506 0.093933 0.643921 -0.677185 1441494942 0.317200 0.128601 0.628601 -0.698364 1441494942 0.317200 0.128601 0.628601 -0.698364 1441494942 0.317200 0.128601 0.628601 -0.698364 1441494942 0.317200 0.128601 0.628601 -0.698364 1441494942 0.317200 0.128601 0.628601 -0.698364 1441494942 0.317200 0.128601 0.628601 -0.698364 1441494942 0.317200 0.128601 0.628601 -0.698364 1441494942 0.312744 0.147705 0.612793 -0.710510 1441494942 0.312744 0.147705 0.612793 -0.710510 1441494942 0.312744 0.147705 0.612793 -0.710510 1441494942 0.312744 0.147705 0.612793 -0.710510 1441494942 0.312744 0.147705 0.612793 -0.710510 1441494942 0.330994 0.143982 0.615417 -0.700684 1441494942 0.330994 0.143982 0.615417 -0.700684 1441494942 0.330994 0.143982 0.615417 -0.700684 1441494942 0.330994 0.143982 0.615417 -0.700684 1441494942 0.330994 0.143982 0.615417 -0.700684 1441494942 0.330994 0.143982 0.615417 -0.700684 1441494942 0.330994 0.143982 0.615417 -0.700684 1441494942 0.365112 0.121155 0.624878 -0.679321 1441494942 0.365112 0.121155 0.624878 -0.679321 1441494942 0.365112 0.121155 0.624878 -0.679321 1441494942 0.365112 0.121155 0.624878 -0.679321 1441494942 0.365112 0.121155 0.624878 -0.679321 1441494942 0.365112 0.121155 0.624878 -0.679321 1441494942 0.409058 0.085266 0.631287 -0.653381 1441494942 0.409058 0.085266 0.631287 -0.653381 1441494942 0.409058 0.085266 0.631287 -0.653381 1441494942 0.409058 0.085266 0.631287 -0.653381 1441494942 0.409058 0.085266 0.631287 -0.653381 1441494942 0.409058 0.085266 0.631287 -0.653381 1441494942 0.457764 0.038208 0.634521 -0.621582 1441494942 0.457764 0.038208 0.634521 -0.621582 1441494942 0.457764 0.038208 0.634521 -0.621582 1441494942 0.457764 0.038208 0.634521 -0.621582 1441494942 0.457764 0.038208 0.634521 -0.621582 1441494942 0.457764 0.038208 0.634521 -0.621582 1441494942 0.508728 -0.017883 0.635071 -0.580994 1441494942 0.508728 -0.017883 0.635071 -0.580994 1441494942 0.508728 -0.017883 0.635071 -0.580994 1441494942 0.508728 -0.017883 0.635071 -0.580994 1441494942 0.508728 -0.017883 0.635071 -0.580994 1441494942 0.508728 -0.017883 0.635071 -0.580994 1441494942 0.508728 -0.017883 0.635071 -0.580994 1441494942 0.559387 -0.084473 0.632080 -0.529541 1441494942 0.559387 -0.084473 0.632080 -0.529541 1441494942 0.559387 -0.084473 0.632080 -0.529541 1441494942 0.559387 -0.084473 0.632080 -0.529541 1441494942 0.559387 -0.084473 0.632080 -0.529541 1441494942 0.559387 -0.084473 0.632080 -0.529541 1441494942 0.608459 -0.155579 0.618164 -0.472595 1441494942 0.608459 -0.155579 0.618164 -0.472595 1441494942 0.608459 -0.155579 0.618164 -0.472595 1441494942 0.608459 -0.155579 0.618164 -0.472595 1441494942 0.608459 -0.155579 0.618164 -0.472595 1441494942 0.652100 -0.226135 0.598694 -0.406372 1441494942 0.652100 -0.226135 0.598694 -0.406372 1441494942 0.652100 -0.226135 0.598694 -0.406372 1441494942 0.652100 -0.226135 0.598694 -0.406372 1441494942 0.652100 -0.226135 0.598694 -0.406372 1441494942 0.652100 -0.226135 0.598694 -0.406372 1441494942 0.652100 -0.226135 0.598694 -0.406372 1441494942 0.688538 -0.282471 0.575378 -0.339111 1441494942 0.688538 -0.282471 0.575378 -0.339111 1441494942 0.688538 -0.282471 0.575378 -0.339111 1441494942 0.688538 -0.282471 0.575378 -0.339111 1441494942 0.688538 -0.282471 0.575378 -0.339111 1441494942 0.688538 -0.282471 0.575378 -0.339111 1441494942 0.715210 -0.328308 0.550049 -0.279480 1441494942 0.715210 -0.328308 0.550049 -0.279480 1441494942 0.715210 -0.328308 0.550049 -0.279480 1441494942 0.715210 -0.328308 0.550049 -0.279480 1441494942 0.715210 -0.328308 0.550049 -0.279480 1441494942 0.715210 -0.328308 0.550049 -0.279480 1441494942 0.731323 -0.368896 0.525757 -0.229431 1441494942 0.731323 -0.368896 0.525757 -0.229431 1441494942 0.731323 -0.368896 0.525757 -0.229431 1441494942 0.731323 -0.368896 0.525757 -0.229431 1441494942 0.731323 -0.368896 0.525757 -0.229431 1441494942 0.731323 -0.368896 0.525757 -0.229431 1441494942 0.739563 -0.396545 0.506653 -0.197632 1441494942 0.739563 -0.396545 0.506653 -0.197632 1441494942 0.739563 -0.396545 0.506653 -0.197632 1441494942 0.739563 -0.396545 0.506653 -0.197632 1441494942 0.739563 -0.396545 0.506653 -0.197632 1441494942 0.739563 -0.396545 0.506653 -0.197632 1441494942 0.739563 -0.396545 0.506653 -0.197632 1441494942 0.740356 -0.411194 0.498413 -0.185303 1441494942 0.740356 -0.411194 0.498413 -0.185303 1441494942 0.740356 -0.411194 0.498413 -0.185303 1441494942 0.740356 -0.411194 0.498413 -0.185303 1441494942 0.740356 -0.411194 0.498413 -0.185303 1441494942 0.740356 -0.411194 0.498413 -0.185303 1441494942 0.736694 -0.407349 0.502319 -0.197388 1441494942 0.736694 -0.407349 0.502319 -0.197388 1441494942 0.736694 -0.407349 0.502319 -0.197388 1441494943 0.736694 -0.407349 0.502319 -0.197388 1441494943 0.736694 -0.407349 0.502319 -0.197388 1441494943 0.736694 -0.407349 0.502319 -0.197388 1441494943 0.729492 -0.382996 0.517578 -0.230713 1441494943 0.729492 -0.382996 0.517578 -0.230713 1441494943 0.729492 -0.382996 0.517578 -0.230713 1441494943 0.729492 -0.382996 0.517578 -0.230713 1441494943 0.729492 -0.382996 0.517578 -0.230713 1441494943 0.729492 -0.382996 0.517578 -0.230713 1441494943 0.716064 -0.348633 0.537842 -0.276428 1441494943 0.716064 -0.348633 0.537842 -0.276428 1441494943 0.716064 -0.348633 0.537842 -0.276428 1441494943 0.716064 -0.348633 0.537842 -0.276428 1441494943 0.716064 -0.348633 0.537842 -0.276428 1441494943 0.716064 -0.348633 0.537842 -0.276428 1441494943 0.716064 -0.348633 0.537842 -0.276428 1441494943 0.694702 -0.308716 0.559082 -0.330872 1441494943 0.694702 -0.308716 0.559082 -0.330872 1441494943 0.694702 -0.308716 0.559082 -0.330872 1441494943 0.694702 -0.308716 0.559082 -0.330872 1441494943 0.694702 -0.308716 0.559082 -0.330872 1441494943 0.694702 -0.308716 0.559082 -0.330872 1441494943 0.663696 -0.261963 0.580627 -0.392090 1441494943 0.663696 -0.261963 0.580627 -0.392090 1441494943 0.663696 -0.261963 0.580627 -0.392090 1441494943 0.663696 -0.261963 0.580627 -0.392090 1441494943 0.663696 -0.261963 0.580627 -0.392090 1441494943 0.663696 -0.261963 0.580627 -0.392090 1441494943 0.622498 -0.208252 0.602295 -0.454285 1441494943 0.622498 -0.208252 0.602295 -0.454285 1441494943 0.622498 -0.208252 0.602295 -0.454285 1441494943 0.622498 -0.208252 0.602295 -0.454285 1441494943 0.622498 -0.208252 0.602295 -0.454285 1441494943 0.622498 -0.208252 0.602295 -0.454285 1441494943 0.622498 -0.208252 0.602295 -0.454285 1441494943 0.573853 -0.147583 0.619690 -0.514648 1441494943 0.573853 -0.147583 0.619690 -0.514648 1441494943 0.573853 -0.147583 0.619690 -0.514648 1441494943 0.573853 -0.147583 0.619690 -0.514648 1441494943 0.573853 -0.147583 0.619690 -0.514648 1441494943 0.573853 -0.147583 0.619690 -0.514648 1441494943 0.520508 -0.083679 0.630005 -0.570190 1441494943 0.520508 -0.083679 0.630005 -0.570190 1441494943 0.520508 -0.083679 0.630005 -0.570190 1441494943 0.520508 -0.083679 0.630005 -0.570190 1441494943 0.520508 -0.083679 0.630005 -0.570190 1441494943 0.520508 -0.083679 0.630005 -0.570190 1441494943 0.463867 -0.020264 0.633972 -0.618408 1441494943 0.463867 -0.020264 0.633972 -0.618408 1441494943 0.463867 -0.020264 0.633972 -0.618408 1441494943 0.463867 -0.020264 0.633972 -0.618408 1441494943 0.463867 -0.020264 0.633972 -0.618408 1441494943 0.463867 -0.020264 0.633972 -0.618408 1441494943 0.408264 0.040588 0.630981 -0.658447 1441494943 0.408264 0.040588 0.630981 -0.658447 1441494943 0.408264 0.040588 0.630981 -0.658447 1441494943 0.408264 0.040588 0.630981 -0.658447 1441494943 
0.685120 -0.245728 0.589722 -0.349854 1441494946 0.685120 -0.245728 0.589722 -0.349854 1441494946 0.685120 -0.245728 0.589722 -0.349854 1441494946 0.685120 -0.245728 0.589722 -0.349854 1441494946 0.685120 -0.245728 0.589722 -0.349854 1441494946 0.706787 -0.284546 0.574341 -0.299377 1441494946 0.706787 -0.284546 0.574341 -0.299377 1441494946 0.706787 -0.284546 0.574341 -0.299377 1441494946 0.706787 -0.284546 0.574341 -0.299377 1441494946 0.706787 -0.284546 0.574341 -0.299377 1441494946 0.706787 -0.284546 0.574341 -0.299377 1441494946 0.727478 -0.325195 0.551819 -0.245789 1441494946 0.727478 -0.325195 0.551819 -0.245789 1441494946 0.727478 -0.325195 0.551819 -0.245789 1441494946 0.727478 -0.325195 0.551819 -0.245789 1441494946 0.727478 -0.325195 0.551819 -0.245789 1441494946 0.727478 -0.325195 0.551819 -0.245789 1441494946 0.744751 -0.365295 0.525208 -0.189819 1441494946 0.744751 -0.365295 0.525208 -0.189819 1441494946 0.744751 -0.365295 0.525208 -0.189819 1441494946 0.744751 -0.365295 0.525208 -0.189819 1441494946 0.744751 -0.365295 0.525208 -0.189819 1441494946 0.744751 -0.365295 0.525208 -0.189819 1441494946 0.744751 -0.365295 0.525208 -0.189819 1441494946 0.755310 -0.403564 0.498291 -0.135376 1441494946 0.755310 -0.403564 0.498291 -0.135376 1441494946 0.755310 -0.403564 0.498291 -0.135376 1441494946 0.755310 -0.403564 0.498291 -0.135376 1441494946 0.755310 -0.403564 0.498291 -0.135376 1441494946 0.755310 -0.403564 0.498291 -0.135376 1441494946 0.760071 -0.435059 0.473511 -0.093323 1441494946 0.760071 -0.435059 0.473511 -0.093323 1441494946 0.760071 -0.435059 0.473511 -0.093323 1441494946 0.760071 -0.435059 0.473511 -0.093323 1441494946 0.760071 -0.435059 0.473511 -0.093323 1441494946 0.760071 -0.435059 0.473511 -0.093323 1441494946 0.760132 -0.458130 0.455505 -0.069153 1441494946 0.760132 -0.458130 0.455505 -0.069153 1441494946 0.760132 -0.458130 0.455505 -0.069153 1441494946 0.760132 -0.458130 0.455505 -0.069153 1441494946 0.760132 -0.458130 0.455505 -0.069153 1441494946 0.760132 -0.458130 0.455505 -0.069153 1441494946 0.757751 -0.468140 0.449341 -0.068420 1441494946 0.757751 -0.468140 0.449341 -0.068420 1441494946 0.757751 -0.468140 0.449341 -0.068420 1441494946 0.757751 -0.468140 0.449341 -0.068420 1441494946 0.757751 -0.468140 0.449341 -0.068420 1441494946 0.757751 -0.468140 0.449341 -0.068420 1441494946 0.754639 -0.460510 0.457825 -0.093811 1441494946 0.754639 -0.460510 0.457825 -0.093811 1441494946 0.754639 -0.460510 0.457825 -0.093811 1441494946 0.754639 -0.460510 0.457825 -0.093811 1441494946 0.754639 -0.460510 0.457825 -0.093811 1441494946 0.746704 -0.439880 0.479797 -0.136719 1441494946 0.746704 -0.439880 0.479797 -0.136719 1441494946 0.746704 -0.439880 0.479797 -0.136719 1441494946 0.746704 -0.439880 0.479797 -0.136719 1441494946 0.746704 -0.439880 0.479797 -0.136719 1441494946 0.746704 -0.439880 0.479797 -0.136719 1441494946 0.733093 -0.408997 0.508606 -0.191284 1441494946 0.733093 -0.408997 0.508606 -0.191284 1441494946 0.733093 -0.408997 0.508606 -0.191284 1441494946 0.733093 -0.408997 0.508606 -0.191284 1441494946 0.733093 -0.408997 0.508606 -0.191284 1441494946 0.733093 -0.408997 0.508606 -0.191284 1441494946 0.733093 -0.408997 0.508606 -0.191284 1441494946 0.714539 -0.368774 0.538574 -0.251587 1441494946 0.714539 -0.368774 0.538574 -0.251587 1441494946 0.714539 -0.368774 0.538574 -0.251587 1441494946 0.714539 -0.368774 0.538574 -0.251587 1441494946 0.714539 -0.368774 0.538574 -0.251587 1441494946 0.714539 -0.368774 0.538574 -0.251587 1441494946 0.689087 -0.324036 0.567993 -0.312195 1441494946 0.689087 -0.324036 0.567993 -0.312195 1441494946 0.689087 -0.324036 0.567993 -0.312195 1441494946 0.689087 -0.324036 0.567993 -0.312195 1441494946 0.689087 -0.324036 0.567993 -0.312195 1441494946 0.689087 -0.324036 0.567993 -0.312195 1441494947 0.655029 -0.274658 0.596130 -0.374268 1441494947 0.655029 -0.274658 0.596130 -0.374268 1441494947 0.655029 -0.274658 0.596130 -0.374268 1441494947 0.655029 -0.274658 0.596130 -0.374268 1441494947 0.655029 -0.274658 0.596130 -0.374268 1441494947 0.655029 -0.274658 0.596130 -0.374268 1441494947 0.613159 -0.218018 0.620605 -0.437378 1441494947 0.613159 -0.218018 0.620605 -0.437378 1441494947 0.613159 -0.218018 0.620605 -0.437378 1441494947 0.613159 -0.218018 0.620605 -0.437378 1441494947 0.613159 -0.218018 0.620605 -0.437378 1441494947 0.613159 -0.218018 0.620605 -0.437378 1441494947 0.613159 -0.218018 0.620605 -0.437378 1441494947 0.565552 -0.155823 0.640137 -0.496033 1441494947 0.565552 -0.155823 0.640137 -0.496033 1441494947 0.565552 -0.155823 0.640137 -0.496033 1441494947 0.565552 -0.155823 0.640137 -0.496033 1441494947 0.565552 -0.155823 0.640137 -0.496033 1441494947 0.514404 -0.090942 0.652344 -0.549194 1441494947 0.514404 -0.090942 0.652344 -0.549194 1441494947 0.514404 -0.090942 0.652344 -0.549194 1441494947 0.514404 -0.090942 0.652344 -0.549194 1441494947 0.514404 -0.090942 0.652344 -0.549194 1441494947 0.514404 -0.090942 0.652344 -0.549194 1441494947 0.460876 -0.026611 0.657471 -0.595459 1441494947 0.460876 -0.026611 0.657471 -0.595459 1441494947 0.460876 -0.026611 0.657471 -0.595459 1441494947 0.460876 -0.026611 0.657471 -0.595459 1441494947 0.460876 -0.026611 0.657471 -0.595459 1441494947 0.460876 -0.026611 0.657471 -0.595459 1441494947 0.460876 -0.026611 0.657471 -0.595459 1441494947 0.411865 0.034607 0.655334 -0.632202 1441494947 0.411865 0.034607 0.655334 -0.632202 1441494947 0.411865 0.034607 0.655334 -0.632202 1441494947 0.411865 0.034607 0.655334 -0.632202 1441494947 0.411865 0.034607 0.655334 -0.632202 1441494947 0.411865 0.034607 0.655334 -0.632202 1441494947 0.370667 0.086792 0.649353 -0.658325 1441494947 0.370667 0.086792 0.649353 -0.658325 1441494947 0.370667 0.086792 0.649353 -0.658325 1441494947 0.370667 0.086792 0.649353 -0.658325 1441494947 0.370667 0.086792 0.649353 -0.658325 1441494947 0.370667 0.086792 0.649353 -0.658325 1441494947 0.341858 0.125183 0.638855 -0.677734 1441494947 0.341858 0.125183 0.638855 -0.677734 1441494947 0.341858 0.125183 0.638855 -0.677734 1441494947 0.341858 0.125183 0.638855 -0.677734 1441494947 0.341858 0.125183 0.638855 -0.677734 1441494947 0.341858 0.125183 0.638855 -0.677734 1441494947 0.332153 0.148438 0.627869 -0.688049 1441494947 0.332153 0.148438 0.627869 -0.688049 1441494947 0.332153 0.148438 0.627869 -0.688049 1441494947 0.332153 0.148438 0.627869 -0.688049 1441494947 0.332153 0.148438 0.627869 -0.688049 1441494947 0.332153 0.148438 0.627869 -0.688049 1441494947 0.332153 0.148438 0.627869 -0.688049 1441494947 0.343445 0.150452 0.628784 -0.681152 1441494947 0.343445 0.150452 0.628784 -0.681152 1441494947 0.343445 0.150452 0.628784 -0.681152 1441494947 0.343445 0.150452 0.628784 -0.681152 1441494947 0.343445 0.150452 0.628784 -0.681152 1441494947 0.343445 0.150452 0.628784 -0.681152 1441494947 0.370361 0.129028 0.636108 -0.664490 1441494947 0.370361 0.129028 0.636108 -0.664490 1441494947 0.370361 0.129028 0.636108 -0.664490 1441494947 0.370361 0.129028 0.636108 -0.664490 1441494947 0.370361 0.129028 0.636108 -0.664490 1441494947 0.370361 0.129028 0.636108 -0.664490 1441494947 0.370361 0.129028 0.636108 -0.664490 1441494947 0.409668 0.090210 0.643494 -0.640259 1441494947 0.409668 0.090210 0.643494 -0.640259 1441494947 0.409668 0.090210 0.643494 -0.640259 1441494947 0.409668 0.090210 0.643494 -0.640259 1441494947 0.409668 0.090210 0.643494 -0.640259 1441494947 0.409668 0.090210 0.643494 -0.640259 1441494947 0.457764 0.036682 0.652283 -0.603027 1441494947 0.457764 0.036682 0.652283 -0.603027 1441494947 0.457764 0.036682 0.652283 -0.603027 1441494947 0.457764 0.036682 0.652283 -0.603027 1441494947 0.457764 0.036682 0.652283 -0.603027 1441494947 0.457764 0.036682 0.652283 -0.603027 1441494947 0.510315 -0.028625 0.655640 -0.555786 1441494947 0.510315 -0.028625 0.655640 -0.555786 1441494947 0.510315 -0.028625 0.655640 -0.555786 1441494947 0.510315 -0.028625 0.655640 -0.555786 1441494947 0.510315 -0.028625 0.655640 -0.555786 1441494947 0.510315 -0.028625 0.655640 -0.555786 1441494947 0.510315 -0.028625 0.655640 -0.555786 1441494947 0.561523 -0.094788 0.646729 -0.507385 1441494947 0.561523 -0.094788 0.646729 -0.507385 1441494947 0.561523 -0.094788 0.646729 -0.507385 1441494947 0.561523 -0.094788 0.646729 -0.507385 1441494947 0.561523 -0.094788 0.646729 -0.507385 1441494947 0.561523 -0.094788 0.646729 -0.507385 1441494947 0.608826 -0.163879 0.632446 -0.449951 1441494947 0.608826 -0.163879 0.632446 -0.449951 1441494947 0.608826 -0.163879 0.632446 -0.449951 1441494947 0.608826 -0.163879 0.632446 -0.449951 1441494947 0.608826 -0.163879 0.632446 -0.449951 1441494947 0.608826 -0.163879 0.632446 -0.449951 1441494947 0.650574 -0.231201 0.612305 -0.385071 1441494947 0.650574 -0.231201 0.612305 -0.385071 1441494947 0.650574 -0.231201 0.612305 -0.385071 1441494947 0.650574 -0.231201 0.612305 -0.385071 1441494947 0.650574 -0.231201 0.612305 -0.385071 1441494947 0.650574 -0.231201 0.612305 -0.385071 1441494947 0.650574 -0.231201 0.612305 -0.385071 1441494947 0.685242 -0.294861 0.585571 -0.317078 1441494947 0.685242 -0.294861 0.585571 -0.317078 1441494947 0.685242 -0.294861 0.585571 -0.317078 1441494947 0.685242 -0.294861 0.585571 -0.317078 1441494947 0.685242 -0.294861 0.585571 -0.317078 1441494947 0.685242 -0.294861 0.585571 -0.317078 1441494947 0.711914 -0.347595 0.553711 -0.256409 1441494948 0.711914 -0.347595 0.553711 -0.256409 1441494948 0.711914 -0.347595 0.553711 -0.256409 1441494948 0.711914 -0.347595 0.553711 -0.256409 1441494948 0.711914 -0.347595 0.553711 -0.256409 1441494948 0.711914 -0.347595 0.553711 -0.256409 1441494948 0.730530 -0.389771 0.522461 -0.203491 1441494948 0.730530 -0.389771 0.522461 -0.203491 1441494948 0.730530 -0.389771 0.522461 -0.203491 1441494948 0.730530 -0.389771 0.522461 -0.203491 1441494948 0.730530 -0.389771 0.522461 -0.203491 1441494948 0.741150 -0.418518 0.498901 -0.163269 1441494948 0.741150 -0.418518 0.498901 -0.163269 1441494948 0.741150 -0.418518 0.498901 -0.163269 1441494948 0.741150 -0.418518 0.498901 -0.163269 1441494948 0.741150 -0.418518 0.498901 -0.163269 1441494948 0.741150 -0.418518 0.498901 -0.163269 1441494948 0.741150 -0.418518 0.498901 -0.163269 1441494948 0.743713 -0.434937 0.487549 -0.141418 1441494948 0.743713 -0.434937 0.487549 -0.141418 1441494948 0.743713 -0.434937 0.487549 -0.141418 1441494948 0.743713 -0.434937 0.487549 -0.141418 1441494948 0.743713 -0.434937 0.487549 -0.141418 1441494948 0.743713 -0.434937 0.487549 -0.141418 1441494948 0.742432 -0.434814 0.488525 -0.144836 1441494948 0.742432 -0.434814 0.488525 -0.144836 1441494948 0.742432 -0.434814 0.488525 -0.144836 1441494948 0.742432 -0.434814 0.488525 -0.144836 1441494948 0.742432 -0.434814 0.488525 -0.144836 1441494948 0.742432 -0.434814 0.488525 -0.144836 1441494948 0.738098 -0.420227 0.500305 -0.168274 1441494948 0.738098 -0.420227 0.500305 -0.168274 1441494948 0.738098 -0.420227 0.500305 -0.168274 1441494948 0.738098 -0.420227 0.500305 -0.168274 1441494948 0.738098 -0.420227 0.500305 -0.168274 1441494948 0.738098 -0.420227 0.500305 -0.168274 1441494948 0.728821 -0.395630 0.519531 -0.205811 1441494948 0.728821 -0.395630 0.519531 -0.205811 1441494948 0.728821 -0.395630 0.519531 -0.205811 1441494948 0.728821 -0.395630 0.519531 -0.205811 1441494948 0.728821 -0.395630 0.519531 -0.205811 1441494948 0.728821 -0.395630 0.519531 -0.205811 1441494948 0.714600 -0.358765 0.542114 -0.258179 1441494948 0.714600 -0.358765 0.542114 -0.258179 1441494948 0.714600 -0.358765 0.542114 -0.258179 1441494948 0.714600 -0.358765 0.542114 -0.258179 1441494948 0.714600 -0.358765 0.542114 -0.258179 1441494948 0.714600 -0.358765 0.542114 -0.258179 1441494948 0.714600 -0.358765 0.542114 -0.258179 1441494948 0.692444 -0.312622 0.566101 -0.319824 1441494948 0.692444 -0.312622 0.566101 -0.319824 1441494948 0.692444 -0.312622 0.566101 -0.319824 1441494948 0.692444 -0.312622 0.566101 -0.319824 1441494948 0.692444 -0.312622 0.566101 -0.319824 1441494948 0.692444 -0.312622 0.566101 -0.319824 1441494948 0.658508 -0.260925 0.593872 -0.381531 1441494948 0.658508 -0.260925 0.593872 -0.381531 1441494948 0.658508 -0.260925 0.593872 -0.381531 1441494948 0.658508 -0.260925 0.593872 -0.381531 1441494948 0.618347 -0.196411 0.614136 -0.449280 1441494948 0.618347 -0.196411 0.614136 -0.449280 1441494948 0.618347 -0.196411 0.614136 -0.449280 1441494948 0.618347 -0.196411 0.614136 -0.449280 1441494948 0.618347 -0.196411 0.614136 -0.449280 1441494948 0.618347 -0.196411 0.614136 -0.449280 1441494948 0.568359 -0.130615 0.632690 -0.509460 1441494948 0.568359 -0.130615 0.632690 -0.509460 1441494948 0.568359 -0.130615 0.632690 -0.509460 1441494948 0.568359 -0.130615 0.632690 -0.509460 1441494948 0.568359 -0.130615 0.632690 -0.509460 1441494948 0.568359 -0.130615 0.632690 -0.509460 1441494948 0.516785 -0.062927 0.644836 -0.559570 1441494948 0.516785 -0.062927 0.644836 -0.559570 1441494948 0.516785 -0.062927 0.644836 -0.559570 1441494948 0.516785 -0.062927 0.644836 -0.559570 1441494948 0.516785 -0.062927 0.644836 -0.559570 1441494948 0.516785 -0.062927 0.644836 -0.559570 1441494948 0.465149 -0.002075 0.652100 -0.598633 1441494948 0.465149 -0.002075 0.652100 -0.598633 1441494948 0.465149 -0.002075 0.652100 -0.598633 1441494948 0.465149 -0.002075 0.652100 -0.598633 1441494948 0.465149 -0.002075 0.652100 -0.598633 1441494948 0.465149 -0.002075 0.652100 -0.598633 1441494948 0.465149 -0.002075 0.652100 -0.598633 1441494948 0.417542 0.051086 0.651428 -0.631409 1441494948 0.417542 0.051086 0.651428 -0.631409 1441494948 0.417542 0.051086 0.651428 -0.631409 1441494948 0.417542 0.051086 0.651428 -0.631409 1441494948 0.417542 0.051086 0.651428 -0.631409 1441494948 0.378662 0.097351 0.643677 -0.657837 1441494948 0.378662 0.097351 0.643677 -0.657837 1441494948 0.378662 0.097351 0.643677 -0.657837 1441494948 0.378662 0.097351 0.643677 -0.657837 1441494948 0.378662 0.097351 0.643677 -0.657837 1441494948 0.378662 0.097351 0.643677 -0.657837 1441494948 0.378662 0.097351 0.643677 -0.657837 1441494948 0.354065 0.130493 0.632141 -0.676758 1441494948 0.354065 0.130493 0.632141 -0.676758 1441494948 0.354065 0.130493 0.632141 -0.676758 1441494948 0.354065 0.130493 0.632141 -0.676758 1441494948 0.354065 0.130493 0.632141 -0.676758 1441494948 0.354065 0.130493 0.632141 -0.676758 1441494948 0.345947 0.147461 0.622864 -0.685974 1441494948 0.345947 0.147461 0.622864 -0.685974 1441494948 0.345947 0.147461 0.622864 -0.685974 1441494948 0.345947 0.147461 0.622864 -0.685974 1441494948 0.345947 0.147461 0.622864 -0.685974 1441494948 0.355530 0.145996 0.623413 -0.680908 1441494948 0.355530 0.145996 0.623413 -0.680908 1441494949 0.355530 0.145996 0.623413 -0.680908 1441494949 0.355530 0.145996 0.623413 -0.680908 1441494949 0.355530 0.145996 0.623413 -0.680908 1441494949 0.355530 0.145996 0.623413 -0.680908 1441494949 0.379944 0.125244 0.631531 -0.664185 1441494949 0.379944 0.125244 0.631531 -0.664185 1441494949 0.379944 0.125244 0.631531 -0.664185 1441494949 0.379944 0.125244 0.631531 -0.664185 1441494949 0.379944 0.125244 0.631531 -0.664185 1441494949 0.379944 0.125244 0.631531 -0.664185 1441494949 0.415588 0.090027 0.640808 -0.639160 1441494949 0.415588 0.090027 0.640808 -0.639160 1441494949 0.415588 0.090027 0.640808 -0.639160 1441494949 0.415588 0.090027 0.640808 -0.639160 1441494949 0.415588 0.090027 0.640808 -0.639160 1441494949 0.415588 0.090027 0.640808 -0.639160 1441494949 0.458374 0.042236 0.649597 -0.605042 1441494949 0.458374 0.042236 0.649597 -0.605042 1441494949 0.458374 0.042236 0.649597 -0.605042 1441494949 0.458374 0.042236 0.649597 -0.605042 1441494949 0.458374 0.042236 0.649597 -0.605042 1441494949 0.458374 0.042236 0.649597 -0.605042 1441494949 0.458374 0.042236 0.649597 -0.605042 1441494949 0.504944 -0.015686 0.654053 -0.562988 1441494949 0.504944 -0.015686 0.654053 -0.562988 1441494949 0.504944 -0.015686 0.654053 -0.562988 1441494949 0.504944 -0.015686 0.654053 -0.562988 1441494949 0.504944 -0.015686 0.654053 -0.562988 1441494949 0.504944 -0.015686 0.654053 -0.562988 1441494949 0.551331 -0.079468 0.651672 -0.514832 1441494949 0.551331 -0.079468 0.651672 -0.514832 1441494949 0.551331 -0.079468 0.651672 -0.514832 1441494949 0.551331 -0.079468 0.651672 -0.514832 1441494949 0.551331 -0.079468 0.651672 -0.514832 1441494949 0.551331 -0.079468 0.651672 -0.514832 1441494949 0.594666 -0.140686 0.640198 -0.465515 1441494949 0.594666 -0.140686 0.640198 -0.465515 1441494949 0.594666 -0.140686 0.640198 -0.465515 1441494949 0.594666 -0.140686 0.640198 -0.465515 1441494949 0.594666 -0.140686 0.640198 -0.465515 1441494949 0.594666 -0.140686 0.640198 -0.465515 1441494949 0.633118 -0.199219 0.624207 -0.412048 1441494949 0.633118 -0.199219 0.624207 -0.412048 1441494949 0.633118 -0.199219 0.624207 -0.412048 1441494949 0.633118 -0.199219 0.624207 -0.412048 1441494949 0.633118 -0.199219 0.624207 -0.412048 1441494949 0.633118 -0.199219 0.624207 -0.412048 1441494949 0.665100 -0.255676 0.605286 -0.354675 1441494949 0.665100 -0.255676 0.605286 -0.354675 1441494949 0.665100 -0.255676 0.605286 -0.354675 1441494949 0.665100 -0.255676 0.605286 -0.354675 1441494949 0.665100 -0.255676 0.605286 -0.354675 1441494949 0.665100 -0.255676 0.605286 -0.354675 1441494949 0.690247 -0.307129 0.582825 -0.299255 1441494949 0.690247 -0.307129 0.582825 -0.299255 1441494949 0.690247 -0.307129 0.582825 -0.299255 1441494949 0.690247 -0.307129 0.582825 -0.299255 1441494949 0.690247 -0.307129 0.582825 -0.299255 1441494949 0.690247 -0.307129 0.582825 -0.299255 1441494949 0.708923 -0.349243 0.558044 -0.252991 1441494949 0.708923 -0.349243 0.558044 -0.252991 1441494949 0.708923 -0.349243 0.558044 -0.252991 1441494949 0.708923 -0.349243 0.558044 -0.252991 1441494949 0.708923 -0.349243 0.558044 -0.252991 1441494949 0.708923 -0.349243 0.558044 -0.252991 1441494949 0.722412 -0.379639 0.534424 -0.219849 1441494949 0.722412 -0.379639 0.534424 -0.219849 1441494949 0.722412 -0.379639 0.534424 -0.219849 1441494949 0.722412 -0.379639 0.534424 -0.219849 1441494949 0.722412 -0.379639 0.534424 -0.219849 1441494949 0.722412 -0.379639 0.534424 -0.219849 1441494949 0.729614 -0.400757 0.517639 -0.197693 1441494949 0.729614 -0.400757 0.517639 -0.197693 1441494949 0.729614 -0.400757 0.517639 -0.197693 1441494949 0.729614 -0.400757 0.517639 -0.197693 1441494949 0.729614 -0.400757 0.517639 -0.197693 1441494949 0.729614 -0.400757 0.517639 -0.197693 1441494949 0.729614 -0.400757 0.517639 -0.197693 1441494949 0.730957 -0.409668 0.511169 -0.191284 1441494949 0.730957 -0.409668 0.511169 -0.191284 1441494949 0.730957 -0.409668 0.511169 -0.191284 1441494949 0.730957 -0.409668 0.511169 -0.191284 1441494949 0.730957 -0.409668 0.511169 -0.191284 1441494949 0.730957 -0.409668 0.511169 -0.191284 1441494949 0.726563 -0.406799 0.515747 -0.201477 1441494949 0.726563 -0.406799 0.515747 -0.201477 1441494949 0.726563 -0.406799 0.515747 -0.201477 1441494949 0.726563 -0.406799 0.515747 -0.201477 1441494949 0.726563 -0.406799 0.515747 -0.201477 1441494949 0.726563 -0.406799 0.515747 -0.201477 1441494949 0.718079 -0.388977 0.529053 -0.230347 1441494949 0.718079 -0.388977 0.529053 -0.230347 1441494949 0.718079 -0.388977 0.529053 -0.230347 1441494949 0.718079 -0.388977 0.529053 -0.230347 1441494949 0.718079 -0.388977 0.529053 -0.230347 1441494949 0.718079 -0.388977 0.529053 -0.230347 1441494949 0.704773 -0.358276 0.547607 -0.273804 1441494949 0.704773 -0.358276 0.547607 -0.273804 1441494949 0.704773 -0.358276 0.547607 -0.273804 1441494949 0.704773 -0.358276 0.547607 -0.273804 1441494949 0.704773 -0.358276 0.547607 -0.273804 1441494949 0.704773 -0.358276 0.547607 -0.273804 1441494949 0.704773 -0.358276 0.547607 -0.273804 1441494949 0.685547 -0.316650 0.567932 -0.327393 1441494949 0.685547 -0.316650 0.567932 -0.327393 1441494949 0.685547 -0.316650 0.567932 -0.327393 1441494949 0.685547 -0.316650 0.567932 -0.327393 1441494949 0.685547 -0.316650 0.567932 -0.327393 1441494949 0.685547 -0.316650 0.567932 -0.327393 1441494949 0.657166 -0.270752 0.591003 -0.381409 1441494949 0.657166 -0.270752 0.591003 -0.381409 1441494950 0.657166 -0.270752 0.591003 -0.381409 1441494950 0.657166 -0.270752 0.591003 -0.381409 1441494950 0.657166 -0.270752 0.591003 -0.381409 1441494950 0.657166 -0.270752 0.591003 -0.381409 1441494950 0.622559 -0.214233 0.608826 -0.442505 1441494950 0.622559 -0.214233 0.608826 -0.442505 1441494950 0.622559 -0.214233 0.608826 -0.442505 1441494950 0.622559 -0.214233 0.608826 -0.442505 1441494950 0.622559 -0.214233 0.608826 -0.442505 1441494950 0.622559 -0.214233 0.608826 -0.442505 1441494950 0.579834 -0.153687 0.622375 -0.502747 1441494950 0.579834 -0.153687 0.622375 -0.502747 1441494950 0.579834 -0.153687 0.622375 -0.502747 1441494950 0.579834 -0.153687 0.622375 -0.502747 1441494950 0.579834 -0.153687 0.622375 -0.502747 1441494950 0.579834 -0.153687 0.622375 -0.502747 1441494950 0.534119 -0.091125 0.631653 -0.554443 1441494950 0.534119 -0.091125 0.631653 -0.554443 1441494950 0.534119 -0.091125 0.631653 -0.554443 1441494950 0.534119 -0.091125 0.631653 -0.554443 1441494950 0.534119 -0.091125 0.631653 -0.554443 1441494950 0.534119 -0.091125 0.631653 -0.554443 1441494950 0.488342 -0.033386 0.640320 -0.591858 1441494950 0.488342 -0.033386 0.640320 -0.591858 1441494950 0.488342 -0.033386 0.640320 -0.591858 1441494950 0.488342 -0.033386 0.640320 -0.591858 1441494950 0.488342 -0.033386 0.640320 -0.591858 1441494950 0.488342 -0.033386 0.640320 -0.591858 1441494950 0.488342 -0.033386 0.640320 -0.591858 1441494950 0.446167 0.018066 0.640442 -0.624817 1441494950 0.446167 0.018066 0.640442 -0.624817 1441494950 0.446167 0.018066 0.640442 -0.624817 1441494950 0.446167 0.018066 0.640442 -0.624817 1441494950 0.446167 0.018066 0.640442 -0.624817 1441494950 0.446167 0.018066 0.640442 -0.624817 1441494950 0.409790 0.059265 0.637451 -0.649719 1441494950 0.409790 0.059265 0.637451 -0.649719 1441494950 0.409790 0.059265 0.637451 -0.649719 1441494950 0.409790 0.059265 0.637451 -0.649719 1441494950 0.409790 0.059265 0.637451 -0.649719 1441494950 0.409790 0.059265 0.637451 -0.649719 1441494950 0.384216 0.091125 0.631287 -0.667542 1441494950 0.384216 0.091125 0.631287 -0.667542 1441494950 0.384216 0.091125 0.631287 -0.667542 1441494950 0.384216 0.091125 0.631287 -0.667542 1441494950 0.384216 0.091125 0.631287 -0.667542 1441494950 0.384216 0.091125 0.631287 -0.667542 1441494950 0.373535 0.110413 0.626160 -0.675415 1441494950 0.373535 0.110413 0.626160 -0.675415 1441494950 0.373535 0.110413 0.626160 -0.675415 1441494950 0.373535 0.110413 0.626160 -0.675415 1441494950 0.373535 0.110413 0.626160 -0.675415 1441494950 0.373535 0.110413 0.626160 -0.675415 1441494950 0.373535 0.110413 0.626160 -0.675415 1441494950 0.379944 0.113220 0.626160 -0.671387 1441494950 0.379944 0.113220 0.626160 -0.671387 1441494950 0.379944 0.113220 0.626160 -0.671387 1441494950 0.379944 0.113220 0.626160 -0.671387 1441494950 0.379944 0.113220 0.626160 -0.671387 1441494950 0.379944 0.113220 0.626160 -0.671387 1441494950 0.400146 0.095093 0.635559 -0.653381 1441494950 0.400146 0.095093 0.635559 -0.653381 1441494950 0.400146 0.095093 0.635559 -0.653381 1441494950 0.400146 0.095093 0.635559 -0.653381 1441494950 0.400146 0.095093 0.635559 -0.653381 1441494950 0.400146 0.095093 0.635559 -0.653381 1441494950 0.430481 0.060974 0.645508 -0.627869 1441494950 0.430481 0.060974 0.645508 -0.627869 1441494950 0.430481 0.060974 0.645508 -0.627869 1441494950 0.430481 0.060974 0.645508 -0.627869 1441494950 0.430481 0.060974 0.645508 -0.627869 1441494950 0.430481 0.060974 0.645508 -0.627869 1441494950 0.468201 0.016235 0.651123 -0.597107 1441494950 0.468201 0.016235 0.651123 -0.597107 1441494950 0.468201 0.016235 0.651123 -0.597107 1441494950 0.468201 0.016235 0.651123 -0.597107 1441494950 0.468201 0.016235 0.651123 -0.597107 1441494950 0.468201 0.016235 0.651123 -0.597107 1441494950 0.509644 -0.034912 0.651489 -0.560852 1441494950 0.509644 -0.034912 0.651489 -0.560852 1441494950 0.509644 -0.034912 0.651489 -0.560852 1441494950 0.509644 -0.034912 0.651489 -0.560852 1441494950 0.509644 -0.034912 0.651489 -0.560852 1441494950 0.509644 -0.034912 0.651489 -0.560852 1441494950 0.553345 -0.090210 0.645874 -0.518127 1441494950 0.553345 -0.090210 0.645874 -0.518127 1441494950 0.553345 -0.090210 0.645874 -0.518127 1441494950 0.553345 -0.090210 0.645874 -0.518127 1441494950 0.553345 -0.090210 0.645874 -0.518127 1441494950 0.553345 -0.090210 0.645874 -0.518127 1441494950 0.553345 -0.090210 0.645874 -0.518127 1441494950 0.597107 -0.150208 0.633118 -0.469055 1441494950 0.597107 -0.150208 0.633118 -0.469055 1441494950 0.597107 -0.150208 0.633118 -0.469055 1441494950 0.597107 -0.150208 0.633118 -0.469055 1441494950 0.597107 -0.150208 0.633118 -0.469055 1441494950 0.597107 -0.150208 0.633118 -0.469055 1441494950 0.637451 -0.208557 0.613220 -0.417175 1441494950 0.637451 -0.208557 0.613220 -0.417175 1441494950 0.637451 -0.208557 0.613220 -0.417175 1441494950 0.637451 -0.208557 0.613220 -0.417175 1441494950 0.637451 -0.208557 0.613220 -0.417175 1441494950 0.637451 -0.208557 0.613220 -0.417175 1441494950 0.672241 -0.261780 0.589661 -0.363037 1441494950 0.672241 -0.261780 0.589661 -0.363037 1441494950 0.672241 -0.261780 0.589661 -0.363037 1441494950 0.672241 -0.261780 0.589661 -0.363037 1441494950 0.672241 -0.261780 0.589661 -0.363037 1441494950 0.672241 -0.261780 0.589661 -0.363037 1441494950 0.700195 -0.309082 0.565491 -0.307251 1441494950 0.700195 -0.309082 0.565491 -0.307251 1441494950 0.700195 -0.309082 0.565491 -0.307251 1441494950 0.700195 -0.309082 0.565491 -0.307251 1441494950 0.700195 -0.309082 0.565491 -0.307251 1441494950 0.700195 -0.309082 0.565491 -0.307251 1441494951 0.700195 -0.309082 0.565491 -0.307251 1441494951 0.719971 -0.349792 0.541748 -0.256470 1441494951 0.719971 -0.349792 0.541748 -0.256470 1441494951 0.719971 -0.349792 0.541748 -0.256470 1441494951 0.719971 -0.349792 0.541748 -0.256470 1441494951 0.719971 -0.349792 0.541748 -0.256470 1441494951 0.732300 -0.379639 0.521118 -0.219116 1441494951 0.732300 -0.379639 0.521118 -0.219116 1441494951 0.732300 -0.379639 0.521118 -0.219116 1441494951 0.732300 -0.379639 0.521118 -0.219116 1441494951 0.732300 -0.379639 0.521118 -0.219116 1441494951 0.732300 -0.379639 0.521118 -0.219116 1441494951 0.738281 -0.398315 0.507751 -0.196045 1441494951 0.738281 -0.398315 0.507751 -0.196045 1441494951 0.738281 -0.398315 0.507751 -0.196045 1441494951 0.738281 -0.398315 0.507751 -0.196045 1441494951 0.739685 -0.404114 0.503418 -0.190063 1441494951 0.739685 -0.404114 0.503418 -0.190063 1441494951 0.739685 -0.404114 0.503418 -0.190063 1441494951 0.739685 -0.404114 0.503418 -0.190063 1441494951 0.739685 -0.404114 0.503418 -0.190063 1441494951 0.739685 -0.404114 0.503418 -0.190063 1441494951 0.736328 -0.398682 0.508606 -0.200256 1441494951 0.736328 -0.398682 0.508606 -0.200256 1441494951 0.736328 -0.398682 0.508606 -0.200256 1441494951 0.736328 -0.398682 0.508606 -0.200256 1441494951 0.736328 -0.398682 0.508606 -0.200256 1441494951 0.736328 -0.398682 0.508606 -0.200256 1441494951 0.728149 -0.384644 0.520996 -0.224426 1441494951 0.728149 -0.384644 0.520996 -0.224426 1441494951 0.728149 -0.384644 0.520996 -0.224426 1441494951 0.728149 -0.384644 0.520996 -0.224426 1441494951 0.728149 -0.384644 0.520996 -0.224426 1441494951 0.714233 -0.361633 0.539490 -0.260742 1441494951 0.714233 -0.361633 0.539490 -0.260742 1441494951 0.714233 -0.361633 0.539490 -0.260742 1441494951 0.714233 -0.361633 0.539490 -0.260742 1441494951 0.714233 -0.361633 0.539490 -0.260742 1441494951 0.714233 -0.361633 0.539490 -0.260742 1441494951 0.693909 -0.328552 0.561890 -0.307861 1441494951 0.693909 -0.328552 0.561890 -0.307861 1441494951 0.693909 -0.328552 0.561890 -0.307861 1441494951 0.693909 -0.328552 0.561890 -0.307861 1441494951 0.693909 -0.328552 0.561890 -0.307861 1441494951 0.693909 -0.328552 0.561890 -0.307861 1441494951 0.693909 -0.328552 0.561890 -0.307861 1441494951 0.666077 -0.285522 0.585388 -0.363464 1441494951 0.666077 -0.285522 0.585388 -0.363464 1441494951 0.666077 -0.285522 0.585388 -0.363464 1441494951 0.666077 -0.285522 0.585388 -0.363464 1441494951 0.666077 -0.285522 0.585388 -0.363464 1441494951 0.666077 -0.285522 0.585388 -0.363464 1441494951 0.630188 -0.233887 0.607300 -0.423401 1441494951 0.630188 -0.233887 0.607300 -0.423401 1441494951 0.630188 -0.233887 0.607300 -0.423401 1441494951 0.630188 -0.233887 0.607300 -0.423401 1441494951 0.630188 -0.233887 0.607300 -0.423401 1441494951 0.630188 -0.233887 0.607300 -0.423401 1441494951 0.587646 -0.176270 0.625549 -0.481934 1441494951 0.587646 -0.176270 0.625549 -0.481934 1441494951 0.587646 -0.176270 0.625549 -0.481934 1441494951 0.587646 -0.176270 0.625549 -0.481934 1441494951 0.587646 -0.176270 0.625549 -0.481934 1441494951 0.587646 -0.176270 0.625549 -0.481934 1441494951 0.587646 -0.176270 0.625549 -0.481934 1441494951 0.539734 -0.116150 0.640564 -0.533691 1441494951 0.539734 -0.116150 0.640564 -0.533691 1441494951 0.539734 -0.116150 0.640564 -0.533691 1441494951 0.539734 -0.116150 0.640564 -0.533691 1441494951 0.539734 -0.116150 0.640564 -0.533691 1441494951 0.539734 -0.116150 0.640564 -0.533691 1441494951 0.491333 -0.057800 0.650513 -0.576294 1441494951 0.491333 -0.057800 0.650513 -0.576294 1441494951 0.491333 -0.057800 0.650513 -0.576294 1441494951 0.491333 -0.057800 0.650513 -0.576294 1441494951 0.491333 -0.057800 0.650513 -0.576294 1441494951 0.445557 -0.005005 0.652344 -0.613098 1441494951 0.445557 -0.005005 0.652344 -0.613098 1441494951 0.445557 -0.005005 0.652344 -0.613098 1441494951 0.445557 -0.005005 0.652344 -0.613098 1441494951 0.445557 -0.005005 0.652344 -0.613098 1441494951 0.445557 -0.005005 0.652344 -0.613098 1441494951 0.445557 -0.005005 0.652344 -0.613098 1441494951 0.404785 0.040649 0.647217 -0.644653 1441494951 0.404785 0.040649 0.647217 -0.644653 1441494951 0.404785 0.040649 0.647217 -0.644653 1441494951 0.404785 0.040649 0.647217 -0.644653 1441494951 0.404785 0.040649 0.647217 -0.644653 1441494951 0.404785 0.040649 0.647217 -0.644653 1441494951 0.372498 0.077759 0.640564 -0.666992 1441494951 0.372498 0.077759 0.640564 -0.666992 1441494951 0.372498 0.077759 0.640564 -0.666992 1441494951 0.372498 0.077759 0.640564 -0.666992 1441494951 0.372498 0.077759 0.640564 -0.666992 1441494951 0.372498 0.077759 0.640564 -0.666992 1441494951 0.353821 0.104858 0.633545 -0.679993 1441494951 0.353821 0.104858 0.633545 -0.679993 1441494951 0.353821 0.104858 0.633545 -0.679993 1441494951 0.353821 0.104858 0.633545 -0.679993 1441494951 0.353821 0.104858 0.633545 -0.679993 1441494951 0.353821 0.104858 0.633545 -0.679993 1441494951 0.353394 0.117676 0.628296 -0.682983 1441494951 0.353394 0.117676 0.628296 -0.682983 1441494951 0.353394 0.117676 0.628296 -0.682983 1441494951 0.353394 0.117676 0.628296 -0.682983 1441494951 0.353394 0.117676 0.628296 -0.682983 1441494952 0.353394 0.117676 0.628296 -0.682983 1441494952 0.370483 0.110718 0.629639 -0.673828 1441494952 0.370483 0.110718 0.629639 -0.673828 1441494952 0.370483 0.110718 0.629639 -0.673828 1441494952 0.370483 0.110718 0.629639 -0.673828 1441494952 0.370483 0.110718 0.629639 -0.673828 1441494952 0.370483 0.110718 0.629639 -0.673828 1441494952 0.370483 0.110718 0.629639 -0.673828 1441494952 0.400330 0.083435 0.637939 -0.652527 1441494952 0.400330 0.083435 0.637939 -0.652527 1441494952 0.400330 0.083435 0.637939 -0.652527 1441494952 0.400330 0.083435 0.637939 -0.652527 1441494952 0.400330 0.083435 0.637939 -0.652527 1441494952 0.439392 0.043030 0.645447 -0.623291 1441494952 0.439392 0.043030 0.645447 -0.623291 1441494952 0.439392 0.043030 0.645447 -0.623291 1441494952 0.439392 0.043030 0.645447 -0.623291 1441494952 0.439392 0.043030 0.645447 -0.623291 1441494952 0.439392 0.043030 0.645447 -0.623291 1441494952 0.482788 -0.005066 0.647827 -0.589233 1441494952 0.482788 -0.005066 0.647827 -0.589233 1441494952 0.482788 -0.005066 0.647827 -0.589233 1441494952 0.482788 -0.005066 0.647827 -0.589233 1441494952 0.482788 -0.005066 0.647827 -0.589233 1441494952 0.482788 -0.005066 0.647827 -0.589233 1441494952 0.527100 -0.055908 0.644287 -0.551270 1441494952 0.527100 -0.055908 0.644287 -0.551270 1441494952 0.527100 -0.055908 0.644287 -0.551270 1441494952 0.527100 -0.055908 0.644287 -0.551270 1441494952 0.527100 -0.055908 0.644287 -0.551270 1441494952 0.527100 -0.055908 0.644287 -0.551270 1441494952 0.527100 -0.055908 0.644287 -0.551270 1441494952 0.571411 -0.110229 0.637268 -0.505188 1441494952 0.571411 -0.110229 0.637268 -0.505188 1441494952 0.571411 -0.110229 0.637268 -0.505188 1441494952 0.571411 -0.110229 0.637268 -0.505188 1441494952 0.571411 -0.110229 0.637268 -0.505188 1441494952 0.613281 -0.165710 0.626160 -0.452026 1441494952 0.613281 -0.165710 0.626160 -0.452026 1441494952 0.613281 -0.165710 0.626160 -0.452026 1441494952 0.613281 -0.165710 0.626160 -0.452026 1441494952 0.613281 -0.165710 0.626160 -0.452026 1441494952 0.613281 -0.165710 0.626160 -0.452026 1441494952 0.613281 -0.165710 0.626160 -0.452026 1441494952 0.650879 -0.220886 0.609314 -0.395203 1441494952 0.650879 -0.220886 0.609314 -0.395203 1441494952 0.650879 -0.220886 0.609314 -0.395203 1441494952 0.650879 -0.220886 0.609314 -0.395203 1441494952 0.650879 -0.220886 0.609314 -0.395203 1441494952 0.650879 -0.220886 0.609314 -0.395203 1441494952 0.683533 -0.270142 0.586853 -0.339661 1441494952 0.683533 -0.270142 0.586853 -0.339661 1441494952 0.683533 -0.270142 0.586853 -0.339661 1441494952 0.683533 -0.270142 0.586853 -0.339661 1441494952 0.683533 -0.270142 0.586853 -0.339661 1441494952 0.683533 -0.270142 0.586853 -0.339661 1441494952 0.710510 -0.313965 0.561279 -0.285645 1441494952 0.710510 -0.313965 0.561279 -0.285645 1441494952 0.710510 -0.313965 0.561279 -0.285645 1441494952 0.710510 -0.313965 0.561279 -0.285645 1441494952 0.710510 -0.313965 0.561279 -0.285645 1441494952 0.710510 -0.313965 0.561279 -0.285645 1441494952 0.730835 -0.351807 0.534729 -0.236816 1441494952 0.730835 -0.351807 0.534729 -0.236816 1441494952 0.730835 -0.351807 0.534729 -0.236816 1441494952 0.730835 -0.351807 0.534729 -0.236816 1441494952 0.730835 -0.351807 0.534729 -0.236816 1441494952 0.730835 -0.351807 0.534729 -0.236816 1441494952 0.743042 -0.381104 0.513000 -0.198486 1441494952 0.743042 -0.381104 0.513000 -0.198486 1441494952 0.743042 -0.381104 0.513000 -0.198486 1441494952 0.743042 -0.381104 0.513000 -0.198486 1441494952 0.743042 -0.381104 0.513000 -0.198486 1441494952 0.747681 -0.401367 0.499268 -0.175049 1441494952 0.747681 -0.401367 0.499268 -0.175049 1441494952 0.747681 -0.401367 0.499268 -0.175049 1441494952 0.747681 -0.401367 0.499268 -0.175049 1441494952 0.747681 -0.401367 0.499268 -0.175049 1441494952 0.747681 -0.401367 0.499268 -0.175049 1441494952 0.747803 -0.408081 0.494446 -0.172424 1441494952 0.747803 -0.408081 0.494446 -0.172424 1441494952 0.747803 -0.408081 0.494446 -0.172424 1441494952 0.747803 -0.408081 0.494446 -0.172424 1441494952 0.747803 -0.408081 0.494446 -0.172424 1441494952 0.747803 -0.408081 0.494446 -0.172424 1441494952 0.742920 -0.402649 0.500244 -0.188721 1441494952 0.742920 -0.402649 0.500244 -0.188721 1441494952 0.742920 -0.402649 0.500244 -0.188721 1441494952 0.742920 -0.402649 0.500244 -0.188721 1441494952 0.742920 -0.402649 0.500244 -0.188721 1441494952 0.742920 -0.402649 0.500244 -0.188721 1441494952 0.731812 -0.385620 0.515991 -0.222412 1441494952 0.731812 -0.385620 0.515991 -0.222412 1441494952 0.731812 -0.385620 0.515991 -0.222412 1441494952 0.731812 -0.385620 0.515991 -0.222412 1441494952 0.731812 -0.385620 0.515991 -0.222412 1441494952 0.731812 -0.385620 0.515991 -0.222412 1441494952 0.731812 -0.385620 0.515991 -0.222412 1441494952 0.715027 -0.355835 0.536804 -0.271973 1441494952 0.715027 -0.355835 0.536804 -0.271973 1441494952 0.715027 -0.355835 0.536804 -0.271973 1441494952 0.715027 -0.355835 0.536804 -0.271973 1441494952 0.715027 -0.355835 0.536804 -0.271973 1441494952 0.715027 -0.355835 0.536804 -0.271973 1441494952 0.690674 -0.317749 0.559631 -0.329834 1441494952 0.690674 -0.317749 0.559631 -0.329834 1441494952 0.690674 -0.317749 0.559631 -0.329834 1441494952 0.690674 -0.317749 0.559631 -0.329834 1441494952 0.690674 -0.317749 0.559631 -0.329834 1441494952 0.690674 -0.317749 0.559631 -0.329834 1441494953 0.657471 -0.273743 0.583618 -0.390015 1441494953 0.657471 -0.273743 0.583618 -0.390015 1441494953 0.657471 -0.273743 0.583618 -0.390015 1441494953 0.657471 -0.273743 0.583618 -0.390015 1441494953 0.657471 -0.273743 0.583618 -0.390015 1441494953 0.657471 -0.273743 0.583618 -0.390015 1441494953 0.657471 -0.273743 0.583618 -0.390015 1441494953 0.615967 -0.223572 0.604614 -0.452820 1441494953 0.615967 -0.223572 0.604614 -0.452820 1441494953 0.615967 -0.223572 0.604614 -0.452820 1441494953 0.615967 -0.223572 0.604614 -0.452820 1441494953 0.615967 -0.223572 0.604614 -0.452820 1441494953 0.615967 -0.223572 0.604614 -0.452820 1441494953 0.568298 -0.166138 0.619568 -0.515320 1441494953 0.568298 -0.166138 0.619568 -0.515320 1441494953 0.568298 -0.166138 0.619568 -0.515320 1441494953 0.568298 -0.166138 0.619568 -0.515320 1441494953 0.568298 -0.166138 0.619568 -0.515320 1441494953 0.568298 -0.166138 0.619568 -0.515320 1441494953 0.516113 -0.104309 0.630432 -0.570313 1441494953 0.516113 -0.104309 0.630432 -0.570313 1441494953 0.516113 -0.104309 0.630432 -0.570313 1441494953 0.516113 -0.104309 0.630432 -0.570313 1441494953 0.516113 -0.104309 0.630432 -0.570313 1441494953 0.516113 -0.104309 0.630432 -0.570313 1441494953 0.459595 -0.044006 0.638916 -0.615234 1441494953 0.459595 -0.044006 0.638916 -0.615234 1441494953 0.459595 -0.044006 0.638916 -0.615234 1441494953 0.459595 -0.044006 0.638916 -0.615234 1441494953 0.459595 -0.044006 0.638916 -0.615234 1441494953 0.403564 0.013489 0.640991 -0.652710 1441494953 0.403564 0.013489 0.640991 -0.652710 1441494953 
0.587524 -0.125549 0.622070 -0.502075 1441494955 0.587524 -0.125549 0.622070 -0.502075 1441494955 0.587524 -0.125549 0.622070 -0.502075 1441494955 0.587524 -0.125549 0.622070 -0.502075 1441494955 0.585266 -0.122314 0.622131 -0.505371 1441494955 0.585266 -0.122314 0.622131 -0.505371 1441494955 0.585266 -0.122314 0.622131 -0.505371 1441494955 0.585266 -0.122314 0.622131 -0.505371 1441494955 0.585266 -0.122314 0.622131 -0.505371 1441494955 0.585266 -0.122314 0.622131 -0.505371 1441494955 0.583557 -0.119934 0.622620 -0.507324 1441494955 0.583557 -0.119934 0.622620 -0.507324 1441494955 0.583557 -0.119934 0.622620 -0.507324 1441494955 0.583557 -0.119934 0.622620 -0.507324 1441494955 0.583557 -0.119934 0.622620 -0.507324 1441494955 0.583557 -0.119934 0.622620 -0.507324 1441494955 0.582520 -0.118713 0.623108 -0.508240 1441494955 0.582520 -0.118713 0.623108 -0.508240 1441494955 0.582520 -0.118713 0.623108 -0.508240 1441494956 0.582520 -0.118713 0.623108 -0.508240 1441494956 0.582520 -0.118713 0.623108 -0.508240 1441494956 0.582520 -0.118713 0.623108 -0.508240 1441494956 0.582275 -0.118835 0.623352 -0.508179 1441494956 0.582275 -0.118835 0.623352 -0.508179 1441494956 0.582275 -0.118835 0.623352 -0.508179 1441494956 0.582275 -0.118835 0.623352 -0.508179 1441494956 0.582275 -0.118835 0.623352 -0.508179 1441494956 0.582275 -0.118835 0.623352 -0.508179 1441494956 0.583496 -0.119690 0.623169 -0.506775 1441494956 0.583496 -0.119690 0.623169 -0.506775 1441494956 0.583496 -0.119690 0.623169 -0.506775 1441494956 0.583496 -0.119690 0.623169 -0.506775 1441494956 0.583496 -0.119690 0.623169 -0.506775 1441494956 0.583496 -0.119690 0.623169 -0.506775 1441494956 0.587219 -0.123413 0.622437 -0.502441 1441494956 0.587219 -0.123413 0.622437 -0.502441 1441494956 0.587219 -0.123413 0.622437 -0.502441 1441494956 0.587219 -0.123413 0.622437 -0.502441 1441494956 0.587219 -0.123413 0.622437 -0.502441 1441494956 0.587219 -0.123413 0.622437 -0.502441 1441494956 0.595703 -0.130249 0.620544 -0.493042 1441494956 0.595703 -0.130249 0.620544 -0.493042 1441494956 0.595703 -0.130249 0.620544 -0.493042 1441494956 0.595703 -0.130249 0.620544 -0.493042 1441494956 0.595703 -0.130249 0.620544 -0.493042 1441494956 0.595703 -0.130249 0.620544 -0.493042 1441494956 0.595703 -0.130249 0.620544 -0.493042 1441494956 0.609375 -0.143005 0.617798 -0.475952 1441494956 0.609375 -0.143005 0.617798 -0.475952 1441494956 0.609375 -0.143005 0.617798 -0.475952 1441494956 0.609375 -0.143005 0.617798 -0.475952 1441494956 0.609375 -0.143005 0.617798 -0.475952 1441494956 0.609375 -0.143005 0.617798 -0.475952 1441494956 0.628845 -0.162476 0.611877 -0.451294 1441494956 0.628845 -0.162476 0.611877 -0.451294 1441494956 0.628845 -0.162476 0.611877 -0.451294 1441494956 0.628845 -0.162476 0.611877 -0.451294 1441494956 0.628845 -0.162476 0.611877 -0.451294 1441494956 0.628845 -0.162476 0.611877 -0.451294 1441494956 0.628845 -0.162476 0.611877 -0.451294 1441494956 0.651550 -0.191772 0.604309 -0.416565 1441494956 0.651550 -0.191772 0.604309 -0.416565 1441494956 0.651550 -0.191772 0.604309 -0.416565 1441494956 0.651550 -0.191772 0.604309 -0.416565 1441494956 0.651550 -0.191772 0.604309 -0.416565 1441494956 0.651550 -0.191772 0.604309 -0.416565 1441494956 0.675781 -0.229004 0.592407 -0.374023 1441494956 0.675781 -0.229004 0.592407 -0.374023 1441494956 0.675781 -0.229004 0.592407 -0.374023 1441494956 0.675781 -0.229004 0.592407 -0.374023 1441494956 0.675781 -0.229004 0.592407 -0.374023 1441494956 0.675781 -0.229004 0.592407 -0.374023 1441494956 0.675781 -0.229004 0.592407 -0.374023 1441494956 0.700378 -0.269897 0.574280 -0.326782 1441494956 0.700378 -0.269897 0.574280 -0.326782 1441494956 0.700378 -0.269897 0.574280 -0.326782 1441494956 0.700378 -0.269897 0.574280 -0.326782 1441494956 0.700378 -0.269897 0.574280 -0.326782 1441494956 0.722900 -0.312805 0.550964 -0.275574 1441494956 0.722900 -0.312805 0.550964 -0.275574 1441494956 0.722900 -0.312805 0.550964 -0.275574 1441494956 0.722900 -0.312805 0.550964 -0.275574 1441494956 0.722900 -0.312805 0.550964 -0.275574 1441494956 0.722900 -0.312805 0.550964 -0.275574 1441494956 0.722900 -0.312805 0.550964 -0.275574 1441494956 0.741333 -0.352417 0.525452 -0.223816 1441494956 0.741333 -0.352417 0.525452 -0.223816 1441494956 0.741333 -0.352417 0.525452 -0.223816 1441494956 0.741333 -0.352417 0.525452 -0.223816 1441494956 0.741333 -0.352417 0.525452 -0.223816 1441494956 0.741333 -0.352417 0.525452 -0.223816 1441494956 0.754150 -0.385925 0.501648 -0.174927 1441494956 0.754150 -0.385925 0.501648 -0.174927 1441494956 0.754150 -0.385925 0.501648 -0.174927 1441494956 0.754150 -0.385925 0.501648 -0.174927 1441494956 0.754150 -0.385925 0.501648 -0.174927 1441494956 0.754150 -0.385925 0.501648 -0.174927 1441494956 0.761536 -0.413391 0.481140 -0.132874 1441494956 0.761536 -0.413391 0.481140 -0.132874 1441494956 0.761536 -0.413391 0.481140 -0.132874 1441494956 0.761536 -0.413391 0.481140 -0.132874 1441494956 0.761536 -0.413391 0.481140 -0.132874 1441494956 0.762146 -0.439148 0.465149 -0.099182 1441494956 0.762146 -0.439148 0.465149 -0.099182 1441494956 0.762146 -0.439148 0.465149 -0.099182 1441494956 0.762146 -0.439148 0.465149 -0.099182 1441494956 0.762146 -0.439148 0.465149 -0.099182 1441494956 0.762146 -0.439148 0.465149 -0.099182 1441494956 0.760742 -0.454651 0.454895 -0.087219 1441494956 0.760742 -0.454651 0.454895 -0.087219 1441494956 0.760742 -0.454651 0.454895 -0.087219 1441494956 0.760742 -0.454651 0.454895 -0.087219 1441494956 0.760742 -0.454651 0.454895 -0.087219 1441494956 0.760742 -0.454651 0.454895 -0.087219 1441494956 0.758545 -0.453430 0.457275 -0.099548 1441494956 0.758545 -0.453430 0.457275 -0.099548 1441494956 0.758545 -0.453430 0.457275 -0.099548 1441494956 0.758545 -0.453430 0.457275 -0.099548 1441494956 0.758545 -0.453430 0.457275 -0.099548 1441494956 0.758545 -0.453430 0.457275 -0.099548 1441494956 0.750061 -0.442871 0.474121 -0.128357 1441494956 0.750061 -0.442871 0.474121 -0.128357 1441494956 0.750061 -0.442871 0.474121 -0.128357 1441494956 0.750061 -0.442871 0.474121 -0.128357 1441494956 0.750061 -0.442871 0.474121 -0.128357 1441494956 0.750061 -0.442871 0.474121 -0.128357 1441494956 0.737915 -0.416382 0.500610 -0.177490 1441494956 0.737915 -0.416382 0.500610 -0.177490 1441494956 0.737915 -0.416382 0.500610 -0.177490 1441494956 0.737915 -0.416382 0.500610 -0.177490 1441494956 0.737915 -0.416382 0.500610 -0.177490 1441494957 0.737915 -0.416382 0.500610 -0.177490 1441494957 0.737915 -0.416382 0.500610 -0.177490 1441494957 0.721313 -0.378113 0.528931 -0.238586 1441494957 0.721313 -0.378113 0.528931 -0.238586 1441494957 0.721313 -0.378113 0.528931 -0.238586 1441494957 0.721313 -0.378113 0.528931 -0.238586 1441494957 0.721313 -0.378113 0.528931 -0.238586 1441494957 0.721313 -0.378113 0.528931 -0.238586 1441494957 0.697266 -0.333435 0.557861 -0.302368 1441494957 0.697266 -0.333435 0.557861 -0.302368 1441494957 0.697266 -0.333435 0.557861 -0.302368 1441494957 0.697266 -0.333435 0.557861 -0.302368 1441494957 0.697266 -0.333435 0.557861 -0.302368 1441494957 0.697266 -0.333435 0.557861 -0.302368 1441494957 0.697266 -0.333435 0.557861 -0.302368 1441494957 0.664612 -0.280640 0.586304 -0.368469 1441494957 0.664612 -0.280640 0.586304 -0.368469 1441494957 0.664612 -0.280640 0.586304 -0.368469 1441494957 0.664612 -0.280640 0.586304 -0.368469 1441494957 0.664612 -0.280640 0.586304 -0.368469 1441494957 0.664612 -0.280640 0.586304 -0.368469 1441494957 0.624573 -0.219055 0.610535 -0.434875 1441494957 0.624573 -0.219055 0.610535 -0.434875 1441494957 0.624573 -0.219055 0.610535 -0.434875 1441494957 0.624573 -0.219055 0.610535 -0.434875 1441494957 0.624573 -0.219055 0.610535 -0.434875 1441494957 0.624573 -0.219055 0.610535 -0.434875 1441494957 0.574646 -0.156250 0.633301 -0.494141 1441494957 0.574646 -0.156250 0.633301 -0.494141 1441494957 0.574646 -0.156250 0.633301 -0.494141 1441494957 0.574646 -0.156250 0.633301 -0.494141 1441494957 0.574646 -0.156250 0.633301 -0.494141 1441494957 0.574646 -0.156250 0.633301 -0.494141 1441494957 0.517761 -0.090698 0.647278 -0.552002 1441494957 0.517761 -0.090698 0.647278 -0.552002 1441494957 0.517761 -0.090698 0.647278 -0.552002 1441494957 0.517761 -0.090698 0.647278 -0.552002 1441494957 0.517761 -0.090698 0.647278 -0.552002 1441494957 0.517761 -0.090698 0.647278 -0.552002 1441494957 0.458801 -0.027039 0.651001 -0.604065 1441494957 0.458801 -0.027039 0.651001 -0.604065 1441494957 0.458801 -0.027039 0.651001 -0.604065 1441494957 0.458801 -0.027039 0.651001 -0.604065 1441494957 0.458801 -0.027039 0.651001 -0.604065 1441494957 0.458801 -0.027039 0.651001 -0.604065 1441494957 0.407593 0.027100 0.646606 -0.644226 1441494957 0.407593 0.027100 0.646606 -0.644226 1441494957 0.407593 0.027100 0.646606 -0.644226 1441494957 0.407593 0.027100 0.646606 -0.644226 1441494957 0.407593 0.027100 0.646606 -0.644226 1441494957 0.407593 0.027100 0.646606 -0.644226 1441494957 0.407593 0.027100 0.646606 -0.644226 1441494957 0.365601 0.075012 0.635376 -0.676025 1441494957 0.365601 0.075012 0.635376 -0.676025 1441494957 0.365601 0.075012 0.635376 -0.676025 1441494957 0.365601 0.075012 0.635376 -0.676025 1441494957 0.365601 0.075012 0.635376 -0.676025 1441494957 0.365601 0.075012 0.635376 -0.676025 1441494957 0.338928 0.110168 0.622925 -0.696411 1441494957 0.338928 0.110168 0.622925 -0.696411 1441494957 0.338928 0.110168 0.622925 -0.696411 1441494957 0.338928 0.110168 0.622925 -0.696411 1441494957 0.338928 0.110168 0.622925 -0.696411 1441494957 0.338928 0.110168 0.622925 -0.696411 1441494957 0.333923 0.126648 0.616760 -0.701477 1441494957 0.333923 0.126648 0.616760 -0.701477 1441494957 0.333923 0.126648 0.616760 -0.701477 1441494957 0.333923 0.126648 0.616760 -0.701477 1441494957 0.333923 0.126648 0.616760 -0.701477 1441494957 0.333923 0.126648 0.616760 -0.701477 1441494957 0.350769 0.125916 0.615784 -0.694214 1441494957 0.350769 0.125916 0.615784 -0.694214 1441494957 0.350769 0.125916 0.615784 -0.694214 1441494957 0.350769 0.125916 0.615784 -0.694214 1441494957 0.350769 0.125916 0.615784 -0.694214 1441494957 0.350769 0.125916 0.615784 -0.694214 1441494957 0.383972 0.106812 0.623352 -0.672729 1441494957 0.383972 0.106812 0.623352 -0.672729 1441494957 0.383972 0.106812 0.623352 -0.672729 1441494957 0.383972 0.106812 0.623352 -0.672729 1441494957 0.383972 0.106812 0.623352 -0.672729 1441494957 0.383972 0.106812 0.623352 -0.672729 1441494957 0.383972 0.106812 0.623352 -0.672729 1441494957 0.429443 0.070862 0.632996 -0.640198 1441494957 0.429443 0.070862 0.632996 -0.640198 1441494957 0.429443 0.070862 0.632996 -0.640198 1441494957 0.429443 0.070862 0.632996 -0.640198 1441494957 0.429443 0.070862 0.632996 -0.640198 1441494957 0.429443 0.070862 0.632996 -0.640198 1441494957 0.480103 0.023010 0.637146 -0.602478 1441494957 0.480103 0.023010 0.637146 -0.602478 1441494957 0.480103 0.023010 0.637146 -0.602478 1441494957 0.480103 0.023010 0.637146 -0.602478 1441494957 0.480103 0.023010 0.637146 -0.602478 1441494957 0.480103 0.023010 0.637146 -0.602478 1441494957 0.531433 -0.035217 0.637939 -0.556152 1441494957 0.531433 -0.035217 0.637939 -0.556152 1441494957 0.531433 -0.035217 0.637939 -0.556152 1441494957 0.531433 -0.035217 0.637939 -0.556152 1441494957 0.531433 -0.035217 0.637939 -0.556152 1441494957 0.531433 -0.035217 0.637939 -0.556152 1441494957 0.531433 -0.035217 0.637939 -0.556152 1441494957 0.579468 -0.098206 0.632813 -0.504028 1441494957 0.579468 -0.098206 0.632813 -0.504028 1441494957 0.579468 -0.098206 0.632813 -0.504028 1441494957 0.579468 -0.098206 0.632813 -0.504028 1441494957 0.579468 -0.098206 0.632813 -0.504028 1441494957 0.579468 -0.098206 0.632813 -0.504028 1441494957 0.621948 -0.162292 0.622437 -0.446533 1441494957 0.621948 -0.162292 0.622437 -0.446533 1441494957 0.621948 -0.162292 0.622437 -0.446533 1441494957 0.621948 -0.162292 0.622437 -0.446533 1441494958 0.621948 -0.162292 0.622437 -0.446533 1441494958 0.621948 -0.162292 0.622437 -0.446533 1441494958 0.659302 -0.218628 0.603943 -0.390808 1441494958 0.659302 -0.218628 0.603943 -0.390808 1441494958 0.659302 -0.218628 0.603943 -0.390808 1441494958 0.659302 -0.218628 0.603943 -0.390808 1441494958 0.659302 -0.218628 0.603943 -0.390808 1441494958 0.659302 -0.218628 0.603943 -0.390808 1441494958 0.691956 -0.269348 0.581360 -0.332520 1441494958 0.691956 -0.269348 0.581360 -0.332520 1441494958 0.691956 -0.269348 0.581360 -0.332520 1441494958 0.691956 -0.269348 0.581360 -0.332520 1441494958 0.691956 -0.269348 0.581360 -0.332520 1441494958 0.691956 -0.269348 0.581360 -0.332520 1441494958 0.720642 -0.313904 0.553955 -0.274231 1441494958 0.720642 -0.313904 0.553955 -0.274231 1441494958 0.720642 -0.313904 0.553955 -0.274231 1441494958 0.720642 -0.313904 0.553955 -0.274231 1441494958 0.720642 -0.313904 0.553955 -0.274231 1441494958 0.742065 -0.352905 0.525879 -0.219604 1441494958 0.742065 -0.352905 0.525879 -0.219604 1441494958 0.742065 -0.352905 0.525879 -0.219604 1441494958 0.742065 -0.352905 0.525879 -0.219604 1441494958 0.742065 -0.352905 0.525879 -0.219604 1441494958 0.742065 -0.352905 0.525879 -0.219604 1441494958 0.752014 -0.386536 0.503479 -0.177673 1441494958 0.752014 -0.386536 0.503479 -0.177673 1441494958 0.752014 -0.386536 0.503479 -0.177673 1441494958 0.752014 -0.386536 0.503479 -0.177673 1441494958 0.752014 -0.386536 0.503479 -0.177673 1441494958 0.752014 -0.386536 0.503479 -0.177673 1441494958 0.754456 -0.405884 0.490906 -0.158325 1441494958 0.754456 -0.405884 0.490906 -0.158325 1441494958 0.754456 -0.405884 0.490906 -0.158325 1441494958 0.754456 -0.405884 0.490906 -0.158325 1441494958 0.754456 -0.405884 0.490906 -0.158325 1441494958 0.754456 -0.405884 0.490906 -0.158325 1441494958 0.753601 -0.404175 0.491638 -0.164063 1441494958 0.753601 -0.404175 0.491638 -0.164063 1441494958 0.753601 -0.404175 0.491638 -0.164063 1441494958 0.753601 -0.404175 0.491638 -0.164063 1441494958 0.753601 -0.404175 0.491638 -0.164063 1441494958 0.753601 -0.404175 0.491638 -0.164063 1441494958 0.748352 -0.388428 0.503296 -0.189087 1441494958 0.748352 -0.388428 0.503296 -0.189087 1441494958 0.748352 -0.388428 0.503296 -0.189087 1441494958 0.748352 -0.388428 0.503296 -0.189087 1441494958 0.748352 -0.388428 0.503296 -0.189087 1441494958 0.748352 -0.388428 0.503296 -0.189087 1441494958 0.735535 -0.365906 0.522827 -0.227295 1441494958 0.735535 -0.365906 0.522827 -0.227295 1441494958 0.735535 -0.365906 0.522827 -0.227295 1441494958 0.735535 -0.365906 0.522827 -0.227295 1441494958 0.735535 -0.365906 0.522827 -0.227295 1441494958 0.715454 -0.333862 0.546997 -0.278320 1441494958 0.715454 -0.333862 0.546997 -0.278320 1441494958 0.715454 -0.333862 0.546997 -0.278320 1441494958 0.715454 -0.333862 0.546997 -0.278320 1441494958 0.715454 -0.333862 0.546997 -0.278320 1441494958 0.715454 -0.333862 0.546997 -0.278320 1441494958 0.715454 -0.333862 0.546997 -0.278320 1441494958 0.687439 -0.291626 0.572693 -0.338135 1441494958 0.687439 -0.291626 0.572693 -0.338135 1441494958 0.687439 -0.291626 0.572693 -0.338135 1441494958 0.687439 -0.291626 0.572693 -0.338135 1441494958 0.687439 -0.291626 0.572693 -0.338135 1441494958 0.687439 -0.291626 0.572693 -0.338135 1441494958 0.651489 -0.239929 0.597107 -0.401733 1441494958 0.651489 -0.239929 0.597107 -0.401733 1441494958 0.651489 -0.239929 0.597107 -0.401733 1441494958 0.651489 -0.239929 0.597107 -0.401733 1441494958 0.651489 -0.239929 0.597107 -0.401733 1441494958 0.608032 -0.181091 0.617798 -0.464539 1441494958 0.608032 -0.181091 0.617798 -0.464539 1441494958 0.608032 -0.181091 0.617798 -0.464539 1441494958 0.608032 -0.181091 0.617798 -0.464539 1441494958 0.608032 -0.181091 0.617798 -0.464539 1441494958 0.608032 -0.181091 0.617798 -0.464539 1441494958 0.608032 -0.181091 0.617798 -0.464539 1441494958 0.557861 -0.119202 0.635193 -0.520630 1441494958 0.557861 -0.119202 0.635193 -0.520630 1441494958 0.557861 -0.119202 0.635193 -0.520630 1441494958 0.557861 -0.119202 0.635193 -0.520630 1441494958 0.557861 -0.119202 0.635193 -0.520630 1441494958 0.557861 -0.119202 0.635193 -0.520630 1441494958 0.503723 -0.057373 0.646729 -0.569763 1441494958 0.503723 -0.057373 0.646729 -0.569763 1441494958 0.503723 -0.057373 0.646729 -0.569763 1441494958 0.503723 -0.057373 0.646729 -0.569763 1441494958 0.503723 -0.057373 0.646729 -0.569763 1441494958 0.503723 -0.057373 0.646729 -0.569763 1441494958 0.449646 0.001404 0.651245 -0.611267 1441494958 0.449646 0.001404 0.651245 -0.611267 1441494958 0.449646 0.001404 0.651245 -0.611267 1441494958 0.449646 0.001404 0.651245 -0.611267 1441494958 0.449646 0.001404 0.651245 -0.611267 1441494958 0.449646 0.001404 0.651245 -0.611267 1441494958 0.449646 0.001404 0.651245 -0.611267 1441494958 0.402710 0.054016 0.646973 -0.645203 1441494958 0.402710 0.054016 0.646973 -0.645203 1441494958 0.402710 0.054016 0.646973 -0.645203 1441494958 0.402710 0.054016 0.646973 -0.645203 1441494958 0.402710 0.054016 0.646973 -0.645203 1441494958 0.369385 0.094788 0.634460 -0.672302 1441494958 0.369385 0.094788 0.634460 -0.672302 1441494958 0.369385 0.094788 0.634460 -0.672302 1441494958 0.369385 0.094788 0.634460 -0.672302 1441494958 0.369385 0.094788 0.634460 -0.672302 1441494958 0.369385 0.094788 0.634460 -0.672302 1441494958 0.369385 0.094788 0.634460 -0.672302 1441494958 0.355713 0.119751 0.620239 -0.688782 1441494959 0.355713 0.119751 0.620239 -0.688782 1441494959 0.355713 0.119751 0.620239 -0.688782 1441494959 0.355713 0.119751 0.620239 -0.688782 1441494959 0.355713 0.119751 0.620239 -0.688782 1441494959 0.355713 0.119751 0.620239 -0.688782 1441494959 0.362549 0.120728 0.623779 -0.681763 1441494959 0.362549 0.120728 0.623779 -0.681763 1441494959 0.362549 0.120728 0.623779 -0.681763 1441494959 0.362549 0.120728 0.623779 -0.681763 1441494959 0.362549 0.120728 0.623779 -0.681763 1441494959 0.362549 0.120728 0.623779 -0.681763 1441494959 0.385376 0.098755 0.638000 -0.659302 1441494959 0.385376 0.098755 0.638000 -0.659302 1441494959 0.385376 0.098755 0.638000 -0.659302 1441494959 0.385376 0.098755 0.638000 -0.659302 1441494959 0.385376 0.098755 0.638000 -0.659302 1441494959 0.385376 0.098755 0.638000 -0.659302 1441494959 0.420410 0.063538 0.646179 -0.633789 1441494959 0.420410 0.063538 0.646179 -0.633789 1441494959 0.420410 0.063538 0.646179 -0.633789 1441494959 0.420410 0.063538 0.646179 -0.633789 1441494959 0.420410 0.063538 0.646179 -0.633789 1441494959 0.420410 0.063538 0.646179 -0.633789 1441494959 0.463989 0.017578 0.649902 -0.601624 1441494959 0.463989 0.017578 0.649902 -0.601624 1441494959 0.463989 0.017578 0.649902 -0.601624 1441494959 0.463989 0.017578 0.649902 -0.601624 1441494959 0.463989 0.017578 0.649902 -0.601624 1441494959 0.463989 0.017578 0.649902 -0.601624 1441494959 0.512085 -0.036865 0.648926 -0.561462 1441494959 0.512085 -0.036865 0.648926 -0.561462 1441494959 0.512085 -0.036865 0.648926 -0.561462 1441494959 0.512085 -0.036865 0.648926 -0.561462 1441494959 0.512085 -0.036865 0.648926 -0.561462 1441494959 0.512085 -0.036865 0.648926 -0.561462 1441494959 0.512085 -0.036865 0.648926 -0.561462 1441494959 0.560242 -0.095154 0.641602 -0.515198 1441494959 0.560242 -0.095154 0.641602 -0.515198 1441494959 0.560242 -0.095154 0.641602 -0.515198 1441494959 0.560242 -0.095154 0.641602 -0.515198 1441494959 0.560242 -0.095154 0.641602 -0.515198 1441494959 0.560242 -0.095154 0.641602 -0.515198 1441494959 0.605042 -0.153931 0.628784 -0.463562 1441494959 0.605042 -0.153931 0.628784 -0.463562 1441494959 0.605042 -0.153931 0.628784 -0.463562 1441494959 0.605042 -0.153931 0.628784 -0.463562 1441494959 0.605042 -0.153931 0.628784 -0.463562 1441494959 0.605042 -0.153931 0.628784 -0.463562 1441494959 0.643738 -0.215332 0.613159 -0.403992 1441494959 0.643738 -0.215332 0.613159 -0.403992 1441494959 0.643738 -0.215332 0.613159 -0.403992 1441494959 0.643738 -0.215332 0.613159 -0.403992 1441494959 0.643738 -0.215332 0.613159 -0.403992 1441494959 0.643738 -0.215332 0.613159 -0.403992 1441494959 0.643738 -0.215332 0.613159 -0.403992 1441494959 0.675964 -0.272339 0.592163 -0.343689 1441494959 0.675964 -0.272339 0.592163 -0.343689 1441494959 0.675964 -0.272339 0.592163 -0.343689 1441494959 0.675964 -0.272339 0.592163 -0.343689 1441494959 0.675964 -0.272339 0.592163 -0.343689 1441494959 0.675964 -0.272339 0.592163 -0.343689 1441494959 0.701599 -0.323486 0.566956 -0.285767 1441494959 0.701599 -0.323486 0.566956 -0.285767 1441494959 0.701599 -0.323486 0.566956 -0.285767 1441494959 0.701599 -0.323486 0.566956 -0.285767 1441494959 0.701599 -0.323486 0.566956 -0.285767 1441494959 0.701599 -0.323486 0.566956 -0.285767 1441494959 0.720703 -0.366211 0.539734 -0.234680 1441494959 0.720703 -0.366211 0.539734 -0.234680 1441494959 0.720703 -0.366211 0.539734 -0.234680 1441494959 0.720703 -0.366211 0.539734 -0.234680 1441494959 0.720703 -0.366211 0.539734 -0.234680 1441494959 0.720703 -0.366211 0.539734 -0.234680 1441494959 0.720703 -0.366211 0.539734 -0.234680 1441494959 0.733215 -0.397400 0.515930 -0.195557 1441494959 0.733215 -0.397400 0.515930 -0.195557 1441494959 0.733215 -0.397400 0.515930 -0.195557 1441494959 0.733215 -0.397400 0.515930 -0.195557 1441494959 0.733215 -0.397400 0.515930 -0.195557 1441494959 0.739136 -0.416321 0.500366 -0.172974 1441494959 0.739136 -0.416321 0.500366 -0.172974 1441494959 0.739136 -0.416321 0.500366 -0.172974 1441494959 0.739136 -0.416321 0.500366 -0.172974 1441494959 0.739136 -0.416321 0.500366 -0.172974 1441494959 0.739136 -0.416321 0.500366 -0.172974 1441494959 0.739136 -0.416321 0.500366 -0.172974 1441494959 0.739441 -0.418945 0.497620 -0.173462 1441494959 0.739441 -0.418945 0.497620 -0.173462 1441494959 0.739441 -0.418945 0.497620 -0.173462 1441494959 0.739441 -0.418945 0.497620 -0.173462 1441494959 0.739441 -0.418945 0.497620 -0.173462 1441494959 0.739441 -0.418945 0.497620 -0.173462 1441494959 0.735291 -0.403198 0.508423 -0.195496 1441494959 0.735291 -0.403198 0.508423 -0.195496 1441494959 0.735291 -0.403198 0.508423 -0.195496 1441494959 0.735291 -0.403198 0.508423 -0.195496 1441494959 0.735291 -0.403198 0.508423 -0.195496 1441494959 0.725891 -0.375854 0.526855 -0.232849 1441494959 0.725891 -0.375854 0.526855 -0.232849 1441494959 0.725891 -0.375854 0.526855 -0.232849 1441494959 0.725891 -0.375854 0.526855 -0.232849 1441494959 0.725891 -0.375854 0.526855 -0.232849 1441494959 0.725891 -0.375854 0.526855 -0.232849 1441494959 0.710999 -0.338745 0.547485 -0.282776 1441494959 0.710999 -0.338745 0.547485 -0.282776 1441494959 0.710999 -0.338745 0.547485 -0.282776 1441494959 0.710999 -0.338745 0.547485 -0.282776 1441494959 0.710999 -0.338745 0.547485 -0.282776 1441494959 0.710999 -0.338745 0.547485 -0.282776 1441494959 0.686157 -0.296692 0.572083 -0.337402 1441494960 0.686157 -0.296692 0.572083 -0.337402 1441494960 0.686157 -0.296692 0.572083 -0.337402 1441494960 0.686157 -0.296692 0.572083 -0.337402 1441494960 0.686157 -0.296692 0.572083 -0.337402 1441494960 0.686157 -0.296692 0.572083 -0.337402 1441494960 0.651917 -0.247314 0.597778 -0.395569 1441494960 0.651917 -0.247314 0.597778 -0.395569 1441494960 0.651917 -0.247314 0.597778 -0.395569 1441494960 0.651917 -0.247314 0.597778 -0.395569 1441494960 0.651917 -0.247314 0.597778 -0.395569 1441494960 0.651917 -0.247314 0.597778 -0.395569 1441494960 0.611633 -0.187561 0.616516 -0.458923 1441494960 0.611633 -0.187561 0.616516 -0.458923 1441494960 0.611633 -0.187561 0.616516 -0.458923 1441494960 0.611633 -0.187561 0.616516 -0.458923 1441494960 0.611633 -0.187561 0.616516 -0.458923 1441494960 0.611633 -0.187561 0.616516 -0.458923 1441494960 0.565125 -0.125122 0.632874 -0.514221 1441494960 0.565125 -0.125122 0.632874 -0.514221 1441494960 0.565125 -0.125122 0.632874 -0.514221 1441494960 0.565125 -0.125122 0.632874 -0.514221 1441494960 0.565125 -0.125122 0.632874 -0.514221 1441494960 0.565125 -0.125122 0.632874 -0.514221 1441494960 0.516968 -0.064636 0.645508 -0.558411 1441494960 0.516968 -0.064636 0.645508 -0.558411 1441494960 0.516968 -0.064636 0.645508 -0.558411 1441494960 0.516968 -0.064636 0.645508 -0.558411 1441494960 0.516968 -0.064636 0.645508 -0.558411 1441494960 0.516968 -0.064636 0.645508 -0.558411 1441494960 0.516968 -0.064636 0.645508 -0.558411 1441494960 0.469360 -0.009949 0.652283 -0.595032 1441494960 0.469360 -0.009949 0.652283 -0.595032 1441494960 0.469360 -0.009949 0.652283 -0.595032 1441494960 0.469360 -0.009949 0.652283 -0.595032 1441494960 0.469360 -0.009949 0.652283 -0.595032 1441494960 0.469360 -0.009949 0.652283 -0.595032 1441494960 0.427307 0.040100 0.650574 -0.626526 1441494960 0.427307 0.040100 0.650574 -0.626526 1441494960 0.427307 0.040100 0.650574 -0.626526 1441494960 0.427307 0.040100 0.650574 -0.626526 1441494960 0.427307 0.040100 0.650574 -0.626526 1441494960 0.427307 0.040100 0.650574 -0.626526 1441494960 0.396179 0.078735 0.648743 -0.644958 1441494960 0.396179 0.078735 0.648743 -0.644958 1441494960 0.396179 0.078735 0.648743 -0.644958 1441494960 0.396179 0.078735 0.648743 -0.644958 1441494960 0.396179 0.078735 0.648743 -0.644958 1441494960 0.396179 0.078735 0.648743 -0.644958 1441494960 0.381836 0.102112 0.644287 -0.654724 1441494960 0.381836 0.102112 0.644287 -0.654724 1441494960 0.381836 0.102112 0.644287 -0.654724 1441494960 0.381836 0.102112 0.644287 -0.654724 1441494960 0.381836 0.102112 0.644287 -0.654724 1441494960 0.381836 0.102112 0.644287 -0.654724 1441494960 0.381836 0.102112 0.644287 -0.654724 1441494960 0.388000 0.107422 0.643127 -0.651367 1441494960 0.388000 0.107422 0.643127 -0.651367 1441494960 0.388000 0.107422 0.643127 -0.651367 1441494960 0.388000 0.107422 0.643127 -0.651367 1441494960 0.388000 0.107422 0.643127 -0.651367 1441494960 0.388000 0.107422 0.643127 -0.651367 1441494960 0.411133 0.091858 0.648804 -0.633667 1441494960 0.411133 0.091858 0.648804 -0.633667 1441494960 0.411133 0.091858 0.648804 -0.633667 1441494960 0.411133 0.091858 0.648804 -0.633667 1441494960 0.411133 0.091858 0.648804 -0.633667 1441494960 0.411133 0.091858 0.648804 -0.633667 1441494960 0.445740 0.059143 0.657227 -0.604858 1441494960 0.445740 0.059143 0.657227 -0.604858 1441494960 0.445740 0.059143 0.657227 -0.604858 1441494960 0.445740 0.059143 0.657227 -0.604858 1441494960 0.445740 0.059143 0.657227 -0.604858 1441494960 0.488037 0.014648 0.660461 -0.570435 1441494960 0.488037 0.014648 0.660461 -0.570435 1441494960 0.488037 0.014648 0.660461 -0.570435 1441494960 0.488037 0.014648 0.660461 -0.570435 1441494960 0.488037 0.014648 0.660461 -0.570435 1441494960 0.533325 -0.036804 0.656372 -0.532288 1441494960 0.533325 -0.036804 0.656372 -0.532288 1441494960 0.533325 -0.036804 0.656372 -0.532288 1441494960 0.533325 -0.036804 0.656372 -0.532288 1441494960 0.533325 -0.036804 0.656372 -0.532288 1441494960 0.533325 -0.036804 0.656372 -0.532288 1441494960 0.578613 -0.093445 0.647339 -0.487244 1441494960 0.578613 -0.093445 0.647339 -0.487244 1441494960 0.578613 -0.093445 0.647339 -0.487244 1441494960 0.578613 -0.093445 0.647339 -0.487244 1441494960 0.578613 -0.093445 0.647339 -0.487244 1441494960 0.578613 -0.093445 0.647339 -0.487244 1441494960 0.621460 -0.150269 0.631531 -0.438599 1441494960 0.621460 -0.150269 0.631531 -0.438599 1441494960 0.621460 -0.150269 0.631531 -0.438599 1441494960 0.621460 -0.150269 0.631531 -0.438599 1441494960 0.621460 -0.150269 0.631531 -0.438599 1441494960 0.621460 -0.150269 0.631531 -0.438599 1441494960 0.621460 -0.150269 0.631531 -0.438599 1441494960 0.659668 -0.208435 0.611938 -0.383240 1441494960 0.659668 -0.208435 0.611938 -0.383240 1441494960 0.659668 -0.208435 0.611938 -0.383240 1441494960 0.659668 -0.208435 0.611938 -0.383240 1441494960 0.659668 -0.208435 0.611938 -0.383240 1441494960 0.659668 -0.208435 0.611938 -0.383240 1441494960 0.691406 -0.264709 0.588684 -0.324463 1441494960 0.691406 -0.264709 0.588684 -0.324463 1441494960 0.691406 -0.264709 0.588684 -0.324463 1441494960 0.691406 -0.264709 0.588684 -0.324463 1441494960 0.691406 -0.264709 0.588684 -0.324463 1441494960 0.716003 -0.312683 0.562866 -0.269714 1441494961 0.716003 -0.312683 0.562866 -0.269714 1441494961 0.716003 -0.312683 0.562866 -0.269714 1441494961 0.716003 -0.312683 0.562866 -0.269714 1441494961 0.716003 -0.312683 0.562866 -0.269714 1441494961 0.716003 -0.312683 0.562866 -0.269714 1441494961 0.716003 -0.312683 0.562866 -0.269714 1441494961 0.733093 -0.351929 0.538086 -0.221558 1441494961 0.733093 -0.351929 0.538086 -0.221558 1441494961 0.733093 -0.351929 0.538086 -0.221558 1441494961 0.733093 -0.351929 0.538086 -0.221558 1441494961 0.733093 -0.351929 0.538086 -0.221558 1441494961 0.733093 -0.351929 0.538086 -0.221558 1441494961 0.739441 -0.406860 0.505249 -0.179932 1441494961 0.739441 -0.406860 0.505249 -0.179932 1441494961 0.739441 -0.406860 0.505249 -0.179932 1441494961 0.739441 -0.406860 0.505249 -0.179932 1441494961 0.739441 -0.406860 0.505249 -0.179932 1441494961 0.739441 -0.406860 0.505249 -0.179932 1441494961 0.731750 -0.389587 0.516968 -0.213257 1441494961 0.731750 -0.389587 0.516968 -0.213257 1441494961 0.731750 -0.389587 0.516968 -0.213257 1441494961 0.731750 -0.389587 0.516968 -0.213257 1441494961 0.731750 -0.389587 0.516968 -0.213257 1441494961 0.731750 -0.389587 0.516968 -0.213257 1441494961 0.718262 -0.360168 0.535828 -0.259277 1441494961 0.718262 -0.360168 0.535828 -0.259277 1441494961 0.718262 -0.360168 0.535828 -0.259277 1441494961 0.718262 -0.360168 0.535828 -0.259277 1441494961 0.718262 -0.360168 0.535828 -0.259277 1441494961 0.718262 -0.360168 0.535828 -0.259277 1441494961 0.718262 -0.360168 0.535828 -0.259277 1441494961 0.698608 -0.322510 0.556824 -0.312805 1441494961 0.698608 -0.322510 0.556824 -0.312805 1441494961 0.698608 -0.322510 0.556824 -0.312805 1441494961 0.698608 -0.322510 0.556824 -0.312805 1441494961 0.698608 -0.322510 0.556824 -0.312805 1441494961 0.698608 -0.322510 0.556824 -0.312805 1441494961 0.672668 -0.278198 0.575745 -0.372314 1441494961 0.672668 -0.278198 0.575745 -0.372314 1441494961 0.672668 -0.278198 0.575745 -0.372314 1441494961 0.672668 -0.278198 0.575745 -0.372314 1441494961 0.672668 -0.278198 0.575745 -0.372314 1441494961 0.672668 -0.278198 0.575745 -0.372314 1441494961 0.640076 -0.228027 0.593018 -0.432007 1441494961 0.640076 -0.228027 0.593018 -0.432007 1441494961 0.640076 -0.228027 0.593018 -0.432007 1441494961 0.640076 -0.228027 0.593018 -0.432007 1441494961 0.640076 -0.228027 0.593018 -0.432007 1441494961 0.640076 -0.228027 0.593018 -0.432007 1441494961 0.600281 -0.173462 0.610962 -0.486084 1441494961 0.600281 -0.173462 0.610962 -0.486084 1441494961 0.600281 -0.173462 0.610962 -0.486084 1441494961 0.600281 -0.173462 0.610962 -0.486084 1441494961 0.600281 -0.173462 0.610962 -0.486084 1441494961 0.600281 -0.173462 0.610962 -0.486084 1441494961 0.555481 -0.110962 0.626526 -0.535339 1441494961 0.555481 -0.110962 0.626526 -0.535339 1441494961 0.555481 -0.110962 0.626526 -0.535339 1441494961 0.555481 -0.110962 0.626526 -0.535339 1441494961 0.555481 -0.110962 0.626526 -0.535339 1441494961 0.555481 -0.110962 0.626526 -0.535339 1441494961 0.505310 -0.048950 0.638855 -0.577942 1441494961 0.505310 -0.048950 0.638855 -0.577942 1441494961 0.505310 -0.048950 0.638855 -0.577942 1441494961 0.505310 -0.048950 0.638855 -0.577942 1441494961 0.505310 -0.048950 0.638855 -0.577942 1441494961 0.505310 -0.048950 0.638855 -0.577942 1441494961 0.505310 -0.048950 0.638855 -0.577942 1441494961 0.455566 0.008850 0.640442 -0.618225 1441494961 0.455566 0.008850 0.640442 -0.618225 1441494961 0.455566 0.008850 0.640442 -0.618225 1441494961 0.455566 0.008850 0.640442 -0.618225 1441494961 0.455566 0.008850 0.640442 -0.618225 1441494961 0.455566 0.008850 0.640442 -0.618225 1441494961 0.414246 0.056763 0.632629 -0.651855 1441494961 0.414246 0.056763 0.632629 -0.651855 1441494961 0.414246 0.056763 0.632629 -0.651855 1441494961 0.414246 0.056763 0.632629 -0.651855 1441494961 0.414246 0.056763 0.632629 -0.651855 1441494961 0.414246 0.056763 0.632629 -0.651855 1441494961 0.390320 0.093140 0.624451 -0.670105 1441494961 0.390320 0.093140 0.624451 -0.670105 1441494961 0.390320 0.093140 0.624451 -0.670105 1441494961 0.390320 0.093140 0.624451 -0.670105 1441494961 0.390320 0.093140 0.624451 -0.670105 1441494961 0.390320 0.093140 0.624451 -0.670105 1441494961 0.384583 0.108276 0.628235 -0.667542 1441494961 0.384583 0.108276 0.628235 -0.667542 1441494961 0.384583 0.108276 0.628235 -0.667542 1441494961 0.384583 0.108276 0.628235 -0.667542 1441494961 0.384583 0.108276 0.628235 -0.667542 1441494961 0.384583 0.108276 0.628235 -0.667542 1441494961 0.394165 0.103943 0.637207 -0.653992 1441494961 0.394165 0.103943 0.637207 -0.653992 1441494961 0.394165 0.103943 0.637207 -0.653992 1441494961 0.394165 0.103943 0.637207 -0.653992 1441494961 0.394165 0.103943 0.637207 -0.653992 1441494961 0.394165 0.103943 0.637207 -0.653992 1441494961 0.394165 0.103943 0.637207 -0.653992 1441494961 0.417175 0.085083 0.642639 -0.636963 1441494961 0.417175 0.085083 0.642639 -0.636963 1441494961 0.417175 0.085083 0.642639 -0.636963 1441494962 0.417175 0.085083 0.642639 -0.636963 1441494962 0.417175 0.085083 0.642639 -0.636963 1441494962 0.417175 0.085083 0.642639 -0.636963 1441494962 0.451111 0.052185 0.646545 -0.612915 1441494962 0.451111 0.052185 0.646545 -0.612915 1441494962 0.451111 0.052185 0.646545 -0.612915 1441494962 0.451111 0.052185 0.646545 -0.612915 1441494962 0.451111 0.052185 0.646545 -0.612915 1441494962 0.451111 0.052185 0.646545 -0.612915 1441494962 0.493103 0.006836 0.648926 -0.579407 1441494962 0.493103 0.006836 0.648926 -0.579407 1441494962 0.493103 0.006836 0.648926 -0.579407 1441494962 0.493103 0.006836 0.648926 -0.579407 1441494962 0.493103 0.006836 0.648926 -0.579407 1441494962 0.493103 0.006836 0.648926 -0.579407 1441494962 0.537964 -0.045532 0.645996 -0.539612 1441494962 0.537964 -0.045532 0.645996 -0.539612 1441494962 0.537964 -0.045532 0.645996 -0.539612 1441494962 0.537964 -0.045532 0.645996 -0.539612 1441494962 0.537964 -0.045532 0.645996 -0.539612 1441494962 0.537964 -0.045532 0.645996 -0.539612 1441494962 0.537964 -0.045532 0.645996 -0.539612 1441494962 0.581421 -0.098694 0.636841 -0.496643 1441494962 0.581421 -0.098694 0.636841 -0.496643 1441494962 0.581421 -0.098694 0.636841 -0.496643 1441494962 0.581421 -0.098694 0.636841 -0.496643 1441494962 0.581421 -0.098694 0.636841 -0.496643 1441494962 0.620789 -0.153931 0.624451 -0.448242 1441494962 0.620789 -0.153931 0.624451 -0.448242 1441494962 0.620789 -0.153931 0.624451 -0.448242 1441494962 0.620789 -0.153931 0.624451 -0.448242 1441494962 0.620789 -0.153931 0.624451 -0.448242 1441494962 0.620789 -0.153931 0.624451 -0.448242 1441494962 0.654846 -0.207458 0.607605 -0.398621 1441494962 0.654846 -0.207458 0.607605 -0.398621 1441494962 0.654846 -0.207458 0.607605 -0.398621 1441494962 0.654846 -0.207458 0.607605 -0.398621 1441494962 0.654846 -0.207458 0.607605 -0.398621 1441494962 0.654846 -0.207458 0.607605 -0.398621 1441494962 0.684143 -0.253967 0.587158 -0.350159 1441494962 0.684143 -0.253967 0.587158 -0.350159 1441494962 0.684143 -0.253967 0.587158 -0.350159 1441494962 0.684143 -0.253967 0.587158 -0.350159 1441494962 0.684143 -0.253967 0.587158 -0.350159 1441494962 0.684143 -0.253967 0.587158 -0.350159 1441494962 0.707275 -0.297485 0.565491 -0.302429 1441494962 0.707275 -0.297485 0.565491 -0.302429 1441494962 0.707275 -0.297485 0.565491 -0.302429 1441494962 0.707275 -0.297485 0.565491 -0.302429 1441494962 0.707275 -0.297485 0.565491 -0.302429 1441494962 0.707275 -0.297485 0.565491 -0.302429 1441494962 0.725220 -0.333435 0.542603 -0.261475 1441494962 0.725220 -0.333435 0.542603 -0.261475 1441494962 0.725220 -0.333435 0.542603 -0.261475 1441494962 0.725220 -0.333435 0.542603 -0.261475 1441494962 0.725220 -0.333435 0.542603 -0.261475 1441494962 0.725220 -0.333435 0.542603 -0.261475 1441494962 0.737183 -0.361267 0.523010 -0.229065 1441494962 0.737183 -0.361267 0.523010 -0.229065 1441494962 0.737183 -0.361267 0.523010 -0.229065 1441494962 0.737183 -0.361267 0.523010 -0.229065 1441494962 0.737183 -0.361267 0.523010 -0.229065 1441494962 0.737183 -0.361267 0.523010 -0.229065 1441494962 0.737183 -0.361267 0.523010 -0.229065 1441494962 0.742126 -0.380676 0.510620 -0.208740 1441494962 0.742126 -0.380676 0.510620 -0.208740 1441494962 0.742126 -0.380676 0.510620 -0.208740 1441494962 0.742126 -0.380676 0.510620 -0.208740 1441494962 0.742126 -0.380676 0.510620 -0.208740 1441494962 0.742126 -0.380676 0.510620 -0.208740 1441494962 0.742126 -0.380676 0.510620 -0.208740 1441494962 0.739746 -0.389526 0.508850 -0.205139 1441494962 0.739746 -0.389526 0.508850 -0.205139 1441494962 0.739746 -0.389526 0.508850 -0.205139 1441494962 0.739746 -0.389526 0.508850 -0.205139 1441494962 0.739746 -0.389526 0.508850 -0.205139 1441494962 0.739746 -0.389526 0.508850 -0.205139 1441494962 0.732788 -0.381104 0.517700 -0.223022 1441494962 0.732788 -0.381104 0.517700 -0.223022 1441494962 0.732788 -0.381104 0.517700 -0.223022 1441494962 0.732788 -0.381104 0.517700 -0.223022 1441494962 0.732788 -0.381104 0.517700 -0.223022 1441494962 0.720764 -0.359375 0.534424 -0.256287 1441494962 0.720764 -0.359375 0.534424 -0.256287 1441494962 0.720764 -0.359375 0.534424 -0.256287 1441494962 0.720764 -0.359375 0.534424 -0.256287 1441494962 0.720764 -0.359375 0.534424 -0.256287 1441494962 0.720764 -0.359375 0.534424 -0.256287 1441494962 0.720764 -0.359375 0.534424 -0.256287 1441494962 0.720764 -0.359375 0.534424 -0.256287 1441494962 0.701416 -0.331726 0.555847 -0.298340 1441494962 0.701416 -0.331726 0.555847 -0.298340 1441494962 0.701416 -0.331726 0.555847 -0.298340 1441494962 0.701416 -0.331726 0.555847 -0.298340 1441494962 0.701416 -0.331726 0.555847 -0.298340 1441494962 0.701416 -0.331726 0.555847 -0.298340 1441494962 0.676331 -0.296265 0.577576 -0.348083 1441494962 0.676331 -0.296265 0.577576 -0.348083 1441494962 0.676331 -0.296265 0.577576 -0.348083 1441494962 0.676331 -0.296265 0.577576 -0.348083 1441494962 0.676331 -0.296265 0.577576 -0.348083 1441494962 0.676331 -0.296265 0.577576 -0.348083 1441494962 0.646973 -0.253357 0.596375 -0.401855 1441494962 0.646973 -0.253357 0.596375 -0.401855 1441494962 0.646973 -0.253357 0.596375 -0.401855 1441494962 0.646973 -0.253357 0.596375 -0.401855 1441494962 0.646973 -0.253357 0.596375 -0.401855 1441494962 0.646973 -0.253357 0.596375 -0.401855 1441494962 0.612244 -0.204712 0.612915 -0.455566 1441494962 0.612244 -0.204712 0.612915 -0.455566 1441494962 0.612244 -0.204712 0.612915 -0.455566 1441494962 0.612244 -0.204712 0.612915 -0.455566 1441494963 0.612244 -0.204712 0.612915 -0.455566 1441494963 0.612244 -0.204712 0.612915 -0.455566 1441494963 0.573730 -0.151855 0.625916 -0.505920 1441494963 0.573730 -0.151855 0.625916 -0.505920 1441494963 0.573730 -0.151855 0.625916 -0.505920 1441494963 0.573730 -0.151855 0.625916 -0.505920 1441494963 0.573730 -0.151855 0.625916 -0.505920 1441494963 0.573730 -0.151855 0.625916 -0.505920 1441494963 0.531921 -0.098938 0.634827 -0.551575 1441494963 0.531921 -0.098938 0.634827 -0.551575 1441494963 0.531921 -0.098938 0.634827 -0.551575 1441494963 0.531921 -0.098938 0.634827 -0.551575 1441494963 0.531921 -0.098938 0.634827 -0.551575 1441494963 0.531921 -0.098938 0.634827 -0.551575 1441494963 0.488770 -0.046936 0.638062 -0.593079 1441494963 0.488770 -0.046936 0.638062 -0.593079 1441494963 0.488770 -0.046936 0.638062 -0.593079 1441494963 0.488770 -0.046936 0.638062 -0.593079 1441494963 0.488770 -0.046936 0.638062 -0.593079 1441494963 
0.679993 -0.242737 0.595825 -0.351624 1441494966 0.679993 -0.242737 0.595825 -0.351624 1441494966 0.679993 -0.242737 0.595825 -0.351624 1441494966 0.679993 -0.242737 0.595825 -0.351624 1441494966 0.679993 -0.242737 0.595825 -0.351624 1441494966 0.679993 -0.242737 0.595825 -0.351624 1441494966 0.699097 -0.279297 0.582153 -0.307129 1441494966 0.699097 -0.279297 0.582153 -0.307129 1441494966 0.699097 -0.279297 0.582153 -0.307129 1441494966 0.699097 -0.279297 0.582153 -0.307129 1441494966 0.699097 -0.279297 0.582153 -0.307129 1441494966 0.716797 -0.318115 0.563843 -0.259033 1441494966 0.716797 -0.318115 0.563843 -0.259033 1441494966 0.716797 -0.318115 0.563843 -0.259033 1441494966 0.716797 -0.318115 0.563843 -0.259033 1441494966 0.716797 -0.318115 0.563843 -0.259033 1441494966 0.716797 -0.318115 0.563843 -0.259033 1441494966 0.716797 -0.318115 0.563843 -0.259033 1441494966 0.731445 -0.353577 0.543579 -0.210876 1441494966 0.731445 -0.353577 0.543579 -0.210876 1441494966 0.731445 -0.353577 0.543579 -0.210876 1441494966 0.731445 -0.353577 0.543579 -0.210876 1441494966 0.731445 -0.353577 0.543579 -0.210876 1441494966 0.731445 -0.353577 0.543579 -0.210876 1441494966 0.741882 -0.385315 0.523254 -0.165161 1441494966 0.741882 -0.385315 0.523254 -0.165161 1441494966 0.741882 -0.385315 0.523254 -0.165161 1441494966 0.741882 -0.385315 0.523254 -0.165161 1441494966 0.741882 -0.385315 0.523254 -0.165161 1441494966 0.741882 -0.385315 0.523254 -0.165161 1441494966 0.747498 -0.412354 0.505066 -0.126709 1441494966 0.747498 -0.412354 0.505066 -0.126709 1441494966 0.747498 -0.412354 0.505066 -0.126709 1441494966 0.747498 -0.412354 0.505066 -0.126709 1441494966 0.747498 -0.412354 0.505066 -0.126709 1441494966 0.747498 -0.412354 0.505066 -0.126709 1441494966 0.746948 -0.437622 0.491272 -0.095886 1441494966 0.746948 -0.437622 0.491272 -0.095886 1441494966 0.746948 -0.437622 0.491272 -0.095886 1441494966 0.746948 -0.437622 0.491272 -0.095886 1441494966 0.746948 -0.437622 0.491272 -0.095886 1441494966 0.746948 -0.437622 0.491272 -0.095886 1441494966 0.746399 -0.450745 0.481628 -0.087891 1441494966 0.746399 -0.450745 0.481628 -0.087891 1441494966 0.746399 -0.450745 0.481628 -0.087891 1441494966 0.746399 -0.450745 0.481628 -0.087891 1441494966 0.746399 -0.450745 0.481628 -0.087891 1441494966 0.746399 -0.450745 0.481628 -0.087891 1441494966 0.743774 -0.449097 0.484497 -0.101685 1441494966 0.743774 -0.449097 0.484497 -0.101685 1441494966 0.743774 -0.449097 0.484497 -0.101685 1441494966 0.743774 -0.449097 0.484497 -0.101685 1441494966 0.743774 -0.449097 0.484497 -0.101685 1441494966 0.743774 -0.449097 0.484497 -0.101685 1441494966 0.734497 -0.438171 0.500977 -0.132324 1441494966 0.734497 -0.438171 0.500977 -0.132324 1441494966 0.734497 -0.438171 0.500977 -0.132324 1441494966 0.734497 -0.438171 0.500977 -0.132324 1441494966 0.734497 -0.438171 0.500977 -0.132324 1441494966 0.734497 -0.438171 0.500977 -0.132324 1441494966 0.734497 -0.438171 0.500977 -0.132324 1441494966 0.723572 -0.406494 0.526123 -0.185242 1441494966 0.723572 -0.406494 0.526123 -0.185242 1441494966 0.723572 -0.406494 0.526123 -0.185242 1441494966 0.723572 -0.406494 0.526123 -0.185242 1441494966 0.723572 -0.406494 0.526123 -0.185242 1441494966 0.708435 -0.362000 0.552429 -0.248779 1441494966 0.708435 -0.362000 0.552429 -0.248779 1441494966 0.708435 -0.362000 0.552429 -0.248779 1441494966 0.708435 -0.362000 0.552429 -0.248779 1441494966 0.708435 -0.362000 0.552429 -0.248779 1441494966 0.708435 -0.362000 0.552429 -0.248779 1441494966 0.685364 -0.311951 0.578247 -0.313965 1441494966 0.685364 -0.311951 0.578247 -0.313965 1441494966 0.685364 -0.311951 0.578247 -0.313965 1441494966 0.685364 -0.311951 0.578247 -0.313965 1441494966 0.685364 -0.311951 0.578247 -0.313965 1441494966 0.685364 -0.311951 0.578247 -0.313965 1441494966 0.685364 -0.311951 0.578247 -0.313965 1441494966 0.649963 -0.261780 0.606445 -0.375854 1441494966 0.649963 -0.261780 0.606445 -0.375854 1441494966 0.649963 -0.261780 0.606445 -0.375854 1441494966 0.649963 -0.261780 0.606445 -0.375854 1441494966 0.649963 -0.261780 0.606445 -0.375854 1441494966 0.649963 -0.261780 0.606445 -0.375854 1441494966 0.608032 -0.201599 0.627686 -0.442261 1441494966 0.608032 -0.201599 0.627686 -0.442261 1441494966 0.608032 -0.201599 0.627686 -0.442261 1441494966 0.608032 -0.201599 0.627686 -0.442261 1441494966 0.608032 -0.201599 0.627686 -0.442261 1441494966 0.608032 -0.201599 0.627686 -0.442261 1441494966 0.559143 -0.136902 0.644592 -0.503052 1441494966 0.559143 -0.136902 0.644592 -0.503052 1441494966 0.559143 -0.136902 0.644592 -0.503052 1441494966 0.559143 -0.136902 0.644592 -0.503052 1441494966 0.559143 -0.136902 0.644592 -0.503052 1441494966 0.559143 -0.136902 0.644592 -0.503052 1441494966 0.508484 -0.070862 0.656860 -0.552185 1441494966 0.508484 -0.070862 0.656860 -0.552185 1441494966 0.508484 -0.070862 0.656860 -0.552185 1441494966 0.508484 -0.070862 0.656860 -0.552185 1441494966 0.508484 -0.070862 0.656860 -0.552185 1441494966 0.508484 -0.070862 0.656860 -0.552185 1441494966 0.461243 -0.008911 0.661987 -0.590698 1441494966 0.461243 -0.008911 0.661987 -0.590698 1441494967 0.461243 -0.008911 0.661987 -0.590698 1441494967 0.461243 -0.008911 0.661987 -0.590698 1441494967 0.461243 -0.008911 0.661987 -0.590698 1441494967 0.420166 0.042664 0.663025 -0.618103 1441494967 0.420166 0.042664 0.663025 -0.618103 1441494967 0.420166 0.042664 0.663025 -0.618103 1441494967 0.420166 0.042664 0.663025 -0.618103 1441494967 0.420166 0.042664 0.663025 -0.618103 1441494967 0.392944 0.082336 0.658142 -0.636902 1441494967 0.392944 0.082336 0.658142 -0.636902 1441494967 0.392944 0.082336 0.658142 -0.636902 1441494967 0.392944 0.082336 0.658142 -0.636902 1441494967 0.392944 0.082336 0.658142 -0.636902 1441494967 0.392944 0.082336 0.658142 -0.636902 1441494967 0.382935 0.106140 0.649414 -0.648315 1441494967 0.382935 0.106140 0.649414 -0.648315 1441494967 0.382935 0.106140 0.649414 -0.648315 1441494967 0.382935 0.106140 0.649414 -0.648315 1441494967 0.382935 0.106140 0.649414 -0.648315 1441494967 0.382935 0.106140 0.649414 -0.648315 1441494967 0.391907 0.110718 0.648621 -0.643005 1441494967 0.391907 0.110718 0.648621 -0.643005 1441494967 0.391907 0.110718 0.648621 -0.643005 1441494967 0.391907 0.110718 0.648621 -0.643005 1441494967 0.391907 0.110718 0.648621 -0.643005 1441494967 0.391907 0.110718 0.648621 -0.643005 1441494967 0.391907 0.110718 0.648621 -0.643005 1441494967 0.417114 0.095215 0.655090 -0.622681 1441494967 0.417114 0.095215 0.655090 -0.622681 1441494967 0.417114 0.095215 0.655090 -0.622681 1441494967 0.417114 0.095215 0.655090 -0.622681 1441494967 0.417114 0.095215 0.655090 -0.622681 1441494967 0.417114 0.095215 0.655090 -0.622681 1441494967 0.453796 0.062012 0.662720 -0.592407 1441494967 0.453796 0.062012 0.662720 -0.592407 1441494967 0.453796 0.062012 0.662720 -0.592407 1441494967 0.453796 0.062012 0.662720 -0.592407 1441494967 0.453796 0.062012 0.662720 -0.592407 1441494967 0.453796 0.062012 0.662720 -0.592407 1441494967 0.498047 0.014404 0.665833 -0.555298 1441494967 0.498047 0.014404 0.665833 -0.555298 1441494967 0.498047 0.014404 0.665833 -0.555298 1441494967 0.498047 0.014404 0.665833 -0.555298 1441494967 0.498047 0.014404 0.665833 -0.555298 1441494967 0.498047 0.014404 0.665833 -0.555298 1441494967 0.545837 -0.042664 0.660767 -0.513367 1441494967 0.545837 -0.042664 0.660767 -0.513367 1441494967 0.545837 -0.042664 0.660767 -0.513367 1441494967 0.545837 -0.042664 0.660767 -0.513367 1441494967 0.545837 -0.042664 0.660767 -0.513367 1441494967 0.592285 -0.102417 0.647949 -0.467773 1441494967 0.592285 -0.102417 0.647949 -0.467773 1441494967 0.592285 -0.102417 0.647949 -0.467773 1441494967 0.592285 -0.102417 0.647949 -0.467773 1441494967 0.592285 -0.102417 0.647949 -0.467773 1441494967 0.592285 -0.102417 0.647949 -0.467773 1441494967 0.632202 -0.167419 0.633240 -0.413757 1441494967 0.632202 -0.167419 0.633240 -0.413757 1441494967 0.632202 -0.167419 0.633240 -0.413757 1441494967 0.632202 -0.167419 0.633240 -0.413757 1441494967 0.632202 -0.167419 0.633240 -0.413757 1441494967 0.632202 -0.167419 0.633240 -0.413757 1441494967 0.632202 -0.167419 0.633240 -0.413757 1441494967 0.664368 -0.232056 0.615601 -0.354736 1441494967 0.664368 -0.232056 0.615601 -0.354736 1441494967 0.664368 -0.232056 0.615601 -0.354736 1441494967 0.664368 -0.232056 0.615601 -0.354736 1441494967 0.664368 -0.232056 0.615601 -0.354736 1441494967 0.664368 -0.232056 0.615601 -0.354736 1441494967 0.691772 -0.284668 0.591492 -0.300903 1441494967 0.691772 -0.284668 0.591492 -0.300903 1441494967 0.691772 -0.284668 0.591492 -0.300903 1441494967 0.691772 -0.284668 0.591492 -0.300903 1441494967 0.691772 -0.284668 0.591492 -0.300903 1441494967 0.691772 -0.284668 0.591492 -0.300903 1441494967 0.713501 -0.328064 0.564697 -0.253662 1441494967 0.713501 -0.328064 0.564697 -0.253662 1441494967 0.713501 -0.328064 0.564697 -0.253662 1441494967 0.713501 -0.328064 0.564697 -0.253662 1441494967 0.713501 -0.328064 0.564697 -0.253662 1441494967 0.713501 -0.328064 0.564697 -0.253662 1441494967 0.728271 -0.364441 0.538818 -0.215393 1441494967 0.728271 -0.364441 0.538818 -0.215393 1441494967 0.728271 -0.364441 0.538818 -0.215393 1441494967 0.728271 -0.364441 0.538818 -0.215393 1441494967 0.728271 -0.364441 0.538818 -0.215393 1441494967 0.728271 -0.364441 0.538818 -0.215393 1441494967 0.728271 -0.364441 0.538818 -0.215393 1441494967 0.736267 -0.389465 0.519165 -0.191467 1441494967 0.736267 -0.389465 0.519165 -0.191467 1441494967 0.736267 -0.389465 0.519165 -0.191467 1441494967 0.736267 -0.389465 0.519165 -0.191467 1441494967 0.736267 -0.389465 0.519165 -0.191467 1441494967 0.734863 -0.407471 0.511108 -0.180664 1441494967 0.734863 -0.407471 0.511108 -0.180664 1441494967 0.734863 -0.407471 0.511108 -0.180664 1441494967 0.734863 -0.407471 0.511108 -0.180664 1441494967 0.734863 -0.407471 0.511108 -0.180664 1441494967 0.734863 -0.407471 0.511108 -0.180664 1441494967 0.734863 -0.407471 0.511108 -0.180664 1441494967 0.729858 -0.407471 0.513062 -0.194946 1441494967 0.729858 -0.407471 0.513062 -0.194946 1441494967 0.729858 -0.407471 0.513062 -0.194946 1441494967 0.729858 -0.407471 0.513062 -0.194946 1441494967 0.729858 -0.407471 0.513062 -0.194946 1441494967 0.729858 -0.407471 0.513062 -0.194946 1441494967 0.722839 -0.387146 0.525146 -0.227478 1441494967 0.722839 -0.387146 0.525146 -0.227478 1441494968 0.722839 -0.387146 0.525146 -0.227478 1441494968 0.722839 -0.387146 0.525146 -0.227478 1441494968 0.722839 -0.387146 0.525146 -0.227478 1441494968 0.722839 -0.387146 0.525146 -0.227478 1441494968 0.709717 -0.355347 0.545837 -0.268433 1441494968 0.709717 -0.355347 0.545837 -0.268433 1441494968 0.709717 -0.355347 0.545837 -0.268433 1441494968 0.709717 -0.355347 0.545837 -0.268433 1441494968 0.709717 -0.355347 0.545837 -0.268433 1441494968 0.709717 -0.355347 0.545837 -0.268433 1441494968 0.689819 -0.315918 0.570435 -0.314453 1441494968 0.689819 -0.315918 0.570435 -0.314453 1441494968 0.689819 -0.315918 0.570435 -0.314453 1441494968 0.689819 -0.315918 0.570435 -0.314453 1441494968 0.689819 -0.315918 0.570435 -0.314453 1441494968 0.689819 -0.315918 0.570435 -0.314453 1441494968 0.664673 -0.269775 0.593018 -0.365662 1441494968 0.664673 -0.269775 0.593018 -0.365662 1441494968 0.664673 -0.269775 0.593018 -0.365662 1441494968 0.664673 -0.269775 0.593018 -0.365662 1441494968 0.664673 -0.269775 0.593018 -0.365662 1441494968 0.664673 -0.269775 0.593018 -0.365662 1441494968 0.634460 -0.219238 0.611450 -0.418945 1441494968 0.634460 -0.219238 0.611450 -0.418945 1441494968 0.634460 -0.219238 0.611450 -0.418945 1441494968 0.634460 -0.219238 0.611450 -0.418945 1441494968 0.634460 -0.219238 0.611450 -0.418945 1441494968 0.634460 -0.219238 0.611450 -0.418945 1441494968 0.634460 -0.219238 0.611450 -0.418945 1441494968 0.598267 -0.168274 0.629517 -0.466248 1441494968 0.598267 -0.168274 0.629517 -0.466248 1441494968 0.598267 -0.168274 0.629517 -0.466248 1441494968 0.598267 -0.168274 0.629517 -0.466248 1441494968 0.598267 -0.168274 0.629517 -0.466248 1441494968 0.598267 -0.168274 0.629517 -0.466248 1441494968 0.598267 -0.168274 0.629517 -0.466248 1441494968 0.559387 -0.113586 0.644897 -0.508118 1441494968 0.559387 -0.113586 0.644897 -0.508118 1441494968 0.559387 -0.113586 0.644897 -0.508118 1441494968 0.559387 -0.113586 0.644897 -0.508118 1441494968 0.559387 -0.113586 0.644897 -0.508118 1441494968 0.515015 -0.064392 0.660950 -0.541931 1441494968 0.515015 -0.064392 0.660950 -0.541931 1441494968 0.515015 -0.064392 0.660950 -0.541931 1441494968 0.515015 -0.064392 0.660950 -0.541931 1441494968 0.515015 -0.064392 0.660950 -0.541931 1441494968 0.515015 -0.064392 0.660950 -0.541931 1441494968 0.473999 -0.015625 0.664673 -0.577332 1441494968 0.473999 -0.015625 0.664673 -0.577332 1441494968 0.473999 -0.015625 0.664673 -0.577332 1441494968 0.473999 -0.015625 0.664673 -0.577332 1441494968 0.473999 -0.015625 0.664673 -0.577332 1441494968 0.473999 -0.015625 0.664673 -0.577332 1441494968 0.473999 -0.015625 0.664673 -0.577332 1441494968 0.444824 0.027161 0.660645 -0.604065 1441494968 0.444824 0.027161 0.660645 -0.604065 1441494968 0.444824 0.027161 0.660645 -0.604065 1441494968 0.444824 0.027161 0.660645 -0.604065 1441494968 0.444824 0.027161 0.660645 -0.604065 1441494968 0.444824 0.027161 0.660645 -0.604065 1441494968 0.429871 0.054871 0.653625 -0.620422 1441494968 0.429871 0.054871 0.653625 -0.620422 1441494968 0.429871 0.054871 0.653625 -0.620422 1441494968 0.429871 0.054871 0.653625 -0.620422 1441494968 0.429871 0.054871 0.653625 -0.620422 1441494968 0.429871 0.054871 0.653625 -0.620422 1441494968 0.432861 0.064209 0.647522 -0.623840 1441494968 0.432861 0.064209 0.647522 -0.623840 1441494968 0.432861 0.064209 0.647522 -0.623840 1441494968 0.432861 0.064209 0.647522 -0.623840 1441494968 0.432861 0.064209 0.647522 -0.623840 1441494968 0.432861 0.064209 0.647522 -0.623840 1441494968 0.452881 0.051453 0.648987 -0.609131 1441494968 0.452881 0.051453 0.648987 -0.609131 1441494968 0.452881 0.051453 0.648987 -0.609131 1441494968 0.452881 0.051453 0.648987 -0.609131 1441494968 0.452881 0.051453 0.648987 -0.609131 1441494968 0.484192 0.019775 0.653992 -0.580872 1441494968 0.484192 0.019775 0.653992 -0.580872 1441494968 0.484192 0.019775 0.653992 -0.580872 1441494968 0.484192 0.019775 0.653992 -0.580872 1441494968 0.484192 0.019775 0.653992 -0.580872 1441494968 0.484192 0.019775 0.653992 -0.580872 1441494968 0.484192 0.019775 0.653992 -0.580872 1441494968 0.522644 -0.024719 0.656311 -0.543518 1441494968 0.522644 -0.024719 0.656311 -0.543518 1441494968 0.522644 -0.024719 0.656311 -0.543518 1441494968 0.522644 -0.024719 0.656311 -0.543518 1441494968 0.522644 -0.024719 0.656311 -0.543518 1441494968 0.522644 -0.024719 0.656311 -0.543518 1441494968 0.564331 -0.077942 0.652588 -0.499512 1441494968 0.564331 -0.077942 0.652588 -0.499512 1441494968 0.564331 -0.077942 0.652588 -0.499512 1441494968 0.564331 -0.077942 0.652588 -0.499512 1441494968 0.564331 -0.077942 0.652588 -0.499512 1441494968 0.564331 -0.077942 0.652588 -0.499512 1441494968 0.604370 -0.135925 0.643250 -0.449890 1441494968 0.604370 -0.135925 0.643250 -0.449890 1441494968 0.604370 -0.135925 0.643250 -0.449890 1441494968 0.604370 -0.135925 0.643250 -0.449890 1441494968 0.604370 -0.135925 0.643250 -0.449890 1441494968 0.604370 -0.135925 0.643250 -0.449890 1441494968 0.637817 -0.200500 0.630920 -0.393494 1441494968 0.637817 -0.200500 0.630920 -0.393494 1441494968 0.637817 -0.200500 0.630920 -0.393494 1441494968 0.637817 -0.200500 0.630920 -0.393494 1441494968 0.637817 -0.200500 0.630920 -0.393494 1441494968 0.637817 -0.200500 0.630920 -0.393494 1441494968 0.666260 -0.257690 0.610657 -0.341675 1441494968 0.666260 -0.257690 0.610657 -0.341675 1441494968 0.666260 -0.257690 0.610657 -0.341675 1441494968 0.666260 -0.257690 0.610657 -0.341675 1441494969 0.666260 -0.257690 0.610657 -0.341675 1441494969 0.666260 -0.257690 0.610657 -0.341675 1441494969 0.666260 -0.257690 0.610657 -0.341675 1441494969 0.691589 -0.302307 0.586548 -0.293640 1441494969 0.691589 -0.302307 0.586548 -0.293640 1441494969 0.691589 -0.302307 0.586548 -0.293640 1441494969 0.691589 -0.302307 0.586548 -0.293640 1441494969 0.691589 -0.302307 0.586548 -0.293640 1441494969 0.691589 -0.302307 0.586548 -0.293640 1441494969 0.711792 -0.342285 0.562317 -0.244873 1441494969 0.711792 -0.342285 0.562317 -0.244873 1441494969 0.711792 -0.342285 0.562317 -0.244873 1441494969 0.711792 -0.342285 0.562317 -0.244873 1441494969 0.711792 -0.342285 0.562317 -0.244873 1441494969 0.711792 -0.342285 0.562317 -0.244873 1441494969 0.725037 -0.380310 0.537842 -0.200928 1441494969 0.725037 -0.380310 0.537842 -0.200928 1441494969 0.725037 -0.380310 0.537842 -0.200928 1441494969 0.725037 -0.380310 0.537842 -0.200928 1441494969 0.725037 -0.380310 0.537842 -0.200928 1441494969 0.725037 -0.380310 0.537842 -0.200928 1441494969 0.725037 -0.380310 0.537842 -0.200928 1441494969 0.731934 -0.410828 0.516052 -0.170654 1441494969 0.731934 -0.410828 0.516052 -0.170654 1441494969 0.731934 -0.410828 0.516052 -0.170654 1441494969 0.731934 -0.410828 0.516052 -0.170654 1441494969 0.731934 -0.410828 0.516052 -0.170654 1441494969 0.731934 -0.410828 0.516052 -0.170654 1441494969 0.732910 -0.429871 0.502563 -0.159668 1441494969 0.732910 -0.429871 0.502563 -0.159668 1441494969 0.732910 -0.429871 0.502563 -0.159668 1441494969 0.732910 -0.429871 0.502563 -0.159668 1441494969 0.732910 -0.429871 0.502563 -0.159668 1441494969 0.732910 -0.429871 0.502563 -0.159668 1441494969 0.733826 -0.424255 0.501099 -0.174072 1441494969 0.733826 -0.424255 0.501099 -0.174072 1441494969 0.733826 -0.424255 0.501099 -0.174072 1441494969 0.733826 -0.424255 0.501099 -0.174072 1441494969 0.733826 -0.424255 0.501099 -0.174072 1441494969 0.733826 -0.424255 0.501099 -0.174072 1441494969 0.733826 -0.424255 0.501099 -0.174072 1441494969 0.727173 -0.409363 0.513550 -0.199646 1441494969 0.727173 -0.409363 0.513550 -0.199646 1441494969 0.727173 -0.409363 0.513550 -0.199646 1441494969 0.727173 -0.409363 0.513550 -0.199646 1441494969 0.727173 -0.409363 0.513550 -0.199646 1441494969 0.727173 -0.409363 0.513550 -0.199646 1441494969 0.727173 -0.409363 0.513550 -0.199646 1441494969 0.713745 -0.383789 0.535339 -0.238098 1441494969 0.713745 -0.383789 0.535339 -0.238098 1441494969 0.713745 -0.383789 0.535339 -0.238098 1441494969 0.713745 -0.383789 0.535339 -0.238098 1441494969 0.713745 -0.383789 0.535339 -0.238098 1441494969 0.713745 -0.383789 0.535339 -0.238098 1441494969 0.695740 -0.345398 0.558411 -0.291138 1441494969 0.695740 -0.345398 0.558411 -0.291138 1441494969 0.695740 -0.345398 0.558411 -0.291138 1441494969 0.695740 -0.345398 0.558411 -0.291138 1441494969 0.695740 -0.345398 0.558411 -0.291138 1441494969 0.695740 -0.345398 0.558411 -0.291138 1441494969 0.671753 -0.298523 0.580750 -0.349731 1441494969 0.671753 -0.298523 0.580750 -0.349731 1441494969 0.671753 -0.298523 0.580750 -0.349731 1441494969 0.671753 -0.298523 0.580750 -0.349731 1441494969 0.671753 -0.298523 0.580750 -0.349731 1441494969 0.671753 -0.298523 0.580750 -0.349731 1441494969 0.640381 -0.246643 0.602539 -0.407349 1441494969 0.640381 -0.246643 0.602539 -0.407349 1441494969 0.640381 -0.246643 0.602539 -0.407349 1441494969 0.640381 -0.246643 0.602539 -0.407349 1441494969 0.640381 -0.246643 0.602539 -0.407349 1441494969 0.640381 -0.246643 0.602539 -0.407349 1441494969 0.640381 -0.246643 0.602539 -0.407349 1441494969 0.602295 -0.190491 0.622070 -0.462585 1441494969 0.602295 -0.190491 0.622070 -0.462585 1441494969 0.602295 -0.190491 0.622070 -0.462585 1441494969 0.602295 -0.190491 0.622070 -0.462585 1441494969 0.602295 -0.190491 0.622070 -0.462585 1441494969 0.602295 -0.190491 0.622070 -0.462585 1441494969 0.559448 -0.130127 0.637268 -0.513733 1441494969 0.559448 -0.130127 0.637268 -0.513733 1441494969 0.559448 -0.130127 0.637268 -0.513733 1441494969 0.559448 -0.130127 0.637268 -0.513733 1441494969 0.559448 -0.130127 0.637268 -0.513733 1441494969 0.559448 -0.130127 0.637268 -0.513733 1441494969 0.512695 -0.072144 0.649963 -0.556274 1441494969 0.512695 -0.072144 0.649963 -0.556274 1441494969 0.512695 -0.072144 0.649963 -0.556274 1441494969 0.512695 -0.072144 0.649963 -0.556274 1441494969 0.512695 -0.072144 0.649963 -0.556274 1441494969 0.512695 -0.072144 0.649963 -0.556274 1441494969 0.468201 -0.018066 0.655457 -0.592285 1441494969 0.468201 -0.018066 0.655457 -0.592285 1441494969 0.468201 -0.018066 0.655457 -0.592285 1441494969 0.468201 -0.018066 0.655457 -0.592285 1441494969 0.468201 -0.018066 0.655457 -0.592285 1441494969 0.468201 -0.018066 0.655457 -0.592285 1441494969 0.430725 0.029907 0.653259 -0.621948 1441494969 0.430725 0.029907 0.653259 -0.621948 1441494969 0.430725 0.029907 0.653259 -0.621948 1441494969 0.430725 0.029907 0.653259 -0.621948 1441494969 0.430725 0.029907 0.653259 -0.621948 1441494969 0.430725 0.029907 0.653259 -0.621948 1441494969 0.405457 0.065918 0.647156 -0.642151 1441494969 0.405457 0.065918 0.647156 -0.642151 1441494969 0.405457 0.065918 0.647156 -0.642151 1441494969 0.405457 0.065918 0.647156 -0.642151 1441494969 0.405457 0.065918 0.647156 -0.642151 1441494969 0.405457 0.065918 0.647156 -0.642151 1441494969 0.398193 0.086792 0.637939 -0.653381 1441494969 0.398193 0.086792 0.637939 -0.653381 1441494969 0.398193 0.086792 0.637939 -0.653381 1441494969 0.398193 0.086792 0.637939 -0.653381 1441494969 0.398193 0.086792 0.637939 -0.653381 1441494970 0.398193 0.086792 0.637939 -0.653381 1441494970 0.410767 0.086914 0.636597 -0.646851 1441494970 0.410767 0.086914 0.636597 -0.646851 1441494970 0.410767 0.086914 0.636597 -0.646851 1441494970 0.410767 0.086914 0.636597 -0.646851 1441494970 0.410767 0.086914 0.636597 -0.646851 1441494970 0.410767 0.086914 0.636597 -0.646851 1441494970 0.437927 0.063904 0.645203 -0.622742 1441494970 0.437927 0.063904 0.645203 -0.622742 1441494970 0.437927 0.063904 0.645203 -0.622742 1441494970 0.437927 0.063904 0.645203 -0.622742 1441494970 0.437927 0.063904 0.645203 -0.622742 1441494970 0.437927 0.063904 0.645203 -0.622742 1441494970 0.475403 0.025696 0.651733 -0.590393 1441494970 0.475403 0.025696 0.651733 -0.590393 1441494970 0.475403 0.025696 0.651733 -0.590393 1441494970 0.475403 0.025696 0.651733 -0.590393 1441494970 0.475403 0.025696 0.651733 -0.590393 1441494970 0.475403 0.025696 0.651733 -0.590393 1441494970 0.517273 -0.023499 0.653503 -0.552063 1441494970 0.517273 -0.023499 0.653503 -0.552063 1441494970 0.517273 -0.023499 0.653503 -0.552063 1441494970 0.517273 -0.023499 0.653503 -0.552063 1441494970 0.517273 -0.023499 0.653503 -0.552063 1441494970 0.517273 -0.023499 0.653503 -0.552063 1441494970 0.559998 -0.077515 0.648621 -0.509521 1441494970 0.559998 -0.077515 0.648621 -0.509521 1441494970 0.559998 -0.077515 0.648621 -0.509521 1441494970 0.559998 -0.077515 0.648621 -0.509521 1441494970 0.559998 -0.077515 0.648621 -0.509521 1441494970 0.559998 -0.077515 0.648621 -0.509521 1441494970 0.599792 -0.135986 0.639648 -0.460999 1441494970 0.599792 -0.135986 0.639648 -0.460999 1441494970 0.599792 -0.135986 0.639648 -0.460999 1441494970 0.599792 -0.135986 0.639648 -0.460999 1441494970 0.599792 -0.135986 0.639648 -0.460999 1441494970 0.599792 -0.135986 0.639648 -0.460999 1441494970 0.635803 -0.193665 0.624207 -0.410522 1441494970 0.635803 -0.193665 0.624207 -0.410522 1441494970 0.635803 -0.193665 0.624207 -0.410522 1441494970 0.635803 -0.193665 0.624207 -0.410522 1441494970 0.635803 -0.193665 0.624207 -0.410522 1441494970 0.635803 -0.193665 0.624207 -0.410522 1441494970 0.668152 -0.247681 0.603271 -0.358093 1441494970 0.668152 -0.247681 0.603271 -0.358093 1441494970 0.668152 -0.247681 0.603271 -0.358093 1441494970 0.668152 -0.247681 0.603271 -0.358093 1441494970 0.668152 -0.247681 0.603271 -0.358093 1441494970 0.668152 -0.247681 0.603271 -0.358093 1441494970 0.695618 -0.297668 0.578674 -0.304382 1441494970 0.695618 -0.297668 0.578674 -0.304382 1441494970 0.695618 -0.297668 0.578674 -0.304382 1441494970 0.695618 -0.297668 0.578674 -0.304382 1441494970 0.695618 -0.297668 0.578674 -0.304382 1441494970 0.695618 -0.297668 0.578674 -0.304382 1441494970 0.717529 -0.340271 0.552185 -0.253784 1441494970 0.717529 -0.340271 0.552185 -0.253784 1441494970 0.717529 -0.340271 0.552185 -0.253784 1441494970 0.717529 -0.340271 0.552185 -0.253784 1441494970 0.717529 -0.340271 0.552185 -0.253784 1441494970 0.731262 -0.376465 0.529541 -0.207520 1441494970 0.731262 -0.376465 0.529541 -0.207520 1441494970 0.731262 -0.376465 0.529541 -0.207520 1441494970 0.731262 -0.376465 0.529541 -0.207520 1441494970 0.731262 -0.376465 0.529541 -0.207520 1441494970 0.731262 -0.376465 0.529541 -0.207520 1441494970 0.731262 -0.376465 0.529541 -0.207520 1441494970 0.738953 -0.402710 0.511963 -0.172058 1441494970 0.738953 -0.402710 0.511963 -0.172058 1441494970 0.738953 -0.402710 0.511963 -0.172058 1441494970 0.738953 -0.402710 0.511963 -0.172058 1441494970 0.738953 -0.402710 0.511963 -0.172058 1441494970 0.738953 -0.402710 0.511963 -0.172058 1441494970 0.740356 -0.417419 0.504456 -0.151978 1441494970 0.740356 -0.417419 0.504456 -0.151978 1441494970 0.740356 -0.417419 0.504456 -0.151978 1441494970 0.740356 -0.417419 0.504456 -0.151978 1441494970 0.740356 -0.417419 0.504456 -0.151978 1441494970 0.740356 -0.417419 0.504456 -0.151978 1441494970 0.740356 -0.417419 0.504456 -0.151978 1441494970 0.739197 -0.415283 0.506287 -0.157227 1441494970 0.739197 -0.415283 0.506287 -0.157227 1441494970 0.739197 -0.415283 0.506287 -0.157227 1441494970 0.739197 -0.415283 0.506287 -0.157227 1441494970 0.739197 -0.415283 0.506287 -0.157227 1441494970 0.739197 -0.415283 0.506287 -0.157227 1441494970 0.736145 -0.397583 0.516663 -0.181519 1441494970 0.736145 -0.397583 0.516663 -0.181519 1441494970 0.736145 -0.397583 0.516663 -0.181519 1441494970 0.736145 -0.397583 0.516663 -0.181519 1441494970 0.736145 -0.397583 0.516663 -0.181519 1441494970 0.736145 -0.397583 0.516663 -0.181519 1441494970 0.726379 -0.373718 0.534729 -0.216187 1441494970 0.726379 -0.373718 0.534729 -0.216187 1441494970 0.726379 -0.373718 0.534729 -0.216187 1441494970 0.726379 -0.373718 0.534729 -0.216187 1441494970 0.726379 -0.373718 0.534729 -0.216187 1441494970 0.726379 -0.373718 0.534729 -0.216187 1441494970 0.710022 -0.339417 0.557434 -0.264343 1441494970 0.710022 -0.339417 0.557434 -0.264343 1441494970 0.710022 -0.339417 0.557434 -0.264343 1441494970 0.710022 -0.339417 0.557434 -0.264343 1441494970 0.710022 -0.339417 0.557434 -0.264343 1441494970 0.710022 -0.339417 0.557434 -0.264343 1441494970 0.710022 -0.339417 0.557434 -0.264343 1441494970 0.685852 -0.295227 0.582153 -0.321777 1441494970 0.685852 -0.295227 0.582153 -0.321777 1441494970 0.685852 -0.295227 0.582153 -0.321777 1441494970 0.685852 -0.295227 0.582153 -0.321777 1441494970 0.685852 -0.295227 0.582153 -0.321777 1441494970 0.685852 -0.295227 0.582153 -0.321777 1441494971 0.653687 -0.243713 0.605164 -0.383484 1441494971 0.653687 -0.243713 0.605164 -0.383484 1441494971 0.653687 -0.243713 0.605164 -0.383484 1441494971 0.653687 -0.243713 0.605164 -0.383484 1441494971 0.653687 -0.243713 0.605164 -0.383484 1441494971 0.653687 -0.243713 0.605164 -0.383484 1441494971 0.653687 -0.243713 0.605164 -0.383484 1441494971 0.613892 -0.187500 0.625122 -0.444092 1441494971 0.613892 -0.187500 0.625122 -0.444092 1441494971 0.613892 -0.187500 0.625122 -0.444092 1441494971 0.613892 -0.187500 0.625122 -0.444092 1441494971 0.613892 -0.187500 0.625122 -0.444092 1441494971 0.569092 -0.128540 0.640808 -0.498901 1441494971 0.569092 -0.128540 0.640808 -0.498901 1441494971 0.569092 -0.128540 0.640808 -0.498901 1441494971 0.569092 -0.128540 0.640808 -0.498901 1441494971 0.569092 -0.128540 0.640808 -0.498901 1441494971 0.569092 -0.128540 0.640808 -0.498901 1441494971 0.569092 -0.128540 0.640808 -0.498901 1441494971 0.520264 -0.069946 0.652344 -0.546631 1441494971 0.520264 -0.069946 0.652344 -0.546631 1441494971 0.520264 -0.069946 0.652344 -0.546631 1441494971 0.520264 -0.069946 0.652344 -0.546631 1441494971 0.520264 -0.069946 0.652344 -0.546631 1441494971 0.520264 -0.069946 0.652344 -0.546631 1441494971 0.472046 -0.013000 0.654419 -0.590515 1441494971 0.472046 -0.013000 0.654419 -0.590515 1441494971 0.472046 -0.013000 0.654419 -0.590515 1441494971 0.472046 -0.013000 0.654419 -0.590515 1441494971 0.472046 -0.013000 0.654419 -0.590515 1441494971 0.472046 -0.013000 0.654419 -0.590515 1441494971 0.429626 0.035461 0.646667 -0.629272 1441494971 0.429626 0.035461 0.646667 -0.629272 1441494971 0.429626 0.035461 0.646667 -0.629272 1441494971 0.429626 0.035461 0.646667 -0.629272 1441494971 0.429626 0.035461 0.646667 -0.629272 1441494971 0.429626 0.035461 0.646667 -0.629272 1441494971 0.399231 0.074768 0.629028 -0.662781 1441494971 0.399231 0.074768 0.629028 -0.662781 1441494971 0.399231 0.074768 0.629028 -0.662781 1441494971 0.399231 0.074768 0.629028 -0.662781 1441494971 0.399231 0.074768 0.629028 -0.662781 1441494971 0.399231 0.074768 0.629028 -0.662781 1441494971 0.383972 0.099304 0.616699 -0.679993 1441494971 0.383972 0.099304 0.616699 -0.679993 1441494971 0.383972 0.099304 0.616699 -0.679993 1441494971 0.383972 0.099304 0.616699 -0.679993 1441494971 0.383972 0.099304 0.616699 -0.679993 1441494971 0.383972 0.099304 0.616699 -0.679993 1441494971 0.386536 0.106934 0.611084 -0.682434 1441494971 0.386536 0.106934 0.611084 -0.682434 1441494971 0.386536 0.106934 0.611084 -0.682434 1441494971 0.386536 0.106934 0.611084 -0.682434 1441494971 0.386536 0.106934 0.611084 -0.682434 1441494971 0.386536 0.106934 0.611084 -0.682434 1441494971 0.386536 0.106934 0.611084 -0.682434 1441494971 0.406555 0.094238 0.619141 -0.665161 1441494971 0.406555 0.094238 0.619141 -0.665161 1441494971 0.406555 0.094238 0.619141 -0.665161 1441494971 0.406555 0.094238 0.619141 -0.665161 1441494971 0.406555 0.094238 0.619141 -0.665161 1441494971 0.406555 0.094238 0.619141 -0.665161 1441494971 0.438293 0.065186 0.632385 -0.635376 1441494971 0.438293 0.065186 0.632385 -0.635376 1441494971 0.438293 0.065186 0.632385 -0.635376 1441494971 0.438293 0.065186 0.632385 -0.635376 1441494971 0.438293 0.065186 0.632385 -0.635376 1441494971 0.438293 0.065186 0.632385 -0.635376 1441494971 0.476379 0.023376 0.642700 -0.599487 1441494971 0.476379 0.023376 0.642700 -0.599487 1441494971 0.476379 0.023376 0.642700 -0.599487 1441494971 0.476379 0.023376 0.642700 -0.599487 1441494971 0.476379 0.023376 0.642700 -0.599487 1441494971 0.476379 0.023376 0.642700 -0.599487 1441494971 0.518250 -0.024475 0.643921 -0.562256 1441494971 0.518250 -0.024475 0.643921 -0.562256 1441494971 0.518250 -0.024475 0.643921 -0.562256 1441494971 0.518250 -0.024475 0.643921 -0.562256 1441494971 0.518250 -0.024475 0.643921 -0.562256 1441494971 0.518250 -0.024475 0.643921 -0.562256 1441494971 0.560303 -0.071716 0.636536 -0.525024 1441494971 0.560303 -0.071716 0.636536 -0.525024 1441494971 0.560303 -0.071716 0.636536 -0.525024 1441494971 0.560303 -0.071716 0.636536 -0.525024 1441494971 0.600403 -0.121338 0.627136 -0.481079 1441494971 0.600403 -0.121338 0.627136 -0.481079 1441494971 0.600403 -0.121338 0.627136 -0.481079 1441494971 0.600403 -0.121338 0.627136 -0.481079 1441494971 0.600403 -0.121338 0.627136 -0.481079 1441494971 0.600403 -0.121338 0.627136 -0.481079 1441494971 0.637085 -0.173889 0.614624 -0.431335 1441494971 0.637085 -0.173889 0.614624 -0.431335 1441494971 0.637085 -0.173889 0.614624 -0.431335 1441494971 0.637085 -0.173889 0.614624 -0.431335 1441494971 0.637085 -0.173889 0.614624 -0.431335 1441494971 0.637085 -0.173889 0.614624 -0.431335 1441494971 0.669617 -0.224304 0.597290 -0.380066 1441494971 0.669617 -0.224304 0.597290 -0.380066 1441494971 0.669617 -0.224304 0.597290 -0.380066 1441494971 0.669617 -0.224304 0.597290 -0.380066 1441494971 0.669617 -0.224304 0.597290 -0.380066 1441494971 0.669617 -0.224304 0.597290 -0.380066 1441494971 0.669617 -0.224304 0.597290 -0.380066 1441494971 0.696655 -0.273376 0.577026 -0.327087 1441494971 0.696655 -0.273376 0.577026 -0.327087 1441494971 0.696655 -0.273376 0.577026 -0.327087 1441494971 0.696655 -0.273376 0.577026 -0.327087 1441494971 0.696655 -0.273376 0.577026 -0.327087 1441494971 0.718079 -0.316956 0.554138 -0.277161 1441494972 0.718079 -0.316956 0.554138 -0.277161 1441494972 0.718079 -0.316956 0.554138 -0.277161 1441494972 0.718079 -0.316956 0.554138 -0.277161 1441494972 0.718079 -0.316956 0.554138 -0.277161 1441494972 0.718079 -0.316956 0.554138 -0.277161 1441494972 0.718079 -0.316956 0.554138 -0.277161 1441494972 0.733398 -0.353516 0.532104 -0.232361 1441494972 0.733398 -0.353516 0.532104 -0.232361 1441494972 0.733398 -0.353516 0.532104 -0.232361 1441494972 0.733398 -0.353516 0.532104 -0.232361 1441494972 0.733398 -0.353516 0.532104 -0.232361 1441494972 0.733398 -0.353516 0.532104 -0.232361 1441494972 0.740051 -0.385742 0.514404 -0.197205 1441494972 0.740051 -0.385742 0.514404 -0.197205 1441494972 0.740051 -0.385742 0.514404 -0.197205 1441494972 0.740051 -0.385742 0.514404 -0.197205 1441494972 0.740051 -0.385742 0.514404 -0.197205 1441494972 0.740051 -0.385742 0.514404 -0.197205 1441494972 0.739197 -0.407227 0.505249 -0.180115 1441494972 0.739197 -0.407227 0.505249 -0.180115 1441494972 0.739197 -0.407227 0.505249 -0.180115 1441494972 0.739197 -0.407227 0.505249 -0.180115 1441494972 0.739197 -0.407227 0.505249 -0.180115 1441494972 0.739197 -0.407227 0.505249 -0.180115 1441494972 0.734131 -0.407898 0.509033 -0.188354 1441494972 0.734131 -0.407898 0.509033 -0.188354 1441494972 0.734131 -0.407898 0.509033 -0.188354 1441494972 0.734131 -0.407898 0.509033 -0.188354 1441494972 0.734131 -0.407898 0.509033 -0.188354 1441494972 0.734131 -0.407898 0.509033 -0.188354 1441494972 0.726013 -0.387512 0.524902 -0.217224 1441494972 0.726013 -0.387512 0.524902 -0.217224 1441494972 0.726013 -0.387512 0.524902 -0.217224 1441494972 0.726013 -0.387512 0.524902 -0.217224 1441494972 0.726013 -0.387512 0.524902 -0.217224 1441494972 0.726013 -0.387512 0.524902 -0.217224 1441494972 0.711182 -0.357483 0.546875 -0.259399 1441494972 0.711182 -0.357483 0.546875 -0.259399 1441494972 0.711182 -0.357483 0.546875 -0.259399 1441494972 0.711182 -0.357483 0.546875 -0.259399 1441494972 0.711182 -0.357483 0.546875 -0.259399 1441494972 0.711182 -0.357483 0.546875 -0.259399 1441494972 0.689270 -0.320251 0.570618 -0.310913 1441494972 0.689270 -0.320251 0.570618 -0.310913 1441494972 0.689270 -0.320251 0.570618 -0.310913 1441494972 0.689270 -0.320251 0.570618 -0.310913 1441494972 0.689270 -0.320251 0.570618 -0.310913 1441494972 0.689270 -0.320251 0.570618 -0.310913 1441494972 0.689270 -0.320251 0.570618 -0.310913 1441494972 0.662292 -0.273743 0.591919 -0.368835 1441494972 0.662292 -0.273743 0.591919 -0.368835 1441494972 0.662292 -0.273743 0.591919 -0.368835 1441494972 0.662292 -0.273743 0.591919 -0.368835 1441494972 0.662292 -0.273743 0.591919 -0.368835 1441494972 0.662292 -0.273743 0.591919 -0.368835 1441494972 0.630310 -0.220093 0.608948 -0.428223 1441494972 0.630310 -0.220093 0.608948 -0.428223 1441494972 0.630310 -0.220093 0.608948 -0.428223 1441494972 0.630310 -0.220093 0.608948 -0.428223 1441494972 0.630310 -0.220093 0.608948 -0.428223 1441494972 0.630310 -0.220093 0.608948 -0.428223 1441494972 0.591980 -0.166260 0.625244 -0.480530 1441494972 0.591980 -0.166260 0.625244 -0.480530 1441494972 0.591980 -0.166260 0.625244 -0.480530 1441494972 0.591980 -0.166260 0.625244 -0.480530 1441494972 0.591980 -0.166260 0.625244 -0.480530 1441494972 0.591980 -0.166260 0.625244 -0.480530 1441494972 0.551453 -0.112427 0.638611 -0.524780 1441494972 0.551453 -0.112427 0.638611 -0.524780 1441494972 0.551453 -0.112427 0.638611 -0.524780 1441494972 0.551453 -0.112427 0.638611 -0.524780 1441494972 0.551453 -0.112427 0.638611 -0.524780 1441494972 0.509277 -0.061096 0.646729 -0.564453 1441494972 0.509277 -0.061096 0.646729 -0.564453 1441494972 0.509277 -0.061096 0.646729 -0.564453 1441494972 
