# Supplementary material for: Quaternion-Based Gesture Recognition Using Wireless Wearable Motion Capture Sensors
Source: Sensors (Basel). 2016 Apr 28;16(5):605. doi: 10.3390/s16050605 (PMC4883296; doi:10.3390/s16050605)
Supplement: Supplementary file 1 [file sensors-16-00605-s001.zip › MultiSensorGestureData/P1/6. Sway/Training19.txt]

0.482483 0.461975 -0.440613 0.599609 1441494869 0.482483 0.461975 -0.440613 0.599609 1441494869 0.482483 0.461975 -0.440613 0.599609 1441494869 0.441040 0.486450 -0.417542 0.628052 1441494869 0.441040 0.486450 -0.417542 0.628052 1441494869 0.441040 0.486450 -0.417542 0.628052 1441494869 0.441040 0.486450 -0.417542 0.628052 1441494869 0.441040 0.486450 -0.417542 0.628052 1441494869 0.441040 0.486450 -0.417542 0.628052 1441494869 0.390625 0.514343 -0.387695 0.657654 1441494869 0.390625 0.514343 -0.387695 0.657654 1441494869 0.390625 0.514343 -0.387695 0.657654 1441494869 0.390625 0.514343 -0.387695 0.657654 1441494869 0.390625 0.514343 -0.387695 0.657654 1441494869 0.390625 0.514343 -0.387695 0.657654 1441494869 0.334351 0.541565 -0.352051 0.686218 1441494869 0.334351 0.541565 -0.352051 0.686218 1441494869 0.334351 0.541565 -0.352051 0.686218 1441494869 0.334351 0.541565 -0.352051 0.686218 1441494869 0.334351 0.541565 -0.352051 0.686218 1441494870 0.334351 0.541565 -0.352051 0.686218 1441494870 0.277954 0.566040 -0.314087 0.709656 1441494870 0.277954 0.566040 -0.314087 0.709656 1441494870 0.277954 0.566040 -0.314087 0.709656 1441494870 0.277954 0.566040 -0.314087 0.709656 1441494870 0.277954 0.566040 -0.314087 0.709656 1441494870 0.277954 0.566040 -0.314087 0.709656 1441494870 0.226990 0.585144 -0.276001 0.727905 1441494870 0.226990 0.585144 -0.276001 0.727905 1441494870 0.226990 0.585144 -0.276001 0.727905 1441494870 0.226990 0.585144 -0.276001 0.727905 1441494870 0.187439 0.598450 -0.244080 0.739624 1441494870 0.187439 0.598450 -0.244080 0.739624 1441494870 0.187439 0.598450 -0.244080 0.739624 1441494870 0.187439 0.598450 -0.244080 0.739624 1441494870 0.187439 0.598450 -0.244080 0.739624 1441494870 0.187439 0.598450 -0.244080 0.739624 1441494870 0.163208 0.606934 -0.222778 0.745178 1441494870 0.163208 0.606934 -0.222778 0.745178 1441494870 0.163208 0.606934 -0.222778 0.745178 1441494870 0.163208 0.606934 -0.222778 0.745178 1441494870 0.163208 0.606934 -0.222778 0.745178 1441494870 0.163208 0.606934 -0.222778 0.745178 1441494870 0.155273 0.610535 -0.211792 0.747131 1441494870 0.155273 0.610535 -0.211792 0.747131 1441494870 0.155273 0.610535 -0.211792 0.747131 1441494870 0.155273 0.610535 -0.211792 0.747131 1441494870 0.155273 0.610535 -0.211792 0.747131 1441494870 0.155273 0.610535 -0.211792 0.747131 1441494870 0.165100 0.609375 -0.213013 0.745605 1441494870 0.165100 0.609375 -0.213013 0.745605 1441494870 0.165100 0.609375 -0.213013 0.745605 1441494870 0.165100 0.609375 -0.213013 0.745605 1441494870 0.165100 0.609375 -0.213013 0.745605 1441494870 0.165100 0.609375 -0.213013 0.745605 1441494870 0.190430 0.604126 -0.225403 0.740173 1441494870 0.190430 0.604126 -0.225403 0.740173 1441494870 0.190430 0.604126 -0.225403 0.740173 1441494870 0.190430 0.604126 -0.225403 0.740173 1441494870 0.190430 0.604126 -0.225403 0.740173 1441494870 0.190430 0.604126 -0.225403 0.740173 1441494870 0.229126 0.594910 -0.248657 0.729187 1441494870 0.229126 0.594910 -0.248657 0.729187 1441494870 0.229126 0.594910 -0.248657 0.729187 1441494870 0.229126 0.594910 -0.248657 0.729187 1441494870 0.229126 0.594910 -0.248657 0.729187 1441494870 0.229126 0.594910 -0.248657 0.729187 1441494870 0.278564 0.579956 -0.279175 0.712769 1441494870 0.278564 0.579956 -0.279175 0.712769 1441494870 0.278564 0.579956 -0.279175 0.712769 1441494870 0.278564 0.579956 -0.279175 0.712769 1441494870 0.278564 0.579956 -0.279175 0.712769 1441494870 0.278564 0.579956 -0.279175 0.712769 1441494870 0.337158 0.558716 -0.315857 0.688721 1441494870 0.337158 0.558716 -0.315857 0.688721 1441494870 0.337158 0.558716 -0.315857 0.688721 1441494870 0.337158 0.558716 -0.315857 0.688721 1441494870 0.337158 0.558716 -0.315857 0.688721 1441494870 0.337158 0.558716 -0.315857 0.688721 1441494870 0.400574 0.531067 -0.355530 0.656494 1441494870 0.400574 0.531067 -0.355530 0.656494 1441494870 0.400574 0.531067 -0.355530 0.656494 1441494870 0.400574 0.531067 -0.355530 0.656494 1441494870 0.400574 0.531067 -0.355530 0.656494 1441494870 0.400574 0.531067 -0.355530 0.656494 1441494870 0.461548 0.499390 -0.393982 0.618286 1441494870 0.461548 0.499390 -0.393982 0.618286 1441494870 0.461548 0.499390 -0.393982 0.618286 1441494870 0.461548 0.499390 -0.393982 0.618286 1441494870 0.461548 0.499390 -0.393982 0.618286 1441494870 0.461548 0.499390 -0.393982 0.618286 1441494870 0.521423 0.462769 -0.432739 0.571533 1441494870 0.521423 0.462769 -0.432739 0.571533 1441494870 0.521423 0.462769 -0.432739 0.571533 1441494870 0.521423 0.462769 -0.432739 0.571533 1441494870 0.521423 0.462769 -0.432739 0.571533 1441494870 0.521423 0.462769 -0.432739 0.571533 1441494870 0.576172 0.421753 -0.469604 0.519165 1441494870 0.576172 0.421753 -0.469604 0.519165 1441494870 0.576172 0.421753 -0.469604 0.519165 1441494870 0.576172 0.421753 -0.469604 0.519165 1441494870 0.576172 0.421753 -0.469604 0.519165 1441494870 0.576172 0.421753 -0.469604 0.519165 1441494870 0.576172 0.421753 -0.469604 0.519165 1441494870 0.576172 0.421753 -0.469604 0.519165 1441494870 0.629089 0.374878 -0.501953 0.460083 1441494870 0.629089 0.374878 -0.501953 0.460083 1441494870 0.629089 0.374878 -0.501953 0.460083 1441494870 0.629089 0.374878 -0.501953 0.460083 1441494870 0.629089 0.374878 -0.501953 0.460083 1441494870 0.629089 0.374878 -0.501953 0.460083 1441494870 0.672485 0.328003 -0.527710 0.402039 1441494870 0.672485 0.328003 -0.527710 0.402039 1441494870 0.672485 0.328003 -0.527710 0.402039 1441494870 0.672485 0.328003 -0.527710 0.402039 1441494870 0.706238 0.283325 -0.547180 0.348572 1441494870 0.706238 0.283325 -0.547180 0.348572 1441494870 0.706238 0.283325 -0.547180 0.348572 1441494870 0.706238 0.283325 -0.547180 0.348572 1441494870 0.706238 0.283325 -0.547180 0.348572 1441494870 0.706238 0.283325 -0.547180 0.348572 1441494870 0.728577 0.246765 -0.562866 0.302368 1441494870 0.728577 0.246765 -0.562866 0.302368 1441494870 0.728577 0.246765 -0.562866 0.302368 1441494870 0.728577 0.246765 -0.562866 0.302368 1441494870 0.728577 0.246765 -0.562866 0.302368 1441494871 0.728577 0.246765 -0.562866 0.302368 1441494871 0.741760 0.216797 -0.575317 0.267761 1441494871 0.741760 0.216797 -0.575317 0.267761 1441494871 0.741760 0.216797 -0.575317 0.267761 1441494871 0.741760 0.216797 -0.575317 0.267761 1441494871 0.741760 0.216797 -0.575317 0.267761 1441494871 0.741760 0.216797 -0.575317 0.267761 1441494871 0.746277 0.198486 -0.583252 0.251953 1441494871 0.746277 0.198486 -0.583252 0.251953 1441494871 0.746277 0.198486 -0.583252 0.251953 1441494871 0.746277 0.198486 -0.583252 0.251953 1441494871 0.746277 0.198486 -0.583252 0.251953 1441494871 0.746277 0.198486 -0.583252 0.251953 1441494871 0.743164 0.195190 -0.586426 0.256287 1441494871 0.743164 0.195190 -0.586426 0.256287 1441494871 0.743164 0.195190 -0.586426 0.256287 1441494871 0.743164 0.195190 -0.586426 0.256287 1441494871 0.743164 0.195190 -0.586426 0.256287 1441494871 0.743164 0.195190 -0.586426 0.256287 1441494871 0.732056 0.207214 -0.585388 0.280090 1441494871 0.732056 0.207214 -0.585388 0.280090 1441494871 0.732056 0.207214 -0.585388 0.280090 1441494871 0.732056 0.207214 -0.585388 0.280090 1441494871 0.732056 0.207214 -0.585388 0.280090 1441494871 0.732056 0.207214 -0.585388 0.280090 1441494871 0.712158 0.231812 -0.580994 0.318542 1441494871 0.712158 0.231812 -0.580994 0.318542 1441494871 0.712158 0.231812 -0.580994 0.318542 1441494871 0.712158 0.231812 -0.580994 0.318542 1441494871 0.712158 0.231812 -0.580994 0.318542 1441494871 0.712158 0.231812 -0.580994 0.318542 1441494871 0.682556 0.268738 -0.569580 0.370728 1441494871 0.682556 0.268738 -0.569580 0.370728 1441494871 0.682556 0.268738 -0.569580 0.370728 1441494871 0.682556 0.268738 -0.569580 0.370728 1441494871 0.682556 0.268738 -0.569580 0.370728 1441494871 0.682556 0.268738 -0.569580 0.370728 1441494871 0.644775 0.312012 -0.549866 0.429443 1441494871 0.644775 0.312012 -0.549866 0.429443 1441494871 0.644775 0.312012 -0.549866 0.429443 1441494871 0.644775 0.312012 -0.549866 0.429443 1441494871 0.644775 0.312012 -0.549866 0.429443 1441494871 0.644775 0.312012 -0.549866 0.429443 1441494871 0.598145 0.358765 -0.522095 0.490784 1441494871 0.598145 0.358765 -0.522095 0.490784 1441494871 0.598145 0.358765 -0.522095 0.490784 1441494871 0.598145 0.358765 -0.522095 0.490784 1441494871 0.598145 0.358765 -0.522095 0.490784 1441494871 0.598145 0.358765 -0.522095 0.490784 1441494871 0.542114 0.407227 -0.486755 0.550720 1441494871 0.542114 0.407227 -0.486755 0.550720 1441494871 0.542114 0.407227 -0.486755 0.550720 1441494871 0.542114 0.407227 -0.486755 0.550720 1441494871 0.479370 0.451233 -0.446777 0.605713 1441494871 0.479370 0.451233 -0.446777 0.605713 1441494871 0.479370 0.451233 -0.446777 0.605713 1441494871 0.479370 0.451233 -0.446777 0.605713 1441494871 0.479370 0.451233 -0.446777 0.605713 1441494871 0.479370 0.451233 -0.446777 0.605713 1441494871 0.411926 0.489807 -0.402771 0.654297 1441494871 0.411926 0.489807 -0.402771 0.654297 1441494871 0.411926 0.489807 -0.402771 0.654297 1441494871 0.411926 0.489807 -0.402771 0.654297 1441494871 0.345764 0.520630 -0.357910 0.693665 1441494871 0.345764 0.520630 -0.357910 0.693665 1441494871 0.345764 0.520630 -0.357910 0.693665 1441494871 0.345764 0.520630 -0.357910 0.693665 1441494871 0.345764 0.520630 -0.357910 0.693665 1441494871 0.345764 0.520630 -0.357910 0.693665 1441494871 0.287903 0.541870 -0.313965 0.724487 1441494871 0.287903 0.541870 -0.313965 0.724487 1441494871 0.287903 0.541870 -0.313965 0.724487 1441494871 0.287903 0.541870 -0.313965 0.724487 1441494871 0.287903 0.541870 -0.313965 0.724487 1441494871 0.287903 0.541870 -0.313965 0.724487 1441494871 0.242798 0.557983 -0.278259 0.743103 1441494871 0.242798 0.557983 -0.278259 0.743103 1441494871 0.242798 0.557983 -0.278259 0.743103 1441494871 0.242798 0.557983 -0.278259 0.743103 1441494871 0.242798 0.557983 -0.278259 0.743103 1441494871 0.242798 0.557983 -0.278259 0.743103 1441494871 0.211609 0.571167 -0.253723 0.751343 1441494871 0.211609 0.571167 -0.253723 0.751343 1441494871 0.211609 0.571167 -0.253723 0.751343 1441494871 0.211609 0.571167 -0.253723 0.751343 1441494871 0.211609 0.571167 -0.253723 0.751343 1441494871 0.211609 0.571167 -0.253723 0.751343 1441494871 0.201172 0.577942 -0.242188 0.752869 1441494871 0.201172 0.577942 -0.242188 0.752869 1441494871 0.201172 0.577942 -0.242188 0.752869 1441494871 0.201172 0.577942 -0.242188 0.752869 1441494871 0.209595 0.578857 -0.242432 0.749756 1441494871 0.209595 0.578857 -0.242432 0.749756 1441494871 0.209595 0.578857 -0.242432 0.749756 1441494871 0.209595 0.578857 -0.242432 0.749756 1441494871 0.209595 0.578857 -0.242432 0.749756 1441494871 0.209595 0.578857 -0.242432 0.749756 1441494871 0.237732 0.572815 -0.254395 0.742004 1441494871 0.237732 0.572815 -0.254395 0.742004 1441494871 0.237732 0.572815 -0.254395 0.742004 1441494871 0.237732 0.572815 -0.254395 0.742004 1441494871 0.237732 0.572815 -0.254395 0.742004 1441494871 0.237732 0.572815 -0.254395 0.742004 1441494872 0.281128 0.563293 -0.276062 0.726196 1441494872 0.281128 0.563293 -0.276062 0.726196 1441494872 0.281128 0.563293 -0.276062 0.726196 1441494872 0.281128 0.563293 -0.276062 0.726196 1441494872 0.281128 0.563293 -0.276062 0.726196 1441494872 0.281128 0.563293 -0.276062 0.726196 1441494872 0.336426 0.552124 -0.308594 0.697632 1441494872 0.336426 0.552124 -0.308594 0.697632 1441494872 0.336426 0.552124 -0.308594 0.697632 1441494872 0.336426 0.552124 -0.308594 0.697632 1441494872 0.399292 0.533447 -0.348145 0.659302 1441494872 0.399292 0.533447 -0.348145 0.659302 1441494872 0.399292 0.533447 -0.348145 0.659302 1441494872 0.399292 0.533447 -0.348145 0.659302 1441494872 0.469666 0.502869 -0.393677 0.609497 1441494872 0.469666 0.502869 -0.393677 0.609497 1441494872 0.469666 0.502869 -0.393677 0.609497 1441494872 0.469666 0.502869 -0.393677 0.609497 1441494872 0.469666 0.502869 -0.393677 0.609497 1441494872 0.469666 0.502869 -0.393677 0.609497 1441494872 0.537231 0.461792 -0.440735 0.551208 1441494872 0.537231 0.461792 -0.440735 0.551208 1441494872 0.537231 0.461792 -0.440735 0.551208 1441494872 0.537231 0.461792 -0.440735 0.551208 1441494872 0.596924 0.412537 -0.484009 0.489136 1441494872 0.596924 0.412537 -0.484009 0.489136 1441494872 0.596924 0.412537 -0.484009 0.489136 1441494872 0.596924 0.412537 -0.484009 0.489136 1441494872 0.596924 0.412537 -0.484009 0.489136 1441494872 0.596924 0.412537 -0.484009 0.489136 1441494872 0.647766 0.358337 -0.522156 0.423462 1441494872 0.647766 0.358337 -0.522156 0.423462 1441494872 0.647766 0.358337 -0.522156 0.423462 1441494872 0.647766 0.358337 -0.522156 0.423462 1441494872 0.647766 0.358337 -0.522156 0.423462 1441494872 0.647766 0.358337 -0.522156 0.423462 1441494872 0.647766 0.358337 -0.522156 0.423462 1441494872 0.647766 0.358337 -0.522156 0.423462 1441494872 0.689026 0.304810 -0.553406 0.355042 1441494872 0.689026 0.304810 -0.553406 0.355042 1441494872 0.689026 0.304810 -0.553406 0.355042 1441494872 0.689026 0.304810 -0.553406 0.355042 1441494872 0.689026 0.304810 -0.553406 0.355042 1441494872 0.689026 0.304810 -0.553406 0.355042 1441494872 0.717285 0.256592 -0.578308 0.291870 1441494872 0.717285 0.256592 -0.578308 0.291870 1441494872 0.717285 0.256592 -0.578308 0.291870 1441494872 0.717285 0.256592 -0.578308 0.291870 1441494872 0.717285 0.256592 -0.578308 0.291870 1441494872 0.717285 0.256592 -0.578308 0.291870 1441494872 0.734497 0.219177 -0.592102 0.248657 1441494872 0.734497 0.219177 -0.592102 0.248657 1441494872 0.734497 0.219177 -0.592102 0.248657 1441494872 0.734497 0.219177 -0.592102 0.248657 1441494872 0.734497 0.219177 -0.592102 0.248657 1441494872 0.734497 0.219177 -0.592102 0.248657 1441494872 0.743042 0.193176 -0.601196 0.221558 1441494872 0.743042 0.193176 -0.601196 0.221558 1441494872 0.743042 0.193176 -0.601196 0.221558 1441494872 0.743042 0.193176 -0.601196 0.221558 1441494872 0.741821 0.180969 -0.609070 0.214417 1441494872 0.741821 0.180969 -0.609070 0.214417 1441494872 0.741821 0.180969 -0.609070 0.214417 1441494872 0.741821 0.180969 -0.609070 0.214417 1441494872 0.741821 0.180969 -0.609070 0.214417 1441494872 0.741821 0.180969 -0.609070 0.214417 1441494872 0.735291 0.184692 -0.610535 0.229126 1441494872 0.735291 0.184692 -0.610535 0.229126 1441494872 0.735291 0.184692 -0.610535 0.229126 1441494872 0.735291 0.184692 -0.610535 0.229126 1441494872 0.735291 0.184692 -0.610535 0.229126 1441494872 0.735291 0.184692 -0.610535 0.229126 1441494872 0.723572 0.203308 -0.604431 0.263916 1441494872 0.723572 0.203308 -0.604431 0.263916 1441494872 0.723572 0.203308 -0.604431 0.263916 1441494872 0.723572 0.203308 -0.604431 0.263916 1441494872 0.723572 0.203308 -0.604431 0.263916 1441494872 0.723572 0.203308 -0.604431 0.263916 1441494872 0.703613 0.233948 -0.593323 0.313232 1441494872 0.703613 0.233948 -0.593323 0.313232 1441494872 0.703613 0.233948 -0.593323 0.313232 1441494872 0.703613 0.233948 -0.593323 0.313232 1441494872 0.703613 0.233948 -0.593323 0.313232 1441494872 0.703613 0.233948 -0.593323 0.313232 1441494872 0.673401 0.274780 -0.575378 0.374084 1441494872 0.673401 0.274780 -0.575378 0.374084 1441494872 0.673401 0.274780 -0.575378 0.374084 1441494872 0.673401 0.274780 -0.575378 0.374084 1441494872 0.632690 0.321716 -0.548950 0.441406 1441494872 0.632690 0.321716 -0.548950 0.441406 1441494872 0.632690 0.321716 -0.548950 0.441406 1441494872 0.632690 0.321716 -0.548950 0.441406 1441494872 0.583008 0.369873 -0.513855 0.509155 1441494872 0.583008 0.369873 -0.513855 0.509155 1441494872 0.583008 0.369873 -0.513855 0.509155 1441494872 0.583008 0.369873 -0.513855 0.509155 1441494872 0.583008 0.369873 -0.513855 0.509155 1441494872 0.583008 0.369873 -0.513855 0.509155 1441494872 0.525024 0.416870 -0.472168 0.572388 1441494873 0.525024 0.416870 -0.472168 0.572388 1441494873 0.525024 0.416870 -0.472168 0.572388 1441494873 0.525024 0.416870 -0.472168 0.572388 1441494873 0.459412 0.462463 -0.424866 0.628052 1441494873 0.459412 0.462463 -0.424866 0.628052 1441494873 0.459412 0.462463 -0.424866 0.628052 1441494873 0.459412 0.462463 -0.424866 0.628052 1441494873 0.459412 0.462463 -0.424866 0.628052 1441494873 0.459412 0.462463 -0.424866 0.628052 1441494873 0.391357 0.501953 -0.373535 0.674744 1441494873 0.391357 0.501953 -0.373535 0.674744 1441494873 0.391357 0.501953 -0.373535 0.674744 1441494873 0.391357 0.501953 -0.373535 0.674744 1441494873 0.391357 0.501953 -0.373535 0.674744 1441494873 0.391357 0.501953 -0.373535 0.674744 1441494873 0.329224 0.527893 -0.322571 0.713318 1441494873 0.329224 0.527893 -0.322571 0.713318 1441494873 0.329224 0.527893 -0.322571 0.713318 1441494873 0.329224 0.527893 -0.322571 0.713318 1441494873 0.329224 0.527893 -0.322571 0.713318 1441494873 0.329224 0.527893 -0.322571 0.713318 1441494873 0.274292 0.547241 -0.279175 0.739746 1441494873 0.274292 0.547241 -0.279175 0.739746 1441494873 0.274292 0.547241 -0.279175 0.739746 1441494873 0.274292 0.547241 -0.279175 0.739746 1441494873 0.274292 0.547241 -0.279175 0.739746 1441494873 0.274292 0.547241 -0.279175 0.739746 1441494873 0.233459 0.561890 -0.247742 0.753906 1441494873 0.233459 0.561890 -0.247742 0.753906 1441494873 0.233459 0.561890 -0.247742 0.753906 1441494873 0.233459 0.561890 -0.247742 0.753906 1441494873 0.212036 0.572693 -0.228821 0.758057 1441494873 0.212036 0.572693 -0.228821 0.758057 1441494873 0.212036 0.572693 -0.228821 0.758057 1441494873 0.212036 0.572693 -0.228821 0.758057 1441494873 0.212036 0.572693 -0.228821 0.758057 1441494873 0.212036 0.572693 -0.228821 0.758057 1441494873 0.213867 0.577026 -0.224304 0.755615 1441494873 0.213867 0.577026 -0.224304 0.755615 1441494873 0.213867 0.577026 -0.224304 0.755615 1441494873 0.213867 0.577026 -0.224304 0.755615 1441494873 0.213867 0.577026 -0.224304 0.755615 1441494873 0.213867 0.577026 -0.224304 0.755615 1441494873 0.236206 0.573914 -0.234192 0.748291 1441494873 0.236206 0.573914 -0.234192 0.748291 1441494873 0.236206 0.573914 -0.234192 0.748291 1441494873 0.236206 0.573914 -0.234192 0.748291 1441494873 0.236206 0.573914 -0.234192 0.748291 1441494873 0.236206 0.573914 -0.234192 0.748291 1441494873 0.276367 0.564697 -0.256409 0.734131 1441494873 0.276367 0.564697 -0.256409 0.734131 1441494873 0.276367 0.564697 -0.256409 0.734131 1441494873 0.276367 0.564697 -0.256409 0.734131 1441494873 0.276367 0.564697 -0.256409 0.734131 1441494873 0.276367 0.564697 -0.256409 0.734131 1441494873 0.329651 0.549316 -0.289063 0.711304 1441494873 0.329651 0.549316 -0.289063 0.711304 1441494873 0.329651 0.549316 -0.289063 0.711304 1441494873 0.329651 0.549316 -0.289063 0.711304 1441494873 0.329651 0.549316 -0.289063 0.711304 1441494873 0.329651 0.549316 -0.289063 0.711304 1441494873 0.392456 0.526672 -0.330688 0.677612 1441494873 0.392456 0.526672 -0.330688 0.677612 1441494873 0.392456 0.526672 -0.330688 0.677612 1441494873 0.392456 0.526672 -0.330688 0.677612 1441494873 0.392456 0.526672 -0.330688 0.677612 1441494873 0.392456 0.526672 -0.330688 0.677612 1441494873 0.458923 0.494995 -0.376709 0.634338 1441494873 0.458923 0.494995 -0.376709 0.634338 1441494873 0.458923 0.494995 -0.376709 0.634338 1441494873 0.458923 0.494995 -0.376709 0.634338 1441494873 0.458923 0.494995 -0.376709 0.634338 1441494873 0.458923 0.494995 -0.376709 0.634338 1441494873 0.524963 0.455750 -0.423645 0.580688 1441494873 0.524963 0.455750 -0.423645 0.580688 1441494873 0.524963 0.455750 -0.423645 0.580688 1441494873 0.524963 0.455750 -0.423645 0.580688 1441494873 0.524963 0.455750 -0.423645 0.580688 1441494873 0.524963 0.455750 -0.423645 0.580688 1441494873 0.585266 0.411072 -0.469666 0.517517 1441494873 0.585266 0.411072 -0.469666 0.517517 1441494873 0.585266 0.411072 -0.469666 0.517517 1441494873 0.585266 0.411072 -0.469666 0.517517 1441494873 0.636230 0.362549 -0.511353 0.449707 1441494873 0.636230 0.362549 -0.511353 0.449707 1441494873 0.636230 0.362549 -0.511353 0.449707 1441494873 0.636230 0.362549 -0.511353 0.449707 1441494873 0.636230 0.362549 -0.511353 0.449707 1441494873 0.636230 0.362549 -0.511353 0.449707 1441494873 0.636230 0.362549 -0.511353 0.449707 1441494873 0.636230 0.362549 -0.511353 0.449707 1441494873 0.677124 0.312866 -0.542786 0.385925 1441494873 0.677124 0.312866 -0.542786 0.385925 1441494873 0.677124 0.312866 -0.542786 0.385925 1441494873 0.677124 0.312866 -0.542786 0.385925 1441494873 0.709412 0.264587 -0.567383 0.323669 1441494873 0.709412 0.264587 -0.567383 0.323669 1441494873 0.709412 0.264587 -0.567383 0.323669 1441494873 0.709412 0.264587 -0.567383 0.323669 1441494873 0.709412 0.264587 -0.567383 0.323669 1441494873 0.709412 0.264587 -0.567383 0.323669 1441494873 0.729614 0.221863 -0.586853 0.272034 1441494873 0.729614 0.221863 -0.586853 0.272034 1441494873 0.729614 0.221863 -0.586853 0.272034 1441494874 0.729614 0.221863 -0.586853 0.272034 1441494874 0.729614 0.221863 -0.586853 0.272034 1441494874 0.729614 0.221863 -0.586853 0.272034 1441494874 0.738953 0.188782 -0.604370 0.230225 1441494874 0.738953 0.188782 -0.604370 0.230225 1441494874 0.738953 0.188782 -0.604370 0.230225 1441494874 0.738953 0.188782 -0.604370 0.230225 1441494874 0.738953 0.188782 -0.604370 0.230225 1441494874 0.738953 0.188782 -0.604370 0.230225 1441494874 0.741333 0.165833 -0.617065 0.205200 1441494874 0.741333 0.165833 -0.617065 0.205200 1441494874 0.741333 0.165833 -0.617065 0.205200 1441494874 0.741333 0.165833 -0.617065 0.205200 1441494874 0.740356 0.156860 -0.621216 0.203308 1441494874 0.740356 0.156860 -0.621216 0.203308 1441494874 0.740356 0.156860 -0.621216 0.203308 1441494874 0.740356 0.156860 -0.621216 0.203308 1441494874 0.740356 0.156860 -0.621216 0.203308 1441494874 0.740356 0.156860 -0.621216 0.203308 1441494874 0.735413 0.162903 -0.619995 0.219543 1441494874 0.735413 0.162903 -0.619995 0.219543 1441494874 0.735413 0.162903 -0.619995 0.219543 1441494874 0.735413 0.162903 -0.619995 0.219543 1441494874 0.735413 0.162903 -0.619995 0.219543 1441494874 0.735413 0.162903 -0.619995 0.219543 1441494874 0.724304 0.184998 -0.614563 0.251831 1441494874 0.724304 0.184998 -0.614563 0.251831 1441494874 0.724304 0.184998 -0.614563 0.251831 1441494874 0.724304 0.184998 -0.614563 0.251831 1441494874 0.724304 0.184998 -0.614563 0.251831 1441494874 0.724304 0.184998 -0.614563 0.251831 1441494874 0.705566 0.219421 -0.604370 0.297791 1441494874 0.705566 0.219421 -0.604370 0.297791 1441494874 0.705566 0.219421 -0.604370 0.297791 1441494874 0.705566 0.219421 -0.604370 0.297791 1441494874 0.705566 0.219421 -0.604370 0.297791 1441494874 0.705566 0.219421 -0.604370 0.297791 1441494874 0.678650 0.262451 -0.588562 0.352295 1441494874 0.678650 0.262451 -0.588562 0.352295 1441494874 0.678650 0.262451 -0.588562 0.352295 1441494874 0.678650 0.262451 -0.588562 0.352295 1441494874 0.678650 0.262451 -0.588562 0.352295 1441494874 0.678650 0.262451 -0.588562 0.352295 1441494874 0.644348 0.309082 -0.565674 0.411377 1441494874 0.644348 0.309082 -0.565674 0.411377 1441494874 0.644348 0.309082 -0.565674 0.411377 1441494874 0.644348 0.309082 -0.565674 0.411377 1441494874 0.644348 0.309082 -0.565674 0.411377 1441494874 0.644348 0.309082 -0.565674 0.411377 1441494874 0.602173 0.356689 -0.536560 0.471375 1441494874 0.602173 0.356689 -0.536560 0.471375 1441494874 0.602173 0.356689 -0.536560 0.471375 1441494874 0.602173 0.356689 -0.536560 0.471375 1441494874 0.602173 0.356689 -0.536560 0.471375 1441494874 0.602173 0.356689 -0.536560 0.471375 1441494874 0.551880 0.403870 -0.502930 0.528503 1441494874 0.551880 0.403870 -0.502930 0.528503 1441494874 0.551880 0.403870 -0.502930 0.528503 1441494874 0.551880 0.403870 -0.502930 0.528503 1441494874 0.551880 0.403870 -0.502930 0.528503 1441494874 0.551880 0.403870 -0.502930 0.528503 1441494874 0.493713 0.448486 -0.462280 0.584229 1441494874 0.493713 0.448486 -0.462280 0.584229 1441494874 0.493713 0.448486 -0.462280 0.584229 1441494874 0.493713 0.448486 -0.462280 0.584229 1441494874 0.493713 0.448486 -0.462280 0.584229 1441494874 0.493713 0.448486 -0.462280 0.584229 1441494874 0.432617 0.490601 -0.417603 0.630615 1441494874 0.432617 0.490601 -0.417603 0.630615 1441494874 0.432617 0.490601 -0.417603 0.630615 1441494874 0.432617 0.490601 -0.417603 0.630615 1441494874 0.432617 0.490601 -0.417603 0.630615 1441494874 0.432617 0.490601 -0.417603 0.630615 1441494874 0.380066 0.522888 -0.370972 0.666687 1441494874 0.380066 0.522888 -0.370972 0.666687 1441494874 0.380066 0.522888 -0.370972 0.666687 1441494874 0.380066 0.522888 -0.370972 0.666687 1441494874 0.338684 0.539490 -0.330139 0.696533 1441494874 0.338684 0.539490 -0.330139 0.696533 1441494874 0.338684 0.539490 -0.330139 0.696533 1441494874 0.338684 0.539490 -0.330139 0.696533 1441494874 0.338684 0.539490 -0.330139 0.696533 1441494874 0.338684 0.539490 -0.330139 0.696533 1441494874 0.305908 0.552368 -0.301697 0.714294 1441494874 0.305908 0.552368 -0.301697 0.714294 1441494874 0.305908 0.552368 -0.301697 0.714294 1441494874 0.305908 0.552368 -0.301697 0.714294 1441494874 0.290222 0.560242 -0.287231 0.720642 1441494874 0.290222 0.560242 -0.287231 0.720642 1441494874 0.290222 0.560242 -0.287231 0.720642 1441494874 0.290222 0.560242 -0.287231 0.720642 1441494874 0.291626 0.563110 -0.284363 0.718933 1441494874 0.291626 0.563110 -0.284363 0.718933 1441494874 0.291626 0.563110 -0.284363 0.718933 1441494874 0.291626 0.563110 -0.284363 0.718933 1441494874 0.311157 0.560242 -0.293701 0.709167 1441494874 0.311157 0.560242 -0.293701 0.709167 1441494874 0.311157 0.560242 -0.293701 0.709167 1441494874 0.311157 0.560242 -0.293701 0.709167 1441494874 0.344849 0.550720 -0.311951 0.693115 1441494875 0.344849 0.550720 -0.311951 0.693115 1441494875 0.344849 0.550720 -0.311951 0.693115 1441494875 0.344849 0.550720 -0.311951 0.693115 1441494875 0.344849 0.550720 -0.311951 0.693115 1441494875 0.344849 0.550720 -0.311951 0.693115 1441494875 0.390137 0.536621 -0.338745 0.667114 1441494875 0.390137 0.536621 -0.338745 0.667114 1441494875 0.390137 0.536621 -0.338745 0.667114 1441494875 0.390137 0.536621 -0.338745 0.667114 1441494875 0.390137 0.536621 -0.338745 0.667114 1441494875 0.390137 0.536621 -0.338745 0.667114 1441494875 0.443420 0.516724 -0.374512 0.629333 1441494875 0.443420 0.516724 -0.374512 0.629333 1441494875 0.443420 0.516724 -0.374512 0.629333 1441494875 0.443420 0.516724 -0.374512 0.629333 1441494875 0.443420 0.516724 -0.374512 0.629333 1441494875 0.443420 0.516724 -0.374512 0.629333 1441494875 0.502563 0.486755 -0.414978 0.581543 1441494875 0.502563 0.486755 -0.414978 0.581543 1441494875 0.502563 0.486755 -0.414978 0.581543 1441494875 0.502563 0.486755 -0.414978 0.581543 1441494875 0.561829 0.448120 -0.458618 0.522583 1441494875 0.561829 0.448120 -0.458618 0.522583 1441494875 0.561829 0.448120 -0.458618 0.522583 1441494875 0.561829 0.448120 -0.458618 0.522583 1441494875 0.561829 0.448120 -0.458618 0.522583 1441494875 0.561829 0.448120 -0.458618 0.522583 1441494875 0.616821 0.398804 -0.502136 0.456299 1441494875 0.616821 0.398804 -0.502136 0.456299 1441494875 0.616821 0.398804 -0.502136 0.456299 1441494875 0.616821 0.398804 -0.502136 0.456299 1441494875 0.663452 0.344238 -0.538940 0.388367 1441494875 0.663452 0.344238 -0.538940 0.388367 1441494875 0.663452 0.344238 -0.538940 0.388367 1441494875 0.663452 0.344238 -0.538940 0.388367 1441494875 0.663452 0.344238 -0.538940 0.388367 1441494875 0.663452 0.344238 -0.538940 0.388367 1441494875 0.701294 0.287720 -0.568848 0.319031 1441494875 0.701294 0.287720 -0.568848 0.319031 1441494875 0.701294 0.287720 -0.568848 0.319031 1441494875 0.701294 0.287720 -0.568848 0.319031 1441494875 0.701294 0.287720 -0.568848 0.319031 1441494875 0.701294 0.287720 -0.568848 0.319031 1441494875 0.726685 0.237610 -0.590637 0.257996 1441494875 0.726685 0.237610 -0.590637 0.257996 1441494875 0.726685 0.237610 -0.590637 0.257996 1441494875 0.726685 0.237610 -0.590637 0.257996 1441494875 0.726685 0.237610 -0.590637 0.257996 1441494875 0.726685 0.237610 -0.590637 0.257996 1441494875 0.742126 0.196045 -0.604370 0.213318 1441494875 0.742126 0.196045 -0.604370 0.213318 1441494875 0.742126 0.196045 -0.604370 0.213318 1441494875 0.742126 0.196045 -0.604370 0.213318 1441494875 0.754150 0.166260 -0.605896 0.190918 1441494875 0.754150 0.166260 -0.605896 0.190918 1441494875 0.754150 0.166260 -0.605896 0.190918 1441494875 0.754150 0.166260 -0.605896 0.190918 1441494875 0.754150 0.166260 -0.605896 0.190918 1441494875 0.754150 0.166260 -0.605896 0.190918 1441494875 0.756775 0.150757 -0.608826 0.183960 1441494875 0.756775 0.150757 -0.608826 0.183960 1441494875 0.756775 0.150757 -0.608826 0.183960 1441494875 0.756775 0.150757 -0.608826 0.183960 1441494875 0.756775 0.150757 -0.608826 0.183960 1441494875 0.756775 0.150757 -0.608826 0.183960 1441494875 0.752441 0.155762 -0.607117 0.202454 1441494875 0.752441 0.155762 -0.607117 0.202454 1441494875 0.752441 0.155762 -0.607117 0.202454 1441494875 0.752441 0.155762 -0.607117 0.202454 1441494875 0.739563 0.178528 -0.603333 0.238892 1441494875 0.739563 0.178528 -0.603333 0.238892 1441494875 0.739563 0.178528 -0.603333 0.238892 1441494875 0.739563 0.178528 -0.603333 0.238892 1441494875 0.739563 0.178528 -0.603333 0.238892 1441494875 0.739563 0.178528 -0.603333 0.238892 1441494875 0.739563 0.178528 -0.603333 0.238892 1441494875 0.739563 0.178528 -0.603333 0.238892 1441494875 0.718628 0.213989 -0.594421 0.290588 1441494875 0.718628 0.213989 -0.594421 0.290588 1441494875 0.718628 0.213989 -0.594421 0.290588 1441494875 0.718628 0.213989 -0.594421 0.290588 1441494875 0.718628 0.213989 -0.594421 0.290588 1441494875 0.718628 0.213989 -0.594421 0.290588 1441494875 0.688660 0.257507 -0.578247 0.353577 1441494875 0.688660 0.257507 -0.578247 0.353577 1441494875 0.688660 0.257507 -0.578247 0.353577 1441494875 0.688660 0.257507 -0.578247 0.353577 1441494875 0.648621 0.305542 -0.553650 0.423462 1441494875 0.648621 0.305542 -0.553650 0.423462 1441494875 0.648621 0.305542 -0.553650 0.423462 1441494875 0.648621 0.305542 -0.553650 0.423462 1441494875 0.648621 0.305542 -0.553650 0.423462 1441494875 0.648621 0.305542 -0.553650 0.423462 1441494875 0.648621 0.305542 -0.553650 0.423462 1441494875 0.648621 0.305542 -0.553650 0.423462 1441494875 0.598328 0.355835 -0.520813 0.494080 1441494875 0.598328 0.355835 -0.520813 0.494080 1441494875 0.598328 0.355835 -0.520813 0.494080 1441494876 0.598328 0.355835 -0.520813 0.494080 1441494876 0.598328 0.355835 -0.520813 0.494080 1441494876 0.598328 0.355835 -0.520813 0.494080 1441494876 0.537842 0.408020 -0.482422 0.558105 1441494876 0.537842 0.408020 -0.482422 0.558105 1441494876 0.537842 0.408020 -0.482422 0.558105 1441494876 0.537842 0.408020 -0.482422 0.558105 1441494876 0.470276 0.457520 -0.437134 0.615112 1441494876 0.470276 0.457520 -0.437134 0.615112 1441494876 0.470276 0.457520 -0.437134 0.615112 1441494876 0.470276 0.457520 -0.437134 0.615112 1441494876 0.470276 0.457520 -0.437134 0.615112 1441494876 0.470276 0.457520 -0.437134 0.615112 1441494876 0.402222 0.493469 -0.388245 0.666321 1441494876 0.402222 0.493469 -0.388245 0.666321 1441494876 0.402222 0.493469 -0.388245 0.666321 1441494876 0.402222 0.493469 -0.388245 0.666321 1441494876 0.402222 0.493469 -0.388245 0.666321 1441494876 0.402222 0.493469 -0.388245 0.666321 1441494876 0.340149 0.521423 -0.340942 0.704346 1441494876 0.340149 0.521423 -0.340942 0.704346 1441494876 0.340149 0.521423 -0.340942 0.704346 1441494876 0.340149 0.521423 -0.340942 0.704346 1441494876 0.340149 0.521423 -0.340942 0.704346 1441494876 0.340149 0.521423 -0.340942 0.704346 1441494876 0.289246 0.541199 -0.302673 0.729187 1441494876 0.289246 0.541199 -0.302673 0.729187 1441494876 0.289246 0.541199 -0.302673 0.729187 1441494876 0.289246 0.541199 -0.302673 0.729187 1441494876 0.251526 0.555725 -0.276733 0.742432 1441494876 0.251526 0.555725 -0.276733 0.742432 1441494876 0.234131 0.564453 -0.263062 0.746521 1441494876 0.234131 0.564453 -0.263062 0.746521 1441494876 0.234131 0.564453 -0.263062 0.746521 1441494876 0.234131 0.564453 -0.263062 0.746521 1441494876 0.237610 0.567505 -0.260437 0.744019 1441494876 0.237610 0.567505 -0.260437 0.744019 1441494876 0.237610 0.567505 -0.260437 0.744019 1441494876 0.237610 0.567505 -0.260437 0.744019 1441494876 0.237610 0.567505 -0.260437 0.744019 1441494876 0.237610 0.567505 -0.260437 0.744019 1441494876 0.261597 0.564026 -0.269653 0.735291 1441494876 0.261597 0.564026 -0.269653 0.735291 1441494876 0.261597 0.564026 -0.269653 0.735291 1441494876 0.261597 0.564026 -0.269653 0.735291 1441494876 0.261597 0.564026 -0.269653 0.735291 1441494876 0.261597 0.564026 -0.269653 0.735291 1441494876 0.301086 0.555359 -0.290161 0.718750 1441494876 0.301086 0.555359 -0.290161 0.718750 1441494876 0.301086 0.555359 -0.290161 0.718750 1441494876 0.301086 0.555359 -0.290161 0.718750 1441494876 0.301086 0.555359 -0.290161 0.718750 1441494876 0.301086 0.555359 -0.290161 0.718750 1441494876 0.352783 0.542236 -0.320496 0.691895 1441494876 0.352783 0.542236 -0.320496 0.691895 1441494876 0.352783 0.542236 -0.320496 0.691895 1441494876 0.352783 0.542236 -0.320496 0.691895 1441494876 0.413330 0.522400 -0.358765 0.653809 1441494876 0.413330 0.522400 -0.358765 0.653809 1441494876 0.413330 0.522400 -0.358765 0.653809 1441494876 0.413330 0.522400 -0.358765 0.653809 1441494876 0.413330 0.522400 -0.358765 0.653809 1441494876 0.413330 0.522400 -0.358765 0.653809 1441494876 0.413330 0.522400 -0.358765 0.653809 1441494876 0.413330 0.522400 -0.358765 0.653809 1441494876 0.481689 0.490662 -0.402466 0.604248 1441494876 0.481689 0.490662 -0.402466 0.604248 1441494876 0.481689 0.490662 -0.402466 0.604248 1441494876 0.481689 0.490662 -0.402466 0.604248 1441494876 0.552246 0.445618 -0.448181 0.543579 1441494876 0.552246 0.445618 -0.448181 0.543579 1441494876 0.552246 0.445618 -0.448181 0.543579 1441494876 0.552246 0.445618 -0.448181 0.543579 1441494876 0.552246 0.445618 -0.448181 0.543579 1441494876 0.552246 0.445618 -0.448181 0.543579 1441494876 0.608704 0.398254 -0.494934 0.475281 1441494876 0.608704 0.398254 -0.494934 0.475281 1441494876 0.608704 0.398254 -0.494934 0.475281 1441494876 0.608704 0.398254 -0.494934 0.475281 1441494876 0.608704 0.398254 -0.494934 0.475281 1441494876 0.608704 0.398254 -0.494934 0.475281 1441494876 0.658752 0.342590 -0.534973 0.403015 1441494876 0.658752 0.342590 -0.534973 0.403015 1441494876 0.658752 0.342590 -0.534973 0.403015 1441494876 0.658752 0.342590 -0.534973 0.403015 1441494876 0.658752 0.342590 -0.534973 0.403015 1441494876 0.658752 0.342590 -0.534973 0.403015 1441494876 0.697571 0.286438 -0.566650 0.331970 1441494876 0.697571 0.286438 -0.566650 0.331970 1441494876 0.697571 0.286438 -0.566650 0.331970 1441494876 
0.434387 0.487366 -0.407043 0.638733 1441494882 0.434387 0.487366 -0.407043 0.638733 1441494882 0.434387 0.487366 -0.407043 0.638733 1441494882 0.434387 0.487366 -0.407043 0.638733 1441494882 0.434387 0.487366 -0.407043 0.638733 1441494882 0.386658 0.511597 -0.382385 0.665161 1441494882 0.386658 0.511597 -0.382385 0.665161 1441494882 0.386658 0.511597 -0.382385 0.665161 1441494882 0.386658 0.511597 -0.382385 0.665161 1441494882 0.386658 0.511597 -0.382385 0.665161 1441494882 0.386658 0.511597 -0.382385 0.665161 1441494882 0.335266 0.535095 -0.352356 0.690674 1441494882 0.335266 0.535095 -0.352356 0.690674 1441494882 0.335266 0.535095 -0.352356 0.690674 1441494882 0.335266 0.535095 -0.352356 0.690674 1441494882 0.335266 0.535095 -0.352356 0.690674 1441494882 0.335266 0.535095 -0.352356 0.690674 1441494882 0.282410 0.555054 -0.319397 0.714172 1441494882 0.282410 0.555054 -0.319397 0.714172 1441494882 0.282410 0.555054 -0.319397 0.714172 1441494882 0.282410 0.555054 -0.319397 0.714172 1441494882 0.282410 0.555054 -0.319397 0.714172 1441494882 0.282410 0.555054 -0.319397 0.714172 1441494882 0.234314 0.570801 -0.288330 0.732178 1441494882 0.234314 0.570801 -0.288330 0.732178 1441494882 0.234314 0.570801 -0.288330 0.732178 1441494882 0.234314 0.570801 -0.288330 0.732178 1441494882 0.234314 0.570801 -0.288330 0.732178 1441494882 0.234314 0.570801 -0.288330 0.732178 1441494882 0.197449 0.581604 -0.261841 0.744385 1441494882 0.197449 0.581604 -0.261841 0.744385 1441494882 0.197449 0.581604 -0.261841 0.744385 1441494882 0.197449 0.581604 -0.261841 0.744385 1441494882 0.175964 0.588745 -0.241699 0.750977 1441494882 0.175964 0.588745 -0.241699 0.750977 1441494882 0.175964 0.588745 -0.241699 0.750977 1441494882 0.175964 0.588745 -0.241699 0.750977 1441494882 0.175964 0.588745 -0.241699 0.750977 1441494882 0.175964 0.588745 -0.241699 0.750977 1441494882 0.175964 0.588745 -0.241699 0.750977 1441494882 0.175964 0.588745 -0.241699 0.750977 1441494882 0.171631 0.592651 -0.231018 0.752258 1441494882 0.171631 0.592651 -0.231018 0.752258 1441494882 0.171631 0.592651 -0.231018 0.752258 1441494882 0.171631 0.592651 -0.231018 0.752258 1441494882 0.171631 0.592651 -0.231018 0.752258 1441494882 0.171631 0.592651 -0.231018 0.752258 1441494882 0.186829 0.592285 -0.234680 0.747742 1441494882 0.186829 0.592285 -0.234680 0.747742 1441494882 0.186829 0.592285 -0.234680 0.747742 1441494882 0.186829 0.592285 -0.234680 0.747742 1441494882 0.186829 0.592285 -0.234680 0.747742 1441494882 0.186829 0.592285 -0.234680 0.747742 1441494882 0.217712 0.589355 -0.251709 0.736084 1441494882 0.217712 0.589355 -0.251709 0.736084 1441494882 0.217712 0.589355 -0.251709 0.736084 1441494882 0.217712 0.589355 -0.251709 0.736084 1441494882 0.262085 0.582642 -0.279663 0.716614 1441494882 0.262085 0.582642 -0.279663 0.716614 1441494882 0.262085 0.582642 -0.279663 0.716614 1441494882 0.262085 0.582642 -0.279663 0.716614 1441494882 0.262085 0.582642 -0.279663 0.716614 1441494882 0.262085 0.582642 -0.279663 0.716614 1441494882 0.316345 0.568848 -0.314270 0.690979 1441494882 0.316345 0.568848 -0.314270 0.690979 1441494882 0.316345 0.568848 -0.314270 0.690979 1441494882 0.316345 0.568848 -0.314270 0.690979 1441494882 0.316345 0.568848 -0.314270 0.690979 1441494882 0.316345 0.568848 -0.314270 0.690979 1441494882 0.376709 0.548218 -0.353882 0.657471 1441494882 0.376709 0.548218 -0.353882 0.657471 1441494882 0.376709 0.548218 -0.353882 0.657471 1441494882 0.376709 0.548218 -0.353882 0.657471 1441494882 0.440918 0.519287 -0.397705 0.614563 1441494882 0.440918 0.519287 -0.397705 0.614563 1441494882 0.440918 0.519287 -0.397705 0.614563 1441494882 0.440918 0.519287 -0.397705 0.614563 1441494882 0.440918 0.519287 -0.397705 0.614563 1441494882 0.440918 0.519287 -0.397705 0.614563 1441494882 0.502991 0.483887 -0.443542 0.562134 1441494882 0.502991 0.483887 -0.443542 0.562134 1441494882 0.502991 0.483887 -0.443542 0.562134 1441494882 0.502991 0.483887 -0.443542 0.562134 1441494882 0.559753 0.441711 -0.489746 0.501648 1441494882 0.559753 0.441711 -0.489746 0.501648 1441494882 0.559753 0.441711 -0.489746 0.501648 1441494882 0.559753 0.441711 -0.489746 0.501648 1441494882 0.559753 0.441711 -0.489746 0.501648 1441494882 0.559753 0.441711 -0.489746 0.501648 1441494882 0.610107 0.392395 -0.530029 0.439087 1441494883 0.610107 0.392395 -0.530029 0.439087 1441494883 0.610107 0.392395 -0.530029 0.439087 1441494883 0.610107 0.392395 -0.530029 0.439087 1441494883 0.610107 0.392395 -0.530029 0.439087 1441494883 0.610107 0.392395 -0.530029 0.439087 1441494883 0.649719 0.342590 -0.561890 0.380432 1441494883 0.649719 0.342590 -0.561890 0.380432 1441494883 0.649719 0.342590 -0.561890 0.380432 1441494883 0.649719 0.342590 -0.561890 0.380432 1441494883 0.649719 0.342590 -0.561890 0.380432 1441494883 0.649719 0.342590 -0.561890 0.380432 1441494883 0.683044 0.291992 -0.585754 0.324097 1441494883 0.683044 0.291992 -0.585754 0.324097 1441494883 0.683044 0.291992 -0.585754 0.324097 1441494883 0.683044 0.291992 -0.585754 0.324097 1441494883 0.706787 0.246582 -0.602966 0.275757 1441494883 0.706787 0.246582 -0.602966 0.275757 1441494883 0.706787 0.246582 -0.602966 0.275757 1441494883 0.706787 0.246582 -0.602966 0.275757 1441494883 0.706787 0.246582 -0.602966 0.275757 1441494883 0.706787 0.246582 -0.602966 0.275757 1441494883 0.721069 0.213379 -0.613586 0.240784 1441494883 0.721069 0.213379 -0.613586 0.240784 1441494883 0.721069 0.213379 -0.613586 0.240784 1441494883 0.721069 0.213379 -0.613586 0.240784 1441494883 0.721069 0.213379 -0.613586 0.240784 1441494883 0.721069 0.213379 -0.613586 0.240784 1441494883 0.728394 0.192444 -0.618958 0.221985 1441494883 0.728394 0.192444 -0.618958 0.221985 1441494883 0.728394 0.192444 -0.618958 0.221985 1441494883 0.728394 0.192444 -0.618958 0.221985 1441494883 0.728394 0.192444 -0.618958 0.221985 1441494883 0.728394 0.192444 -0.618958 0.221985 1441494883 0.727539 0.186340 -0.622070 0.221191 1441494883 0.727539 0.186340 -0.622070 0.221191 1441494883 0.727539 0.186340 -0.622070 0.221191 1441494883 0.727539 0.186340 -0.622070 0.221191 1441494883 0.727539 0.186340 -0.622070 0.221191 1441494883 0.727539 0.186340 -0.622070 0.221191 1441494883 0.719604 0.197693 -0.620300 0.241394 1441494883 0.719604 0.197693 -0.620300 0.241394 1441494883 0.719604 0.197693 -0.620300 0.241394 1441494883 0.719604 0.197693 -0.620300 0.241394 1441494883 0.703918 0.223938 -0.613586 0.278870 1441494883 0.703918 0.223938 -0.613586 0.278870 1441494883 0.703918 0.223938 -0.613586 0.278870 1441494883 0.703918 0.223938 -0.613586 0.278870 1441494883 0.703918 0.223938 -0.613586 0.278870 1441494883 0.703918 0.223938 -0.613586 0.278870 1441494883 0.679016 0.261963 -0.601624 0.329041 1441494883 0.679016 0.261963 -0.601624 0.329041 1441494883 0.679016 0.261963 -0.601624 0.329041 1441494883 0.679016 0.261963 -0.601624 0.329041 1441494883 0.679016 0.261963 -0.601624 0.329041 1441494883 0.679016 0.261963 -0.601624 0.329041 1441494883 0.679016 0.261963 -0.601624 0.329041 1441494883 0.679016 0.261963 -0.601624 0.329041 1441494883 0.645508 0.306458 -0.582581 0.387268 1441494883 0.645508 0.306458 -0.582581 0.387268 1441494883 0.645508 0.306458 -0.582581 0.387268 1441494883 0.645508 0.306458 -0.582581 0.387268 1441494883 0.601196 0.355652 -0.555237 0.451416 1441494883 0.601196 0.355652 -0.555237 0.451416 1441494883 0.601196 0.355652 -0.555237 0.451416 1441494883 0.601196 0.355652 -0.555237 0.451416 1441494883 0.601196 0.355652 -0.555237 0.451416 1441494883 0.601196 0.355652 -0.555237 0.451416 1441494883 0.544434 0.408264 -0.522705 0.513428 1441494883 0.544434 0.408264 -0.522705 0.513428 1441494883 0.544434 0.408264 -0.522705 0.513428 1441494883 0.544434 0.408264 -0.522705 0.513428 1441494883 0.544434 0.408264 -0.522705 0.513428 1441494883 0.544434 0.408264 -0.522705 0.513428 1441494883 0.480652 0.457947 -0.483704 0.570251 1441494883 0.480652 0.457947 -0.483704 0.570251 1441494883 0.480652 0.457947 -0.483704 0.570251 1441494883 0.480652 0.457947 -0.483704 0.570251 1441494883 0.415161 0.500671 -0.439636 0.619385 1441494883 0.415161 0.500671 -0.439636 0.619385 1441494883 0.415161 0.500671 -0.439636 0.619385 1441494883 0.415161 0.500671 -0.439636 0.619385 1441494883 0.415161 0.500671 -0.439636 0.619385 1441494883 0.415161 0.500671 -0.439636 0.619385 1441494883 0.349609 0.536682 -0.392456 0.660034 1441494883 0.349609 0.536682 -0.392456 0.660034 1441494883 0.349609 0.536682 -0.392456 0.660034 1441494883 0.349609 0.536682 -0.392456 0.660034 1441494883 0.292419 0.562866 -0.345520 0.691528 1441494883 0.292419 0.562866 -0.345520 0.691528 1441494883 0.292419 0.562866 -0.345520 0.691528 1441494883 0.292419 0.562866 -0.345520 0.691528 1441494883 0.252197 0.576355 -0.305847 0.714539 1441494883 0.252197 0.576355 -0.305847 0.714539 1441494883 0.252197 0.576355 -0.305847 0.714539 1441494883 0.252197 0.576355 -0.305847 0.714539 1441494883 0.252197 0.576355 -0.305847 0.714539 1441494883 0.252197 0.576355 -0.305847 0.714539 1441494883 0.225769 0.584045 -0.278320 0.728271 1441494884 0.225769 0.584045 -0.278320 0.728271 1441494884 0.225769 0.584045 -0.278320 0.728271 1441494884 0.225769 0.584045 -0.278320 0.728271 1441494884 0.225769 0.584045 -0.278320 0.728271 1441494884 0.225769 0.584045 -0.278320 0.728271 1441494884 0.219177 0.587952 -0.266541 0.731567 1441494884 0.219177 0.587952 -0.266541 0.731567 1441494884 0.219177 0.587952 -0.266541 0.731567 1441494884 0.219177 0.587952 -0.266541 0.731567 1441494884 0.233826 0.585754 -0.269226 0.727783 1441494884 0.233826 0.585754 -0.269226 0.727783 1441494884 0.233826 0.585754 -0.269226 0.727783 1441494884 0.233826 0.585754 -0.269226 0.727783 1441494884 0.233826 0.585754 -0.269226 0.727783 1441494884 0.233826 0.585754 -0.269226 0.727783 1441494884 0.265869 0.577881 -0.284729 0.717102 1441494884 0.265869 0.577881 -0.284729 0.717102 1441494884 0.265869 0.577881 -0.284729 0.717102 1441494884 0.265869 0.577881 -0.284729 0.717102 1441494884 0.311462 0.564331 -0.310852 0.698486 1441494884 0.311462 0.564331 -0.310852 0.698486 1441494884 0.311462 0.564331 -0.310852 0.698486 1441494884 0.311462 0.564331 -0.310852 0.698486 1441494884 0.311462 0.564331 -0.310852 0.698486 1441494884 0.311462 0.564331 -0.310852 0.698486 1441494884 0.367432 0.544617 -0.345581 0.670044 1441494884 0.367432 0.544617 -0.345581 0.670044 1441494884 0.367432 0.544617 -0.345581 0.670044 1441494884 0.367432 0.544617 -0.345581 0.670044 1441494884 0.367432 0.544617 -0.345581 0.670044 1441494884 0.367432 0.544617 -0.345581 0.670044 1441494884 0.429626 0.517761 -0.386780 0.630615 1441494884 0.429626 0.517761 -0.386780 0.630615 1441494884 0.429626 0.517761 -0.386780 0.630615 1441494884 0.429626 0.517761 -0.386780 0.630615 1441494884 0.492676 0.482788 -0.432007 0.580933 1441494884 0.492676 0.482788 -0.432007 0.580933 1441494884 0.492676 0.482788 -0.432007 0.580933 1441494884 0.492676 0.482788 -0.432007 0.580933 1441494884 0.492676 0.482788 -0.432007 0.580933 1441494884 0.492676 0.482788 -0.432007 0.580933 1441494884 0.550293 0.441345 -0.476685 0.524475 1441494884 0.550293 0.441345 -0.476685 0.524475 1441494884 0.550293 0.441345 -0.476685 0.524475 1441494884 0.550293 0.441345 -0.476685 0.524475 1441494884 0.550293 0.441345 -0.476685 0.524475 1441494884 0.550293 0.441345 -0.476685 0.524475 1441494884 0.604187 0.391907 -0.515869 0.463928 1441494884 0.604187 0.391907 -0.515869 0.463928 1441494884 0.604187 0.391907 -0.515869 0.463928 1441494884 0.604187 0.391907 -0.515869 0.463928 1441494884 0.604187 0.391907 -0.515869 0.463928 1441494884 0.604187 0.391907 -0.515869 0.463928 1441494884 0.651001 0.340576 -0.547058 0.401184 1441494884 0.651001 0.340576 -0.547058 0.401184 1441494884 0.651001 0.340576 -0.547058 0.401184 1441494884 0.651001 0.340576 -0.547058 0.401184 1441494884 0.651001 0.340576 -0.547058 0.401184 1441494884 0.651001 0.340576 -0.547058 0.401184 1441494884 0.688354 0.289795 -0.570618 0.341370 1441494884 0.688354 0.289795 -0.570618 0.341370 1441494884 0.688354 0.289795 -0.570618 0.341370 1441494884 0.688354 0.289795 -0.570618 0.341370 1441494884 0.688354 0.289795 -0.570618 0.341370 1441494884 0.688354 0.289795 -0.570618 0.341370 1441494884 0.712402 0.248535 -0.586426 0.294556 1441494884 0.712402 0.248535 -0.586426 0.294556 1441494884 0.712402 0.248535 -0.586426 0.294556 1441494884 0.712402 0.248535 -0.586426 0.294556 1441494884 0.728394 0.219788 -0.592163 0.265442 1441494884 0.728394 0.219788 -0.592163 0.265442 1441494884 0.728394 0.219788 -0.592163 0.265442 1441494884 0.728394 0.219788 -0.592163 0.265442 1441494884 0.728394 0.219788 -0.592163 0.265442 1441494884 0.728394 0.219788 -0.592163 0.265442 1441494884 0.734253 0.203796 -0.596680 0.251648 1441494884 0.734253 0.203796 -0.596680 0.251648 1441494884 0.734253 0.203796 -0.596680 0.251648 1441494884 0.734253 0.203796 -0.596680 0.251648 1441494884 0.734253 0.203796 -0.596680 0.251648 1441494884 0.734253 0.203796 -0.596680 0.251648 1441494884 0.729797 0.203674 -0.599854 0.256958 1441494884 0.729797 0.203674 -0.599854 0.256958 1441494884 0.729797 0.203674 -0.599854 0.256958 1441494884 0.729797 0.203674 -0.599854 0.256958 1441494884 0.729797 0.203674 -0.599854 0.256958 1441494884 0.729797 0.203674 -0.599854 0.256958 1441494884 0.717102 0.220032 -0.597229 0.283936 1441494884 0.717102 0.220032 -0.597229 0.283936 1441494884 0.717102 0.220032 -0.597229 0.283936 1441494884 0.717102 0.220032 -0.597229 0.283936 1441494884 0.717102 0.220032 -0.597229 0.283936 1441494884 0.717102 0.220032 -0.597229 0.283936 1441494884 0.697571 0.248291 -0.587830 0.325806 1441494884 0.697571 0.248291 -0.587830 0.325806 1441494884 0.697571 0.248291 -0.587830 0.325806 1441494884 0.697571 0.248291 -0.587830 0.325806 1441494884 0.697571 0.248291 -0.587830 0.325806 1441494884 0.697571 0.248291 -0.587830 0.325806 1441494884 0.671204 0.283325 -0.571472 0.377563 1441494884 0.671204 0.283325 -0.571472 0.377563 1441494884 0.671204 0.283325 -0.571472 0.377563 1441494885 0.671204 0.283325 -0.571472 0.377563 1441494885 0.671204 0.283325 -0.571472 0.377563 1441494885 0.671204 0.283325 -0.571472 0.377563 1441494885 0.636353 0.323547 -0.548462 0.435303 1441494885 0.636353 0.323547 -0.548462 0.435303 1441494885 0.636353 0.323547 -0.548462 0.435303 1441494885 0.636353 0.323547 -0.548462 0.435303 1441494885 0.636353 0.323547 -0.548462 0.435303 1441494885 0.636353 0.323547 -0.548462 0.435303 1441494885 0.592957 0.367126 -0.518311 0.494934 1441494885 0.592957 0.367126 -0.518311 0.494934 1441494885 0.592957 0.367126 -0.518311 0.494934 1441494885 0.592957 0.367126 -0.518311 0.494934 1441494885 0.592957 0.367126 -0.518311 0.494934 1441494885 0.592957 0.367126 -0.518311 0.494934 1441494885 0.541321 0.412170 -0.484741 0.549622 1441494885 0.541321 0.412170 -0.484741 0.549622 1441494885 0.541321 0.412170 -0.484741 0.549622 1441494885 0.541321 0.412170 -0.484741 0.549622 1441494885 0.541321 0.412170 -0.484741 0.549622 1441494885 0.541321 0.412170 -0.484741 0.549622 1441494885 0.484436 0.454224 -0.448792 0.597961 1441494885 0.484436 0.454224 -0.448792 0.597961 1441494885 0.484436 0.454224 -0.448792 0.597961 1441494885 0.484436 0.454224 -0.448792 0.597961 1441494885 0.484436 0.454224 -0.448792 0.597961 1441494885 0.484436 0.454224 -0.448792 0.597961 1441494885 0.424072 0.491882 -0.411560 0.639343 1441494885 0.424072 0.491882 -0.411560 0.639343 1441494885 0.424072 0.491882 -0.411560 0.639343 1441494885 0.424072 0.491882 -0.411560 0.639343 1441494885 0.365601 0.524170 -0.373901 0.672119 1441494885 0.365601 0.524170 -0.373901 0.672119 1441494885 0.365601 0.524170 -0.373901 0.672119 1441494885 0.365601 0.524170 -0.373901 0.672119 1441494885 0.365601 0.524170 -0.373901 0.672119 1441494885 0.365601 0.524170 -0.373901 0.672119 1441494885 0.317749 0.547241 -0.339966 0.695618 1441494885 0.317749 0.547241 -0.339966 0.695618 1441494885 0.317749 0.547241 -0.339966 0.695618 1441494885 0.317749 0.547241 -0.339966 0.695618 1441494885 0.317749 0.547241 -0.339966 0.695618 1441494885 0.317749 0.547241 -0.339966 0.695618 1441494885 0.286682 0.560486 -0.314453 0.710449 1441494885 0.286682 0.560486 -0.314453 0.710449 1441494885 0.286682 0.560486 -0.314453 0.710449 1441494885 0.286682 0.560486 -0.314453 0.710449 1441494885 0.286682 0.560486 -0.314453 0.710449 1441494885 0.286682 0.560486 -0.314453 0.710449 1441494885 0.273499 0.568237 -0.299316 0.716003 1441494885 0.273499 0.568237 -0.299316 0.716003 1441494885 0.273499 0.568237 -0.299316 0.716003 1441494885 0.273499 0.568237 -0.299316 0.716003 1441494885 0.276978 0.571045 -0.296082 0.713745 1441494885 0.276978 0.571045 -0.296082 0.713745 1441494885 0.276978 0.571045 -0.296082 0.713745 1441494885 0.276978 0.571045 -0.296082 0.713745 1441494885 0.276978 0.571045 -0.296082 0.713745 1441494885 0.276978 0.571045 -0.296082 0.713745 1441494885 0.297546 0.567749 -0.304871 0.704346 1441494885 0.297546 0.567749 -0.304871 0.704346 1441494885 0.297546 0.567749 -0.304871 0.704346 1441494885 0.297546 0.567749 -0.304871 0.704346 1441494885 0.297546 0.567749 -0.304871 0.704346 1441494885 0.297546 0.567749 -0.304871 0.704346 1441494885 0.332825 0.559082 -0.325378 0.686096 1441494885 0.332825 0.559082 -0.325378 0.686096 1441494885 0.332825 0.559082 -0.325378 0.686096 1441494885 0.332825 0.559082 -0.325378 0.686096 1441494885 0.332825 0.559082 -0.325378 0.686096 1441494885 0.332825 0.559082 -0.325378 0.686096 1441494885 0.379272 0.543518 -0.353943 0.659790 1441494885 0.379272 0.543518 -0.353943 0.659790 1441494885 0.379272 0.543518 -0.353943 0.659790 1441494885 0.379272 0.543518 -0.353943 0.659790 1441494885 0.379272 0.543518 -0.353943 0.659790 1441494885 0.379272 0.543518 -0.353943 0.659790 1441494885 0.434021 0.519348 -0.388733 0.625061 1441494885 0.434021 0.519348 -0.388733 0.625061 1441494885 0.434021 0.519348 -0.388733 0.625061 1441494885 0.434021 0.519348 -0.388733 0.625061 1441494885 0.434021 0.519348 -0.388733 0.625061 1441494885 0.434021 0.519348 -0.388733 0.625061 1441494885 0.490051 0.489319 -0.428223 0.580505 1441494885 0.490051 0.489319 -0.428223 0.580505 1441494885 0.490051 0.489319 -0.428223 0.580505 1441494885 0.490051 0.489319 -0.428223 0.580505 1441494885 0.544861 0.452393 -0.470520 0.526306 1441494885 0.544861 0.452393 -0.470520 0.526306 1441494885 0.544861 0.452393 -0.470520 0.526306 1441494885 0.544861 0.452393 -0.470520 0.526306 1441494885 0.544861 0.452393 -0.470520 0.526306 1441494885 0.544861 0.452393 -0.470520 0.526306 1441494885 0.595459 0.408875 -0.510742 0.466187 1441494885 0.595459 0.408875 -0.510742 0.466187 1441494885 0.595459 0.408875 -0.510742 0.466187 1441494885 0.595459 0.408875 -0.510742 0.466187 1441494885 0.595459 0.408875 -0.510742 0.466187 1441494885 0.595459 0.408875 -0.510742 0.466187 1441494885 0.639587 0.361633 -0.545044 0.403748 1441494885 0.639587 0.361633 -0.545044 0.403748 1441494885 0.639587 0.361633 -0.545044 0.403748 1441494885 0.639587 0.361633 -0.545044 0.403748 1441494886 0.639587 0.361633 -0.545044 0.403748 1441494886 0.639587 0.361633 -0.545044 0.403748 1441494886 0.677368 0.312561 -0.571106 0.342468 1441494886 0.677368 0.312561 -0.571106 0.342468 1441494886 0.677368 0.312561 -0.571106 0.342468 1441494886 0.677368 0.312561 -0.571106 0.342468 1441494886 0.677368 0.312561 -0.571106 0.342468 1441494886 0.677368 0.312561 -0.571106 0.342468 1441494886 0.705200 0.265198 -0.590515 0.289124 1441494886 0.705200 0.265198 -0.590515 0.289124 1441494886 0.705200 0.265198 -0.590515 0.289124 1441494886 0.705200 0.265198 -0.590515 0.289124 1441494886 0.705200 0.265198 -0.590515 0.289124 1441494886 0.705200 0.265198 -0.590515 0.289124 1441494886 0.721802 0.229980 -0.602356 0.251526 1441494886 0.721802 0.229980 -0.602356 0.251526 1441494886 0.721802 0.229980 -0.602356 0.251526 1441494886 0.721802 0.229980 -0.602356 0.251526 1441494886 0.728638 0.208313 -0.609741 0.232178 1441494886 0.728638 0.208313 -0.609741 0.232178 1441494886 0.728638 0.208313 -0.609741 0.232178 1441494886 0.728638 0.208313 -0.609741 0.232178 1441494886 0.728638 0.208313 -0.609741 0.232178 1441494886 0.728638 0.208313 -0.609741 0.232178 1441494886 0.727722 0.202087 -0.612915 0.232239 1441494886 0.727722 0.202087 -0.612915 0.232239 1441494886 0.727722 0.202087 -0.612915 0.232239 1441494886 0.727722 0.202087 -0.612915 0.232239 1441494886 0.727722 0.202087 -0.612915 0.232239 1441494886 0.727722 0.202087 -0.612915 0.232239 1441494886 0.720154 0.210083 -0.611511 0.251404 1441494886 0.720154 0.210083 -0.611511 0.251404 1441494886 0.720154 0.210083 -0.611511 0.251404 1441494886 0.720154 0.210083 -0.611511 0.251404 1441494886 0.720154 0.210083 -0.611511 0.251404 1441494886 0.720154 0.210083 -0.611511 0.251404 1441494886 0.706604 0.231628 -0.603516 0.287720 1441494886 0.706604 0.231628 -0.603516 0.287720 1441494886 0.706604 0.231628 -0.603516 0.287720 1441494886 0.706604 0.231628 -0.603516 0.287720 1441494886 0.706604 0.231628 -0.603516 0.287720 1441494886 0.706604 0.231628 -0.603516 0.287720 1441494886 0.685120 0.263123 -0.590332 0.335999 1441494886 0.685120 0.263123 -0.590332 0.335999 1441494886 0.685120 0.263123 -0.590332 0.335999 1441494886 0.685120 0.263123 -0.590332 0.335999 1441494886 0.685120 0.263123 -0.590332 0.335999 1441494886 0.685120 0.263123 -0.590332 0.335999 1441494886 0.654480 0.303406 -0.569641 0.393738 1441494886 0.654480 0.303406 -0.569641 0.393738 1441494886 0.654480 0.303406 -0.569641 0.393738 1441494886 0.654480 0.303406 -0.569641 0.393738 1441494886 0.654480 0.303406 -0.569641 0.393738 1441494886 0.654480 0.303406 -0.569641 0.393738 1441494886 0.617065 0.346680 -0.542297 0.452698 1441494886 0.617065 0.346680 -0.542297 0.452698 1441494886 0.617065 0.346680 -0.542297 0.452698 1441494886 0.617065 0.346680 -0.542297 0.452698 1441494886 0.617065 0.346680 -0.542297 0.452698 1441494886 0.617065 0.346680 -0.542297 0.452698 1441494886 0.572876 0.390991 -0.510071 0.508606 1441494886 0.572876 0.390991 -0.510071 0.508606 1441494886 0.572876 0.390991 -0.510071 0.508606 1441494886 0.572876 0.390991 -0.510071 0.508606 1441494886 0.572876 0.390991 -0.510071 0.508606 1441494886 0.572876 0.390991 -0.510071 0.508606 1441494886 0.521179 0.433044 -0.474609 0.561707 1441494886 0.521179 0.433044 -0.474609 0.561707 1441494886 0.521179 0.433044 -0.474609 0.561707 1441494886 0.521179 0.433044 -0.474609 0.561707 1441494886 0.466675 0.469604 -0.433411 0.611389 1441494886 0.466675 0.469604 -0.433411 0.611389 1441494886 0.466675 0.469604 -0.433411 0.611389 1441494886 0.466675 0.469604 -0.433411 0.611389 1441494886 0.466675 0.469604 -0.433411 0.611389 1441494886 0.466675 0.469604 -0.433411 0.611389 1441494886 0.411621 0.502869 -0.392578 0.650757 1441494886 0.411621 0.502869 -0.392578 0.650757 1441494886 0.411621 0.502869 -0.392578 0.650757 1441494886 0.411621 0.502869 -0.392578 0.650757 1441494886 0.411621 0.502869 -0.392578 0.650757 1441494886 0.411621 0.502869 -0.392578 0.650757 1441494886 0.362732 0.528564 -0.355164 0.680359 1441494886 0.362732 0.528564 -0.355164 0.680359 1441494886 0.362732 0.528564 -0.355164 0.680359 1441494886 0.362732 0.528564 -0.355164 0.680359 1441494886 0.362732 0.528564 -0.355164 0.680359 1441494886 0.362732 0.528564 -0.355164 0.680359 1441494886 0.323975 0.546753 -0.326050 0.699829 1441494886 0.323975 0.546753 -0.326050 0.699829 1441494886 0.323975 0.546753 -0.326050 0.699829 1441494886 0.323975 0.546753 -0.326050 0.699829 1441494886 0.299744 0.557312 -0.306335 0.711060 1441494886 0.299744 0.557312 -0.306335 0.711060 1441494886 0.299744 0.557312 -0.306335 0.711060 1441494886 0.299744 0.557312 -0.306335 0.711060 1441494886 0.299744 0.557312 -0.306335 0.711060 1441494886 0.299744 0.557312 -0.306335 0.711060 1441494886 0.292542 0.562805 -0.297363 0.713562 1441494886 0.292542 0.562805 -0.297363 0.713562 1441494886 0.292542 0.562805 -0.297363 0.713562 1441494886 0.292542 0.562805 -0.297363 0.713562 1441494886 0.292542 0.562805 -0.297363 0.713562 1441494887 0.292542 0.562805 -0.297363 0.713562 1441494887 0.300415 0.562927 -0.297607 0.710083 1441494887 0.300415 0.562927 -0.297607 0.710083 1441494887 0.300415 0.562927 -0.297607 0.710083 1441494887 0.300415 0.562927 -0.297607 0.710083 1441494887 0.300415 0.562927 -0.297607 0.710083 1441494887 0.300415 0.562927 -0.297607 0.710083 1441494887 0.323608 0.557190 -0.308289 0.699768 1441494887 0.323608 0.557190 -0.308289 0.699768 1441494887 0.323608 0.557190 -0.308289 0.699768 1441494887 0.323608 0.557190 -0.308289 0.699768 1441494887 0.323608 0.557190 -0.308289 0.699768 1441494887 0.323608 0.557190 -0.308289 0.699768 1441494887 0.360840 0.544678 -0.328064 0.682251 1441494887 0.360840 0.544678 -0.328064 0.682251 1441494887 0.360840 0.544678 -0.328064 0.682251 1441494887 0.360840 0.544678 -0.328064 0.682251 1441494887 0.408936 0.525085 -0.354797 0.656616 1441494887 0.408936 0.525085 -0.354797 0.656616 1441494887 0.408936 0.525085 -0.354797 0.656616 1441494887 0.408936 0.525085 -0.354797 0.656616 1441494887 0.408936 0.525085 -0.354797 0.656616 1441494887 0.408936 0.525085 -0.354797 0.656616 1441494887 0.464294 0.496704 -0.385315 0.623840 1441494887 0.464294 0.496704 -0.385315 0.623840 1441494887 0.464294 0.496704 -0.385315 0.623840 1441494887 0.464294 0.496704 -0.385315 0.623840 1441494887 0.464294 0.496704 -0.385315 0.623840 1441494887 0.464294 0.496704 -0.385315 0.623840 1441494887 0.522156 0.460999 -0.418945 0.582458 1441494887 0.522156 0.460999 -0.418945 0.582458 1441494887 0.522156 0.460999 -0.418945 0.582458 1441494887 0.522156 0.460999 -0.418945 0.582458 1441494887 0.522156 0.460999 -0.418945 0.582458 1441494887 0.522156 0.460999 -0.418945 0.582458 1441494887 0.578674 0.419678 -0.454712 0.531189 1441494887 0.578674 0.419678 -0.454712 0.531189 1441494887 0.578674 0.419678 -0.454712 0.531189 1441494887 0.578674 0.419678 -0.454712 0.531189 1441494887 0.578674 0.419678 -0.454712 0.531189 1441494887 0.578674 0.419678 -0.454712 0.531189 1441494887 0.630188 0.373413 -0.489868 0.472656 1441494887 0.630188 0.373413 -0.489868 0.472656 1441494887 0.630188 0.373413 -0.489868 0.472656 1441494887 0.630188 0.373413 -0.489868 0.472656 1441494887 0.674011 0.325256 -0.520447 0.411133 1441494887 0.674011 0.325256 -0.520447 0.411133 1441494887 0.674011 0.325256 -0.520447 0.411133 1441494887 0.674011 0.325256 -0.520447 0.411133 1441494887 0.709045 0.276855 -0.544495 0.352234 1441494887 0.709045 0.276855 -0.544495 0.352234 1441494887 0.709045 0.276855 -0.544495 0.352234 1441494887 0.709045 0.276855 -0.544495 0.352234 1441494887 0.709045 0.276855 -0.544495 0.352234 1441494887 0.709045 0.276855 -0.544495 0.352234 1441494887 0.732483 0.235657 -0.563110 0.301331 1441494887 0.732483 0.235657 -0.563110 0.301331 1441494887 0.732483 0.235657 -0.563110 0.301331 1441494887 0.732483 0.235657 -0.563110 0.301331 1441494887 0.732483 0.235657 -0.563110 0.301331 1441494887 0.732483 0.235657 -0.563110 0.301331 1441494887 0.743958 0.203735 -0.579224 0.263550 1441494887 0.743958 0.203735 -0.579224 0.263550 1441494887 0.743958 0.203735 -0.579224 0.263550 1441494887 0.743958 0.203735 -0.579224 0.263550 1441494887 0.748230 0.182129 -0.589661 0.243469 1441494887 0.748230 0.182129 -0.589661 0.243469 1441494887 0.748230 0.182129 -0.589661 0.243469 1441494887 0.748230 0.182129 -0.589661 0.243469 1441494887 0.748230 0.182129 -0.589661 0.243469 1441494887 0.748230 0.182129 -0.589661 0.243469 1441494887 0.745544 0.175232 -0.595520 0.242493 1441494887 0.745544 0.175232 -0.595520 0.242493 1441494887 0.745544 0.175232 -0.595520 0.242493 1441494887 0.745544 0.175232 -0.595520 0.242493 1441494887 0.736816 0.183716 -0.595642 0.261780 1441494887 0.736816 0.183716 -0.595642 0.261780 1441494887 0.736816 0.183716 -0.595642 0.261780 1441494887 0.736816 0.183716 -0.595642 0.261780 1441494887 0.723328 0.204468 -0.589233 0.296204 1441494887 0.723328 0.204468 -0.589233 0.296204 1441494887 0.723328 0.204468 -0.589233 0.296204 1441494887 0.723328 0.204468 -0.589233 0.296204 1441494887 0.723328 0.204468 -0.589233 0.296204 1441494887 0.723328 0.204468 -0.589233 0.296204 1441494887 0.702820 0.234680 -0.578064 0.341675 1441494887 0.702820 0.234680 -0.578064 0.341675 1441494887 0.702820 0.234680 -0.578064 0.341675 1441494887 0.702820 0.234680 -0.578064 0.341675 1441494887 0.702820 0.234680 -0.578064 0.341675 1441494887 0.702820 0.234680 -0.578064 0.341675 1441494887 0.675293 0.271423 -0.561462 0.393799 1441494887 0.675293 0.271423 -0.561462 0.393799 1441494887 0.675293 0.271423 -0.561462 0.393799 1441494888 0.675293 0.271423 -0.561462 0.393799 1441494888 0.639587 0.312744 -0.539612 0.449341 1441494888 0.639587 0.312744 -0.539612 0.449341 1441494888 0.639587 0.312744 -0.539612 0.449341 1441494888 0.639587 0.312744 -0.539612 0.449341 1441494888 0.639587 0.312744 -0.539612 0.449341 1441494888 0.639587 0.312744 -0.539612 0.449341 1441494888 0.596619 0.355835 -0.512329 0.504883 1441494888 0.596619 0.355835 -0.512329 0.504883 1441494888 0.596619 0.355835 -0.512329 0.504883 1441494888 0.596619 0.355835 -0.512329 0.504883 1441494888 0.596619 0.355835 -0.512329 0.504883 1441494888 0.596619 0.355835 -0.512329 0.504883 1441494888 0.548218 0.398376 -0.482178 0.555176 1441494888 0.548218 0.398376 -0.482178 0.555176 1441494888 0.548218 0.398376 -0.482178 0.555176 1441494888 0.548218 0.398376 -0.482178 0.555176 1441494888 0.548218 0.398376 -0.482178 0.555176 1441494888 0.548218 0.398376 -0.482178 0.555176 1441494888 0.496643 0.437317 -0.449036 0.600342 1441494888 0.496643 0.437317 -0.449036 0.600342 1441494888 0.496643 0.437317 -0.449036 0.600342 1441494888 0.496643 0.437317 -0.449036 0.600342 1441494888 0.496643 0.437317 -0.449036 0.600342 1441494888 0.496643 0.437317 -0.449036 0.600342 1441494888 0.445129 0.470581 -0.415039 0.638855 1441494888 0.445129 0.470581 -0.415039 0.638855 1441494888 0.445129 0.470581 -0.415039 0.638855 1441494888 0.445129 0.470581 -0.415039 0.638855 1441494888 0.395386 0.500366 -0.380859 0.669495 1441494888 0.395386 0.500366 -0.380859 0.669495 1441494888 0.395386 0.500366 -0.380859 0.669495 1441494888 0.395386 0.500366 -0.380859 0.669495 1441494888 0.395386 0.500366 -0.380859 0.669495 1441494888 0.395386 0.500366 -0.380859 0.669495 1441494888 0.353699 0.524048 -0.352417 0.689941 1441494888 0.353699 0.524048 -0.352417 0.689941 1441494888 0.353699 0.524048 -0.352417 0.689941 1441494888 0.353699 0.524048 -0.352417 0.689941 1441494888 0.353699 0.524048 -0.352417 0.689941 1441494888 0.353699 0.524048 -0.352417 0.689941 1441494888 0.322998 0.540955 -0.329895 0.702942 1441494888 0.322998 0.540955 -0.329895 0.702942 1441494888 0.322998 0.540955 -0.329895 0.702942 1441494888 0.322998 0.540955 -0.329895 0.702942 1441494888 0.322998 0.540955 -0.329895 0.702942 1441494888 0.322998 0.540955 -0.329895 0.702942 1441494888 0.303162 0.553162 -0.313660 0.709717 1441494888 0.303162 0.553162 -0.313660 0.709717 1441494888 0.303162 0.553162 -0.313660 0.709717 1441494888 0.303162 0.553162 -0.313660 0.709717 1441494888 0.303162 0.553162 -0.313660 0.709717 1441494888 0.303162 0.553162 -0.313660 0.709717 1441494888 0.297485 0.559204 -0.305847 0.710754 1441494888 0.297485 0.559204 -0.305847 0.710754 1441494888 0.297485 0.559204 -0.305847 0.710754 1441494888 0.297485 0.559204 -0.305847 0.710754 1441494888 0.297485 0.559204 -0.305847 0.710754 1441494888 0.297485 0.559204 -0.305847 0.710754 1441494888 0.305359 0.559570 -0.306702 0.706726 1441494888 0.305359 0.559570 -0.306702 0.706726 1441494888 0.305359 0.559570 -0.306702 0.706726 1441494888 0.305359 0.559570 -0.306702 0.706726 1441494888 0.305359 0.559570 -0.306702 0.706726 1441494888 0.305359 0.559570 -0.306702 0.706726 1441494888 0.325256 0.554810 -0.315735 0.697571 1441494888 0.325256 0.554810 -0.315735 0.697571 1441494888 0.325256 0.554810 -0.315735 0.697571 1441494888 0.325256 0.554810 -0.315735 0.697571 1441494888 0.325256 0.554810 -0.315735 0.697571 1441494888 0.325256 0.554810 -0.315735 0.697571 1441494888 0.355896 0.545349 -0.332825 0.681946 1441494888 0.355896 0.545349 -0.332825 0.681946 1441494888 0.355896 0.545349 -0.332825 0.681946 1441494888 0.355896 0.545349 -0.332825 0.681946 1441494888 0.355896 0.545349 -0.332825 0.681946 1441494888 0.355896 0.545349 -0.332825 0.681946 1441494888 0.393982 0.531250 -0.356384 0.659912 1441494888 0.393982 0.531250 -0.356384 0.659912 1441494888 0.393982 0.531250 -0.356384 0.659912 1441494888 0.393982 0.531250 -0.356384 0.659912 1441494888 0.437256 0.511230 -0.384155 0.632324 1441494888 0.437256 0.511230 -0.384155 0.632324 1441494888 0.437256 0.511230 -0.384155 0.632324 1441494888 0.437256 0.511230 -0.384155 0.632324 1441494888 0.482483 0.486023 -0.414246 0.599426 1441494888 0.482483 0.486023 -0.414246 0.599426 1441494888 0.482483 0.486023 -0.414246 0.599426 1441494888 0.482483 0.486023 -0.414246 0.599426 1441494888 0.482483 0.486023 -0.414246 0.599426 1441494888 0.482483 0.486023 -0.414246 0.599426 1441494888 0.482483 0.486023 -0.414246 0.599426 1441494888 0.482483 0.486023 -0.414246 0.599426 1441494888 0.526367 0.457275 -0.442566 0.563782 1441494888 0.526367 0.457275 -0.442566 0.563782 1441494888 0.526367 0.457275 -0.442566 0.563782 1441494888 0.526367 0.457275 -0.442566 0.563782 1441494888 0.566650 0.426941 -0.468140 0.526733 1441494888 0.566650 0.426941 -0.468140 0.526733 1441494888 0.566650 0.426941 -0.468140 0.526733 1441494888 0.566650 0.426941 -0.468140 0.526733 1441494888 0.566650 0.426941 -0.468140 0.526733 1441494888 0.566650 0.426941 -0.468140 0.526733 1441494888 0.599854 0.397827 -0.490540 0.491150 1441494889 0.599854 0.397827 -0.490540 0.491150 1441494889 0.599854 0.397827 -0.490540 0.491150 1441494889 0.599854 0.397827 -0.490540 0.491150 1441494889 0.599854 0.397827 -0.490540 0.491150 1441494889 0.599854 0.397827 -0.490540 0.491150 1441494889 0.627930 0.369202 -0.509766 0.457703 1441494889 0.627930 0.369202 -0.509766 0.457703 1441494889 0.627930 0.369202 -0.509766 0.457703 1441494889 0.627930 0.369202 -0.509766 0.457703 1441494889 0.627930 0.369202 -0.509766 0.457703 1441494889 0.627930 0.369202 -0.509766 0.457703 1441494889 0.649231 0.343872 -0.525208 0.429382 1441494889 
0.502808 0.449707 -0.435669 0.595886 1441494893 0.502808 0.449707 -0.435669 0.595886 1441494893 0.502808 0.449707 -0.435669 0.595886 1441494893 0.502808 0.449707 -0.435669 0.595886 1441494893 0.502808 0.449707 -0.435669 0.595886 1441494893 0.466736 0.468628 -0.421021 0.620667 1441494893 0.466736 0.468628 -0.421021 0.620667 1441494893 0.466736 0.468628 -0.421021 0.620667 1441494893 0.466736 0.468628 -0.421021 0.620667 1441494893 0.421326 0.493652 -0.399170 0.647583 1441494893 0.421326 0.493652 -0.399170 0.647583 1441494893 0.421326 0.493652 -0.399170 0.647583 1441494893 0.421326 0.493652 -0.399170 0.647583 1441494893 0.421326 0.493652 -0.399170 0.647583 1441494893 0.421326 0.493652 -0.399170 0.647583 1441494893 0.368042 0.518982 -0.368958 0.677490 1441494893 0.368042 0.518982 -0.368958 0.677490 1441494893 0.368042 0.518982 -0.368958 0.677490 1441494893 0.368042 0.518982 -0.368958 0.677490 1441494893 0.368042 0.518982 -0.368958 0.677490 1441494893 0.368042 0.518982 -0.368958 0.677490 1441494893 0.309814 0.543030 -0.332947 0.705872 1441494893 0.309814 0.543030 -0.332947 0.705872 1441494893 0.309814 0.543030 -0.332947 0.705872 1441494893 0.309814 0.543030 -0.332947 0.705872 1441494893 0.249390 0.565247 -0.293701 0.729370 1441494893 0.249390 0.565247 -0.293701 0.729370 1441494893 0.249390 0.565247 -0.293701 0.729370 1441494893 0.249390 0.565247 -0.293701 0.729370 1441494893 0.249390 0.565247 -0.293701 0.729370 1441494893 0.249390 0.565247 -0.293701 0.729370 1441494893 0.195313 0.583862 -0.255493 0.745361 1441494893 0.195313 0.583862 -0.255493 0.745361 1441494893 0.195313 0.583862 -0.255493 0.745361 1441494893 0.195313 0.583862 -0.255493 0.745361 1441494893 0.195313 0.583862 -0.255493 0.745361 1441494893 0.195313 0.583862 -0.255493 0.745361 1441494893 0.154358 0.596619 -0.223328 0.755188 1441494893 0.154358 0.596619 -0.223328 0.755188 1441494893 0.154358 0.596619 -0.223328 0.755188 1441494893 0.154358 0.596619 -0.223328 0.755188 1441494893 0.129272 0.603271 -0.199463 0.761230 1441494893 0.129272 0.603271 -0.199463 0.761230 1441494893 0.129272 0.603271 -0.199463 0.761230 1441494893 0.129272 0.603271 -0.199463 0.761230 1441494893 0.129272 0.603271 -0.199463 0.761230 1441494893 0.129272 0.603271 -0.199463 0.761230 1441494893 0.129272 0.603271 -0.199463 0.761230 1441494893 0.129272 0.603271 -0.199463 0.761230 1441494893 0.124023 0.606384 -0.188232 0.762512 1441494893 0.124023 0.606384 -0.188232 0.762512 1441494893 0.124023 0.606384 -0.188232 0.762512 1441494893 0.124023 0.606384 -0.188232 0.762512 1441494893 0.140198 0.605469 -0.193176 0.759155 1441494893 0.140198 0.605469 -0.193176 0.759155 1441494893 0.140198 0.605469 -0.193176 0.759155 1441494893 0.140198 0.605469 -0.193176 0.759155 1441494893 0.140198 0.605469 -0.193176 0.759155 1441494893 0.140198 0.605469 -0.193176 0.759155 1441494893 0.173096 0.599854 -0.210144 0.752319 1441494893 0.173096 0.599854 -0.210144 0.752319 1441494893 0.173096 0.599854 -0.210144 0.752319 1441494893 0.173096 0.599854 -0.210144 0.752319 1441494893 0.173096 0.599854 -0.210144 0.752319 1441494893 0.173096 0.599854 -0.210144 0.752319 1441494893 0.219543 0.588989 -0.236572 0.740845 1441494893 0.219543 0.588989 -0.236572 0.740845 1441494893 0.219543 0.588989 -0.236572 0.740845 1441494893 0.219543 0.588989 -0.236572 0.740845 1441494893 0.219543 0.588989 -0.236572 0.740845 1441494893 0.219543 0.588989 -0.236572 0.740845 1441494893 0.275146 0.574890 -0.270325 0.721558 1441494893 0.275146 0.574890 -0.270325 0.721558 1441494893 0.275146 0.574890 -0.270325 0.721558 1441494893 0.275146 0.574890 -0.270325 0.721558 1441494893 0.336792 0.556152 -0.309204 0.693970 1441494894 0.336792 0.556152 -0.309204 0.693970 1441494894 0.336792 0.556152 -0.309204 0.693970 1441494894 0.336792 0.556152 -0.309204 0.693970 1441494894 0.336792 0.556152 -0.309204 0.693970 1441494894 0.336792 0.556152 -0.309204 0.693970 1441494894 0.399963 0.532654 -0.350037 0.658508 1441494894 0.399963 0.532654 -0.350037 0.658508 1441494894 0.399963 0.532654 -0.350037 0.658508 1441494894 0.399963 0.532654 -0.350037 0.658508 1441494894 0.399963 0.532654 -0.350037 0.658508 1441494894 0.399963 0.532654 -0.350037 0.658508 1441494894 0.461731 0.504761 -0.393494 0.614075 1441494894 0.461731 0.504761 -0.393494 0.614075 1441494894 0.461731 0.504761 -0.393494 0.614075 1441494894 0.461731 0.504761 -0.393494 0.614075 1441494894 0.461731 0.504761 -0.393494 0.614075 1441494894 0.461731 0.504761 -0.393494 0.614075 1441494894 0.519897 0.471436 -0.437561 0.562012 1441494894 0.519897 0.471436 -0.437561 0.562012 1441494894 0.519897 0.471436 -0.437561 0.562012 1441494894 0.519897 0.471436 -0.437561 0.562012 1441494894 0.519897 0.471436 -0.437561 0.562012 1441494894 0.519897 0.471436 -0.437561 0.562012 1441494894 0.575195 0.428528 -0.478210 0.506714 1441494894 0.575195 0.428528 -0.478210 0.506714 1441494894 0.575195 0.428528 -0.478210 0.506714 1441494894 0.575195 0.428528 -0.478210 0.506714 1441494894 0.575195 0.428528 -0.478210 0.506714 1441494894 0.575195 0.428528 -0.478210 0.506714 1441494894 0.619873 0.385681 -0.514709 0.449463 1441494894 0.619873 0.385681 -0.514709 0.449463 1441494894 0.619873 0.385681 -0.514709 0.449463 1441494894 0.619873 0.385681 -0.514709 0.449463 1441494894 0.657104 0.339905 -0.547485 0.391052 1441494894 0.657104 0.339905 -0.547485 0.391052 1441494894 0.657104 0.339905 -0.547485 0.391052 1441494894 0.657104 0.339905 -0.547485 0.391052 1441494894 0.657104 0.339905 -0.547485 0.391052 1441494894 0.657104 0.339905 -0.547485 0.391052 1441494894 0.686096 0.295227 -0.573364 0.336609 1441494894 0.686096 0.295227 -0.573364 0.336609 1441494894 0.686096 0.295227 -0.573364 0.336609 1441494894 0.686096 0.295227 -0.573364 0.336609 1441494894 0.706604 0.256531 -0.591675 0.291199 1441494894 0.706604 0.256531 -0.591675 0.291199 1441494894 0.706604 0.256531 -0.591675 0.291199 1441494894 0.706604 0.256531 -0.591675 0.291199 1441494894 0.706604 0.256531 -0.591675 0.291199 1441494894 0.706604 0.256531 -0.591675 0.291199 1441494894 0.718445 0.227112 -0.604797 0.257813 1441494894 0.718445 0.227112 -0.604797 0.257813 1441494894 0.718445 0.227112 -0.604797 0.257813 1441494894 0.718445 0.227112 -0.604797 0.257813 1441494894 0.718445 0.227112 -0.604797 0.257813 1441494894 0.718445 0.227112 -0.604797 0.257813 1441494894 0.723267 0.207764 -0.612915 0.240967 1441494894 0.723267 0.207764 -0.612915 0.240967 1441494894 0.723267 0.207764 -0.612915 0.240967 1441494894 0.723267 0.207764 -0.612915 0.240967 1441494894 0.723267 0.207764 -0.612915 0.240967 1441494894 0.723267 0.207764 -0.612915 0.240967 1441494894 0.720337 0.203064 -0.617615 0.241699 1441494894 0.720337 0.203064 -0.617615 0.241699 1441494894 0.720337 0.203064 -0.617615 0.241699 1441494894 0.720337 0.203064 -0.617615 0.241699 1441494894 0.720337 0.203064 -0.617615 0.241699 1441494894 0.720337 0.203064 -0.617615 0.241699 1441494894 0.710327 0.215210 -0.616821 0.261902 1441494894 0.710327 0.215210 -0.616821 0.261902 1441494894 0.710327 0.215210 -0.616821 0.261902 1441494894 0.710327 0.215210 -0.616821 0.261902 1441494894 0.692932 0.242676 -0.609497 0.299011 1441494894 0.692932 0.242676 -0.609497 0.299011 1441494894 0.692932 0.242676 -0.609497 0.299011 1441494894 0.692932 0.242676 -0.609497 0.299011 1441494894 0.692932 0.242676 -0.609497 0.299011 1441494894 0.692932 0.242676 -0.609497 0.299011 1441494894 0.665527 0.281189 -0.598083 0.346863 1441494894 0.665527 0.281189 -0.598083 0.346863 1441494894 0.665527 0.281189 -0.598083 0.346863 1441494894 0.665527 0.281189 -0.598083 0.346863 1441494894 0.665527 0.281189 -0.598083 0.346863 1441494894 0.665527 0.281189 -0.598083 0.346863 1441494894 0.628418 0.327881 -0.579041 0.402832 1441494894 0.628418 0.327881 -0.579041 0.402832 1441494894 0.628418 0.327881 -0.579041 0.402832 1441494894 0.628418 0.327881 -0.579041 0.402832 1441494894 0.582642 0.377991 -0.553101 0.460083 1441494894 0.582642 0.377991 -0.553101 0.460083 1441494894 0.582642 0.377991 -0.553101 0.460083 1441494894 0.582642 0.377991 -0.553101 0.460083 1441494894 0.582642 0.377991 -0.553101 0.460083 1441494894 0.582642 0.377991 -0.553101 0.460083 1441494894 0.529358 0.427246 -0.519531 0.516968 1441494894 0.529358 0.427246 -0.519531 0.516968 1441494894 0.529358 0.427246 -0.519531 0.516968 1441494894 0.529358 0.427246 -0.519531 0.516968 1441494894 0.529358 0.427246 -0.519531 0.516968 1441494894 0.529358 0.427246 -0.519531 0.516968 1441494894 0.470398 0.472412 -0.476318 0.573303 1441494895 0.470398 0.472412 -0.476318 0.573303 1441494895 0.470398 0.472412 -0.476318 0.573303 1441494895 0.470398 0.472412 -0.476318 0.573303 1441494895 0.470398 0.472412 -0.476318 0.573303 1441494895 0.470398 0.472412 -0.476318 0.573303 1441494895 0.409058 0.510925 -0.428894 0.622559 1441494895 0.409058 0.510925 -0.428894 0.622559 1441494895 0.409058 0.510925 -0.428894 0.622559 1441494895 0.409058 0.510925 -0.428894 0.622559 1441494895 0.409058 0.510925 -0.428894 0.622559 1441494895 0.409058 0.510925 -0.428894 0.622559 1441494895 0.348999 0.539795 -0.377380 0.666565 1441494895 0.348999 0.539795 -0.377380 0.666565 1441494895 0.348999 0.539795 -0.377380 0.666565 1441494895 0.348999 0.539795 -0.377380 0.666565 1441494895 0.292908 0.559631 -0.327148 0.702820 1441494895 0.292908 0.559631 -0.327148 0.702820 1441494895 0.292908 0.559631 -0.327148 0.702820 1441494895 0.292908 0.559631 -0.327148 0.702820 1441494895 0.292908 0.559631 -0.327148 0.702820 1441494895 0.292908 0.559631 -0.327148 0.702820 1441494895 0.248596 0.572998 -0.286438 0.726440 1441494895 0.248596 0.572998 -0.286438 0.726440 1441494895 0.248596 0.572998 -0.286438 0.726440 1441494895 0.248596 0.572998 -0.286438 0.726440 1441494895 0.248596 0.572998 -0.286438 0.726440 1441494895 0.248596 0.572998 -0.286438 0.726440 1441494895 0.219299 0.581848 -0.257690 0.739502 1441494895 0.219299 0.581848 -0.257690 0.739502 1441494895 0.219299 0.581848 -0.257690 0.739502 1441494895 0.219299 0.581848 -0.257690 0.739502 1441494895 0.219299 0.581848 -0.257690 0.739502 1441494895 0.219299 0.581848 -0.257690 0.739502 1441494895 0.205688 0.585999 -0.240479 0.745911 1441494895 0.205688 0.585999 -0.240479 0.745911 1441494895 0.205688 0.585999 -0.240479 0.745911 1441494895 0.205688 0.585999 -0.240479 0.745911 1441494895 0.209717 0.587341 -0.236816 0.744873 1441494895 0.209717 0.587341 -0.236816 0.744873 1441494895 0.209717 0.587341 -0.236816 0.744873 1441494895 0.209717 0.587341 -0.236816 0.744873 1441494895 0.209717 0.587341 -0.236816 0.744873 1441494895 0.209717 0.587341 -0.236816 0.744873 1441494895 0.231506 0.583008 -0.246338 0.738708 1441494895 0.231506 0.583008 -0.246338 0.738708 1441494895 0.231506 0.583008 -0.246338 0.738708 1441494895 0.231506 0.583008 -0.246338 0.738708 1441494895 0.231506 0.583008 -0.246338 0.738708 1441494895 0.231506 0.583008 -0.246338 0.738708 1441494895 0.231506 0.583008 -0.246338 0.738708 1441494895 0.231506 0.583008 -0.246338 0.738708 1441494895 0.265503 0.573792 -0.265198 0.727905 1441494895 0.265503 0.573792 -0.265198 0.727905 1441494895 0.265503 0.573792 -0.265198 0.727905 1441494895 0.265503 0.573792 -0.265198 0.727905 1441494895 0.310486 0.560486 -0.292603 0.709778 1441494895 0.310486 0.560486 -0.292603 0.709778 1441494895 0.310486 0.560486 -0.292603 0.709778 1441494895 0.310486 0.560486 -0.292603 0.709778 1441494895 0.310486 0.560486 -0.292603 0.709778 1441494895 0.310486 0.560486 -0.292603 0.709778 1441494895 0.363464 0.541382 -0.325684 0.684570 1441494895 0.363464 0.541382 -0.325684 0.684570 1441494895 0.363464 0.541382 -0.325684 0.684570 1441494895 0.363464 0.541382 -0.325684 0.684570 1441494895 0.363464 0.541382 -0.325684 0.684570 1441494895 0.363464 0.541382 -0.325684 0.684570 1441494895 0.421509 0.516846 -0.362488 0.650940 1441494895 0.421509 0.516846 -0.362488 0.650940 1441494895 0.421509 0.516846 -0.362488 0.650940 1441494895 0.421509 0.516846 -0.362488 0.650940 1441494895 0.421509 0.516846 -0.362488 0.650940 1441494895 0.421509 0.516846 -0.362488 0.650940 1441494895 0.480835 0.487000 -0.401123 0.608826 1441494895 0.480835 0.487000 -0.401123 0.608826 1441494895 0.480835 0.487000 -0.401123 0.608826 1441494895 0.480835 0.487000 -0.401123 0.608826 1441494895 0.480835 0.487000 -0.401123 0.608826 1441494895 0.480835 0.487000 -0.401123 0.608826 1441494895 0.538269 0.451599 -0.440918 0.558411 1441494895 0.538269 0.451599 -0.440918 0.558411 1441494895 0.538269 0.451599 -0.440918 0.558411 1441494895 0.538269 0.451599 -0.440918 0.558411 1441494895 0.538269 0.451599 -0.440918 0.558411 1441494895 0.538269 0.451599 -0.440918 0.558411 1441494895 0.589600 0.411316 -0.480103 0.502625 1441494895 0.589600 0.411316 -0.480103 0.502625 1441494895 0.589600 0.411316 -0.480103 0.502625 1441494895 0.589600 0.411316 -0.480103 0.502625 1441494895 0.633789 0.368286 -0.513794 0.445618 1441494895 0.633789 0.368286 -0.513794 0.445618 1441494895 0.633789 0.368286 -0.513794 0.445618 1441494895 0.633789 0.368286 -0.513794 0.445618 1441494895 0.633789 0.368286 -0.513794 0.445618 1441494895 0.633789 0.368286 -0.513794 0.445618 1441494895 0.671082 0.324646 -0.538452 0.392883 1441494895 0.671082 0.324646 -0.538452 0.392883 1441494895 0.671082 0.324646 -0.538452 0.392883 1441494895 0.671082 0.324646 -0.538452 0.392883 1441494895 0.671082 0.324646 -0.538452 0.392883 1441494895 0.671082 0.324646 -0.538452 0.392883 1441494895 0.701965 0.283508 -0.556274 0.342590 1441494895 0.701965 0.283508 -0.556274 0.342590 1441494895 0.701965 0.283508 -0.556274 0.342590 1441494896 0.701965 0.283508 -0.556274 0.342590 1441494896 0.701965 0.283508 -0.556274 0.342590 1441494896 0.701965 0.283508 -0.556274 0.342590 1441494896 0.721436 0.250793 -0.571777 0.299438 1441494896 0.721436 0.250793 -0.571777 0.299438 1441494896 0.721436 0.250793 -0.571777 0.299438 1441494896 0.721436 0.250793 -0.571777 0.299438 1441494896 0.730957 0.229309 -0.582031 0.272705 1441494896 0.730957 0.229309 -0.582031 0.272705 1441494896 0.730957 0.229309 -0.582031 0.272705 1441494896 0.730957 0.229309 -0.582031 0.272705 1441494896 0.730957 0.229309 -0.582031 0.272705 1441494896 0.730957 0.229309 -0.582031 0.272705 1441494896 0.734009 0.217896 -0.587585 0.261658 1441494896 0.734009 0.217896 -0.587585 0.261658 1441494896 0.734009 0.217896 -0.587585 0.261658 1441494896 0.734009 0.217896 -0.587585 0.261658 1441494896 0.734009 0.217896 -0.587585 0.261658 1441494896 0.734009 0.217896 -0.587585 0.261658 1441494896 0.730835 0.218567 -0.589111 0.266479 1441494896 0.730835 0.218567 -0.589111 0.266479 1441494896 0.730835 0.218567 -0.589111 0.266479 1441494896 0.730835 0.218567 -0.589111 0.266479 1441494896 0.730835 0.218567 -0.589111 0.266479 1441494896 0.730835 0.218567 -0.589111 0.266479 1441494896 0.721802 0.232117 -0.584351 0.289185 1441494896 0.721802 0.232117 -0.584351 0.289185 1441494896 0.721802 0.232117 -0.584351 0.289185 1441494896 0.721802 0.232117 -0.584351 0.289185 1441494896 0.705933 0.255188 -0.575317 0.324829 1441494896 0.705933 0.255188 -0.575317 0.324829 1441494896 0.705933 0.255188 -0.575317 0.324829 1441494896 0.705933 0.255188 -0.575317 0.324829 1441494896 0.705933 0.255188 -0.575317 0.324829 1441494896 0.705933 0.255188 -0.575317 0.324829 1441494896 0.682251 0.286743 -0.558899 0.374084 1441494896 0.682251 0.286743 -0.558899 0.374084 1441494896 0.682251 0.286743 -0.558899 0.374084 1441494896 0.682251 0.286743 -0.558899 0.374084 1441494896 0.682251 0.286743 -0.558899 0.374084 1441494896 0.682251 0.286743 -0.558899 0.374084 1441494896 0.649231 0.322632 -0.538879 0.428894 1441494896 0.649231 0.322632 -0.538879 0.428894 1441494896 0.649231 0.322632 -0.538879 0.428894 1441494896 0.649231 0.322632 -0.538879 0.428894 1441494896 0.649231 0.322632 -0.538879 0.428894 1441494896 0.649231 0.322632 -0.538879 0.428894 1441494896 0.605469 0.362671 -0.515503 0.485840 1441494896 0.605469 0.362671 -0.515503 0.485840 1441494896 0.605469 0.362671 -0.515503 0.485840 1441494896 0.605469 0.362671 -0.515503 0.485840 1441494896 0.605469 0.362671 -0.515503 0.485840 1441494896 0.605469 0.362671 -0.515503 0.485840 1441494896 0.554077 0.403259 -0.487000 0.541443 1441494896 0.554077 0.403259 -0.487000 0.541443 1441494896 0.554077 0.403259 -0.487000 0.541443 1441494896 0.554077 0.403259 -0.487000 0.541443 1441494896 0.496887 0.442627 -0.453369 0.592896 1441494896 0.496887 0.442627 -0.453369 0.592896 1441494896 0.496887 0.442627 -0.453369 0.592896 1441494896 0.496887 0.442627 -0.453369 0.592896 1441494896 0.496887 0.442627 -0.453369 0.592896 1441494896 0.496887 0.442627 -0.453369 0.592896 1441494896 0.439758 0.477539 -0.415405 0.637146 1441494896 0.439758 0.477539 -0.415405 0.637146 1441494896 0.439758 0.477539 -0.415405 0.637146 1441494896 0.439758 0.477539 -0.415405 0.637146 1441494896 0.439758 0.477539 -0.415405 0.637146 1441494896 0.439758 0.477539 -0.415405 0.637146 1441494896 0.388306 0.501892 -0.375671 0.675354 1441494896 0.388306 0.501892 -0.375671 0.675354 1441494896 0.388306 0.501892 -0.375671 0.675354 1441494896 0.388306 0.501892 -0.375671 0.675354 1441494896 0.388306 0.501892 -0.375671 0.675354 1441494896 0.388306 0.501892 -0.375671 0.675354 1441494896 0.341919 0.519287 -0.341614 0.704712 1441494896 0.341919 0.519287 -0.341614 0.704712 1441494896 0.341919 0.519287 -0.341614 0.704712 1441494896 0.341919 0.519287 -0.341614 0.704712 1441494896 0.341919 0.519287 -0.341614 0.704712 1441494896 0.341919 0.519287 -0.341614 0.704712 1441494896 0.306641 0.532654 -0.316528 0.722473 1441494896 0.306641 0.532654 -0.316528 0.722473 1441494896 0.306641 0.532654 -0.316528 0.722473 1441494896 0.306641 0.532654 -0.316528 0.722473 1441494896 0.286499 0.541565 -0.300293 0.731018 1441494896 0.286499 0.541565 -0.300293 0.731018 1441494896 0.286499 0.541565 -0.300293 0.731018 1441494896 0.286499 0.541565 -0.300293 0.731018 1441494896 0.286499 0.541565 -0.300293 0.731018 1441494896 0.286499 0.541565 -0.300293 0.731018 1441494896 0.281006 0.546021 -0.292969 0.732788 1441494896 0.281006 0.546021 -0.292969 0.732788 1441494896 0.281006 0.546021 -0.292969 0.732788 1441494896 0.281006 0.546021 -0.292969 0.732788 1441494896 0.281006 0.546021 -0.292969 0.732788 1441494896 0.281006 0.546021 -0.292969 0.732788 1441494896 0.291504 0.545105 -0.295349 0.728394 1441494896 0.291504 0.545105 -0.295349 0.728394 1441494896 0.291504 0.545105 -0.295349 0.728394 1441494897 0.291504 0.545105 -0.295349 0.728394 1441494897 0.291504 0.545105 -0.295349 0.728394 1441494897 0.291504 0.545105 -0.295349 0.728394 1441494897 0.314575 0.540466 -0.306152 0.717712 1441494897 0.314575 0.540466 -0.306152 0.717712 1441494897 0.314575 0.540466 -0.306152 0.717712 1441494897 0.314575 0.540466 -0.306152 0.717712 1441494897 0.314575 0.540466 -0.306152 0.717712 1441494897 0.314575 0.540466 -0.306152 0.717712 1441494897 0.348389 0.533203 -0.325928 0.698608 1441494897 0.348389 0.533203 -0.325928 0.698608 1441494897 0.348389 0.533203 -0.325928 0.698608 1441494897 0.348389 0.533203 -0.325928 0.698608 1441494897 0.348389 0.533203 -0.325928 0.698608 1441494897 0.348389 0.533203 -0.325928 0.698608 1441494897 0.390259 0.521606 -0.352539 0.671753 1441494897 0.390259 0.521606 -0.352539 0.671753 1441494897 0.390259 0.521606 -0.352539 0.671753 1441494897 0.390259 0.521606 -0.352539 0.671753 1441494897 0.390259 0.521606 -0.352539 0.671753 1441494897 0.390259 0.521606 -0.352539 0.671753 1441494897 0.438049 0.503967 -0.382874 0.638306 1441494897 0.438049 0.503967 -0.382874 0.638306 1441494897 0.438049 0.503967 -0.382874 0.638306 1441494897 0.438049 0.503967 -0.382874 0.638306 1441494897 0.438049 0.503967 -0.382874 0.638306 1441494897 0.438049 0.503967 -0.382874 0.638306 1441494897 0.489319 0.479858 -0.417480 0.596558 1441494897 0.489319 0.479858 -0.417480 0.596558 1441494897 0.489319 0.479858 -0.417480 0.596558 1441494897 0.489319 0.479858 -0.417480 0.596558 1441494897 0.489319 0.479858 -0.417480 0.596558 1441494897 0.489319 0.479858 -0.417480 0.596558 1441494897 0.489319 0.479858 -0.417480 0.596558 1441494897 0.489319 0.479858 -0.417480 0.596558 1441494897 0.539856 0.450073 -0.453552 0.547974 1441494897 0.539856 0.450073 -0.453552 0.547974 1441494897 0.539856 0.450073 -0.453552 0.547974 1441494897 0.539856 0.450073 -0.453552 0.547974 1441494897 0.586548 0.414246 -0.489624 0.494507 1441494897 0.586548 0.414246 -0.489624 0.494507 1441494897 0.586548 0.414246 -0.489624 0.494507 1441494897 0.586548 0.414246 -0.489624 0.494507 1441494897 0.586548 0.414246 -0.489624 0.494507 1441494897 0.586548 0.414246 -0.489624 0.494507 1441494897 0.626038 0.375244 -0.521057 0.442322 1441494897 0.626038 0.375244 -0.521057 0.442322 1441494897 0.626038 0.375244 -0.521057 0.442322 1441494897 0.626038 0.375244 -0.521057 0.442322 1441494897 0.626038 0.375244 -0.521057 0.442322 1441494897 0.626038 0.375244 -0.521057 0.442322 1441494897 0.661499 0.334473 -0.546631 0.389404 1441494897 0.661499 0.334473 -0.546631 0.389404 1441494897 0.661499 0.334473 -0.546631 0.389404 1441494897 0.661499 0.334473 -0.546631 0.389404 1441494897 0.661499 0.334473 -0.546631 0.389404 1441494897 0.661499 0.334473 -0.546631 0.389404 1441494897 0.688721 0.295898 -0.566772 0.341797 1441494897 0.688721 0.295898 -0.566772 0.341797 1441494897 0.688721 0.295898 -0.566772 0.341797 1441494897 0.688721 0.295898 -0.566772 0.341797 1441494897 0.688721 0.295898 -0.566772 0.341797 1441494897 0.688721 0.295898 -0.566772 0.341797 1441494897 0.707092 0.263855 -0.581482 0.303711 1441494897 0.707092 0.263855 -0.581482 0.303711 1441494897 0.707092 0.263855 -0.581482 0.303711 1441494897 0.707092 0.263855 -0.581482 0.303711 1441494897 0.707092 0.263855 -0.581482 0.303711 1441494897 0.707092 0.263855 -0.581482 0.303711 1441494897 0.718811 0.240173 -0.589355 0.279663 1441494897 0.718811 0.240173 -0.589355 0.279663 1441494897 0.718811 0.240173 -0.589355 0.279663 1441494897 0.718811 0.240173 -0.589355 0.279663 1441494897 0.722229 0.229492 -0.593201 0.271606 1441494897 0.722229 0.229492 -0.593201 0.271606 1441494897 0.722229 0.229492 -0.593201 0.271606 1441494897 0.722229 0.229492 -0.593201 0.271606 1441494897 0.722229 0.229492 -0.593201 0.271606 1441494897 0.722229 0.229492 -0.593201 0.271606 1441494897 0.718018 0.233032 -0.592407 0.281372 1441494897 0.718018 0.233032 -0.592407 0.281372 1441494897 0.718018 0.233032 -0.592407 0.281372 1441494897 0.718018 0.233032 -0.592407 0.281372 1441494897 0.718018 0.233032 -0.592407 0.281372 1441494897 0.718018 0.233032 -0.592407 0.281372 1441494897 0.706787 0.248962 -0.587463 0.305481 1441494897 0.706787 0.248962 -0.587463 0.305481 1441494897 0.706787 0.248962 -0.587463 0.305481 1441494897 0.706787 0.248962 -0.587463 0.305481 1441494897 0.689331 0.274353 -0.577637 0.340332 1441494897 0.689331 0.274353 -0.577637 0.340332 1441494897 0.689331 0.274353 -0.577637 0.340332 1441494897 0.689331 0.274353 -0.577637 0.340332 1441494897 0.663940 0.307129 -0.563843 0.383240 1441494897 0.663940 0.307129 -0.563843 0.383240 1441494897 0.663940 0.307129 -0.563843 0.383240 1441494897 0.663940 0.307129 -0.563843 0.383240 1441494897 0.663940 0.307129 -0.563843 0.383240 1441494897 0.663940 0.307129 -0.563843 0.383240 1441494897 0.631104 0.343994 -0.543457 0.433594 1441494897 0.631104 0.343994 -0.543457 0.433594 1441494897 0.631104 0.343994 -0.543457 0.433594 1441494898 0.631104 0.343994 -0.543457 0.433594 1441494898 0.631104 0.343994 -0.543457 0.433594 1441494898 0.631104 0.343994 -0.543457 0.433594 1441494898 0.590332 0.383972 -0.513733 0.489929 1441494898 0.590332 0.383972 -0.513733 0.489929 1441494898 0.590332 0.383972 -0.513733 0.489929 1441494898 0.590332 0.383972 -0.513733 0.489929 1441494898 0.590332 0.383972 -0.513733 0.489929 1441494898 0.590332 0.383972 -0.513733 0.489929 1441494898 0.543579 0.423645 -0.478943 0.543701 1441494898 0.543579 0.423645 -0.478943 0.543701 1441494898 0.543579 0.423645 -0.478943 0.543701 1441494898 0.543579 0.423645 -0.478943 0.543701 1441494898 0.494324 0.460022 -0.439148 0.592529 1441494898 0.494324 0.460022 -0.439148 0.592529 1441494898 0.494324 0.460022 -0.439148 0.592529 1441494898 0.494324 0.460022 -0.439148 0.592529 1441494898 0.494324 0.460022 -0.439148 0.592529 1441494898 0.494324 0.460022 -0.439148 0.592529 1441494898 0.440735 0.492798 -0.399170 0.635193 1441494898 0.440735 0.492798 -0.399170 0.635193 1441494898 0.440735 0.492798 -0.399170 0.635193 1441494898 0.440735 0.492798 -0.399170 0.635193 1441494898 0.440735 0.492798 -0.399170 0.635193 1441494898 0.440735 0.492798 -0.399170 0.635193 1441494898 0.389465 0.519348 -0.361206 0.669373 1441494898 0.389465 0.519348 -0.361206 0.669373 1441494898 0.389465 0.519348 -0.361206 0.669373 1441494898 0.389465 0.519348 -0.361206 0.669373 1441494898 0.389465 0.519348 -0.361206 0.669373 1441494898 0.389465 0.519348 -0.361206 0.669373 1441494898 0.343628 0.540161 -0.326233 0.695435 1441494898 0.343628 0.540161 -0.326233 0.695435 1441494898 0.343628 0.540161 -0.326233 0.695435 1441494898 0.343628 0.540161 -0.326233 0.695435 1441494898 0.343628 0.540161 -0.326233 0.695435 1441494898 0.343628 0.540161 -0.326233 0.695435 1441494898 0.306580 0.556824 -0.298340 0.711975 1441494898 0.306580 0.556824 -0.298340 0.711975 1441494898 0.306580 0.556824 -0.298340 0.711975 1441494898 0.306580 0.556824 -0.298340 0.711975 1441494898 0.281250 0.569336 -0.279968 0.719910 1441494898 0.281250 0.569336 -0.279968 0.719910 1441494898 0.281250 0.569336 -0.279968 0.719910 1441494898 0.281250 0.569336 -0.279968 0.719910 1441494898 0.281250 0.569336 -0.279968 0.719910 1441494898 0.281250 0.569336 -0.279968 0.719910 1441494898 0.269470 0.574951 -0.268799 0.724243 1441494898 0.269470 0.574951 -0.268799 0.724243 1441494898 0.269470 0.574951 -0.268799 0.724243 1441494898 0.269470 0.574951 -0.268799 0.724243 1441494898 0.269470 0.574951 -0.268799 0.724243 1441494898 0.269470 0.574951 -0.268799 0.724243 1441494898 0.275208 0.574463 -0.269531 0.722168 1441494898 0.275208 0.574463 -0.269531 0.722168 1441494898 0.275208 0.574463 -0.269531 0.722168 1441494898 0.275208 0.574463 -0.269531 0.722168 1441494898 0.275208 0.574463 -0.269531 0.722168 1441494898 0.275208 0.574463 -0.269531 0.722168 1441494898 0.294800 0.568787 -0.280212 0.714844 1441494898 0.294800 0.568787 -0.280212 0.714844 1441494898 0.294800 0.568787 -0.280212 0.714844 1441494898 0.294800 0.568787 -0.280212 0.714844 1441494898 0.294800 0.568787 -0.280212 0.714844 1441494898 0.294800 0.568787 -0.280212 0.714844 1441494898 0.326416 0.557800 -0.299255 0.701904 1441494898 0.326416 0.557800 -0.299255 0.701904 1441494898 0.326416 0.557800 -0.299255 0.701904 1441494898 0.326416 0.557800 -0.299255 0.701904 1441494898 0.326416 0.557800 -0.299255 0.701904 1441494898 0.326416 0.557800 -0.299255 0.701904 1441494898 0.367981 0.541443 -0.324402 0.682678 1441494898 0.367981 0.541443 -0.324402 0.682678 1441494898 0.367981 0.541443 -0.324402 0.682678 1441494898 0.367981 0.541443 -0.324402 0.682678 1441494898 0.416992 0.519958 -0.354675 0.655701 1441494898 0.416992 0.519958 -0.354675 0.655701 1441494898 0.416992 0.519958 -0.354675 0.655701 1441494898 0.416992 0.519958 -0.354675 0.655701 1441494898 0.416992 0.519958 -0.354675 0.655701 1441494898 0.416992 0.519958 -0.354675 0.655701 1441494898 0.472534 0.490356 -0.391174 0.619019 1441494898 0.472534 0.490356 -0.391174 0.619019 1441494898 0.472534 0.490356 -0.391174 0.619019 1441494898 0.472534 0.490356 -0.391174 0.619019 1441494898 0.472534 0.490356 -0.391174 0.619019 1441494898 0.472534 0.490356 -0.391174 0.619019 1441494898 0.529419 0.453369 -0.429932 0.573853 1441494898 0.529419 0.453369 -0.429932 0.573853 1441494898 0.529419 0.453369 -0.429932 0.573853 1441494898 0.529419 0.453369 -0.429932 0.573853 1441494898 0.529419 0.453369 -0.429932 0.573853 1441494898 0.529419 0.453369 -0.429932 0.573853 1441494898 0.579102 0.414001 -0.467102 0.524475 1441494898 0.579102 0.414001 -0.467102 0.524475 1441494898 0.579102 0.414001 -0.467102 0.524475 1441494898 0.579102 0.414001 -0.467102 0.524475 1441494898 0.579102 0.414001 -0.467102 0.524475 1441494898 0.579102 0.414001 -0.467102 0.524475 1441494898 0.625671 0.371643 -0.500977 0.468384 1441494898 0.625671 0.371643 -0.500977 0.468384 1441494898 0.625671 0.371643 -0.500977 0.468384 1441494898 0.625671 0.371643 -0.500977 0.468384 1441494898 0.625671 0.371643 -0.500977 0.468384 1441494899 0.625671 0.371643 -0.500977 0.468384 1441494899 0.663208 0.329529 -0.533142 0.408936 1441494899 0.663208 0.329529 -0.533142 0.408936 1441494899 0.663208 0.329529 -0.533142 0.408936 1441494899 0.663208 0.329529 -0.533142 0.408936 1441494899 0.690491 0.289429 -0.559326 0.355713 1441494899 0.690491 0.289429 -0.559326 0.355713 1441494899 0.690491 0.289429 -0.559326 0.355713 1441494899 0.690491 0.289429 -0.559326 0.355713 1441494899 0.690491 0.289429 -0.559326 0.355713 1441494899 0.690491 0.289429 -0.559326 0.355713 1441494899 0.709778 0.255188 -0.577698 0.312012 1441494899 0.709778 0.255188 -0.577698 0.312012 1441494899 0.709778 0.255188 -0.577698 0.312012 1441494899 0.709778 0.255188 -0.577698 0.312012 1441494899 0.709778 0.255188 -0.577698 0.312012 1441494899 0.709778 0.255188 -0.577698 0.312012 1441494899 0.721375 0.228882 -0.589172 0.282898 1441494899 0.721375 0.228882 -0.589172 0.282898 1441494899 0.721375 0.228882 -0.589172 0.282898 1441494899 0.721375 0.228882 -0.589172 0.282898 1441494899 0.721375 0.228882 -0.589172 0.282898 1441494899 0.721375 0.228882 -0.589172 0.282898 1441494899 0.726379 0.214661 -0.593994 0.271057 1441494899 0.726379 0.214661 -0.593994 0.271057 1441494899 0.726379 0.214661 -0.593994 0.271057 1441494899 0.726379 0.214661 -0.593994 0.271057 1441494899 0.723206 0.215149 -0.595215 0.276367 1441494899 0.723206 0.215149 -0.595215 0.276367 1441494899 0.723206 0.215149 -0.595215 0.276367 1441494899 0.723206 0.215149 -0.595215 0.276367 1441494899 0.723206 0.215149 -0.595215 0.276367 1441494899 0.723206 0.215149 -0.595215 0.276367 1441494899 0.714050 0.228638 -0.590576 0.298401 1441494899 0.714050 0.228638 -0.590576 0.298401 1441494899 0.714050 0.228638 -0.590576 0.298401 1441494899 0.714050 0.228638 -0.590576 0.298401 1441494899 0.714050 0.228638 -0.590576 0.298401 1441494899 0.714050 0.228638 -0.590576 0.298401 1441494899 0.714050 0.228638 -0.590576 0.298401 1441494899 0.714050 0.228638 -0.590576 0.298401 1441494899 0.699585 0.250916 -0.581177 0.331421 1441494899 0.699585 0.250916 -0.581177 0.331421 1441494899 0.699585 0.250916 -0.581177 0.331421 1441494899 0.699585 0.250916 -0.581177 0.331421 1441494899 0.677673 0.281128 -0.566956 0.374512 1441494899 0.677673 0.281128 -0.566956 0.374512 1441494899 0.677673 0.281128 -0.566956 0.374512 1441494899 0.677673 0.281128 -0.566956 0.374512 1441494899 0.677673 0.281128 -0.566956 0.374512 1441494899 0.677673 0.281128 -0.566956 0.374512 1441494899 0.648743 0.315674 -0.548218 0.422974 1441494899 0.648743 0.315674 -0.548218 0.422974 1441494899 0.648743 0.315674 -0.548218 0.422974 1441494899 0.648743 0.315674 -0.548218 0.422974 1441494899 0.648743 0.315674 -0.548218 0.422974 1441494899 0.648743 0.315674 -0.548218 0.422974 1441494899 0.608643 0.355652 -0.525146 0.476685 1441494899 0.608643 0.355652 -0.525146 0.476685 1441494899 0.608643 0.355652 -0.525146 0.476685 1441494899 0.608643 0.355652 -0.525146 0.476685 1441494899 0.608643 0.355652 -0.525146 0.476685 1441494899 0.608643 0.355652 -0.525146 0.476685 1441494899 0.559204 0.397766 -0.496765 0.531189 1441494899 0.559204 0.397766 -0.496765 0.531189 1441494899 0.559204 0.397766 -0.496765 0.531189 1441494899 0.559204 0.397766 -0.496765 0.531189 1441494899 0.559204 0.397766 -0.496765 0.531189 1441494899 0.559204 0.397766 -0.496765 0.531189 1441494899 0.504333 0.437988 -0.463562 0.582153 1441494899 0.504333 0.437988 -0.463562 0.582153 1441494899 0.504333 0.437988 -0.463562 0.582153 1441494899 0.504333 0.437988 -0.463562 0.582153 1441494899 0.448669 0.473877 -0.427979 0.625183 1441494899 0.448669 0.473877 -0.427979 0.625183 1441494899 0.448669 0.473877 -0.427979 0.625183 1441494899 0.448669 0.473877 -0.427979 0.625183 1441494899 0.448669 0.473877 -0.427979 0.625183 1441494899 0.448669 0.473877 -0.427979 0.625183 1441494899 0.394653 0.502869 -0.390381 0.662476 1441494899 0.394653 0.502869 -0.390381 0.662476 1441494899 0.394653 0.502869 -0.390381 0.662476 1441494899 0.394653 0.502869 -0.390381 0.662476 1441494899 0.394653 0.502869 -0.390381 0.662476 1441494899 0.394653 0.502869 -0.390381 0.662476 1441494899 0.343750 0.525391 -0.352539 0.693848 1441494899 0.343750 0.525391 -0.352539 0.693848 1441494899 0.343750 0.525391 -0.352539 0.693848 1441494899 0.343750 0.525391 -0.352539 0.693848 1441494899 0.343750 0.525391 -0.352539 0.693848 1441494899 0.343750 0.525391 -0.352539 0.693848 1441494899 0.303101 0.541382 -0.319519 0.716125 1441494899 0.303101 0.541382 -0.319519 0.716125 1441494899 0.303101 0.541382 -0.319519 0.716125 1441494899 0.303101 0.541382 -0.319519 0.716125 1441494899 0.303101 0.541382 -0.319519 0.716125 1441494899 0.303101 0.541382 -0.319519 0.716125 1441494899 0.273926 0.551697 -0.295227 0.730347 1441494899 0.273926 0.551697 -0.295227 0.730347 1441494899 0.273926 0.551697 -0.295227 0.730347 1441494899 0.273926 0.551697 -0.295227 0.730347 1441494900 0.258911 0.557983 -0.281372 0.736450 1441494900 0.258911 0.557983 -0.281372 0.736450 1441494900 0.258911 0.557983 -0.281372 0.736450 1441494900 0.258911 0.557983 -0.281372 0.736450 1441494900 0.258911 0.557983 -0.281372 0.736450 1441494900 0.258911 0.557983 -0.281372 0.736450 1441494900 0.258850 0.562439 -0.278564 0.734131 1441494900 0.258850 0.562439 -0.278564 0.734131 1441494900 0.258850 0.562439 -0.278564 0.734131 1441494900 0.258850 0.562439 -0.278564 0.734131 1441494900 0.258850 0.562439 -0.278564 0.734131 1441494900 0.258850 0.562439 -0.278564 0.734131 1441494900 0.273438 0.561890 -0.285645 0.726501 1441494900 0.273438 0.561890 -0.285645 0.726501 1441494900 0.273438 0.561890 -0.285645 0.726501 1441494900 0.273438 0.561890 -0.285645 0.726501 1441494900 0.273438 0.561890 -0.285645 0.726501 1441494900 0.273438 0.561890 -0.285645 0.726501 1441494900 0.299316 0.555908 -0.300232 0.714966 1441494900 0.299316 0.555908 -0.300232 0.714966 1441494900 0.299316 0.555908 -0.300232 0.714966 1441494900 0.299316 0.555908 -0.300232 0.714966 1441494900 0.299316 0.555908 -0.300232 0.714966 1441494900 0.299316 0.555908 -0.300232 0.714966 1441494900 0.334290 0.546204 -0.321350 0.697510 1441494900 0.334290 0.546204 -0.321350 0.697510 1441494900 0.334290 0.546204 -0.321350 0.697510 1441494900 0.334290 0.546204 -0.321350 0.697510 1441494900 0.377380 0.533875 -0.349487 0.671082 1441494900 0.377380 0.533875 -0.349487 0.671082 1441494900 0.377380 0.533875 -0.349487 0.671082 1441494900 0.377380 0.533875 -0.349487 0.671082 1441494900 0.377380 0.533875 -0.349487 0.671082 1441494900 0.377380 0.533875 -0.349487 0.671082 1441494900 0.426514 0.518311 -0.383240 0.634460 1441494900 0.426514 0.518311 -0.383240 0.634460 1441494900 0.426514 0.518311 -0.383240 0.634460 1441494900 0.426514 0.518311 -0.383240 0.634460 1441494900 0.478455 0.495544 -0.419434 0.591187 1441494900 0.478455 0.495544 -0.419434 0.591187 1441494900 0.478455 0.495544 -0.419434 0.591187 1441494900 0.478455 0.495544 -0.419434 0.591187 1441494900 0.478455 0.495544 -0.419434 0.591187 1441494900 0.478455 0.495544 -0.419434 0.591187 1441494900 0.531494 0.465332 -0.456665 0.540710 1441494900 0.531494 0.465332 -0.456665 0.540710 1441494900 0.531494 0.465332 -0.456665 0.540710 1441494900 0.531494 0.465332 -0.456665 0.540710 1441494900 0.531494 0.465332 -0.456665 0.540710 1441494900 0.531494 0.465332 -0.456665 0.540710 1441494900 0.580078 0.430481 -0.490112 0.487854 1441494900 0.580078 0.430481 -0.490112 0.487854 1441494900 0.580078 0.430481 -0.490112 0.487854 1441494900 0.580078 0.430481 -0.490112 0.487854 1441494900 0.580078 0.430481 -0.490112 0.487854 1441494900 0.580078 0.430481 -0.490112 0.487854 1441494900 0.623657 0.391235 -0.519531 0.433594 1441494900 0.623657 0.391235 -0.519531 0.433594 1441494900 0.623657 0.391235 -0.519531 0.433594 1441494900 0.623657 0.391235 -0.519531 0.433594 1441494900 0.661621 0.349304 -0.543274 0.380798 1441494900 0.661621 0.349304 -0.543274 0.380798 1441494900 0.661621 0.349304 -0.543274 0.380798 1441494900 0.661621 0.349304 -0.543274 0.380798 1441494900 0.661621 0.349304 -0.543274 0.380798 1441494900 0.661621 0.349304 -0.543274 0.380798 1441494900 0.690002 0.311890 -0.559326 0.337219 1441494900 0.690002 0.311890 -0.559326 0.337219 1441494900 0.690002 0.311890 -0.559326 0.337219 1441494900 0.690002 0.311890 -0.559326 0.337219 1441494900 0.690002 0.311890 -0.559326 0.337219 1441494900 0.690002 0.311890 -0.559326 0.337219 1441494900 0.709045 0.282654 -0.570374 0.303284 1441494900 
0.406921 0.507751 -0.385254 0.654297 1441494904 0.363647 0.526123 -0.358093 0.680176 1441494904 0.363647 0.526123 -0.358093 0.680176 1441494904 0.363647 0.526123 -0.358093 0.680176 1441494904 0.363647 0.526123 -0.358093 0.680176 1441494904 0.363647 0.526123 -0.358093 0.680176 1441494904 0.363647 0.526123 -0.358093 0.680176 1441494904 0.317017 0.544250 -0.327148 0.704407 1441494904 0.317017 0.544250 -0.327148 0.704407 1441494904 0.317017 0.544250 -0.327148 0.704407 1441494904 0.317017 0.544250 -0.327148 0.704407 1441494904 0.317017 0.544250 -0.327148 0.704407 1441494904 0.317017 0.544250 -0.327148 0.704407 1441494904 0.317017 0.544250 -0.327148 0.704407 1441494904 0.317017 0.544250 -0.327148 0.704407 1441494904 0.266846 0.561890 -0.293396 0.725891 1441494904 0.266846 0.561890 -0.293396 0.725891 1441494904 0.266846 0.561890 -0.293396 0.725891 1441494904 0.266846 0.561890 -0.293396 0.725891 1441494904 0.219116 0.576172 -0.260864 0.742859 1441494904 0.219116 0.576172 -0.260864 0.742859 1441494904 0.219116 0.576172 -0.260864 0.742859 1441494904 0.219116 0.576172 -0.260864 0.742859 1441494904 0.219116 0.576172 -0.260864 0.742859 1441494904 0.219116 0.576172 -0.260864 0.742859 1441494904 0.179077 0.588989 -0.231384 0.753235 1441494904 0.179077 0.588989 -0.231384 0.753235 1441494904 0.179077 0.588989 -0.231384 0.753235 1441494904 0.179077 0.588989 -0.231384 0.753235 1441494904 0.179077 0.588989 -0.231384 0.753235 1441494904 0.179077 0.588989 -0.231384 0.753235 1441494904 0.151062 0.597473 -0.208679 0.759338 1441494904 0.151062 0.597473 -0.208679 0.759338 1441494904 0.151062 0.597473 -0.208679 0.759338 1441494904 0.151062 0.597473 -0.208679 0.759338 1441494904 0.151062 0.597473 -0.208679 0.759338 1441494904 0.151062 0.597473 -0.208679 0.759338 1441494904 0.138672 0.603394 -0.195374 0.760559 1441494904 0.138672 0.603394 -0.195374 0.760559 1441494904 0.138672 0.603394 -0.195374 0.760559 1441494904 0.138672 0.603394 -0.195374 0.760559 1441494904 0.138672 0.603394 -0.195374 0.760559 1441494904 0.138672 0.603394 -0.195374 0.760559 1441494904 0.143555 0.605835 -0.193359 0.758179 1441494904 0.143555 0.605835 -0.193359 0.758179 1441494904 0.143555 0.605835 -0.193359 0.758179 1441494904 0.143555 0.605835 -0.193359 0.758179 1441494904 0.164612 0.604004 -0.203125 0.752808 1441494904 0.164612 0.604004 -0.203125 0.752808 1441494904 0.164612 0.604004 -0.203125 0.752808 1441494904 0.164612 0.604004 -0.203125 0.752808 1441494904 0.164612 0.604004 -0.203125 0.752808 1441494904 0.164612 0.604004 -0.203125 0.752808 1441494904 0.201172 0.597717 -0.223450 0.743103 1441494904 0.201172 0.597717 -0.223450 0.743103 1441494904 0.201172 0.597717 -0.223450 0.743103 1441494904 0.201172 0.597717 -0.223450 0.743103 1441494904 0.201172 0.597717 -0.223450 0.743103 1441494904 0.201172 0.597717 -0.223450 0.743103 1441494904 0.249512 0.586670 -0.253235 0.727539 1441494904 0.249512 0.586670 -0.253235 0.727539 1441494904 0.249512 0.586670 -0.253235 0.727539 1441494904 0.249512 0.586670 -0.253235 0.727539 1441494904 0.249512 0.586670 -0.253235 0.727539 1441494904 0.249512 0.586670 -0.253235 0.727539 1441494904 0.306396 0.570251 -0.290649 0.704529 1441494905 0.306396 0.570251 -0.290649 0.704529 1441494905 0.306396 0.570251 -0.290649 0.704529 1441494905 0.306396 0.570251 -0.290649 0.704529 1441494905 0.306396 0.570251 -0.290649 0.704529 1441494905 0.306396 0.570251 -0.290649 0.704529 1441494905 0.370056 0.547668 -0.333496 0.672180 1441494905 0.370056 0.547668 -0.333496 0.672180 1441494905 0.370056 0.547668 -0.333496 0.672180 1441494905 0.370056 0.547668 -0.333496 0.672180 1441494905 0.370056 0.547668 -0.333496 0.672180 1441494905 0.370056 0.547668 -0.333496 0.672180 1441494905 0.434387 0.518921 -0.379089 0.631042 1441494905 0.434387 0.518921 -0.379089 0.631042 1441494905 0.434387 0.518921 -0.379089 0.631042 1441494905 0.434387 0.518921 -0.379089 0.631042 1441494905 0.434387 0.518921 -0.379089 0.631042 1441494905 0.434387 0.518921 -0.379089 0.631042 1441494905 0.434387 0.518921 -0.379089 0.631042 1441494905 0.434387 0.518921 -0.379089 0.631042 1441494905 0.499329 0.482178 -0.424927 0.580994 1441494905 0.499329 0.482178 -0.424927 0.580994 1441494905 0.499329 0.482178 -0.424927 0.580994 1441494905 0.499329 0.482178 -0.424927 0.580994 1441494905 0.499329 0.482178 -0.424927 0.580994 1441494905 0.499329 0.482178 -0.424927 0.580994 1441494905 0.557861 0.440247 -0.468323 0.525024 1441494905 0.557861 0.440247 -0.468323 0.525024 1441494905 0.557861 0.440247 -0.468323 0.525024 1441494905 0.557861 0.440247 -0.468323 0.525024 1441494905 0.557861 0.440247 -0.468323 0.525024 1441494905 0.557861 0.440247 -0.468323 0.525024 1441494905 0.609680 0.393860 -0.507690 0.463989 1441494905 0.609680 0.393860 -0.507690 0.463989 1441494905 0.609680 0.393860 -0.507690 0.463989 1441494905 0.609680 0.393860 -0.507690 0.463989 1441494905 0.609680 0.393860 -0.507690 0.463989 1441494905 0.609680 0.393860 -0.507690 0.463989 1441494905 0.653748 0.345520 -0.539856 0.402222 1441494905 0.653748 0.345520 -0.539856 0.402222 1441494905 0.653748 0.345520 -0.539856 0.402222 1441494905 0.653748 0.345520 -0.539856 0.402222 1441494905 0.653748 0.345520 -0.539856 0.402222 1441494905 0.653748 0.345520 -0.539856 0.402222 1441494905 0.688843 0.297607 -0.562988 0.346375 1441494905 0.688843 0.297607 -0.562988 0.346375 1441494905 0.688843 0.297607 -0.562988 0.346375 1441494905 0.688843 0.297607 -0.562988 0.346375 1441494905 0.713074 0.256226 -0.578491 0.301941 1441494905 0.713074 0.256226 -0.578491 0.301941 1441494905 0.713074 0.256226 -0.578491 0.301941 1441494905 0.713074 0.256226 -0.578491 0.301941 1441494905 0.713074 0.256226 -0.578491 0.301941 1441494905 0.713074 0.256226 -0.578491 0.301941 1441494905 0.726318 0.227600 -0.587585 0.274597 1441494905 0.726318 0.227600 -0.587585 0.274597 1441494905 0.726318 0.227600 -0.587585 0.274597 1441494905 0.726318 0.227600 -0.587585 0.274597 1441494905 0.729614 0.214722 -0.591003 0.268860 1441494905 0.729614 0.214722 -0.591003 0.268860 1441494905 0.729614 0.214722 -0.591003 0.268860 1441494905 0.729614 0.214722 -0.591003 0.268860 1441494905 0.729614 0.214722 -0.591003 0.268860 1441494905 0.729614 0.214722 -0.591003 0.268860 1441494905 0.722534 0.219604 -0.590698 0.284180 1441494905 0.722534 0.219604 -0.590698 0.284180 1441494905 0.722534 0.219604 -0.590698 0.284180 1441494905 0.722534 0.219604 -0.590698 0.284180 1441494905 0.705444 0.240845 -0.585449 0.318726 1441494905 0.705444 0.240845 -0.585449 0.318726 1441494905 0.705444 0.240845 -0.585449 0.318726 1441494905 0.705444 0.240845 -0.585449 0.318726 1441494905 0.705444 0.240845 -0.585449 0.318726 1441494905 0.705444 0.240845 -0.585449 0.318726 1441494905 0.678955 0.274597 -0.573853 0.366333 1441494905 0.678955 0.274597 -0.573853 0.366333 1441494905 0.678955 0.274597 -0.573853 0.366333 1441494905 0.678955 0.274597 -0.573853 0.366333 1441494905 0.678955 0.274597 -0.573853 0.366333 1441494905 0.678955 0.274597 -0.573853 0.366333 1441494905 0.642944 0.316406 -0.555969 0.421143 1441494905 0.642944 0.316406 -0.555969 0.421143 1441494905 0.642944 0.316406 -0.555969 0.421143 1441494905 0.642944 0.316406 -0.555969 0.421143 1441494905 0.642944 0.316406 -0.555969 0.421143 1441494905 0.642944 0.316406 -0.555969 0.421143 1441494905 0.598511 0.361755 -0.527710 0.482056 1441494905 0.598511 0.361755 -0.527710 0.482056 1441494905 0.598511 0.361755 -0.527710 0.482056 1441494905 0.598511 0.361755 -0.527710 0.482056 1441494905 0.598511 0.361755 -0.527710 0.482056 1441494905 0.598511 0.361755 -0.527710 0.482056 1441494905 0.546082 0.407837 -0.489319 0.544067 1441494905 0.546082 0.407837 -0.489319 0.544067 1441494905 0.546082 0.407837 -0.489319 0.544067 1441494905 0.546082 0.407837 -0.489319 0.544067 1441494905 0.546082 0.407837 -0.489319 0.544067 1441494905 0.546082 0.407837 -0.489319 0.544067 1441494905 0.488403 0.451782 -0.449829 0.595764 1441494905 0.488403 0.451782 -0.449829 0.595764 1441494905 0.488403 0.451782 -0.449829 0.595764 1441494905 0.488403 0.451782 -0.449829 0.595764 1441494905 0.428162 0.491821 -0.405823 0.640320 1441494906 0.428162 0.491821 -0.405823 0.640320 1441494906 0.428162 0.491821 -0.405823 0.640320 1441494906 0.428162 0.491821 -0.405823 0.640320 1441494906 0.428162 0.491821 -0.405823 0.640320 1441494906 0.428162 0.491821 -0.405823 0.640320 1441494906 0.368835 0.522888 -0.359070 0.679321 1441494906 0.368835 0.522888 -0.359070 0.679321 1441494906 0.368835 0.522888 -0.359070 0.679321 1441494906 0.368835 0.522888 -0.359070 0.679321 1441494906 0.315186 0.545837 -0.315247 0.709412 1441494906 0.315186 0.545837 -0.315247 0.709412 1441494906 0.315186 0.545837 -0.315247 0.709412 1441494906 0.315186 0.545837 -0.315247 0.709412 1441494906 0.271301 0.564331 -0.280151 0.727539 1441494906 0.271301 0.564331 -0.280151 0.727539 1441494906 0.271301 0.564331 -0.280151 0.727539 1441494906 0.271301 0.564331 -0.280151 0.727539 1441494906 0.271301 0.564331 -0.280151 0.727539 1441494906 0.271301 0.564331 -0.280151 0.727539 1441494906 0.236816 0.578369 -0.253845 0.738159 1441494906 0.236816 0.578369 -0.253845 0.738159 1441494906 0.236816 0.578369 -0.253845 0.738159 1441494906 0.236816 0.578369 -0.253845 0.738159 1441494906 0.236816 0.578369 -0.253845 0.738159 1441494906 0.236816 0.578369 -0.253845 0.738159 1441494906 0.220276 0.585510 -0.238708 0.742676 1441494906 0.220276 0.585510 -0.238708 0.742676 1441494906 0.220276 0.585510 -0.238708 0.742676 1441494906 0.220276 0.585510 -0.238708 0.742676 1441494906 0.220276 0.585510 -0.238708 0.742676 1441494906 0.220276 0.585510 -0.238708 0.742676 1441494906 0.220947 0.588379 -0.234619 0.741516 1441494906 0.220947 0.588379 -0.234619 0.741516 1441494906 0.220947 0.588379 -0.234619 0.741516 1441494906 0.220947 0.588379 -0.234619 0.741516 1441494906 0.220947 0.588379 -0.234619 0.741516 1441494906 0.220947 0.588379 -0.234619 0.741516 1441494906 0.239563 0.585693 -0.242920 0.735168 1441494906 0.239563 0.585693 -0.242920 0.735168 1441494906 0.239563 0.585693 -0.242920 0.735168 1441494906 0.239563 0.585693 -0.242920 0.735168 1441494906 0.239563 0.585693 -0.242920 0.735168 1441494906 0.239563 0.585693 -0.242920 0.735168 1441494906 0.273193 0.577881 -0.262024 0.722961 1441494906 0.273193 0.577881 -0.262024 0.722961 1441494906 0.273193 0.577881 -0.262024 0.722961 1441494906 0.273193 0.577881 -0.262024 0.722961 1441494906 0.273193 0.577881 -0.262024 0.722961 1441494906 0.273193 0.577881 -0.262024 0.722961 1441494906 0.319397 0.566162 -0.292603 0.701233 1441494906 0.319397 0.566162 -0.292603 0.701233 1441494906 0.319397 0.566162 -0.292603 0.701233 1441494906 0.319397 0.566162 -0.292603 0.701233 1441494906 0.373901 0.549683 -0.329712 0.670288 1441494906 0.373901 0.549683 -0.329712 0.670288 1441494906 0.373901 0.549683 -0.329712 0.670288 1441494906 0.373901 0.549683 -0.329712 0.670288 1441494906 0.373901 0.549683 -0.329712 0.670288 1441494906 0.373901 0.549683 -0.329712 0.670288 1441494906 0.435486 0.523438 -0.371826 0.630859 1441494906 0.435486 0.523438 -0.371826 0.630859 1441494906 0.435486 0.523438 -0.371826 0.630859 1441494906 0.435486 0.523438 -0.371826 0.630859 1441494906 0.435486 0.523438 -0.371826 0.630859 1441494906 0.435486 0.523438 -0.371826 0.630859 1441494906 0.498657 0.488647 -0.415771 0.582764 1441494906 0.498657 0.488647 -0.415771 0.582764 1441494906 0.498657 0.488647 -0.415771 0.582764 1441494906 0.498657 0.488647 -0.415771 0.582764 1441494906 0.498657 0.488647 -0.415771 0.582764 1441494906 0.498657 0.488647 -0.415771 0.582764 1441494906 0.557922 0.447083 -0.460938 0.525635 1441494906 0.557922 0.447083 -0.460938 0.525635 1441494906 0.557922 0.447083 -0.460938 0.525635 1441494906 0.557922 0.447083 -0.460938 0.525635 1441494906 0.557922 0.447083 -0.460938 0.525635 1441494906 0.557922 0.447083 -0.460938 0.525635 1441494906 0.612366 0.398743 -0.502686 0.461792 1441494906 0.612366 0.398743 -0.502686 0.461792 1441494906 0.612366 0.398743 -0.502686 0.461792 1441494906 0.612366 0.398743 -0.502686 0.461792 1441494906 0.657349 0.347961 -0.536560 0.398560 1441494906 0.657349 0.347961 -0.536560 0.398560 1441494906 0.657349 0.347961 -0.536560 0.398560 1441494906 0.657349 0.347961 -0.536560 0.398560 1441494906 0.657349 0.347961 -0.536560 0.398560 1441494906 0.657349 0.347961 -0.536560 0.398560 1441494906 0.690491 0.300415 -0.561279 0.343384 1441494906 0.690491 0.300415 -0.561279 0.343384 1441494906 0.690491 0.300415 -0.561279 0.343384 1441494906 0.690491 0.300415 -0.561279 0.343384 1441494906 0.690491 0.300415 -0.561279 0.343384 1441494906 0.690491 0.300415 -0.561279 0.343384 1441494906 0.690491 0.300415 -0.561279 0.343384 1441494906 0.690491 0.300415 -0.561279 0.343384 1441494906 0.711792 0.261047 -0.578247 0.301392 1441494906 0.711792 0.261047 -0.578247 0.301392 1441494906 0.711792 0.261047 -0.578247 0.301392 1441494906 0.711792 0.261047 -0.578247 0.301392 1441494906 0.721497 0.235291 -0.589294 0.277039 1441494906 0.721497 0.235291 -0.589294 0.277039 1441494906 0.721497 0.235291 -0.589294 0.277039 1441494907 0.721497 0.235291 -0.589294 0.277039 1441494907 0.721497 0.235291 -0.589294 0.277039 1441494907 0.721497 0.235291 -0.589294 0.277039 1441494907 0.722168 0.224915 -0.594910 0.271912 1441494907 0.722168 0.224915 -0.594910 0.271912 1441494907 0.722168 0.224915 -0.594910 0.271912 1441494907 0.722168 0.224915 -0.594910 0.271912 1441494907 0.722168 0.224915 -0.594910 0.271912 1441494907 0.715515 0.229675 -0.593689 0.287781 1441494907 0.715515 0.229675 -0.593689 0.287781 1441494907 0.715515 0.229675 -0.593689 0.287781 1441494907 0.715515 0.229675 -0.593689 0.287781 1441494907 0.700745 0.249512 -0.586426 0.320557 1441494907 0.700745 0.249512 -0.586426 0.320557 1441494907 0.700745 0.249512 -0.586426 0.320557 1441494907 0.700745 0.249512 -0.586426 0.320557 1441494907 0.700745 0.249512 -0.586426 0.320557 1441494907 0.700745 0.249512 -0.586426 0.320557 1441494907 0.678528 0.280212 -0.572449 0.365234 1441494907 0.678528 0.280212 -0.572449 0.365234 1441494907 0.678528 0.280212 -0.572449 0.365234 1441494907 0.678528 0.280212 -0.572449 0.365234 1441494907 0.678528 0.280212 -0.572449 0.365234 1441494907 0.678528 0.280212 -0.572449 0.365234 1441494907 0.647095 0.318115 -0.551819 0.418945 1441494907 0.647095 0.318115 -0.551819 0.418945 1441494907 0.647095 0.318115 -0.551819 0.418945 1441494907 0.647095 0.318115 -0.551819 0.418945 1441494907 0.647095 0.318115 -0.551819 0.418945 1441494907 0.647095 0.318115 -0.551819 0.418945 1441494907 0.606018 0.360413 -0.523499 0.478271 1441494907 0.606018 0.360413 -0.523499 0.478271 1441494907 0.606018 0.360413 -0.523499 0.478271 1441494907 0.606018 0.360413 -0.523499 0.478271 1441494907 0.606018 0.360413 -0.523499 0.478271 1441494907 0.606018 0.360413 -0.523499 0.478271 1441494907 0.556824 0.402710 -0.487305 0.538757 1441494907 0.556824 0.402710 -0.487305 0.538757 1441494907 0.556824 0.402710 -0.487305 0.538757 1441494907 0.556824 0.402710 -0.487305 0.538757 1441494907 0.556824 0.402710 -0.487305 0.538757 1441494907 0.556824 0.402710 -0.487305 0.538757 1441494907 0.501099 0.443542 -0.448242 0.592590 1441494907 0.501099 0.443542 -0.448242 0.592590 1441494907 0.501099 0.443542 -0.448242 0.592590 1441494907 0.501099 0.443542 -0.448242 0.592590 1441494907 0.501099 0.443542 -0.448242 0.592590 1441494907 0.439819 0.481384 -0.404907 0.640991 1441494907 0.439819 0.481384 -0.404907 0.640991 1441494907 0.439819 0.481384 -0.404907 0.640991 1441494907 0.439819 0.481384 -0.404907 0.640991 1441494907 0.439819 0.481384 -0.404907 0.640991 1441494907 0.439819 0.481384 -0.404907 0.640991 1441494907 0.380737 0.510803 -0.363037 0.679932 1441494907 0.380737 0.510803 -0.363037 0.679932 1441494907 0.380737 0.510803 -0.363037 0.679932 1441494907 0.380737 0.510803 -0.363037 0.679932 1441494907 0.380737 0.510803 -0.363037 0.679932 1441494907 0.380737 0.510803 -0.363037 0.679932 1441494907 0.328430 0.532532 -0.324097 0.709534 1441494907 0.328430 0.532532 -0.324097 0.709534 1441494907 0.328430 0.532532 -0.324097 0.709534 1441494907 0.328430 0.532532 -0.324097 0.709534 1441494907 0.328430 0.532532 -0.324097 0.709534 1441494907 0.328430 0.532532 -0.324097 0.709534 1441494907 0.289001 0.547852 -0.293640 0.728027 1441494907 0.289001 0.547852 -0.293640 0.728027 1441494907 0.289001 0.547852 -0.293640 0.728027 1441494907 0.289001 0.547852 -0.293640 0.728027 1441494907 0.289001 0.547852 -0.293640 0.728027 1441494907 0.289001 0.547852 -0.293640 0.728027 1441494907 0.262390 0.557922 -0.273560 0.738220 1441494907 0.262390 0.557922 -0.273560 0.738220 1441494907 0.262390 0.557922 -0.273560 0.738220 1441494907 0.262390 0.557922 -0.273560 0.738220 1441494907 0.262390 0.557922 -0.273560 0.738220 1441494907 0.252563 0.564148 -0.263855 0.740417 1441494907 0.252563 0.564148 -0.263855 0.740417 1441494907 0.252563 0.564148 -0.263855 0.740417 1441494907 0.252563 0.564148 -0.263855 0.740417 1441494907 0.252563 0.564148 -0.263855 0.740417 1441494907 0.252563 0.564148 -0.263855 0.740417 1441494907 0.260132 0.566040 -0.264648 0.736084 1441494907 0.260132 0.566040 -0.264648 0.736084 1441494907 0.260132 0.566040 -0.264648 0.736084 1441494907 0.260132 0.566040 -0.264648 0.736084 1441494907 0.260132 0.566040 -0.264648 0.736084 1441494907 0.260132 0.566040 -0.264648 0.736084 1441494907 0.283752 0.562744 -0.276123 0.725586 1441494907 0.283752 0.562744 -0.276123 0.725586 1441494907 0.283752 0.562744 -0.276123 0.725586 1441494907 0.319885 0.553467 -0.295776 0.709778 1441494907 0.319885 0.553467 -0.295776 0.709778 1441494907 0.319885 0.553467 -0.295776 0.709778 1441494907 0.319885 0.553467 -0.295776 0.709778 1441494907 0.319885 0.553467 -0.295776 0.709778 1441494907 0.319885 0.553467 -0.295776 0.709778 1441494907 0.366699 0.539185 -0.321899 0.686401 1441494907 0.366699 0.539185 -0.321899 0.686401 1441494907 0.366699 0.539185 -0.321899 0.686401 1441494907 0.366699 0.539185 -0.321899 0.686401 1441494908 0.366699 0.539185 -0.321899 0.686401 1441494908 0.366699 0.539185 -0.321899 0.686401 1441494908 0.366699 0.539185 -0.321899 0.686401 1441494908 0.424438 0.516907 -0.355103 0.653076 1441494908 0.424438 0.516907 -0.355103 0.653076 1441494908 0.424438 0.516907 -0.355103 0.653076 1441494908 0.424438 0.516907 -0.355103 0.653076 1441494908 0.424438 0.516907 -0.355103 0.653076 1441494908 0.485107 0.486816 -0.392578 0.611145 1441494908 0.485107 0.486816 -0.392578 0.611145 1441494908 0.485107 0.486816 -0.392578 0.611145 1441494908 0.485107 0.486816 -0.392578 0.611145 1441494908 0.485107 0.486816 -0.392578 0.611145 1441494908 0.485107 0.486816 -0.392578 0.611145 1441494908 0.542053 0.451843 -0.432251 0.561340 1441494908 0.542053 0.451843 -0.432251 0.561340 1441494908 0.542053 0.451843 -0.432251 0.561340 1441494908 0.542053 0.451843 -0.432251 0.561340 1441494908 0.542053 0.451843 -0.432251 0.561340 1441494908 0.542053 0.451843 -0.432251 0.561340 1441494908 0.542053 0.451843 -0.432251 0.561340 1441494908 0.597351 0.409729 -0.470947 0.503418 1441494908 0.597351 0.409729 -0.470947 0.503418 1441494908 0.597351 0.409729 -0.470947 0.503418 1441494908 0.597351 0.409729 -0.470947 0.503418 1441494908 0.597351 0.409729 -0.470947 0.503418 1441494908 0.597351 0.409729 -0.470947 0.503418 1441494908 0.645935 0.363098 -0.505798 0.441650 1441494908 0.645935 0.363098 -0.505798 0.441650 1441494908 0.645935 0.363098 -0.505798 0.441650 1441494908 0.645935 0.363098 -0.505798 0.441650 1441494908 0.645935 0.363098 -0.505798 0.441650 1441494908 0.645935 0.363098 -0.505798 0.441650 1441494908 0.684387 0.317627 -0.533508 0.382080 1441494908 0.684387 0.317627 -0.533508 0.382080 1441494908 0.684387 0.317627 -0.533508 0.382080 1441494908 0.684387 0.317627 -0.533508 0.382080 1441494908 0.684387 0.317627 -0.533508 0.382080 1441494908 0.684387 0.317627 -0.533508 0.382080 1441494908 0.709778 0.277832 -0.557434 0.329041 1441494908 0.709778 0.277832 -0.557434 0.329041 1441494908 0.709778 0.277832 -0.557434 0.329041 1441494908 0.709778 0.277832 -0.557434 0.329041 1441494908 0.709778 0.277832 -0.557434 0.329041 1441494908 0.709778 0.277832 -0.557434 0.329041 1441494908 0.723877 0.246704 -0.575684 0.289307 1441494908 0.723877 0.246704 -0.575684 0.289307 1441494908 0.723877 0.246704 -0.575684 0.289307 1441494908 0.723877 0.246704 -0.575684 0.289307 1441494908 0.723877 0.246704 -0.575684 0.289307 1441494908 0.729492 0.228394 -0.585388 0.270081 1441494908 0.729492 0.228394 -0.585388 0.270081 1441494908 0.729492 0.228394 -0.585388 0.270081 1441494908 0.729492 0.228394 -0.585388 0.270081 1441494908 0.729492 0.228394 -0.585388 0.270081 1441494908 0.729492 0.228394 -0.585388 0.270081 1441494908 0.727539 0.222778 -0.590393 0.269226 1441494908 0.727539 0.222778 -0.590393 0.269226 1441494908 0.727539 0.222778 -0.590393 0.269226 1441494908 0.727539 0.222778 -0.590393 0.269226 1441494908 0.727539 0.222778 -0.590393 0.269226 1441494908 0.727539 0.222778 -0.590393 0.269226 1441494908 0.718140 0.232666 -0.588623 0.289246 1441494908 0.718140 0.232666 -0.588623 0.289246 1441494908 0.718140 0.232666 -0.588623 0.289246 1441494908 0.718140 0.232666 -0.588623 0.289246 1441494908 0.718140 0.232666 -0.588623 0.289246 1441494908 0.718140 0.232666 -0.588623 0.289246 1441494908 0.701843 0.254578 -0.581543 0.323120 1441494908 0.701843 0.254578 -0.581543 0.323120 1441494908 0.701843 0.254578 -0.581543 0.323120 1441494908 0.701843 0.254578 -0.581543 0.323120 1441494908 0.701843 0.254578 -0.581543 0.323120 1441494908 0.677490 0.285889 -0.568726 0.368469 1441494908 0.677490 0.285889 -0.568726 0.368469 1441494908 0.677490 0.285889 -0.568726 0.368469 1441494908 0.677490 0.285889 -0.568726 0.368469 1441494908 0.677490 0.285889 -0.568726 0.368469 1441494908 0.677490 0.285889 -0.568726 0.368469 1441494908 0.643921 0.324280 -0.549622 0.421936 1441494908 0.643921 0.324280 -0.549622 0.421936 1441494908 0.643921 0.324280 -0.549622 0.421936 1441494908 0.643921 0.324280 -0.549622 0.421936 1441494908 0.643921 0.324280 -0.549622 0.421936 1441494908 0.643921 0.324280 -0.549622 0.421936 1441494908 0.597839 0.369995 -0.522278 0.482483 1441494908 0.597839 0.369995 -0.522278 0.482483 1441494908 0.597839 0.369995 -0.522278 0.482483 1441494908 0.597839 0.369995 -0.522278 0.482483 1441494908 0.597839 0.369995 -0.522278 0.482483 1441494908 0.542114 0.418213 -0.483643 0.545166 1441494908 0.542114 0.418213 -0.483643 0.545166 1441494908 0.542114 0.418213 -0.483643 0.545166 1441494908 0.542114 0.418213 -0.483643 0.545166 1441494908 0.542114 0.418213 -0.483643 0.545166 1441494908 0.478699 0.466003 -0.443115 0.597717 1441494908 0.478699 0.466003 -0.443115 0.597717 1441494908 0.478699 0.466003 -0.443115 0.597717 1441494908 0.478699 0.466003 -0.443115 0.597717 1441494908 0.478699 0.466003 -0.443115 0.597717 1441494908 0.478699 0.466003 -0.443115 0.597717 1441494908 0.411560 0.509827 -0.395020 0.643860 1441494908 0.411560 0.509827 -0.395020 0.643860 1441494908 0.411560 0.509827 -0.395020 0.643860 1441494909 0.411560 0.509827 -0.395020 0.643860 1441494909 0.411560 0.509827 -0.395020 0.643860 1441494909 0.411560 0.509827 -0.395020 0.643860 1441494909 0.352173 0.539795 -0.350037 0.679688 1441494909 0.352173 0.539795 -0.350037 0.679688 1441494909 0.352173 0.539795 -0.350037 0.679688 1441494909 0.352173 0.539795 -0.350037 0.679688 1441494909 0.352173 0.539795 -0.350037 0.679688 1441494909 0.304199 0.557678 -0.308960 0.707764 1441494909 0.304199 0.557678 -0.308960 0.707764 1441494909 0.304199 0.557678 -0.308960 0.707764 1441494909 0.304199 0.557678 -0.308960 0.707764 1441494909 0.304199 0.557678 -0.308960 0.707764 1441494909 0.271484 0.570801 -0.279419 0.722717 1441494909 0.271484 0.570801 -0.279419 0.722717 1441494909 0.271484 0.570801 -0.279419 0.722717 1441494909 0.271484 0.570801 -0.279419 0.722717 1441494909 0.271484 0.570801 -0.279419 0.722717 1441494909 0.271484 0.570801 -0.279419 0.722717 1441494909 0.256897 0.577881 -0.263245 0.728455 1441494909 0.256897 0.577881 -0.263245 0.728455 1441494909 0.256897 0.577881 -0.263245 0.728455 1441494909 0.256897 0.577881 -0.263245 0.728455 1441494909 0.256897 0.577881 -0.263245 0.728455 1441494909 0.259888 0.579895 -0.260681 0.726746 1441494909 0.259888 0.579895 -0.260681 0.726746 1441494909 0.259888 0.579895 -0.260681 0.726746 1441494909 0.259888 0.579895 -0.260681 0.726746 1441494909 0.259888 0.579895 -0.260681 0.726746 1441494909 0.259888 0.579895 -0.260681 0.726746 1441494909 0.281067 0.575073 -0.270569 0.719055 1441494909 0.281067 0.575073 -0.270569 0.719055 1441494909 0.281067 0.575073 -0.270569 0.719055 1441494909 0.281067 0.575073 -0.270569 0.719055 1441494909 0.281067 0.575073 -0.270569 0.719055 1441494909 0.315002 0.565674 -0.290344 0.704590 1441494909 0.315002 0.565674 -0.290344 0.704590 1441494909 0.315002 0.565674 -0.290344 0.704590 1441494909 0.315002 0.565674 -0.290344 0.704590 1441494909 0.315002 0.565674 -0.290344 0.704590 1441494909 0.360718 0.550049 -0.318726 0.682373 1441494909 0.360718 0.550049 -0.318726 0.682373 1441494909 0.360718 0.550049 -0.318726 0.682373 1441494909 0.360718 0.550049 -0.318726 0.682373 1441494909 0.360718 0.550049 -0.318726 0.682373 1441494909 0.360718 0.550049 -0.318726 0.682373 1441494909 0.360718 0.550049 -0.318726 0.682373 1441494909 0.415955 0.526184 -0.355347 0.650940 1441494909 0.415955 0.526184 -0.355347 0.650940 1441494909 0.415955 0.526184 -0.355347 0.650940 1441494909 0.415955 0.526184 -0.355347 0.650940 1441494909 0.415955 0.526184 -0.355347 0.650940 1441494909 0.415955 0.526184 -0.355347 0.650940 1441494909 0.471558 0.494873 -0.393860 0.614380 1441494909 0.471558 0.494873 -0.393860 0.614380 1441494909 0.471558 0.494873 -0.393860 0.614380 1441494909 0.471558 0.494873 -0.393860 0.614380 1441494909 0.471558 0.494873 -0.393860 0.614380 1441494909 0.471558 0.494873 -0.393860 0.614380 1441494909 0.528931 0.456116 -0.433716 0.569275 1441494909 0.528931 0.456116 -0.433716 0.569275 1441494909 0.528931 0.456116 -0.433716 0.569275 1441494909 0.528931 0.456116 -0.433716 0.569275 1441494909 0.528931 0.456116 -0.433716 0.569275 1441494909 0.582520 0.414185 -0.472839 0.515259 1441494909 0.582520 0.414185 -0.472839 0.515259 1441494909 0.582520 0.414185 -0.472839 0.515259 1441494909 0.582520 0.414185 -0.472839 0.515259 1441494909 0.582520 0.414185 -0.472839 0.515259 1441494909 0.582520 0.414185 -0.472839 0.515259 1441494909 0.627747 0.370789 -0.508545 0.457947 1441494909 0.627747 0.370789 -0.508545 0.457947 1441494909 0.627747 0.370789 -0.508545 0.457947 1441494909 0.627747 0.370789 -0.508545 0.457947 1441494909 0.627747 0.370789 -0.508545 0.457947 1441494909 0.663879 0.328430 -0.537415 0.403198 1441494909 0.663879 0.328430 -0.537415 0.403198 1441494909 0.663879 0.328430 -0.537415 0.403198 1441494909 0.663879 0.328430 -0.537415 0.403198 1441494909 0.663879 0.328430 -0.537415 0.403198 1441494909 0.689392 0.292603 -0.558533 0.356445 1441494909 0.689392 0.292603 -0.558533 0.356445 1441494909 0.689392 0.292603 -0.558533 0.356445 1441494909 0.689392 0.292603 -0.558533 0.356445 1441494909 0.689392 0.292603 -0.558533 0.356445 1441494909 0.704041 0.265320 -0.575500 0.320435 1441494909 0.704041 0.265320 -0.575500 0.320435 1441494909 0.704041 0.265320 -0.575500 0.320435 1441494909 0.704041 0.265320 -0.575500 0.320435 1441494909 0.704041 0.265320 -0.575500 0.320435 1441494909 0.704041 0.265320 -0.575500 0.320435 1441494909 0.709412 0.248169 -0.586914 0.301025 1441494909 0.709412 0.248169 -0.586914 0.301025 1441494909 0.709412 0.248169 -0.586914 0.301025 1441494909 0.709412 0.248169 -0.586914 0.301025 1441494909 0.709412 0.248169 -0.586914 0.301025 1441494909 0.709412 0.248169 -0.586914 0.301025 1441494909 0.708984 0.241821 -0.590332 0.300476 1441494909 0.708984 0.241821 -0.590332 0.300476 1441494909 0.708984 0.241821 -0.590332 0.300476 1441494909 0.708984 0.241821 -0.590332 0.300476 1441494909 0.708984 0.241821 -0.590332 0.300476 1441494910 0.708984 0.241821 -0.590332 0.300476 1441494910 0.701965 0.248718 -0.586609 0.318237 1441494910 0.701965 0.248718 -0.586609 0.318237 1441494910 0.701965 0.248718 -0.586609 0.318237 1441494910 0.701965 0.248718 -0.586609 0.318237 1441494910 0.701965 0.248718 -0.586609 0.318237 1441494910 0.701965 0.248718 -0.586609 0.318237 1441494910 0.686096 0.267822 -0.579895 0.348206 1441494910 0.686096 0.267822 -0.579895 0.348206 1441494910 0.686096 0.267822 -0.579895 0.348206 1441494910 0.686096 0.267822 -0.579895 0.348206 1441494910 0.686096 0.267822 -0.579895 0.348206 1441494910 0.665649 0.293457 -0.566101 0.387695 1441494910 0.665649 0.293457 -0.566101 0.387695 1441494910 0.665649 0.293457 -0.566101 0.387695 1441494910 0.665649 0.293457 -0.566101 0.387695 1441494910 0.665649 0.293457 -0.566101 0.387695 1441494910 0.665649 0.293457 -0.566101 0.387695 1441494910 0.665649 0.293457 -0.566101 0.387695 1441494910 0.639282 0.323608 -0.546387 0.433594 1441494910 0.639282 0.323608 -0.546387 0.433594 1441494910 0.639282 0.323608 -0.546387 0.433594 1441494910 0.639282 0.323608 -0.546387 0.433594 1441494910 0.639282 0.323608 -0.546387 0.433594 1441494910 0.639282 0.323608 -0.546387 0.433594 1441494910 0.606506 0.355896 -0.520813 0.483948 1441494910 0.606506 0.355896 -0.520813 0.483948 1441494910 0.606506 0.355896 -0.520813 0.483948 1441494910 0.606506 0.355896 -0.520813 0.483948 1441494910 0.606506 0.355896 -0.520813 0.483948 1441494910 0.565002 0.390320 -0.489441 0.537415 1441494910 0.565002 0.390320 -0.489441 0.537415 1441494910 0.565002 0.390320 -0.489441 0.537415 1441494910 0.565002 0.390320 -0.489441 0.537415 1441494910 0.565002 0.390320 -0.489441 0.537415 1441494910 0.565002 0.390320 -0.489441 0.537415 1441494910 0.514893 0.426514 -0.451111 0.591125 1441494910 0.514893 0.426514 -0.451111 0.591125 1441494910 0.514893 0.426514 -0.451111 0.591125 1441494910 0.514893 0.426514 -0.451111 0.591125 1441494910 0.514893 0.426514 -0.451111 0.591125 1441494910 0.461670 0.459900 -0.414795 0.635010 1441494910 0.461670 0.459900 -0.414795 0.635010 1441494910 0.461670 0.459900 -0.414795 0.635010 1441494910 0.461670 0.459900 -0.414795 0.635010 1441494910 0.461670 0.459900 -0.414795 0.635010 1441494910 0.461670 0.459900 -0.414795 0.635010 1441494910 0.406006 0.490784 -0.375488 0.673218 1441494910 0.406006 0.490784 -0.375488 0.673218 1441494910 0.406006 0.490784 -0.375488 0.673218 1441494910 0.406006 0.490784 -0.375488 0.673218 1441494910 0.406006 0.490784 -0.375488 0.673218 1441494910 0.354675 0.515137 -0.338745 0.702820 1441494910 0.354675 0.515137 -0.338745 0.702820 1441494910 0.354675 0.515137 -0.338745 0.702820 1441494910 0.354675 0.515137 -0.338745 0.702820 1441494910 0.354675 0.515137 -0.338745 0.702820 1441494910 0.313843 0.531433 -0.308655 0.723694 1441494910 0.313843 0.531433 -0.308655 0.723694 1441494910 0.313843 0.531433 -0.308655 0.723694 1441494910 0.313843 0.531433 -0.308655 0.723694 1441494910 0.313843 0.531433 -0.308655 0.723694 1441494910 0.313843 0.531433 -0.308655 0.723694 1441494910 0.313843 0.531433 -0.308655 0.723694 1441494910 0.282532 0.545105 -0.283936 0.736450 1441494910 0.282532 0.545105 -0.283936 0.736450 1441494910 0.282532 0.545105 -0.283936 0.736450 1441494910 0.282532 0.545105 -0.283936 0.736450 1441494910 0.282532 0.545105 -0.283936 0.736450 1441494910 0.266663 0.553223 -0.270508 0.741333 1441494910 0.266663 0.553223 -0.270508 0.741333 1441494910 0.266663 0.553223 -0.270508 0.741333 1441494910 0.266663 0.553223 -0.270508 0.741333 1441494910 0.266663 0.553223 -0.270508 0.741333 1441494910 0.266663 0.553223 -0.270508 0.741333 1441494910 0.267334 0.556274 -0.268250 0.739685 1441494910 0.267334 0.556274 -0.268250 0.739685 1441494910 0.267334 0.556274 -0.268250 0.739685 1441494910 0.267334 0.556274 -0.268250 0.739685 1441494910 0.267334 0.556274 -0.268250 0.739685 1441494910 0.285156 0.553345 -0.277161 0.731873 1441494910 0.285156 0.553345 -0.277161 0.731873 1441494910 0.285156 0.553345 -0.277161 0.731873 1441494910 0.285156 0.553345 -0.277161 0.731873 1441494910 0.285156 0.553345 -0.277161 0.731873 1441494910 0.285156 0.553345 -0.277161 0.731873 1441494910 0.317993 0.545349 -0.296265 0.716675 1441494910 0.317993 0.545349 -0.296265 0.716675 1441494910 0.317993 0.545349 -0.296265 0.716675 1441494910 0.317993 0.545349 -0.296265 0.716675 1441494910 0.317993 0.545349 -0.296265 0.716675 1441494910 0.361938 0.533447 -0.325134 0.691833 1441494910 0.361938 0.533447 -0.325134 0.691833 1441494910 0.361938 0.533447 -0.325134 0.691833 1441494910 0.361938 0.533447 -0.325134 0.691833 1441494910 0.361938 0.533447 -0.325134 0.691833 1441494910 0.361938 0.533447 -0.325134 0.691833 1441494910 0.413513 0.514465 -0.358826 0.659973 1441494910 0.413513 0.514465 -0.358826 0.659973 1441494910 0.413513 0.514465 -0.358826 0.659973 1441494910 0.413513 0.514465 -0.358826 0.659973 1441494910 0.413513 0.514465 -0.358826 0.659973 1441494910 0.413513 0.514465 -0.358826 0.659973 1441494910 0.468933 0.488403 -0.395264 0.620728 1441494911 0.468933 0.488403 -0.395264 0.620728 1441494911 0.468933 0.488403 -0.395264 0.620728 1441494911 0.468933 0.488403 -0.395264 0.620728 1441494911 0.468933 0.488403 -0.395264 0.620728 1441494911 0.468933 0.488403 -0.395264 0.620728 1441494911 0.524231 0.456116 -0.433777 0.573486 1441494911 0.524231 0.456116 -0.433777 0.573486 1441494911 0.524231 0.456116 -0.433777 0.573486 1441494911 0.524231 0.456116 -0.433777 0.573486 1441494911 0.524231 0.456116 -0.433777 0.573486 1441494911 0.524231 0.456116 -0.433777 0.573486 1441494911 0.577881 0.416992 -0.471741 0.519165 1441494911 0.577881 0.416992 -0.471741 0.519165 1441494911 0.577881 0.416992 -0.471741 0.519165 1441494911 0.577881 0.416992 -0.471741 0.519165 1441494911 0.577881 0.416992 -0.471741 0.519165 1441494911 0.628967 0.373169 -0.504822 0.458557 1441494911 0.628967 0.373169 -0.504822 0.458557 1441494911 0.628967 0.373169 -0.504822 0.458557 1441494911 0.628967 0.373169 -0.504822 0.458557 1441494911 0.628967 0.373169 -0.504822 0.458557 1441494911 0.628967 0.373169 -0.504822 0.458557 1441494911 0.672729 0.325684 -0.532654 0.396912 1441494911 0.672729 0.325684 -0.532654 0.396912 1441494911 0.672729 0.325684 -0.532654 0.396912 1441494911 0.672729 0.325684 -0.532654 0.396912 1441494911 0.672729 0.325684 -0.532654 0.396912 1441494911 0.672729 0.325684 -0.532654 0.396912 1441494911 0.672729 0.325684 -0.532654 0.396912 1441494911 0.704956 0.280823 -0.553833 0.342590 1441494911 0.704956 0.280823 -0.553833 0.342590 1441494911 0.704956 0.280823 -0.553833 0.342590 1441494911 0.704956 0.280823 -0.553833 0.342590 1441494911 0.704956 0.280823 -0.553833 0.342590 1441494911 0.704956 0.280823 -0.553833 0.342590 1441494911 
0.481262 0.470032 -0.422729 0.607178 1441494915 0.481262 0.470032 -0.422729 0.607178 1441494915 0.481262 0.470032 -0.422729 0.607178 1441494915 0.481262 0.470032 -0.422729 0.607178 1441494915 0.481262 0.470032 -0.422729 0.607178 1441494915 0.481262 0.470032 -0.422729 0.607178 1441494915 0.446960 0.488586 -0.405029 0.630371 1441494915 0.446960 0.488586 -0.405029 0.630371 1441494915 0.446960 0.488586 -0.405029 0.630371 1441494915 0.446960 0.488586 -0.405029 0.630371 1441494915 0.446960 0.488586 -0.405029 0.630371 1441494915 0.403015 0.512085 -0.378479 0.657288 1441494915 0.403015 0.512085 -0.378479 0.657288 1441494915 0.403015 0.512085 -0.378479 0.657288 1441494915 0.403015 0.512085 -0.378479 0.657288 1441494915 0.403015 0.512085 -0.378479 0.657288 1441494915 0.403015 0.512085 -0.378479 0.657288 1441494915 0.349304 0.538940 -0.346558 0.683655 1441494915 0.349304 0.538940 -0.346558 0.683655 1441494915 0.349304 0.538940 -0.346558 0.683655 1441494915 0.349304 0.538940 -0.346558 0.683655 1441494915 0.349304 0.538940 -0.346558 0.683655 1441494915 0.292114 0.563965 -0.308899 0.707947 1441494915 0.292114 0.563965 -0.308899 0.707947 1441494915 0.292114 0.563965 -0.308899 0.707947 1441494915 0.292114 0.563965 -0.308899 0.707947 1441494915 0.292114 0.563965 -0.308899 0.707947 1441494915 0.233765 0.584778 -0.268433 0.728882 1441494915 0.233765 0.584778 -0.268433 0.728882 1441494915 0.233765 0.584778 -0.268433 0.728882 1441494915 0.233765 0.584778 -0.268433 0.728882 1441494915 0.182800 0.599792 -0.231689 0.743713 1441494915 0.182800 0.599792 -0.231689 0.743713 1441494915 0.182800 0.599792 -0.231689 0.743713 1441494915 0.182800 0.599792 -0.231689 0.743713 1441494915 0.182800 0.599792 -0.231689 0.743713 1441494915 0.182800 0.599792 -0.231689 0.743713 1441494915 0.145386 0.609558 -0.202271 0.752563 1441494915 0.145386 0.609558 -0.202271 0.752563 1441494915 0.145386 0.609558 -0.202271 0.752563 1441494915 0.145386 0.609558 -0.202271 0.752563 1441494915 0.145386 0.609558 -0.202271 0.752563 1441494915 0.145386 0.609558 -0.202271 0.752563 1441494915 0.125061 0.614014 -0.183044 0.757507 1441494915 0.125061 0.614014 -0.183044 0.757507 1441494915 0.125061 0.614014 -0.183044 0.757507 1441494915 0.125061 0.614014 -0.183044 0.757507 1441494915 0.125061 0.614014 -0.183044 0.757507 1441494915 0.125061 0.614014 -0.183044 0.757507 1441494915 0.124878 0.615540 -0.177307 0.757629 1441494915 0.124878 0.615540 -0.177307 0.757629 1441494915 0.124878 0.615540 -0.177307 0.757629 1441494915 0.124878 0.615540 -0.177307 0.757629 1441494915 0.124878 0.615540 -0.177307 0.757629 1441494915 0.142578 0.612488 -0.184204 0.755310 1441494915 0.142578 0.612488 -0.184204 0.755310 1441494915 0.142578 0.612488 -0.184204 0.755310 1441494915 0.142578 0.612488 -0.184204 0.755310 1441494915 0.142578 0.612488 -0.184204 0.755310 1441494915 0.142578 0.612488 -0.184204 0.755310 1441494915 0.142578 0.612488 -0.184204 0.755310 1441494915 0.175171 0.605042 -0.201660 0.750000 1441494915 0.175171 0.605042 -0.201660 0.750000 1441494915 0.175171 0.605042 -0.201660 0.750000 1441494915 0.175171 0.605042 -0.201660 0.750000 1441494915 0.175171 0.605042 -0.201660 0.750000 1441494915 0.221069 0.593994 -0.228821 0.738831 1441494915 0.221069 0.593994 -0.228821 0.738831 1441494915 0.221069 0.593994 -0.228821 0.738831 1441494915 0.221069 0.593994 -0.228821 0.738831 1441494915 0.221069 0.593994 -0.228821 0.738831 1441494915 0.278137 0.577942 -0.263794 0.720398 1441494915 0.278137 0.577942 -0.263794 0.720398 1441494915 0.278137 0.577942 -0.263794 0.720398 1441494915 0.278137 0.577942 -0.263794 0.720398 1441494915 0.278137 0.577942 -0.263794 0.720398 1441494915 0.278137 0.577942 -0.263794 0.720398 1441494915 0.340942 0.556519 -0.303528 0.694153 1441494915 0.340942 0.556519 -0.303528 0.694153 1441494915 0.340942 0.556519 -0.303528 0.694153 1441494915 0.340942 0.556519 -0.303528 0.694153 1441494915 0.340942 0.556519 -0.303528 0.694153 1441494915 0.340942 0.556519 -0.303528 0.694153 1441494915 0.406372 0.529907 -0.345764 0.659119 1441494915 0.406372 0.529907 -0.345764 0.659119 1441494915 0.406372 0.529907 -0.345764 0.659119 1441494915 0.406372 0.529907 -0.345764 0.659119 1441494915 0.406372 0.529907 -0.345764 0.659119 1441494915 0.470154 0.497498 -0.388245 0.616943 1441494915 0.470154 0.497498 -0.388245 0.616943 1441494915 0.470154 0.497498 -0.388245 0.616943 1441494915 0.470154 0.497498 -0.388245 0.616943 1441494915 0.470154 0.497498 -0.388245 0.616943 1441494915 0.470154 0.497498 -0.388245 0.616943 1441494915 0.470154 0.497498 -0.388245 0.616943 1441494916 0.530579 0.460510 -0.430359 0.566711 1441494916 0.530579 0.460510 -0.430359 0.566711 1441494916 0.530579 0.460510 -0.430359 0.566711 1441494916 0.530579 0.460510 -0.430359 0.566711 1441494916 0.530579 0.460510 -0.430359 0.566711 1441494916 0.530579 0.460510 -0.430359 0.566711 1441494916 0.586609 0.418274 -0.469666 0.510132 1441494916 0.586609 0.418274 -0.469666 0.510132 1441494916 0.586609 0.418274 -0.469666 0.510132 1441494916 0.586609 0.418274 -0.469666 0.510132 1441494916 0.586609 0.418274 -0.469666 0.510132 1441494916 0.586609 0.418274 -0.469666 0.510132 1441494916 0.635742 0.372620 -0.503540 0.450989 1441494916 0.635742 0.372620 -0.503540 0.450989 1441494916 0.635742 0.372620 -0.503540 0.450989 1441494916 0.635742 0.372620 -0.503540 0.450989 1441494916 0.635742 0.372620 -0.503540 0.450989 1441494916 0.675049 0.327087 -0.532532 0.392090 1441494916 0.675049 0.327087 -0.532532 0.392090 1441494916 0.675049 0.327087 -0.532532 0.392090 1441494916 0.675049 0.327087 -0.532532 0.392090 1441494916 0.675049 0.327087 -0.532532 0.392090 1441494916 0.675049 0.327087 -0.532532 0.392090 1441494916 0.705078 0.284302 -0.554749 0.338013 1441494916 0.705078 0.284302 -0.554749 0.338013 1441494916 0.705078 0.284302 -0.554749 0.338013 1441494916 0.705078 0.284302 -0.554749 0.338013 1441494916 0.705078 0.284302 -0.554749 0.338013 1441494916 0.724426 0.249756 -0.570679 0.295105 1441494916 0.724426 0.249756 -0.570679 0.295105 1441494916 0.724426 0.249756 -0.570679 0.295105 1441494916 0.724426 0.249756 -0.570679 0.295105 1441494916 0.724426 0.249756 -0.570679 0.295105 1441494916 0.724426 0.249756 -0.570679 0.295105 1441494916 0.736572 0.223816 -0.579773 0.266724 1441494916 0.736572 0.223816 -0.579773 0.266724 1441494916 0.736572 0.223816 -0.579773 0.266724 1441494916 0.736572 0.223816 -0.579773 0.266724 1441494916 0.736572 0.223816 -0.579773 0.266724 1441494916 0.741211 0.209045 -0.584106 0.256287 1441494916 0.741211 0.209045 -0.584106 0.256287 1441494916 0.741211 0.209045 -0.584106 0.256287 1441494916 0.741211 0.209045 -0.584106 0.256287 1441494916 0.741211 0.209045 -0.584106 0.256287 1441494916 0.741211 0.209045 -0.584106 0.256287 1441494916 0.736816 0.210083 -0.584900 0.266174 1441494916 0.736816 0.210083 -0.584900 0.266174 1441494916 0.736816 0.210083 -0.584900 0.266174 1441494916 0.736816 0.210083 -0.584900 0.266174 1441494916 0.736816 0.210083 -0.584900 0.266174 1441494916 0.736816 0.210083 -0.584900 0.266174 1441494916 0.724792 0.225952 -0.580750 0.293884 1441494916 0.724792 0.225952 -0.580750 0.293884 1441494916 0.724792 0.225952 -0.580750 0.293884 1441494916 0.724792 0.225952 -0.580750 0.293884 1441494916 0.724792 0.225952 -0.580750 0.293884 1441494916 0.724792 0.225952 -0.580750 0.293884 1441494916 0.704895 0.252808 -0.572388 0.333984 1441494916 0.704895 0.252808 -0.572388 0.333984 1441494916 0.704895 0.252808 -0.572388 0.333984 1441494916 0.704895 0.252808 -0.572388 0.333984 1441494916 0.704895 0.252808 -0.572388 0.333984 1441494916 0.676880 0.288330 -0.558350 0.383301 1441494916 0.676880 0.288330 -0.558350 0.383301 1441494916 0.676880 0.288330 -0.558350 0.383301 1441494916 0.676880 0.288330 -0.558350 0.383301 1441494916 0.676880 0.288330 -0.558350 0.383301 1441494916 0.676880 0.288330 -0.558350 0.383301 1441494916 0.641846 0.328186 -0.539612 0.434875 1441494916 0.641846 0.328186 -0.539612 0.434875 1441494916 0.641846 0.328186 -0.539612 0.434875 1441494916 0.641846 0.328186 -0.539612 0.434875 1441494916 0.641846 0.328186 -0.539612 0.434875 1441494916 0.598877 0.370789 -0.515381 0.487976 1441494916 0.598877 0.370789 -0.515381 0.487976 1441494916 0.598877 0.370789 -0.515381 0.487976 1441494916 0.598877 0.370789 -0.515381 0.487976 1441494916 0.598877 0.370789 -0.515381 0.487976 1441494916 0.598877 0.370789 -0.515381 0.487976 1441494916 0.549500 0.412781 -0.485840 0.539978 1441494916 0.549500 0.412781 -0.485840 0.539978 1441494916 0.549500 0.412781 -0.485840 0.539978 1441494916 0.549500 0.412781 -0.485840 0.539978 1441494916 0.495361 0.450806 -0.449768 0.590820 1441494916 0.495361 0.450806 -0.449768 0.590820 1441494916 0.495361 0.450806 -0.449768 0.590820 1441494916 0.495361 0.450806 -0.449768 0.590820 1441494916 0.440613 0.483887 -0.412903 0.633362 1441494916 0.440613 0.483887 -0.412903 0.633362 1441494916 0.440613 0.483887 -0.412903 0.633362 1441494916 0.440613 0.483887 -0.412903 0.633362 1441494916 0.388855 0.512146 -0.375671 0.667297 1441494916 0.388855 0.512146 -0.375671 0.667297 1441494916 0.388855 0.512146 -0.375671 0.667297 1441494916 0.388855 0.512146 -0.375671 0.667297 1441494916 0.388855 0.512146 -0.375671 0.667297 1441494916 0.342712 0.532715 -0.339966 0.695068 1441494917 0.342712 0.532715 -0.339966 0.695068 1441494917 0.342712 0.532715 -0.339966 0.695068 1441494917 0.342712 0.532715 -0.339966 0.695068 1441494917 0.342712 0.532715 -0.339966 0.695068 1441494917 0.307129 0.546570 -0.311401 0.714111 1441494917 0.307129 0.546570 -0.311401 0.714111 1441494917 0.307129 0.546570 -0.311401 0.714111 1441494917 0.307129 0.546570 -0.311401 0.714111 1441494917 0.307129 0.546570 -0.311401 0.714111 1441494917 0.285461 0.555847 -0.294312 0.723083 1441494917 0.285461 0.555847 -0.294312 0.723083 1441494917 0.285461 0.555847 -0.294312 0.723083 1441494917 0.285461 0.555847 -0.294312 0.723083 1441494917 0.285461 0.555847 -0.294312 0.723083 1441494917 0.285461 0.555847 -0.294312 0.723083 1441494917 0.276733 0.560181 -0.286377 0.726318 1441494917 0.276733 0.560181 -0.286377 0.726318 1441494917 0.276733 0.560181 -0.286377 0.726318 1441494917 0.276733 0.560181 -0.286377 0.726318 1441494917 0.276733 0.560181 -0.286377 0.726318 1441494917 0.276733 0.560181 -0.286377 0.726318 1441494917 0.280457 0.560730 -0.286499 0.724426 1441494917 0.280457 0.560730 -0.286499 0.724426 1441494917 0.280457 0.560730 -0.286499 0.724426 1441494917 0.280457 0.560730 -0.286499 0.724426 1441494917 0.280457 0.560730 -0.286499 0.724426 1441494917 0.298767 0.556702 -0.296021 0.716309 1441494917 0.298767 0.556702 -0.296021 0.716309 1441494917 0.298767 0.556702 -0.296021 0.716309 1441494917 0.298767 0.556702 -0.296021 0.716309 1441494917 0.298767 0.556702 -0.296021 0.716309 1441494917 0.298767 0.556702 -0.296021 0.716309 1441494917 0.328552 0.548035 -0.313049 0.702637 1441494917 0.328552 0.548035 -0.313049 0.702637 1441494917 0.328552 0.548035 -0.313049 0.702637 1441494917 0.328552 0.548035 -0.313049 0.702637 1441494917 0.328552 0.548035 -0.313049 0.702637 1441494917 0.328552 0.548035 -0.313049 0.702637 1441494917 0.368530 0.535522 -0.336121 0.681396 1441494917 0.368530 0.535522 -0.336121 0.681396 1441494917 0.368530 0.535522 -0.336121 0.681396 1441494917 0.368530 0.535522 -0.336121 0.681396 1441494917 0.368530 0.535522 -0.336121 0.681396 1441494917 0.418701 0.517334 -0.364258 0.651367 1441494917 0.418701 0.517334 -0.364258 0.651367 1441494917 0.418701 0.517334 -0.364258 0.651367 1441494917 0.418701 0.517334 -0.364258 0.651367 1441494917 0.418701 0.517334 -0.364258 0.651367 1441494917 0.418701 0.517334 -0.364258 0.651367 1441494917 0.470337 0.493225 -0.394165 0.616516 1441494917 0.470337 0.493225 -0.394165 0.616516 1441494917 0.470337 0.493225 -0.394165 0.616516 1441494917 0.470337 0.493225 -0.394165 0.616516 1441494917 0.470337 0.493225 -0.394165 0.616516 1441494917 0.521851 0.463806 -0.427856 0.573914 1441494917 0.521851 0.463806 -0.427856 0.573914 1441494917 0.521851 0.463806 -0.427856 0.573914 1441494917 0.521851 0.463806 -0.427856 0.573914 1441494917 0.521851 0.463806 -0.427856 0.573914 1441494917 0.521851 0.463806 -0.427856 0.573914 1441494917 0.571899 0.428650 -0.463806 0.523499 1441494917 0.571899 0.428650 -0.463806 0.523499 1441494917 0.571899 0.428650 -0.463806 0.523499 1441494917 0.571899 0.428650 -0.463806 0.523499 1441494917 0.571899 0.428650 -0.463806 0.523499 1441494917 0.571899 0.428650 -0.463806 0.523499 1441494917 0.617981 0.388611 -0.496155 0.469910 1441494917 0.617981 0.388611 -0.496155 0.469910 1441494917 0.617981 0.388611 -0.496155 0.469910 1441494917 0.617981 0.388611 -0.496155 0.469910 1441494917 0.617981 0.388611 -0.496155 0.469910 1441494917 0.617981 0.388611 -0.496155 0.469910 1441494917 0.657166 0.346985 -0.524109 0.415955 1441494917 0.657166 0.346985 -0.524109 0.415955 1441494917 0.657166 0.346985 -0.524109 0.415955 1441494917 0.657166 0.346985 -0.524109 0.415955 1441494917 0.657166 0.346985 -0.524109 0.415955 1441494917 0.657166 0.346985 -0.524109 0.415955 1441494917 0.685913 0.308655 -0.548279 0.365479 1441494917 0.685913 0.308655 -0.548279 0.365479 1441494917 0.685913 0.308655 -0.548279 0.365479 1441494917 0.685913 0.308655 -0.548279 0.365479 1441494917 0.685913 0.308655 -0.548279 0.365479 1441494917 0.685913 0.308655 -0.548279 0.365479 1441494917 0.702271 0.279541 -0.566528 0.328247 1441494917 0.702271 0.279541 -0.566528 0.328247 1441494917 0.702271 0.279541 -0.566528 0.328247 1441494917 0.702271 0.279541 -0.566528 0.328247 1441494917 0.702271 0.279541 -0.566528 0.328247 1441494917 0.702271 0.279541 -0.566528 0.328247 1441494917 0.710022 0.260315 -0.577271 0.307983 1441494917 0.710022 0.260315 -0.577271 0.307983 1441494917 0.710022 0.260315 -0.577271 0.307983 1441494917 0.710022 0.260315 -0.577271 0.307983 1441494917 0.710022 0.260315 -0.577271 0.307983 1441494917 0.710022 0.260315 -0.577271 0.307983 1441494917 0.711731 0.251648 -0.581238 0.303772 1441494917 0.711731 0.251648 -0.581238 0.303772 1441494917 0.711731 0.251648 -0.581238 0.303772 1441494917 0.711731 0.251648 -0.581238 0.303772 1441494917 0.711731 0.251648 -0.581238 0.303772 1441494917 0.705505 0.255981 -0.579956 0.316650 1441494917 0.705505 0.255981 -0.579956 0.316650 1441494917 0.705505 0.255981 -0.579956 0.316650 1441494918 0.705505 0.255981 -0.579956 0.316650 1441494918 0.705505 0.255981 -0.579956 0.316650 1441494918 0.705505 0.255981 -0.579956 0.316650 1441494918 0.691223 0.272888 -0.573608 0.344421 1441494918 0.691223 0.272888 -0.573608 0.344421 1441494918 0.691223 0.272888 -0.573608 0.344421 1441494918 0.691223 0.272888 -0.573608 0.344421 1441494918 0.691223 0.272888 -0.573608 0.344421 1441494918 0.668457 0.299377 -0.562012 0.384216 1441494918 0.668457 0.299377 -0.562012 0.384216 1441494918 0.668457 0.299377 -0.562012 0.384216 1441494918 0.668457 0.299377 -0.562012 0.384216 1441494918 0.668457 0.299377 -0.562012 0.384216 1441494918 0.668457 0.299377 -0.562012 0.384216 1441494918 0.638611 0.331421 -0.544617 0.430908 1441494918 0.638611 0.331421 -0.544617 0.430908 1441494918 0.638611 0.331421 -0.544617 0.430908 1441494918 0.638611 0.331421 -0.544617 0.430908 1441494918 0.638611 0.331421 -0.544617 0.430908 1441494918 0.638611 0.331421 -0.544617 0.430908 1441494918 0.638611 0.331421 -0.544617 0.430908 1441494918 0.602539 0.366394 -0.520996 0.480835 1441494918 0.602539 0.366394 -0.520996 0.480835 1441494918 0.602539 0.366394 -0.520996 0.480835 1441494918 0.602539 0.366394 -0.520996 0.480835 1441494918 0.602539 0.366394 -0.520996 0.480835 1441494918 0.602539 0.366394 -0.520996 0.480835 1441494918 0.557434 0.404175 -0.492310 0.532471 1441494918 0.557434 0.404175 -0.492310 0.532471 1441494918 0.557434 0.404175 -0.492310 0.532471 1441494918 0.557434 0.404175 -0.492310 0.532471 1441494918 0.557434 0.404175 -0.492310 0.532471 1441494918 0.557434 0.404175 -0.492310 0.532471 1441494918 0.557434 0.404175 -0.492310 0.532471 1441494918 0.505615 0.440063 -0.459045 0.583008 1441494918 0.505615 0.440063 -0.459045 0.583008 1441494918 0.505615 0.440063 -0.459045 0.583008 1441494918 0.505615 0.440063 -0.459045 0.583008 1441494918 0.505615 0.440063 -0.459045 0.583008 1441494918 0.505615 0.440063 -0.459045 0.583008 1441494918 0.450195 0.473145 -0.423035 0.628052 1441494918 0.450195 0.473145 -0.423035 0.628052 1441494918 0.450195 0.473145 -0.423035 0.628052 1441494918 0.450195 0.473145 -0.423035 0.628052 1441494918 0.450195 0.473145 -0.423035 0.628052 1441494918 0.396851 0.500671 -0.385986 0.665466 1441494918 0.396851 0.500671 -0.385986 0.665466 1441494918 0.396851 0.500671 -0.385986 0.665466 1441494918 0.396851 0.500671 -0.385986 0.665466 1441494918 0.396851 0.500671 -0.385986 0.665466 1441494918 0.396851 0.500671 -0.385986 0.665466 1441494918 0.349548 0.521667 -0.350891 0.694580 1441494918 0.349548 0.521667 -0.350891 0.694580 1441494918 0.349548 0.521667 -0.350891 0.694580 1441494918 0.349548 0.521667 -0.350891 0.694580 1441494918 0.349548 0.521667 -0.350891 0.694580 1441494918 0.349548 0.521667 -0.350891 0.694580 1441494918 0.311218 0.534485 -0.322571 0.716492 1441494918 0.311218 0.534485 -0.322571 0.716492 1441494918 0.311218 0.534485 -0.322571 0.716492 1441494918 0.311218 0.534485 -0.322571 0.716492 1441494918 0.311218 0.534485 -0.322571 0.716492 1441494918 0.287964 0.542786 -0.303101 0.728394 1441494918 0.287964 0.542786 -0.303101 0.728394 1441494918 0.287964 0.542786 -0.303101 0.728394 1441494918 0.287964 0.542786 -0.303101 0.728394 1441494918 0.287964 0.542786 -0.303101 0.728394 1441494918 0.287964 0.542786 -0.303101 0.728394 1441494918 0.278198 0.547363 -0.293091 0.732788 1441494918 0.278198 0.547363 -0.293091 0.732788 1441494918 0.278198 0.547363 -0.293091 0.732788 1441494918 0.278198 0.547363 -0.293091 0.732788 1441494918 0.278198 0.547363 -0.293091 0.732788 1441494918 0.278198 0.547363 -0.293091 0.732788 1441494918 0.282593 0.548706 -0.292542 0.730347 1441494918 0.282593 0.548706 -0.292542 0.730347 1441494918 0.282593 0.548706 -0.292542 0.730347 1441494918 0.282593 0.548706 -0.292542 0.730347 1441494918 0.298401 0.548706 -0.297974 0.721802 1441494918 0.298401 0.548706 -0.297974 0.721802 1441494918 0.298401 0.548706 -0.297974 0.721802 1441494918 0.298401 0.548706 -0.297974 0.721802 1441494918 0.298401 0.548706 -0.297974 0.721802 1441494918 0.326538 0.545837 -0.312805 0.705383 1441494918 0.326538 0.545837 -0.312805 0.705383 1441494918 0.326538 0.545837 -0.312805 0.705383 1441494918 0.326538 0.545837 -0.312805 0.705383 1441494918 0.326538 0.545837 -0.312805 0.705383 1441494918 0.326538 0.545837 -0.312805 0.705383 1441494918 0.368347 0.533508 -0.333801 0.684204 1441494918 0.368347 0.533508 -0.333801 0.684204 1441494918 0.368347 0.533508 -0.333801 0.684204 1441494918 0.368347 0.533508 -0.333801 0.684204 1441494918 0.368347 0.533508 -0.333801 0.684204 1441494918 0.368347 0.533508 -0.333801 0.684204 1441494918 0.419006 0.516296 -0.363342 0.652527 1441494918 0.419006 0.516296 -0.363342 0.652527 1441494918 0.419006 0.516296 -0.363342 0.652527 1441494918 0.419006 0.516296 -0.363342 0.652527 1441494918 0.419006 0.516296 -0.363342 0.652527 1441494918 0.419006 0.516296 -0.363342 0.652527 1441494918 0.419006 0.516296 -0.363342 0.652527 1441494918 0.472595 0.493652 -0.398804 0.611389 1441494918 0.472595 0.493652 -0.398804 0.611389 1441494919 0.472595 0.493652 -0.398804 0.611389 1441494919 0.472595 0.493652 -0.398804 0.611389 1441494919 0.526001 0.463867 -0.437866 0.562439 1441494919 0.526001 0.463867 -0.437866 0.562439 1441494919 0.526001 0.463867 -0.437866 0.562439 1441494919 0.526001 0.463867 -0.437866 0.562439 1441494919 0.526001 0.463867 -0.437866 0.562439 1441494919 0.577942 0.424988 -0.476746 0.507996 1441494919 0.577942 0.424988 -0.476746 0.507996 1441494919 0.577942 0.424988 -0.476746 0.507996 1441494919 0.577942 0.424988 -0.476746 0.507996 1441494919 0.577942 0.424988 -0.476746 0.507996 1441494919 0.577942 0.424988 -0.476746 0.507996 1441494919 0.623535 0.380981 -0.512390 0.451111 1441494919 0.623535 0.380981 -0.512390 0.451111 1441494919 0.623535 0.380981 -0.512390 0.451111 1441494919 0.623535 0.380981 -0.512390 0.451111 1441494919 0.623535 0.380981 -0.512390 0.451111 1441494919 0.623535 0.380981 -0.512390 0.451111 1441494919 0.661316 0.335449 -0.541016 0.396729 1441494919 0.661316 0.335449 -0.541016 0.396729 1441494919 0.661316 0.335449 -0.541016 0.396729 1441494919 0.661316 0.335449 -0.541016 0.396729 1441494919 0.661316 0.335449 -0.541016 0.396729 1441494919 0.661316 0.335449 -0.541016 0.396729 1441494919 0.691162 0.290588 -0.562683 0.348083 1441494919 0.691162 0.290588 -0.562683 0.348083 1441494919 0.691162 0.290588 -0.562683 0.348083 1441494919 0.691162 0.290588 -0.562683 0.348083 1441494919 0.691162 0.290588 -0.562683 0.348083 1441494919 0.710938 0.255371 -0.575134 0.313904 1441494919 0.710938 0.255371 -0.575134 0.313904 1441494919 0.710938 0.255371 -0.575134 0.313904 1441494919 0.710938 0.255371 -0.575134 0.313904 1441494919 0.710938 0.255371 -0.575134 0.313904 1441494919 0.710938 0.255371 -0.575134 0.313904 1441494919 0.721558 0.232849 -0.581787 0.294312 1441494919 0.721558 0.232849 -0.581787 0.294312 1441494919 0.721558 0.232849 -0.581787 0.294312 1441494919 0.721558 0.232849 -0.581787 0.294312 1441494919 0.721558 0.232849 -0.581787 0.294312 1441494919 0.721558 0.232849 -0.581787 0.294312 1441494919 0.721863 0.225098 -0.585999 0.291199 1441494919 0.721863 0.225098 -0.585999 0.291199 1441494919 0.721863 0.225098 -0.585999 0.291199 1441494919 0.721863 0.225098 -0.585999 0.291199 1441494919 0.721863 0.225098 -0.585999 0.291199 1441494919 0.721863 0.225098 -0.585999 0.291199 1441494919 0.714294 0.232117 -0.584839 0.306213 1441494919 0.714294 0.232117 -0.584839 0.306213 1441494919 0.714294 0.232117 -0.584839 0.306213 1441494919 0.714294 0.232117 -0.584839 0.306213 1441494919 0.714294 0.232117 -0.584839 0.306213 1441494919 0.699768 0.251038 -0.578430 0.335693 1441494919 0.699768 0.251038 -0.578430 0.335693 1441494919 0.699768 0.251038 -0.578430 0.335693 1441494919 0.699768 0.251038 -0.578430 0.335693 1441494919 0.699768 0.251038 -0.578430 0.335693 1441494919 0.699768 0.251038 -0.578430 0.335693 1441494919 0.678345 0.278931 -0.566406 0.375732 1441494919 0.678345 0.278931 -0.566406 0.375732 1441494919 0.678345 0.278931 -0.566406 0.375732 1441494919 0.678345 0.278931 -0.566406 0.375732 1441494919 0.678345 0.278931 -0.566406 0.375732 1441494919 0.678345 0.278931 -0.566406 0.375732 1441494919 0.649719 0.312988 -0.548401 0.423157 1441494919 0.649719 0.312988 -0.548401 0.423157 1441494919 0.649719 0.312988 -0.548401 0.423157 1441494919 0.649719 0.312988 -0.548401 0.423157 1441494919 0.649719 0.312988 -0.548401 0.423157 1441494919 0.612244 0.352478 -0.525330 0.474243 1441494919 0.612244 0.352478 -0.525330 0.474243 1441494919 0.612244 0.352478 -0.525330 0.474243 1441494919 0.612244 0.352478 -0.525330 0.474243 1441494919 0.612244 0.352478 -0.525330 0.474243 1441494919 0.568115 0.394531 -0.497314 0.523621 1441494919 0.568115 0.394531 -0.497314 0.523621 1441494919 0.568115 0.394531 -0.497314 0.523621 1441494919 0.568115 0.394531 -0.497314 0.523621 1441494919 0.568115 0.394531 -0.497314 0.523621 1441494919 0.568115 0.394531 -0.497314 0.523621 1441494919 0.517334 0.437683 -0.464844 0.569763 1441494919 0.517334 0.437683 -0.464844 0.569763 1441494919 0.517334 0.437683 -0.464844 0.569763 1441494919 0.517334 0.437683 -0.464844 0.569763 1441494919 0.517334 0.437683 -0.464844 0.569763 1441494919 0.463379 0.476990 -0.428650 0.611511 1441494919 0.463379 0.476990 -0.428650 0.611511 1441494919 0.463379 0.476990 -0.428650 0.611511 1441494919 0.463379 0.476990 -0.428650 0.611511 1441494919 0.463379 0.476990 -0.428650 0.611511 1441494919 0.463379 0.476990 -0.428650 0.611511 1441494919 0.409241 0.509460 -0.392273 0.647339 1441494919 0.409241 0.509460 -0.392273 0.647339 1441494919 0.409241 0.509460 -0.392273 0.647339 1441494919 0.409241 0.509460 -0.392273 0.647339 1441494919 0.409241 0.509460 -0.392273 0.647339 1441494919 0.409241 0.509460 -0.392273 0.647339 1441494919 0.409241 0.509460 -0.392273 0.647339 1441494919 0.358032 0.534973 -0.354858 0.677979 1441494919 0.358032 0.534973 -0.354858 0.677979 1441494919 0.358032 0.534973 -0.354858 0.677979 1441494920 0.358032 0.534973 -0.354858 0.677979 1441494920 0.358032 0.534973 -0.354858 0.677979 1441494920 0.314514 0.554749 -0.320557 0.700378 1441494920 0.314514 0.554749 -0.320557 0.700378 1441494920 0.314514 0.554749 -0.320557 0.700378 1441494920 0.314514 0.554749 -0.320557 0.700378 1441494920 0.314514 0.554749 -0.320557 0.700378 1441494920 0.283386 0.568542 -0.295349 0.713562 1441494920 0.283386 0.568542 -0.295349 0.713562 1441494920 0.283386 0.568542 -0.295349 0.713562 1441494920 0.283386 0.568542 -0.295349 0.713562 1441494920 0.283386 0.568542 -0.295349 0.713562 1441494920 0.267700 0.577271 -0.280823 0.718445 1441494920 0.267700 0.577271 -0.280823 0.718445 1441494920 0.267700 0.577271 -0.280823 0.718445 1441494920 0.267700 0.577271 -0.280823 0.718445 1441494920 0.267700 0.577271 -0.280823 0.718445 1441494920 0.269470 0.580750 -0.278992 0.715698 1441494920 0.269470 0.580750 -0.278992 0.715698 1441494920 0.269470 0.580750 -0.278992 0.715698 1441494920 0.269470 0.580750 -0.278992 0.715698 1441494920 0.269470 0.580750 -0.278992 0.715698 1441494920 0.286865 0.578369 -0.287720 0.707336 1441494920 0.286865 0.578369 -0.287720 0.707336 1441494920 0.286865 0.578369 -0.287720 0.707336 1441494920 0.286865 0.578369 -0.287720 0.707336 1441494920 0.286865 0.578369 -0.287720 0.707336 1441494920 0.286865 0.578369 -0.287720 0.707336 1441494920 0.319153 0.569824 -0.306946 0.692200 1441494920 0.319153 0.569824 -0.306946 0.692200 1441494920 0.319153 0.569824 -0.306946 0.692200 1441494920 0.319153 0.569824 -0.306946 0.692200 1441494920 0.319153 0.569824 -0.306946 0.692200 1441494920 0.361450 0.555176 -0.334656 0.670105 1441494920 0.361450 0.555176 -0.334656 0.670105 1441494920 0.361450 0.555176 -0.334656 0.670105 1441494920 0.361450 0.555176 -0.334656 0.670105 1441494920 0.409485 0.534180 -0.368225 0.641296 1441494920 0.409485 0.534180 -0.368225 0.641296 1441494920 0.409485 0.534180 -0.368225 0.641296 1441494920 0.409485 0.534180 -0.368225 0.641296 1441494920 0.409485 0.534180 -0.368225 0.641296 1441494920 0.409485 0.534180 -0.368225 0.641296 1441494920 0.459534 0.507141 -0.404175 0.606812 1441494920 0.459534 0.507141 -0.404175 0.606812 1441494920 0.459534 0.507141 -0.404175 0.606812 1441494920 0.459534 0.507141 -0.404175 0.606812 1441494920 0.459534 0.507141 -0.404175 0.606812 1441494920 0.459534 0.507141 -0.404175 0.606812 1441494920 0.508362 0.474487 -0.439270 0.568665 1441494920 0.508362 0.474487 -0.439270 0.568665 1441494920 0.508362 0.474487 -0.439270 0.568665 1441494920 0.508362 0.474487 -0.439270 0.568665 1441494920 0.508362 0.474487 -0.439270 0.568665 1441494920 0.508362 0.474487 -0.439270 0.568665 1441494920 0.554688 0.437683 -0.470825 0.528198 1441494920 0.554688 0.437683 -0.470825 0.528198 1441494920 0.554688 0.437683 -0.470825 0.528198 1441494920 0.554688 0.437683 -0.470825 0.528198 1441494920 0.554688 0.437683 -0.470825 0.528198 1441494920 0.554688 0.437683 -0.470825 0.528198 1441494920 0.596680 0.398621 -0.497620 0.487305 1441494920 0.596680 0.398621 -0.497620 0.487305 1441494920 0.596680 0.398621 -0.497620 0.487305 1441494920 0.596680 0.398621 -0.497620 0.487305 1441494920 0.596680 0.398621 -0.497620 0.487305 1441494920 0.596680 0.398621 -0.497620 0.487305 1441494920 0.632141 0.359741 -0.520447 0.447266 1441494920 0.632141 0.359741 -0.520447 0.447266 1441494920 0.632141 0.359741 -0.520447 0.447266 1441494920 0.632141 0.359741 -0.520447 0.447266 1441494920 0.632141 0.359741 -0.520447 0.447266 1441494920 0.632141 0.359741 -0.520447 0.447266 1441494920 0.661377 0.323730 -0.538330 0.409851 1441494920 0.661377 0.323730 -0.538330 0.409851 1441494920 0.661377 0.323730 -0.538330 0.409851 1441494920 0.661377 0.323730 -0.538330 0.409851 1441494920 0.661377 0.323730 -0.538330 0.409851 1441494920 0.661377 0.323730 -0.538330 0.409851 1441494920 0.682983 0.292542 -0.551147 0.379700 1441494920 0.682983 0.292542 -0.551147 0.379700 1441494920 0.682983 0.292542 -0.551147 0.379700 1441494920 0.682983 0.292542 -0.551147 0.379700 1441494920 0.682983 0.292542 -0.551147 0.379700 1441494920 0.682983 0.292542 -0.551147 0.379700 1441494920 0.682983 0.292542 -0.551147 0.379700 1441494920 0.699036 0.267395 -0.556274 0.361145 1441494920 0.699036 0.267395 -0.556274 0.361145 1441494920 0.699036 0.267395 -0.556274 0.361145 1441494920 0.699036 0.267395 -0.556274 0.361145 1441494920 0.699036 0.267395 -0.556274 0.361145 1441494920 0.699036 0.267395 -0.556274 0.361145 1441494920 0.704590 0.254944 -0.559082 0.354858 1441494920 0.704590 0.254944 -0.559082 0.354858 1441494920 0.704590 0.254944 -0.559082 0.354858 1441494920 0.704590 0.254944 -0.559082 0.354858 1441494920 0.704590 0.254944 -0.559082 0.354858 1441494920 0.704590 0.254944 -0.559082 0.354858 1441494920 0.704590 0.254944 -0.559082 0.354858 1441494920 0.702087 0.255066 -0.557434 0.362305 1441494920 0.702087 0.255066 -0.557434 0.362305 1441494920 0.702087 0.255066 -0.557434 0.362305 1441494920 0.702087 0.255066 -0.557434 0.362305 1441494920 0.702087 0.255066 -0.557434 0.362305 1441494921 0.702087 0.255066 -0.557434 0.362305 1441494921 0.691406 0.268188 -0.551086 0.382507 1441494921 0.691406 0.268188 -0.551086 0.382507 1441494921 0.691406 0.268188 -0.551086 0.382507 1441494921 0.691406 0.268188 -0.551086 0.382507 1441494921 0.691406 0.268188 -0.551086 0.382507 1441494921 0.691406 0.268188 -0.551086 0.382507 1441494921 0.672485 0.291504 -0.539673 0.414063 1441494921 0.672485 0.291504 -0.539673 0.414063 1441494921 0.672485 0.291504 -0.539673 0.414063 1441494921 0.672485 0.291504 -0.539673 0.414063 1441494921 0.672485 0.291504 -0.539673 0.414063 1441494921 0.672485 0.291504 -0.539673 0.414063 1441494921 0.645203 0.321228 -0.524475 0.453186 1441494921 0.645203 0.321228 -0.524475 0.453186 1441494921 0.645203 0.321228 -0.524475 0.453186 1441494921 0.645203 0.321228 -0.524475 0.453186 1441494921 0.645203 0.321228 -0.524475 0.453186 1441494921 0.645203 0.321228 -0.524475 0.453186 1441494921 0.610352 0.355408 -0.504578 0.496521 1441494921 0.610352 0.355408 -0.504578 0.496521 1441494921 0.610352 0.355408 -0.504578 0.496521 1441494921 0.610352 0.355408 -0.504578 0.496521 1441494921 0.610352 0.355408 -0.504578 0.496521 1441494921 0.610352 0.355408 -0.504578 0.496521 1441494921 0.570068 0.391479 -0.481018 0.538879 1441494921 0.570068 0.391479 -0.481018 0.538879 1441494921 0.570068 0.391479 -0.481018 0.538879 1441494921 0.570068 0.391479 -0.481018 0.538879 1441494921 0.570068 0.391479 -0.481018 0.538879 1441494921 0.570068 0.391479 -0.481018 0.538879 1441494921 0.526978 0.425842 -0.453064 0.579346 1441494921 0.526978 0.425842 -0.453064 0.579346 1441494921 0.526978 0.425842 -0.453064 0.579346 1441494921 0.526978 0.425842 -0.453064 0.579346 1441494921 0.526978 0.425842 -0.453064 0.579346 1441494921 0.526978 0.425842 -0.453064 0.579346 1441494921 0.483337 0.455505 -0.422791 0.616516 1441494921 0.483337 0.455505 -0.422791 0.616516 1441494921 0.483337 0.455505 -0.422791 0.616516 1441494921 0.483337 0.455505 -0.422791 0.616516 1441494921 0.483337 0.455505 -0.422791 0.616516 1441494921 0.441284 0.480042 -0.392456 0.648621 1441494921 0.441284 0.480042 -0.392456 0.648621 1441494921 0.441284 0.480042 -0.392456 0.648621 1441494921 0.441284 0.480042 -0.392456 0.648621 1441494921 0.441284 0.480042 -0.392456 0.648621 1441494921 0.441284 0.480042 -0.392456 0.648621 1441494921 0.441284 0.480042 -0.392456 0.648621 1441494921 0.404480 0.499023 -0.365540 0.673584 1441494921 0.404480 0.499023 -0.365540 0.673584 1441494921 0.404480 0.499023 -0.365540 0.673584 1441494921 0.404480 0.499023 -0.365540 0.673584 1441494921 0.404480 0.499023 -0.365540 0.673584 1441494921 0.404480 0.499023 -0.365540 0.673584 1441494921 0.375977 0.513855 -0.344727 0.689697 1441494921 0.375977 0.513855 -0.344727 0.689697 1441494921 0.375977 0.513855 -0.344727 0.689697 1441494921 0.375977 0.513855 -0.344727 0.689697 1441494921 0.375977 0.513855 -0.344727 0.689697 1441494921 0.355713 0.526184 -0.329773 0.698425 1441494921 0.355713 0.526184 -0.329773 0.698425 1441494921 0.355713 0.526184 -0.329773 0.698425 1441494921 0.355713 0.526184 -0.329773 0.698425 1441494921 0.355713 0.526184 -0.329773 0.698425 1441494921 0.355713 0.526184 -0.329773 0.698425 1441494921 0.355713 0.526184 -0.329773 0.698425 1441494921 0.352051 0.532043 -0.325195 0.697937 1441494921 0.352051 0.532043 -0.325195 0.697937 1441494921 0.352051 0.532043 -0.325195 0.697937 1441494921 0.352051 0.532043 -0.325195 0.697937 1441494921 0.352051 0.532043 -0.325195 0.697937 1441494921 0.352051 0.532043 -0.325195 0.697937 1441494921 0.358459 0.533875 -0.326965 0.692444 1441494921 0.358459 0.533875 -0.326965 0.692444 1441494921 0.358459 0.533875 -0.326965 0.692444 1441494921 0.358459 0.533875 -0.326965 0.692444 1441494921 0.358459 0.533875 -0.326965 0.692444 1441494921 0.358459 0.533875 -0.326965 0.692444 1441494921 0.377441 0.530029 -0.337708 0.680054 1441494921 0.377441 0.530029 -0.337708 0.680054 1441494921 0.377441 0.530029 -0.337708 0.680054 1441494921 0.377441 0.530029 -0.337708 0.680054 1441494921 0.377441 0.530029 -0.337708 0.680054 1441494921 0.377441 0.530029 -0.337708 0.680054 1441494921 0.406067 0.521912 -0.355957 0.660278 1441494921 0.406067 0.521912 -0.355957 0.660278 1441494921 0.406067 0.521912 -0.355957 0.660278 1441494921 0.406067 0.521912 -0.355957 0.660278 1441494921 0.406067 0.521912 -0.355957 0.660278 1441494921 0.406067 0.521912 -0.355957 0.660278 1441494921 0.442810 0.507751 -0.380249 0.633606 1441494921 0.442810 0.507751 -0.380249 0.633606 1441494921 0.442810 0.507751 -0.380249 0.633606 1441494921 0.442810 0.507751 -0.380249 0.633606 1441494921 0.442810 0.507751 -0.380249 0.633606 1441494921 0.442810 0.507751 -0.380249 0.633606 1441494921 0.484009 0.487183 -0.407654 0.601746 1441494921 0.484009 0.487183 -0.407654 0.601746 1441494921 0.484009 0.487183 -0.407654 0.601746 1441494921 0.484009 0.487183 -0.407654 0.601746 1441494921 0.484009 0.487183 -0.407654 0.601746 1441494921 0.484009 0.487183 -0.407654 0.601746 1441494921 0.524353 0.463440 -0.437073 0.564941 1441494921 0.524353 0.463440 -0.437073 0.564941 1441494921 0.524353 0.463440 -0.437073 0.564941 1441494921 0.524353 0.463440 -0.437073 0.564941 1441494921 0.524353 0.463440 -0.437073 0.564941 1441494921 0.562134 0.437073 -0.465759 0.525330 1441494922 0.562134 0.437073 -0.465759 0.525330 1441494922 0.562134 0.437073 -0.465759 0.525330 1441494922 0.562134 0.437073 -0.465759 0.525330 1441494922 0.562134 0.437073 -0.465759 0.525330 1441494922 0.562134 0.437073 -0.465759 0.525330 1441494922 0.598755 0.407227 -0.491455 0.483887 1441494922 0.598755 0.407227 -0.491455 0.483887 1441494922 0.598755 0.407227 -0.491455 0.483887 1441494922 0.598755 0.407227 -0.491455 0.483887 1441494922 0.598755 0.407227 -0.491455 0.483887 1441494922 0.631226 0.375610 -0.515198 0.441589 1441494922 0.631226 0.375610 -0.515198 0.441589 1441494922 0.631226 0.375610 -0.515198 0.441589 1441494922 0.631226 0.375610 -0.515198 0.441589 1441494922 0.631226 0.375610 -0.515198 0.441589 1441494922 0.631226 0.375610 -0.515198 0.441589 1441494922 0.658447 0.344177 -0.534485 0.402771 1441494922 0.658447 0.344177 -0.534485 0.402771 1441494922 0.658447 0.344177 -0.534485 0.402771 1441494922 0.658447 0.344177 -0.534485 0.402771 1441494922 0.658447 0.344177 -0.534485 0.402771 1441494922 
0.489624 0.459106 -0.425781 0.606750 1441494926 0.457703 0.472290 -0.406738 0.633972 1441494926 0.457703 0.472290 -0.406738 0.633972 1441494926 0.457703 0.472290 -0.406738 0.633972 1441494926 0.457703 0.472290 -0.406738 0.633972 1441494926 0.457703 0.472290 -0.406738 0.633972 1441494926 0.457703 0.472290 -0.406738 0.633972 1441494926 0.417542 0.488708 -0.383545 0.663086 1441494926 0.417542 0.488708 -0.383545 0.663086 1441494926 0.417542 0.488708 -0.383545 0.663086 1441494926 0.417542 0.488708 -0.383545 0.663086 1441494926 0.417542 0.488708 -0.383545 0.663086 1441494926 0.417542 0.488708 -0.383545 0.663086 1441494926 0.372131 0.505554 -0.357666 0.691345 1441494926 0.372131 0.505554 -0.357666 0.691345 1441494926 0.372131 0.505554 -0.357666 0.691345 1441494926 0.372131 0.505554 -0.357666 0.691345 1441494926 0.372131 0.505554 -0.357666 0.691345 1441494926 0.372131 0.505554 -0.357666 0.691345 1441494926 0.322388 0.521851 -0.330261 0.717346 1441494926 0.322388 0.521851 -0.330261 0.717346 1441494926 0.322388 0.521851 -0.330261 0.717346 1441494926 0.322388 0.521851 -0.330261 0.717346 1441494926 0.322388 0.521851 -0.330261 0.717346 1441494926 0.272034 0.538513 -0.301636 0.738220 1441494926 0.272034 0.538513 -0.301636 0.738220 1441494926 0.272034 0.538513 -0.301636 0.738220 1441494926 0.272034 0.538513 -0.301636 0.738220 1441494926 0.272034 0.538513 -0.301636 0.738220 1441494926 0.225403 0.553833 -0.272278 0.753845 1441494926 0.225403 0.553833 -0.272278 0.753845 1441494926 0.225403 0.553833 -0.272278 0.753845 1441494926 0.225403 0.553833 -0.272278 0.753845 1441494926 0.225403 0.553833 -0.272278 0.753845 1441494926 0.225403 0.553833 -0.272278 0.753845 1441494926 0.225403 0.553833 -0.272278 0.753845 1441494926 0.187988 0.565918 -0.246826 0.763794 1441494926 0.187988 0.565918 -0.246826 0.763794 1441494926 0.187988 0.565918 -0.246826 0.763794 1441494926 0.187988 0.565918 -0.246826 0.763794 1441494926 0.187988 0.565918 -0.246826 0.763794 1441494926 0.163879 0.574219 -0.227600 0.769104 1441494926 0.163879 0.574219 -0.227600 0.769104 1441494926 0.163879 0.574219 -0.227600 0.769104 1441494926 0.163879 0.574219 -0.227600 0.769104 1441494926 0.163879 0.574219 -0.227600 0.769104 1441494926 0.154297 0.577881 -0.216797 0.771484 1441494926 0.154297 0.577881 -0.216797 0.771484 1441494926 0.154297 0.577881 -0.216797 0.771484 1441494926 0.154297 0.577881 -0.216797 0.771484 1441494926 0.154297 0.577881 -0.216797 0.771484 1441494926 0.154297 0.577881 -0.216797 0.771484 1441494926 0.159790 0.578125 -0.215210 0.770630 1441494926 0.159790 0.578125 -0.215210 0.770630 1441494926 0.159790 0.578125 -0.215210 0.770630 1441494926 0.159790 0.578125 -0.215210 0.770630 1441494926 0.159790 0.578125 -0.215210 0.770630 1441494926 0.183899 0.576599 -0.225891 0.763306 1441494926 0.183899 0.576599 -0.225891 0.763306 1441494926 0.183899 0.576599 -0.225891 0.763306 1441494926 0.183899 0.576599 -0.225891 0.763306 1441494926 0.183899 0.576599 -0.225891 0.763306 1441494926 0.183899 0.576599 -0.225891 0.763306 1441494926 0.220886 0.572021 -0.246399 0.750488 1441494926 0.220886 0.572021 -0.246399 0.750488 1441494926 0.220886 0.572021 -0.246399 0.750488 1441494926 0.220886 0.572021 -0.246399 0.750488 1441494926 0.220886 0.572021 -0.246399 0.750488 1441494927 0.269104 0.561462 -0.273804 0.732971 1441494927 0.269104 0.561462 -0.273804 0.732971 1441494927 0.269104 0.561462 -0.273804 0.732971 1441494927 0.269104 0.561462 -0.273804 0.732971 1441494927 0.269104 0.561462 -0.273804 0.732971 1441494927 0.269104 0.561462 -0.273804 0.732971 1441494927 0.325562 0.545532 -0.307068 0.708557 1441494927 0.325562 0.545532 -0.307068 0.708557 1441494927 0.325562 0.545532 -0.307068 0.708557 1441494927 0.325562 0.545532 -0.307068 0.708557 1441494927 0.325562 0.545532 -0.307068 0.708557 1441494927 0.325562 0.545532 -0.307068 0.708557 1441494927 0.388855 0.523254 -0.344604 0.675415 1441494927 0.388855 0.523254 -0.344604 0.675415 1441494927 0.388855 0.523254 -0.344604 0.675415 1441494927 0.388855 0.523254 -0.344604 0.675415 1441494927 0.388855 0.523254 -0.344604 0.675415 1441494927 0.388855 0.523254 -0.344604 0.675415 1441494927 0.455383 0.493835 -0.385132 0.632751 1441494927 0.455383 0.493835 -0.385132 0.632751 1441494927 0.455383 0.493835 -0.385132 0.632751 1441494927 0.455383 0.493835 -0.385132 0.632751 1441494927 0.455383 0.493835 -0.385132 0.632751 1441494927 0.455383 0.493835 -0.385132 0.632751 1441494927 0.521240 0.456299 -0.425659 0.582092 1441494927 0.521240 0.456299 -0.425659 0.582092 1441494927 0.521240 0.456299 -0.425659 0.582092 1441494927 0.521240 0.456299 -0.425659 0.582092 1441494927 0.521240 0.456299 -0.425659 0.582092 1441494927 0.521240 0.456299 -0.425659 0.582092 1441494927 0.581360 0.412598 -0.462524 0.527039 1441494927 0.581360 0.412598 -0.462524 0.527039 1441494927 0.581360 0.412598 -0.462524 0.527039 1441494927 0.581360 0.412598 -0.462524 0.527039 1441494927 0.581360 0.412598 -0.462524 0.527039 1441494927 0.581360 0.412598 -0.462524 0.527039 1441494927 0.634033 0.366211 -0.494324 0.468506 1441494927 0.634033 0.366211 -0.494324 0.468506 1441494927 0.634033 0.366211 -0.494324 0.468506 1441494927 0.634033 0.366211 -0.494324 0.468506 1441494927 0.634033 0.366211 -0.494324 0.468506 1441494927 0.634033 0.366211 -0.494324 0.468506 1441494927 0.676880 0.320251 -0.519226 0.411865 1441494927 0.676880 0.320251 -0.519226 0.411865 1441494927 0.676880 0.320251 -0.519226 0.411865 1441494927 0.707092 0.279541 -0.538574 0.362915 1441494927 0.707092 0.279541 -0.538574 0.362915 1441494927 0.707092 0.279541 -0.538574 0.362915 1441494927 0.707092 0.279541 -0.538574 0.362915 1441494927 0.707092 0.279541 -0.538574 0.362915 1441494927 0.707092 0.279541 -0.538574 0.362915 1441494927 0.724792 0.249023 -0.553467 0.325928 1441494927 0.724792 0.249023 -0.553467 0.325928 1441494927 0.724792 0.249023 -0.553467 0.325928 1441494927 0.724792 0.249023 -0.553467 0.325928 1441494927 0.724792 0.249023 -0.553467 0.325928 1441494927 0.724792 0.249023 -0.553467 0.325928 1441494927 0.732544 0.229736 -0.562927 0.306030 1441494927 0.732544 0.229736 -0.562927 0.306030 1441494927 0.732544 0.229736 -0.562927 0.306030 1441494927 0.732544 0.229736 -0.562927 0.306030 1441494927 0.732544 0.229736 -0.562927 0.306030 1441494927 0.730591 0.225159 -0.567566 0.305481 1441494927 0.730591 0.225159 -0.567566 0.305481 1441494927 0.730591 0.225159 -0.567566 0.305481 1441494927 0.730591 0.225159 -0.567566 0.305481 1441494927 0.730591 0.225159 -0.567566 0.305481 1441494927 0.730591 0.225159 -0.567566 0.305481 1441494927 0.719543 0.235229 -0.567200 0.324280 1441494927 0.719543 0.235229 -0.567200 0.324280 1441494927 0.719543 0.235229 -0.567200 0.324280 1441494927 0.719543 0.235229 -0.567200 0.324280 1441494927 0.719543 0.235229 -0.567200 0.324280 1441494927 0.719543 0.235229 -0.567200 0.324280 1441494927 0.701050 0.257141 -0.561401 0.356689 1441494927 0.701050 0.257141 -0.561401 0.356689 1441494927 0.701050 0.257141 -0.561401 0.356689 1441494927 0.701050 0.257141 -0.561401 0.356689 1441494927 0.701050 0.257141 -0.561401 0.356689 1441494927 0.701050 0.257141 -0.561401 0.356689 1441494927 0.674072 0.288574 -0.550110 0.399597 1441494927 0.674072 0.288574 -0.550110 0.399597 1441494927 0.674072 0.288574 -0.550110 0.399597 1441494927 0.674072 0.288574 -0.550110 0.399597 1441494927 0.674072 0.288574 -0.550110 0.399597 1441494927 0.674072 0.288574 -0.550110 0.399597 1441494927 0.638733 0.327148 -0.531677 0.449768 1441494927 0.638733 0.327148 -0.531677 0.449768 1441494927 0.638733 0.327148 -0.531677 0.449768 1441494927 0.596619 0.368591 -0.506348 0.501770 1441494927 0.596619 0.368591 -0.506348 0.501770 1441494927 0.596619 0.368591 -0.506348 0.501770 1441494927 0.596619 0.368591 -0.506348 0.501770 1441494927 0.547363 0.411743 -0.474854 0.552612 1441494927 0.547363 0.411743 -0.474854 0.552612 1441494927 0.547363 0.411743 -0.474854 0.552612 1441494927 0.547363 0.411743 -0.474854 0.552612 1441494927 0.547363 0.411743 -0.474854 0.552612 1441494927 0.547363 0.411743 -0.474854 0.552612 1441494928 0.492493 0.452515 -0.438110 0.600525 1441494928 0.492493 0.452515 -0.438110 0.600525 1441494928 0.492493 0.452515 -0.438110 0.600525 1441494928 0.492493 0.452515 -0.438110 0.600525 1441494928 0.492493 0.452515 -0.438110 0.600525 1441494928 0.492493 0.452515 -0.438110 0.600525 1441494928 0.434631 0.487061 -0.398254 0.644348 1441494928 0.434631 0.487061 -0.398254 0.644348 1441494928 0.434631 0.487061 -0.398254 0.644348 1441494928 0.434631 0.487061 -0.398254 0.644348 1441494928 0.434631 0.487061 -0.398254 0.644348 1441494928 0.378479 0.515747 -0.358398 0.679871 1441494928 0.378479 0.515747 -0.358398 0.679871 1441494928 0.378479 0.515747 -0.358398 0.679871 1441494928 0.378479 0.515747 -0.358398 0.679871 1441494928 0.378479 0.515747 -0.358398 0.679871 1441494928 0.378479 0.515747 -0.358398 0.679871 1441494928 0.378479 0.515747 -0.358398 0.679871 1441494928 0.329834 0.537598 -0.323303 0.705444 1441494928 0.329834 0.537598 -0.323303 0.705444 1441494928 0.329834 0.537598 -0.323303 0.705444 1441494928 0.291870 0.553223 -0.295044 0.722229 1441494928 0.291870 0.553223 -0.295044 0.722229 1441494928 0.291870 0.553223 -0.295044 0.722229 1441494928 0.291870 0.553223 -0.295044 0.722229 1441494928 0.291870 0.553223 -0.295044 0.722229 1441494928 0.291870 0.553223 -0.295044 0.722229 1441494928 0.268494 0.564514 -0.275940 0.730103 1441494928 0.268494 0.564514 -0.275940 0.730103 1441494928 0.268494 0.564514 -0.275940 0.730103 1441494928 0.268494 0.564514 -0.275940 0.730103 1441494928 0.268494 0.564514 -0.275940 0.730103 1441494928 0.260193 0.570190 -0.267273 0.731873 1441494928 0.260193 0.570190 -0.267273 0.731873 1441494928 0.260193 0.570190 -0.267273 0.731873 1441494928 0.260193 0.570190 -0.267273 0.731873 1441494928 0.267212 0.570435 -0.268311 0.728821 1441494928 0.267212 0.570435 -0.268311 0.728821 1441494928 0.267212 0.570435 -0.268311 0.728821 1441494928 0.267212 0.570435 -0.268311 0.728821 1441494928 0.267212 0.570435 -0.268311 0.728821 1441494928 0.289551 0.565796 -0.279785 0.719482 1441494928 0.289551 0.565796 -0.279785 0.719482 1441494928 0.289551 0.565796 -0.279785 0.719482 1441494928 0.289551 0.565796 -0.279785 0.719482 1441494928 0.289551 0.565796 -0.279785 0.719482 1441494928 0.289551 0.565796 -0.279785 0.719482 1441494928 0.324707 0.555908 -0.300232 0.703796 1441494928 0.324707 0.555908 -0.300232 0.703796 1441494928 0.324707 0.555908 -0.300232 0.703796 1441494928 0.324707 0.555908 -0.300232 0.703796 1441494928 0.324707 0.555908 -0.300232 0.703796 1441494928 0.324707 0.555908 -0.300232 0.703796 1441494928 0.369873 0.540955 -0.327820 0.680481 1441494928 0.369873 0.540955 -0.327820 0.680481 1441494928 0.369873 0.540955 -0.327820 0.680481 1441494928 0.369873 0.540955 -0.327820 0.680481 1441494928 0.369873 0.540955 -0.327820 0.680481 1441494928 0.422424 0.518188 -0.358582 0.651428 1441494928 0.422424 0.518188 -0.358582 0.651428 1441494928 0.422424 0.518188 -0.358582 0.651428 1441494928 0.422424 0.518188 -0.358582 0.651428 1441494928 0.422424 0.518188 -0.358582 0.651428 1441494928 0.422424 0.518188 -0.358582 0.651428 1441494928 0.422424 0.518188 -0.358582 0.651428 1441494928 0.476746 0.489319 -0.391479 0.616455 1441494928 0.476746 0.489319 -0.391479 0.616455 1441494928 0.476746 0.489319 -0.391479 0.616455 1441494928 0.476746 0.489319 -0.391479 0.616455 1441494928 0.476746 0.489319 -0.391479 0.616455 1441494928 0.476746 0.489319 -0.391479 0.616455 1441494928 0.528198 0.457031 -0.426758 0.574402 1441494928 0.528198 0.457031 -0.426758 0.574402 1441494928 0.528198 0.457031 -0.426758 0.574402 1441494928 0.528198 0.457031 -0.426758 0.574402 1441494928 0.528198 0.457031 -0.426758 0.574402 1441494928 0.575439 0.421082 -0.461792 0.527527 1441494928 0.575439 0.421082 -0.461792 0.527527 1441494928 0.575439 0.421082 -0.461792 0.527527 1441494928 0.575439 0.421082 -0.461792 0.527527 1441494928 0.575439 0.421082 -0.461792 0.527527 1441494928 0.575439 0.421082 -0.461792 0.527527 1441494928 0.618652 0.382568 -0.491760 0.478577 1441494928 0.618652 0.382568 -0.491760 0.478577 1441494928 0.618652 0.382568 -0.491760 0.478577 1441494928 0.618652 0.382568 -0.491760 0.478577 1441494928 0.618652 0.382568 -0.491760 0.478577 1441494928 0.618652 0.382568 -0.491760 0.478577 1441494928 0.657227 0.343262 -0.514526 0.430664 1441494928 0.657227 0.343262 -0.514526 0.430664 1441494928 0.657227 0.343262 -0.514526 0.430664 1441494928 0.657227 0.343262 -0.514526 0.430664 1441494928 0.657227 0.343262 -0.514526 0.430664 1441494928 0.687134 0.307800 -0.532410 0.386780 1441494928 0.687134 0.307800 -0.532410 0.386780 1441494928 0.687134 0.307800 -0.532410 0.386780 1441494928 0.687134 0.307800 -0.532410 0.386780 1441494928 0.687134 0.307800 -0.532410 0.386780 1441494928 0.687134 0.307800 -0.532410 0.386780 1441494928 0.705627 0.279541 -0.546448 0.353943 1441494929 0.705627 0.279541 -0.546448 0.353943 1441494929 0.705627 0.279541 -0.546448 0.353943 1441494929 0.705627 0.279541 -0.546448 0.353943 1441494929 0.705627 0.279541 -0.546448 0.353943 1441494929 0.715149 0.260376 -0.555176 0.335327 1441494929 0.715149 0.260376 -0.555176 0.335327 1441494929 0.715149 0.260376 -0.555176 0.335327 1441494929 0.715149 0.260376 -0.555176 0.335327 1441494929 0.715149 0.260376 -0.555176 0.335327 1441494929 0.715149 0.260376 -0.555176 0.335327 1441494929 0.714905 0.255188 -0.559143 0.333374 1441494929 0.714905 0.255188 -0.559143 0.333374 1441494929 0.714905 0.255188 -0.559143 0.333374 1441494929 0.714905 0.255188 -0.559143 0.333374 1441494929 0.714905 0.255188 -0.559143 0.333374 1441494929 0.707153 0.261902 -0.557251 0.347412 1441494929 0.707153 0.261902 -0.557251 0.347412 1441494929 0.707153 0.261902 -0.557251 0.347412 1441494929 0.707153 0.261902 -0.557251 0.347412 1441494929 0.707153 0.261902 -0.557251 0.347412 1441494929 0.707153 0.261902 -0.557251 0.347412 1441494929 0.690857 0.279602 -0.551147 0.375183 1441494929 0.690857 0.279602 -0.551147 0.375183 1441494929 0.690857 0.279602 -0.551147 0.375183 1441494929 0.690857 0.279602 -0.551147 0.375183 1441494929 0.664490 0.307495 -0.538452 0.416992 1441494929 0.664490 0.307495 -0.538452 0.416992 1441494929 0.664490 0.307495 -0.538452 0.416992 1441494929 0.664490 0.307495 -0.538452 0.416992 1441494929 0.664490 0.307495 -0.538452 0.416992 1441494929 0.626404 0.343872 -0.522278 0.465332 1441494929 0.626404 0.343872 -0.522278 0.465332 1441494929 0.626404 0.343872 -0.522278 0.465332 1441494929 0.626404 0.343872 -0.522278 0.465332 1441494929 0.626404 0.343872 -0.522278 0.465332 1441494929 0.626404 0.343872 -0.522278 0.465332 1441494929 0.578796 0.384033 -0.497803 0.519226 1441494929 0.578796 0.384033 -0.497803 0.519226 1441494929 0.578796 0.384033 -0.497803 0.519226 1441494929 0.578796 0.384033 -0.497803 0.519226 1441494929 0.523743 0.425232 -0.466553 0.571899 1441494929 0.523743 0.425232 -0.466553 0.571899 1441494929 0.523743 0.425232 -0.466553 0.571899 1441494929 0.523743 0.425232 -0.466553 0.571899 1441494929 0.464172 0.465088 -0.431213 0.618286 1441494929 0.464172 0.465088 -0.431213 0.618286 1441494929 0.464172 0.465088 -0.431213 0.618286 1441494929 0.464172 0.465088 -0.431213 0.618286 1441494929 0.464172 0.465088 -0.431213 0.618286 1441494929 0.406189 0.497742 -0.393127 0.657776 1441494929 0.406189 0.497742 -0.393127 0.657776 1441494929 0.406189 0.497742 -0.393127 0.657776 1441494929 0.406189 0.497742 -0.393127 0.657776 1441494929 0.353027 0.522156 -0.355530 0.690125 1441494929 0.353027 0.522156 -0.355530 0.690125 1441494929 0.353027 0.522156 -0.355530 0.690125 1441494929 0.353027 0.522156 -0.355530 0.690125 1441494929 0.353027 0.522156 -0.355530 0.690125 1441494929 0.353027 0.522156 -0.355530 0.690125 1441494929 0.310425 0.540405 -0.323669 0.711853 1441494929 0.310425 0.540405 -0.323669 0.711853 1441494929 0.310425 0.540405 -0.323669 0.711853 1441494929 0.310425 0.540405 -0.323669 0.711853 1441494929 0.310425 0.540405 -0.323669 0.711853 1441494929 0.310425 0.540405 -0.323669 0.711853 1441494929 0.279114 0.553467 -0.300842 0.724670 1441494929 0.279114 0.553467 -0.300842 0.724670 1441494929 0.279114 0.553467 -0.300842 0.724670 1441494929 0.279114 0.553467 -0.300842 0.724670 1441494929 0.279114 0.553467 -0.300842 0.724670 1441494929 0.279114 0.553467 -0.300842 0.724670 1441494929 0.262085 0.561462 -0.288025 0.730103 1441494929 0.262085 0.561462 -0.288025 0.730103 1441494929 0.262085 0.561462 -0.288025 0.730103 1441494929 0.262085 0.561462 -0.288025 0.730103 1441494929 0.262085 0.561462 -0.288025 0.730103 1441494929 0.262085 0.561462 -0.288025 0.730103 1441494929 0.261108 0.564331 -0.284912 0.729431 1441494929 0.261108 0.564331 -0.284912 0.729431 1441494929 0.261108 0.564331 -0.284912 0.729431 1441494929 0.261108 0.564331 -0.284912 0.729431 1441494929 0.261108 0.564331 -0.284912 0.729431 1441494929 0.261108 0.564331 -0.284912 0.729431 1441494929 0.274841 0.562012 -0.289856 0.724243 1441494929 0.274841 0.562012 -0.289856 0.724243 1441494929 0.274841 0.562012 -0.289856 0.724243 1441494929 0.274841 0.562012 -0.289856 0.724243 1441494929 0.274841 0.562012 -0.289856 0.724243 1441494929 0.304138 0.554260 -0.305054 0.712158 1441494929 0.304138 0.554260 -0.305054 0.712158 1441494929 0.304138 0.554260 -0.305054 0.712158 1441494929 0.304138 0.554260 -0.305054 0.712158 1441494929 0.304138 0.554260 -0.305054 0.712158 1441494929 0.304138 0.554260 -0.305054 0.712158 1441494929 0.345642 0.540222 -0.329102 0.693054 1441494929 0.345642 0.540222 -0.329102 0.693054 1441494929 0.345642 0.540222 -0.329102 0.693054 1441494930 0.345642 0.540222 -0.329102 0.693054 1441494930 0.345642 0.540222 -0.329102 0.693054 1441494930 0.345642 0.540222 -0.329102 0.693054 1441494930 0.397644 0.520081 -0.359436 0.664917 1441494930 0.397644 0.520081 -0.359436 0.664917 1441494930 0.397644 0.520081 -0.359436 0.664917 1441494930 0.397644 0.520081 -0.359436 0.664917 1441494930 0.457825 0.492676 -0.395447 0.625488 1441494930 0.457825 0.492676 -0.395447 0.625488 1441494930 0.457825 0.492676 -0.395447 0.625488 1441494930 0.457825 0.492676 -0.395447 0.625488 1441494930 0.457825 0.492676 -0.395447 0.625488 1441494930 0.457825 0.492676 -0.395447 0.625488 1441494930 0.518250 0.458130 -0.433838 0.577209 1441494930 0.518250 0.458130 -0.433838 0.577209 1441494930 0.518250 0.458130 -0.433838 0.577209 1441494930 0.518250 0.458130 -0.433838 0.577209 1441494930 0.572632 0.418518 -0.470581 0.524841 1441494930 0.572632 0.418518 -0.470581 0.524841 1441494930 0.572632 0.418518 -0.470581 0.524841 1441494930 0.572632 0.418518 -0.470581 0.524841 1441494930 0.572632 0.418518 -0.470581 0.524841 1441494930 0.621399 0.374756 -0.504333 0.468018 1441494930 0.621399 0.374756 -0.504333 0.468018 1441494930 0.621399 0.374756 -0.504333 0.468018 1441494930 0.621399 0.374756 -0.504333 0.468018 1441494930 0.621399 0.374756 -0.504333 0.468018 1441494930 0.621399 0.374756 -0.504333 0.468018 1441494930 0.662598 0.329712 -0.533020 0.409973 1441494930 0.662598 0.329712 -0.533020 0.409973 1441494930 0.662598 0.329712 -0.533020 0.409973 1441494930 0.662598 0.329712 -0.533020 0.409973 1441494930 0.662598 0.329712 -0.533020 0.409973 1441494930 0.662598 0.329712 -0.533020 0.409973 1441494930 0.692139 0.287415 -0.556213 0.359070 1441494930 0.692139 0.287415 -0.556213 0.359070 1441494930 0.692139 0.287415 -0.556213 0.359070 1441494930 0.692139 0.287415 -0.556213 0.359070 1441494930 0.692139 0.287415 -0.556213 0.359070 1441494930 0.709778 0.256409 -0.571289 0.322571 1441494930 0.709778 0.256409 -0.571289 0.322571 1441494930 0.709778 0.256409 -0.571289 0.322571 1441494930 0.709778 0.256409 -0.571289 0.322571 1441494930 0.709778 0.256409 -0.571289 0.322571 1441494930 0.709778 0.256409 -0.571289 0.322571 1441494930 0.719299 0.237976 -0.577820 0.303406 1441494930 0.719299 0.237976 -0.577820 0.303406 1441494930 0.719299 0.237976 -0.577820 0.303406 1441494930 0.719299 0.237976 -0.577820 0.303406 1441494930 0.719299 0.237976 -0.577820 0.303406 1441494930 0.719299 0.237976 -0.577820 0.303406 1441494930 0.718933 0.232178 -0.581726 0.301331 1441494930 0.718933 0.232178 -0.581726 0.301331 1441494930 0.718933 0.232178 -0.581726 0.301331 1441494930 0.718933 0.232178 -0.581726 0.301331 1441494930 0.718933 0.232178 -0.581726 0.301331 1441494930 0.709717 0.240784 -0.581177 0.317017 1441494930 0.709717 0.240784 -0.581177 0.317017 1441494930 0.709717 0.240784 -0.581177 0.317017 1441494930 0.709717 0.240784 -0.581177 0.317017 1441494930 0.709717 0.240784 -0.581177 0.317017 1441494930 0.709717 0.240784 -0.581177 0.317017 1441494930 0.692932 0.262451 -0.574219 0.348206 1441494930 0.692932 0.262451 -0.574219 0.348206 1441494930 0.692932 0.262451 -0.574219 0.348206 1441494930 0.692932 0.262451 -0.574219 0.348206 1441494930 0.692932 0.262451 -0.574219 0.348206 1441494930 0.692932 0.262451 -0.574219 0.348206 1441494930 0.668091 0.293091 -0.561340 0.390686 1441494930 0.668091 0.293091 -0.561340 0.390686 1441494930 0.668091 0.293091 -0.561340 0.390686 1441494930 0.668091 0.293091 -0.561340 0.390686 1441494930 0.668091 0.293091 -0.561340 0.390686 1441494930 0.634155 0.330994 -0.541626 0.441406 1441494930 0.634155 0.330994 -0.541626 0.441406 1441494930 0.634155 0.330994 -0.541626 0.441406 1441494930 0.634155 0.330994 -0.541626 0.441406 1441494930 0.634155 0.330994 -0.541626 0.441406 1441494930 0.634155 0.330994 -0.541626 0.441406 1441494930 0.592346 0.372009 -0.516296 0.494080 1441494930 0.592346 0.372009 -0.516296 0.494080 1441494930 0.592346 0.372009 -0.516296 0.494080 1441494930 0.592346 0.372009 -0.516296 0.494080 1441494930 0.592346 0.372009 -0.516296 0.494080 1441494930 0.592346 0.372009 -0.516296 0.494080 1441494930 0.543274 0.413269 -0.485718 0.546021 1441494930 0.543274 0.413269 -0.485718 0.546021 1441494930 0.543274 0.413269 -0.485718 0.546021 1441494930 0.543274 0.413269 -0.485718 0.546021 1441494930 0.543274 0.413269 -0.485718 0.546021 1441494930 0.487854 0.451660 -0.448425 0.597351 1441494930 0.487854 0.451660 -0.448425 0.597351 1441494930 0.487854 0.451660 -0.448425 0.597351 1441494930 0.487854 0.451660 -0.448425 0.597351 1441494930 0.487854 0.451660 -0.448425 0.597351 1441494930 0.428467 0.484985 -0.406799 0.644775 1441494930 0.428467 0.484985 -0.406799 0.644775 1441494930 0.428467 0.484985 -0.406799 0.644775 1441494930 0.428467 0.484985 -0.406799 0.644775 1441494931 0.428467 0.484985 -0.406799 0.644775 1441494931 0.428467 0.484985 -0.406799 0.644775 1441494931 0.369263 0.514099 -0.363403 0.683594 1441494931 0.369263 0.514099 -0.363403 0.683594 1441494931 0.369263 0.514099 -0.363403 0.683594 1441494931 0.369263 0.514099 -0.363403 0.683594 1441494931 0.369263 0.514099 -0.363403 0.683594 1441494931 0.369263 0.514099 -0.363403 0.683594 1441494931 0.318237 0.538147 -0.326050 0.709045 1441494931 0.318237 0.538147 -0.326050 0.709045 1441494931 0.318237 0.538147 -0.326050 0.709045 1441494931 0.318237 0.538147 -0.326050 0.709045 1441494931 0.318237 0.538147 -0.326050 0.709045 1441494931 0.318237 0.538147 -0.326050 0.709045 1441494931 0.280579 0.553406 -0.298340 0.725220 1441494931 0.280579 0.553406 -0.298340 0.725220 1441494931 0.280579 0.553406 -0.298340 0.725220 1441494931 0.280579 0.553406 -0.298340 0.725220 1441494931 0.280579 0.553406 -0.298340 0.725220 1441494931 0.259399 0.563904 -0.281738 0.731628 1441494931 0.259399 0.563904 -0.281738 0.731628 1441494931 0.259399 0.563904 -0.281738 0.731628 1441494931 0.259399 0.563904 -0.281738 0.731628 1441494931 0.259399 0.563904 -0.281738 0.731628 1441494931 0.259399 0.563904 -0.281738 0.731628 1441494931 0.253235 0.569519 -0.273865 0.732422 1441494931 0.253235 0.569519 -0.273865 0.732422 1441494931 0.253235 0.569519 -0.273865 0.732422 1441494931 0.253235 0.569519 -0.273865 0.732422 1441494931 0.253235 0.569519 -0.273865 0.732422 1441494931 0.253235 0.569519 -0.273865 0.732422 1441494931 0.262634 0.568970 -0.274658 0.729248 1441494931 0.262634 0.568970 -0.274658 0.729248 1441494931 0.262634 0.568970 -0.274658 0.729248 1441494931 0.286255 0.563354 -0.284180 0.721008 1441494931 0.286255 0.563354 -0.284180 0.721008 1441494931 0.286255 0.563354 -0.284180 0.721008 1441494931 0.286255 0.563354 -0.284180 0.721008 1441494931 0.286255 0.563354 -0.284180 0.721008 1441494931 0.286255 0.563354 -0.284180 0.721008 1441494931 0.322876 0.553406 -0.303101 0.705383 1441494931 0.322876 0.553406 -0.303101 0.705383 1441494931 0.322876 0.553406 -0.303101 0.705383 1441494931 0.322876 0.553406 -0.303101 0.705383 1441494931 0.322876 0.553406 -0.303101 0.705383 1441494931 0.370239 0.540344 -0.331238 0.679077 1441494931 0.370239 0.540344 -0.331238 0.679077 1441494931 0.370239 0.540344 -0.331238 0.679077 1441494931 0.370239 0.540344 -0.331238 0.679077 1441494931 0.370239 0.540344 -0.331238 0.679077 1441494931 0.370239 0.540344 -0.331238 0.679077 1441494931 0.370239 0.540344 -0.331238 0.679077 1441494931 0.426208 0.518738 -0.367554 0.643433 1441494931 0.426208 0.518738 -0.367554 0.643433 1441494931 0.426208 0.518738 -0.367554 0.643433 1441494931 0.426208 0.518738 -0.367554 0.643433 1441494931 0.426208 0.518738 -0.367554 0.643433 1441494931 0.477600 0.493164 -0.407104 0.602417 1441494931 0.477600 0.493164 -0.407104 0.602417 1441494931 0.477600 0.493164 -0.407104 0.602417 1441494931 0.477600 0.493164 -0.407104 0.602417 1441494931 0.477600 0.493164 -0.407104 0.602417 1441494931 0.477600 0.493164 -0.407104 0.602417 1441494931 0.527405 0.461426 -0.449097 0.554260 1441494931 0.527405 0.461426 -0.449097 0.554260 1441494931 0.527405 0.461426 -0.449097 0.554260 1441494931 0.527405 0.461426 -0.449097 0.554260 1441494931 0.527405 0.461426 -0.449097 0.554260 1441494931 0.527405 0.461426 -0.449097 0.554260 1441494931 0.575867 0.422058 -0.490967 0.499207 1441494931 0.575867 0.422058 -0.490967 0.499207 1441494931 0.575867 0.422058 -0.490967 0.499207 1441494931 0.575867 0.422058 -0.490967 0.499207 1441494931 0.575867 0.422058 -0.490967 0.499207 1441494931 0.575867 0.422058 -0.490967 0.499207 1441494931 0.617554 0.379639 -0.530090 0.439758 1441494931 0.617554 0.379639 -0.530090 0.439758 1441494931 0.617554 0.379639 -0.530090 0.439758 1441494931 0.617554 0.379639 -0.530090 0.439758 1441494931 0.617554 0.379639 -0.530090 0.439758 1441494931 0.617554 0.379639 -0.530090 0.439758 1441494931 0.650757 0.338013 -0.562439 0.381958 1441494931 0.650757 0.338013 -0.562439 0.381958 1441494931 0.650757 0.338013 -0.562439 0.381958 1441494931 0.650757 0.338013 -0.562439 0.381958 1441494931 0.650757 0.338013 -0.562439 0.381958 1441494931 0.650757 0.338013 -0.562439 0.381958 1441494931 0.674011 0.301147 -0.585632 0.334656 1441494931 0.674011 0.301147 -0.585632 0.334656 1441494931 0.674011 0.301147 -0.585632 0.334656 1441494931 0.674011 0.301147 -0.585632 0.334656 1441494931 0.689636 0.272339 -0.599121 0.302063 1441494931 0.689636 0.272339 -0.599121 0.302063 1441494931 0.689636 0.272339 -0.599121 0.302063 1441494931 0.689636 0.272339 -0.599121 0.302063 1441494931 0.689636 0.272339 -0.599121 0.302063 1441494931 0.689636 0.272339 -0.599121 0.302063 1441494931 0.696716 0.255676 -0.604736 0.288940 1441494931 0.696716 0.255676 -0.604736 0.288940 1441494931 0.696716 0.255676 -0.604736 0.288940 1441494931 0.696716 0.255676 -0.604736 0.288940 1441494932 0.696716 0.255676 -0.604736 0.288940 1441494932 0.696716 0.255676 -0.604736 0.288940 1441494932 0.692566 0.255310 -0.606140 0.296265 1441494932 0.692566 0.255310 -0.606140 0.296265 1441494932 0.692566 0.255310 -0.606140 0.296265 1441494932 0.692566 0.255310 -0.606140 0.296265 1441494932 0.692566 0.255310 -0.606140 0.296265 1441494932 0.679199 0.270020 -0.602173 0.321106 1441494932 0.679199 0.270020 -0.602173 0.321106 1441494932 0.679199 0.270020 -0.602173 0.321106 1441494932 0.679199 0.270020 -0.602173 0.321106 1441494932 0.656738 0.298035 -0.590576 0.362061 1441494932 0.656738 0.298035 -0.590576 0.362061 1441494932 0.656738 0.298035 -0.590576 0.362061 1441494932 0.656738 0.298035 -0.590576 0.362061 1441494932 0.625305 0.334290 -0.572083 0.412231 1441494932 0.625305 0.334290 -0.572083 0.412231 1441494932 0.625305 0.334290 -0.572083 0.412231 1441494932 0.625305 0.334290 -0.572083 0.412231 1441494932 0.625305 0.334290 -0.572083 0.412231 1441494932 0.587280 0.372986 -0.546936 0.465698 1441494932 0.587280 0.372986 -0.546936 0.465698 1441494932 0.587280 0.372986 -0.546936 0.465698 1441494932 0.587280 0.372986 -0.546936 0.465698 1441494932 0.587280 0.372986 -0.546936 0.465698 1441494932 0.587280 0.372986 -0.546936 0.465698 1441494932 0.544617 0.411316 -0.516113 0.517456 1441494932 0.544617 0.411316 -0.516113 0.517456 1441494932 0.544617 0.411316 -0.516113 0.517456 1441494932 0.544617 0.411316 -0.516113 0.517456 1441494932 0.544617 0.411316 -0.516113 0.517456 1441494932 0.544617 0.411316 -0.516113 0.517456 1441494932 0.496826 0.448242 -0.481873 0.565735 1441494932 0.496826 0.448242 -0.481873 0.565735 1441494932 0.496826 0.448242 -0.481873 0.565735 1441494932 0.496826 0.448242 -0.481873 0.565735 1441494932 0.496826 0.448242 -0.481873 0.565735 1441494932 0.445984 0.481689 -0.444214 0.609619 1441494932 0.445984 0.481689 -0.444214 0.609619 1441494932 0.445984 0.481689 -0.444214 0.609619 1441494932 0.445984 0.481689 -0.444214 0.609619 1441494932 0.445984 0.481689 -0.444214 0.609619 1441494932 0.445984 0.481689 -0.444214 0.609619 1441494932 0.396179 0.509033 -0.406799 0.646851 1441494932 0.396179 0.509033 -0.406799 0.646851 1441494932 0.396179 0.509033 -0.406799 0.646851 1441494932 0.396179 0.509033 -0.406799 0.646851 1441494932 0.396179 0.509033 -0.406799 0.646851 1441494932 0.396179 0.509033 -0.406799 0.646851 1441494932 0.350769 0.530579 -0.371277 0.676392 1441494932 0.350769 0.530579 -0.371277 0.676392 1441494932 0.350769 0.530579 -0.371277 0.676392 1441494932 0.350769 0.530579 -0.371277 0.676392 1441494932 0.350769 0.530579 -0.371277 0.676392 1441494932 0.350769 0.530579 -0.371277 0.676392 1441494932 0.315247 0.545776 -0.341675 0.697083 1441494932 0.315247 0.545776 -0.341675 0.697083 1441494932 0.315247 0.545776 -0.341675 0.697083 1441494932 0.315247 0.545776 -0.341675 0.697083 1441494932 0.315247 0.545776 -0.341675 0.697083 1441494932 0.292419 0.556580 -0.320618 0.708435 1441494932 0.292419 0.556580 -0.320618 0.708435 1441494932 0.292419 0.556580 -0.320618 0.708435 1441494932 0.292419 0.556580 -0.320618 0.708435 1441494932 0.292419 0.556580 -0.320618 0.708435 1441494932 0.292419 0.556580 -0.320618 0.708435 1441494932 0.285583 0.561584 -0.309082 0.712341 1441494932 0.285583 0.561584 -0.309082 0.712341 1441494932 0.285583 0.561584 -0.309082 0.712341 1441494932 0.285583 0.561584 -0.309082 0.712341 1441494932 0.285583 0.561584 -0.309082 0.712341 1441494932 0.285583 0.561584 -0.309082 0.712341 1441494932 0.293823 0.561401 -0.308350 0.709473 1441494932 0.293823 0.561401 -0.308350 0.709473 1441494932 0.293823 0.561401 -0.308350 0.709473 1441494932 0.293823 0.561401 -0.308350 0.709473 1441494932 0.293823 0.561401 -0.308350 0.709473 1441494932 0.315125 0.555786 -0.316223 0.701233 1441494932 0.315125 0.555786 -0.316223 0.701233 1441494932 0.315125 0.555786 -0.316223 0.701233 1441494932 0.315125 0.555786 -0.316223 0.701233 1441494932 0.347473 0.544983 -0.332764 0.686646 1441494932 0.347473 0.544983 -0.332764 0.686646 1441494932 0.347473 0.544983 -0.332764 0.686646 1441494932 0.347473 0.544983 -0.332764 0.686646 1441494932 0.347473 0.544983 -0.332764 0.686646 1441494932 0.347473 0.544983 -0.332764 0.686646 1441494932 0.387390 0.529175 -0.355774 0.665771 1441494932 0.387390 0.529175 -0.355774 0.665771 1441494932 0.387390 0.529175 -0.355774 0.665771 1441494932 0.387390 0.529175 -0.355774 0.665771 1441494932 0.429565 0.510010 -0.382629 0.639465 1441494932 0.429565 0.510010 -0.382629 0.639465 1441494932 0.429565 0.510010 -0.382629 0.639465 1441494932 0.429565 0.510010 -0.382629 0.639465 1441494932 0.429565 0.510010 -0.382629 0.639465 1441494933 0.429565 0.510010 -0.382629 0.639465 1441494933 0.474060 0.486450 -0.412109 0.607239 1441494933 0.474060 0.486450 -0.412109 0.607239 1441494933 0.474060 0.486450 -0.412109 0.607239 1441494933 0.474060 0.486450 -0.412109 0.607239 1441494933 0.474060 0.486450 -0.412109 0.607239 1441494933 0.474060 0.486450 -0.412109 0.607239 1441494933 0.518799 0.458557 -0.443420 0.569092 1441494933 0.518799 0.458557 -0.443420 0.569092 1441494933 0.518799 0.458557 -0.443420 0.569092 1441494933 0.518799 0.458557 -0.443420 0.569092 1441494933 0.518799 0.458557 -0.443420 0.569092 1441494933 0.562561 0.426086 -0.474060 0.526489 1441494933 0.562561 0.426086 -0.474060 0.526489 1441494933 0.562561 0.426086 -0.474060 0.526489 1441494933 0.562561 0.426086 -0.474060 0.526489 1441494933 0.562561 0.426086 -0.474060 0.526489 1441494933 0.562561 0.426086 -0.474060 0.526489 1441494933 0.562561 0.426086 -0.474060 0.526489 1441494933 0.602722 0.391663 -0.502869 0.479980 1441494933 0.602722 0.391663 -0.502869 0.479980 1441494933 0.602722 0.391663 -0.502869 0.479980 1441494933 0.602722 0.391663 -0.502869 0.479980 1441494933 
0.492981 0.457703 -0.403137 0.620422 1441494936 0.492981 0.457703 -0.403137 0.620422 1441494936 0.492981 0.457703 -0.403137 0.620422 1441494936 0.464600 0.472900 -0.389893 0.639099 1441494936 0.464600 0.472900 -0.389893 0.639099 1441494936 0.464600 0.472900 -0.389893 0.639099 1441494936 0.464600 0.472900 -0.389893 0.639099 1441494936 0.464600 0.472900 -0.389893 0.639099 1441494936 0.464600 0.472900 -0.389893 0.639099 1441494936 0.464600 0.472900 -0.389893 0.639099 1441494936 0.426147 0.493347 -0.369873 0.661926 1441494936 0.426147 0.493347 -0.369873 0.661926 1441494936 0.426147 0.493347 -0.369873 0.661926 1441494936 0.426147 0.493347 -0.369873 0.661926 1441494936 0.426147 0.493347 -0.369873 0.661926 1441494936 0.379395 0.516663 -0.345398 0.685364 1441494936 0.379395 0.516663 -0.345398 0.685364 1441494936 0.379395 0.516663 -0.345398 0.685364 1441494936 0.379395 0.516663 -0.345398 0.685364 1441494936 0.379395 0.516663 -0.345398 0.685364 1441494936 0.379395 0.516663 -0.345398 0.685364 1441494936 0.327576 0.540771 -0.316406 0.707153 1441494936 0.327576 0.540771 -0.316406 0.707153 1441494936 0.327576 0.540771 -0.316406 0.707153 1441494936 0.327576 0.540771 -0.316406 0.707153 1441494936 0.327576 0.540771 -0.316406 0.707153 1441494936 0.327576 0.540771 -0.316406 0.707153 1441494936 0.275085 0.562927 -0.284546 0.725586 1441494936 0.275085 0.562927 -0.284546 0.725586 1441494936 0.275085 0.562927 -0.284546 0.725586 1441494936 0.275085 0.562927 -0.284546 0.725586 1441494936 0.275085 0.562927 -0.284546 0.725586 1441494936 0.275085 0.562927 -0.284546 0.725586 1441494936 0.227844 0.581177 -0.254272 0.738647 1441494936 0.227844 0.581177 -0.254272 0.738647 1441494936 0.227844 0.581177 -0.254272 0.738647 1441494936 0.227844 0.581177 -0.254272 0.738647 1441494936 0.227844 0.581177 -0.254272 0.738647 1441494936 0.227844 0.581177 -0.254272 0.738647 1441494936 0.192261 0.593384 -0.228943 0.747253 1441494936 0.192261 0.593384 -0.228943 0.747253 1441494936 0.192261 0.593384 -0.228943 0.747253 1441494936 0.192261 0.593384 -0.228943 0.747253 1441494937 0.192261 0.593384 -0.228943 0.747253 1441494937 0.192261 0.593384 -0.228943 0.747253 1441494937 0.171448 0.600586 -0.212036 0.751587 1441494937 0.171448 0.600586 -0.212036 0.751587 1441494937 0.171448 0.600586 -0.212036 0.751587 1441494937 0.171448 0.600586 -0.212036 0.751587 1441494937 0.171448 0.600586 -0.212036 0.751587 1441494937 0.171448 0.600586 -0.212036 0.751587 1441494937 0.168152 0.603760 -0.205627 0.751526 1441494937 0.168152 0.603760 -0.205627 0.751526 1441494937 0.168152 0.603760 -0.205627 0.751526 1441494937 0.184998 0.603210 -0.212585 0.746094 1441494937 0.184998 0.603210 -0.212585 0.746094 1441494937 0.184998 0.603210 -0.212585 0.746094 1441494937 0.184998 0.603210 -0.212585 0.746094 1441494937 0.184998 0.603210 -0.212585 0.746094 1441494937 0.184998 0.603210 -0.212585 0.746094 1441494937 0.220154 0.598267 -0.233887 0.734070 1441494937 0.220154 0.598267 -0.233887 0.734070 1441494937 0.220154 0.598267 -0.233887 0.734070 1441494937 0.220154 0.598267 -0.233887 0.734070 1441494937 0.220154 0.598267 -0.233887 0.734070 1441494937 0.220154 0.598267 -0.233887 0.734070 1441494937 0.267578 0.588196 -0.264832 0.715698 1441494937 0.267578 0.588196 -0.264832 0.715698 1441494937 0.267578 0.588196 -0.264832 0.715698 1441494937 0.267578 0.588196 -0.264832 0.715698 1441494937 0.267578 0.588196 -0.264832 0.715698 1441494937 0.267578 0.588196 -0.264832 0.715698 1441494937 0.324280 0.572205 -0.302856 0.689636 1441494937 0.324280 0.572205 -0.302856 0.689636 1441494937 0.324280 0.572205 -0.302856 0.689636 1441494937 0.324280 0.572205 -0.302856 0.689636 1441494937 0.324280 0.572205 -0.302856 0.689636 1441494937 0.324280 0.572205 -0.302856 0.689636 1441494937 0.387695 0.548523 -0.346069 0.654968 1441494937 0.387695 0.548523 -0.346069 0.654968 1441494937 0.387695 0.548523 -0.346069 0.654968 1441494937 0.387695 0.548523 -0.346069 0.654968 1441494937 0.387695 0.548523 -0.346069 0.654968 1441494937 0.387695 0.548523 -0.346069 0.654968 1441494937 0.455200 0.515991 -0.391663 0.610779 1441494937 0.455200 0.515991 -0.391663 0.610779 1441494937 0.455200 0.515991 -0.391663 0.610779 1441494937 0.455200 0.515991 -0.391663 0.610779 1441494937 0.455200 0.515991 -0.391663 0.610779 1441494937 0.455200 0.515991 -0.391663 0.610779 1441494937 0.516846 0.478760 -0.438599 0.557861 1441494937 0.516846 0.478760 -0.438599 0.557861 1441494937 0.516846 0.478760 -0.438599 0.557861 1441494937 0.516846 0.478760 -0.438599 0.557861 1441494937 0.516846 0.478760 -0.438599 0.557861 1441494937 0.516846 0.478760 -0.438599 0.557861 1441494937 0.571167 0.436646 -0.483582 0.499207 1441494937 0.571167 0.436646 -0.483582 0.499207 1441494937 0.571167 0.436646 -0.483582 0.499207 1441494937 0.571167 0.436646 -0.483582 0.499207 1441494937 0.618469 0.389709 -0.523499 0.437622 1441494937 0.618469 0.389709 -0.523499 0.437622 1441494937 0.618469 0.389709 -0.523499 0.437622 1441494937 0.618469 0.389709 -0.523499 0.437622 1441494937 0.618469 0.389709 -0.523499 0.437622 1441494937 0.657166 0.341003 -0.554871 0.379333 1441494937 0.657166 0.341003 -0.554871 0.379333 1441494937 0.657166 0.341003 -0.554871 0.379333 1441494937 0.657166 0.341003 -0.554871 0.379333 1441494937 0.657166 0.341003 -0.554871 0.379333 1441494937 0.657166 0.341003 -0.554871 0.379333 1441494937 0.687988 0.294617 -0.575928 0.328918 1441494937 0.687988 0.294617 -0.575928 0.328918 1441494937 0.687988 0.294617 -0.575928 0.328918 1441494937 0.687988 0.294617 -0.575928 0.328918 1441494937 0.687988 0.294617 -0.575928 0.328918 1441494937 0.706726 0.257446 -0.590881 0.291687 1441494937 0.706726 0.257446 -0.590881 0.291687 1441494937 0.706726 0.257446 -0.590881 0.291687 1441494937 0.706726 0.257446 -0.590881 0.291687 1441494937 0.706726 0.257446 -0.590881 0.291687 1441494937 0.713623 0.237732 -0.598999 0.274536 1441494937 0.713623 0.237732 -0.598999 0.274536 1441494937 0.713623 0.237732 -0.598999 0.274536 1441494937 0.713623 0.237732 -0.598999 0.274536 1441494937 0.713623 0.237732 -0.598999 0.274536 1441494937 0.713623 0.237732 -0.598999 0.274536 1441494937 0.711670 0.234863 -0.601013 0.277710 1441494937 0.711670 0.234863 -0.601013 0.277710 1441494937 0.711670 0.234863 -0.601013 0.277710 1441494937 0.711670 0.234863 -0.601013 0.277710 1441494937 0.711670 0.234863 -0.601013 0.277710 1441494937 0.700806 0.247253 -0.598267 0.299683 1441494937 0.700806 0.247253 -0.598267 0.299683 1441494937 0.700806 0.247253 -0.598267 0.299683 1441494937 0.700806 0.247253 -0.598267 0.299683 1441494937 0.700806 0.247253 -0.598267 0.299683 1441494937 0.681580 0.273621 -0.588196 0.338562 1441494937 0.681580 0.273621 -0.588196 0.338562 1441494937 0.681580 0.273621 -0.588196 0.338562 1441494937 0.681580 0.273621 -0.588196 0.338562 1441494937 0.681580 0.273621 -0.588196 0.338562 1441494937 0.681580 0.273621 -0.588196 0.338562 1441494938 0.653503 0.309509 -0.571472 0.388000 1441494938 0.653503 0.309509 -0.571472 0.388000 1441494938 0.653503 0.309509 -0.571472 0.388000 1441494938 0.653503 0.309509 -0.571472 0.388000 1441494938 0.653503 0.309509 -0.571472 0.388000 1441494938 0.653503 0.309509 -0.571472 0.388000 1441494938 0.617371 0.349609 -0.547485 0.443604 1441494938 0.617371 0.349609 -0.547485 0.443604 1441494938 0.617371 0.349609 -0.547485 0.443604 1441494938 0.617371 0.349609 -0.547485 0.443604 1441494938 0.617371 0.349609 -0.547485 0.443604 1441494938 0.617371 0.349609 -0.547485 0.443604 1441494938 0.573059 0.391418 -0.519043 0.498901 1441494938 0.573059 0.391418 -0.519043 0.498901 1441494938 0.573059 0.391418 -0.519043 0.498901 1441494938 0.573059 0.391418 -0.519043 0.498901 1441494938 0.573059 0.391418 -0.519043 0.498901 1441494938 0.573059 0.391418 -0.519043 0.498901 1441494938 0.573059 0.391418 -0.519043 0.498901 1441494938 0.518677 0.435974 -0.486389 0.551636 1441494938 0.518677 0.435974 -0.486389 0.551636 1441494938 0.518677 0.435974 -0.486389 0.551636 1441494938 0.518677 0.435974 -0.486389 0.551636 1441494938 0.457336 0.478271 -0.449707 0.599792 1441494938 0.457336 0.478271 -0.449707 0.599792 1441494938 0.457336 0.478271 -0.449707 0.599792 1441494938 0.457336 0.478271 -0.449707 0.599792 1441494938 0.457336 0.478271 -0.449707 0.599792 1441494938 0.457336 0.478271 -0.449707 0.599792 1441494938 0.394287 0.512878 -0.405212 0.645935 1441494938 0.394287 0.512878 -0.405212 0.645935 1441494938 0.394287 0.512878 -0.405212 0.645935 1441494938 0.394287 0.512878 -0.405212 0.645935 1441494938 0.394287 0.512878 -0.405212 0.645935 1441494938 0.394287 0.512878 -0.405212 0.645935 1441494938 0.334900 0.541809 -0.362244 0.680481 1441494938 0.334900 0.541809 -0.362244 0.680481 1441494938 0.334900 0.541809 -0.362244 0.680481 1441494938 0.334900 0.541809 -0.362244 0.680481 1441494938 0.334900 0.541809 -0.362244 0.680481 1441494938 0.282654 0.564026 -0.320068 0.706726 1441494938 0.282654 0.564026 -0.320068 0.706726 1441494938 0.282654 0.564026 -0.320068 0.706726 1441494938 0.282654 0.564026 -0.320068 0.706726 1441494938 0.246521 0.575623 -0.288330 0.724365 1441494938 0.246521 0.575623 -0.288330 0.724365 1441494938 0.246521 0.575623 -0.288330 0.724365 1441494938 0.246521 0.575623 -0.288330 0.724365 1441494938 0.246521 0.575623 -0.288330 0.724365 1441494938 0.246521 0.575623 -0.288330 0.724365 1441494938 0.228516 0.581238 -0.269470 0.732971 1441494938 0.228516 0.581238 -0.269470 0.732971 1441494938 0.228516 0.581238 -0.269470 0.732971 1441494938 0.228516 0.581238 -0.269470 0.732971 1441494938 0.228516 0.581238 -0.269470 0.732971 1441494938 0.228760 0.582336 -0.262939 0.734375 1441494938 0.228760 0.582336 -0.262939 0.734375 1441494938 0.228760 0.582336 -0.262939 0.734375 1441494938 0.228760 0.582336 -0.262939 0.734375 1441494938 0.228760 0.582336 -0.262939 0.734375 1441494938 0.228760 0.582336 -0.262939 0.734375 1441494938 0.247192 0.579285 -0.268677 0.728760 1441494938 0.247192 0.579285 -0.268677 0.728760 1441494938 0.247192 0.579285 -0.268677 0.728760 1441494938 0.283386 0.570435 -0.286499 0.715637 1441494938 0.283386 0.570435 -0.286499 0.715637 1441494938 0.283386 0.570435 -0.286499 0.715637 1441494938 0.283386 0.570435 -0.286499 0.715637 1441494938 0.283386 0.570435 -0.286499 0.715637 1441494938 0.283386 0.570435 -0.286499 0.715637 1441494938 0.333862 0.555725 -0.315063 0.693115 1441494938 0.333862 0.555725 -0.315063 0.693115 1441494938 0.333862 0.555725 -0.315063 0.693115 1441494938 0.333862 0.555725 -0.315063 0.693115 1441494938 0.333862 0.555725 -0.315063 0.693115 1441494938 0.333862 0.555725 -0.315063 0.693115 1441494938 0.392883 0.533813 -0.350769 0.661438 1441494938 0.392883 0.533813 -0.350769 0.661438 1441494938 0.392883 0.533813 -0.350769 0.661438 1441494938 0.392883 0.533813 -0.350769 0.661438 1441494938 0.392883 0.533813 -0.350769 0.661438 1441494938 0.452942 0.505371 -0.389771 0.622437 1441494938 0.452942 0.505371 -0.389771 0.622437 1441494938 0.452942 0.505371 -0.389771 0.622437 1441494938 0.452942 0.505371 -0.389771 0.622437 1441494938 0.452942 0.505371 -0.389771 0.622437 1441494938 0.452942 0.505371 -0.389771 0.622437 1441494938 0.510742 0.471497 -0.431824 0.574646 1441494938 0.510742 0.471497 -0.431824 0.574646 1441494938 0.510742 0.471497 -0.431824 0.574646 1441494938 0.510742 0.471497 -0.431824 0.574646 1441494938 0.510742 0.471497 -0.431824 0.574646 1441494938 0.510742 0.471497 -0.431824 0.574646 1441494938 0.567139 0.430603 -0.471375 0.520264 1441494938 0.567139 0.430603 -0.471375 0.520264 1441494938 0.567139 0.430603 -0.471375 0.520264 1441494938 0.567139 0.430603 -0.471375 0.520264 1441494938 0.567139 0.430603 -0.471375 0.520264 1441494938 0.567139 0.430603 -0.471375 0.520264 1441494938 0.617676 0.387146 -0.504028 0.463135 1441494939 0.617676 0.387146 -0.504028 0.463135 1441494939 0.617676 0.387146 -0.504028 0.463135 1441494939 0.617676 0.387146 -0.504028 0.463135 1441494939 0.617676 0.387146 -0.504028 0.463135 1441494939 0.617676 0.387146 -0.504028 0.463135 1441494939 0.659485 0.344116 -0.529968 0.407104 1441494939 0.659485 0.344116 -0.529968 0.407104 1441494939 0.659485 0.344116 -0.529968 0.407104 1441494939 0.659485 0.344116 -0.529968 0.407104 1441494939 0.659485 0.344116 -0.529968 0.407104 1441494939 0.659485 0.344116 -0.529968 0.407104 1441494939 0.689087 0.305908 -0.550049 0.359192 1441494939 0.689087 0.305908 -0.550049 0.359192 1441494939 0.689087 0.305908 -0.550049 0.359192 1441494939 0.689087 0.305908 -0.550049 0.359192 1441494939 0.689087 0.305908 -0.550049 0.359192 1441494939 0.689087 0.305908 -0.550049 0.359192 1441494939 0.708435 0.276489 -0.561646 0.325867 1441494939 0.708435 0.276489 -0.561646 0.325867 1441494939 0.708435 0.276489 -0.561646 0.325867 1441494939 0.708435 0.276489 -0.561646 0.325867 1441494939 0.708435 0.276489 -0.561646 0.325867 1441494939 0.708435 0.276489 -0.561646 0.325867 1441494939 0.719849 0.256042 -0.567322 0.307129 1441494939 0.719849 0.256042 -0.567322 0.307129 1441494939 0.719849 0.256042 -0.567322 0.307129 1441494939 0.719849 0.256042 -0.567322 0.307129 1441494939 0.719849 0.256042 -0.567322 0.307129 1441494939 0.719849 0.256042 -0.567322 0.307129 1441494939 0.723206 0.247070 -0.567322 0.306641 1441494939 0.723206 0.247070 -0.567322 0.306641 1441494939 0.723206 0.247070 -0.567322 0.306641 1441494939 0.723206 0.247070 -0.567322 0.306641 1441494939 0.723206 0.247070 -0.567322 0.306641 1441494939 0.723206 0.247070 -0.567322 0.306641 1441494939 0.715454 0.253052 -0.564453 0.324707 1441494939 0.715454 0.253052 -0.564453 0.324707 1441494939 0.715454 0.253052 -0.564453 0.324707 1441494939 0.715454 0.253052 -0.564453 0.324707 1441494939 0.715454 0.253052 -0.564453 0.324707 1441494939 0.715454 0.253052 -0.564453 0.324707 1441494939 0.698547 0.271423 -0.557068 0.357849 1441494939 0.698547 0.271423 -0.557068 0.357849 1441494939 0.698547 0.271423 -0.557068 0.357849 1441494939 0.698547 0.271423 -0.557068 0.357849 1441494939 0.698547 0.271423 -0.557068 0.357849 1441494939 0.698547 0.271423 -0.557068 0.357849 1441494939 0.673523 0.297913 -0.544800 0.400940 1441494939 0.673523 0.297913 -0.544800 0.400940 1441494939 0.673523 0.297913 -0.544800 0.400940 1441494939 0.673523 0.297913 -0.544800 0.400940 1441494939 0.673523 0.297913 -0.544800 0.400940 1441494939 0.673523 0.297913 -0.544800 0.400940 1441494939 0.639709 0.329895 -0.525879 0.453125 1441494939 0.639709 0.329895 -0.525879 0.453125 1441494939 0.639709 0.329895 -0.525879 0.453125 1441494939 0.639709 0.329895 -0.525879 0.453125 1441494939 0.639709 0.329895 -0.525879 0.453125 1441494939 0.596924 0.366882 -0.497375 0.511475 1441494939 0.596924 0.366882 -0.497375 0.511475 1441494939 0.596924 0.366882 -0.497375 0.511475 1441494939 0.596924 0.366882 -0.497375 0.511475 1441494939 0.596924 0.366882 -0.497375 0.511475 1441494939 0.596924 0.366882 -0.497375 0.511475 1441494939 0.547180 0.404663 -0.466553 0.564941 1441494939 0.547180 0.404663 -0.466553 0.564941 1441494939 0.547180 0.404663 -0.466553 0.564941 1441494939 0.547180 0.404663 -0.466553 0.564941 1441494939 0.547180 0.404663 -0.466553 0.564941 1441494939 0.491394 0.442993 -0.430908 0.613647 1441494939 0.491394 0.442993 -0.430908 0.613647 1441494939 0.491394 0.442993 -0.430908 0.613647 1441494939 0.491394 0.442993 -0.430908 0.613647 1441494939 0.491394 0.442993 -0.430908 0.613647 1441494939 0.491394 0.442993 -0.430908 0.613647 1441494939 0.433533 0.477783 -0.394958 0.653992 1441494939 0.433533 0.477783 -0.394958 0.653992 1441494939 0.433533 0.477783 -0.394958 0.653992 1441494939 0.433533 0.477783 -0.394958 0.653992 1441494939 0.433533 0.477783 -0.394958 0.653992 1441494939 0.433533 0.477783 -0.394958 0.653992 1441494939 0.378296 0.506104 -0.360413 0.686157 1441494939 0.378296 0.506104 -0.360413 0.686157 1441494939 0.378296 0.506104 -0.360413 0.686157 1441494939 0.378296 0.506104 -0.360413 0.686157 1441494939 0.378296 0.506104 -0.360413 0.686157 1441494939 0.378296 0.506104 -0.360413 0.686157 1441494939 0.331299 0.528809 -0.325439 0.710388 1441494939 0.331299 0.528809 -0.325439 0.710388 1441494939 0.331299 0.528809 -0.325439 0.710388 1441494939 0.331299 0.528809 -0.325439 0.710388 1441494939 0.331299 0.528809 -0.325439 0.710388 1441494939 0.296082 0.546143 -0.296814 0.725220 1441494939 0.296082 0.546143 -0.296814 0.725220 1441494939 0.296082 0.546143 -0.296814 0.725220 1441494939 0.296082 0.546143 -0.296814 0.725220 1441494939 0.296082 0.546143 -0.296814 0.725220 1441494939 0.296082 0.546143 -0.296814 0.725220 1441494939 0.274109 0.558228 -0.277893 0.732056 1441494939 0.274109 0.558228 -0.277893 0.732056 1441494939 0.274109 0.558228 -0.277893 0.732056 1441494939 0.274109 0.558228 -0.277893 0.732056 1441494939 0.274109 0.558228 -0.277893 0.732056 1441494939 0.274109 0.558228 -0.277893 0.732056 1441494939 0.270996 0.564880 -0.272339 0.730225 1441494940 0.270996 0.564880 -0.272339 0.730225 1441494940 0.270996 0.564880 -0.272339 0.730225 1441494940 0.270996 0.564880 -0.272339 0.730225 1441494940 0.270996 0.564880 -0.272339 0.730225 1441494940 0.270996 0.564880 -0.272339 0.730225 1441494940 0.285095 0.565308 -0.279053 0.721924 1441494940 0.285095 0.565308 -0.279053 0.721924 1441494940 0.285095 0.565308 -0.279053 0.721924 1441494940 0.285095 0.565308 -0.279053 0.721924 1441494940 0.285095 0.565308 -0.279053 0.721924 1441494940 0.285095 0.565308 -0.279053 0.721924 1441494940 0.285095 0.565308 -0.279053 0.721924 1441494940 0.314148 0.560059 -0.295410 0.707336 1441494940 0.314148 0.560059 -0.295410 0.707336 1441494940 0.314148 0.560059 -0.295410 0.707336 1441494940 0.314148 0.560059 -0.295410 0.707336 1441494940 0.314148 0.560059 -0.295410 0.707336 1441494940 0.314148 0.560059 -0.295410 0.707336 1441494940 0.353699 0.549072 -0.319519 0.686462 1441494940 0.353699 0.549072 -0.319519 0.686462 1441494940 0.353699 0.549072 -0.319519 0.686462 1441494940 0.353699 0.549072 -0.319519 0.686462 1441494940 0.353699 0.549072 -0.319519 0.686462 1441494940 0.353699 0.549072 -0.319519 0.686462 1441494940 0.400940 0.531250 -0.351074 0.658569 1441494940 0.400940 0.531250 -0.351074 0.658569 1441494940 0.400940 0.531250 -0.351074 0.658569 1441494940 0.400940 0.531250 -0.351074 0.658569 1441494940 0.400940 0.531250 -0.351074 0.658569 1441494940 0.400940 0.531250 -0.351074 0.658569 1441494940 0.451599 0.506836 -0.387756 0.623474 1441494940 0.451599 0.506836 -0.387756 0.623474 1441494940 0.451599 0.506836 -0.387756 0.623474 1441494940 0.451599 0.506836 -0.387756 0.623474 1441494940 0.451599 0.506836 -0.387756 0.623474 1441494940 0.501099 0.476379 -0.425842 0.583557 1441494940 0.501099 0.476379 -0.425842 0.583557 1441494940 0.501099 0.476379 -0.425842 0.583557 1441494940 0.501099 0.476379 -0.425842 0.583557 1441494940 0.501099 0.476379 -0.425842 0.583557 1441494940 0.501099 0.476379 -0.425842 0.583557 1441494940 0.550415 0.437988 -0.460876 0.541077 1441494940 0.550415 0.437988 -0.460876 0.541077 1441494940 0.550415 0.437988 -0.460876 0.541077 1441494940 0.550415 0.437988 -0.460876 0.541077 1441494940 0.550415 0.437988 -0.460876 0.541077 1441494940 0.550415 0.437988 -0.460876 0.541077 1441494940 0.594421 0.396790 -0.493408 0.495667 1441494940 0.594421 0.396790 -0.493408 0.495667 1441494940 0.594421 0.396790 -0.493408 0.495667 1441494940 0.594421 0.396790 -0.493408 0.495667 1441494940 0.594421 0.396790 -0.493408 0.495667 1441494940 0.632141 0.354980 -0.522278 0.448975 1441494940 0.632141 0.354980 -0.522278 0.448975 1441494940 0.632141 0.354980 -0.522278 0.448975 1441494940 0.632141 0.354980 -0.522278 0.448975 1441494940 0.632141 0.354980 -0.522278 0.448975 1441494940 0.632141 0.354980 -0.522278 0.448975 1441494940 0.661072 0.315674 -0.547180 0.404785 1441494940 0.661072 0.315674 -0.547180 0.404785 1441494940 0.661072 0.315674 -0.547180 0.404785 1441494940 0.661072 0.315674 -0.547180 0.404785 1441494940 0.661072 0.315674 -0.547180 0.404785 1441494940 0.679871 0.284546 -0.564026 0.372253 1441494940 0.679871 0.284546 -0.564026 0.372253 1441494940 0.679871 0.284546 -0.564026 0.372253 1441494940 0.679871 0.284546 -0.564026 0.372253 1441494940 0.692139 0.262024 -0.572144 0.353394 1441494940 0.692139 0.262024 -0.572144 0.353394 1441494940 0.692139 0.262024 -0.572144 0.353394 1441494940 0.695007 0.251648 -0.576599 0.348083 1441494940 0.695007 0.251648 -0.576599 0.348083 1441494940 0.695007 0.251648 -0.576599 0.348083 1441494940 0.695007 0.251648 -0.576599 0.348083 1441494940 0.695007 0.251648 -0.576599 0.348083 1441494940 0.695007 0.251648 -0.576599 0.348083 1441494940 0.688293 0.256287 -0.576538 0.357971 1441494940 0.688293 0.256287 -0.576538 0.357971 1441494940 0.688293 0.256287 -0.576538 0.357971 1441494940 0.688293 0.256287 -0.576538 0.357971 1441494940 0.688293 0.256287 -0.576538 0.357971 1441494940 0.674377 0.272949 -0.569702 0.382263 1441494940 0.674377 0.272949 -0.569702 0.382263 1441494940 0.674377 0.272949 -0.569702 0.382263 1441494940 0.674377 0.272949 -0.569702 0.382263 1441494940 0.674377 0.272949 -0.569702 0.382263 1441494940 0.674377 0.272949 -0.569702 0.382263 1441494940 0.653137 0.298706 -0.556274 0.417969 1441494940 0.653137 0.298706 -0.556274 0.417969 1441494940 0.653137 0.298706 -0.556274 0.417969 1441494940 0.653137 0.298706 -0.556274 0.417969 1441494940 0.653137 0.298706 -0.556274 0.417969 1441494940 0.624268 0.331116 -0.536255 0.461548 1441494940 0.624268 0.331116 -0.536255 0.461548 1441494940 0.624268 0.331116 -0.536255 0.461548 1441494940 0.624268 0.331116 -0.536255 0.461548 1441494940 0.624268 0.331116 -0.536255 0.461548 1441494940 0.624268 0.331116 -0.536255 0.461548 1441494940 0.624268 0.331116 -0.536255 0.461548 1441494940 0.587158 0.368286 -0.510071 0.509277 1441494940 0.587158 0.368286 -0.510071 0.509277 1441494941 0.587158 0.368286 -0.510071 0.509277 1441494941 0.587158 0.368286 -0.510071 0.509277 1441494941 0.542542 0.407654 -0.478638 0.557068 1441494941 0.542542 0.407654 -0.478638 0.557068 1441494941 0.542542 0.407654 -0.478638 0.557068 1441494941 0.542542 0.407654 -0.478638 0.557068 1441494941 0.542542 0.407654 -0.478638 0.557068 1441494941 0.542542 0.407654 -0.478638 0.557068 1441494941 0.493042 0.445496 -0.443970 0.601074 1441494941 0.493042 0.445496 -0.443970 0.601074 1441494941 0.493042 0.445496 -0.443970 0.601074 1441494941 0.493042 0.445496 -0.443970 0.601074 1441494941 0.493042 0.445496 -0.443970 0.601074 1441494941 0.440430 0.479553 -0.407349 0.640381 1441494941 0.440430 0.479553 -0.407349 0.640381 1441494941 0.440430 0.479553 -0.407349 0.640381 1441494941 0.440430 0.479553 -0.407349 0.640381 1441494941 0.440430 0.479553 -0.407349 0.640381 1441494941 0.440430 0.479553 -0.407349 0.640381 1441494941 0.388367 0.508057 -0.369141 0.674316 1441494941 0.388367 0.508057 -0.369141 0.674316 1441494941 0.388367 0.508057 -0.369141 0.674316 1441494941 0.388367 0.508057 -0.369141 0.674316 1441494941 0.388367 0.508057 -0.369141 0.674316 1441494941 0.388367 0.508057 -0.369141 0.674316 1441494941 0.339355 0.529724 -0.331299 0.703125 1441494941 0.339355 0.529724 -0.331299 0.703125 1441494941 0.339355 0.529724 -0.331299 0.703125 1441494941 0.339355 0.529724 -0.331299 0.703125 1441494941 0.297852 0.545593 -0.298340 0.724243 1441494941 0.297852 0.545593 -0.298340 0.724243 1441494941 0.297852 0.545593 -0.298340 0.724243 1441494941 0.297852 0.545593 -0.298340 0.724243 1441494941 0.297852 0.545593 -0.298340 0.724243 1441494941 0.297852 0.545593 -0.298340 0.724243 1441494941 0.268372 0.557373 -0.274658 0.736023 1441494941 0.268372 0.557373 -0.274658 0.736023 1441494941 0.268372 0.557373 -0.274658 0.736023 1441494941 0.268372 0.557373 -0.274658 0.736023 1441494941 0.268372 0.557373 -0.274658 0.736023 1441494941 0.268372 0.557373 -0.274658 0.736023 1441494941 0.253906 0.565674 -0.261353 0.739746 1441494941 0.253906 0.565674 -0.261353 0.739746 1441494941 0.253906 0.565674 -0.261353 0.739746 1441494941 0.253906 0.565674 -0.261353 0.739746 1441494941 0.253906 0.565674 -0.261353 0.739746 1441494941 0.253906 0.565674 -0.261353 0.739746 1441494941 0.254089 0.569824 -0.258667 0.737366 1441494941 0.254089 0.569824 -0.258667 0.737366 1441494941 0.254089 0.569824 -0.258667 0.737366 1441494941 0.254089 0.569824 -0.258667 0.737366 1441494941 0.254089 0.569824 -0.258667 0.737366 1441494941 0.254089 0.569824 -0.258667 0.737366 1441494941 0.268921 0.569275 -0.266174 0.729858 1441494941 0.268921 0.569275 -0.266174 0.729858 1441494941 0.268921 0.569275 -0.266174 0.729858 1441494941 0.268921 0.569275 -0.266174 0.729858 1441494941 0.268921 0.569275 -0.266174 0.729858 1441494941 0.268921 0.569275 -0.266174 0.729858 1441494941 0.297729 0.562683 -0.282837 0.717468 1441494941 0.297729 0.562683 -0.282837 0.717468 1441494941 0.297729 0.562683 -0.282837 0.717468 1441494941 0.297729 0.562683 -0.282837 0.717468 1441494941 0.297729 0.562683 -0.282837 0.717468 1441494941 0.337219 0.551025 -0.305847 0.699341 1441494941 0.337219 0.551025 -0.305847 0.699341 1441494941 0.337219 0.551025 -0.305847 0.699341 1441494941 0.337219 0.551025 -0.305847 0.699341 1441494941 0.337219 0.551025 -0.305847 0.699341 1441494941 0.337219 0.551025 -0.305847 0.699341 1441494941 0.384705 0.534790 -0.334717 0.673767 1441494941 0.384705 0.534790 -0.334717 0.673767 1441494941 0.384705 0.534790 -0.334717 0.673767 1441494941 0.384705 0.534790 -0.334717 0.673767 1441494941 0.384705 0.534790 -0.334717 0.673767 1441494941 0.384705 0.534790 -0.334717 0.673767 1441494941 0.439209 0.510559 -0.369751 0.640015 1441494941 0.439209 0.510559 -0.369751 0.640015 1441494941 0.439209 0.510559 -0.369751 0.640015 1441494941 0.439209 0.510559 -0.369751 0.640015 1441494941 0.439209 0.510559 -0.369751 0.640015 1441494941 0.439209 0.510559 -0.369751 0.640015 1441494941 0.494812 0.481079 -0.407471 0.598083 1441494941 0.494812 0.481079 -0.407471 0.598083 1441494941 0.494812 0.481079 -0.407471 0.598083 1441494941 0.494812 0.481079 -0.407471 0.598083 1441494941 0.494812 0.481079 -0.407471 0.598083 1441494941 0.548645 0.446350 -0.445984 0.548462 1441494941 0.548645 0.446350 -0.445984 0.548462 1441494941 0.548645 0.446350 -0.445984 0.548462 1441494941 0.548645 0.446350 -0.445984 0.548462 1441494941 0.548645 0.446350 -0.445984 0.548462 1441494941 0.598450 0.407227 -0.482056 0.493530 1441494941 0.598450 0.407227 -0.482056 0.493530 1441494941 0.598450 0.407227 -0.482056 0.493530 1441494941 0.598450 0.407227 -0.482056 0.493530 1441494941 0.598450 0.407227 -0.482056 0.493530 1441494941 0.643738 0.363708 -0.511963 0.437195 1441494941 0.643738 0.363708 -0.511963 0.437195 1441494941 0.643738 0.363708 -0.511963 0.437195 1441494941 0.643738 0.363708 -0.511963 0.437195 1441494942 0.643738 0.363708 -0.511963 0.437195 1441494942 0.643738 0.363708 -0.511963 0.437195 1441494942 0.680176 0.320679 -0.536255 0.383301 1441494942 0.680176 0.320679 -0.536255 0.383301 1441494942 0.680176 0.320679 -0.536255 0.383301 1441494942 0.680176 0.320679 -0.536255 0.383301 1441494942 0.680176 0.320679 -0.536255 0.383301 1441494942 0.706177 0.282959 -0.554443 0.337341 1441494942 0.706177 0.282959 -0.554443 0.337341 1441494942 0.706177 0.282959 -0.554443 0.337341 1441494942 0.706177 0.282959 -0.554443 0.337341 1441494942 0.706177 0.282959 -0.554443 0.337341 1441494942 0.706177 0.282959 -0.554443 0.337341 1441494942 0.719788 0.257324 -0.566223 0.308350 1441494942 0.719788 0.257324 -0.566223 0.308350 1441494942 0.719788 0.257324 -0.566223 0.308350 1441494942 0.719788 0.257324 -0.566223 0.308350 1441494942 0.719788 0.257324 -0.566223 0.308350 1441494942 0.719788 0.257324 -0.566223 0.308350 1441494942 0.723938 0.243164 -0.573669 0.296021 1441494942 0.723938 0.243164 -0.573669 0.296021 1441494942 0.723938 0.243164 -0.573669 0.296021 1441494942 0.723938 0.243164 -0.573669 0.296021 1441494942 0.723938 0.243164 -0.573669 0.296021 1441494942 0.718079 0.242798 -0.577515 0.303040 1441494942 0.718079 0.242798 -0.577515 0.303040 1441494942 0.718079 0.242798 -0.577515 0.303040 1441494942 0.718079 0.242798 -0.577515 0.303040 1441494942 0.718079 0.242798 -0.577515 0.303040 1441494942 0.718079 0.242798 -0.577515 0.303040 1441494942 0.703857 0.256958 -0.575073 0.328247 1441494942 0.703857 0.256958 -0.575073 0.328247 1441494942 0.703857 0.256958 -0.575073 0.328247 1441494942 0.703857 0.256958 -0.575073 0.328247 1441494942 0.703857 0.256958 -0.575073 0.328247 1441494942 0.703857 0.256958 -0.575073 0.328247 1441494942 0.683899 0.281128 -0.565552 0.365234 1441494942 0.683899 0.281128 -0.565552 0.365234 1441494942 0.683899 0.281128 -0.565552 0.365234 1441494942 0.683899 0.281128 -0.565552 0.365234 1441494942 0.683899 0.281128 -0.565552 0.365234 1441494942 0.657715 0.312256 -0.546936 0.413208 1441494942 0.657715 0.312256 -0.546936 0.413208 1441494942 0.657715 0.312256 -0.546936 0.413208 1441494942 0.657715 0.312256 -0.546936 0.413208 1441494942 0.657715 0.312256 -0.546936 0.413208 1441494942 0.657715 0.312256 -0.546936 0.413208 1441494942 0.622559 0.347717 -0.521790 0.468201 1441494942 0.622559 0.347717 -0.521790 0.468201 1441494942 0.622559 0.347717 -0.521790 0.468201 1441494942 0.622559 0.347717 -0.521790 0.468201 1441494942 0.622559 0.347717 -0.521790 0.468201 1441494942 0.576599 0.388306 -0.489807 0.526123 1441494942 0.576599 0.388306 -0.489807 0.526123 1441494942 0.576599 0.388306 -0.489807 0.526123 1441494942 0.576599 0.388306 -0.489807 0.526123 1441494942 0.576599 0.388306 -0.489807 0.526123 1441494942 0.576599 0.388306 -0.489807 0.526123 1441494942 0.576599 0.388306 -0.489807 0.526123 1441494942 0.521301 0.431519 -0.450439 0.582336 1441494942 0.521301 0.431519 -0.450439 0.582336 1441494942 0.521301 0.431519 -0.450439 0.582336 1441494942 0.521301 0.431519 -0.450439 0.582336 1441494942 0.521301 0.431519 -0.450439 0.582336 1441494942 0.521301 0.431519 -0.450439 0.582336 1441494942 0.462158 0.470398 -0.408630 0.630920 1441494942 0.462158 0.470398 -0.408630 0.630920 1441494942 0.462158 0.470398 -0.408630 0.630920 1441494942 0.462158 0.470398 -0.408630 0.630920 1441494942 0.462158 0.470398 -0.408630 0.630920 1441494942 0.399475 0.503540 -0.364807 0.673584 1441494942 0.399475 0.503540 -0.364807 0.673584 1441494942 0.399475 0.503540 -0.364807 0.673584 1441494942 0.399475 0.503540 -0.364807 0.673584 1441494942 0.399475 0.503540 -0.364807 0.673584 1441494942 0.399475 0.503540 -0.364807 0.673584 1441494942 0.338135 0.531128 -0.321106 0.707397 1441494942 0.338135 0.531128 -0.321106 0.707397 1441494942 0.338135 0.531128 -0.321106 0.707397 1441494942 0.338135 0.531128 -0.321106 0.707397 1441494942 0.338135 0.531128 -0.321106 0.707397 1441494942 0.338135 0.531128 -0.321106 0.707397 1441494942 0.283997 0.552612 -0.282532 0.730774 1441494942 0.283997 0.552612 -0.282532 0.730774 1441494942 0.283997 0.552612 -0.282532 0.730774 1441494942 0.283997 0.552612 -0.282532 0.730774 1441494942 0.248718 0.565796 -0.255188 0.743530 1441494942 0.248718 0.565796 -0.255188 0.743530 1441494942 0.248718 0.565796 -0.255188 0.743530 1441494942 0.248718 0.565796 -0.255188 0.743530 1441494942 0.248718 0.565796 -0.255188 0.743530 1441494942 0.248718 0.565796 -0.255188 0.743530 1441494942 0.248718 0.565796 -0.255188 0.743530 1441494942 0.232361 0.573730 -0.239258 0.748047 1441494942 0.232361 0.573730 -0.239258 0.748047 1441494942 0.232361 0.573730 -0.239258 0.748047 1441494942 0.232361 0.573730 -0.239258 0.748047 1441494942 0.232361 0.573730 -0.239258 0.748047 1441494942 0.235291 0.576477 -0.237610 0.745483 1441494942 0.235291 0.576477 -0.237610 0.745483 1441494942 0.235291 0.576477 -0.237610 0.745483 1441494942 0.235291 0.576477 -0.237610 0.745483 1441494942 0.235291 0.576477 -0.237610 0.745483 1441494943 0.235291 0.576477 -0.237610 0.745483 1441494943 0.255554 0.573547 -0.247681 0.737732 1441494943 0.255554 0.573547 -0.247681 0.737732 1441494943 0.255554 0.573547 -0.247681 0.737732 1441494943 0.255554 0.573547 -0.247681 0.737732 1441494943 0.255554 0.573547 -0.247681 0.737732 1441494943 0.291382 0.565063 -0.268677 0.723572 1441494943 0.291382 0.565063 -0.268677 0.723572 1441494943 0.291382 0.565063 -0.268677 0.723572 1441494943 0.291382 0.565063 -0.268677 0.723572 1441494943 0.291382 0.565063 -0.268677 0.723572 1441494943 0.291382 0.565063 -0.268677 0.723572 1441494943 0.291382 0.565063 -0.268677 0.723572 1441494943 0.341370 0.551086 -0.300049 0.699768 1441494943 0.341370 0.551086 -0.300049 0.699768 1441494943 0.341370 0.551086 -0.300049 0.699768 1441494943 0.341370 0.551086 -0.300049 0.699768 1441494943 0.341370 0.551086 -0.300049 0.699768 1441494943 0.341370 0.551086 -0.300049 0.699768 1441494943 0.398926 0.531433 -0.338562 0.666138 1441494943 0.398926 0.531433 -0.338562 0.666138 1441494943 0.398926 0.531433 -0.338562 0.666138 1441494943 0.398926 0.531433 -0.338562 0.666138 1441494943 0.398926 0.531433 -0.338562 0.666138 1441494943 0.398926 0.531433 -0.338562 0.666138 1441494943 0.458862 0.505371 -0.378967 0.624817 1441494943 0.458862 0.505371 -0.378967 0.624817 1441494943 0.458862 0.505371 -0.378967 0.624817 1441494943 0.458862 0.505371 -0.378967 0.624817 1441494943 0.458862 0.505371 -0.378967 0.624817 1441494943 0.458862 0.505371 -0.378967 0.624817 1441494943 0.520691 0.470581 -0.421570 0.574158 1441494943 0.520691 0.470581 -0.421570 0.574158 1441494943 0.520691 0.470581 -0.421570 0.574158 1441494943 0.520691 0.470581 -0.421570 0.574158 1441494943 0.520691 0.470581 -0.421570 0.574158 1441494943 0.520691 0.470581 -0.421570 0.574158 1441494943 0.575256 0.430847 -0.463013 0.518677 1441494943 0.575256 0.430847 -0.463013 0.518677 1441494943 0.575256 0.430847 -0.463013 0.518677 1441494943 0.575256 0.430847 -0.463013 0.518677 1441494943 0.575256 0.430847 -0.463013 0.518677 1441494943 0.623413 0.386292 -0.499756 0.460815 1441494943 0.623413 0.386292 -0.499756 0.460815 1441494943 0.623413 0.386292 -0.499756 0.460815 1441494943 0.623413 0.386292 -0.499756 0.460815 1441494943 0.623413 0.386292 -0.499756 0.460815 1441494943 0.623413 0.386292 -0.499756 0.460815 1441494943 0.662598 0.340210 -0.531311 0.403564 1441494943 0.662598 0.340210 -0.531311 0.403564 1441494943 0.662598 0.340210 -0.531311 0.403564 1441494943 0.662598 0.340210 -0.531311 0.403564 1441494943 0.662598 0.340210 -0.531311 0.403564 1441494943 
0.390137 0.518005 -0.378052 0.660645 1441494946 0.341431 0.539795 -0.351563 0.684387 1441494946 0.341431 0.539795 -0.351563 0.684387 1441494946 0.341431 0.539795 -0.351563 0.684387 1441494946 0.341431 0.539795 -0.351563 0.684387 1441494946 0.341431 0.539795 -0.351563 0.684387 1441494946 0.341431 0.539795 -0.351563 0.684387 1441494946 0.285767 0.561951 -0.318115 0.708008 1441494946 0.285767 0.561951 -0.318115 0.708008 1441494946 0.285767 0.561951 -0.318115 0.708008 1441494946 0.285767 0.561951 -0.318115 0.708008 1441494946 0.227783 0.582153 -0.280762 0.728210 1441494946 0.227783 0.582153 -0.280762 0.728210 1441494946 0.227783 0.582153 -0.280762 0.728210 1441494946 0.227783 0.582153 -0.280762 0.728210 1441494946 0.227783 0.582153 -0.280762 0.728210 1441494946 0.227783 0.582153 -0.280762 0.728210 1441494946 0.173462 0.600159 -0.242188 0.742249 1441494946 0.173462 0.600159 -0.242188 0.742249 1441494946 0.173462 0.600159 -0.242188 0.742249 1441494946 0.173462 0.600159 -0.242188 0.742249 1441494946 0.173462 0.600159 -0.242188 0.742249 1441494946 0.173462 0.600159 -0.242188 0.742249 1441494946 0.129700 0.612976 -0.209045 0.750732 1441494946 0.129700 0.612976 -0.209045 0.750732 1441494946 0.129700 0.612976 -0.209045 0.750732 1441494946 0.129700 0.612976 -0.209045 0.750732 1441494946 0.129700 0.612976 -0.209045 0.750732 1441494946 0.129700 0.612976 -0.209045 0.750732 1441494946 0.103699 0.620300 -0.185364 0.755005 1441494946 0.103699 0.620300 -0.185364 0.755005 1441494946 0.103699 0.620300 -0.185364 0.755005 1441494946 0.103699 0.620300 -0.185364 0.755005 1441494946 0.103699 0.620300 -0.185364 0.755005 1441494946 0.097412 0.623108 -0.173584 0.756287 1441494946 0.097412 0.623108 -0.173584 0.756287 1441494946 0.097412 0.623108 -0.173584 0.756287 1441494946 0.097412 0.623108 -0.173584 0.756287 1441494946 0.097412 0.623108 -0.173584 0.756287 1441494946 0.111389 0.621826 -0.175415 0.755005 1441494946 0.111389 0.621826 -0.175415 0.755005 1441494946 0.111389 0.621826 -0.175415 0.755005 1441494946 0.111389 0.621826 -0.175415 0.755005 1441494946 0.111389 0.621826 -0.175415 0.755005 1441494946 0.111389 0.621826 -0.175415 0.755005 1441494946 0.144287 0.617126 -0.191101 0.749512 1441494946 0.144287 0.617126 -0.191101 0.749512 1441494946 0.144287 0.617126 -0.191101 0.749512 1441494946 0.144287 0.617126 -0.191101 0.749512 1441494946 0.189026 0.608337 -0.216492 0.739746 1441494946 0.189026 0.608337 -0.216492 0.739746 1441494946 0.189026 0.608337 -0.216492 0.739746 1441494946 0.189026 0.608337 -0.216492 0.739746 1441494946 0.244385 0.594910 -0.249817 0.723816 1441494946 0.244385 0.594910 -0.249817 0.723816 1441494946 0.244385 0.594910 -0.249817 0.723816 1441494946 0.244385 0.594910 -0.249817 0.723816 1441494946 0.244385 0.594910 -0.249817 0.723816 1441494946 0.244385 0.594910 -0.249817 0.723816 1441494946 0.309998 0.575195 -0.290283 0.699097 1441494946 0.309998 0.575195 -0.290283 0.699097 1441494946 0.309998 0.575195 -0.290283 0.699097 1441494946 0.309998 0.575195 -0.290283 0.699097 1441494946 0.309998 0.575195 -0.290283 0.699097 1441494946 0.309998 0.575195 -0.290283 0.699097 1441494946 0.377686 0.550720 -0.335205 0.664551 1441494946 0.377686 0.550720 -0.335205 0.664551 1441494947 0.377686 0.550720 -0.335205 0.664551 1441494947 0.377686 0.550720 -0.335205 0.664551 1441494947 0.377686 0.550720 -0.335205 0.664551 1441494947 0.377686 0.550720 -0.335205 0.664551 1441494947 0.443604 0.520447 -0.380127 0.622681 1441494947 0.443604 0.520447 -0.380127 0.622681 1441494947 0.443604 0.520447 -0.380127 0.622681 1441494947 0.443604 0.520447 -0.380127 0.622681 1441494947 0.443604 0.520447 -0.380127 0.622681 1441494947 0.507446 0.483459 -0.424500 0.573120 1441494947 0.507446 0.483459 -0.424500 0.573120 1441494947 0.507446 0.483459 -0.424500 0.573120 1441494947 0.507446 0.483459 -0.424500 0.573120 1441494947 0.507446 0.483459 -0.424500 0.573120 1441494947 0.507446 0.483459 -0.424500 0.573120 1441494947 0.565796 0.440308 -0.465881 0.518555 1441494947 0.565796 0.440308 -0.465881 0.518555 1441494947 0.565796 0.440308 -0.465881 0.518555 1441494947 0.565796 0.440308 -0.465881 0.518555 1441494947 0.565796 0.440308 -0.465881 0.518555 1441494947 0.565796 0.440308 -0.465881 0.518555 1441494947 0.617676 0.392639 -0.502563 0.460083 1441494947 0.617676 0.392639 -0.502563 0.460083 1441494947 0.617676 0.392639 -0.502563 0.460083 1441494947 0.617676 0.392639 -0.502563 0.460083 1441494947 0.617676 0.392639 -0.502563 0.460083 1441494947 0.660095 0.344360 -0.531372 0.403992 1441494947 0.660095 0.344360 -0.531372 0.403992 1441494947 0.660095 0.344360 -0.531372 0.403992 1441494947 0.660095 0.344360 -0.531372 0.403992 1441494947 0.660095 0.344360 -0.531372 0.403992 1441494947 0.691223 0.300659 -0.552856 0.355103 1441494947 0.691223 0.300659 -0.552856 0.355103 1441494947 0.691223 0.300659 -0.552856 0.355103 1441494947 0.691223 0.300659 -0.552856 0.355103 1441494947 0.691223 0.300659 -0.552856 0.355103 1441494947 0.691223 0.300659 -0.552856 0.355103 1441494947 0.710510 0.265259 -0.568054 0.319519 1441494947 0.710510 0.265259 -0.568054 0.319519 1441494947 0.710510 0.265259 -0.568054 0.319519 1441494947 0.718262 0.244873 -0.577454 0.301086 1441494947 0.718262 0.244873 -0.577454 0.301086 1441494947 0.718262 0.244873 -0.577454 0.301086 1441494947 0.718262 0.244873 -0.577454 0.301086 1441494947 0.718262 0.244873 -0.577454 0.301086 1441494947 0.718262 0.244873 -0.577454 0.301086 1441494947 0.717163 0.238892 -0.581909 0.299866 1441494947 0.717163 0.238892 -0.581909 0.299866 1441494947 0.717163 0.238892 -0.581909 0.299866 1441494947 0.717163 0.238892 -0.581909 0.299866 1441494947 0.717163 0.238892 -0.581909 0.299866 1441494947 0.717163 0.238892 -0.581909 0.299866 1441494947 0.709595 0.245728 -0.578796 0.317871 1441494947 0.709595 0.245728 -0.578796 0.317871 1441494947 0.709595 0.245728 -0.578796 0.317871 1441494947 0.709595 0.245728 -0.578796 0.317871 1441494947 0.709595 0.245728 -0.578796 0.317871 1441494947 0.693054 0.266357 -0.569092 0.353210 1441494947 0.693054 0.266357 -0.569092 0.353210 1441494947 0.693054 0.266357 -0.569092 0.353210 1441494947 0.693054 0.266357 -0.569092 0.353210 1441494947 0.693054 0.266357 -0.569092 0.353210 1441494947 0.693054 0.266357 -0.569092 0.353210 1441494947 0.665833 0.298767 -0.554749 0.399597 1441494947 0.665833 0.298767 -0.554749 0.399597 1441494947 0.665833 0.298767 -0.554749 0.399597 1441494947 0.665833 0.298767 -0.554749 0.399597 1441494947 0.665833 0.298767 -0.554749 0.399597 1441494947 0.665833 0.298767 -0.554749 0.399597 1441494947 0.628723 0.338379 -0.532837 0.454163 1441494947 0.628723 0.338379 -0.532837 0.454163 1441494947 0.628723 0.338379 -0.532837 0.454163 1441494947 0.628723 0.338379 -0.532837 0.454163 1441494947 0.628723 0.338379 -0.532837 0.454163 1441494947 0.628723 0.338379 -0.532837 0.454163 1441494947 0.628723 0.338379 -0.532837 0.454163 1441494947 0.582703 0.381348 -0.501587 0.513184 1441494947 0.582703 0.381348 -0.501587 0.513184 1441494947 0.582703 0.381348 -0.501587 0.513184 1441494947 0.582703 0.381348 -0.501587 0.513184 1441494947 0.582703 0.381348 -0.501587 0.513184 1441494947 0.528320 0.425049 -0.467285 0.567322 1441494947 0.528320 0.425049 -0.467285 0.567322 1441494947 0.528320 0.425049 -0.467285 0.567322 1441494947 0.528320 0.425049 -0.467285 0.567322 1441494947 0.528320 0.425049 -0.467285 0.567322 1441494947 0.465515 0.466858 -0.425354 0.619934 1441494947 0.465515 0.466858 -0.425354 0.619934 1441494947 0.465515 0.466858 -0.425354 0.619934 1441494947 0.465515 0.466858 -0.425354 0.619934 1441494947 0.465515 0.466858 -0.425354 0.619934 1441494947 0.465515 0.466858 -0.425354 0.619934 1441494947 0.397644 0.502869 -0.381470 0.665894 1441494947 0.397644 0.502869 -0.381470 0.665894 1441494947 0.397644 0.502869 -0.381470 0.665894 1441494947 0.397644 0.502869 -0.381470 0.665894 1441494947 0.397644 0.502869 -0.381470 0.665894 1441494947 0.397644 0.502869 -0.381470 0.665894 1441494947 0.332275 0.531738 -0.337097 0.702209 1441494947 0.332275 0.531738 -0.337097 0.702209 1441494947 0.332275 0.531738 -0.337097 0.702209 1441494947 0.332275 0.531738 -0.337097 0.702209 1441494948 0.332275 0.531738 -0.337097 0.702209 1441494948 0.274780 0.552490 -0.296936 0.728699 1441494948 0.274780 0.552490 -0.296936 0.728699 1441494948 0.274780 0.552490 -0.296936 0.728699 1441494948 0.274780 0.552490 -0.296936 0.728699 1441494948 0.274780 0.552490 -0.296936 0.728699 1441494948 0.274780 0.552490 -0.296936 0.728699 1441494948 0.230103 0.568726 -0.265869 0.743530 1441494948 0.230103 0.568726 -0.265869 0.743530 1441494948 0.230103 0.568726 -0.265869 0.743530 1441494948 0.230103 0.568726 -0.265869 0.743530 1441494948 0.230103 0.568726 -0.265869 0.743530 1441494948 0.230103 0.568726 -0.265869 0.743530 1441494948 0.202576 0.582458 -0.245972 0.747742 1441494948 0.202576 0.582458 -0.245972 0.747742 1441494948 0.202576 0.582458 -0.245972 0.747742 1441494948 0.202576 0.582458 -0.245972 0.747742 1441494948 0.202576 0.582458 -0.245972 0.747742 1441494948 0.202576 0.582458 -0.245972 0.747742 1441494948 0.194214 0.590515 -0.237244 0.746460 1441494948 0.194214 0.590515 -0.237244 0.746460 1441494948 0.194214 0.590515 -0.237244 0.746460 1441494948 0.194214 0.590515 -0.237244 0.746460 1441494948 0.194214 0.590515 -0.237244 0.746460 1441494948 0.204834 0.592957 -0.240234 0.740662 1441494948 0.204834 0.592957 -0.240234 0.740662 1441494948 0.204834 0.592957 -0.240234 0.740662 1441494948 0.204834 0.592957 -0.240234 0.740662 1441494948 0.204834 0.592957 -0.240234 0.740662 1441494948 0.204834 0.592957 -0.240234 0.740662 1441494948 0.233093 0.589478 -0.255493 0.729980 1441494948 0.233093 0.589478 -0.255493 0.729980 1441494948 0.233093 0.589478 -0.255493 0.729980 1441494948 0.233093 0.589478 -0.255493 0.729980 1441494948 0.233093 0.589478 -0.255493 0.729980 1441494948 0.275330 0.579590 -0.281128 0.713562 1441494948 0.275330 0.579590 -0.281128 0.713562 1441494948 0.275330 0.579590 -0.281128 0.713562 1441494948 0.275330 0.579590 -0.281128 0.713562 1441494948 0.275330 0.579590 -0.281128 0.713562 1441494948 0.275330 0.579590 -0.281128 0.713562 1441494948 0.327881 0.563477 -0.313904 0.690247 1441494948 0.327881 0.563477 -0.313904 0.690247 1441494948 0.327881 0.563477 -0.313904 0.690247 1441494948 0.327881 0.563477 -0.313904 0.690247 1441494948 0.327881 0.563477 -0.313904 0.690247 1441494948 0.327881 0.563477 -0.313904 0.690247 1441494948 0.327881 0.563477 -0.313904 0.690247 1441494948 0.390503 0.537964 -0.354004 0.657837 1441494948 0.390503 0.537964 -0.354004 0.657837 1441494948 0.390503 0.537964 -0.354004 0.657837 1441494948 0.390503 0.537964 -0.354004 0.657837 1441494948 0.390503 0.537964 -0.354004 0.657837 1441494948 0.451355 0.508118 -0.398193 0.616028 1441494948 0.451355 0.508118 -0.398193 0.616028 1441494948 0.451355 0.508118 -0.398193 0.616028 1441494948 0.451355 0.508118 -0.398193 0.616028 1441494948 0.451355 0.508118 -0.398193 0.616028 1441494948 0.451355 0.508118 -0.398193 0.616028 1441494948 0.507751 0.473816 -0.443420 0.566528 1441494948 0.507751 0.473816 -0.443420 0.566528 1441494948 0.507751 0.473816 -0.443420 0.566528 1441494948 0.507751 0.473816 -0.443420 0.566528 1441494948 0.507751 0.473816 -0.443420 0.566528 1441494948 0.507751 0.473816 -0.443420 0.566528 1441494948 0.561035 0.432007 -0.485718 0.512512 1441494948 0.561035 0.432007 -0.485718 0.512512 1441494948 0.561035 0.432007 -0.485718 0.512512 1441494948 0.561035 0.432007 -0.485718 0.512512 1441494948 0.561035 0.432007 -0.485718 0.512512 1441494948 0.607056 0.387024 -0.522949 0.456238 1441494948 0.607056 0.387024 -0.522949 0.456238 1441494948 0.607056 0.387024 -0.522949 0.456238 1441494948 0.607056 0.387024 -0.522949 0.456238 1441494948 0.607056 0.387024 -0.522949 0.456238 1441494948 0.643860 0.343445 -0.551147 0.404541 1441494948 0.643860 0.343445 -0.551147 0.404541 1441494948 0.643860 0.343445 -0.551147 0.404541 1441494948 0.643860 0.343445 -0.551147 0.404541 1441494948 0.643860 0.343445 -0.551147 0.404541 1441494948 0.671631 0.302612 -0.572083 0.360535 1441494948 0.671631 0.302612 -0.572083 0.360535 1441494948 0.671631 0.302612 -0.572083 0.360535 1441494948 0.671631 0.302612 -0.572083 0.360535 1441494948 0.671631 0.302612 -0.572083 0.360535 1441494948 0.671631 0.302612 -0.572083 0.360535 1441494948 0.688721 0.273132 -0.584473 0.330811 1441494948 0.688721 0.273132 -0.584473 0.330811 1441494948 0.688721 0.273132 -0.584473 0.330811 1441494948 0.688721 0.273132 -0.584473 0.330811 1441494948 0.688721 0.273132 -0.584473 0.330811 1441494948 0.697571 0.256409 -0.589722 0.316101 1441494948 0.697571 0.256409 -0.589722 0.316101 1441494948 0.697571 0.256409 -0.589722 0.316101 1441494948 0.697571 0.256409 -0.589722 0.316101 1441494948 0.697571 0.256409 -0.589722 0.316101 1441494948 0.697571 0.256409 -0.589722 0.316101 1441494948 0.697144 0.252930 -0.591797 0.315857 1441494948 0.697144 0.252930 -0.591797 0.315857 1441494948 0.697144 0.252930 -0.591797 0.315857 1441494948 0.697144 0.252930 -0.591797 0.315857 1441494948 0.697144 0.252930 -0.591797 0.315857 1441494949 0.697144 0.252930 -0.591797 0.315857 1441494949 0.687744 0.263550 -0.589722 0.331177 1441494949 0.687744 0.263550 -0.589722 0.331177 1441494949 0.687744 0.263550 -0.589722 0.331177 1441494949 0.687744 0.263550 -0.589722 0.331177 1441494949 0.687744 0.263550 -0.589722 0.331177 1441494949 0.687744 0.263550 -0.589722 0.331177 1441494949 0.671387 0.285889 -0.580200 0.361694 1441494949 0.671387 0.285889 -0.580200 0.361694 1441494949 0.671387 0.285889 -0.580200 0.361694 1441494949 0.671387 0.285889 -0.580200 0.361694 1441494949 0.671387 0.285889 -0.580200 0.361694 1441494949 0.647278 0.316772 -0.565247 0.401367 1441494949 0.647278 0.316772 -0.565247 0.401367 1441494949 0.647278 0.316772 -0.565247 0.401367 1441494949 0.647278 0.316772 -0.565247 0.401367 1441494949 0.647278 0.316772 -0.565247 0.401367 1441494949 0.647278 0.316772 -0.565247 0.401367 1441494949 0.614929 0.353638 -0.544983 0.447021 1441494949 0.614929 0.353638 -0.544983 0.447021 1441494949 0.614929 0.353638 -0.544983 0.447021 1441494949 0.614929 0.353638 -0.544983 0.447021 1441494949 0.614929 0.353638 -0.544983 0.447021 1441494949 0.614929 0.353638 -0.544983 0.447021 1441494949 0.573730 0.394043 -0.518127 0.496948 1441494949 0.573730 0.394043 -0.518127 0.496948 1441494949 0.573730 0.394043 -0.518127 0.496948 1441494949 0.573730 0.394043 -0.518127 0.496948 1441494949 0.573730 0.394043 -0.518127 0.496948 1441494949 0.573730 0.394043 -0.518127 0.496948 1441494949 0.526855 0.433960 -0.482544 0.548828 1441494949 0.526855 0.433960 -0.482544 0.548828 1441494949 0.526855 0.433960 -0.482544 0.548828 1441494949 0.526855 0.433960 -0.482544 0.548828 1441494949 0.526855 0.433960 -0.482544 0.548828 1441494949 0.475037 0.472168 -0.445984 0.593628 1441494949 0.475037 0.472168 -0.445984 0.593628 1441494949 0.475037 0.472168 -0.445984 0.593628 1441494949 0.475037 0.472168 -0.445984 0.593628 1441494949 0.419495 0.506775 -0.405579 0.634521 1441494949 0.419495 0.506775 -0.405579 0.634521 1441494949 0.419495 0.506775 -0.405579 0.634521 1441494949 0.419495 0.506775 -0.405579 0.634521 1441494949 0.419495 0.506775 -0.405579 0.634521 1441494949 0.419495 0.506775 -0.405579 0.634521 1441494949 0.364502 0.534546 -0.365784 0.669006 1441494949 0.364502 0.534546 -0.365784 0.669006 1441494949 0.364502 0.534546 -0.365784 0.669006 1441494949 0.364502 0.534546 -0.365784 0.669006 1441494949 0.364502 0.534546 -0.365784 0.669006 1441494949 0.314697 0.554504 -0.326599 0.697693 1441494949 0.314697 0.554504 -0.326599 0.697693 1441494949 0.314697 0.554504 -0.326599 0.697693 1441494949 0.314697 0.554504 -0.326599 0.697693 1441494949 0.314697 0.554504 -0.326599 0.697693 1441494949 0.272949 0.567932 -0.292847 0.719116 1441494949 0.272949 0.567932 -0.292847 0.719116 1441494949 0.272949 0.567932 -0.292847 0.719116 1441494949 0.272949 0.567932 -0.292847 0.719116 1441494949 0.272949 0.567932 -0.292847 0.719116 1441494949 0.272949 0.567932 -0.292847 0.719116 1441494949 0.243103 0.577454 -0.268616 0.731567 1441494949 0.243103 0.577454 -0.268616 0.731567 1441494949 0.243103 0.577454 -0.268616 0.731567 1441494949 0.243103 0.577454 -0.268616 0.731567 1441494949 0.243103 0.577454 -0.268616 0.731567 1441494949 0.229919 0.583191 -0.255066 0.736145 1441494949 0.229919 0.583191 -0.255066 0.736145 1441494949 0.229919 0.583191 -0.255066 0.736145 1441494949 0.229919 0.583191 -0.255066 0.736145 1441494949 0.229919 0.583191 -0.255066 0.736145 1441494949 0.229919 0.583191 -0.255066 0.736145 1441494949 0.229919 0.583191 -0.255066 0.736145 1441494949 0.233215 0.585938 -0.252380 0.733826 1441494949 0.233215 0.585938 -0.252380 0.733826 1441494949 0.233215 0.585938 -0.252380 0.733826 1441494949 0.254089 0.584045 -0.260925 0.725403 1441494949 0.254089 0.584045 -0.260925 0.725403 1441494949 0.254089 0.584045 -0.260925 0.725403 1441494949 0.254089 0.584045 -0.260925 0.725403 1441494949 0.254089 0.584045 -0.260925 0.725403 1441494949 0.254089 0.584045 -0.260925 0.725403 1441494949 0.254089 0.584045 -0.260925 0.725403 1441494949 0.288635 0.577332 -0.280640 0.710327 1441494949 0.288635 0.577332 -0.280640 0.710327 1441494949 0.288635 0.577332 -0.280640 0.710327 1441494949 0.288635 0.577332 -0.280640 0.710327 1441494949 0.288635 0.577332 -0.280640 0.710327 1441494949 0.333679 0.565002 -0.308899 0.688416 1441494949 0.333679 0.565002 -0.308899 0.688416 1441494949 0.333679 0.565002 -0.308899 0.688416 1441494949 0.333679 0.565002 -0.308899 0.688416 1441494949 0.388794 0.543518 -0.344360 0.659424 1441494949 0.388794 0.543518 -0.344360 0.659424 1441494949 0.388794 0.543518 -0.344360 0.659424 1441494949 0.388794 0.543518 -0.344360 0.659424 1441494949 0.388794 0.543518 -0.344360 0.659424 1441494949 0.388794 0.543518 -0.344360 0.659424 1441494950 0.448242 0.514465 -0.384460 0.621704 1441494950 0.448242 0.514465 -0.384460 0.621704 1441494950 0.448242 0.514465 -0.384460 0.621704 1441494950 0.448242 0.514465 -0.384460 0.621704 1441494950 0.448242 0.514465 -0.384460 0.621704 1441494950 0.500977 0.482239 -0.424744 0.579651 1441494950 0.500977 0.482239 -0.424744 0.579651 1441494950 0.551697 0.442749 -0.463501 0.533569 1441494950 0.551697 0.442749 -0.463501 0.533569 1441494950 0.551697 0.442749 -0.463501 0.533569 1441494950 0.551697 0.442749 -0.463501 0.533569 1441494950 0.551697 0.442749 -0.463501 0.533569 1441494950 0.597290 0.401062 -0.497681 0.484375 1441494950 0.597290 0.401062 -0.497681 0.484375 1441494950 0.597290 0.401062 -0.497681 0.484375 1441494950 0.597290 0.401062 -0.497681 0.484375 1441494950 0.597290 0.401062 -0.497681 0.484375 1441494950 0.597290 0.401062 -0.497681 0.484375 1441494950 0.635498 0.359619 -0.525452 0.436646 1441494950 0.635498 0.359619 -0.525452 0.436646 1441494950 0.635498 0.359619 -0.525452 0.436646 1441494950 0.635498 0.359619 -0.525452 0.436646 1441494950 0.635498 0.359619 -0.525452 0.436646 1441494950 0.635498 0.359619 -0.525452 0.436646 1441494950 0.667114 0.320496 -0.544250 0.394958 1441494950 0.667114 0.320496 -0.544250 0.394958 1441494950 0.667114 0.320496 -0.544250 0.394958 1441494950 0.667114 0.320496 -0.544250 0.394958 1441494950 0.667114 0.320496 -0.544250 0.394958 1441494950 0.667114 0.320496 -0.544250 0.394958 1441494950 0.687622 0.290283 -0.557312 0.363647 1441494950 0.687622 0.290283 -0.557312 0.363647 1441494950 0.687622 0.290283 -0.557312 0.363647 1441494950 0.687622 0.290283 -0.557312 0.363647 1441494950 0.687622 0.290283 -0.557312 0.363647 1441494950 0.698059 0.271851 -0.565247 0.345276 1441494950 0.698059 0.271851 -0.565247 0.345276 1441494950 0.698059 0.271851 -0.565247 0.345276 1441494950 0.698059 0.271851 -0.565247 0.345276 1441494950 0.698059 0.271851 -0.565247 0.345276 1441494950 0.699219 0.265930 -0.569153 0.341187 1441494950 0.699219 0.265930 -0.569153 0.341187 1441494950 0.699219 0.265930 -0.569153 0.341187 1441494950 0.699219 0.265930 -0.569153 0.341187 1441494950 0.699219 0.265930 -0.569153 0.341187 1441494950 0.699219 0.265930 -0.569153 0.341187 1441494950 0.691833 0.272583 -0.567749 0.353149 1441494950 0.691833 0.272583 -0.567749 0.353149 1441494950 0.691833 0.272583 -0.567749 0.353149 1441494950 0.691833 0.272583 -0.567749 0.353149 1441494950 0.691833 0.272583 -0.567749 0.353149 1441494950 0.678040 0.289490 -0.559814 0.378174 1441494950 0.678040 0.289490 -0.559814 0.378174 1441494950 0.678040 0.289490 -0.559814 0.378174 1441494950 0.678040 0.289490 -0.559814 0.378174 1441494950 0.678040 0.289490 -0.559814 0.378174 1441494950 0.678040 0.289490 -0.559814 0.378174 1441494950 0.656799 0.314636 -0.545837 0.414246 1441494950 0.656799 0.314636 -0.545837 0.414246 1441494950 0.656799 0.314636 -0.545837 0.414246 1441494950 0.656799 0.314636 -0.545837 0.414246 1441494950 0.656799 0.314636 -0.545837 0.414246 1441494950 0.627502 0.345947 -0.526367 0.457581 1441494950 0.627502 0.345947 -0.526367 0.457581 1441494950 0.627502 0.345947 -0.526367 0.457581 1441494950 0.627502 0.345947 -0.526367 0.457581 1441494950 0.627502 0.345947 -0.526367 0.457581 1441494950 0.587952 0.382568 -0.500366 0.507446 1441494950 0.587952 0.382568 -0.500366 0.507446 1441494950 0.587952 0.382568 -0.500366 0.507446 1441494950 0.587952 0.382568 -0.500366 0.507446 1441494950 0.587952 0.382568 -0.500366 0.507446 1441494950 0.541382 0.419556 -0.469421 0.557190 1441494950 0.541382 0.419556 -0.469421 0.557190 1441494950 0.541382 0.419556 -0.469421 0.557190 1441494950 0.541382 0.419556 -0.469421 0.557190 1441494950 0.487793 0.455750 -0.433655 0.605164 1441494950 0.487793 0.455750 -0.433655 0.605164 1441494950 0.487793 0.455750 -0.433655 0.605164 1441494950 0.487793 0.455750 -0.433655 0.605164 1441494950 0.429871 0.488281 -0.395691 0.648193 1441494950 0.429871 0.488281 -0.395691 0.648193 1441494950 0.429871 0.488281 -0.395691 0.648193 1441494950 0.429871 0.488281 -0.395691 0.648193 1441494950 0.429871 0.488281 -0.395691 0.648193 1441494950 0.369934 0.517029 -0.356628 0.684509 1441494950 0.369934 0.517029 -0.356628 0.684509 1441494950 0.369934 0.517029 -0.356628 0.684509 1441494950 0.369934 0.517029 -0.356628 0.684509 1441494950 0.369934 0.517029 -0.356628 0.684509 1441494950 0.317078 0.538269 -0.319336 0.712524 1441494950 0.317078 0.538269 -0.319336 0.712524 1441494951 0.317078 0.538269 -0.319336 0.712524 1441494951 0.317078 0.538269 -0.319336 0.712524 1441494951 0.317078 0.538269 -0.319336 0.712524 1441494951 0.273438 0.553650 -0.287598 0.732056 1441494951 0.273438 0.553650 -0.287598 0.732056 1441494951 0.273438 0.553650 -0.287598 0.732056 1441494951 0.273438 0.553650 -0.287598 0.732056 1441494951 0.273438 0.553650 -0.287598 0.732056 1441494951 0.242737 0.565125 -0.265076 0.742554 1441494951 0.242737 0.565125 -0.265076 0.742554 1441494951 0.242737 0.565125 -0.265076 0.742554 1441494951 0.242737 0.565125 -0.265076 0.742554 1441494951 0.242737 0.565125 -0.265076 0.742554 1441494951 0.242737 0.565125 -0.265076 0.742554 1441494951 0.226624 0.572144 -0.251587 0.746948 1441494951 0.226624 0.572144 -0.251587 0.746948 1441494951 0.226624 0.572144 -0.251587 0.746948 1441494951 0.226624 0.572144 -0.251587 0.746948 1441494951 0.226624 0.572144 -0.251587 0.746948 1441494951 0.226990 0.575378 -0.247620 0.745667 1441494951 0.226990 0.575378 -0.247620 0.745667 1441494951 0.226990 0.575378 -0.247620 0.745667 1441494951 0.226990 0.575378 -0.247620 0.745667 1441494951 0.226990 0.575378 -0.247620 0.745667 1441494951 0.226990 0.575378 -0.247620 0.745667 1441494951 0.243469 0.575562 -0.253784 0.738220 1441494951 0.243469 0.575562 -0.253784 0.738220 1441494951 0.243469 0.575562 -0.253784 0.738220 1441494951 0.243469 0.575562 -0.253784 0.738220 1441494951 0.243469 0.575562 -0.253784 0.738220 1441494951 0.274902 0.571716 -0.271179 0.723816 1441494951 0.274902 0.571716 -0.271179 0.723816 1441494951 0.274902 0.571716 -0.271179 0.723816 1441494951 0.274902 0.571716 -0.271179 0.723816 1441494951 0.274902 0.571716 -0.271179 0.723816 1441494951 0.317932 0.562805 -0.297363 0.702637 1441494951 0.317932 0.562805 -0.297363 0.702637 1441494951 0.317932 0.562805 -0.297363 0.702637 1441494951 0.317932 0.562805 -0.297363 0.702637 1441494951 0.317932 0.562805 -0.297363 0.702637 1441494951 0.317932 0.562805 -0.297363 0.702637 1441494951 0.370117 0.546997 -0.331055 0.673889 1441494951 0.370117 0.546997 -0.331055 0.673889 1441494951 0.370117 0.546997 -0.331055 0.673889 1441494951 0.370117 0.546997 -0.331055 0.673889 1441494951 0.370117 0.546997 -0.331055 0.673889 1441494951 0.370117 0.546997 -0.331055 0.673889 1441494951 0.370117 0.546997 -0.331055 0.673889 1441494951 0.426941 0.524109 -0.369751 0.637390 1441494951 0.426941 0.524109 -0.369751 0.637390 1441494951 0.426941 0.524109 -0.369751 0.637390 1441494951 0.426941 0.524109 -0.369751 0.637390 1441494951 0.426941 0.524109 -0.369751 0.637390 1441494951 0.426941 0.524109 -0.369751 0.637390 1441494951 0.483459 0.495117 -0.411377 0.593201 1441494951 0.483459 0.495117 -0.411377 0.593201 1441494951 0.483459 0.495117 -0.411377 0.593201 1441494951 0.483459 0.495117 -0.411377 0.593201 1441494951 0.483459 0.495117 -0.411377 0.593201 1441494951 0.483459 0.495117 -0.411377 0.593201 1441494951 0.537048 0.460022 -0.452576 0.543213 1441494951 0.537048 0.460022 -0.452576 0.543213 1441494951 0.537048 0.460022 -0.452576 0.543213 1441494951 0.537048 0.460022 -0.452576 0.543213 1441494951 0.537048 0.460022 -0.452576 0.543213 1441494951 0.585938 0.419800 -0.489807 0.490356 1441494951 0.585938 0.419800 -0.489807 0.490356 1441494951 0.585938 0.419800 -0.489807 0.490356 1441494951 0.627502 0.377380 -0.520325 0.439331 1441494951 0.627502 0.377380 -0.520325 0.439331 1441494951 0.627502 0.377380 -0.520325 0.439331 1441494951 0.627502 0.377380 -0.520325 0.439331 1441494951 0.627502 0.377380 -0.520325 0.439331 1441494951 0.627502 0.377380 -0.520325 0.439331 1441494951 0.661743 0.335510 -0.543579 0.392456 1441494951 0.661743 0.335510 -0.543579 0.392456 1441494951 0.661743 0.335510 -0.543579 0.392456 1441494951 0.661743 0.335510 -0.543579 0.392456 1441494951 0.685242 0.299683 -0.560669 0.355347 1441494951 0.685242 0.299683 -0.560669 0.355347 1441494951 0.685242 0.299683 -0.560669 0.355347 1441494951 0.685242 0.299683 -0.560669 0.355347 1441494951 0.685242 0.299683 -0.560669 0.355347 1441494951 0.698975 0.274963 -0.571411 0.330566 1441494951 0.698975 0.274963 -0.571411 0.330566 1441494951 0.698975 0.274963 -0.571411 0.330566 1441494951 0.698975 0.274963 -0.571411 0.330566 1441494951 0.698975 0.274963 -0.571411 0.330566 1441494951 0.698975 0.274963 -0.571411 0.330566 1441494951 0.704041 0.261536 -0.577026 0.320801 1441494951 0.704041 0.261536 -0.577026 0.320801 1441494951 0.704041 0.261536 -0.577026 0.320801 1441494951 0.704041 0.261536 -0.577026 0.320801 1441494951 0.704041 0.261536 -0.577026 0.320801 1441494951 0.701111 0.261047 -0.577209 0.327271 1441494951 0.701111 0.261047 -0.577209 0.327271 1441494952 0.701111 0.261047 -0.577209 0.327271 1441494952 0.701111 0.261047 -0.577209 0.327271 1441494952 0.701111 0.261047 -0.577209 0.327271 1441494952 0.701111 0.261047 -0.577209 0.327271 1441494952 0.690002 0.273621 -0.571777 0.349304 1441494952 0.690002 0.273621 -0.571777 0.349304 1441494952 0.690002 0.273621 -0.571777 0.349304 1441494952 0.690002 0.273621 -0.571777 0.349304 1441494952 0.690002 0.273621 -0.571777 0.349304 1441494952 0.690002 0.273621 -0.571777 0.349304 1441494952 0.671570 0.297119 -0.560547 0.382751 1441494952 0.671570 0.297119 -0.560547 0.382751 1441494952 0.671570 0.297119 -0.560547 0.382751 1441494952 0.671570 0.297119 -0.560547 0.382751 1441494952 0.671570 0.297119 -0.560547 0.382751 1441494952 0.671570 0.297119 -0.560547 0.382751 1441494952 0.646057 0.327148 -0.543640 0.424194 1441494952 0.646057 0.327148 -0.543640 0.424194 1441494952 0.646057 0.327148 -0.543640 0.424194 1441494952 0.646057 0.327148 -0.543640 0.424194 1441494952 0.646057 0.327148 -0.543640 0.424194 1441494952 0.646057 0.327148 -0.543640 0.424194 1441494952 0.612793 0.361877 -0.520630 0.471619 1441494952 0.612793 0.361877 -0.520630 0.471619 1441494952 0.612793 0.361877 -0.520630 0.471619 1441494952 0.612793 0.361877 -0.520630 0.471619 1441494952 0.612793 0.361877 -0.520630 0.471619 1441494952 0.570313 0.400330 -0.494019 0.519958 1441494952 0.570313 0.400330 -0.494019 0.519958 1441494952 0.570313 0.400330 -0.494019 0.519958 1441494952 0.570313 0.400330 -0.494019 0.519958 1441494952 0.570313 0.400330 -0.494019 0.519958 1441494952 0.570313 0.400330 -0.494019 0.519958 1441494952 0.520935 0.439087 -0.463928 0.566162 1441494952 0.520935 0.439087 -0.463928 0.566162 1441494952 0.520935 0.439087 -0.463928 0.566162 1441494952 0.520935 0.439087 -0.463928 0.566162 1441494952 0.520935 0.439087 -0.463928 0.566162 1441494952 0.465576 0.474976 -0.429443 0.610840 1441494952 0.465576 0.474976 -0.429443 0.610840 1441494952 0.465576 0.474976 -0.429443 0.610840 1441494952 0.465576 0.474976 -0.429443 0.610840 1441494952 0.465576 0.474976 -0.429443 0.610840 1441494952 0.465576 0.474976 -0.429443 0.610840 1441494952 0.408203 0.506226 -0.390930 0.651306 1441494952 0.408203 0.506226 -0.390930 0.651306 1441494952 0.408203 0.506226 -0.390930 0.651306 1441494952 0.408203 0.506226 -0.390930 0.651306 1441494952 0.408203 0.506226 -0.390930 0.651306 1441494952 0.408203 0.506226 -0.390930 0.651306 1441494952 0.408203 0.506226 -0.390930 0.651306 1441494952 0.351746 0.533813 -0.352844 0.683228 1441494952 0.351746 0.533813 -0.352844 0.683228 1441494952 0.351746 0.533813 -0.352844 0.683228 1441494952 0.351746 0.533813 -0.352844 0.683228 1441494952 0.351746 0.533813 -0.352844 0.683228 1441494952 0.351746 0.533813 -0.352844 0.683228 1441494952 0.298706 0.555786 -0.316284 0.708313 1441494952 0.298706 0.555786 -0.316284 0.708313 1441494952 0.298706 0.555786 -0.316284 0.708313 1441494952 0.298706 0.555786 -0.316284 0.708313 1441494952 0.298706 0.555786 -0.316284 0.708313 1441494952 0.298706 0.555786 -0.316284 0.708313 1441494952 0.256531 0.570618 -0.285461 0.725952 1441494952 0.256531 0.570618 -0.285461 0.725952 1441494952 0.256531 0.570618 -0.285461 0.725952 1441494952 0.256531 0.570618 -0.285461 0.725952 1441494952 0.256531 0.570618 -0.285461 0.725952 1441494952 0.256531 0.570618 -0.285461 0.725952 1441494952 0.227539 0.580750 -0.261230 0.736633 1441494952 0.227539 0.580750 -0.261230 0.736633 1441494952 0.227539 0.580750 -0.261230 0.736633 1441494952 0.227539 0.580750 -0.261230 0.736633 1441494952 0.227539 0.580750 -0.261230 0.736633 1441494952 0.227539 0.580750 -0.261230 0.736633 1441494952 0.214844 0.586426 -0.246582 0.741028 1441494952 0.214844 0.586426 -0.246582 0.741028 1441494952 0.214844 0.586426 -0.246582 0.741028 1441494952 0.214844 0.586426 -0.246582 0.741028 1441494952 0.214844 0.586426 -0.246582 0.741028 1441494952 0.220886 0.586914 -0.244751 0.739441 1441494952 0.220886 0.586914 -0.244751 0.739441 1441494952 0.220886 0.586914 -0.244751 0.739441 1441494952 0.220886 0.586914 -0.244751 0.739441 1441494952 0.220886 0.586914 -0.244751 0.739441 1441494952 0.243347 0.582581 -0.254517 0.732483 1441494952 0.243347 0.582581 -0.254517 0.732483 1441494952 0.243347 0.582581 -0.254517 0.732483 1441494952 0.243347 0.582581 -0.254517 0.732483 1441494952 0.243347 0.582581 -0.254517 0.732483 1441494952 0.243347 0.582581 -0.254517 0.732483 1441494952 0.243347 0.582581 -0.254517 0.732483 1441494952 0.280579 0.572937 -0.273865 0.719666 1441494952 0.280579 0.572937 -0.273865 0.719666 1441494952 0.280579 0.572937 -0.273865 0.719666 1441494952 0.280579 0.572937 -0.273865 0.719666 1441494952 0.280579 0.572937 -0.273865 0.719666 1441494952 0.329468 0.558899 -0.300781 0.698975 1441494952 0.329468 0.558899 -0.300781 0.698975 1441494952 0.329468 0.558899 -0.300781 0.698975 1441494952 0.329468 0.558899 -0.300781 0.698975 1441494952 0.329468 0.558899 -0.300781 0.698975 1441494952 0.388611 0.537781 -0.333191 0.669800 1441494952 0.388611 0.537781 -0.333191 0.669800 1441494952 0.388611 0.537781 -0.333191 0.669800 1441494953 0.388611 0.537781 -0.333191 0.669800 1441494953 0.388611 0.537781 -0.333191 0.669800 1441494953 0.388611 0.537781 -0.333191 0.669800 1441494953 0.453979 0.508545 -0.369324 0.631531 1441494953 0.453979 0.508545 -0.369324 0.631531 1441494953 0.453979 0.508545 -0.369324 0.631531 1441494953 0.453979 0.508545 -0.369324 0.631531 1441494953 0.515381 0.474548 -0.406921 0.586060 1441494953 0.515381 0.474548 -0.406921 0.586060 1441494953 0.515381 0.474548 -0.406921 0.586060 1441494953 0.515381 0.474548 -0.406921 0.586060 1441494953 0.515381 0.474548 -0.406921 0.586060 1441494953 0.515381 0.474548 -0.406921 0.586060 1441494953 0.574585 0.433655 -0.445496 0.532227 1441494953 0.574585 0.433655 -0.445496 0.532227 1441494953 0.574585 0.433655 -0.445496 0.532227 1441494953 0.574585 0.433655 -0.445496 0.532227 1441494953 0.574585 0.433655 -0.445496 0.532227 1441494953 0.574585 0.433655 -0.445496 0.532227 1441494953 0.627747 0.387573 -0.480286 0.474365 1441494953 0.627747 0.387573 -0.480286 0.474365 1441494953 0.627747 0.387573 -0.480286 0.474365 1441494953 0.627747 0.387573 -0.480286 0.474365 1441494953 0.627747 0.387573 -0.480286 0.474365 1441494953 0.671265 0.342896 -0.508972 0.415588 1441494953 0.671265 0.342896 -0.508972 0.415588 1441494953 0.671265 0.342896 -0.508972 0.415588 1441494953 0.671265 0.342896 -0.508972 0.415588 1441494953 0.671265 0.342896 -0.508972 0.415588 1441494953 0.671265 0.342896 -0.508972 0.415588 1441494953 
0.535095 0.445435 -0.460388 0.550659 1441494955 0.535095 0.445435 -0.460388 0.550659 1441494955 0.535095 0.445435 -0.460388 0.550659 1441494955 0.535095 0.445435 -0.460388 0.550659 1441494955 0.537781 0.443298 -0.461548 0.548767 1441494955 0.537781 0.443298 -0.461548 0.548767 1441494955 0.537781 0.443298 -0.461548 0.548767 1441494955 0.537781 0.443298 -0.461548 0.548767 1441494955 0.537781 0.443298 -0.461548 0.548767 1441494955 0.539490 0.441833 -0.462585 0.547363 1441494955 0.539490 0.441833 -0.462585 0.547363 1441494955 0.539490 0.441833 -0.462585 0.547363 1441494955 0.539490 0.441833 -0.462585 0.547363 1441494955 0.539490 0.441833 -0.462585 0.547363 1441494955 0.539490 0.441833 -0.462585 0.547363 1441494955 0.540466 0.440979 -0.462646 0.547119 1441494956 0.540466 0.440979 -0.462646 0.547119 1441494956 0.540466 0.440979 -0.462646 0.547119 1441494956 0.540466 0.440979 -0.462646 0.547119 1441494956 0.539978 0.440857 -0.461914 0.548279 1441494956 0.539978 0.440857 -0.461914 0.548279 1441494956 0.539978 0.440857 -0.461914 0.548279 1441494956 0.539978 0.440857 -0.461914 0.548279 1441494956 0.539978 0.440857 -0.461914 0.548279 1441494956 0.536926 0.441833 -0.458252 0.553589 1441494956 0.536926 0.441833 -0.458252 0.553589 1441494956 0.536926 0.441833 -0.458252 0.553589 1441494956 0.536926 0.441833 -0.458252 0.553589 1441494956 0.536926 0.441833 -0.458252 0.553589 1441494956 0.536926 0.441833 -0.458252 0.553589 1441494956 0.529907 0.444824 -0.452698 0.562439 1441494956 0.529907 0.444824 -0.452698 0.562439 1441494956 0.529907 0.444824 -0.452698 0.562439 1441494956 0.529907 0.444824 -0.452698 0.562439 1441494956 0.529907 0.444824 -0.452698 0.562439 1441494956 0.529907 0.444824 -0.452698 0.562439 1441494956 0.516602 0.451050 -0.444641 0.576111 1441494956 0.516602 0.451050 -0.444641 0.576111 1441494956 0.516602 0.451050 -0.444641 0.576111 1441494956 0.516602 0.451050 -0.444641 0.576111 1441494956 0.516602 0.451050 -0.444641 0.576111 1441494956 0.495239 0.460022 -0.431519 0.597290 1441494956 0.495239 0.460022 -0.431519 0.597290 1441494956 0.495239 0.460022 -0.431519 0.597290 1441494956 0.495239 0.460022 -0.431519 0.597290 1441494956 0.495239 0.460022 -0.431519 0.597290 1441494956 0.495239 0.460022 -0.431519 0.597290 1441494956 0.466064 0.473755 -0.415405 0.621094 1441494956 0.466064 0.473755 -0.415405 0.621094 1441494956 0.466064 0.473755 -0.415405 0.621094 1441494956 0.466064 0.473755 -0.415405 0.621094 1441494956 0.466064 0.473755 -0.415405 0.621094 1441494956 0.466064 0.473755 -0.415405 0.621094 1441494956 0.428040 0.491089 -0.393005 0.648926 1441494956 0.428040 0.491089 -0.393005 0.648926 1441494956 0.428040 0.491089 -0.393005 0.648926 1441494956 0.428040 0.491089 -0.393005 0.648926 1441494956 0.428040 0.491089 -0.393005 0.648926 1441494956 0.428040 0.491089 -0.393005 0.648926 1441494956 0.382263 0.510620 -0.365295 0.677979 1441494956 0.382263 0.510620 -0.365295 0.677979 1441494956 0.382263 0.510620 -0.365295 0.677979 1441494956 0.382263 0.510620 -0.365295 0.677979 1441494956 0.382263 0.510620 -0.365295 0.677979 1441494956 0.382263 0.510620 -0.365295 0.677979 1441494956 0.331116 0.531189 -0.334045 0.704651 1441494956 0.331116 0.531189 -0.334045 0.704651 1441494956 0.331116 0.531189 -0.334045 0.704651 1441494956 0.331116 0.531189 -0.334045 0.704651 1441494956 0.331116 0.531189 -0.334045 0.704651 1441494956 0.331116 0.531189 -0.334045 0.704651 1441494956 0.277283 0.551270 -0.300964 0.727051 1441494956 0.277283 0.551270 -0.300964 0.727051 1441494956 0.277283 0.551270 -0.300964 0.727051 1441494956 0.277283 0.551270 -0.300964 0.727051 1441494956 0.277283 0.551270 -0.300964 0.727051 1441494956 0.223816 0.568604 -0.267517 0.744934 1441494956 0.223816 0.568604 -0.267517 0.744934 1441494956 0.223816 0.568604 -0.267517 0.744934 1441494956 0.223816 0.568604 -0.267517 0.744934 1441494956 0.223816 0.568604 -0.267517 0.744934 1441494956 0.223816 0.568604 -0.267517 0.744934 1441494956 0.177612 0.582886 -0.236694 0.756653 1441494956 0.177612 0.582886 -0.236694 0.756653 1441494956 0.177612 0.582886 -0.236694 0.756653 1441494956 0.177612 0.582886 -0.236694 0.756653 1441494956 0.177612 0.582886 -0.236694 0.756653 1441494956 0.177612 0.582886 -0.236694 0.756653 1441494956 0.177612 0.582886 -0.236694 0.756653 1441494956 0.144104 0.593262 -0.212097 0.763062 1441494956 0.144104 0.593262 -0.212097 0.763062 1441494956 0.144104 0.593262 -0.212097 0.763062 1441494956 0.144104 0.593262 -0.212097 0.763062 1441494956 0.144104 0.593262 -0.212097 0.763062 1441494956 0.123962 0.598755 -0.194275 0.767029 1441494956 0.123962 0.598755 -0.194275 0.767029 1441494956 0.123962 0.598755 -0.194275 0.767029 1441494956 0.123962 0.598755 -0.194275 0.767029 1441494956 0.123962 0.598755 -0.194275 0.767029 1441494956 0.123962 0.598755 -0.194275 0.767029 1441494956 0.124146 0.601440 -0.188293 0.766357 1441494956 0.124146 0.601440 -0.188293 0.766357 1441494956 0.124146 0.601440 -0.188293 0.766357 1441494956 0.124146 0.601440 -0.188293 0.766357 1441494956 0.124146 0.601440 -0.188293 0.766357 1441494956 0.124146 0.601440 -0.188293 0.766357 1441494956 0.143982 0.601624 -0.196045 0.760803 1441494956 0.143982 0.601624 -0.196045 0.760803 1441494956 0.143982 0.601624 -0.196045 0.760803 1441494956 0.143982 0.601624 -0.196045 0.760803 1441494956 0.143982 0.601624 -0.196045 0.760803 1441494956 0.179382 0.597351 -0.213989 0.751770 1441494956 0.179382 0.597351 -0.213989 0.751770 1441494956 0.179382 0.597351 -0.213989 0.751770 1441494956 0.179382 0.597351 -0.213989 0.751770 1441494956 0.179382 0.597351 -0.213989 0.751770 1441494956 0.179382 0.597351 -0.213989 0.751770 1441494956 0.228455 0.588501 -0.240784 0.737183 1441494956 0.228455 0.588501 -0.240784 0.737183 1441494956 0.228455 0.588501 -0.240784 0.737183 1441494957 0.228455 0.588501 -0.240784 0.737183 1441494957 0.228455 0.588501 -0.240784 0.737183 1441494957 0.228455 0.588501 -0.240784 0.737183 1441494957 0.228455 0.588501 -0.240784 0.737183 1441494957 0.289124 0.574646 -0.277954 0.713318 1441494957 0.289124 0.574646 -0.277954 0.713318 1441494957 0.289124 0.574646 -0.277954 0.713318 1441494957 0.289124 0.574646 -0.277954 0.713318 1441494957 0.289124 0.574646 -0.277954 0.713318 1441494957 0.354065 0.554810 -0.320007 0.681396 1441494957 0.354065 0.554810 -0.320007 0.681396 1441494957 0.354065 0.554810 -0.320007 0.681396 1441494957 0.354065 0.554810 -0.320007 0.681396 1441494957 0.354065 0.554810 -0.320007 0.681396 1441494957 0.420227 0.527893 -0.365112 0.641418 1441494957 0.420227 0.527893 -0.365112 0.641418 1441494957 0.420227 0.527893 -0.365112 0.641418 1441494957 0.420227 0.527893 -0.365112 0.641418 1441494957 0.420227 0.527893 -0.365112 0.641418 1441494957 0.420227 0.527893 -0.365112 0.641418 1441494957 0.491699 0.489319 -0.412354 0.590515 1441494957 0.491699 0.489319 -0.412354 0.590515 1441494957 0.491699 0.489319 -0.412354 0.590515 1441494957 0.491699 0.489319 -0.412354 0.590515 1441494957 0.491699 0.489319 -0.412354 0.590515 1441494957 0.491699 0.489319 -0.412354 0.590515 1441494957 0.555420 0.444641 -0.455811 0.534729 1441494957 0.555420 0.444641 -0.455811 0.534729 1441494957 0.555420 0.444641 -0.455811 0.534729 1441494957 0.555420 0.444641 -0.455811 0.534729 1441494957 0.555420 0.444641 -0.455811 0.534729 1441494957 0.555420 0.444641 -0.455811 0.534729 1441494957 0.611816 0.395325 -0.494141 0.474487 1441494957 0.611816 0.395325 -0.494141 0.474487 1441494957 0.611816 0.395325 -0.494141 0.474487 1441494957 0.611816 0.395325 -0.494141 0.474487 1441494957 0.611816 0.395325 -0.494141 0.474487 1441494957 0.611816 0.395325 -0.494141 0.474487 1441494957 0.659363 0.345581 -0.522522 0.415649 1441494957 0.659363 0.345581 -0.522522 0.415649 1441494957 0.659363 0.345581 -0.522522 0.415649 1441494957 0.659363 0.345581 -0.522522 0.415649 1441494957 0.659363 0.345581 -0.522522 0.415649 1441494957 0.659363 0.345581 -0.522522 0.415649 1441494957 0.692383 0.300842 -0.544922 0.364929 1441494957 0.692383 0.300842 -0.544922 0.364929 1441494957 0.692383 0.300842 -0.544922 0.364929 1441494957 0.692383 0.300842 -0.544922 0.364929 1441494957 0.692383 0.300842 -0.544922 0.364929 1441494957 0.692383 0.300842 -0.544922 0.364929 1441494957 0.714844 0.264221 -0.557434 0.329224 1441494957 0.714844 0.264221 -0.557434 0.329224 1441494957 0.714844 0.264221 -0.557434 0.329224 1441494957 0.714844 0.264221 -0.557434 0.329224 1441494957 0.714844 0.264221 -0.557434 0.329224 1441494957 0.725464 0.241882 -0.565430 0.309021 1441494957 0.725464 0.241882 -0.565430 0.309021 1441494957 0.725464 0.241882 -0.565430 0.309021 1441494957 0.725464 0.241882 -0.565430 0.309021 1441494957 0.724304 0.234680 -0.569702 0.309265 1441494957 0.724304 0.234680 -0.569702 0.309265 1441494957 0.724304 0.234680 -0.569702 0.309265 1441494957 0.724304 0.234680 -0.569702 0.309265 1441494957 0.712036 0.243530 -0.571594 0.327026 1441494957 0.712036 0.243530 -0.571594 0.327026 1441494957 0.712036 0.243530 -0.571594 0.327026 1441494957 0.712036 0.243530 -0.571594 0.327026 1441494957 0.692078 0.265259 -0.566772 0.359741 1441494957 0.692078 0.265259 -0.566772 0.359741 1441494957 0.692078 0.265259 -0.566772 0.359741 1441494957 0.692078 0.265259 -0.566772 0.359741 1441494957 0.692078 0.265259 -0.566772 0.359741 1441494957 0.692078 0.265259 -0.566772 0.359741 1441494957 0.664368 0.296509 -0.554932 0.403320 1441494957 0.664368 0.296509 -0.554932 0.403320 1441494957 0.664368 0.296509 -0.554932 0.403320 1441494957 0.664368 0.296509 -0.554932 0.403320 1441494957 0.664368 0.296509 -0.554932 0.403320 1441494957 0.628906 0.333923 -0.536316 0.453125 1441494957 0.628906 0.333923 -0.536316 0.453125 1441494957 0.628906 0.333923 -0.536316 0.453125 1441494957 0.628906 0.333923 -0.536316 0.453125 1441494957 0.628906 0.333923 -0.536316 0.453125 1441494957 0.628906 0.333923 -0.536316 0.453125 1441494957 0.585144 0.374634 -0.511475 0.505554 1441494957 0.585144 0.374634 -0.511475 0.505554 1441494957 0.585144 0.374634 -0.511475 0.505554 1441494957 0.585144 0.374634 -0.511475 0.505554 1441494957 0.585144 0.374634 -0.511475 0.505554 1441494957 0.533691 0.417358 -0.480652 0.556641 1441494957 0.533691 0.417358 -0.480652 0.556641 1441494957 0.533691 0.417358 -0.480652 0.556641 1441494957 0.533691 0.417358 -0.480652 0.556641 1441494957 0.476990 0.458252 -0.441772 0.606018 1441494957 0.476990 0.458252 -0.441772 0.606018 1441494958 0.476990 0.458252 -0.441772 0.606018 1441494958 0.476990 0.458252 -0.441772 0.606018 1441494958 0.476990 0.458252 -0.441772 0.606018 1441494958 0.476990 0.458252 -0.441772 0.606018 1441494958 0.417297 0.497009 -0.401855 0.645935 1441494958 0.417297 0.497009 -0.401855 0.645935 1441494958 0.417297 0.497009 -0.401855 0.645935 1441494958 0.417297 0.497009 -0.401855 0.645935 1441494958 0.417297 0.497009 -0.401855 0.645935 1441494958 0.357910 0.530884 -0.360779 0.678162 1441494958 0.357910 0.530884 -0.360779 0.678162 1441494958 0.357910 0.530884 -0.360779 0.678162 1441494958 0.357910 0.530884 -0.360779 0.678162 1441494958 0.357910 0.530884 -0.360779 0.678162 1441494958 0.357910 0.530884 -0.360779 0.678162 1441494958 0.302734 0.554016 -0.321411 0.705688 1441494958 0.302734 0.554016 -0.321411 0.705688 1441494958 0.302734 0.554016 -0.321411 0.705688 1441494958 0.302734 0.554016 -0.321411 0.705688 1441494958 0.302734 0.554016 -0.321411 0.705688 1441494958 0.302734 0.554016 -0.321411 0.705688 1441494958 0.259460 0.568542 -0.289001 0.725159 1441494958 0.259460 0.568542 -0.289001 0.725159 1441494958 0.259460 0.568542 -0.289001 0.725159 1441494958 0.259460 0.568542 -0.289001 0.725159 1441494958 0.259460 0.568542 -0.289001 0.725159 1441494958 0.227722 0.580933 -0.264343 0.735291 1441494958 0.227722 0.580933 -0.264343 0.735291 1441494958 0.227722 0.580933 -0.264343 0.735291 1441494958 0.227722 0.580933 -0.264343 0.735291 1441494958 0.227722 0.580933 -0.264343 0.735291 1441494958 0.217285 0.587830 -0.252136 0.737305 1441494958 0.217285 0.587830 -0.252136 0.737305 1441494958 0.217285 0.587830 -0.252136 0.737305 1441494958 0.217285 0.587830 -0.252136 0.737305 1441494958 0.217285 0.587830 -0.252136 0.737305 1441494958 0.217285 0.587830 -0.252136 0.737305 1441494958 0.217285 0.587830 -0.252136 0.737305 1441494958 0.224609 0.589294 -0.253113 0.733582 1441494958 0.224609 0.589294 -0.253113 0.733582 1441494958 0.224609 0.589294 -0.253113 0.733582 1441494958 0.224609 0.589294 -0.253113 0.733582 1441494958 0.224609 0.589294 -0.253113 0.733582 1441494958 0.224609 0.589294 -0.253113 0.733582 1441494958 0.247314 0.586182 -0.266113 0.724060 1441494958 0.247314 0.586182 -0.266113 0.724060 1441494958 0.247314 0.586182 -0.266113 0.724060 1441494958 0.247314 0.586182 -0.266113 0.724060 1441494958 0.247314 0.586182 -0.266113 0.724060 1441494958 0.286438 0.576233 -0.289185 0.708679 1441494958 0.286438 0.576233 -0.289185 0.708679 1441494958 0.286438 0.576233 -0.289185 0.708679 1441494958 0.286438 0.576233 -0.289185 0.708679 1441494958 0.286438 0.576233 -0.289185 0.708679 1441494958 0.286438 0.576233 -0.289185 0.708679 1441494958 0.337952 0.559448 -0.319580 0.685974 1441494958 0.337952 0.559448 -0.319580 0.685974 1441494958 0.337952 0.559448 -0.319580 0.685974 1441494958 0.337952 0.559448 -0.319580 0.685974 1441494958 0.396484 0.536011 -0.355530 0.655029 1441494958 0.396484 0.536011 -0.355530 0.655029 1441494958 0.396484 0.536011 -0.355530 0.655029 1441494958 0.396484 0.536011 -0.355530 0.655029 1441494958 0.396484 0.536011 -0.355530 0.655029 1441494958 0.396484 0.536011 -0.355530 0.655029 1441494958 0.456909 0.506226 -0.395752 0.615051 1441494958 0.456909 0.506226 -0.395752 0.615051 1441494958 0.456909 0.506226 -0.395752 0.615051 1441494958 0.456909 0.506226 -0.395752 0.615051 1441494958 0.456909 0.506226 -0.395752 0.615051 1441494958 0.456909 0.506226 -0.395752 0.615051 1441494958 0.516296 0.469910 -0.438232 0.566101 1441494958 0.516296 0.469910 -0.438232 0.566101 1441494958 0.516296 0.469910 -0.438232 0.566101 1441494958 0.516296 0.469910 -0.438232 0.566101 1441494958 0.516296 0.469910 -0.438232 0.566101 1441494958 0.571533 0.428284 -0.478027 0.511169 1441494958 0.571533 0.428284 -0.478027 0.511169 1441494958 0.571533 0.428284 -0.478027 0.511169 1441494958 0.571533 0.428284 -0.478027 0.511169 1441494958 0.571533 0.428284 -0.478027 0.511169 1441494958 0.620850 0.382324 -0.512634 0.453308 1441494958 0.620850 0.382324 -0.512634 0.453308 1441494958 0.620850 0.382324 -0.512634 0.453308 1441494958 0.620850 0.382324 -0.512634 0.453308 1441494958 0.620850 0.382324 -0.512634 0.453308 1441494958 0.661133 0.336975 -0.536926 0.401245 1441494958 0.661133 0.336975 -0.536926 0.401245 1441494958 0.661133 0.336975 -0.536926 0.401245 1441494958 0.661133 0.336975 -0.536926 0.401245 1441494958 0.661133 0.336975 -0.536926 0.401245 1441494958 0.661133 0.336975 -0.536926 0.401245 1441494958 0.688293 0.300354 -0.552917 0.360962 1441494958 0.688293 0.300354 -0.552917 0.360962 1441494958 0.688293 0.300354 -0.552917 0.360962 1441494958 0.688293 0.300354 -0.552917 0.360962 1441494958 0.688293 0.300354 -0.552917 0.360962 1441494958 0.704529 0.275085 -0.561401 0.335815 1441494958 0.704529 0.275085 -0.561401 0.335815 1441494958 0.704529 0.275085 -0.561401 0.335815 1441494958 0.704529 0.275085 -0.561401 0.335815 1441494959 0.704529 0.275085 -0.561401 0.335815 1441494959 0.709106 0.262756 -0.566772 0.326904 1441494959 0.709106 0.262756 -0.566772 0.326904 1441494959 0.709106 0.262756 -0.566772 0.326904 1441494959 0.709106 0.262756 -0.566772 0.326904 1441494959 0.709106 0.262756 -0.566772 0.326904 1441494959 0.709106 0.262756 -0.566772 0.326904 1441494959 0.703613 0.266296 -0.566345 0.336548 1441494959 0.703613 0.266296 -0.566345 0.336548 1441494959 0.703613 0.266296 -0.566345 0.336548 1441494959 0.703613 0.266296 -0.566345 0.336548 1441494959 0.703613 0.266296 -0.566345 0.336548 1441494959 0.703613 0.266296 -0.566345 0.336548 1441494959 0.689575 0.282898 -0.559814 0.362000 1441494959 0.689575 0.282898 -0.559814 0.362000 1441494959 0.689575 0.282898 -0.559814 0.362000 1441494959 0.689575 0.282898 -0.559814 0.362000 1441494959 0.689575 0.282898 -0.559814 0.362000 1441494959 0.666809 0.309448 -0.547485 0.399780 1441494959 0.666809 0.309448 -0.547485 0.399780 1441494959 0.666809 0.309448 -0.547485 0.399780 1441494959 0.666809 0.309448 -0.547485 0.399780 1441494959 0.666809 0.309448 -0.547485 0.399780 1441494959 0.666809 0.309448 -0.547485 0.399780 1441494959 0.634766 0.343384 -0.528748 0.446716 1441494959 0.634766 0.343384 -0.528748 0.446716 1441494959 0.634766 0.343384 -0.528748 0.446716 1441494959 0.634766 0.343384 -0.528748 0.446716 1441494959 0.594421 0.380676 -0.502563 0.499084 1441494959 0.594421 0.380676 -0.502563 0.499084 1441494959 0.594421 0.380676 -0.502563 0.499084 1441494959 0.594421 0.380676 -0.502563 0.499084 1441494959 0.594421 0.380676 -0.502563 0.499084 1441494959 0.546936 0.418640 -0.470520 0.551453 1441494959 0.546936 0.418640 -0.470520 0.551453 1441494959 0.546936 0.418640 -0.470520 0.551453 1441494959 0.546936 0.418640 -0.470520 0.551453 1441494959 0.546936 0.418640 -0.470520 0.551453 1441494959 0.546936 0.418640 -0.470520 0.551453 1441494959 0.546936 0.418640 -0.470520 0.551453 1441494959 0.493225 0.456116 -0.435364 0.599243 1441494959 0.493225 0.456116 -0.435364 0.599243 1441494959 0.493225 0.456116 -0.435364 0.599243 1441494959 0.493225 0.456116 -0.435364 0.599243 1441494959 0.493225 0.456116 -0.435364 0.599243 1441494959 0.432068 0.492371 -0.393799 0.644836 1441494959 0.432068 0.492371 -0.393799 0.644836 1441494959 0.432068 0.492371 -0.393799 0.644836 1441494959 0.432068 0.492371 -0.393799 0.644836 1441494959 0.432068 0.492371 -0.393799 0.644836 1441494959 0.432068 0.492371 -0.393799 0.644836 1441494959 0.368286 0.523926 -0.350952 0.683105 1441494959 0.368286 0.523926 -0.350952 0.683105 1441494959 0.368286 0.523926 -0.350952 0.683105 1441494959 0.368286 0.523926 -0.350952 0.683105 1441494959 0.368286 0.523926 -0.350952 0.683105 1441494959 0.310608 0.547119 -0.310242 0.712646 1441494959 0.310608 0.547119 -0.310242 0.712646 1441494959 0.310608 0.547119 -0.310242 0.712646 1441494959 0.310608 0.547119 -0.310242 0.712646 1441494959 0.310608 0.547119 -0.310242 0.712646 1441494959 0.263733 0.562500 -0.276611 0.733154 1441494959 0.263733 0.562500 -0.276611 0.733154 1441494959 0.263733 0.562500 -0.276611 0.733154 1441494959 0.263733 0.562500 -0.276611 0.733154 1441494959 0.263733 0.562500 -0.276611 0.733154 1441494959 0.231567 0.571838 -0.253113 0.745178 1441494959 0.231567 0.571838 -0.253113 0.745178 1441494959 0.231567 0.571838 -0.253113 0.745178 1441494959 0.231567 0.571838 -0.253113 0.745178 1441494959 0.231567 0.571838 -0.253113 0.745178 1441494959 0.231567 0.571838 -0.253113 0.745178 1441494959 0.217773 0.577209 -0.242188 0.748779 1441494959 0.217773 0.577209 -0.242188 0.748779 1441494959 0.217773 0.577209 -0.242188 0.748779 1441494959 0.217773 0.577209 -0.242188 0.748779 1441494959 0.217773 0.577209 -0.242188 0.748779 1441494959 0.217773 0.577209 -0.242188 0.748779 1441494959 0.222534 0.578552 -0.241943 0.746460 1441494959 0.222534 0.578552 -0.241943 0.746460 1441494959 0.222534 0.578552 -0.241943 0.746460 1441494959 0.222534 0.578552 -0.241943 0.746460 1441494959 0.222534 0.578552 -0.241943 0.746460 1441494959 0.222534 0.578552 -0.241943 0.746460 1441494959 0.245911 0.574829 -0.253235 0.738220 1441494959 0.245911 0.574829 -0.253235 0.738220 1441494959 0.245911 0.574829 -0.253235 0.738220 1441494959 0.245911 0.574829 -0.253235 0.738220 1441494959 0.245911 0.574829 -0.253235 0.738220 1441494959 0.245911 0.574829 -0.253235 0.738220 1441494959 0.283936 0.566711 -0.274902 0.722900 1441494959 0.283936 0.566711 -0.274902 0.722900 1441494959 0.283936 0.566711 -0.274902 0.722900 1441494959 0.283936 0.566711 -0.274902 0.722900 1441494959 0.283936 0.566711 -0.274902 0.722900 1441494959 0.283936 0.566711 -0.274902 0.722900 1441494959 0.334717 0.552063 -0.305725 0.699768 1441494959 0.334717 0.552063 -0.305725 0.699768 1441494959 0.334717 0.552063 -0.305725 0.699768 1441494959 0.334717 0.552063 -0.305725 0.699768 1441494959 0.334717 0.552063 -0.305725 0.699768 1441494960 0.334717 0.552063 -0.305725 0.699768 1441494960 0.334717 0.552063 -0.305725 0.699768 1441494960 0.394958 0.529602 -0.343872 0.667236 1441494960 0.394958 0.529602 -0.343872 0.667236 1441494960 0.394958 0.529602 -0.343872 0.667236 1441494960 0.394958 0.529602 -0.343872 0.667236 1441494960 0.394958 0.529602 -0.343872 0.667236 1441494960 0.452515 0.502258 -0.382019 0.630005 1441494960 0.452515 0.502258 -0.382019 0.630005 1441494960 0.452515 0.502258 -0.382019 0.630005 1441494960 0.452515 0.502258 -0.382019 0.630005 1441494960 0.452515 0.502258 -0.382019 0.630005 1441494960 0.452515 0.502258 -0.382019 0.630005 1441494960 0.510071 0.469849 -0.424194 0.582275 1441494960 0.510071 0.469849 -0.424194 0.582275 1441494960 0.510071 0.469849 -0.424194 0.582275 1441494960 0.510071 0.469849 -0.424194 0.582275 1441494960 0.510071 0.469849 -0.424194 0.582275 1441494960 0.510071 0.469849 -0.424194 0.582275 1441494960 0.564087 0.431824 -0.466492 0.526917 1441494960 0.564087 0.431824 -0.466492 0.526917 1441494960 0.564087 0.431824 -0.466492 0.526917 1441494960 0.564087 0.431824 -0.466492 0.526917 1441494960 0.564087 0.431824 -0.466492 0.526917 1441494960 0.564087 0.431824 -0.466492 0.526917 1441494960 0.610840 0.390198 -0.501892 0.471863 1441494960 0.610840 0.390198 -0.501892 0.471863 1441494960 0.610840 0.390198 -0.501892 0.471863 1441494960 0.610840 0.390198 -0.501892 0.471863 1441494960 0.610840 0.390198 -0.501892 0.471863 1441494960 0.610840 0.390198 -0.501892 0.471863 1441494960 0.649780 0.347900 -0.527344 0.422668 1441494960 0.649780 0.347900 -0.527344 0.422668 1441494960 0.649780 0.347900 -0.527344 0.422668 1441494960 0.649780 0.347900 -0.527344 0.422668 1441494960 0.649780 0.347900 -0.527344 0.422668 1441494960 0.675842 0.312927 -0.547546 0.381409 1441494960 0.675842 0.312927 -0.547546 0.381409 1441494960 0.675842 0.312927 -0.547546 0.381409 1441494960 0.675842 0.312927 -0.547546 0.381409 1441494960 0.675842 0.312927 -0.547546 0.381409 1441494960 0.675842 0.312927 -0.547546 0.381409 1441494960 0.689880 0.290833 -0.559814 0.355042 1441494960 0.689880 0.290833 -0.559814 0.355042 1441494960 0.689880 0.290833 -0.559814 0.355042 1441494960 0.689880 0.290833 -0.559814 0.355042 1441494960 0.689880 0.290833 -0.559814 0.355042 1441494960 0.689880 0.290833 -0.559814 0.355042 1441494960 0.693481 0.280579 -0.566467 0.345520 1441494960 0.693481 0.280579 -0.566467 0.345520 1441494960 0.693481 0.280579 -0.566467 0.345520 1441494960 0.693481 0.280579 -0.566467 0.345520 1441494960 0.693481 0.280579 -0.566467 0.345520 1441494960 0.686523 0.282837 -0.568481 0.354126 1441494960 0.686523 0.282837 -0.568481 0.354126 1441494960 0.686523 0.282837 -0.568481 0.354126 1441494960 0.686523 0.282837 -0.568481 0.354126 1441494960 0.686523 0.282837 -0.568481 0.354126 1441494960 0.686523 0.282837 -0.568481 0.354126 1441494960 0.670410 0.298218 -0.563843 0.378906 1441494960 0.670410 0.298218 -0.563843 0.378906 1441494960 0.670410 0.298218 -0.563843 0.378906 1441494960 0.670410 0.298218 -0.563843 0.378906 1441494960 0.670410 0.298218 -0.563843 0.378906 1441494960 0.670410 0.298218 -0.563843 0.378906 1441494960 0.645325 0.324463 -0.552551 0.415894 1441494960 0.645325 0.324463 -0.552551 0.415894 1441494960 0.645325 0.324463 -0.552551 0.415894 1441494960 0.645325 0.324463 -0.552551 0.415894 1441494960 0.645325 0.324463 -0.552551 0.415894 1441494960 0.645325 0.324463 -0.552551 0.415894 1441494960 0.611389 0.357422 -0.534485 0.461182 1441494960 0.611389 0.357422 -0.534485 0.461182 1441494960 0.611389 0.357422 -0.534485 0.461182 1441494960 0.611389 0.357422 -0.534485 0.461182 1441494960 0.611389 0.357422 -0.534485 0.461182 1441494960 0.611389 0.357422 -0.534485 0.461182 1441494960 0.569946 0.393555 -0.506592 0.513367 1441494960 0.569946 0.393555 -0.506592 0.513367 1441494960 0.569946 0.393555 -0.506592 0.513367 1441494960 0.569946 0.393555 -0.506592 0.513367 1441494960 0.569946 0.393555 -0.506592 0.513367 1441494960 0.569946 0.393555 -0.506592 0.513367 1441494960 0.520874 0.431641 -0.471008 0.566101 1441494960 0.520874 0.431641 -0.471008 0.566101 1441494960 0.520874 0.431641 -0.471008 0.566101 1441494960 0.520874 0.431641 -0.471008 0.566101 1441494960 0.520874 0.431641 -0.471008 0.566101 1441494960 0.520874 0.431641 -0.471008 0.566101 1441494960 0.464966 0.470337 -0.432922 0.612427 1441494960 0.464966 0.470337 -0.432922 0.612427 1441494960 0.464966 0.470337 -0.432922 0.612427 1441494960 0.464966 0.470337 -0.432922 0.612427 1441494960 0.464966 0.470337 -0.432922 0.612427 1441494960 0.405090 0.505615 -0.391113 0.653564 1441494960 0.405090 0.505615 -0.391113 0.653564 1441494960 0.405090 0.505615 -0.391113 0.653564 1441494960 0.405090 0.505615 -0.391113 0.653564 1441494960 0.405090 0.505615 -0.391113 0.653564 1441494960 0.405090 0.505615 -0.391113 0.653564 1441494960 0.343994 0.535767 -0.348511 0.687805 1441494960 0.343994 0.535767 -0.348511 0.687805 1441494960 0.343994 0.535767 -0.348511 0.687805 1441494960 0.343994 0.535767 -0.348511 0.687805 1441494960 0.343994 0.535767 -0.348511 0.687805 1441494961 0.290283 0.560486 -0.307800 0.711853 1441494961 0.290283 0.560486 -0.307800 0.711853 1441494961 0.290283 0.560486 -0.307800 0.711853 1441494961 0.290283 0.560486 -0.307800 0.711853 1441494961 0.290283 0.560486 -0.307800 0.711853 1441494961 0.290283 0.560486 -0.307800 0.711853 1441494961 0.250610 0.575623 -0.275696 0.727844 1441494961 0.250610 0.575623 -0.275696 0.727844 1441494961 0.250610 0.575623 -0.275696 0.727844 1441494961 0.250610 0.575623 -0.275696 0.727844 1441494961 0.250610 0.575623 -0.275696 0.727844 1441494961 0.227112 0.585022 -0.254089 0.735901 1441494961 0.227112 0.585022 -0.254089 0.735901 1441494961 0.227112 0.585022 -0.254089 0.735901 1441494961 0.227112 0.585022 -0.254089 0.735901 1441494961 0.227112 0.585022 -0.254089 0.735901 1441494961 0.227112 0.585022 -0.254089 0.735901 1441494961 0.222290 0.588928 -0.244507 0.737488 1441494961 0.222290 0.588928 -0.244507 0.737488 1441494961 0.222290 0.588928 -0.244507 0.737488 1441494961 0.222290 0.588928 -0.244507 0.737488 1441494961 0.222290 0.588928 -0.244507 0.737488 1441494961 0.222290 0.588928 -0.244507 0.737488 1441494961 0.236389 0.588684 -0.247498 0.732239 1441494961 0.236389 0.588684 -0.247498 0.732239 1441494961 0.236389 0.588684 -0.247498 0.732239 1441494961 0.236389 0.588684 -0.247498 0.732239 1441494961 0.236389 0.588684 -0.247498 0.732239 1441494961 0.266357 0.583618 -0.262146 0.720886 1441494961 0.266357 0.583618 -0.262146 0.720886 1441494961 0.266357 0.583618 -0.262146 0.720886 1441494961 0.266357 0.583618 -0.262146 0.720886 1441494961 0.266357 0.583618 -0.262146 0.720886 1441494961 0.308716 0.572205 -0.286438 0.703674 1441494961 0.308716 0.572205 -0.286438 0.703674 1441494961 0.308716 0.572205 -0.286438 0.703674 1441494961 0.308716 0.572205 -0.286438 0.703674 1441494961 0.308716 0.572205 -0.286438 0.703674 1441494961 0.308716 0.572205 -0.286438 0.703674 1441494961 0.360046 0.555054 -0.317749 0.679138 1441494961 0.360046 0.555054 -0.317749 0.679138 1441494961 0.360046 0.555054 -0.317749 0.679138 1441494961 0.360046 0.555054 -0.317749 0.679138 1441494961 0.360046 0.555054 -0.317749 0.679138 1441494961 0.360046 0.555054 -0.317749 0.679138 1441494961 0.415894 0.532349 -0.354370 0.646484 1441494961 0.415894 0.532349 -0.354370 0.646484 1441494961 0.415894 0.532349 -0.354370 0.646484 1441494961 0.415894 0.532349 -0.354370 0.646484 1441494961 0.415894 0.532349 -0.354370 0.646484 1441494961 0.415894 0.532349 -0.354370 0.646484 1441494961 0.471985 0.503052 -0.393921 0.607361 1441494961 0.471985 0.503052 -0.393921 0.607361 1441494961 0.471985 0.503052 -0.393921 0.607361 1441494961 0.471985 0.503052 -0.393921 0.607361 1441494961 0.526062 0.467651 -0.434021 0.562256 1441494961 0.526062 0.467651 -0.434021 0.562256 1441494961 0.526062 0.467651 -0.434021 0.562256 1441494961 0.526062 0.467651 -0.434021 0.562256 1441494961 0.526062 0.467651 -0.434021 0.562256 1441494961 0.575562 0.427429 -0.473755 0.511414 1441494961 0.575562 0.427429 -0.473755 0.511414 1441494961 0.575562 0.427429 -0.473755 0.511414 1441494961 0.575562 0.427429 -0.473755 0.511414 1441494961 0.575562 0.427429 -0.473755 0.511414 1441494961 0.619019 0.385315 -0.508118 0.458374 1441494961 0.619019 0.385315 -0.508118 0.458374 1441494961 0.619019 0.385315 -0.508118 0.458374 1441494961 0.619019 0.385315 -0.508118 0.458374 1441494961 0.619019 0.385315 -0.508118 0.458374 1441494961 0.619019 0.385315 -0.508118 0.458374 1441494961 0.653015 0.346130 -0.533875 0.410645 1441494961 0.653015 0.346130 -0.533875 0.410645 1441494961 0.653015 0.346130 -0.533875 0.410645 1441494961 0.653015 0.346130 -0.533875 0.410645 1441494961 0.653015 0.346130 -0.533875 0.410645 1441494961 0.653015 0.346130 -0.533875 0.410645 1441494961 0.676880 0.311401 -0.552368 0.373779 1441494961 0.676880 0.311401 -0.552368 0.373779 1441494961 0.676880 0.311401 -0.552368 0.373779 1441494961 0.676880 0.311401 -0.552368 0.373779 1441494961 0.676880 0.311401 -0.552368 0.373779 1441494961 0.676880 0.311401 -0.552368 0.373779 1441494961 0.688477 0.288330 -0.564758 0.351868 1441494961 0.688477 0.288330 -0.564758 0.351868 1441494961 0.688477 0.288330 -0.564758 0.351868 1441494961 0.688477 0.288330 -0.564758 0.351868 1441494961 0.688477 0.288330 -0.564758 0.351868 1441494961 0.688477 0.288330 -0.564758 0.351868 1441494961 0.689087 0.280151 -0.571960 0.345642 1441494961 0.689087 0.280151 -0.571960 0.345642 1441494961 0.689087 0.280151 -0.571960 0.345642 1441494961 0.689087 0.280151 -0.571960 0.345642 1441494961 0.689087 0.280151 -0.571960 0.345642 1441494961 0.680786 0.284851 -0.572754 0.356812 1441494961 0.680786 0.284851 -0.572754 0.356812 1441494961 0.680786 0.284851 -0.572754 0.356812 1441494961 0.680786 0.284851 -0.572754 0.356812 1441494961 0.680786 0.284851 -0.572754 0.356812 1441494961 0.680786 0.284851 -0.572754 0.356812 1441494961 0.665039 0.300842 -0.565002 0.384705 1441494961 0.665039 0.300842 -0.565002 0.384705 1441494962 0.665039 0.300842 -0.565002 0.384705 1441494962 0.665039 0.300842 -0.565002 0.384705 1441494962 0.665039 0.300842 -0.565002 0.384705 1441494962 0.665039 0.300842 -0.565002 0.384705 1441494962 0.641174 0.326294 -0.550293 0.423767 1441494962 0.641174 0.326294 -0.550293 0.423767 1441494962 0.641174 0.326294 -0.550293 0.423767 1441494962 0.641174 0.326294 -0.550293 0.423767 1441494962 0.641174 0.326294 -0.550293 0.423767 1441494962 0.641174 0.326294 -0.550293 0.423767 1441494962 0.608948 0.358582 -0.529358 0.469421 1441494962 0.608948 0.358582 -0.529358 0.469421 1441494962 0.608948 0.358582 -0.529358 0.469421 1441494962 0.608948 0.358582 -0.529358 0.469421 1441494962 0.570862 0.393066 -0.501160 0.518127 1441494962 0.570862 0.393066 -0.501160 0.518127 1441494962 0.570862 0.393066 -0.501160 0.518127 1441494962 0.570862 0.393066 -0.501160 0.518127 1441494962 0.570862 0.393066 -0.501160 0.518127 1441494962 0.570862 0.393066 -0.501160 0.518127 1441494962 0.526794 0.427856 -0.470032 0.564331 1441494962 0.526794 0.427856 -0.470032 0.564331 1441494962 0.526794 0.427856 -0.470032 0.564331 1441494962 0.526794 0.427856 -0.470032 0.564331 1441494962 0.526794 0.427856 -0.470032 0.564331 1441494962 0.526794 0.427856 -0.470032 0.564331 1441494962 0.477905 0.460999 -0.434021 0.608887 1441494962 0.477905 0.460999 -0.434021 0.608887 1441494962 0.477905 0.460999 -0.434021 0.608887 1441494962 0.477905 0.460999 -0.434021 0.608887 1441494962 0.477905 0.460999 -0.434021 0.608887 1441494962 0.477905 0.460999 -0.434021 0.608887 1441494962 0.426575 0.490051 -0.396545 0.648499 1441494962 0.426575 0.490051 -0.396545 0.648499 1441494962 0.426575 0.490051 -0.396545 0.648499 1441494962 0.426575 0.490051 -0.396545 0.648499 1441494962 0.426575 0.490051 -0.396545 0.648499 1441494962 0.426575 0.490051 -0.396545 0.648499 1441494962 0.374023 0.516052 -0.357666 0.682495 1441494962 0.374023 0.516052 -0.357666 0.682495 1441494962 0.374023 0.516052 -0.357666 0.682495 1441494962 0.374023 0.516052 -0.357666 0.682495 1441494962 0.374023 0.516052 -0.357666 0.682495 1441494962 0.374023 0.516052 -0.357666 0.682495 1441494962 0.324768 0.537048 -0.320801 0.709290 1441494962 0.324768 0.537048 -0.320801 0.709290 1441494962 0.324768 0.537048 -0.320801 0.709290 1441494962 0.324768 0.537048 -0.320801 0.709290 1441494962 0.324768 0.537048 -0.320801 0.709290 1441494962 0.284058 0.552246 -0.290039 0.728088 1441494962 0.284058 0.552246 -0.290039 0.728088 1441494962 0.284058 0.552246 -0.290039 0.728088 1441494962 0.284058 0.552246 -0.290039 0.728088 1441494962 0.284058 0.552246 -0.290039 0.728088 1441494962 0.284058 0.552246 -0.290039 0.728088 1441494962 0.256409 0.562561 -0.268372 0.738708 1441494962 0.256409 0.562561 -0.268372 0.738708 1441494962 0.256409 0.562561 -0.268372 0.738708 1441494962 0.256409 0.562561 -0.268372 0.738708 1441494962 0.256409 0.562561 -0.268372 0.738708 1441494962 0.256409 0.562561 -0.268372 0.738708 1441494962 0.245789 0.568604 -0.257446 0.741577 1441494962 0.245789 0.568604 -0.257446 0.741577 1441494962 0.245789 0.568604 -0.257446 0.741577 1441494962 0.245789 0.568604 -0.257446 0.741577 1441494962 0.245789 0.568604 -0.257446 0.741577 1441494962 0.245789 0.568604 -0.257446 0.741577 1441494962 0.250610 0.570984 -0.256897 0.738281 1441494962 0.250610 0.570984 -0.256897 0.738281 1441494962 0.250610 0.570984 -0.256897 0.738281 1441494962 0.250610 0.570984 -0.256897 0.738281 1441494962 0.250610 0.570984 -0.256897 0.738281 1441494962 0.250610 0.570984 -0.256897 0.738281 1441494962 0.271301 0.568848 -0.266235 0.729248 1441494962 0.271301 0.568848 -0.266235 0.729248 1441494962 0.271301 0.568848 -0.266235 0.729248 1441494962 0.271301 0.568848 -0.266235 0.729248 1441494962 0.271301 0.568848 -0.266235 0.729248 1441494962 0.271301 0.568848 -0.266235 0.729248 1441494962 0.305298 0.561401 -0.284912 0.714417 1441494962 0.305298 0.561401 -0.284912 0.714417 1441494962 0.305298 0.561401 -0.284912 0.714417 1441494962 0.305298 0.561401 -0.284912 0.714417 1441494962 0.305298 0.561401 -0.284912 0.714417 1441494962 0.305298 0.561401 -0.284912 0.714417 1441494962 0.349670 0.548828 -0.310730 0.692749 1441494962 0.349670 0.548828 -0.310730 0.692749 1441494962 0.349670 0.548828 -0.310730 0.692749 1441494962 0.349670 0.548828 -0.310730 0.692749 1441494962 0.349670 0.548828 -0.310730 0.692749 1441494962 0.349670 0.548828 -0.310730 0.692749 1441494962 0.400696 0.530029 -0.341309 0.664795 1441494962 0.400696 0.530029 -0.341309 0.664795 1441494962 0.400696 0.530029 -0.341309 0.664795 1441494962 0.400696 0.530029 -0.341309 0.664795 1441494962 0.400696 0.530029 -0.341309 0.664795 1441494962 0.400696 0.530029 -0.341309 0.664795 1441494962 0.453491 0.505859 -0.374146 0.631165 1441494962 0.453491 0.505859 -0.374146 0.631165 1441494962 0.453491 0.505859 -0.374146 0.631165 1441494962 0.453491 0.505859 -0.374146 0.631165 1441494962 0.453491 0.505859 -0.374146 0.631165 1441494962 0.505493 0.477051 -0.409058 0.591187 1441494962 0.505493 0.477051 -0.409058 0.591187 1441494963 0.505493 0.477051 -0.409058 0.591187 1441494963 0.505493 0.477051 -0.409058 0.591187 1441494963 0.505493 0.477051 -0.409058 0.591187 1441494963 0.505493 0.477051 -0.409058 0.591187 1441494963 0.554321 0.443054 -0.443176 0.547668 1441494963 0.554321 0.443054 -0.443176 0.547668 1441494963 0.554321 0.443054 -0.443176 0.547668 1441494963 0.554321 0.443054 -0.443176 0.547668 1441494963 0.598572 0.406067 -0.473267 0.502686 1441494963 0.598572 0.406067 -0.473267 0.502686 1441494963 0.598572 0.406067 -0.473267 0.502686 1441494963 0.598572 0.406067 -0.473267 0.502686 1441494963 0.598572 0.406067 -0.473267 0.502686 1441494963 0.598572 0.406067 -0.473267 0.502686 1441494963 0.636719 0.368530 -0.498962 0.457947 1441494963 0.636719 0.368530 -0.498962 0.457947 1441494963 
0.419006 0.504761 -0.382141 0.650757 1441494966 0.419006 0.504761 -0.382141 0.650757 1441494966 0.379639 0.523071 -0.361206 0.672119 1441494966 0.379639 0.523071 -0.361206 0.672119 1441494966 0.379639 0.523071 -0.361206 0.672119 1441494966 0.379639 0.523071 -0.361206 0.672119 1441494966 0.379639 0.523071 -0.361206 0.672119 1441494966 0.379639 0.523071 -0.361206 0.672119 1441494966 0.333801 0.542358 -0.334595 0.694519 1441494966 0.333801 0.542358 -0.334595 0.694519 1441494966 0.333801 0.542358 -0.334595 0.694519 1441494966 0.333801 0.542358 -0.334595 0.694519 1441494966 0.333801 0.542358 -0.334595 0.694519 1441494966 0.283142 0.562195 -0.303894 0.715088 1441494966 0.283142 0.562195 -0.303894 0.715088 1441494966 0.283142 0.562195 -0.303894 0.715088 1441494966 0.283142 0.562195 -0.303894 0.715088 1441494966 0.283142 0.562195 -0.303894 0.715088 1441494966 0.283142 0.562195 -0.303894 0.715088 1441494966 0.232544 0.579956 -0.270142 0.732483 1441494966 0.232544 0.579956 -0.270142 0.732483 1441494966 0.232544 0.579956 -0.270142 0.732483 1441494966 0.232544 0.579956 -0.270142 0.732483 1441494966 0.232544 0.579956 -0.270142 0.732483 1441494966 0.186157 0.593445 -0.237793 0.746033 1441494966 0.186157 0.593445 -0.237793 0.746033 1441494966 0.186157 0.593445 -0.237793 0.746033 1441494966 0.186157 0.593445 -0.237793 0.746033 1441494966 0.186157 0.593445 -0.237793 0.746033 1441494966 0.150940 0.604309 -0.209961 0.753601 1441494966 0.150940 0.604309 -0.209961 0.753601 1441494966 0.150940 0.604309 -0.209961 0.753601 1441494966 0.150940 0.604309 -0.209961 0.753601 1441494966 0.150940 0.604309 -0.209961 0.753601 1441494966 0.150940 0.604309 -0.209961 0.753601 1441494966 0.130554 0.609314 -0.189270 0.758850 1441494966 0.130554 0.609314 -0.189270 0.758850 1441494966 0.130554 0.609314 -0.189270 0.758850 1441494966 0.129517 0.612366 -0.182434 0.758240 1441494966 0.129517 0.612366 -0.182434 0.758240 1441494966 0.129517 0.612366 -0.182434 0.758240 1441494966 0.129517 0.612366 -0.182434 0.758240 1441494966 0.129517 0.612366 -0.182434 0.758240 1441494966 0.148438 0.612244 -0.189392 0.753113 1441494966 0.148438 0.612244 -0.189392 0.753113 1441494966 0.148438 0.612244 -0.189392 0.753113 1441494966 0.148438 0.612244 -0.189392 0.753113 1441494966 0.148438 0.612244 -0.189392 0.753113 1441494966 0.148438 0.612244 -0.189392 0.753113 1441494966 0.183533 0.607971 -0.207458 0.744019 1441494966 0.183533 0.607971 -0.207458 0.744019 1441494966 0.183533 0.607971 -0.207458 0.744019 1441494966 0.183533 0.607971 -0.207458 0.744019 1441494966 0.183533 0.607971 -0.207458 0.744019 1441494966 0.233337 0.599915 -0.236938 0.727600 1441494966 0.233337 0.599915 -0.236938 0.727600 1441494966 0.233337 0.599915 -0.236938 0.727600 1441494966 0.233337 0.599915 -0.236938 0.727600 1441494966 0.233337 0.599915 -0.236938 0.727600 1441494966 0.293579 0.587524 -0.276062 0.701660 1441494966 0.293579 0.587524 -0.276062 0.701660 1441494966 0.293579 0.587524 -0.276062 0.701660 1441494966 0.293579 0.587524 -0.276062 0.701660 1441494966 0.293579 0.587524 -0.276062 0.701660 1441494966 0.293579 0.587524 -0.276062 0.701660 1441494966 0.361755 0.566467 -0.322510 0.666443 1441494966 0.361755 0.566467 -0.322510 0.666443 1441494966 0.361755 0.566467 -0.322510 0.666443 1441494966 0.361755 0.566467 -0.322510 0.666443 1441494966 0.361755 0.566467 -0.322510 0.666443 1441494966 0.361755 0.566467 -0.322510 0.666443 1441494966 0.430237 0.535828 -0.370728 0.624695 1441494966 0.430237 0.535828 -0.370728 0.624695 1441494966 0.430237 0.535828 -0.370728 0.624695 1441494966 0.430237 0.535828 -0.370728 0.624695 1441494966 0.430237 0.535828 -0.370728 0.624695 1441494966 0.430237 0.535828 -0.370728 0.624695 1441494966 0.494080 0.499634 -0.419067 0.574951 1441494966 0.494080 0.499634 -0.419067 0.574951 1441494966 0.494080 0.499634 -0.419067 0.574951 1441494966 0.494080 0.499634 -0.419067 0.574951 1441494966 0.551025 0.457520 -0.464661 0.520630 1441494966 0.551025 0.457520 -0.464661 0.520630 1441494966 0.551025 0.457520 -0.464661 0.520630 1441494966 0.551025 0.457520 -0.464661 0.520630 1441494966 0.551025 0.457520 -0.464661 0.520630 1441494966 0.551025 0.457520 -0.464661 0.520630 1441494966 0.598694 0.414185 -0.504333 0.464294 1441494966 0.598694 0.414185 -0.504333 0.464294 1441494966 0.598694 0.414185 -0.504333 0.464294 1441494966 0.598694 0.414185 -0.504333 0.464294 1441494966 0.598694 0.414185 -0.504333 0.464294 1441494966 0.598694 0.414185 -0.504333 0.464294 1441494967 0.635681 0.373047 -0.533264 0.415100 1441494967 0.635681 0.373047 -0.533264 0.415100 1441494967 0.635681 0.373047 -0.533264 0.415100 1441494967 0.635681 0.373047 -0.533264 0.415100 1441494967 0.635681 0.373047 -0.533264 0.415100 1441494967 0.662170 0.337036 -0.553589 0.376099 1441494967 0.662170 0.337036 -0.553589 0.376099 1441494967 0.662170 0.337036 -0.553589 0.376099 1441494967 0.662170 0.337036 -0.553589 0.376099 1441494967 0.662170 0.337036 -0.553589 0.376099 1441494967 0.662170 0.337036 -0.553589 0.376099 1441494967 0.662170 0.337036 -0.553589 0.376099 1441494967 0.676514 0.311584 -0.568115 0.349915 1441494967 0.676514 0.311584 -0.568115 0.349915 1441494967 0.676514 0.311584 -0.568115 0.349915 1441494967 0.676514 0.311584 -0.568115 0.349915 1441494967 0.676514 0.311584 -0.568115 0.349915 1441494967 0.676514 0.311584 -0.568115 0.349915 1441494967 0.679443 0.300049 -0.575928 0.341492 1441494967 0.679443 0.300049 -0.575928 0.341492 1441494967 0.679443 0.300049 -0.575928 0.341492 1441494967 0.679443 0.300049 -0.575928 0.341492 1441494967 0.679443 0.300049 -0.575928 0.341492 1441494967 0.671875 0.302002 -0.579346 0.348816 1441494967 0.671875 0.302002 -0.579346 0.348816 1441494967 0.671875 0.302002 -0.579346 0.348816 1441494967 0.671875 0.302002 -0.579346 0.348816 1441494967 0.671875 0.302002 -0.579346 0.348816 1441494967 0.671875 0.302002 -0.579346 0.348816 1441494967 0.654968 0.317017 -0.574951 0.374023 1441494967 0.654968 0.317017 -0.574951 0.374023 1441494967 0.654968 0.317017 -0.574951 0.374023 1441494967 0.654968 0.317017 -0.574951 0.374023 1441494967 0.654968 0.317017 -0.574951 0.374023 1441494967 0.654968 0.317017 -0.574951 0.374023 1441494967 0.654968 0.317017 -0.574951 0.374023 1441494967 0.628906 0.343262 -0.562744 0.412292 1441494967 0.628906 0.343262 -0.562744 0.412292 1441494967 0.628906 0.343262 -0.562744 0.412292 1441494967 0.628906 0.343262 -0.562744 0.412292 1441494967 0.628906 0.343262 -0.562744 0.412292 1441494967 0.593750 0.377502 -0.541504 0.460022 1441494967 0.593750 0.377502 -0.541504 0.460022 1441494967 0.593750 0.377502 -0.541504 0.460022 1441494967 0.593750 0.377502 -0.541504 0.460022 1441494967 0.593750 0.377502 -0.541504 0.460022 1441494967 0.552368 0.415283 -0.511108 0.511047 1441494967 0.552368 0.415283 -0.511108 0.511047 1441494967 0.552368 0.415283 -0.511108 0.511047 1441494967 0.552368 0.415283 -0.511108 0.511047 1441494967 0.552368 0.415283 -0.511108 0.511047 1441494967 0.504517 0.454163 -0.476685 0.558472 1441494967 0.504517 0.454163 -0.476685 0.558472 1441494967 0.504517 0.454163 -0.476685 0.558472 1441494967 0.504517 0.454163 -0.476685 0.558472 1441494967 0.504517 0.454163 -0.476685 0.558472 1441494967 0.504517 0.454163 -0.476685 0.558472 1441494967 0.450684 0.492920 -0.437378 0.602112 1441494967 0.450684 0.492920 -0.437378 0.602112 1441494967 0.450684 0.492920 -0.437378 0.602112 1441494967 0.450684 0.492920 -0.437378 0.602112 1441494967 0.450684 0.492920 -0.437378 0.602112 1441494967 0.450684 0.492920 -0.437378 0.602112 1441494967 0.393616 0.526855 -0.395447 0.641113 1441494967 0.393616 0.526855 -0.395447 0.641113 1441494967 0.393616 0.526855 -0.395447 0.641113 1441494967 0.393616 0.526855 -0.395447 0.641113 1441494967 0.393616 0.526855 -0.395447 0.641113 1441494967 0.393616 0.526855 -0.395447 0.641113 1441494967 0.338318 0.553772 -0.354065 0.673401 1441494967 0.338318 0.553772 -0.354065 0.673401 1441494967 0.338318 0.553772 -0.354065 0.673401 1441494967 0.338318 0.553772 -0.354065 0.673401 1441494967 0.338318 0.553772 -0.354065 0.673401 1441494967 0.338318 0.553772 -0.354065 0.673401 1441494967 0.338318 0.553772 -0.354065 0.673401 1441494967 0.289246 0.572205 -0.314087 0.700134 1441494967 0.289246 0.572205 -0.314087 0.700134 1441494967 0.289246 0.572205 -0.314087 0.700134 1441494967 0.289246 0.572205 -0.314087 0.700134 1441494967 0.289246 0.572205 -0.314087 0.700134 1441494967 0.253540 0.583618 -0.282104 0.717957 1441494967 0.253540 0.583618 -0.282104 0.717957 1441494967 0.253540 0.583618 -0.282104 0.717957 1441494967 0.253540 0.583618 -0.282104 0.717957 1441494967 0.253540 0.583618 -0.282104 0.717957 1441494967 0.253540 0.583618 -0.282104 0.717957 1441494967 0.235168 0.589539 -0.261902 0.726929 1441494967 0.235168 0.589539 -0.261902 0.726929 1441494967 0.235168 0.589539 -0.261902 0.726929 1441494967 0.235168 0.589539 -0.261902 0.726929 1441494967 0.235168 0.589539 -0.261902 0.726929 1441494967 0.232971 0.591248 -0.254089 0.729065 1441494967 0.232971 0.591248 -0.254089 0.729065 1441494967 0.232971 0.591248 -0.254089 0.729065 1441494967 0.232971 0.591248 -0.254089 0.729065 1441494967 0.232971 0.591248 -0.254089 0.729065 1441494967 0.232971 0.591248 -0.254089 0.729065 1441494967 0.245789 0.589783 -0.257385 0.724854 1441494967 0.245789 0.589783 -0.257385 0.724854 1441494967 0.245789 0.589783 -0.257385 0.724854 1441494967 0.245789 0.589783 -0.257385 0.724854 1441494967 0.245789 0.589783 -0.257385 0.724854 1441494967 0.245789 0.589783 -0.257385 0.724854 1441494967 0.272461 0.584534 -0.271729 0.714294 1441494968 0.272461 0.584534 -0.271729 0.714294 1441494968 0.272461 0.584534 -0.271729 0.714294 1441494968 0.272461 0.584534 -0.271729 0.714294 1441494968 0.272461 0.584534 -0.271729 0.714294 1441494968 0.272461 0.584534 -0.271729 0.714294 1441494968 0.311462 0.574158 -0.295837 0.696960 1441494968 0.311462 0.574158 -0.295837 0.696960 1441494968 0.311462 0.574158 -0.295837 0.696960 1441494968 0.311462 0.574158 -0.295837 0.696960 1441494968 0.311462 0.574158 -0.295837 0.696960 1441494968 0.311462 0.574158 -0.295837 0.696960 1441494968 0.358704 0.559021 -0.327820 0.671814 1441494968 0.358704 0.559021 -0.327820 0.671814 1441494968 0.358704 0.559021 -0.327820 0.671814 1441494968 0.358704 0.559021 -0.327820 0.671814 1441494968 0.358704 0.559021 -0.327820 0.671814 1441494968 0.358704 0.559021 -0.327820 0.671814 1441494968 0.408752 0.537659 -0.363708 0.641479 1441494968 0.408752 0.537659 -0.363708 0.641479 1441494968 0.408752 0.537659 -0.363708 0.641479 1441494968 0.408752 0.537659 -0.363708 0.641479 1441494968 0.408752 0.537659 -0.363708 0.641479 1441494968 0.408752 0.537659 -0.363708 0.641479 1441494968 0.456421 0.512268 -0.401855 0.606384 1441494968 0.456421 0.512268 -0.401855 0.606384 1441494968 0.456421 0.512268 -0.401855 0.606384 1441494968 0.456421 0.512268 -0.401855 0.606384 1441494968 0.456421 0.512268 -0.401855 0.606384 1441494968 0.456421 0.512268 -0.401855 0.606384 1441494968 0.502258 0.483948 -0.443298 0.562988 1441494968 0.502258 0.483948 -0.443298 0.562988 1441494968 0.502258 0.483948 -0.443298 0.562988 1441494968 0.502258 0.483948 -0.443298 0.562988 1441494968 0.502258 0.483948 -0.443298 0.562988 1441494968 0.548157 0.448792 -0.483887 0.513672 1441494968 0.548157 0.448792 -0.483887 0.513672 1441494968 0.548157 0.448792 -0.483887 0.513672 1441494968 0.548157 0.448792 -0.483887 0.513672 1441494968 0.548157 0.448792 -0.483887 0.513672 1441494968 0.548157 0.448792 -0.483887 0.513672 1441494968 0.588989 0.411133 -0.514832 0.467896 1441494968 0.588989 0.411133 -0.514832 0.467896 1441494968 0.588989 0.411133 -0.514832 0.467896 1441494968 0.588989 0.411133 -0.514832 0.467896 1441494968 0.588989 0.411133 -0.514832 0.467896 1441494968 0.621643 0.376099 -0.537720 0.427673 1441494968 0.621643 0.376099 -0.537720 0.427673 1441494968 0.621643 0.376099 -0.537720 0.427673 1441494968 0.621643 0.376099 -0.537720 0.427673 1441494968 0.621643 0.376099 -0.537720 0.427673 1441494968 0.621643 0.376099 -0.537720 0.427673 1441494968 0.642456 0.347412 -0.553650 0.399963 1441494968 0.642456 0.347412 -0.553650 0.399963 1441494968 0.642456 0.347412 -0.553650 0.399963 1441494968 0.642456 0.347412 -0.553650 0.399963 1441494968 0.642456 0.347412 -0.553650 0.399963 1441494968 0.642456 0.347412 -0.553650 0.399963 1441494968 0.652466 0.329834 -0.559814 0.389954 1441494968 0.652466 0.329834 -0.559814 0.389954 1441494968 0.652466 0.329834 -0.559814 0.389954 1441494968 0.652466 0.329834 -0.559814 0.389954 1441494968 0.652466 0.329834 -0.559814 0.389954 1441494968 0.652466 0.329834 -0.559814 0.389954 1441494968 0.651733 0.325928 -0.559082 0.395447 1441494968 0.651733 0.325928 -0.559082 0.395447 1441494968 0.651733 0.325928 -0.559082 0.395447 1441494968 0.651733 0.325928 -0.559082 0.395447 1441494968 0.651733 0.325928 -0.559082 0.395447 1441494968 0.651733 0.325928 -0.559082 0.395447 1441494968 0.639282 0.335205 -0.552979 0.416016 1441494968 0.639282 0.335205 -0.552979 0.416016 1441494968 0.639282 0.335205 -0.552979 0.416016 1441494968 0.639282 0.335205 -0.552979 0.416016 1441494968 0.639282 0.335205 -0.552979 0.416016 1441494968 0.639282 0.335205 -0.552979 0.416016 1441494968 0.617126 0.355713 -0.538696 0.449951 1441494968 0.617126 0.355713 -0.538696 0.449951 1441494968 0.617126 0.355713 -0.538696 0.449951 1441494968 0.617126 0.355713 -0.538696 0.449951 1441494968 0.617126 0.355713 -0.538696 0.449951 1441494968 0.617126 0.355713 -0.538696 0.449951 1441494968 0.585449 0.384338 -0.517639 0.491455 1441494968 0.585449 0.384338 -0.517639 0.491455 1441494968 0.585449 0.384338 -0.517639 0.491455 1441494968 0.585449 0.384338 -0.517639 0.491455 1441494968 0.585449 0.384338 -0.517639 0.491455 1441494968 0.585449 0.384338 -0.517639 0.491455 1441494968 0.547974 0.415039 -0.489685 0.536316 1441494968 0.547974 0.415039 -0.489685 0.536316 1441494968 0.547974 0.415039 -0.489685 0.536316 1441494968 0.547974 0.415039 -0.489685 0.536316 1441494968 0.547974 0.415039 -0.489685 0.536316 1441494968 0.504089 0.447266 -0.457703 0.579895 1441494968 0.504089 0.447266 -0.457703 0.579895 1441494968 0.504089 0.447266 -0.457703 0.579895 1441494968 0.504089 0.447266 -0.457703 0.579895 1441494968 0.504089 0.447266 -0.457703 0.579895 1441494968 0.504089 0.447266 -0.457703 0.579895 1441494968 0.454285 0.478516 -0.420898 0.622437 1441494968 0.454285 0.478516 -0.420898 0.622437 1441494968 0.454285 0.478516 -0.420898 0.622437 1441494968 0.454285 0.478516 -0.420898 0.622437 1441494968 0.454285 0.478516 -0.420898 0.622437 1441494968 0.454285 0.478516 -0.420898 0.622437 1441494968 0.454285 0.478516 -0.420898 0.622437 1441494968 0.400330 0.507813 -0.382629 0.659851 1441494968 0.400330 0.507813 -0.382629 0.659851 1441494969 0.400330 0.507813 -0.382629 0.659851 1441494969 0.400330 0.507813 -0.382629 0.659851 1441494969 0.400330 0.507813 -0.382629 0.659851 1441494969 0.400330 0.507813 -0.382629 0.659851 1441494969 0.345703 0.534058 -0.344482 0.690308 1441494969 0.345703 0.534058 -0.344482 0.690308 1441494969 0.345703 0.534058 -0.344482 0.690308 1441494969 0.345703 0.534058 -0.344482 0.690308 1441494969 0.345703 0.534058 -0.344482 0.690308 1441494969 0.345703 0.534058 -0.344482 0.690308 1441494969 0.296570 0.554443 -0.309692 0.713257 1441494969 0.296570 0.554443 -0.309692 0.713257 1441494969 0.296570 0.554443 -0.309692 0.713257 1441494969 0.296570 0.554443 -0.309692 0.713257 1441494969 0.296570 0.554443 -0.309692 0.713257 1441494969 0.256470 0.567688 -0.279297 0.730652 1441494969 0.256470 0.567688 -0.279297 0.730652 1441494969 0.256470 0.567688 -0.279297 0.730652 1441494969 0.256470 0.567688 -0.279297 0.730652 1441494969 0.232483 0.575317 -0.256836 0.740906 1441494969 0.232483 0.575317 -0.256836 0.740906 1441494969 0.232483 0.575317 -0.256836 0.740906 1441494969 0.232483 0.575317 -0.256836 0.740906 1441494969 0.232483 0.575317 -0.256836 0.740906 1441494969 0.232483 0.575317 -0.256836 0.740906 1441494969 0.224121 0.578735 -0.244202 0.745056 1441494969 0.224121 0.578735 -0.244202 0.745056 1441494969 0.224121 0.578735 -0.244202 0.745056 1441494969 0.224121 0.578735 -0.244202 0.745056 1441494969 0.224121 0.578735 -0.244202 0.745056 1441494969 0.224121 0.578735 -0.244202 0.745056 1441494969 0.234253 0.579468 -0.244934 0.741150 1441494969 0.234253 0.579468 -0.244934 0.741150 1441494969 0.234253 0.579468 -0.244934 0.741150 1441494969 0.234253 0.579468 -0.244934 0.741150 1441494969 0.234253 0.579468 -0.244934 0.741150 1441494969 0.261353 0.574890 -0.257751 0.731201 1441494969 0.261353 0.574890 -0.257751 0.731201 1441494969 0.261353 0.574890 -0.257751 0.731201 1441494969 0.261353 0.574890 -0.257751 0.731201 1441494969 0.300476 0.564392 -0.278931 0.716431 1441494969 0.300476 0.564392 -0.278931 0.716431 1441494969 0.300476 0.564392 -0.278931 0.716431 1441494969 0.300476 0.564392 -0.278931 0.716431 1441494969 0.300476 0.564392 -0.278931 0.716431 1441494969 0.300476 0.564392 -0.278931 0.716431 1441494969 0.349976 0.547424 -0.306824 0.695435 1441494969 0.349976 0.547424 -0.306824 0.695435 1441494969 0.349976 0.547424 -0.306824 0.695435 1441494969 0.349976 0.547424 -0.306824 0.695435 1441494969 0.349976 0.547424 -0.306824 0.695435 1441494969 0.349976 0.547424 -0.306824 0.695435 1441494969 0.405640 0.525452 -0.340515 0.665894 1441494969 0.405640 0.525452 -0.340515 0.665894 1441494969 0.405640 0.525452 -0.340515 0.665894 1441494969 0.405640 0.525452 -0.340515 0.665894 1441494969 0.405640 0.525452 -0.340515 0.665894 1441494969 0.405640 0.525452 -0.340515 0.665894 1441494969 0.405640 0.525452 -0.340515 0.665894 1441494969 0.462585 0.498657 -0.377686 0.628174 1441494969 0.462585 0.498657 -0.377686 0.628174 1441494969 0.462585 0.498657 -0.377686 0.628174 1441494969 0.462585 0.498657 -0.377686 0.628174 1441494969 0.462585 0.498657 -0.377686 0.628174 1441494969 0.462585 0.498657 -0.377686 0.628174 1441494969 0.517395 0.467102 -0.417175 0.583069 1441494969 0.517395 0.467102 -0.417175 0.583069 1441494969 0.517395 0.467102 -0.417175 0.583069 1441494969 0.517395 0.467102 -0.417175 0.583069 1441494969 0.517395 0.467102 -0.417175 0.583069 1441494969 0.568237 0.430542 -0.456055 0.532593 1441494969 0.568237 0.430542 -0.456055 0.532593 1441494969 0.568237 0.430542 -0.456055 0.532593 1441494969 0.568237 0.430542 -0.456055 0.532593 1441494969 0.568237 0.430542 -0.456055 0.532593 1441494969 0.568237 0.430542 -0.456055 0.532593 1441494969 0.611694 0.392639 -0.487976 0.483154 1441494969 0.611694 0.392639 -0.487976 0.483154 1441494969 0.611694 0.392639 -0.487976 0.483154 1441494969 0.611694 0.392639 -0.487976 0.483154 1441494969 0.611694 0.392639 -0.487976 0.483154 1441494969 0.646790 0.357117 -0.513550 0.436218 1441494969 0.646790 0.357117 -0.513550 0.436218 1441494969 0.646790 0.357117 -0.513550 0.436218 1441494969 0.646790 0.357117 -0.513550 0.436218 1441494969 0.646790 0.357117 -0.513550 0.436218 1441494969 0.646790 0.357117 -0.513550 0.436218 1441494969 0.669495 0.328125 -0.534729 0.397644 1441494969 0.669495 0.328125 -0.534729 0.397644 1441494969 0.669495 0.328125 -0.534729 0.397644 1441494969 0.669495 0.328125 -0.534729 0.397644 1441494969 0.669495 0.328125 -0.534729 0.397644 1441494969 0.669495 0.328125 -0.534729 0.397644 1441494969 0.681702 0.307983 -0.548157 0.373962 1441494969 0.681702 0.307983 -0.548157 0.373962 1441494969 0.681702 0.307983 -0.548157 0.373962 1441494969 0.681702 0.307983 -0.548157 0.373962 1441494969 0.681702 0.307983 -0.548157 0.373962 1441494969 0.681702 0.307983 -0.548157 0.373962 1441494969 0.682556 0.299744 -0.556519 0.366699 1441494969 0.682556 0.299744 -0.556519 0.366699 1441494969 0.682556 0.299744 -0.556519 0.366699 1441494970 0.682556 0.299744 -0.556519 0.366699 1441494970 0.682556 0.299744 -0.556519 0.366699 1441494970 0.673462 0.304016 -0.557434 0.378479 1441494970 0.673462 0.304016 -0.557434 0.378479 1441494970 0.673462 0.304016 -0.557434 0.378479 1441494970 0.673462 0.304016 -0.557434 0.378479 1441494970 0.673462 0.304016 -0.557434 0.378479 1441494970 0.673462 0.304016 -0.557434 0.378479 1441494970 0.656006 0.320557 -0.549255 0.406372 1441494970 0.656006 0.320557 -0.549255 0.406372 1441494970 0.656006 0.320557 -0.549255 0.406372 1441494970 0.656006 0.320557 -0.549255 0.406372 1441494970 0.656006 0.320557 -0.549255 0.406372 1441494970 0.656006 0.320557 -0.549255 0.406372 1441494970 0.656006 0.320557 -0.549255 0.406372 1441494970 0.630310 0.346130 -0.534607 0.443848 1441494970 0.630310 0.346130 -0.534607 0.443848 1441494970 0.630310 0.346130 -0.534607 0.443848 1441494970 0.630310 0.346130 -0.534607 0.443848 1441494970 0.630310 0.346130 -0.534607 0.443848 1441494970 0.596680 0.377808 -0.513367 0.487488 1441494970 0.596680 0.377808 -0.513367 0.487488 1441494970 0.596680 0.377808 -0.513367 0.487488 1441494970 0.596680 0.377808 -0.513367 0.487488 1441494970 0.596680 0.377808 -0.513367 0.487488 1441494970 0.555237 0.413025 -0.485840 0.533875 1441494970 0.555237 0.413025 -0.485840 0.533875 1441494970 0.555237 0.413025 -0.485840 0.533875 1441494970 0.555237 0.413025 -0.485840 0.533875 1441494970 0.555237 0.413025 -0.485840 0.533875 1441494970 0.555237 0.413025 -0.485840 0.533875 1441494970 0.555237 0.413025 -0.485840 0.533875 1441494970 0.506714 0.450073 -0.453308 0.578857 1441494970 0.506714 0.450073 -0.453308 0.578857 1441494970 0.506714 0.450073 -0.453308 0.578857 1441494970 0.506714 0.450073 -0.453308 0.578857 1441494970 0.506714 0.450073 -0.453308 0.578857 1441494970 0.452881 0.485901 -0.416687 0.620544 1441494970 0.452881 0.485901 -0.416687 0.620544 1441494970 0.452881 0.485901 -0.416687 0.620544 1441494970 0.452881 0.485901 -0.416687 0.620544 1441494970 0.452881 0.485901 -0.416687 0.620544 1441494970 0.452881 0.485901 -0.416687 0.620544 1441494970 0.452881 0.485901 -0.416687 0.620544 1441494970 0.396606 0.517212 -0.377136 0.657898 1441494970 0.396606 0.517212 -0.377136 0.657898 1441494970 0.396606 0.517212 -0.377136 0.657898 1441494970 0.340820 0.543518 -0.337708 0.688721 1441494970 0.340820 0.543518 -0.337708 0.688721 1441494970 0.340820 0.543518 -0.337708 0.688721 1441494970 0.340820 0.543518 -0.337708 0.688721 1441494970 0.340820 0.543518 -0.337708 0.688721 1441494970 0.289856 0.565674 -0.302368 0.710327 1441494970 0.289856 0.565674 -0.302368 0.710327 1441494970 0.289856 0.565674 -0.302368 0.710327 1441494970 0.289856 0.565674 -0.302368 0.710327 1441494970 0.289856 0.565674 -0.302368 0.710327 1441494970 0.245850 0.583496 -0.272156 0.724548 1441494970 0.245850 0.583496 -0.272156 0.724548 1441494970 0.245850 0.583496 -0.272156 0.724548 1441494970 0.245850 0.583496 -0.272156 0.724548 1441494970 0.245850 0.583496 -0.272156 0.724548 1441494970 0.245850 0.583496 -0.272156 0.724548 1441494970 0.218994 0.594788 -0.253784 0.730591 1441494970 0.218994 0.594788 -0.253784 0.730591 1441494970 0.218994 0.594788 -0.253784 0.730591 1441494970 0.218994 0.594788 -0.253784 0.730591 1441494970 0.218994 0.594788 -0.253784 0.730591 1441494970 0.218994 0.594788 -0.253784 0.730591 1441494970 0.206299 0.601318 -0.241638 0.733032 1441494970 0.206299 0.601318 -0.241638 0.733032 1441494970 0.206299 0.601318 -0.241638 0.733032 1441494970 0.206299 0.601318 -0.241638 0.733032 1441494970 0.206299 0.601318 -0.241638 0.733032 1441494970 0.206299 0.601318 -0.241638 0.733032 1441494970 0.208984 0.604126 -0.240356 0.730408 1441494970 0.208984 0.604126 -0.240356 0.730408 1441494970 0.208984 0.604126 -0.240356 0.730408 1441494970 0.208984 0.604126 -0.240356 0.730408 1441494970 0.208984 0.604126 -0.240356 0.730408 1441494970 0.208984 0.604126 -0.240356 0.730408 1441494970 0.229553 0.600830 -0.252319 0.722900 1441494970 0.229553 0.600830 -0.252319 0.722900 1441494970 0.229553 0.600830 -0.252319 0.722900 1441494970 0.229553 0.600830 -0.252319 0.722900 1441494970 0.229553 0.600830 -0.252319 0.722900 1441494970 0.229553 0.600830 -0.252319 0.722900 1441494970 0.264954 0.591736 -0.274414 0.710144 1441494970 0.264954 0.591736 -0.274414 0.710144 1441494970 0.264954 0.591736 -0.274414 0.710144 1441494970 0.264954 0.591736 -0.274414 0.710144 1441494970 0.264954 0.591736 -0.274414 0.710144 1441494970 0.264954 0.591736 -0.274414 0.710144 1441494970 0.311707 0.578918 -0.305176 0.688843 1441494970 0.311707 0.578918 -0.305176 0.688843 1441494970 0.311707 0.578918 -0.305176 0.688843 1441494970 0.311707 0.578918 -0.305176 0.688843 1441494970 0.311707 0.578918 -0.305176 0.688843 1441494970 0.367249 0.559082 -0.342224 0.659790 1441494970 0.367249 0.559082 -0.342224 0.659790 1441494970 0.367249 0.559082 -0.342224 0.659790 1441494970 0.367249 0.559082 -0.342224 0.659790 1441494970 0.367249 0.559082 -0.342224 0.659790 1441494971 0.367249 0.559082 -0.342224 0.659790 1441494971 0.424927 0.533020 -0.382202 0.623840 1441494971 0.424927 0.533020 -0.382202 0.623840 1441494971 0.424927 0.533020 -0.382202 0.623840 1441494971 0.424927 0.533020 -0.382202 0.623840 1441494971 0.424927 0.533020 -0.382202 0.623840 1441494971 0.424927 0.533020 -0.382202 0.623840 1441494971 0.482117 0.500977 -0.424622 0.579834 1441494971 0.482117 0.500977 -0.424622 0.579834 1441494971 0.482117 0.500977 -0.424622 0.579834 1441494971 0.482117 0.500977 -0.424622 0.579834 1441494971 0.482117 0.500977 -0.424622 0.579834 1441494971 0.482117 0.500977 -0.424622 0.579834 1441494971 0.536621 0.462524 -0.466125 0.529907 1441494971 0.536621 0.462524 -0.466125 0.529907 1441494971 0.536621 0.462524 -0.466125 0.529907 1441494971 0.536621 0.462524 -0.466125 0.529907 1441494971 0.536621 0.462524 -0.466125 0.529907 1441494971 0.585449 0.419495 -0.502014 0.478760 1441494971 0.585449 0.419495 -0.502014 0.478760 1441494971 0.585449 0.419495 -0.502014 0.478760 1441494971 0.585449 0.419495 -0.502014 0.478760 1441494971 0.585449 0.419495 -0.502014 0.478760 1441494971 0.585449 0.419495 -0.502014 0.478760 1441494971 0.625671 0.376770 -0.527710 0.433594 1441494971 0.625671 0.376770 -0.527710 0.433594 1441494971 0.625671 0.376770 -0.527710 0.433594 1441494971 0.625671 0.376770 -0.527710 0.433594 1441494971 0.625671 0.376770 -0.527710 0.433594 1441494971 0.625671 0.376770 -0.527710 0.433594 1441494971 0.659485 0.336975 -0.543579 0.394897 1441494971 0.659485 0.336975 -0.543579 0.394897 1441494971 0.659485 0.336975 -0.543579 0.394897 1441494971 0.659485 0.336975 -0.543579 0.394897 1441494971 0.659485 0.336975 -0.543579 0.394897 1441494971 0.659485 0.336975 -0.543579 0.394897 1441494971 0.680054 0.307129 -0.554443 0.368469 1441494971 0.680054 0.307129 -0.554443 0.368469 1441494971 0.680054 0.307129 -0.554443 0.368469 1441494971 0.680054 0.307129 -0.554443 0.368469 1441494971 0.680054 0.307129 -0.554443 0.368469 1441494971 0.680054 0.307129 -0.554443 0.368469 1441494971 0.689880 0.290649 -0.558594 0.356995 1441494971 0.689880 0.290649 -0.558594 0.356995 1441494971 0.689880 0.290649 -0.558594 0.356995 1441494971 0.689880 0.290649 -0.558594 0.356995 1441494971 0.689880 0.290649 -0.558594 0.356995 1441494971 0.687683 0.288452 -0.560486 0.360107 1441494971 0.687683 0.288452 -0.560486 0.360107 1441494971 0.687683 0.288452 -0.560486 0.360107 1441494971 0.687683 0.288452 -0.560486 0.360107 1441494971 0.687683 0.288452 -0.560486 0.360107 1441494971 0.675964 0.298828 -0.557373 0.378235 1441494971 0.675964 0.298828 -0.557373 0.378235 1441494971 0.675964 0.298828 -0.557373 0.378235 1441494971 0.675964 0.298828 -0.557373 0.378235 1441494971 0.675964 0.298828 -0.557373 0.378235 1441494971 0.657043 0.318237 -0.548950 0.406921 1441494971 0.657043 0.318237 -0.548950 0.406921 1441494971 0.657043 0.318237 -0.548950 0.406921 1441494971 0.657043 0.318237 -0.548950 0.406921 1441494971 0.657043 0.318237 -0.548950 0.406921 1441494971 0.657043 0.318237 -0.548950 0.406921 1441494971 0.631165 0.343872 -0.534668 0.444336 1441494971 0.631165 0.343872 -0.534668 0.444336 1441494971 0.631165 0.343872 -0.534668 0.444336 1441494971 0.631165 0.343872 -0.534668 0.444336 1441494971 0.631165 0.343872 -0.534668 0.444336 1441494971 0.631165 0.343872 -0.534668 0.444336 1441494971 0.598633 0.373047 -0.512329 0.489868 1441494971 0.598633 0.373047 -0.512329 0.489868 1441494971 0.598633 0.373047 -0.512329 0.489868 1441494971 0.598633 0.373047 -0.512329 0.489868 1441494971 0.598633 0.373047 -0.512329 0.489868 1441494971 0.598633 0.373047 -0.512329 0.489868 1441494971 0.560913 0.403442 -0.486511 0.534729 1441494971 0.560913 0.403442 -0.486511 0.534729 1441494971 0.560913 0.403442 -0.486511 0.534729 1441494971 0.560913 0.403442 -0.486511 0.534729 1441494971 0.516235 0.435852 -0.456421 0.578918 1441494971 0.516235 0.435852 -0.456421 0.578918 1441494971 0.516235 0.435852 -0.456421 0.578918 1441494971 0.516235 0.435852 -0.456421 0.578918 1441494971 0.516235 0.435852 -0.456421 0.578918 1441494971 0.516235 0.435852 -0.456421 0.578918 1441494971 0.466919 0.467346 -0.422424 0.620544 1441494971 0.466919 0.467346 -0.422424 0.620544 1441494971 0.466919 0.467346 -0.422424 0.620544 1441494971 0.466919 0.467346 -0.422424 0.620544 1441494971 0.466919 0.467346 -0.422424 0.620544 1441494971 0.466919 0.467346 -0.422424 0.620544 1441494971 0.414368 0.495911 -0.386414 0.658020 1441494971 0.414368 0.495911 -0.386414 0.658020 1441494971 0.414368 0.495911 -0.386414 0.658020 1441494971 0.414368 0.495911 -0.386414 0.658020 1441494971 0.414368 0.495911 -0.386414 0.658020 1441494971 0.360596 0.521851 -0.348511 0.690002 1441494971 0.360596 0.521851 -0.348511 0.690002 1441494971 0.360596 0.521851 -0.348511 0.690002 1441494971 0.360596 0.521851 -0.348511 0.690002 1441494971 0.360596 0.521851 -0.348511 0.690002 1441494972 0.311218 0.542786 -0.313110 0.714417 1441494972 0.311218 0.542786 -0.313110 0.714417 1441494972 0.311218 0.542786 -0.313110 0.714417 1441494972 0.311218 0.542786 -0.313110 0.714417 1441494972 0.311218 0.542786 -0.313110 0.714417 1441494972 0.311218 0.542786 -0.313110 0.714417 1441494972 0.271729 0.559021 -0.284668 0.729736 1441494972 0.271729 0.559021 -0.284668 0.729736 1441494972 0.271729 0.559021 -0.284668 0.729736 1441494972 0.271729 0.559021 -0.284668 0.729736 1441494972 0.271729 0.559021 -0.284668 0.729736 1441494972 0.271729 0.559021 -0.284668 0.729736 1441494972 0.246094 0.570435 -0.265259 0.737244 1441494972 0.246094 0.570435 -0.265259 0.737244 1441494972 0.246094 0.570435 -0.265259 0.737244 1441494972 0.246094 0.570435 -0.265259 0.737244 1441494972 0.246094 0.570435 -0.265259 0.737244 1441494972 0.246094 0.570435 -0.265259 0.737244 1441494972 0.238464 0.577026 -0.256287 0.737793 1441494972 0.238464 0.577026 -0.256287 0.737793 1441494972 0.238464 0.577026 -0.256287 0.737793 1441494972 0.238464 0.577026 -0.256287 0.737793 1441494972 0.238464 0.577026 -0.256287 0.737793 1441494972 0.238464 0.577026 -0.256287 0.737793 1441494972 0.248535 0.578613 -0.259521 0.732117 1441494972 0.248535 0.578613 -0.259521 0.732117 1441494972 0.248535 0.578613 -0.259521 0.732117 1441494972 0.248535 0.578613 -0.259521 0.732117 1441494972 0.248535 0.578613 -0.259521 0.732117 1441494972 0.275330 0.573792 -0.273743 0.721069 1441494972 0.275330 0.573792 -0.273743 0.721069 1441494972 0.275330 0.573792 -0.273743 0.721069 1441494972 0.275330 0.573792 -0.273743 0.721069 1441494972 0.275330 0.573792 -0.273743 0.721069 1441494972 0.275330 0.573792 -0.273743 0.721069 1441494972 0.315613 0.562683 -0.297058 0.703857 1441494972 0.315613 0.562683 -0.297058 0.703857 1441494972 0.315613 0.562683 -0.297058 0.703857 1441494972 0.315613 0.562683 -0.297058 0.703857 1441494972 0.365906 0.543823 -0.326843 0.680786 1441494972 0.365906 0.543823 -0.326843 0.680786 1441494972 0.365906 0.543823 -0.326843 0.680786 1441494972 0.365906 0.543823 -0.326843 0.680786 1441494972 0.365906 0.543823 -0.326843 0.680786 1441494972 0.365906 0.543823 -0.326843 0.680786 1441494972 0.418884 0.519958 -0.359985 0.651550 1441494972 0.418884 0.519958 -0.359985 0.651550 1441494972 0.418884 0.519958 -0.359985 0.651550 1441494972 0.418884 0.519958 -0.359985 0.651550 1441494972 0.418884 0.519958 -0.359985 0.651550 1441494972 0.418884 0.519958 -0.359985 0.651550 1441494972 0.471924 0.492249 -0.395203 0.615356 1441494972 0.471924 0.492249 -0.395203 0.615356 1441494972 0.471924 0.492249 -0.395203 0.615356 1441494972 0.471924 0.492249 -0.395203 0.615356 1441494972 0.471924 0.492249 -0.395203 0.615356 1441494972 0.471924 0.492249 -0.395203 0.615356 1441494972 0.471924 0.492249 -0.395203 0.615356 1441494972 0.522644 0.461670 -0.431274 0.572327 1441494972 0.522644 0.461670 -0.431274 0.572327 1441494972 0.522644 0.461670 -0.431274 0.572327 1441494972 0.522644 0.461670 -0.431274 0.572327 1441494972 0.522644 0.461670 -0.431274 0.572327 1441494972 0.522644 0.461670 -0.431274 0.572327 1441494972 0.568909 0.427979 -0.465576 0.525696 1441494972 0.568909 0.427979 -0.465576 0.525696 1441494972 0.568909 0.427979 -0.465576 0.525696 1441494972 0.568909 0.427979 -0.465576 0.525696 1441494972 0.568909 0.427979 -0.465576 0.525696 1441494972 0.568909 0.427979 -0.465576 0.525696 1441494972 0.609558 0.392029 -0.494812 0.479370 1441494972 0.609558 0.392029 -0.494812 0.479370 1441494972 
