# Supplementary material for: Quaternion-Based Gesture Recognition Using Wireless Wearable Motion Capture Sensors
Source: Sensors (Basel). 2016 Apr 28;16(5):605. doi: 10.3390/s16050605 (PMC4883296; doi:10.3390/s16050605)
Supplement: Supplementary file 1 [file sensors-16-00605-s001.zip › MultiSensorGestureData/P10/1. Jab/Training15.txt]

0.551697 0.082336 -0.630310 0.539978 1445370047 0.551697 0.082336 -0.630310 0.539978 1445370047 0.551697 0.082336 -0.630310 0.539978 1445370047 0.477051 -0.107239 -0.696350 0.525391 1445370047 0.477051 -0.107239 -0.696350 0.525391 1445370047 0.477051 -0.107239 -0.696350 0.525391 1445370047 0.477051 -0.107239 -0.696350 0.525391 1445370047 0.477051 -0.107239 -0.696350 0.525391 1445370048 0.477051 -0.107239 -0.696350 0.525391 1445370048 0.362061 -0.236023 -0.700684 0.567688 1445370048 0.362061 -0.236023 -0.700684 0.567688 1445370048 0.362061 -0.236023 -0.700684 0.567688 1445370048 0.362061 -0.236023 -0.700684 0.567688 1445370048 0.362061 -0.236023 -0.700684 0.567688 1445370048 0.362061 -0.236023 -0.700684 0.567688 1445370048 0.233643 -0.315002 -0.675171 0.624756 1445370048 0.233643 -0.315002 -0.675171 0.624756 1445370048 0.233643 -0.315002 -0.675171 0.624756 1445370048 0.233643 -0.315002 -0.675171 0.624756 1445370048 0.233643 -0.315002 -0.675171 0.624756 1445370048 0.233643 -0.315002 -0.675171 0.624756 1445370048 0.233643 -0.315002 -0.675171 0.624756 1445370048 0.087708 -0.360596 -0.650513 0.662720 1445370048 0.087708 -0.360596 -0.650513 0.662720 1445370048 0.087708 -0.360596 -0.650513 0.662720 1445370048 0.087708 -0.360596 -0.650513 0.662720 1445370048 0.087708 -0.360596 -0.650513 0.662720 1445370048 0.087708 -0.360596 -0.650513 0.662720 1445370048 -0.051208 -0.375183 -0.612793 0.693604 1445370048 -0.051208 -0.375183 -0.612793 0.693604 1445370048 -0.051208 -0.375183 -0.612793 0.693604 1445370048 -0.051208 -0.375183 -0.612793 0.693604 1445370048 -0.051208 -0.375183 -0.612793 0.693604 1445370048 -0.051208 -0.375183 -0.612793 0.693604 1445370048 -0.159424 -0.370911 -0.567932 0.717285 1445370048 -0.159424 -0.370911 -0.567932 0.717285 1445370048 -0.159424 -0.370911 -0.567932 0.717285 1445370048 -0.159424 -0.370911 -0.567932 0.717285 1445370048 -0.159424 -0.370911 -0.567932 0.717285 1445370048 -0.159424 -0.370911 -0.567932 0.717285 1445370048 -0.227966 -0.360657 -0.503662 0.751221 1445370048 -0.227966 -0.360657 -0.503662 0.751221 1445370048 -0.227966 -0.360657 -0.503662 0.751221 1445370048 -0.227966 -0.360657 -0.503662 0.751221 1445370048 -0.227966 -0.360657 -0.503662 0.751221 1445370048 -0.227966 -0.360657 -0.503662 0.751221 1445370048 -0.247192 -0.360779 -0.398376 0.806213 1445370048 -0.247192 -0.360779 -0.398376 0.806213 1445370048 -0.247192 -0.360779 -0.398376 0.806213 1445370048 -0.247192 -0.360779 -0.398376 0.806213 1445370048 -0.247192 -0.360779 -0.398376 0.806213 1445370048 -0.247192 -0.360779 -0.398376 0.806213 1445370048 -0.193237 -0.389160 -0.201721 0.877808 1445370048 -0.193237 -0.389160 -0.201721 0.877808 1445370048 -0.193237 -0.389160 -0.201721 0.877808 1445370048 -0.193237 -0.389160 -0.201721 0.877808 1445370048 -0.193237 -0.389160 -0.201721 0.877808 1445370048 -0.193237 -0.389160 -0.201721 0.877808 1445370048 -0.193237 -0.389160 -0.201721 0.877808 1445370048 -0.072571 -0.365479 -0.049255 0.926697 1445370048 -0.072571 -0.365479 -0.049255 0.926697 1445370048 -0.072571 -0.365479 -0.049255 0.926697 1445370048 -0.072571 -0.365479 -0.049255 0.926697 1445370048 -0.072571 -0.365479 -0.049255 0.926697 1445370048 -0.072571 -0.365479 -0.049255 0.926697 1445370048 0.095520 -0.276978 -0.074768 0.953186 1445370048 0.095520 -0.276978 -0.074768 0.953186 1445370048 0.095520 -0.276978 -0.074768 0.953186 1445370048 0.095520 -0.276978 -0.074768 0.953186 1445370048 0.095520 -0.276978 -0.074768 0.953186 1445370048 0.095520 -0.276978 -0.074768 0.953186 1445370048 0.095520 -0.276978 -0.074768 0.953186 1445370048 0.334412 -0.123230 -0.077454 0.931091 1445370048 0.334412 -0.123230 -0.077454 0.931091 1445370048 0.334412 -0.123230 -0.077454 0.931091 1445370048 0.334412 -0.123230 -0.077454 0.931091 1445370048 0.334412 -0.123230 -0.077454 0.931091 1445370048 0.334412 -0.123230 -0.077454 0.931091 1445370048 0.304260 -0.195618 -0.278137 0.889832 1445370048 0.304260 -0.195618 -0.278137 0.889832 1445370048 0.304260 -0.195618 -0.278137 0.889832 1445370048 0.304260 -0.195618 -0.278137 0.889832 1445370048 0.304260 -0.195618 -0.278137 0.889832 1445370048 0.304260 -0.195618 -0.278137 0.889832 1445370048 0.111877 -0.270935 -0.461304 0.837402 1445370048 0.111877 -0.270935 -0.461304 0.837402 1445370048 0.111877 -0.270935 -0.461304 0.837402 1445370048 0.111877 -0.270935 -0.461304 0.837402 1445370048 0.111877 -0.270935 -0.461304 0.837402 1445370048 0.111877 -0.270935 -0.461304 0.837402 1445370048 0.111877 -0.270935 -0.461304 0.837402 1445370048 -0.068176 -0.314697 -0.488586 0.810913 1445370048 -0.068176 -0.314697 -0.488586 0.810913 1445370048 -0.068176 -0.314697 -0.488586 0.810913 1445370048 -0.068176 -0.314697 -0.488586 0.810913 1445370048 -0.068176 -0.314697 -0.488586 0.810913 1445370048 -0.068176 -0.314697 -0.488586 0.810913 1445370048 -0.218567 -0.320007 -0.473999 0.790649 1445370048 -0.218567 -0.320007 -0.473999 0.790649 1445370048 -0.218567 -0.320007 -0.473999 0.790649 1445370048 -0.218567 -0.320007 -0.473999 0.790649 1445370048 -0.218567 -0.320007 -0.473999 0.790649 1445370048 -0.218567 -0.320007 -0.473999 0.790649 1445370048 -0.325195 -0.312500 -0.429199 0.782532 1445370048 -0.325195 -0.312500 -0.429199 0.782532 1445370048 -0.325195 -0.312500 -0.429199 0.782532 1445370048 -0.325195 -0.312500 -0.429199 0.782532 1445370048 -0.325195 -0.312500 -0.429199 0.782532 1445370048 -0.325195 -0.312500 -0.429199 0.782532 1445370048 -0.325195 -0.312500 -0.429199 0.782532 1445370048 -0.396057 -0.301758 -0.390259 0.774475 1445370048 -0.396057 -0.301758 -0.390259 0.774475 1445370048 -0.396057 -0.301758 -0.390259 0.774475 1445370048 -0.396057 -0.301758 -0.390259 0.774475 1445370048 -0.396057 -0.301758 -0.390259 0.774475 1445370048 -0.396057 -0.301758 -0.390259 0.774475 1445370048 -0.396057 -0.301758 -0.390259 0.774475 1445370048 -0.423340 -0.295654 -0.353882 0.779846 1445370048 -0.423340 -0.295654 -0.353882 0.779846 1445370048 -0.423340 -0.295654 -0.353882 0.779846 1445370048 -0.423340 -0.295654 -0.353882 0.779846 1445370048 -0.423340 -0.295654 -0.353882 0.779846 1445370048 -0.423340 -0.295654 -0.353882 0.779846 1445370048 -0.418823 -0.291321 -0.327271 0.795349 1445370049 -0.418823 -0.291321 -0.327271 0.795349 1445370049 -0.418823 -0.291321 -0.327271 0.795349 1445370049 -0.418823 -0.291321 -0.327271 0.795349 1445370049 -0.418823 -0.291321 -0.327271 0.795349 1445370049 -0.418823 -0.291321 -0.327271 0.795349 1445370049 -0.330872 -0.370911 -0.145752 0.855408 1445370049 -0.330872 -0.370911 -0.145752 0.855408 1445370049 -0.330872 -0.370911 -0.145752 0.855408 1445370049 -0.330872 -0.370911 -0.145752 0.855408 1445370049 -0.330872 -0.370911 -0.145752 0.855408 1445370049 -0.330872 -0.370911 -0.145752 0.855408 1445370049 -0.330872 -0.370911 -0.145752 0.855408 1445370049 -0.178772 -0.415344 0.082336 0.888123 1445370049 -0.178772 -0.415344 0.082336 0.888123 1445370049 -0.178772 -0.415344 0.082336 0.888123 1445370049 -0.178772 -0.415344 0.082336 0.888123 1445370049 -0.178772 -0.415344 0.082336 0.888123 1445370049 -0.002625 -0.359741 0.150146 0.920837 1445370049 -0.002625 -0.359741 0.150146 0.920837 1445370049 -0.002625 -0.359741 0.150146 0.920837 1445370049 -0.002625 -0.359741 0.150146 0.920837 1445370049 -0.002625 -0.359741 0.150146 0.920837 1445370049 -0.002625 -0.359741 0.150146 0.920837 1445370049 0.253906 -0.199890 0.155884 0.933411 1445370049 0.253906 -0.199890 0.155884 0.933411 1445370049 0.253906 -0.199890 0.155884 0.933411 1445370049 0.253906 -0.199890 0.155884 0.933411 1445370049 0.253906 -0.199890 0.155884 0.933411 1445370049 0.253906 -0.199890 0.155884 0.933411 1445370049 0.253906 -0.199890 0.155884 0.933411 1445370049 0.455139 -0.017578 0.066895 0.887695 1445370049 0.455139 -0.017578 0.066895 0.887695 1445370049 0.455139 -0.017578 0.066895 0.887695 1445370049 0.455139 -0.017578 0.066895 0.887695 1445370049 0.455139 -0.017578 0.066895 0.887695 1445370049 0.455139 -0.017578 0.066895 0.887695 1445370049 0.458191 -0.115540 -0.094299 0.876221 1445370049 0.458191 -0.115540 -0.094299 0.876221 1445370049 0.458191 -0.115540 -0.094299 0.876221 1445370049 0.458191 -0.115540 -0.094299 0.876221 1445370049 0.458191 -0.115540 -0.094299 0.876221 1445370049 0.458191 -0.115540 -0.094299 0.876221 1445370049 0.458191 -0.115540 -0.094299 0.876221 1445370049 0.228882 -0.276428 -0.414246 0.836426 1445370049 0.228882 -0.276428 -0.414246 0.836426 1445370049 0.228882 -0.276428 -0.414246 0.836426 1445370049 0.228882 -0.276428 -0.414246 0.836426 1445370049 0.228882 -0.276428 -0.414246 0.836426 1445370049 0.010376 -0.322937 -0.530457 0.783752 1445370049 0.010376 -0.322937 -0.530457 0.783752 1445370049 0.010376 -0.322937 -0.530457 0.783752 1445370049 0.010376 -0.322937 -0.530457 0.783752 1445370049 0.010376 -0.322937 -0.530457 0.783752 1445370049 0.010376 -0.322937 -0.530457 0.783752 1445370049 -0.170837 -0.328186 -0.551575 0.747620 1445370049 -0.170837 -0.328186 -0.551575 0.747620 1445370049 -0.170837 -0.328186 -0.551575 0.747620 1445370049 -0.170837 -0.328186 -0.551575 0.747620 1445370049 -0.170837 -0.328186 -0.551575 0.747620 1445370049 -0.170837 -0.328186 -0.551575 0.747620 1445370049 -0.310852 -0.323975 -0.516541 0.729126 1445370049 -0.310852 -0.323975 -0.516541 0.729126 1445370049 -0.310852 -0.323975 -0.516541 0.729126 1445370049 -0.310852 -0.323975 -0.516541 0.729126 1445370049 -0.310852 -0.323975 -0.516541 0.729126 1445370049 -0.310852 -0.323975 -0.516541 0.729126 1445370049 -0.399048 -0.298035 -0.485535 0.718506 1445370049 -0.399048 -0.298035 -0.485535 0.718506 1445370049 -0.399048 -0.298035 -0.485535 0.718506 1445370049 -0.399048 -0.298035 -0.485535 0.718506 1445370049 -0.399048 -0.298035 -0.485535 0.718506 1445370049 -0.399048 -0.298035 -0.485535 0.718506 1445370049 -0.399048 -0.298035 -0.485535 0.718506 1445370049 -0.454285 -0.262024 -0.470520 0.709656 1445370049 -0.454285 -0.262024 -0.470520 0.709656 1445370049 -0.454285 -0.262024 -0.470520 0.709656 1445370049 -0.454285 -0.262024 -0.470520 0.709656 1445370049 -0.454285 -0.262024 -0.470520 0.709656 1445370049 -0.469727 -0.261658 -0.434570 0.722534 1445370049 -0.469727 -0.261658 -0.434570 0.722534 1445370049 -0.469727 -0.261658 -0.434570 0.722534 1445370049 -0.469727 -0.261658 -0.434570 0.722534 1445370049 -0.469727 -0.261658 -0.434570 0.722534 1445370049 -0.469727 -0.261658 -0.434570 0.722534 1445370049 -0.469727 -0.261658 -0.434570 0.722534 1445370049 -0.440979 -0.296997 -0.366089 0.763794 1445370049 -0.440979 -0.296997 -0.366089 0.763794 1445370049 -0.440979 -0.296997 -0.366089 0.763794 1445370049 -0.440979 -0.296997 -0.366089 0.763794 1445370049 -0.440979 -0.296997 -0.366089 0.763794 1445370049 -0.440979 -0.296997 -0.366089 0.763794 1445370049 -0.297791 -0.401855 -0.129395 0.856201 1445370049 -0.297791 -0.401855 -0.129395 0.856201 1445370049 -0.297791 -0.401855 -0.129395 0.856201 1445370049 -0.297791 -0.401855 -0.129395 0.856201 1445370049 -0.297791 -0.401855 -0.129395 0.856201 1445370049 -0.297791 -0.401855 -0.129395 0.856201 1445370049 -0.088135 -0.408630 0.131653 0.898804 1445370049 -0.088135 -0.408630 0.131653 0.898804 1445370049 -0.088135 -0.408630 0.131653 0.898804 1445370049 -0.088135 -0.408630 0.131653 0.898804 1445370049 -0.088135 -0.408630 0.131653 0.898804 1445370049 -0.088135 -0.408630 0.131653 0.898804 1445370049 0.071045 -0.306885 0.059814 0.947205 1445370049 0.071045 -0.306885 0.059814 0.947205 1445370049 0.071045 -0.306885 0.059814 0.947205 1445370049 0.071045 -0.306885 0.059814 0.947205 1445370049 0.071045 -0.306885 0.059814 0.947205 1445370049 0.071045 -0.306885 0.059814 0.947205 1445370049 0.071045 -0.306885 0.059814 0.947205 1445370049 0.344727 -0.125793 0.022888 0.929932 1445370050 0.344727 -0.125793 0.022888 0.929932 1445370050 0.344727 -0.125793 0.022888 0.929932 1445370050 0.344727 -0.125793 0.022888 0.929932 1445370050 0.344727 -0.125793 0.022888 0.929932 1445370050 0.344727 -0.125793 0.022888 0.929932 1445370050 0.344727 -0.125793 0.022888 0.929932 1445370050 0.405029 -0.107544 -0.065308 0.905579 1445370050 0.405029 -0.107544 -0.065308 0.905579 1445370050 0.405029 -0.107544 -0.065308 0.905579 1445370050 0.405029 -0.107544 -0.065308 0.905579 1445370050 0.405029 -0.107544 -0.065308 0.905579 1445370050 0.405029 -0.107544 -0.065308 0.905579 1445370050 0.260193 -0.198853 -0.244324 0.912720 1445370050 0.260193 -0.198853 -0.244324 0.912720 1445370050 0.260193 -0.198853 -0.244324 0.912720 1445370050 0.260193 -0.198853 -0.244324 0.912720 1445370050 0.260193 -0.198853 -0.244324 0.912720 1445370050 0.260193 -0.198853 -0.244324 0.912720 1445370050 0.084473 -0.263062 -0.333984 0.901184 1445370050 0.084473 -0.263062 -0.333984 0.901184 1445370050 0.084473 -0.263062 -0.333984 0.901184 1445370050 0.084473 -0.263062 -0.333984 0.901184 1445370050 0.084473 -0.263062 -0.333984 0.901184 1445370050 0.084473 -0.263062 -0.333984 0.901184 1445370050 0.084473 -0.263062 -0.333984 0.901184 1445370050 -0.069580 -0.305908 -0.354065 0.881042 1445370050 -0.069580 -0.305908 -0.354065 0.881042 1445370050 -0.069580 -0.305908 -0.354065 0.881042 1445370050 -0.069580 -0.305908 -0.354065 0.881042 1445370050 -0.069580 -0.305908 -0.354065 0.881042 1445370050 -0.069580 -0.305908 -0.354065 0.881042 1445370050 -0.199646 -0.330750 -0.354614 0.851440 1445370050 -0.199646 -0.330750 -0.354614 0.851440 1445370050 -0.199646 -0.330750 -0.354614 0.851440 1445370050 -0.199646 -0.330750 -0.354614 0.851440 1445370050 -0.199646 -0.330750 -0.354614 0.851440 1445370050 -0.199646 -0.330750 -0.354614 0.851440 1445370050 -0.199646 -0.330750 -0.354614 0.851440 1445370050 -0.296265 -0.351196 -0.332947 0.823425 1445370050 -0.296265 -0.351196 -0.332947 0.823425 1445370050 -0.296265 -0.351196 -0.332947 0.823425 1445370050 -0.296265 -0.351196 -0.332947 0.823425 1445370050 -0.296265 -0.351196 -0.332947 0.823425 1445370050 -0.296265 -0.351196 -0.332947 0.823425 1445370050 -0.373962 -0.360840 -0.318970 0.792603 1445370050 -0.373962 -0.360840 -0.318970 0.792603 1445370050 -0.373962 -0.360840 -0.318970 0.792603 1445370050 -0.373962 -0.360840 -0.318970 0.792603 1445370050 -0.373962 -0.360840 -0.318970 0.792603 1445370050 -0.373962 -0.360840 -0.318970 0.792603 1445370050 -0.409058 -0.354553 -0.292786 0.788208 1445370050 -0.409058 -0.354553 -0.292786 0.788208 1445370050 -0.409058 -0.354553 -0.292786 0.788208 1445370050 -0.409058 -0.354553 -0.292786 0.788208 1445370050 -0.409058 -0.354553 -0.292786 0.788208 1445370050 -0.409058 -0.354553 -0.292786 0.788208 1445370050 -0.409058 -0.354553 -0.292786 0.788208 1445370050 -0.389221 -0.355957 -0.241699 0.814514 1445370050 -0.389221 -0.355957 -0.241699 0.814514 1445370050 -0.389221 -0.355957 -0.241699 0.814514 1445370050 -0.389221 -0.355957 -0.241699 0.814514 1445370050 -0.389221 -0.355957 -0.241699 0.814514 1445370050 -0.389221 -0.355957 -0.241699 0.814514 1445370050 -0.315918 -0.373352 -0.171814 0.855164 1445370050 -0.315918 -0.373352 -0.171814 0.855164 1445370050 -0.315918 -0.373352 -0.171814 0.855164 1445370050 -0.315918 -0.373352 -0.171814 0.855164 1445370050 -0.315918 -0.373352 -0.171814 0.855164 1445370050 -0.315918 -0.373352 -0.171814 0.855164 1445370050 -0.080994 -0.396729 0.023743 0.914063 1445370050 -0.080994 -0.396729 0.023743 0.914063 1445370050 -0.080994 -0.396729 0.023743 0.914063 1445370050 -0.080994 -0.396729 0.023743 0.914063 1445370050 -0.080994 -0.396729 0.023743 0.914063 1445370050 -0.080994 -0.396729 0.023743 0.914063 1445370050 -0.080994 -0.396729 0.023743 0.914063 1445370050 0.204712 -0.276733 -0.028198 0.938416 1445370050 0.204712 -0.276733 -0.028198 0.938416 1445370050 0.204712 -0.276733 -0.028198 0.938416 1445370050 0.204712 -0.276733 -0.028198 0.938416 1445370050 0.204712 -0.276733 -0.028198 0.938416 1445370050 0.204712 -0.276733 -0.028198 0.938416 1445370050 0.421509 -0.120728 -0.067139 0.896179 1445370050 0.421509 -0.120728 -0.067139 0.896179 1445370050 0.421509 -0.120728 -0.067139 0.896179 1445370050 0.421509 -0.120728 -0.067139 0.896179 1445370050 0.421509 -0.120728 -0.067139 0.896179 1445370050 0.421509 -0.120728 -0.067139 0.896179 1445370050 0.332214 -0.216064 -0.183472 0.899597 1445370050 0.332214 -0.216064 -0.183472 0.899597 1445370050 0.332214 -0.216064 -0.183472 0.899597 1445370050 0.332214 -0.216064 -0.183472 0.899597 1445370050 0.332214 -0.216064 -0.183472 0.899597 1445370050 0.332214 -0.216064 -0.183472 0.899597 1445370050 0.146851 -0.278748 -0.313599 0.895752 1445370050 0.146851 -0.278748 -0.313599 0.895752 1445370050 0.146851 -0.278748 -0.313599 0.895752 1445370050 0.146851 -0.278748 -0.313599 0.895752 1445370050 0.146851 -0.278748 -0.313599 0.895752 1445370050 0.146851 -0.278748 -0.313599 0.895752 1445370050 -0.015564 -0.306396 -0.315979 0.897766 1445370050 -0.015564 -0.306396 -0.315979 0.897766 1445370050 -0.015564 -0.306396 -0.315979 0.897766 1445370050 -0.015564 -0.306396 -0.315979 0.897766 1445370050 -0.015564 -0.306396 -0.315979 0.897766 1445370050 -0.015564 -0.306396 -0.315979 0.897766 1445370050 -0.015564 -0.306396 -0.315979 0.897766 1445370050 -0.163757 -0.323364 -0.304932 0.880737 1445370050 -0.163757 -0.323364 -0.304932 0.880737 1445370050 -0.163757 -0.323364 -0.304932 0.880737 1445370050 -0.163757 -0.323364 -0.304932 0.880737 1445370050 -0.163757 -0.323364 -0.304932 0.880737 1445370050 -0.163757 -0.323364 -0.304932 0.880737 1445370050 -0.271545 -0.346375 -0.261841 0.858948 1445370050 -0.271545 -0.346375 -0.261841 0.858948 1445370051 -0.271545 -0.346375 -0.261841 0.858948 1445370051 -0.271545 -0.346375 -0.261841 0.858948 1445370051 -0.271545 -0.346375 -0.261841 0.858948 1445370051 -0.271545 -0.346375 -0.261841 0.858948 1445370051 -0.271545 -0.346375 -0.261841 0.858948 1445370051 -0.358154 -0.357422 -0.233398 0.830383 1445370051 -0.358154 -0.357422 -0.233398 0.830383 1445370051 -0.358154 -0.357422 -0.233398 0.830383 1445370051 -0.358154 -0.357422 -0.233398 0.830383 1445370051 -0.358154 -0.357422 -0.233398 0.830383 1445370051 -0.358154 -0.357422 -0.233398 0.830383 1445370051 -0.399475 -0.362549 -0.183167 0.821838 1445370051 -0.399475 -0.362549 -0.183167 0.821838 1445370051 -0.399475 -0.362549 -0.183167 0.821838 1445370051 -0.399475 -0.362549 -0.183167 0.821838 1445370051 -0.399475 -0.362549 -0.183167 0.821838 1445370051 -0.399475 -0.362549 -0.183167 0.821838 1445370051 -0.380615 -0.366516 -0.152527 0.835205 1445370051 -0.380615 -0.366516 -0.152527 0.835205 1445370051 -0.380615 -0.366516 -0.152527 0.835205 1445370051 -0.380615 -0.366516 -0.152527 0.835205 1445370051 -0.380615 -0.366516 -0.152527 0.835205 1445370051 -0.380615 -0.366516 -0.152527 0.835205 1445370051 -0.380615 -0.366516 -0.152527 0.835205 1445370051 -0.277954 -0.397400 -0.058167 0.872559 1445370051 -0.277954 -0.397400 -0.058167 0.872559 1445370051 -0.277954 -0.397400 -0.058167 0.872559 1445370051 -0.277954 -0.397400 -0.058167 0.872559 1445370051 -0.277954 -0.397400 -0.058167 0.872559 1445370051 -0.277954 -0.397400 -0.058167 0.872559 1445370051 -0.099609 -0.393188 0.057556 0.912231 1445370051 -0.099609 -0.393188 0.057556 0.912231 1445370051 -0.099609 -0.393188 0.057556 0.912231 1445370051 -0.099609 -0.393188 0.057556 0.912231 1445370051 -0.099609 -0.393188 0.057556 0.912231 1445370051 -0.099609 -0.393188 0.057556 0.912231 1445370051 0.161804 -0.318359 0.064270 0.931824 1445370051 0.161804 -0.318359 0.064270 0.931824 1445370051 0.161804 -0.318359 0.064270 0.931824 1445370051 0.161804 -0.318359 0.064270 0.931824 1445370051 0.161804 -0.318359 0.064270 0.931824 1445370051 0.161804 -0.318359 0.064270 0.931824 1445370051 0.161804 -0.318359 0.064270 0.931824 1445370051 0.421082 -0.184753 -0.005554 0.887939 1445370051 0.421082 -0.184753 -0.005554 0.887939 1445370051 0.421082 -0.184753 -0.005554 0.887939 1445370051 0.421082 -0.184753 -0.005554 0.887939 1445370051 0.421082 -0.184753 -0.005554 0.887939 1445370051 0.421082 -0.184753 -0.005554 0.887939 1445370051 0.382080 -0.261169 -0.181519 0.867615 1445370051 0.382080 -0.261169 -0.181519 0.867615 1445370051 0.382080 -0.261169 -0.181519 0.867615 1445370051 0.382080 -0.261169 -0.181519 0.867615 1445370051 0.382080 -0.261169 -0.181519 0.867615 1445370051 0.382080 -0.261169 -0.181519 0.867615 1445370051 0.223389 -0.280945 -0.260010 0.896423 1445370051 0.223389 -0.280945 -0.260010 0.896423 1445370051 0.223389 -0.280945 -0.260010 0.896423 1445370051 0.223389 -0.280945 -0.260010 0.896423 1445370051 0.223389 -0.280945 -0.260010 0.896423 1445370051 0.223389 -0.280945 -0.260010 0.896423 1445370051 0.223389 -0.280945 -0.260010 0.896423 1445370051 0.047119 -0.312988 -0.281250 0.905884 1445370051 0.047119 -0.312988 -0.281250 0.905884 1445370051 0.047119 -0.312988 -0.281250 0.905884 1445370051 0.047119 -0.312988 -0.281250 0.905884 1445370051 0.047119 -0.312988 -0.281250 0.905884 1445370051 0.047119 -0.312988 -0.281250 0.905884 1445370051 -0.099487 -0.323669 -0.267578 0.902039 1445370051 -0.099487 -0.323669 -0.267578 0.902039 1445370051 -0.099487 -0.323669 -0.267578 0.902039 1445370051 -0.099487 -0.323669 -0.267578 0.902039 1445370051 -0.099487 -0.323669 -0.267578 0.902039 1445370051 -0.099487 -0.323669 -0.267578 0.902039 1445370051 -0.212708 -0.329041 -0.282288 0.875671 1445370051 -0.212708 -0.329041 -0.282288 0.875671 1445370051 -0.212708 -0.329041 -0.282288 0.875671 1445370051 -0.212708 -0.329041 -0.282288 0.875671 1445370051 -0.212708 -0.329041 -0.282288 0.875671 1445370051 -0.212708 -0.329041 -0.282288 0.875671 1445370051 -0.212708 -0.329041 -0.282288 0.875671 1445370051 -0.288513 -0.340210 -0.272339 0.852539 1445370051 -0.288513 -0.340210 -0.272339 0.852539 1445370051 -0.288513 -0.340210 -0.272339 0.852539 1445370051 -0.288513 -0.340210 -0.272339 0.852539 1445370051 -0.288513 -0.340210 -0.272339 0.852539 1445370051 -0.288513 -0.340210 -0.272339 0.852539 1445370051 -0.324036 -0.360474 -0.238586 0.841492 1445370051 -0.324036 -0.360474 -0.238586 0.841492 1445370051 -0.324036 -0.360474 -0.238586 0.841492 1445370051 -0.324036 -0.360474 -0.238586 0.841492 1445370051 -0.324036 -0.360474 -0.238586 0.841492 1445370051 -0.324036 -0.360474 -0.238586 0.841492 1445370051 -0.335754 -0.357605 -0.226074 0.841614 1445370051 -0.335754 -0.357605 -0.226074 0.841614 1445370051 -0.335754 -0.357605 -0.226074 0.841614 1445370051 -0.335754 -0.357605 -0.226074 0.841614 1445370051 -0.335754 -0.357605 -0.226074 0.841614 1445370051 -0.335754 -0.357605 -0.226074 0.841614 1445370051 -0.286560 -0.370422 -0.137756 0.872742 1445370051 -0.286560 -0.370422 -0.137756 0.872742 1445370051 -0.286560 -0.370422 -0.137756 0.872742 1445370051 -0.286560 -0.370422 -0.137756 0.872742 1445370051 -0.286560 -0.370422 -0.137756 0.872742 1445370051 -0.286560 -0.370422 -0.137756 0.872742 1445370051 -0.165222 -0.394409 0.049927 0.902588 1445370051 -0.165222 -0.394409 0.049927 0.902588 1445370051 -0.165222 -0.394409 0.049927 0.902588 1445370051 -0.165222 -0.394409 0.049927 0.902588 1445370051 -0.165222 -0.394409 0.049927 0.902588 1445370051 -0.165222 -0.394409 0.049927 0.902588 1445370051 0.020020 -0.348022 0.121460 0.929382 1445370051 0.020020 -0.348022 0.121460 0.929382 1445370052 0.020020 -0.348022 0.121460 0.929382 1445370052 0.020020 -0.348022 0.121460 0.929382 1445370052 0.020020 -0.348022 0.121460 0.929382 1445370052 0.020020 -0.348022 0.121460 0.929382 1445370052 0.298767 -0.222656 0.006958 0.927917 1445370052 0.298767 -0.222656 0.006958 0.927917 1445370052 0.298767 -0.222656 0.006958 0.927917 1445370052 0.298767 -0.222656 0.006958 0.927917 1445370052 0.298767 -0.222656 0.006958 0.927917 1445370052 0.298767 -0.222656 0.006958 0.927917 1445370052 0.374878 -0.229248 -0.128601 0.888977 1445370052 0.374878 -0.229248 -0.128601 0.888977 1445370052 0.374878 -0.229248 -0.128601 0.888977 1445370052 0.374878 -0.229248 -0.128601 0.888977 1445370052 0.374878 -0.229248 -0.128601 0.888977 1445370052 0.374878 -0.229248 -0.128601 0.888977 1445370052 0.211365 -0.297729 -0.256470 0.894897 1445370052 0.211365 -0.297729 -0.256470 0.894897 1445370052 0.211365 -0.297729 -0.256470 0.894897 1445370052 0.211365 -0.297729 -0.256470 0.894897 1445370052 0.211365 -0.297729 -0.256470 0.894897 1445370052 0.211365 -0.297729 -0.256470 0.894897 1445370052 0.041321 -0.326233 -0.284851 0.900391 1445370052 0.041321 -0.326233 -0.284851 0.900391 1445370052 0.041321 -0.326233 -0.284851 0.900391 1445370052 0.041321 -0.326233 -0.284851 0.900391 1445370052 0.041321 -0.326233 -0.284851 0.900391 1445370052 0.041321 -0.326233 -0.284851 0.900391 1445370052 0.041321 -0.326233 -0.284851 0.900391 1445370052 -0.121521 -0.334900 -0.257141 0.898315 1445370052 -0.121521 -0.334900 -0.257141 0.898315 1445370052 -0.121521 -0.334900 -0.257141 0.898315 1445370052 -0.121521 -0.334900 -0.257141 0.898315 1445370052 -0.121521 -0.334900 -0.257141 0.898315 1445370052 -0.121521 -0.334900 -0.257141 0.898315 1445370052 -0.248413 -0.333191 -0.231140 0.879639 1445370052 -0.248413 -0.333191 -0.231140 0.879639 1445370052 -0.248413 -0.333191 -0.231140 0.879639 1445370052 -0.248413 -0.333191 -0.231140 0.879639 1445370052 -0.248413 -0.333191 -0.231140 0.879639 1445370052 -0.248413 -0.333191 -0.231140 0.879639 1445370052 -0.329773 -0.340820 -0.196960 0.858093 1445370052 -0.329773 -0.340820 -0.196960 0.858093 1445370052 -0.329773 -0.340820 -0.196960 0.858093 1445370052 -0.329773 -0.340820 -0.196960 0.858093 1445370052 -0.329773 -0.340820 -0.196960 0.858093 1445370052 -0.329773 -0.340820 -0.196960 0.858093 1445370052 -0.370544 -0.347412 -0.166870 0.845093 1445370052 -0.370544 -0.347412 -0.166870 0.845093 1445370052 -0.370544 -0.347412 -0.166870 0.845093 1445370052 -0.370544 -0.347412 -0.166870 0.845093 1445370052 -0.370544 -0.347412 -0.166870 0.845093 1445370052 -0.370544 -0.347412 -0.166870 0.845093 1445370052 -0.370544 -0.347412 -0.166870 0.845093 1445370052 -0.382263 -0.331543 -0.171448 0.845337 1445370052 -0.382263 -0.331543 -0.171448 0.845337 1445370052 -0.382263 -0.331543 -0.171448 0.845337 1445370052 -0.382263 -0.331543 -0.171448 0.845337 1445370052 -0.382263 -0.331543 -0.171448 0.845337 1445370052 -0.382263 -0.331543 -0.171448 0.845337 1445370052 -0.346313 -0.332947 -0.112793 0.869751 1445370052 -0.346313 -0.332947 -0.112793 0.869751 1445370052 -0.346313 -0.332947 -0.112793 0.869751 1445370052 -0.346313 -0.332947 -0.112793 0.869751 1445370052 -0.346313 -0.332947 -0.112793 0.869751 1445370052 -0.346313 -0.332947 -0.112793 0.869751 1445370052 -0.208618 -0.359070 0.043274 0.908691 1445370052 -0.208618 -0.359070 0.043274 0.908691 1445370052 -0.208618 -0.359070 0.043274 0.908691 1445370052 -0.208618 -0.359070 0.043274 0.908691 1445370052 -0.208618 -0.359070 0.043274 0.908691 1445370052 -0.208618 -0.359070 0.043274 0.908691 1445370052 -0.208618 -0.359070 0.043274 0.908691 1445370052 0.016907 -0.322510 0.084412 0.942627 1445370052 0.016907 -0.322510 0.084412 0.942627 1445370052 0.016907 -0.322510 0.084412 0.942627 1445370052 0.016907 -0.322510 0.084412 0.942627 1445370052 0.016907 -0.322510 0.084412 0.942627 1445370052 0.016907 -0.322510 0.084412 0.942627 1445370052 0.280762 -0.202576 -0.051086 0.936707 1445370052 0.280762 -0.202576 -0.051086 0.936707 1445370052 0.280762 -0.202576 -0.051086 0.936707 1445370052 0.280762 -0.202576 -0.051086 0.936707 1445370052 0.280762 -0.202576 -0.051086 0.936707 1445370052 0.280762 -0.202576 -0.051086 0.936707 1445370052 0.404785 -0.200195 -0.170288 0.875793 1445370052 0.404785 -0.200195 -0.170288 0.875793 1445370052 0.404785 -0.200195 -0.170288 0.875793 1445370052 0.404785 -0.200195 -0.170288 0.875793 1445370052 0.404785 -0.200195 -0.170288 0.875793 1445370052 0.404785 -0.200195 -0.170288 0.875793 1445370052 0.262085 -0.246948 -0.255676 0.897156 1445370052 0.262085 -0.246948 -0.255676 0.897156 1445370052 0.262085 -0.246948 -0.255676 0.897156 1445370052 0.262085 -0.246948 -0.255676 0.897156 1445370052 0.262085 -0.246948 -0.255676 0.897156 1445370052 0.262085 -0.246948 -0.255676 0.897156 1445370052 0.095764 -0.269958 -0.276733 0.917236 1445370052 0.095764 -0.269958 -0.276733 0.917236 1445370052 0.095764 -0.269958 -0.276733 0.917236 1445370052 0.095764 -0.269958 -0.276733 0.917236 1445370052 0.095764 -0.269958 -0.276733 0.917236 1445370052 0.095764 -0.269958 -0.276733 0.917236 1445370052 0.095764 -0.269958 -0.276733 0.917236 1445370052 -0.068787 -0.286987 -0.303650 0.905945 1445370052 -0.068787 -0.286987 -0.303650 0.905945 1445370052 -0.068787 -0.286987 -0.303650 0.905945 1445370052 -0.068787 -0.286987 -0.303650 0.905945 1445370052 -0.068787 -0.286987 -0.303650 0.905945 1445370052 -0.068787 -0.286987 -0.303650 0.905945 1445370052 -0.203613 -0.310730 -0.294617 0.880432 1445370052 -0.203613 -0.310730 -0.294617 0.880432 1445370052 -0.203613 -0.310730 -0.294617 0.880432 1445370052 -0.203613 -0.310730 -0.294617 0.880432 1445370052 -0.203613 -0.310730 -0.294617 0.880432 1445370053 -0.203613 -0.310730 -0.294617 0.880432 1445370053 -0.302185 -0.340271 -0.274841 0.846985 1445370053 -0.302185 -0.340271 -0.274841 0.846985 1445370053 -0.302185 -0.340271 -0.274841 0.846985 1445370053 -0.302185 -0.340271 -0.274841 0.846985 1445370053 -0.302185 -0.340271 -0.274841 0.846985 1445370053 -0.302185 -0.340271 -0.274841 0.846985 1445370053 -0.302185 -0.340271 -0.274841 0.846985 1445370053 -0.354736 -0.359436 -0.256836 0.824036 1445370053 -0.354736 -0.359436 -0.256836 0.824036 1445370053 -0.354736 -0.359436 -0.256836 0.824036 1445370053 -0.354736 -0.359436 -0.256836 0.824036 1445370053 -0.354736 -0.359436 -0.256836 0.824036 1445370053 -0.354736 -0.359436 -0.256836 0.824036 1445370053 -0.359070 -0.345276 -0.265259 0.825500 1445370053 -0.359070 -0.345276 -0.265259 0.825500 1445370053 -0.359070 -0.345276 -0.265259 0.825500 1445370053 -0.359070 -0.345276 -0.265259 0.825500 1445370053 -0.359070 -0.345276 -0.265259 0.825500 1445370053 -0.359070 -0.345276 -0.265259 0.825500 1445370053 -0.359070 -0.345276 -0.265259 0.825500 1445370053 -0.305420 -0.345276 -0.177490 0.869507 1445370053 -0.305420 -0.345276 -0.177490 0.869507 1445370053 -0.305420 -0.345276 -0.177490 0.869507 1445370053 -0.305420 -0.345276 -0.177490 0.869507 1445370053 -0.305420 -0.345276 -0.177490 0.869507 1445370053 -0.305420 -0.345276 -0.177490 0.869507 1445370053 -0.305420 -0.345276 -0.177490 0.869507 1445370053 -0.187500 -0.356689 -0.023071 0.914917 1445370053 -0.187500 -0.356689 -0.023071 0.914917 1445370053 -0.187500 -0.356689 -0.023071 0.914917 1445370053 -0.187500 -0.356689 -0.023071 0.914917 1445370053 -0.187500 -0.356689 -0.023071 0.914917 1445370053 0.041138 -0.314392 0.030090 0.947876 1445370053 0.041138 -0.314392 0.030090 0.947876 1445370053 0.041138 -0.314392 0.030090 0.947876 1445370053 0.041138 -0.314392 0.030090 0.947876 1445370053 0.041138 -0.314392 0.030090 0.947876 1445370053 0.041138 -0.314392 0.030090 0.947876 1445370053 0.041138 -0.314392 0.030090 0.947876 1445370053 0.306335 -0.238770 -0.049133 0.920166 1445370053 0.306335 -0.238770 -0.049133 0.920166 1445370053 0.306335 -0.238770 -0.049133 0.920166 1445370053 0.306335 -0.238770 -0.049133 0.920166 1445370053 0.306335 -0.238770 -0.049133 0.920166 1445370053 0.306335 -0.238770 -0.049133 0.920166 1445370053 0.365479 -0.263916 -0.127563 0.883423 1445370053 0.365479 -0.263916 -0.127563 0.883423 1445370053 0.365479 -0.263916 -0.127563 0.883423 1445370053 0.365479 -0.263916 -0.127563 0.883423 1445370053 0.365479 -0.263916 -0.127563 0.883423 1445370053 0.365479 -0.263916 -0.127563 0.883423 1445370053 0.365479 -0.263916 -0.127563 0.883423 1445370053 0.269958 -0.257874 -0.144287 0.916382 1445370053 0.269958 -0.257874 -0.144287 0.916382 1445370053 0.269958 -0.257874 -0.144287 0.916382 1445370053 0.269958 -0.257874 -0.144287 0.916382 1445370053 0.269958 -0.257874 -0.144287 0.916382 1445370053 0.269958 -0.257874 -0.144287 0.916382 1445370053 0.242615 -0.242737 -0.090759 0.934814 1445370053 0.242615 -0.242737 -0.090759 0.934814 1445370053 0.242615 -0.242737 -0.090759 0.934814 1445370053 0.242615 -0.242737 -0.090759 0.934814 1445370053 0.242615 -0.242737 -0.090759 0.934814 1445370053 0.242615 -0.242737 -0.090759 0.934814 1445370053 0.242615 -0.242737 -0.090759 0.934814 1445370053 0.281555 -0.219177 -0.094482 0.929321 1445370053 0.281555 -0.219177 -0.094482 0.929321 1445370053 0.281555 -0.219177 -0.094482 0.929321 1445370053 0.281555 -0.219177 -0.094482 0.929321 1445370053 0.281555 -0.219177 -0.094482 0.929321 1445370053 0.281555 -0.219177 -0.094482 0.929321 1445370053 0.281555 -0.219177 -0.094482 0.929321 1445370053 0.279114 -0.230957 -0.116394 0.924744 1445370053 0.279114 -0.230957 -0.116394 0.924744 1445370053 0.279114 -0.230957 -0.116394 0.924744 1445370053 0.279114 -0.230957 -0.116394 0.924744 1445370053 0.279114 -0.230957 -0.116394 0.924744 1445370053 0.279114 -0.230957 -0.116394 0.924744 1445370053 0.279114 -0.230957 -0.116394 0.924744 1445370053 0.283508 -0.224915 -0.110779 0.925598 1445370053 0.283508 -0.224915 -0.110779 0.925598 1445370053 0.283508 -0.224915 -0.110779 0.925598 1445370053 0.283508 -0.224915 -0.110779 0.925598 1445370053 0.283508 -0.224915 -0.110779 0.925598 1445370053 0.283508 -0.224915 -0.110779 0.925598 1445370053 0.285400 -0.201477 -0.096130 0.932007 1445370053 0.285400 -0.201477 -0.096130 0.932007 1445370053 0.285400 -0.201477 -0.096130 0.932007 1445370053 0.285400 -0.201477 -0.096130 0.932007 1445370053 0.285400 -0.201477 -0.096130 0.932007 1445370053 0.285400 -0.201477 -0.096130 0.932007 1445370053 0.269958 -0.174561 -0.094971 0.942139 1445370053 0.269958 -0.174561 -0.094971 0.942139 1445370053 0.269958 -0.174561 -0.094971 0.942139 1445370053 0.269958 -0.174561 -0.094971 0.942139 1445370053 0.269958 -0.174561 -0.094971 0.942139 1445370053 0.269958 -0.174561 -0.094971 0.942139 1445370053 0.252991 -0.138489 -0.103760 0.951843 1445370053 0.252991 -0.138489 -0.103760 0.951843 1445370053 0.252991 -0.138489 -0.103760 0.951843 1445370053 0.252991 -0.138489 -0.103760 0.951843 1445370053 0.252991 -0.138489 -0.103760 0.951843 1445370053 0.252991 -0.138489 -0.103760 0.951843 1445370053 0.250793 -0.093933 -0.131470 0.954407 1445370053 0.250793 -0.093933 -0.131470 0.954407 1445370053 0.250793 -0.093933 -0.131470 0.954407 1445370053 0.250793 -0.093933 -0.131470 0.954407 1445370053 0.250793 -0.093933 -0.131470 0.954407 1445370053 0.250793 -0.093933 -0.131470 0.954407 1445370053 0.269104 -0.027588 -0.197083 0.942261 1445370053 0.269104 -0.027588 -0.197083 0.942261 1445370053 0.269104 -0.027588 -0.197083 0.942261 1445370053 0.269104 -0.027588 -0.197083 0.942261 1445370053 0.269104 -0.027588 -0.197083 0.942261 1445370054 0.269104 -0.027588 -0.197083 0.942261 1445370054 0.313538 0.038147 -0.270996 0.909241 1445370054 0.313538 0.038147 -0.270996 0.909241 1445370054 0.313538 0.038147 -0.270996 0.909241 1445370054 0.313538 0.038147 -0.270996 0.909241 1445370054 0.313538 0.038147 -0.270996 0.909241 1445370054 0.313538 0.038147 -0.270996 0.909241 1445370054 0.374329 0.083313 -0.386353 0.838806 1445370054 0.374329 0.083313 -0.386353 0.838806 1445370054 0.374329 0.083313 -0.386353 0.838806 1445370054 0.374329 0.083313 -0.386353 0.838806 1445370054 0.374329 0.083313 -0.386353 0.838806 1445370054 0.374329 0.083313 -0.386353 0.838806 1445370054 0.431335 0.114441 -0.457520 0.769043 1445370054 0.431335 0.114441 -0.457520 0.769043 1445370054 0.431335 0.114441 -0.457520 0.769043 1445370054 0.431335 0.114441 -0.457520 0.769043 1445370054 0.431335 0.114441 -0.457520 0.769043 1445370054 0.431335 0.114441 -0.457520 0.769043 1445370054 0.481812 0.128906 -0.508789 0.701660 1445370054 0.481812 0.128906 -0.508789 0.701660 1445370054 0.481812 0.128906 -0.508789 0.701660 1445370054 0.481812 0.128906 -0.508789 0.701660 1445370054 0.481812 0.128906 -0.508789 0.701660 1445370054 0.481812 0.128906 -0.508789 0.701660 1445370054 0.515381 0.127197 -0.552368 0.642700 1445370054 0.515381 0.127197 -0.552368 0.642700 1445370054 0.515381 0.127197 -0.552368 0.642700 1445370054 0.515381 0.127197 -0.552368 0.642700 1445370054 0.515381 0.127197 -0.552368 0.642700 1445370054 0.523682 0.144836 -0.568176 0.617981 1445370054 0.523682 0.144836 -0.568176 0.617981 1445370054 0.523682 0.144836 -0.568176 0.617981 1445370054 0.523682 0.144836 -0.568176 0.617981 1445370054 0.523682 0.144836 -0.568176 0.617981 1445370054 
0.550415 0.320557 -0.524963 0.564453 1445370073 0.550415 0.320557 -0.524963 0.564453 1445370073 0.550415 0.320557 -0.524963 0.564453 1445370073 0.550842 0.320190 -0.525391 0.563904 1445370073 0.550842 0.320190 -0.525391 0.563904 1445370073 0.550842 0.320190 -0.525391 0.563904 1445370073 0.550842 0.320190 -0.525391 0.563904 1445370073 0.550842 0.320190 -0.525391 0.563904 1445370073 0.550842 0.320190 -0.525391 0.563904 1445370073 0.551270 0.319519 -0.525879 0.563416 1445370073 0.551270 0.319519 -0.525879 0.563416 1445370073 0.551270 0.319519 -0.525879 0.563416 1445370073 0.551270 0.319519 -0.525879 0.563416 1445370073 0.551270 0.319519 -0.525879 0.563416 1445370073 0.551270 0.319519 -0.525879 0.563416 1445370073 0.551636 0.319153 -0.525940 0.563171 1445370074 0.551636 0.319153 -0.525940 0.563171 1445370074 0.551636 0.319153 -0.525940 0.563171 1445370074 0.551636 0.319153 -0.525940 0.563171 1445370074 0.551636 0.319153 -0.525940 0.563171 1445370074 0.551636 0.319153 -0.525940 0.563171 1445370074 0.551331 0.319336 -0.525513 0.563782 1445370074 0.551331 0.319336 -0.525513 0.563782 1445370074 0.551331 0.319336 -0.525513 0.563782 1445370074 0.551331 0.319336 -0.525513 0.563782 1445370074 0.551331 0.319336 -0.525513 0.563782 1445370074 0.551331 0.319336 -0.525513 0.563782 1445370074 0.549988 0.320984 -0.523743 0.565796 1445370074 0.549988 0.320984 -0.523743 0.565796 1445370074 0.549988 0.320984 -0.523743 0.565796 1445370074 0.549988 0.320984 -0.523743 0.565796 1445370074 0.549988 0.320984 -0.523743 0.565796 1445370074 0.549988 0.320984 -0.523743 0.565796 1445370074 0.548584 0.322815 -0.521729 0.567993 1445370074 0.548584 0.322815 -0.521729 0.567993 1445370074 0.548584 0.322815 -0.521729 0.567993 1445370074 0.548584 0.322815 -0.521729 0.567993 1445370074 0.548584 0.322815 -0.521729 0.567993 1445370074 0.546570 0.326355 -0.518250 0.571045 1445370074 0.546570 0.326355 -0.518250 0.571045 1445370074 0.546570 0.326355 -0.518250 0.571045 1445370074 0.546570 0.326355 -0.518250 0.571045 1445370074 0.546570 0.326355 -0.518250 0.571045 1445370074 0.546570 0.326355 -0.518250 0.571045 1445370074 0.544495 0.329407 -0.513611 0.575439 1445370074 0.544495 0.329407 -0.513611 0.575439 1445370074 0.544495 0.329407 -0.513611 0.575439 1445370074 0.544495 0.329407 -0.513611 0.575439 1445370074 0.544495 0.329407 -0.513611 0.575439 1445370074 0.544495 0.329407 -0.513611 0.575439 1445370074 0.541992 0.330444 -0.508179 0.581970 1445370074 0.541992 0.330444 -0.508179 0.581970 1445370074 0.541992 0.330444 -0.508179 0.581970 1445370074 0.541992 0.330444 -0.508179 0.581970 1445370074 0.541992 0.330444 -0.508179 0.581970 1445370074 0.541992 0.330444 -0.508179 0.581970 1445370074 0.540710 0.326782 -0.502258 0.590393 1445370074 0.540710 0.326782 -0.502258 0.590393 1445370074 0.540710 0.326782 -0.502258 0.590393 1445370074 0.540710 0.326782 -0.502258 0.590393 1445370074 0.540710 0.326782 -0.502258 0.590393 1445370074 0.540710 0.326782 -0.502258 0.590393 1445370074 0.543640 0.312866 -0.505737 0.592224 1445370074 0.543640 0.312866 -0.505737 0.592224 1445370074 0.543640 0.312866 -0.505737 0.592224 1445370074 0.543640 0.312866 -0.505737 0.592224 1445370074 0.543640 0.312866 -0.505737 0.592224 1445370074 0.543640 0.312866 -0.505737 0.592224 1445370074 0.550049 0.291809 -0.520386 0.584351 1445370074 0.550049 0.291809 -0.520386 0.584351 1445370074 0.550049 0.291809 -0.520386 0.584351 1445370074 0.550049 0.291809 -0.520386 0.584351 1445370074 0.550049 0.291809 -0.520386 0.584351 1445370074 0.550049 0.291809 -0.520386 0.584351 1445370074 0.555115 0.280762 -0.530151 0.576111 1445370074 0.555115 0.280762 -0.530151 0.576111 1445370074 0.555115 0.280762 -0.530151 0.576111 1445370074 0.555115 0.280762 -0.530151 0.576111 1445370074 0.555115 0.280762 -0.530151 0.576111 1445370074 0.555115 0.280762 -0.530151 0.576111 1445370074 0.555115 0.280762 -0.530151 0.576111 1445370074 0.558899 0.283142 -0.532410 0.569153 1445370074 0.558899 0.283142 -0.532410 0.569153 1445370074 0.558899 0.283142 -0.532410 0.569153 1445370074 0.558899 0.283142 -0.532410 0.569153 1445370074 0.558899 0.283142 -0.532410 0.569153 1445370074 0.558899 0.283142 -0.532410 0.569153 1445370074 0.561829 0.291870 -0.531921 0.562317 1445370074 0.561829 0.291870 -0.531921 0.562317 1445370074 0.561829 0.291870 -0.531921 0.562317 1445370074 0.561829 0.291870 -0.531921 0.562317 1445370074 0.561829 0.291870 -0.531921 0.562317 1445370074 0.561829 0.291870 -0.531921 0.562317 1445370074 0.558777 0.309204 -0.521423 0.565979 1445370074 0.558777 0.309204 -0.521423 0.565979 1445370074 0.558777 0.309204 -0.521423 0.565979 1445370074 0.558777 0.309204 -0.521423 0.565979 1445370074 0.558777 0.309204 -0.521423 0.565979 1445370074 0.558777 0.309204 -0.521423 0.565979 1445370074 0.554199 0.318909 -0.505493 0.579285 1445370074 0.554199 0.318909 -0.505493 0.579285 1445370074 0.554199 0.318909 -0.505493 0.579285 1445370074 0.554199 0.318909 -0.505493 0.579285 1445370074 0.554199 0.318909 -0.505493 0.579285 1445370074 0.554199 0.318909 -0.505493 0.579285 1445370074 0.554199 0.318909 -0.505493 0.579285 1445370074 0.555908 0.302490 -0.510010 0.582520 1445370074 0.555908 0.302490 -0.510010 0.582520 1445370074 0.555908 0.302490 -0.510010 0.582520 1445370074 0.555908 0.302490 -0.510010 0.582520 1445370074 0.555908 0.302490 -0.510010 0.582520 1445370074 0.555908 0.302490 -0.510010 0.582520 1445370074 0.561279 0.283142 -0.521667 0.576721 1445370074 0.561279 0.283142 -0.521667 0.576721 1445370074 0.561279 0.283142 -0.521667 0.576721 1445370074 0.561279 0.283142 -0.521667 0.576721 1445370074 0.561279 0.283142 -0.521667 0.576721 1445370074 0.561279 0.283142 -0.521667 0.576721 1445370074 0.561279 0.283142 -0.521667 0.576721 1445370074 0.566956 0.283691 -0.523071 0.569580 1445370074 0.566956 0.283691 -0.523071 0.569580 1445370074 0.566956 0.283691 -0.523071 0.569580 1445370074 0.566956 0.283691 -0.523071 0.569580 1445370074 0.566956 0.283691 -0.523071 0.569580 1445370074 0.566956 0.283691 -0.523071 0.569580 1445370074 0.566956 0.283691 -0.523071 0.569580 1445370074 0.573975 0.290466 -0.523560 0.558594 1445370075 0.573975 0.290466 -0.523560 0.558594 1445370075 0.573975 0.290466 -0.523560 0.558594 1445370075 0.573975 0.290466 -0.523560 0.558594 1445370075 0.573975 0.290466 -0.523560 0.558594 1445370075 0.573975 0.290466 -0.523560 0.558594 1445370075 0.573975 0.290466 -0.523560 0.558594 1445370075 0.583435 0.291870 -0.529053 0.542603 1445370075 0.583435 0.291870 -0.529053 0.542603 1445370075 0.583435 0.291870 -0.529053 0.542603 1445370075 0.583435 0.291870 -0.529053 0.542603 1445370075 0.583435 0.291870 -0.529053 0.542603 1445370075 0.583435 0.291870 -0.529053 0.542603 1445370075 0.588928 0.287659 -0.535034 0.533020 1445370075 0.588928 0.287659 -0.535034 0.533020 1445370075 0.588928 0.287659 -0.535034 0.533020 1445370075 0.588928 0.287659 -0.535034 0.533020 1445370075 0.588928 0.287659 -0.535034 0.533020 1445370075 0.588928 0.287659 -0.535034 0.533020 1445370075 0.590759 0.281433 -0.535522 0.533752 1445370075 0.590759 0.281433 -0.535522 0.533752 1445370075 0.590759 0.281433 -0.535522 0.533752 1445370075 0.590759 0.281433 -0.535522 0.533752 1445370075 0.590759 0.281433 -0.535522 0.533752 1445370075 0.590759 0.281433 -0.535522 0.533752 1445370075 0.590759 0.281433 -0.535522 0.533752 1445370075 0.592224 0.274048 -0.534119 0.537476 1445370075 0.592224 0.274048 -0.534119 0.537476 1445370075 0.592224 0.274048 -0.534119 0.537476 1445370075 0.592224 0.274048 -0.534119 0.537476 1445370075 0.592224 0.274048 -0.534119 0.537476 1445370075 0.592224 0.274048 -0.534119 0.537476 1445370075 0.592407 0.267029 -0.528320 0.546448 1445370075 0.592407 0.267029 -0.528320 0.546448 1445370075 0.592407 0.267029 -0.528320 0.546448 1445370075 0.592407 0.267029 -0.528320 0.546448 1445370075 0.592407 0.267029 -0.528320 0.546448 1445370075 0.592407 0.267029 -0.528320 0.546448 1445370075 0.592529 0.260071 -0.526001 0.551880 1445370075 0.592529 0.260071 -0.526001 0.551880 1445370075 0.592529 0.260071 -0.526001 0.551880 1445370075 0.592529 0.260071 -0.526001 0.551880 1445370075 0.592529 0.260071 -0.526001 0.551880 1445370075 0.592529 0.260071 -0.526001 0.551880 1445370075 0.593079 0.259949 -0.525879 0.551453 1445370075 0.593079 0.259949 -0.525879 0.551453 1445370075 0.593079 0.259949 -0.525879 0.551453 1445370075 0.593079 0.259949 -0.525879 0.551453 1445370075 0.593079 0.259949 -0.525879 0.551453 1445370075 0.593079 0.259949 -0.525879 0.551453 1445370075 0.588501 0.274841 -0.517090 0.557373 1445370075 0.588501 0.274841 -0.517090 0.557373 1445370075 0.588501 0.274841 -0.517090 0.557373 1445370075 0.588501 0.274841 -0.517090 0.557373 1445370075 0.588501 0.274841 -0.517090 0.557373 1445370075 0.588501 0.274841 -0.517090 0.557373 1445370075 0.588501 0.274841 -0.517090 0.557373 1445370075 0.578003 0.295715 -0.493286 0.578857 1445370075 0.578003 0.295715 -0.493286 0.578857 1445370075 0.578003 0.295715 -0.493286 0.578857 1445370075 0.578003 0.295715 -0.493286 0.578857 1445370075 0.578003 0.295715 -0.493286 0.578857 1445370075 0.578003 0.295715 -0.493286 0.578857 1445370075 0.572205 0.289124 -0.486877 0.593201 1445370075 0.572205 0.289124 -0.486877 0.593201 1445370075 0.572205 0.289124 -0.486877 0.593201 1445370075 0.572205 0.289124 -0.486877 0.593201 1445370075 0.572205 0.289124 -0.486877 0.593201 1445370075 0.572205 0.289124 -0.486877 0.593201 1445370075 0.574280 0.250610 -0.514282 0.585510 1445370075 0.574280 0.250610 -0.514282 0.585510 1445370075 0.574280 0.250610 -0.514282 0.585510 1445370075 0.574280 0.250610 -0.514282 0.585510 1445370075 0.574280 0.250610 -0.514282 0.585510 1445370075 0.574280 0.250610 -0.514282 0.585510 1445370075 0.572754 0.232361 -0.525085 0.584961 1445370075 0.572754 0.232361 -0.525085 0.584961 1445370075 0.572754 0.232361 -0.525085 0.584961 1445370075 0.572754 0.232361 -0.525085 0.584961 1445370075 0.572754 0.232361 -0.525085 0.584961 1445370075 0.572754 0.232361 -0.525085 0.584961 1445370075 0.567322 0.246155 -0.516052 0.592590 1445370075 0.567322 0.246155 -0.516052 0.592590 1445370075 0.567322 0.246155 -0.516052 0.592590 1445370075 0.567322 0.246155 -0.516052 0.592590 1445370075 0.567322 0.246155 -0.516052 0.592590 1445370075 0.567322 0.246155 -0.516052 0.592590 1445370075 0.567322 0.246155 -0.516052 0.592590 1445370075 0.570251 0.260498 -0.509521 0.589294 1445370075 0.570251 0.260498 -0.509521 0.589294 1445370075 0.570251 0.260498 -0.509521 0.589294 1445370075 0.570251 0.260498 -0.509521 0.589294 1445370075 0.570251 0.260498 -0.509521 0.589294 1445370075 0.570251 0.260498 -0.509521 0.589294 1445370075 0.584412 0.254517 -0.513428 0.574463 1445370075 0.584412 0.254517 -0.513428 0.574463 1445370075 0.584412 0.254517 -0.513428 0.574463 1445370075 0.584412 0.254517 -0.513428 0.574463 1445370075 0.584412 0.254517 -0.513428 0.574463 1445370075 0.584412 0.254517 -0.513428 0.574463 1445370075 0.596252 0.243469 -0.526184 0.555298 1445370075 0.596252 0.243469 -0.526184 0.555298 1445370075 0.596252 0.243469 -0.526184 0.555298 1445370075 0.596252 0.243469 -0.526184 0.555298 1445370075 0.596252 0.243469 -0.526184 0.555298 1445370075 0.596252 0.243469 -0.526184 0.555298 1445370075 0.603516 0.238525 -0.534302 0.541626 1445370075 0.603516 0.238525 -0.534302 0.541626 1445370075 0.603516 0.238525 -0.534302 0.541626 1445370075 0.603516 0.238525 -0.534302 0.541626 1445370075 0.603516 0.238525 -0.534302 0.541626 1445370075 0.603516 0.238525 -0.534302 0.541626 1445370075 0.598633 0.247925 -0.530151 0.546875 1445370075 0.598633 0.247925 -0.530151 0.546875 1445370076 0.598633 0.247925 -0.530151 0.546875 1445370076 0.598633 0.247925 -0.530151 0.546875 1445370076 0.598633 0.247925 -0.530151 0.546875 1445370076 0.598633 0.247925 -0.530151 0.546875 1445370076 0.590271 0.263367 -0.519714 0.558655 1445370076 0.590271 0.263367 -0.519714 0.558655 1445370076 0.590271 0.263367 -0.519714 0.558655 1445370076 0.590271 0.263367 -0.519714 0.558655 1445370076 0.590271 0.263367 -0.519714 0.558655 1445370076 0.590271 0.263367 -0.519714 0.558655 1445370076 0.584534 0.272644 -0.514526 0.564941 1445370076 0.584534 0.272644 -0.514526 0.564941 1445370076 0.584534 0.272644 -0.514526 0.564941 1445370076 0.584534 0.272644 -0.514526 0.564941 1445370076 0.584534 0.272644 -0.514526 0.564941 1445370076 0.584534 0.272644 -0.514526 0.564941 1445370076 0.584534 0.272644 -0.514526 0.564941 1445370076 0.575623 0.288574 -0.508545 0.571594 1445370076 0.575623 0.288574 -0.508545 0.571594 1445370076 0.575623 0.288574 -0.508545 0.571594 1445370076 0.575623 0.288574 -0.508545 0.571594 1445370076 0.575623 0.288574 -0.508545 0.571594 1445370076 0.575623 0.288574 -0.508545 0.571594 1445370076 0.569641 0.314941 -0.489868 0.579895 1445370076 0.569641 0.314941 -0.489868 0.579895 1445370076 0.569641 0.314941 -0.489868 0.579895 1445370076 0.569641 0.314941 -0.489868 0.579895 1445370076 0.569641 0.314941 -0.489868 0.579895 1445370076 0.569641 0.314941 -0.489868 0.579895 1445370076 0.571533 0.327515 -0.478455 0.580566 1445370076 0.571533 0.327515 -0.478455 0.580566 1445370076 0.571533 0.327515 -0.478455 0.580566 1445370076 0.571533 0.327515 -0.478455 0.580566 1445370076 0.571533 0.327515 -0.478455 0.580566 1445370076 0.571533 0.327515 -0.478455 0.580566 1445370076 0.571533 0.327515 -0.478455 0.580566 1445370076 0.576660 0.305298 -0.500366 0.569092 1445370076 0.576660 0.305298 -0.500366 0.569092 1445370076 0.576660 0.305298 -0.500366 0.569092 1445370076 0.576660 0.305298 -0.500366 0.569092 1445370076 0.576660 0.305298 -0.500366 0.569092 1445370076 0.576660 0.305298 -0.500366 0.569092 1445370076 0.574524 0.281555 -0.513733 0.571533 1445370076 0.574524 0.281555 -0.513733 0.571533 1445370076 0.574524 0.281555 -0.513733 0.571533 1445370076 0.574524 0.281555 -0.513733 0.571533 1445370076 0.574524 0.281555 -0.513733 0.571533 1445370076 0.574524 0.281555 -0.513733 0.571533 1445370076 0.567139 0.280090 -0.509521 0.583313 1445370076 0.567139 0.280090 -0.509521 0.583313 1445370076 0.567139 0.280090 -0.509521 0.583313 1445370076 0.567139 0.280090 -0.509521 0.583313 1445370076 0.567139 0.280090 -0.509521 0.583313 1445370076 0.567139 0.280090 -0.509521 0.583313 1445370076 0.571106 0.272827 -0.513733 0.579163 1445370076 0.571106 0.272827 -0.513733 0.579163 1445370076 0.571106 0.272827 -0.513733 0.579163 1445370076 0.571106 0.272827 -0.513733 0.579163 1445370076 0.571106 0.272827 -0.513733 0.579163 1445370076 0.571106 0.272827 -0.513733 0.579163 1445370076 0.571106 0.272827 -0.513733 0.579163 1445370076 0.584229 0.260925 -0.526550 0.559753 1445370076 0.584229 0.260925 -0.526550 0.559753 1445370076 0.584229 0.260925 -0.526550 0.559753 1445370076 0.584229 0.260925 -0.526550 0.559753 1445370076 0.584229 0.260925 -0.526550 0.559753 1445370076 0.584229 0.260925 -0.526550 0.559753 1445370076 0.596130 0.259766 -0.536072 0.538269 1445370076 0.596130 0.259766 -0.536072 0.538269 1445370076 0.596130 0.259766 -0.536072 0.538269 1445370076 0.596130 0.259766 -0.536072 0.538269 1445370076 0.596130 0.259766 -0.536072 0.538269 1445370076 0.596130 0.259766 -0.536072 0.538269 1445370076 0.596130 0.259766 -0.536072 0.538269 1445370076 0.599854 0.275818 -0.532043 0.530090 1445370076 0.599854 0.275818 -0.532043 0.530090 1445370076 0.599854 0.275818 -0.532043 0.530090 1445370076 0.599854 0.275818 -0.532043 0.530090 1445370076 0.599854 0.275818 -0.532043 0.530090 1445370076 0.599854 0.275818 -0.532043 0.530090 1445370076 0.591370 0.297546 -0.514282 0.545166 1445370076 0.591370 0.297546 -0.514282 0.545166 1445370076 0.591370 0.297546 -0.514282 0.545166 1445370076 0.591370 0.297546 -0.514282 0.545166 1445370076 0.591370 0.297546 -0.514282 0.545166 1445370076 0.591370 0.297546 -0.514282 0.545166 1445370076 0.585999 0.307129 -0.500977 0.557861 1445370076 0.585999 0.307129 -0.500977 0.557861 1445370076 0.585999 0.307129 -0.500977 0.557861 1445370076 0.585999 0.307129 -0.500977 0.557861 1445370076 0.585999 0.307129 -0.500977 0.557861 1445370076 0.585999 0.307129 -0.500977 0.557861 1445370076 0.585999 0.307129 -0.500977 0.557861 1445370076 0.585815 0.305542 -0.500366 0.559448 1445370076 0.585815 0.305542 -0.500366 0.559448 1445370076 0.585815 0.305542 -0.500366 0.559448 1445370076 0.585815 0.305542 -0.500366 0.559448 1445370076 0.585815 0.305542 -0.500366 0.559448 1445370076 0.584106 0.332947 -0.485291 0.558899 1445370076 0.584106 0.332947 -0.485291 0.558899 1445370076 0.584106 0.332947 -0.485291 0.558899 1445370076 0.584106 0.332947 -0.485291 0.558899 1445370076 0.584106 0.332947 -0.485291 0.558899 1445370076 0.584106 0.332947 -0.485291 0.558899 1445370076 0.576782 0.385071 -0.446289 0.565552 1445370076 0.576782 0.385071 -0.446289 0.565552 1445370076 0.576782 0.385071 -0.446289 0.565552 1445370076 0.576782 0.385071 -0.446289 0.565552 1445370076 0.576782 0.385071 -0.446289 0.565552 1445370076 0.576782 0.385071 -0.446289 0.565552 1445370076 0.577087 0.405334 -0.420593 0.570679 1445370076 0.577087 0.405334 -0.420593 0.570679 1445370076 0.577087 0.405334 -0.420593 0.570679 1445370076 0.577087 0.405334 -0.420593 0.570679 1445370076 0.577087 0.405334 -0.420593 0.570679 1445370077 0.577087 0.405334 -0.420593 0.570679 1445370077 0.577087 0.405334 -0.420593 0.570679 1445370077 0.587158 0.349731 -0.472717 0.556213 1445370077 0.587158 0.349731 -0.472717 0.556213 1445370077 0.587158 0.349731 -0.472717 0.556213 1445370077 0.587158 0.349731 -0.472717 0.556213 1445370077 0.587158 0.349731 -0.472717 0.556213 1445370077 0.587158 0.349731 -0.472717 0.556213 1445370077 0.574219 0.327209 -0.486938 0.570984 1445370077 0.574219 0.327209 -0.486938 0.570984 1445370077 0.574219 0.327209 -0.486938 0.570984 1445370077 0.574219 0.327209 -0.486938 0.570984 1445370077 0.574219 0.327209 -0.486938 0.570984 1445370077 0.574219 0.327209 -0.486938 0.570984 1445370077 0.574219 0.327209 -0.486938 0.570984 1445370077 0.559021 0.322571 -0.488403 0.587219 1445370077 0.559021 0.322571 -0.488403 0.587219 1445370077 0.559021 0.322571 -0.488403 0.587219 1445370077 0.559021 0.322571 -0.488403 0.587219 1445370077 0.559021 0.322571 -0.488403 0.587219 1445370077 0.559021 0.322571 -0.488403 0.587219 1445370077 0.556213 0.308167 -0.499939 0.587891 1445370077 0.556213 0.308167 -0.499939 0.587891 1445370077 0.556213 0.308167 -0.499939 0.587891 1445370077 0.556213 0.308167 -0.499939 0.587891 1445370077 0.556213 0.308167 -0.499939 0.587891 1445370077 0.556213 0.308167 -0.499939 0.587891 1445370077 0.564636 0.298645 -0.511292 0.574890 1445370077 0.564636 0.298645 -0.511292 0.574890 1445370077 0.564636 0.298645 -0.511292 0.574890 1445370077 0.564636 0.298645 -0.511292 0.574890 1445370077 0.564636 0.298645 -0.511292 0.574890 1445370077 0.564636 0.298645 -0.511292 0.574890 1445370077 0.564636 0.298645 -0.511292 0.574890 1445370077 0.571777 0.303772 -0.516724 0.560059 1445370077 0.571777 0.303772 -0.516724 0.560059 1445370077 0.571777 0.303772 -0.516724 0.560059 1445370077 0.571777 0.303772 -0.516724 0.560059 1445370077 0.571777 0.303772 -0.516724 0.560059 1445370077 0.571777 0.303772 -0.516724 0.560059 1445370077 0.564514 0.320862 -0.501770 0.571411 1445370077 0.564514 0.320862 -0.501770 0.571411 1445370077 0.564514 0.320862 -0.501770 0.571411 1445370077 0.564514 0.320862 -0.501770 0.571411 1445370077 0.564514 0.320862 -0.501770 0.571411 1445370077 0.564514 0.320862 -0.501770 0.571411 1445370077 0.550171 0.331970 -0.477173 0.599426 1445370077 0.550171 0.331970 -0.477173 0.599426 1445370077 0.550171 0.331970 -0.477173 0.599426 1445370077 0.550171 0.331970 -0.477173 0.599426 1445370077 0.550171 0.331970 -0.477173 0.599426 1445370077 0.550171 0.331970 -0.477173 0.599426 1445370077 0.550171 0.331970 -0.477173 0.599426 1445370077 0.548706 0.319275 -0.474548 0.609680 1445370077 0.548706 0.319275 -0.474548 0.609680 1445370077 0.548706 0.319275 -0.474548 0.609680 1445370077 0.548706 0.319275 -0.474548 0.609680 1445370077 0.548706 0.319275 -0.474548 0.609680 1445370077 0.548706 0.319275 -0.474548 0.609680 1445370077 0.548889 0.311523 -0.474304 0.613708 1445370077 0.548889 0.311523 -0.474304 0.613708 1445370077 0.548889 0.311523 -0.474304 0.613708 1445370077 0.548889 0.311523 -0.474304 0.613708 1445370077 0.548889 0.311523 -0.474304 0.613708 1445370077 0.548889 0.311523 -0.474304 0.613708 1445370077 0.548889 0.311523 -0.474304 0.613708 1445370077 0.543518 0.329468 -0.456848 0.622314 1445370077 0.543518 0.329468 -0.456848 0.622314 1445370077 0.543518 0.329468 -0.456848 0.622314 1445370077 0.543518 0.329468 -0.456848 0.622314 1445370077 0.543518 0.329468 -0.456848 0.622314 1445370077 0.537476 0.349854 -0.434143 0.632629 1445370077 0.537476 0.349854 -0.434143 0.632629 1445370077 0.537476 0.349854 -0.434143 0.632629 1445370077 0.537476 0.349854 -0.434143 0.632629 1445370077 0.537476 0.349854 -0.434143 0.632629 1445370077 0.537476 0.349854 -0.434143 0.632629 1445370077 0.544617 0.340088 -0.439941 0.627808 1445370077 0.544617 0.340088 -0.439941 0.627808 1445370077 0.544617 0.340088 -0.439941 0.627808 1445370077 0.544617 0.340088 -0.439941 0.627808 1445370077 0.544617 0.340088 -0.439941 0.627808 1445370077 0.544617 0.340088 -0.439941 0.627808 1445370077 0.544617 0.340088 -0.439941 0.627808 1445370077 0.552734 0.315796 -0.465454 0.614868 1445370077 0.552734 0.315796 -0.465454 0.614868 1445370077 0.552734 0.315796 -0.465454 0.614868 1445370077 0.552734 0.315796 -0.465454 0.614868 1445370077 0.552734 0.315796 -0.465454 0.614868 1445370077 0.552734 0.315796 -0.465454 0.614868 1445370077 0.550110 0.314209 -0.468201 0.615906 1445370077 0.550110 0.314209 -0.468201 0.615906 1445370077 0.550110 0.314209 -0.468201 0.615906 1445370077 0.550110 0.314209 -0.468201 0.615906 1445370077 0.550110 0.314209 -0.468201 0.615906 1445370077 0.550110 0.314209 -0.468201 0.615906 1445370077 0.550110 0.314209 -0.468201 0.615906 1445370077 0.549438 0.311829 -0.473328 0.613770 1445370077 0.549438 0.311829 -0.473328 0.613770 1445370077 0.549438 0.311829 -0.473328 0.613770 1445370077 0.549438 0.311829 -0.473328 0.613770 1445370077 0.549438 0.311829 -0.473328 0.613770 1445370077 0.549438 0.311829 -0.473328 0.613770 1445370077 0.556335 0.304626 -0.482788 0.603760 1445370077 0.556335 0.304626 -0.482788 0.603760 1445370077 0.556335 0.304626 -0.482788 0.603760 1445370077 0.556335 0.304626 -0.482788 0.603760 1445370077 0.556335 0.304626 -0.482788 0.603760 1445370077 0.556335 0.304626 -0.482788 0.603760 1445370077 0.569702 0.290955 -0.498474 0.585083 1445370077 0.569702 0.290955 -0.498474 0.585083 1445370077 0.569702 0.290955 -0.498474 0.585083 1445370077 0.569702 0.290955 -0.498474 0.585083 1445370077 0.569702 0.290955 -0.498474 0.585083 1445370077 0.569702 0.290955 -0.498474 0.585083 1445370077 0.569702 0.290955 -0.498474 0.585083 1445370078 0.580872 0.278625 -0.515625 0.564819 1445370078 0.580872 0.278625 -0.515625 0.564819 1445370078 0.580872 0.278625 -0.515625 0.564819 1445370078 0.580872 0.278625 -0.515625 0.564819 1445370078 0.580872 0.278625 -0.515625 0.564819 1445370078 0.580872 0.278625 -0.515625 0.564819 1445370078 0.584534 0.282104 -0.523254 0.552185 1445370078 0.584534 0.282104 -0.523254 0.552185 1445370078 0.584534 0.282104 -0.523254 0.552185 1445370078 0.584534 0.282104 -0.523254 0.552185 1445370078 0.584534 0.282104 -0.523254 0.552185 1445370078 0.584534 0.282104 -0.523254 0.552185 1445370078 0.584534 0.282104 -0.523254 0.552185 1445370078 0.583313 0.292114 -0.518677 0.552551 1445370078 0.583313 0.292114 -0.518677 0.552551 1445370078 0.583313 0.292114 -0.518677 0.552551 1445370078 0.583313 0.292114 -0.518677 0.552551 1445370078 0.583313 0.292114 -0.518677 0.552551 1445370078 0.583313 0.292114 -0.518677 0.552551 1445370078 0.581970 0.292480 -0.514893 0.557312 1445370078 0.581970 0.292480 -0.514893 0.557312 1445370078 0.581970 0.292480 -0.514893 0.557312 1445370078 0.581970 0.292480 -0.514893 0.557312 1445370078 0.581970 0.292480 -0.514893 0.557312 1445370078 0.581970 0.292480 -0.514893 0.557312 1445370078 0.578857 0.287842 -0.521545 0.556824 1445370078 0.578857 0.287842 -0.521545 0.556824 1445370078 0.578857 0.287842 -0.521545 0.556824 1445370078 0.578857 0.287842 -0.521545 0.556824 1445370078 0.578857 0.287842 -0.521545 0.556824 1445370078 0.567200 0.307007 -0.518799 0.561096 1445370078 0.567200 0.307007 -0.518799 0.561096 1445370078 0.567200 0.307007 -0.518799 0.561096 1445370078 0.567200 0.307007 -0.518799 0.561096 1445370078 0.567200 0.307007 -0.518799 0.561096 1445370078 0.567200 0.307007 -0.518799 0.561096 1445370078 0.545776 0.355225 -0.479370 0.588318 1445370078 0.545776 0.355225 -0.479370 0.588318 1445370078 0.545776 0.355225 -0.479370 0.588318 1445370078 0.545776 0.355225 -0.479370 0.588318 1445370078 0.545776 0.355225 -0.479370 0.588318 1445370078 0.545776 0.355225 -0.479370 0.588318 1445370078 0.545776 0.355225 -0.479370 0.588318 1445370078 0.551453 0.367798 -0.469666 0.583069 1445370078 0.551453 0.367798 -0.469666 0.583069 1445370078 0.551453 0.367798 -0.469666 0.583069 1445370078 0.551453 0.367798 -0.469666 0.583069 1445370078 0.551453 0.367798 -0.469666 0.583069 1445370078 0.551453 0.367798 -0.469666 0.583069 1445370078 0.560547 0.323486 -0.513916 0.563049 1445370078 0.560547 0.323486 -0.513916 0.563049 1445370078 0.560547 0.323486 -0.513916 0.563049 1445370078 0.560547 0.323486 -0.513916 0.563049 1445370078 0.560547 0.323486 -0.513916 0.563049 1445370078 0.560547 0.323486 -0.513916 0.563049 1445370078 0.560547 0.323486 -0.513916 0.563049 1445370078 0.551270 0.305725 -0.521729 0.574768 1445370078 0.551270 0.305725 -0.521729 0.574768 1445370078 0.551270 0.305725 -0.521729 0.574768 1445370078 0.551270 0.305725 -0.521729 0.574768 1445370078 0.551270 0.305725 -0.521729 0.574768 1445370078 0.551270 0.305725 -0.521729 0.574768 1445370078 0.550171 0.298889 -0.518494 0.582275 1445370078 0.550171 0.298889 -0.518494 0.582275 1445370078 0.550171 0.298889 -0.518494 0.582275 1445370078 0.550171 0.298889 -0.518494 0.582275 1445370078 0.550171 0.298889 -0.518494 0.582275 1445370078 0.550171 0.298889 -0.518494 0.582275 1445370078 0.550171 0.298889 -0.518494 0.582275 1445370078 0.573792 0.272339 -0.532166 0.559814 1445370078 0.573792 0.272339 -0.532166 0.559814 1445370078 0.573792 0.272339 -0.532166 0.559814 1445370078 0.573792 0.272339 -0.532166 0.559814 1445370078 0.573792 0.272339 -0.532166 0.559814 1445370078 0.573792 0.272339 -0.532166 0.559814 1445370078 0.591858 0.254211 -0.548523 0.533081 1445370078 0.591858 0.254211 -0.548523 0.533081 1445370078 0.591858 0.254211 -0.548523 0.533081 1445370078 0.591858 0.254211 -0.548523 0.533081 1445370078 0.591858 0.254211 -0.548523 0.533081 1445370078 0.591858 0.254211 -0.548523 0.533081 1445370078 0.590332 0.266968 -0.544983 0.532104 1445370078 0.590332 0.266968 -0.544983 0.532104 1445370078 0.590332 0.266968 -0.544983 0.532104 1445370078 0.590332 0.266968 -0.544983 0.532104 1445370078 0.590332 0.266968 -0.544983 0.532104 1445370078 0.590332 0.266968 -0.544983 0.532104 1445370078 0.577393 0.288574 -0.527771 0.552002 1445370078 0.577393 0.288574 -0.527771 0.552002 1445370078 0.577393 0.288574 -0.527771 0.552002 1445370078 0.577393 0.288574 -0.527771 0.552002 1445370078 0.577393 0.288574 -0.527771 0.552002 1445370078 0.577393 0.288574 -0.527771 0.552002 1445370078 0.563049 0.298950 -0.510254 0.577209 1445370078 0.563049 0.298950 -0.510254 0.577209 1445370078 0.563049 0.298950 -0.510254 0.577209 1445370078 0.563049 0.298950 -0.510254 0.577209 1445370078 0.563049 0.298950 -0.510254 0.577209 1445370078 0.563049 0.298950 -0.510254 0.577209 1445370078 
0.372131 -0.240173 -0.531494 0.722046 1445370085 0.372131 -0.240173 -0.531494 0.722046 1445370085 0.372131 -0.240173 -0.531494 0.722046 1445370085 0.372131 -0.240173 -0.531494 0.722046 1445370085 0.372131 -0.240173 -0.531494 0.722046 1445370085 0.249634 -0.352356 -0.516174 0.739624 1445370085 0.249634 -0.352356 -0.516174 0.739624 1445370085 0.249634 -0.352356 -0.516174 0.739624 1445370085 0.249634 -0.352356 -0.516174 0.739624 1445370085 0.249634 -0.352356 -0.516174 0.739624 1445370085 0.249634 -0.352356 -0.516174 0.739624 1445370085 0.130798 -0.417358 -0.494446 0.751160 1445370085 0.130798 -0.417358 -0.494446 0.751160 1445370085 0.130798 -0.417358 -0.494446 0.751160 1445370085 0.130798 -0.417358 -0.494446 0.751160 1445370085 0.130798 -0.417358 -0.494446 0.751160 1445370085 0.130798 -0.417358 -0.494446 0.751160 1445370085 0.130798 -0.417358 -0.494446 0.751160 1445370085 0.029907 -0.449768 -0.487610 0.747742 1445370085 0.029907 -0.449768 -0.487610 0.747742 1445370085 0.029907 -0.449768 -0.487610 0.747742 1445370085 0.029907 -0.449768 -0.487610 0.747742 1445370085 0.029907 -0.449768 -0.487610 0.747742 1445370085 0.029907 -0.449768 -0.487610 0.747742 1445370085 -0.043884 -0.456848 -0.483337 0.745483 1445370085 -0.043884 -0.456848 -0.483337 0.745483 1445370085 -0.043884 -0.456848 -0.483337 0.745483 1445370085 -0.043884 -0.456848 -0.483337 0.745483 1445370085 -0.043884 -0.456848 -0.483337 0.745483 1445370085 -0.080261 -0.446960 -0.503662 0.734924 1445370085 -0.080261 -0.446960 -0.503662 0.734924 1445370085 -0.080261 -0.446960 -0.503662 0.734924 1445370085 -0.080261 -0.446960 -0.503662 0.734924 1445370085 -0.080261 -0.446960 -0.503662 0.734924 1445370085 -0.080261 -0.446960 -0.503662 0.734924 1445370085 -0.096680 -0.429932 -0.525879 0.727539 1445370085 -0.096680 -0.429932 -0.525879 0.727539 1445370085 -0.096680 -0.429932 -0.525879 0.727539 1445370085 -0.096680 -0.429932 -0.525879 0.727539 1445370085 -0.096680 -0.429932 -0.525879 0.727539 1445370085 -0.096680 -0.429932 -0.525879 0.727539 1445370085 -0.114380 -0.413513 -0.507629 0.747192 1445370085 -0.114380 -0.413513 -0.507629 0.747192 1445370085 -0.114380 -0.413513 -0.507629 0.747192 1445370085 -0.114380 -0.413513 -0.507629 0.747192 1445370085 -0.114380 -0.413513 -0.507629 0.747192 1445370085 -0.114380 -0.413513 -0.507629 0.747192 1445370085 -0.114380 -0.413513 -0.507629 0.747192 1445370085 -0.126343 -0.396057 -0.418335 0.807556 1445370085 -0.126343 -0.396057 -0.418335 0.807556 1445370085 -0.126343 -0.396057 -0.418335 0.807556 1445370085 -0.126343 -0.396057 -0.418335 0.807556 1445370085 -0.126343 -0.396057 -0.418335 0.807556 1445370085 -0.126343 -0.396057 -0.418335 0.807556 1445370085 -0.114868 -0.382080 -0.251221 0.881897 1445370085 -0.114868 -0.382080 -0.251221 0.881897 1445370085 -0.114868 -0.382080 -0.251221 0.881897 1445370085 -0.114868 -0.382080 -0.251221 0.881897 1445370085 -0.114868 -0.382080 -0.251221 0.881897 1445370085 -0.114868 -0.382080 -0.251221 0.881897 1445370085 -0.040527 -0.359192 -0.043274 0.931335 1445370085 -0.040527 -0.359192 -0.043274 0.931335 1445370085 -0.040527 -0.359192 -0.043274 0.931335 1445370085 -0.040527 -0.359192 -0.043274 0.931335 1445370085 -0.040527 -0.359192 -0.043274 0.931335 1445370085 -0.040527 -0.359192 -0.043274 0.931335 1445370085 0.154175 -0.237488 0.087219 0.955078 1445370085 0.154175 -0.237488 0.087219 0.955078 1445370085 0.154175 -0.237488 0.087219 0.955078 1445370085 0.154175 -0.237488 0.087219 0.955078 1445370085 0.154175 -0.237488 0.087219 0.955078 1445370085 0.154175 -0.237488 0.087219 0.955078 1445370085 0.154175 -0.237488 0.087219 0.955078 1445370085 0.353821 -0.051697 0.070251 0.931213 1445370086 0.353821 -0.051697 0.070251 0.931213 1445370086 0.353821 -0.051697 0.070251 0.931213 1445370086 0.353821 -0.051697 0.070251 0.931213 1445370086 0.353821 -0.051697 0.070251 0.931213 1445370086 0.353821 -0.051697 0.070251 0.931213 1445370086 0.376465 -0.131775 -0.166260 0.901794 1445370086 0.376465 -0.131775 -0.166260 0.901794 1445370086 0.376465 -0.131775 -0.166260 0.901794 1445370086 0.376465 -0.131775 -0.166260 0.901794 1445370086 0.376465 -0.131775 -0.166260 0.901794 1445370086 0.161682 -0.275757 -0.444702 0.836670 1445370086 0.161682 -0.275757 -0.444702 0.836670 1445370086 0.161682 -0.275757 -0.444702 0.836670 1445370086 0.161682 -0.275757 -0.444702 0.836670 1445370086 0.161682 -0.275757 -0.444702 0.836670 1445370086 0.161682 -0.275757 -0.444702 0.836670 1445370086 0.161682 -0.275757 -0.444702 0.836670 1445370086 -0.020508 -0.298523 -0.494568 0.816040 1445370086 -0.020508 -0.298523 -0.494568 0.816040 1445370086 -0.020508 -0.298523 -0.494568 0.816040 1445370086 -0.020508 -0.298523 -0.494568 0.816040 1445370086 -0.020508 -0.298523 -0.494568 0.816040 1445370086 -0.020508 -0.298523 -0.494568 0.816040 1445370086 -0.147888 -0.292236 -0.468323 0.820618 1445370086 -0.147888 -0.292236 -0.468323 0.820618 1445370086 -0.147888 -0.292236 -0.468323 0.820618 1445370086 -0.147888 -0.292236 -0.468323 0.820618 1445370086 -0.147888 -0.292236 -0.468323 0.820618 1445370086 -0.147888 -0.292236 -0.468323 0.820618 1445370086 -0.233032 -0.291626 -0.413452 0.830505 1445370086 -0.233032 -0.291626 -0.413452 0.830505 1445370086 -0.233032 -0.291626 -0.413452 0.830505 1445370086 -0.233032 -0.291626 -0.413452 0.830505 1445370086 -0.233032 -0.291626 -0.413452 0.830505 1445370086 -0.233032 -0.291626 -0.413452 0.830505 1445370086 -0.287048 -0.301514 -0.384644 0.823853 1445370086 -0.287048 -0.301514 -0.384644 0.823853 1445370086 -0.287048 -0.301514 -0.384644 0.823853 1445370086 -0.287048 -0.301514 -0.384644 0.823853 1445370086 -0.287048 -0.301514 -0.384644 0.823853 1445370086 -0.287048 -0.301514 -0.384644 0.823853 1445370086 -0.318542 -0.312622 -0.390015 0.805420 1445370086 -0.318542 -0.312622 -0.390015 0.805420 1445370086 -0.318542 -0.312622 -0.390015 0.805420 1445370086 -0.318542 -0.312622 -0.390015 0.805420 1445370086 -0.318542 -0.312622 -0.390015 0.805420 1445370086 -0.318542 -0.312622 -0.390015 0.805420 1445370086 -0.318542 -0.312622 -0.390015 0.805420 1445370086 -0.344238 -0.315796 -0.415100 0.780701 1445370086 -0.344238 -0.315796 -0.415100 0.780701 1445370086 -0.344238 -0.315796 -0.415100 0.780701 1445370086 -0.344238 -0.315796 -0.415100 0.780701 1445370086 -0.344238 -0.315796 -0.415100 0.780701 1445370086 -0.344238 -0.315796 -0.415100 0.780701 1445370086 -0.346008 -0.315491 -0.376709 0.799316 1445370086 -0.346008 -0.315491 -0.376709 0.799316 1445370086 -0.346008 -0.315491 -0.376709 0.799316 1445370086 -0.346008 -0.315491 -0.376709 0.799316 1445370086 -0.346008 -0.315491 -0.376709 0.799316 1445370086 -0.346008 -0.315491 -0.376709 0.799316 1445370086 -0.312988 -0.318176 -0.273315 0.852112 1445370086 -0.312988 -0.318176 -0.273315 0.852112 1445370086 -0.312988 -0.318176 -0.273315 0.852112 1445370086 -0.312988 -0.318176 -0.273315 0.852112 1445370086 -0.312988 -0.318176 -0.273315 0.852112 1445370086 -0.312988 -0.318176 -0.273315 0.852112 1445370086 -0.172913 -0.369995 0.019775 0.912598 1445370086 -0.172913 -0.369995 0.019775 0.912598 1445370086 -0.172913 -0.369995 0.019775 0.912598 1445370086 -0.172913 -0.369995 0.019775 0.912598 1445370086 -0.172913 -0.369995 0.019775 0.912598 1445370086 -0.172913 -0.369995 0.019775 0.912598 1445370086 0.044250 -0.284424 0.193115 0.937988 1445370086 0.044250 -0.284424 0.193115 0.937988 1445370086 0.044250 -0.284424 0.193115 0.937988 1445370086 0.044250 -0.284424 0.193115 0.937988 1445370086 0.044250 -0.284424 0.193115 0.937988 1445370086 0.044250 -0.284424 0.193115 0.937988 1445370086 0.288208 -0.112061 0.142517 0.940186 1445370086 0.288208 -0.112061 0.142517 0.940186 1445370086 0.288208 -0.112061 0.142517 0.940186 1445370086 0.288208 -0.112061 0.142517 0.940186 1445370086 0.288208 -0.112061 0.142517 0.940186 1445370086 0.288208 -0.112061 0.142517 0.940186 1445370086 0.349792 -0.113953 -0.050842 0.928467 1445370086 0.349792 -0.113953 -0.050842 0.928467 1445370086 0.349792 -0.113953 -0.050842 0.928467 1445370086 0.349792 -0.113953 -0.050842 0.928467 1445370086 0.349792 -0.113953 -0.050842 0.928467 1445370086 0.349792 -0.113953 -0.050842 0.928467 1445370086 0.190247 -0.201294 -0.225952 0.933899 1445370086 0.190247 -0.201294 -0.225952 0.933899 1445370086 0.190247 -0.201294 -0.225952 0.933899 1445370086 0.190247 -0.201294 -0.225952 0.933899 1445370086 0.190247 -0.201294 -0.225952 0.933899 1445370086 0.190247 -0.201294 -0.225952 0.933899 1445370086 0.190247 -0.201294 -0.225952 0.933899 1445370086 0.026306 -0.249573 -0.288025 0.924133 1445370086 0.026306 -0.249573 -0.288025 0.924133 1445370086 0.026306 -0.249573 -0.288025 0.924133 1445370086 0.026306 -0.249573 -0.288025 0.924133 1445370086 0.026306 -0.249573 -0.288025 0.924133 1445370086 0.026306 -0.249573 -0.288025 0.924133 1445370086 -0.119690 -0.294678 -0.353516 0.879700 1445370086 -0.119690 -0.294678 -0.353516 0.879700 1445370086 -0.119690 -0.294678 -0.353516 0.879700 1445370086 -0.119690 -0.294678 -0.353516 0.879700 1445370086 -0.119690 -0.294678 -0.353516 0.879700 1445370086 -0.119690 -0.294678 -0.353516 0.879700 1445370086 -0.238586 -0.325256 -0.383667 0.830688 1445370086 -0.238586 -0.325256 -0.383667 0.830688 1445370086 -0.238586 -0.325256 -0.383667 0.830688 1445370087 -0.238586 -0.325256 -0.383667 0.830688 1445370087 -0.238586 -0.325256 -0.383667 0.830688 1445370087 -0.238586 -0.325256 -0.383667 0.830688 1445370087 -0.305725 -0.349854 -0.375305 0.802063 1445370087 -0.305725 -0.349854 -0.375305 0.802063 1445370087 -0.305725 -0.349854 -0.375305 0.802063 1445370087 -0.305725 -0.349854 -0.375305 0.802063 1445370087 -0.305725 -0.349854 -0.375305 0.802063 1445370087 -0.305725 -0.349854 -0.375305 0.802063 1445370087 -0.351868 -0.367554 -0.379883 0.772522 1445370087 -0.351868 -0.367554 -0.379883 0.772522 1445370087 -0.351868 -0.367554 -0.379883 0.772522 1445370087 -0.351868 -0.367554 -0.379883 0.772522 1445370087 -0.351868 -0.367554 -0.379883 0.772522 1445370087 -0.346802 -0.379028 -0.342529 0.786621 1445370087 -0.346802 -0.379028 -0.342529 0.786621 1445370087 -0.346802 -0.379028 -0.342529 0.786621 1445370087 -0.346802 -0.379028 -0.342529 0.786621 1445370087 -0.346802 -0.379028 -0.342529 0.786621 1445370087 -0.346802 -0.379028 -0.342529 0.786621 1445370087 -0.346802 -0.379028 -0.342529 0.786621 1445370087 -0.331116 -0.382874 -0.263000 0.821350 1445370087 -0.331116 -0.382874 -0.263000 0.821350 1445370087 -0.331116 -0.382874 -0.263000 0.821350 1445370087 -0.331116 -0.382874 -0.263000 0.821350 1445370087 -0.331116 -0.382874 -0.263000 0.821350 1445370087 -0.331116 -0.382874 -0.263000 0.821350 1445370087 -0.234558 -0.418823 -0.063110 0.875000 1445370087 -0.234558 -0.418823 -0.063110 0.875000 1445370087 -0.234558 -0.418823 -0.063110 0.875000 1445370087 -0.234558 -0.418823 -0.063110 0.875000 1445370087 -0.234558 -0.418823 -0.063110 0.875000 1445370087 -0.234558 -0.418823 -0.063110 0.875000 1445370087 -0.040527 -0.391418 0.210266 0.894897 1445370087 -0.040527 -0.391418 0.210266 0.894897 1445370087 -0.040527 -0.391418 0.210266 0.894897 1445370087 -0.040527 -0.391418 0.210266 0.894897 1445370087 -0.040527 -0.391418 0.210266 0.894897 1445370087 -0.040527 -0.391418 0.210266 0.894897 1445370087 0.233521 -0.208252 0.151001 0.937683 1445370087 0.233521 -0.208252 0.151001 0.937683 1445370087 0.233521 -0.208252 0.151001 0.937683 1445370087 0.233521 -0.208252 0.151001 0.937683 1445370087 0.233521 -0.208252 0.151001 0.937683 1445370087 0.233521 -0.208252 0.151001 0.937683 1445370087 0.436890 -0.053162 0.073547 0.894897 1445370087 0.436890 -0.053162 0.073547 0.894897 1445370087 0.436890 -0.053162 0.073547 0.894897 1445370087 0.436890 -0.053162 0.073547 0.894897 1445370087 0.436890 -0.053162 0.073547 0.894897 1445370087 0.436890 -0.053162 0.073547 0.894897 1445370087 0.436890 -0.053162 0.073547 0.894897 1445370087 0.358765 -0.229004 -0.154114 0.891663 1445370087 0.358765 -0.229004 -0.154114 0.891663 1445370087 0.358765 -0.229004 -0.154114 0.891663 1445370087 0.358765 -0.229004 -0.154114 0.891663 1445370087 0.358765 -0.229004 -0.154114 0.891663 1445370087 0.358765 -0.229004 -0.154114 0.891663 1445370087 0.230347 -0.272949 -0.194336 0.913574 1445370087 0.230347 -0.272949 -0.194336 0.913574 1445370087 0.230347 -0.272949 -0.194336 0.913574 1445370087 0.230347 -0.272949 -0.194336 0.913574 1445370087 0.230347 -0.272949 -0.194336 0.913574 1445370087 0.230347 -0.272949 -0.194336 0.913574 1445370087 0.089294 -0.328247 -0.204590 0.917847 1445370087 0.089294 -0.328247 -0.204590 0.917847 1445370087 0.089294 -0.328247 -0.204590 0.917847 1445370087 0.089294 -0.328247 -0.204590 0.917847 1445370087 0.089294 -0.328247 -0.204590 0.917847 1445370087 0.089294 -0.328247 -0.204590 0.917847 1445370087 -0.046448 -0.369507 -0.226013 0.900085 1445370087 -0.046448 -0.369507 -0.226013 0.900085 1445370087 -0.046448 -0.369507 -0.226013 0.900085 1445370087 -0.046448 -0.369507 -0.226013 0.900085 1445370087 -0.046448 -0.369507 -0.226013 0.900085 1445370087 -0.046448 -0.369507 -0.226013 0.900085 1445370087 -0.046448 -0.369507 -0.226013 0.900085 1445370087 -0.162659 -0.398499 -0.220093 0.875366 1445370087 -0.162659 -0.398499 -0.220093 0.875366 1445370087 -0.162659 -0.398499 -0.220093 0.875366 1445370087 -0.162659 -0.398499 -0.220093 0.875366 1445370087 -0.162659 -0.398499 -0.220093 0.875366 1445370087 -0.263062 -0.426147 -0.216919 0.837952 1445370087 -0.263062 -0.426147 -0.216919 0.837952 1445370087 -0.263062 -0.426147 -0.216919 0.837952 1445370087 -0.263062 -0.426147 -0.216919 0.837952 1445370087 -0.263062 -0.426147 -0.216919 0.837952 1445370087 -0.326355 -0.433289 -0.205933 0.814453 1445370087 -0.326355 -0.433289 -0.205933 0.814453 1445370087 -0.326355 -0.433289 -0.205933 0.814453 1445370087 -0.326355 -0.433289 -0.205933 0.814453 1445370087 -0.326355 -0.433289 -0.205933 0.814453 1445370087 -0.326355 -0.433289 -0.205933 0.814453 1445370087 -0.326355 -0.433289 -0.205933 0.814453 1445370087 -0.345520 -0.427917 -0.194458 0.812256 1445370087 -0.345520 -0.427917 -0.194458 0.812256 1445370087 -0.345520 -0.427917 -0.194458 0.812256 1445370087 -0.345520 -0.427917 -0.194458 0.812256 1445370087 -0.345520 -0.427917 -0.194458 0.812256 1445370087 -0.345520 -0.427917 -0.194458 0.812256 1445370087 -0.296692 -0.425232 -0.125427 0.845825 1445370087 -0.296692 -0.425232 -0.125427 0.845825 1445370087 -0.296692 -0.425232 -0.125427 0.845825 1445370087 -0.296692 -0.425232 -0.125427 0.845825 1445370087 -0.296692 -0.425232 -0.125427 0.845825 1445370087 -0.157349 -0.435974 0.095154 0.880981 1445370087 -0.157349 -0.435974 0.095154 0.880981 1445370087 -0.157349 -0.435974 0.095154 0.880981 1445370088 -0.157349 -0.435974 0.095154 0.880981 1445370088 -0.157349 -0.435974 0.095154 0.880981 1445370088 -0.157349 -0.435974 0.095154 0.880981 1445370088 0.014099 -0.358337 0.096191 0.928467 1445370088 0.014099 -0.358337 0.096191 0.928467 1445370088 0.014099 -0.358337 0.096191 0.928467 1445370088 0.014099 -0.358337 0.096191 0.928467 1445370088 0.014099 -0.358337 0.096191 0.928467 1445370088 0.014099 -0.358337 0.096191 0.928467 1445370088 0.312073 -0.176147 0.116333 0.926270 1445370088 0.312073 -0.176147 0.116333 0.926270 1445370088 0.312073 -0.176147 0.116333 0.926270 1445370088 0.312073 -0.176147 0.116333 0.926270 1445370088 0.312073 -0.176147 0.116333 0.926270 1445370088 0.312073 -0.176147 0.116333 0.926270 1445370088 0.312073 -0.176147 0.116333 0.926270 1445370088 0.479919 -0.003662 0.129517 0.867615 1445370088 0.479919 -0.003662 0.129517 0.867615 1445370088 0.479919 -0.003662 0.129517 0.867615 1445370088 0.479919 -0.003662 0.129517 0.867615 1445370088 0.479919 -0.003662 0.129517 0.867615 1445370088 0.479919 -0.003662 0.129517 0.867615 1445370088 0.346436 -0.190125 -0.136169 0.908447 1445370088 0.346436 -0.190125 -0.136169 0.908447 1445370088 0.346436 -0.190125 -0.136169 0.908447 1445370088 0.346436 -0.190125 -0.136169 0.908447 1445370088 0.346436 -0.190125 -0.136169 0.908447 1445370088 0.346436 -0.190125 -0.136169 0.908447 1445370088 0.346436 -0.190125 -0.136169 0.908447 1445370088 0.207825 -0.241577 -0.195068 0.927551 1445370088 0.207825 -0.241577 -0.195068 0.927551 1445370088 0.207825 -0.241577 -0.195068 0.927551 1445370088 0.207825 -0.241577 -0.195068 0.927551 1445370088 0.207825 -0.241577 -0.195068 0.927551 1445370088 0.207825 -0.241577 -0.195068 0.927551 1445370088 0.061279 -0.294006 -0.247742 0.921082 1445370088 0.061279 -0.294006 -0.247742 0.921082 1445370088 0.061279 -0.294006 -0.247742 0.921082 1445370088 0.061279 -0.294006 -0.247742 0.921082 1445370088 0.061279 -0.294006 -0.247742 0.921082 1445370088 0.061279 -0.294006 -0.247742 0.921082 1445370088 -0.057556 -0.343872 -0.267273 0.898315 1445370088 -0.057556 -0.343872 -0.267273 0.898315 1445370088 -0.057556 -0.343872 -0.267273 0.898315 1445370088 -0.057556 -0.343872 -0.267273 0.898315 1445370088 -0.057556 -0.343872 -0.267273 0.898315 1445370088 -0.057556 -0.343872 -0.267273 0.898315 1445370088 -0.174988 -0.403687 -0.301147 0.846008 1445370088 -0.174988 -0.403687 -0.301147 0.846008 1445370088 -0.174988 -0.403687 -0.301147 0.846008 1445370088 -0.174988 -0.403687 -0.301147 0.846008 1445370088 -0.174988 -0.403687 -0.301147 0.846008 1445370088 -0.259338 -0.451660 -0.304871 0.797363 1445370088 -0.259338 -0.451660 -0.304871 0.797363 1445370088 -0.259338 -0.451660 -0.304871 0.797363 1445370088 -0.259338 -0.451660 -0.304871 0.797363 1445370088 -0.259338 -0.451660 -0.304871 0.797363 1445370088 -0.259338 -0.451660 -0.304871 0.797363 1445370088 -0.259338 -0.451660 -0.304871 0.797363 1445370088 -0.334717 -0.465881 -0.305481 0.760010 1445370088 -0.334717 -0.465881 -0.305481 0.760010 1445370088 -0.334717 -0.465881 -0.305481 0.760010 1445370088 -0.334717 -0.465881 -0.305481 0.760010 1445370088 -0.334717 -0.465881 -0.305481 0.760010 1445370088 -0.334717 -0.465881 -0.305481 0.760010 1445370088 -0.334717 -0.465881 -0.305481 0.760010 1445370088 -0.353149 -0.458313 -0.283569 0.764771 1445370088 -0.353149 -0.458313 -0.283569 0.764771 1445370088 -0.353149 -0.458313 -0.283569 0.764771 1445370088 -0.353149 -0.458313 -0.283569 0.764771 1445370088 -0.353149 -0.458313 -0.283569 0.764771 1445370088 -0.353149 -0.458313 -0.283569 0.764771 1445370088 -0.277283 -0.472168 -0.150330 0.823120 1445370088 -0.277283 -0.472168 -0.150330 0.823120 1445370088 -0.277283 -0.472168 -0.150330 0.823120 1445370088 -0.277283 -0.472168 -0.150330 0.823120 1445370088 -0.277283 -0.472168 -0.150330 0.823120 1445370088 -0.277283 -0.472168 -0.150330 0.823120 1445370088 -0.277283 -0.472168 -0.150330 0.823120 1445370088 -0.138611 -0.462036 0.006836 0.875916 1445370088 -0.138611 -0.462036 0.006836 0.875916 1445370088 -0.138611 -0.462036 0.006836 0.875916 1445370088 -0.138611 -0.462036 0.006836 0.875916 1445370088 -0.138611 -0.462036 0.006836 0.875916 1445370088 -0.138611 -0.462036 0.006836 0.875916 1445370088 0.048828 -0.379700 0.003296 0.923828 1445370088 0.048828 -0.379700 0.003296 0.923828 1445370088 0.048828 -0.379700 0.003296 0.923828 1445370088 0.048828 -0.379700 0.003296 0.923828 1445370088 0.048828 -0.379700 0.003296 0.923828 1445370088 0.048828 -0.379700 0.003296 0.923828 1445370088 0.048828 -0.379700 0.003296 0.923828 1445370088 0.048828 -0.379700 0.003296 0.923828 1445370088 0.332703 -0.231201 -0.004822 0.914185 1445370088 0.332703 -0.231201 -0.004822 0.914185 1445370088 0.332703 -0.231201 -0.004822 0.914185 1445370088 0.332703 -0.231201 -0.004822 0.914185 1445370088 0.332703 -0.231201 -0.004822 0.914185 1445370088 0.332703 -0.231201 -0.004822 0.914185 1445370088 0.407288 -0.199707 -0.114746 0.883728 1445370088 0.407288 -0.199707 -0.114746 0.883728 1445370088 0.407288 -0.199707 -0.114746 0.883728 1445370088 0.407288 -0.199707 -0.114746 0.883728 1445370088 0.407288 -0.199707 -0.114746 0.883728 1445370088 0.407288 -0.199707 -0.114746 0.883728 1445370088 0.243408 -0.281616 -0.271606 0.887512 1445370088 0.243408 -0.281616 -0.271606 0.887512 1445370088 0.243408 -0.281616 -0.271606 0.887512 1445370088 0.243408 -0.281616 -0.271606 0.887512 1445370088 0.243408 -0.281616 -0.271606 0.887512 1445370088 0.243408 -0.281616 -0.271606 0.887512 1445370088 0.081604 -0.310974 -0.322266 0.890381 1445370088 0.081604 -0.310974 -0.322266 0.890381 1445370088 0.081604 -0.310974 -0.322266 0.890381 1445370088 0.081604 -0.310974 -0.322266 0.890381 1445370088 0.081604 -0.310974 -0.322266 0.890381 1445370089 0.081604 -0.310974 -0.322266 0.890381 1445370089 0.081604 -0.310974 -0.322266 0.890381 1445370089 -0.069946 -0.332642 -0.337341 0.877869 1445370089 -0.069946 -0.332642 -0.337341 0.877869 1445370089 -0.069946 -0.332642 -0.337341 0.877869 1445370089 -0.069946 -0.332642 -0.337341 0.877869 1445370089 -0.069946 -0.332642 -0.337341 0.877869 1445370089 -0.069946 -0.332642 -0.337341 0.877869 1445370089 -0.069946 -0.332642 -0.337341 0.877869 1445370089 -0.203247 -0.345825 -0.344666 0.848694 1445370089 -0.203247 -0.345825 -0.344666 0.848694 1445370089 -0.203247 -0.345825 -0.344666 0.848694 1445370089 -0.203247 -0.345825 -0.344666 0.848694 1445370089 -0.203247 -0.345825 -0.344666 0.848694 1445370089 -0.302734 -0.358337 -0.345215 0.812866 1445370089 -0.302734 -0.358337 -0.345215 0.812866 1445370089 -0.302734 -0.358337 -0.345215 0.812866 1445370089 -0.302734 -0.358337 -0.345215 0.812866 1445370089 -0.302734 -0.358337 -0.345215 0.812866 1445370089 -0.302734 -0.358337 -0.345215 0.812866 1445370089 -0.302734 -0.358337 -0.345215 0.812866 1445370089 -0.363708 -0.364075 -0.340576 0.786926 1445370089 -0.363708 -0.364075 -0.340576 0.786926 1445370089 -0.363708 -0.364075 -0.340576 0.786926 1445370089 -0.363708 -0.364075 -0.340576 0.786926 1445370089 -0.363708 -0.364075 -0.340576 0.786926 1445370089 -0.363708 -0.364075 -0.340576 0.786926 1445370089 -0.387512 -0.340820 -0.355896 0.779114 1445370089 -0.387512 -0.340820 -0.355896 0.779114 1445370089 -0.387512 -0.340820 -0.355896 0.779114 1445370089 -0.387512 -0.340820 -0.355896 0.779114 1445370089 -0.387512 -0.340820 -0.355896 0.779114 1445370089 -0.387512 -0.340820 -0.355896 0.779114 1445370089 -0.358154 -0.339783 -0.286682 0.821045 1445370089 -0.358154 -0.339783 -0.286682 0.821045 1445370089 -0.358154 -0.339783 -0.286682 0.821045 1445370089 -0.358154 -0.339783 -0.286682 0.821045 1445370089 -0.358154 -0.339783 -0.286682 0.821045 1445370089 -0.358154 -0.339783 -0.286682 0.821045 1445370089 -0.273865 -0.372681 -0.123840 0.877930 1445370089 -0.273865 -0.372681 -0.123840 0.877930 1445370089 -0.273865 -0.372681 -0.123840 0.877930 1445370089 -0.273865 -0.372681 -0.123840 0.877930 1445370089 -0.273865 -0.372681 -0.123840 0.877930 1445370089 -0.273865 -0.372681 -0.123840 0.877930 1445370089 -0.080872 -0.402588 0.163635 0.896973 1445370089 -0.080872 -0.402588 0.163635 0.896973 1445370089 -0.080872 -0.402588 0.163635 0.896973 1445370089 -0.080872 -0.402588 0.163635 0.896973 1445370089 -0.080872 -0.402588 0.163635 0.896973 1445370089 -0.080872 -0.402588 0.163635 0.896973 1445370089 0.183533 -0.298584 0.161682 0.922485 1445370089 0.183533 -0.298584 0.161682 0.922485 1445370089 0.183533 -0.298584 0.161682 0.922485 1445370089 0.183533 -0.298584 0.161682 0.922485 1445370089 0.183533 -0.298584 0.161682 0.922485 1445370089 0.183533 -0.298584 0.161682 0.922485 1445370089 0.183533 -0.298584 0.161682 0.922485 1445370089 0.400635 -0.127014 0.031921 0.906799 1445370089 0.400635 -0.127014 0.031921 0.906799 1445370089 0.400635 -0.127014 0.031921 0.906799 1445370089 0.400635 -0.127014 0.031921 0.906799 1445370089 0.400635 -0.127014 0.031921 0.906799 1445370089 0.400635 -0.127014 0.031921 0.906799 1445370089 0.400635 -0.127014 0.031921 0.906799 1445370089 0.416321 -0.150269 -0.048645 0.895325 1445370089 0.416321 -0.150269 -0.048645 0.895325 1445370089 0.416321 -0.150269 -0.048645 0.895325 1445370089 0.416321 -0.150269 -0.048645 0.895325 1445370089 0.416321 -0.150269 -0.048645 0.895325 1445370089 0.416321 -0.150269 -0.048645 0.895325 1445370089 0.265930 -0.230225 -0.196716 0.915161 1445370089 0.265930 -0.230225 -0.196716 0.915161 1445370089 0.265930 -0.230225 -0.196716 0.915161 1445370089 0.265930 -0.230225 -0.196716 0.915161 1445370089 0.265930 -0.230225 -0.196716 0.915161 1445370089 0.265930 -0.230225 -0.196716 0.915161 1445370089 0.091919 -0.311584 -0.319946 0.890015 1445370089 0.091919 -0.311584 -0.319946 0.890015 1445370089 0.091919 -0.311584 -0.319946 0.890015 1445370089 0.091919 -0.311584 -0.319946 0.890015 1445370089 0.091919 -0.311584 -0.319946 0.890015 1445370089 0.091919 -0.311584 -0.319946 0.890015 1445370089 -0.064392 -0.364624 -0.382324 0.846619 1445370089 -0.064392 -0.364624 -0.382324 0.846619 1445370089 -0.064392 -0.364624 -0.382324 0.846619 1445370089 -0.064392 -0.364624 -0.382324 0.846619 1445370089 -0.064392 -0.364624 -0.382324 0.846619 1445370089 -0.064392 -0.364624 -0.382324 0.846619 1445370089 -0.185364 -0.397827 -0.384033 0.812378 1445370089 -0.185364 -0.397827 -0.384033 0.812378 1445370089 -0.185364 -0.397827 -0.384033 0.812378 1445370089 -0.185364 -0.397827 -0.384033 0.812378 1445370089 -0.185364 -0.397827 -0.384033 0.812378 1445370089 -0.185364 -0.397827 -0.384033 0.812378 1445370089 -0.264771 -0.418884 -0.376892 0.782532 1445370089 -0.264771 -0.418884 -0.376892 0.782532 1445370089 -0.264771 -0.418884 -0.376892 0.782532 1445370089 -0.264771 -0.418884 -0.376892 0.782532 1445370089 -0.264771 -0.418884 -0.376892 0.782532 1445370089 -0.264771 -0.418884 -0.376892 0.782532 1445370089 -0.316101 -0.433960 -0.361084 0.762512 1445370089 -0.316101 -0.433960 -0.361084 0.762512 1445370089 -0.316101 -0.433960 -0.361084 0.762512 1445370089 -0.316101 -0.433960 -0.361084 0.762512 1445370089 -0.316101 -0.433960 -0.361084 0.762512 1445370089 -0.316101 -0.433960 -0.361084 0.762512 1445370089 -0.364502 -0.419250 -0.373291 0.742981 1445370089 -0.364502 -0.419250 -0.373291 0.742981 1445370089 -0.364502 -0.419250 -0.373291 0.742981 1445370089 -0.364502 -0.419250 -0.373291 0.742981 1445370089 -0.364502 -0.419250 -0.373291 0.742981 1445370090 -0.364502 -0.419250 -0.373291 0.742981 1445370090 -0.329773 -0.431213 -0.259155 0.798828 1445370090 -0.329773 -0.431213 -0.259155 0.798828 1445370090 -0.329773 -0.431213 -0.259155 0.798828 1445370090 -0.329773 -0.431213 -0.259155 0.798828 1445370090 -0.329773 -0.431213 -0.259155 0.798828 1445370090 -0.329773 -0.431213 -0.259155 0.798828 1445370090 -0.329773 -0.431213 -0.259155 0.798828 1445370090 -0.191833 -0.450073 -0.057312 0.870239 1445370090 -0.191833 -0.450073 -0.057312 0.870239 1445370090 -0.191833 -0.450073 -0.057312 0.870239 1445370090 -0.191833 -0.450073 -0.057312 0.870239 1445370090 -0.191833 -0.450073 -0.057312 0.870239 1445370090 -0.191833 -0.450073 -0.057312 0.870239 1445370090 -0.017395 -0.402466 -0.006653 0.915222 1445370090 -0.017395 -0.402466 -0.006653 0.915222 1445370090 -0.017395 -0.402466 -0.006653 0.915222 1445370090 -0.017395 -0.402466 -0.006653 0.915222 1445370090 -0.017395 -0.402466 -0.006653 0.915222 1445370090 -0.017395 -0.402466 -0.006653 0.915222 1445370090 -0.017395 -0.402466 -0.006653 0.915222 1445370090 0.204651 -0.297180 -0.126648 0.923950 1445370090 0.204651 -0.297180 -0.126648 0.923950 1445370090 0.204651 -0.297180 -0.126648 0.923950 1445370090 0.204651 -0.297180 -0.126648 0.923950 1445370090 0.204651 -0.297180 -0.126648 0.923950 1445370090 0.204651 -0.297180 -0.126648 0.923950 1445370090 0.389404 -0.210327 -0.171082 0.880249 1445370090 0.389404 -0.210327 -0.171082 0.880249 1445370090 0.389404 -0.210327 -0.171082 0.880249 1445370090 0.389404 -0.210327 -0.171082 0.880249 1445370090 0.389404 -0.210327 -0.171082 0.880249 1445370090 0.389404 -0.210327 -0.171082 0.880249 1445370090 0.285461 -0.291931 -0.287964 0.866211 1445370090 0.285461 -0.291931 -0.287964 0.866211 1445370090 0.285461 -0.291931 -0.287964 0.866211 1445370090 0.285461 -0.291931 -0.287964 0.866211 1445370090 0.285461 -0.291931 -0.287964 0.866211 1445370090 0.285461 -0.291931 -0.287964 0.866211 1445370090 0.135315 -0.290161 -0.344299 0.882568 1445370090 0.135315 -0.290161 -0.344299 0.882568 1445370090 0.135315 -0.290161 -0.344299 0.882568 1445370090 0.135315 -0.290161 -0.344299 0.882568 1445370090 0.135315 -0.290161 -0.344299 0.882568 1445370090 0.135315 -0.290161 -0.344299 0.882568 1445370090 -0.006348 -0.311401 -0.346130 0.884949 1445370090 -0.006348 -0.311401 -0.346130 0.884949 1445370090 -0.006348 -0.311401 -0.346130 0.884949 1445370090 -0.006348 -0.311401 -0.346130 0.884949 1445370090 -0.006348 -0.311401 -0.346130 0.884949 1445370090 -0.006348 -0.311401 -0.346130 0.884949 1445370090 -0.006348 -0.311401 -0.346130 0.884949 1445370090 -0.140686 -0.337646 -0.387146 0.846375 1445370090 -0.140686 -0.337646 -0.387146 0.846375 1445370090 -0.140686 -0.337646 -0.387146 0.846375 1445370090 -0.140686 -0.337646 -0.387146 0.846375 1445370090 -0.140686 -0.337646 -0.387146 0.846375 1445370090 -0.140686 -0.337646 -0.387146 0.846375 1445370090 -0.235718 -0.367981 -0.372620 0.818604 1445370090 -0.235718 -0.367981 -0.372620 0.818604 1445370090 -0.235718 -0.367981 -0.372620 0.818604 1445370090 -0.235718 -0.367981 -0.372620 0.818604 1445370090 
0.107910 -0.134094 -0.106384 0.979309 1445370091 0.107910 -0.134094 -0.106384 0.979309 1445370091 0.107910 -0.134094 -0.106384 0.979309 1445370091 0.114075 -0.112854 -0.183655 0.969788 1445370091 0.114075 -0.112854 -0.183655 0.969788 1445370091 0.114075 -0.112854 -0.183655 0.969788 1445370091 0.114075 -0.112854 -0.183655 0.969788 1445370091 0.114075 -0.112854 -0.183655 0.969788 1445370091 0.114075 -0.112854 -0.183655 0.969788 1445370091 0.114075 -0.112854 -0.183655 0.969788 1445370091 0.171387 -0.068726 -0.295776 0.937256 1445370091 0.171387 -0.068726 -0.295776 0.937256 1445370091 0.171387 -0.068726 -0.295776 0.937256 1445370091 0.171387 -0.068726 -0.295776 0.937256 1445370091 0.171387 -0.068726 -0.295776 0.937256 1445370091 0.171387 -0.068726 -0.295776 0.937256 1445370091 0.260986 -0.025208 -0.399170 0.878601 1445370091 0.260986 -0.025208 -0.399170 0.878601 1445370091 0.260986 -0.025208 -0.399170 0.878601 1445370091 0.260986 -0.025208 -0.399170 0.878601 1445370091 0.260986 -0.025208 -0.399170 0.878601 1445370091 0.356079 0.009460 -0.477783 0.802979 1445370091 0.356079 0.009460 -0.477783 0.802979 1445370091 0.356079 0.009460 -0.477783 0.802979 1445370091 0.356079 0.009460 -0.477783 0.802979 1445370091 0.356079 0.009460 -0.477783 0.802979 1445370091 0.356079 0.009460 -0.477783 0.802979 1445370091 0.356079 0.009460 -0.477783 0.802979 1445370091 0.439636 0.022278 -0.523560 0.729431 1445370091 0.439636 0.022278 -0.523560 0.729431 1445370091 0.439636 0.022278 -0.523560 0.729431 1445370091 0.439636 0.022278 -0.523560 0.729431 1445370091 0.439636 0.022278 -0.523560 0.729431 1445370091 0.439636 0.022278 -0.523560 0.729431 1445370091 0.501587 0.001587 -0.576172 0.645325 1445370091 0.501587 0.001587 -0.576172 0.645325 1445370091 0.501587 0.001587 -0.576172 0.645325 1445370091 0.501587 0.001587 -0.576172 0.645325 1445370091 0.501587 0.001587 -0.576172 0.645325 1445370091 0.541992 -0.013855 -0.595398 0.592896 1445370091 0.541992 -0.013855 -0.595398 0.592896 1445370091 0.541992 -0.013855 -0.595398 0.592896 1445370091 0.541992 -0.013855 -0.595398 0.592896 1445370091 0.541992 -0.013855 -0.595398 0.592896 1445370091 0.541992 -0.013855 -0.595398 0.592896 1445370091 0.574402 -0.022888 -0.630005 0.522156 1445370091 0.574402 -0.022888 -0.630005 0.522156 1445370091 0.574402 -0.022888 -0.630005 0.522156 1445370091 0.574402 -0.022888 -0.630005 0.522156 1445370091 0.574402 -0.022888 -0.630005 0.522156 1445370091 0.574402 -0.022888 -0.630005 0.522156 1445370091 0.597351 0.000244 -0.657959 0.458557 1445370091 0.597351 0.000244 -0.657959 0.458557 1445370091 0.597351 0.000244 -0.657959 0.458557 1445370091 0.597351 0.000244 -0.657959 0.458557 1445370091 0.597351 0.000244 -0.657959 0.458557 1445370091 0.597351 0.000244 -0.657959 0.458557 1445370091 0.618591 0.070984 -0.664185 0.413635 1445370091 0.618591 0.070984 -0.664185 0.413635 1445370091 0.618591 0.070984 -0.664185 0.413635 1445370091 0.618591 0.070984 -0.664185 0.413635 1445370091 0.618591 0.070984 -0.664185 0.413635 1445370091 0.618591 0.070984 -0.664185 0.413635 1445370091 0.628174 0.143494 -0.647156 0.407349 1445370091 0.628174 0.143494 -0.647156 0.407349 1445370091 0.628174 0.143494 -0.647156 0.407349 1445370091 0.628174 0.143494 -0.647156 0.407349 1445370091 0.628174 0.143494 -0.647156 0.407349 1445370091 0.628174 0.143494 -0.647156 0.407349 1445370091 0.628174 0.143494 -0.647156 0.407349 1445370091 0.622986 0.174133 -0.626343 0.435059 1445370091 0.622986 0.174133 -0.626343 0.435059 1445370091 0.622986 0.174133 -0.626343 0.435059 1445370091 0.622986 0.174133 -0.626343 0.435059 1445370091 0.622986 0.174133 -0.626343 0.435059 1445370091 0.622986 0.174133 -0.626343 0.435059 1445370091 0.613586 0.131042 -0.642578 0.439758 1445370091 0.613586 0.131042 -0.642578 0.439758 1445370091 0.613586 0.131042 -0.642578 0.439758 1445370091 0.613586 0.131042 -0.642578 0.439758 1445370091 0.613586 0.131042 -0.642578 0.439758 1445370091 0.613586 0.131042 -0.642578 0.439758 1445370091 0.595154 0.100098 -0.651306 0.459961 1445370091 0.595154 0.100098 -0.651306 0.459961 1445370091 0.595154 0.100098 -0.651306 0.459961 1445370091 0.595154 0.100098 -0.651306 0.459961 1445370091 0.595154 0.100098 -0.651306 0.459961 1445370091 0.595154 0.100098 -0.651306 0.459961 1445370091 0.595154 0.100098 -0.651306 0.459961 1445370091 0.583313 0.101074 -0.642456 0.486572 1445370092 0.583313 0.101074 -0.642456 0.486572 1445370092 0.583313 0.101074 -0.642456 0.486572 1445370092 0.583313 0.101074 -0.642456 0.486572 1445370092 0.583313 0.101074 -0.642456 0.486572 1445370092 0.583313 0.101074 -0.642456 0.486572 1445370092 0.579590 0.114563 -0.630188 0.503784 1445370092 0.579590 0.114563 -0.630188 0.503784 1445370092 0.579590 0.114563 -0.630188 0.503784 1445370092 0.579590 0.114563 -0.630188 0.503784 1445370092 0.579590 0.114563 -0.630188 0.503784 1445370092 0.579590 0.114563 -0.630188 0.503784 1445370092 0.580078 0.134644 -0.614868 0.516968 1445370092 0.580078 0.134644 -0.614868 0.516968 1445370092 0.580078 0.134644 -0.614868 0.516968 1445370092 0.580078 0.134644 -0.614868 0.516968 1445370092 0.580078 0.134644 -0.614868 0.516968 1445370092 0.580078 0.134644 -0.614868 0.516968 1445370092 0.582825 0.139465 -0.613892 0.513794 1445370092 0.582825 0.139465 -0.613892 0.513794 1445370092 0.582825 0.139465 -0.613892 0.513794 1445370092 0.582825 0.139465 -0.613892 0.513794 1445370092 0.582825 0.139465 -0.613892 0.513794 1445370092 0.582825 0.139465 -0.613892 0.513794 1445370092 0.587097 0.134705 -0.627441 0.493347 1445370092 0.587097 0.134705 -0.627441 0.493347 1445370092 0.587097 0.134705 -0.627441 0.493347 1445370092 0.587097 0.134705 -0.627441 0.493347 1445370092 0.587097 0.134705 -0.627441 0.493347 1445370092 0.591370 0.149170 -0.628113 0.483215 1445370092 0.591370 0.149170 -0.628113 0.483215 1445370092 0.591370 0.149170 -0.628113 0.483215 1445370092 0.591370 0.149170 -0.628113 0.483215 1445370092 0.591370 0.149170 -0.628113 0.483215 1445370092 0.591370 0.149170 -0.628113 0.483215 1445370092 0.594727 0.170166 -0.622375 0.479614 1445370092 0.594727 0.170166 -0.622375 0.479614 1445370092 0.594727 0.170166 -0.622375 0.479614 1445370092 0.594727 0.170166 -0.622375 0.479614 1445370092 0.594727 0.170166 -0.622375 0.479614 1445370092 0.594727 0.170166 -0.622375 0.479614 1445370092 0.594727 0.170166 -0.622375 0.479614 1445370092 0.597534 0.179382 -0.621826 0.473389 1445370092 0.597534 0.179382 -0.621826 0.473389 1445370092 0.597534 0.179382 -0.621826 0.473389 1445370092 0.597534 0.179382 -0.621826 0.473389 1445370092 0.597534 0.179382 -0.621826 0.473389 1445370092 0.597534 0.179382 -0.621826 0.473389 1445370092 0.598389 0.180054 -0.624146 0.468994 1445370092 0.598389 0.180054 -0.624146 0.468994 1445370092 0.598389 0.180054 -0.624146 0.468994 1445370092 0.598389 0.180054 -0.624146 0.468994 1445370092 0.598389 0.180054 -0.624146 0.468994 1445370092 0.598389 0.180054 -0.624146 0.468994 1445370092 0.598389 0.180054 -0.624146 0.468994 1445370092 
0.512878 0.346313 -0.512329 0.595337 1445370136 0.512878 0.346313 -0.512329 0.595337 1445370136 0.512878 0.346313 -0.512329 0.595337 1445370136 0.511841 0.347046 -0.511169 0.596863 1445370136 0.511841 0.347046 -0.511169 0.596863 1445370136 0.511841 0.347046 -0.511169 0.596863 1445370136 0.511841 0.347046 -0.511169 0.596863 1445370136 0.511841 0.347046 -0.511169 0.596863 1445370136 0.511841 0.347046 -0.511169 0.596863 1445370136 0.512024 0.344849 -0.511292 0.597839 1445370136 0.512024 0.344849 -0.511292 0.597839 1445370136 0.512024 0.344849 -0.511292 0.597839 1445370136 0.512024 0.344849 -0.511292 0.597839 1445370136 0.512024 0.344849 -0.511292 0.597839 1445370136 0.512024 0.344849 -0.511292 0.597839 1445370136 0.512024 0.344849 -0.511292 0.597839 1445370136 0.512451 0.341431 -0.511475 0.599243 1445370136 0.512451 0.341431 -0.511475 0.599243 1445370136 0.512451 0.341431 -0.511475 0.599243 1445370136 0.512451 0.341431 -0.511475 0.599243 1445370136 0.512451 0.341431 -0.511475 0.599243 1445370136 0.515381 0.336792 -0.512146 0.598816 1445370136 0.515381 0.336792 -0.512146 0.598816 1445370136 0.515381 0.336792 -0.512146 0.598816 1445370136 0.515381 0.336792 -0.512146 0.598816 1445370136 0.515381 0.336792 -0.512146 0.598816 1445370136 0.515381 0.336792 -0.512146 0.598816 1445370136 0.520752 0.331116 -0.513184 0.596497 1445370136 0.520752 0.331116 -0.513184 0.596497 1445370136 0.520752 0.331116 -0.513184 0.596497 1445370136 0.520752 0.331116 -0.513184 0.596497 1445370136 0.520752 0.331116 -0.513184 0.596497 1445370136 0.520752 0.331116 -0.513184 0.596497 1445370136 0.520752 0.331116 -0.513184 0.596497 1445370136 0.527466 0.323975 -0.516541 0.591553 1445370136 0.527466 0.323975 -0.516541 0.591553 1445370136 0.527466 0.323975 -0.516541 0.591553 1445370136 0.527466 0.323975 -0.516541 0.591553 1445370136 0.527466 0.323975 -0.516541 0.591553 1445370136 0.533813 0.315735 -0.522827 0.584839 1445370136 0.533813 0.315735 -0.522827 0.584839 1445370136 0.533813 0.315735 -0.522827 0.584839 1445370136 0.533813 0.315735 -0.522827 0.584839 1445370136 0.533813 0.315735 -0.522827 0.584839 1445370136 0.533813 0.315735 -0.522827 0.584839 1445370136 0.537598 0.311218 -0.528198 0.578857 1445370136 0.537598 0.311218 -0.528198 0.578857 1445370136 0.537598 0.311218 -0.528198 0.578857 1445370136 0.537598 0.311218 -0.528198 0.578857 1445370136 0.537598 0.311218 -0.528198 0.578857 1445370136 0.537598 0.311218 -0.528198 0.578857 1445370136 0.535339 0.315063 -0.526184 0.580750 1445370136 0.535339 0.315063 -0.526184 0.580750 1445370136 0.535339 0.315063 -0.526184 0.580750 1445370136 0.535339 0.315063 -0.526184 0.580750 1445370136 0.535339 0.315063 -0.526184 0.580750 1445370136 0.535339 0.315063 -0.526184 0.580750 1445370136 0.532043 0.322510 -0.519104 0.585999 1445370136 0.532043 0.322510 -0.519104 0.585999 1445370136 0.532043 0.322510 -0.519104 0.585999 1445370136 0.532043 0.322510 -0.519104 0.585999 1445370136 0.532043 0.322510 -0.519104 0.585999 1445370136 0.532043 0.327881 -0.512024 0.589233 1445370136 0.532043 0.327881 -0.512024 0.589233 1445370136 0.532043 0.327881 -0.512024 0.589233 1445370136 0.532043 0.327881 -0.512024 0.589233 1445370136 0.532043 0.327881 -0.512024 0.589233 1445370136 0.532043 0.327881 -0.512024 0.589233 1445370136 0.533081 0.330383 -0.505798 0.592224 1445370136 0.533081 0.330383 -0.505798 0.592224 1445370136 0.533081 0.330383 -0.505798 0.592224 1445370136 0.533081 0.330383 -0.505798 0.592224 1445370136 0.533081 0.330383 -0.505798 0.592224 1445370137 0.535400 0.326538 -0.496460 0.600159 1445370137 0.535400 0.326538 -0.496460 0.600159 1445370137 0.535400 0.326538 -0.496460 0.600159 1445370137 0.535400 0.326538 -0.496460 0.600159 1445370137 0.535400 0.326538 -0.496460 0.600159 1445370137 0.544861 0.298462 -0.510071 0.594788 1445370137 0.544861 0.298462 -0.510071 0.594788 1445370137 0.544861 0.298462 -0.510071 0.594788 1445370137 0.544861 0.298462 -0.510071 0.594788 1445370137 0.544861 0.298462 -0.510071 0.594788 1445370137 0.544861 0.298462 -0.510071 0.594788 1445370137 0.563049 0.247009 -0.544678 0.570313 1445370137 0.563049 0.247009 -0.544678 0.570313 1445370137 0.563049 0.247009 -0.544678 0.570313 1445370137 0.563049 0.247009 -0.544678 0.570313 1445370137 0.563049 0.247009 -0.544678 0.570313 1445370137 0.563049 0.247009 -0.544678 0.570313 1445370137 0.574097 0.215454 -0.562622 0.554443 1445370137 0.574097 0.215454 -0.562622 0.554443 1445370137 0.574097 0.215454 -0.562622 0.554443 1445370137 0.574097 0.215454 -0.562622 0.554443 1445370137 0.574097 0.215454 -0.562622 0.554443 1445370137 0.574097 0.215454 -0.562622 0.554443 1445370137 0.580872 0.211243 -0.562012 0.549561 1445370137 0.580872 0.211243 -0.562012 0.549561 1445370137 0.580872 0.211243 -0.562012 0.549561 1445370137 0.580872 0.211243 -0.562012 0.549561 1445370137 0.580872 0.211243 -0.562012 0.549561 1445370137 0.580872 0.211243 -0.562012 0.549561 1445370137 0.580872 0.211243 -0.562012 0.549561 1445370137 0.591492 0.215454 -0.560669 0.537903 1445370137 0.591492 0.215454 -0.560669 0.537903 1445370137 0.591492 0.215454 -0.560669 0.537903 1445370137 0.591492 0.215454 -0.560669 0.537903 1445370137 0.591492 0.215454 -0.560669 0.537903 1445370137 0.591492 0.215454 -0.560669 0.537903 1445370137 0.591492 0.215454 -0.560669 0.537903 1445370137 0.598999 0.222046 -0.561340 0.526123 1445370137 0.598999 0.222046 -0.561340 0.526123 1445370137 0.598999 0.222046 -0.561340 0.526123 1445370137 0.598999 0.222046 -0.561340 0.526123 1445370137 0.598999 0.222046 -0.561340 0.526123 1445370137 0.598999 0.222046 -0.561340 0.526123 1445370137 0.591125 0.241455 -0.549744 0.538452 1445370137 0.591125 0.241455 -0.549744 0.538452 1445370137 0.591125 0.241455 -0.549744 0.538452 1445370137 0.591125 0.241455 -0.549744 0.538452 1445370137 0.591125 0.241455 -0.549744 0.538452 1445370137 0.591125 0.241455 -0.549744 0.538452 1445370137 0.580505 0.265686 -0.529724 0.558350 1445370137 0.580505 0.265686 -0.529724 0.558350 1445370137 0.580505 0.265686 -0.529724 0.558350 1445370137 0.580505 0.265686 -0.529724 0.558350 1445370137 0.580505 0.265686 -0.529724 0.558350 1445370137 0.580505 0.265686 -0.529724 0.558350 1445370137 0.578735 0.277771 -0.517883 0.565430 1445370137 0.578735 0.277771 -0.517883 0.565430 1445370137 0.578735 0.277771 -0.517883 0.565430 1445370137 0.578735 0.277771 -0.517883 0.565430 1445370137 0.578735 0.277771 -0.517883 0.565430 1445370137 0.578735 0.277771 -0.517883 0.565430 1445370137 0.579041 0.284180 -0.512939 0.566406 1445370137 0.579041 0.284180 -0.512939 0.566406 1445370137 0.579041 0.284180 -0.512939 0.566406 1445370137 0.579041 0.284180 -0.512939 0.566406 1445370137 0.579041 0.284180 -0.512939 0.566406 1445370137 0.579041 0.284180 -0.512939 0.566406 1445370137 0.579041 0.284180 -0.512939 0.566406 1445370137 0.574463 0.294556 -0.502808 0.574768 1445370137 0.574463 0.294556 -0.502808 0.574768 1445370137 0.574463 0.294556 -0.502808 0.574768 1445370137 0.574463 0.294556 -0.502808 0.574768 1445370137 0.574463 0.294556 -0.502808 0.574768 1445370137 0.574463 0.294556 -0.502808 0.574768 1445370137 0.564148 0.300781 -0.482666 0.598511 1445370137 0.564148 0.300781 -0.482666 0.598511 1445370137 0.564148 0.300781 -0.482666 0.598511 1445370137 0.564148 0.300781 -0.482666 0.598511 1445370137 0.564148 0.300781 -0.482666 0.598511 1445370137 0.564148 0.300781 -0.482666 0.598511 1445370137 0.566284 0.272827 -0.492188 0.602173 1445370137 0.566284 0.272827 -0.492188 0.602173 1445370137 0.566284 0.272827 -0.492188 0.602173 1445370137 0.566284 0.272827 -0.492188 0.602173 1445370137 0.566284 0.272827 -0.492188 0.602173 1445370137 0.566284 0.272827 -0.492188 0.602173 1445370137 0.566284 0.272827 -0.492188 0.602173 1445370137 0.567139 0.216187 -0.531921 0.590454 1445370137 0.567139 0.216187 -0.531921 0.590454 1445370137 0.567139 0.216187 -0.531921 0.590454 1445370137 0.567139 0.216187 -0.531921 0.590454 1445370137 0.567139 0.216187 -0.531921 0.590454 1445370137 0.567139 0.216187 -0.531921 0.590454 1445370137 0.567139 0.216187 -0.531921 0.590454 1445370137 0.565796 0.179199 -0.556396 0.581543 1445370137 0.565796 0.179199 -0.556396 0.581543 1445370137 0.565796 0.179199 -0.556396 0.581543 1445370137 0.565796 0.179199 -0.556396 0.581543 1445370137 0.565796 0.179199 -0.556396 0.581543 1445370137 0.565796 0.179199 -0.556396 0.581543 1445370137 0.570740 0.166504 -0.571716 0.565308 1445370137 0.570740 0.166504 -0.571716 0.565308 1445370137 0.570740 0.166504 -0.571716 0.565308 1445370137 0.570740 0.166504 -0.571716 0.565308 1445370137 0.570740 0.166504 -0.571716 0.565308 1445370137 0.570740 0.166504 -0.571716 0.565308 1445370137 0.584351 0.165833 -0.581421 0.541321 1445370137 0.584351 0.165833 -0.581421 0.541321 1445370137 0.584351 0.165833 -0.581421 0.541321 1445370137 0.584351 0.165833 -0.581421 0.541321 1445370137 0.584351 0.165833 -0.581421 0.541321 1445370137 0.584351 0.165833 -0.581421 0.541321 1445370137 0.584351 0.165833 -0.581421 0.541321 1445370138 0.601013 0.164368 -0.597473 0.504761 1445370138 0.601013 0.164368 -0.597473 0.504761 1445370138 0.601013 0.164368 -0.597473 0.504761 1445370138 0.601013 0.164368 -0.597473 0.504761 1445370138 0.601013 0.164368 -0.597473 0.504761 1445370138 0.601013 0.164368 -0.597473 0.504761 1445370138 0.605957 0.160889 -0.612671 0.481140 1445370138 0.605957 0.160889 -0.612671 0.481140 1445370138 0.605957 0.160889 -0.612671 0.481140 1445370138 0.605957 0.160889 -0.612671 0.481140 1445370138 0.605957 0.160889 -0.612671 0.481140 1445370138 0.605957 0.160889 -0.612671 0.481140 1445370138 0.605957 0.160889 -0.612671 0.481140 1445370138 0.594910 0.189026 -0.595947 0.505066 1445370138 0.594910 0.189026 -0.595947 0.505066 1445370138 0.594910 0.189026 -0.595947 0.505066 1445370138 0.594910 0.189026 -0.595947 0.505066 1445370138 0.594910 0.189026 -0.595947 0.505066 1445370138 0.594910 0.189026 -0.595947 0.505066 1445370138 0.583923 0.229980 -0.564941 0.535706 1445370138 0.583923 0.229980 -0.564941 0.535706 1445370138 0.583923 0.229980 -0.564941 0.535706 1445370138 0.583923 0.229980 -0.564941 0.535706 1445370138 0.583923 0.229980 -0.564941 0.535706 1445370138 0.583923 0.229980 -0.564941 0.535706 1445370138 0.576477 0.263611 -0.543396 0.550354 1445370138 0.576477 0.263611 -0.543396 0.550354 1445370138 0.576477 0.263611 -0.543396 0.550354 1445370138 0.576477 0.263611 -0.543396 0.550354 1445370138 0.576477 0.263611 -0.543396 0.550354 1445370138 0.576477 0.263611 -0.543396 0.550354 1445370138 0.576477 0.263611 -0.543396 0.550354 1445370138 0.564209 0.302307 -0.515747 0.569397 1445370138 0.564209 0.302307 -0.515747 0.569397 1445370138 0.564209 0.302307 -0.515747 0.569397 1445370138 0.564209 0.302307 -0.515747 0.569397 1445370138 0.564209 0.302307 -0.515747 0.569397 1445370138 0.546448 0.319458 -0.477661 0.609192 1445370138 0.546448 0.319458 -0.477661 0.609192 1445370138 0.546448 0.319458 -0.477661 0.609192 1445370138 0.546448 0.319458 -0.477661 0.609192 1445370138 0.546448 0.319458 -0.477661 0.609192 1445370138 0.546448 0.319458 -0.477661 0.609192 1445370138 0.546448 0.319458 -0.477661 0.609192 1445370138 0.542114 0.286316 -0.484131 0.624268 1445370138 0.542114 0.286316 -0.484131 0.624268 1445370138 0.542114 0.286316 -0.484131 0.624268 1445370138 0.542114 0.286316 -0.484131 0.624268 1445370138 0.542114 0.286316 -0.484131 0.624268 1445370138 0.542114 0.286316 -0.484131 0.624268 1445370138 0.541626 0.226440 -0.521973 0.618713 1445370138 0.541626 0.226440 -0.521973 0.618713 1445370138 0.541626 0.226440 -0.521973 0.618713 1445370138 0.541626 0.226440 -0.521973 0.618713 1445370138 0.541626 0.226440 -0.521973 0.618713 1445370138 0.541626 0.226440 -0.521973 0.618713 1445370138 0.554749 0.194580 -0.541016 0.601318 1445370138 0.554749 0.194580 -0.541016 0.601318 1445370138 0.554749 0.194580 -0.541016 0.601318 1445370138 0.554749 0.194580 -0.541016 0.601318 1445370138 0.554749 0.194580 -0.541016 0.601318 1445370138 0.554749 0.194580 -0.541016 0.601318 1445370138 0.573364 0.185730 -0.552673 0.575562 1445370138 0.573364 0.185730 -0.552673 0.575562 1445370138 0.573364 0.185730 -0.552673 0.575562 1445370138 0.573364 0.185730 -0.552673 0.575562 1445370138 0.573364 0.185730 -0.552673 0.575562 1445370138 0.573364 0.185730 -0.552673 0.575562 1445370138 0.600586 0.183533 -0.563416 0.536804 1445370138 0.600586 0.183533 -0.563416 0.536804 1445370138 0.600586 0.183533 -0.563416 0.536804 1445370138 0.600586 0.183533 -0.563416 0.536804 1445370138 0.600586 0.183533 -0.563416 0.536804 1445370138 0.600586 0.183533 -0.563416 0.536804 1445370138 0.622803 0.172058 -0.585388 0.489746 1445370138 0.622803 0.172058 -0.585388 0.489746 1445370138 0.622803 0.172058 -0.585388 0.489746 1445370138 0.622803 0.172058 -0.585388 0.489746 1445370138 0.622803 0.172058 -0.585388 0.489746 1445370138 0.622803 0.172058 -0.585388 0.489746 1445370138 0.620667 0.173279 -0.596680 0.478149 1445370138 0.620667 0.173279 -0.596680 0.478149 1445370138 0.620667 0.173279 -0.596680 0.478149 1445370138 0.620667 0.173279 -0.596680 0.478149 1445370138 0.620667 0.173279 -0.596680 0.478149 1445370138 0.620667 0.173279 -0.596680 0.478149 1445370138 0.620667 0.173279 -0.596680 0.478149 1445370138 0.608154 0.206055 -0.576538 0.505249 1445370138 0.608154 0.206055 -0.576538 0.505249 1445370138 0.608154 0.206055 -0.576538 0.505249 1445370138 0.608154 0.206055 -0.576538 0.505249 1445370138 0.608154 0.206055 -0.576538 0.505249 1445370138 0.608154 0.206055 -0.576538 0.505249 1445370138 0.605713 0.233765 -0.556641 0.518188 1445370138 0.605713 0.233765 -0.556641 0.518188 1445370138 0.605713 0.233765 -0.556641 0.518188 1445370138 0.605713 0.233765 -0.556641 0.518188 1445370138 0.605713 0.233765 -0.556641 0.518188 1445370138 0.605713 0.233765 -0.556641 0.518188 1445370138 0.602844 0.257568 -0.541565 0.526245 1445370138 0.602844 0.257568 -0.541565 0.526245 1445370138 0.602844 0.257568 -0.541565 0.526245 1445370138 0.602844 0.257568 -0.541565 0.526245 1445370138 0.602844 0.257568 -0.541565 0.526245 1445370138 0.602844 0.257568 -0.541565 0.526245 1445370138 0.593628 0.287659 -0.518494 0.544006 1445370138 0.593628 0.287659 -0.518494 0.544006 1445370138 0.593628 0.287659 -0.518494 0.544006 1445370138 0.593628 0.287659 -0.518494 0.544006 1445370138 0.593628 0.287659 -0.518494 0.544006 1445370138 0.593628 0.287659 -0.518494 0.544006 1445370138 0.593628 0.287659 -0.518494 0.544006 1445370138 0.582275 0.299805 -0.497925 0.568359 1445370138 0.582275 0.299805 -0.497925 0.568359 1445370139 0.582275 0.299805 -0.497925 0.568359 1445370139 0.582275 0.299805 -0.497925 0.568359 1445370139 0.582275 0.299805 -0.497925 0.568359 1445370139 0.582275 0.299805 -0.497925 0.568359 1445370139 0.582275 0.299805 -0.497925 0.568359 1445370139 0.581909 0.275085 -0.509949 0.570618 1445370139 0.581909 0.275085 -0.509949 0.570618 1445370139 0.581909 0.275085 -0.509949 0.570618 1445370139 0.581909 0.275085 -0.509949 0.570618 1445370139 0.581909 0.275085 -0.509949 0.570618 1445370139 0.581909 0.275085 -0.509949 0.570618 1445370139 0.581909 0.275085 -0.509949 0.570618 1445370139 0.581238 0.222778 -0.543884 0.562744 1445370139 0.581238 0.222778 -0.543884 0.562744 1445370139 0.581238 0.222778 -0.543884 0.562744 1445370139 0.581238 0.222778 -0.543884 0.562744 1445370139 0.581238 0.222778 -0.543884 0.562744 1445370139 0.581238 0.222778 -0.543884 0.562744 1445370139 0.581238 0.222778 -0.543884 0.562744 1445370139 0.585327 0.191284 -0.560608 0.553589 1445370139 0.585327 0.191284 -0.560608 0.553589 1445370139 0.585327 0.191284 -0.560608 0.553589 1445370139 0.585327 0.191284 -0.560608 0.553589 1445370139 0.585327 0.191284 -0.560608 0.553589 1445370139 0.585327 0.191284 -0.560608 0.553589 1445370139 0.595703 0.178284 -0.565552 0.541687 1445370139 0.595703 0.178284 -0.565552 0.541687 1445370139 0.595703 0.178284 -0.565552 0.541687 1445370139 0.595703 0.178284 -0.565552 0.541687 1445370139 0.595703 0.178284 -0.565552 0.541687 1445370139 0.595703 0.178284 -0.565552 0.541687 1445370139 0.617493 0.172913 -0.574097 0.509094 1445370139 0.617493 0.172913 -0.574097 0.509094 1445370139 0.617493 0.172913 -0.574097 0.509094 1445370139 0.617493 0.172913 -0.574097 0.509094 1445370139 0.617493 0.172913 -0.574097 0.509094 1445370139 0.617493 0.172913 -0.574097 0.509094 1445370139 0.617493 0.172913 -0.574097 0.509094 1445370139 0.637939 0.163330 -0.591980 0.464661 1445370139 0.637939 0.163330 -0.591980 0.464661 1445370139 0.637939 0.163330 -0.591980 0.464661 1445370139 0.637939 0.163330 -0.591980 0.464661 1445370139 0.637939 0.163330 -0.591980 0.464661 1445370139 0.637939 0.163330 -0.591980 0.464661 1445370139 0.632690 0.171753 -0.596924 0.462402 1445370139 0.632690 0.171753 -0.596924 0.462402 1445370139 0.632690 0.171753 -0.596924 0.462402 1445370139 0.632690 0.171753 -0.596924 0.462402 1445370139 0.632690 0.171753 -0.596924 0.462402 1445370139 0.632690 0.171753 -0.596924 0.462402 1445370139 0.632690 0.171753 -0.596924 0.462402 1445370139 0.617859 0.202393 -0.583008 0.487122 1445370139 0.617859 0.202393 -0.583008 0.487122 1445370139 0.617859 0.202393 -0.583008 0.487122 1445370139 0.617859 0.202393 -0.583008 0.487122 1445370139 0.617859 0.202393 -0.583008 0.487122 1445370139 0.617859 0.202393 -0.583008 0.487122 1445370139 0.612183 0.228333 -0.569885 0.498291 1445370139 0.612183 0.228333 -0.569885 0.498291 1445370139 0.612183 0.228333 -0.569885 0.498291 1445370139 0.612183 0.228333 -0.569885 0.498291 1445370139 0.612183 0.228333 -0.569885 0.498291 1445370139 0.612183 0.228333 -0.569885 0.498291 1445370139 0.612183 0.228333 -0.569885 0.498291 1445370139 0.604004 0.257202 -0.555786 0.509949 1445370139 0.604004 0.257202 -0.555786 0.509949 1445370139 0.604004 0.257202 -0.555786 0.509949 1445370139 0.604004 0.257202 -0.555786 0.509949 1445370139 0.604004 0.257202 -0.555786 0.509949 1445370139 0.604004 0.257202 -0.555786 0.509949 1445370139 0.595520 0.278076 -0.540466 0.525269 1445370139 0.595520 0.278076 -0.540466 0.525269 1445370139 0.595520 0.278076 -0.540466 0.525269 1445370139 0.595520 0.278076 -0.540466 0.525269 1445370139 0.595520 0.278076 -0.540466 0.525269 1445370139 0.595520 0.278076 -0.540466 0.525269 1445370139 0.595520 0.278076 -0.540466 0.525269 1445370139 0.595032 0.261719 -0.548767 0.525574 1445370139 0.595032 0.261719 -0.548767 0.525574 1445370139 0.595032 0.261719 -0.548767 0.525574 1445370139 0.595032 0.261719 -0.548767 0.525574 1445370139 0.595032 0.261719 -0.548767 0.525574 1445370139 0.595032 0.261719 -0.548767 0.525574 1445370139 0.595032 0.261719 -0.548767 0.525574 1445370139 0.597473 0.216614 -0.579041 0.510681 1445370139 0.597473 0.216614 -0.579041 0.510681 1445370139 0.597473 0.216614 -0.579041 0.510681 1445370139 0.597473 0.216614 -0.579041 0.510681 1445370139 0.597473 0.216614 -0.579041 0.510681 1445370139 0.597473 0.216614 -0.579041 0.510681 1445370139 0.597473 0.216614 -0.579041 0.510681 1445370139 0.601135 0.192871 -0.590698 0.502441 1445370139 0.601135 0.192871 -0.590698 0.502441 1445370139 0.601135 0.192871 -0.590698 0.502441 1445370139 0.601135 0.192871 -0.590698 0.502441 1445370139 0.601135 0.192871 -0.590698 0.502441 1445370139 0.611572 0.179871 -0.591553 0.493591 1445370139 0.611572 0.179871 -0.591553 0.493591 1445370139 0.611572 0.179871 -0.591553 0.493591 1445370139 0.611572 0.179871 -0.591553 0.493591 1445370139 0.611572 0.179871 -0.591553 0.493591 1445370139 0.611572 0.179871 -0.591553 0.493591 1445370139 0.611572 0.179871 -0.591553 0.493591 1445370139 0.624939 0.164673 -0.598511 0.473389 1445370139 0.624939 0.164673 -0.598511 0.473389 1445370139 0.624939 0.164673 -0.598511 0.473389 1445370139 0.624939 0.164673 -0.598511 0.473389 1445370139 0.624939 0.164673 -0.598511 0.473389 1445370139 0.624939 0.164673 -0.598511 0.473389 1445370139 0.624939 0.164673 -0.598511 0.473389 1445370139 0.629883 0.184875 -0.590271 0.469666 1445370139 0.629883 0.184875 -0.590271 0.469666 1445370139 0.629883 0.184875 -0.590271 0.469666 1445370139 0.629883 0.184875 -0.590271 0.469666 1445370139 0.629883 0.184875 -0.590271 0.469666 1445370139 0.629883 0.184875 -0.590271 0.469666 1445370139 0.618896 0.228149 -0.565491 0.495117 1445370139 0.618896 0.228149 -0.565491 0.495117 1445370139 0.618896 0.228149 -0.565491 0.495117 1445370140 0.618896 0.228149 -0.565491 0.495117 1445370140 0.618896 0.228149 -0.565491 0.495117 1445370140 0.618896 0.228149 -0.565491 0.495117 1445370140 0.618896 0.228149 -0.565491 0.495117 1445370140 0.601379 0.260010 -0.538574 0.529785 1445370140 0.601379 0.260010 -0.538574 0.529785 1445370140 0.601379 0.260010 -0.538574 0.529785 1445370140 0.601379 0.260010 -0.538574 0.529785 1445370140 0.601379 0.260010 -0.538574 0.529785 1445370140 0.601379 0.260010 -0.538574 0.529785 1445370140 0.595398 0.271667 -0.524353 0.544739 1445370140 0.595398 0.271667 -0.524353 0.544739 1445370140 0.595398 0.271667 -0.524353 0.544739 1445370140 0.595398 0.271667 -0.524353 0.544739 1445370140 0.595398 0.271667 -0.524353 0.544739 1445370140 0.595398 0.271667 -0.524353 0.544739 1445370140 0.599731 0.274780 -0.524048 0.538696 1445370140 0.599731 0.274780 -0.524048 0.538696 1445370140 0.599731 0.274780 -0.524048 0.538696 1445370140 0.599731 0.274780 -0.524048 0.538696 1445370140 0.599731 0.274780 -0.524048 0.538696 1445370140 0.599731 0.274780 -0.524048 0.538696 1445370140 0.599731 0.274780 -0.524048 0.538696 1445370140 0.601685 0.287415 -0.518188 0.535583 1445370140 0.601685 0.287415 -0.518188 0.535583 1445370140 0.601685 0.287415 -0.518188 0.535583 1445370140 0.601685 0.287415 -0.518188 0.535583 1445370140 0.601685 0.287415 -0.518188 0.535583 1445370140 0.601685 0.287415 -0.518188 0.535583 1445370140 0.589539 0.312561 -0.497253 0.554443 1445370140 0.589539 0.312561 -0.497253 0.554443 1445370140 0.589539 0.312561 -0.497253 0.554443 1445370140 0.589539 0.312561 -0.497253 0.554443 1445370140 0.589539 0.312561 -0.497253 0.554443 1445370140 0.589539 0.312561 -0.497253 0.554443 1445370140 0.583740 0.316467 -0.488037 0.566467 1445370140 0.583740 0.316467 -0.488037 0.566467 1445370140 0.583740 0.316467 -0.488037 0.566467 1445370140 0.583740 0.316467 -0.488037 0.566467 1445370140 0.583740 0.316467 -0.488037 0.566467 1445370140 0.583740 0.316467 -0.488037 0.566467 1445370140 0.583740 0.316467 -0.488037 0.566467 1445370140 0.587097 0.271362 -0.519165 0.558655 1445370140 0.587097 0.271362 -0.519165 0.558655 1445370140 0.587097 0.271362 -0.519165 0.558655 1445370140 0.587097 0.271362 -0.519165 0.558655 1445370140 0.587097 0.271362 -0.519165 0.558655 1445370140 0.587097 0.271362 -0.519165 0.558655 1445370140 0.578308 0.243164 -0.532837 0.567871 1445370140 0.578308 0.243164 -0.532837 0.567871 1445370140 0.578308 0.243164 -0.532837 0.567871 1445370140 0.578308 0.243164 -0.532837 0.567871 1445370140 0.578308 0.243164 -0.532837 0.567871 1445370140 0.578308 0.243164 -0.532837 0.567871 1445370140 0.574402 0.240417 -0.524414 0.580688 1445370140 0.574402 0.240417 -0.524414 0.580688 1445370140 0.574402 0.240417 -0.524414 0.580688 1445370140 0.574402 0.240417 -0.524414 0.580688 1445370140 0.574402 0.240417 -0.524414 0.580688 1445370140 0.574402 0.240417 -0.524414 0.580688 1445370140 0.588379 0.234924 -0.521179 0.571777 1445370140 0.588379 0.234924 -0.521179 0.571777 1445370140 0.588379 0.234924 -0.521179 0.571777 1445370140 0.588379 0.234924 -0.521179 0.571777 1445370140 0.588379 0.234924 -0.521179 0.571777 1445370140 0.588379 0.234924 -0.521179 0.571777 1445370140 0.610779 0.216553 -0.542236 0.534790 1445370140 0.610779 0.216553 -0.542236 0.534790 1445370140 0.610779 0.216553 -0.542236 0.534790 1445370140 0.610779 0.216553 -0.542236 0.534790 1445370140 0.610779 0.216553 -0.542236 0.534790 1445370140 0.610779 0.216553 -0.542236 0.534790 1445370140 0.610779 0.216553 -0.542236 0.534790 1445370140 0.618347 0.199341 -0.548767 0.526062 1445370140 0.618347 0.199341 -0.548767 0.526062 1445370140 0.618347 0.199341 -0.548767 0.526062 1445370140 0.618347 0.199341 -0.548767 0.526062 1445370140 0.618347 0.199341 -0.548767 0.526062 1445370140 0.618347 0.199341 -0.548767 0.526062 1445370140 0.606812 0.214172 -0.530334 0.551880 1445370140 0.606812 0.214172 -0.530334 0.551880 1445370140 0.606812 0.214172 -0.530334 0.551880 1445370140 0.606812 0.214172 -0.530334 0.551880 1445370140 0.606812 0.214172 -0.530334 0.551880 1445370140 0.606812 0.214172 -0.530334 0.551880 1445370140 0.604004 0.226563 -0.516541 0.563049 1445370140 0.604004 0.226563 -0.516541 0.563049 1445370140 0.604004 0.226563 -0.516541 0.563049 1445370140 0.604004 0.226563 -0.516541 0.563049 1445370140 0.604004 0.226563 -0.516541 0.563049 1445370140 0.604004 0.226563 -0.516541 0.563049 1445370140 0.604004 0.226563 -0.516541 0.563049 1445370140 0.610962 0.229980 -0.518494 0.552246 1445370140 0.610962 0.229980 -0.518494 0.552246 1445370140 0.610962 0.229980 -0.518494 0.552246 1445370140 0.610962 0.229980 -0.518494 0.552246 1445370140 0.610962 0.229980 -0.518494 0.552246 1445370140 0.610962 0.229980 -0.518494 0.552246 1445370140 0.616455 0.240723 -0.523438 0.536621 1445370140 0.616455 0.240723 -0.523438 0.536621 1445370140 0.616455 0.240723 -0.523438 0.536621 1445370140 0.616455 0.240723 -0.523438 0.536621 1445370140 0.616455 0.240723 -0.523438 0.536621 1445370140 0.616455 0.240723 -0.523438 0.536621 1445370140 0.610901 0.266418 -0.509033 0.544617 1445370140 0.610901 0.266418 -0.509033 0.544617 1445370140 0.610901 0.266418 -0.509033 0.544617 1445370140 0.610901 0.266418 -0.509033 0.544617 1445370140 0.610901 0.266418 -0.509033 0.544617 1445370140 0.610901 0.266418 -0.509033 0.544617 1445370140 0.610901 0.266418 -0.509033 0.544617 1445370140 0.609253 0.244507 -0.513123 0.552856 1445370140 0.609253 0.244507 -0.513123 0.552856 1445370140 0.609253 0.244507 -0.513123 0.552856 1445370140 0.609253 0.244507 -0.513123 0.552856 1445370141 0.609253 0.244507 -0.513123 0.552856 1445370141 0.609253 0.244507 -0.513123 0.552856 1445370141 0.612122 0.168152 -0.555847 0.536682 1445370141 0.612122 0.168152 -0.555847 0.536682 1445370141 0.612122 0.168152 -0.555847 0.536682 1445370141 0.612122 0.168152 -0.555847 0.536682 1445370141 0.612122 0.168152 -0.555847 0.536682 1445370141 0.612122 0.168152 -0.555847 0.536682 1445370141 0.604858 0.124817 -0.578674 0.532593 1445370141 0.604858 0.124817 -0.578674 0.532593 1445370141 0.604858 0.124817 -0.578674 0.532593 1445370141 0.604858 0.124817 -0.578674 0.532593 1445370141 0.604858 0.124817 -0.578674 0.532593 1445370141 0.604858 0.124817 -0.578674 0.532593 1445370141 0.604858 0.124817 -0.578674 0.532593 1445370141 0.592773 0.136597 -0.573364 0.548828 1445370141 0.592773 0.136597 -0.573364 0.548828 1445370141 0.592773 0.136597 -0.573364 0.548828 1445370141 0.592773 0.136597 -0.573364 0.548828 1445370141 0.592773 0.136597 -0.573364 0.548828 1445370141 0.592773 0.136597 -0.573364 0.548828 1445370141 0.589722 0.161011 -0.562073 0.557007 1445370141 0.589722 0.161011 -0.562073 0.557007 1445370141 0.589722 0.161011 -0.562073 0.557007 1445370141 0.589722 0.161011 -0.562073 0.557007 1445370141 0.589722 0.161011 -0.562073 0.557007 1445370141 0.589722 0.161011 -0.562073 0.557007 1445370141 0.601868 0.174255 -0.560608 0.541382 1445370141 0.601868 0.174255 -0.560608 0.541382 1445370141 0.601868 0.174255 -0.560608 0.541382 1445370141 0.601868 0.174255 -0.560608 0.541382 1445370141 0.601868 0.174255 -0.560608 0.541382 1445370141 0.601868 0.174255 -0.560608 0.541382 1445370141 0.613220 0.162598 -0.569275 0.522888 1445370141 0.613220 0.162598 -0.569275 0.522888 1445370141 0.613220 0.162598 -0.569275 0.522888 1445370141 0.613220 0.162598 -0.569275 0.522888 1445370141 0.613220 0.162598 -0.569275 0.522888 1445370141 0.613220 0.162598 -0.569275 0.522888 1445370141 0.613220 0.162598 -0.569275 0.522888 1445370141 0.601135 0.171143 -0.563782 0.539917 1445370141 0.601135 0.171143 -0.563782 0.539917 1445370141 0.601135 0.171143 -0.563782 0.539917 1445370141 0.601135 0.171143 -0.563782 0.539917 1445370141 0.601135 0.171143 -0.563782 0.539917 1445370141 0.601135 0.171143 -0.563782 0.539917 1445370141 0.586243 0.203552 -0.532776 0.575317 1445370141 0.586243 0.203552 -0.532776 0.575317 1445370141 0.586243 0.203552 -0.532776 0.575317 1445370141 0.586243 0.203552 -0.532776 0.575317 1445370141 0.586243 0.203552 -0.532776 0.575317 1445370141 0.586243 0.203552 -0.532776 0.575317 1445370141 0.586243 0.210938 -0.519226 0.584900 1445370141 0.586243 0.210938 -0.519226 0.584900 1445370141 0.586243 0.210938 -0.519226 0.584900 1445370141 0.586243 0.210938 -0.519226 0.584900 1445370141 0.586243 0.210938 -0.519226 0.584900 1445370141 0.586243 0.210938 -0.519226 0.584900 1445370141 0.586243 0.210938 -0.519226 0.584900 1445370141 0.588074 0.207703 -0.520935 0.582764 1445370141 0.588074 0.207703 -0.520935 0.582764 1445370141 0.588074 0.207703 -0.520935 0.582764 1445370141 0.588074 0.207703 -0.520935 0.582764 1445370141 0.588074 0.207703 -0.520935 0.582764 1445370141 0.583008 0.216064 -0.514771 0.590271 1445370141 
0.299866 -0.269226 -0.691162 0.599915 1445370145 0.149780 -0.358032 -0.649780 0.653564 1445370145 0.149780 -0.358032 -0.649780 0.653564 1445370146 0.149780 -0.358032 -0.649780 0.653564 1445370146 0.149780 -0.358032 -0.649780 0.653564 1445370146 0.149780 -0.358032 -0.649780 0.653564 1445370146 0.149780 -0.358032 -0.649780 0.653564 1445370146 0.006714 -0.393616 -0.626770 0.672485 1445370146 0.006714 -0.393616 -0.626770 0.672485 1445370146 0.006714 -0.393616 -0.626770 0.672485 1445370146 0.006714 -0.393616 -0.626770 0.672485 1445370146 0.006714 -0.393616 -0.626770 0.672485 1445370146 0.006714 -0.393616 -0.626770 0.672485 1445370146 -0.086243 -0.391724 -0.581665 0.707703 1445370146 -0.086243 -0.391724 -0.581665 0.707703 1445370146 -0.086243 -0.391724 -0.581665 0.707703 1445370146 -0.086243 -0.391724 -0.581665 0.707703 1445370146 -0.086243 -0.391724 -0.581665 0.707703 1445370146 -0.086243 -0.391724 -0.581665 0.707703 1445370146 -0.123108 -0.378784 -0.505310 0.765503 1445370146 -0.123108 -0.378784 -0.505310 0.765503 1445370146 -0.123108 -0.378784 -0.505310 0.765503 1445370146 -0.123108 -0.378784 -0.505310 0.765503 1445370146 -0.123108 -0.378784 -0.505310 0.765503 1445370146 -0.123108 -0.378784 -0.505310 0.765503 1445370146 -0.123108 -0.378784 -0.505310 0.765503 1445370146 -0.144287 -0.359558 -0.430237 0.815369 1445370146 -0.144287 -0.359558 -0.430237 0.815369 1445370146 -0.144287 -0.359558 -0.430237 0.815369 1445370146 -0.144287 -0.359558 -0.430237 0.815369 1445370146 -0.144287 -0.359558 -0.430237 0.815369 1445370146 -0.144287 -0.359558 -0.430237 0.815369 1445370146 -0.129578 -0.334839 -0.241394 0.901550 1445370146 -0.129578 -0.334839 -0.241394 0.901550 1445370146 -0.129578 -0.334839 -0.241394 0.901550 1445370146 -0.129578 -0.334839 -0.241394 0.901550 1445370146 -0.129578 -0.334839 -0.241394 0.901550 1445370146 -0.129578 -0.334839 -0.241394 0.901550 1445370146 -0.129578 -0.334839 -0.241394 0.901550 1445370146 -0.046753 -0.299561 -0.010742 0.952820 1445370146 -0.046753 -0.299561 -0.010742 0.952820 1445370146 -0.046753 -0.299561 -0.010742 0.952820 1445370146 -0.046753 -0.299561 -0.010742 0.952820 1445370146 -0.046753 -0.299561 -0.010742 0.952820 1445370146 -0.046753 -0.299561 -0.010742 0.952820 1445370146 0.088318 -0.206665 0.018005 0.974243 1445370146 0.088318 -0.206665 0.018005 0.974243 1445370146 0.088318 -0.206665 0.018005 0.974243 1445370146 0.088318 -0.206665 0.018005 0.974243 1445370146 0.088318 -0.206665 0.018005 0.974243 1445370146 0.088318 -0.206665 0.018005 0.974243 1445370146 0.088318 -0.206665 0.018005 0.974243 1445370146 0.277649 -0.103943 -0.021301 0.954773 1445370146 0.277649 -0.103943 -0.021301 0.954773 1445370146 0.277649 -0.103943 -0.021301 0.954773 1445370146 0.277649 -0.103943 -0.021301 0.954773 1445370146 0.277649 -0.103943 -0.021301 0.954773 1445370146 0.277649 -0.103943 -0.021301 0.954773 1445370146 0.326355 -0.138489 -0.203979 0.912476 1445370146 0.326355 -0.138489 -0.203979 0.912476 1445370146 0.326355 -0.138489 -0.203979 0.912476 1445370146 0.326355 -0.138489 -0.203979 0.912476 1445370146 0.326355 -0.138489 -0.203979 0.912476 1445370146 0.326355 -0.138489 -0.203979 0.912476 1445370146 0.144714 -0.219299 -0.411560 0.872681 1445370146 0.144714 -0.219299 -0.411560 0.872681 1445370146 0.144714 -0.219299 -0.411560 0.872681 1445370146 0.144714 -0.219299 -0.411560 0.872681 1445370146 0.144714 -0.219299 -0.411560 0.872681 1445370146 0.144714 -0.219299 -0.411560 0.872681 1445370146 -0.024109 -0.226868 -0.417114 0.879761 1445370146 -0.024109 -0.226868 -0.417114 0.879761 1445370146 -0.024109 -0.226868 -0.417114 0.879761 1445370146 -0.024109 -0.226868 -0.417114 0.879761 1445370146 -0.024109 -0.226868 -0.417114 0.879761 1445370146 -0.024109 -0.226868 -0.417114 0.879761 1445370146 -0.167847 -0.240540 -0.411011 0.863159 1445370146 -0.167847 -0.240540 -0.411011 0.863159 1445370146 -0.167847 -0.240540 -0.411011 0.863159 1445370146 -0.167847 -0.240540 -0.411011 0.863159 1445370146 -0.167847 -0.240540 -0.411011 0.863159 1445370146 -0.167847 -0.240540 -0.411011 0.863159 1445370146 -0.167847 -0.240540 -0.411011 0.863159 1445370146 -0.277893 -0.244385 -0.429016 0.824036 1445370146 -0.277893 -0.244385 -0.429016 0.824036 1445370146 -0.277893 -0.244385 -0.429016 0.824036 1445370146 -0.277893 -0.244385 -0.429016 0.824036 1445370146 -0.277893 -0.244385 -0.429016 0.824036 1445370146 -0.277893 -0.244385 -0.429016 0.824036 1445370146 -0.341064 -0.259094 -0.419373 0.800415 1445370146 -0.341064 -0.259094 -0.419373 0.800415 1445370146 -0.341064 -0.259094 -0.419373 0.800415 1445370146 -0.341064 -0.259094 -0.419373 0.800415 1445370146 -0.341064 -0.259094 -0.419373 0.800415 1445370146 -0.341064 -0.259094 -0.419373 0.800415 1445370146 -0.362488 -0.266296 -0.418701 0.788940 1445370146 -0.362488 -0.266296 -0.418701 0.788940 1445370146 -0.362488 -0.266296 -0.418701 0.788940 1445370146 -0.362488 -0.266296 -0.418701 0.788940 1445370146 -0.362488 -0.266296 -0.418701 0.788940 1445370146 -0.362488 -0.266296 -0.418701 0.788940 1445370146 -0.347961 -0.283203 -0.362244 0.817017 1445370146 -0.347961 -0.283203 -0.362244 0.817017 1445370146 -0.347961 -0.283203 -0.362244 0.817017 1445370146 -0.347961 -0.283203 -0.362244 0.817017 1445370146 -0.347961 -0.283203 -0.362244 0.817017 1445370146 -0.347961 -0.283203 -0.362244 0.817017 1445370146 -0.347961 -0.283203 -0.362244 0.817017 1445370146 -0.275330 -0.315186 -0.202087 0.885437 1445370146 -0.275330 -0.315186 -0.202087 0.885437 1445370146 -0.275330 -0.315186 -0.202087 0.885437 1445370146 -0.275330 -0.315186 -0.202087 0.885437 1445370146 -0.275330 -0.315186 -0.202087 0.885437 1445370146 -0.275330 -0.315186 -0.202087 0.885437 1445370146 -0.119202 -0.341614 0.097290 0.927124 1445370146 -0.119202 -0.341614 0.097290 0.927124 1445370146 -0.119202 -0.341614 0.097290 0.927124 1445370146 -0.119202 -0.341614 0.097290 0.927124 1445370147 -0.119202 -0.341614 0.097290 0.927124 1445370147 -0.119202 -0.341614 0.097290 0.927124 1445370147 -0.119202 -0.341614 0.097290 0.927124 1445370147 0.058655 -0.256348 0.078003 0.961609 1445370147 0.058655 -0.256348 0.078003 0.961609 1445370147 0.058655 -0.256348 0.078003 0.961609 1445370147 0.058655 -0.256348 0.078003 0.961609 1445370147 0.058655 -0.256348 0.078003 0.961609 1445370147 0.058655 -0.256348 0.078003 0.961609 1445370147 0.258606 -0.147705 -0.011963 0.954529 1445370147 0.258606 -0.147705 -0.011963 0.954529 1445370147 0.258606 -0.147705 -0.011963 0.954529 1445370147 0.258606 -0.147705 -0.011963 0.954529 1445370147 0.258606 -0.147705 -0.011963 0.954529 1445370147 0.258606 -0.147705 -0.011963 0.954529 1445370147 0.288269 -0.151062 -0.117798 0.938171 1445370147 0.288269 -0.151062 -0.117798 0.938171 1445370147 0.288269 -0.151062 -0.117798 0.938171 1445370147 0.288269 -0.151062 -0.117798 0.938171 1445370147 0.288269 -0.151062 -0.117798 0.938171 1445370147 0.288269 -0.151062 -0.117798 0.938171 1445370147 0.288269 -0.151062 -0.117798 0.938171 1445370147 0.138489 -0.208435 -0.254272 0.934143 1445370147 0.138489 -0.208435 -0.254272 0.934143 1445370147 0.138489 -0.208435 -0.254272 0.934143 1445370147 0.138489 -0.208435 -0.254272 0.934143 1445370147 0.138489 -0.208435 -0.254272 0.934143 1445370147 0.138489 -0.208435 -0.254272 0.934143 1445370147 -0.014099 -0.235046 -0.277161 0.931519 1445370147 -0.014099 -0.235046 -0.277161 0.931519 1445370147 -0.014099 -0.235046 -0.277161 0.931519 1445370147 -0.014099 -0.235046 -0.277161 0.931519 1445370147 -0.014099 -0.235046 -0.277161 0.931519 1445370147 -0.014099 -0.235046 -0.277161 0.931519 1445370147 -0.149048 -0.261841 -0.295532 0.906555 1445370147 -0.149048 -0.261841 -0.295532 0.906555 1445370147 -0.149048 -0.261841 -0.295532 0.906555 1445370147 -0.149048 -0.261841 -0.295532 0.906555 1445370147 -0.149048 -0.261841 -0.295532 0.906555 1445370147 -0.149048 -0.261841 -0.295532 0.906555 1445370147 -0.241821 -0.275818 -0.331604 0.869202 1445370147 -0.241821 -0.275818 -0.331604 0.869202 1445370147 -0.241821 -0.275818 -0.331604 0.869202 1445370147 -0.241821 -0.275818 -0.331604 0.869202 1445370147 -0.241821 -0.275818 -0.331604 0.869202 1445370147 -0.241821 -0.275818 -0.331604 0.869202 1445370147 -0.289673 -0.303650 -0.352478 0.836426 1445370147 -0.289673 -0.303650 -0.352478 0.836426 1445370147 -0.289673 -0.303650 -0.352478 0.836426 1445370147 -0.289673 -0.303650 -0.352478 0.836426 1445370147 -0.289673 -0.303650 -0.352478 0.836426 1445370147 -0.289673 -0.303650 -0.352478 0.836426 1445370147 -0.304810 -0.320984 -0.373108 0.815430 1445370147 -0.304810 -0.320984 -0.373108 0.815430 1445370147 -0.304810 -0.320984 -0.373108 0.815430 1445370147 -0.304810 -0.320984 -0.373108 0.815430 1445370147 -0.304810 -0.320984 -0.373108 0.815430 1445370147 -0.304810 -0.320984 -0.373108 0.815430 1445370147 -0.304810 -0.320984 -0.373108 0.815430 1445370147 -0.289124 -0.332214 -0.330505 0.834778 1445370147 -0.289124 -0.332214 -0.330505 0.834778 1445370147 -0.289124 -0.332214 -0.330505 0.834778 1445370147 -0.289124 -0.332214 -0.330505 0.834778 1445370147 -0.289124 -0.332214 -0.330505 0.834778 1445370147 -0.289124 -0.332214 -0.330505 0.834778 1445370147 -0.202148 -0.366028 -0.157471 0.894653 1445370147 -0.202148 -0.366028 -0.157471 0.894653 1445370147 -0.202148 -0.366028 -0.157471 0.894653 1445370147 -0.202148 -0.366028 -0.157471 0.894653 1445370147 -0.202148 -0.366028 -0.157471 0.894653 1445370147 -0.202148 -0.366028 -0.157471 0.894653 1445370147 -0.202148 -0.366028 -0.157471 0.894653 1445370147 -0.057373 -0.345825 0.028564 0.936096 1445370147 -0.057373 -0.345825 0.028564 0.936096 1445370147 -0.057373 -0.345825 0.028564 0.936096 1445370147 -0.057373 -0.345825 0.028564 0.936096 1445370147 -0.057373 -0.345825 0.028564 0.936096 1445370147 -0.057373 -0.345825 0.028564 0.936096 1445370147 0.149170 -0.251099 -0.078186 0.953186 1445370147 0.149170 -0.251099 -0.078186 0.953186 1445370147 0.149170 -0.251099 -0.078186 0.953186 1445370147 0.149170 -0.251099 -0.078186 0.953186 1445370147 0.149170 -0.251099 -0.078186 0.953186 1445370147 0.149170 -0.251099 -0.078186 0.953186 1445370147 0.149170 -0.251099 -0.078186 0.953186 1445370147 0.371338 -0.140442 -0.066467 0.915344 1445370147 0.371338 -0.140442 -0.066467 0.915344 1445370147 0.371338 -0.140442 -0.066467 0.915344 1445370147 0.371338 -0.140442 -0.066467 0.915344 1445370147 0.371338 -0.140442 -0.066467 0.915344 1445370147 0.371338 -0.140442 -0.066467 0.915344 1445370147 0.314575 -0.223938 -0.206360 0.899048 1445370147 0.314575 -0.223938 -0.206360 0.899048 1445370147 0.314575 -0.223938 -0.206360 0.899048 1445370147 0.314575 -0.223938 -0.206360 0.899048 1445370147 0.314575 -0.223938 -0.206360 0.899048 1445370147 0.314575 -0.223938 -0.206360 0.899048 1445370147 0.154724 -0.255127 -0.316345 0.900452 1445370147 0.154724 -0.255127 -0.316345 0.900452 1445370147 0.154724 -0.255127 -0.316345 0.900452 1445370147 0.154724 -0.255127 -0.316345 0.900452 1445370147 0.154724 -0.255127 -0.316345 0.900452 1445370147 0.154724 -0.255127 -0.316345 0.900452 1445370147 0.154724 -0.255127 -0.316345 0.900452 1445370147 0.010742 -0.273254 -0.313477 0.909363 1445370147 0.010742 -0.273254 -0.313477 0.909363 1445370147 0.010742 -0.273254 -0.313477 0.909363 1445370147 0.010742 -0.273254 -0.313477 0.909363 1445370147 0.010742 -0.273254 -0.313477 0.909363 1445370147 0.010742 -0.273254 -0.313477 0.909363 1445370147 -0.113037 -0.284607 -0.320129 0.896484 1445370147 -0.113037 -0.284607 -0.320129 0.896484 1445370147 -0.113037 -0.284607 -0.320129 0.896484 1445370147 -0.113037 -0.284607 -0.320129 0.896484 1445370147 -0.113037 -0.284607 -0.320129 0.896484 1445370148 -0.113037 -0.284607 -0.320129 0.896484 1445370148 -0.113037 -0.284607 -0.320129 0.896484 1445370148 -0.197144 -0.298523 -0.315613 0.878845 1445370148 -0.197144 -0.298523 -0.315613 0.878845 1445370148 -0.197144 -0.298523 -0.315613 0.878845 1445370148 -0.197144 -0.298523 -0.315613 0.878845 1445370148 -0.197144 -0.298523 -0.315613 0.878845 1445370148 -0.245544 -0.307800 -0.314453 0.863770 1445370148 -0.245544 -0.307800 -0.314453 0.863770 1445370148 -0.245544 -0.307800 -0.314453 0.863770 1445370148 -0.245544 -0.307800 -0.314453 0.863770 1445370148 -0.245544 -0.307800 -0.314453 0.863770 1445370148 -0.245544 -0.307800 -0.314453 0.863770 1445370148 -0.256348 -0.315613 -0.263916 0.874634 1445370148 -0.256348 -0.315613 -0.263916 0.874634 1445370148 -0.256348 -0.315613 -0.263916 0.874634 1445370148 -0.256348 -0.315613 -0.263916 0.874634 1445370148 -0.256348 -0.315613 -0.263916 0.874634 1445370148 -0.256348 -0.315613 -0.263916 0.874634 1445370148 -0.228699 -0.331848 -0.187988 0.895630 1445370148 -0.228699 -0.331848 -0.187988 0.895630 1445370148 -0.228699 -0.331848 -0.187988 0.895630 1445370148 -0.228699 -0.331848 -0.187988 0.895630 1445370148 -0.228699 -0.331848 -0.187988 0.895630 1445370148 -0.228699 -0.331848 -0.187988 0.895630 1445370148 -0.228699 -0.331848 -0.187988 0.895630 1445370148 -0.108887 -0.354309 -0.076782 0.925537 1445370148 -0.108887 -0.354309 -0.076782 0.925537 1445370148 -0.108887 -0.354309 -0.076782 0.925537 1445370148 -0.108887 -0.354309 -0.076782 0.925537 1445370148 -0.108887 -0.354309 -0.076782 0.925537 1445370148 -0.108887 -0.354309 -0.076782 0.925537 1445370148 -0.108887 -0.354309 -0.076782 0.925537 1445370148 0.094543 -0.299561 -0.090149 0.945068 1445370148 0.094543 -0.299561 -0.090149 0.945068 1445370148 0.094543 -0.299561 -0.090149 0.945068 1445370148 0.094543 -0.299561 -0.090149 0.945068 1445370148 0.094543 -0.299561 -0.090149 0.945068 1445370148 0.094543 -0.299561 -0.090149 0.945068 1445370148 0.291504 -0.209717 -0.201721 0.911194 1445370148 0.291504 -0.209717 -0.201721 0.911194 1445370148 0.291504 -0.209717 -0.201721 0.911194 1445370148 0.291504 -0.209717 -0.201721 0.911194 1445370148 0.291504 -0.209717 -0.201721 0.911194 1445370148 0.291504 -0.209717 -0.201721 0.911194 1445370148 0.291504 -0.209717 -0.201721 0.911194 1445370148 0.270142 -0.258179 -0.315796 0.872131 1445370148 0.270142 -0.258179 -0.315796 0.872131 1445370148 0.270142 -0.258179 -0.315796 0.872131 1445370148 0.270142 -0.258179 -0.315796 0.872131 1445370148 0.270142 -0.258179 -0.315796 0.872131 1445370148 0.270142 -0.258179 -0.315796 0.872131 1445370148 0.104431 -0.265991 -0.428833 0.856995 1445370148 0.104431 -0.265991 -0.428833 0.856995 1445370148 0.104431 -0.265991 -0.428833 0.856995 1445370148 0.104431 -0.265991 -0.428833 0.856995 1445370148 0.104431 -0.265991 -0.428833 0.856995 1445370148 0.104431 -0.265991 -0.428833 0.856995 1445370148 0.003357 -0.255127 -0.343384 0.903870 1445370148 0.003357 -0.255127 -0.343384 0.903870 1445370148 0.003357 -0.255127 -0.343384 0.903870 1445370148 0.003357 -0.255127 -0.343384 0.903870 1445370148 0.003357 -0.255127 -0.343384 0.903870 1445370148 0.003357 -0.255127 -0.343384 0.903870 1445370148 0.003357 -0.255127 -0.343384 0.903870 1445370148 -0.095459 -0.269043 -0.310852 0.906555 1445370148 -0.095459 -0.269043 -0.310852 0.906555 1445370148 -0.095459 -0.269043 -0.310852 0.906555 1445370148 -0.095459 -0.269043 -0.310852 0.906555 1445370148 -0.095459 -0.269043 -0.310852 0.906555 1445370148 -0.095459 -0.269043 -0.310852 0.906555 1445370148 -0.157349 -0.301697 -0.250061 0.906494 1445370148 -0.157349 -0.301697 -0.250061 0.906494 1445370148 -0.157349 -0.301697 -0.250061 0.906494 1445370148 -0.157349 -0.301697 -0.250061 0.906494 1445370148 -0.157349 -0.301697 -0.250061 0.906494 1445370148 -0.157349 -0.301697 -0.250061 0.906494 1445370148 -0.157349 -0.301697 -0.250061 0.906494 1445370148 -0.181091 -0.353882 -0.137207 0.907288 1445370148 -0.181091 -0.353882 -0.137207 0.907288 1445370148 -0.181091 -0.353882 -0.137207 0.907288 1445370148 -0.181091 -0.353882 -0.137207 0.907288 1445370148 -0.181091 -0.353882 -0.137207 0.907288 1445370148 -0.181091 -0.353882 -0.137207 0.907288 1445370148 -0.213745 -0.377808 -0.103271 0.894897 1445370148 -0.213745 -0.377808 -0.103271 0.894897 1445370148 -0.213745 -0.377808 -0.103271 0.894897 1445370148 -0.213745 -0.377808 -0.103271 0.894897 1445370148 -0.213745 -0.377808 -0.103271 0.894897 1445370148 -0.213745 -0.377808 -0.103271 0.894897 1445370148 -0.213745 -0.377808 -0.103271 0.894897 1445370148 -0.212158 -0.368164 -0.077026 0.901978 1445370148 -0.212158 -0.368164 -0.077026 0.901978 1445370148 -0.212158 -0.368164 -0.077026 0.901978 1445370148 -0.212158 -0.368164 -0.077026 0.901978 1445370148 -0.212158 -0.368164 -0.077026 0.901978 1445370148 -0.212158 -0.368164 -0.077026 0.901978 1445370148 -0.164795 -0.364014 0.047424 0.915466 1445370148 -0.164795 -0.364014 0.047424 0.915466 1445370148 -0.164795 -0.364014 0.047424 0.915466 1445370148 -0.164795 -0.364014 0.047424 0.915466 1445370148 -0.164795 -0.364014 0.047424 0.915466 1445370148 -0.164795 -0.364014 0.047424 0.915466 1445370148 -0.164795 -0.364014 0.047424 0.915466 1445370148 -0.020630 -0.337463 0.129822 0.932068 1445370148 -0.020630 -0.337463 0.129822 0.932068 1445370148 -0.020630 -0.337463 0.129822 0.932068 1445370148 -0.020630 -0.337463 0.129822 0.932068 1445370148 -0.020630 -0.337463 0.129822 0.932068 1445370148 0.261475 -0.214050 0.136536 0.931152 1445370148 0.261475 -0.214050 0.136536 0.931152 1445370148 0.261475 -0.214050 0.136536 0.931152 1445370148 0.261475 -0.214050 0.136536 0.931152 1445370148 0.261475 -0.214050 0.136536 0.931152 1445370148 0.261475 -0.214050 0.136536 0.931152 1445370148 0.261475 -0.214050 0.136536 0.931152 1445370149 0.399597 -0.117004 0.031311 0.908630 1445370149 0.399597 -0.117004 0.031311 0.908630 1445370149 0.399597 -0.117004 0.031311 0.908630 1445370149 0.399597 -0.117004 0.031311 0.908630 1445370149 0.399597 -0.117004 0.031311 0.908630 1445370149 0.399597 -0.117004 0.031311 0.908630 1445370149 0.229370 -0.259460 -0.175232 0.921570 1445370149 0.229370 -0.259460 -0.175232 0.921570 1445370149 0.229370 -0.259460 -0.175232 0.921570 1445370149 0.229370 -0.259460 -0.175232 0.921570 1445370149 0.229370 -0.259460 -0.175232 0.921570 1445370149 0.229370 -0.259460 -0.175232 0.921570 1445370149 0.033569 -0.298828 -0.280090 0.911621 1445370149 0.033569 -0.298828 -0.280090 0.911621 1445370149 0.033569 -0.298828 -0.280090 0.911621 1445370149 0.033569 -0.298828 -0.280090 0.911621 1445370149 0.033569 -0.298828 -0.280090 0.911621 1445370149 0.033569 -0.298828 -0.280090 0.911621 1445370149 -0.114197 -0.316040 -0.333801 0.880676 1445370149 -0.114197 -0.316040 -0.333801 0.880676 1445370149 -0.114197 -0.316040 -0.333801 0.880676 1445370149 -0.114197 -0.316040 -0.333801 0.880676 1445370149 -0.114197 -0.316040 -0.333801 0.880676 1445370149 -0.114197 -0.316040 -0.333801 0.880676 1445370149 -0.224426 -0.335815 -0.362000 0.840088 1445370149 -0.224426 -0.335815 -0.362000 0.840088 1445370149 -0.224426 -0.335815 -0.362000 0.840088 1445370149 -0.224426 -0.335815 -0.362000 0.840088 1445370149 -0.224426 -0.335815 -0.362000 0.840088 1445370149 -0.224426 -0.335815 -0.362000 0.840088 1445370149 -0.293823 -0.363770 -0.335754 0.817688 1445370149 -0.293823 -0.363770 -0.335754 0.817688 1445370149 -0.293823 -0.363770 -0.335754 0.817688 1445370149 -0.293823 -0.363770 -0.335754 0.817688 1445370149 -0.293823 -0.363770 -0.335754 0.817688 1445370149 -0.293823 -0.363770 -0.335754 0.817688 1445370149 -0.345764 -0.393860 -0.313660 0.791809 1445370149 -0.345764 -0.393860 -0.313660 0.791809 1445370149 -0.345764 -0.393860 -0.313660 0.791809 1445370149 -0.345764 -0.393860 -0.313660 0.791809 1445370149 -0.345764 -0.393860 -0.313660 0.791809 1445370149 -0.345764 -0.393860 -0.313660 0.791809 1445370149 -0.345764 -0.393860 -0.313660 0.791809 1445370149 -0.342041 -0.406067 -0.238525 0.813171 1445370149 -0.342041 -0.406067 -0.238525 0.813171 1445370149 -0.342041 -0.406067 -0.238525 0.813171 1445370149 -0.342041 -0.406067 -0.238525 0.813171 1445370149 -0.342041 -0.406067 -0.238525 0.813171 1445370149 -0.342041 -0.406067 -0.238525 0.813171 1445370149 -0.240417 -0.433899 -0.063293 0.865967 1445370149 -0.240417 -0.433899 -0.063293 0.865967 1445370149 -0.240417 -0.433899 -0.063293 0.865967 1445370149 -0.240417 -0.433899 -0.063293 0.865967 1445370149 -0.240417 -0.433899 -0.063293 0.865967 1445370149 -0.240417 -0.433899 -0.063293 0.865967 1445370149 -0.240417 -0.433899 -0.063293 0.865967 1445370149 -0.042480 -0.399048 0.112854 0.908936 1445370149 -0.042480 -0.399048 0.112854 0.908936 1445370149 -0.042480 -0.399048 0.112854 0.908936 1445370149 -0.042480 -0.399048 0.112854 0.908936 1445370149 -0.042480 -0.399048 0.112854 0.908936 1445370149 -0.042480 -0.399048 0.112854 0.908936 1445370149 -0.042480 -0.399048 0.112854 0.908936 1445370149 0.228638 -0.238159 0.073364 0.941040 1445370149 0.228638 -0.238159 0.073364 0.941040 1445370149 0.228638 -0.238159 0.073364 0.941040 1445370149 0.228638 -0.238159 0.073364 0.941040 1445370149 0.228638 -0.238159 0.073364 0.941040 1445370149 0.228638 -0.238159 0.073364 0.941040 1445370149 0.393188 -0.131653 0.000977 0.909912 1445370149 0.393188 -0.131653 0.000977 0.909912 1445370149 0.393188 -0.131653 0.000977 0.909912 1445370149 0.393188 -0.131653 0.000977 0.909912 1445370149 0.393188 -0.131653 0.000977 0.909912 1445370149 0.393188 -0.131653 0.000977 0.909912 1445370149 0.393188 -0.131653 0.000977 0.909912 1445370149 0.300903 -0.212952 -0.102600 0.923828 1445370149 0.300903 -0.212952 -0.102600 0.923828 1445370149 0.300903 -0.212952 -0.102600 0.923828 1445370149 0.300903 -0.212952 -0.102600 0.923828 1445370149 0.300903 -0.212952 -0.102600 0.923828 1445370149 0.300903 -0.212952 -0.102600 0.923828 1445370149 0.093445 -0.296326 -0.254272 0.915833 1445370149 0.093445 -0.296326 -0.254272 0.915833 1445370149 0.093445 -0.296326 -0.254272 0.915833 1445370149 0.093445 -0.296326 -0.254272 0.915833 1445370149 0.093445 -0.296326 -0.254272 0.915833 1445370149 0.093445 -0.296326 -0.254272 0.915833 1445370149 -0.093689 -0.358521 -0.303162 0.877930 1445370149 -0.093689 -0.358521 -0.303162 0.877930 1445370149 -0.093689 -0.358521 -0.303162 0.877930 1445370149 -0.093689 -0.358521 -0.303162 0.877930 1445370149 -0.093689 -0.358521 -0.303162 0.877930 1445370149 -0.093689 -0.358521 -0.303162 0.877930 1445370149 -0.093689 -0.358521 -0.303162 0.877930 1445370149 -0.245728 -0.384521 -0.359375 0.814026 1445370149 -0.245728 -0.384521 -0.359375 0.814026 1445370149 -0.245728 -0.384521 -0.359375 0.814026 1445370149 -0.245728 -0.384521 -0.359375 0.814026 1445370149 -0.245728 -0.384521 -0.359375 0.814026 1445370149 -0.245728 -0.384521 -0.359375 0.814026 1445370149 -0.245728 -0.384521 -0.359375 0.814026 1445370149 -0.354980 -0.403015 -0.355408 0.765076 1445370149 -0.354980 -0.403015 -0.355408 0.765076 1445370149 -0.354980 -0.403015 -0.355408 0.765076 1445370149 -0.354980 -0.403015 -0.355408 0.765076 1445370149 -0.354980 -0.403015 -0.355408 0.765076 1445370149 -0.354980 -0.403015 -0.355408 0.765076 1445370149 -0.452087 -0.387085 -0.374390 0.711121 1445370149 -0.452087 -0.387085 -0.374390 0.711121 1445370149 -0.452087 -0.387085 -0.374390 0.711121 1445370149 -0.452087 -0.387085 -0.374390 0.711121 1445370149 -0.452087 -0.387085 -0.374390 0.711121 1445370149 -0.452087 -0.387085 -0.374390 0.711121 1445370149 -0.452087 -0.387085 -0.374390 0.711121 1445370149 -0.487610 -0.374084 -0.369995 0.696716 1445370150 -0.487610 -0.374084 -0.369995 0.696716 1445370150 -0.487610 -0.374084 -0.369995 0.696716 1445370150 -0.487610 -0.374084 -0.369995 0.696716 1445370150 -0.487610 -0.374084 -0.369995 0.696716 1445370150 -0.487610 -0.374084 -0.369995 0.696716 1445370150 -0.435852 -0.388977 -0.331543 0.740845 1445370150 -0.435852 -0.388977 -0.331543 0.740845 1445370150 -0.435852 -0.388977 -0.331543 0.740845 1445370150 -0.435852 -0.388977 -0.331543 0.740845 1445370150 -0.435852 -0.388977 -0.331543 0.740845 1445370150 -0.435852 -0.388977 -0.331543 0.740845 1445370150 -0.435852 -0.388977 -0.331543 0.740845 1445370150 -0.216492 -0.462341 -0.129211 0.850098 1445370150 -0.216492 -0.462341 -0.129211 0.850098 1445370150 -0.216492 -0.462341 -0.129211 0.850098 1445370150 -0.216492 -0.462341 -0.129211 0.850098 1445370150 -0.216492 -0.462341 -0.129211 0.850098 1445370150 -0.216492 -0.462341 -0.129211 0.850098 1445370150 0.133179 -0.352051 0.073120 0.923523 1445370150 0.133179 -0.352051 0.073120 0.923523 1445370150 0.133179 -0.352051 0.073120 0.923523 1445370150 0.133179 -0.352051 0.073120 0.923523 1445370150 0.133179 -0.352051 0.073120 0.923523 1445370150 0.133179 -0.352051 0.073120 0.923523 1445370150 0.350403 -0.152527 -0.052307 0.922607 1445370150 0.350403 -0.152527 -0.052307 0.922607 1445370150 0.350403 -0.152527 -0.052307 0.922607 1445370150 0.350403 -0.152527 -0.052307 0.922607 1445370150 0.350403 -0.152527 -0.052307 0.922607 1445370150 0.350403 -0.152527 -0.052307 0.922607 1445370150 0.406311 -0.170654 -0.001587 0.897644 1445370150 0.406311 -0.170654 -0.001587 0.897644 1445370150 0.406311 -0.170654 -0.001587 0.897644 1445370150 0.406311 -0.170654 -0.001587 0.897644 1445370150 0.406311 -0.170654 -0.001587 0.897644 1445370150 0.406311 -0.170654 -0.001587 0.897644 1445370150 0.406311 -0.170654 -0.001587 0.897644 1445370150 0.137207 -0.301025 -0.312195 0.890503 1445370150 0.137207 -0.301025 -0.312195 0.890503 1445370150 0.137207 -0.301025 -0.312195 0.890503 1445370150 0.137207 -0.301025 -0.312195 0.890503 1445370150 0.137207 -0.301025 -0.312195 0.890503 1445370150 0.137207 -0.301025 -0.312195 0.890503 1445370150 -0.099548 -0.325256 -0.454712 0.823120 1445370150 -0.099548 -0.325256 -0.454712 0.823120 1445370150 -0.099548 -0.325256 -0.454712 0.823120 1445370150 -0.099548 -0.325256 -0.454712 0.823120 1445370150 -0.099548 -0.325256 -0.454712 0.823120 1445370150 -0.099548 -0.325256 -0.454712 0.823120 1445370150 -0.287903 -0.330261 -0.473755 0.763916 1445370150 -0.287903 -0.330261 -0.473755 0.763916 1445370150 -0.287903 -0.330261 -0.473755 0.763916 1445370150 -0.287903 -0.330261 -0.473755 0.763916 1445370150 -0.287903 -0.330261 -0.473755 0.763916 1445370150 -0.287903 -0.330261 -0.473755 0.763916 1445370150 -0.443909 -0.299805 -0.500061 0.680481 1445370150 -0.443909 -0.299805 -0.500061 0.680481 1445370150 -0.443909 -0.299805 -0.500061 0.680481 1445370150 -0.443909 -0.299805 -0.500061 0.680481 1445370150 -0.443909 -0.299805 -0.500061 0.680481 1445370150 -0.443909 -0.299805 -0.500061 0.680481 1445370150 -0.534546 -0.290100 -0.461426 0.645935 1445370150 -0.534546 -0.290100 -0.461426 0.645935 1445370150 -0.534546 -0.290100 -0.461426 0.645935 1445370150 -0.534546 -0.290100 -0.461426 0.645935 1445370150 -0.534546 -0.290100 -0.461426 0.645935 1445370150 -0.534546 -0.290100 -0.461426 0.645935 1445370150 -0.577942 -0.261841 -0.463196 0.618774 1445370150 -0.577942 -0.261841 -0.463196 0.618774 1445370150 -0.577942 -0.261841 -0.463196 0.618774 1445370150 -0.577942 -0.261841 -0.463196 0.618774 1445370150 -0.577942 -0.261841 -0.463196 0.618774 1445370150 -0.577942 -0.261841 -0.463196 0.618774 1445370150 -0.571228 -0.264771 -0.447876 0.634827 1445370150 -0.571228 -0.264771 -0.447876 0.634827 1445370150 -0.571228 -0.264771 -0.447876 0.634827 1445370150 -0.571228 -0.264771 -0.447876 0.634827 1445370150 -0.571228 -0.264771 -0.447876 0.634827 1445370150 -0.571228 -0.264771 -0.447876 0.634827 1445370150 -0.571228 -0.264771 -0.447876 0.634827 1445370150 -0.472656 -0.317444 -0.389954 0.723755 1445370150 -0.472656 -0.317444 -0.389954 0.723755 1445370150 -0.472656 -0.317444 -0.389954 0.723755 1445370150 -0.472656 -0.317444 -0.389954 0.723755 1445370150 -0.472656 -0.317444 -0.389954 0.723755 1445370150 -0.472656 -0.317444 -0.389954 0.723755 1445370150 -0.175293 -0.471741 -0.091553 0.859253 1445370150 -0.175293 -0.471741 -0.091553 0.859253 1445370150 -0.175293 -0.471741 -0.091553 0.859253 1445370150 -0.175293 -0.471741 -0.091553 0.859253 1445370150 -0.175293 -0.471741 -0.091553 0.859253 1445370150 -0.175293 -0.471741 -0.091553 0.859253 1445370150 0.181274 -0.318481 0.153625 0.917603 1445370150 0.181274 -0.318481 0.153625 0.917603 1445370150 0.181274 -0.318481 0.153625 0.917603 1445370150 0.181274 -0.318481 0.153625 0.917603 1445370150 0.181274 -0.318481 0.153625 0.917603 1445370150 0.181274 -0.318481 0.153625 0.917603 1445370150 0.392883 -0.116699 0.046265 0.910950 1445370150 0.392883 -0.116699 0.046265 0.910950 1445370150 0.392883 -0.116699 0.046265 0.910950 1445370150 0.392883 -0.116699 0.046265 0.910950 1445370150 0.392883 -0.116699 0.046265 0.910950 1445370150 0.392883 -0.116699 0.046265 0.910950 1445370150 0.392883 -0.116699 0.046265 0.910950 1445370150 0.365601 -0.208679 -0.050293 0.905640 1445370150 0.365601 -0.208679 -0.050293 0.905640 1445370150 0.365601 -0.208679 -0.050293 0.905640 1445370150 0.365601 -0.208679 -0.050293 0.905640 1445370150 0.365601 -0.208679 -0.050293 0.905640 1445370150 0.365601 -0.208679 -0.050293 0.905640 1445370150 0.143311 -0.278992 -0.259583 0.913330 1445370150 0.143311 -0.278992 -0.259583 0.913330 1445370151 0.143311 -0.278992 -0.259583 0.913330 1445370151 0.143311 -0.278992 -0.259583 0.913330 1445370151 0.143311 -0.278992 -0.259583 0.913330 1445370151 -0.147339 -0.343506 -0.460632 0.805054 1445370151 -0.147339 -0.343506 -0.460632 0.805054 1445370151 -0.147339 -0.343506 -0.460632 0.805054 1445370151 -0.147339 -0.343506 -0.460632 0.805054 1445370151 -0.147339 -0.343506 -0.460632 0.805054 1445370151 -0.147339 -0.343506 -0.460632 0.805054 1445370151 -0.147339 -0.343506 -0.460632 0.805054 1445370151 -0.331787 -0.337830 -0.463257 0.749146 1445370151 -0.331787 -0.337830 -0.463257 0.749146 1445370151 -0.331787 -0.337830 -0.463257 0.749146 1445370151 -0.331787 -0.337830 -0.463257 0.749146 1445370151 -0.331787 -0.337830 -0.463257 0.749146 1445370151 -0.331787 -0.337830 -0.463257 0.749146 1445370151 -0.466492 -0.330933 -0.445129 0.689087 1445370151 -0.466492 -0.330933 -0.445129 0.689087 1445370151 -0.466492 -0.330933 -0.445129 0.689087 1445370151 -0.466492 -0.330933 -0.445129 0.689087 1445370151 -0.466492 -0.330933 -0.445129 0.689087 1445370151 -0.466492 -0.330933 -0.445129 0.689087 1445370151 -0.512634 -0.359192 -0.370178 0.686401 1445370151 -0.512634 -0.359192 -0.370178 0.686401 1445370151 -0.512634 -0.359192 -0.370178 0.686401 1445370151 -0.512634 -0.359192 -0.370178 0.686401 1445370151 -0.512634 -0.359192 -0.370178 0.686401 1445370151 -0.512634 -0.359192 -0.370178 0.686401 1445370151 -0.478088 -0.411133 -0.292175 0.719055 1445370151 -0.478088 -0.411133 -0.292175 0.719055 1445370151 -0.478088 -0.411133 -0.292175 0.719055 1445370151 -0.478088 -0.411133 -0.292175 0.719055 1445370151 -0.478088 -0.411133 -0.292175 0.719055 1445370151 
0.502625 0.301270 -0.543884 0.600586 1445370154 0.502625 0.301270 -0.543884 0.600586 1445370154 0.502625 0.301270 -0.543884 0.600586 1445370154 0.501221 0.300842 -0.545105 0.600891 1445370154 0.501221 0.300842 -0.545105 0.600891 1445370154 0.501221 0.300842 -0.545105 0.600891 1445370154 0.501221 0.300842 -0.545105 0.600891 1445370154 0.501221 0.300842 -0.545105 0.600891 1445370154 0.498291 0.303589 -0.543640 0.603271 1445370154 0.498291 0.303589 -0.543640 0.603271 1445370154 0.498291 0.303589 -0.543640 0.603271 1445370154 0.498291 0.303589 -0.543640 0.603271 1445370154 0.498291 0.303589 -0.543640 0.603271 1445370154 0.498291 0.303589 -0.543640 0.603271 1445370154 0.498291 0.303589 -0.543640 0.603271 1445370154 0.495422 0.302979 -0.538757 0.610291 1445370154 0.495422 0.302979 -0.538757 0.610291 1445370154 0.495422 0.302979 -0.538757 0.610291 1445370154 0.495422 0.302979 -0.538757 0.610291 1445370154 0.495422 0.302979 -0.538757 0.610291 1445370154 0.495422 0.302979 -0.538757 0.610291 1445370154 0.490051 0.301758 -0.531860 0.621155 1445370154 0.490051 0.301758 -0.531860 0.621155 1445370154 0.490051 0.301758 -0.531860 0.621155 1445370154 0.490051 0.301758 -0.531860 0.621155 1445370154 0.490051 0.301758 -0.531860 0.621155 1445370154 0.490051 0.301758 -0.531860 0.621155 1445370154 0.491394 0.292114 -0.533875 0.623047 1445370154 0.491394 0.292114 -0.533875 0.623047 1445370154 0.491394 0.292114 -0.533875 0.623047 1445370154 0.491394 0.292114 -0.533875 0.623047 1445370154 0.491394 0.292114 -0.533875 0.623047 1445370154 0.491394 0.292114 -0.533875 0.623047 1445370154 0.495728 0.286377 -0.539978 0.616943 1445370154 0.495728 0.286377 -0.539978 0.616943 1445370154 0.495728 0.286377 -0.539978 0.616943 1445370154 0.495728 0.286377 -0.539978 0.616943 1445370154 0.494690 0.300171 -0.536011 0.614624 1445370154 0.494690 0.300171 -0.536011 0.614624 1445370154 0.494690 0.300171 -0.536011 0.614624 1445370154 0.494690 0.300171 -0.536011 0.614624 1445370154 0.494690 0.300171 -0.536011 0.614624 1445370154 0.494690 0.300171 -0.536011 0.614624 1445370154 0.489563 0.328186 -0.519958 0.618225 1445370154 0.489563 0.328186 -0.519958 0.618225 1445370154 0.489563 0.328186 -0.519958 0.618225 1445370154 0.489563 0.328186 -0.519958 0.618225 1445370154 0.489563 0.328186 -0.519958 0.618225 1445370154 0.489563 0.328186 -0.519958 0.618225 1445370155 0.481323 0.354553 -0.499695 0.626770 1445370155 0.481323 0.354553 -0.499695 0.626770 1445370155 0.481323 0.354553 -0.499695 0.626770 1445370155 0.481323 0.354553 -0.499695 0.626770 1445370155 0.481323 0.354553 -0.499695 0.626770 1445370155 0.481323 0.354553 -0.499695 0.626770 1445370155 0.481323 0.354553 -0.499695 0.626770 1445370155 0.472595 0.369202 -0.475159 0.643799 1445370155 0.472595 0.369202 -0.475159 0.643799 1445370155 0.472595 0.369202 -0.475159 0.643799 1445370155 0.472595 0.369202 -0.475159 0.643799 1445370155 0.472595 0.369202 -0.475159 0.643799 1445370155 0.472595 0.369202 -0.475159 0.643799 1445370155 0.482422 0.349365 -0.487366 0.638489 1445370155 0.482422 0.349365 -0.487366 0.638489 1445370155 0.482422 0.349365 -0.487366 0.638489 1445370155 0.482422 0.349365 -0.487366 0.638489 1445370155 0.482422 0.349365 -0.487366 0.638489 1445370155 0.482422 0.349365 -0.487366 0.638489 1445370155 0.507202 0.292114 -0.533325 0.610657 1445370155 0.507202 0.292114 -0.533325 0.610657 1445370155 0.507202 0.292114 -0.533325 0.610657 1445370155 0.507202 0.292114 -0.533325 0.610657 1445370155 0.507202 0.292114 -0.533325 0.610657 1445370155 0.520081 0.263489 -0.549744 0.598145 1445370155 0.520081 0.263489 -0.549744 0.598145 1445370155 0.520081 0.263489 -0.549744 0.598145 1445370155 0.520081 0.263489 -0.549744 0.598145 1445370155 0.520081 0.263489 -0.549744 0.598145 1445370155 0.520081 0.263489 -0.549744 0.598145 1445370155 0.527039 0.259705 -0.544373 0.598694 1445370155 0.527039 0.259705 -0.544373 0.598694 1445370155 0.527039 0.259705 -0.544373 0.598694 1445370155 0.527039 0.259705 -0.544373 0.598694 1445370155 0.527039 0.259705 -0.544373 0.598694 1445370155 0.527039 0.259705 -0.544373 0.598694 1445370155 0.545349 0.242371 -0.555603 0.578918 1445370155 0.545349 0.242371 -0.555603 0.578918 1445370155 0.545349 0.242371 -0.555603 0.578918 1445370155 0.545349 0.242371 -0.555603 0.578918 1445370155 0.545349 0.242371 -0.555603 0.578918 1445370155 0.545349 0.242371 -0.555603 0.578918 1445370155 0.551025 0.232971 -0.564575 0.568604 1445370155 0.551025 0.232971 -0.564575 0.568604 1445370155 0.551025 0.232971 -0.564575 0.568604 1445370155 0.551025 0.232971 -0.564575 0.568604 1445370155 0.551025 0.232971 -0.564575 0.568604 1445370155 0.551025 0.232971 -0.564575 0.568604 1445370155 0.537476 0.249939 -0.539978 0.597473 1445370155 0.537476 0.249939 -0.539978 0.597473 1445370155 0.537476 0.249939 -0.539978 0.597473 1445370155 0.537476 0.249939 -0.539978 0.597473 1445370155 0.537476 0.249939 -0.539978 0.597473 1445370155 0.537476 0.249939 -0.539978 0.597473 1445370155 0.527344 0.256470 -0.514099 0.625916 1445370155 0.527344 0.256470 -0.514099 0.625916 1445370155 0.527344 0.256470 -0.514099 0.625916 1445370155 0.527344 0.256470 -0.514099 0.625916 1445370155 0.527344 0.256470 -0.514099 0.625916 1445370155 0.527344 0.256470 -0.514099 0.625916 1445370155 0.534546 0.233765 -0.519592 0.624207 1445370155 0.534546 0.233765 -0.519592 0.624207 1445370155 0.534546 0.233765 -0.519592 0.624207 1445370155 0.534546 0.233765 -0.519592 0.624207 1445370155 0.534546 0.233765 -0.519592 0.624207 1445370155 0.534546 0.233765 -0.519592 0.624207 1445370155 0.546082 0.210022 -0.537537 0.607178 1445370155 0.546082 0.210022 -0.537537 0.607178 1445370155 0.546082 0.210022 -0.537537 0.607178 1445370155 0.546082 0.210022 -0.537537 0.607178 1445370155 0.546082 0.210022 -0.537537 0.607178 1445370155 0.546082 0.210022 -0.537537 0.607178 1445370155 0.547424 0.221375 -0.534363 0.604736 1445370155 0.547424 0.221375 -0.534363 0.604736 1445370155 0.547424 0.221375 -0.534363 0.604736 1445370155 0.547424 0.221375 -0.534363 0.604736 1445370155 0.547424 0.221375 -0.534363 0.604736 1445370155 0.547424 0.221375 -0.534363 0.604736 1445370155 0.539856 0.244934 -0.515015 0.619080 1445370155 0.539856 0.244934 -0.515015 0.619080 1445370155 0.539856 0.244934 -0.515015 0.619080 1445370155 0.539856 0.244934 -0.515015 0.619080 1445370155 0.539856 0.244934 -0.515015 0.619080 1445370155 0.539856 0.244934 -0.515015 0.619080 1445370155 0.542542 0.226868 -0.532715 0.608521 1445370155 0.542542 0.226868 -0.532715 0.608521 1445370155 0.542542 0.226868 -0.532715 0.608521 1445370155 0.542542 0.226868 -0.532715 0.608521 1445370155 0.542542 0.226868 -0.532715 0.608521 1445370155 0.542542 0.226868 -0.532715 0.608521 1445370155 0.541321 0.195801 -0.558594 0.597107 1445370155 0.541321 0.195801 -0.558594 0.597107 1445370155 0.541321 0.195801 -0.558594 0.597107 1445370155 0.541321 0.195801 -0.558594 0.597107 1445370155 0.541321 0.195801 -0.558594 0.597107 1445370155 0.534790 0.199646 -0.550537 0.609131 1445370155 0.534790 0.199646 -0.550537 0.609131 1445370155 0.534790 0.199646 -0.550537 0.609131 1445370155 0.534790 0.199646 -0.550537 0.609131 1445370155 0.534790 0.199646 -0.550537 0.609131 1445370155 0.534790 0.199646 -0.550537 0.609131 1445370155 0.539612 0.210083 -0.540527 0.610291 1445370155 0.539612 0.210083 -0.540527 0.610291 1445370155 0.539612 0.210083 -0.540527 0.610291 1445370155 0.539612 0.210083 -0.540527 0.610291 1445370155 0.539612 0.210083 -0.540527 0.610291 1445370155 0.539612 0.210083 -0.540527 0.610291 1445370155 0.554504 0.206421 -0.556641 0.583069 1445370156 0.554504 0.206421 -0.556641 0.583069 1445370156 0.554504 0.206421 -0.556641 0.583069 1445370156 0.554504 0.206421 -0.556641 0.583069 1445370156 0.554504 0.206421 -0.556641 0.583069 1445370156 0.554504 0.206421 -0.556641 0.583069 1445370156 0.559387 0.217102 -0.558044 0.573120 1445370156 0.559387 0.217102 -0.558044 0.573120 1445370156 0.559387 0.217102 -0.558044 0.573120 1445370156 0.559387 0.217102 -0.558044 0.573120 1445370156 0.559387 0.217102 -0.558044 0.573120 1445370156 0.559387 0.217102 -0.558044 0.573120 1445370156 0.552917 0.239685 -0.543579 0.584167 1445370156 0.552917 0.239685 -0.543579 0.584167 1445370156 0.552917 0.239685 -0.543579 0.584167 1445370156 0.552917 0.239685 -0.543579 0.584167 1445370156 0.552917 0.239685 -0.543579 0.584167 1445370156 0.552917 0.239685 -0.543579 0.584167 1445370156 0.552246 0.246033 -0.535400 0.589783 1445370156 0.552246 0.246033 -0.535400 0.589783 1445370156 0.552246 0.246033 -0.535400 0.589783 1445370156 0.552246 0.246033 -0.535400 0.589783 1445370156 0.552246 0.246033 -0.535400 0.589783 1445370156 0.552246 0.246033 -0.535400 0.589783 1445370156 0.556152 0.239990 -0.537842 0.586365 1445370156 0.556152 0.239990 -0.537842 0.586365 1445370156 0.556152 0.239990 -0.537842 0.586365 1445370156 0.556152 0.239990 -0.537842 0.586365 1445370156 0.556152 0.239990 -0.537842 0.586365 1445370156 0.556152 0.239990 -0.537842 0.586365 1445370156 0.557800 0.242493 -0.536682 0.584778 1445370156 0.557800 0.242493 -0.536682 0.584778 1445370156 0.557800 0.242493 -0.536682 0.584778 1445370156 0.557800 0.242493 -0.536682 0.584778 1445370156 0.557800 0.242493 -0.536682 0.584778 1445370156 0.557800 0.242493 -0.536682 0.584778 1445370156 0.557800 0.242493 -0.536682 0.584778 1445370156 0.550781 0.265564 -0.525391 0.591614 1445370156 0.550781 0.265564 -0.525391 0.591614 1445370156 0.550781 0.265564 -0.525391 0.591614 1445370156 0.550781 0.265564 -0.525391 0.591614 1445370156 0.550781 0.265564 -0.525391 0.591614 1445370156 0.549011 0.238708 -0.523376 0.606262 1445370156 0.549011 0.238708 -0.523376 0.606262 1445370156 0.549011 0.238708 -0.523376 0.606262 1445370156 0.549011 0.238708 -0.523376 0.606262 1445370156 0.549011 0.238708 -0.523376 0.606262 1445370156 0.549011 0.238708 -0.523376 0.606262 1445370156 0.549011 0.238708 -0.523376 0.606262 1445370156 0.548462 0.165649 -0.559143 0.599243 1445370156 0.548462 0.165649 -0.559143 0.599243 1445370156 0.548462 0.165649 -0.559143 0.599243 1445370156 0.548462 0.165649 -0.559143 0.599243 1445370156 0.548462 0.165649 -0.559143 0.599243 1445370156 0.548462 0.165649 -0.559143 0.599243 1445370156 0.534790 0.143372 -0.551758 0.623657 1445370156 0.534790 0.143372 -0.551758 0.623657 1445370156 0.534790 0.143372 -0.551758 0.623657 1445370156 0.534790 0.143372 -0.551758 0.623657 1445370156 0.534790 0.143372 -0.551758 0.623657 1445370156 0.534790 0.143372 -0.551758 0.623657 1445370156 0.537354 0.153809 -0.519409 0.646301 1445370156 0.537354 0.153809 -0.519409 0.646301 1445370156 0.537354 0.153809 -0.519409 0.646301 1445370156 0.537354 0.153809 -0.519409 0.646301 1445370156 0.537354 0.153809 -0.519409 0.646301 1445370156 0.537354 0.153809 -0.519409 0.646301 1445370156 0.537354 0.153809 -0.519409 0.646301 1445370156 0.560181 0.133423 -0.535828 0.617493 1445370156 0.560181 0.133423 -0.535828 0.617493 1445370156 0.560181 0.133423 -0.535828 0.617493 1445370156 0.560181 0.133423 -0.535828 0.617493 1445370156 0.560181 0.133423 -0.535828 0.617493 1445370156 0.560181 0.133423 -0.535828 0.617493 1445370156 0.578125 0.109192 -0.564880 0.578552 1445370156 0.578125 0.109192 -0.564880 0.578552 1445370156 0.578125 0.109192 -0.564880 0.578552 1445370156 0.578125 0.109192 -0.564880 0.578552 1445370156 0.578125 0.109192 -0.564880 0.578552 1445370156 0.578125 0.109192 -0.564880 0.578552 1445370156 0.573730 0.108154 -0.566589 0.581421 1445370156 0.573730 0.108154 -0.566589 0.581421 1445370156 0.573730 0.108154 -0.566589 0.581421 1445370156 0.573730 0.108154 -0.566589 0.581421 1445370156 0.573730 0.108154 -0.566589 0.581421 1445370156 0.573730 0.108154 -0.566589 0.581421 1445370156 0.555054 0.121887 -0.551636 0.610474 1445370156 0.555054 0.121887 -0.551636 0.610474 1445370156 0.555054 0.121887 -0.551636 0.610474 1445370156 0.555054 0.121887 -0.551636 0.610474 1445370156 0.555054 0.121887 -0.551636 0.610474 1445370156 0.555054 0.121887 -0.551636 0.610474 1445370156 0.541748 0.139587 -0.534912 0.633118 1445370156 0.541748 0.139587 -0.534912 0.633118 1445370156 0.541748 0.139587 -0.534912 0.633118 1445370156 0.541748 0.139587 -0.534912 0.633118 1445370156 0.541748 0.139587 -0.534912 0.633118 1445370156 0.541748 0.139587 -0.534912 0.633118 1445370156 0.541748 0.139587 -0.534912 0.633118 1445370156 0.536377 0.149719 -0.537415 0.633240 1445370156 0.536377 0.149719 -0.537415 0.633240 1445370156 0.536377 0.149719 -0.537415 0.633240 1445370156 0.536377 0.149719 -0.537415 0.633240 1445370156 0.536377 0.149719 -0.537415 0.633240 1445370156 0.532593 0.177185 -0.531494 0.634399 1445370156 0.532593 0.177185 -0.531494 0.634399 1445370156 0.532593 0.177185 -0.531494 0.634399 1445370156 0.532593 0.177185 -0.531494 0.634399 1445370156 0.532593 0.177185 -0.531494 0.634399 1445370156 0.532593 0.177185 -0.531494 0.634399 1445370156 0.527100 0.202393 -0.511841 0.647461 1445370156 0.527100 0.202393 -0.511841 0.647461 1445370157 0.527100 0.202393 -0.511841 0.647461 1445370157 0.527100 0.202393 -0.511841 0.647461 1445370157 0.527100 0.202393 -0.511841 0.647461 1445370157 0.527100 0.202393 -0.511841 0.647461 1445370157 0.527100 0.202393 -0.511841 0.647461 1445370157 0.527405 0.177856 -0.524780 0.644043 1445370157 0.527405 0.177856 -0.524780 0.644043 1445370157 0.527405 0.177856 -0.524780 0.644043 1445370157 0.527405 0.177856 -0.524780 0.644043 1445370157 0.527405 0.177856 -0.524780 0.644043 1445370157 0.527405 0.177856 -0.524780 0.644043 1445370157 0.526672 0.143921 -0.543762 0.637329 1445370157 0.526672 0.143921 -0.543762 0.637329 1445370157 0.526672 0.143921 -0.543762 0.637329 1445370157 0.526672 0.143921 -0.543762 0.637329 1445370157 0.526672 0.143921 -0.543762 0.637329 1445370157 0.528931 0.140747 -0.526184 0.650757 1445370157 0.528931 0.140747 -0.526184 0.650757 1445370157 0.528931 0.140747 -0.526184 0.650757 1445370157 0.528931 0.140747 -0.526184 0.650757 1445370157 0.528931 0.140747 -0.526184 0.650757 1445370157 0.528931 0.140747 -0.526184 0.650757 1445370157 0.544556 0.132751 -0.519897 0.644592 1445370157 0.544556 0.132751 -0.519897 0.644592 1445370157 0.544556 0.132751 -0.519897 0.644592 1445370157 0.544556 0.132751 -0.519897 0.644592 1445370157 0.544556 0.132751 -0.519897 0.644592 1445370157 0.564575 0.119080 -0.540283 0.612488 1445370157 0.564575 0.119080 -0.540283 0.612488 1445370157 0.564575 0.119080 -0.540283 0.612488 1445370157 0.564575 0.119080 -0.540283 0.612488 1445370157 0.564575 0.119080 -0.540283 0.612488 1445370157 0.568542 0.117737 -0.545837 0.604065 1445370157 0.568542 0.117737 -0.545837 0.604065 1445370157 0.568542 0.117737 -0.545837 0.604065 1445370157 0.568542 0.117737 -0.545837 0.604065 1445370157 0.568542 0.117737 -0.545837 0.604065 1445370157 0.554626 0.133789 -0.532043 0.625549 1445370157 0.554626 0.133789 -0.532043 0.625549 1445370157 0.554626 0.133789 -0.532043 0.625549 1445370157 0.554626 0.133789 -0.532043 0.625549 1445370157 0.554626 0.133789 -0.532043 0.625549 1445370157 0.554626 0.133789 -0.532043 0.625549 1445370157 0.544006 0.151245 -0.511353 0.647827 1445370157 0.544006 0.151245 -0.511353 0.647827 1445370157 0.544006 0.151245 -0.511353 0.647827 1445370157 0.544006 0.151245 -0.511353 0.647827 1445370157 0.544006 0.151245 -0.511353 0.647827 1445370157 0.544006 0.151245 -0.511353 0.647827 1445370157 0.542053 0.148071 -0.516968 0.645752 1445370157 0.542053 0.148071 -0.516968 0.645752 1445370157 0.542053 0.148071 -0.516968 0.645752 1445370157 0.542053 0.148071 -0.516968 0.645752 1445370157 0.542053 0.148071 -0.516968 0.645752 1445370157 0.542053 0.148071 -0.516968 0.645752 1445370157 0.541016 0.150879 -0.525452 0.639038 1445370157 0.541016 0.150879 -0.525452 0.639038 1445370157 0.541016 0.150879 -0.525452 0.639038 1445370157 0.541016 0.150879 -0.525452 0.639038 1445370157 0.541016 0.150879 -0.525452 0.639038 1445370157 0.541016 0.150879 -0.525452 0.639038 1445370157 0.537292 0.170837 -0.514832 0.645813 1445370157 0.537292 0.170837 -0.514832 0.645813 1445370157 0.537292 0.170837 -0.514832 0.645813 1445370157 0.537292 0.170837 -0.514832 0.645813 1445370157 0.537292 0.170837 -0.514832 0.645813 1445370157 0.535583 0.160217 -0.513855 0.650635 1445370157 0.535583 0.160217 -0.513855 0.650635 1445370157 0.535583 0.160217 -0.513855 0.650635 1445370157 0.535583 0.160217 -0.513855 0.650635 1445370157 0.535583 0.160217 -0.513855 0.650635 1445370157 0.535583 0.160217 -0.513855 0.650635 1445370157 0.535583 0.160217 -0.513855 0.650635 1445370157 0.538513 0.119080 -0.539673 0.635986 1445370157 0.538513 0.119080 -0.539673 0.635986 1445370157 0.538513 0.119080 -0.539673 0.635986 1445370157 0.538513 0.119080 -0.539673 0.635986 1445370157 0.538513 0.119080 -0.539673 0.635986 1445370157 0.539246 0.098328 -0.547180 0.632568 1445370157 0.539246 0.098328 -0.547180 0.632568 1445370157 0.539246 0.098328 -0.547180 0.632568 1445370157 0.539246 0.098328 -0.547180 0.632568 1445370157 0.539246 0.098328 -0.547180 0.632568 1445370157 0.539246 0.098328 -0.547180 0.632568 1445370157 0.545837 0.088928 -0.543884 0.631104 1445370157 0.545837 0.088928 -0.543884 0.631104 1445370157 0.545837 0.088928 -0.543884 0.631104 1445370157 0.545837 0.088928 -0.543884 0.631104 1445370157 0.545837 0.088928 -0.543884 0.631104 1445370157 0.545837 0.088928 -0.543884 0.631104 1445370157 0.563049 0.082642 -0.551147 0.610168 1445370157 0.563049 0.082642 -0.551147 0.610168 1445370157 0.563049 0.082642 -0.551147 0.610168 1445370157 0.563049 0.082642 -0.551147 0.610168 1445370157 0.563049 0.082642 -0.551147 0.610168 1445370157 0.563049 0.082642 -0.551147 0.610168 1445370157 0.574097 0.078979 -0.566284 0.586060 1445370157 0.574097 0.078979 -0.566284 0.586060 1445370157 0.574097 0.078979 -0.566284 0.586060 1445370157 0.574097 0.078979 -0.566284 0.586060 1445370157 0.574097 0.078979 -0.566284 0.586060 1445370157 0.574097 0.078979 -0.566284 0.586060 1445370157 0.567749 0.095398 -0.563354 0.592529 1445370157 0.567749 0.095398 -0.563354 0.592529 1445370158 0.567749 0.095398 -0.563354 0.592529 1445370158 0.567749 0.095398 -0.563354 0.592529 1445370158 0.567749 0.095398 -0.563354 0.592529 1445370158 0.551697 0.121887 -0.539673 0.624084 1445370158 0.551697 0.121887 -0.539673 0.624084 1445370158 0.551697 0.121887 -0.539673 0.624084 1445370158 0.551697 0.121887 -0.539673 0.624084 1445370158 0.551697 0.121887 -0.539673 0.624084 1445370158 0.544678 0.132507 -0.528381 0.637634 1445370158 0.544678 0.132507 -0.528381 0.637634 1445370158 0.544678 0.132507 -0.528381 0.637634 1445370158 0.544678 0.132507 -0.528381 0.637634 1445370158 0.544678 0.132507 -0.528381 0.637634 1445370158 0.544678 0.132507 -0.528381 0.637634 1445370158 0.541504 0.138306 -0.528931 0.638611 1445370158 0.541504 0.138306 -0.528931 0.638611 1445370158 0.541504 0.138306 -0.528931 0.638611 1445370158 0.541504 0.138306 -0.528931 0.638611 1445370158 0.541504 0.138306 -0.528931 0.638611 1445370158 0.541504 0.138306 -0.528931 0.638611 1445370158 0.541504 0.138306 -0.528931 0.638611 1445370158 0.537048 0.162537 -0.520752 0.643372 1445370158 0.537048 0.162537 -0.520752 0.643372 1445370158 0.537048 0.162537 -0.520752 0.643372 1445370158 0.537048 0.162537 -0.520752 0.643372 1445370158 0.537048 0.162537 -0.520752 0.643372 1445370158 0.537048 0.162537 -0.520752 0.643372 1445370158 0.533386 0.187195 -0.505737 0.651672 1445370158 0.533386 0.187195 -0.505737 0.651672 1445370158 0.533386 0.187195 -0.505737 0.651672 1445370158 0.533386 0.187195 -0.505737 0.651672 1445370158 0.533386 0.187195 -0.505737 0.651672 1445370158 0.533386 0.187195 -0.505737 0.651672 1445370158 0.532043 0.175110 -0.510071 0.652710 1445370158 0.532043 0.175110 -0.510071 0.652710 1445370158 0.532043 0.175110 -0.510071 0.652710 1445370158 0.532043 0.175110 -0.510071 0.652710 1445370158 0.532043 0.175110 -0.510071 0.652710 1445370158 0.532043 0.175110 -0.510071 0.652710 1445370158 0.532043 0.175110 -0.510071 0.652710 1445370158 0.529541 0.137573 -0.533447 0.645020 1445370158 0.529541 0.137573 -0.533447 0.645020 1445370158 0.529541 0.137573 -0.533447 0.645020 1445370158 0.529541 0.137573 -0.533447 0.645020 1445370158 0.529541 0.137573 -0.533447 0.645020 1445370158 0.529541 0.137573 -0.533447 0.645020 1445370158 0.519470 0.118042 -0.536987 0.654053 1445370158 0.519470 0.118042 -0.536987 0.654053 1445370158 0.519470 0.118042 -0.536987 0.654053 1445370158 0.519470 0.118042 -0.536987 0.654053 1445370158 0.519470 0.118042 -0.536987 0.654053 1445370158 0.513245 0.106812 -0.526306 0.669434 1445370158 0.513245 0.106812 -0.526306 0.669434 1445370158 0.513245 0.106812 -0.526306 0.669434 1445370158 0.513245 0.106812 -0.526306 0.669434 1445370158 0.513245 0.106812 -0.526306 0.669434 1445370158 0.513245 0.106812 -0.526306 0.669434 1445370158 0.519104 0.089539 -0.527100 0.666809 1445370158 0.519104 0.089539 -0.527100 0.666809 1445370158 0.519104 0.089539 -0.527100 0.666809 1445370158 0.519104 0.089539 -0.527100 0.666809 1445370158 0.519104 0.089539 -0.527100 0.666809 1445370158 0.519104 0.089539 -0.527100 0.666809 1445370158 0.526611 0.071045 -0.543030 0.650146 1445370158 0.526611 0.071045 -0.543030 0.650146 1445370158 0.526611 0.071045 -0.543030 0.650146 1445370158 0.526611 0.071045 -0.543030 0.650146 1445370158 0.526611 0.071045 -0.543030 0.650146 1445370158 0.526611 0.071045 -0.543030 0.650146 1445370158 0.524963 0.071960 -0.546326 0.648621 1445370158 0.524963 0.071960 -0.546326 0.648621 1445370158 0.524963 0.071960 -0.546326 0.648621 1445370158 0.524963 0.071960 -0.546326 0.648621 1445370158 0.524963 0.071960 -0.546326 0.648621 1445370158 0.524963 0.071960 -0.546326 0.648621 1445370158 0.514832 0.083984 -0.533386 0.665833 1445370158 0.514832 0.083984 -0.533386 0.665833 1445370158 0.514832 0.083984 -0.533386 0.665833 1445370158 0.514832 0.083984 -0.533386 0.665833 1445370158 0.514832 0.083984 -0.533386 0.665833 1445370158 0.514832 0.083984 -0.533386 0.665833 1445370158 0.507141 0.092834 -0.519775 0.681152 1445370158 0.507141 0.092834 -0.519775 0.681152 1445370158 0.507141 0.092834 -0.519775 0.681152 1445370158 0.507141 0.092834 -0.519775 0.681152 1445370158 0.507141 0.092834 -0.519775 0.681152 1445370158 0.507141 0.092834 -0.519775 0.681152 1445370158 0.503540 0.097656 -0.515869 0.686096 1445370158 0.503540 0.097656 -0.515869 0.686096 1445370158 0.503540 0.097656 -0.515869 0.686096 1445370158 0.503540 0.097656 -0.515869 0.686096 1445370158 0.503540 0.097656 -0.515869 0.686096 1445370158 0.503540 0.097656 -0.515869 0.686096 1445370158 0.503052 0.112610 -0.517578 0.682861 1445370158 0.503052 0.112610 -0.517578 0.682861 1445370158 0.503052 0.112610 -0.517578 0.682861 1445370158 0.503052 0.112610 -0.517578 0.682861 1445370158 0.503052 0.112610 -0.517578 0.682861 1445370158 0.503052 0.112610 -0.517578 0.682861 1445370158 0.503052 0.112610 -0.517578 0.682861 1445370158 0.505554 0.141785 -0.511292 0.680359 1445370158 0.505554 0.141785 -0.511292 0.680359 1445370158 0.505554 0.141785 -0.511292 0.680359 1445370158 0.505554 0.141785 -0.511292 0.680359 1445370158 0.505554 0.141785 -0.511292 0.680359 1445370158 0.505554 0.141785 -0.511292 0.680359 1445370158 0.513489 0.166931 -0.501221 0.676147 1445370158 0.513489 0.166931 -0.501221 0.676147 1445370158 0.513489 0.166931 -0.501221 0.676147 1445370158 0.513489 0.166931 -0.501221 0.676147 1445370159 0.513489 0.166931 -0.501221 0.676147 1445370159 0.519104 0.134277 -0.527954 0.658569 1445370159 0.519104 0.134277 -0.527954 0.658569 1445370159 0.519104 0.134277 -0.527954 0.658569 1445370159 0.519104 0.134277 -0.527954 0.658569 1445370159 0.519104 0.134277 -0.527954 0.658569 1445370159 0.519104 0.134277 -0.527954 0.658569 1445370159 0.519104 0.134277 -0.527954 0.658569 1445370159 0.511292 0.086914 -0.553528 0.651611 1445370159 0.511292 0.086914 -0.553528 0.651611 1445370159 0.511292 0.086914 -0.553528 0.651611 1445370159 0.511292 0.086914 -0.553528 0.651611 1445370159 0.511292 0.086914 -0.553528 0.651611 1445370159 0.511292 0.086914 -0.553528 0.651611 1445370159 0.511292 0.086914 -0.553528 0.651611 1445370159 0.502502 0.064636 -0.542114 0.670349 1445370159 0.502502 0.064636 -0.542114 0.670349 1445370159 0.502502 0.064636 -0.542114 0.670349 1445370159 0.502502 0.064636 -0.542114 0.670349 1445370159 0.502502 0.064636 -0.542114 0.670349 1445370159 0.502502 0.064636 -0.542114 0.670349 1445370159 0.506165 0.036682 -0.543457 0.668579 1445370159 0.506165 0.036682 -0.543457 0.668579 1445370159 0.506165 0.036682 -0.543457 0.668579 1445370159 0.506165 0.036682 -0.543457 0.668579 1445370159 0.506165 0.036682 -0.543457 0.668579 1445370159 0.516296 0.008179 -0.557251 0.650208 1445370159 0.516296 0.008179 -0.557251 0.650208 1445370159 0.516296 0.008179 -0.557251 0.650208 1445370159 0.516296 0.008179 -0.557251 0.650208 1445370159 0.516296 0.008179 -0.557251 0.650208 1445370159 0.516296 0.008179 -0.557251 0.650208 1445370159 0.523010 0.007935 -0.557800 0.644348 1445370159 0.523010 0.007935 -0.557800 0.644348 1445370159 0.523010 0.007935 -0.557800 0.644348 1445370159 0.523010 0.007935 -0.557800 0.644348 1445370159 0.523010 0.007935 -0.557800 0.644348 1445370159 0.523010 0.007935 -0.557800 0.644348 1445370159 0.522583 0.018921 -0.555176 0.646729 1445370159 0.522583 0.018921 -0.555176 0.646729 1445370159 0.522583 0.018921 -0.555176 0.646729 1445370159 0.522583 0.018921 -0.555176 0.646729 1445370159 0.522583 0.018921 -0.555176 0.646729 1445370159 0.522583 0.018921 -0.555176 0.646729 1445370159 0.510986 0.028137 -0.551636 0.658569 1445370159 0.510986 0.028137 -0.551636 0.658569 1445370159 0.510986 0.028137 -0.551636 0.658569 1445370159 0.510986 0.028137 -0.551636 0.658569 1445370159 0.510986 0.028137 -0.551636 0.658569 1445370159 0.510986 0.028137 -0.551636 0.658569 1445370159 0.497559 0.047302 -0.534607 0.681396 1445370159 0.497559 0.047302 -0.534607 0.681396 1445370159 0.497559 0.047302 -0.534607 0.681396 1445370159 0.497559 0.047302 -0.534607 0.681396 1445370159 0.497559 0.047302 -0.534607 0.681396 1445370159 0.497559 0.047302 -0.534607 0.681396 1445370159 0.489197 0.064026 -0.527222 0.691772 1445370159 0.489197 0.064026 -0.527222 0.691772 1445370159 0.489197 0.064026 -0.527222 0.691772 1445370159 0.489197 0.064026 -0.527222 0.691772 1445370159 0.489197 0.064026 -0.527222 0.691772 1445370159 0.489197 0.064026 -0.527222 0.691772 1445370159 0.487061 0.088013 -0.528442 0.689758 1445370159 0.487061 0.088013 -0.528442 0.689758 1445370159 0.487061 0.088013 -0.528442 0.689758 1445370159 0.487061 0.088013 -0.528442 0.689758 1445370159 0.487061 0.088013 -0.528442 0.689758 1445370159 0.487061 0.088013 -0.528442 0.689758 1445370159 0.491211 0.129822 -0.520142 0.686462 1445370159 0.491211 0.129822 -0.520142 0.686462 1445370159 0.491211 0.129822 -0.520142 0.686462 1445370159 0.491211 0.129822 -0.520142 0.686462 1445370159 0.491211 0.129822 -0.520142 0.686462 1445370159 0.491211 0.129822 -0.520142 0.686462 1445370159 0.496033 0.169800 -0.500061 0.689209 1445370159 0.496033 0.169800 -0.500061 0.689209 1445370159 0.496033 0.169800 -0.500061 0.689209 1445370159 0.496033 0.169800 -0.500061 0.689209 1445370159 0.496033 0.169800 -0.500061 0.689209 1445370159 0.496033 0.169800 -0.500061 0.689209 1445370159 0.500061 0.158997 -0.512573 0.679626 1445370159 0.500061 0.158997 -0.512573 0.679626 1445370159 0.500061 0.158997 -0.512573 0.679626 1445370159 0.500061 0.158997 -0.512573 0.679626 1445370159 0.500061 0.158997 -0.512573 0.679626 1445370159 0.500061 0.158997 -0.512573 0.679626 1445370159 0.502991 0.128174 -0.532532 0.668518 1445370159 0.502991 0.128174 -0.532532 0.668518 1445370159 0.502991 0.128174 -0.532532 0.668518 1445370159 0.502991 0.128174 -0.532532 0.668518 1445370159 0.502991 0.128174 -0.532532 0.668518 1445370159 0.510071 0.108643 -0.541321 0.659485 1445370159 0.510071 0.108643 -0.541321 0.659485 1445370159 0.510071 0.108643 -0.541321 0.659485 1445370159 0.510071 0.108643 -0.541321 0.659485 1445370159 0.510071 0.108643 -0.541321 0.659485 1445370159 0.510071 0.108643 -0.541321 0.659485 1445370159 0.529114 0.091553 -0.554504 0.635742 1445370159 0.529114 0.091553 -0.554504 0.635742 1445370159 0.529114 0.091553 -0.554504 0.635742 1445370159 0.529114 0.091553 -0.554504 0.635742 1445370159 0.529114 0.091553 -0.554504 0.635742 1445370159 0.529114 0.091553 -0.554504 0.635742 1445370159 0.547974 0.080872 -0.574951 0.602112 1445370159 
0.061768 -0.460938 -0.672546 0.575684 1445370162 0.061768 -0.460938 -0.672546 0.575684 1445370162 -0.063599 -0.478821 -0.615173 0.623108 1445370162 -0.063599 -0.478821 -0.615173 0.623108 1445370162 -0.063599 -0.478821 -0.615173 0.623108 1445370162 -0.063599 -0.478821 -0.615173 0.623108 1445370162 -0.063599 -0.478821 -0.615173 0.623108 1445370162 -0.063599 -0.478821 -0.615173 0.623108 1445370162 -0.120972 -0.465515 -0.565491 0.670044 1445370162 -0.120972 -0.465515 -0.565491 0.670044 1445370162 -0.120972 -0.465515 -0.565491 0.670044 1445370162 -0.120972 -0.465515 -0.565491 0.670044 1445370162 -0.120972 -0.465515 -0.565491 0.670044 1445370162 -0.120972 -0.465515 -0.565491 0.670044 1445370162 -0.120972 -0.465515 -0.565491 0.670044 1445370162 -0.108154 -0.446960 -0.493103 0.738464 1445370162 -0.108154 -0.446960 -0.493103 0.738464 1445370162 -0.108154 -0.446960 -0.493103 0.738464 1445370162 -0.108154 -0.446960 -0.493103 0.738464 1445370162 -0.108154 -0.446960 -0.493103 0.738464 1445370162 -0.108154 -0.446960 -0.493103 0.738464 1445370162 -0.096191 -0.419250 -0.392090 0.813171 1445370162 -0.096191 -0.419250 -0.392090 0.813171 1445370162 -0.096191 -0.419250 -0.392090 0.813171 1445370162 -0.096191 -0.419250 -0.392090 0.813171 1445370162 -0.096191 -0.419250 -0.392090 0.813171 1445370162 -0.070557 -0.379333 -0.189636 0.902832 1445370162 -0.070557 -0.379333 -0.189636 0.902832 1445370162 -0.070557 -0.379333 -0.189636 0.902832 1445370162 -0.070557 -0.379333 -0.189636 0.902832 1445370162 -0.070557 -0.379333 -0.189636 0.902832 1445370162 -0.070557 -0.379333 -0.189636 0.902832 1445370162 -0.021484 -0.333801 0.098022 0.937256 1445370162 -0.021484 -0.333801 0.098022 0.937256 1445370162 -0.021484 -0.333801 0.098022 0.937256 1445370162 -0.021484 -0.333801 0.098022 0.937256 1445370162 -0.021484 -0.333801 0.098022 0.937256 1445370162 -0.021484 -0.333801 0.098022 0.937256 1445370162 -0.021484 -0.333801 0.098022 0.937256 1445370162 0.036743 -0.293762 0.080139 0.951782 1445370162 0.036743 -0.293762 0.080139 0.951782 1445370163 0.036743 -0.293762 0.080139 0.951782 1445370163 0.036743 -0.293762 0.080139 0.951782 1445370163 0.036743 -0.293762 0.080139 0.951782 1445370163 0.036743 -0.293762 0.080139 0.951782 1445370163 0.227539 -0.202271 0.007813 0.952454 1445370163 0.227539 -0.202271 0.007813 0.952454 1445370163 0.227539 -0.202271 0.007813 0.952454 1445370163 0.227539 -0.202271 0.007813 0.952454 1445370163 0.227539 -0.202271 0.007813 0.952454 1445370163 0.227539 -0.202271 0.007813 0.952454 1445370163 0.421509 -0.095459 -0.130005 0.892334 1445370163 0.421509 -0.095459 -0.130005 0.892334 1445370163 0.421509 -0.095459 -0.130005 0.892334 1445370163 0.421509 -0.095459 -0.130005 0.892334 1445370163 0.421509 -0.095459 -0.130005 0.892334 1445370163 0.421509 -0.095459 -0.130005 0.892334 1445370163 0.421509 -0.095459 -0.130005 0.892334 1445370163 0.277710 -0.363464 -0.497498 0.737061 1445370163 0.277710 -0.363464 -0.497498 0.737061 1445370163 0.277710 -0.363464 -0.497498 0.737061 1445370163 0.277710 -0.363464 -0.497498 0.737061 1445370163 0.277710 -0.363464 -0.497498 0.737061 1445370163 0.277710 -0.363464 -0.497498 0.737061 1445370163 0.020996 -0.362244 -0.637756 0.679443 1445370163 0.020996 -0.362244 -0.637756 0.679443 1445370163 0.020996 -0.362244 -0.637756 0.679443 1445370163 0.020996 -0.362244 -0.637756 0.679443 1445370163 0.020996 -0.362244 -0.637756 0.679443 1445370163 0.020996 -0.362244 -0.637756 0.679443 1445370163 -0.123230 -0.335205 -0.580566 0.731689 1445370163 -0.123230 -0.335205 -0.580566 0.731689 1445370163 -0.123230 -0.335205 -0.580566 0.731689 1445370163 -0.123230 -0.335205 -0.580566 0.731689 1445370163 -0.123230 -0.335205 -0.580566 0.731689 1445370163 -0.123230 -0.335205 -0.580566 0.731689 1445370163 -0.267456 -0.297546 -0.576660 0.712341 1445370163 -0.267456 -0.297546 -0.576660 0.712341 1445370163 -0.267456 -0.297546 -0.576660 0.712341 1445370163 -0.267456 -0.297546 -0.576660 0.712341 1445370163 -0.267456 -0.297546 -0.576660 0.712341 1445370163 -0.267456 -0.297546 -0.576660 0.712341 1445370163 -0.267456 -0.297546 -0.576660 0.712341 1445370163 -0.369080 -0.284790 -0.552185 0.691223 1445370163 -0.369080 -0.284790 -0.552185 0.691223 1445370163 -0.369080 -0.284790 -0.552185 0.691223 1445370163 -0.369080 -0.284790 -0.552185 0.691223 1445370163 -0.369080 -0.284790 -0.552185 0.691223 1445370163 -0.369080 -0.284790 -0.552185 0.691223 1445370163 -0.436584 -0.279541 -0.542480 0.661072 1445370163 -0.436584 -0.279541 -0.542480 0.661072 1445370163 -0.436584 -0.279541 -0.542480 0.661072 1445370163 -0.436584 -0.279541 -0.542480 0.661072 1445370163 -0.436584 -0.279541 -0.542480 0.661072 1445370163 -0.436584 -0.279541 -0.542480 0.661072 1445370163 -0.458130 -0.292419 -0.505737 0.669922 1445370163 -0.458130 -0.292419 -0.505737 0.669922 1445370163 -0.458130 -0.292419 -0.505737 0.669922 1445370163 -0.458130 -0.292419 -0.505737 0.669922 1445370163 -0.458130 -0.292419 -0.505737 0.669922 1445370163 -0.458130 -0.292419 -0.505737 0.669922 1445370163 -0.427734 -0.311829 -0.429626 0.731567 1445370163 -0.427734 -0.311829 -0.429626 0.731567 1445370163 -0.427734 -0.311829 -0.429626 0.731567 1445370163 -0.427734 -0.311829 -0.429626 0.731567 1445370163 -0.427734 -0.311829 -0.429626 0.731567 1445370163 -0.427734 -0.311829 -0.429626 0.731567 1445370163 -0.300659 -0.387634 -0.183960 0.851746 1445370163 -0.300659 -0.387634 -0.183960 0.851746 1445370163 -0.300659 -0.387634 -0.183960 0.851746 1445370163 -0.300659 -0.387634 -0.183960 0.851746 1445370163 -0.300659 -0.387634 -0.183960 0.851746 1445370163 -0.300659 -0.387634 -0.183960 0.851746 1445370163 -0.300659 -0.387634 -0.183960 0.851746 1445370163 -0.118469 -0.396667 0.140320 0.899414 1445370163 -0.118469 -0.396667 0.140320 0.899414 1445370163 -0.118469 -0.396667 0.140320 0.899414 1445370163 -0.118469 -0.396667 0.140320 0.899414 1445370163 -0.118469 -0.396667 0.140320 0.899414 1445370163 -0.118469 -0.396667 0.140320 0.899414 1445370163 0.096008 -0.266418 0.068054 0.956604 1445370163 0.096008 -0.266418 0.068054 0.956604 1445370163 0.096008 -0.266418 0.068054 0.956604 1445370163 0.096008 -0.266418 0.068054 0.956604 1445370163 0.096008 -0.266418 0.068054 0.956604 1445370163 0.096008 -0.266418 0.068054 0.956604 1445370163 0.096008 -0.266418 0.068054 0.956604 1445370163 0.302979 -0.114380 -0.023743 0.945740 1445370163 0.302979 -0.114380 -0.023743 0.945740 1445370163 0.302979 -0.114380 -0.023743 0.945740 1445370163 0.302979 -0.114380 -0.023743 0.945740 1445370163 0.302979 -0.114380 -0.023743 0.945740 1445370163 0.302979 -0.114380 -0.023743 0.945740 1445370163 0.305542 -0.201904 -0.186523 0.911621 1445370163 0.305542 -0.201904 -0.186523 0.911621 1445370163 0.305542 -0.201904 -0.186523 0.911621 1445370163 0.305542 -0.201904 -0.186523 0.911621 1445370163 0.305542 -0.201904 -0.186523 0.911621 1445370163 0.305542 -0.201904 -0.186523 0.911621 1445370163 0.075684 -0.328369 -0.464417 0.818970 1445370163 0.075684 -0.328369 -0.464417 0.818970 1445370163 0.075684 -0.328369 -0.464417 0.818970 1445370163 0.075684 -0.328369 -0.464417 0.818970 1445370163 0.075684 -0.328369 -0.464417 0.818970 1445370163 0.075684 -0.328369 -0.464417 0.818970 1445370163 -0.130554 -0.342529 -0.545288 0.753845 1445370163 -0.130554 -0.342529 -0.545288 0.753845 1445370163 -0.130554 -0.342529 -0.545288 0.753845 1445370163 -0.130554 -0.342529 -0.545288 0.753845 1445370163 -0.130554 -0.342529 -0.545288 0.753845 1445370163 -0.130554 -0.342529 -0.545288 0.753845 1445370163 -0.130554 -0.342529 -0.545288 0.753845 1445370163 -0.296082 -0.330505 -0.565918 0.694946 1445370163 -0.296082 -0.330505 -0.565918 0.694946 1445370163 -0.296082 -0.330505 -0.565918 0.694946 1445370163 -0.296082 -0.330505 -0.565918 0.694946 1445370164 -0.296082 -0.330505 -0.565918 0.694946 1445370164 -0.296082 -0.330505 -0.565918 0.694946 1445370164 -0.296082 -0.330505 -0.565918 0.694946 1445370164 -0.402100 -0.323914 -0.544861 0.660706 1445370164 -0.402100 -0.323914 -0.544861 0.660706 1445370164 -0.402100 -0.323914 -0.544861 0.660706 1445370164 -0.402100 -0.323914 -0.544861 0.660706 1445370164 -0.402100 -0.323914 -0.544861 0.660706 1445370164 -0.402100 -0.323914 -0.544861 0.660706 1445370164 -0.460876 -0.323669 -0.526062 0.637207 1445370164 -0.460876 -0.323669 -0.526062 0.637207 1445370164 -0.460876 -0.323669 -0.526062 0.637207 1445370164 -0.460876 -0.323669 -0.526062 0.637207 1445370164 -0.460876 -0.323669 -0.526062 0.637207 1445370164 -0.460876 -0.323669 -0.526062 0.637207 1445370164 -0.470947 -0.341248 -0.520569 0.625122 1445370164 -0.470947 -0.341248 -0.520569 0.625122 1445370164 -0.470947 -0.341248 -0.520569 0.625122 1445370164 -0.470947 -0.341248 -0.520569 0.625122 1445370164 -0.470947 -0.341248 -0.520569 0.625122 1445370164 -0.470947 -0.341248 -0.520569 0.625122 1445370164 -0.472961 -0.349609 -0.531067 0.610046 1445370164 -0.472961 -0.349609 -0.531067 0.610046 1445370164 -0.472961 -0.349609 -0.531067 0.610046 1445370164 -0.472961 -0.349609 -0.531067 0.610046 1445370164 -0.472961 -0.349609 -0.531067 0.610046 1445370164 -0.472961 -0.349609 -0.531067 0.610046 1445370164 -0.448486 -0.376831 -0.455627 0.670288 1445370164 -0.448486 -0.376831 -0.455627 0.670288 1445370164 -0.448486 -0.376831 -0.455627 0.670288 1445370164 -0.448486 -0.376831 -0.455627 0.670288 1445370164 -0.448486 -0.376831 -0.455627 0.670288 1445370164 -0.448486 -0.376831 -0.455627 0.670288 1445370164 -0.448486 -0.376831 -0.455627 0.670288 1445370164 -0.286865 -0.444275 -0.250305 0.810974 1445370164 -0.286865 -0.444275 -0.250305 0.810974 1445370164 -0.286865 -0.444275 -0.250305 0.810974 1445370164 -0.286865 -0.444275 -0.250305 0.810974 1445370164 -0.286865 -0.444275 -0.250305 0.810974 1445370164 -0.286865 -0.444275 -0.250305 0.810974 1445370164 -0.030701 -0.380066 -0.184814 0.905762 1445370164 -0.030701 -0.380066 -0.184814 0.905762 1445370164 -0.030701 -0.380066 -0.184814 0.905762 1445370164 -0.030701 -0.380066 -0.184814 0.905762 1445370164 -0.030701 -0.380066 -0.184814 0.905762 1445370164 0.162354 -0.274963 -0.279968 0.905334 1445370164 0.162354 -0.274963 -0.279968 0.905334 1445370164 0.162354 -0.274963 -0.279968 0.905334 1445370164 0.162354 -0.274963 -0.279968 0.905334 1445370164 0.162354 -0.274963 -0.279968 0.905334 1445370164 0.162354 -0.274963 -0.279968 0.905334 1445370164 0.162354 -0.274963 -0.279968 0.905334 1445370164 0.147400 -0.356079 -0.397644 0.832703 1445370164 0.147400 -0.356079 -0.397644 0.832703 1445370164 0.147400 -0.356079 -0.397644 0.832703 1445370164 0.147400 -0.356079 -0.397644 0.832703 1445370164 0.147400 -0.356079 -0.397644 0.832703 1445370164 0.147400 -0.356079 -0.397644 0.832703 1445370164 0.017029 -0.362183 -0.417053 0.833435 1445370164 0.017029 -0.362183 -0.417053 0.833435 1445370164 0.017029 -0.362183 -0.417053 0.833435 1445370164 0.017029 -0.362183 -0.417053 0.833435 1445370164 0.017029 -0.362183 -0.417053 0.833435 1445370164 0.017029 -0.362183 -0.417053 0.833435 1445370164 -0.085510 -0.340027 -0.319702 0.880249 1445370164 -0.085510 -0.340027 -0.319702 0.880249 1445370164 -0.085510 -0.340027 -0.319702 0.880249 1445370164 -0.085510 -0.340027 -0.319702 0.880249 1445370164 -0.085510 -0.340027 -0.319702 0.880249 1445370164 -0.085510 -0.340027 -0.319702 0.880249 1445370164 -0.085510 -0.340027 -0.319702 0.880249 1445370164 -0.175598 -0.330933 -0.220703 0.900513 1445370164 -0.175598 -0.330933 -0.220703 0.900513 1445370164 -0.175598 -0.330933 -0.220703 0.900513 1445370164 -0.175598 -0.330933 -0.220703 0.900513 1445370164 -0.175598 -0.330933 -0.220703 0.900513 1445370164 -0.175598 -0.330933 -0.220703 0.900513 1445370164 -0.227356 -0.346008 -0.074280 0.907227 1445370164 -0.227356 -0.346008 -0.074280 0.907227 1445370164 -0.227356 -0.346008 -0.074280 0.907227 1445370164 -0.227356 -0.346008 -0.074280 0.907227 1445370164 -0.227356 -0.346008 -0.074280 0.907227 1445370164 -0.227356 -0.346008 -0.074280 0.907227 1445370164 -0.227356 -0.346008 -0.074280 0.907227 1445370164 -0.291077 -0.358032 -0.064270 0.884827 1445370164 -0.291077 -0.358032 -0.064270 0.884827 1445370164 -0.291077 -0.358032 -0.064270 0.884827 1445370164 -0.291077 -0.358032 -0.064270 0.884827 1445370164 -0.291077 -0.358032 -0.064270 0.884827 1445370164 -0.291077 -0.358032 -0.064270 0.884827 1445370164 -0.324951 -0.367004 -0.112000 0.864380 1445370164 -0.324951 -0.367004 -0.112000 0.864380 1445370164 -0.324951 -0.367004 -0.112000 0.864380 1445370164 -0.324951 -0.367004 -0.112000 0.864380 1445370164 -0.324951 -0.367004 -0.112000 0.864380 1445370164 -0.324951 -0.367004 -0.112000 0.864380 1445370164 -0.330078 -0.366638 -0.125793 0.860718 1445370164 -0.330078 -0.366638 -0.125793 0.860718 1445370164 -0.330078 -0.366638 -0.125793 0.860718 1445370164 -0.330078 -0.366638 -0.125793 0.860718 1445370164 -0.330078 -0.366638 -0.125793 0.860718 1445370164 -0.330078 -0.366638 -0.125793 0.860718 1445370164 -0.285217 -0.365723 -0.057007 0.884094 1445370164 -0.285217 -0.365723 -0.057007 0.884094 1445370164 -0.285217 -0.365723 -0.057007 0.884094 1445370164 -0.285217 -0.365723 -0.057007 0.884094 1445370164 -0.285217 -0.365723 -0.057007 0.884094 1445370164 -0.285217 -0.365723 -0.057007 0.884094 1445370164 -0.285217 -0.365723 -0.057007 0.884094 1445370164 -0.175476 -0.359314 -0.017578 0.916382 1445370164 -0.175476 -0.359314 -0.017578 0.916382 1445370164 -0.175476 -0.359314 -0.017578 0.916382 1445370164 -0.175476 -0.359314 -0.017578 0.916382 1445370164 -0.175476 -0.359314 -0.017578 0.916382 1445370165 -0.175476 -0.359314 -0.017578 0.916382 1445370165 -0.175476 -0.359314 -0.017578 0.916382 1445370165 0.068848 -0.325500 -0.111023 0.936462 1445370165 0.068848 -0.325500 -0.111023 0.936462 1445370165 0.068848 -0.325500 -0.111023 0.936462 1445370165 0.068848 -0.325500 -0.111023 0.936462 1445370165 0.068848 -0.325500 -0.111023 0.936462 1445370165 0.068848 -0.325500 -0.111023 0.936462 1445370165 0.311218 -0.206543 -0.210083 0.903503 1445370165 0.311218 -0.206543 -0.210083 0.903503 1445370165 0.311218 -0.206543 -0.210083 0.903503 1445370165 0.311218 -0.206543 -0.210083 0.903503 1445370165 0.311218 -0.206543 -0.210083 0.903503 1445370165 0.311218 -0.206543 -0.210083 0.903503 1445370165 0.365601 -0.288025 -0.260376 0.845886 1445370165 0.365601 -0.288025 -0.260376 0.845886 1445370165 0.365601 -0.288025 -0.260376 0.845886 1445370165 0.365601 -0.288025 -0.260376 0.845886 1445370165 0.365601 -0.288025 -0.260376 0.845886 1445370165 0.365601 -0.288025 -0.260376 0.845886 1445370165 0.176453 -0.335510 -0.435486 0.816528 1445370165 0.176453 -0.335510 -0.435486 0.816528 1445370165 0.176453 -0.335510 -0.435486 0.816528 1445370165 0.176453 -0.335510 -0.435486 0.816528 1445370165 0.176453 -0.335510 -0.435486 0.816528 1445370165 0.176453 -0.335510 -0.435486 0.816528 1445370165 -0.040771 -0.360229 -0.567810 0.739075 1445370165 -0.040771 -0.360229 -0.567810 0.739075 1445370165 -0.040771 -0.360229 -0.567810 0.739075 1445370165 -0.040771 -0.360229 -0.567810 0.739075 1445370165 -0.040771 -0.360229 -0.567810 0.739075 1445370165 -0.040771 -0.360229 -0.567810 0.739075 1445370165 -0.242249 -0.347290 -0.633484 0.647644 1445370165 -0.242249 -0.347290 -0.633484 0.647644 1445370165 -0.242249 -0.347290 -0.633484 0.647644 1445370165 -0.242249 -0.347290 -0.633484 0.647644 1445370165 -0.242249 -0.347290 -0.633484 0.647644 1445370165 -0.242249 -0.347290 -0.633484 0.647644 1445370165 -0.242249 -0.347290 -0.633484 0.647644 1445370165 -0.389648 -0.303284 -0.628845 0.600647 1445370165 -0.389648 -0.303284 -0.628845 0.600647 1445370165 -0.389648 -0.303284 -0.628845 0.600647 1445370165 -0.389648 -0.303284 -0.628845 0.600647 1445370165 -0.389648 -0.303284 -0.628845 0.600647 1445370165 -0.389648 -0.303284 -0.628845 0.600647 1445370165 -0.389648 -0.303284 -0.628845 0.600647 1445370165 -0.498108 -0.272156 -0.596069 0.567932 1445370165 -0.498108 -0.272156 -0.596069 0.567932 1445370165 -0.498108 -0.272156 -0.596069 0.567932 1445370165 -0.498108 -0.272156 -0.596069 0.567932 1445370165 -0.498108 -0.272156 -0.596069 0.567932 1445370165 -0.498108 -0.272156 -0.596069 0.567932 1445370165 -0.546692 -0.250183 -0.545532 0.583984 1445370165 -0.546692 -0.250183 -0.545532 0.583984 1445370165 -0.546692 -0.250183 -0.545532 0.583984 1445370165 -0.546692 -0.250183 -0.545532 0.583984 1445370165 -0.546692 -0.250183 -0.545532 0.583984 1445370165 -0.546692 -0.250183 -0.545532 0.583984 1445370165 -0.533875 -0.272278 -0.494446 0.629639 1445370165 -0.533875 -0.272278 -0.494446 0.629639 1445370165 -0.533875 -0.272278 -0.494446 0.629639 1445370165 -0.533875 -0.272278 -0.494446 0.629639 1445370165 -0.533875 -0.272278 -0.494446 0.629639 1445370165 -0.533875 -0.272278 -0.494446 0.629639 1445370165 -0.433289 -0.348877 -0.374634 0.741760 1445370165 -0.433289 -0.348877 -0.374634 0.741760 1445370165 -0.433289 -0.348877 -0.374634 0.741760 1445370165 -0.433289 -0.348877 -0.374634 0.741760 1445370165 -0.433289 -0.348877 -0.374634 0.741760 1445370165 -0.433289 -0.348877 -0.374634 0.741760 1445370165 -0.433289 -0.348877 -0.374634 0.741760 1445370165 -0.201782 -0.476929 -0.014771 0.855286 1445370165 -0.201782 -0.476929 -0.014771 0.855286 1445370165 -0.201782 -0.476929 -0.014771 0.855286 1445370165 -0.201782 -0.476929 -0.014771 0.855286 1445370165 -0.201782 -0.476929 -0.014771 0.855286 1445370165 -0.201782 -0.476929 -0.014771 0.855286 1445370165 -0.004089 -0.354309 0.225891 0.907410 1445370165 -0.004089 -0.354309 0.225891 0.907410 1445370165 -0.004089 -0.354309 0.225891 0.907410 1445370165 -0.004089 -0.354309 0.225891 0.907410 1445370165 -0.004089 -0.354309 0.225891 0.907410 1445370165 -0.004089 -0.354309 0.225891 0.907410 1445370165 0.230164 -0.139160 0.173950 0.947266 1445370165 0.230164 -0.139160 0.173950 0.947266 1445370165 0.230164 -0.139160 0.173950 0.947266 1445370165 0.230164 -0.139160 0.173950 0.947266 1445370165 0.230164 -0.139160 0.173950 0.947266 1445370165 0.230164 -0.139160 0.173950 0.947266 1445370165 0.367920 -0.034973 0.102234 0.923523 1445370165 0.367920 -0.034973 0.102234 0.923523 1445370165 0.367920 -0.034973 0.102234 0.923523 1445370165 0.367920 -0.034973 0.102234 0.923523 1445370165 0.367920 -0.034973 0.102234 0.923523 1445370165 0.367920 -0.034973 0.102234 0.923523 1445370165 0.367920 -0.034973 0.102234 0.923523 1445370165 0.247925 -0.186279 -0.132019 0.941467 1445370165 0.247925 -0.186279 -0.132019 0.941467 1445370165 0.247925 -0.186279 -0.132019 0.941467 1445370165 0.247925 -0.186279 -0.132019 0.941467 1445370165 0.247925 -0.186279 -0.132019 0.941467 1445370165 0.247925 -0.186279 -0.132019 0.941467 1445370165 -0.003540 -0.307861 -0.422119 0.852661 1445370165 -0.003540 -0.307861 -0.422119 0.852661 1445370165 -0.003540 -0.307861 -0.422119 0.852661 1445370165 -0.003540 -0.307861 -0.422119 0.852661 1445370165 -0.003540 -0.307861 -0.422119 0.852661 1445370165 -0.003540 -0.307861 -0.422119 0.852661 1445370165 -0.236023 -0.322876 -0.574829 0.713867 1445370165 -0.236023 -0.322876 -0.574829 0.713867 1445370165 -0.236023 -0.322876 -0.574829 0.713867 1445370165 -0.236023 -0.322876 -0.574829 0.713867 1445370165 -0.236023 -0.322876 -0.574829 0.713867 1445370165 -0.236023 -0.322876 -0.574829 0.713867 1445370166 -0.385315 -0.309387 -0.580750 0.646912 1445370166 -0.385315 -0.309387 -0.580750 0.646912 1445370166 -0.385315 -0.309387 -0.580750 0.646912 1445370166 -0.385315 -0.309387 -0.580750 0.646912 1445370166 -0.385315 -0.309387 -0.580750 0.646912 1445370166 -0.385315 -0.309387 -0.580750 0.646912 1445370166 -0.385315 -0.309387 -0.580750 0.646912 1445370166 -0.477539 -0.322327 -0.531616 0.620911 1445370166 -0.477539 -0.322327 -0.531616 0.620911 1445370166 -0.477539 -0.322327 -0.531616 0.620911 1445370166 -0.477539 -0.322327 -0.531616 0.620911 1445370166 -0.477539 -0.322327 -0.531616 0.620911 1445370166 -0.477539 -0.322327 -0.531616 0.620911 1445370166 -0.477539 -0.322327 -0.531616 0.620911 1445370166 -0.528809 -0.297852 -0.517456 0.603271 1445370166 -0.528809 -0.297852 -0.517456 0.603271 1445370166 -0.528809 -0.297852 -0.517456 0.603271 1445370166 -0.528809 -0.297852 -0.517456 0.603271 1445370166 -0.528809 -0.297852 -0.517456 0.603271 1445370166 -0.528809 -0.297852 -0.517456 0.603271 1445370166 -0.531738 -0.289307 -0.489319 0.627869 1445370166 -0.531738 -0.289307 -0.489319 0.627869 1445370166 -0.531738 -0.289307 -0.489319 0.627869 1445370166 -0.531738 -0.289307 -0.489319 0.627869 1445370166 -0.531738 -0.289307 -0.489319 0.627869 1445370166 -0.531738 -0.289307 -0.489319 0.627869 1445370166 -0.480530 -0.307434 -0.424072 0.703430 1445370166 -0.480530 -0.307434 -0.424072 0.703430 1445370166 -0.480530 -0.307434 -0.424072 0.703430 1445370166 -0.480530 -0.307434 -0.424072 0.703430 1445370166 -0.480530 -0.307434 -0.424072 0.703430 1445370166 -0.480530 -0.307434 -0.424072 0.703430 1445370166 -0.480530 -0.307434 -0.424072 0.703430 1445370166 -0.304138 -0.407959 -0.206970 0.835571 1445370166 -0.304138 -0.407959 -0.206970 0.835571 1445370166 -0.304138 -0.407959 -0.206970 0.835571 1445370166 -0.304138 -0.407959 -0.206970 0.835571 1445370166 -0.304138 -0.407959 -0.206970 0.835571 1445370166 -0.304138 -0.407959 -0.206970 0.835571 1445370166 -0.304138 -0.407959 -0.206970 0.835571 1445370166 -0.053284 -0.410461 0.132629 0.900574 1445370166 -0.053284 -0.410461 0.132629 0.900574 1445370166 -0.053284 -0.410461 0.132629 0.900574 1445370166 -0.053284 -0.410461 0.132629 0.900574 1445370166 -0.053284 -0.410461 0.132629 0.900574 1445370166 -0.053284 -0.410461 0.132629 0.900574 1445370166 0.196289 -0.254272 0.174561 0.930725 1445370166 0.196289 -0.254272 0.174561 0.930725 1445370166 0.196289 -0.254272 0.174561 0.930725 1445370166 0.196289 -0.254272 0.174561 0.930725 1445370166 0.196289 -0.254272 0.174561 0.930725 1445370166 0.196289 -0.254272 0.174561 0.930725 1445370166 0.414063 -0.046570 0.116394 0.901550 1445370166 0.414063 -0.046570 0.116394 0.901550 1445370166 0.414063 -0.046570 0.116394 0.901550 1445370166 0.414063 -0.046570 0.116394 0.901550 1445370166 0.414063 -0.046570 0.116394 0.901550 1445370166 0.414063 -0.046570 0.116394 0.901550 1445370166 0.443909 -0.052368 0.053467 0.892883 1445370166 0.443909 -0.052368 0.053467 0.892883 1445370166 0.443909 -0.052368 0.053467 0.892883 1445370166 0.443909 -0.052368 0.053467 0.892883 1445370166 0.443909 -0.052368 0.053467 0.892883 1445370166 0.443909 -0.052368 0.053467 0.892883 1445370166 0.443909 -0.052368 0.053467 0.892883 1445370166 0.253357 -0.223083 -0.226135 0.913696 1445370166 0.253357 -0.223083 -0.226135 0.913696 1445370166 0.253357 -0.223083 -0.226135 0.913696 1445370166 0.253357 -0.223083 -0.226135 0.913696 1445370166 0.253357 -0.223083 -0.226135 0.913696 1445370166 0.253357 -0.223083 -0.226135 0.913696 1445370166 0.025330 -0.309631 -0.409180 0.857910 1445370166 0.025330 -0.309631 -0.409180 0.857910 1445370166 0.025330 -0.309631 -0.409180 0.857910 1445370166 0.025330 -0.309631 -0.409180 0.857910 1445370166 0.025330 -0.309631 -0.409180 0.857910 1445370166 0.025330 -0.309631 -0.409180 0.857910 1445370166 -0.184753 -0.349731 -0.514648 0.760742 1445370166 -0.184753 -0.349731 -0.514648 0.760742 1445370166 -0.184753 -0.349731 -0.514648 0.760742 1445370166 -0.184753 -0.349731 -0.514648 0.760742 1445370166 -0.184753 -0.349731 -0.514648 0.760742 1445370166 -0.184753 -0.349731 -0.514648 0.760742 1445370166 -0.184753 -0.349731 -0.514648 0.760742 1445370166 -0.343384 -0.348328 -0.533264 0.690247 1445370166 -0.343384 -0.348328 -0.533264 0.690247 1445370166 -0.343384 -0.348328 -0.533264 0.690247 1445370166 -0.343384 -0.348328 -0.533264 0.690247 1445370166 -0.343384 -0.348328 -0.533264 0.690247 1445370166 -0.343384 -0.348328 -0.533264 0.690247 1445370166 -0.440735 -0.345093 -0.500183 0.660706 1445370166 -0.440735 -0.345093 -0.500183 0.660706 1445370166 -0.440735 -0.345093 -0.500183 0.660706 1445370166 -0.440735 -0.345093 -0.500183 0.660706 1445370166 -0.440735 -0.345093 -0.500183 0.660706 1445370166 -0.440735 -0.345093 -0.500183 0.660706 1445370166 -0.496338 -0.349854 -0.469971 0.640625 1445370166 -0.496338 -0.349854 -0.469971 0.640625 1445370166 -0.496338 -0.349854 -0.469971 0.640625 1445370166 -0.496338 -0.349854 -0.469971 0.640625 1445370166 -0.496338 -0.349854 -0.469971 0.640625 1445370166 -0.496338 -0.349854 -0.469971 0.640625 1445370166 -0.504883 -0.345825 -0.453491 0.648010 1445370166 -0.504883 -0.345825 -0.453491 0.648010 1445370166 -0.504883 -0.345825 -0.453491 0.648010 1445370166 -0.504883 -0.345825 -0.453491 0.648010 1445370166 -0.504883 -0.345825 -0.453491 0.648010 1445370166 -0.504883 -0.345825 -0.453491 0.648010 1445370166 -0.504883 -0.345825 -0.453491 0.648010 1445370166 -0.444458 -0.378967 -0.380188 0.717163 1445370166 -0.444458 -0.378967 -0.380188 0.717163 1445370166 -0.444458 -0.378967 -0.380188 0.717163 1445370166 -0.444458 -0.378967 -0.380188 0.717163 1445370166 -0.444458 -0.378967 -0.380188 0.717163 1445370166 -0.444458 -0.378967 -0.380188 0.717163 1445370166 -0.261047 -0.460754 -0.161865 0.832703 1445370167 -0.261047 -0.460754 -0.161865 0.832703 1445370167 -0.261047 -0.460754 -0.161865 0.832703 1445370167 -0.261047 -0.460754 -0.161865 0.832703 1445370167 -0.261047 -0.460754 -0.161865 0.832703 1445370167 -0.261047 -0.460754 -0.161865 0.832703 1445370167 -0.261047 -0.460754 -0.161865 0.832703 1445370167 -0.011963 -0.448975 0.116943 0.885803 1445370167 -0.011963 -0.448975 0.116943 0.885803 1445370167 -0.011963 -0.448975 0.116943 0.885803 1445370167 -0.011963 -0.448975 0.116943 0.885803 1445370167 -0.011963 -0.448975 0.116943 0.885803 1445370167 -0.011963 -0.448975 0.116943 0.885803 1445370167 0.266418 -0.275391 0.172302 0.907410 1445370167 0.266418 -0.275391 0.172302 0.907410 1445370167 0.266418 -0.275391 0.172302 0.907410 1445370167 0.266418 -0.275391 0.172302 0.907410 1445370167 0.266418 -0.275391 0.172302 0.907410 1445370167 0.266418 -0.275391 0.172302 0.907410 1445370167 0.457581 -0.110474 0.067627 0.879639 1445370167 0.457581 -0.110474 0.067627 0.879639 1445370167 0.457581 -0.110474 0.067627 0.879639 1445370167 0.457581 -0.110474 0.067627 0.879639 1445370167 0.457581 -0.110474 0.067627 0.879639 1445370167 0.457581 -0.110474 0.067627 0.879639 1445370167 0.457581 -0.110474 0.067627 0.879639 1445370167 0.418213 -0.148438 0.000000 0.896118 1445370167 0.418213 -0.148438 0.000000 0.896118 1445370167 0.418213 -0.148438 0.000000 0.896118 1445370167 0.418213 -0.148438 0.000000 0.896118 1445370167 0.418213 -0.148438 0.000000 0.896118 1445370167 0.418213 -0.148438 0.000000 0.896118 1445370167 0.237976 -0.268433 -0.188232 0.914246 1445370167 0.237976 -0.268433 -0.188232 0.914246 1445370167 0.237976 -0.268433 -0.188232 0.914246 1445370167 0.237976 -0.268433 -0.188232 0.914246 1445370167 0.237976 -0.268433 -0.188232 0.914246 1445370167 0.237976 -0.268433 -0.188232 0.914246 1445370167 0.006714 -0.322510 -0.361877 0.874634 1445370167 0.006714 -0.322510 -0.361877 0.874634 1445370167 0.006714 -0.322510 -0.361877 0.874634 1445370167 0.006714 -0.322510 -0.361877 0.874634 1445370167 0.006714 -0.322510 -0.361877 0.874634 1445370167 0.006714 -0.322510 -0.361877 0.874634 1445370167 0.006714 -0.322510 -0.361877 0.874634 1445370167 -0.181274 -0.325378 -0.445068 0.814392 1445370167 -0.181274 -0.325378 -0.445068 0.814392 1445370167 -0.181274 -0.325378 -0.445068 0.814392 1445370167 -0.181274 -0.325378 -0.445068 0.814392 1445370167 -0.181274 -0.325378 -0.445068 0.814392 1445370167 -0.312622 -0.305603 -0.498047 0.748901 1445370167 -0.312622 -0.305603 -0.498047 0.748901 1445370167 -0.312622 -0.305603 -0.498047 0.748901 1445370167 -0.312622 -0.305603 -0.498047 0.748901 1445370167 -0.312622 -0.305603 -0.498047 0.748901 1445370167 -0.312622 -0.305603 -0.498047 0.748901 1445370167 -0.312622 -0.305603 -0.498047 0.748901 1445370167 -0.388611 -0.318726 -0.473572 0.723328 1445370167 -0.388611 -0.318726 -0.473572 0.723328 1445370167 -0.388611 -0.318726 -0.473572 0.723328 1445370167 -0.388611 -0.318726 -0.473572 0.723328 1445370167 -0.388611 -0.318726 -0.473572 0.723328 1445370167 -0.388611 -0.318726 -0.473572 0.723328 1445370167 -0.426941 -0.344421 -0.434631 0.714294 1445370167 -0.426941 -0.344421 -0.434631 0.714294 1445370167 -0.426941 -0.344421 -0.434631 0.714294 1445370167 -0.426941 -0.344421 -0.434631 0.714294 1445370167 -0.426941 -0.344421 -0.434631 0.714294 1445370167 -0.426941 -0.344421 -0.434631 0.714294 1445370167 -0.426941 -0.344421 -0.434631 0.714294 1445370167 -0.398743 -0.380737 -0.360291 0.752441 1445370167 -0.398743 -0.380737 -0.360291 0.752441 1445370167 -0.398743 -0.380737 -0.360291 0.752441 1445370167 -0.398743 -0.380737 -0.360291 0.752441 1445370167 -0.398743 -0.380737 -0.360291 0.752441 1445370167 -0.398743 -0.380737 -0.360291 0.752441 1445370167 -0.312866 -0.409668 -0.254395 0.818298 1445370167 -0.312866 -0.409668 -0.254395 0.818298 1445370167 -0.312866 -0.409668 -0.254395 0.818298 1445370167 -0.312866 -0.409668 -0.254395 0.818298 1445370167 -0.312866 -0.409668 -0.254395 0.818298 1445370167 -0.079651 -0.475403 0.065125 0.873718 1445370167 -0.079651 -0.475403 0.065125 0.873718 1445370167 -0.079651 -0.475403 0.065125 0.873718 1445370167 -0.079651 -0.475403 0.065125 0.873718 1445370167 -0.079651 -0.475403 0.065125 0.873718 1445370167 -0.079651 -0.475403 0.065125 0.873718 1445370167 -0.079651 -0.475403 0.065125 0.873718 1445370167 0.138184 -0.372925 0.200684 0.895264 1445370167 0.138184 -0.372925 0.200684 0.895264 1445370167 0.138184 -0.372925 0.200684 0.895264 1445370167 0.138184 -0.372925 0.200684 0.895264 1445370167 0.138184 -0.372925 0.200684 0.895264 1445370167 0.138184 -0.372925 0.200684 0.895264 1445370167 0.326843 -0.213745 0.071594 0.917786 1445370167 0.326843 -0.213745 0.071594 0.917786 1445370167 0.326843 -0.213745 0.071594 0.917786 1445370167 0.326843 -0.213745 0.071594 0.917786 1445370167 
-0.050781 -0.212341 -0.441101 0.870483 1445370168 -0.050781 -0.212341 -0.441101 0.870483 1445370168 -0.050781 -0.212341 -0.441101 0.870483 1445370168 -0.050781 -0.212341 -0.441101 0.870483 1445370168 -0.050781 -0.212341 -0.441101 0.870483 1445370168 0.084961 -0.124390 -0.484192 0.861877 1445370168 0.084961 -0.124390 -0.484192 0.861877 1445370168 0.084961 -0.124390 -0.484192 0.861877 1445370168 0.084961 -0.124390 -0.484192 0.861877 1445370168 0.084961 -0.124390 -0.484192 0.861877 1445370168 0.084961 -0.124390 -0.484192 0.861877 1445370168 0.207336 -0.024231 -0.513245 0.832458 1445370168 0.207336 -0.024231 -0.513245 0.832458 1445370168 0.207336 -0.024231 -0.513245 0.832458 1445370168 0.207336 -0.024231 -0.513245 0.832458 1445370168 0.207336 -0.024231 -0.513245 0.832458 1445370168 0.207336 -0.024231 -0.513245 0.832458 1445370168 0.207336 -0.024231 -0.513245 0.832458 1445370168 0.296997 0.075684 -0.532043 0.789307 1445370168 0.296997 0.075684 -0.532043 0.789307 1445370168 0.296997 0.075684 -0.532043 0.789307 1445370168 0.296997 0.075684 -0.532043 0.789307 1445370168 0.296997 0.075684 -0.532043 0.789307 1445370168 0.296997 0.075684 -0.532043 0.789307 1445370168 0.355652 0.162720 -0.578674 0.715637 1445370168 0.355652 0.162720 -0.578674 0.715637 1445370168 0.355652 0.162720 -0.578674 0.715637 1445370168 0.355652 0.162720 -0.578674 0.715637 1445370168 0.355652 0.162720 -0.578674 0.715637 1445370168 0.355652 0.162720 -0.578674 0.715637 1445370168 0.378540 0.222778 -0.607544 0.661682 1445370168 0.378540 0.222778 -0.607544 0.661682 1445370168 0.378540 0.222778 -0.607544 0.661682 1445370168 0.378540 0.222778 -0.607544 0.661682 1445370168 0.378540 0.222778 -0.607544 0.661682 1445370168 0.378540 0.222778 -0.607544 0.661682 1445370168 0.407043 0.231262 -0.612488 0.636902 1445370168 0.407043 0.231262 -0.612488 0.636902 1445370168 0.407043 0.231262 -0.612488 0.636902 1445370168 0.407043 0.231262 -0.612488 0.636902 1445370168 0.407043 0.231262 -0.612488 0.636902 1445370168 0.407043 0.231262 -0.612488 0.636902 1445370168 0.477600 0.164185 -0.665894 0.549072 1445370168 0.477600 0.164185 -0.665894 0.549072 1445370168 0.477600 0.164185 -0.665894 0.549072 1445370168 0.477600 0.164185 -0.665894 0.549072 1445370168 0.477600 0.164185 -0.665894 0.549072 1445370168 0.529663 0.098877 -0.693604 0.478027 1445370168 0.529663 0.098877 -0.693604 0.478027 1445370168 0.529663 0.098877 -0.693604 0.478027 1445370168 0.529663 0.098877 -0.693604 0.478027 1445370168 0.529663 0.098877 -0.693604 0.478027 1445370168 0.529663 0.098877 -0.693604 0.478027 1445370168 0.579834 0.064636 -0.717346 0.380798 1445370168 0.579834 0.064636 -0.717346 0.380798 1445370168 0.579834 0.064636 -0.717346 0.380798 1445370168 0.579834 0.064636 -0.717346 0.380798 1445370168 0.579834 0.064636 -0.717346 0.380798 1445370168 0.579834 0.064636 -0.717346 0.380798 1445370168 0.615967 0.057739 -0.724426 0.304016 1445370168 0.615967 0.057739 -0.724426 0.304016 1445370168 0.615967 0.057739 -0.724426 0.304016 1445370168 0.615967 0.057739 -0.724426 0.304016 1445370168 0.615967 0.057739 -0.724426 0.304016 1445370168 0.615967 0.057739 -0.724426 0.304016 1445370168 0.615906 0.148682 -0.677490 0.373535 1445370168 0.615906 0.148682 -0.677490 0.373535 1445370168 0.615906 0.148682 -0.677490 0.373535 1445370168 0.615906 0.148682 -0.677490 0.373535 1445370168 0.615906 0.148682 -0.677490 0.373535 1445370168 0.615906 0.148682 -0.677490 0.373535 1445370168 0.585876 0.218994 -0.627625 0.463501 1445370168 0.585876 0.218994 -0.627625 0.463501 1445370168 0.585876 0.218994 -0.627625 0.463501 1445370169 0.585876 0.218994 -0.627625 0.463501 1445370169 0.585876 0.218994 -0.627625 0.463501 1445370169 0.585876 0.218994 -0.627625 0.463501 1445370169 0.585876 0.218994 -0.627625 0.463501 1445370169 0.559143 0.231262 -0.590332 0.534180 1445370169 0.559143 0.231262 -0.590332 0.534180 1445370169 0.559143 0.231262 -0.590332 0.534180 1445370169 0.559143 0.231262 -0.590332 0.534180 1445370169 0.559143 0.231262 -0.590332 0.534180 1445370169 0.559143 0.231262 -0.590332 0.534180 1445370169 0.556152 0.186279 -0.592712 0.551941 1445370169 0.556152 0.186279 -0.592712 0.551941 1445370169 0.556152 0.186279 -0.592712 0.551941 1445370169 0.556152 0.186279 -0.592712 0.551941 1445370169 0.556152 0.186279 -0.592712 0.551941 1445370169 0.556152 0.186279 -0.592712 0.551941 1445370169 0.562439 0.122375 -0.617554 0.536011 1445370169 0.562439 0.122375 -0.617554 0.536011 1445370169 0.562439 0.122375 -0.617554 0.536011 1445370169 0.562439 0.122375 -0.617554 0.536011 1445370169 0.562439 0.122375 -0.617554 0.536011 1445370169 0.562439 0.122375 -0.617554 0.536011 1445370169 0.567932 0.084900 -0.632202 0.520142 1445370169 0.567932 0.084900 -0.632202 0.520142 1445370169 0.567932 0.084900 -0.632202 0.520142 1445370169 0.567932 0.084900 -0.632202 0.520142 1445370169 0.567932 0.084900 -0.632202 0.520142 1445370169 0.567932 0.084900 -0.632202 0.520142 1445370169 0.567932 0.084900 -0.632202 0.520142 1445370169 0.569946 0.087280 -0.634888 0.514160 1445370169 0.569946 0.087280 -0.634888 0.514160 1445370169 0.569946 0.087280 -0.634888 0.514160 1445370169 0.569946 0.087280 -0.634888 0.514160 1445370169 0.569946 0.087280 -0.634888 0.514160 1445370169 0.569946 0.087280 -0.634888 0.514160 1445370169 0.565430 0.117676 -0.630310 0.518738 1445370169 0.565430 0.117676 -0.630310 0.518738 1445370169 0.565430 0.117676 -0.630310 0.518738 1445370169 
0.508606 0.357544 -0.485657 0.614441 1445370195 0.508606 0.357544 -0.485657 0.614441 1445370195 0.508606 0.357544 -0.485657 0.614441 1445370195 0.508606 0.357544 -0.485657 0.614441 1445370195 0.508606 0.357544 -0.485657 0.614441 1445370195 0.508606 0.357544 -0.485657 0.614441 1445370195 0.512573 0.349121 -0.490051 0.612488 1445370195 0.512573 0.349121 -0.490051 0.612488 1445370195 0.512573 0.349121 -0.490051 0.612488 1445370195 0.512573 0.349121 -0.490051 0.612488 1445370195 0.512573 0.349121 -0.490051 0.612488 1445370195 0.519897 0.337036 -0.498535 0.606201 1445370195 0.519897 0.337036 -0.498535 0.606201 1445370195 0.519897 0.337036 -0.498535 0.606201 1445370195 0.519897 0.337036 -0.498535 0.606201 1445370195 0.519897 0.337036 -0.498535 0.606201 1445370196 0.519897 0.337036 -0.498535 0.606201 1445370196 0.523560 0.328979 -0.505798 0.601501 1445370196 0.523560 0.328979 -0.505798 0.601501 1445370196 0.523560 0.328979 -0.505798 0.601501 1445370196 0.523560 0.328979 -0.505798 0.601501 1445370196 0.523560 0.328979 -0.505798 0.601501 1445370196 0.522888 0.329346 -0.507629 0.600281 1445370196 0.522888 0.329346 -0.507629 0.600281 1445370196 0.522888 0.329346 -0.507629 0.600281 1445370196 0.522888 0.329346 -0.507629 0.600281 1445370196 0.522888 0.329346 -0.507629 0.600281 1445370196 0.522888 0.329346 -0.507629 0.600281 1445370196 0.522400 0.333801 -0.507141 0.598633 1445370196 0.522400 0.333801 -0.507141 0.598633 1445370196 0.522400 0.333801 -0.507141 0.598633 1445370196 0.522400 0.333801 -0.507141 0.598633 1445370196 0.522400 0.333801 -0.507141 0.598633 1445370196 0.522400 0.333801 -0.507141 0.598633 1445370196 0.521912 0.339539 -0.504578 0.598083 1445370196 0.521912 0.339539 -0.504578 0.598083 1445370196 0.521912 0.339539 -0.504578 0.598083 1445370196 0.521912 0.339539 -0.504578 0.598083 1445370196 0.521912 0.339539 -0.504578 0.598083 1445370196 0.525330 0.338013 -0.499451 0.600281 1445370196 0.525330 0.338013 -0.499451 0.600281 1445370196 0.525330 0.338013 -0.499451 0.600281 1445370196 0.525330 0.338013 -0.499451 0.600281 1445370196 0.525330 0.338013 -0.499451 0.600281 1445370196 0.525330 0.338013 -0.499451 0.600281 1445370196 0.533325 0.314697 -0.511719 0.595520 1445370196 0.533325 0.314697 -0.511719 0.595520 1445370196 0.533325 0.314697 -0.511719 0.595520 1445370196 0.533325 0.314697 -0.511719 0.595520 1445370196 0.533325 0.314697 -0.511719 0.595520 1445370196 0.546936 0.275146 -0.541321 0.576294 1445370196 0.546936 0.275146 -0.541321 0.576294 1445370196 0.546936 0.275146 -0.541321 0.576294 1445370196 0.546936 0.275146 -0.541321 0.576294 1445370196 0.546936 0.275146 -0.541321 0.576294 1445370196 0.546936 0.275146 -0.541321 0.576294 1445370196 0.557495 0.251648 -0.556580 0.562195 1445370196 0.557495 0.251648 -0.556580 0.562195 1445370196 0.557495 0.251648 -0.556580 0.562195 1445370196 0.557495 0.251648 -0.556580 0.562195 1445370196 0.557495 0.251648 -0.556580 0.562195 1445370196 0.557495 0.251648 -0.556580 0.562195 1445370196 0.568787 0.245178 -0.562317 0.547852 1445370196 0.568787 0.245178 -0.562317 0.547852 1445370196 0.568787 0.245178 -0.562317 0.547852 1445370196 0.568787 0.245178 -0.562317 0.547852 1445370196 0.568787 0.245178 -0.562317 0.547852 1445370196 0.568787 0.245178 -0.562317 0.547852 1445370196 0.587708 0.230652 -0.576477 0.518677 1445370196 0.587708 0.230652 -0.576477 0.518677 1445370196 0.587708 0.230652 -0.576477 0.518677 1445370196 0.587708 0.230652 -0.576477 0.518677 1445370196 0.587708 0.230652 -0.576477 0.518677 1445370196 0.587708 0.230652 -0.576477 0.518677 1445370196 0.587708 0.230652 -0.576477 0.518677 1445370196 0.597839 0.228088 -0.582520 0.501221 1445370196 0.597839 0.228088 -0.582520 0.501221 1445370196 0.597839 0.228088 -0.582520 0.501221 1445370196 0.597839 0.228088 -0.582520 0.501221 1445370196 0.597839 0.228088 -0.582520 0.501221 1445370196 0.597839 0.228088 -0.582520 0.501221 1445370196 0.590515 0.242493 -0.576416 0.510132 1445370196 0.590515 0.242493 -0.576416 0.510132 1445370196 0.590515 0.242493 -0.576416 0.510132 1445370196 0.590515 0.242493 -0.576416 0.510132 1445370196 0.590515 0.242493 -0.576416 0.510132 1445370196 0.590515 0.242493 -0.576416 0.510132 1445370196 0.575989 0.269226 -0.555664 0.535706 1445370196 0.575989 0.269226 -0.555664 0.535706 1445370196 0.575989 0.269226 -0.555664 0.535706 1445370196 0.575989 0.269226 -0.555664 0.535706 1445370196 0.575989 0.269226 -0.555664 0.535706 1445370196 0.575989 0.269226 -0.555664 0.535706 1445370196 0.560303 0.298706 -0.529785 0.562256 1445370196 0.560303 0.298706 -0.529785 0.562256 1445370196 0.560303 0.298706 -0.529785 0.562256 1445370196 0.560303 0.298706 -0.529785 0.562256 1445370196 0.560303 0.298706 -0.529785 0.562256 1445370196 0.560303 0.298706 -0.529785 0.562256 1445370196 0.560303 0.298706 -0.529785 0.562256 1445370196 0.547485 0.321777 -0.508667 0.581299 1445370196 0.547485 0.321777 -0.508667 0.581299 1445370196 0.547485 0.321777 -0.508667 0.581299 1445370196 0.547485 0.321777 -0.508667 0.581299 1445370196 0.547485 0.321777 -0.508667 0.581299 1445370196 0.547485 0.321777 -0.508667 0.581299 1445370196 0.532898 0.341919 -0.482849 0.604919 1445370196 0.532898 0.341919 -0.482849 0.604919 1445370196 0.532898 0.341919 -0.482849 0.604919 1445370196 0.532898 0.341919 -0.482849 0.604919 1445370196 0.532898 0.341919 -0.482849 0.604919 1445370196 0.527771 0.340698 -0.465210 0.623596 1445370196 0.527771 0.340698 -0.465210 0.623596 1445370196 0.527771 0.340698 -0.465210 0.623596 1445370196 0.527771 0.340698 -0.465210 0.623596 1445370196 0.527771 0.340698 -0.465210 0.623596 1445370196 0.539185 0.286682 -0.504517 0.610352 1445370196 0.539185 0.286682 -0.504517 0.610352 1445370196 0.539185 0.286682 -0.504517 0.610352 1445370196 0.539185 0.286682 -0.504517 0.610352 1445370196 0.539185 0.286682 -0.504517 0.610352 1445370196 0.539185 0.286682 -0.504517 0.610352 1445370197 0.539246 0.218079 -0.548645 0.600525 1445370197 0.539246 0.218079 -0.548645 0.600525 1445370197 0.539246 0.218079 -0.548645 0.600525 1445370197 0.539246 0.218079 -0.548645 0.600525 1445370197 0.539246 0.218079 -0.548645 0.600525 1445370197 0.541870 0.185791 -0.559998 0.598511 1445370197 0.541870 0.185791 -0.559998 0.598511 1445370197 0.541870 0.185791 -0.559998 0.598511 1445370197 0.541870 0.185791 -0.559998 0.598511 1445370197 0.541870 0.185791 -0.559998 0.598511 1445370197 0.541870 0.185791 -0.559998 0.598511 1445370197 0.556458 0.181152 -0.552551 0.593445 1445370197 0.556458 0.181152 -0.552551 0.593445 1445370197 0.556458 0.181152 -0.552551 0.593445 1445370197 0.556458 0.181152 -0.552551 0.593445 1445370197 0.556458 0.181152 -0.552551 0.593445 1445370197 0.556458 0.181152 -0.552551 0.593445 1445370197 0.580261 0.175354 -0.573975 0.550537 1445370197 0.580261 0.175354 -0.573975 0.550537 1445370197 0.580261 0.175354 -0.573975 0.550537 1445370197 0.580261 0.175354 -0.573975 0.550537 1445370197 0.580261 0.175354 -0.573975 0.550537 1445370197 0.580261 0.175354 -0.573975 0.550537 1445370197 0.592407 0.186951 -0.587402 0.518738 1445370197 0.592407 0.186951 -0.587402 0.518738 1445370197 0.592407 0.186951 -0.587402 0.518738 1445370197 0.592407 0.186951 -0.587402 0.518738 1445370197 0.592407 0.186951 -0.587402 0.518738 1445370197 0.575195 0.232788 -0.570251 0.538269 1445370197 0.575195 0.232788 -0.570251 0.538269 1445370197 0.575195 0.232788 -0.570251 0.538269 1445370197 0.575195 0.232788 -0.570251 0.538269 1445370197 0.575195 0.232788 -0.570251 0.538269 1445370197 0.575195 0.232788 -0.570251 0.538269 1445370197 0.548523 0.283630 -0.536499 0.575134 1445370197 0.548523 0.283630 -0.536499 0.575134 1445370197 0.548523 0.283630 -0.536499 0.575134 1445370197 0.548523 0.283630 -0.536499 0.575134 1445370197 0.548523 0.283630 -0.536499 0.575134 1445370197 0.548523 0.283630 -0.536499 0.575134 1445370197 0.538696 0.303955 -0.522034 0.587280 1445370197 0.538696 0.303955 -0.522034 0.587280 1445370197 0.538696 0.303955 -0.522034 0.587280 1445370197 0.538696 0.303955 -0.522034 0.587280 1445370197 0.538696 0.303955 -0.522034 0.587280 1445370197 0.526611 0.326050 -0.506348 0.599915 1445370197 0.526611 0.326050 -0.506348 0.599915 1445370197 0.526611 0.326050 -0.506348 0.599915 1445370197 0.526611 0.326050 -0.506348 0.599915 1445370197 0.959839 -0.211060 0.182922 -0.026245 1445370197 0.526611 0.326050 -0.506348 0.599915 1445370197 0.515686 0.343384 -0.487549 0.615112 1445370197 0.515686 0.343384 -0.487549 0.615112 1445370197 0.515686 0.343384 -0.487549 0.615112 1445370197 0.515686 0.343384 -0.487549 0.615112 1445370197 0.515686 0.343384 -0.487549 0.615112 1445370197 0.515686 0.343384 -0.487549 0.615112 1445370197 0.510437 0.336670 -0.484314 0.625671 1445370197 0.510437 0.336670 -0.484314 0.625671 1445370197 0.510437 0.336670 -0.484314 0.625671 1445370197 0.510437 0.336670 -0.484314 0.625671 1445370197 0.510437 0.336670 -0.484314 0.625671 1445370197 0.510437 0.336670 -0.484314 0.625671 1445370197 0.514771 0.295898 -0.520508 0.613586 1445370197 0.514771 0.295898 -0.520508 0.613586 1445370197 0.514771 0.295898 -0.520508 0.613586 1445370197 0.514771 0.295898 -0.520508 0.613586 1445370197 0.514771 0.295898 -0.520508 0.613586 1445370197 0.513550 0.273682 -0.539734 0.608276 1445370197 0.513550 0.273682 -0.539734 0.608276 1445370197 0.513550 0.273682 -0.539734 0.608276 1445370197 0.513550 0.273682 -0.539734 0.608276 1445370197 0.513550 0.273682 -0.539734 0.608276 1445370197 0.513550 0.273682 -0.539734 0.608276 1445370197 0.527283 0.272217 -0.532410 0.603577 1445370197 0.527283 0.272217 -0.532410 0.603577 1445370197 0.527283 0.272217 -0.532410 0.603577 1445370197 0.527283 0.272217 -0.532410 0.603577 1445370197 0.527283 0.272217 -0.532410 0.603577 1445370197 0.557251 0.237915 -0.563721 0.561340 1445370197 0.557251 0.237915 -0.563721 0.561340 1445370197 0.557251 0.237915 -0.563721 0.561340 1445370197 0.557251 0.237915 -0.563721 0.561340 1445370197 0.557251 0.237915 -0.563721 0.561340 1445370197 0.557251 0.237915 -0.563721 0.561340 1445370197 0.564636 0.237976 -0.571716 0.545593 1445370197 0.564636 0.237976 -0.571716 0.545593 1445370197 0.564636 0.237976 -0.571716 0.545593 1445370197 0.564636 0.237976 -0.571716 0.545593 1445370197 0.564636 0.237976 -0.571716 0.545593 1445370197 0.560669 0.249512 -0.569702 0.546631 1445370197 0.560669 0.249512 -0.569702 0.546631 1445370197 0.560669 0.249512 -0.569702 0.546631 1445370197 0.560669 0.249512 -0.569702 0.546631 1445370197 0.560669 0.249512 -0.569702 0.546631 1445370197 0.560669 0.249512 -0.569702 0.546631 1445370197 0.554688 0.255005 -0.566589 0.553345 1445370197 0.554688 0.255005 -0.566589 0.553345 1445370197 0.554688 0.255005 -0.566589 0.553345 1445370197 0.554688 0.255005 -0.566589 0.553345 1445370197 0.554688 0.255005 -0.566589 0.553345 1445370197 0.542053 0.274658 -0.550415 0.572449 1445370197 0.542053 0.274658 -0.550415 0.572449 1445370198 0.542053 0.274658 -0.550415 0.572449 1445370198 0.542053 0.274658 -0.550415 0.572449 1445370198 0.542053 0.274658 -0.550415 0.572449 1445370198 0.542053 0.274658 -0.550415 0.572449 1445370198 0.526184 0.301697 -0.537720 0.585571 1445370198 0.526184 0.301697 -0.537720 0.585571 1445370198 0.526184 0.301697 -0.537720 0.585571 1445370198 0.526184 0.301697 -0.537720 0.585571 1445370198 0.526184 0.301697 -0.537720 0.585571 1445370198 0.526184 0.301697 -0.537720 0.585571 1445370198 0.526184 0.301697 -0.537720 0.585571 1445370198 0.510742 0.332214 -0.520020 0.598572 1445370198 0.510742 0.332214 -0.520020 0.598572 1445370198 0.510742 0.332214 -0.520020 0.598572 1445370198 0.510742 0.332214 -0.520020 0.598572 1445370198 0.510742 0.332214 -0.520020 0.598572 1445370198 0.495850 0.351990 -0.493530 0.621765 1445370198 0.495850 0.351990 -0.493530 0.621765 1445370198 0.495850 0.351990 -0.493530 0.621765 1445370198 0.495850 0.351990 -0.493530 0.621765 1445370198 0.495850 0.351990 -0.493530 0.621765 1445370198 0.495850 0.351990 -0.493530 0.621765 1445370198 0.495850 0.351990 -0.493530 0.621765 1445370198 0.496460 0.346619 -0.494446 0.623596 1445370198 0.496460 0.346619 -0.494446 0.623596 1445370198 0.496460 0.346619 -0.494446 0.623596 1445370198 0.496460 0.346619 -0.494446 0.623596 1445370198 0.496460 0.346619 -0.494446 0.623596 1445370198 0.505920 0.333801 -0.498535 0.619690 1445370198 0.505920 0.333801 -0.498535 0.619690 1445370198 0.505920 0.333801 -0.498535 0.619690 1445370198 0.505920 0.333801 -0.498535 0.619690 1445370198 0.505920 0.333801 -0.498535 0.619690 1445370198 0.505920 0.333801 -0.498535 0.619690 1445370198 0.525879 0.308899 -0.516846 0.600647 1445370198 0.525879 0.308899 -0.516846 0.600647 1445370198 0.525879 0.308899 -0.516846 0.600647 1445370198 0.525879 0.308899 -0.516846 0.600647 1445370198 0.525879 0.308899 -0.516846 0.600647 1445370198 0.525879 0.308899 -0.516846 0.600647 1445370198 0.548462 0.278381 -0.545715 0.569092 1445370198 0.548462 0.278381 -0.545715 0.569092 1445370198 0.548462 0.278381 -0.545715 0.569092 1445370198 0.548462 0.278381 -0.545715 0.569092 1445370198 0.548462 0.278381 -0.545715 0.569092 1445370198 0.548462 0.278381 -0.545715 0.569092 1445370198 0.560486 0.267151 -0.560669 0.547791 1445370198 0.560486 0.267151 -0.560669 0.547791 1445370198 0.560486 0.267151 -0.560669 0.547791 1445370198 0.560486 0.267151 -0.560669 0.547791 1445370198 0.560486 0.267151 -0.560669 0.547791 1445370198 0.572021 0.251648 -0.578247 0.524475 1445370198 0.572021 0.251648 -0.578247 0.524475 1445370198 0.572021 0.251648 -0.578247 0.524475 1445370198 0.572021 0.251648 -0.578247 0.524475 1445370198 0.572021 0.251648 -0.578247 0.524475 1445370198 0.572571 0.241211 -0.587341 0.518616 1445370198 0.572571 0.241211 -0.587341 0.518616 1445370198 0.572571 0.241211 -0.587341 0.518616 1445370198 0.572571 0.241211 -0.587341 0.518616 1445370198 0.572571 0.241211 -0.587341 0.518616 1445370198 0.572571 0.241211 -0.587341 0.518616 1445370198 0.556030 0.269043 -0.562317 0.549744 1445370198 0.556030 0.269043 -0.562317 0.549744 1445370198 0.556030 0.269043 -0.562317 0.549744 1445370198 0.556030 0.269043 -0.562317 0.549744 1445370198 0.556030 0.269043 -0.562317 0.549744 1445370198 0.556030 0.269043 -0.562317 0.549744 1445370198 0.556030 0.269043 -0.562317 0.549744 1445370198 0.534424 0.305847 -0.527893 0.584900 1445370198 0.534424 0.305847 -0.527893 0.584900 1445370198 0.534424 0.305847 -0.527893 0.584900 1445370198 0.534424 0.305847 -0.527893 0.584900 1445370198 0.534424 0.305847 -0.527893 0.584900 1445370198 0.512024 0.338013 -0.493774 0.616211 1445370198 0.512024 0.338013 -0.493774 0.616211 1445370198 0.512024 0.338013 -0.493774 0.616211 1445370198 0.512024 0.338013 -0.493774 0.616211 1445370198 0.493530 0.354614 -0.462952 0.645203 1445370198 0.493530 0.354614 -0.462952 0.645203 1445370198 0.493530 0.354614 -0.462952 0.645203 1445370198 0.493530 0.354614 -0.462952 0.645203 1445370198 0.493530 0.354614 -0.462952 0.645203 1445370198 0.493530 0.354614 -0.462952 0.645203 1445370198 0.490784 0.336365 -0.467041 0.654053 1445370198 0.490784 0.336365 -0.467041 0.654053 1445370198 0.490784 0.336365 -0.467041 0.654053 1445370198 0.490784 0.336365 -0.467041 0.654053 1445370198 0.490784 0.336365 -0.467041 0.654053 1445370198 0.490784 0.336365 -0.467041 0.654053 1445370198 0.490784 0.336365 -0.467041 0.654053 1445370198 0.499756 0.298096 -0.495850 0.644592 1445370198 0.499756 0.298096 -0.495850 0.644592 1445370198 0.499756 0.298096 -0.495850 0.644592 1445370198 0.499756 0.298096 -0.495850 0.644592 1445370198 0.499756 0.298096 -0.495850 0.644592 1445370198 0.499756 0.298096 -0.495850 0.644592 1445370198 0.508606 0.276672 -0.509583 0.636414 1445370198 0.508606 0.276672 -0.509583 0.636414 1445370198 0.508606 0.276672 -0.509583 0.636414 1445370198 0.508606 0.276672 -0.509583 0.636414 1445370198 0.508606 0.276672 -0.509583 0.636414 1445370198 0.508606 0.276672 -0.509583 0.636414 1445370198 0.521667 0.265320 -0.518799 0.623108 1445370198 0.521667 0.265320 -0.518799 0.623108 1445370199 0.521667 0.265320 -0.518799 0.623108 1445370199 0.521667 0.265320 -0.518799 0.623108 1445370199 0.521667 0.265320 -0.518799 0.623108 1445370199 0.521667 0.265320 -0.518799 0.623108 1445370199 0.542297 0.248108 -0.535950 0.597473 1445370199 0.542297 0.248108 -0.535950 0.597473 1445370199 0.542297 0.248108 -0.535950 0.597473 1445370199 0.542297 0.248108 -0.535950 0.597473 1445370199 0.542297 0.248108 -0.535950 0.597473 1445370199 0.542297 0.248108 -0.535950 0.597473 1445370199 0.550232 0.251404 -0.532043 0.592346 1445370199 0.550232 0.251404 -0.532043 0.592346 1445370199 0.550232 0.251404 -0.532043 0.592346 1445370199 0.550232 0.251404 -0.532043 0.592346 1445370199 0.550232 0.251404 -0.532043 0.592346 1445370199 0.544861 0.267944 -0.517029 0.603271 1445370199 0.544861 0.267944 -0.517029 0.603271 1445370199 0.544861 0.267944 -0.517029 0.603271 1445370199 0.544861 0.267944 -0.517029 0.603271 1445370199 0.544861 0.267944 -0.517029 0.603271 1445370199 0.544861 0.267944 -0.517029 0.603271 1445370199 0.535767 0.287292 -0.496765 0.619324 1445370199 0.535767 0.287292 -0.496765 0.619324 1445370199 0.535767 0.287292 -0.496765 0.619324 1445370199 0.535767 0.287292 -0.496765 0.619324 1445370199 0.535767 0.287292 -0.496765 0.619324 1445370199 0.535767 0.287292 -0.496765 0.619324 1445370199 0.531494 0.301514 -0.480835 0.628784 1445370199 0.531494 0.301514 -0.480835 0.628784 1445370199 0.531494 0.301514 -0.480835 0.628784 1445370199 0.531494 0.301514 -0.480835 0.628784 1445370199 0.531494 0.301514 -0.480835 0.628784 1445370199 0.531494 0.301514 -0.480835 0.628784 1445370199 0.529846 0.310181 -0.472290 0.632446 1445370199 0.529846 0.310181 -0.472290 0.632446 1445370199 0.529846 0.310181 -0.472290 0.632446 1445370199 0.529846 0.310181 -0.472290 0.632446 1445370199 0.529846 0.310181 -0.472290 0.632446 1445370199 0.529846 0.310181 -0.472290 0.632446 1445370199 0.525940 0.315063 -0.463928 0.639404 1445370199 0.525940 0.315063 -0.463928 0.639404 1445370199 0.525940 0.315063 -0.463928 0.639404 1445370199 0.525940 0.315063 -0.463928 0.639404 1445370199 0.525940 0.315063 -0.463928 0.639404 1445370199 0.525940 0.315063 -0.463928 0.639404 1445370199 0.525940 0.315063 -0.463928 0.639404 1445370199 0.521423 0.306396 -0.465088 0.646423 1445370199 0.521423 0.306396 -0.465088 0.646423 1445370199 0.521423 0.306396 -0.465088 0.646423 1445370199 0.521423 0.306396 -0.465088 0.646423 1445370199 0.521423 0.306396 -0.465088 0.646423 1445370199 0.524414 0.264832 -0.495117 0.640076 1445370199 0.524414 0.264832 -0.495117 0.640076 1445370199 0.524414 0.264832 -0.495117 0.640076 1445370199 0.524414 0.264832 -0.495117 0.640076 1445370199 0.524414 0.264832 -0.495117 0.640076 1445370199 0.528198 0.222900 -0.524353 0.629578 1445370199 0.528198 0.222900 -0.524353 0.629578 1445370199 0.528198 0.222900 -0.524353 0.629578 1445370199 0.528198 0.222900 -0.524353 0.629578 1445370199 0.528198 0.222900 -0.524353 0.629578 1445370199 0.528198 0.222900 -0.524353 0.629578 1445370199 0.528198 0.222900 -0.524353 0.629578 1445370199 0.524963 0.208252 -0.534973 0.628357 1445370199 0.524963 0.208252 -0.534973 0.628357 1445370199 0.524963 0.208252 -0.534973 0.628357 1445370199 0.524963 0.208252 -0.534973 0.628357 1445370199 0.524963 0.208252 -0.534973 0.628357 1445370199 0.521606 0.213562 -0.534973 0.629395 1445370199 0.521606 0.213562 -0.534973 0.629395 1445370199 0.521606 0.213562 -0.534973 0.629395 1445370199 0.521606 0.213562 -0.534973 0.629395 1445370199 0.521606 0.213562 -0.534973 0.629395 1445370199 0.521606 0.213562 -0.534973 0.629395 1445370199 0.521790 0.230591 -0.534607 0.623474 1445370199 0.521790 0.230591 -0.534607 0.623474 1445370199 0.521790 0.230591 -0.534607 0.623474 1445370199 0.521790 0.230591 -0.534607 0.623474 1445370199 0.521790 0.230591 -0.534607 0.623474 1445370199 0.521790 0.230591 -0.534607 0.623474 1445370199 0.530090 0.227783 -0.553345 0.600769 1445370199 0.530090 0.227783 -0.553345 0.600769 1445370199 0.530090 0.227783 -0.553345 0.600769 1445370199 0.530090 0.227783 -0.553345 0.600769 1445370199 0.530090 0.227783 -0.553345 0.600769 1445370199 0.530090 0.227783 -0.553345 0.600769 1445370199 0.531128 0.219116 -0.566467 0.590698 1445370199 0.531128 0.219116 -0.566467 0.590698 1445370199 0.531128 0.219116 -0.566467 0.590698 1445370199 0.531128 0.219116 -0.566467 0.590698 1445370199 0.531128 0.219116 -0.566467 0.590698 1445370199 0.531128 0.219116 -0.566467 0.590698 1445370199 0.516296 0.247986 -0.541504 0.615356 1445370199 0.516296 0.247986 -0.541504 0.615356 1445370199 0.516296 0.247986 -0.541504 0.615356 1445370199 0.516296 0.247986 -0.541504 0.615356 1445370199 0.516296 0.247986 -0.541504 0.615356 1445370199 0.516296 0.247986 -0.541504 0.615356 1445370199 0.502075 0.280579 -0.515564 0.635071 1445370199 0.502075 0.280579 -0.515564 0.635071 1445370199 0.502075 0.280579 -0.515564 0.635071 1445370199 0.502075 0.280579 -0.515564 0.635071 1445370199 0.502075 0.280579 -0.515564 0.635071 1445370199 0.491272 0.313354 -0.487793 0.649963 1445370199 0.955627 -0.198120 0.214722 -0.037354 1445370199 0.491272 0.313354 -0.487793 0.649963 1445370199 0.491272 0.313354 -0.487793 0.649963 1445370200 0.491272 0.313354 -0.487793 0.649963 1445370200 0.491272 0.313354 -0.487793 0.649963 1445370200 0.475159 0.350464 -0.445007 0.673340 1445370200 0.475159 0.350464 -0.445007 0.673340 1445370200 0.475159 0.350464 -0.445007 0.673340 1445370200 0.475159 0.350464 -0.445007 0.673340 1445370200 0.475159 0.350464 -0.445007 0.673340 1445370200 0.475159 0.350464 -0.445007 0.673340 1445370200 0.458801 0.375671 -0.419189 0.687439 1445370200 0.458801 0.375671 -0.419189 0.687439 1445370200 0.458801 0.375671 -0.419189 0.687439 1445370200 0.458801 0.375671 -0.419189 0.687439 1445370200 0.458801 0.375671 -0.419189 0.687439 1445370200 0.458801 0.375671 -0.419189 0.687439 1445370200 0.460632 0.366821 -0.435425 0.680847 1445370200 0.460632 0.366821 -0.435425 0.680847 1445370200 0.460632 0.366821 -0.435425 0.680847 1445370200 0.460632 0.366821 -0.435425 0.680847 1445370200 0.460632 0.366821 -0.435425 0.680847 1445370200 0.470093 0.355408 -0.454895 0.667603 1445370200 0.470093 0.355408 -0.454895 0.667603 1445370200 0.470093 0.355408 -0.454895 0.667603 1445370200 0.470093 0.355408 -0.454895 0.667603 1445370200 0.470093 0.355408 -0.454895 0.667603 1445370200 0.470093 0.355408 -0.454895 0.667603 1445370200 0.491638 0.332092 -0.481812 0.644836 1445370200 0.491638 0.332092 -0.481812 0.644836 1445370200 0.491638 0.332092 -0.481812 0.644836 1445370200 0.491638 0.332092 -0.481812 0.644836 1445370200 0.491638 0.332092 -0.481812 0.644836 1445370200 0.508911 0.304504 -0.505615 0.626587 1445370200 0.508911 0.304504 -0.505615 0.626587 1445370200 0.508911 0.304504 -0.505615 0.626587 1445370200 0.508911 0.304504 -0.505615 0.626587 1445370200 0.508911 0.304504 -0.505615 0.626587 1445370200 0.508911 0.304504 -0.505615 0.626587 1445370200 0.517029 0.289246 -0.516724 0.618042 1445370200 0.517029 0.289246 -0.516724 0.618042 1445370200 0.517029 0.289246 -0.516724 0.618042 1445370200 0.517029 0.289246 -0.516724 0.618042 1445370200 0.517029 0.289246 -0.516724 0.618042 1445370200 0.521667 0.277283 -0.528015 0.610046 1445370200 0.521667 0.277283 -0.528015 0.610046 1445370200 0.521667 0.277283 -0.528015 0.610046 1445370200 0.521667 0.277283 -0.528015 0.610046 1445370200 0.521667 0.277283 -0.528015 0.610046 1445370200 0.521667 0.277283 -0.528015 0.610046 1445370200 0.520325 0.269775 -0.539856 0.604126 1445370200 0.520325 0.269775 -0.539856 0.604126 1445370200 0.520325 0.269775 -0.539856 0.604126 1445370200 0.520325 0.269775 -0.539856 0.604126 1445370200 0.520325 0.269775 -0.539856 0.604126 1445370200 0.520325 0.269775 -0.539856 0.604126 1445370200 0.520325 0.269775 -0.539856 0.604126 1445370200 0.512207 0.280273 -0.533142 0.612244 1445370200 0.512207 0.280273 -0.533142 0.612244 1445370200 0.512207 0.280273 -0.533142 0.612244 1445370200 0.512207 0.280273 -0.533142 0.612244 1445370200 0.512207 0.280273 -0.533142 0.612244 1445370200 0.512207 0.280273 -0.533142 0.612244 1445370200 0.505981 0.295105 -0.517456 0.623779 1445370200 0.505981 0.295105 -0.517456 0.623779 1445370200 0.505981 0.295105 -0.517456 0.623779 1445370200 0.505981 0.295105 -0.517456 0.623779 1445370200 0.505981 0.295105 -0.517456 0.623779 1445370200 0.505981 0.295105 -0.517456 0.623779 1445370200 0.496826 0.312927 -0.497986 0.638123 1445370200 0.496826 0.312927 -0.497986 0.638123 1445370200 0.496826 0.312927 -0.497986 0.638123 1445370200 0.496826 0.312927 -0.497986 0.638123 1445370200 0.496826 0.312927 -0.497986 0.638123 1445370200 0.485657 0.327820 -0.479248 0.653381 1445370200 0.485657 0.327820 -0.479248 0.653381 1445370200 0.485657 0.327820 -0.479248 0.653381 1445370200 0.485657 0.327820 -0.479248 0.653381 1445370200 0.485657 0.327820 -0.479248 0.653381 1445370200 0.473755 0.336121 -0.461975 0.670166 1445370200 0.473755 0.336121 -0.461975 0.670166 1445370200 0.473755 0.336121 -0.461975 0.670166 1445370200 0.473755 0.336121 -0.461975 0.670166 1445370200 0.473755 0.336121 -0.461975 0.670166 1445370200 0.473755 0.336121 -0.461975 0.670166 1445370200 0.473755 0.336121 -0.461975 0.670166 1445370200 0.469177 0.334229 -0.461487 0.674622 1445370200 0.469177 0.334229 -0.461487 0.674622 1445370200 0.469177 0.334229 -0.461487 0.674622 1445370200 0.469177 0.334229 -0.461487 0.674622 1445370200 0.469177 0.334229 -0.461487 0.674622 1445370200 0.469177 0.334229 -0.461487 0.674622 1445370200 0.472229 0.329163 -0.467224 0.671021 1445370200 0.472229 0.329163 -0.467224 0.671021 1445370200 0.472229 0.329163 -0.467224 0.671021 1445370200 0.472229 0.329163 -0.467224 0.671021 1445370200 0.472229 0.329163 -0.467224 0.671021 1445370200 0.489868 0.314514 -0.484802 0.652710 1445370200 0.489868 0.314514 -0.484802 0.652710 1445370200 0.489868 0.314514 -0.484802 0.652710 1445370200 0.489868 0.314514 -0.484802 0.652710 1445370200 0.489868 0.314514 -0.484802 0.652710 1445370200 0.489868 0.314514 -0.484802 0.652710 1445370200 0.509277 0.295898 -0.505981 0.630066 1445370200 0.509277 0.295898 -0.505981 0.630066 1445370200 0.509277 0.295898 -0.505981 0.630066 1445370200 0.509277 0.295898 -0.505981 0.630066 1445370201 0.509277 0.295898 -0.505981 0.630066 1445370201 0.523010 0.293213 -0.516418 0.611389 1445370201 0.523010 0.293213 -0.516418 0.611389 1445370201 0.523010 0.293213 -0.516418 0.611389 1445370201 0.523010 0.293213 -0.516418 0.611389 1445370201 0.523010 0.293213 -0.516418 0.611389 1445370201 0.523010 0.293213 -0.516418 0.611389 1445370201 0.537598 0.281860 -0.539612 0.583374 1445370201 0.537598 0.281860 -0.539612 0.583374 1445370201 
0.281982 -0.369690 -0.734375 0.494507 1445370204 0.281982 -0.369690 -0.734375 0.494507 1445370204 0.281982 -0.369690 -0.734375 0.494507 1445370204 0.281982 -0.369690 -0.734375 0.494507 1445370204 0.281982 -0.369690 -0.734375 0.494507 1445370204 0.281982 -0.369690 -0.734375 0.494507 1445370204 0.117859 -0.436218 -0.716003 0.532166 1445370204 0.117859 -0.436218 -0.716003 0.532166 1445370204 0.117859 -0.436218 -0.716003 0.532166 1445370204 0.117859 -0.436218 -0.716003 0.532166 1445370204 0.117859 -0.436218 -0.716003 0.532166 1445370204 0.117859 -0.436218 -0.716003 0.532166 1445370204 0.117859 -0.436218 -0.716003 0.532166 1445370204 -0.025696 -0.442444 -0.685120 0.578125 1445370204 -0.025696 -0.442444 -0.685120 0.578125 1445370204 -0.025696 -0.442444 -0.685120 0.578125 1445370204 -0.025696 -0.442444 -0.685120 0.578125 1445370204 -0.025696 -0.442444 -0.685120 0.578125 1445370204 -0.025696 -0.442444 -0.685120 0.578125 1445370204 -0.142883 -0.422791 -0.645935 0.619385 1445370204 -0.142883 -0.422791 -0.645935 0.619385 1445370204 -0.142883 -0.422791 -0.645935 0.619385 1445370204 -0.142883 -0.422791 -0.645935 0.619385 1445370204 -0.142883 -0.422791 -0.645935 0.619385 1445370204 -0.142883 -0.422791 -0.645935 0.619385 1445370204 -0.239685 -0.387451 -0.616943 0.641724 1445370204 -0.239685 -0.387451 -0.616943 0.641724 1445370204 -0.239685 -0.387451 -0.616943 0.641724 1445370204 -0.239685 -0.387451 -0.616943 0.641724 1445370204 -0.239685 -0.387451 -0.616943 0.641724 1445370204 -0.239685 -0.387451 -0.616943 0.641724 1445370204 -0.239685 -0.387451 -0.616943 0.641724 1445370204 -0.298523 -0.364014 -0.582642 0.662537 1445370204 -0.298523 -0.364014 -0.582642 0.662537 1445370204 -0.298523 -0.364014 -0.582642 0.662537 1445370204 -0.298523 -0.364014 -0.582642 0.662537 1445370204 -0.298523 -0.364014 -0.582642 0.662537 1445370204 -0.298523 -0.364014 -0.582642 0.662537 1445370204 -0.325134 -0.349243 -0.569336 0.669495 1445370204 -0.325134 -0.349243 -0.569336 0.669495 1445370204 -0.325134 -0.349243 -0.569336 0.669495 1445370204 -0.325134 -0.349243 -0.569336 0.669495 1445370204 -0.325134 -0.349243 -0.569336 0.669495 1445370204 -0.325134 -0.349243 -0.569336 0.669495 1445370204 -0.335938 -0.339478 -0.570251 0.668335 1445370204 -0.335938 -0.339478 -0.570251 0.668335 1445370204 -0.335938 -0.339478 -0.570251 0.668335 1445370204 -0.335938 -0.339478 -0.570251 0.668335 1445370204 -0.335938 -0.339478 -0.570251 0.668335 1445370204 -0.335938 -0.339478 -0.570251 0.668335 1445370204 -0.335938 -0.339478 -0.570251 0.668335 1445370204 -0.335510 -0.335205 -0.572571 0.668823 1445370204 -0.335510 -0.335205 -0.572571 0.668823 1445370204 -0.335510 -0.335205 -0.572571 0.668823 1445370204 -0.335510 -0.335205 -0.572571 0.668823 1445370204 -0.335510 -0.335205 -0.572571 0.668823 1445370204 -0.335510 -0.335205 -0.572571 0.668823 1445370204 -0.332153 -0.338074 -0.567566 0.673279 1445370204 -0.332153 -0.338074 -0.567566 0.673279 1445370204 -0.332153 -0.338074 -0.567566 0.673279 1445370204 -0.332153 -0.338074 -0.567566 0.673279 1445370204 -0.332153 -0.338074 -0.567566 0.673279 1445370204 -0.332153 -0.338074 -0.567566 0.673279 1445370204 -0.324463 -0.337891 -0.559570 0.683716 1445370204 -0.324463 -0.337891 -0.559570 0.683716 1445370204 -0.324463 -0.337891 -0.559570 0.683716 1445370204 -0.324463 -0.337891 -0.559570 0.683716 1445370204 -0.324463 -0.337891 -0.559570 0.683716 1445370204 -0.324463 -0.337891 -0.559570 0.683716 1445370204 -0.278503 -0.352051 -0.466064 0.762451 1445370204 -0.278503 -0.352051 -0.466064 0.762451 1445370204 -0.278503 -0.352051 -0.466064 0.762451 1445370205 -0.278503 -0.352051 -0.466064 0.762451 1445370205 -0.278503 -0.352051 -0.466064 0.762451 1445370205 -0.278503 -0.352051 -0.466064 0.762451 1445370205 -0.161194 -0.421570 -0.125244 0.883484 1445370205 -0.161194 -0.421570 -0.125244 0.883484 1445370205 -0.161194 -0.421570 -0.125244 0.883484 1445370205 -0.161194 -0.421570 -0.125244 0.883484 1445370205 -0.161194 -0.421570 -0.125244 0.883484 1445370205 -0.161194 -0.421570 -0.125244 0.883484 1445370205 -0.043640 -0.367432 0.088013 0.924866 1445370205 -0.043640 -0.367432 0.088013 0.924866 1445370205 -0.043640 -0.367432 0.088013 0.924866 1445370205 -0.043640 -0.367432 0.088013 0.924866 1445370205 -0.043640 -0.367432 0.088013 0.924866 1445370205 -0.043640 -0.367432 0.088013 0.924866 1445370205 0.064819 -0.277222 0.011108 0.958557 1445370205 0.064819 -0.277222 0.011108 0.958557 1445370205 0.064819 -0.277222 0.011108 0.958557 1445370205 0.064819 -0.277222 0.011108 0.958557 1445370205 0.064819 -0.277222 0.011108 0.958557 1445370205 0.064819 -0.277222 0.011108 0.958557 1445370205 0.270386 -0.115234 0.008911 0.955750 1445370205 0.270386 -0.115234 0.008911 0.955750 1445370205 0.270386 -0.115234 0.008911 0.955750 1445370205 0.270386 -0.115234 0.008911 0.955750 1445370205 0.270386 -0.115234 0.008911 0.955750 1445370205 0.270386 -0.115234 0.008911 0.955750 1445370205 0.270386 -0.115234 0.008911 0.955750 1445370205 0.348328 -0.084534 -0.154785 0.920593 1445370205 0.348328 -0.084534 -0.154785 0.920593 1445370205 0.348328 -0.084534 -0.154785 0.920593 1445370205 0.348328 -0.084534 -0.154785 0.920593 1445370205 0.348328 -0.084534 -0.154785 0.920593 1445370205 0.348328 -0.084534 -0.154785 0.920593 1445370205 0.348328 -0.084534 -0.154785 0.920593 1445370205 0.184143 -0.232849 -0.370911 0.879944 1445370205 0.184143 -0.232849 -0.370911 0.879944 1445370205 0.184143 -0.232849 -0.370911 0.879944 1445370205 0.184143 -0.232849 -0.370911 0.879944 1445370205 0.184143 -0.232849 -0.370911 0.879944 1445370205 0.184143 -0.232849 -0.370911 0.879944 1445370205 -0.032043 -0.287231 -0.475952 0.830627 1445370205 -0.032043 -0.287231 -0.475952 0.830627 1445370205 -0.032043 -0.287231 -0.475952 0.830627 1445370205 -0.032043 -0.287231 -0.475952 0.830627 1445370205 -0.032043 -0.287231 -0.475952 0.830627 1445370205 -0.032043 -0.287231 -0.475952 0.830627 1445370205 -0.199829 -0.302979 -0.498596 0.787231 1445370205 -0.199829 -0.302979 -0.498596 0.787231 1445370205 -0.199829 -0.302979 -0.498596 0.787231 1445370205 -0.199829 -0.302979 -0.498596 0.787231 1445370205 -0.199829 -0.302979 -0.498596 0.787231 1445370205 -0.199829 -0.302979 -0.498596 0.787231 1445370205 -0.334778 -0.297974 -0.519226 0.727722 1445370205 -0.334778 -0.297974 -0.519226 0.727722 1445370205 -0.334778 -0.297974 -0.519226 0.727722 1445370205 -0.334778 -0.297974 -0.519226 0.727722 1445370205 -0.334778 -0.297974 -0.519226 0.727722 1445370205 -0.334778 -0.297974 -0.519226 0.727722 1445370205 -0.413208 -0.297974 -0.494995 0.703918 1445370205 -0.413208 -0.297974 -0.494995 0.703918 1445370205 -0.413208 -0.297974 -0.494995 0.703918 1445370205 -0.413208 -0.297974 -0.494995 0.703918 1445370205 -0.413208 -0.297974 -0.494995 0.703918 1445370205 -0.413208 -0.297974 -0.494995 0.703918 1445370205 -0.427856 -0.302551 -0.451233 0.722351 1445370205 -0.427856 -0.302551 -0.451233 0.722351 1445370205 -0.427856 -0.302551 -0.451233 0.722351 1445370205 -0.427856 -0.302551 -0.451233 0.722351 1445370205 -0.427856 -0.302551 -0.451233 0.722351 1445370205 -0.427856 -0.302551 -0.451233 0.722351 1445370205 -0.381958 -0.321533 -0.359680 0.788269 1445370205 -0.381958 -0.321533 -0.359680 0.788269 1445370205 -0.381958 -0.321533 -0.359680 0.788269 1445370205 -0.381958 -0.321533 -0.359680 0.788269 1445370205 -0.381958 -0.321533 -0.359680 0.788269 1445370205 -0.381958 -0.321533 -0.359680 0.788269 1445370205 -0.381958 -0.321533 -0.359680 0.788269 1445370205 -0.220154 -0.358398 -0.195007 0.886047 1445370205 -0.220154 -0.358398 -0.195007 0.886047 1445370205 -0.220154 -0.358398 -0.195007 0.886047 1445370205 -0.220154 -0.358398 -0.195007 0.886047 1445370205 -0.220154 -0.358398 -0.195007 0.886047 1445370205 -0.220154 -0.358398 -0.195007 0.886047 1445370205 0.043701 -0.304382 0.008179 0.951477 1445370205 0.043701 -0.304382 0.008179 0.951477 1445370205 0.043701 -0.304382 0.008179 0.951477 1445370205 0.043701 -0.304382 0.008179 0.951477 1445370205 0.043701 -0.304382 0.008179 0.951477 1445370205 0.043701 -0.304382 0.008179 0.951477 1445370205 0.043701 -0.304382 0.008179 0.951477 1445370205 0.279358 -0.162842 -0.021179 0.945984 1445370205 0.279358 -0.162842 -0.021179 0.945984 1445370205 0.279358 -0.162842 -0.021179 0.945984 1445370205 0.279358 -0.162842 -0.021179 0.945984 1445370205 0.279358 -0.162842 -0.021179 0.945984 1445370205 0.279358 -0.162842 -0.021179 0.945984 1445370205 0.342041 -0.137390 -0.077515 0.926331 1445370205 0.342041 -0.137390 -0.077515 0.926331 1445370205 0.342041 -0.137390 -0.077515 0.926331 1445370205 0.342041 -0.137390 -0.077515 0.926331 1445370205 0.342041 -0.137390 -0.077515 0.926331 1445370205 0.342041 -0.137390 -0.077515 0.926331 1445370205 0.169434 -0.231567 -0.295654 0.911133 1445370205 0.169434 -0.231567 -0.295654 0.911133 1445370205 0.169434 -0.231567 -0.295654 0.911133 1445370205 0.169434 -0.231567 -0.295654 0.911133 1445370205 0.169434 -0.231567 -0.295654 0.911133 1445370205 0.169434 -0.231567 -0.295654 0.911133 1445370205 -0.029297 -0.261719 -0.402039 0.876953 1445370205 -0.029297 -0.261719 -0.402039 0.876953 1445370205 -0.029297 -0.261719 -0.402039 0.876953 1445370205 -0.029297 -0.261719 -0.402039 0.876953 1445370205 -0.029297 -0.261719 -0.402039 0.876953 1445370206 -0.029297 -0.261719 -0.402039 0.876953 1445370206 -0.192444 -0.298523 -0.404663 0.842651 1445370206 -0.192444 -0.298523 -0.404663 0.842651 1445370206 -0.192444 -0.298523 -0.404663 0.842651 1445370206 -0.192444 -0.298523 -0.404663 0.842651 1445370206 -0.192444 -0.298523 -0.404663 0.842651 1445370206 -0.192444 -0.298523 -0.404663 0.842651 1445370206 -0.307922 -0.315369 -0.402954 0.802124 1445370206 -0.307922 -0.315369 -0.402954 0.802124 1445370206 -0.307922 -0.315369 -0.402954 0.802124 1445370206 -0.307922 -0.315369 -0.402954 0.802124 1445370206 -0.307922 -0.315369 -0.402954 0.802124 1445370206 -0.307922 -0.315369 -0.402954 0.802124 1445370206 -0.307922 -0.315369 -0.402954 0.802124 1445370206 -0.366028 -0.340820 -0.346558 0.793579 1445370206 -0.366028 -0.340820 -0.346558 0.793579 1445370206 -0.366028 -0.340820 -0.346558 0.793579 1445370206 -0.366028 -0.340820 -0.346558 0.793579 1445370206 -0.366028 -0.340820 -0.346558 0.793579 1445370206 -0.366028 -0.340820 -0.346558 0.793579 1445370206 -0.385315 -0.351379 -0.271545 0.808899 1445370206 -0.385315 -0.351379 -0.271545 0.808899 1445370206 -0.385315 -0.351379 -0.271545 0.808899 1445370206 -0.385315 -0.351379 -0.271545 0.808899 1445370206 -0.385315 -0.351379 -0.271545 0.808899 1445370206 -0.385315 -0.351379 -0.271545 0.808899 1445370206 -0.277222 -0.389465 -0.077515 0.874939 1445370206 -0.277222 -0.389465 -0.077515 0.874939 1445370206 -0.277222 -0.389465 -0.077515 0.874939 1445370206 -0.277222 -0.389465 -0.077515 0.874939 1445370206 -0.277222 -0.389465 -0.077515 0.874939 1445370206 -0.277222 -0.389465 -0.077515 0.874939 1445370206 -0.277222 -0.389465 -0.077515 0.874939 1445370206 -0.087769 -0.351501 0.051636 0.930603 1445370206 -0.087769 -0.351501 0.051636 0.930603 1445370206 -0.087769 -0.351501 0.051636 0.930603 1445370206 -0.087769 -0.351501 0.051636 0.930603 1445370206 -0.087769 -0.351501 0.051636 0.930603 1445370206 -0.087769 -0.351501 0.051636 0.930603 1445370206 0.154480 -0.235657 0.078003 0.956299 1445370206 0.154480 -0.235657 0.078003 0.956299 1445370206 0.154480 -0.235657 0.078003 0.956299 1445370206 0.154480 -0.235657 0.078003 0.956299 1445370206 0.154480 -0.235657 0.078003 0.956299 1445370206 0.154480 -0.235657 0.078003 0.956299 1445370206 0.325806 -0.095886 -0.002136 0.940552 1445370206 0.325806 -0.095886 -0.002136 0.940552 1445370206 0.325806 -0.095886 -0.002136 0.940552 1445370206 0.325806 -0.095886 -0.002136 0.940552 1445370206 0.325806 -0.095886 -0.002136 0.940552 1445370206 0.325806 -0.095886 -0.002136 0.940552 1445370206 0.249573 -0.195923 -0.161743 0.934387 1445370206 0.249573 -0.195923 -0.161743 0.934387 1445370206 0.249573 -0.195923 -0.161743 0.934387 1445370206 0.249573 -0.195923 -0.161743 0.934387 1445370206 0.249573 -0.195923 -0.161743 0.934387 1445370206 0.249573 -0.195923 -0.161743 0.934387 1445370206 0.249573 -0.195923 -0.161743 0.934387 1445370206 0.090393 -0.238586 -0.251221 0.933655 1445370206 0.090393 -0.238586 -0.251221 0.933655 1445370206 0.090393 -0.238586 -0.251221 0.933655 1445370206 0.090393 -0.238586 -0.251221 0.933655 1445370206 0.090393 -0.238586 -0.251221 0.933655 1445370206 0.090393 -0.238586 -0.251221 0.933655 1445370206 -0.048950 -0.274414 -0.258057 0.925049 1445370206 -0.048950 -0.274414 -0.258057 0.925049 1445370206 -0.048950 -0.274414 -0.258057 0.925049 1445370206 -0.048950 -0.274414 -0.258057 0.925049 1445370206 -0.048950 -0.274414 -0.258057 0.925049 1445370206 -0.048950 -0.274414 -0.258057 0.925049 1445370206 -0.153687 -0.299866 -0.264648 0.903564 1445370206 -0.153687 -0.299866 -0.264648 0.903564 1445370206 -0.153687 -0.299866 -0.264648 0.903564 1445370206 -0.153687 -0.299866 -0.264648 0.903564 1445370206 -0.153687 -0.299866 -0.264648 0.903564 1445370206 -0.153687 -0.299866 -0.264648 0.903564 1445370206 -0.153687 -0.299866 -0.264648 0.903564 1445370206 -0.224121 -0.322693 -0.262939 0.881165 1445370206 -0.224121 -0.322693 -0.262939 0.881165 1445370206 -0.224121 -0.322693 -0.262939 0.881165 1445370206 -0.224121 -0.322693 -0.262939 0.881165 1445370206 -0.224121 -0.322693 -0.262939 0.881165 1445370206 -0.224121 -0.322693 -0.262939 0.881165 1445370206 -0.289368 -0.347412 -0.266968 0.851074 1445370206 -0.289368 -0.347412 -0.266968 0.851074 1445370206 -0.289368 -0.347412 -0.266968 0.851074 1445370206 -0.289368 -0.347412 -0.266968 0.851074 1445370206 -0.289368 -0.347412 -0.266968 0.851074 1445370206 -0.289368 -0.347412 -0.266968 0.851074 1445370206 -0.289368 -0.347412 -0.266968 0.851074 1445370206 -0.291382 -0.357300 -0.184753 0.867920 1445370206 -0.291382 -0.357300 -0.184753 0.867920 1445370206 -0.291382 -0.357300 -0.184753 0.867920 1445370206 -0.291382 -0.357300 -0.184753 0.867920 1445370206 -0.291382 -0.357300 -0.184753 0.867920 1445370206 -0.291382 -0.357300 -0.184753 0.867920 1445370206 -0.291382 -0.357300 -0.184753 0.867920 1445370206 -0.210693 -0.379456 -0.024841 0.900513 1445370206 -0.210693 -0.379456 -0.024841 0.900513 1445370206 -0.210693 -0.379456 -0.024841 0.900513 1445370206 -0.210693 -0.379456 -0.024841 0.900513 1445370206 -0.210693 -0.379456 -0.024841 0.900513 1445370206 -0.210693 -0.379456 -0.024841 0.900513 1445370206 -0.054932 -0.352783 0.020691 0.933838 1445370206 -0.054932 -0.352783 0.020691 0.933838 1445370206 -0.054932 -0.352783 0.020691 0.933838 1445370206 -0.054932 -0.352783 0.020691 0.933838 1445370206 -0.054932 -0.352783 0.020691 0.933838 1445370206 -0.054932 -0.352783 0.020691 0.933838 1445370206 0.199097 -0.243835 0.011108 0.949036 1445370206 0.199097 -0.243835 0.011108 0.949036 1445370206 0.199097 -0.243835 0.011108 0.949036 1445370206 0.199097 -0.243835 0.011108 0.949036 1445370206 0.199097 -0.243835 0.011108 0.949036 1445370206 0.199097 -0.243835 0.011108 0.949036 1445370207 0.199097 -0.243835 0.011108 0.949036 1445370207 0.360107 -0.130249 -0.042542 0.922729 1445370207 0.360107 -0.130249 -0.042542 0.922729 1445370207 0.360107 -0.130249 -0.042542 0.922729 1445370207 0.360107 -0.130249 -0.042542 0.922729 1445370207 0.360107 -0.130249 -0.042542 0.922729 1445370207 0.360107 -0.130249 -0.042542 0.922729 1445370207 0.258301 -0.245544 -0.207886 0.910889 1445370207 0.258301 -0.245544 -0.207886 0.910889 1445370207 0.258301 -0.245544 -0.207886 0.910889 1445370207 0.258301 -0.245544 -0.207886 0.910889 1445370207 0.258301 -0.245544 -0.207886 0.910889 1445370207 0.258301 -0.245544 -0.207886 0.910889 1445370207 0.059265 -0.278931 -0.366943 0.885437 1445370207 0.059265 -0.278931 -0.366943 0.885437 1445370207 0.059265 -0.278931 -0.366943 0.885437 1445370207 0.059265 -0.278931 -0.366943 0.885437 1445370207 0.059265 -0.278931 -0.366943 0.885437 1445370207 0.059265 -0.278931 -0.366943 0.885437 1445370207 -0.106384 -0.291870 -0.418884 0.853271 1445370207 -0.106384 -0.291870 -0.418884 0.853271 1445370207 -0.106384 -0.291870 -0.418884 0.853271 1445370207 -0.106384 -0.291870 -0.418884 0.853271 1445370207 -0.106384 -0.291870 -0.418884 0.853271 1445370207 -0.106384 -0.291870 -0.418884 0.853271 1445370207 -0.106384 -0.291870 -0.418884 0.853271 1445370207 -0.247253 -0.316711 -0.463318 0.789917 1445370207 -0.247253 -0.316711 -0.463318 0.789917 1445370207 -0.247253 -0.316711 -0.463318 0.789917 1445370207 -0.247253 -0.316711 -0.463318 0.789917 1445370207 -0.247253 -0.316711 -0.463318 0.789917 1445370207 -0.247253 -0.316711 -0.463318 0.789917 1445370207 -0.343933 -0.321472 -0.474060 0.744080 1445370207 -0.343933 -0.321472 -0.474060 0.744080 1445370207 -0.343933 -0.321472 -0.474060 0.744080 1445370207 -0.343933 -0.321472 -0.474060 0.744080 1445370207 -0.343933 -0.321472 -0.474060 0.744080 1445370207 -0.343933 -0.321472 -0.474060 0.744080 1445370207 -0.343933 -0.321472 -0.474060 0.744080 1445370207 -0.379700 -0.306335 -0.420166 0.765137 1445370207 -0.379700 -0.306335 -0.420166 0.765137 1445370207 -0.379700 -0.306335 -0.420166 0.765137 1445370207 -0.379700 -0.306335 -0.420166 0.765137 1445370207 -0.379700 -0.306335 -0.420166 0.765137 1445370207 -0.379700 -0.306335 -0.420166 0.765137 1445370207 -0.310913 -0.310974 -0.275940 0.854675 1445370207 -0.310913 -0.310974 -0.275940 0.854675 1445370207 -0.310913 -0.310974 -0.275940 0.854675 1445370207 -0.310913 -0.310974 -0.275940 0.854675 1445370207 -0.310913 -0.310974 -0.275940 0.854675 1445370207 -0.310913 -0.310974 -0.275940 0.854675 1445370207 -0.310913 -0.310974 -0.275940 0.854675 1445370207 -0.132813 -0.352844 0.072998 0.923340 1445370207 -0.132813 -0.352844 0.072998 0.923340 1445370207 -0.132813 -0.352844 0.072998 0.923340 1445370207 -0.132813 -0.352844 0.072998 0.923340 1445370207 -0.132813 -0.352844 0.072998 0.923340 1445370207 -0.132813 -0.352844 0.072998 0.923340 1445370207 0.102356 -0.249146 0.154663 0.950500 1445370207 0.102356 -0.249146 0.154663 0.950500 1445370207 0.102356 -0.249146 0.154663 0.950500 1445370207 0.102356 -0.249146 0.154663 0.950500 1445370207 0.102356 -0.249146 0.154663 0.950500 1445370207 0.102356 -0.249146 0.154663 0.950500 1445370207 0.102356 -0.249146 0.154663 0.950500 1445370207 0.311218 -0.165283 0.009338 0.935791 1445370207 0.311218 -0.165283 0.009338 0.935791 1445370207 0.311218 -0.165283 0.009338 0.935791 1445370207 0.311218 -0.165283 0.009338 0.935791 1445370207 0.311218 -0.165283 0.009338 0.935791 1445370207 0.311218 -0.165283 0.009338 0.935791 1445370207 0.311218 -0.165283 0.009338 0.935791 1445370207 0.369812 -0.105896 -0.006775 0.922974 1445370207 0.369812 -0.105896 -0.006775 0.922974 1445370207 0.369812 -0.105896 -0.006775 0.922974 1445370207 0.369812 -0.105896 -0.006775 0.922974 1445370207 0.369812 -0.105896 -0.006775 0.922974 1445370207 0.369812 -0.105896 -0.006775 0.922974 1445370207 0.192017 -0.178650 -0.170593 0.949768 1445370207 0.192017 -0.178650 -0.170593 0.949768 1445370207 0.192017 -0.178650 -0.170593 0.949768 1445370207 0.192017 -0.178650 -0.170593 0.949768 1445370207 0.192017 -0.178650 -0.170593 0.949768 1445370207 0.192017 -0.178650 -0.170593 0.949768 1445370207 0.034119 -0.206360 -0.180847 0.960999 1445370207 0.034119 -0.206360 -0.180847 0.960999 1445370207 0.034119 -0.206360 -0.180847 0.960999 1445370207 0.034119 -0.206360 -0.180847 0.960999 1445370207 0.034119 -0.206360 -0.180847 0.960999 1445370207 0.034119 -0.206360 -0.180847 0.960999 1445370207 0.034119 -0.206360 -0.180847 0.960999 1445370207 -0.095947 -0.247864 -0.185547 0.945984 1445370207 -0.095947 -0.247864 -0.185547 0.945984 1445370207 -0.095947 -0.247864 -0.185547 0.945984 1445370207 -0.095947 -0.247864 -0.185547 0.945984 1445370207 -0.095947 -0.247864 -0.185547 0.945984 1445370207 -0.095947 -0.247864 -0.185547 0.945984 1445370207 -0.095947 -0.247864 -0.185547 0.945984 1445370207 -0.205017 -0.319641 -0.227722 0.896606 1445370207 -0.205017 -0.319641 -0.227722 0.896606 1445370207 -0.205017 -0.319641 -0.227722 0.896606 1445370207 -0.205017 -0.319641 -0.227722 0.896606 1445370207 -0.205017 -0.319641 -0.227722 0.896606 1445370207 -0.205017 -0.319641 -0.227722 0.896606 1445370207 -0.290833 -0.381897 -0.259338 0.838074 1445370207 -0.290833 -0.381897 -0.259338 0.838074 1445370207 -0.290833 -0.381897 -0.259338 0.838074 1445370207 -0.290833 -0.381897 -0.259338 0.838074 1445370207 -0.290833 -0.381897 -0.259338 0.838074 1445370207 -0.290833 -0.381897 -0.259338 0.838074 1445370207 -0.295349 -0.403381 -0.202881 0.841980 1445370207 -0.295349 -0.403381 -0.202881 0.841980 1445370207 -0.295349 -0.403381 -0.202881 0.841980 1445370207 -0.295349 -0.403381 -0.202881 0.841980 1445370207 -0.295349 -0.403381 -0.202881 0.841980 1445370207 -0.295349 -0.403381 -0.202881 0.841980 1445370207 -0.295349 -0.403381 -0.202881 0.841980 1445370207 -0.211548 -0.405823 -0.114990 0.881653 1445370208 -0.211548 -0.405823 -0.114990 0.881653 1445370208 -0.211548 -0.405823 -0.114990 0.881653 1445370208 -0.211548 -0.405823 -0.114990 0.881653 1445370208 -0.211548 -0.405823 -0.114990 0.881653 1445370208 -0.211548 -0.405823 -0.114990 0.881653 1445370208 -0.062744 -0.361877 -0.158447 0.916504 1445370208 -0.062744 -0.361877 -0.158447 0.916504 1445370208 -0.062744 -0.361877 -0.158447 0.916504 1445370208 -0.062744 -0.361877 -0.158447 0.916504 1445370208 -0.062744 -0.361877 -0.158447 0.916504 1445370208 -0.062744 -0.361877 -0.158447 0.916504 1445370208 0.183105 -0.292236 -0.252991 0.903931 1445370208 0.183105 -0.292236 -0.252991 0.903931 1445370208 0.183105 -0.292236 -0.252991 0.903931 1445370208 0.183105 -0.292236 -0.252991 0.903931 1445370208 0.183105 -0.292236 -0.252991 0.903931 1445370208 0.183105 -0.292236 -0.252991 0.903931 1445370208 0.183105 -0.292236 -0.252991 0.903931 1445370208 0.332825 -0.324951 -0.289612 0.836487 1445370208 0.332825 -0.324951 -0.289612 0.836487 1445370208 0.332825 -0.324951 -0.289612 0.836487 1445370208 0.332825 -0.324951 -0.289612 0.836487 1445370208 0.332825 -0.324951 -0.289612 0.836487 1445370208 0.332825 -0.324951 -0.289612 0.836487 1445370208 0.183167 -0.372498 -0.418213 0.807922 1445370208 0.183167 -0.372498 -0.418213 0.807922 1445370208 0.183167 -0.372498 -0.418213 0.807922 1445370208 0.183167 -0.372498 -0.418213 0.807922 1445370208 0.183167 -0.372498 -0.418213 0.807922 1445370208 0.183167 -0.372498 -0.418213 0.807922 1445370208 0.065491 -0.314880 -0.366272 0.873169 1445370208 0.065491 -0.314880 -0.366272 0.873169 1445370208 0.065491 -0.314880 -0.366272 0.873169 1445370208 0.065491 -0.314880 -0.366272 0.873169 1445370208 0.065491 -0.314880 -0.366272 0.873169 1445370208 -0.070068 -0.297729 -0.323975 0.895264 1445370208 -0.070068 -0.297729 -0.323975 0.895264 1445370208 -0.070068 -0.297729 -0.323975 0.895264 1445370208 -0.070068 -0.297729 -0.323975 0.895264 1445370208 -0.070068 -0.297729 -0.323975 0.895264 1445370208 -0.070068 -0.297729 -0.323975 0.895264 1445370208 -0.070068 -0.297729 -0.323975 0.895264 1445370208 -0.183167 -0.291687 -0.274719 0.897705 1445370208 -0.183167 -0.291687 -0.274719 0.897705 1445370208 -0.183167 -0.291687 -0.274719 0.897705 1445370208 -0.183167 -0.291687 -0.274719 0.897705 1445370208 -0.183167 -0.291687 -0.274719 0.897705 1445370208 -0.183167 -0.291687 -0.274719 0.897705 1445370208 -0.262268 -0.306458 -0.208313 0.890991 1445370208 -0.262268 -0.306458 -0.208313 0.890991 1445370208 -0.262268 -0.306458 -0.208313 0.890991 1445370208 -0.262268 -0.306458 -0.208313 0.890991 1445370208 -0.262268 -0.306458 -0.208313 0.890991 1445370208 -0.262268 -0.306458 -0.208313 0.890991 1445370208 -0.262268 -0.306458 -0.208313 0.890991 1445370208 -0.306091 -0.313171 -0.142761 0.887573 1445370208 -0.306091 -0.313171 -0.142761 0.887573 1445370208 -0.306091 -0.313171 -0.142761 0.887573 1445370208 -0.306091 -0.313171 -0.142761 0.887573 1445370208 -0.306091 -0.313171 -0.142761 0.887573 1445370208 -0.306091 -0.313171 -0.142761 0.887573 1445370208 -0.295837 -0.303772 -0.120178 0.897644 1445370208 -0.295837 -0.303772 -0.120178 0.897644 1445370208 -0.295837 -0.303772 -0.120178 0.897644 1445370208 -0.295837 -0.303772 -0.120178 0.897644 1445370208 -0.295837 -0.303772 -0.120178 0.897644 1445370208 -0.295837 -0.303772 -0.120178 0.897644 1445370208 -0.200867 -0.317505 -0.063965 0.924561 1445370208 -0.200867 -0.317505 -0.063965 0.924561 1445370208 -0.200867 -0.317505 -0.063965 0.924561 1445370208 -0.200867 -0.317505 -0.063965 0.924561 1445370208 -0.200867 -0.317505 -0.063965 0.924561 1445370208 -0.200867 -0.317505 -0.063965 0.924561 1445370208 -0.200867 -0.317505 -0.063965 0.924561 1445370208 0.027161 -0.299866 0.038086 0.952820 1445370208 0.027161 -0.299866 0.038086 0.952820 1445370208 0.027161 -0.299866 0.038086 0.952820 1445370208 0.027161 -0.299866 0.038086 0.952820 1445370208 0.027161 -0.299866 0.038086 0.952820 1445370208 0.027161 -0.299866 0.038086 0.952820 1445370208 0.027161 -0.299866 0.038086 0.952820 1445370208 0.291260 -0.217529 -0.014709 0.931458 1445370208 0.291260 -0.217529 -0.014709 0.931458 1445370208 0.291260 -0.217529 -0.014709 0.931458 1445370208 0.291260 -0.217529 -0.014709 0.931458 1445370208 0.291260 -0.217529 -0.014709 0.931458 1445370208 0.291260 -0.217529 -0.014709 0.931458 1445370208 0.438721 -0.136475 0.003845 0.888123 1445370208 0.438721 -0.136475 0.003845 0.888123 1445370208 0.438721 -0.136475 0.003845 0.888123 1445370208 0.438721 -0.136475 0.003845 0.888123 1445370208 0.438721 -0.136475 0.003845 0.888123 1445370208 0.438721 -0.136475 0.003845 0.888123 1445370208 0.273132 -0.236023 -0.181152 0.914795 1445370208 0.273132 -0.236023 -0.181152 0.914795 1445370208 0.273132 -0.236023 -0.181152 0.914795 1445370208 0.273132 -0.236023 -0.181152 0.914795 1445370208 0.273132 -0.236023 -0.181152 0.914795 1445370208 0.273132 -0.236023 -0.181152 0.914795 1445370208 0.059143 -0.268188 -0.347046 0.896729 1445370208 0.059143 -0.268188 -0.347046 0.896729 1445370208 0.059143 -0.268188 -0.347046 0.896729 1445370208 0.059143 -0.268188 -0.347046 0.896729 1445370208 0.059143 -0.268188 -0.347046 0.896729 1445370208 0.059143 -0.268188 -0.347046 0.896729 1445370208 0.059143 -0.268188 -0.347046 0.896729 1445370208 -0.108948 -0.282471 -0.378174 0.874817 1445370208 -0.108948 -0.282471 -0.378174 0.874817 1445370208 -0.108948 -0.282471 -0.378174 0.874817 1445370208 -0.108948 -0.282471 -0.378174 0.874817 1445370208 -0.108948 -0.282471 -0.378174 0.874817 1445370208 -0.108948 -0.282471 -0.378174 0.874817 1445370208 -0.251465 -0.297546 -0.402344 0.828430 1445370208 -0.251465 -0.297546 -0.402344 0.828430 1445370209 -0.251465 -0.297546 -0.402344 0.828430 1445370209 -0.251465 -0.297546 -0.402344 0.828430 1445370209 -0.251465 -0.297546 -0.402344 0.828430 1445370209 -0.251465 -0.297546 -0.402344 0.828430 1445370209 -0.251465 -0.297546 -0.402344 0.828430 1445370209 -0.355774 -0.329468 -0.391418 0.782104 1445370209 -0.355774 -0.329468 -0.391418 0.782104 1445370209 -0.355774 -0.329468 -0.391418 0.782104 1445370209 -0.355774 -0.329468 -0.391418 0.782104 1445370209 -0.355774 -0.329468 -0.391418 0.782104 1445370209 -0.355774 -0.329468 -0.391418 0.782104 1445370209 -0.423218 -0.349304 -0.375549 0.746887 1445370209 -0.423218 -0.349304 -0.375549 0.746887 1445370209 -0.423218 -0.349304 -0.375549 0.746887 1445370209 -0.423218 -0.349304 -0.375549 0.746887 1445370209 -0.423218 -0.349304 -0.375549 0.746887 1445370209 -0.423218 -0.349304 -0.375549 0.746887 1445370209 -0.423218 -0.349304 -0.375549 0.746887 1445370209 -0.406494 -0.367737 -0.306519 0.778198 1445370209 -0.406494 -0.367737 -0.306519 0.778198 1445370209 -0.406494 -0.367737 -0.306519 0.778198 1445370209 -0.406494 -0.367737 -0.306519 0.778198 1445370209 -0.406494 -0.367737 -0.306519 0.778198 1445370209 -0.406494 -0.367737 -0.306519 0.778198 1445370209 -0.242310 -0.425598 -0.078308 0.868347 1445370209 -0.242310 -0.425598 -0.078308 0.868347 1445370209 -0.242310 -0.425598 -0.078308 0.868347 1445370209 -0.242310 -0.425598 -0.078308 0.868347 1445370209 -0.242310 -0.425598 -0.078308 0.868347 1445370209 -0.242310 -0.425598 -0.078308 0.868347 1445370209 -0.242310 -0.425598 -0.078308 0.868347 1445370209 -0.007751 -0.395935 0.212585 0.893250 1445370209 -0.007751 -0.395935 0.212585 0.893250 1445370209 -0.007751 -0.395935 0.212585 0.893250 1445370209 -0.007751 -0.395935 0.212585 0.893250 1445370209 -0.007751 -0.395935 0.212585 0.893250 1445370209 -0.007751 -0.395935 0.212585 0.893250 1445370209 0.233032 -0.220459 0.272705 0.907043 1445370209 0.233032 -0.220459 0.272705 0.907043 1445370209 
0.528198 0.316711 -0.565857 0.548157 1445370212 0.528198 0.316711 -0.565857 0.548157 1445370212 0.528198 0.316711 -0.565857 0.548157 1445370212 0.527100 0.320984 -0.563477 0.549194 1445370212 0.527100 0.320984 -0.563477 0.549194 1445370212 0.527100 0.320984 -0.563477 0.549194 1445370212 0.527100 0.320984 -0.563477 0.549194 1445370212 0.527100 0.320984 -0.563477 0.549194 1445370212 0.527100 0.320984 -0.563477 0.549194 1445370212 0.525879 0.323914 -0.560791 0.551392 1445370212 0.525879 0.323914 -0.560791 0.551392 1445370212 0.525879 0.323914 -0.560791 0.551392 1445370212 0.525879 0.323914 -0.560791 0.551392 1445370212 0.525879 0.323914 -0.560791 0.551392 1445370212 0.525879 0.323914 -0.560791 0.551392 1445370212 0.525391 0.320129 -0.563110 0.551636 1445370212 0.525391 0.320129 -0.563110 0.551636 1445370212 0.525391 0.320129 -0.563110 0.551636 1445370212 0.525391 0.320129 -0.563110 0.551636 1445370212 0.525391 0.320129 -0.563110 0.551636 1445370212 0.523926 0.314880 -0.567810 0.551270 1445370212 0.523926 0.314880 -0.567810 0.551270 1445370212 0.523926 0.314880 -0.567810 0.551270 1445370212 0.523926 0.314880 -0.567810 0.551270 1445370212 0.523926 0.314880 -0.567810 0.551270 1445370212 0.523926 0.314880 -0.567810 0.551270 1445370212 0.518738 0.316284 -0.564209 0.559021 1445370212 0.518738 0.316284 -0.564209 0.559021 1445370212 0.518738 0.316284 -0.564209 0.559021 1445370212 0.518738 0.316284 -0.564209 0.559021 1445370212 0.518738 0.316284 -0.564209 0.559021 1445370212 0.518738 0.316284 -0.564209 0.559021 1445370212 0.511292 0.322632 -0.555359 0.570984 1445370212 0.511292 0.322632 -0.555359 0.570984 1445370212 0.511292 0.322632 -0.555359 0.570984 1445370212 0.511292 0.322632 -0.555359 0.570984 1445370212 0.511292 0.322632 -0.555359 0.570984 1445370212 0.511292 0.322632 -0.555359 0.570984 1445370212 0.508118 0.326538 -0.552856 0.573975 1445370212 0.508118 0.326538 -0.552856 0.573975 1445370212 0.508118 0.326538 -0.552856 0.573975 1445370212 0.508118 0.326538 -0.552856 0.573975 1445370212 0.508118 0.326538 -0.552856 0.573975 1445370212 0.508118 0.326538 -0.552856 0.573975 1445370212 0.507935 0.331177 -0.552124 0.572205 1445370212 0.507935 0.331177 -0.552124 0.572205 1445370212 0.507935 0.331177 -0.552124 0.572205 1445370212 0.507935 0.331177 -0.552124 0.572205 1445370212 0.507935 0.331177 -0.552124 0.572205 1445370212 0.507935 0.331177 -0.552124 0.572205 1445370212 0.506897 0.341309 -0.544067 0.574890 1445370212 0.506897 0.341309 -0.544067 0.574890 1445370212 0.506897 0.341309 -0.544067 0.574890 1445370212 0.506897 0.341309 -0.544067 0.574890 1445370212 0.506897 0.341309 -0.544067 0.574890 1445370212 0.506897 0.341309 -0.544067 0.574890 1445370212 0.506470 0.346497 -0.537048 0.578735 1445370212 0.506470 0.346497 -0.537048 0.578735 1445370212 0.506470 0.346497 -0.537048 0.578735 1445370212 0.506470 0.346497 -0.537048 0.578735 1445370212 0.506470 0.346497 -0.537048 0.578735 1445370212 0.509583 0.330200 -0.545715 0.577454 1445370212 0.509583 0.330200 -0.545715 0.577454 1445370212 0.509583 0.330200 -0.545715 0.577454 1445370212 0.509583 0.330200 -0.545715 0.577454 1445370212 0.509583 0.330200 -0.545715 0.577454 1445370212 0.509583 0.330200 -0.545715 0.577454 1445370212 0.516846 0.300598 -0.568420 0.565125 1445370212 0.516846 0.300598 -0.568420 0.565125 1445370212 0.516846 0.300598 -0.568420 0.565125 1445370212 0.516846 0.300598 -0.568420 0.565125 1445370212 0.516846 0.300598 -0.568420 0.565125 1445370212 0.516846 0.300598 -0.568420 0.565125 1445370212 0.530334 0.286011 -0.572083 0.556396 1445370212 0.530334 0.286011 -0.572083 0.556396 1445370212 0.530334 0.286011 -0.572083 0.556396 1445370212 0.530334 0.286011 -0.572083 0.556396 1445370212 0.530334 0.286011 -0.572083 0.556396 1445370212 0.530334 0.286011 -0.572083 0.556396 1445370212 0.550537 0.266357 -0.581299 0.536621 1445370212 0.550537 0.266357 -0.581299 0.536621 1445370212 0.550537 0.266357 -0.581299 0.536621 1445370212 0.550537 0.266357 -0.581299 0.536621 1445370212 0.550537 0.266357 -0.581299 0.536621 1445370212 0.550537 0.266357 -0.581299 0.536621 1445370212 0.565491 0.252625 -0.587708 0.520569 1445370212 0.565491 0.252625 -0.587708 0.520569 1445370212 0.565491 0.252625 -0.587708 0.520569 1445370212 0.565491 0.252625 -0.587708 0.520569 1445370212 0.565491 0.252625 -0.587708 0.520569 1445370212 0.565491 0.252625 -0.587708 0.520569 1445370213 0.574585 0.249634 -0.591431 0.507690 1445370213 0.574585 0.249634 -0.591431 0.507690 1445370213 0.574585 0.249634 -0.591431 0.507690 1445370213 0.574585 0.249634 -0.591431 0.507690 1445370213 0.574585 0.249634 -0.591431 0.507690 1445370213 0.574585 0.249634 -0.591431 0.507690 1445370213 0.574585 0.249634 -0.591431 0.507690 1445370213 0.569702 0.258362 -0.588745 0.511841 1445370213 0.569702 0.258362 -0.588745 0.511841 1445370213 0.569702 0.258362 -0.588745 0.511841 1445370213 0.569702 0.258362 -0.588745 0.511841 1445370213 0.569702 0.258362 -0.588745 0.511841 1445370213 0.569702 0.258362 -0.588745 0.511841 1445370213 0.569702 0.258362 -0.588745 0.511841 1445370213 0.553650 0.279297 -0.577515 0.530945 1445370213 0.553650 0.279297 -0.577515 0.530945 1445370213 0.553650 0.279297 -0.577515 0.530945 1445370213 0.553650 0.279297 -0.577515 0.530945 1445370213 0.553650 0.279297 -0.577515 0.530945 1445370213 0.553650 0.279297 -0.577515 0.530945 1445370213 0.541199 0.296997 -0.563904 0.548523 1445370213 0.541199 0.296997 -0.563904 0.548523 1445370213 0.541199 0.296997 -0.563904 0.548523 1445370213 0.541199 0.296997 -0.563904 0.548523 1445370213 0.541199 0.296997 -0.563904 0.548523 1445370213 0.531128 0.312866 -0.554260 0.559326 1445370213 0.531128 0.312866 -0.554260 0.559326 1445370213 0.531128 0.312866 -0.554260 0.559326 1445370213 0.531128 0.312866 -0.554260 0.559326 1445370213 0.531128 0.312866 -0.554260 0.559326 1445370213 0.521851 0.328186 -0.545349 0.567871 1445370213 0.521851 0.328186 -0.545349 0.567871 1445370213 0.521851 0.328186 -0.545349 0.567871 1445370213 0.521851 0.328186 -0.545349 0.567871 1445370213 0.521851 0.328186 -0.545349 0.567871 1445370213 0.521851 0.328186 -0.545349 0.567871 1445370213 0.519470 0.327454 -0.541870 0.573853 1445370213 0.519470 0.327454 -0.541870 0.573853 1445370213 0.519470 0.327454 -0.541870 0.573853 1445370213 0.519470 0.327454 -0.541870 0.573853 1445370213 0.519470 0.327454 -0.541870 0.573853 1445370213 0.519470 0.327454 -0.541870 0.573853 1445370213 0.521423 0.317200 -0.541077 0.578552 1445370213 0.521423 0.317200 -0.541077 0.578552 1445370213 0.521423 0.317200 -0.541077 0.578552 1445370213 0.521423 0.317200 -0.541077 0.578552 1445370213 0.521423 0.317200 -0.541077 0.578552 1445370213 0.517090 0.333618 -0.507813 0.602783 1445370213 0.517090 0.333618 -0.507813 0.602783 1445370213 0.517090 0.333618 -0.507813 0.602783 1445370213 0.517090 0.333618 -0.507813 0.602783 1445370213 0.517090 0.333618 -0.507813 0.602783 1445370213 0.517090 0.333618 -0.507813 0.602783 1445370213 0.513306 0.360596 -0.469482 0.621277 1445370213 0.513306 0.360596 -0.469482 0.621277 1445370213 0.513306 0.360596 -0.469482 0.621277 1445370213 0.513306 0.360596 -0.469482 0.621277 1445370213 0.513306 0.360596 -0.469482 0.621277 1445370213 0.513306 0.360596 -0.469482 0.621277 1445370213 0.528870 0.376770 -0.451782 0.611694 1445370213 0.528870 0.376770 -0.451782 0.611694 1445370213 0.528870 0.376770 -0.451782 0.611694 1445370213 0.528870 0.376770 -0.451782 0.611694 1445370213 0.528870 0.376770 -0.451782 0.611694 1445370213 0.528870 0.376770 -0.451782 0.611694 1445370213 0.580383 0.323669 -0.503845 0.551819 1445370213 0.580383 0.323669 -0.503845 0.551819 1445370213 0.580383 0.323669 -0.503845 0.551819 1445370213 0.580383 0.323669 -0.503845 0.551819 1445370213 0.580383 0.323669 -0.503845 0.551819 1445370213 0.580383 0.323669 -0.503845 0.551819 1445370213 0.621643 0.253235 -0.559509 0.486145 1445370213 0.621643 0.253235 -0.559509 0.486145 1445370213 0.621643 0.253235 -0.559509 0.486145 1445370213 0.621643 0.253235 -0.559509 0.486145 1445370213 0.621643 0.253235 -0.559509 0.486145 1445370213 0.613708 0.259521 -0.567627 0.483521 1445370213 0.613708 0.259521 -0.567627 0.483521 1445370213 0.613708 0.259521 -0.567627 0.483521 1445370213 0.613708 0.259521 -0.567627 0.483521 1445370213 0.613708 0.259521 -0.567627 0.483521 1445370213 0.613220 0.305359 -0.544128 0.484375 1445370213 0.613220 0.305359 -0.544128 0.484375 1445370213 0.613220 0.305359 -0.544128 0.484375 1445370213 0.613220 0.305359 -0.544128 0.484375 1445370213 0.613220 0.305359 -0.544128 0.484375 1445370213 0.613220 0.305359 -0.544128 0.484375 1445370213 0.613220 0.305359 -0.544128 0.484375 1445370213 0.611206 0.312805 -0.548157 0.477539 1445370213 0.611206 0.312805 -0.548157 0.477539 1445370213 0.611206 0.312805 -0.548157 0.477539 1445370213 0.611206 0.312805 -0.548157 0.477539 1445370213 0.611206 0.312805 -0.548157 0.477539 1445370213 0.611206 0.312805 -0.548157 0.477539 1445370213 0.602173 0.331604 -0.547302 0.477356 1445370213 0.602173 0.331604 -0.547302 0.477356 1445370213 0.602173 0.331604 -0.547302 0.477356 1445370213 0.602173 0.331604 -0.547302 0.477356 1445370213 0.602173 0.331604 -0.547302 0.477356 1445370213 0.602173 0.331604 -0.547302 0.477356 1445370213 0.588440 0.340393 -0.553223 0.481445 1445370213 0.588440 0.340393 -0.553223 0.481445 1445370213 0.588440 0.340393 -0.553223 0.481445 1445370213 0.588440 0.340393 -0.553223 0.481445 1445370213 0.588440 0.340393 -0.553223 0.481445 1445370213 0.588440 0.340393 -0.553223 0.481445 1445370213 0.588440 0.340393 -0.553223 0.481445 1445370214 0.577332 0.329956 -0.573486 0.478394 1445370214 0.577332 0.329956 -0.573486 0.478394 1445370214 0.577332 0.329956 -0.573486 0.478394 1445370214 0.577332 0.329956 -0.573486 0.478394 1445370214 0.577332 0.329956 -0.573486 0.478394 1445370214 0.577332 0.329956 -0.573486 0.478394 1445370214 0.573547 0.299744 -0.597290 0.473755 1445370214 0.573547 0.299744 -0.597290 0.473755 1445370214 0.573547 0.299744 -0.597290 0.473755 1445370214 0.573547 0.299744 -0.597290 0.473755 1445370214 0.573547 0.299744 -0.597290 0.473755 1445370214 0.573547 0.299744 -0.597290 0.473755 1445370214 0.579834 0.283997 -0.600037 0.472290 1445370214 0.579834 0.283997 -0.600037 0.472290 1445370214 0.579834 0.283997 -0.600037 0.472290 1445370214 0.579834 0.283997 -0.600037 0.472290 1445370214 0.579834 0.283997 -0.600037 0.472290 1445370214 0.579834 0.283997 -0.600037 0.472290 1445370214 0.590088 0.262268 -0.607361 0.462708 1445370214 0.590088 0.262268 -0.607361 0.462708 1445370214 0.590088 0.262268 -0.607361 0.462708 1445370214 0.590088 0.262268 -0.607361 0.462708 1445370214 0.590088 0.262268 -0.607361 0.462708 1445370214 0.590088 0.262268 -0.607361 0.462708 1445370214 0.590088 0.262268 -0.607361 0.462708 1445370214 0.592529 0.255798 -0.615051 0.452881 1445370214 0.592529 0.255798 -0.615051 0.452881 1445370214 0.592529 0.255798 -0.615051 0.452881 1445370214 0.592529 0.255798 -0.615051 0.452881 1445370214 0.592529 0.255798 -0.615051 0.452881 1445370214 0.592529 0.255798 -0.615051 0.452881 1445370214 0.584106 0.266968 -0.611389 0.462280 1445370214 0.584106 0.266968 -0.611389 0.462280 1445370214 0.584106 0.266968 -0.611389 0.462280 1445370214 0.584106 0.266968 -0.611389 0.462280 1445370214 0.584106 0.266968 -0.611389 0.462280 1445370214 0.584106 0.266968 -0.611389 0.462280 1445370214 0.584106 0.266968 -0.611389 0.462280 1445370214 0.580505 0.269287 -0.610718 0.466370 1445370214 0.580505 0.269287 -0.610718 0.466370 1445370214 0.580505 0.269287 -0.610718 0.466370 1445370214 0.580505 0.269287 -0.610718 0.466370 1445370214 0.580505 0.269287 -0.610718 0.466370 1445370214 0.580505 0.269287 -0.610718 0.466370 1445370214 0.575806 0.274109 -0.607666 0.473328 1445370214 0.575806 0.274109 -0.607666 0.473328 1445370214 0.575806 0.274109 -0.607666 0.473328 1445370214 0.575806 0.274109 -0.607666 0.473328 1445370214 0.575806 0.274109 -0.607666 0.473328 1445370214 0.575806 0.274109 -0.607666 0.473328 1445370214 0.568237 0.293213 -0.597473 0.483826 1445370214 0.568237 0.293213 -0.597473 0.483826 1445370214 0.568237 0.293213 -0.597473 0.483826 1445370214 0.568237 0.293213 -0.597473 0.483826 1445370214 0.568237 0.293213 -0.597473 0.483826 1445370214 0.568237 0.293213 -0.597473 0.483826 1445370214 0.561096 0.307434 -0.589844 0.492676 1445370214 0.561096 0.307434 -0.589844 0.492676 1445370214 0.561096 0.307434 -0.589844 0.492676 1445370214 0.561096 0.307434 -0.589844 0.492676 1445370214 0.561096 0.307434 -0.589844 0.492676 1445370214 0.561096 0.307434 -0.589844 0.492676 1445370214 0.555176 0.314575 -0.583679 0.502075 1445370214 0.555176 0.314575 -0.583679 0.502075 1445370214 0.555176 0.314575 -0.583679 0.502075 1445370214 0.555176 0.314575 -0.583679 0.502075 1445370214 0.555176 0.314575 -0.583679 0.502075 1445370214 0.552368 0.318604 -0.578430 0.508667 1445370214 0.552368 0.318604 -0.578430 0.508667 1445370214 0.552368 0.318604 -0.578430 0.508667 1445370214 0.552368 0.318604 -0.578430 0.508667 1445370214 0.552368 0.318604 -0.578430 0.508667 1445370214 0.552368 0.318604 -0.578430 0.508667 1445370214 0.552368 0.318604 -0.578430 0.508667 1445370214 0.554382 0.319580 -0.574707 0.510132 1445370214 0.554382 0.319580 -0.574707 0.510132 1445370214 0.554382 0.319580 -0.574707 0.510132 1445370214 0.554382 0.319580 -0.574707 0.510132 1445370214 0.554382 0.319580 -0.574707 0.510132 1445370214 0.554382 0.319580 -0.574707 0.510132 1445370214 0.559753 0.318848 -0.571960 0.507751 1445370214 0.559753 0.318848 -0.571960 0.507751 1445370214 0.559753 0.318848 -0.571960 0.507751 1445370214 0.559753 0.318848 -0.571960 0.507751 1445370214 0.559753 0.318848 -0.571960 0.507751 1445370214 0.559753 0.318848 -0.571960 0.507751 1445370214 0.559753 0.318848 -0.571960 0.507751 1445370214 0.566528 0.312256 -0.577271 0.498291 1445370214 0.566528 0.312256 -0.577271 0.498291 1445370214 0.566528 0.312256 -0.577271 0.498291 1445370214 0.566528 0.312256 -0.577271 0.498291 1445370214 0.566528 0.312256 -0.577271 0.498291 1445370214 0.566528 0.312256 -0.577271 0.498291 1445370214 0.572327 0.301636 -0.590637 0.482178 1445370214 0.572327 0.301636 -0.590637 0.482178 1445370214 0.572327 0.301636 -0.590637 0.482178 1445370214 0.572327 0.301636 -0.590637 0.482178 1445370214 0.572327 0.301636 -0.590637 0.482178 1445370214 0.572327 0.301636 -0.590637 0.482178 1445370214 0.572327 0.301636 -0.590637 0.482178 1445370214 0.574524 0.295166 -0.603394 0.467590 1445370214 0.574524 0.295166 -0.603394 0.467590 1445370214 0.574524 0.295166 -0.603394 0.467590 1445370214 0.574524 0.295166 -0.603394 0.467590 1445370214 0.574524 0.295166 -0.603394 0.467590 1445370214 0.578796 0.277893 -0.621094 0.449402 1445370214 0.578796 0.277893 -0.621094 0.449402 1445370214 0.578796 0.277893 -0.621094 0.449402 1445370214 0.578796 0.277893 -0.621094 0.449402 1445370214 0.578796 0.277893 -0.621094 0.449402 1445370214 0.578796 0.277893 -0.621094 0.449402 1445370214 0.578796 0.277893 -0.621094 0.449402 1445370214 0.580750 0.259216 -0.630371 0.445068 1445370215 0.580750 0.259216 -0.630371 0.445068 1445370215 0.580750 0.259216 -0.630371 0.445068 1445370215 0.580750 0.259216 -0.630371 0.445068 1445370215 0.580750 0.259216 -0.630371 0.445068 1445370215 0.580750 0.259216 -0.630371 0.445068 1445370215 0.569824 0.273254 -0.619568 0.465515 1445370215 0.569824 0.273254 -0.619568 0.465515 1445370215 0.569824 0.273254 -0.619568 0.465515 1445370215 0.569824 0.273254 -0.619568 0.465515 1445370215 0.569824 0.273254 -0.619568 0.465515 1445370215 0.569824 0.273254 -0.619568 0.465515 1445370215 0.569824 0.273254 -0.619568 0.465515 1445370215 0.557556 0.292358 -0.607971 0.483704 1445370215 0.557556 0.292358 -0.607971 0.483704 1445370215 0.557556 0.292358 -0.607971 0.483704 1445370215 0.557556 0.292358 -0.607971 0.483704 1445370215 0.557556 0.292358 -0.607971 0.483704 1445370215 0.557556 0.292358 -0.607971 0.483704 1445370215 0.542419 0.316284 -0.586548 0.511536 1445370215 0.542419 0.316284 -0.586548 0.511536 1445370215 0.542419 0.316284 -0.586548 0.511536 1445370215 0.542419 0.316284 -0.586548 0.511536 1445370215 0.542419 0.316284 -0.586548 0.511536 1445370215 0.542419 0.316284 -0.586548 0.511536 1445370215 0.542419 0.316284 -0.586548 0.511536 1445370215 0.526245 0.335388 -0.561890 0.542969 1445370215 0.526245 0.335388 -0.561890 0.542969 1445370215 0.526245 0.335388 -0.561890 0.542969 1445370215 0.526245 0.335388 -0.561890 0.542969 1445370215 0.526245 0.335388 -0.561890 0.542969 1445370215 0.526245 0.335388 -0.561890 0.542969 1445370215 0.531006 0.331909 -0.555725 0.546814 1445370215 0.531006 0.331909 -0.555725 0.546814 1445370215 0.531006 0.331909 -0.555725 0.546814 1445370215 0.531006 0.331909 -0.555725 0.546814 1445370215 0.531006 0.331909 -0.555725 0.546814 1445370215 0.531006 0.331909 -0.555725 0.546814 1445370215 0.541992 0.316284 -0.566223 0.534424 1445370215 0.541992 0.316284 -0.566223 0.534424 1445370215 0.541992 0.316284 -0.566223 0.534424 1445370215 0.541992 0.316284 -0.566223 0.534424 1445370215 0.541992 0.316284 -0.566223 0.534424 1445370215 0.541992 0.316284 -0.566223 0.534424 1445370215 0.557983 0.290161 -0.586487 0.510376 1445370215 0.557983 0.290161 -0.586487 0.510376 1445370215 0.557983 0.290161 -0.586487 0.510376 1445370215 0.557983 0.290161 -0.586487 0.510376 1445370215 0.557983 0.290161 -0.586487 0.510376 1445370215 0.557983 0.290161 -0.586487 0.510376 1445370215 0.557983 0.290161 -0.586487 0.510376 1445370215 0.573853 0.262695 -0.616089 0.471313 1445370215 0.573853 0.262695 -0.616089 0.471313 1445370215 0.573853 0.262695 -0.616089 0.471313 1445370215 0.573853 0.262695 -0.616089 0.471313 1445370215 0.573853 0.262695 -0.616089 0.471313 1445370215 0.573853 0.262695 -0.616089 0.471313 1445370215 0.594421 0.230774 -0.649536 0.414124 1445370215 0.594421 0.230774 -0.649536 0.414124 1445370215 0.594421 0.230774 -0.649536 0.414124 1445370215 0.594421 0.230774 -0.649536 0.414124 1445370215 0.594421 0.230774 -0.649536 0.414124 1445370215 0.594421 0.230774 -0.649536 0.414124 1445370215 0.594421 0.230774 -0.649536 0.414124 1445370215 0.609619 0.190186 -0.677246 0.365356 1445370215 0.609619 0.190186 -0.677246 0.365356 1445370215 0.609619 0.190186 -0.677246 0.365356 1445370215 0.609619 0.190186 -0.677246 0.365356 1445370215 0.609619 0.190186 -0.677246 0.365356 1445370215 0.609619 0.190186 -0.677246 0.365356 1445370215 0.595398 0.203979 -0.664673 0.402649 1445370215 0.595398 0.203979 -0.664673 0.402649 1445370215 0.595398 0.203979 -0.664673 0.402649 1445370215 0.595398 0.203979 -0.664673 0.402649 1445370215 0.595398 0.203979 -0.664673 0.402649 1445370215 0.595398 0.203979 -0.664673 0.402649 1445370215 0.568848 0.257202 -0.630188 0.461609 1445370215 0.568848 0.257202 -0.630188 0.461609 1445370215 0.568848 0.257202 -0.630188 0.461609 1445370215 0.568848 0.257202 -0.630188 0.461609 1445370215 0.568848 0.257202 -0.630188 0.461609 1445370215 0.568848 0.257202 -0.630188 0.461609 1445370215 0.548889 0.294006 -0.605408 0.495728 1445370215 0.548889 0.294006 -0.605408 0.495728 1445370215 0.548889 0.294006 -0.605408 0.495728 1445370215 0.548889 0.294006 -0.605408 0.495728 1445370215 0.548889 0.294006 -0.605408 0.495728 1445370215 0.548889 0.294006 -0.605408 0.495728 1445370215 0.548889 0.294006 -0.605408 0.495728 1445370215 0.529968 0.322205 -0.581909 0.526001 1445370215 0.529968 0.322205 -0.581909 0.526001 1445370215 0.529968 0.322205 -0.581909 0.526001 1445370215 0.529968 0.322205 -0.581909 0.526001 1445370215 0.529968 0.322205 -0.581909 0.526001 1445370215 0.519287 0.334412 -0.566650 0.545349 1445370215 0.519287 0.334412 -0.566650 0.545349 1445370215 0.519287 0.334412 -0.566650 0.545349 1445370215 0.519287 0.334412 -0.566650 0.545349 1445370215 0.519287 0.334412 -0.566650 0.545349 1445370215 0.519287 0.334412 -0.566650 0.545349 1445370215 0.528564 0.323303 -0.569763 0.539856 1445370215 0.528564 0.323303 -0.569763 0.539856 1445370215 0.528564 0.323303 -0.569763 0.539856 1445370215 0.528564 0.323303 -0.569763 0.539856 1445370215 0.528564 0.323303 -0.569763 0.539856 1445370215 0.528564 0.323303 -0.569763 0.539856 1445370215 0.545227 0.306274 -0.581848 0.519897 1445370215 0.545227 0.306274 -0.581848 0.519897 1445370215 0.545227 0.306274 -0.581848 0.519897 1445370215 0.545227 0.306274 -0.581848 0.519897 1445370215 0.545227 0.306274 -0.581848 0.519897 1445370215 0.545227 0.306274 -0.581848 0.519897 1445370215 0.563904 0.290100 -0.596985 0.491333 1445370215 0.563904 0.290100 -0.596985 0.491333 1445370215 0.563904 0.290100 -0.596985 0.491333 1445370215 0.563904 0.290100 -0.596985 0.491333 1445370216 0.563904 0.290100 -0.596985 0.491333 1445370216 0.563904 0.290100 -0.596985 0.491333 1445370216 0.563904 0.290100 -0.596985 0.491333 1445370216 0.579346 0.278076 -0.608887 0.465088 1445370216 0.579346 0.278076 -0.608887 0.465088 1445370216 0.579346 0.278076 -0.608887 0.465088 1445370216 0.579346 0.278076 -0.608887 0.465088 1445370216 0.579346 0.278076 -0.608887 0.465088 1445370216 0.584717 0.276062 -0.617493 0.447876 1445370216 0.584717 0.276062 -0.617493 0.447876 1445370216 0.584717 0.276062 -0.617493 0.447876 1445370216 0.584717 0.276062 -0.617493 0.447876 1445370216 0.584717 0.276062 -0.617493 0.447876 1445370216 0.584717 0.276062 -0.617493 0.447876 1445370216 0.584717 0.276062 -0.617493 0.447876 1445370216 0.585327 0.276062 -0.622131 0.440552 1445370216 0.585327 0.276062 -0.622131 0.440552 1445370216 0.585327 0.276062 -0.622131 0.440552 1445370216 0.585327 0.276062 -0.622131 0.440552 1445370216 0.585327 0.276062 -0.622131 0.440552 1445370216 0.585327 0.276062 -0.622131 0.440552 1445370216 0.588440 0.257935 -0.632080 0.433228 1445370216 0.588440 0.257935 -0.632080 0.433228 1445370216 0.588440 0.257935 -0.632080 0.433228 1445370216 0.588440 0.257935 -0.632080 0.433228 1445370216 0.588440 0.257935 -0.632080 0.433228 1445370216 0.576172 0.281616 -0.612671 0.461914 1445370216 0.576172 0.281616 -0.612671 0.461914 1445370216 0.576172 0.281616 -0.612671 0.461914 1445370216 0.576172 0.281616 -0.612671 0.461914 1445370216 0.576172 0.281616 -0.612671 0.461914 1445370216 0.576172 0.281616 -0.612671 0.461914 1445370216 0.559570 0.309326 -0.593140 0.489258 1445370216 0.559570 0.309326 -0.593140 0.489258 1445370216 0.559570 0.309326 -0.593140 0.489258 1445370216 0.559570 0.309326 -0.593140 0.489258 1445370216 0.559570 0.309326 -0.593140 0.489258 1445370216 0.559570 0.309326 -0.593140 0.489258 1445370216 0.559570 0.309326 -0.593140 0.489258 1445370216 0.541443 0.334778 -0.573120 0.516052 1445370216 0.541443 0.334778 -0.573120 0.516052 1445370216 0.541443 0.334778 -0.573120 0.516052 1445370216 0.541443 0.334778 -0.573120 0.516052 1445370216 0.541443 0.334778 -0.573120 0.516052 1445370216 0.520081 0.364685 -0.540833 0.551392 1445370216 0.520081 0.364685 -0.540833 0.551392 1445370216 0.520081 0.364685 -0.540833 0.551392 1445370216 0.520081 0.364685 -0.540833 0.551392 1445370216 0.520081 0.364685 -0.540833 0.551392 1445370216 0.520081 0.364685 -0.540833 0.551392 1445370216 0.512878 0.384338 -0.516907 0.567383 1445370216 0.512878 0.384338 -0.516907 0.567383 1445370216 0.512878 0.384338 -0.516907 0.567383 1445370216 0.512878 0.384338 -0.516907 0.567383 1445370216 0.512878 0.384338 -0.516907 0.567383 1445370216 0.517639 0.370911 -0.520935 0.568359 1445370216 0.517639 0.370911 -0.520935 0.568359 1445370216 0.517639 0.370911 -0.520935 0.568359 1445370216 0.517639 0.370911 -0.520935 0.568359 1445370216 0.517639 0.370911 -0.520935 0.568359 1445370216 0.517639 0.370911 -0.520935 0.568359 1445370216 0.523865 0.355957 -0.526855 0.566772 1445370216 0.523865 0.355957 -0.526855 0.566772 1445370216 0.523865 0.355957 -0.526855 0.566772 1445370216 0.523865 0.355957 -0.526855 0.566772 1445370216 0.523865 0.355957 -0.526855 0.566772 1445370216 0.523865 0.355957 -0.526855 0.566772 1445370216 0.523865 0.355957 -0.526855 0.566772 1445370216 0.536865 0.339539 -0.541809 0.550354 1445370216 0.536865 0.339539 -0.541809 0.550354 1445370216 0.536865 0.339539 -0.541809 0.550354 1445370216 0.536865 0.339539 -0.541809 0.550354 1445370216 0.536865 0.339539 -0.541809 0.550354 1445370216 0.551636 0.324463 -0.565125 0.520508 1445370216 0.551636 0.324463 -0.565125 0.520508 1445370216 0.551636 0.324463 -0.565125 0.520508 1445370216 0.551636 0.324463 -0.565125 0.520508 1445370216 0.551636 0.324463 -0.565125 0.520508 1445370216 0.551636 0.324463 -0.565125 0.520508 1445370216 0.559692 0.314270 -0.581055 0.500305 1445370216 0.559692 0.314270 -0.581055 0.500305 1445370216 0.559692 0.314270 -0.581055 0.500305 1445370216 0.559692 0.314270 -0.581055 0.500305 1445370216 0.559692 0.314270 -0.581055 0.500305 1445370216 0.559692 0.314270 -0.581055 0.500305 1445370216 0.546265 0.322571 -0.578796 0.512329 1445370216 0.546265 0.322571 -0.578796 0.512329 1445370216 0.546265 0.322571 -0.578796 0.512329 1445370216 0.546265 0.322571 -0.578796 0.512329 1445370216 0.546265 0.322571 -0.578796 0.512329 1445370216 0.546265 0.322571 -0.578796 0.512329 1445370216 0.547607 0.317688 -0.573120 0.520264 1445370216 0.547607 0.317688 -0.573120 0.520264 1445370216 0.547607 0.317688 -0.573120 0.520264 1445370216 0.547607 0.317688 -0.573120 0.520264 1445370216 0.547607 0.317688 -0.573120 0.520264 1445370216 0.547607 0.317688 -0.573120 0.520264 1445370216 0.547607 0.317688 -0.573120 0.520264 1445370216 0.540161 0.328430 -0.561462 0.533936 1445370216 0.540161 0.328430 -0.561462 0.533936 1445370216 0.540161 0.328430 -0.561462 0.533936 1445370216 0.540161 0.328430 -0.561462 0.533936 1445370216 0.540161 0.328430 -0.561462 0.533936 1445370216 0.540161 0.328430 -0.561462 0.533936 1445370216 0.518433 0.373108 -0.525269 0.562195 1445370216 0.518433 0.373108 -0.525269 0.562195 1445370216 0.518433 0.373108 -0.525269 0.562195 1445370216 0.518433 0.373108 -0.525269 0.562195 1445370217 0.518433 0.373108 -0.525269 0.562195 1445370217 0.518433 0.373108 -0.525269 0.562195 1445370217 0.494568 0.422729 -0.486389 0.583130 1445370217 0.494568 0.422729 -0.486389 0.583130 1445370217 0.494568 0.422729 -0.486389 0.583130 1445370217 0.494568 0.422729 -0.486389 0.583130 1445370217 0.494568 0.422729 -0.486389 0.583130 1445370217 0.482239 0.441040 -0.463562 0.598328 1445370217 0.482239 0.441040 -0.463562 0.598328 1445370217 0.482239 0.441040 -0.463562 0.598328 1445370217 0.482239 0.441040 -0.463562 0.598328 1445370217 0.482239 0.441040 -0.463562 0.598328 1445370217 0.482239 0.441040 -0.463562 0.598328 1445370217 0.477966 0.439026 -0.457031 0.608154 1445370217 0.477966 0.439026 -0.457031 0.608154 1445370217 0.477966 0.439026 -0.457031 0.608154 1445370217 0.477966 0.439026 -0.457031 0.608154 1445370217 0.477966 0.439026 -0.457031 0.608154 1445370217 0.482056 0.440247 -0.444214 0.613525 1445370217 0.482056 0.440247 -0.444214 0.613525 1445370217 0.482056 0.440247 -0.444214 0.613525 1445370217 0.482056 0.440247 -0.444214 0.613525 1445370217 0.482056 0.440247 -0.444214 0.613525 1445370217 0.482056 0.440247 -0.444214 0.613525 1445370217 0.482056 0.440247 -0.444214 0.613525 1445370217 0.493042 0.422302 -0.456360 0.608459 1445370217 0.493042 0.422302 -0.456360 0.608459 1445370217 0.493042 0.422302 -0.456360 0.608459 1445370217 0.493042 0.422302 -0.456360 0.608459 1445370217 0.493042 0.422302 -0.456360 0.608459 1445370217 0.505737 0.399231 -0.475708 0.598694 1445370217 0.505737 0.399231 -0.475708 0.598694 1445370217 0.505737 0.399231 -0.475708 0.598694 1445370217 0.505737 0.399231 -0.475708 0.598694 1445370217 0.505737 0.399231 -0.475708 0.598694 1445370217 0.524597 0.370422 -0.497803 0.582886 1445370217 0.524597 0.370422 -0.497803 0.582886 1445370217 0.524597 0.370422 -0.497803 0.582886 1445370217 0.524597 0.370422 -0.497803 0.582886 1445370217 0.524597 0.370422 -0.497803 0.582886 1445370217 0.524597 0.370422 -0.497803 0.582886 1445370217 0.536865 0.341858 -0.525391 0.564575 1445370217 0.536865 0.341858 -0.525391 0.564575 1445370217 0.536865 0.341858 -0.525391 0.564575 1445370217 0.536865 0.341858 -0.525391 0.564575 1445370217 0.536865 0.341858 -0.525391 0.564575 1445370217 0.536865 0.341858 -0.525391 0.564575 1445370217 0.539673 0.322571 -0.547119 0.552551 1445370217 0.539673 0.322571 -0.547119 0.552551 1445370217 0.539673 0.322571 -0.547119 0.552551 1445370217 0.539673 0.322571 -0.547119 0.552551 1445370217 0.539673 0.322571 -0.547119 0.552551 1445370217 0.539673 0.322571 -0.547119 0.552551 1445370217 
0.216187 -0.295776 -0.625977 0.688416 1445370220 0.216187 -0.295776 -0.625977 0.688416 1445370220 0.216187 -0.295776 -0.625977 0.688416 1445370220 0.216187 -0.295776 -0.625977 0.688416 1445370220 0.015686 -0.381592 -0.658691 0.648315 1445370220 0.015686 -0.381592 -0.658691 0.648315 1445370220 0.015686 -0.381592 -0.658691 0.648315 1445370220 0.015686 -0.381592 -0.658691 0.648315 1445370220 0.015686 -0.381592 -0.658691 0.648315 1445370220 0.015686 -0.381592 -0.658691 0.648315 1445370220 -0.127625 -0.387390 -0.635986 0.655151 1445370220 -0.127625 -0.387390 -0.635986 0.655151 1445370220 -0.127625 -0.387390 -0.635986 0.655151 1445370220 -0.127625 -0.387390 -0.635986 0.655151 1445370220 -0.127625 -0.387390 -0.635986 0.655151 1445370220 -0.127625 -0.387390 -0.635986 0.655151 1445370220 -0.233337 -0.366943 -0.623047 0.650208 1445370220 -0.233337 -0.366943 -0.623047 0.650208 1445370220 -0.233337 -0.366943 -0.623047 0.650208 1445370220 -0.233337 -0.366943 -0.623047 0.650208 1445370220 -0.233337 -0.366943 -0.623047 0.650208 1445370220 -0.233337 -0.366943 -0.623047 0.650208 1445370220 -0.295349 -0.347290 -0.616394 0.642090 1445370220 -0.295349 -0.347290 -0.616394 0.642090 1445370220 -0.295349 -0.347290 -0.616394 0.642090 1445370220 -0.295349 -0.347290 -0.616394 0.642090 1445370220 -0.295349 -0.347290 -0.616394 0.642090 1445370220 -0.295349 -0.347290 -0.616394 0.642090 1445370220 -0.295349 -0.347290 -0.616394 0.642090 1445370220 -0.301208 -0.318665 -0.617981 0.652588 1445370220 -0.301208 -0.318665 -0.617981 0.652588 1445370220 -0.301208 -0.318665 -0.617981 0.652588 1445370220 -0.301208 -0.318665 -0.617981 0.652588 1445370220 -0.301208 -0.318665 -0.617981 0.652588 1445370220 -0.301208 -0.318665 -0.617981 0.652588 1445370220 -0.262024 -0.317810 -0.488220 0.769409 1445370220 -0.262024 -0.317810 -0.488220 0.769409 1445370221 -0.262024 -0.317810 -0.488220 0.769409 1445370221 -0.262024 -0.317810 -0.488220 0.769409 1445370221 -0.262024 -0.317810 -0.488220 0.769409 1445370221 -0.262024 -0.317810 -0.488220 0.769409 1445370221 -0.262024 -0.317810 -0.488220 0.769409 1445370221 -0.165649 -0.364990 -0.116272 0.908752 1445370221 -0.165649 -0.364990 -0.116272 0.908752 1445370221 -0.165649 -0.364990 -0.116272 0.908752 1445370221 -0.165649 -0.364990 -0.116272 0.908752 1445370221 -0.165649 -0.364990 -0.116272 0.908752 1445370221 -0.165649 -0.364990 -0.116272 0.908752 1445370221 -0.049561 -0.327332 0.246399 0.910828 1445370221 -0.049561 -0.327332 0.246399 0.910828 1445370221 -0.049561 -0.327332 0.246399 0.910828 1445370221 -0.049561 -0.327332 0.246399 0.910828 1445370221 -0.049561 -0.327332 0.246399 0.910828 1445370221 -0.049561 -0.327332 0.246399 0.910828 1445370221 0.094177 -0.219299 0.139709 0.960999 1445370221 0.094177 -0.219299 0.139709 0.960999 1445370221 0.094177 -0.219299 0.139709 0.960999 1445370221 0.094177 -0.219299 0.139709 0.960999 1445370221 0.094177 -0.219299 0.139709 0.960999 1445370221 0.305298 -0.083008 0.064331 0.946411 1445370221 0.305298 -0.083008 0.064331 0.946411 1445370221 0.305298 -0.083008 0.064331 0.946411 1445370221 0.305298 -0.083008 0.064331 0.946411 1445370221 0.305298 -0.083008 0.064331 0.946411 1445370221 0.305298 -0.083008 0.064331 0.946411 1445370221 0.305298 -0.083008 0.064331 0.946411 1445370221 0.263916 -0.118103 -0.114868 0.950317 1445370221 0.263916 -0.118103 -0.114868 0.950317 1445370221 0.263916 -0.118103 -0.114868 0.950317 1445370221 0.263916 -0.118103 -0.114868 0.950317 1445370221 0.263916 -0.118103 -0.114868 0.950317 1445370221 0.263916 -0.118103 -0.114868 0.950317 1445370221 0.053162 -0.228210 -0.296753 0.925781 1445370221 0.053162 -0.228210 -0.296753 0.925781 1445370221 0.053162 -0.228210 -0.296753 0.925781 1445370221 0.053162 -0.228210 -0.296753 0.925781 1445370221 0.053162 -0.228210 -0.296753 0.925781 1445370221 0.053162 -0.228210 -0.296753 0.925781 1445370221 -0.130737 -0.274719 -0.350647 0.885742 1445370221 -0.130737 -0.274719 -0.350647 0.885742 1445370221 -0.130737 -0.274719 -0.350647 0.885742 1445370221 -0.130737 -0.274719 -0.350647 0.885742 1445370221 -0.130737 -0.274719 -0.350647 0.885742 1445370221 -0.271240 -0.301941 -0.395752 0.823792 1445370221 -0.271240 -0.301941 -0.395752 0.823792 1445370221 -0.271240 -0.301941 -0.395752 0.823792 1445370221 -0.271240 -0.301941 -0.395752 0.823792 1445370221 -0.271240 -0.301941 -0.395752 0.823792 1445370221 -0.271240 -0.301941 -0.395752 0.823792 1445370221 -0.344788 -0.330994 -0.396790 0.783691 1445370221 -0.344788 -0.330994 -0.396790 0.783691 1445370221 -0.344788 -0.330994 -0.396790 0.783691 1445370221 -0.344788 -0.330994 -0.396790 0.783691 1445370221 -0.344788 -0.330994 -0.396790 0.783691 1445370221 -0.344788 -0.330994 -0.396790 0.783691 1445370221 -0.367310 -0.336182 -0.382813 0.778137 1445370221 -0.367310 -0.336182 -0.382813 0.778137 1445370221 -0.367310 -0.336182 -0.382813 0.778137 1445370221 -0.367310 -0.336182 -0.382813 0.778137 1445370221 -0.367310 -0.336182 -0.382813 0.778137 1445370221 -0.367310 -0.336182 -0.382813 0.778137 1445370221 -0.315918 -0.354370 -0.229919 0.849548 1445370221 -0.315918 -0.354370 -0.229919 0.849548 1445370221 -0.315918 -0.354370 -0.229919 0.849548 1445370221 -0.315918 -0.354370 -0.229919 0.849548 1445370221 -0.315918 -0.354370 -0.229919 0.849548 1445370221 -0.315918 -0.354370 -0.229919 0.849548 1445370221 -0.315918 -0.354370 -0.229919 0.849548 1445370221 -0.188171 -0.357300 0.012512 0.914734 1445370221 -0.188171 -0.357300 0.012512 0.914734 1445370221 -0.188171 -0.357300 0.012512 0.914734 1445370221 -0.188171 -0.357300 0.012512 0.914734 1445370221 -0.188171 -0.357300 0.012512 0.914734 1445370221 -0.188171 -0.357300 0.012512 0.914734 1445370221 -0.188171 -0.357300 0.012512 0.914734 1445370221 0.011230 -0.285583 0.148254 0.946716 1445370221 0.011230 -0.285583 0.148254 0.946716 1445370221 0.011230 -0.285583 0.148254 0.946716 1445370221 0.011230 -0.285583 0.148254 0.946716 1445370221 0.011230 -0.285583 0.148254 0.946716 1445370221 0.011230 -0.285583 0.148254 0.946716 1445370221 0.282776 -0.101257 0.192993 0.934021 1445370221 0.282776 -0.101257 0.192993 0.934021 1445370221 0.282776 -0.101257 0.192993 0.934021 1445370221 0.282776 -0.101257 0.192993 0.934021 1445370221 0.282776 -0.101257 0.192993 0.934021 1445370221 0.282776 -0.101257 0.192993 0.934021 1445370221 0.361084 -0.079285 0.045105 0.928040 1445370221 0.361084 -0.079285 0.045105 0.928040 1445370221 0.361084 -0.079285 0.045105 0.928040 1445370221 0.361084 -0.079285 0.045105 0.928040 1445370221 0.361084 -0.079285 0.045105 0.928040 1445370221 0.361084 -0.079285 0.045105 0.928040 1445370221 0.361084 -0.079285 0.045105 0.928040 1445370221 0.183411 -0.213074 -0.193176 0.940002 1445370221 0.183411 -0.213074 -0.193176 0.940002 1445370221 0.183411 -0.213074 -0.193176 0.940002 1445370221 0.183411 -0.213074 -0.193176 0.940002 1445370221 0.183411 -0.213074 -0.193176 0.940002 1445370221 0.183411 -0.213074 -0.193176 0.940002 1445370221 0.183411 -0.213074 -0.193176 0.940002 1445370221 -0.008240 -0.249817 -0.268494 0.930298 1445370221 -0.008240 -0.249817 -0.268494 0.930298 1445370221 -0.008240 -0.249817 -0.268494 0.930298 1445370221 -0.008240 -0.249817 -0.268494 0.930298 1445370221 -0.008240 -0.249817 -0.268494 0.930298 1445370221 -0.008240 -0.249817 -0.268494 0.930298 1445370221 -0.008240 -0.249817 -0.268494 0.930298 1445370221 -0.164307 -0.274109 -0.328735 0.888672 1445370221 -0.164307 -0.274109 -0.328735 0.888672 1445370221 -0.164307 -0.274109 -0.328735 0.888672 1445370222 -0.164307 -0.274109 -0.328735 0.888672 1445370222 -0.164307 -0.274109 -0.328735 0.888672 1445370222 -0.164307 -0.274109 -0.328735 0.888672 1445370222 -0.277039 -0.296997 -0.390808 0.826050 1445370222 -0.277039 -0.296997 -0.390808 0.826050 1445370222 -0.277039 -0.296997 -0.390808 0.826050 1445370222 -0.277039 -0.296997 -0.390808 0.826050 1445370222 -0.277039 -0.296997 -0.390808 0.826050 1445370222 -0.277039 -0.296997 -0.390808 0.826050 1445370222 -0.347290 -0.322571 -0.398315 0.785278 1445370222 -0.347290 -0.322571 -0.398315 0.785278 1445370222 -0.347290 -0.322571 -0.398315 0.785278 1445370222 -0.347290 -0.322571 -0.398315 0.785278 1445370222 -0.347290 -0.322571 -0.398315 0.785278 1445370222 -0.347290 -0.322571 -0.398315 0.785278 1445370222 -0.375854 -0.337646 -0.354736 0.786743 1445370222 -0.375854 -0.337646 -0.354736 0.786743 1445370222 -0.375854 -0.337646 -0.354736 0.786743 1445370222 -0.375854 -0.337646 -0.354736 0.786743 1445370222 -0.375854 -0.337646 -0.354736 0.786743 1445370222 -0.375854 -0.337646 -0.354736 0.786743 1445370222 -0.375854 -0.337646 -0.354736 0.786743 1445370222 -0.312744 -0.379150 -0.183716 0.851257 1445370222 -0.312744 -0.379150 -0.183716 0.851257 1445370222 -0.312744 -0.379150 -0.183716 0.851257 1445370222 -0.312744 -0.379150 -0.183716 0.851257 1445370222 -0.312744 -0.379150 -0.183716 0.851257 1445370222 -0.312744 -0.379150 -0.183716 0.851257 1445370222 -0.113159 -0.403015 0.163513 0.893311 1445370222 -0.113159 -0.403015 0.163513 0.893311 1445370222 -0.113159 -0.403015 0.163513 0.893311 1445370222 -0.113159 -0.403015 0.163513 0.893311 1445370222 -0.113159 -0.403015 0.163513 0.893311 1445370222 -0.113159 -0.403015 0.163513 0.893311 1445370222 0.097595 -0.280273 0.162292 0.941040 1445370222 0.097595 -0.280273 0.162292 0.941040 1445370222 0.097595 -0.280273 0.162292 0.941040 1445370222 0.097595 -0.280273 0.162292 0.941040 1445370222 0.097595 -0.280273 0.162292 0.941040 1445370222 0.097595 -0.280273 0.162292 0.941040 1445370222 0.347595 -0.090149 0.132141 0.923828 1445370222 0.347595 -0.090149 0.132141 0.923828 1445370222 0.347595 -0.090149 0.132141 0.923828 1445370222 0.347595 -0.090149 0.132141 0.923828 1445370222 0.347595 -0.090149 0.132141 0.923828 1445370222 0.347595 -0.090149 0.132141 0.923828 1445370222 0.374512 -0.092773 0.067810 0.920044 1445370222 0.374512 -0.092773 0.067810 0.920044 1445370222 0.374512 -0.092773 0.067810 0.920044 1445370222 0.374512 -0.092773 0.067810 0.920044 1445370222 0.374512 -0.092773 0.067810 0.920044 1445370222 0.374512 -0.092773 0.067810 0.920044 1445370222 0.374512 -0.092773 0.067810 0.920044 1445370222 0.199646 -0.217163 -0.133484 0.946106 1445370222 0.199646 -0.217163 -0.133484 0.946106 1445370222 0.199646 -0.217163 -0.133484 0.946106 1445370222 0.199646 -0.217163 -0.133484 0.946106 1445370222 0.199646 -0.217163 -0.133484 0.946106 1445370222 0.199646 -0.217163 -0.133484 0.946106 1445370222 0.011292 -0.287109 -0.229004 0.930054 1445370222 0.011292 -0.287109 -0.229004 0.930054 1445370222 0.011292 -0.287109 -0.229004 0.930054 1445370222 0.011292 -0.287109 -0.229004 0.930054 1445370222 0.011292 -0.287109 -0.229004 0.930054 1445370222 0.011292 -0.287109 -0.229004 0.930054 1445370222 -0.136230 -0.329346 -0.261963 0.896851 1445370222 -0.136230 -0.329346 -0.261963 0.896851 1445370222 -0.136230 -0.329346 -0.261963 0.896851 1445370222 -0.136230 -0.329346 -0.261963 0.896851 1445370222 -0.136230 -0.329346 -0.261963 0.896851 1445370222 -0.136230 -0.329346 -0.261963 0.896851 1445370222 -0.136230 -0.329346 -0.261963 0.896851 1445370222 -0.244690 -0.352966 -0.286072 0.856567 1445370222 -0.244690 -0.352966 -0.286072 0.856567 1445370222 -0.244690 -0.352966 -0.286072 0.856567 1445370222 -0.244690 -0.352966 -0.286072 0.856567 1445370222 -0.244690 -0.352966 -0.286072 0.856567 1445370222 -0.244690 -0.352966 -0.286072 0.856567 1445370222 -0.320007 -0.350708 -0.296753 0.828613 1445370222 -0.320007 -0.350708 -0.296753 0.828613 1445370222 -0.320007 -0.350708 -0.296753 0.828613 1445370222 -0.320007 -0.350708 -0.296753 0.828613 1445370222 -0.320007 -0.350708 -0.296753 0.828613 1445370222 -0.320007 -0.350708 -0.296753 0.828613 1445370222 -0.320007 -0.350708 -0.296753 0.828613 1445370222 -0.318787 -0.339844 -0.204712 0.860779 1445370222 -0.318787 -0.339844 -0.204712 0.860779 1445370222 -0.318787 -0.339844 -0.204712 0.860779 1445370222 -0.318787 -0.339844 -0.204712 0.860779 1445370222 -0.318787 -0.339844 -0.204712 0.860779 1445370222 -0.318787 -0.339844 -0.204712 0.860779 1445370222 -0.318787 -0.339844 -0.204712 0.860779 1445370222 -0.221130 -0.352783 0.012451 0.909058 1445370222 -0.221130 -0.352783 0.012451 0.909058 1445370222 -0.221130 -0.352783 0.012451 0.909058 1445370222 -0.221130 -0.352783 0.012451 0.909058 1445370222 -0.221130 -0.352783 0.012451 0.909058 1445370222 -0.221130 -0.352783 0.012451 0.909058 1445370222 -0.043701 -0.328430 0.263794 0.905823 1445370222 -0.043701 -0.328430 0.263794 0.905823 1445370222 -0.043701 -0.328430 0.263794 0.905823 1445370222 -0.043701 -0.328430 0.263794 0.905823 1445370222 -0.043701 -0.328430 0.263794 0.905823 1445370222 -0.043701 -0.328430 0.263794 0.905823 1445370222 -0.043701 -0.328430 0.263794 0.905823 1445370222 0.192810 -0.225281 0.277954 0.913635 1445370222 0.192810 -0.225281 0.277954 0.913635 1445370222 0.192810 -0.225281 0.277954 0.913635 1445370222 0.192810 -0.225281 0.277954 0.913635 1445370222 0.192810 -0.225281 0.277954 0.913635 1445370222 0.192810 -0.225281 0.277954 0.913635 1445370222 0.421387 -0.096008 0.139099 0.890930 1445370222 0.421387 -0.096008 0.139099 0.890930 1445370222 0.421387 -0.096008 0.139099 0.890930 1445370222 0.421387 -0.096008 0.139099 0.890930 1445370222 0.421387 -0.096008 0.139099 0.890930 1445370223 0.421387 -0.096008 0.139099 0.890930 1445370223 0.421387 -0.096008 0.139099 0.890930 1445370223 0.346252 -0.239502 -0.094849 0.902039 1445370223 0.346252 -0.239502 -0.094849 0.902039 1445370223 0.346252 -0.239502 -0.094849 0.902039 1445370223 0.346252 -0.239502 -0.094849 0.902039 1445370223 0.346252 -0.239502 -0.094849 0.902039 1445370223 0.144470 -0.290466 -0.242188 0.914368 1445370223 0.144470 -0.290466 -0.242188 0.914368 1445370223 0.144470 -0.290466 -0.242188 0.914368 1445370223 0.144470 -0.290466 -0.242188 0.914368 1445370223 0.144470 -0.290466 -0.242188 0.914368 1445370223 0.144470 -0.290466 -0.242188 0.914368 1445370223 -0.097351 -0.320251 -0.379395 0.862549 1445370223 -0.097351 -0.320251 -0.379395 0.862549 1445370223 -0.097351 -0.320251 -0.379395 0.862549 1445370223 -0.097351 -0.320251 -0.379395 0.862549 1445370223 -0.097351 -0.320251 -0.379395 0.862549 1445370223 -0.097351 -0.320251 -0.379395 0.862549 1445370223 -0.268127 -0.297302 -0.438965 0.804382 1445370223 -0.268127 -0.297302 -0.438965 0.804382 1445370223 -0.268127 -0.297302 -0.438965 0.804382 1445370223 -0.268127 -0.297302 -0.438965 0.804382 1445370223 -0.268127 -0.297302 -0.438965 0.804382 1445370223 -0.268127 -0.297302 -0.438965 0.804382 1445370223 -0.379578 -0.306152 -0.429688 0.759949 1445370223 -0.379578 -0.306152 -0.429688 0.759949 1445370223 -0.379578 -0.306152 -0.429688 0.759949 1445370223 -0.379578 -0.306152 -0.429688 0.759949 1445370223 -0.379578 -0.306152 -0.429688 0.759949 1445370223 -0.379578 -0.306152 -0.429688 0.759949 1445370223 -0.442444 -0.344727 -0.385315 0.732788 1445370223 -0.442444 -0.344727 -0.385315 0.732788 1445370223 -0.442444 -0.344727 -0.385315 0.732788 1445370223 -0.442444 -0.344727 -0.385315 0.732788 1445370223 -0.442444 -0.344727 -0.385315 0.732788 1445370223 -0.442444 -0.344727 -0.385315 0.732788 1445370223 -0.442444 -0.344727 -0.385315 0.732788 1445370223 -0.457642 -0.365479 -0.355042 0.728638 1445370223 -0.457642 -0.365479 -0.355042 0.728638 1445370223 -0.457642 -0.365479 -0.355042 0.728638 1445370223 -0.457642 -0.365479 -0.355042 0.728638 1445370223 -0.457642 -0.365479 -0.355042 0.728638 1445370223 -0.457642 -0.365479 -0.355042 0.728638 1445370223 -0.457642 -0.365479 -0.355042 0.728638 1445370223 -0.397217 -0.397705 -0.248230 0.788940 1445370223 -0.397217 -0.397705 -0.248230 0.788940 1445370223 -0.397217 -0.397705 -0.248230 0.788940 1445370223 -0.397217 -0.397705 -0.248230 0.788940 1445370223 -0.397217 -0.397705 -0.248230 0.788940 1445370223 -0.397217 -0.397705 -0.248230 0.788940 1445370223 -0.397217 -0.397705 -0.248230 0.788940 1445370223 -0.225220 -0.450500 -0.023804 0.863525 1445370223 -0.225220 -0.450500 -0.023804 0.863525 1445370223 -0.225220 -0.450500 -0.023804 0.863525 1445370223 -0.225220 -0.450500 -0.023804 0.863525 1445370223 -0.225220 -0.450500 -0.023804 0.863525 1445370223 -0.225220 -0.450500 -0.023804 0.863525 1445370223 -0.225220 -0.450500 -0.023804 0.863525 1445370223 -0.003357 -0.398621 0.216736 0.891113 1445370223 -0.003357 -0.398621 0.216736 0.891113 1445370223 -0.003357 -0.398621 0.216736 0.891113 1445370223 -0.003357 -0.398621 0.216736 0.891113 1445370223 -0.003357 -0.398621 0.216736 0.891113 1445370223 -0.003357 -0.398621 0.216736 0.891113 1445370223 0.257080 -0.196655 0.293213 0.899536 1445370223 0.257080 -0.196655 0.293213 0.899536 1445370223 0.257080 -0.196655 0.293213 0.899536 1445370223 0.257080 -0.196655 0.293213 0.899536 1445370223 0.257080 -0.196655 0.293213 0.899536 1445370223 0.257080 -0.196655 0.293213 0.899536 1445370223 0.424561 -0.018555 0.220459 0.877869 1445370223 0.424561 -0.018555 0.220459 0.877869 1445370223 0.424561 -0.018555 0.220459 0.877869 1445370223 0.424561 -0.018555 0.220459 0.877869 1445370223 0.424561 -0.018555 0.220459 0.877869 1445370223 0.424561 -0.018555 0.220459 0.877869 1445370223 0.424561 -0.018555 0.220459 0.877869 1445370223 0.328003 -0.162354 -0.011353 0.930542 1445370223 0.328003 -0.162354 -0.011353 0.930542 1445370223 0.328003 -0.162354 -0.011353 0.930542 1445370223 0.328003 -0.162354 -0.011353 0.930542 1445370223 0.328003 -0.162354 -0.011353 0.930542 1445370223 0.328003 -0.162354 -0.011353 0.930542 1445370223 0.328003 -0.162354 -0.011353 0.930542 1445370223 0.075134 -0.302307 -0.332703 0.890076 1445370223 0.075134 -0.302307 -0.332703 0.890076 1445370223 0.075134 -0.302307 -0.332703 0.890076 1445370223 0.075134 -0.302307 -0.332703 0.890076 1445370223 0.075134 -0.302307 -0.332703 0.890076 1445370223 0.075134 -0.302307 -0.332703 0.890076 1445370223 0.075134 -0.302307 -0.332703 0.890076 1445370223 -0.190430 -0.337524 -0.530151 0.754211 1445370223 -0.190430 -0.337524 -0.530151 0.754211 1445370223 -0.190430 -0.337524 -0.530151 0.754211 1445370223 -0.190430 -0.337524 -0.530151 0.754211 1445370223 -0.190430 -0.337524 -0.530151 0.754211 1445370223 -0.190430 -0.337524 -0.530151 0.754211 1445370223 -0.190430 -0.337524 -0.530151 0.754211 1445370223 -0.390198 -0.303772 -0.592468 0.635986 1445370223 -0.390198 -0.303772 -0.592468 0.635986 1445370223 -0.390198 -0.303772 -0.592468 0.635986 1445370223 -0.390198 -0.303772 -0.592468 0.635986 1445370223 -0.390198 -0.303772 -0.592468 0.635986 1445370223 -0.390198 -0.303772 -0.592468 0.635986 1445370223 -0.390198 -0.303772 -0.592468 0.635986 1445370223 -0.510620 -0.283569 -0.551880 0.595276 1445370223 -0.510620 -0.283569 -0.551880 0.595276 1445370223 -0.510620 -0.283569 -0.551880 0.595276 1445370223 -0.510620 -0.283569 -0.551880 0.595276 1445370223 -0.510620 -0.283569 -0.551880 0.595276 1445370223 -0.510620 -0.283569 -0.551880 0.595276 1445370223 -0.560974 -0.292847 -0.479553 0.607910 1445370223 -0.560974 -0.292847 -0.479553 0.607910 1445370223 -0.560974 -0.292847 -0.479553 0.607910 1445370223 -0.560974 -0.292847 -0.479553 0.607910 1445370223 -0.560974 -0.292847 -0.479553 0.607910 1445370224 -0.560974 -0.292847 -0.479553 0.607910 1445370224 -0.543884 -0.320740 -0.435669 0.641479 1445370224 -0.543884 -0.320740 -0.435669 0.641479 1445370224 -0.543884 -0.320740 -0.435669 0.641479 1445370224 -0.543884 -0.320740 -0.435669 0.641479 1445370224 -0.543884 -0.320740 -0.435669 0.641479 1445370224 -0.543884 -0.320740 -0.435669 0.641479 1445370224 -0.403870 -0.407166 -0.317932 0.755005 1445370224 -0.403870 -0.407166 -0.317932 0.755005 1445370224 -0.403870 -0.407166 -0.317932 0.755005 1445370224 -0.403870 -0.407166 -0.317932 0.755005 1445370224 -0.403870 -0.407166 -0.317932 0.755005 1445370224 -0.403870 -0.407166 -0.317932 0.755005 1445370224 -0.147217 -0.500732 0.001526 0.853027 1445370224 -0.147217 -0.500732 0.001526 0.853027 1445370224 -0.147217 -0.500732 0.001526 0.853027 1445370224 -0.147217 -0.500732 0.001526 0.853027 1445370224 -0.147217 -0.500732 0.001526 0.853027 1445370224 -0.147217 -0.500732 0.001526 0.853027 1445370224 0.101257 -0.381165 0.224548 0.891052 1445370224 0.101257 -0.381165 0.224548 0.891052 1445370224 0.101257 -0.381165 0.224548 0.891052 1445370224 0.101257 -0.381165 0.224548 0.891052 1445370224 0.101257 -0.381165 0.224548 0.891052 1445370224 0.101257 -0.381165 0.224548 0.891052 1445370224 0.101257 -0.381165 0.224548 0.891052 1445370224 0.326660 -0.154846 0.193176 0.912109 1445370224 0.326660 -0.154846 0.193176 0.912109 1445370224 0.326660 -0.154846 0.193176 0.912109 1445370224 0.326660 -0.154846 0.193176 0.912109 1445370224 0.326660 -0.154846 0.193176 0.912109 1445370224 0.326660 -0.154846 0.193176 0.912109 1445370224 0.399048 -0.075317 0.057495 0.911987 1445370224 0.399048 -0.075317 0.057495 0.911987 1445370224 0.399048 -0.075317 0.057495 0.911987 1445370224 0.399048 -0.075317 0.057495 0.911987 1445370224 0.399048 -0.075317 0.057495 0.911987 1445370224 0.399048 -0.075317 0.057495 0.911987 1445370224 0.249695 -0.243774 -0.180115 0.919617 1445370224 0.249695 -0.243774 -0.180115 0.919617 1445370224 0.249695 -0.243774 -0.180115 0.919617 1445370224 0.249695 -0.243774 -0.180115 0.919617 1445370224 0.249695 -0.243774 -0.180115 0.919617 1445370224 0.249695 -0.243774 -0.180115 0.919617 1445370224 0.249695 -0.243774 -0.180115 0.919617 1445370224 -0.016296 -0.341431 -0.395813 0.852356 1445370224 -0.016296 -0.341431 -0.395813 0.852356 1445370224 -0.016296 -0.341431 -0.395813 0.852356 1445370224 -0.016296 -0.341431 -0.395813 0.852356 1445370224 -0.016296 -0.341431 -0.395813 0.852356 1445370224 -0.016296 -0.341431 -0.395813 0.852356 1445370224 -0.215149 -0.362976 -0.423096 0.801819 1445370224 -0.215149 -0.362976 -0.423096 0.801819 1445370224 -0.215149 -0.362976 -0.423096 0.801819 1445370224 -0.215149 -0.362976 -0.423096 0.801819 1445370224 -0.215149 -0.362976 -0.423096 0.801819 1445370224 -0.215149 -0.362976 -0.423096 0.801819 1445370224 -0.366821 -0.356506 -0.422058 0.748474 1445370224 -0.366821 -0.356506 -0.422058 0.748474 1445370224 -0.366821 -0.356506 -0.422058 0.748474 1445370224 -0.366821 -0.356506 -0.422058 0.748474 1445370224 -0.366821 -0.356506 -0.422058 0.748474 1445370224 -0.366821 -0.356506 -0.422058 0.748474 1445370224 -0.456116 -0.345764 -0.401611 0.714966 1445370224 -0.456116 -0.345764 -0.401611 0.714966 1445370224 -0.456116 -0.345764 -0.401611 0.714966 1445370224 -0.456116 -0.345764 -0.401611 0.714966 1445370224 -0.456116 -0.345764 -0.401611 0.714966 1445370224 -0.456116 -0.345764 -0.401611 0.714966 1445370224 -0.456116 -0.345764 -0.401611 0.714966 1445370224 -0.481995 -0.361938 -0.378662 0.702393 1445370224 -0.481995 -0.361938 -0.378662 0.702393 1445370224 -0.481995 -0.361938 -0.378662 0.702393 1445370224 -0.481995 -0.361938 -0.378662 0.702393 1445370224 -0.481995 -0.361938 -0.378662 0.702393 1445370224 -0.481995 -0.361938 -0.378662 0.702393 1445370224 -0.481995 -0.361938 -0.378662 0.702393 1445370224 -0.437561 -0.386475 -0.322571 0.745056 1445370224 -0.437561 -0.386475 -0.322571 0.745056 1445370224 -0.437561 -0.386475 -0.322571 0.745056 1445370224 -0.437561 -0.386475 -0.322571 0.745056 1445370224 -0.437561 -0.386475 -0.322571 0.745056 1445370224 -0.437561 -0.386475 -0.322571 0.745056 1445370224 -0.234924 -0.492920 -0.030396 0.837219 1445370224 -0.234924 -0.492920 -0.030396 0.837219 1445370224 -0.234924 -0.492920 -0.030396 0.837219 1445370224 -0.234924 -0.492920 -0.030396 0.837219 1445370224 -0.234924 -0.492920 -0.030396 0.837219 1445370224 -0.234924 -0.492920 -0.030396 0.837219 1445370224 -0.028748 -0.445801 0.196716 0.872742 1445370224 -0.028748 -0.445801 0.196716 0.872742 1445370224 -0.028748 -0.445801 0.196716 0.872742 1445370224 -0.028748 -0.445801 0.196716 0.872742 1445370224 -0.028748 -0.445801 0.196716 0.872742 1445370224 -0.028748 -0.445801 0.196716 0.872742 1445370224 -0.028748 -0.445801 0.196716 0.872742 1445370224 0.154846 -0.314087 0.178833 0.919434 1445370224 0.154846 -0.314087 0.178833 0.919434 1445370224 0.154846 -0.314087 0.178833 0.919434 1445370224 0.154846 -0.314087 0.178833 0.919434 1445370224 0.154846 -0.314087 0.178833 0.919434 1445370224 0.154846 -0.314087 0.178833 0.919434 1445370224 0.365479 -0.123230 0.091248 0.918030 1445370224 0.365479 -0.123230 0.091248 0.918030 1445370224 0.365479 -0.123230 0.091248 0.918030 1445370224 0.365479 -0.123230 0.091248 0.918030 1445370224 0.365479 -0.123230 0.091248 0.918030 1445370224 0.365479 -0.123230 0.091248 0.918030 1445370224 0.337708 -0.145508 0.025574 0.929565 1445370224 0.337708 -0.145508 0.025574 0.929565 1445370224 0.337708 -0.145508 0.025574 0.929565 1445370224 0.337708 -0.145508 0.025574 0.929565 1445370224 0.337708 -0.145508 0.025574 0.929565 1445370224 0.337708 -0.145508 0.025574 0.929565 1445370224 0.337708 -0.145508 0.025574 0.929565 1445370225 0.107239 -0.275635 -0.211548 0.931519 1445370225 0.107239 -0.275635 -0.211548 0.931519 1445370225 0.107239 -0.275635 -0.211548 0.931519 1445370225 0.107239 -0.275635 -0.211548 0.931519 1445370225 0.107239 -0.275635 -0.211548 0.931519 1445370225 0.107239 -0.275635 -0.211548 0.931519 1445370225 -0.104797 -0.330139 -0.308594 0.885864 1445370225 -0.104797 -0.330139 -0.308594 0.885864 1445370225 -0.104797 -0.330139 -0.308594 0.885864 1445370225 -0.104797 -0.330139 -0.308594 0.885864 1445370225 -0.104797 -0.330139 -0.308594 0.885864 1445370225 -0.104797 -0.330139 -0.308594 0.885864 1445370225 -0.268066 -0.339172 -0.362244 0.825745 1445370225 -0.268066 -0.339172 -0.362244 0.825745 1445370225 -0.268066 -0.339172 -0.362244 0.825745 1445370225 -0.268066 -0.339172 -0.362244 0.825745 1445370225 -0.268066 -0.339172 -0.362244 0.825745 1445370225 -0.268066 -0.339172 -0.362244 0.825745 1445370225 -0.379883 -0.340454 -0.404785 0.758911 1445370225 -0.379883 -0.340454 -0.404785 0.758911 1445370225 -0.379883 -0.340454 -0.404785 0.758911 1445370225 -0.379883 -0.340454 -0.404785 0.758911 1445370225 -0.379883 -0.340454 -0.404785 0.758911 1445370225 -0.379883 -0.340454 -0.404785 0.758911 1445370225 -0.379883 -0.340454 -0.404785 0.758911 1445370225 -0.436157 -0.343201 -0.413879 0.721619 1445370225 -0.436157 -0.343201 -0.413879 0.721619 1445370225 -0.436157 -0.343201 -0.413879 0.721619 1445370225 -0.436157 -0.343201 -0.413879 0.721619 1445370225 -0.436157 -0.343201 -0.413879 0.721619 1445370225 -0.436157 -0.343201 -0.413879 0.721619 1445370225 -0.415039 -0.379578 -0.365845 0.741516 1445370225 -0.415039 -0.379578 -0.365845 0.741516 1445370225 -0.415039 -0.379578 -0.365845 0.741516 1445370225 -0.415039 -0.379578 -0.365845 0.741516 1445370225 -0.415039 -0.379578 -0.365845 0.741516 1445370225 -0.415039 -0.379578 -0.365845 0.741516 1445370225 -0.415039 -0.379578 -0.365845 0.741516 1445370225 -0.339111 -0.426025 -0.259338 0.797668 1445370225 -0.339111 -0.426025 -0.259338 0.797668 1445370225 -0.339111 -0.426025 -0.259338 0.797668 1445370225 -0.339111 -0.426025 -0.259338 0.797668 1445370225 -0.339111 -0.426025 -0.259338 0.797668 1445370225 -0.339111 -0.426025 -0.259338 0.797668 1445370225 -0.339111 -0.426025 -0.259338 0.797668 1445370225 -0.168762 -0.476379 -0.026489 0.862488 1445370225 -0.168762 -0.476379 -0.026489 0.862488 1445370225 -0.168762 -0.476379 -0.026489 0.862488 1445370225 -0.168762 -0.476379 -0.026489 0.862488 1445370225 -0.168762 -0.476379 -0.026489 0.862488 1445370225 0.037170 -0.423584 0.141663 0.893921 1445370225 0.037170 -0.423584 0.141663 0.893921 1445370225 0.037170 -0.423584 0.141663 0.893921 1445370225 0.037170 -0.423584 0.141663 0.893921 1445370225 0.037170 -0.423584 0.141663 0.893921 1445370225 0.037170 -0.423584 0.141663 0.893921 1445370225 0.291992 -0.243958 0.147644 0.912903 1445370225 0.291992 -0.243958 0.147644 0.912903 1445370225 0.291992 -0.243958 0.147644 0.912903 1445370225 0.291992 -0.243958 0.147644 0.912903 1445370225 0.291992 -0.243958 0.147644 0.912903 1445370225 0.291992 -0.243958 0.147644 0.912903 1445370225 0.291992 -0.243958 0.147644 0.912903 1445370225 0.372131 -0.143799 0.026733 0.916565 1445370225 0.372131 -0.143799 0.026733 0.916565 1445370225 0.372131 -0.143799 0.026733 0.916565 1445370225 0.372131 -0.143799 0.026733 0.916565 1445370225 0.372131 -0.143799 0.026733 0.916565 1445370225 0.372131 -0.143799 0.026733 0.916565 1445370225 0.256836 -0.246643 -0.086487 0.930420 1445370225 0.256836 -0.246643 -0.086487 0.930420 1445370225 0.256836 -0.246643 -0.086487 0.930420 1445370225 0.256836 -0.246643 -0.086487 0.930420 1445370225 0.256836 -0.246643 -0.086487 0.930420 1445370225 0.256836 -0.246643 -0.086487 0.930420 1445370225 0.256836 -0.246643 -0.086487 0.930420 1445370225 0.021912 -0.348572 -0.298462 0.888245 1445370225 0.021912 -0.348572 -0.298462 0.888245 1445370225 0.021912 -0.348572 -0.298462 0.888245 1445370225 0.021912 -0.348572 -0.298462 0.888245 1445370225 0.021912 -0.348572 -0.298462 0.888245 1445370225 0.021912 -0.348572 -0.298462 0.888245 1445370225 -0.187805 -0.351196 -0.440674 0.804504 1445370225 -0.187805 -0.351196 -0.440674 0.804504 1445370225 -0.187805 -0.351196 -0.440674 0.804504 1445370225 -0.187805 -0.351196 -0.440674 0.804504 1445370225 -0.187805 -0.351196 -0.440674 0.804504 1445370225 -0.187805 -0.351196 -0.440674 0.804504 1445370225 -0.326904 -0.308777 -0.531555 0.717834 1445370225 -0.326904 -0.308777 -0.531555 0.717834 1445370225 -0.326904 -0.308777 -0.531555 0.717834 1445370225 -0.326904 -0.308777 -0.531555 0.717834 1445370225 -0.326904 -0.308777 -0.531555 0.717834 1445370225 -0.326904 -0.308777 -0.531555 0.717834 1445370225 -0.326904 -0.308777 -0.531555 0.717834 1445370225 -0.390198 -0.308167 -0.524109 0.691467 1445370225 -0.390198 -0.308167 -0.524109 0.691467 1445370225 -0.390198 -0.308167 -0.524109 0.691467 1445370225 -0.390198 -0.308167 -0.524109 0.691467 1445370225 -0.390198 -0.308167 -0.524109 0.691467 1445370225 
0.536743 0.298401 -0.553650 0.562378 1445370228 0.536743 0.298401 -0.553650 0.562378 1445370228 0.536743 0.298401 -0.553650 0.562378 1445370228 0.536743 0.298401 -0.553650 0.562378 1445370228 0.541809 0.291931 -0.564453 0.550049 1445370228 0.541809 0.291931 -0.564453 0.550049 1445370228 0.541809 0.291931 -0.564453 0.550049 1445370228 0.541809 0.291931 -0.564453 0.550049 1445370228 0.541809 0.291931 -0.564453 0.550049 1445370228 0.541809 0.291931 -0.564453 0.550049 1445370228 0.541809 0.291931 -0.564453 0.550049 1445370228 0.543152 0.282959 -0.571655 0.546021 1445370228 0.543152 0.282959 -0.571655 0.546021 1445370228 0.543152 0.282959 -0.571655 0.546021 1445370228 0.543152 0.282959 -0.571655 0.546021 1445370228 0.543152 0.282959 -0.571655 0.546021 1445370228 0.543152 0.282959 -0.571655 0.546021 1445370228 0.538940 0.278992 -0.570129 0.553711 1445370228 0.538940 0.278992 -0.570129 0.553711 1445370228 0.538940 0.278992 -0.570129 0.553711 1445370228 0.538940 0.278992 -0.570129 0.553711 1445370228 0.538940 0.278992 -0.570129 0.553711 1445370228 0.534851 0.278137 -0.567871 0.560425 1445370228 0.534851 0.278137 -0.567871 0.560425 1445370228 0.534851 0.278137 -0.567871 0.560425 1445370228 0.534851 0.278137 -0.567871 0.560425 1445370228 0.534851 0.278137 -0.567871 0.560425 1445370228 0.531433 0.283203 -0.564087 0.564880 1445370228 0.531433 0.283203 -0.564087 0.564880 1445370228 0.531433 0.283203 -0.564087 0.564880 1445370228 0.531433 0.283203 -0.564087 0.564880 1445370228 0.531433 0.283203 -0.564087 0.564880 1445370228 0.531433 0.283203 -0.564087 0.564880 1445370228 0.531433 0.283203 -0.564087 0.564880 1445370228 0.529236 0.289612 -0.558838 0.568970 1445370228 0.529236 0.289612 -0.558838 0.568970 1445370228 0.529236 0.289612 -0.558838 0.568970 1445370229 0.529236 0.289612 -0.558838 0.568970 1445370229 0.529236 0.289612 -0.558838 0.568970 1445370229 0.529236 0.289612 -0.558838 0.568970 1445370229 0.529724 0.289490 -0.560120 0.567261 1445370229 0.529724 0.289490 -0.560120 0.567261 1445370229 0.529724 0.289490 -0.560120 0.567261 1445370229 0.529724 0.289490 -0.560120 0.567261 1445370229 0.529724 0.289490 -0.560120 0.567261 1445370229 0.529724 0.293762 -0.558655 0.566528 1445370229 0.529724 0.293762 -0.558655 0.566528 1445370229 0.529724 0.293762 -0.558655 0.566528 1445370229 0.529724 0.293762 -0.558655 0.566528 1445370229 0.529724 0.293762 -0.558655 0.566528 1445370229 0.529724 0.293762 -0.558655 0.566528 1445370229 0.527039 0.307434 -0.551208 0.569031 1445370229 0.527039 0.307434 -0.551208 0.569031 1445370229 0.527039 0.307434 -0.551208 0.569031 1445370229 0.527039 0.307434 -0.551208 0.569031 1445370229 0.527039 0.307434 -0.551208 0.569031 1445370229 0.527039 0.307434 -0.551208 0.569031 1445370229 0.523315 0.322937 -0.540100 0.574585 1445370229 0.523315 0.322937 -0.540100 0.574585 1445370229 0.523315 0.322937 -0.540100 0.574585 1445370229 0.523315 0.322937 -0.540100 0.574585 1445370229 0.523315 0.322937 -0.540100 0.574585 1445370229 0.523315 0.322937 -0.540100 0.574585 1445370229 0.518250 0.333008 -0.526367 0.585999 1445370229 0.518250 0.333008 -0.526367 0.585999 1445370229 0.518250 0.333008 -0.526367 0.585999 1445370229 0.518250 0.333008 -0.526367 0.585999 1445370229 0.518250 0.333008 -0.526367 0.585999 1445370229 0.518250 0.333008 -0.526367 0.585999 1445370229 0.516418 0.324768 -0.520386 0.597473 1445370229 0.516418 0.324768 -0.520386 0.597473 1445370229 0.516418 0.324768 -0.520386 0.597473 1445370229 0.516418 0.324768 -0.520386 0.597473 1445370229 0.516418 0.324768 -0.520386 0.597473 1445370229 0.516418 0.324768 -0.520386 0.597473 1445370229 0.522766 0.295776 -0.536804 0.592468 1445370229 0.522766 0.295776 -0.536804 0.592468 1445370229 0.522766 0.295776 -0.536804 0.592468 1445370229 0.522766 0.295776 -0.536804 0.592468 1445370229 0.522766 0.295776 -0.536804 0.592468 1445370229 0.529297 0.283020 -0.540833 0.589294 1445370229 0.529297 0.283020 -0.540833 0.589294 1445370229 0.529297 0.283020 -0.540833 0.589294 1445370229 0.529297 0.283020 -0.540833 0.589294 1445370229 0.529297 0.283020 -0.540833 0.589294 1445370229 0.529297 0.283020 -0.540833 0.589294 1445370229 0.542358 0.284180 -0.535645 0.581482 1445370229 0.542358 0.284180 -0.535645 0.581482 1445370229 0.542358 0.284180 -0.535645 0.581482 1445370229 0.542358 0.284180 -0.535645 0.581482 1445370229 0.542358 0.284180 -0.535645 0.581482 1445370229 0.564026 0.263916 -0.551453 0.555054 1445370229 0.564026 0.263916 -0.551453 0.555054 1445370229 0.564026 0.263916 -0.551453 0.555054 1445370229 0.564026 0.263916 -0.551453 0.555054 1445370229 0.564026 0.263916 -0.551453 0.555054 1445370229 0.564026 0.263916 -0.551453 0.555054 1445370229 0.575928 0.246460 -0.567810 0.533997 1445370229 0.575928 0.246460 -0.567810 0.533997 1445370229 0.575928 0.246460 -0.567810 0.533997 1445370229 0.575928 0.246460 -0.567810 0.533997 1445370229 0.575928 0.246460 -0.567810 0.533997 1445370229 0.575928 0.246460 -0.567810 0.533997 1445370229 0.575928 0.246460 -0.567810 0.533997 1445370229 0.565674 0.255188 -0.567871 0.540710 1445370229 0.565674 0.255188 -0.567871 0.540710 1445370229 0.565674 0.255188 -0.567871 0.540710 1445370229 0.565674 0.255188 -0.567871 0.540710 1445370229 0.565674 0.255188 -0.567871 0.540710 1445370229 0.552551 0.278015 -0.554871 0.556335 1445370229 0.552551 0.278015 -0.554871 0.556335 1445370229 0.552551 0.278015 -0.554871 0.556335 1445370229 0.552551 0.278015 -0.554871 0.556335 1445370229 0.552551 0.278015 -0.554871 0.556335 1445370229 0.552551 0.278015 -0.554871 0.556335 1445370229 0.544556 0.292664 -0.542603 0.568604 1445370229 0.544556 0.292664 -0.542603 0.568604 1445370229 0.544556 0.292664 -0.542603 0.568604 1445370229 0.544556 0.292664 -0.542603 0.568604 1445370229 0.544556 0.292664 -0.542603 0.568604 1445370229 0.534485 0.309998 -0.531616 0.579285 1445370229 0.534485 0.309998 -0.531616 0.579285 1445370229 0.534485 0.309998 -0.531616 0.579285 1445370229 0.534485 0.309998 -0.531616 0.579285 1445370229 0.534485 0.309998 -0.531616 0.579285 1445370229 0.534485 0.309998 -0.531616 0.579285 1445370229 0.534485 0.309998 -0.531616 0.579285 1445370229 0.522827 0.329834 -0.518188 0.591003 1445370229 0.522827 0.329834 -0.518188 0.591003 1445370229 0.522827 0.329834 -0.518188 0.591003 1445370229 0.522827 0.329834 -0.518188 0.591003 1445370229 0.522827 0.329834 -0.518188 0.591003 1445370229 0.510071 0.337219 -0.504517 0.609497 1445370229 0.510071 0.337219 -0.504517 0.609497 1445370229 0.510071 0.337219 -0.504517 0.609497 1445370229 0.510071 0.337219 -0.504517 0.609497 1445370229 0.510071 0.337219 -0.504517 0.609497 1445370229 0.510071 0.337219 -0.504517 0.609497 1445370229 0.505127 0.322632 -0.504883 0.621155 1445370229 0.505127 0.322632 -0.504883 0.621155 1445370229 0.505127 0.322632 -0.504883 0.621155 1445370229 0.505127 0.322632 -0.504883 0.621155 1445370230 0.505127 0.322632 -0.504883 0.621155 1445370230 0.505127 0.322632 -0.504883 0.621155 1445370230 0.503601 0.319336 -0.494934 0.631958 1445370230 0.503601 0.319336 -0.494934 0.631958 1445370230 0.503601 0.319336 -0.494934 0.631958 1445370230 0.503601 0.319336 -0.494934 0.631958 1445370230 0.503601 0.319336 -0.494934 0.631958 1445370230 0.503601 0.319336 -0.494934 0.631958 1445370230 0.513000 0.321838 -0.485840 0.630188 1445370230 0.513000 0.321838 -0.485840 0.630188 1445370230 0.513000 0.321838 -0.485840 0.630188 1445370230 0.513000 0.321838 -0.485840 0.630188 1445370230 0.513000 0.321838 -0.485840 0.630188 1445370230 0.513000 0.321838 -0.485840 0.630188 1445370230 0.533630 0.308350 -0.499878 0.608459 1445370230 0.533630 0.308350 -0.499878 0.608459 1445370230 0.533630 0.308350 -0.499878 0.608459 1445370230 0.533630 0.308350 -0.499878 0.608459 1445370230 0.533630 0.308350 -0.499878 0.608459 1445370230 0.555237 0.283875 -0.524231 0.579895 1445370230 0.555237 0.283875 -0.524231 0.579895 1445370230 0.555237 0.283875 -0.524231 0.579895 1445370230 0.555237 0.283875 -0.524231 0.579895 1445370230 0.555237 0.283875 -0.524231 0.579895 1445370230 0.555237 0.283875 -0.524231 0.579895 1445370230 0.554688 0.277161 -0.538025 0.570923 1445370230 0.554688 0.277161 -0.538025 0.570923 1445370230 0.554688 0.277161 -0.538025 0.570923 1445370230 0.554688 0.277161 -0.538025 0.570923 1445370230 0.554688 0.277161 -0.538025 0.570923 1445370230 0.554688 0.277161 -0.538025 0.570923 1445370230 0.529480 0.310181 -0.514893 0.598572 1445370230 0.529480 0.310181 -0.514893 0.598572 1445370230 0.529480 0.310181 -0.514893 0.598572 1445370230 0.529480 0.310181 -0.514893 0.598572 1445370230 0.529480 0.310181 -0.514893 0.598572 1445370230 0.529480 0.310181 -0.514893 0.598572 1445370230 0.506287 0.347412 -0.479065 0.627197 1445370230 0.506287 0.347412 -0.479065 0.627197 1445370230 0.506287 0.347412 -0.479065 0.627197 1445370230 0.506287 0.347412 -0.479065 0.627197 1445370230 0.506287 0.347412 -0.479065 0.627197 1445370230 0.506287 0.347412 -0.479065 0.627197 1445370230 0.499084 0.368835 -0.465210 0.631165 1445370230 0.499084 0.368835 -0.465210 0.631165 1445370230 0.499084 0.368835 -0.465210 0.631165 1445370230 0.499084 0.368835 -0.465210 0.631165 1445370230 0.499084 0.368835 -0.465210 0.631165 1445370230 0.499084 0.368835 -0.465210 0.631165 1445370230 0.503296 0.376953 -0.451538 0.632996 1445370230 0.503296 0.376953 -0.451538 0.632996 1445370230 0.503296 0.376953 -0.451538 0.632996 1445370230 0.503296 0.376953 -0.451538 0.632996 1445370230 0.503296 0.376953 -0.451538 0.632996 1445370230 0.515625 0.352661 -0.458557 0.631958 1445370230 0.515625 0.352661 -0.458557 0.631958 1445370230 0.515625 0.352661 -0.458557 0.631958 1445370230 0.515625 0.352661 -0.458557 0.631958 1445370230 0.515625 0.352661 -0.458557 0.631958 1445370230 0.515625 0.352661 -0.458557 0.631958 1445370230 0.524902 0.293457 -0.499329 0.623657 1445370230 0.524902 0.293457 -0.499329 0.623657 1445370230 0.524902 0.293457 -0.499329 0.623657 1445370230 0.524902 0.293457 -0.499329 0.623657 1445370230 0.524902 0.293457 -0.499329 0.623657 1445370230 0.524902 0.293457 -0.499329 0.623657 1445370230 0.522461 0.256042 -0.514465 0.629883 1445370230 0.522461 0.256042 -0.514465 0.629883 1445370230 0.522461 0.256042 -0.514465 0.629883 1445370230 0.522461 0.256042 -0.514465 0.629883 1445370230 0.522461 0.256042 -0.514465 0.629883 1445370230 0.520813 0.255432 -0.489685 0.650879 1445370230 0.520813 0.255432 -0.489685 0.650879 1445370230 0.520813 0.255432 -0.489685 0.650879 1445370230 0.520813 0.255432 -0.489685 0.650879 1445370230 0.520813 0.255432 -0.489685 0.650879 1445370230 0.520813 0.255432 -0.489685 0.650879 1445370230 0.523987 0.271851 -0.461487 0.662231 1445370230 0.523987 0.271851 -0.461487 0.662231 1445370230 0.523987 0.271851 -0.461487 0.662231 1445370230 0.523987 0.271851 -0.461487 0.662231 1445370230 0.523987 0.271851 -0.461487 0.662231 1445370230 0.523987 0.271851 -0.461487 0.662231 1445370230 0.524597 0.301331 -0.442505 0.661865 1445370230 0.524597 0.301331 -0.442505 0.661865 1445370230 0.524597 0.301331 -0.442505 0.661865 1445370230 0.524597 0.301331 -0.442505 0.661865 1445370230 0.524597 0.301331 -0.442505 0.661865 1445370230 0.521179 0.333496 -0.412659 0.668396 1445370230 0.521179 0.333496 -0.412659 0.668396 1445370230 0.521179 0.333496 -0.412659 0.668396 1445370230 0.521179 0.333496 -0.412659 0.668396 1445370230 0.521179 0.333496 -0.412659 0.668396 1445370230 0.518860 0.348633 -0.380066 0.681702 1445370230 0.518860 0.348633 -0.380066 0.681702 1445370230 0.518860 0.348633 -0.380066 0.681702 1445370230 0.518860 0.348633 -0.380066 0.681702 1445370230 0.518860 0.348633 -0.380066 0.681702 1445370230 0.518860 0.348633 -0.380066 0.681702 1445370230 0.518860 0.348633 -0.380066 0.681702 1445370230 0.520752 0.350525 -0.371277 0.684143 1445370230 0.520752 0.350525 -0.371277 0.684143 1445370230 0.520752 0.350525 -0.371277 0.684143 1445370230 0.520752 0.350525 -0.371277 0.684143 1445370231 0.520752 0.350525 -0.371277 0.684143 1445370231 0.523376 0.355835 -0.364136 0.683228 1445370231 0.523376 0.355835 -0.364136 0.683228 1445370231 0.523376 0.355835 -0.364136 0.683228 1445370231 0.523376 0.355835 -0.364136 0.683228 1445370231 0.523376 0.355835 -0.364136 0.683228 1445370231 0.523376 0.355835 -0.364136 0.683228 1445370231 0.523376 0.355835 -0.364136 0.683228 1445370231 0.522705 0.370667 -0.350769 0.682861 1445370231 0.522705 0.370667 -0.350769 0.682861 1445370231 0.522705 0.370667 -0.350769 0.682861 1445370231 0.522705 0.370667 -0.350769 0.682861 1445370231 0.522705 0.370667 -0.350769 0.682861 1445370231 0.522705 0.370667 -0.350769 0.682861 1445370231 0.526428 0.360229 -0.341736 0.690125 1445370231 0.526428 0.360229 -0.341736 0.690125 1445370231 0.526428 0.360229 -0.341736 0.690125 1445370231 0.526428 0.360229 -0.341736 0.690125 1445370231 0.526428 0.360229 -0.341736 0.690125 1445370231 0.526428 0.360229 -0.341736 0.690125 1445370231 0.526428 0.360229 -0.341736 0.690125 1445370231 0.518127 0.323975 -0.356262 0.706787 1445370231 0.518127 0.323975 -0.356262 0.706787 1445370231 0.518127 0.323975 -0.356262 0.706787 1445370231 0.518127 0.323975 -0.356262 0.706787 1445370231 0.518127 0.323975 -0.356262 0.706787 1445370231 0.518127 0.323975 -0.356262 0.706787 1445370231 0.516418 0.274109 -0.375183 0.719299 1445370231 0.516418 0.274109 -0.375183 0.719299 1445370231 0.516418 0.274109 -0.375183 0.719299 1445370231 0.516418 0.274109 -0.375183 0.719299 1445370231 0.516418 0.274109 -0.375183 0.719299 1445370231 0.516418 0.274109 -0.375183 0.719299 1445370231 0.516418 0.274109 -0.375183 0.719299 1445370231 0.525940 0.229126 -0.405396 0.711731 1445370231 0.525940 0.229126 -0.405396 0.711731 1445370231 0.525940 0.229126 -0.405396 0.711731 1445370231 0.525940 0.229126 -0.405396 0.711731 1445370231 0.525940 0.229126 -0.405396 0.711731 1445370231 0.525940 0.229126 -0.405396 0.711731 1445370231 0.531189 0.219788 -0.417236 0.703857 1445370231 0.531189 0.219788 -0.417236 0.703857 1445370231 0.531189 0.219788 -0.417236 0.703857 1445370231 0.531189 0.219788 -0.417236 0.703857 1445370231 0.531189 0.219788 -0.417236 0.703857 1445370231 0.531189 0.219788 -0.417236 0.703857 1445370231 0.534241 0.233765 -0.425049 0.692261 1445370231 0.534241 0.233765 -0.425049 0.692261 1445370231 0.534241 0.233765 -0.425049 0.692261 1445370231 0.534241 0.233765 -0.425049 0.692261 1445370231 0.534241 0.233765 -0.425049 0.692261 1445370231 0.528503 0.256592 -0.420227 0.691528 1445370231 0.528503 0.256592 -0.420227 0.691528 1445370231 0.528503 0.256592 -0.420227 0.691528 1445370231 0.528503 0.256592 -0.420227 0.691528 1445370231 0.528503 0.256592 -0.420227 0.691528 1445370231 0.528503 0.256592 -0.420227 0.691528 1445370231 0.508301 0.285645 -0.393921 0.710449 1445370231 0.508301 0.285645 -0.393921 0.710449 1445370231 0.508301 0.285645 -0.393921 0.710449 1445370231 0.508301 0.285645 -0.393921 0.710449 1445370231 0.508301 0.285645 -0.393921 0.710449 1445370231 0.497498 0.297791 -0.388550 0.716064 1445370231 0.497498 0.297791 -0.388550 0.716064 1445370231 0.497498 0.297791 -0.388550 0.716064 1445370231 0.497498 0.297791 -0.388550 0.716064 1445370231 0.497498 0.297791 -0.388550 0.716064 1445370231 0.497498 0.297791 -0.388550 0.716064 1445370231 0.494995 0.304810 -0.397644 0.709839 1445370231 0.494995 0.304810 -0.397644 0.709839 1445370231 0.494995 0.304810 -0.397644 0.709839 1445370231 0.494995 0.304810 -0.397644 0.709839 1445370231 0.494995 0.304810 -0.397644 0.709839 1445370231 0.494995 0.304810 -0.397644 0.709839 1445370231 0.489563 0.323853 -0.396484 0.705811 1445370231 0.489563 0.323853 -0.396484 0.705811 1445370231 0.489563 0.323853 -0.396484 0.705811 1445370231 0.489563 0.323853 -0.396484 0.705811 1445370231 0.489563 0.323853 -0.396484 0.705811 1445370231 0.489563 0.323853 -0.396484 0.705811 1445370231 0.483582 0.349304 -0.384949 0.704163 1445370231 0.483582 0.349304 -0.384949 0.704163 1445370231 0.483582 0.349304 -0.384949 0.704163 1445370231 0.483582 0.349304 -0.384949 0.704163 1445370231 0.483582 0.349304 -0.384949 0.704163 1445370231 0.483582 0.349304 -0.384949 0.704163 1445370231 0.484253 0.348267 -0.382996 0.705322 1445370231 0.484253 0.348267 -0.382996 0.705322 1445370231 0.484253 0.348267 -0.382996 0.705322 1445370231 0.484253 0.348267 -0.382996 0.705322 1445370231 0.484253 0.348267 -0.382996 0.705322 1445370231 0.484253 0.348267 -0.382996 0.705322 1445370231 0.485474 0.320801 -0.404846 0.705322 1445370231 0.485474 0.320801 -0.404846 0.705322 1445370231 0.485474 0.320801 -0.404846 0.705322 1445370231 0.485474 0.320801 -0.404846 0.705322 1445370231 0.485474 0.320801 -0.404846 0.705322 1445370231 0.485474 0.320801 -0.404846 0.705322 1445370231 0.494141 0.277710 -0.439209 0.696960 1445370231 0.494141 0.277710 -0.439209 0.696960 1445370231 0.494141 0.277710 -0.439209 0.696960 1445370231 0.494141 0.277710 -0.439209 0.696960 1445370231 0.494141 0.277710 -0.439209 0.696960 1445370231 0.501831 0.260437 -0.456116 0.687195 1445370231 0.501831 0.260437 -0.456116 0.687195 1445370231 0.501831 0.260437 -0.456116 0.687195 1445370231 0.501831 0.260437 -0.456116 0.687195 1445370231 0.501831 0.260437 -0.456116 0.687195 1445370231 0.501831 0.260437 -0.456116 0.687195 1445370231 0.511841 0.259277 -0.462830 0.675659 1445370232 0.511841 0.259277 -0.462830 0.675659 1445370232 0.511841 0.259277 -0.462830 0.675659 1445370232 0.511841 0.259277 -0.462830 0.675659 1445370232 0.511841 0.259277 -0.462830 0.675659 1445370232 0.516907 0.268738 -0.470032 0.663025 1445370232 0.516907 0.268738 -0.470032 0.663025 1445370232 0.516907 0.268738 -0.470032 0.663025 1445370232 0.516907 0.268738 -0.470032 0.663025 1445370232 0.516907 0.268738 -0.470032 0.663025 1445370232 0.505493 0.288635 -0.452942 0.675232 1445370232 0.505493 0.288635 -0.452942 0.675232 1445370232 0.505493 0.288635 -0.452942 0.675232 1445370232 0.505493 0.288635 -0.452942 0.675232 1445370232 0.505493 0.288635 -0.452942 0.675232 1445370232 0.505493 0.288635 -0.452942 0.675232 1445370232 0.490723 0.306641 -0.426514 0.695129 1445370232 0.490723 0.306641 -0.426514 0.695129 1445370232 0.490723 0.306641 -0.426514 0.695129 1445370232 0.490723 0.306641 -0.426514 0.695129 1445370232 0.490723 0.306641 -0.426514 0.695129 1445370232 0.490723 0.306641 -0.426514 0.695129 1445370232 0.488647 0.307983 -0.418701 0.700684 1445370232 0.488647 0.307983 -0.418701 0.700684 1445370232 0.488647 0.307983 -0.418701 0.700684 1445370232 0.488647 0.307983 -0.418701 0.700684 1445370232 0.488647 0.307983 -0.418701 0.700684 1445370232 0.488647 0.307983 -0.418701 0.700684 1445370232 0.487427 0.311462 -0.414734 0.702332 1445370232 0.487427 0.311462 -0.414734 0.702332 1445370232 0.487427 0.311462 -0.414734 0.702332 1445370232 0.487427 0.311462 -0.414734 0.702332 1445370232 0.487427 0.311462 -0.414734 0.702332 1445370232 0.487427 0.311462 -0.414734 0.702332 1445370232 0.484985 0.321899 -0.407043 0.703857 1445370232 0.484985 0.321899 -0.407043 0.703857 1445370232 0.484985 0.321899 -0.407043 0.703857 1445370232 0.484985 0.321899 -0.407043 0.703857 1445370232 0.484985 0.321899 -0.407043 0.703857 1445370232 0.484985 0.321899 -0.407043 0.703857 1445370232 0.484924 0.318237 -0.401062 0.708984 1445370232 0.484924 0.318237 -0.401062 0.708984 1445370232 0.484924 0.318237 -0.401062 0.708984 1445370232 0.484924 0.318237 -0.401062 0.708984 1445370232 0.484924 0.318237 -0.401062 0.708984 1445370232 0.484924 0.318237 -0.401062 0.708984 1445370232 0.484924 0.318237 -0.401062 0.708984 1445370232 0.485657 0.285156 -0.419800 0.711670 1445370232 0.485657 0.285156 -0.419800 0.711670 1445370232 0.485657 0.285156 -0.419800 0.711670 1445370232 0.485657 0.285156 -0.419800 0.711670 1445370232 0.485657 0.285156 -0.419800 0.711670 1445370232 0.485657 0.285156 -0.419800 0.711670 1445370232 0.485657 0.285156 -0.419800 0.711670 1445370232 0.485596 0.243042 -0.448425 0.709900 1445370232 0.485596 0.243042 -0.448425 0.709900 1445370232 0.485596 0.243042 -0.448425 0.709900 1445370232 0.485596 0.243042 -0.448425 0.709900 1445370232 0.485596 0.243042 -0.448425 0.709900 1445370232 0.479065 0.231506 -0.449951 0.717224 1445370232 0.479065 0.231506 -0.449951 0.717224 1445370232 0.479065 0.231506 -0.449951 0.717224 1445370232 0.479065 0.231506 -0.449951 0.717224 1445370232 0.479065 0.231506 -0.449951 0.717224 1445370232 0.479065 0.231506 -0.449951 0.717224 1445370232 0.476929 0.235596 -0.434875 0.726501 1445370232 0.476929 0.235596 -0.434875 0.726501 1445370232 0.476929 0.235596 -0.434875 0.726501 1445370232 0.476929 0.235596 -0.434875 0.726501 1445370232 0.476929 0.235596 -0.434875 0.726501 1445370232 0.476929 0.235596 -0.434875 0.726501 1445370232 0.480774 0.242737 -0.434082 0.722107 1445370232 0.480774 0.242737 -0.434082 0.722107 1445370232 0.480774 0.242737 -0.434082 0.722107 1445370232 0.480774 0.242737 -0.434082 0.722107 1445370232 0.480774 0.242737 -0.434082 0.722107 1445370232 0.478516 0.250000 -0.430420 0.723328 1445370232 0.478516 0.250000 -0.430420 0.723328 1445370232 0.478516 0.250000 -0.430420 0.723328 1445370232 0.478516 0.250000 -0.430420 0.723328 1445370232 0.478516 0.250000 -0.430420 0.723328 1445370232 0.463318 0.263123 -0.414124 0.737915 1445370232 0.463318 0.263123 -0.414124 0.737915 1445370232 0.463318 0.263123 -0.414124 0.737915 1445370232 0.463318 0.263123 -0.414124 0.737915 1445370232 0.463318 0.263123 -0.414124 0.737915 1445370232 0.463318 0.263123 -0.414124 0.737915 1445370232 0.455261 0.274048 -0.401978 0.745605 1445370232 0.455261 0.274048 -0.401978 0.745605 1445370232 0.455261 0.274048 -0.401978 0.745605 1445370232 0.455261 0.274048 -0.401978 0.745605 1445370232 0.455261 0.274048 -0.401978 0.745605 1445370232 0.455261 0.274048 -0.401978 0.745605 1445370232 0.456116 0.283752 -0.401733 0.741638 1445370232 0.456116 0.283752 -0.401733 0.741638 1445370232 0.456116 0.283752 -0.401733 0.741638 1445370232 0.456116 0.283752 -0.401733 0.741638 1445370232 0.456116 0.283752 -0.401733 0.741638 1445370232 0.460999 0.299011 -0.404785 0.730835 1445370232 0.460999 0.299011 -0.404785 0.730835 1445370232 0.460999 0.299011 -0.404785 0.730835 1445370232 0.460999 0.299011 -0.404785 0.730835 1445370232 0.460999 0.299011 -0.404785 0.730835 1445370232 0.460999 0.299011 -0.404785 0.730835 1445370232 0.460999 0.299011 -0.404785 0.730835 1445370232 0.467651 0.316589 -0.401367 0.721008 1445370233 0.467651 0.316589 -0.401367 0.721008 1445370233 0.467651 0.316589 -0.401367 0.721008 1445370233 0.467651 0.316589 -0.401367 0.721008 1445370233 0.467651 0.316589 -0.401367 0.721008 1445370233 0.473450 0.313965 -0.412109 0.712341 1445370233 0.473450 0.313965 -0.412109 0.712341 1445370233 0.473450 0.313965 -0.412109 0.712341 1445370233 0.473450 0.313965 -0.412109 0.712341 1445370233 0.473450 0.313965 -0.412109 0.712341 1445370233 0.473450 0.313965 -0.412109 0.712341 1445370233 0.473450 0.313965 -0.412109 0.712341 1445370233 0.478271 0.289673 -0.438965 0.703308 1445370233 0.478271 0.289673 -0.438965 0.703308 1445370233 0.478271 0.289673 -0.438965 0.703308 1445370233 0.478271 0.289673 -0.438965 0.703308 1445370233 0.478271 0.289673 -0.438965 0.703308 1445370233 0.478271 0.289673 -0.438965 0.703308 1445370233 0.472229 0.279602 -0.452820 0.702698 1445370233 0.472229 0.279602 -0.452820 0.702698 1445370233 0.472229 0.279602 -0.452820 0.702698 1445370233 0.472229 0.279602 -0.452820 0.702698 1445370233 0.472229 0.279602 -0.452820 0.702698 1445370233 0.472229 0.279602 -0.452820 0.702698 1445370233 0.462952 0.285828 -0.446045 0.710632 1445370233 0.462952 0.285828 -0.446045 0.710632 1445370233 0.462952 0.285828 -0.446045 0.710632 1445370233 0.462952 0.285828 -0.446045 0.710632 1445370233 0.462952 0.285828 -0.446045 0.710632 1445370233 0.462952 0.285828 -0.446045 0.710632 1445370233 0.466980 0.288879 -0.458496 0.698730 1445370233 0.466980 0.288879 -0.458496 0.698730 1445370233 0.466980 0.288879 -0.458496 0.698730 1445370233 0.466980 0.288879 -0.458496 0.698730 1445370233 0.466980 0.288879 -0.458496 0.698730 1445370233 0.466980 0.288879 -0.458496 0.698730 1445370233 0.509277 0.254517 -0.509033 0.645508 1445370233 0.509277 0.254517 -0.509033 0.645508 1445370233 0.509277 0.254517 -0.509033 0.645508 1445370233 0.509277 0.254517 -0.509033 0.645508 1445370233 0.509277 0.254517 -0.509033 0.645508 1445370233 0.509277 0.254517 -0.509033 0.645508 1445370233 0.538147 0.188232 -0.580505 0.581299 1445370233 0.538147 0.188232 -0.580505 0.581299 1445370233 0.538147 0.188232 -0.580505 0.581299 1445370233 0.538147 0.188232 -0.580505 0.581299 1445370233 0.538147 0.188232 -0.580505 0.581299 1445370233 0.538147 0.188232 -0.580505 0.581299 1445370233 0.522949 0.219849 -0.555054 0.608337 1445370233 0.522949 0.219849 -0.555054 0.608337 1445370233 0.522949 0.219849 -0.555054 0.608337 1445370233 0.522949 0.219849 -0.555054 0.608337 1445370233 0.522949 0.219849 -0.555054 0.608337 1445370233 0.522949 0.219849 -0.555054 0.608337 1445370233 0.503784 0.253357 -0.530151 0.633179 1445370233 0.503784 0.253357 -0.530151 0.633179 1445370233 0.503784 0.253357 -0.530151 0.633179 1445370233 0.503784 0.253357 -0.530151 0.633179 1445370233 0.503784 0.253357 -0.530151 0.633179 1445370233 0.464844 0.311523 -0.466797 0.684753 1445370233 0.464844 0.311523 -0.466797 0.684753 1445370233 0.464844 0.311523 -0.466797 0.684753 1445370233 0.464844 0.311523 -0.466797 0.684753 1445370233 0.464844 0.311523 -0.466797 0.684753 1445370233 0.464844 0.311523 -0.466797 0.684753 1445370233 0.430359 0.354614 -0.416687 0.717896 1445370233 0.430359 0.354614 -0.416687 0.717896 1445370233 0.430359 0.354614 -0.416687 0.717896 1445370233 0.430359 0.354614 -0.416687 0.717896 1445370233 0.430359 0.354614 -0.416687 0.717896 1445370233 0.430359 0.354614 -0.416687 0.717896 1445370233 0.430359 0.354614 -0.416687 0.717896 1445370233 0.404541 0.379761 -0.376709 0.741699 1445370233 0.404541 0.379761 -0.376709 0.741699 1445370233 0.404541 0.379761 -0.376709 0.741699 1445370233 0.404541 0.379761 -0.376709 0.741699 1445370233 0.404541 0.379761 -0.376709 0.741699 1445370233 0.404541 0.379761 -0.376709 0.741699 1445370233 0.394104 0.388062 -0.354309 0.753967 1445370233 0.394104 0.388062 -0.354309 0.753967 1445370233 0.394104 0.388062 -0.354309 0.753967 1445370233 0.394104 0.388062 -0.354309 0.753967 1445370233 0.394104 0.388062 -0.354309 0.753967 1445370233 0.394104 0.388062 -0.354309 0.753967 1445370233 0.407410 0.375427 -0.359863 0.750671 1445370233 0.407410 0.375427 -0.359863 0.750671 1445370233 0.407410 0.375427 -0.359863 0.750671 1445370233 0.407410 0.375427 -0.359863 0.750671 1445370233 0.407410 0.375427 -0.359863 0.750671 1445370233 0.407410 0.375427 -0.359863 0.750671 1445370233 0.434143 0.346313 -0.384399 0.737366 1445370233 0.434143 0.346313 -0.384399 0.737366 1445370233 0.434143 0.346313 -0.384399 0.737366 1445370233 0.434143 0.346313 -0.384399 0.737366 1445370233 0.434143 0.346313 -0.384399 0.737366 1445370233 0.461853 0.316162 -0.403809 0.723572 1445370233 0.461853 0.316162 -0.403809 0.723572 1445370233 
0.328979 -0.267639 -0.700439 0.574036 1445370238 0.328979 -0.267639 -0.700439 0.574036 1445370238 0.159241 -0.379333 -0.692139 0.593018 1445370238 0.159241 -0.379333 -0.692139 0.593018 1445370238 0.159241 -0.379333 -0.692139 0.593018 1445370238 0.159241 -0.379333 -0.692139 0.593018 1445370238 -0.004089 -0.429443 -0.659241 0.617249 1445370238 -0.004089 -0.429443 -0.659241 0.617249 1445370238 -0.004089 -0.429443 -0.659241 0.617249 1445370238 -0.004089 -0.429443 -0.659241 0.617249 1445370238 -0.004089 -0.429443 -0.659241 0.617249 1445370238 -0.004089 -0.429443 -0.659241 0.617249 1445370238 -0.117615 -0.435730 -0.612244 0.649231 1445370238 -0.117615 -0.435730 -0.612244 0.649231 1445370238 -0.117615 -0.435730 -0.612244 0.649231 1445370238 -0.117615 -0.435730 -0.612244 0.649231 1445370238 -0.117615 -0.435730 -0.612244 0.649231 1445370238 -0.117615 -0.435730 -0.612244 0.649231 1445370238 -0.175476 -0.422729 -0.575623 0.677612 1445370238 -0.175476 -0.422729 -0.575623 0.677612 1445370238 -0.175476 -0.422729 -0.575623 0.677612 1445370238 -0.175476 -0.422729 -0.575623 0.677612 1445370238 -0.175476 -0.422729 -0.575623 0.677612 1445370238 -0.175476 -0.422729 -0.575623 0.677612 1445370238 -0.172241 -0.400574 -0.525391 0.730652 1445370238 -0.172241 -0.400574 -0.525391 0.730652 1445370238 -0.172241 -0.400574 -0.525391 0.730652 1445370238 -0.172241 -0.400574 -0.525391 0.730652 1445370238 -0.172241 -0.400574 -0.525391 0.730652 1445370238 -0.172241 -0.400574 -0.525391 0.730652 1445370238 -0.162781 -0.366272 -0.467163 0.788086 1445370238 -0.162781 -0.366272 -0.467163 0.788086 1445370238 -0.162781 -0.366272 -0.467163 0.788086 1445370238 -0.162781 -0.366272 -0.467163 0.788086 1445370238 -0.162781 -0.366272 -0.467163 0.788086 1445370238 -0.138672 -0.353149 -0.255920 0.889160 1445370238 -0.138672 -0.353149 -0.255920 0.889160 1445370238 -0.138672 -0.353149 -0.255920 0.889160 1445370238 -0.138672 -0.353149 -0.255920 0.889160 1445370238 -0.138672 -0.353149 -0.255920 0.889160 1445370238 -0.138672 -0.353149 -0.255920 0.889160 1445370238 -0.138672 -0.353149 -0.255920 0.889160 1445370238 -0.070251 -0.353699 0.071960 0.929932 1445370238 -0.070251 -0.353699 0.071960 0.929932 1445370238 -0.070251 -0.353699 0.071960 0.929932 1445370238 -0.070251 -0.353699 0.071960 0.929932 1445370238 -0.070251 -0.353699 0.071960 0.929932 1445370238 -0.070251 -0.353699 0.071960 0.929932 1445370238 0.026672 -0.304138 0.137756 0.942200 1445370238 0.026672 -0.304138 0.137756 0.942200 1445370238 0.026672 -0.304138 0.137756 0.942200 1445370238 0.026672 -0.304138 0.137756 0.942200 1445370238 0.026672 -0.304138 0.137756 0.942200 1445370238 0.026672 -0.304138 0.137756 0.942200 1445370238 0.249512 -0.179016 0.088196 0.947571 1445370238 0.249512 -0.179016 0.088196 0.947571 1445370238 0.249512 -0.179016 0.088196 0.947571 1445370238 0.249512 -0.179016 0.088196 0.947571 1445370238 0.249512 -0.179016 0.088196 0.947571 1445370238 0.249512 -0.179016 0.088196 0.947571 1445370238 0.249512 -0.179016 0.088196 0.947571 1445370238 0.269409 -0.164429 -0.171570 0.933228 1445370238 0.269409 -0.164429 -0.171570 0.933228 1445370238 0.269409 -0.164429 -0.171570 0.933228 1445370238 0.269409 -0.164429 -0.171570 0.933228 1445370238 0.269409 -0.164429 -0.171570 0.933228 1445370238 0.269409 -0.164429 -0.171570 0.933228 1445370238 0.080811 -0.288391 -0.342346 0.890564 1445370238 0.080811 -0.288391 -0.342346 0.890564 1445370238 0.080811 -0.288391 -0.342346 0.890564 1445370238 0.080811 -0.288391 -0.342346 0.890564 1445370238 0.080811 -0.288391 -0.342346 0.890564 1445370238 0.080811 -0.288391 -0.342346 0.890564 1445370238 -0.129395 -0.326782 -0.419678 0.836914 1445370238 -0.129395 -0.326782 -0.419678 0.836914 1445370238 -0.129395 -0.326782 -0.419678 0.836914 1445370238 -0.129395 -0.326782 -0.419678 0.836914 1445370238 -0.129395 -0.326782 -0.419678 0.836914 1445370238 -0.129395 -0.326782 -0.419678 0.836914 1445370238 -0.129395 -0.326782 -0.419678 0.836914 1445370238 -0.285583 -0.305664 -0.465820 0.779785 1445370238 -0.285583 -0.305664 -0.465820 0.779785 1445370238 -0.285583 -0.305664 -0.465820 0.779785 1445370238 -0.285583 -0.305664 -0.465820 0.779785 1445370238 -0.285583 -0.305664 -0.465820 0.779785 1445370238 -0.285583 -0.305664 -0.465820 0.779785 1445370238 -0.387634 -0.315125 -0.464478 0.731262 1445370238 -0.387634 -0.315125 -0.464478 0.731262 1445370239 -0.387634 -0.315125 -0.464478 0.731262 1445370239 -0.387634 -0.315125 -0.464478 0.731262 1445370239 -0.387634 -0.315125 -0.464478 0.731262 1445370239 -0.387634 -0.315125 -0.464478 0.731262 1445370239 -0.440491 -0.318848 -0.495605 0.677307 1445370239 -0.440491 -0.318848 -0.495605 0.677307 1445370239 -0.440491 -0.318848 -0.495605 0.677307 1445370239 -0.440491 -0.318848 -0.495605 0.677307 1445370239 -0.440491 -0.318848 -0.495605 0.677307 1445370239 -0.440491 -0.318848 -0.495605 0.677307 1445370239 -0.436462 -0.337036 -0.444580 0.705872 1445370239 -0.436462 -0.337036 -0.444580 0.705872 1445370239 -0.436462 -0.337036 -0.444580 0.705872 1445370239 -0.436462 -0.337036 -0.444580 0.705872 1445370239 -0.436462 -0.337036 -0.444580 0.705872 1445370239 -0.436462 -0.337036 -0.444580 0.705872 1445370239 -0.436462 -0.337036 -0.444580 0.705872 1445370239 -0.362427 -0.374634 -0.282410 0.805359 1445370239 -0.362427 -0.374634 -0.282410 0.805359 1445370239 -0.362427 -0.374634 -0.282410 0.805359 1445370239 -0.362427 -0.374634 -0.282410 0.805359 1445370239 -0.362427 -0.374634 -0.282410 0.805359 1445370239 -0.362427 -0.374634 -0.282410 0.805359 1445370239 -0.362427 -0.374634 -0.282410 0.805359 1445370239 -0.169312 -0.421692 0.049316 0.889404 1445370239 -0.169312 -0.421692 0.049316 0.889404 1445370239 -0.169312 -0.421692 0.049316 0.889404 1445370239 -0.169312 -0.421692 0.049316 0.889404 1445370239 -0.169312 -0.421692 0.049316 0.889404 1445370239 -0.169312 -0.421692 0.049316 0.889404 1445370239 0.052979 -0.316772 0.143494 0.936096 1445370239 0.052979 -0.316772 0.143494 0.936096 1445370239 0.052979 -0.316772 0.143494 0.936096 1445370239 0.052979 -0.316772 0.143494 0.936096 1445370239 0.052979 -0.316772 0.143494 0.936096 1445370239 0.052979 -0.316772 0.143494 0.936096 1445370239 0.052979 -0.316772 0.143494 0.936096 1445370239 0.275024 -0.161743 0.109375 0.941345 1445370239 0.275024 -0.161743 0.109375 0.941345 1445370239 0.275024 -0.161743 0.109375 0.941345 1445370239 0.275024 -0.161743 0.109375 0.941345 1445370239 0.275024 -0.161743 0.109375 0.941345 1445370239 0.275024 -0.161743 0.109375 0.941345 1445370239 0.239502 -0.188477 -0.083252 0.948730 1445370239 0.239502 -0.188477 -0.083252 0.948730 1445370239 0.239502 -0.188477 -0.083252 0.948730 1445370239 0.239502 -0.188477 -0.083252 0.948730 1445370239 0.239502 -0.188477 -0.083252 0.948730 1445370239 0.239502 -0.188477 -0.083252 0.948730 1445370239 0.023376 -0.286133 -0.292297 0.912231 1445370239 0.023376 -0.286133 -0.292297 0.912231 1445370239 0.023376 -0.286133 -0.292297 0.912231 1445370239 0.023376 -0.286133 -0.292297 0.912231 1445370239 0.023376 -0.286133 -0.292297 0.912231 1445370239 0.023376 -0.286133 -0.292297 0.912231 1445370239 0.023376 -0.286133 -0.292297 0.912231 1445370239 -0.176147 -0.323425 -0.401611 0.838501 1445370239 -0.176147 -0.323425 -0.401611 0.838501 1445370239 -0.176147 -0.323425 -0.401611 0.838501 1445370239 -0.176147 -0.323425 -0.401611 0.838501 1445370239 -0.176147 -0.323425 -0.401611 0.838501 1445370239 -0.176147 -0.323425 -0.401611 0.838501 1445370239 -0.320313 -0.319885 -0.448608 0.770630 1445370239 -0.320313 -0.319885 -0.448608 0.770630 1445370239 -0.320313 -0.319885 -0.448608 0.770630 1445370239 -0.320313 -0.319885 -0.448608 0.770630 1445370239 -0.320313 -0.319885 -0.448608 0.770630 1445370239 -0.320313 -0.319885 -0.448608 0.770630 1445370239 -0.409485 -0.322815 -0.432556 0.735535 1445370239 -0.409485 -0.322815 -0.432556 0.735535 1445370239 -0.409485 -0.322815 -0.432556 0.735535 1445370239 -0.409485 -0.322815 -0.432556 0.735535 1445370239 -0.409485 -0.322815 -0.432556 0.735535 1445370239 -0.409485 -0.322815 -0.432556 0.735535 1445370239 -0.409485 -0.322815 -0.432556 0.735535 1445370239 -0.449341 -0.321472 -0.406860 0.727478 1445370239 -0.449341 -0.321472 -0.406860 0.727478 1445370239 -0.449341 -0.321472 -0.406860 0.727478 1445370239 -0.449341 -0.321472 -0.406860 0.727478 1445370239 -0.449341 -0.321472 -0.406860 0.727478 1445370239 -0.449341 -0.321472 -0.406860 0.727478 1445370239 -0.405151 -0.364502 -0.301025 0.782532 1445370239 -0.405151 -0.364502 -0.301025 0.782532 1445370239 -0.405151 -0.364502 -0.301025 0.782532 1445370239 -0.405151 -0.364502 -0.301025 0.782532 1445370239 -0.405151 -0.364502 -0.301025 0.782532 1445370239 -0.405151 -0.364502 -0.301025 0.782532 1445370239 -0.203979 -0.440918 -0.014648 0.873962 1445370239 -0.203979 -0.440918 -0.014648 0.873962 1445370239 -0.203979 -0.440918 -0.014648 0.873962 1445370239 -0.203979 -0.440918 -0.014648 0.873962 1445370239 -0.203979 -0.440918 -0.014648 0.873962 1445370239 -0.203979 -0.440918 -0.014648 0.873962 1445370239 0.064026 -0.336487 0.104614 0.933655 1445370239 0.064026 -0.336487 0.104614 0.933655 1445370239 0.064026 -0.336487 0.104614 0.933655 1445370239 0.064026 -0.336487 0.104614 0.933655 1445370239 0.064026 -0.336487 0.104614 0.933655 1445370239 0.064026 -0.336487 0.104614 0.933655 1445370239 0.064026 -0.336487 0.104614 0.933655 1445370239 0.257507 -0.200806 -0.061523 0.943115 1445370239 0.257507 -0.200806 -0.061523 0.943115 1445370239 0.257507 -0.200806 -0.061523 0.943115 1445370239 0.257507 -0.200806 -0.061523 0.943115 1445370239 0.257507 -0.200806 -0.061523 0.943115 1445370239 0.257507 -0.200806 -0.061523 0.943115 1445370239 0.326660 -0.175903 -0.122192 0.920532 1445370239 0.326660 -0.175903 -0.122192 0.920532 1445370239 0.326660 -0.175903 -0.122192 0.920532 1445370239 0.326660 -0.175903 -0.122192 0.920532 1445370239 0.326660 -0.175903 -0.122192 0.920532 1445370239 0.326660 -0.175903 -0.122192 0.920532 1445370239 0.130920 -0.254150 -0.290955 0.913025 1445370239 0.130920 -0.254150 -0.290955 0.913025 1445370239 0.130920 -0.254150 -0.290955 0.913025 1445370240 0.130920 -0.254150 -0.290955 0.913025 1445370240 0.130920 -0.254150 -0.290955 0.913025 1445370240 0.130920 -0.254150 -0.290955 0.913025 1445370240 0.130920 -0.254150 -0.290955 0.913025 1445370240 -0.050171 -0.285828 -0.347473 0.891663 1445370240 -0.050171 -0.285828 -0.347473 0.891663 1445370240 -0.050171 -0.285828 -0.347473 0.891663 1445370240 -0.050171 -0.285828 -0.347473 0.891663 1445370240 -0.050171 -0.285828 -0.347473 0.891663 1445370240 -0.050171 -0.285828 -0.347473 0.891663 1445370240 -0.204834 -0.313416 -0.381592 0.845093 1445370240 -0.204834 -0.313416 -0.381592 0.845093 1445370240 -0.204834 -0.313416 -0.381592 0.845093 1445370240 -0.204834 -0.313416 -0.381592 0.845093 1445370240 -0.204834 -0.313416 -0.381592 0.845093 1445370240 -0.204834 -0.313416 -0.381592 0.845093 1445370240 -0.316833 -0.337463 -0.398743 0.791626 1445370240 -0.316833 -0.337463 -0.398743 0.791626 1445370240 -0.316833 -0.337463 -0.398743 0.791626 1445370240 -0.316833 -0.337463 -0.398743 0.791626 1445370240 -0.316833 -0.337463 -0.398743 0.791626 1445370240 -0.316833 -0.337463 -0.398743 0.791626 1445370240 -0.382446 -0.352417 -0.392334 0.758667 1445370240 -0.382446 -0.352417 -0.392334 0.758667 1445370240 -0.382446 -0.352417 -0.392334 0.758667 1445370240 -0.382446 -0.352417 -0.392334 0.758667 1445370240 -0.382446 -0.352417 -0.392334 0.758667 1445370240 -0.382446 -0.352417 -0.392334 0.758667 1445370240 -0.371094 -0.383850 -0.302856 0.789429 1445370240 -0.371094 -0.383850 -0.302856 0.789429 1445370240 -0.371094 -0.383850 -0.302856 0.789429 1445370240 -0.371094 -0.383850 -0.302856 0.789429 1445370240 -0.371094 -0.383850 -0.302856 0.789429 1445370240 -0.371094 -0.383850 -0.302856 0.789429 1445370240 -0.255310 -0.440125 -0.086548 0.856506 1445370240 -0.255310 -0.440125 -0.086548 0.856506 1445370240 -0.255310 -0.440125 -0.086548 0.856506 1445370240 -0.255310 -0.440125 -0.086548 0.856506 1445370240 -0.255310 -0.440125 -0.086548 0.856506 1445370240 -0.255310 -0.440125 -0.086548 0.856506 1445370240 -0.255310 -0.440125 -0.086548 0.856506 1445370240 -0.066162 -0.414734 0.118591 0.899719 1445370240 -0.066162 -0.414734 0.118591 0.899719 1445370240 -0.066162 -0.414734 0.118591 0.899719 1445370240 -0.066162 -0.414734 0.118591 0.899719 1445370240 -0.066162 -0.414734 0.118591 0.899719 1445370240 -0.066162 -0.414734 0.118591 0.899719 1445370240 0.175659 -0.298340 0.023621 0.937805 1445370240 0.175659 -0.298340 0.023621 0.937805 1445370240 0.175659 -0.298340 0.023621 0.937805 1445370240 0.175659 -0.298340 0.023621 0.937805 1445370240 0.175659 -0.298340 0.023621 0.937805 1445370240 0.175659 -0.298340 0.023621 0.937805 1445370240 0.175659 -0.298340 0.023621 0.937805 1445370240 0.305969 -0.211975 -0.160767 0.914124 1445370240 0.305969 -0.211975 -0.160767 0.914124 1445370240 0.305969 -0.211975 -0.160767 0.914124 1445370240 0.305969 -0.211975 -0.160767 0.914124 1445370240 0.305969 -0.211975 -0.160767 0.914124 1445370240 0.305969 -0.211975 -0.160767 0.914124 1445370240 0.210571 -0.286560 -0.240662 0.903076 1445370240 0.210571 -0.286560 -0.240662 0.903076 1445370240 0.210571 -0.286560 -0.240662 0.903076 1445370240 0.210571 -0.286560 -0.240662 0.903076 1445370240 0.210571 -0.286560 -0.240662 0.903076 1445370240 0.210571 -0.286560 -0.240662 0.903076 1445370240 -0.008606 -0.324524 -0.401794 0.856262 1445370240 -0.008606 -0.324524 -0.401794 0.856262 1445370240 -0.008606 -0.324524 -0.401794 0.856262 1445370240 -0.008606 -0.324524 -0.401794 0.856262 1445370240 -0.008606 -0.324524 -0.401794 0.856262 1445370240 -0.008606 -0.324524 -0.401794 0.856262 1445370240 -0.170044 -0.342773 -0.407837 0.829041 1445370240 -0.170044 -0.342773 -0.407837 0.829041 1445370240 -0.170044 -0.342773 -0.407837 0.829041 1445370240 -0.170044 -0.342773 -0.407837 0.829041 1445370240 -0.170044 -0.342773 -0.407837 0.829041 1445370240 -0.170044 -0.342773 -0.407837 0.829041 1445370240 -0.170044 -0.342773 -0.407837 0.829041 1445370240 -0.307434 -0.362244 -0.424927 0.770508 1445370240 -0.307434 -0.362244 -0.424927 0.770508 1445370240 -0.307434 -0.362244 -0.424927 0.770508 1445370240 -0.307434 -0.362244 -0.424927 0.770508 1445370240 -0.307434 -0.362244 -0.424927 0.770508 1445370240 -0.307434 -0.362244 -0.424927 0.770508 1445370240 -0.387573 -0.354187 -0.417419 0.741699 1445370240 -0.387573 -0.354187 -0.417419 0.741699 1445370240 -0.387573 -0.354187 -0.417419 0.741699 1445370240 -0.387573 -0.354187 -0.417419 0.741699 1445370240 -0.387573 -0.354187 -0.417419 0.741699 1445370240 -0.387573 -0.354187 -0.417419 0.741699 1445370240 -0.387573 -0.354187 -0.417419 0.741699 1445370240 -0.397461 -0.374146 -0.326172 0.771790 1445370240 -0.397461 -0.374146 -0.326172 0.771790 1445370240 -0.397461 -0.374146 -0.326172 0.771790 1445370240 -0.397461 -0.374146 -0.326172 0.771790 1445370240 -0.397461 -0.374146 -0.326172 0.771790 1445370240 -0.397461 -0.374146 -0.326172 0.771790 1445370240 -0.357117 -0.400940 -0.234497 0.810425 1445370240 -0.357117 -0.400940 -0.234497 0.810425 1445370240 -0.357117 -0.400940 -0.234497 0.810425 1445370240 -0.357117 -0.400940 -0.234497 0.810425 1445370240 -0.357117 -0.400940 -0.234497 0.810425 1445370240 -0.357117 -0.400940 -0.234497 0.810425 1445370240 -0.201538 -0.427551 -0.074890 0.878052 1445370240 -0.201538 -0.427551 -0.074890 0.878052 1445370240 -0.201538 -0.427551 -0.074890 0.878052 1445370240 -0.201538 -0.427551 -0.074890 0.878052 1445370240 -0.201538 -0.427551 -0.074890 0.878052 1445370240 -0.201538 -0.427551 -0.074890 0.878052 1445370240 0.055786 -0.354675 -0.025879 0.932922 1445370240 0.055786 -0.354675 -0.025879 0.932922 1445370240 0.055786 -0.354675 -0.025879 0.932922 1445370240 0.055786 -0.354675 -0.025879 0.932922 1445370240 0.055786 -0.354675 -0.025879 0.932922 1445370241 0.055786 -0.354675 -0.025879 0.932922 1445370241 0.055786 -0.354675 -0.025879 0.932922 1445370241 0.298828 -0.171509 -0.091431 0.934265 1445370241 0.298828 -0.171509 -0.091431 0.934265 1445370241 0.298828 -0.171509 -0.091431 0.934265 1445370241 0.298828 -0.171509 -0.091431 0.934265 1445370241 0.298828 -0.171509 -0.091431 0.934265 1445370241 0.298828 -0.171509 -0.091431 0.934265 1445370241 0.358032 -0.159729 -0.064941 0.917603 1445370241 0.358032 -0.159729 -0.064941 0.917603 1445370241 0.358032 -0.159729 -0.064941 0.917603 1445370241 0.358032 -0.159729 -0.064941 0.917603 1445370241 0.358032 -0.159729 -0.064941 0.917603 1445370241 0.358032 -0.159729 -0.064941 0.917603 1445370241 0.046143 -0.301025 -0.408386 0.860474 1445370241 0.046143 -0.301025 -0.408386 0.860474 1445370241 0.046143 -0.301025 -0.408386 0.860474 1445370241 0.046143 -0.301025 -0.408386 0.860474 1445370241 0.046143 -0.301025 -0.408386 0.860474 1445370241 0.046143 -0.301025 -0.408386 0.860474 1445370241 -0.174622 -0.322327 -0.488586 0.791809 1445370241 -0.174622 -0.322327 -0.488586 0.791809 1445370241 -0.174622 -0.322327 -0.488586 0.791809 1445370241 -0.174622 -0.322327 -0.488586 0.791809 1445370241 -0.174622 -0.322327 -0.488586 0.791809 1445370241 -0.174622 -0.322327 -0.488586 0.791809 1445370241 -0.174622 -0.322327 -0.488586 0.791809 1445370241 -0.333862 -0.335815 -0.444397 0.760437 1445370241 -0.333862 -0.335815 -0.444397 0.760437 1445370241 -0.333862 -0.335815 -0.444397 0.760437 1445370241 -0.333862 -0.335815 -0.444397 0.760437 1445370241 -0.333862 -0.335815 -0.444397 0.760437 1445370241 -0.333862 -0.335815 -0.444397 0.760437 1445370241 -0.447449 -0.339233 -0.394043 0.727661 1445370241 -0.447449 -0.339233 -0.394043 0.727661 1445370241 -0.447449 -0.339233 -0.394043 0.727661 1445370241 -0.447449 -0.339233 -0.394043 0.727661 1445370241 -0.447449 -0.339233 -0.394043 0.727661 1445370241 -0.447449 -0.339233 -0.394043 0.727661 1445370241 -0.468811 -0.350281 -0.337280 0.737427 1445370241 -0.468811 -0.350281 -0.337280 0.737427 1445370241 -0.468811 -0.350281 -0.337280 0.737427 1445370241 -0.468811 -0.350281 -0.337280 0.737427 1445370241 -0.468811 -0.350281 -0.337280 0.737427 1445370241 -0.468811 -0.350281 -0.337280 0.737427 1445370241 -0.423950 -0.371704 -0.312561 0.764526 1445370241 -0.423950 -0.371704 -0.312561 0.764526 1445370241 -0.423950 -0.371704 -0.312561 0.764526 1445370241 -0.423950 -0.371704 -0.312561 0.764526 1445370241 -0.423950 -0.371704 -0.312561 0.764526 1445370241 -0.423950 -0.371704 -0.312561 0.764526 1445370241 -0.256836 -0.429077 -0.137207 0.855042 1445370241 -0.256836 -0.429077 -0.137207 0.855042 1445370241 -0.256836 -0.429077 -0.137207 0.855042 1445370241 -0.256836 -0.429077 -0.137207 0.855042 1445370241 -0.256836 -0.429077 -0.137207 0.855042 1445370241 -0.256836 -0.429077 -0.137207 0.855042 1445370241 -0.256836 -0.429077 -0.137207 0.855042 1445370241 -0.005249 -0.380859 0.062195 0.922485 1445370241 -0.005249 -0.380859 0.062195 0.922485 1445370241 -0.005249 -0.380859 0.062195 0.922485 1445370241 -0.005249 -0.380859 0.062195 0.922485 1445370241 -0.005249 -0.380859 0.062195 0.922485 1445370241 -0.005249 -0.380859 0.062195 0.922485 1445370241 0.249146 -0.181091 0.074646 0.948425 1445370241 0.249146 -0.181091 0.074646 0.948425 1445370241 0.249146 -0.181091 0.074646 0.948425 1445370241 0.249146 -0.181091 0.074646 0.948425 1445370241 0.249146 -0.181091 0.074646 0.948425 1445370241 0.249146 -0.181091 0.074646 0.948425 1445370241 0.249146 -0.181091 0.074646 0.948425 1445370241 0.249146 -0.181091 0.074646 0.948425 1445370241 0.386780 -0.041199 0.029663 0.920715 1445370241 0.386780 -0.041199 0.029663 0.920715 1445370241 0.386780 -0.041199 0.029663 0.920715 1445370241 0.386780 -0.041199 0.029663 0.920715 1445370241 0.386780 -0.041199 0.029663 0.920715 1445370241 0.386780 -0.041199 0.029663 0.920715 1445370241 0.264648 -0.197998 -0.157776 0.930481 1445370241 0.264648 -0.197998 -0.157776 0.930481 1445370241 0.264648 -0.197998 -0.157776 0.930481 1445370241 0.264648 -0.197998 -0.157776 0.930481 1445370241 0.264648 -0.197998 -0.157776 0.930481 1445370241 0.264648 -0.197998 -0.157776 0.930481 1445370241 0.264648 -0.197998 -0.157776 0.930481 1445370241 0.011230 -0.292725 -0.402649 0.867188 1445370241 0.011230 -0.292725 -0.402649 0.867188 1445370241 0.011230 -0.292725 -0.402649 0.867188 1445370241 0.011230 -0.292725 -0.402649 0.867188 1445370241 0.011230 -0.292725 -0.402649 0.867188 1445370241 0.011230 -0.292725 -0.402649 0.867188 1445370241 -0.199036 -0.316895 -0.458008 0.806335 1445370241 -0.199036 -0.316895 -0.458008 0.806335 1445370241 -0.199036 -0.316895 -0.458008 0.806335 1445370241 -0.199036 -0.316895 -0.458008 0.806335 1445370241 -0.199036 -0.316895 -0.458008 0.806335 1445370241 -0.199036 -0.316895 -0.458008 0.806335 1445370241 -0.397095 -0.289917 -0.523071 0.696167 1445370241 -0.397095 -0.289917 -0.523071 0.696167 1445370241 -0.397095 -0.289917 -0.523071 0.696167 1445370241 -0.397095 -0.289917 -0.523071 0.696167 1445370241 -0.397095 -0.289917 -0.523071 0.696167 1445370241 -0.397095 -0.289917 -0.523071 0.696167 1445370241 -0.397095 -0.289917 -0.523071 0.696167 1445370241 -0.533264 -0.255066 -0.485168 0.644348 1445370241 -0.533264 -0.255066 -0.485168 0.644348 1445370241 -0.533264 -0.255066 -0.485168 0.644348 1445370241 -0.533264 -0.255066 -0.485168 0.644348 1445370241 -0.533264 -0.255066 -0.485168 0.644348 1445370241 -0.533264 -0.255066 -0.485168 0.644348 1445370241 -0.593323 -0.255859 -0.406982 0.645691 1445370241 -0.593323 -0.255859 -0.406982 0.645691 1445370241 -0.593323 -0.255859 -0.406982 0.645691 1445370241 -0.593323 -0.255859 -0.406982 0.645691 1445370242 -0.593323 -0.255859 -0.406982 0.645691 1445370242 -0.556519 -0.298645 -0.344421 0.694641 1445370242 -0.556519 -0.298645 -0.344421 0.694641 1445370242 -0.556519 -0.298645 -0.344421 0.694641 1445370242 -0.556519 -0.298645 -0.344421 0.694641 1445370242 -0.556519 -0.298645 -0.344421 0.694641 1445370242 -0.556519 -0.298645 -0.344421 0.694641 1445370242 -0.386597 -0.398438 -0.214050 0.803711 1445370242 -0.386597 -0.398438 -0.214050 0.803711 1445370242 -0.386597 -0.398438 -0.214050 0.803711 1445370242 -0.386597 -0.398438 -0.214050 0.803711 1445370242 -0.386597 -0.398438 -0.214050 0.803711 1445370242 -0.386597 -0.398438 -0.214050 0.803711 1445370242 -0.087769 -0.454346 0.089417 0.881958 1445370242 -0.087769 -0.454346 0.089417 0.881958 1445370242 -0.087769 -0.454346 0.089417 0.881958 1445370242 -0.087769 -0.454346 0.089417 0.881958 1445370242 -0.087769 -0.454346 0.089417 0.881958 1445370242 -0.087769 -0.454346 0.089417 0.881958 1445370242 0.268188 -0.234558 0.199890 0.912720 1445370242 0.268188 -0.234558 0.199890 0.912720 1445370242 0.268188 -0.234558 0.199890 0.912720 1445370242 0.268188 -0.234558 0.199890 0.912720 1445370242 0.268188 -0.234558 0.199890 0.912720 1445370242 0.268188 -0.234558 0.199890 0.912720 1445370242 0.268188 -0.234558 0.199890 0.912720 1445370242 0.370667 -0.067444 0.061646 0.924255 1445370242 0.370667 -0.067444 0.061646 0.924255 1445370242 0.370667 -0.067444 0.061646 0.924255 1445370242 0.370667 -0.067444 0.061646 0.924255 1445370242 0.370667 -0.067444 0.061646 0.924255 1445370242 0.370667 -0.067444 0.061646 0.924255 1445370242 0.274292 -0.190430 -0.056152 0.940857 1445370242 0.274292 -0.190430 -0.056152 0.940857 1445370242 0.274292 -0.190430 -0.056152 0.940857 1445370242 0.274292 -0.190430 -0.056152 0.940857 1445370242 0.274292 -0.190430 -0.056152 0.940857 1445370242 0.274292 -0.190430 -0.056152 0.940857 1445370242 -0.009155 -0.327332 -0.374268 0.867554 1445370242 -0.009155 -0.327332 -0.374268 0.867554 1445370242 -0.009155 -0.327332 -0.374268 0.867554 1445370242 -0.009155 -0.327332 -0.374268 0.867554 1445370242 -0.009155 -0.327332 -0.374268 0.867554 1445370242 -0.009155 -0.327332 -0.374268 0.867554 1445370242 -0.226685 -0.351807 -0.461975 0.781921 1445370242 -0.226685 -0.351807 -0.461975 0.781921 1445370242 -0.226685 -0.351807 -0.461975 0.781921 1445370242 -0.226685 -0.351807 -0.461975 0.781921 1445370242 -0.226685 -0.351807 -0.461975 0.781921 1445370242 -0.226685 -0.351807 -0.461975 0.781921 1445370242 -0.396240 -0.350769 -0.476807 0.701904 1445370242 -0.396240 -0.350769 -0.476807 0.701904 1445370242 -0.396240 -0.350769 -0.476807 0.701904 1445370242 -0.396240 -0.350769 -0.476807 0.701904 1445370242 -0.396240 -0.350769 -0.476807 0.701904 1445370242 -0.396240 -0.350769 -0.476807 0.701904 1445370242 -0.484863 -0.370850 -0.417542 0.673096 1445370242 -0.484863 -0.370850 -0.417542 0.673096 1445370242 -0.484863 -0.370850 -0.417542 0.673096 1445370242 -0.484863 -0.370850 -0.417542 0.673096 1445370242 -0.484863 -0.370850 -0.417542 0.673096 1445370242 -0.484863 -0.370850 -0.417542 0.673096 1445370242 -0.507019 -0.378479 -0.383423 0.672852 1445370242 -0.507019 -0.378479 -0.383423 0.672852 1445370242 -0.507019 -0.378479 -0.383423 0.672852 1445370242 -0.507019 -0.378479 -0.383423 0.672852 1445370242 -0.507019 -0.378479 -0.383423 0.672852 1445370242 -0.507019 -0.378479 -0.383423 0.672852 1445370242 -0.442627 -0.400513 -0.330078 0.731262 1445370242 -0.442627 -0.400513 -0.330078 0.731262 1445370242 -0.442627 -0.400513 -0.330078 0.731262 1445370242 -0.442627 -0.400513 -0.330078 0.731262 1445370242 -0.442627 -0.400513 -0.330078 0.731262 1445370242 -0.442627 -0.400513 -0.330078 0.731262 1445370242 -0.442627 -0.400513 -0.330078 0.731262 1445370242 -0.280701 -0.459900 -0.126160 0.832947 1445370242 -0.280701 -0.459900 -0.126160 0.832947 1445370242 -0.280701 -0.459900 -0.126160 0.832947 1445370242 -0.280701 -0.459900 -0.126160 0.832947 1445370242 -0.280701 -0.459900 -0.126160 0.832947 1445370242 -0.280701 -0.459900 -0.126160 0.832947 1445370242 0.001160 -0.422424 0.133301 0.896545 1445370242 0.001160 -0.422424 0.133301 0.896545 1445370242 0.001160 -0.422424 0.133301 0.896545 1445370242 0.001160 -0.422424 0.133301 0.896545 1445370242 0.001160 -0.422424 0.133301 0.896545 1445370242 0.001160 -0.422424 0.133301 0.896545 1445370242 0.286682 -0.233887 0.084351 0.925171 1445370242 0.286682 -0.233887 0.084351 0.925171 1445370242 0.286682 -0.233887 0.084351 0.925171 1445370242 0.286682 -0.233887 0.084351 0.925171 1445370242 0.286682 -0.233887 0.084351 0.925171 1445370242 0.286682 -0.233887 0.084351 0.925171 1445370242 0.320129 -0.172058 -0.020752 0.931335 1445370242 0.320129 -0.172058 -0.020752 0.931335 1445370242 0.320129 -0.172058 -0.020752 0.931335 1445370242 0.320129 -0.172058 -0.020752 0.931335 1445370242 0.320129 -0.172058 -0.020752 0.931335 1445370242 0.320129 -0.172058 -0.020752 0.931335 1445370242 0.320129 -0.172058 -0.020752 0.931335 1445370242 0.143555 -0.271057 -0.111572 0.945190 1445370242
[truncated: 195,819 more chars]
