# Supplementary material for: Quaternion-Based Gesture Recognition Using Wireless Wearable Motion Capture Sensors
Source: Sensors (Basel). 2016 Apr 28;16(5):605. doi: 10.3390/s16050605 (PMC4883296; doi:10.3390/s16050605)
Supplement: Supplementary file 1 [file sensors-16-00605-s001.zip › MultiSensorGestureData/P10/1. Jab/Training16.txt]

0.059753 -0.675171 -0.118103 0.725708 1445370047 0.059753 -0.675171 -0.118103 0.725708 1445370047 0.074219 -0.669189 -0.095520 0.733154 1445370047 0.074219 -0.669189 -0.095520 0.733154 1445370047 0.074219 -0.669189 -0.095520 0.733154 1445370047 0.074219 -0.669189 -0.095520 0.733154 1445370047 0.074219 -0.669189 -0.095520 0.733154 1445370048 0.074219 -0.669189 -0.095520 0.733154 1445370048 0.074219 -0.669189 -0.095520 0.733154 1445370048 0.057800 -0.647827 -0.105957 0.752197 1445370048 0.057800 -0.647827 -0.105957 0.752197 1445370048 0.057800 -0.647827 -0.105957 0.752197 1445370048 0.057800 -0.647827 -0.105957 0.752197 1445370048 0.057800 -0.647827 -0.105957 0.752197 1445370048 0.034241 -0.592651 -0.154236 0.789795 1445370048 0.034241 -0.592651 -0.154236 0.789795 1445370048 0.034241 -0.592651 -0.154236 0.789795 1445370048 0.034241 -0.592651 -0.154236 0.789795 1445370048 0.034241 -0.592651 -0.154236 0.789795 1445370048 0.034241 -0.592651 -0.154236 0.789795 1445370048 0.034241 -0.592651 -0.154236 0.789795 1445370048 0.038940 -0.519348 -0.180420 0.834412 1445370048 0.038940 -0.519348 -0.180420 0.834412 1445370048 0.038940 -0.519348 -0.180420 0.834412 1445370048 0.038940 -0.519348 -0.180420 0.834412 1445370048 0.038940 -0.519348 -0.180420 0.834412 1445370048 0.038940 -0.519348 -0.180420 0.834412 1445370048 0.043884 -0.455627 -0.179626 0.870728 1445370048 0.043884 -0.455627 -0.179626 0.870728 1445370048 0.043884 -0.455627 -0.179626 0.870728 1445370048 0.043884 -0.455627 -0.179626 0.870728 1445370048 0.043884 -0.455627 -0.179626 0.870728 1445370048 0.043884 -0.455627 -0.179626 0.870728 1445370048 0.042908 -0.411682 -0.187683 0.890747 1445370048 0.042908 -0.411682 -0.187683 0.890747 1445370048 0.042908 -0.411682 -0.187683 0.890747 1445370048 0.042908 -0.411682 -0.187683 0.890747 1445370048 0.042908 -0.411682 -0.187683 0.890747 1445370048 0.051331 -0.398987 -0.205383 0.892151 1445370048 0.051331 -0.398987 -0.205383 0.892151 1445370048 0.051331 -0.398987 -0.205383 0.892151 1445370048 0.051331 -0.398987 -0.205383 0.892151 1445370048 0.051331 -0.398987 -0.205383 0.892151 1445370048 0.051331 -0.398987 -0.205383 0.892151 1445370048 0.066772 -0.389343 -0.218018 0.892395 1445370048 0.066772 -0.389343 -0.218018 0.892395 1445370048 0.066772 -0.389343 -0.218018 0.892395 1445370048 0.066772 -0.389343 -0.218018 0.892395 1445370048 0.066772 -0.389343 -0.218018 0.892395 1445370048 0.066772 -0.389343 -0.218018 0.892395 1445370048 0.057007 -0.339905 -0.243408 0.906616 1445370048 0.057007 -0.339905 -0.243408 0.906616 1445370048 0.057007 -0.339905 -0.243408 0.906616 1445370048 0.057007 -0.339905 -0.243408 0.906616 1445370048 0.057007 -0.339905 -0.243408 0.906616 1445370048 0.057007 -0.339905 -0.243408 0.906616 1445370048 0.013000 -0.235107 -0.273193 0.932678 1445370048 0.013000 -0.235107 -0.273193 0.932678 1445370048 0.013000 -0.235107 -0.273193 0.932678 1445370048 0.013000 -0.235107 -0.273193 0.932678 1445370048 0.013000 -0.235107 -0.273193 0.932678 1445370048 0.013000 -0.235107 -0.273193 0.932678 1445370048 0.013000 -0.235107 -0.273193 0.932678 1445370048 -0.025330 -0.097351 -0.265930 0.958679 1445370048 -0.025330 -0.097351 -0.265930 0.958679 1445370048 -0.025330 -0.097351 -0.265930 0.958679 1445370048 -0.025330 -0.097351 -0.265930 0.958679 1445370048 -0.025330 -0.097351 -0.265930 0.958679 1445370048 -0.025330 -0.097351 -0.265930 0.958679 1445370048 -0.084290 -0.001404 -0.222717 0.971191 1445370048 -0.084290 -0.001404 -0.222717 0.971191 1445370048 -0.084290 -0.001404 -0.222717 0.971191 1445370048 -0.084290 -0.001404 -0.222717 0.971191 1445370048 -0.084290 -0.001404 -0.222717 0.971191 1445370048 -0.084290 -0.001404 -0.222717 0.971191 1445370048 -0.063660 -0.037109 -0.220093 0.972656 1445370048 -0.063660 -0.037109 -0.220093 0.972656 1445370048 -0.063660 -0.037109 -0.220093 0.972656 1445370048 -0.063660 -0.037109 -0.220093 0.972656 1445370048 -0.063660 -0.037109 -0.220093 0.972656 1445370048 -0.063660 -0.037109 -0.220093 0.972656 1445370048 -0.043335 -0.135559 -0.117737 0.982788 1445370048 -0.043335 -0.135559 -0.117737 0.982788 1445370048 -0.043335 -0.135559 -0.117737 0.982788 1445370048 -0.043335 -0.135559 -0.117737 0.982788 1445370048 -0.043335 -0.135559 -0.117737 0.982788 1445370048 -0.043335 -0.135559 -0.117737 0.982788 1445370048 -0.043335 -0.135559 -0.117737 0.982788 1445370048 -0.023865 -0.204346 -0.174194 0.962952 1445370048 -0.023865 -0.204346 -0.174194 0.962952 1445370048 -0.023865 -0.204346 -0.174194 0.962952 1445370048 -0.023865 -0.204346 -0.174194 0.962952 1445370048 -0.023865 -0.204346 -0.174194 0.962952 1445370048 -0.012634 -0.239868 -0.225525 0.944153 1445370048 -0.012634 -0.239868 -0.225525 0.944153 1445370048 -0.012634 -0.239868 -0.225525 0.944153 1445370048 -0.012634 -0.239868 -0.225525 0.944153 1445370048 -0.012634 -0.239868 -0.225525 0.944153 1445370048 -0.012634 -0.239868 -0.225525 0.944153 1445370048 -0.001770 -0.256042 -0.202393 0.945190 1445370048 -0.001770 -0.256042 -0.202393 0.945190 1445370048 -0.001770 -0.256042 -0.202393 0.945190 1445370048 -0.001770 -0.256042 -0.202393 0.945190 1445370048 -0.001770 -0.256042 -0.202393 0.945190 1445370048 -0.001770 -0.256042 -0.202393 0.945190 1445370048 -0.001770 -0.256042 -0.202393 0.945190 1445370048 0.015625 -0.280396 -0.197388 0.939209 1445370048 0.015625 -0.280396 -0.197388 0.939209 1445370048 0.015625 -0.280396 -0.197388 0.939209 1445370048 0.015625 -0.280396 -0.197388 0.939209 1445370048 0.015625 -0.280396 -0.197388 0.939209 1445370048 0.015625 -0.280396 -0.197388 0.939209 1445370048 0.022400 -0.315125 -0.211975 0.924805 1445370048 0.022400 -0.315125 -0.211975 0.924805 1445370048 0.022400 -0.315125 -0.211975 0.924805 1445370048 0.022400 -0.315125 -0.211975 0.924805 1445370048 0.022400 -0.315125 -0.211975 0.924805 1445370048 0.022400 -0.315125 -0.211975 0.924805 1445370049 0.033569 -0.325073 -0.224182 0.918091 1445370049 0.033569 -0.325073 -0.224182 0.918091 1445370049 0.033569 -0.325073 -0.224182 0.918091 1445370049 0.033569 -0.325073 -0.224182 0.918091 1445370049 0.033569 -0.325073 -0.224182 0.918091 1445370049 0.036865 -0.312683 -0.218445 0.923645 1445370049 0.036865 -0.312683 -0.218445 0.923645 1445370049 0.036865 -0.312683 -0.218445 0.923645 1445370049 0.036865 -0.312683 -0.218445 0.923645 1445370049 0.036865 -0.312683 -0.218445 0.923645 1445370049 0.036865 -0.312683 -0.218445 0.923645 1445370049 0.036865 -0.312683 -0.218445 0.923645 1445370049 0.022461 -0.230652 -0.238647 0.943054 1445370049 0.022461 -0.230652 -0.238647 0.943054 1445370049 0.022461 -0.230652 -0.238647 0.943054 1445370049 0.022461 -0.230652 -0.238647 0.943054 1445370049 0.022461 -0.230652 -0.238647 0.943054 1445370049 0.022461 -0.230652 -0.238647 0.943054 1445370049 -0.007385 -0.116394 -0.266357 0.956787 1445370049 -0.007385 -0.116394 -0.266357 0.956787 1445370049 -0.007385 -0.116394 -0.266357 0.956787 1445370049 -0.007385 -0.116394 -0.266357 0.956787 1445370049 -0.007385 -0.116394 -0.266357 0.956787 1445370049 -0.007385 -0.116394 -0.266357 0.956787 1445370049 -0.068542 0.006958 -0.232361 0.970154 1445370049 -0.068542 0.006958 -0.232361 0.970154 1445370049 -0.068542 0.006958 -0.232361 0.970154 1445370049 -0.068542 0.006958 -0.232361 0.970154 1445370049 -0.068542 0.006958 -0.232361 0.970154 1445370049 -0.068542 0.006958 -0.232361 0.970154 1445370049 -0.136292 0.078064 -0.214355 0.963989 1445370049 -0.136292 0.078064 -0.214355 0.963989 1445370049 -0.136292 0.078064 -0.214355 0.963989 1445370049 -0.136292 0.078064 -0.214355 0.963989 1445370049 -0.136292 0.078064 -0.214355 0.963989 1445370049 -0.102417 0.046692 -0.260498 0.958862 1445370049 -0.102417 0.046692 -0.260498 0.958862 1445370049 -0.102417 0.046692 -0.260498 0.958862 1445370049 -0.102417 0.046692 -0.260498 0.958862 1445370049 -0.102417 0.046692 -0.260498 0.958862 1445370049 -0.102417 0.046692 -0.260498 0.958862 1445370049 -0.102417 0.046692 -0.260498 0.958862 1445370049 -0.067627 -0.066101 -0.112000 0.989197 1445370049 -0.067627 -0.066101 -0.112000 0.989197 1445370049 -0.067627 -0.066101 -0.112000 0.989197 1445370049 -0.067627 -0.066101 -0.112000 0.989197 1445370049 -0.067627 -0.066101 -0.112000 0.989197 1445370049 -0.067627 -0.066101 -0.112000 0.989197 1445370049 -0.040100 -0.129944 -0.138550 0.980957 1445370049 -0.040100 -0.129944 -0.138550 0.980957 1445370049 -0.040100 -0.129944 -0.138550 0.980957 1445370049 -0.040100 -0.129944 -0.138550 0.980957 1445370049 -0.040100 -0.129944 -0.138550 0.980957 1445370049 -0.040100 -0.129944 -0.138550 0.980957 1445370049 -0.011169 -0.189941 -0.224487 0.955688 1445370049 -0.011169 -0.189941 -0.224487 0.955688 1445370049 -0.011169 -0.189941 -0.224487 0.955688 1445370049 -0.011169 -0.189941 -0.224487 0.955688 1445370049 -0.011169 -0.189941 -0.224487 0.955688 1445370049 -0.011169 -0.189941 -0.224487 0.955688 1445370049 -0.011047 -0.221252 -0.191833 0.956116 1445370049 -0.011047 -0.221252 -0.191833 0.956116 1445370049 -0.011047 -0.221252 -0.191833 0.956116 1445370049 -0.011047 -0.221252 -0.191833 0.956116 1445370049 -0.011047 -0.221252 -0.191833 0.956116 1445370049 -0.011047 -0.221252 -0.191833 0.956116 1445370049 -0.000244 -0.259399 -0.174194 0.949890 1445370049 -0.000244 -0.259399 -0.174194 0.949890 1445370049 -0.000244 -0.259399 -0.174194 0.949890 1445370049 -0.000244 -0.259399 -0.174194 0.949890 1445370049 -0.000244 -0.259399 -0.174194 0.949890 1445370049 -0.000244 -0.259399 -0.174194 0.949890 1445370049 0.001099 -0.309326 -0.188171 0.932129 1445370049 0.001099 -0.309326 -0.188171 0.932129 1445370049 0.001099 -0.309326 -0.188171 0.932129 1445370049 0.001099 -0.309326 -0.188171 0.932129 1445370049 0.001099 -0.309326 -0.188171 0.932129 1445370049 0.001099 -0.309326 -0.188171 0.932129 1445370049 0.001099 -0.309326 -0.188171 0.932129 1445370049 0.005249 -0.330261 -0.208679 0.920532 1445370049 0.005249 -0.330261 -0.208679 0.920532 1445370049 0.005249 -0.330261 -0.208679 0.920532 1445370049 0.005249 -0.330261 -0.208679 0.920532 1445370049 0.005249 -0.330261 -0.208679 0.920532 1445370049 0.003967 -0.306885 -0.206177 0.929138 1445370049 0.003967 -0.306885 -0.206177 0.929138 1445370049 0.003967 -0.306885 -0.206177 0.929138 1445370049 0.003967 -0.306885 -0.206177 0.929138 1445370049 0.003967 -0.306885 -0.206177 0.929138 1445370049 0.003967 -0.306885 -0.206177 0.929138 1445370049 0.003967 -0.306885 -0.206177 0.929138 1445370049 -0.002258 -0.246887 -0.221252 0.943420 1445370049 -0.002258 -0.246887 -0.221252 0.943420 1445370049 -0.002258 -0.246887 -0.221252 0.943420 1445370049 -0.002258 -0.246887 -0.221252 0.943420 1445370049 -0.002258 -0.246887 -0.221252 0.943420 1445370049 -0.002258 -0.246887 -0.221252 0.943420 1445370049 -0.004639 -0.166260 -0.256287 0.952148 1445370049 -0.004639 -0.166260 -0.256287 0.952148 1445370049 -0.004639 -0.166260 -0.256287 0.952148 1445370049 -0.004639 -0.166260 -0.256287 0.952148 1445370049 -0.004639 -0.166260 -0.256287 0.952148 1445370049 -0.045898 -0.062012 -0.210693 0.974487 1445370049 -0.045898 -0.062012 -0.210693 0.974487 1445370049 -0.045898 -0.062012 -0.210693 0.974487 1445370049 -0.045898 -0.062012 -0.210693 0.974487 1445370049 -0.045898 -0.062012 -0.210693 0.974487 1445370049 -0.045898 -0.062012 -0.210693 0.974487 1445370049 -0.045898 -0.062012 -0.210693 0.974487 1445370049 -0.138123 0.053040 -0.158691 0.976135 1445370050 -0.138123 0.053040 -0.158691 0.976135 1445370050 -0.138123 0.053040 -0.158691 0.976135 1445370050 -0.138123 0.053040 -0.158691 0.976135 1445370050 -0.138123 0.053040 -0.158691 0.976135 1445370050 -0.138123 0.053040 -0.158691 0.976135 1445370050 -0.120605 0.071838 -0.260620 0.955139 1445370050 -0.120605 0.071838 -0.260620 0.955139 1445370050 -0.120605 0.071838 -0.260620 0.955139 1445370050 -0.120605 0.071838 -0.260620 0.955139 1445370050 -0.120605 0.071838 -0.260620 0.955139 1445370050 -0.120605 0.071838 -0.260620 0.955139 1445370050 -0.120605 0.071838 -0.260620 0.955139 1445370050 -0.095459 -0.016113 -0.177551 0.979309 1445370050 -0.095459 -0.016113 -0.177551 0.979309 1445370050 -0.095459 -0.016113 -0.177551 0.979309 1445370050 -0.095459 -0.016113 -0.177551 0.979309 1445370050 -0.095459 -0.016113 -0.177551 0.979309 1445370050 -0.095459 -0.016113 -0.177551 0.979309 1445370050 -0.050476 -0.086853 -0.166382 0.980896 1445370050 -0.050476 -0.086853 -0.166382 0.980896 1445370050 -0.050476 -0.086853 -0.166382 0.980896 1445370050 -0.050476 -0.086853 -0.166382 0.980896 1445370050 -0.050476 -0.086853 -0.166382 0.980896 1445370050 -0.050476 -0.086853 -0.166382 0.980896 1445370050 -0.003784 -0.157593 -0.250305 0.955261 1445370050 -0.003784 -0.157593 -0.250305 0.955261 1445370050 -0.003784 -0.157593 -0.250305 0.955261 1445370050 -0.003784 -0.157593 -0.250305 0.955261 1445370050 -0.003784 -0.157593 -0.250305 0.955261 1445370050 -0.003784 -0.157593 -0.250305 0.955261 1445370050 0.028015 -0.220581 -0.221924 0.949341 1445370050 0.028015 -0.220581 -0.221924 0.949341 1445370050 0.028015 -0.220581 -0.221924 0.949341 1445370050 0.028015 -0.220581 -0.221924 0.949341 1445370050 0.028015 -0.220581 -0.221924 0.949341 1445370050 0.028015 -0.220581 -0.221924 0.949341 1445370050 0.047729 -0.273865 -0.169434 0.945496 1445370050 0.047729 -0.273865 -0.169434 0.945496 1445370050 0.047729 -0.273865 -0.169434 0.945496 1445370050 0.047729 -0.273865 -0.169434 0.945496 1445370050 0.047729 -0.273865 -0.169434 0.945496 1445370050 0.047729 -0.273865 -0.169434 0.945496 1445370050 0.047729 -0.273865 -0.169434 0.945496 1445370050 0.080627 -0.340454 -0.161865 0.922668 1445370050 0.080627 -0.340454 -0.161865 0.922668 1445370050 0.080627 -0.340454 -0.161865 0.922668 1445370050 0.080627 -0.340454 -0.161865 0.922668 1445370050 0.080627 -0.340454 -0.161865 0.922668 1445370050 0.080627 -0.340454 -0.161865 0.922668 1445370050 0.078674 -0.394104 -0.177551 0.898254 1445370050 0.078674 -0.394104 -0.177551 0.898254 1445370050 0.078674 -0.394104 -0.177551 0.898254 1445370050 0.078674 -0.394104 -0.177551 0.898254 1445370050 0.078674 -0.394104 -0.177551 0.898254 1445370050 0.078674 -0.394104 -0.177551 0.898254 1445370050 0.071838 -0.360840 -0.198242 0.908447 1445370050 0.071838 -0.360840 -0.198242 0.908447 1445370050 0.071838 -0.360840 -0.198242 0.908447 1445370050 0.071838 -0.360840 -0.198242 0.908447 1445370050 0.071838 -0.360840 -0.198242 0.908447 1445370050 0.071838 -0.360840 -0.198242 0.908447 1445370050 0.047058 -0.278015 -0.215576 0.934875 1445370050 0.047058 -0.278015 -0.215576 0.934875 1445370050 0.047058 -0.278015 -0.215576 0.934875 1445370050 0.047058 -0.278015 -0.215576 0.934875 1445370050 0.047058 -0.278015 -0.215576 0.934875 1445370050 0.047058 -0.278015 -0.215576 0.934875 1445370050 0.047058 -0.278015 -0.215576 0.934875 1445370050 0.009949 -0.165161 -0.229919 0.959045 1445370050 0.009949 -0.165161 -0.229919 0.959045 1445370050 0.009949 -0.165161 -0.229919 0.959045 1445370050 0.009949 -0.165161 -0.229919 0.959045 1445370050 0.009949 -0.165161 -0.229919 0.959045 1445370050 0.009949 -0.165161 -0.229919 0.959045 1445370050 -0.067139 0.002930 -0.179565 0.981445 1445370050 -0.067139 0.002930 -0.179565 0.981445 1445370050 -0.067139 0.002930 -0.179565 0.981445 1445370050 -0.067139 0.002930 -0.179565 0.981445 1445370050 -0.067139 0.002930 -0.179565 0.981445 1445370050 -0.067139 0.002930 -0.179565 0.981445 1445370050 -0.117920 0.081238 -0.185669 0.972107 1445370050 -0.117920 0.081238 -0.185669 0.972107 1445370050 -0.117920 0.081238 -0.185669 0.972107 1445370050 -0.117920 0.081238 -0.185669 0.972107 1445370050 -0.117920 0.081238 -0.185669 0.972107 1445370050 -0.117920 0.081238 -0.185669 0.972107 1445370050 -0.076416 0.016235 -0.229187 0.970215 1445370050 -0.076416 0.016235 -0.229187 0.970215 1445370050 -0.076416 0.016235 -0.229187 0.970215 1445370050 -0.076416 0.016235 -0.229187 0.970215 1445370050 -0.076416 0.016235 -0.229187 0.970215 1445370050 -0.076416 0.016235 -0.229187 0.970215 1445370050 -0.032471 -0.070801 -0.119385 0.989746 1445370050 -0.032471 -0.070801 -0.119385 0.989746 1445370050 -0.032471 -0.070801 -0.119385 0.989746 1445370050 -0.032471 -0.070801 -0.119385 0.989746 1445370050 -0.032471 -0.070801 -0.119385 0.989746 1445370050 -0.032471 -0.070801 -0.119385 0.989746 1445370050 -0.032471 -0.070801 -0.119385 0.989746 1445370050 0.011719 -0.141296 -0.179382 0.973511 1445370050 0.011719 -0.141296 -0.179382 0.973511 1445370050 0.011719 -0.141296 -0.179382 0.973511 1445370050 0.011719 -0.141296 -0.179382 0.973511 1445370050 0.011719 -0.141296 -0.179382 0.973511 1445370050 0.011719 -0.141296 -0.179382 0.973511 1445370050 0.044434 -0.195129 -0.223206 0.953979 1445370050 0.044434 -0.195129 -0.223206 0.953979 1445370050 0.044434 -0.195129 -0.223206 0.953979 1445370050 0.044434 -0.195129 -0.223206 0.953979 1445370050 0.044434 -0.195129 -0.223206 0.953979 1445370050 0.044434 -0.195129 -0.223206 0.953979 1445370050 0.061340 -0.242188 -0.192261 0.948975 1445370051 0.061340 -0.242188 -0.192261 0.948975 1445370051 0.061340 -0.242188 -0.192261 0.948975 1445370051 0.061340 -0.242188 -0.192261 0.948975 1445370051 0.061340 -0.242188 -0.192261 0.948975 1445370051 0.061340 -0.242188 -0.192261 0.948975 1445370051 0.088196 -0.303345 -0.162048 0.934814 1445370051 0.088196 -0.303345 -0.162048 0.934814 1445370051 0.088196 -0.303345 -0.162048 0.934814 1445370051 0.088196 -0.303345 -0.162048 0.934814 1445370051 0.088196 -0.303345 -0.162048 0.934814 1445370051 0.088196 -0.303345 -0.162048 0.934814 1445370051 0.086853 -0.365479 -0.165344 0.911865 1445370051 0.086853 -0.365479 -0.165344 0.911865 1445370051 0.086853 -0.365479 -0.165344 0.911865 1445370051 0.086853 -0.365479 -0.165344 0.911865 1445370051 0.086853 -0.365479 -0.165344 0.911865 1445370051 0.086853 -0.365479 -0.165344 0.911865 1445370051 0.086853 -0.365479 -0.165344 0.911865 1445370051 0.077454 -0.342712 -0.187317 0.917297 1445370051 0.077454 -0.342712 -0.187317 0.917297 1445370051 0.077454 -0.342712 -0.187317 0.917297 1445370051 0.077454 -0.342712 -0.187317 0.917297 1445370051 0.077454 -0.342712 -0.187317 0.917297 1445370051 0.077454 -0.342712 -0.187317 0.917297 1445370051 0.051147 -0.264954 -0.210876 0.939514 1445370051 0.051147 -0.264954 -0.210876 0.939514 1445370051 0.051147 -0.264954 -0.210876 0.939514 1445370051 0.051147 -0.264954 -0.210876 0.939514 1445370051 0.051147 -0.264954 -0.210876 0.939514 1445370051 0.051147 -0.264954 -0.210876 0.939514 1445370051 0.024841 -0.168335 -0.229919 0.958191 1445370051 0.024841 -0.168335 -0.229919 0.958191 1445370051 0.024841 -0.168335 -0.229919 0.958191 1445370051 0.024841 -0.168335 -0.229919 0.958191 1445370051 0.024841 -0.168335 -0.229919 0.958191 1445370051 0.024841 -0.168335 -0.229919 0.958191 1445370051 -0.043091 -0.025513 -0.169800 0.984192 1445370051 -0.043091 -0.025513 -0.169800 0.984192 1445370051 -0.043091 -0.025513 -0.169800 0.984192 1445370051 -0.043091 -0.025513 -0.169800 0.984192 1445370051 -0.043091 -0.025513 -0.169800 0.984192 1445370051 -0.043091 -0.025513 -0.169800 0.984192 1445370051 -0.116943 0.078064 -0.102478 0.984741 1445370051 -0.116943 0.078064 -0.102478 0.984741 1445370051 -0.116943 0.078064 -0.102478 0.984741 1445370051 -0.116943 0.078064 -0.102478 0.984741 1445370051 -0.116943 0.078064 -0.102478 0.984741 1445370051 -0.116943 0.078064 -0.102478 0.984741 1445370051 -0.116943 0.078064 -0.102478 0.984741 1445370051 -0.080383 0.026978 -0.138123 0.986755 1445370051 -0.080383 0.026978 -0.138123 0.986755 1445370051 -0.080383 0.026978 -0.138123 0.986755 1445370051 -0.080383 0.026978 -0.138123 0.986755 1445370051 -0.080383 0.026978 -0.138123 0.986755 1445370051 -0.080383 0.026978 -0.138123 0.986755 1445370051 -0.036438 -0.054810 -0.113403 0.991333 1445370051 -0.036438 -0.054810 -0.113403 0.991333 1445370051 -0.036438 -0.054810 -0.113403 0.991333 1445370051 -0.036438 -0.054810 -0.113403 0.991333 1445370051 -0.036438 -0.054810 -0.113403 0.991333 1445370051 -0.036438 -0.054810 -0.113403 0.991333 1445370051 -0.036438 -0.054810 -0.113403 0.991333 1445370051 0.013733 -0.130188 -0.192383 0.972534 1445370051 0.013733 -0.130188 -0.192383 0.972534 1445370051 0.013733 -0.130188 -0.192383 0.972534 1445370051 0.013733 -0.130188 -0.192383 0.972534 1445370051 0.013733 -0.130188 -0.192383 0.972534 1445370051 0.013733 -0.130188 -0.192383 0.972534 1445370051 0.065430 -0.198364 -0.244141 0.946960 1445370051 0.065430 -0.198364 -0.244141 0.946960 1445370051 0.065430 -0.198364 -0.244141 0.946960 1445370051 0.065430 -0.198364 -0.244141 0.946960 1445370051 0.065430 -0.198364 -0.244141 0.946960 1445370051 0.065430 -0.198364 -0.244141 0.946960 1445370051 0.089355 -0.239868 -0.202393 0.945251 1445370051 0.089355 -0.239868 -0.202393 0.945251 1445370051 0.089355 -0.239868 -0.202393 0.945251 1445370051 0.089355 -0.239868 -0.202393 0.945251 1445370051 0.089355 -0.239868 -0.202393 0.945251 1445370051 0.089355 -0.239868 -0.202393 0.945251 1445370051 0.105835 -0.315369 -0.172791 0.927063 1445370051 0.105835 -0.315369 -0.172791 0.927063 1445370051 0.105835 -0.315369 -0.172791 0.927063 1445370051 0.105835 -0.315369 -0.172791 0.927063 1445370051 0.105835 -0.315369 -0.172791 0.927063 1445370051 0.105835 -0.315369 -0.172791 0.927063 1445370051 0.095459 -0.389099 -0.155945 0.902893 1445370051 0.095459 -0.389099 -0.155945 0.902893 1445370051 0.095459 -0.389099 -0.155945 0.902893 1445370051 0.095459 -0.389099 -0.155945 0.902893 1445370051 0.095459 -0.389099 -0.155945 0.902893 1445370051 0.095459 -0.389099 -0.155945 0.902893 1445370051 0.088257 -0.379822 -0.169983 0.904968 1445370051 0.088257 -0.379822 -0.169983 0.904968 1445370051 0.088257 -0.379822 -0.169983 0.904968 1445370051 0.088257 -0.379822 -0.169983 0.904968 1445370051 0.088257 -0.379822 -0.169983 0.904968 1445370051 0.088257 -0.379822 -0.169983 0.904968 1445370051 0.083679 -0.309021 -0.209351 0.923950 1445370051 0.083679 -0.309021 -0.209351 0.923950 1445370051 0.083679 -0.309021 -0.209351 0.923950 1445370051 0.083679 -0.309021 -0.209351 0.923950 1445370051 0.083679 -0.309021 -0.209351 0.923950 1445370051 0.083679 -0.309021 -0.209351 0.923950 1445370051 0.061646 -0.235962 -0.233154 0.941345 1445370051 0.061646 -0.235962 -0.233154 0.941345 1445370051 0.061646 -0.235962 -0.233154 0.941345 1445370051 0.061646 -0.235962 -0.233154 0.941345 1445370051 0.061646 -0.235962 -0.233154 0.941345 1445370051 0.061646 -0.235962 -0.233154 0.941345 1445370051 0.023132 -0.109924 -0.226135 0.967590 1445370051 0.023132 -0.109924 -0.226135 0.967590 1445370052 0.023132 -0.109924 -0.226135 0.967590 1445370052 0.023132 -0.109924 -0.226135 0.967590 1445370052 0.023132 -0.109924 -0.226135 0.967590 1445370052 -0.069153 0.043030 -0.151001 0.985168 1445370052 -0.069153 0.043030 -0.151001 0.985168 1445370052 -0.069153 0.043030 -0.151001 0.985168 1445370052 -0.069153 0.043030 -0.151001 0.985168 1445370052 -0.069153 0.043030 -0.151001 0.985168 1445370052 -0.069153 0.043030 -0.151001 0.985168 1445370052 -0.064880 0.051208 -0.188171 0.978638 1445370052 -0.064880 0.051208 -0.188171 0.978638 1445370052 -0.064880 0.051208 -0.188171 0.978638 1445370052 -0.064880 0.051208 -0.188171 0.978638 1445370052 -0.064880 0.051208 -0.188171 0.978638 1445370052 -0.064880 0.051208 -0.188171 0.978638 1445370052 -0.030396 -0.034058 -0.148621 0.987793 1445370052 -0.030396 -0.034058 -0.148621 0.987793 1445370052 -0.030396 -0.034058 -0.148621 0.987793 1445370052 -0.030396 -0.034058 -0.148621 0.987793 1445370052 -0.030396 -0.034058 -0.148621 0.987793 1445370052 -0.030396 -0.034058 -0.148621 0.987793 1445370052 0.009644 -0.109436 -0.140625 0.983948 1445370052 0.009644 -0.109436 -0.140625 0.983948 1445370052 0.009644 -0.109436 -0.140625 0.983948 1445370052 0.009644 -0.109436 -0.140625 0.983948 1445370052 0.009644 -0.109436 -0.140625 0.983948 1445370052 0.009644 -0.109436 -0.140625 0.983948 1445370052 0.009644 -0.109436 -0.140625 0.983948 1445370052 0.051331 -0.187805 -0.230042 0.953491 1445370052 0.051331 -0.187805 -0.230042 0.953491 1445370052 0.051331 -0.187805 -0.230042 0.953491 1445370052 0.051331 -0.187805 -0.230042 0.953491 1445370052 0.051331 -0.187805 -0.230042 0.953491 1445370052 0.051331 -0.187805 -0.230042 0.953491 1445370052 0.073364 -0.245911 -0.239319 0.936401 1445370052 0.073364 -0.245911 -0.239319 0.936401 1445370052 0.073364 -0.245911 -0.239319 0.936401 1445370052 0.073364 -0.245911 -0.239319 0.936401 1445370052 0.073364 -0.245911 -0.239319 0.936401 1445370052 0.073364 -0.245911 -0.239319 0.936401 1445370052 0.091003 -0.301758 -0.214783 0.924377 1445370052 0.091003 -0.301758 -0.214783 0.924377 1445370052 0.091003 -0.301758 -0.214783 0.924377 1445370052 0.091003 -0.301758 -0.214783 0.924377 1445370052 0.091003 -0.301758 -0.214783 0.924377 1445370052 0.091003 -0.301758 -0.214783 0.924377 1445370052 0.095703 -0.340820 -0.205627 0.912354 1445370052 0.095703 -0.340820 -0.205627 0.912354 1445370052 0.095703 -0.340820 -0.205627 0.912354 1445370052 0.095703 -0.340820 -0.205627 0.912354 1445370052 0.095703 -0.340820 -0.205627 0.912354 1445370052 0.095703 -0.340820 -0.205627 0.912354 1445370052 0.095703 -0.340820 -0.205627 0.912354 1445370052 0.095947 -0.329773 -0.229492 0.910706 1445370052 0.095947 -0.329773 -0.229492 0.910706 1445370052 0.095947 -0.329773 -0.229492 0.910706 1445370052 0.095947 -0.329773 -0.229492 0.910706 1445370052 0.095947 -0.329773 -0.229492 0.910706 1445370052 0.095947 -0.329773 -0.229492 0.910706 1445370052 0.095947 -0.329773 -0.229492 0.910706 1445370052 0.096802 -0.292297 -0.263977 0.914063 1445370052 0.096802 -0.292297 -0.263977 0.914063 1445370052 0.096802 -0.292297 -0.263977 0.914063 1445370052 0.096802 -0.292297 -0.263977 0.914063 1445370052 0.096802 -0.292297 -0.263977 0.914063 1445370052 0.073792 -0.225647 -0.281738 0.929626 1445370052 0.073792 -0.225647 -0.281738 0.929626 1445370052 0.073792 -0.225647 -0.281738 0.929626 1445370052 0.073792 -0.225647 -0.281738 0.929626 1445370052 0.073792 -0.225647 -0.281738 0.929626 1445370052 0.073792 -0.225647 -0.281738 0.929626 1445370052 0.073792 -0.225647 -0.281738 0.929626 1445370052 0.020325 -0.118408 -0.243042 0.962524 1445370052 0.020325 -0.118408 -0.243042 0.962524 1445370052 0.020325 -0.118408 -0.243042 0.962524 1445370052 0.020325 -0.118408 -0.243042 0.962524 1445370052 0.020325 -0.118408 -0.243042 0.962524 1445370052 0.020325 -0.118408 -0.243042 0.962524 1445370052 -0.095947 0.007874 -0.094482 0.990845 1445370052 -0.095947 0.007874 -0.094482 0.990845 1445370052 -0.095947 0.007874 -0.094482 0.990845 1445370052 -0.095947 0.007874 -0.094482 0.990845 1445370052 -0.095947 0.007874 -0.094482 0.990845 1445370052 -0.095947 0.007874 -0.094482 0.990845 1445370052 -0.099915 0.045288 -0.203430 0.972900 1445370052 -0.099915 0.045288 -0.203430 0.972900 1445370052 -0.099915 0.045288 -0.203430 0.972900 1445370052 -0.099915 0.045288 -0.203430 0.972900 1445370052 -0.099915 0.045288 -0.203430 0.972900 1445370052 -0.099915 0.045288 -0.203430 0.972900 1445370052 -0.099915 0.045288 -0.203430 0.972900 1445370052 -0.068298 -0.021667 -0.176025 0.981750 1445370052 -0.068298 -0.021667 -0.176025 0.981750 1445370052 -0.068298 -0.021667 -0.176025 0.981750 1445370052 -0.068298 -0.021667 -0.176025 0.981750 1445370052 -0.068298 -0.021667 -0.176025 0.981750 1445370052 -0.068298 -0.021667 -0.176025 0.981750 1445370052 -0.002014 -0.095825 -0.153809 0.983398 1445370052 -0.002014 -0.095825 -0.153809 0.983398 1445370052 -0.002014 -0.095825 -0.153809 0.983398 1445370052 -0.002014 -0.095825 -0.153809 0.983398 1445370052 -0.002014 -0.095825 -0.153809 0.983398 1445370052 -0.002014 -0.095825 -0.153809 0.983398 1445370052 -0.002014 -0.095825 -0.153809 0.983398 1445370052 0.062317 -0.199951 -0.243591 0.946960 1445370052 0.062317 -0.199951 -0.243591 0.946960 1445370052 0.062317 -0.199951 -0.243591 0.946960 1445370052 0.062317 -0.199951 -0.243591 0.946960 1445370052 0.062317 -0.199951 -0.243591 0.946960 1445370052 0.062317 -0.199951 -0.243591 0.946960 1445370052 0.094421 -0.289490 -0.252930 0.918274 1445370052 0.094421 -0.289490 -0.252930 0.918274 1445370052 0.094421 -0.289490 -0.252930 0.918274 1445370052 0.094421 -0.289490 -0.252930 0.918274 1445370053 0.094421 -0.289490 -0.252930 0.918274 1445370053 0.094421 -0.289490 -0.252930 0.918274 1445370053 0.094421 -0.289490 -0.252930 0.918274 1445370053 0.112305 -0.380798 -0.216858 0.891785 1445370053 0.112305 -0.380798 -0.216858 0.891785 1445370053 0.112305 -0.380798 -0.216858 0.891785 1445370053 0.112305 -0.380798 -0.216858 0.891785 1445370053 0.112305 -0.380798 -0.216858 0.891785 1445370053 0.112305 -0.380798 -0.216858 0.891785 1445370053 0.102783 -0.432617 -0.201599 0.872681 1445370053 0.102783 -0.432617 -0.201599 0.872681 1445370053 0.102783 -0.432617 -0.201599 0.872681 1445370053 0.102783 -0.432617 -0.201599 0.872681 1445370053 0.102783 -0.432617 -0.201599 0.872681 1445370053 0.102783 -0.432617 -0.201599 0.872681 1445370053 0.088989 -0.393860 -0.219727 0.888062 1445370053 0.088989 -0.393860 -0.219727 0.888062 1445370053 0.088989 -0.393860 -0.219727 0.888062 1445370053 0.088989 -0.393860 -0.219727 0.888062 1445370053 0.088989 -0.393860 -0.219727 0.888062 1445370053 0.088989 -0.393860 -0.219727 0.888062 1445370053 0.074707 -0.315063 -0.238892 0.915466 1445370053 0.074707 -0.315063 -0.238892 0.915466 1445370053 0.074707 -0.315063 -0.238892 0.915466 1445370053 0.074707 -0.315063 -0.238892 0.915466 1445370053 0.074707 -0.315063 -0.238892 0.915466 1445370053 0.074707 -0.315063 -0.238892 0.915466 1445370053 0.074707 -0.315063 -0.238892 0.915466 1445370053 0.062744 -0.216370 -0.260742 0.938721 1445370053 0.062744 -0.216370 -0.260742 0.938721 1445370053 0.062744 -0.216370 -0.260742 0.938721 1445370053 0.062744 -0.216370 -0.260742 0.938721 1445370053 0.062744 -0.216370 -0.260742 0.938721 1445370053 0.010132 -0.065796 -0.259766 0.963379 1445370053 0.010132 -0.065796 -0.259766 0.963379 1445370053 0.010132 -0.065796 -0.259766 0.963379 1445370053 0.010132 -0.065796 -0.259766 0.963379 1445370053 0.010132 -0.065796 -0.259766 0.963379 1445370053 0.010132 -0.065796 -0.259766 0.963379 1445370053 0.010132 -0.065796 -0.259766 0.963379 1445370053 -0.074158 0.070496 -0.176270 0.979004 1445370053 -0.074158 0.070496 -0.176270 0.979004 1445370053 -0.074158 0.070496 -0.176270 0.979004 1445370053 -0.074158 0.070496 -0.176270 0.979004 1445370053 -0.074158 0.070496 -0.176270 0.979004 1445370053 -0.074158 0.070496 -0.176270 0.979004 1445370053 -0.055969 0.051880 -0.213074 0.973999 1445370053 -0.055969 0.051880 -0.213074 0.973999 1445370053 -0.055969 0.051880 -0.213074 0.973999 1445370053 -0.055969 0.051880 -0.213074 0.973999 1445370053 -0.055969 0.051880 -0.213074 0.973999 1445370053 -0.055969 0.051880 -0.213074 0.973999 1445370053 -0.055969 0.051880 -0.213074 0.973999 1445370053 -0.059753 0.027649 -0.232727 0.970276 1445370053 -0.059753 0.027649 -0.232727 0.970276 1445370053 -0.059753 0.027649 -0.232727 0.970276 1445370053 -0.059753 0.027649 -0.232727 0.970276 1445370053 -0.059753 0.027649 -0.232727 0.970276 1445370053 -0.059753 0.027649 -0.232727 0.970276 1445370053 -0.058838 0.022095 -0.254272 0.965088 1445370053 -0.058838 0.022095 -0.254272 0.965088 1445370053 -0.058838 0.022095 -0.254272 0.965088 1445370053 -0.058838 0.022095 -0.254272 0.965088 1445370053 -0.058838 0.022095 -0.254272 0.965088 1445370053 -0.058838 0.022095 -0.254272 0.965088 1445370053 -0.058838 0.022095 -0.254272 0.965088 1445370053 -0.053528 0.028137 -0.239258 0.969055 1445370053 -0.053528 0.028137 -0.239258 0.969055 1445370053 -0.053528 0.028137 -0.239258 0.969055 1445370053 -0.053528 0.028137 -0.239258 0.969055 1445370053 -0.053528 0.028137 -0.239258 0.969055 1445370053 -0.053528 0.028137 -0.239258 0.969055 1445370053 -0.048645 0.010010 -0.208435 0.976746 1445370053 -0.048645 0.010010 -0.208435 0.976746 1445370053 -0.048645 0.010010 -0.208435 0.976746 1445370053 -0.048645 0.010010 -0.208435 0.976746 1445370053 -0.048645 0.010010 -0.208435 0.976746 1445370053 -0.048645 0.010010 -0.208435 0.976746 1445370053 -0.039917 0.010437 -0.250427 0.967224 1445370053 -0.039917 0.010437 -0.250427 0.967224 1445370053 -0.039917 0.010437 -0.250427 0.967224 1445370053 -0.039917 0.010437 -0.250427 0.967224 1445370053 -0.039917 0.010437 -0.250427 0.967224 1445370053 -0.039917 0.010437 -0.250427 0.967224 1445370053 -0.039917 0.010437 -0.250427 0.967224 1445370053 -0.023865 -0.005371 -0.262268 0.964661 1445370053 -0.023865 -0.005371 -0.262268 0.964661 1445370053 -0.023865 -0.005371 -0.262268 0.964661 1445370053 -0.023865 -0.005371 -0.262268 0.964661 1445370053 -0.023865 -0.005371 -0.262268 0.964661 1445370053 -0.023865 -0.005371 -0.262268 0.964661 1445370053 0.007202 -0.049927 -0.263428 0.963318 1445370053 0.007202 -0.049927 -0.263428 0.963318 1445370053 0.007202 -0.049927 -0.263428 0.963318 1445370053 0.007202 -0.049927 -0.263428 0.963318 1445370053 0.007202 -0.049927 -0.263428 0.963318 1445370053 0.007202 -0.049927 -0.263428 0.963318 1445370053 0.047058 -0.123779 -0.287781 0.948486 1445370053 0.047058 -0.123779 -0.287781 0.948486 1445370053 0.047058 -0.123779 -0.287781 0.948486 1445370053 0.047058 -0.123779 -0.287781 0.948486 1445370053 0.047058 -0.123779 -0.287781 0.948486 1445370053 0.047058 -0.123779 -0.287781 0.948486 1445370053 0.073181 -0.217163 -0.301880 0.925354 1445370053 0.073181 -0.217163 -0.301880 0.925354 1445370053 0.073181 -0.217163 -0.301880 0.925354 1445370053 0.073181 -0.217163 -0.301880 0.925354 1445370053 0.073181 -0.217163 -0.301880 0.925354 1445370053 0.073181 -0.217163 -0.301880 0.925354 1445370053 0.098755 -0.307983 -0.325928 0.888367 1445370053 0.098755 -0.307983 -0.325928 0.888367 1445370053 0.098755 -0.307983 -0.325928 0.888367 1445370053 0.098755 -0.307983 -0.325928 0.888367 1445370053 0.098755 -0.307983 -0.325928 0.888367 1445370054 0.098755 -0.307983 -0.325928 0.888367 1445370054 0.110352 -0.409790 -0.318787 0.847473 1445370054 0.110352 -0.409790 -0.318787 0.847473 1445370054 0.110352 -0.409790 -0.318787 0.847473 1445370054 0.110352 -0.409790 -0.318787 0.847473 1445370054 0.110352 -0.409790 -0.318787 0.847473 1445370054 0.110352 -0.409790 -0.318787 0.847473 1445370054 0.117371 -0.489807 -0.300171 0.810059 1445370054 0.117371 -0.489807 -0.300171 0.810059 1445370054 0.117371 -0.489807 -0.300171 0.810059 1445370054 0.117371 -0.489807 -0.300171 0.810059 1445370054 0.117371 -0.489807 -0.300171 0.810059 1445370054 0.117371 -0.489807 -0.300171 0.810059 1445370054 0.113342 -0.560425 -0.274902 0.772949 1445370054 0.113342 -0.560425 -0.274902 0.772949 1445370054 0.113342 -0.560425 -0.274902 0.772949 1445370054 0.113342 -0.560425 -0.274902 0.772949 1445370054 0.113342 -0.560425 -0.274902 0.772949 1445370054 0.112671 -0.614502 -0.238831 0.743347 1445370054 0.112671 -0.614502 -0.238831 0.743347 1445370054 0.112671 -0.614502 -0.238831 0.743347 1445370054 0.112671 -0.614502 -0.238831 0.743347 1445370054 0.112671 -0.614502 -0.238831 0.743347 1445370054 0.112671 -0.614502 -0.238831 0.743347 1445370054 0.116028 -0.646973 -0.199951 0.726624 1445370054 0.116028 -0.646973 -0.199951 0.726624 1445370054 0.116028 -0.646973 -0.199951 0.726624 1445370054 0.116028 -0.646973 -0.199951 0.726624 1445370054 0.107727 -0.672974 -0.179260 0.709473 1445370054 0.107727 -0.672974 -0.179260 0.709473 1445370054 0.107727 -0.672974 -0.179260 0.709473 1445370054 0.107727 -0.672974 -0.179260 0.709473 1445370054 
0.044983 -0.684448 -0.137268 0.714600 1445370073 0.044983 -0.684448 -0.137268 0.714600 1445370073 0.044983 -0.684448 -0.137268 0.714600 1445370073 0.044983 -0.684448 -0.137268 0.714600 1445370073 0.044983 -0.684448 -0.137268 0.714600 1445370073 0.045349 -0.684692 -0.136902 0.714417 1445370073 0.045349 -0.684692 -0.136902 0.714417 1445370073 0.045349 -0.684692 -0.136902 0.714417 1445370073 0.045349 -0.684692 -0.136902 0.714417 1445370073 0.045349 -0.684692 -0.136902 0.714417 1445370073 0.045349 -0.684692 -0.136902 0.714417 1445370073 0.046082 -0.684937 -0.135986 0.714294 1445370073 0.046082 -0.684937 -0.135986 0.714294 1445370073 0.046082 -0.684937 -0.135986 0.714294 1445370073 0.046082 -0.684937 -0.135986 0.714294 1445370073 0.046082 -0.684937 -0.135986 0.714294 1445370073 0.046082 -0.684937 -0.135986 0.714294 1445370073 0.046082 -0.684937 -0.135986 0.714294 1445370074 0.047607 -0.685059 -0.134155 0.714417 1445370074 0.047607 -0.685059 -0.134155 0.714417 1445370074 0.047607 -0.685059 -0.134155 0.714417 1445370074 0.047607 -0.685059 -0.134155 0.714417 1445370074 0.047607 -0.685059 -0.134155 0.714417 1445370074 0.047607 -0.685059 -0.134155 0.714417 1445370074 0.047241 -0.684753 -0.134094 0.714783 1445370074 0.047241 -0.684753 -0.134094 0.714783 1445370074 0.047241 -0.684753 -0.134094 0.714783 1445370074 0.047241 -0.684753 -0.134094 0.714783 1445370074 0.047241 -0.684753 -0.134094 0.714783 1445370074 0.047241 -0.684753 -0.134094 0.714783 1445370074 0.046875 -0.683960 -0.134766 0.715454 1445370074 0.046875 -0.683960 -0.134766 0.715454 1445370074 0.046875 -0.683960 -0.134766 0.715454 1445370074 0.046875 -0.683960 -0.134766 0.715454 1445370074 0.046875 -0.683960 -0.134766 0.715454 1445370074 0.046875 -0.683960 -0.134766 0.715454 1445370074 0.046875 -0.683960 -0.134766 0.715454 1445370074 0.046082 -0.682861 -0.136414 0.716248 1445370074 0.046082 -0.682861 -0.136414 0.716248 1445370074 0.046082 -0.682861 -0.136414 0.716248 1445370074 0.046082 -0.682861 -0.136414 0.716248 1445370074 0.046082 -0.682861 -0.136414 0.716248 1445370074 0.046082 -0.682861 -0.136414 0.716248 1445370074 0.044556 -0.681519 -0.138611 0.717224 1445370074 0.044556 -0.681519 -0.138611 0.717224 1445370074 0.044556 -0.681519 -0.138611 0.717224 1445370074 0.044556 -0.681519 -0.138611 0.717224 1445370074 0.044556 -0.681519 -0.138611 0.717224 1445370074 0.044556 -0.681519 -0.138611 0.717224 1445370074 0.043152 -0.679382 -0.140503 0.718933 1445370074 0.043152 -0.679382 -0.140503 0.718933 1445370074 0.043152 -0.679382 -0.140503 0.718933 1445370074 0.043152 -0.679382 -0.140503 0.718933 1445370074 0.043152 -0.679382 -0.140503 0.718933 1445370074 0.043152 -0.679382 -0.140503 0.718933 1445370074 0.042480 -0.676819 -0.140259 0.721375 1445370074 0.042480 -0.676819 -0.140259 0.721375 1445370074 0.042480 -0.676819 -0.140259 0.721375 1445370074 0.042480 -0.676819 -0.140259 0.721375 1445370074 0.042480 -0.676819 -0.140259 0.721375 1445370074 0.042480 -0.676819 -0.140259 0.721375 1445370074 0.045654 -0.675659 -0.136230 0.723083 1445370074 0.045654 -0.675659 -0.136230 0.723083 1445370074 0.045654 -0.675659 -0.136230 0.723083 1445370074 0.045654 -0.675659 -0.136230 0.723083 1445370074 0.045654 -0.675659 -0.136230 0.723083 1445370074 0.045654 -0.675659 -0.136230 0.723083 1445370074 0.045654 -0.675659 -0.136230 0.723083 1445370074 0.052307 -0.675232 -0.131836 0.723877 1445370074 0.052307 -0.675232 -0.131836 0.723877 1445370074 0.052307 -0.675232 -0.131836 0.723877 1445370074 0.052307 -0.675232 -0.131836 0.723877 1445370074 0.052307 -0.675232 -0.131836 0.723877 1445370074 0.058960 -0.676147 -0.124756 0.723755 1445370074 0.058960 -0.676147 -0.124756 0.723755 1445370074 0.058960 -0.676147 -0.124756 0.723755 1445370074 0.058960 -0.676147 -0.124756 0.723755 1445370074 0.058960 -0.676147 -0.124756 0.723755 1445370074 0.058960 -0.676147 -0.124756 0.723755 1445370074 0.063232 -0.675842 -0.114502 0.725342 1445370074 0.063232 -0.675842 -0.114502 0.725342 1445370074 0.063232 -0.675842 -0.114502 0.725342 1445370074 0.063232 -0.675842 -0.114502 0.725342 1445370074 0.063232 -0.675842 -0.114502 0.725342 1445370074 0.063232 -0.675842 -0.114502 0.725342 1445370074 0.063232 -0.675842 -0.114502 0.725342 1445370074 0.064575 -0.675110 -0.103638 0.727539 1445370074 0.064575 -0.675110 -0.103638 0.727539 1445370074 0.064575 -0.675110 -0.103638 0.727539 1445370074 0.064575 -0.675110 -0.103638 0.727539 1445370074 0.064575 -0.675110 -0.103638 0.727539 1445370074 0.064575 -0.675110 -0.103638 0.727539 1445370074 0.059631 -0.672668 -0.098755 0.730896 1445370074 0.059631 -0.672668 -0.098755 0.730896 1445370074 0.059631 -0.672668 -0.098755 0.730896 1445370074 0.059631 -0.672668 -0.098755 0.730896 1445370074 0.059631 -0.672668 -0.098755 0.730896 1445370074 0.059631 -0.672668 -0.098755 0.730896 1445370074 0.044678 -0.669617 -0.106323 0.733704 1445370074 0.044678 -0.669617 -0.106323 0.733704 1445370074 0.044678 -0.669617 -0.106323 0.733704 1445370074 0.044678 -0.669617 -0.106323 0.733704 1445370074 0.044678 -0.669617 -0.106323 0.733704 1445370074 0.044678 -0.669617 -0.106323 0.733704 1445370074 0.033142 -0.667358 -0.122498 0.733826 1445370074 0.033142 -0.667358 -0.122498 0.733826 1445370074 0.033142 -0.667358 -0.122498 0.733826 1445370074 0.033142 -0.667358 -0.122498 0.733826 1445370074 0.033142 -0.667358 -0.122498 0.733826 1445370074 0.033142 -0.667358 -0.122498 0.733826 1445370074 0.033142 -0.667358 -0.122498 0.733826 1445370074 0.067993 -0.670410 -0.098328 0.732300 1445370074 0.067993 -0.670410 -0.098328 0.732300 1445370074 0.067993 -0.670410 -0.098328 0.732300 1445370074 0.067993 -0.670410 -0.098328 0.732300 1445370074 0.067993 -0.670410 -0.098328 0.732300 1445370074 0.067993 -0.670410 -0.098328 0.732300 1445370074 0.095825 -0.676208 -0.071045 0.726990 1445370074 0.095825 -0.676208 -0.071045 0.726990 1445370074 0.095825 -0.676208 -0.071045 0.726990 1445370074 0.095825 -0.676208 -0.071045 0.726990 1445370074 0.095825 -0.676208 -0.071045 0.726990 1445370074 0.093323 -0.682129 -0.078674 0.720947 1445370074 0.093323 -0.682129 -0.078674 0.720947 1445370074 0.093323 -0.682129 -0.078674 0.720947 1445370074 0.093323 -0.682129 -0.078674 0.720947 1445370074 0.093323 -0.682129 -0.078674 0.720947 1445370074 0.093323 -0.682129 -0.078674 0.720947 1445370074 0.100708 -0.686584 -0.085754 0.714905 1445370075 0.100708 -0.686584 -0.085754 0.714905 1445370075 0.100708 -0.686584 -0.085754 0.714905 1445370075 0.100708 -0.686584 -0.085754 0.714905 1445370075 0.100708 -0.686584 -0.085754 0.714905 1445370075 0.100708 -0.686584 -0.085754 0.714905 1445370075 0.111755 -0.689453 -0.073914 0.711853 1445370075 0.111755 -0.689453 -0.073914 0.711853 1445370075 0.111755 -0.689453 -0.073914 0.711853 1445370075 0.111755 -0.689453 -0.073914 0.711853 1445370075 0.111755 -0.689453 -0.073914 0.711853 1445370075 0.111755 -0.689453 -0.073914 0.711853 1445370075 0.106995 -0.694336 -0.074097 0.707764 1445370075 0.106995 -0.694336 -0.074097 0.707764 1445370075 0.106995 -0.694336 -0.074097 0.707764 1445370075 0.106995 -0.694336 -0.074097 0.707764 1445370075 0.106995 -0.694336 -0.074097 0.707764 1445370075 0.106995 -0.694336 -0.074097 0.707764 1445370075 0.103455 -0.697754 -0.079956 0.704346 1445370075 0.103455 -0.697754 -0.079956 0.704346 1445370075 0.103455 -0.697754 -0.079956 0.704346 1445370075 0.103455 -0.697754 -0.079956 0.704346 1445370075 0.103455 -0.697754 -0.079956 0.704346 1445370075 0.103455 -0.697754 -0.079956 0.704346 1445370075 0.106201 -0.692932 -0.075317 0.709167 1445370075 0.106201 -0.692932 -0.075317 0.709167 1445370075 0.106201 -0.692932 -0.075317 0.709167 1445370075 0.106201 -0.692932 -0.075317 0.709167 1445370075 0.106201 -0.692932 -0.075317 0.709167 1445370075 0.106201 -0.692932 -0.075317 0.709167 1445370075 0.106384 -0.685059 -0.076660 0.716614 1445370075 0.106384 -0.685059 -0.076660 0.716614 1445370075 0.106384 -0.685059 -0.076660 0.716614 1445370075 0.106384 -0.685059 -0.076660 0.716614 1445370075 0.106384 -0.685059 -0.076660 0.716614 1445370075 0.106384 -0.685059 -0.076660 0.716614 1445370075 0.106384 -0.685059 -0.076660 0.716614 1445370075 0.107727 -0.677063 -0.079773 0.723572 1445370075 0.107727 -0.677063 -0.079773 0.723572 1445370075 0.107727 -0.677063 -0.079773 0.723572 1445370075 0.107727 -0.677063 -0.079773 0.723572 1445370075 0.107727 -0.677063 -0.079773 0.723572 1445370075 0.107727 -0.677063 -0.079773 0.723572 1445370075 0.100525 -0.669373 -0.086731 0.730957 1445370075 0.100525 -0.669373 -0.086731 0.730957 1445370075 0.100525 -0.669373 -0.086731 0.730957 1445370075 0.100525 -0.669373 -0.086731 0.730957 1445370075 0.100525 -0.669373 -0.086731 0.730957 1445370075 0.100525 -0.669373 -0.086731 0.730957 1445370075 0.078186 -0.661072 -0.102600 0.739136 1445370075 0.078186 -0.661072 -0.102600 0.739136 1445370075 0.078186 -0.661072 -0.102600 0.739136 1445370075 0.078186 -0.661072 -0.102600 0.739136 1445370075 0.052734 -0.653442 -0.121033 0.745361 1445370075 0.052734 -0.653442 -0.121033 0.745361 1445370075 0.052734 -0.653442 -0.121033 0.745361 1445370075 0.052734 -0.653442 -0.121033 0.745361 1445370075 0.052734 -0.653442 -0.121033 0.745361 1445370075 0.052734 -0.653442 -0.121033 0.745361 1445370075 0.070862 -0.654480 -0.102356 0.745728 1445370075 0.070862 -0.654480 -0.102356 0.745728 1445370075 0.070862 -0.654480 -0.102356 0.745728 1445370075 0.070862 -0.654480 -0.102356 0.745728 1445370075 0.070862 -0.654480 -0.102356 0.745728 1445370075 0.070862 -0.654480 -0.102356 0.745728 1445370075 0.070862 -0.654480 -0.102356 0.745728 1445370075 0.104980 -0.667847 -0.059082 0.734436 1445370075 0.104980 -0.667847 -0.059082 0.734436 1445370075 0.104980 -0.667847 -0.059082 0.734436 1445370075 0.104980 -0.667847 -0.059082 0.734436 1445370075 0.104980 -0.667847 -0.059082 0.734436 1445370075 0.104980 -0.667847 -0.059082 0.734436 1445370075 0.103210 -0.681274 -0.060486 0.722168 1445370075 0.103210 -0.681274 -0.060486 0.722168 1445370075 0.103210 -0.681274 -0.060486 0.722168 1445370075 0.103210 -0.681274 -0.060486 0.722168 1445370075 0.103210 -0.681274 -0.060486 0.722168 1445370075 0.103210 -0.681274 -0.060486 0.722168 1445370075 0.103210 -0.681274 -0.060486 0.722168 1445370075 0.106323 -0.683472 -0.063904 0.719360 1445370075 0.106323 -0.683472 -0.063904 0.719360 1445370075 0.106323 -0.683472 -0.063904 0.719360 1445370075 0.106323 -0.683472 -0.063904 0.719360 1445370075 0.106323 -0.683472 -0.063904 0.719360 1445370075 0.106323 -0.683472 -0.063904 0.719360 1445370075 0.122192 -0.683350 -0.043762 0.718506 1445370075 0.122192 -0.683350 -0.043762 0.718506 1445370075 0.122192 -0.683350 -0.043762 0.718506 1445370075 0.122192 -0.683350 -0.043762 0.718506 1445370075 0.122192 -0.683350 -0.043762 0.718506 1445370075 0.122192 -0.683350 -0.043762 0.718506 1445370075 0.126343 -0.686768 -0.029358 0.715210 1445370075 0.126343 -0.686768 -0.029358 0.715210 1445370075 0.126343 -0.686768 -0.029358 0.715210 1445370075 0.126343 -0.686768 -0.029358 0.715210 1445370075 0.126343 -0.686768 -0.029358 0.715210 1445370075 0.126343 -0.686768 -0.029358 0.715210 1445370075 0.119324 -0.689270 -0.038147 0.713562 1445370075 0.119324 -0.689270 -0.038147 0.713562 1445370075 0.119324 -0.689270 -0.038147 0.713562 1445370075 0.119324 -0.689270 -0.038147 0.713562 1445370075 0.119324 -0.689270 -0.038147 0.713562 1445370075 0.119324 -0.689270 -0.038147 0.713562 1445370075 0.119324 -0.689270 -0.038147 0.713562 1445370075 0.118164 -0.687927 -0.044495 0.714722 1445370075 0.118164 -0.687927 -0.044495 0.714722 1445370075 0.118164 -0.687927 -0.044495 0.714722 1445370075 0.118164 -0.687927 -0.044495 0.714722 1445370075 0.118164 -0.687927 -0.044495 0.714722 1445370075 0.118164 -0.687927 -0.044495 0.714722 1445370075 0.110474 -0.682739 -0.054993 0.720154 1445370076 0.110474 -0.682739 -0.054993 0.720154 1445370076 0.110474 -0.682739 -0.054993 0.720154 1445370076 0.110474 -0.682739 -0.054993 0.720154 1445370076 0.110474 -0.682739 -0.054993 0.720154 1445370076 0.105469 -0.677185 -0.069092 0.724915 1445370076 0.105469 -0.677185 -0.069092 0.724915 1445370076 0.105469 -0.677185 -0.069092 0.724915 1445370076 0.105469 -0.677185 -0.069092 0.724915 1445370076 0.105469 -0.677185 -0.069092 0.724915 1445370076 0.105469 -0.677185 -0.069092 0.724915 1445370076 0.105469 -0.677185 -0.069092 0.724915 1445370076 0.097412 -0.673096 -0.080688 0.728638 1445370076 0.097412 -0.673096 -0.080688 0.728638 1445370076 0.097412 -0.673096 -0.080688 0.728638 1445370076 0.097412 -0.673096 -0.080688 0.728638 1445370076 0.097412 -0.673096 -0.080688 0.728638 1445370076 0.073608 -0.669800 -0.102356 0.731750 1445370076 0.073608 -0.669800 -0.102356 0.731750 1445370076 0.073608 -0.669800 -0.102356 0.731750 1445370076 0.073608 -0.669800 -0.102356 0.731750 1445370076 0.073608 -0.669800 -0.102356 0.731750 1445370076 0.073608 -0.669800 -0.102356 0.731750 1445370076 0.029297 -0.657288 -0.135559 0.740784 1445370076 0.029297 -0.657288 -0.135559 0.740784 1445370076 0.029297 -0.657288 -0.135559 0.740784 1445370076 0.029297 -0.657288 -0.135559 0.740784 1445370076 0.029297 -0.657288 -0.135559 0.740784 1445370076 0.029297 -0.657288 -0.135559 0.740784 1445370076 0.020813 -0.647522 -0.138367 0.749084 1445370076 0.020813 -0.647522 -0.138367 0.749084 1445370076 0.020813 -0.647522 -0.138367 0.749084 1445370076 0.020813 -0.647522 -0.138367 0.749084 1445370076 0.020813 -0.647522 -0.138367 0.749084 1445370076 0.020813 -0.647522 -0.138367 0.749084 1445370076 0.058044 -0.655273 -0.100525 0.746399 1445370076 0.058044 -0.655273 -0.100525 0.746399 1445370076 0.058044 -0.655273 -0.100525 0.746399 1445370076 0.058044 -0.655273 -0.100525 0.746399 1445370076 0.058044 -0.655273 -0.100525 0.746399 1445370076 0.058044 -0.655273 -0.100525 0.746399 1445370076 0.062622 -0.666077 -0.099182 0.736633 1445370076 0.062622 -0.666077 -0.099182 0.736633 1445370076 0.062622 -0.666077 -0.099182 0.736633 1445370076 0.062622 -0.666077 -0.099182 0.736633 1445370076 0.062622 -0.666077 -0.099182 0.736633 1445370076 0.062622 -0.666077 -0.099182 0.736633 1445370076 0.080566 -0.671997 -0.089600 0.730652 1445370076 0.080566 -0.671997 -0.089600 0.730652 1445370076 0.080566 -0.671997 -0.089600 0.730652 1445370076 0.080566 -0.671997 -0.089600 0.730652 1445370076 0.080566 -0.671997 -0.089600 0.730652 1445370076 0.080566 -0.671997 -0.089600 0.730652 1445370076 0.080566 -0.671997 -0.089600 0.730652 1445370076 0.100037 -0.674988 -0.067749 0.727844 1445370076 0.100037 -0.674988 -0.067749 0.727844 1445370076 0.100037 -0.674988 -0.067749 0.727844 1445370076 0.100037 -0.674988 -0.067749 0.727844 1445370076 0.100037 -0.674988 -0.067749 0.727844 1445370076 0.104675 -0.678650 -0.050476 0.725220 1445370076 0.104675 -0.678650 -0.050476 0.725220 1445370076 0.104675 -0.678650 -0.050476 0.725220 1445370076 0.104675 -0.678650 -0.050476 0.725220 1445370076 0.104675 -0.678650 -0.050476 0.725220 1445370076 0.104675 -0.678650 -0.050476 0.725220 1445370076 0.094055 -0.682007 -0.054382 0.723267 1445370076 0.094055 -0.682007 -0.054382 0.723267 1445370076 0.094055 -0.682007 -0.054382 0.723267 1445370076 0.094055 -0.682007 -0.054382 0.723267 1445370076 0.094055 -0.682007 -0.054382 0.723267 1445370076 0.094055 -0.682007 -0.054382 0.723267 1445370076 0.085938 -0.677612 -0.061951 0.727722 1445370076 0.085938 -0.677612 -0.061951 0.727722 1445370076 0.085938 -0.677612 -0.061951 0.727722 1445370076 0.085938 -0.677612 -0.061951 0.727722 1445370076 0.085938 -0.677612 -0.061951 0.727722 1445370076 0.085938 -0.677612 -0.061951 0.727722 1445370076 0.079346 -0.670959 -0.076965 0.733154 1445370076 0.079346 -0.670959 -0.076965 0.733154 1445370076 0.079346 -0.670959 -0.076965 0.733154 1445370076 0.079346 -0.670959 -0.076965 0.733154 1445370076 0.079346 -0.670959 -0.076965 0.733154 1445370076 0.079346 -0.670959 -0.076965 0.733154 1445370076 0.084900 -0.665039 -0.085632 0.737000 1445370076 0.084900 -0.665039 -0.085632 0.737000 1445370076 0.084900 -0.665039 -0.085632 0.737000 1445370076 0.084900 -0.665039 -0.085632 0.737000 1445370076 0.084900 -0.665039 -0.085632 0.737000 1445370076 0.084900 -0.665039 -0.085632 0.737000 1445370076 0.080444 -0.660217 -0.095825 0.740540 1445370076 0.080444 -0.660217 -0.095825 0.740540 1445370076 0.080444 -0.660217 -0.095825 0.740540 1445370076 0.080444 -0.660217 -0.095825 0.740540 1445370076 0.080444 -0.660217 -0.095825 0.740540 1445370076 0.080444 -0.660217 -0.095825 0.740540 1445370076 0.025879 -0.646973 -0.142090 0.748718 1445370076 0.025879 -0.646973 -0.142090 0.748718 1445370076 0.025879 -0.646973 -0.142090 0.748718 1445370076 0.025879 -0.646973 -0.142090 0.748718 1445370076 0.025879 -0.646973 -0.142090 0.748718 1445370076 0.025879 -0.646973 -0.142090 0.748718 1445370076 -0.035461 -0.627625 -0.194519 0.752991 1445370076 -0.035461 -0.627625 -0.194519 0.752991 1445370076 -0.035461 -0.627625 -0.194519 0.752991 1445370076 -0.035461 -0.627625 -0.194519 0.752991 1445370076 -0.035461 -0.627625 -0.194519 0.752991 1445370076 -0.035461 -0.627625 -0.194519 0.752991 1445370076 -0.035461 -0.627625 -0.194519 0.752991 1445370076 -0.014160 -0.618103 -0.192139 0.762085 1445370076 -0.014160 -0.618103 -0.192139 0.762085 1445370076 -0.014160 -0.618103 -0.192139 0.762085 1445370076 -0.014160 -0.618103 -0.192139 0.762085 1445370077 -0.014160 -0.618103 -0.192139 0.762085 1445370077 -0.014160 -0.618103 -0.192139 0.762085 1445370077 0.024353 -0.636292 -0.158630 0.754578 1445370077 0.024353 -0.636292 -0.158630 0.754578 1445370077 0.024353 -0.636292 -0.158630 0.754578 1445370077 0.024353 -0.636292 -0.158630 0.754578 1445370077 0.024353 -0.636292 -0.158630 0.754578 1445370077 0.024353 -0.636292 -0.158630 0.754578 1445370077 0.044495 -0.652405 -0.142700 0.742981 1445370077 0.044495 -0.652405 -0.142700 0.742981 1445370077 0.044495 -0.652405 -0.142700 0.742981 1445370077 0.044495 -0.652405 -0.142700 0.742981 1445370077 0.044495 -0.652405 -0.142700 0.742981 1445370077 0.044495 -0.652405 -0.142700 0.742981 1445370077 0.070740 -0.663269 -0.122131 0.734924 1445370077 0.070740 -0.663269 -0.122131 0.734924 1445370077 0.070740 -0.663269 -0.122131 0.734924 1445370077 0.070740 -0.663269 -0.122131 0.734924 1445370077 0.070740 -0.663269 -0.122131 0.734924 1445370077 0.070740 -0.663269 -0.122131 0.734924 1445370077 0.092346 -0.672546 -0.093201 0.728333 1445370077 0.092346 -0.672546 -0.093201 0.728333 1445370077 0.092346 -0.672546 -0.093201 0.728333 1445370077 0.092346 -0.672546 -0.093201 0.728333 1445370077 0.092346 -0.672546 -0.093201 0.728333 1445370077 0.092346 -0.672546 -0.093201 0.728333 1445370077 0.086426 -0.678894 -0.078186 0.724915 1445370077 0.086426 -0.678894 -0.078186 0.724915 1445370077 0.086426 -0.678894 -0.078186 0.724915 1445370077 0.086426 -0.678894 -0.078186 0.724915 1445370077 0.086426 -0.678894 -0.078186 0.724915 1445370077 0.086426 -0.678894 -0.078186 0.724915 1445370077 0.058899 -0.682434 -0.097412 0.722046 1445370077 0.058899 -0.682434 -0.097412 0.722046 1445370077 0.058899 -0.682434 -0.097412 0.722046 1445370077 0.058899 -0.682434 -0.097412 0.722046 1445370077 0.058899 -0.682434 -0.097412 0.722046 1445370077 0.058899 -0.682434 -0.097412 0.722046 1445370077 0.058899 -0.682434 -0.097412 0.722046 1445370077 0.042053 -0.676880 -0.121643 0.724731 1445370077 0.042053 -0.676880 -0.121643 0.724731 1445370077 0.042053 -0.676880 -0.121643 0.724731 1445370077 0.042053 -0.676880 -0.121643 0.724731 1445370077 0.042053 -0.676880 -0.121643 0.724731 1445370077 0.042053 -0.676880 -0.121643 0.724731 1445370077 0.047363 -0.668335 -0.131531 0.730591 1445370077 0.047363 -0.668335 -0.131531 0.730591 1445370077 0.047363 -0.668335 -0.131531 0.730591 1445370077 0.047363 -0.668335 -0.131531 0.730591 1445370077 0.047363 -0.668335 -0.131531 0.730591 1445370077 0.047363 -0.668335 -0.131531 0.730591 1445370077 0.061279 -0.660095 -0.129272 0.737427 1445370077 0.061279 -0.660095 -0.129272 0.737427 1445370077 0.061279 -0.660095 -0.129272 0.737427 1445370077 0.061279 -0.660095 -0.129272 0.737427 1445370077 0.061279 -0.660095 -0.129272 0.737427 1445370077 0.061279 -0.660095 -0.129272 0.737427 1445370077 0.061279 -0.660095 -0.129272 0.737427 1445370077 0.055298 -0.652161 -0.132446 0.744385 1445370077 0.055298 -0.652161 -0.132446 0.744385 1445370077 0.055298 -0.652161 -0.132446 0.744385 1445370077 0.055298 -0.652161 -0.132446 0.744385 1445370077 0.055298 -0.652161 -0.132446 0.744385 1445370077 0.055298 -0.652161 -0.132446 0.744385 1445370077 0.022644 -0.638916 -0.158325 0.752502 1445370077 0.022644 -0.638916 -0.158325 0.752502 1445370077 0.022644 -0.638916 -0.158325 0.752502 1445370077 0.022644 -0.638916 -0.158325 0.752502 1445370077 0.022644 -0.638916 -0.158325 0.752502 1445370077 0.022644 -0.638916 -0.158325 0.752502 1445370077 0.001831 -0.627075 -0.177246 0.758484 1445370077 0.001831 -0.627075 -0.177246 0.758484 1445370077 0.001831 -0.627075 -0.177246 0.758484 1445370077 0.001831 -0.627075 -0.177246 0.758484 1445370077 0.001831 -0.627075 -0.177246 0.758484 1445370077 0.001831 -0.627075 -0.177246 0.758484 1445370077 0.001831 -0.627075 -0.177246 0.758484 1445370077 0.027100 -0.629700 -0.148621 0.761963 1445370077 0.027100 -0.629700 -0.148621 0.761963 1445370077 0.027100 -0.629700 -0.148621 0.761963 1445370077 0.027100 -0.629700 -0.148621 0.761963 1445370077 0.027100 -0.629700 -0.148621 0.761963 1445370077 0.056213 -0.643860 -0.106506 0.755615 1445370077 0.056213 -0.643860 -0.106506 0.755615 1445370077 0.056213 -0.643860 -0.106506 0.755615 1445370077 0.056213 -0.643860 -0.106506 0.755615 1445370077 0.056213 -0.643860 -0.106506 0.755615 1445370077 0.056213 -0.643860 -0.106506 0.755615 1445370077 0.062439 -0.657104 -0.102295 0.744202 1445370077 0.062439 -0.657104 -0.102295 0.744202 1445370077 0.062439 -0.657104 -0.102295 0.744202 1445370077 0.062439 -0.657104 -0.102295 0.744202 1445370077 0.062439 -0.657104 -0.102295 0.744202 1445370077 0.062439 -0.657104 -0.102295 0.744202 1445370077 0.086243 -0.666626 -0.089539 0.734924 1445370077 0.086243 -0.666626 -0.089539 0.734924 1445370077 0.086243 -0.666626 -0.089539 0.734924 1445370077 0.086243 -0.666626 -0.089539 0.734924 1445370077 0.086243 -0.666626 -0.089539 0.734924 1445370077 0.086243 -0.666626 -0.089539 0.734924 1445370077 0.086243 -0.666626 -0.089539 0.734924 1445370077 0.104309 -0.673279 -0.068359 0.728821 1445370077 0.104309 -0.673279 -0.068359 0.728821 1445370077 0.104309 -0.673279 -0.068359 0.728821 1445370077 0.104309 -0.673279 -0.068359 0.728821 1445370077 0.104309 -0.673279 -0.068359 0.728821 1445370077 0.104309 -0.673279 -0.068359 0.728821 1445370077 0.106995 -0.680603 -0.064087 0.721985 1445370077 0.106995 -0.680603 -0.064087 0.721985 1445370077 0.106995 -0.680603 -0.064087 0.721985 1445370077 0.106995 -0.680603 -0.064087 0.721985 1445370077 0.106995 -0.680603 -0.064087 0.721985 1445370078 0.106995 -0.680603 -0.064087 0.721985 1445370078 0.108643 -0.688293 -0.066772 0.714111 1445370078 0.108643 -0.688293 -0.066772 0.714111 1445370078 0.108643 -0.688293 -0.066772 0.714111 1445370078 0.108643 -0.688293 -0.066772 0.714111 1445370078 0.108643 -0.688293 -0.066772 0.714111 1445370078 0.108643 -0.688293 -0.066772 0.714111 1445370078 0.108643 -0.688293 -0.066772 0.714111 1445370078 0.094116 -0.692383 -0.078003 0.711060 1445370078 0.094116 -0.692383 -0.078003 0.711060 1445370078 0.094116 -0.692383 -0.078003 0.711060 1445370078 0.094116 -0.692383 -0.078003 0.711060 1445370078 0.094116 -0.692383 -0.078003 0.711060 1445370078 0.094116 -0.692383 -0.078003 0.711060 1445370078 0.087036 -0.689880 -0.084290 0.713684 1445370078 0.087036 -0.689880 -0.084290 0.713684 1445370078 0.087036 -0.689880 -0.084290 0.713684 1445370078 0.087036 -0.689880 -0.084290 0.713684 1445370078 0.087036 -0.689880 -0.084290 0.713684 1445370078 0.091309 -0.686279 -0.080261 0.717102 1445370078 0.091309 -0.686279 -0.080261 0.717102 1445370078 0.091309 -0.686279 -0.080261 0.717102 1445370078 0.091309 -0.686279 -0.080261 0.717102 1445370078 0.091309 -0.686279 -0.080261 0.717102 1445370078 0.091309 -0.686279 -0.080261 0.717102 1445370078 0.081604 -0.681946 -0.090149 0.721191 1445370078 0.081604 -0.681946 -0.090149 0.721191 1445370078 0.081604 -0.681946 -0.090149 0.721191 1445370078 0.081604 -0.681946 -0.090149 0.721191 1445370078 0.081604 -0.681946 -0.090149 0.721191 1445370078 0.081604 -0.681946 -0.090149 0.721191 1445370078 0.035950 -0.670044 -0.131714 0.729675 1445370078 0.035950 -0.670044 -0.131714 0.729675 1445370078 0.035950 -0.670044 -0.131714 0.729675 1445370078 0.035950 -0.670044 -0.131714 0.729675 1445370078 0.035950 -0.670044 -0.131714 0.729675 1445370078 0.035950 -0.670044 -0.131714 0.729675 1445370078 0.035950 -0.670044 -0.131714 0.729675 1445370078 -0.010742 -0.654175 -0.170166 0.736877 1445370078 -0.010742 -0.654175 -0.170166 0.736877 1445370078 -0.010742 -0.654175 -0.170166 0.736877 1445370078 -0.010742 -0.654175 -0.170166 0.736877 1445370078 -0.010742 -0.654175 -0.170166 0.736877 1445370078 -0.010742 -0.654175 -0.170166 0.736877 1445370078 0.015991 -0.654724 -0.142944 0.742065 1445370078 0.015991 -0.654724 -0.142944 0.742065 1445370078 0.015991 -0.654724 -0.142944 0.742065 1445370078 0.015991 -0.654724 -0.142944 0.742065 1445370078 0.015991 -0.654724 -0.142944 0.742065 1445370078 0.015991 -0.654724 -0.142944 0.742065 1445370078 0.040771 -0.670410 -0.112488 0.732239 1445370078 0.040771 -0.670410 -0.112488 0.732239 1445370078 0.040771 -0.670410 -0.112488 0.732239 1445370078 0.040771 -0.670410 -0.112488 0.732239 1445370078 0.040771 -0.670410 -0.112488 0.732239 1445370078 0.040771 -0.670410 -0.112488 0.732239 1445370078 0.053467 -0.683777 -0.106079 0.719971 1445370078 0.053467 -0.683777 -0.106079 0.719971 1445370078 0.053467 -0.683777 -0.106079 0.719971 1445370078 0.053467 -0.683777 -0.106079 0.719971 1445370078 0.053467 -0.683777 -0.106079 0.719971 1445370078 0.053467 -0.683777 -0.106079 0.719971 1445370078 0.053467 -0.683777 -0.106079 0.719971 1445370078 0.080994 -0.690063 -0.083374 0.714355 1445370078 0.080994 -0.690063 -0.083374 0.714355 1445370078 0.080994 -0.690063 -0.083374 0.714355 1445370078 0.080994 -0.690063 -0.083374 0.714355 1445370078 0.080994 -0.690063 -0.083374 0.714355 1445370078 0.080994 -0.690063 -0.083374 0.714355 1445370078 0.096924 -0.689270 -0.057861 0.715637 1445370078 0.096924 -0.689270 -0.057861 0.715637 1445370078 0.096924 -0.689270 -0.057861 0.715637 1445370078 0.096924 -0.689270 -0.057861 0.715637 1445370078 0.096924 -0.689270 -0.057861 0.715637 1445370078 0.096924 -0.689270 -0.057861 0.715637 1445370078 0.093750 -0.685303 -0.048523 0.720581 1445370078 0.093750 -0.685303 -0.048523 0.720581 1445370078 0.093750 -0.685303 -0.048523 0.720581 1445370078 0.093750 -0.685303 -0.048523 0.720581 1445370078 0.093750 -0.685303 -0.048523 0.720581 1445370078 0.071594 -0.684937 -0.071289 0.721558 1445370078 0.071594 -0.684937 -0.071289 0.721558 1445370078 0.071594 -0.684937 -0.071289 0.721558 1445370078 0.071594 -0.684937 -0.071289 0.721558 1445370078 0.071594 -0.684937 -0.071289 0.721558 1445370078 0.071594 -0.684937 -0.071289 0.721558 1445370078 0.060669 -0.683594 -0.091736 0.721558 1445370078 0.060669 -0.683594 -0.091736 0.721558 1445370078 0.060669 -0.683594 -0.091736 0.721558 1445370078 0.060669 -0.683594 -0.091736 0.721558 1445370078 0.060669 -0.683594 -0.091736 0.721558 1445370078 0.060669 -0.683594 -0.091736 0.721558 1445370078 0.068420 -0.680420 -0.088806 0.724243 1445370078 0.068420 -0.680420 -0.088806 0.724243 1445370078 0.068420 -0.680420 -0.088806 0.724243 1445370078 0.068420 -0.680420 -0.088806 0.724243 1445370078 
0.183594 -0.657288 -0.073425 0.727234 1445370085 0.176514 -0.636902 -0.103394 0.743286 1445370085 0.176514 -0.636902 -0.103394 0.743286 1445370085 0.176514 -0.636902 -0.103394 0.743286 1445370085 0.176514 -0.636902 -0.103394 0.743286 1445370085 0.176514 -0.636902 -0.103394 0.743286 1445370085 0.176514 -0.636902 -0.103394 0.743286 1445370085 0.177368 -0.594421 -0.125854 0.774170 1445370085 0.177368 -0.594421 -0.125854 0.774170 1445370085 0.177368 -0.594421 -0.125854 0.774170 1445370085 0.177368 -0.594421 -0.125854 0.774170 1445370085 0.177368 -0.594421 -0.125854 0.774170 1445370085 0.177368 -0.594421 -0.125854 0.774170 1445370085 0.177368 -0.594421 -0.125854 0.774170 1445370085 0.184692 -0.555420 -0.131531 0.800049 1445370085 0.184692 -0.555420 -0.131531 0.800049 1445370085 0.184692 -0.555420 -0.131531 0.800049 1445370085 0.184692 -0.555420 -0.131531 0.800049 1445370085 0.184692 -0.555420 -0.131531 0.800049 1445370085 0.184692 -0.555420 -0.131531 0.800049 1445370085 0.186462 -0.535950 -0.132568 0.812622 1445370085 0.186462 -0.535950 -0.132568 0.812622 1445370085 0.186462 -0.535950 -0.132568 0.812622 1445370085 0.186462 -0.535950 -0.132568 0.812622 1445370085 0.186462 -0.535950 -0.132568 0.812622 1445370085 0.186462 -0.535950 -0.132568 0.812622 1445370085 0.185425 -0.547668 -0.137512 0.804199 1445370085 0.185425 -0.547668 -0.137512 0.804199 1445370085 0.185425 -0.547668 -0.137512 0.804199 1445370085 0.185425 -0.547668 -0.137512 0.804199 1445370085 0.185425 -0.547668 -0.137512 0.804199 1445370085 0.185425 -0.547668 -0.137512 0.804199 1445370085 0.185425 -0.547668 -0.137512 0.804199 1445370085 0.183777 -0.570190 -0.145630 0.787292 1445370085 0.183777 -0.570190 -0.145630 0.787292 1445370085 0.183777 -0.570190 -0.145630 0.787292 1445370085 0.183777 -0.570190 -0.145630 0.787292 1445370085 0.183777 -0.570190 -0.145630 0.787292 1445370085 0.184570 -0.579590 -0.148987 0.779602 1445370085 0.184570 -0.579590 -0.148987 0.779602 1445370085 0.184570 -0.579590 -0.148987 0.779602 1445370085 0.184570 -0.579590 -0.148987 0.779602 1445370085 0.184570 -0.579590 -0.148987 0.779602 1445370085 0.184570 -0.579590 -0.148987 0.779602 1445370085 0.192993 -0.558411 -0.161804 0.790405 1445370085 0.192993 -0.558411 -0.161804 0.790405 1445370085 0.192993 -0.558411 -0.161804 0.790405 1445370085 0.192993 -0.558411 -0.161804 0.790405 1445370085 0.192993 -0.558411 -0.161804 0.790405 1445370085 0.205627 -0.499390 -0.174866 0.823242 1445370085 0.205627 -0.499390 -0.174866 0.823242 1445370085 0.205627 -0.499390 -0.174866 0.823242 1445370085 0.205627 -0.499390 -0.174866 0.823242 1445370085 0.205627 -0.499390 -0.174866 0.823242 1445370085 0.205627 -0.499390 -0.174866 0.823242 1445370085 0.196594 -0.400330 -0.199463 0.872498 1445370085 0.196594 -0.400330 -0.199463 0.872498 1445370085 0.196594 -0.400330 -0.199463 0.872498 1445370085 0.196594 -0.400330 -0.199463 0.872498 1445370085 0.196594 -0.400330 -0.199463 0.872498 1445370085 0.196594 -0.400330 -0.199463 0.872498 1445370085 0.196594 -0.400330 -0.199463 0.872498 1445370085 0.156128 -0.283691 -0.251709 0.911987 1445370085 0.156128 -0.283691 -0.251709 0.911987 1445370085 0.156128 -0.283691 -0.251709 0.911987 1445370085 0.156128 -0.283691 -0.251709 0.911987 1445370085 0.156128 -0.283691 -0.251709 0.911987 1445370085 0.156128 -0.283691 -0.251709 0.911987 1445370085 0.049255 -0.093750 -0.296631 0.949097 1445370085 0.049255 -0.093750 -0.296631 0.949097 1445370085 0.049255 -0.093750 -0.296631 0.949097 1445370085 0.049255 -0.093750 -0.296631 0.949097 1445370085 0.049255 -0.093750 -0.296631 0.949097 1445370085 0.049255 -0.093750 -0.296631 0.949097 1445370085 0.049255 -0.093750 -0.296631 0.949097 1445370086 -0.041016 0.029846 -0.289185 0.955933 1445370086 -0.041016 0.029846 -0.289185 0.955933 1445370086 -0.041016 0.029846 -0.289185 0.955933 1445370086 -0.041016 0.029846 -0.289185 0.955933 1445370086 -0.041016 0.029846 -0.289185 0.955933 1445370086 -0.041016 0.029846 -0.289185 0.955933 1445370086 -0.036133 -0.003723 -0.303955 0.951965 1445370086 -0.036133 -0.003723 -0.303955 0.951965 1445370086 -0.036133 -0.003723 -0.303955 0.951965 1445370086 -0.036133 -0.003723 -0.303955 0.951965 1445370086 -0.036133 -0.003723 -0.303955 0.951965 1445370086 -0.036133 -0.003723 -0.303955 0.951965 1445370086 -0.036133 -0.003723 -0.303955 0.951965 1445370086 0.007996 -0.111511 -0.144653 0.983093 1445370086 0.007996 -0.111511 -0.144653 0.983093 1445370086 0.007996 -0.111511 -0.144653 0.983093 1445370086 0.007996 -0.111511 -0.144653 0.983093 1445370086 0.007996 -0.111511 -0.144653 0.983093 1445370086 0.058228 -0.181030 -0.199890 0.961182 1445370086 0.058228 -0.181030 -0.199890 0.961182 1445370086 0.058228 -0.181030 -0.199890 0.961182 1445370086 0.058228 -0.181030 -0.199890 0.961182 1445370086 0.058228 -0.181030 -0.199890 0.961182 1445370086 0.058228 -0.181030 -0.199890 0.961182 1445370086 0.114441 -0.251343 -0.320557 0.906067 1445370086 0.114441 -0.251343 -0.320557 0.906067 1445370086 0.114441 -0.251343 -0.320557 0.906067 1445370086 0.114441 -0.251343 -0.320557 0.906067 1445370086 0.114441 -0.251343 -0.320557 0.906067 1445370086 0.114441 -0.251343 -0.320557 0.906067 1445370086 0.114441 -0.251343 -0.320557 0.906067 1445370086 0.155640 -0.287354 -0.287354 0.900330 1445370086 0.155640 -0.287354 -0.287354 0.900330 1445370086 0.155640 -0.287354 -0.287354 0.900330 1445370086 0.155640 -0.287354 -0.287354 0.900330 1445370086 0.155640 -0.287354 -0.287354 0.900330 1445370086 0.180725 -0.350891 -0.230469 0.889404 1445370086 0.180725 -0.350891 -0.230469 0.889404 1445370086 0.180725 -0.350891 -0.230469 0.889404 1445370086 0.180725 -0.350891 -0.230469 0.889404 1445370086 0.180725 -0.350891 -0.230469 0.889404 1445370086 0.180725 -0.350891 -0.230469 0.889404 1445370086 0.187073 -0.434265 -0.220154 0.853210 1445370086 0.187073 -0.434265 -0.220154 0.853210 1445370086 0.187073 -0.434265 -0.220154 0.853210 1445370086 0.187073 -0.434265 -0.220154 0.853210 1445370086 0.187073 -0.434265 -0.220154 0.853210 1445370086 0.187073 -0.434265 -0.220154 0.853210 1445370086 0.172424 -0.463928 -0.209717 0.843201 1445370086 0.172424 -0.463928 -0.209717 0.843201 1445370086 0.172424 -0.463928 -0.209717 0.843201 1445370086 0.172424 -0.463928 -0.209717 0.843201 1445370086 0.172424 -0.463928 -0.209717 0.843201 1445370086 0.172424 -0.463928 -0.209717 0.843201 1445370086 0.172424 -0.463928 -0.209717 0.843201 1445370086 0.157288 -0.423035 -0.216125 0.865784 1445370086 0.157288 -0.423035 -0.216125 0.865784 1445370086 0.157288 -0.423035 -0.216125 0.865784 1445370086 0.157288 -0.423035 -0.216125 0.865784 1445370086 0.157288 -0.423035 -0.216125 0.865784 1445370086 0.157288 -0.423035 -0.216125 0.865784 1445370086 0.143250 -0.333130 -0.237122 0.901245 1445370086 0.143250 -0.333130 -0.237122 0.901245 1445370086 0.143250 -0.333130 -0.237122 0.901245 1445370086 0.143250 -0.333130 -0.237122 0.901245 1445370086 0.143250 -0.333130 -0.237122 0.901245 1445370086 0.143250 -0.333130 -0.237122 0.901245 1445370086 0.117371 -0.220337 -0.287292 0.924744 1445370086 0.117371 -0.220337 -0.287292 0.924744 1445370086 0.117371 -0.220337 -0.287292 0.924744 1445370086 0.117371 -0.220337 -0.287292 0.924744 1445370086 0.117371 -0.220337 -0.287292 0.924744 1445370086 0.031799 -0.063171 -0.286255 0.955505 1445370086 0.031799 -0.063171 -0.286255 0.955505 1445370086 0.031799 -0.063171 -0.286255 0.955505 1445370086 0.031799 -0.063171 -0.286255 0.955505 1445370086 0.031799 -0.063171 -0.286255 0.955505 1445370086 0.031799 -0.063171 -0.286255 0.955505 1445370086 -0.102966 0.087158 -0.232422 0.963196 1445370086 -0.102966 0.087158 -0.232422 0.963196 1445370086 -0.102966 0.087158 -0.232422 0.963196 1445370086 -0.102966 0.087158 -0.232422 0.963196 1445370086 -0.102966 0.087158 -0.232422 0.963196 1445370086 -0.102966 0.087158 -0.232422 0.963196 1445370086 -0.102966 0.087158 -0.232422 0.963196 1445370086 -0.072266 0.063904 -0.309814 0.945862 1445370086 -0.072266 0.063904 -0.309814 0.945862 1445370086 -0.072266 0.063904 -0.309814 0.945862 1445370086 -0.072266 0.063904 -0.309814 0.945862 1445370086 -0.072266 0.063904 -0.309814 0.945862 1445370086 -0.072266 0.063904 -0.309814 0.945862 1445370086 -0.030579 -0.049011 -0.187134 0.980591 1445370086 -0.030579 -0.049011 -0.187134 0.980591 1445370086 -0.030579 -0.049011 -0.187134 0.980591 1445370086 -0.030579 -0.049011 -0.187134 0.980591 1445370086 -0.030579 -0.049011 -0.187134 0.980591 1445370086 -0.030579 -0.049011 -0.187134 0.980591 1445370086 0.031921 -0.124390 -0.202271 0.970825 1445370086 0.031921 -0.124390 -0.202271 0.970825 1445370086 0.031921 -0.124390 -0.202271 0.970825 1445370086 0.031921 -0.124390 -0.202271 0.970825 1445370086 0.031921 -0.124390 -0.202271 0.970825 1445370086 0.031921 -0.124390 -0.202271 0.970825 1445370086 0.031921 -0.124390 -0.202271 0.970825 1445370086 0.095947 -0.217712 -0.265320 0.934326 1445370086 0.095947 -0.217712 -0.265320 0.934326 1445370086 0.095947 -0.217712 -0.265320 0.934326 1445370086 0.095947 -0.217712 -0.265320 0.934326 1445370086 0.095947 -0.217712 -0.265320 0.934326 1445370086 0.095947 -0.217712 -0.265320 0.934326 1445370086 0.118469 -0.275391 -0.241455 0.922913 1445370087 0.118469 -0.275391 -0.241455 0.922913 1445370087 0.118469 -0.275391 -0.241455 0.922913 1445370087 0.118469 -0.275391 -0.241455 0.922913 1445370087 0.118469 -0.275391 -0.241455 0.922913 1445370087 0.118469 -0.275391 -0.241455 0.922913 1445370087 0.139404 -0.349976 -0.190735 0.906433 1445370087 0.139404 -0.349976 -0.190735 0.906433 1445370087 0.139404 -0.349976 -0.190735 0.906433 1445370087 0.139404 -0.349976 -0.190735 0.906433 1445370087 0.139404 -0.349976 -0.190735 0.906433 1445370087 0.139404 -0.349976 -0.190735 0.906433 1445370087 0.144653 -0.407776 -0.168701 0.885620 1445370087 0.144653 -0.407776 -0.168701 0.885620 1445370087 0.144653 -0.407776 -0.168701 0.885620 1445370087 0.144653 -0.407776 -0.168701 0.885620 1445370087 0.144653 -0.407776 -0.168701 0.885620 1445370087 0.144653 -0.407776 -0.168701 0.885620 1445370087 0.136353 -0.409668 -0.173218 0.885193 1445370087 0.136353 -0.409668 -0.173218 0.885193 1445370087 0.136353 -0.409668 -0.173218 0.885193 1445370087 0.139282 -0.378296 -0.184875 0.896301 1445370087 0.139282 -0.378296 -0.184875 0.896301 1445370087 0.139282 -0.378296 -0.184875 0.896301 1445370087 0.139282 -0.378296 -0.184875 0.896301 1445370087 0.139282 -0.378296 -0.184875 0.896301 1445370087 0.139282 -0.378296 -0.184875 0.896301 1445370087 0.129211 -0.293457 -0.206604 0.924377 1445370087 0.129211 -0.293457 -0.206604 0.924377 1445370087 0.129211 -0.293457 -0.206604 0.924377 1445370087 0.129211 -0.293457 -0.206604 0.924377 1445370087 0.129211 -0.293457 -0.206604 0.924377 1445370087 0.129211 -0.293457 -0.206604 0.924377 1445370087 0.129211 -0.293457 -0.206604 0.924377 1445370087 0.099121 -0.158752 -0.249756 0.950012 1445370087 0.099121 -0.158752 -0.249756 0.950012 1445370087 0.099121 -0.158752 -0.249756 0.950012 1445370087 0.099121 -0.158752 -0.249756 0.950012 1445370087 0.099121 -0.158752 -0.249756 0.950012 1445370087 0.099121 -0.158752 -0.249756 0.950012 1445370087 -0.003235 0.024597 -0.232971 0.972168 1445370087 -0.003235 0.024597 -0.232971 0.972168 1445370087 -0.003235 0.024597 -0.232971 0.972168 1445370087 -0.003235 0.024597 -0.232971 0.972168 1445370087 -0.003235 0.024597 -0.232971 0.972168 1445370087 -0.045410 0.072327 -0.248535 0.964844 1445370087 -0.045410 0.072327 -0.248535 0.964844 1445370087 -0.045410 0.072327 -0.248535 0.964844 1445370087 -0.045410 0.072327 -0.248535 0.964844 1445370087 -0.045410 0.072327 -0.248535 0.964844 1445370087 -0.045410 0.072327 -0.248535 0.964844 1445370087 -0.007751 0.002686 -0.207520 0.978149 1445370087 -0.007751 0.002686 -0.207520 0.978149 1445370087 -0.007751 0.002686 -0.207520 0.978149 1445370087 -0.007751 0.002686 -0.207520 0.978149 1445370087 -0.007751 0.002686 -0.207520 0.978149 1445370087 -0.007751 0.002686 -0.207520 0.978149 1445370087 -0.007751 0.002686 -0.207520 0.978149 1445370087 0.049988 -0.090698 -0.059814 0.992798 1445370087 0.049988 -0.090698 -0.059814 0.992798 1445370087 0.049988 -0.090698 -0.059814 0.992798 1445370087 0.049988 -0.090698 -0.059814 0.992798 1445370087 0.049988 -0.090698 -0.059814 0.992798 1445370087 0.049988 -0.090698 -0.059814 0.992798 1445370087 0.092468 -0.172668 -0.152771 0.968628 1445370087 0.092468 -0.172668 -0.152771 0.968628 1445370087 0.092468 -0.172668 -0.152771 0.968628 1445370087 0.092468 -0.172668 -0.152771 0.968628 1445370087 0.092468 -0.172668 -0.152771 0.968628 1445370087 0.092468 -0.172668 -0.152771 0.968628 1445370087 0.125916 -0.237549 -0.233398 0.934448 1445370087 0.125916 -0.237549 -0.233398 0.934448 1445370087 0.125916 -0.237549 -0.233398 0.934448 1445370087 0.125916 -0.237549 -0.233398 0.934448 1445370087 0.125916 -0.237549 -0.233398 0.934448 1445370087 0.125916 -0.237549 -0.233398 0.934448 1445370087 0.157043 -0.305115 -0.172302 0.923340 1445370087 0.157043 -0.305115 -0.172302 0.923340 1445370087 0.157043 -0.305115 -0.172302 0.923340 1445370087 0.157043 -0.305115 -0.172302 0.923340 1445370087 0.157043 -0.305115 -0.172302 0.923340 1445370087 0.157043 -0.305115 -0.172302 0.923340 1445370087 0.171875 -0.365112 -0.136047 0.904785 1445370087 0.171875 -0.365112 -0.136047 0.904785 1445370087 0.171875 -0.365112 -0.136047 0.904785 1445370087 0.171875 -0.365112 -0.136047 0.904785 1445370087 0.171875 -0.365112 -0.136047 0.904785 1445370087 0.171875 -0.365112 -0.136047 0.904785 1445370087 0.171448 -0.422852 -0.139343 0.878845 1445370087 0.171448 -0.422852 -0.139343 0.878845 1445370087 0.171448 -0.422852 -0.139343 0.878845 1445370087 0.171448 -0.422852 -0.139343 0.878845 1445370087 0.171448 -0.422852 -0.139343 0.878845 1445370087 0.171448 -0.422852 -0.139343 0.878845 1445370087 0.151794 -0.421082 -0.152832 0.881042 1445370087 0.151794 -0.421082 -0.152832 0.881042 1445370087 0.151794 -0.421082 -0.152832 0.881042 1445370087 0.151794 -0.421082 -0.152832 0.881042 1445370087 0.151794 -0.421082 -0.152832 0.881042 1445370087 0.151794 -0.421082 -0.152832 0.881042 1445370087 0.133240 -0.352783 -0.181030 0.908264 1445370087 0.133240 -0.352783 -0.181030 0.908264 1445370087 0.133240 -0.352783 -0.181030 0.908264 1445370087 0.133240 -0.352783 -0.181030 0.908264 1445370087 0.133240 -0.352783 -0.181030 0.908264 1445370087 0.133240 -0.352783 -0.181030 0.908264 1445370087 0.095703 -0.251892 -0.228210 0.935547 1445370087 0.095703 -0.251892 -0.228210 0.935547 1445370088 0.095703 -0.251892 -0.228210 0.935547 1445370088 0.095703 -0.251892 -0.228210 0.935547 1445370088 0.095703 -0.251892 -0.228210 0.935547 1445370088 0.095703 -0.251892 -0.228210 0.935547 1445370088 0.095703 -0.251892 -0.228210 0.935547 1445370088 0.040771 -0.094604 -0.262085 0.959473 1445370088 0.040771 -0.094604 -0.262085 0.959473 1445370088 0.040771 -0.094604 -0.262085 0.959473 1445370088 0.040771 -0.094604 -0.262085 0.959473 1445370088 0.040771 -0.094604 -0.262085 0.959473 1445370088 -0.078430 0.084534 -0.213013 0.970215 1445370088 -0.078430 0.084534 -0.213013 0.970215 1445370088 -0.078430 0.084534 -0.213013 0.970215 1445370088 -0.078430 0.084534 -0.213013 0.970215 1445370088 -0.078430 0.084534 -0.213013 0.970215 1445370088 -0.078430 0.084534 -0.213013 0.970215 1445370088 -0.078735 0.088318 -0.300598 0.946350 1445370088 -0.078735 0.088318 -0.300598 0.946350 1445370088 -0.078735 0.088318 -0.300598 0.946350 1445370088 -0.078735 0.088318 -0.300598 0.946350 1445370088 -0.078735 0.088318 -0.300598 0.946350 1445370088 -0.078735 0.088318 -0.300598 0.946350 1445370088 -0.078735 0.088318 -0.300598 0.946350 1445370088 -0.042786 0.025940 -0.259155 0.964539 1445370088 -0.042786 0.025940 -0.259155 0.964539 1445370088 -0.042786 0.025940 -0.259155 0.964539 1445370088 -0.042786 0.025940 -0.259155 0.964539 1445370088 -0.042786 0.025940 -0.259155 0.964539 1445370088 -0.042786 0.025940 -0.259155 0.964539 1445370088 0.027100 -0.075928 -0.103699 0.991333 1445370088 0.027100 -0.075928 -0.103699 0.991333 1445370088 0.027100 -0.075928 -0.103699 0.991333 1445370088 0.027100 -0.075928 -0.103699 0.991333 1445370088 0.027100 -0.075928 -0.103699 0.991333 1445370088 0.027100 -0.075928 -0.103699 0.991333 1445370088 0.067932 -0.155884 -0.173462 0.970032 1445370088 0.067932 -0.155884 -0.173462 0.970032 1445370088 0.067932 -0.155884 -0.173462 0.970032 1445370088 0.067932 -0.155884 -0.173462 0.970032 1445370088 0.067932 -0.155884 -0.173462 0.970032 1445370088 0.067932 -0.155884 -0.173462 0.970032 1445370088 0.113403 -0.243469 -0.235168 0.934082 1445370088 0.113403 -0.243469 -0.235168 0.934082 1445370088 0.113403 -0.243469 -0.235168 0.934082 1445370088 0.113403 -0.243469 -0.235168 0.934082 1445370088 0.113403 -0.243469 -0.235168 0.934082 1445370088 0.113403 -0.243469 -0.235168 0.934082 1445370088 0.117981 -0.341980 -0.176453 0.915405 1445370088 0.117981 -0.341980 -0.176453 0.915405 1445370088 0.117981 -0.341980 -0.176453 0.915405 1445370088 0.117981 -0.341980 -0.176453 0.915405 1445370088 0.117981 -0.341980 -0.176453 0.915405 1445370088 0.117981 -0.341980 -0.176453 0.915405 1445370088 0.117981 -0.341980 -0.176453 0.915405 1445370088 0.130188 -0.428345 -0.130371 0.884644 1445370088 0.130188 -0.428345 -0.130371 0.884644 1445370088 0.130188 -0.428345 -0.130371 0.884644 1445370088 0.130188 -0.428345 -0.130371 0.884644 1445370088 0.130188 -0.428345 -0.130371 0.884644 1445370088 0.130188 -0.428345 -0.130371 0.884644 1445370088 0.123230 -0.481262 -0.123474 0.859009 1445370088 0.123230 -0.481262 -0.123474 0.859009 1445370088 0.119873 -0.451416 -0.137024 0.873535 1445370088 0.119873 -0.451416 -0.137024 0.873535 1445370088 0.119873 -0.451416 -0.137024 0.873535 1445370088 0.119873 -0.451416 -0.137024 0.873535 1445370088 0.119873 -0.451416 -0.137024 0.873535 1445370088 0.119873 -0.451416 -0.137024 0.873535 1445370088 0.114563 -0.357178 -0.163940 0.912354 1445370088 0.114563 -0.357178 -0.163940 0.912354 1445370088 0.114563 -0.357178 -0.163940 0.912354 1445370088 0.114563 -0.357178 -0.163940 0.912354 1445370088 0.114563 -0.357178 -0.163940 0.912354 1445370088 0.114563 -0.357178 -0.163940 0.912354 1445370088 0.101257 -0.232361 -0.204773 0.945435 1445370088 0.101257 -0.232361 -0.204773 0.945435 1445370088 0.101257 -0.232361 -0.204773 0.945435 1445370088 0.101257 -0.232361 -0.204773 0.945435 1445370088 0.101257 -0.232361 -0.204773 0.945435 1445370088 0.101257 -0.232361 -0.204773 0.945435 1445370088 0.043335 -0.048889 -0.212646 0.974915 1445370088 0.043335 -0.048889 -0.212646 0.974915 1445370088 0.043335 -0.048889 -0.212646 0.974915 1445370088 0.043335 -0.048889 -0.212646 0.974915 1445370088 0.043335 -0.048889 -0.212646 0.974915 1445370088 0.043335 -0.048889 -0.212646 0.974915 1445370088 -0.060120 0.111938 -0.194031 0.972717 1445370088 -0.060120 0.111938 -0.194031 0.972717 1445370088 -0.060120 0.111938 -0.194031 0.972717 1445370088 -0.060120 0.111938 -0.194031 0.972717 1445370088 -0.060120 0.111938 -0.194031 0.972717 1445370088 -0.060120 0.111938 -0.194031 0.972717 1445370088 -0.060120 0.111938 -0.194031 0.972717 1445370088 -0.034790 0.101685 -0.277527 0.954651 1445370088 -0.034790 0.101685 -0.277527 0.954651 1445370088 -0.034790 0.101685 -0.277527 0.954651 1445370088 -0.034790 0.101685 -0.277527 0.954651 1445370088 -0.034790 0.101685 -0.277527 0.954651 1445370088 -0.034790 0.101685 -0.277527 0.954651 1445370088 -0.004333 -0.008667 -0.151001 0.988464 1445370088 -0.004333 -0.008667 -0.151001 0.988464 1445370088 -0.004333 -0.008667 -0.151001 0.988464 1445370088 -0.004333 -0.008667 -0.151001 0.988464 1445370088 -0.004333 -0.008667 -0.151001 0.988464 1445370088 -0.004333 -0.008667 -0.151001 0.988464 1445370088 0.052002 -0.081970 -0.125122 0.987366 1445370088 0.052002 -0.081970 -0.125122 0.987366 1445370088 0.052002 -0.081970 -0.125122 0.987366 1445370089 0.052002 -0.081970 -0.125122 0.987366 1445370089 0.052002 -0.081970 -0.125122 0.987366 1445370089 0.052002 -0.081970 -0.125122 0.987366 1445370089 0.112976 -0.178406 -0.243347 0.946655 1445370089 0.112976 -0.178406 -0.243347 0.946655 1445370089 0.112976 -0.178406 -0.243347 0.946655 1445370089 0.112976 -0.178406 -0.243347 0.946655 1445370089 0.112976 -0.178406 -0.243347 0.946655 1445370089 0.112976 -0.178406 -0.243347 0.946655 1445370089 0.142395 -0.261047 -0.238098 0.924561 1445370089 0.142395 -0.261047 -0.238098 0.924561 1445370089 0.142395 -0.261047 -0.238098 0.924561 1445370089 0.142395 -0.261047 -0.238098 0.924561 1445370089 0.142395 -0.261047 -0.238098 0.924561 1445370089 0.142395 -0.261047 -0.238098 0.924561 1445370089 0.163696 -0.340149 -0.188293 0.906616 1445370089 0.163696 -0.340149 -0.188293 0.906616 1445370089 0.163696 -0.340149 -0.188293 0.906616 1445370089 0.163696 -0.340149 -0.188293 0.906616 1445370089 0.163696 -0.340149 -0.188293 0.906616 1445370089 0.163696 -0.340149 -0.188293 0.906616 1445370089 0.163696 -0.340149 -0.188293 0.906616 1445370089 0.155090 -0.398499 -0.185974 0.884583 1445370089 0.155090 -0.398499 -0.185974 0.884583 1445370089 0.155090 -0.398499 -0.185974 0.884583 1445370089 0.155090 -0.398499 -0.185974 0.884583 1445370089 0.155090 -0.398499 -0.185974 0.884583 1445370089 0.155090 -0.398499 -0.185974 0.884583 1445370089 0.138245 -0.391418 -0.231567 0.879822 1445370089 0.138245 -0.391418 -0.231567 0.879822 1445370089 0.138245 -0.391418 -0.231567 0.879822 1445370089 0.138245 -0.391418 -0.231567 0.879822 1445370089 0.138245 -0.391418 -0.231567 0.879822 1445370089 0.138245 -0.391418 -0.231567 0.879822 1445370089 0.134399 -0.337097 -0.243835 0.899353 1445370089 0.134399 -0.337097 -0.243835 0.899353 1445370089 0.134399 -0.337097 -0.243835 0.899353 1445370089 0.134399 -0.337097 -0.243835 0.899353 1445370089 0.134399 -0.337097 -0.243835 0.899353 1445370089 0.134399 -0.337097 -0.243835 0.899353 1445370089 0.121643 -0.268433 -0.250793 0.922058 1445370089 0.121643 -0.268433 -0.250793 0.922058 1445370089 0.121643 -0.268433 -0.250793 0.922058 1445370089 0.121643 -0.268433 -0.250793 0.922058 1445370089 0.121643 -0.268433 -0.250793 0.922058 1445370089 0.121643 -0.268433 -0.250793 0.922058 1445370089 0.090637 -0.149536 -0.249390 0.952454 1445370089 0.090637 -0.149536 -0.249390 0.952454 1445370089 0.090637 -0.149536 -0.249390 0.952454 1445370089 0.090637 -0.149536 -0.249390 0.952454 1445370089 0.090637 -0.149536 -0.249390 0.952454 1445370089 0.090637 -0.149536 -0.249390 0.952454 1445370089 -0.010071 0.031677 -0.205139 0.978149 1445370089 -0.010071 0.031677 -0.205139 0.978149 1445370089 -0.010071 0.031677 -0.205139 0.978149 1445370089 -0.010071 0.031677 -0.205139 0.978149 1445370089 -0.010071 0.031677 -0.205139 0.978149 1445370089 -0.010071 0.031677 -0.205139 0.978149 1445370089 -0.083130 0.122559 -0.225220 0.962952 1445370089 -0.083130 0.122559 -0.225220 0.962952 1445370089 -0.083130 0.122559 -0.225220 0.962952 1445370089 -0.083130 0.122559 -0.225220 0.962952 1445370089 -0.083130 0.122559 -0.225220 0.962952 1445370089 -0.083130 0.122559 -0.225220 0.962952 1445370089 -0.083130 0.122559 -0.225220 0.962952 1445370089 -0.046143 0.083435 -0.295349 0.950562 1445370089 -0.046143 0.083435 -0.295349 0.950562 1445370089 -0.046143 0.083435 -0.295349 0.950562 1445370089 -0.046143 0.083435 -0.295349 0.950562 1445370089 -0.046143 0.083435 -0.295349 0.950562 1445370089 -0.046143 0.083435 -0.295349 0.950562 1445370089 -0.004028 -0.039551 -0.177246 0.983337 1445370089 -0.004028 -0.039551 -0.177246 0.983337 1445370089 -0.004028 -0.039551 -0.177246 0.983337 1445370089 -0.004028 -0.039551 -0.177246 0.983337 1445370089 -0.004028 -0.039551 -0.177246 0.983337 1445370089 -0.004028 -0.039551 -0.177246 0.983337 1445370089 0.045898 -0.124023 -0.181885 0.974365 1445370089 0.045898 -0.124023 -0.181885 0.974365 1445370089 0.045898 -0.124023 -0.181885 0.974365 1445370089 0.045898 -0.124023 -0.181885 0.974365 1445370089 0.045898 -0.124023 -0.181885 0.974365 1445370089 0.045898 -0.124023 -0.181885 0.974365 1445370089 0.098694 -0.221558 -0.231445 0.942139 1445370089 0.098694 -0.221558 -0.231445 0.942139 1445370089 0.098694 -0.221558 -0.231445 0.942139 1445370089 0.098694 -0.221558 -0.231445 0.942139 1445370089 0.098694 -0.221558 -0.231445 0.942139 1445370089 0.098694 -0.221558 -0.231445 0.942139 1445370089 0.098694 -0.221558 -0.231445 0.942139 1445370089 0.126892 -0.304749 -0.195435 0.923462 1445370089 0.126892 -0.304749 -0.195435 0.923462 1445370089 0.126892 -0.304749 -0.195435 0.923462 1445370089 0.126892 -0.304749 -0.195435 0.923462 1445370089 0.126892 -0.304749 -0.195435 0.923462 1445370089 0.126892 -0.304749 -0.195435 0.923462 1445370089 0.140747 -0.399963 -0.154541 0.892395 1445370089 0.140747 -0.399963 -0.154541 0.892395 1445370089 0.140747 -0.399963 -0.154541 0.892395 1445370089 0.140747 -0.399963 -0.154541 0.892395 1445370089 0.140747 -0.399963 -0.154541 0.892395 1445370089 0.140747 -0.399963 -0.154541 0.892395 1445370089 0.140747 -0.399963 -0.154541 0.892395 1445370089 0.147278 -0.469238 -0.116333 0.862915 1445370089 0.147278 -0.469238 -0.116333 0.862915 1445370089 0.147278 -0.469238 -0.116333 0.862915 1445370089 0.147278 -0.469238 -0.116333 0.862915 1445370089 0.147278 -0.469238 -0.116333 0.862915 1445370089 0.147278 -0.469238 -0.116333 0.862915 1445370089 0.146423 -0.464905 -0.110413 0.866150 1445370089 0.146423 -0.464905 -0.110413 0.866150 1445370089 0.146423 -0.464905 -0.110413 0.866150 1445370089 0.146423 -0.464905 -0.110413 0.866150 1445370090 0.146423 -0.464905 -0.110413 0.866150 1445370090 0.146423 -0.464905 -0.110413 0.866150 1445370090 0.151184 -0.387207 -0.152405 0.896667 1445370090 0.151184 -0.387207 -0.152405 0.896667 1445370090 0.151184 -0.387207 -0.152405 0.896667 1445370090 0.151184 -0.387207 -0.152405 0.896667 1445370090 0.151184 -0.387207 -0.152405 0.896667 1445370090 0.151184 -0.387207 -0.152405 0.896667 1445370090 0.136475 -0.265137 -0.206848 0.931824 1445370090 0.136475 -0.265137 -0.206848 0.931824 1445370090 0.136475 -0.265137 -0.206848 0.931824 1445370090 0.136475 -0.265137 -0.206848 0.931824 1445370090 0.136475 -0.265137 -0.206848 0.931824 1445370090 0.089294 -0.131165 -0.233398 0.959351 1445370090 0.089294 -0.131165 -0.233398 0.959351 1445370090 0.089294 -0.131165 -0.233398 0.959351 1445370090 0.089294 -0.131165 -0.233398 0.959351 1445370090 0.089294 -0.131165 -0.233398 0.959351 1445370090 0.089294 -0.131165 -0.233398 0.959351 1445370090 -0.034912 0.040527 -0.189087 0.980469 1445370090 -0.034912 0.040527 -0.189087 0.980469 1445370090 -0.034912 0.040527 -0.189087 0.980469 1445370090 -0.034912 0.040527 -0.189087 0.980469 1445370090 -0.034912 0.040527 -0.189087 0.980469 1445370090 -0.034912 0.040527 -0.189087 0.980469 1445370090 -0.034912 0.040527 -0.189087 0.980469 1445370090 -0.059204 0.097961 -0.257507 0.959473 1445370090 -0.059204 0.097961 -0.257507 0.959473 1445370090 -0.059204 0.097961 -0.257507 0.959473 1445370090 -0.059204 0.097961 -0.257507 0.959473 1445370090 -0.059204 0.097961 -0.257507 0.959473 1445370090 -0.059204 0.097961 -0.257507 0.959473 1445370090 -0.026184 0.023560 -0.232361 0.971985 1445370090 -0.026184 0.023560 -0.232361 0.971985 1445370090 -0.026184 0.023560 -0.232361 0.971985 1445370090 -0.026184 0.023560 -0.232361 0.971985 1445370090 -0.026184 0.023560 -0.232361 0.971985 1445370090 -0.026184 0.023560 -0.232361 0.971985 1445370090 0.045837 -0.063477 -0.166565 0.982910 1445370090 0.045837 -0.063477 -0.166565 0.982910 1445370090 0.045837 -0.063477 -0.166565 0.982910 1445370090 0.045837 -0.063477 -0.166565 0.982910 1445370090 0.045837 -0.063477 -0.166565 0.982910 1445370090 0.045837 -0.063477 -0.166565 0.982910 1445370090 0.098450 -0.150757 -0.261108 0.948364 1445370090 0.098450 -0.150757 -0.261108 0.948364 1445370090 0.098450 -0.150757 -0.261108 0.948364 1445370090 0.098450 -0.150757 -0.261108 0.948364 1445370090 0.098450 -0.150757 -0.261108 0.948364 1445370090 0.152588 -0.248474 -0.276550 0.915649 1445370090 0.152588 -0.248474 -0.276550 0.915649 1445370090 0.152588 -0.248474 -0.276550 0.915649 1445370090 0.152588 -0.248474 -0.276550 0.915649 1445370090 0.152588 -0.248474 -0.276550 0.915649 1445370090 0.152588 -0.248474 -0.276550 0.915649 1445370090 0.152588 -0.248474 -0.276550 0.915649 1445370090 0.164063 -0.342102 -0.180237 0.907471 1445370090 0.164063 -0.342102 -0.180237 0.907471 1445370090 
0.179321 -0.277588 -0.322327 0.887024 1445370091 0.179321 -0.277588 -0.322327 0.887024 1445370091 0.179321 -0.277588 -0.322327 0.887024 1445370091 0.179321 -0.277588 -0.322327 0.887024 1445370091 0.179321 -0.277588 -0.322327 0.887024 1445370091 0.222534 -0.389954 -0.314026 0.836548 1445370091 0.222534 -0.389954 -0.314026 0.836548 1445370091 0.222534 -0.389954 -0.314026 0.836548 1445370091 0.222534 -0.389954 -0.314026 0.836548 1445370091 0.222534 -0.389954 -0.314026 0.836548 1445370091 0.222534 -0.389954 -0.314026 0.836548 1445370091 0.222534 -0.389954 -0.314026 0.836548 1445370091 0.226563 -0.494568 -0.331970 0.770630 1445370091 0.226563 -0.494568 -0.331970 0.770630 1445370091 0.226563 -0.494568 -0.331970 0.770630 1445370091 0.226563 -0.494568 -0.331970 0.770630 1445370091 0.226563 -0.494568 -0.331970 0.770630 1445370091 0.222534 -0.577942 -0.305359 0.723328 1445370091 0.222534 -0.577942 -0.305359 0.723328 1445370091 0.222534 -0.577942 -0.305359 0.723328 1445370091 0.222534 -0.577942 -0.305359 0.723328 1445370091 0.222534 -0.577942 -0.305359 0.723328 1445370091 0.222534 -0.577942 -0.305359 0.723328 1445370091 0.222534 -0.577942 -0.305359 0.723328 1445370091 0.222046 -0.637878 -0.251648 0.693176 1445370091 0.222046 -0.637878 -0.251648 0.693176 1445370091 0.222046 -0.637878 -0.251648 0.693176 1445370091 0.222046 -0.637878 -0.251648 0.693176 1445370091 0.222046 -0.637878 -0.251648 0.693176 1445370091 0.222046 -0.637878 -0.251648 0.693176 1445370091 0.236145 -0.690430 -0.174194 0.661255 1445370091 0.236145 -0.690430 -0.174194 0.661255 1445370091 0.236145 -0.690430 -0.174194 0.661255 1445370091 0.236145 -0.690430 -0.174194 0.661255 1445370091 0.236145 -0.690430 -0.174194 0.661255 1445370091 0.236145 -0.690430 -0.174194 0.661255 1445370091 0.227722 -0.728638 -0.099731 0.638123 1445370091 0.227722 -0.728638 -0.099731 0.638123 1445370091 0.227722 -0.728638 -0.099731 0.638123 1445370091 0.227722 -0.728638 -0.099731 0.638123 1445370091 0.227722 -0.728638 -0.099731 0.638123 1445370091 0.227722 -0.728638 -0.099731 0.638123 1445370091 0.227722 -0.728638 -0.099731 0.638123 1445370091 0.199280 -0.744141 -0.046021 0.635925 1445370091 0.199280 -0.744141 -0.046021 0.635925 1445370091 0.199280 -0.744141 -0.046021 0.635925 1445370091 0.199280 -0.744141 -0.046021 0.635925 1445370091 0.199280 -0.744141 -0.046021 0.635925 1445370091 0.199280 -0.744141 -0.046021 0.635925 1445370091 0.171448 -0.738770 -0.020142 0.651489 1445370091 0.171448 -0.738770 -0.020142 0.651489 1445370091 0.171448 -0.738770 -0.020142 0.651489 1445370091 0.171448 -0.738770 -0.020142 0.651489 1445370091 0.171448 -0.738770 -0.020142 0.651489 1445370091 0.171448 -0.738770 -0.020142 0.651489 1445370091 0.118896 -0.720642 -0.038879 0.681946 1445370091 0.118896 -0.720642 -0.038879 0.681946 1445370091 0.118896 -0.720642 -0.038879 0.681946 1445370091 0.118896 -0.720642 -0.038879 0.681946 1445370091 0.118896 -0.720642 -0.038879 0.681946 1445370091 0.118896 -0.720642 -0.038879 0.681946 1445370091 0.050903 -0.696411 -0.094177 0.709595 1445370091 0.050903 -0.696411 -0.094177 0.709595 1445370091 0.050903 -0.696411 -0.094177 0.709595 1445370091 0.050903 -0.696411 -0.094177 0.709595 1445370091 0.050903 -0.696411 -0.094177 0.709595 1445370091 0.050903 -0.696411 -0.094177 0.709595 1445370091 -0.006104 -0.685181 -0.159790 0.710632 1445370091 -0.006104 -0.685181 -0.159790 0.710632 1445370091 -0.006104 -0.685181 -0.159790 0.710632 1445370091 -0.006104 -0.685181 -0.159790 0.710632 1445370091 -0.006104 -0.685181 -0.159790 0.710632 1445370091 -0.006104 -0.685181 -0.159790 0.710632 1445370091 -0.006104 -0.685181 -0.159790 0.710632 1445370091 -0.002075 -0.685730 -0.183105 0.704468 1445370091 -0.002075 -0.685730 -0.183105 0.704468 1445370091 -0.002075 -0.685730 -0.183105 0.704468 1445370091 -0.002075 -0.685730 -0.183105 0.704468 1445370091 -0.002075 -0.685730 -0.183105 0.704468 1445370091 -0.002075 -0.685730 -0.183105 0.704468 1445370091 0.046265 -0.692688 -0.151062 0.703735 1445370091 0.046265 -0.692688 -0.151062 0.703735 1445370091 0.046265 -0.692688 -0.151062 0.703735 1445370091 0.046265 -0.692688 -0.151062 0.703735 1445370091 0.046265 -0.692688 -0.151062 0.703735 1445370091 0.046265 -0.692688 -0.151062 0.703735 1445370091 0.074402 -0.694458 -0.132690 0.703308 1445370091 0.074402 -0.694458 -0.132690 0.703308 1445370091 0.074402 -0.694458 -0.132690 0.703308 1445370091 0.074402 -0.694458 -0.132690 0.703308 1445370091 0.074402 -0.694458 -0.132690 0.703308 1445370091 0.074402 -0.694458 -0.132690 0.703308 1445370092 0.072937 -0.694153 -0.139221 0.702454 1445370092 0.072937 -0.694153 -0.139221 0.702454 1445370092 0.072937 -0.694153 -0.139221 0.702454 1445370092 0.072937 -0.694153 -0.139221 0.702454 1445370092 0.072937 -0.694153 -0.139221 0.702454 1445370092 0.072937 -0.694153 -0.139221 0.702454 1445370092 0.063538 -0.685974 -0.144958 0.710205 1445370092 0.063538 -0.685974 -0.144958 0.710205 1445370092 0.063538 -0.685974 -0.144958 0.710205 1445370092 0.063538 -0.685974 -0.144958 0.710205 1445370092 0.063538 -0.685974 -0.144958 0.710205 1445370092 0.063538 -0.685974 -0.144958 0.710205 1445370092 0.063538 -0.685974 -0.144958 0.710205 1445370092 0.070374 -0.677002 -0.131409 0.720703 1445370092 0.070374 -0.677002 -0.131409 0.720703 1445370092 0.070374 -0.677002 -0.131409 0.720703 1445370092 0.070374 -0.677002 -0.131409 0.720703 1445370092 0.070374 -0.677002 -0.131409 0.720703 1445370092 0.070374 -0.677002 -0.131409 0.720703 1445370092 0.070374 -0.677002 -0.131409 0.720703 1445370092 0.074585 -0.677185 -0.119568 0.722168 1445370092 0.074585 -0.677185 -0.119568 0.722168 1445370092 0.074585 -0.677185 -0.119568 0.722168 1445370092 0.074585 -0.677185 -0.119568 0.722168 1445370092 0.074585 -0.677185 -0.119568 0.722168 1445370092 0.074585 -0.677185 -0.119568 0.722168 1445370092 0.058838 -0.681091 -0.133118 0.717590 1445370092 0.058838 -0.681091 -0.133118 0.717590 1445370092 0.058838 -0.681091 -0.133118 0.717590 1445370092 0.058838 -0.681091 -0.133118 0.717590 1445370092 0.058838 -0.681091 -0.133118 0.717590 1445370092 0.058838 -0.681091 -0.133118 0.717590 1445370092 0.046875 -0.683411 -0.145935 0.713745 1445370092 0.046875 -0.683411 -0.145935 0.713745 1445370092 0.046875 -0.683411 -0.145935 0.713745 1445370092 0.046875 -0.683411 -0.145935 0.713745 1445370092 0.046875 -0.683411 -0.145935 0.713745 1445370092 0.046875 -0.683411 -0.145935 0.713745 1445370092 0.046936 -0.685303 -0.143250 0.712463 1445370092 0.046936 -0.685303 -0.143250 0.712463 1445370092 0.046936 -0.685303 -0.143250 0.712463 1445370092 0.046936 -0.685303 -0.143250 0.712463 1445370092 0.046936 -0.685303 -0.143250 0.712463 1445370092 0.046936 -0.685303 -0.143250 0.712463 1445370092 0.047729 -0.689575 -0.143311 0.708313 1445370092 0.047729 -0.689575 -0.143311 0.708313 1445370092 0.047729 -0.689575 -0.143311 0.708313 1445370092 0.047729 -0.689575 -0.143311 0.708313 1445370092 0.047729 -0.689575 -0.143311 0.708313 1445370092 0.047729 -0.689575 -0.143311 0.708313 1445370092 0.046692 -0.693359 -0.148804 0.703491 1445370092 0.046692 -0.693359 -0.148804 0.703491 1445370092 0.046692 -0.693359 -0.148804 0.703491 1445370092 0.046692 -0.693359 -0.148804 0.703491 1445370092 0.046692 -0.693359 -0.148804 0.703491 1445370092 0.046692 -0.693359 -0.148804 0.703491 1445370092 
0.056702 -0.696289 -0.153564 0.698853 1445370136 0.056702 -0.696289 -0.153564 0.698853 1445370136 0.056702 -0.696289 -0.153564 0.698853 1445370136 0.056702 -0.696289 -0.153564 0.698853 1445370136 0.055664 -0.694641 -0.152771 0.700684 1445370136 0.055664 -0.694641 -0.152771 0.700684 1445370136 0.055664 -0.694641 -0.152771 0.700684 1445370136 0.055664 -0.694641 -0.152771 0.700684 1445370136 0.055664 -0.694641 -0.152771 0.700684 1445370136 0.055664 -0.694641 -0.152771 0.700684 1445370136 0.055908 -0.693848 -0.150208 0.702026 1445370136 0.055908 -0.693848 -0.150208 0.702026 1445370136 0.055908 -0.693848 -0.150208 0.702026 1445370136 0.055908 -0.693848 -0.150208 0.702026 1445370136 0.055908 -0.693848 -0.150208 0.702026 1445370136 0.055908 -0.693848 -0.150208 0.702026 1445370136 0.060059 -0.694458 -0.144531 0.702332 1445370136 0.060059 -0.694458 -0.144531 0.702332 1445370136 0.060059 -0.694458 -0.144531 0.702332 1445370136 0.060059 -0.694458 -0.144531 0.702332 1445370136 0.060059 -0.694458 -0.144531 0.702332 1445370136 0.064758 -0.694763 -0.139771 0.702576 1445370136 0.064758 -0.694763 -0.139771 0.702576 1445370136 0.064758 -0.694763 -0.139771 0.702576 1445370136 0.064758 -0.694763 -0.139771 0.702576 1445370136 0.064758 -0.694763 -0.139771 0.702576 1445370136 0.064758 -0.694763 -0.139771 0.702576 1445370136 0.064758 -0.694763 -0.139771 0.702576 1445370136 0.073059 -0.693665 -0.130798 0.704529 1445370136 0.073059 -0.693665 -0.130798 0.704529 1445370136 0.073059 -0.693665 -0.130798 0.704529 1445370136 0.073059 -0.693665 -0.130798 0.704529 1445370136 0.073059 -0.693665 -0.130798 0.704529 1445370136 0.073059 -0.693665 -0.130798 0.704529 1445370136 0.079224 -0.693054 -0.122375 0.705994 1445370136 0.079224 -0.693054 -0.122375 0.705994 1445370136 0.079224 -0.693054 -0.122375 0.705994 1445370136 0.079224 -0.693054 -0.122375 0.705994 1445370136 0.079224 -0.693054 -0.122375 0.705994 1445370136 0.079224 -0.693054 -0.122375 0.705994 1445370136 0.079224 -0.693054 -0.122375 0.705994 1445370136 0.086487 -0.694336 -0.113831 0.705322 1445370136 0.086487 -0.694336 -0.113831 0.705322 1445370136 0.086487 -0.694336 -0.113831 0.705322 1445370136 0.086487 -0.694336 -0.113831 0.705322 1445370136 0.086487 -0.694336 -0.113831 0.705322 1445370136 0.086487 -0.694336 -0.113831 0.705322 1445370136 0.090027 -0.696350 -0.109619 0.703552 1445370136 0.090027 -0.696350 -0.109619 0.703552 1445370136 0.090027 -0.696350 -0.109619 0.703552 1445370136 0.090027 -0.696350 -0.109619 0.703552 1445370136 0.090027 -0.696350 -0.109619 0.703552 1445370136 0.090027 -0.696350 -0.109619 0.703552 1445370136 0.090027 -0.696350 -0.109619 0.703552 1445370136 0.087769 -0.695496 -0.111877 0.704285 1445370136 0.087769 -0.695496 -0.111877 0.704285 1445370136 0.087769 -0.695496 -0.111877 0.704285 1445370136 0.087769 -0.695496 -0.111877 0.704285 1445370136 0.087769 -0.695496 -0.111877 0.704285 1445370136 0.087769 -0.695496 -0.111877 0.704285 1445370136 0.082458 -0.691956 -0.119568 0.707153 1445370136 0.082458 -0.691956 -0.119568 0.707153 1445370136 0.082458 -0.691956 -0.119568 0.707153 1445370136 0.082458 -0.691956 -0.119568 0.707153 1445370136 0.082458 -0.691956 -0.119568 0.707153 1445370136 0.082458 -0.691956 -0.119568 0.707153 1445370136 0.080078 -0.686523 -0.124268 0.711914 1445370136 0.080078 -0.686523 -0.124268 0.711914 1445370136 0.080078 -0.686523 -0.124268 0.711914 1445370136 0.080078 -0.686523 -0.124268 0.711914 1445370136 0.080078 -0.686523 -0.124268 0.711914 1445370136 0.080078 -0.686523 -0.124268 0.711914 1445370136 0.072510 -0.679932 -0.131470 0.717712 1445370136 0.072510 -0.679932 -0.131470 0.717712 1445370136 0.072510 -0.679932 -0.131470 0.717712 1445370136 0.072510 -0.679932 -0.131470 0.717712 1445370137 0.072510 -0.679932 -0.131470 0.717712 1445370137 0.072510 -0.679932 -0.131470 0.717712 1445370137 0.067993 -0.673401 -0.134094 0.723877 1445370137 0.067993 -0.673401 -0.134094 0.723877 1445370137 0.067993 -0.673401 -0.134094 0.723877 1445370137 0.067993 -0.673401 -0.134094 0.723877 1445370137 0.067993 -0.673401 -0.134094 0.723877 1445370137 0.112122 -0.679138 -0.094238 0.719238 1445370137 0.112122 -0.679138 -0.094238 0.719238 1445370137 0.112122 -0.679138 -0.094238 0.719238 1445370137 0.112122 -0.679138 -0.094238 0.719238 1445370137 0.112122 -0.679138 -0.094238 0.719238 1445370137 0.112122 -0.679138 -0.094238 0.719238 1445370137 0.140686 -0.689941 -0.056824 0.707764 1445370137 0.140686 -0.689941 -0.056824 0.707764 1445370137 0.140686 -0.689941 -0.056824 0.707764 1445370137 0.140686 -0.689941 -0.056824 0.707764 1445370137 0.140686 -0.689941 -0.056824 0.707764 1445370137 0.140686 -0.689941 -0.056824 0.707764 1445370137 0.148865 -0.699463 -0.048828 0.697327 1445370137 0.148865 -0.699463 -0.048828 0.697327 1445370137 0.148865 -0.699463 -0.048828 0.697327 1445370137 0.148865 -0.699463 -0.048828 0.697327 1445370137 0.148865 -0.699463 -0.048828 0.697327 1445370137 0.148865 -0.699463 -0.048828 0.697327 1445370137 0.148865 -0.699463 -0.048828 0.697327 1445370137 0.167236 -0.706299 -0.032776 0.687073 1445370137 0.167236 -0.706299 -0.032776 0.687073 1445370137 0.167236 -0.706299 -0.032776 0.687073 1445370137 0.167236 -0.706299 -0.032776 0.687073 1445370137 0.167236 -0.706299 -0.032776 0.687073 1445370137 0.167236 -0.706299 -0.032776 0.687073 1445370137 0.183594 -0.712097 -0.011963 0.677551 1445370137 0.183594 -0.712097 -0.011963 0.677551 1445370137 0.183594 -0.712097 -0.011963 0.677551 1445370137 0.183594 -0.712097 -0.011963 0.677551 1445370137 0.183594 -0.712097 -0.011963 0.677551 1445370137 0.183594 -0.712097 -0.011963 0.677551 1445370137 0.174683 -0.719788 -0.022583 0.671509 1445370137 0.174683 -0.719788 -0.022583 0.671509 1445370137 0.174683 -0.719788 -0.022583 0.671509 1445370137 0.174683 -0.719788 -0.022583 0.671509 1445370137 0.174683 -0.719788 -0.022583 0.671509 1445370137 0.166321 -0.718201 -0.047424 0.674011 1445370137 0.166321 -0.718201 -0.047424 0.674011 1445370137 0.166321 -0.718201 -0.047424 0.674011 1445370137 0.166321 -0.718201 -0.047424 0.674011 1445370137 0.166321 -0.718201 -0.047424 0.674011 1445370137 0.166321 -0.718201 -0.047424 0.674011 1445370137 0.170349 -0.708862 -0.057739 0.682007 1445370137 0.170349 -0.708862 -0.057739 0.682007 1445370137 0.170349 -0.708862 -0.057739 0.682007 1445370137 0.170349 -0.708862 -0.057739 0.682007 1445370137 0.170349 -0.708862 -0.057739 0.682007 1445370137 0.170349 -0.708862 -0.057739 0.682007 1445370137 0.170349 -0.708862 -0.057739 0.682007 1445370137 0.163879 -0.699463 -0.070374 0.692078 1445370137 0.163879 -0.699463 -0.070374 0.692078 1445370137 0.163879 -0.699463 -0.070374 0.692078 1445370137 0.163879 -0.699463 -0.070374 0.692078 1445370137 0.163879 -0.699463 -0.070374 0.692078 1445370137 0.141968 -0.689697 -0.093994 0.703796 1445370137 0.141968 -0.689697 -0.093994 0.703796 1445370137 0.141968 -0.689697 -0.093994 0.703796 1445370137 0.141968 -0.689697 -0.093994 0.703796 1445370137 0.141968 -0.689697 -0.093994 0.703796 1445370137 0.141968 -0.689697 -0.093994 0.703796 1445370137 0.118469 -0.678467 -0.120483 0.714905 1445370137 0.118469 -0.678467 -0.120483 0.714905 1445370137 0.118469 -0.678467 -0.120483 0.714905 1445370137 0.118469 -0.678467 -0.120483 0.714905 1445370137 0.118469 -0.678467 -0.120483 0.714905 1445370137 0.112488 -0.674438 -0.135132 0.717102 1445370137 0.112488 -0.674438 -0.135132 0.717102 1445370137 0.112488 -0.674438 -0.135132 0.717102 1445370137 0.112488 -0.674438 -0.135132 0.717102 1445370137 0.112488 -0.674438 -0.135132 0.717102 1445370137 0.112488 -0.674438 -0.135132 0.717102 1445370137 0.112488 -0.674438 -0.135132 0.717102 1445370137 0.160156 -0.683533 -0.093750 0.705933 1445370137 0.160156 -0.683533 -0.093750 0.705933 1445370137 0.160156 -0.683533 -0.093750 0.705933 1445370137 0.160156 -0.683533 -0.093750 0.705933 1445370137 0.160156 -0.683533 -0.093750 0.705933 1445370137 0.160156 -0.683533 -0.093750 0.705933 1445370137 0.180115 -0.698853 -0.066650 0.688965 1445370137 0.180115 -0.698853 -0.066650 0.688965 1445370137 0.180115 -0.698853 -0.066650 0.688965 1445370137 0.180115 -0.698853 -0.066650 0.688965 1445370137 0.180115 -0.698853 -0.066650 0.688965 1445370137 0.180115 -0.698853 -0.066650 0.688965 1445370137 0.188232 -0.714783 -0.057983 0.671021 1445370137 0.188232 -0.714783 -0.057983 0.671021 1445370137 0.188232 -0.714783 -0.057983 0.671021 1445370137 0.188232 -0.714783 -0.057983 0.671021 1445370137 0.188232 -0.714783 -0.057983 0.671021 1445370137 0.188232 -0.714783 -0.057983 0.671021 1445370137 0.188232 -0.714783 -0.057983 0.671021 1445370137 0.203796 -0.726135 -0.029724 0.656006 1445370137 0.203796 -0.726135 -0.029724 0.656006 1445370137 0.203796 -0.726135 -0.029724 0.656006 1445370137 0.203796 -0.726135 -0.029724 0.656006 1445370137 0.203796 -0.726135 -0.029724 0.656006 1445370137 0.203796 -0.726135 -0.029724 0.656006 1445370137 0.205627 -0.736877 -0.000427 0.643982 1445370137 0.205627 -0.736877 -0.000427 0.643982 1445370137 0.205627 -0.736877 -0.000427 0.643982 1445370137 0.205627 -0.736877 -0.000427 0.643982 1445370137 0.205627 -0.736877 -0.000427 0.643982 1445370138 0.205627 -0.736877 -0.000427 0.643982 1445370138 0.198914 -0.751770 0.006958 0.628662 1445370138 0.198914 -0.751770 0.006958 0.628662 1445370138 0.198914 -0.751770 0.006958 0.628662 1445370138 0.198914 -0.751770 0.006958 0.628662 1445370138 0.198914 -0.751770 0.006958 0.628662 1445370138 0.198914 -0.751770 0.006958 0.628662 1445370138 0.175964 -0.753418 -0.018555 0.633301 1445370138 0.175964 -0.753418 -0.018555 0.633301 1445370138 0.175964 -0.753418 -0.018555 0.633301 1445370138 0.175964 -0.753418 -0.018555 0.633301 1445370138 0.175964 -0.753418 -0.018555 0.633301 1445370138 0.175964 -0.753418 -0.018555 0.633301 1445370138 0.169434 -0.744446 -0.045654 0.644226 1445370138 0.169434 -0.744446 -0.045654 0.644226 1445370138 0.169434 -0.744446 -0.045654 0.644226 1445370138 0.169434 -0.744446 -0.045654 0.644226 1445370138 0.169434 -0.744446 -0.045654 0.644226 1445370138 0.169434 -0.744446 -0.045654 0.644226 1445370138 0.169617 -0.729065 -0.064331 0.659973 1445370138 0.169617 -0.729065 -0.064331 0.659973 1445370138 0.169617 -0.729065 -0.064331 0.659973 1445370138 0.169617 -0.729065 -0.064331 0.659973 1445370138 0.169617 -0.729065 -0.064331 0.659973 1445370138 0.169617 -0.729065 -0.064331 0.659973 1445370138 0.169617 -0.729065 -0.064331 0.659973 1445370138 0.142212 -0.714233 -0.099304 0.678101 1445370138 0.142212 -0.714233 -0.099304 0.678101 1445370138 0.142212 -0.714233 -0.099304 0.678101 1445370138 0.142212 -0.714233 -0.099304 0.678101 1445370138 0.142212 -0.714233 -0.099304 0.678101 1445370138 0.142212 -0.714233 -0.099304 0.678101 1445370138 0.108276 -0.703796 -0.148743 0.686157 1445370138 0.108276 -0.703796 -0.148743 0.686157 1445370138 0.108276 -0.703796 -0.148743 0.686157 1445370138 0.108276 -0.703796 -0.148743 0.686157 1445370138 0.108276 -0.703796 -0.148743 0.686157 1445370138 0.108276 -0.703796 -0.148743 0.686157 1445370138 0.129639 -0.705750 -0.149597 0.680237 1445370138 0.129639 -0.705750 -0.149597 0.680237 1445370138 0.129639 -0.705750 -0.149597 0.680237 1445370138 0.129639 -0.705750 -0.149597 0.680237 1445370138 0.129639 -0.705750 -0.149597 0.680237 1445370138 0.129639 -0.705750 -0.149597 0.680237 1445370138 0.199097 -0.718018 -0.093689 0.660339 1445370138 0.199097 -0.718018 -0.093689 0.660339 1445370138 0.199097 -0.718018 -0.093689 0.660339 1445370138 0.199097 -0.718018 -0.093689 0.660339 1445370138 0.199097 -0.718018 -0.093689 0.660339 1445370138 0.199097 -0.718018 -0.093689 0.660339 1445370138 0.204529 -0.730408 -0.077759 0.647034 1445370138 0.204529 -0.730408 -0.077759 0.647034 1445370138 0.204529 -0.730408 -0.077759 0.647034 1445370138 0.204529 -0.730408 -0.077759 0.647034 1445370138 0.204529 -0.730408 -0.077759 0.647034 1445370138 0.210388 -0.738770 -0.059021 0.637512 1445370138 0.210388 -0.738770 -0.059021 0.637512 1445370138 0.210388 -0.738770 -0.059021 0.637512 1445370138 0.210388 -0.738770 -0.059021 0.637512 1445370138 0.210388 -0.738770 -0.059021 0.637512 1445370138 0.210388 -0.738770 -0.059021 0.637512 1445370138 0.210388 -0.738770 -0.059021 0.637512 1445370138 0.226013 -0.736877 -0.018066 0.636841 1445370138 0.226013 -0.736877 -0.018066 0.636841 1445370138 0.226013 -0.736877 -0.018066 0.636841 1445370138 0.226013 -0.736877 -0.018066 0.636841 1445370138 0.226013 -0.736877 -0.018066 0.636841 1445370138 0.218811 -0.742126 0.011047 0.633423 1445370138 0.218811 -0.742126 0.011047 0.633423 1445370138 0.218811 -0.742126 0.011047 0.633423 1445370138 0.218811 -0.742126 0.011047 0.633423 1445370138 0.218811 -0.742126 0.011047 0.633423 1445370138 0.218811 -0.742126 0.011047 0.633423 1445370138 0.195129 -0.754578 0.004150 0.626465 1445370138 0.195129 -0.754578 0.004150 0.626465 1445370138 0.195129 -0.754578 0.004150 0.626465 1445370138 0.195129 -0.754578 0.004150 0.626465 1445370138 0.195129 -0.754578 0.004150 0.626465 1445370138 0.195129 -0.754578 0.004150 0.626465 1445370138 0.195129 -0.754578 0.004150 0.626465 1445370138 0.176514 -0.754578 -0.027710 0.631409 1445370138 0.176514 -0.754578 -0.027710 0.631409 1445370138 0.176514 -0.754578 -0.027710 0.631409 1445370138 0.176514 -0.754578 -0.027710 0.631409 1445370138 0.176514 -0.754578 -0.027710 0.631409 1445370138 0.176514 -0.754578 -0.027710 0.631409 1445370138 0.181458 -0.745178 -0.046265 0.640015 1445370138 0.181458 -0.745178 -0.046265 0.640015 1445370138 0.181458 -0.745178 -0.046265 0.640015 1445370138 0.181458 -0.745178 -0.046265 0.640015 1445370138 0.181458 -0.745178 -0.046265 0.640015 1445370138 0.181458 -0.745178 -0.046265 0.640015 1445370138 0.178101 -0.732544 -0.062805 0.653992 1445370138 0.178101 -0.732544 -0.062805 0.653992 1445370138 0.178101 -0.732544 -0.062805 0.653992 1445370138 0.178101 -0.732544 -0.062805 0.653992 1445370138 0.156799 -0.719116 -0.093567 0.670471 1445370138 0.156799 -0.719116 -0.093567 0.670471 1445370138 0.156799 -0.719116 -0.093567 0.670471 1445370138 0.156799 -0.719116 -0.093567 0.670471 1445370138 0.156799 -0.719116 -0.093567 0.670471 1445370138 0.156799 -0.719116 -0.093567 0.670471 1445370138 0.133057 -0.707214 -0.128906 0.682312 1445370138 0.133057 -0.707214 -0.128906 0.682312 1445370138 0.133057 -0.707214 -0.128906 0.682312 1445370138 0.133057 -0.707214 -0.128906 0.682312 1445370138 0.133057 -0.707214 -0.128906 0.682312 1445370138 0.133057 -0.707214 -0.128906 0.682312 1445370139 0.146118 -0.702759 -0.130798 0.683899 1445370139 0.146118 -0.702759 -0.130798 0.683899 1445370139 0.146118 -0.702759 -0.130798 0.683899 1445370139 0.146118 -0.702759 -0.130798 0.683899 1445370139 0.194031 -0.710999 -0.089722 0.669922 1445370139 0.194031 -0.710999 -0.089722 0.669922 1445370139 0.194031 -0.710999 -0.089722 0.669922 1445370139 0.194031 -0.710999 -0.089722 0.669922 1445370139 0.194031 -0.710999 -0.089722 0.669922 1445370139 0.194031 -0.710999 -0.089722 0.669922 1445370139 0.198547 -0.723572 -0.074097 0.656921 1445370139 0.198547 -0.723572 -0.074097 0.656921 1445370139 0.198547 -0.723572 -0.074097 0.656921 1445370139 0.198547 -0.723572 -0.074097 0.656921 1445370139 0.198547 -0.723572 -0.074097 0.656921 1445370139 0.198547 -0.723572 -0.074097 0.656921 1445370139 0.216736 -0.732300 -0.050415 0.643555 1445370139 0.216736 -0.732300 -0.050415 0.643555 1445370139 0.216736 -0.732300 -0.050415 0.643555 1445370139 0.216736 -0.732300 -0.050415 0.643555 1445370139 0.216736 -0.732300 -0.050415 0.643555 1445370139 0.216736 -0.732300 -0.050415 0.643555 1445370139 0.240967 -0.733032 -0.005066 0.636047 1445370139 0.240967 -0.733032 -0.005066 0.636047 1445370139 0.240967 -0.733032 -0.005066 0.636047 1445370139 0.240967 -0.733032 -0.005066 0.636047 1445370139 0.240967 -0.733032 -0.005066 0.636047 1445370139 0.240967 -0.733032 -0.005066 0.636047 1445370139 0.234314 -0.741028 0.025940 0.628784 1445370139 0.234314 -0.741028 0.025940 0.628784 1445370139 0.234314 -0.741028 0.025940 0.628784 1445370139 0.234314 -0.741028 0.025940 0.628784 1445370139 0.234314 -0.741028 0.025940 0.628784 1445370139 0.234314 -0.741028 0.025940 0.628784 1445370139 0.211914 -0.752625 0.016541 0.623230 1445370139 0.211914 -0.752625 0.016541 0.623230 1445370139 0.211914 -0.752625 0.016541 0.623230 1445370139 0.211914 -0.752625 0.016541 0.623230 1445370139 0.211914 -0.752625 0.016541 0.623230 1445370139 0.211914 -0.752625 0.016541 0.623230 1445370139 0.199219 -0.754639 -0.011108 0.625061 1445370139 0.199219 -0.754639 -0.011108 0.625061 1445370139 0.199219 -0.754639 -0.011108 0.625061 1445370139 0.199219 -0.754639 -0.011108 0.625061 1445370139 0.199219 -0.754639 -0.011108 0.625061 1445370139 0.199219 -0.754639 -0.011108 0.625061 1445370139 0.204346 -0.748413 -0.031189 0.630188 1445370139 0.204346 -0.748413 -0.031189 0.630188 1445370139 0.204346 -0.748413 -0.031189 0.630188 1445370139 0.204346 -0.748413 -0.031189 0.630188 1445370139 0.204346 -0.748413 -0.031189 0.630188 1445370139 0.204346 -0.748413 -0.031189 0.630188 1445370139 0.204346 -0.748413 -0.031189 0.630188 1445370139 0.190857 -0.739807 -0.058167 0.642517 1445370139 0.190857 -0.739807 -0.058167 0.642517 1445370139 0.190857 -0.739807 -0.058167 0.642517 1445370139 0.190857 -0.739807 -0.058167 0.642517 1445370139 0.190857 -0.739807 -0.058167 0.642517 1445370139 0.163818 -0.734314 -0.096863 0.651611 1445370139 0.163818 -0.734314 -0.096863 0.651611 1445370139 0.163818 -0.734314 -0.096863 0.651611 1445370139 0.163818 -0.734314 -0.096863 0.651611 1445370139 0.163818 -0.734314 -0.096863 0.651611 1445370139 0.163818 -0.734314 -0.096863 0.651611 1445370139 0.152466 -0.731873 -0.121277 0.652954 1445370139 0.152466 -0.731873 -0.121277 0.652954 1445370139 0.152466 -0.731873 -0.121277 0.652954 1445370139 0.152466 -0.731873 -0.121277 0.652954 1445370139 0.152466 -0.731873 -0.121277 0.652954 1445370139 0.152466 -0.731873 -0.121277 0.652954 1445370139 0.184509 -0.737915 -0.093445 0.642395 1445370139 0.184509 -0.737915 -0.093445 0.642395 1445370139 0.184509 -0.737915 -0.093445 0.642395 1445370139 0.184509 -0.737915 -0.093445 0.642395 1445370139 0.184509 -0.737915 -0.093445 0.642395 1445370139 0.184509 -0.737915 -0.093445 0.642395 1445370139 0.212769 -0.748779 -0.059326 0.624939 1445370139 0.212769 -0.748779 -0.059326 0.624939 1445370139 0.212769 -0.748779 -0.059326 0.624939 1445370139 0.212769 -0.748779 -0.059326 0.624939 1445370139 0.212769 -0.748779 -0.059326 0.624939 1445370139 0.212769 -0.748779 -0.059326 0.624939 1445370139 0.212769 -0.748779 -0.059326 0.624939 1445370139 0.215454 -0.755615 -0.046326 0.616821 1445370139 0.215454 -0.755615 -0.046326 0.616821 1445370139 0.215454 -0.755615 -0.046326 0.616821 1445370139 0.215454 -0.755615 -0.046326 0.616821 1445370139 0.215454 -0.755615 -0.046326 0.616821 1445370139 0.215454 -0.755615 -0.046326 0.616821 1445370139 0.238342 -0.752319 -0.017090 0.613953 1445370139 0.238342 -0.752319 -0.017090 0.613953 1445370139 0.238342 -0.752319 -0.017090 0.613953 1445370139 0.238342 -0.752319 -0.017090 0.613953 1445370139 0.238342 -0.752319 -0.017090 0.613953 1445370139 0.242188 -0.748901 0.002625 0.616821 1445370139 0.242188 -0.748901 0.002625 0.616821 1445370139 0.242188 -0.748901 0.002625 0.616821 1445370139 0.242188 -0.748901 0.002625 0.616821 1445370139 0.242188 -0.748901 0.002625 0.616821 1445370139 0.242188 -0.748901 0.002625 0.616821 1445370139 0.213257 -0.753967 -0.023438 0.620850 1445370139 0.213257 -0.753967 -0.023438 0.620850 1445370139 0.213257 -0.753967 -0.023438 0.620850 1445370139 0.213257 -0.753967 -0.023438 0.620850 1445370139 0.213257 -0.753967 -0.023438 0.620850 1445370139 0.213257 -0.753967 -0.023438 0.620850 1445370139 0.199219 -0.750244 -0.058655 0.627747 1445370140 0.199219 -0.750244 -0.058655 0.627747 1445370140 0.199219 -0.750244 -0.058655 0.627747 1445370140 0.199219 -0.750244 -0.058655 0.627747 1445370140 0.199219 -0.750244 -0.058655 0.627747 1445370140 0.199219 -0.750244 -0.058655 0.627747 1445370140 0.199219 -0.750244 -0.058655 0.627747 1445370140 0.210754 -0.738831 -0.071655 0.636108 1445370140 0.210754 -0.738831 -0.071655 0.636108 1445370140 0.210754 -0.738831 -0.071655 0.636108 1445370140 0.210754 -0.738831 -0.071655 0.636108 1445370140 0.210754 -0.738831 -0.071655 0.636108 1445370140 0.210754 -0.738831 -0.071655 0.636108 1445370140 0.213684 -0.727539 -0.079041 0.647156 1445370140 0.213684 -0.727539 -0.079041 0.647156 1445370140 0.213684 -0.727539 -0.079041 0.647156 1445370140 0.213684 -0.727539 -0.079041 0.647156 1445370140 0.194153 -0.718689 -0.096191 0.660706 1445370140 0.194153 -0.718689 -0.096191 0.660706 1445370140 0.194153 -0.718689 -0.096191 0.660706 1445370140 0.194153 -0.718689 -0.096191 0.660706 1445370140 0.194153 -0.718689 -0.096191 0.660706 1445370140 0.194153 -0.718689 -0.096191 0.660706 1445370140 0.156860 -0.710999 -0.132507 0.672546 1445370140 0.156860 -0.710999 -0.132507 0.672546 1445370140 0.156860 -0.710999 -0.132507 0.672546 1445370140 0.156860 -0.710999 -0.132507 0.672546 1445370140 0.156860 -0.710999 -0.132507 0.672546 1445370140 0.156860 -0.710999 -0.132507 0.672546 1445370140 0.137390 -0.701294 -0.157776 0.681519 1445370140 0.137390 -0.701294 -0.157776 0.681519 1445370140 0.137390 -0.701294 -0.157776 0.681519 1445370140 0.137390 -0.701294 -0.157776 0.681519 1445370140 0.137390 -0.701294 -0.157776 0.681519 1445370140 0.137390 -0.701294 -0.157776 0.681519 1445370140 0.165955 -0.703918 -0.134705 0.677307 1445370140 0.165955 -0.703918 -0.134705 0.677307 1445370140 0.165955 -0.703918 -0.134705 0.677307 1445370140 0.165955 -0.703918 -0.134705 0.677307 1445370140 0.165955 -0.703918 -0.134705 0.677307 1445370140 0.165955 -0.703918 -0.134705 0.677307 1445370140 0.190063 -0.714417 -0.107910 0.664673 1445370140 0.190063 -0.714417 -0.107910 0.664673 1445370140 0.190063 -0.714417 -0.107910 0.664673 1445370140 0.190063 -0.714417 -0.107910 0.664673 1445370140 0.190063 -0.714417 -0.107910 0.664673 1445370140 0.190063 -0.714417 -0.107910 0.664673 1445370140 0.200867 -0.719971 -0.093445 0.657715 1445370140 0.200867 -0.719971 -0.093445 0.657715 1445370140 0.200867 -0.719971 -0.093445 0.657715 1445370140 0.200867 -0.719971 -0.093445 0.657715 1445370140 0.200867 -0.719971 -0.093445 0.657715 1445370140 0.200867 -0.719971 -0.093445 0.657715 1445370140 0.220825 -0.721375 -0.065796 0.653076 1445370140 0.220825 -0.721375 -0.065796 0.653076 1445370140 0.220825 -0.721375 -0.065796 0.653076 1445370140 0.220825 -0.721375 -0.065796 0.653076 1445370140 0.220825 -0.721375 -0.065796 0.653076 1445370140 0.220825 -0.721375 -0.065796 0.653076 1445370140 0.220825 -0.721375 -0.065796 0.653076 1445370140 0.228577 -0.722778 -0.030762 0.651428 1445370140 0.228577 -0.722778 -0.030762 0.651428 1445370140 0.228577 -0.722778 -0.030762 0.651428 1445370140 0.228577 -0.722778 -0.030762 0.651428 1445370140 0.228577 -0.722778 -0.030762 0.651428 1445370140 0.212524 -0.732178 -0.033936 0.646179 1445370140 0.212524 -0.732178 -0.033936 0.646179 1445370140 0.212524 -0.732178 -0.033936 0.646179 1445370140 0.212524 -0.732178 -0.033936 0.646179 1445370140 0.212524 -0.732178 -0.033936 0.646179 1445370140 0.212524 -0.732178 -0.033936 0.646179 1445370140 0.212524 -0.732178 -0.033936 0.646179 1445370140 0.209106 -0.732117 -0.050537 0.646362 1445370140 0.209106 -0.732117 -0.050537 0.646362 1445370140 0.209106 -0.732117 -0.050537 0.646362 1445370140 0.209106 -0.732117 -0.050537 0.646362 1445370140 0.209106 -0.732117 -0.050537 0.646362 1445370140 0.209106 -0.732117 -0.050537 0.646362 1445370140 0.214966 -0.722595 -0.066101 0.653687 1445370140 0.214966 -0.722595 -0.066101 0.653687 1445370140 0.214966 -0.722595 -0.066101 0.653687 1445370140 0.214966 -0.722595 -0.066101 0.653687 1445370140 0.214966 -0.722595 -0.066101 0.653687 1445370140 0.214966 -0.722595 -0.066101 0.653687 1445370140 0.218323 -0.710388 -0.077271 0.664612 1445370140 0.218323 -0.710388 -0.077271 0.664612 1445370140 0.218323 -0.710388 -0.077271 0.664612 1445370140 0.218323 -0.710388 -0.077271 0.664612 1445370140 0.218323 -0.710388 -0.077271 0.664612 1445370140 0.218323 -0.710388 -0.077271 0.664612 1445370140 0.218323 -0.710388 -0.077271 0.664612 1445370140 0.207947 -0.698914 -0.088135 0.678589 1445370140 0.207947 -0.698914 -0.088135 0.678589 1445370140 0.207947 -0.698914 -0.088135 0.678589 1445370140 0.207947 -0.698914 -0.088135 0.678589 1445370140 0.207947 -0.698914 -0.088135 0.678589 1445370140 0.207947 -0.698914 -0.088135 0.678589 1445370140 0.182007 -0.686157 -0.104858 0.696472 1445370140 0.182007 -0.686157 -0.104858 0.696472 1445370140 0.182007 -0.686157 -0.104858 0.696472 1445370140 0.182007 -0.686157 -0.104858 0.696472 1445370140 0.182007 -0.686157 -0.104858 0.696472 1445370140 0.182007 -0.686157 -0.104858 0.696472 1445370140 0.158447 -0.682617 -0.128784 0.701660 1445370140 0.158447 -0.682617 -0.128784 0.701660 1445370140 0.158447 -0.682617 -0.128784 0.701660 1445370140 0.158447 -0.682617 -0.128784 0.701660 1445370140 0.158447 -0.682617 -0.128784 0.701660 1445370140 0.158447 -0.682617 -0.128784 0.701660 1445370140 0.174500 -0.694336 -0.119385 0.687866 1445370140 0.174500 -0.694336 -0.119385 0.687866 1445370141 0.174500 -0.694336 -0.119385 0.687866 1445370141 0.174500 -0.694336 -0.119385 0.687866 1445370141 0.174500 -0.694336 -0.119385 0.687866 1445370141 0.174500 -0.694336 -0.119385 0.687866 1445370141 0.174500 -0.694336 -0.119385 0.687866 1445370141 0.214478 -0.713013 -0.074646 0.663391 1445370141 0.214478 -0.713013 -0.074646 0.663391 1445370141 0.214478 -0.713013 -0.074646 0.663391 1445370141 0.214478 -0.713013 -0.074646 0.663391 1445370141 0.214478 -0.713013 -0.074646 0.663391 1445370141 0.214478 -0.713013 -0.074646 0.663391 1445370141 0.213806 -0.724182 -0.068665 0.651978 1445370141 0.213806 -0.724182 -0.068665 0.651978 1445370141 0.213806 -0.724182 -0.068665 0.651978 1445370141 0.213806 -0.724182 -0.068665 0.651978 1445370141 0.213806 -0.724182 -0.068665 0.651978 1445370141 0.213806 -0.724182 -0.068665 0.651978 1445370141 0.220093 -0.723816 -0.064941 0.650757 1445370141 0.220093 -0.723816 -0.064941 0.650757 1445370141 0.220093 -0.723816 -0.064941 0.650757 1445370141 0.220093 -0.723816 -0.064941 0.650757 1445370141 0.220093 -0.723816 -0.064941 0.650757 1445370141 0.220093 -0.723816 -0.064941 0.650757 1445370141 0.220886 -0.722168 -0.047974 0.653748 1445370141 0.220886 -0.722168 -0.047974 0.653748 1445370141 0.220886 -0.722168 -0.047974 0.653748 1445370141 0.220886 -0.722168 -0.047974 0.653748 1445370141 0.220886 -0.722168 -0.047974 0.653748 1445370141 0.220886 -0.722168 -0.047974 0.653748 1445370141 0.205261 -0.731812 -0.041016 0.648560 1445370141 0.205261 -0.731812 -0.041016 0.648560 1445370141 0.205261 -0.731812 -0.041016 0.648560 1445370141 0.205261 -0.731812 -0.041016 0.648560 1445370141 0.205261 -0.731812 -0.041016 0.648560 1445370141 0.205261 -0.731812 -0.041016 0.648560 1445370141 0.205261 -0.731812 -0.041016 0.648560 1445370141 0.192749 -0.740540 -0.051147 0.641724 1445370141 0.192749 -0.740540 -0.051147 0.641724 1445370141 0.192749 -0.740540 -0.051147 0.641724 1445370141 0.192749 -0.740540 -0.051147 0.641724 1445370141 0.192749 -0.740540 -0.051147 0.641724 1445370141 0.192749 -0.740540 -0.051147 0.641724 1445370141 0.177979 -0.734619 -0.078918 0.649963 1445370141 0.177979 -0.734619 -0.078918 0.649963 1445370141 0.177979 -0.734619 -0.078918 0.649963 1445370141 0.177979 -0.734619 -0.078918 0.649963 1445370141 0.177979 -0.734619 -0.078918 0.649963 1445370141 0.177979 -0.734619 -0.078918 0.649963 1445370141 0.177551 -0.719238 -0.098572 0.664429 1445370141 0.177551 -0.719238 -0.098572 0.664429 1445370141 0.177551 -0.719238 -0.098572 0.664429 1445370141 0.177551 -0.719238 -0.098572 0.664429 1445370141 0.177551 -0.719238 -0.098572 0.664429 1445370141 0.177551 -0.719238 -0.098572 0.664429 1445370141 0.183228 -0.702026 -0.101013 0.680725 1445370141 0.183228 -0.702026 -0.101013 0.680725 1445370141 0.183228 -0.702026 -0.101013 0.680725 1445370141 0.183228 -0.702026 -0.101013 0.680725 1445370141 0.183228 -0.702026 -0.101013 0.680725 1445370141 0.164490 -0.688782 -0.117920 0.696167 1445370141 0.164490 -0.688782 -0.117920 0.696167 1445370141 0.164490 -0.688782 -0.117920 0.696167 1445370141 0.164490 -0.688782 -0.117920 0.696167 1445370141 0.164490 -0.688782 -0.117920 0.696167 1445370141 
0.219299 -0.686829 -0.113037 0.683655 1445370145 0.219299 -0.686829 -0.113037 0.683655 1445370145 0.219299 -0.686829 -0.113037 0.683655 1445370145 0.225891 -0.615479 -0.144775 0.741089 1445370146 0.225891 -0.615479 -0.144775 0.741089 1445370146 0.225891 -0.615479 -0.144775 0.741089 1445370146 0.225891 -0.615479 -0.144775 0.741089 1445370146 0.225891 -0.615479 -0.144775 0.741089 1445370146 0.225891 -0.615479 -0.144775 0.741089 1445370146 0.234802 -0.558533 -0.152283 0.780823 1445370146 0.234802 -0.558533 -0.152283 0.780823 1445370146 0.234802 -0.558533 -0.152283 0.780823 1445370146 0.234802 -0.558533 -0.152283 0.780823 1445370146 0.234802 -0.558533 -0.152283 0.780823 1445370146 0.234802 -0.558533 -0.152283 0.780823 1445370146 0.234802 -0.558533 -0.152283 0.780823 1445370146 0.239380 -0.537964 -0.165344 0.791199 1445370146 0.239380 -0.537964 -0.165344 0.791199 1445370146 0.239380 -0.537964 -0.165344 0.791199 1445370146 0.239380 -0.537964 -0.165344 0.791199 1445370146 0.239380 -0.537964 -0.165344 0.791199 1445370146 0.239380 -0.537964 -0.165344 0.791199 1445370146 0.246094 -0.532410 -0.187439 0.787964 1445370146 0.246094 -0.532410 -0.187439 0.787964 1445370146 0.246094 -0.532410 -0.187439 0.787964 1445370146 0.246094 -0.532410 -0.187439 0.787964 1445370146 0.246094 -0.532410 -0.187439 0.787964 1445370146 0.246094 -0.532410 -0.187439 0.787964 1445370146 0.256836 -0.489624 -0.200256 0.808777 1445370146 0.256836 -0.489624 -0.200256 0.808777 1445370146 0.256836 -0.489624 -0.200256 0.808777 1445370146 0.256836 -0.489624 -0.200256 0.808777 1445370146 0.256836 -0.489624 -0.200256 0.808777 1445370146 0.256836 -0.489624 -0.200256 0.808777 1445370146 0.248535 -0.385071 -0.244324 0.854553 1445370146 0.248535 -0.385071 -0.244324 0.854553 1445370146 0.248535 -0.385071 -0.244324 0.854553 1445370146 0.248535 -0.385071 -0.244324 0.854553 1445370146 0.248535 -0.385071 -0.244324 0.854553 1445370146 0.248535 -0.385071 -0.244324 0.854553 1445370146 0.214722 -0.257080 -0.292542 0.895630 1445370146 0.214722 -0.257080 -0.292542 0.895630 1445370146 0.214722 -0.257080 -0.292542 0.895630 1445370146 0.214722 -0.257080 -0.292542 0.895630 1445370146 0.214722 -0.257080 -0.292542 0.895630 1445370146 0.214722 -0.257080 -0.292542 0.895630 1445370146 0.144348 -0.083069 -0.311340 0.935547 1445370146 0.144348 -0.083069 -0.311340 0.935547 1445370146 0.144348 -0.083069 -0.311340 0.935547 1445370146 0.144348 -0.083069 -0.311340 0.935547 1445370146 0.144348 -0.083069 -0.311340 0.935547 1445370146 0.144348 -0.083069 -0.311340 0.935547 1445370146 0.046509 0.013977 -0.293701 0.954651 1445370146 0.046509 0.013977 -0.293701 0.954651 1445370146 0.046509 0.013977 -0.293701 0.954651 1445370146 0.046509 0.013977 -0.293701 0.954651 1445370146 0.046509 0.013977 -0.293701 0.954651 1445370146 0.064819 0.000061 -0.330811 0.941467 1445370146 0.064819 0.000061 -0.330811 0.941467 1445370146 0.064819 0.000061 -0.330811 0.941467 1445370146 0.064819 0.000061 -0.330811 0.941467 1445370146 0.064819 0.000061 -0.330811 0.941467 1445370146 0.064819 0.000061 -0.330811 0.941467 1445370146 0.095886 -0.080322 -0.207214 0.970215 1445370146 0.095886 -0.080322 -0.207214 0.970215 1445370146 0.095886 -0.080322 -0.207214 0.970215 1445370146 0.095886 -0.080322 -0.207214 0.970215 1445370146 0.095886 -0.080322 -0.207214 0.970215 1445370146 0.095886 -0.080322 -0.207214 0.970215 1445370146 0.139465 -0.149719 -0.255737 0.944824 1445370146 0.139465 -0.149719 -0.255737 0.944824 1445370146 0.139465 -0.149719 -0.255737 0.944824 1445370146 0.139465 -0.149719 -0.255737 0.944824 1445370146 0.139465 -0.149719 -0.255737 0.944824 1445370146 0.139465 -0.149719 -0.255737 0.944824 1445370146 0.139465 -0.149719 -0.255737 0.944824 1445370146 0.180725 -0.238953 -0.310242 0.902222 1445370146 0.180725 -0.238953 -0.310242 0.902222 1445370146 0.180725 -0.238953 -0.310242 0.902222 1445370146 0.180725 -0.238953 -0.310242 0.902222 1445370146 0.180725 -0.238953 -0.310242 0.902222 1445370146 0.180725 -0.238953 -0.310242 0.902222 1445370146 0.203857 -0.321960 -0.275085 0.882690 1445370146 0.203857 -0.321960 -0.275085 0.882690 1445370146 0.203857 -0.321960 -0.275085 0.882690 1445370146 0.203857 -0.321960 -0.275085 0.882690 1445370146 0.203857 -0.321960 -0.275085 0.882690 1445370146 0.203857 -0.321960 -0.275085 0.882690 1445370146 0.212891 -0.406677 -0.227478 0.858765 1445370146 0.212891 -0.406677 -0.227478 0.858765 1445370146 0.212891 -0.406677 -0.227478 0.858765 1445370146 0.212891 -0.406677 -0.227478 0.858765 1445370146 0.212891 -0.406677 -0.227478 0.858765 1445370146 0.212891 -0.406677 -0.227478 0.858765 1445370146 0.205444 -0.420166 -0.235657 0.851868 1445370146 0.205444 -0.420166 -0.235657 0.851868 1445370146 0.205444 -0.420166 -0.235657 0.851868 1445370146 0.205444 -0.420166 -0.235657 0.851868 1445370146 0.205444 -0.420166 -0.235657 0.851868 1445370146 0.205444 -0.420166 -0.235657 0.851868 1445370146 0.205444 -0.420166 -0.235657 0.851868 1445370146 0.204590 -0.386658 -0.241760 0.866089 1445370146 0.204590 -0.386658 -0.241760 0.866089 1445370146 0.204590 -0.386658 -0.241760 0.866089 1445370146 0.194702 -0.306641 -0.269775 0.891785 1445370146 0.194702 -0.306641 -0.269775 0.891785 1445370146 0.194702 -0.306641 -0.269775 0.891785 1445370146 0.194702 -0.306641 -0.269775 0.891785 1445370146 0.194702 -0.306641 -0.269775 0.891785 1445370146 0.194702 -0.306641 -0.269775 0.891785 1445370146 0.173767 -0.191895 -0.297363 0.919006 1445370146 0.173767 -0.191895 -0.297363 0.919006 1445370147 0.173767 -0.191895 -0.297363 0.919006 1445370147 0.173767 -0.191895 -0.297363 0.919006 1445370147 0.173767 -0.191895 -0.297363 0.919006 1445370147 0.173767 -0.191895 -0.297363 0.919006 1445370147 0.068054 -0.006958 -0.272766 0.959595 1445370147 0.068054 -0.006958 -0.272766 0.959595 1445370147 0.068054 -0.006958 -0.272766 0.959595 1445370147 0.068054 -0.006958 -0.272766 0.959595 1445370147 0.068054 -0.006958 -0.272766 0.959595 1445370147 0.068054 -0.006958 -0.272766 0.959595 1445370147 0.007202 0.087341 -0.281677 0.955444 1445370147 0.007202 0.087341 -0.281677 0.955444 1445370147 0.007202 0.087341 -0.281677 0.955444 1445370147 0.007202 0.087341 -0.281677 0.955444 1445370147 0.007202 0.087341 -0.281677 0.955444 1445370147 0.007202 0.087341 -0.281677 0.955444 1445370147 0.007202 0.087341 -0.281677 0.955444 1445370147 0.040039 0.052734 -0.301636 0.951111 1445370147 0.040039 0.052734 -0.301636 0.951111 1445370147 0.040039 0.052734 -0.301636 0.951111 1445370147 0.040039 0.052734 -0.301636 0.951111 1445370147 0.040039 0.052734 -0.301636 0.951111 1445370147 0.040039 0.052734 -0.301636 0.951111 1445370147 0.091675 -0.025879 -0.228760 0.968811 1445370147 0.091675 -0.025879 -0.228760 0.968811 1445370147 0.091675 -0.025879 -0.228760 0.968811 1445370147 0.091675 -0.025879 -0.228760 0.968811 1445370147 0.091675 -0.025879 -0.228760 0.968811 1445370147 0.091675 -0.025879 -0.228760 0.968811 1445370147 0.162109 -0.113953 -0.274597 0.940918 1445370147 0.162109 -0.113953 -0.274597 0.940918 1445370147 0.162109 -0.113953 -0.274597 0.940918 1445370147 0.162109 -0.113953 -0.274597 0.940918 1445370147 0.162109 -0.113953 -0.274597 0.940918 1445370147 0.162109 -0.113953 -0.274597 0.940918 1445370147 0.218445 -0.241516 -0.290649 0.899658 1445370147 0.218445 -0.241516 -0.290649 0.899658 1445370147 0.218445 -0.241516 -0.290649 0.899658 1445370147 0.218445 -0.241516 -0.290649 0.899658 1445370147 0.218445 -0.241516 -0.290649 0.899658 1445370147 0.218445 -0.241516 -0.290649 0.899658 1445370147 0.244446 -0.359558 -0.259216 0.862427 1445370147 0.244446 -0.359558 -0.259216 0.862427 1445370147 0.244446 -0.359558 -0.259216 0.862427 1445370147 0.244446 -0.359558 -0.259216 0.862427 1445370147 0.244446 -0.359558 -0.259216 0.862427 1445370147 0.244446 -0.359558 -0.259216 0.862427 1445370147 0.228943 -0.460571 -0.212219 0.830933 1445370147 0.228943 -0.460571 -0.212219 0.830933 1445370147 0.228943 -0.460571 -0.212219 0.830933 1445370147 0.228943 -0.460571 -0.212219 0.830933 1445370147 0.228943 -0.460571 -0.212219 0.830933 1445370147 0.228943 -0.460571 -0.212219 0.830933 1445370147 0.218872 -0.465759 -0.214783 0.830078 1445370147 0.218872 -0.465759 -0.214783 0.830078 1445370147 0.218872 -0.465759 -0.214783 0.830078 1445370147 0.218872 -0.465759 -0.214783 0.830078 1445370147 0.218872 -0.465759 -0.214783 0.830078 1445370147 0.218872 -0.465759 -0.214783 0.830078 1445370147 0.209045 -0.406067 -0.213562 0.863586 1445370147 0.209045 -0.406067 -0.213562 0.863586 1445370147 0.209045 -0.406067 -0.213562 0.863586 1445370147 0.209045 -0.406067 -0.213562 0.863586 1445370147 0.209045 -0.406067 -0.213562 0.863586 1445370147 0.209045 -0.406067 -0.213562 0.863586 1445370147 0.209045 -0.406067 -0.213562 0.863586 1445370147 0.200317 -0.299194 -0.249939 0.898804 1445370147 0.200317 -0.299194 -0.249939 0.898804 1445370147 0.200317 -0.299194 -0.249939 0.898804 1445370147 0.200317 -0.299194 -0.249939 0.898804 1445370147 0.200317 -0.299194 -0.249939 0.898804 1445370147 0.172791 -0.125671 -0.291992 0.932251 1445370147 0.172791 -0.125671 -0.291992 0.932251 1445370147 0.172791 -0.125671 -0.291992 0.932251 1445370147 0.172791 -0.125671 -0.291992 0.932251 1445370147 0.172791 -0.125671 -0.291992 0.932251 1445370147 0.172791 -0.125671 -0.291992 0.932251 1445370147 0.172791 -0.125671 -0.291992 0.932251 1445370147 0.092041 0.049805 -0.262390 0.959229 1445370147 0.092041 0.049805 -0.262390 0.959229 1445370147 0.092041 0.049805 -0.262390 0.959229 1445370147 0.092041 0.049805 -0.262390 0.959229 1445370147 0.092041 0.049805 -0.262390 0.959229 1445370147 0.092041 0.049805 -0.262390 0.959229 1445370147 0.051941 0.095886 -0.295471 0.949097 1445370147 0.051941 0.095886 -0.295471 0.949097 1445370147 0.051941 0.095886 -0.295471 0.949097 1445370147 0.051941 0.095886 -0.295471 0.949097 1445370147 0.051941 0.095886 -0.295471 0.949097 1445370147 0.051941 0.095886 -0.295471 0.949097 1445370147 0.051941 0.095886 -0.295471 0.949097 1445370147 0.082581 0.040405 -0.275940 0.956726 1445370147 0.082581 0.040405 -0.275940 0.956726 1445370147 0.082581 0.040405 -0.275940 0.956726 1445370147 0.082581 0.040405 -0.275940 0.956726 1445370147 0.082581 0.040405 -0.275940 0.956726 1445370147 0.082581 0.040405 -0.275940 0.956726 1445370147 0.148743 -0.045410 -0.187988 0.969727 1445370147 0.148743 -0.045410 -0.187988 0.969727 1445370147 0.148743 -0.045410 -0.187988 0.969727 1445370147 0.148743 -0.045410 -0.187988 0.969727 1445370147 0.148743 -0.045410 -0.187988 0.969727 1445370147 0.148743 -0.045410 -0.187988 0.969727 1445370147 0.214294 -0.170105 -0.240295 0.931335 1445370147 0.214294 -0.170105 -0.240295 0.931335 1445370147 0.214294 -0.170105 -0.240295 0.931335 1445370147 0.214294 -0.170105 -0.240295 0.931335 1445370147 0.214294 -0.170105 -0.240295 0.931335 1445370147 0.214294 -0.170105 -0.240295 0.931335 1445370147 0.214294 -0.170105 -0.240295 0.931335 1445370147 0.262268 -0.280151 -0.274231 0.881775 1445370147 0.262268 -0.280151 -0.274231 0.881775 1445370148 0.262268 -0.280151 -0.274231 0.881775 1445370148 0.262268 -0.280151 -0.274231 0.881775 1445370148 0.262268 -0.280151 -0.274231 0.881775 1445370148 0.262268 -0.280151 -0.274231 0.881775 1445370148 0.288025 -0.392212 -0.231323 0.842407 1445370148 0.288025 -0.392212 -0.231323 0.842407 1445370148 0.288025 -0.392212 -0.231323 0.842407 1445370148 0.288025 -0.392212 -0.231323 0.842407 1445370148 0.288025 -0.392212 -0.231323 0.842407 1445370148 0.288025 -0.392212 -0.231323 0.842407 1445370148 0.292847 -0.437195 -0.208862 0.824280 1445370148 0.292847 -0.437195 -0.208862 0.824280 1445370148 0.292847 -0.437195 -0.208862 0.824280 1445370148 0.292847 -0.437195 -0.208862 0.824280 1445370148 0.292847 -0.437195 -0.208862 0.824280 1445370148 0.292847 -0.437195 -0.208862 0.824280 1445370148 0.290649 -0.397583 -0.225891 0.840454 1445370148 0.290649 -0.397583 -0.225891 0.840454 1445370148 0.290649 -0.397583 -0.225891 0.840454 1445370148 0.290649 -0.397583 -0.225891 0.840454 1445370148 0.290649 -0.397583 -0.225891 0.840454 1445370148 0.290649 -0.397583 -0.225891 0.840454 1445370148 0.266724 -0.310974 -0.237976 0.880615 1445370148 0.266724 -0.310974 -0.237976 0.880615 1445370148 0.266724 -0.310974 -0.237976 0.880615 1445370148 0.266724 -0.310974 -0.237976 0.880615 1445370148 0.266724 -0.310974 -0.237976 0.880615 1445370148 0.223206 -0.194702 -0.256775 0.919983 1445370148 0.223206 -0.194702 -0.256775 0.919983 1445370148 0.223206 -0.194702 -0.256775 0.919983 1445370148 0.223206 -0.194702 -0.256775 0.919983 1445370148 0.223206 -0.194702 -0.256775 0.919983 1445370148 0.223206 -0.194702 -0.256775 0.919983 1445370148 0.134583 -0.023438 -0.260742 0.955688 1445370148 0.134583 -0.023438 -0.260742 0.955688 1445370148 0.134583 -0.023438 -0.260742 0.955688 1445370148 0.134583 -0.023438 -0.260742 0.955688 1445370148 0.134583 -0.023438 -0.260742 0.955688 1445370148 0.134583 -0.023438 -0.260742 0.955688 1445370148 0.134583 -0.023438 -0.260742 0.955688 1445370148 0.060364 0.042908 -0.267456 0.960693 1445370148 0.060364 0.042908 -0.267456 0.960693 1445370148 0.060364 0.042908 -0.267456 0.960693 1445370148 0.060364 0.042908 -0.267456 0.960693 1445370148 0.060364 0.042908 -0.267456 0.960693 1445370148 0.060364 0.042908 -0.267456 0.960693 1445370148 0.060364 0.042908 -0.267456 0.960693 1445370148 0.115051 -0.013611 -0.335754 0.934753 1445370148 0.115051 -0.013611 -0.335754 0.934753 1445370148 0.115051 -0.013611 -0.335754 0.934753 1445370148 0.115051 -0.013611 -0.335754 0.934753 1445370148 0.115051 -0.013611 -0.335754 0.934753 1445370148 0.115051 -0.013611 -0.335754 0.934753 1445370148 0.174011 -0.100342 -0.252869 0.946411 1445370148 0.174011 -0.100342 -0.252869 0.946411 1445370148 0.174011 -0.100342 -0.252869 0.946411 1445370148 0.174011 -0.100342 -0.252869 0.946411 1445370148 0.174011 -0.100342 -0.252869 0.946411 1445370148 0.174011 -0.100342 -0.252869 0.946411 1445370148 0.233154 -0.183533 -0.216187 0.930176 1445370148 0.233154 -0.183533 -0.216187 0.930176 1445370148 0.233154 -0.183533 -0.216187 0.930176 1445370148 0.233154 -0.183533 -0.216187 0.930176 1445370148 0.233154 -0.183533 -0.216187 0.930176 1445370148 0.233154 -0.183533 -0.216187 0.930176 1445370148 0.280701 -0.273804 -0.233337 0.889771 1445370148 0.280701 -0.273804 -0.233337 0.889771 1445370148 0.280701 -0.273804 -0.233337 0.889771 1445370148 0.280701 -0.273804 -0.233337 0.889771 1445370148 0.280701 -0.273804 -0.233337 0.889771 1445370148 0.280701 -0.273804 -0.233337 0.889771 1445370148 0.280701 -0.273804 -0.233337 0.889771 1445370148 0.292297 -0.360046 -0.208740 0.861023 1445370148 0.292297 -0.360046 -0.208740 0.861023 1445370148 0.292297 -0.360046 -0.208740 0.861023 1445370148 0.292297 -0.360046 -0.208740 0.861023 1445370148 0.292297 -0.360046 -0.208740 0.861023 1445370148 0.292297 -0.360046 -0.208740 0.861023 1445370148 0.309875 -0.448242 -0.161438 0.822754 1445370148 0.309875 -0.448242 -0.161438 0.822754 1445370148 0.309875 -0.448242 -0.161438 0.822754 1445370148 0.309875 -0.448242 -0.161438 0.822754 1445370148 0.309875 -0.448242 -0.161438 0.822754 1445370148 0.309875 -0.448242 -0.161438 0.822754 1445370148 0.309875 -0.448242 -0.161438 0.822754 1445370148 0.301086 -0.458923 -0.149719 0.822388 1445370148 0.301086 -0.458923 -0.149719 0.822388 1445370148 0.301086 -0.458923 -0.149719 0.822388 1445370148 0.301086 -0.458923 -0.149719 0.822388 1445370148 0.301086 -0.458923 -0.149719 0.822388 1445370148 0.282043 -0.389160 -0.170593 0.860168 1445370148 0.282043 -0.389160 -0.170593 0.860168 1445370148 0.282043 -0.389160 -0.170593 0.860168 1445370148 0.282043 -0.389160 -0.170593 0.860168 1445370148 0.282043 -0.389160 -0.170593 0.860168 1445370148 0.282043 -0.389160 -0.170593 0.860168 1445370148 0.246521 -0.275452 -0.227844 0.900757 1445370148 0.246521 -0.275452 -0.227844 0.900757 1445370148 0.246521 -0.275452 -0.227844 0.900757 1445370148 0.246521 -0.275452 -0.227844 0.900757 1445370148 0.246521 -0.275452 -0.227844 0.900757 1445370148 0.246521 -0.275452 -0.227844 0.900757 1445370148 0.180420 -0.112671 -0.264893 0.940491 1445370148 0.180420 -0.112671 -0.264893 0.940491 1445370148 0.180420 -0.112671 -0.264893 0.940491 1445370148 0.180420 -0.112671 -0.264893 0.940491 1445370148 0.180420 -0.112671 -0.264893 0.940491 1445370148 0.180420 -0.112671 -0.264893 0.940491 1445370148 0.180420 -0.112671 -0.264893 0.940491 1445370148 0.065979 0.066406 -0.233643 0.967773 1445370148 0.065979 0.066406 -0.233643 0.967773 1445370148 0.065979 0.066406 -0.233643 0.967773 1445370148 0.065979 0.066406 -0.233643 0.967773 1445370148 0.065979 0.066406 -0.233643 0.967773 1445370149 0.065979 0.066406 -0.233643 0.967773 1445370149 0.075928 0.064880 -0.254517 0.961853 1445370149 0.075928 0.064880 -0.254517 0.961853 1445370149 0.075928 0.064880 -0.254517 0.961853 1445370149 0.075928 0.064880 -0.254517 0.961853 1445370149 0.075928 0.064880 -0.254517 0.961853 1445370149 0.075928 0.064880 -0.254517 0.961853 1445370149 0.075928 0.064880 -0.254517 0.961853 1445370149 0.107849 -0.018250 -0.241577 0.964172 1445370149 0.107849 -0.018250 -0.241577 0.964172 1445370149 0.107849 -0.018250 -0.241577 0.964172 1445370149 0.107849 -0.018250 -0.241577 0.964172 1445370149 0.107849 -0.018250 -0.241577 0.964172 1445370149 0.107849 -0.018250 -0.241577 0.964172 1445370149 0.185608 -0.138245 -0.249023 0.940430 1445370149 0.185608 -0.138245 -0.249023 0.940430 1445370149 0.185608 -0.138245 -0.249023 0.940430 1445370149 0.185608 -0.138245 -0.249023 0.940430 1445370149 0.185608 -0.138245 -0.249023 0.940430 1445370149 0.224548 -0.264221 -0.227783 0.909851 1445370149 0.224548 -0.264221 -0.227783 0.909851 1445370149 0.224548 -0.264221 -0.227783 0.909851 1445370149 0.224548 -0.264221 -0.227783 0.909851 1445370149 0.224548 -0.264221 -0.227783 0.909851 1445370149 0.235840 -0.356506 -0.189636 0.883911 1445370149 0.235840 -0.356506 -0.189636 0.883911 1445370149 0.235840 -0.356506 -0.189636 0.883911 1445370149 0.235840 -0.356506 -0.189636 0.883911 1445370149 0.235840 -0.356506 -0.189636 0.883911 1445370149 0.235840 -0.356506 -0.189636 0.883911 1445370149 0.235840 -0.356506 -0.189636 0.883911 1445370149 0.243713 -0.435303 -0.147339 0.854065 1445370149 0.243713 -0.435303 -0.147339 0.854065 1445370149 0.243713 -0.435303 -0.147339 0.854065 1445370149 0.243713 -0.435303 -0.147339 0.854065 1445370149 0.243713 -0.435303 -0.147339 0.854065 1445370149 0.243713 -0.435303 -0.147339 0.854065 1445370149 0.234314 -0.450562 -0.138245 0.850281 1445370149 0.234314 -0.450562 -0.138245 0.850281 1445370149 0.234314 -0.450562 -0.138245 0.850281 1445370149 0.234314 -0.450562 -0.138245 0.850281 1445370149 0.234314 -0.450562 -0.138245 0.850281 1445370149 0.234314 -0.450562 -0.138245 0.850281 1445370149 0.215393 -0.396790 -0.154236 0.878845 1445370149 0.215393 -0.396790 -0.154236 0.878845 1445370149 0.215393 -0.396790 -0.154236 0.878845 1445370149 0.215393 -0.396790 -0.154236 0.878845 1445370149 0.215393 -0.396790 -0.154236 0.878845 1445370149 0.215393 -0.396790 -0.154236 0.878845 1445370149 0.183472 -0.296204 -0.206787 0.914185 1445370149 0.183472 -0.296204 -0.206787 0.914185 1445370149 0.183472 -0.296204 -0.206787 0.914185 1445370149 0.183472 -0.296204 -0.206787 0.914185 1445370149 0.183472 -0.296204 -0.206787 0.914185 1445370149 0.145447 -0.136780 -0.267151 0.942688 1445370149 0.145447 -0.136780 -0.267151 0.942688 1445370149 0.145447 -0.136780 -0.267151 0.942688 1445370149 0.145447 -0.136780 -0.267151 0.942688 1445370149 0.145447 -0.136780 -0.267151 0.942688 1445370149 0.145447 -0.136780 -0.267151 0.942688 1445370149 0.055542 0.033752 -0.222473 0.972778 1445370149 0.055542 0.033752 -0.222473 0.972778 1445370149 0.055542 0.033752 -0.222473 0.972778 1445370149 0.055542 0.033752 -0.222473 0.972778 1445370149 0.055542 0.033752 -0.222473 0.972778 1445370149 0.055542 0.033752 -0.222473 0.972778 1445370149 0.047180 0.075867 -0.307922 0.947205 1445370149 0.047180 0.075867 -0.307922 0.947205 1445370149 0.047180 0.075867 -0.307922 0.947205 1445370149 0.047180 0.075867 -0.307922 0.947205 1445370149 0.047180 0.075867 -0.307922 0.947205 1445370149 0.047180 0.075867 -0.307922 0.947205 1445370149 0.077881 -0.003723 -0.251953 0.964600 1445370149 0.077881 -0.003723 -0.251953 0.964600 1445370149 0.077881 -0.003723 -0.251953 0.964600 1445370149 0.077881 -0.003723 -0.251953 0.964600 1445370149 0.077881 -0.003723 -0.251953 0.964600 1445370149 0.077881 -0.003723 -0.251953 0.964600 1445370149 0.135071 -0.124023 -0.141296 0.972778 1445370149 0.135071 -0.124023 -0.141296 0.972778 1445370149 0.135071 -0.124023 -0.141296 0.972778 1445370149 0.135071 -0.124023 -0.141296 0.972778 1445370149 0.135071 -0.124023 -0.141296 0.972778 1445370149 0.135071 -0.124023 -0.141296 0.972778 1445370149 0.171265 -0.259460 -0.175049 0.934143 1445370149 0.171265 -0.259460 -0.175049 0.934143 1445370149 0.171265 -0.259460 -0.175049 0.934143 1445370149 0.171265 -0.259460 -0.175049 0.934143 1445370149 0.171265 -0.259460 -0.175049 0.934143 1445370149 0.171265 -0.259460 -0.175049 0.934143 1445370149 0.180481 -0.349487 -0.167480 0.903992 1445370149 0.180481 -0.349487 -0.167480 0.903992 1445370149 0.180481 -0.349487 -0.167480 0.903992 1445370149 0.180481 -0.349487 -0.167480 0.903992 1445370149 0.180481 -0.349487 -0.167480 0.903992 1445370149 0.189636 -0.438660 -0.116394 0.870667 1445370149 0.189636 -0.438660 -0.116394 0.870667 1445370149 0.189636 -0.438660 -0.116394 0.870667 1445370149 0.189636 -0.438660 -0.116394 0.870667 1445370149 0.189636 -0.438660 -0.116394 0.870667 1445370149 0.189636 -0.438660 -0.116394 0.870667 1445370149 0.189636 -0.438660 -0.116394 0.870667 1445370149 0.190186 -0.487427 -0.108398 0.845276 1445370149 0.190186 -0.487427 -0.108398 0.845276 1445370149 0.190186 -0.487427 -0.108398 0.845276 1445370149 0.190186 -0.487427 -0.108398 0.845276 1445370149 0.190186 -0.487427 -0.108398 0.845276 1445370150 0.190186 -0.487427 -0.108398 0.845276 1445370150 0.178955 -0.457703 -0.118713 0.862732 1445370150 0.178955 -0.457703 -0.118713 0.862732 1445370150 0.178955 -0.457703 -0.118713 0.862732 1445370150 0.178955 -0.457703 -0.118713 0.862732 1445370150 0.178955 -0.457703 -0.118713 0.862732 1445370150 0.178955 -0.457703 -0.118713 0.862732 1445370150 0.165222 -0.347778 -0.156372 0.909546 1445370150 0.165222 -0.347778 -0.156372 0.909546 1445370150 0.165222 -0.347778 -0.156372 0.909546 1445370150 0.165222 -0.347778 -0.156372 0.909546 1445370150 0.165222 -0.347778 -0.156372 0.909546 1445370150 0.165222 -0.347778 -0.156372 0.909546 1445370150 0.133484 -0.223755 -0.214417 0.941345 1445370150 0.133484 -0.223755 -0.214417 0.941345 1445370150 0.133484 -0.223755 -0.214417 0.941345 1445370150 0.133484 -0.223755 -0.214417 0.941345 1445370150 0.133484 -0.223755 -0.214417 0.941345 1445370150 0.133484 -0.223755 -0.214417 0.941345 1445370150 0.098145 -0.050171 -0.188354 0.975891 1445370150 0.098145 -0.050171 -0.188354 0.975891 1445370150 0.098145 -0.050171 -0.188354 0.975891 1445370150 0.098145 -0.050171 -0.188354 0.975891 1445370150 0.098145 -0.050171 -0.188354 0.975891 1445370150 0.098145 -0.050171 -0.188354 0.975891 1445370150 0.016418 0.052979 -0.177429 0.982544 1445370150 0.016418 0.052979 -0.177429 0.982544 1445370150 0.016418 0.052979 -0.177429 0.982544 1445370150 0.016418 0.052979 -0.177429 0.982544 1445370150 0.016418 0.052979 -0.177429 0.982544 1445370150 0.016418 0.052979 -0.177429 0.982544 1445370150 0.016418 0.052979 -0.177429 0.982544 1445370150 0.083191 0.024109 -0.337708 0.937256 1445370150 0.083191 0.024109 -0.337708 0.937256 1445370150 0.083191 0.024109 -0.337708 0.937256 1445370150 0.083191 0.024109 -0.337708 0.937256 1445370150 0.083191 0.024109 -0.337708 0.937256 1445370150 0.083191 0.024109 -0.337708 0.937256 1445370150 0.098633 -0.073853 -0.138367 0.982666 1445370150 0.098633 -0.073853 -0.138367 0.982666 1445370150 0.098633 -0.073853 -0.138367 0.982666 1445370150 0.098633 -0.073853 -0.138367 0.982666 1445370150 0.098633 -0.073853 -0.138367 0.982666 1445370150 0.098633 -0.073853 -0.138367 0.982666 1445370150 0.153931 -0.191650 -0.110046 0.963013 1445370150 0.153931 -0.191650 -0.110046 0.963013 1445370150 0.153931 -0.191650 -0.110046 0.963013 1445370150 0.153931 -0.191650 -0.110046 0.963013 1445370150 0.153931 -0.191650 -0.110046 0.963013 1445370150 0.153931 -0.191650 -0.110046 0.963013 1445370150 0.138123 -0.280029 -0.187012 0.931396 1445370150 0.138123 -0.280029 -0.187012 0.931396 1445370150 0.138123 -0.280029 -0.187012 0.931396 1445370150 0.138123 -0.280029 -0.187012 0.931396 1445370150 0.138123 -0.280029 -0.187012 0.931396 1445370150 0.138123 -0.280029 -0.187012 0.931396 1445370150 0.122864 -0.343079 -0.184021 0.912842 1445370150 0.122864 -0.343079 -0.184021 0.912842 1445370150 0.122864 -0.343079 -0.184021 0.912842 1445370150 0.122864 -0.343079 -0.184021 0.912842 1445370150 0.122864 -0.343079 -0.184021 0.912842 1445370150 0.122864 -0.343079 -0.184021 0.912842 1445370150 0.122864 -0.343079 -0.184021 0.912842 1445370150 0.110107 -0.409912 -0.143677 0.893982 1445370150 0.110107 -0.409912 -0.143677 0.893982 1445370150 0.110107 -0.409912 -0.143677 0.893982 1445370150 0.110107 -0.409912 -0.143677 0.893982 1445370150 0.110107 -0.409912 -0.143677 0.893982 1445370150 0.110107 -0.409912 -0.143677 0.893982 1445370150 0.085022 -0.443665 -0.144470 0.880371 1445370150 0.085022 -0.443665 -0.144470 0.880371 1445370150 0.085022 -0.443665 -0.144470 0.880371 1445370150 0.085022 -0.443665 -0.144470 0.880371 1445370150 0.085022 -0.443665 -0.144470 0.880371 1445370150 0.085938 -0.394592 -0.172241 0.898438 1445370150 0.085938 -0.394592 -0.172241 0.898438 1445370150 0.085938 -0.394592 -0.172241 0.898438 1445370150 0.085938 -0.394592 -0.172241 0.898438 1445370150 0.085938 -0.394592 -0.172241 0.898438 1445370150 0.085938 -0.394592 -0.172241 0.898438 1445370150 0.085938 -0.394592 -0.172241 0.898438 1445370150 0.092896 -0.281860 -0.195618 0.934692 1445370150 0.092896 -0.281860 -0.195618 0.934692 1445370150 0.092896 -0.281860 -0.195618 0.934692 1445370150 0.092896 -0.281860 -0.195618 0.934692 1445370150 0.092896 -0.281860 -0.195618 0.934692 1445370150 0.092896 -0.281860 -0.195618 0.934692 1445370150 0.081604 -0.148071 -0.195190 0.966064 1445370150 0.081604 -0.148071 -0.195190 0.966064 1445370150 0.081604 -0.148071 -0.195190 0.966064 1445370150 0.081604 -0.148071 -0.195190 0.966064 1445370150 0.081604 -0.148071 -0.195190 0.966064 1445370150 0.081604 -0.148071 -0.195190 0.966064 1445370150 0.024170 -0.016846 -0.115479 0.992859 1445370150 0.024170 -0.016846 -0.115479 0.992859 1445370150 0.024170 -0.016846 -0.115479 0.992859 1445370150 0.024170 -0.016846 -0.115479 0.992859 1445370150 0.024170 -0.016846 -0.115479 0.992859 1445370150 0.024170 -0.016846 -0.115479 0.992859 1445370150 0.024170 -0.016846 -0.115479 0.992859 1445370150 -0.011536 0.077026 -0.193054 0.978088 1445370150 -0.011536 0.077026 -0.193054 0.978088 1445370150 -0.011536 0.077026 -0.193054 0.978088 1445370150 -0.011536 0.077026 -0.193054 0.978088 1445370150 -0.011536 0.077026 -0.193054 0.978088 1445370150 -0.011536 0.077026 -0.193054 0.978088 1445370150 0.043274 0.030640 -0.263916 0.963074 1445370150 0.043274 0.030640 -0.263916 0.963074 1445370150 0.043274 0.030640 -0.263916 0.963074 1445370150 0.043274 0.030640 -0.263916 0.963074 1445370150 0.043274 0.030640 -0.263916 0.963074 1445370150 0.043274 0.030640 -0.263916 0.963074 1445370151 0.080627 -0.074524 -0.099243 0.988953 1445370151 0.080627 -0.074524 -0.099243 0.988953 1445370151 0.080627 -0.074524 -0.099243 0.988953 1445370151 0.080627 -0.074524 -0.099243 0.988953 1445370151 0.080627 -0.074524 -0.099243 0.988953 1445370151 0.080627 -0.074524 -0.099243 0.988953 1445370151 0.133423 -0.247681 -0.131287 0.950562 1445370151 0.133423 -0.247681 -0.131287 0.950562 1445370151 0.133423 -0.247681 -0.131287 0.950562 1445370151 0.133423 -0.247681 -0.131287 0.950562 1445370151 0.133423 -0.247681 -0.131287 0.950562 1445370151 0.133423 -0.247681 -0.131287 0.950562 1445370151 0.133423 -0.247681 -0.131287 0.950562 1445370151 0.134033 -0.341003 -0.209534 0.906555 1445370151 0.134033 -0.341003 -0.209534 0.906555 1445370151 0.134033 -0.341003 -0.209534 0.906555 1445370151 0.134033 -0.341003 -0.209534 0.906555 1445370151 0.134033 -0.341003 -0.209534 0.906555 1445370151 0.137756 -0.435669 -0.168945 0.873291 1445370151 0.137756 -0.435669 -0.168945 0.873291 1445370151 0.137756 -0.435669 -0.168945 0.873291 1445370151 0.137756 -0.435669 -0.168945 0.873291 1445370151 0.137756 -0.435669 -0.168945 0.873291 1445370151 0.137756 -0.435669 -0.168945 0.873291 1445370151 0.137756 -0.435669 -0.168945 0.873291 1445370151 0.136963 -0.471863 -0.125305 0.861877 1445370151 0.136963 -0.471863 -0.125305 0.861877 1445370151 0.136963 -0.471863 -0.125305 0.861877 1445370151 0.136963 -0.471863 -0.125305 0.861877 1445370151 0.136963 -0.471863 -0.125305 0.861877 1445370151 0.143738 -0.418335 -0.126587 0.887817 1445370151 0.143738 -0.418335 -0.126587 0.887817 1445370151 0.143738 -0.418335 -0.126587 0.887817 1445370151 
0.075562 -0.695190 -0.130188 0.702881 1445370154 0.075562 -0.695190 -0.130188 0.702881 1445370154 0.075562 -0.695190 -0.130188 0.702881 1445370154 0.075562 -0.695190 -0.130188 0.702881 1445370154 0.075562 -0.695190 -0.130188 0.702881 1445370154 0.070190 -0.693726 -0.130798 0.704773 1445370154 0.070190 -0.693726 -0.130798 0.704773 1445370154 0.070190 -0.693726 -0.130798 0.704773 1445370154 0.070190 -0.693726 -0.130798 0.704773 1445370154 0.070190 -0.693726 -0.130798 0.704773 1445370154 0.070190 -0.693726 -0.130798 0.704773 1445370154 0.070190 -0.693726 -0.130798 0.704773 1445370154 0.065369 -0.691406 -0.127502 0.708069 1445370154 0.065369 -0.691406 -0.127502 0.708069 1445370154 0.065369 -0.691406 -0.127502 0.708069 1445370154 0.065369 -0.691406 -0.127502 0.708069 1445370154 0.065369 -0.691406 -0.127502 0.708069 1445370154 0.065369 -0.691406 -0.127502 0.708069 1445370154 0.065369 -0.691406 -0.127502 0.708069 1445370154 0.062500 -0.689880 -0.124878 0.710327 1445370154 0.062500 -0.689880 -0.124878 0.710327 1445370154 0.062500 -0.689880 -0.124878 0.710327 1445370154 0.062500 -0.689880 -0.124878 0.710327 1445370154 0.062500 -0.689880 -0.124878 0.710327 1445370154 0.062500 -0.689880 -0.124878 0.710327 1445370154 0.075256 -0.688599 -0.113281 0.712280 1445370154 0.075256 -0.688599 -0.113281 0.712280 1445370154 0.075256 -0.688599 -0.113281 0.712280 1445370154 0.075256 -0.688599 -0.113281 0.712280 1445370154 0.075256 -0.688599 -0.113281 0.712280 1445370154 0.075256 -0.688599 -0.113281 0.712280 1445370154 0.083862 -0.688538 -0.105225 0.712585 1445370154 0.083862 -0.688538 -0.105225 0.712585 1445370154 0.083862 -0.688538 -0.105225 0.712585 1445370154 0.083862 -0.688538 -0.105225 0.712585 1445370154 0.083862 -0.688538 -0.105225 0.712585 1445370154 0.083862 -0.688538 -0.105225 0.712585 1445370154 0.075867 -0.686523 -0.114075 0.714111 1445370154 0.075867 -0.686523 -0.114075 0.714111 1445370154 0.075867 -0.686523 -0.114075 0.714111 1445370154 0.075867 -0.686523 -0.114075 0.714111 1445370154 0.075867 -0.686523 -0.114075 0.714111 1445370154 0.075867 -0.686523 -0.114075 0.714111 1445370154 0.067993 -0.682068 -0.123413 0.717590 1445370154 0.067993 -0.682068 -0.123413 0.717590 1445370154 0.067993 -0.682068 -0.123413 0.717590 1445370154 0.067993 -0.682068 -0.123413 0.717590 1445370154 0.067993 -0.682068 -0.123413 0.717590 1445370154 0.067993 -0.682068 -0.123413 0.717590 1445370154 0.067993 -0.682068 -0.123413 0.717590 1445370154 0.053894 -0.677368 -0.139343 0.720337 1445370154 0.053894 -0.677368 -0.139343 0.720337 1445370154 0.053894 -0.677368 -0.139343 0.720337 1445370155 0.053894 -0.677368 -0.139343 0.720337 1445370155 0.053894 -0.677368 -0.139343 0.720337 1445370155 0.053894 -0.677368 -0.139343 0.720337 1445370155 0.033630 -0.671570 -0.164429 0.721680 1445370155 0.033630 -0.671570 -0.164429 0.721680 1445370155 0.033630 -0.671570 -0.164429 0.721680 1445370155 0.033630 -0.671570 -0.164429 0.721680 1445370155 0.033630 -0.671570 -0.164429 0.721680 1445370155 0.033630 -0.671570 -0.164429 0.721680 1445370155 0.025879 -0.665588 -0.176514 0.724670 1445370155 0.025879 -0.665588 -0.176514 0.724670 1445370155 0.025879 -0.665588 -0.176514 0.724670 1445370155 0.025879 -0.665588 -0.176514 0.724670 1445370155 0.025879 -0.665588 -0.176514 0.724670 1445370155 0.025879 -0.665588 -0.176514 0.724670 1445370155 0.025879 -0.665588 -0.176514 0.724670 1445370155 0.074402 -0.672302 -0.134033 0.724243 1445370155 0.074402 -0.672302 -0.134033 0.724243 1445370155 0.074402 -0.672302 -0.134033 0.724243 1445370155 0.074402 -0.672302 -0.134033 0.724243 1445370155 0.074402 -0.672302 -0.134033 0.724243 1445370155 0.074402 -0.672302 -0.134033 0.724243 1445370155 0.094177 -0.685852 -0.102234 0.714294 1445370155 0.094177 -0.685852 -0.102234 0.714294 1445370155 0.094177 -0.685852 -0.102234 0.714294 1445370155 0.094177 -0.685852 -0.102234 0.714294 1445370155 0.094177 -0.685852 -0.102234 0.714294 1445370155 0.094177 -0.685852 -0.102234 0.714294 1445370155 0.096436 -0.690674 -0.100037 0.709717 1445370155 0.096436 -0.690674 -0.100037 0.709717 1445370155 0.096436 -0.690674 -0.100037 0.709717 1445370155 0.096436 -0.690674 -0.100037 0.709717 1445370155 0.096436 -0.690674 -0.100037 0.709717 1445370155 0.096436 -0.690674 -0.100037 0.709717 1445370155 0.131775 -0.692810 -0.066833 0.705811 1445370155 0.131775 -0.692810 -0.066833 0.705811 1445370155 0.131775 -0.692810 -0.066833 0.705811 1445370155 0.131775 -0.692810 -0.066833 0.705811 1445370155 0.131775 -0.692810 -0.066833 0.705811 1445370155 0.131775 -0.692810 -0.066833 0.705811 1445370155 0.158569 -0.697144 -0.030151 0.698547 1445370155 0.158569 -0.697144 -0.030151 0.698547 1445370155 0.158569 -0.697144 -0.030151 0.698547 1445370155 0.158569 -0.697144 -0.030151 0.698547 1445370155 0.158569 -0.697144 -0.030151 0.698547 1445370155 0.158569 -0.697144 -0.030151 0.698547 1445370155 0.136658 -0.704468 -0.052185 0.694458 1445370155 0.136658 -0.704468 -0.052185 0.694458 1445370155 0.136658 -0.704468 -0.052185 0.694458 1445370155 0.136658 -0.704468 -0.052185 0.694458 1445370155 0.136658 -0.704468 -0.052185 0.694458 1445370155 0.136658 -0.704468 -0.052185 0.694458 1445370155 0.123962 -0.699341 -0.085938 0.698669 1445370155 0.123962 -0.699341 -0.085938 0.698669 1445370155 0.123962 -0.699341 -0.085938 0.698669 1445370155 0.123962 -0.699341 -0.085938 0.698669 1445370155 0.123962 -0.699341 -0.085938 0.698669 1445370155 0.123962 -0.699341 -0.085938 0.698669 1445370155 0.142822 -0.684326 -0.081360 0.710388 1445370155 0.142822 -0.684326 -0.081360 0.710388 1445370155 0.142822 -0.684326 -0.081360 0.710388 1445370155 0.142822 -0.684326 -0.081360 0.710388 1445370155 0.142822 -0.684326 -0.081360 0.710388 1445370155 0.142822 -0.684326 -0.081360 0.710388 1445370155 0.142822 -0.684326 -0.081360 0.710388 1445370155 0.132874 -0.673401 -0.092285 0.721313 1445370155 0.132874 -0.673401 -0.092285 0.721313 1445370155 0.132874 -0.673401 -0.092285 0.721313 1445370155 0.132874 -0.673401 -0.092285 0.721313 1445370155 0.132874 -0.673401 -0.092285 0.721313 1445370155 0.132874 -0.673401 -0.092285 0.721313 1445370155 0.102112 -0.661865 -0.123230 0.732361 1445370155 0.102112 -0.661865 -0.123230 0.732361 1445370155 0.102112 -0.661865 -0.123230 0.732361 1445370155 0.102112 -0.661865 -0.123230 0.732361 1445370155 0.102112 -0.661865 -0.123230 0.732361 1445370155 0.102112 -0.661865 -0.123230 0.732361 1445370155 0.083435 -0.649292 -0.152771 0.740356 1445370155 0.083435 -0.649292 -0.152771 0.740356 1445370155 0.083435 -0.649292 -0.152771 0.740356 1445370155 0.083435 -0.649292 -0.152771 0.740356 1445370155 0.083435 -0.649292 -0.152771 0.740356 1445370155 0.083435 -0.649292 -0.152771 0.740356 1445370155 0.091675 -0.648132 -0.154053 0.740112 1445370155 0.091675 -0.648132 -0.154053 0.740112 1445370155 0.091675 -0.648132 -0.154053 0.740112 1445370155 0.091675 -0.648132 -0.154053 0.740112 1445370155 0.091675 -0.648132 -0.154053 0.740112 1445370155 0.127625 -0.668335 -0.117981 0.723267 1445370155 0.127625 -0.668335 -0.117981 0.723267 1445370155 0.127625 -0.668335 -0.117981 0.723267 1445370155 0.127625 -0.668335 -0.117981 0.723267 1445370155 0.127625 -0.668335 -0.117981 0.723267 1445370155 0.127625 -0.668335 -0.117981 0.723267 1445370155 0.137268 -0.686890 -0.102600 0.706299 1445370155 0.137268 -0.686890 -0.102600 0.706299 1445370155 0.137268 -0.686890 -0.102600 0.706299 1445370155 0.137268 -0.686890 -0.102600 0.706299 1445370155 0.137268 -0.686890 -0.102600 0.706299 1445370155 0.137268 -0.686890 -0.102600 0.706299 1445370155 0.163940 -0.691528 -0.075073 0.699463 1445370155 0.163940 -0.691528 -0.075073 0.699463 1445370155 0.163940 -0.691528 -0.075073 0.699463 1445370155 0.163940 -0.691528 -0.075073 0.699463 1445370155 0.163940 -0.691528 -0.075073 0.699463 1445370155 0.163940 -0.691528 -0.075073 0.699463 1445370155 0.194580 -0.694092 -0.029358 0.692444 1445370155 0.194580 -0.694092 -0.029358 0.692444 1445370155 0.194580 -0.694092 -0.029358 0.692444 1445370155 0.194580 -0.694092 -0.029358 0.692444 1445370156 0.194580 -0.694092 -0.029358 0.692444 1445370156 0.194580 -0.694092 -0.029358 0.692444 1445370156 0.187866 -0.701843 -0.018311 0.686829 1445370156 0.187866 -0.701843 -0.018311 0.686829 1445370156 0.187866 -0.701843 -0.018311 0.686829 1445370156 0.187866 -0.701843 -0.018311 0.686829 1445370156 0.187866 -0.701843 -0.018311 0.686829 1445370156 0.187866 -0.701843 -0.018311 0.686829 1445370156 0.158142 -0.707153 -0.049438 0.687378 1445370156 0.158142 -0.707153 -0.049438 0.687378 1445370156 0.158142 -0.707153 -0.049438 0.687378 1445370156 0.158142 -0.707153 -0.049438 0.687378 1445370156 0.158142 -0.707153 -0.049438 0.687378 1445370156 0.158142 -0.707153 -0.049438 0.687378 1445370156 0.163818 -0.698669 -0.055420 0.694214 1445370156 0.163818 -0.698669 -0.055420 0.694214 1445370156 0.163818 -0.698669 -0.055420 0.694214 1445370156 0.163818 -0.698669 -0.055420 0.694214 1445370156 0.163818 -0.698669 -0.055420 0.694214 1445370156 0.163818 -0.698669 -0.055420 0.694214 1445370156 0.164429 -0.690247 -0.058105 0.702271 1445370156 0.164429 -0.690247 -0.058105 0.702271 1445370156 0.164429 -0.690247 -0.058105 0.702271 1445370156 0.164429 -0.690247 -0.058105 0.702271 1445370156 0.164429 -0.690247 -0.058105 0.702271 1445370156 0.164429 -0.690247 -0.058105 0.702271 1445370156 0.164429 -0.690247 -0.058105 0.702271 1445370156 0.144104 -0.682983 -0.079834 0.711609 1445370156 0.144104 -0.682983 -0.079834 0.711609 1445370156 0.144104 -0.682983 -0.079834 0.711609 1445370156 0.144104 -0.682983 -0.079834 0.711609 1445370156 0.144104 -0.682983 -0.079834 0.711609 1445370156 0.144104 -0.682983 -0.079834 0.711609 1445370156 0.112915 -0.671082 -0.114624 0.723755 1445370156 0.112915 -0.671082 -0.114624 0.723755 1445370156 0.112915 -0.671082 -0.114624 0.723755 1445370156 0.112915 -0.671082 -0.114624 0.723755 1445370156 0.112915 -0.671082 -0.114624 0.723755 1445370156 0.100098 -0.670044 -0.147217 0.720642 1445370156 0.100098 -0.670044 -0.147217 0.720642 1445370156 0.100098 -0.670044 -0.147217 0.720642 1445370156 0.100098 -0.670044 -0.147217 0.720642 1445370156 0.100098 -0.670044 -0.147217 0.720642 1445370156 0.100098 -0.670044 -0.147217 0.720642 1445370156 0.100098 -0.670044 -0.147217 0.720642 1445370156 0.134399 -0.690002 -0.131287 0.698975 1445370156 0.134399 -0.690002 -0.131287 0.698975 1445370156 0.134399 -0.690002 -0.131287 0.698975 1445370156 0.134399 -0.690002 -0.131287 0.698975 1445370156 0.134399 -0.690002 -0.131287 0.698975 1445370156 0.134399 -0.690002 -0.131287 0.698975 1445370156 0.178955 -0.712830 -0.094116 0.671570 1445370156 0.178955 -0.712830 -0.094116 0.671570 1445370156 0.178955 -0.712830 -0.094116 0.671570 1445370156 0.178955 -0.712830 -0.094116 0.671570 1445370156 0.178955 -0.712830 -0.094116 0.671570 1445370156 0.178955 -0.712830 -0.094116 0.671570 1445370156 0.209045 -0.711060 -0.066528 0.668030 1445370156 0.209045 -0.711060 -0.066528 0.668030 1445370156 0.209045 -0.711060 -0.066528 0.668030 1445370156 0.209045 -0.711060 -0.066528 0.668030 1445370156 0.209045 -0.711060 -0.066528 0.668030 1445370156 0.209045 -0.711060 -0.066528 0.668030 1445370156 0.209045 -0.711060 -0.066528 0.668030 1445370156 0.246765 -0.702637 -0.019287 0.667053 1445370156 0.246765 -0.702637 -0.019287 0.667053 1445370156 0.246765 -0.702637 -0.019287 0.667053 1445370156 0.246765 -0.702637 -0.019287 0.667053 1445370156 0.246765 -0.702637 -0.019287 0.667053 1445370156 0.246765 -0.702637 -0.019287 0.667053 1445370156 0.236572 -0.703674 -0.002808 0.669983 1445370156 0.236572 -0.703674 -0.002808 0.669983 1445370156 0.236572 -0.703674 -0.002808 0.669983 1445370156 0.236572 -0.703674 -0.002808 0.669983 1445370156 0.236572 -0.703674 -0.002808 0.669983 1445370156 0.236572 -0.703674 -0.002808 0.669983 1445370156 0.196411 -0.712036 -0.026428 0.673584 1445370156 0.196411 -0.712036 -0.026428 0.673584 1445370156 0.196411 -0.712036 -0.026428 0.673584 1445370156 0.196411 -0.712036 -0.026428 0.673584 1445370156 0.196411 -0.712036 -0.026428 0.673584 1445370156 0.192444 -0.706421 -0.034607 0.680237 1445370156 0.192444 -0.706421 -0.034607 0.680237 1445370156 0.192444 -0.706421 -0.034607 0.680237 1445370156 0.192444 -0.706421 -0.034607 0.680237 1445370156 0.192444 -0.706421 -0.034607 0.680237 1445370156 0.192444 -0.706421 -0.034607 0.680237 1445370156 0.192444 -0.706421 -0.034607 0.680237 1445370156 0.188721 -0.696289 -0.044434 0.691101 1445370156 0.188721 -0.696289 -0.044434 0.691101 1445370156 0.188721 -0.696289 -0.044434 0.691101 1445370156 0.188721 -0.696289 -0.044434 0.691101 1445370156 0.188721 -0.696289 -0.044434 0.691101 1445370156 0.178345 -0.685669 -0.060547 0.703125 1445370156 0.178345 -0.685669 -0.060547 0.703125 1445370156 0.178345 -0.685669 -0.060547 0.703125 1445370156 0.178345 -0.685669 -0.060547 0.703125 1445370156 0.178345 -0.685669 -0.060547 0.703125 1445370156 0.178345 -0.685669 -0.060547 0.703125 1445370156 0.153625 -0.673462 -0.083984 0.718201 1445370156 0.153625 -0.673462 -0.083984 0.718201 1445370156 0.153625 -0.673462 -0.083984 0.718201 1445370156 0.153625 -0.673462 -0.083984 0.718201 1445370156 0.153625 -0.673462 -0.083984 0.718201 1445370156 0.153625 -0.673462 -0.083984 0.718201 1445370156 0.122925 -0.663696 -0.119568 0.728027 1445370156 0.122925 -0.663696 -0.119568 0.728027 1445370156 0.122925 -0.663696 -0.119568 0.728027 1445370156 0.122925 -0.663696 -0.119568 0.728027 1445370156 0.122925 -0.663696 -0.119568 0.728027 1445370156 0.122925 -0.663696 -0.119568 0.728027 1445370157 0.124207 -0.667175 -0.128174 0.723206 1445370157 0.124207 -0.667175 -0.128174 0.723206 1445370157 0.124207 -0.667175 -0.128174 0.723206 1445370157 0.124207 -0.667175 -0.128174 0.723206 1445370157 0.124207 -0.667175 -0.128174 0.723206 1445370157 0.124207 -0.667175 -0.128174 0.723206 1445370157 0.163635 -0.687744 -0.091858 0.701294 1445370157 0.163635 -0.687744 -0.091858 0.701294 1445370157 0.163635 -0.687744 -0.091858 0.701294 1445370157 0.163635 -0.687744 -0.091858 0.701294 1445370157 0.163635 -0.687744 -0.091858 0.701294 1445370157 0.163635 -0.687744 -0.091858 0.701294 1445370157 0.181763 -0.694763 -0.067505 0.692627 1445370157 0.181763 -0.694763 -0.067505 0.692627 1445370157 0.181763 -0.694763 -0.067505 0.692627 1445370157 0.181763 -0.694763 -0.067505 0.692627 1445370157 0.181763 -0.694763 -0.067505 0.692627 1445370157 0.181763 -0.694763 -0.067505 0.692627 1445370157 0.213440 -0.694824 -0.032837 0.686035 1445370157 0.213440 -0.694824 -0.032837 0.686035 1445370157 0.213440 -0.694824 -0.032837 0.686035 1445370157 0.213440 -0.694824 -0.032837 0.686035 1445370157 0.213440 -0.694824 -0.032837 0.686035 1445370157 0.213440 -0.694824 -0.032837 0.686035 1445370157 0.213440 -0.694824 -0.032837 0.686035 1445370157 0.234863 -0.693909 0.003723 0.680664 1445370157 0.234863 -0.693909 0.003723 0.680664 1445370157 0.234863 -0.693909 0.003723 0.680664 1445370157 0.234863 -0.693909 0.003723 0.680664 1445370157 0.234863 -0.693909 0.003723 0.680664 1445370157 0.234863 -0.693909 0.003723 0.680664 1445370157 0.217041 -0.700134 0.007141 0.680176 1445370157 0.217041 -0.700134 0.007141 0.680176 1445370157 0.217041 -0.700134 0.007141 0.680176 1445370157 0.217041 -0.700134 0.007141 0.680176 1445370157 0.217041 -0.700134 0.007141 0.680176 1445370157 0.217041 -0.700134 0.007141 0.680176 1445370157 0.187439 -0.704102 -0.025940 0.684448 1445370157 0.187439 -0.704102 -0.025940 0.684448 1445370157 0.187439 -0.704102 -0.025940 0.684448 1445370157 0.187439 -0.704102 -0.025940 0.684448 1445370157 0.187439 -0.704102 -0.025940 0.684448 1445370157 0.187439 -0.704102 -0.025940 0.684448 1445370157 0.184082 -0.694458 -0.043701 0.694214 1445370157 0.184082 -0.694458 -0.043701 0.694214 1445370157 0.184082 -0.694458 -0.043701 0.694214 1445370157 0.184082 -0.694458 -0.043701 0.694214 1445370157 0.184082 -0.694458 -0.043701 0.694214 1445370157 0.184082 -0.694458 -0.043701 0.694214 1445370157 0.188293 -0.682739 -0.048462 0.704346 1445370157 0.188293 -0.682739 -0.048462 0.704346 1445370157 0.188293 -0.682739 -0.048462 0.704346 1445370157 0.188293 -0.682739 -0.048462 0.704346 1445370157 0.188293 -0.682739 -0.048462 0.704346 1445370157 0.188293 -0.682739 -0.048462 0.704346 1445370157 0.174805 -0.676941 -0.063782 0.712158 1445370157 0.174805 -0.676941 -0.063782 0.712158 1445370157 0.174805 -0.676941 -0.063782 0.712158 1445370157 0.174805 -0.676941 -0.063782 0.712158 1445370157 0.174805 -0.676941 -0.063782 0.712158 1445370157 0.174805 -0.676941 -0.063782 0.712158 1445370157 0.174805 -0.676941 -0.063782 0.712158 1445370157 0.139282 -0.669006 -0.100464 0.723145 1445370157 0.139282 -0.669006 -0.100464 0.723145 1445370157 0.139282 -0.669006 -0.100464 0.723145 1445370157 0.139282 -0.669006 -0.100464 0.723145 1445370157 0.139282 -0.669006 -0.100464 0.723145 1445370157 0.139282 -0.669006 -0.100464 0.723145 1445370157 0.119995 -0.663635 -0.128235 0.727173 1445370157 0.119995 -0.663635 -0.128235 0.727173 1445370157 0.119995 -0.663635 -0.128235 0.727173 1445370157 0.119995 -0.663635 -0.128235 0.727173 1445370157 0.119995 -0.663635 -0.128235 0.727173 1445370157 0.119995 -0.663635 -0.128235 0.727173 1445370157 0.119995 -0.663635 -0.128235 0.727173 1445370157 0.157959 -0.676331 -0.095398 0.713135 1445370157 0.157959 -0.676331 -0.095398 0.713135 1445370157 0.157959 -0.676331 -0.095398 0.713135 1445370157 0.157959 -0.676331 -0.095398 0.713135 1445370157 0.157959 -0.676331 -0.095398 0.713135 1445370157 0.157959 -0.676331 -0.095398 0.713135 1445370157 0.182251 -0.692688 -0.060669 0.695129 1445370157 0.182251 -0.692688 -0.060669 0.695129 1445370157 0.182251 -0.692688 -0.060669 0.695129 1445370157 0.182251 -0.692688 -0.060669 0.695129 1445370157 0.182251 -0.692688 -0.060669 0.695129 1445370157 0.182251 -0.692688 -0.060669 0.695129 1445370157 0.186462 -0.703613 -0.053040 0.683594 1445370157 0.186462 -0.703613 -0.053040 0.683594 1445370157 0.186462 -0.703613 -0.053040 0.683594 1445370157 0.186462 -0.703613 -0.053040 0.683594 1445370157 0.186462 -0.703613 -0.053040 0.683594 1445370157 0.186462 -0.703613 -0.053040 0.683594 1445370157 0.206726 -0.707703 -0.019104 0.675354 1445370157 0.206726 -0.707703 -0.019104 0.675354 1445370157 0.206726 -0.707703 -0.019104 0.675354 1445370157 0.206726 -0.707703 -0.019104 0.675354 1445370157 0.206726 -0.707703 -0.019104 0.675354 1445370157 0.206726 -0.707703 -0.019104 0.675354 1445370157 0.206726 -0.707703 -0.019104 0.675354 1445370157 0.213074 -0.711914 0.015442 0.668945 1445370157 0.213074 -0.711914 0.015442 0.668945 1445370157 0.213074 -0.711914 0.015442 0.668945 1445370157 0.213074 -0.711914 0.015442 0.668945 1445370157 0.213074 -0.711914 0.015442 0.668945 1445370157 0.213074 -0.711914 0.015442 0.668945 1445370157 0.172180 -0.722168 -0.011841 0.669800 1445370157 0.172180 -0.722168 -0.011841 0.669800 1445370157 0.172180 -0.722168 -0.011841 0.669800 1445370157 0.172180 -0.722168 -0.011841 0.669800 1445370157 0.172180 -0.722168 -0.011841 0.669800 1445370157 0.172180 -0.722168 -0.011841 0.669800 1445370157 0.158691 -0.715637 -0.043213 0.678833 1445370158 0.158691 -0.715637 -0.043213 0.678833 1445370158 0.158691 -0.715637 -0.043213 0.678833 1445370158 0.158691 -0.715637 -0.043213 0.678833 1445370158 0.158691 -0.715637 -0.043213 0.678833 1445370158 0.158691 -0.715637 -0.043213 0.678833 1445370158 0.158691 -0.715637 -0.043213 0.678833 1445370158 0.174377 -0.703003 -0.042969 0.688171 1445370158 0.174377 -0.703003 -0.042969 0.688171 1445370158 0.174377 -0.703003 -0.042969 0.688171 1445370158 0.174377 -0.703003 -0.042969 0.688171 1445370158 0.174377 -0.703003 -0.042969 0.688171 1445370158 0.174377 -0.703003 -0.042969 0.688171 1445370158 0.169189 -0.693176 -0.055786 0.698364 1445370158 0.169189 -0.693176 -0.055786 0.698364 1445370158 0.169189 -0.693176 -0.055786 0.698364 1445370158 0.169189 -0.693176 -0.055786 0.698364 1445370158 0.169189 -0.693176 -0.055786 0.698364 1445370158 0.169189 -0.693176 -0.055786 0.698364 1445370158 0.146240 -0.681213 -0.083984 0.712402 1445370158 0.146240 -0.681213 -0.083984 0.712402 1445370158 0.146240 -0.681213 -0.083984 0.712402 1445370158 0.146240 -0.681213 -0.083984 0.712402 1445370158 0.146240 -0.681213 -0.083984 0.712402 1445370158 0.146240 -0.681213 -0.083984 0.712402 1445370158 0.121399 -0.663879 -0.114807 0.728943 1445370158 0.121399 -0.663879 -0.114807 0.728943 1445370158 0.121399 -0.663879 -0.114807 0.728943 1445370158 0.121399 -0.663879 -0.114807 0.728943 1445370158 0.121399 -0.663879 -0.114807 0.728943 1445370158 0.121399 -0.663879 -0.114807 0.728943 1445370158 0.121399 -0.663879 -0.114807 0.728943 1445370158 0.110901 -0.654114 -0.136230 0.735718 1445370158 0.110901 -0.654114 -0.136230 0.735718 1445370158 0.110901 -0.654114 -0.136230 0.735718 1445370158 0.110901 -0.654114 -0.136230 0.735718 1445370158 0.110901 -0.654114 -0.136230 0.735718 1445370158 0.135925 -0.665344 -0.120728 0.724060 1445370158 0.135925 -0.665344 -0.120728 0.724060 1445370158 0.135925 -0.665344 -0.120728 0.724060 1445370158 0.135925 -0.665344 -0.120728 0.724060 1445370158 0.135925 -0.665344 -0.120728 0.724060 1445370158 0.135925 -0.665344 -0.120728 0.724060 1445370158 0.158264 -0.682922 -0.093140 0.707031 1445370158 0.158264 -0.682922 -0.093140 0.707031 1445370158 0.158264 -0.682922 -0.093140 0.707031 1445370158 0.158264 -0.682922 -0.093140 0.707031 1445370158 0.158264 -0.682922 -0.093140 0.707031 1445370158 0.158264 -0.682922 -0.093140 0.707031 1445370158 0.158264 -0.682922 -0.093140 0.707031 1445370158 0.170105 -0.693298 -0.082275 0.695435 1445370158 0.170105 -0.693298 -0.082275 0.695435 1445370158 0.170105 -0.693298 -0.082275 0.695435 1445370158 0.170105 -0.693298 -0.082275 0.695435 1445370158 0.170105 -0.693298 -0.082275 0.695435 1445370158 0.170105 -0.693298 -0.082275 0.695435 1445370158 0.203308 -0.700684 -0.043396 0.682495 1445370158 0.203308 -0.700684 -0.043396 0.682495 1445370158 0.203308 -0.700684 -0.043396 0.682495 1445370158 0.203308 -0.700684 -0.043396 0.682495 1445370158 0.203308 -0.700684 -0.043396 0.682495 1445370158 0.203308 -0.700684 -0.043396 0.682495 1445370158 0.220154 -0.711121 -0.003479 0.667725 1445370158 0.220154 -0.711121 -0.003479 0.667725 1445370158 0.220154 -0.711121 -0.003479 0.667725 1445370158 0.220154 -0.711121 -0.003479 0.667725 1445370158 0.220154 -0.711121 -0.003479 0.667725 1445370158 0.220154 -0.711121 -0.003479 0.667725 1445370158 0.199707 -0.726257 -0.004517 0.657776 1445370158 0.199707 -0.726257 -0.004517 0.657776 1445370158 0.199707 -0.726257 -0.004517 0.657776 1445370158 0.199707 -0.726257 -0.004517 0.657776 1445370158 0.199707 -0.726257 -0.004517 0.657776 1445370158 0.199707 -0.726257 -0.004517 0.657776 1445370158 0.182190 -0.731873 -0.029480 0.655945 1445370158 0.182190 -0.731873 -0.029480 0.655945 1445370158 0.182190 -0.731873 -0.029480 0.655945 1445370158 0.182190 -0.731873 -0.029480 0.655945 1445370158 0.182190 -0.731873 -0.029480 0.655945 1445370158 0.182190 -0.731873 -0.029480 0.655945 1445370158 0.187317 -0.723022 -0.038330 0.663879 1445370158 0.187317 -0.723022 -0.038330 0.663879 1445370158 0.187317 -0.723022 -0.038330 0.663879 1445370158 0.187317 -0.723022 -0.038330 0.663879 1445370158 0.187317 -0.723022 -0.038330 0.663879 1445370158 0.187317 -0.723022 -0.038330 0.663879 1445370158 0.182495 -0.712952 -0.053528 0.674927 1445370158 0.182495 -0.712952 -0.053528 0.674927 1445370158 0.182495 -0.712952 -0.053528 0.674927 1445370158 0.182495 -0.712952 -0.053528 0.674927 1445370158 0.182495 -0.712952 -0.053528 0.674927 1445370158 0.182495 -0.712952 -0.053528 0.674927 1445370158 0.182495 -0.712952 -0.053528 0.674927 1445370158 0.168518 -0.701843 -0.074402 0.688110 1445370158 0.168518 -0.701843 -0.074402 0.688110 1445370158 0.168518 -0.701843 -0.074402 0.688110 1445370158 0.168518 -0.701843 -0.074402 0.688110 1445370158 0.168518 -0.701843 -0.074402 0.688110 1445370158 0.168518 -0.701843 -0.074402 0.688110 1445370158 0.150330 -0.682434 -0.094238 0.709045 1445370158 0.150330 -0.682434 -0.094238 0.709045 1445370158 0.150330 -0.682434 -0.094238 0.709045 1445370158 0.150330 -0.682434 -0.094238 0.709045 1445370158 0.150330 -0.682434 -0.094238 0.709045 1445370158 0.125488 -0.662781 -0.118042 0.728699 1445370158 0.125488 -0.662781 -0.118042 0.728699 1445370158 0.125488 -0.662781 -0.118042 0.728699 1445370158 0.125488 -0.662781 -0.118042 0.728699 1445370158 0.125488 -0.662781 -0.118042 0.728699 1445370158 0.125488 -0.662781 -0.118042 0.728699 1445370158 0.106323 -0.655579 -0.147583 0.732910 1445370158 0.106323 -0.655579 -0.147583 0.732910 1445370158 0.106323 -0.655579 -0.147583 0.732910 1445370158 0.106323 -0.655579 -0.147583 0.732910 1445370159 0.106323 -0.655579 -0.147583 0.732910 1445370159 0.106323 -0.655579 -0.147583 0.732910 1445370159 0.106323 -0.655579 -0.147583 0.732910 1445370159 0.144470 -0.670471 -0.127991 0.716431 1445370159 0.144470 -0.670471 -0.127991 0.716431 1445370159 0.144470 -0.670471 -0.127991 0.716431 1445370159 0.144470 -0.670471 -0.127991 0.716431 1445370159 0.144470 -0.670471 -0.127991 0.716431 1445370159 0.144470 -0.670471 -0.127991 0.716431 1445370159 0.144470 -0.670471 -0.127991 0.716431 1445370159 0.171143 -0.691589 -0.093628 0.695435 1445370159 0.171143 -0.691589 -0.093628 0.695435 1445370159 0.171143 -0.691589 -0.093628 0.695435 1445370159 0.171143 -0.691589 -0.093628 0.695435 1445370159 0.171143 -0.691589 -0.093628 0.695435 1445370159 0.171143 -0.691589 -0.093628 0.695435 1445370159 0.194885 -0.703369 -0.071411 0.679871 1445370159 0.194885 -0.703369 -0.071411 0.679871 1445370159 0.194885 -0.703369 -0.071411 0.679871 1445370159 0.194885 -0.703369 -0.071411 0.679871 1445370159 0.194885 -0.703369 -0.071411 0.679871 1445370159 0.194885 -0.703369 -0.071411 0.679871 1445370159 0.231262 -0.710999 -0.031006 0.663330 1445370159 0.231262 -0.710999 -0.031006 0.663330 1445370159 0.231262 -0.710999 -0.031006 0.663330 1445370159 0.231262 -0.710999 -0.031006 0.663330 1445370159 0.231262 -0.710999 -0.031006 0.663330 1445370159 0.231262 -0.710999 -0.031006 0.663330 1445370159 0.231262 -0.710999 -0.031006 0.663330 1445370159 0.240356 -0.717651 -0.006409 0.653564 1445370159 0.240356 -0.717651 -0.006409 0.653564 1445370159 0.240356 -0.717651 -0.006409 0.653564 1445370159 0.240356 -0.717651 -0.006409 0.653564 1445370159 0.240356 -0.717651 -0.006409 0.653564 1445370159 0.240356 -0.717651 -0.006409 0.653564 1445370159 0.222473 -0.723572 -0.016479 0.653198 1445370159 0.222473 -0.723572 -0.016479 0.653198 1445370159 0.222473 -0.723572 -0.016479 0.653198 1445370159 0.222473 -0.723572 -0.016479 0.653198 1445370159 0.222473 -0.723572 -0.016479 0.653198 1445370159 0.213135 -0.724426 -0.031738 0.654785 1445370159 0.213135 -0.724426 -0.031738 0.654785 1445370159 0.213135 -0.724426 -0.031738 0.654785 1445370159 0.213135 -0.724426 -0.031738 0.654785 1445370159 0.213135 -0.724426 -0.031738 0.654785 1445370159 0.213135 -0.724426 -0.031738 0.654785 1445370159 0.213135 -0.724426 -0.031738 0.654785 1445370159 0.198853 -0.716675 -0.050354 0.666504 1445370159 0.198853 -0.716675 -0.050354 0.666504 1445370159 0.198853 -0.716675 -0.050354 0.666504 1445370159 0.198853 -0.716675 -0.050354 0.666504 1445370159 0.198853 -0.716675 -0.050354 0.666504 1445370159 0.198853 -0.716675 -0.050354 0.666504 1445370159 0.185547 -0.704834 -0.071167 0.680969 1445370159 0.185547 -0.704834 -0.071167 0.680969 1445370159 0.185547 -0.704834 -0.071167 0.680969 1445370159 0.185547 -0.704834 -0.071167 0.680969 1445370159 0.185547 -0.704834 -0.071167 0.680969 1445370159 0.185547 -0.704834 -0.071167 0.680969 1445370159 0.172546 -0.689697 -0.086914 0.697876 1445370159 0.172546 -0.689697 -0.086914 0.697876 1445370159 0.172546 -0.689697 -0.086914 0.697876 1445370159 0.172546 -0.689697 -0.086914 0.697876 1445370159 0.172546 -0.689697 -0.086914 0.697876 1445370159 0.172546 -0.689697 -0.086914 0.697876 1445370159 0.172546 -0.689697 -0.086914 0.697876 1445370159 0.147583 -0.671387 -0.107544 0.718262 1445370159 0.147583 -0.671387 -0.107544 0.718262 1445370159 0.147583 -0.671387 -0.107544 0.718262 1445370159 0.147583 -0.671387 -0.107544 0.718262 1445370159 0.147583 -0.671387 -0.107544 0.718262 1445370159 0.147583 -0.671387 -0.107544 0.718262 1445370159 0.117676 -0.657959 -0.135010 0.731445 1445370159 0.117676 -0.657959 -0.135010 0.731445 1445370159 0.117676 -0.657959 -0.135010 0.731445 1445370159 0.117676 -0.657959 -0.135010 0.731445 1445370159 0.117676 -0.657959 -0.135010 0.731445 1445370159 0.117676 -0.657959 -0.135010 0.731445 1445370159 0.119141 -0.662781 -0.146606 0.724548 1445370159 0.119141 -0.662781 -0.146606 0.724548 1445370159 0.119141 -0.662781 -0.146606 0.724548 1445370159 0.119141 -0.662781 -0.146606 0.724548 1445370159 0.119141 -0.662781 -0.146606 0.724548 1445370159 0.119141 -0.662781 -0.146606 0.724548 1445370159 0.172363 -0.689697 -0.097961 0.696472 1445370159 0.172363 -0.689697 -0.097961 0.696472 1445370159 0.172363 -0.689697 -0.097961 0.696472 1445370159 0.172363 -0.689697 -0.097961 0.696472 1445370159 0.172363 -0.689697 -0.097961 0.696472 1445370159 0.172363 -0.689697 -0.097961 0.696472 1445370159 0.212463 -0.706543 -0.056152 0.672668 1445370159 0.212463 -0.706543 -0.056152 0.672668 1445370159 0.212463 -0.706543 -0.056152 0.672668 1445370159 0.212463 -0.706543 -0.056152 0.672668 1445370159 0.212463 -0.706543 -0.056152 0.672668 1445370159 0.212463 -0.706543 -0.056152 0.672668 1445370159 0.249878 -0.715027 -0.020203 0.652588 1445370159 0.249878 -0.715027 -0.020203 0.652588 1445370159 0.249878 -0.715027 -0.020203 0.652588 1445370159 0.249878 -0.715027 -0.020203 0.652588 1445370159 0.249878 -0.715027 -0.020203 0.652588 1445370159 0.249878 -0.715027 -0.020203 0.652588 1445370159 0.267395 -0.722168 0.010864 0.637878 1445370159 0.267395 -0.722168 0.010864 0.637878 1445370159 0.267395 -0.722168 0.010864 0.637878 1445370159 0.267395 -0.722168 0.010864 0.637878 1445370159 
0.231079 -0.585571 -0.117920 0.768005 1445370162 0.231079 -0.585571 -0.117920 0.768005 1445370162 0.231079 -0.585571 -0.117920 0.768005 1445370162 0.231079 -0.585571 -0.117920 0.768005 1445370162 0.231079 -0.585571 -0.117920 0.768005 1445370162 0.247803 -0.512451 -0.132507 0.811401 1445370162 0.247803 -0.512451 -0.132507 0.811401 1445370162 0.247803 -0.512451 -0.132507 0.811401 1445370162 0.247803 -0.512451 -0.132507 0.811401 1445370162 0.247803 -0.512451 -0.132507 0.811401 1445370162 0.247803 -0.512451 -0.132507 0.811401 1445370162 0.238464 -0.487671 -0.144043 0.827393 1445370162 0.238464 -0.487671 -0.144043 0.827393 1445370162 0.238464 -0.487671 -0.144043 0.827393 1445370162 0.238464 -0.487671 -0.144043 0.827393 1445370162 0.238464 -0.487671 -0.144043 0.827393 1445370162 0.238464 -0.487671 -0.144043 0.827393 1445370162 0.224548 -0.516052 -0.185120 0.805603 1445370162 0.224548 -0.516052 -0.185120 0.805603 1445370162 0.224548 -0.516052 -0.185120 0.805603 1445370162 0.224548 -0.516052 -0.185120 0.805603 1445370162 0.224548 -0.516052 -0.185120 0.805603 1445370162 0.224548 -0.516052 -0.185120 0.805603 1445370162 0.234436 -0.517822 -0.209595 0.795593 1445370162 0.234436 -0.517822 -0.209595 0.795593 1445370162 0.234436 -0.517822 -0.209595 0.795593 1445370162 0.234436 -0.517822 -0.209595 0.795593 1445370162 0.234436 -0.517822 -0.209595 0.795593 1445370162 0.246094 -0.445557 -0.244507 0.825256 1445370162 0.246094 -0.445557 -0.244507 0.825256 1445370162 0.246094 -0.445557 -0.244507 0.825256 1445370162 0.246094 -0.445557 -0.244507 0.825256 1445370162 0.246094 -0.445557 -0.244507 0.825256 1445370162 0.246094 -0.445557 -0.244507 0.825256 1445370162 0.243042 -0.329224 -0.284729 0.866821 1445370162 0.243042 -0.329224 -0.284729 0.866821 1445370162 0.243042 -0.329224 -0.284729 0.866821 1445370162 0.243042 -0.329224 -0.284729 0.866821 1445370162 0.243042 -0.329224 -0.284729 0.866821 1445370162 0.243042 -0.329224 -0.284729 0.866821 1445370162 0.243042 -0.329224 -0.284729 0.866821 1445370163 0.212952 -0.185913 -0.288208 0.914856 1445370163 0.212952 -0.185913 -0.288208 0.914856 1445370163 0.212952 -0.185913 -0.288208 0.914856 1445370163 0.212952 -0.185913 -0.288208 0.914856 1445370163 0.212952 -0.185913 -0.288208 0.914856 1445370163 0.212952 -0.185913 -0.288208 0.914856 1445370163 0.118958 -0.017639 -0.277954 0.953003 1445370163 0.118958 -0.017639 -0.277954 0.953003 1445370163 0.118958 -0.017639 -0.277954 0.953003 1445370163 0.118958 -0.017639 -0.277954 0.953003 1445370163 0.118958 -0.017639 -0.277954 0.953003 1445370163 0.118958 -0.017639 -0.277954 0.953003 1445370163 0.084412 0.031433 -0.296814 0.950684 1445370163 0.084412 0.031433 -0.296814 0.950684 1445370163 0.084412 0.031433 -0.296814 0.950684 1445370163 0.084412 0.031433 -0.296814 0.950684 1445370163 0.084412 0.031433 -0.296814 0.950684 1445370163 0.084412 0.031433 -0.296814 0.950684 1445370163 0.084412 0.031433 -0.296814 0.950684 1445370163 0.124451 -0.058167 -0.150085 0.979065 1445370163 0.124451 -0.058167 -0.150085 0.979065 1445370163 0.124451 -0.058167 -0.150085 0.979065 1445370163 0.124451 -0.058167 -0.150085 0.979065 1445370163 0.124451 -0.058167 -0.150085 0.979065 1445370163 0.166870 -0.158691 -0.096130 0.968323 1445370163 0.166870 -0.158691 -0.096130 0.968323 1445370163 0.166870 -0.158691 -0.096130 0.968323 1445370163 0.166870 -0.158691 -0.096130 0.968323 1445370163 0.175659 -0.255920 -0.228760 0.922668 1445370163 0.175659 -0.255920 -0.228760 0.922668 1445370163 0.175659 -0.255920 -0.228760 0.922668 1445370163 0.175659 -0.255920 -0.228760 0.922668 1445370163 0.175659 -0.255920 -0.228760 0.922668 1445370163 0.175659 -0.255920 -0.228760 0.922668 1445370163 0.169128 -0.306274 -0.263306 0.899048 1445370163 0.169128 -0.306274 -0.263306 0.899048 1445370163 0.169128 -0.306274 -0.263306 0.899048 1445370163 0.169128 -0.306274 -0.263306 0.899048 1445370163 0.169128 -0.306274 -0.263306 0.899048 1445370163 0.169128 -0.306274 -0.263306 0.899048 1445370163 0.169128 -0.306274 -0.263306 0.899048 1445370163 0.156494 -0.394348 -0.209534 0.880981 1445370163 0.156494 -0.394348 -0.209534 0.880981 1445370163 0.156494 -0.394348 -0.209534 0.880981 1445370163 0.156494 -0.394348 -0.209534 0.880981 1445370163 0.156494 -0.394348 -0.209534 0.880981 1445370163 0.156494 -0.394348 -0.209534 0.880981 1445370163 0.135986 -0.460999 -0.200317 0.853760 1445370163 0.135986 -0.460999 -0.200317 0.853760 1445370163 0.135986 -0.460999 -0.200317 0.853760 1445370163 0.135986 -0.460999 -0.200317 0.853760 1445370163 0.135986 -0.460999 -0.200317 0.853760 1445370163 0.135986 -0.460999 -0.200317 0.853760 1445370163 0.129761 -0.453796 -0.217224 0.854431 1445370163 0.129761 -0.453796 -0.217224 0.854431 1445370163 0.129761 -0.453796 -0.217224 0.854431 1445370163 0.129761 -0.453796 -0.217224 0.854431 1445370163 0.129761 -0.453796 -0.217224 0.854431 1445370163 0.129761 -0.453796 -0.217224 0.854431 1445370163 0.139221 -0.393860 -0.220276 0.881470 1445370163 0.139221 -0.393860 -0.220276 0.881470 1445370163 0.139221 -0.393860 -0.220276 0.881470 1445370163 0.139221 -0.393860 -0.220276 0.881470 1445370163 0.139221 -0.393860 -0.220276 0.881470 1445370163 0.139221 -0.393860 -0.220276 0.881470 1445370163 0.141235 -0.296387 -0.239746 0.913635 1445370163 0.141235 -0.296387 -0.239746 0.913635 1445370163 0.141235 -0.296387 -0.239746 0.913635 1445370163 0.141235 -0.296387 -0.239746 0.913635 1445370163 0.141235 -0.296387 -0.239746 0.913635 1445370163 0.141235 -0.296387 -0.239746 0.913635 1445370163 0.142883 -0.161987 -0.267395 0.939026 1445370163 0.142883 -0.161987 -0.267395 0.939026 1445370163 0.142883 -0.161987 -0.267395 0.939026 1445370163 0.142883 -0.161987 -0.267395 0.939026 1445370163 0.142883 -0.161987 -0.267395 0.939026 1445370163 0.142883 -0.161987 -0.267395 0.939026 1445370163 0.142883 -0.161987 -0.267395 0.939026 1445370163 0.065674 -0.003540 -0.236023 0.969482 1445370163 0.065674 -0.003540 -0.236023 0.969482 1445370163 0.065674 -0.003540 -0.236023 0.969482 1445370163 0.065674 -0.003540 -0.236023 0.969482 1445370163 0.065674 -0.003540 -0.236023 0.969482 1445370163 0.065674 -0.003540 -0.236023 0.969482 1445370163 0.028748 0.057312 -0.247803 0.966675 1445370163 0.028748 0.057312 -0.247803 0.966675 1445370163 0.028748 0.057312 -0.247803 0.966675 1445370163 0.028748 0.057312 -0.247803 0.966675 1445370163 0.028748 0.057312 -0.247803 0.966675 1445370163 0.028748 0.057312 -0.247803 0.966675 1445370163 0.059998 -0.013367 -0.227844 0.971741 1445370163 0.059998 -0.013367 -0.227844 0.971741 1445370163 0.059998 -0.013367 -0.227844 0.971741 1445370163 0.059998 -0.013367 -0.227844 0.971741 1445370163 0.059998 -0.013367 -0.227844 0.971741 1445370163 0.059998 -0.013367 -0.227844 0.971741 1445370163 0.083130 -0.106873 -0.119690 0.983521 1445370163 0.083130 -0.106873 -0.119690 0.983521 1445370163 0.083130 -0.106873 -0.119690 0.983521 1445370163 0.083130 -0.106873 -0.119690 0.983521 1445370163 0.083130 -0.106873 -0.119690 0.983521 1445370163 0.083130 -0.106873 -0.119690 0.983521 1445370163 0.109497 -0.211487 -0.195313 0.951355 1445370163 0.109497 -0.211487 -0.195313 0.951355 1445370163 0.109497 -0.211487 -0.195313 0.951355 1445370163 0.109497 -0.211487 -0.195313 0.951355 1445370163 0.109497 -0.211487 -0.195313 0.951355 1445370163 0.109497 -0.211487 -0.195313 0.951355 1445370163 0.109497 -0.211487 -0.195313 0.951355 1445370163 0.098450 -0.293335 -0.227417 0.923340 1445370164 0.098450 -0.293335 -0.227417 0.923340 1445370164 0.098450 -0.293335 -0.227417 0.923340 1445370164 0.098450 -0.293335 -0.227417 0.923340 1445370164 0.098450 -0.293335 -0.227417 0.923340 1445370164 0.098450 -0.293335 -0.227417 0.923340 1445370164 0.091370 -0.361755 -0.201111 0.905701 1445370164 0.091370 -0.361755 -0.201111 0.905701 1445370164 0.091370 -0.361755 -0.201111 0.905701 1445370164 0.091370 -0.361755 -0.201111 0.905701 1445370164 0.091370 -0.361755 -0.201111 0.905701 1445370164 0.091370 -0.361755 -0.201111 0.905701 1445370164 0.091370 -0.361755 -0.201111 0.905701 1445370164 0.090271 -0.424988 -0.181030 0.882263 1445370164 0.090271 -0.424988 -0.181030 0.882263 1445370164 0.090271 -0.424988 -0.181030 0.882263 1445370164 0.090271 -0.424988 -0.181030 0.882263 1445370164 0.090271 -0.424988 -0.181030 0.882263 1445370164 0.090271 -0.424988 -0.181030 0.882263 1445370164 0.070679 -0.441528 -0.165039 0.879089 1445370164 0.070679 -0.441528 -0.165039 0.879089 1445370164 0.070679 -0.441528 -0.165039 0.879089 1445370164 0.070679 -0.441528 -0.165039 0.879089 1445370164 0.070679 -0.441528 -0.165039 0.879089 1445370164 0.070679 -0.441528 -0.165039 0.879089 1445370164 0.076660 -0.417114 -0.158081 0.891724 1445370164 0.076660 -0.417114 -0.158081 0.891724 1445370164 0.076660 -0.417114 -0.158081 0.891724 1445370164 0.076660 -0.417114 -0.158081 0.891724 1445370164 0.076660 -0.417114 -0.158081 0.891724 1445370164 0.076660 -0.417114 -0.158081 0.891724 1445370164 0.081543 -0.333679 -0.183533 0.921021 1445370164 0.081543 -0.333679 -0.183533 0.921021 1445370164 0.081543 -0.333679 -0.183533 0.921021 1445370164 0.081543 -0.333679 -0.183533 0.921021 1445370164 0.081543 -0.333679 -0.183533 0.921021 1445370164 0.081543 -0.333679 -0.183533 0.921021 1445370164 0.081177 -0.208496 -0.207642 0.952271 1445370164 0.081177 -0.208496 -0.207642 0.952271 1445370164 0.081177 -0.208496 -0.207642 0.952271 1445370164 0.081177 -0.208496 -0.207642 0.952271 1445370164 0.081177 -0.208496 -0.207642 0.952271 1445370164 0.081177 -0.208496 -0.207642 0.952271 1445370164 0.025757 -0.038208 -0.174133 0.983643 1445370164 0.025757 -0.038208 -0.174133 0.983643 1445370164 0.025757 -0.038208 -0.174133 0.983643 1445370164 0.025757 -0.038208 -0.174133 0.983643 1445370164 0.025757 -0.038208 -0.174133 0.983643 1445370164 0.025757 -0.038208 -0.174133 0.983643 1445370164 0.025757 -0.038208 -0.174133 0.983643 1445370164 0.000366 0.047791 -0.186829 0.981201 1445370164 0.000366 0.047791 -0.186829 0.981201 1445370164 0.000366 0.047791 -0.186829 0.981201 1445370164 0.000366 0.047791 -0.186829 0.981201 1445370164 0.000366 0.047791 -0.186829 0.981201 1445370164 0.000366 0.047791 -0.186829 0.981201 1445370164 0.036682 -0.013733 -0.224609 0.973633 1445370164 0.036682 -0.013733 -0.224609 0.973633 1445370164 0.036682 -0.013733 -0.224609 0.973633 1445370164 0.036682 -0.013733 -0.224609 0.973633 1445370164 0.036682 -0.013733 -0.224609 0.973633 1445370164 0.036682 -0.013733 -0.224609 0.973633 1445370164 0.069397 -0.079407 -0.133179 0.985413 1445370164 0.069397 -0.079407 -0.133179 0.985413 1445370164 0.069397 -0.079407 -0.133179 0.985413 1445370164 0.069397 -0.079407 -0.133179 0.985413 1445370164 0.069397 -0.079407 -0.133179 0.985413 1445370164 0.069397 -0.079407 -0.133179 0.985413 1445370164 0.124756 -0.158875 -0.188416 0.961060 1445370164 0.124756 -0.158875 -0.188416 0.961060 1445370164 0.124756 -0.158875 -0.188416 0.961060 1445370164 0.124756 -0.158875 -0.188416 0.961060 1445370164 0.124756 -0.158875 -0.188416 0.961060 1445370164 0.124756 -0.158875 -0.188416 0.961060 1445370164 0.124756 -0.158875 -0.188416 0.961060 1445370164 0.156250 -0.249756 -0.267273 0.917480 1445370164 0.156250 -0.249756 -0.267273 0.917480 1445370164 0.156250 -0.249756 -0.267273 0.917480 1445370164 0.156250 -0.249756 -0.267273 0.917480 1445370164 0.156250 -0.249756 -0.267273 0.917480 1445370164 0.156250 -0.249756 -0.267273 0.917480 1445370164 0.180969 -0.342346 -0.245605 0.888672 1445370164 0.180969 -0.342346 -0.245605 0.888672 1445370164 0.180969 -0.342346 -0.245605 0.888672 1445370164 0.180969 -0.342346 -0.245605 0.888672 1445370164 0.180969 -0.342346 -0.245605 0.888672 1445370164 0.203979 -0.423035 -0.214844 0.856323 1445370164 0.203979 -0.423035 -0.214844 0.856323 1445370164 0.203979 -0.423035 -0.214844 0.856323 1445370164 0.203979 -0.423035 -0.214844 0.856323 1445370164 0.203979 -0.423035 -0.214844 0.856323 1445370164 0.203979 -0.423035 -0.214844 0.856323 1445370164 0.189392 -0.442627 -0.208557 0.851257 1445370164 0.189392 -0.442627 -0.208557 0.851257 1445370164 0.189392 -0.442627 -0.208557 0.851257 1445370164 0.189392 -0.442627 -0.208557 0.851257 1445370164 0.189392 -0.442627 -0.208557 0.851257 1445370164 0.189392 -0.442627 -0.208557 0.851257 1445370164 0.189392 -0.442627 -0.208557 0.851257 1445370164 0.175049 -0.397583 -0.219788 0.873474 1445370164 0.175049 -0.397583 -0.219788 0.873474 1445370164 0.175049 -0.397583 -0.219788 0.873474 1445370164 0.175049 -0.397583 -0.219788 0.873474 1445370164 0.175049 -0.397583 -0.219788 0.873474 1445370164 0.156555 -0.310120 -0.253296 0.902832 1445370164 0.156555 -0.310120 -0.253296 0.902832 1445370164 0.156555 -0.310120 -0.253296 0.902832 1445370164 0.156555 -0.310120 -0.253296 0.902832 1445370164 0.156555 -0.310120 -0.253296 0.902832 1445370164 0.156555 -0.310120 -0.253296 0.902832 1445370164 0.156555 -0.310120 -0.253296 0.902832 1445370164 0.126404 -0.212158 -0.273010 0.929749 1445370164 0.126404 -0.212158 -0.273010 0.929749 1445370165 0.126404 -0.212158 -0.273010 0.929749 1445370165 0.126404 -0.212158 -0.273010 0.929749 1445370165 0.126404 -0.212158 -0.273010 0.929749 1445370165 0.041809 -0.021912 -0.210449 0.976440 1445370165 0.041809 -0.021912 -0.210449 0.976440 1445370165 0.041809 -0.021912 -0.210449 0.976440 1445370165 0.041809 -0.021912 -0.210449 0.976440 1445370165 0.041809 -0.021912 -0.210449 0.976440 1445370165 0.041809 -0.021912 -0.210449 0.976440 1445370165 -0.001343 0.037537 -0.156433 0.986938 1445370165 -0.001343 0.037537 -0.156433 0.986938 1445370165 -0.001343 0.037537 -0.156433 0.986938 1445370165 -0.001343 0.037537 -0.156433 0.986938 1445370165 -0.001343 0.037537 -0.156433 0.986938 1445370165 -0.001343 0.037537 -0.156433 0.986938 1445370165 0.044373 0.006470 -0.256287 0.965515 1445370165 0.044373 0.006470 -0.256287 0.965515 1445370165 0.044373 0.006470 -0.256287 0.965515 1445370165 0.044373 0.006470 -0.256287 0.965515 1445370165 0.044373 0.006470 -0.256287 0.965515 1445370165 0.044373 0.006470 -0.256287 0.965515 1445370165 0.078491 -0.080872 -0.172546 0.978516 1445370165 0.078491 -0.080872 -0.172546 0.978516 1445370165 0.078491 -0.080872 -0.172546 0.978516 1445370165 0.078491 -0.080872 -0.172546 0.978516 1445370165 0.078491 -0.080872 -0.172546 0.978516 1445370165 0.078491 -0.080872 -0.172546 0.978516 1445370165 0.125122 -0.197754 -0.147644 0.960938 1445370165 0.125122 -0.197754 -0.147644 0.960938 1445370165 0.125122 -0.197754 -0.147644 0.960938 1445370165 0.125122 -0.197754 -0.147644 0.960938 1445370165 0.125122 -0.197754 -0.147644 0.960938 1445370165 0.125122 -0.197754 -0.147644 0.960938 1445370165 0.139832 -0.301208 -0.163452 0.928955 1445370165 0.139832 -0.301208 -0.163452 0.928955 1445370165 0.139832 -0.301208 -0.163452 0.928955 1445370165 0.139832 -0.301208 -0.163452 0.928955 1445370165 0.139832 -0.301208 -0.163452 0.928955 1445370165 0.139832 -0.301208 -0.163452 0.928955 1445370165 0.139832 -0.301208 -0.163452 0.928955 1445370165 0.129395 -0.374573 -0.153076 0.905273 1445370165 0.129395 -0.374573 -0.153076 0.905273 1445370165 0.129395 -0.374573 -0.153076 0.905273 1445370165 0.129395 -0.374573 -0.153076 0.905273 1445370165 0.129395 -0.374573 -0.153076 0.905273 1445370165 0.129395 -0.374573 -0.153076 0.905273 1445370165 0.143738 -0.453003 -0.153076 0.866394 1445370165 0.143738 -0.453003 -0.153076 0.866394 1445370165 0.143738 -0.453003 -0.153076 0.866394 1445370165 0.143738 -0.453003 -0.153076 0.866394 1445370165 0.143738 -0.453003 -0.153076 0.866394 1445370165 0.143738 -0.453003 -0.153076 0.866394 1445370165 0.132629 -0.480957 -0.162964 0.851196 1445370165 0.132629 -0.480957 -0.162964 0.851196 1445370165 0.132629 -0.480957 -0.162964 0.851196 1445370165 0.132629 -0.480957 -0.162964 0.851196 1445370165 0.132629 -0.480957 -0.162964 0.851196 1445370165 0.132629 -0.480957 -0.162964 0.851196 1445370165 0.135254 -0.438416 -0.165588 0.872925 1445370165 0.135254 -0.438416 -0.165588 0.872925 1445370165 0.135254 -0.438416 -0.165588 0.872925 1445370165 0.135254 -0.438416 -0.165588 0.872925 1445370165 0.135254 -0.438416 -0.165588 0.872925 1445370165 0.135254 -0.438416 -0.165588 0.872925 1445370165 0.139404 -0.355835 -0.171204 0.908081 1445370165 0.139404 -0.355835 -0.171204 0.908081 1445370165 0.139404 -0.355835 -0.171204 0.908081 1445370165 0.139404 -0.355835 -0.171204 0.908081 1445370165 0.139404 -0.355835 -0.171204 0.908081 1445370165 0.139404 -0.355835 -0.171204 0.908081 1445370165 0.125366 -0.237305 -0.211670 0.939758 1445370165 0.125366 -0.237305 -0.211670 0.939758 1445370165 0.125366 -0.237305 -0.211670 0.939758 1445370165 0.125366 -0.237305 -0.211670 0.939758 1445370165 0.125366 -0.237305 -0.211670 0.939758 1445370165 0.125366 -0.237305 -0.211670 0.939758 1445370165 0.082458 -0.089172 -0.239929 0.963135 1445370165 0.082458 -0.089172 -0.239929 0.963135 1445370165 0.082458 -0.089172 -0.239929 0.963135 1445370165 0.082458 -0.089172 -0.239929 0.963135 1445370165 0.082458 -0.089172 -0.239929 0.963135 1445370165 0.082458 -0.089172 -0.239929 0.963135 1445370165 0.000488 0.047607 -0.226868 0.972717 1445370165 0.000488 0.047607 -0.226868 0.972717 1445370165 0.000488 0.047607 -0.226868 0.972717 1445370165 0.000488 0.047607 -0.226868 0.972717 1445370165 0.000488 0.047607 -0.226868 0.972717 1445370165 0.000488 0.047607 -0.226868 0.972717 1445370165 0.000488 0.047607 -0.226868 0.972717 1445370165 0.008728 0.054871 -0.317139 0.946716 1445370165 0.008728 0.054871 -0.317139 0.946716 1445370165 0.008728 0.054871 -0.317139 0.946716 1445370165 0.008728 0.054871 -0.317139 0.946716 1445370165 0.008728 0.054871 -0.317139 0.946716 1445370165 0.008728 0.054871 -0.317139 0.946716 1445370165 0.036621 -0.037170 -0.183228 0.981689 1445370165 0.036621 -0.037170 -0.183228 0.981689 1445370165 0.036621 -0.037170 -0.183228 0.981689 1445370165 0.036621 -0.037170 -0.183228 0.981689 1445370165 0.036621 -0.037170 -0.183228 0.981689 1445370165 0.036621 -0.037170 -0.183228 0.981689 1445370165 0.036621 -0.037170 -0.183228 0.981689 1445370165 0.086731 -0.149780 -0.117371 0.977844 1445370165 0.086731 -0.149780 -0.117371 0.977844 1445370165 0.086731 -0.149780 -0.117371 0.977844 1445370165 0.086731 -0.149780 -0.117371 0.977844 1445370165 0.086731 -0.149780 -0.117371 0.977844 1445370165 0.086731 -0.149780 -0.117371 0.977844 1445370165 0.111023 -0.273987 -0.219299 0.929749 1445370165 0.111023 -0.273987 -0.219299 0.929749 1445370165 0.111023 -0.273987 -0.219299 0.929749 1445370166 0.111023 -0.273987 -0.219299 0.929749 1445370166 0.111023 -0.273987 -0.219299 0.929749 1445370166 0.111023 -0.273987 -0.219299 0.929749 1445370166 0.104309 -0.339111 -0.224670 0.907532 1445370166 0.104309 -0.339111 -0.224670 0.907532 1445370166 0.104309 -0.339111 -0.224670 0.907532 1445370166 0.104309 -0.339111 -0.224670 0.907532 1445370166 0.104309 -0.339111 -0.224670 0.907532 1445370166 0.104309 -0.339111 -0.224670 0.907532 1445370166 0.104614 -0.414307 -0.168640 0.888245 1445370166 0.104614 -0.414307 -0.168640 0.888245 1445370166 0.104614 -0.414307 -0.168640 0.888245 1445370166 0.104614 -0.414307 -0.168640 0.888245 1445370166 0.104614 -0.414307 -0.168640 0.888245 1445370166 0.104614 -0.414307 -0.168640 0.888245 1445370166 0.089905 -0.441101 -0.185669 0.873413 1445370166 0.089905 -0.441101 -0.185669 0.873413 1445370166 0.089905 -0.441101 -0.185669 0.873413 1445370166 0.089905 -0.441101 -0.185669 0.873413 1445370166 0.089905 -0.441101 -0.185669 0.873413 1445370166 0.089905 -0.441101 -0.185669 0.873413 1445370166 0.089905 -0.441101 -0.185669 0.873413 1445370166 0.088928 -0.420776 -0.222412 0.875000 1445370166 0.088928 -0.420776 -0.222412 0.875000 1445370166 0.088928 -0.420776 -0.222412 0.875000 1445370166 0.088928 -0.420776 -0.222412 0.875000 1445370166 0.088928 -0.420776 -0.222412 0.875000 1445370166 0.088928 -0.420776 -0.222412 0.875000 1445370166 0.093567 -0.354492 -0.231995 0.900940 1445370166 0.093567 -0.354492 -0.231995 0.900940 1445370166 0.093567 -0.354492 -0.231995 0.900940 1445370166 0.093567 -0.354492 -0.231995 0.900940 1445370166 0.093567 -0.354492 -0.231995 0.900940 1445370166 0.093567 -0.354492 -0.231995 0.900940 1445370166 0.093567 -0.354492 -0.231995 0.900940 1445370166 0.108948 -0.260071 -0.230835 0.931213 1445370166 0.108948 -0.260071 -0.230835 0.931213 1445370166 0.108948 -0.260071 -0.230835 0.931213 1445370166 0.108948 -0.260071 -0.230835 0.931213 1445370166 0.108948 -0.260071 -0.230835 0.931213 1445370166 0.100952 -0.135681 -0.234192 0.957336 1445370166 0.100952 -0.135681 -0.234192 0.957336 1445370166 0.100952 -0.135681 -0.234192 0.957336 1445370166 0.100952 -0.135681 -0.234192 0.957336 1445370166 0.100952 -0.135681 -0.234192 0.957336 1445370166 0.100952 -0.135681 -0.234192 0.957336 1445370166 0.026611 -0.006165 -0.189758 0.981445 1445370166 0.026611 -0.006165 -0.189758 0.981445 1445370166 0.026611 -0.006165 -0.189758 0.981445 1445370166 0.026611 -0.006165 -0.189758 0.981445 1445370166 0.026611 -0.006165 -0.189758 0.981445 1445370166 0.026611 -0.006165 -0.189758 0.981445 1445370166 0.026611 -0.006165 -0.189758 0.981445 1445370166 -0.017029 0.075928 -0.252502 0.964417 1445370166 -0.017029 0.075928 -0.252502 0.964417 1445370166 -0.017029 0.075928 -0.252502 0.964417 1445370166 -0.017029 0.075928 -0.252502 0.964417 1445370166 -0.017029 0.075928 -0.252502 0.964417 1445370166 -0.017029 0.075928 -0.252502 0.964417 1445370166 -0.017029 0.075928 -0.252502 0.964417 1445370166 0.022583 0.031555 -0.291809 0.955627 1445370166 0.022583 0.031555 -0.291809 0.955627 1445370166 0.022583 0.031555 -0.291809 0.955627 1445370166 0.022583 0.031555 -0.291809 0.955627 1445370166 0.022583 0.031555 -0.291809 0.955627 1445370166 0.022583 0.031555 -0.291809 0.955627 1445370166 0.065674 -0.067932 -0.138000 0.985901 1445370166 0.065674 -0.067932 -0.138000 0.985901 1445370166 0.065674 -0.067932 -0.138000 0.985901 1445370166 0.065674 -0.067932 -0.138000 0.985901 1445370166 0.065674 -0.067932 -0.138000 0.985901 1445370166 0.065674 -0.067932 -0.138000 0.985901 1445370166 0.109680 -0.171265 -0.155151 0.966736 1445370166 0.109680 -0.171265 -0.155151 0.966736 1445370166 0.109680 -0.171265 -0.155151 0.966736 1445370166 0.109680 -0.171265 -0.155151 0.966736 1445370166 0.109680 -0.171265 -0.155151 0.966736 1445370166 0.109680 -0.171265 -0.155151 0.966736 1445370166 0.109680 -0.171265 -0.155151 0.966736 1445370166 0.117371 -0.289246 -0.220581 0.924072 1445370166 0.117371 -0.289246 -0.220581 0.924072 1445370166 0.117371 -0.289246 -0.220581 0.924072 1445370166 0.117371 -0.289246 -0.220581 0.924072 1445370166 0.117371 -0.289246 -0.220581 0.924072 1445370166 0.115723 -0.343140 -0.205078 0.909302 1445370166 0.115723 -0.343140 -0.205078 0.909302 1445370166 0.115723 -0.343140 -0.205078 0.909302 1445370166 0.115723 -0.343140 -0.205078 0.909302 1445370166 0.115723 -0.343140 -0.205078 0.909302 1445370166 0.115723 -0.343140 -0.205078 0.909302 1445370166 0.111938 -0.446289 -0.177795 0.869873 1445370166 0.111938 -0.446289 -0.177795 0.869873 1445370166 0.111938 -0.446289 -0.177795 0.869873 1445370166 0.111938 -0.446289 -0.177795 0.869873 1445370166 0.111938 -0.446289 -0.177795 0.869873 1445370166 0.111938 -0.446289 -0.177795 0.869873 1445370166 0.093445 -0.496643 -0.183228 0.843262 1445370166 0.093445 -0.496643 -0.183228 0.843262 1445370166 0.093445 -0.496643 -0.183228 0.843262 1445370166 0.093445 -0.496643 -0.183228 0.843262 1445370166 0.093445 -0.496643 -0.183228 0.843262 1445370166 0.093445 -0.496643 -0.183228 0.843262 1445370166 0.093445 -0.496643 -0.183228 0.843262 1445370166 0.094177 -0.457214 -0.187805 0.864136 1445370166 0.094177 -0.457214 -0.187805 0.864136 1445370166 0.094177 -0.457214 -0.187805 0.864136 1445370166 0.094177 -0.457214 -0.187805 0.864136 1445370166 0.094177 -0.457214 -0.187805 0.864136 1445370166 0.094177 -0.457214 -0.187805 0.864136 1445370166 0.111450 -0.369629 -0.188965 0.902893 1445370166 0.111450 -0.369629 -0.188965 0.902893 1445370166 0.111450 -0.369629 -0.188965 0.902893 1445370166 0.111450 -0.369629 -0.188965 0.902893 1445370166 0.111450 -0.369629 -0.188965 0.902893 1445370167 0.111450 -0.369629 -0.188965 0.902893 1445370167 0.123962 -0.270691 -0.209290 0.931396 1445370167 0.123962 -0.270691 -0.209290 0.931396 1445370167 0.123962 -0.270691 -0.209290 0.931396 1445370167 0.123962 -0.270691 -0.209290 0.931396 1445370167 0.123962 -0.270691 -0.209290 0.931396 1445370167 0.123962 -0.270691 -0.209290 0.931396 1445370167 0.108459 -0.120972 -0.192627 0.967712 1445370167 0.108459 -0.120972 -0.192627 0.967712 1445370167 0.108459 -0.120972 -0.192627 0.967712 1445370167 0.108459 -0.120972 -0.192627 0.967712 1445370167 0.108459 -0.120972 -0.192627 0.967712 1445370167 0.108459 -0.120972 -0.192627 0.967712 1445370167 0.108459 -0.120972 -0.192627 0.967712 1445370167 0.011292 0.026794 -0.099243 0.994629 1445370167 0.011292 0.026794 -0.099243 0.994629 1445370167 0.011292 0.026794 -0.099243 0.994629 1445370167 0.011292 0.026794 -0.099243 0.994629 1445370167 0.011292 0.026794 -0.099243 0.994629 1445370167 0.011292 0.026794 -0.099243 0.994629 1445370167 0.006104 0.084534 -0.224060 0.970825 1445370167 0.006104 0.084534 -0.224060 0.970825 1445370167 0.006104 0.084534 -0.224060 0.970825 1445370167 0.006104 0.084534 -0.224060 0.970825 1445370167 0.006104 0.084534 -0.224060 0.970825 1445370167 0.006104 0.084534 -0.224060 0.970825 1445370167 0.022339 0.013855 -0.183655 0.982605 1445370167 0.022339 0.013855 -0.183655 0.982605 1445370167 0.022339 0.013855 -0.183655 0.982605 1445370167 0.022339 0.013855 -0.183655 0.982605 1445370167 0.022339 0.013855 -0.183655 0.982605 1445370167 0.022339 0.013855 -0.183655 0.982605 1445370167 0.022339 0.013855 -0.183655 0.982605 1445370167 0.066040 -0.075256 -0.140015 0.985046 1445370167 0.066040 -0.075256 -0.140015 0.985046 1445370167 0.066040 -0.075256 -0.140015 0.985046 1445370167 0.066040 -0.075256 -0.140015 0.985046 1445370167 0.066040 -0.075256 -0.140015 0.985046 1445370167 0.066040 -0.075256 -0.140015 0.985046 1445370167 0.121643 -0.195740 -0.214966 0.949036 1445370167 0.121643 -0.195740 -0.214966 0.949036 1445370167 0.121643 -0.195740 -0.214966 0.949036 1445370167 0.121643 -0.195740 -0.214966 0.949036 1445370167 0.121643 -0.195740 -0.214966 0.949036 1445370167 0.121643 -0.195740 -0.214966 0.949036 1445370167 0.141602 -0.302917 -0.239441 0.911499 1445370167 0.141602 -0.302917 -0.239441 0.911499 1445370167 0.141602 -0.302917 -0.239441 0.911499 1445370167 0.141602 -0.302917 -0.239441 0.911499 1445370167 0.141602 -0.302917 -0.239441 0.911499 1445370167 0.141602 -0.302917 -0.239441 0.911499 1445370167 0.149902 -0.387634 -0.205933 0.885925 1445370167 0.149902 -0.387634 -0.205933 0.885925 1445370167 0.149902 -0.387634 -0.205933 0.885925 1445370167 0.149902 -0.387634 -0.205933 0.885925 1445370167 0.149902 -0.387634 -0.205933 0.885925 1445370167 0.149902 -0.387634 -0.205933 0.885925 1445370167 0.148499 -0.464661 -0.174500 0.855286 1445370167 0.148499 -0.464661 -0.174500 0.855286 1445370167 0.148499 -0.464661 -0.174500 0.855286 1445370167 0.148499 -0.464661 -0.174500 0.855286 1445370167 0.148499 -0.464661 -0.174500 0.855286 1445370167 0.148499 -0.464661 -0.174500 0.855286 1445370167 0.148499 -0.464661 -0.174500 0.855286 1445370167 0.143005 -0.491699 -0.167419 0.842407 1445370167 0.143005 -0.491699 -0.167419 0.842407 1445370167 0.143005 -0.491699 -0.167419 0.842407 1445370167 0.143005 -0.491699 -0.167419 0.842407 1445370167 0.143005 -0.491699 -0.167419 0.842407 1445370167 0.143005 -0.491699 -0.167419 0.842407 1445370167 0.146912 -0.451172 -0.161865 0.865234 1445370167 0.146912 -0.451172 -0.161865 0.865234 1445370167 0.146912 -0.451172 -0.161865 0.865234 1445370167 0.146912 -0.451172 -0.161865 0.865234 1445370167 0.146912 -0.451172 -0.161865 0.865234 1445370167 0.146912 -0.451172 -0.161865 0.865234 1445370167 0.146912 -0.451172 -0.161865 0.865234 1445370167 0.154053 -0.349426 -0.175293 0.907410 1445370167 0.154053 -0.349426 -0.175293 0.907410 1445370167 0.154053 -0.349426 -0.175293 0.907410 1445370167 0.154053 -0.349426 -0.175293 0.907410 1445370167 0.154053 -0.349426 -0.175293 0.907410 1445370167 0.154053 -0.349426 -0.175293 0.907410 1445370167 0.150208 -0.220215 -0.206787 0.941345 1445370167 0.150208 -0.220215 -0.206787 0.941345 1445370167 0.150208 -0.220215 -0.206787 0.941345 1445370167 0.150208 -0.220215 -0.206787 0.941345 1445370167 0.150208 -0.220215 -0.206787 0.941345 1445370167 0.150208 -0.220215 -0.206787 0.941345 1445370167 0.150208 -0.220215 -0.206787 0.941345 1445370167 0.085632 -0.066833 -0.209229 0.971802 1445370167 0.085632 -0.066833 -0.209229 0.971802 1445370167 0.085632 -0.066833 -0.209229 0.971802 1445370167 0.085632 -0.066833 -0.209229 0.971802 1445370167 0.085632 -0.066833 -0.209229 0.971802 1445370167 0.085632 -0.066833 -0.209229 0.971802 1445370167 0.032532 0.066895 -0.199768 0.976990 1445370167 0.032532 0.066895 -0.199768 0.976990 1445370167 
0.175598 -0.515808 -0.254333 0.799011 1445370168 0.175598 -0.515808 -0.254333 0.799011 1445370168 0.200378 -0.545349 -0.238403 0.778198 1445370168 0.200378 -0.545349 -0.238403 0.778198 1445370168 0.200378 -0.545349 -0.238403 0.778198 1445370168 0.200378 -0.545349 -0.238403 0.778198 1445370168 0.200378 -0.545349 -0.238403 0.778198 1445370168 0.200378 -0.545349 -0.238403 0.778198 1445370168 0.204712 -0.564331 -0.241516 0.762451 1445370168 0.204712 -0.564331 -0.241516 0.762451 1445370168 0.204712 -0.564331 -0.241516 0.762451 1445370168 0.204712 -0.564331 -0.241516 0.762451 1445370168 0.204712 -0.564331 -0.241516 0.762451 1445370168 0.204712 -0.564331 -0.241516 0.762451 1445370168 0.197937 -0.574585 -0.256897 0.751465 1445370168 0.197937 -0.574585 -0.256897 0.751465 1445370168 0.197937 -0.574585 -0.256897 0.751465 1445370168 0.197937 -0.574585 -0.256897 0.751465 1445370168 0.197937 -0.574585 -0.256897 0.751465 1445370168 0.197937 -0.574585 -0.256897 0.751465 1445370168 0.197937 -0.574585 -0.256897 0.751465 1445370168 0.198547 -0.587952 -0.264709 0.738159 1445370168 0.198547 -0.587952 -0.264709 0.738159 1445370168 0.198547 -0.587952 -0.264709 0.738159 1445370168 0.198547 -0.587952 -0.264709 0.738159 1445370168 0.198547 -0.587952 -0.264709 0.738159 1445370168 0.198547 -0.587952 -0.264709 0.738159 1445370168 0.170715 -0.616516 -0.293701 0.710266 1445370168 0.170715 -0.616516 -0.293701 0.710266 1445370168 0.170715 -0.616516 -0.293701 0.710266 1445370168 0.170715 -0.616516 -0.293701 0.710266 1445370168 0.170715 -0.616516 -0.293701 0.710266 1445370168 0.170715 -0.616516 -0.293701 0.710266 1445370168 0.139648 -0.675476 -0.321106 0.648926 1445370168 0.139648 -0.675476 -0.321106 0.648926 1445370168 0.139648 -0.675476 -0.321106 0.648926 1445370168 0.139648 -0.675476 -0.321106 0.648926 1445370168 0.139648 -0.675476 -0.321106 0.648926 1445370168 0.139648 -0.675476 -0.321106 0.648926 1445370168 0.136414 -0.733154 -0.263123 0.612061 1445370168 0.136414 -0.733154 -0.263123 0.612061 1445370168 0.136414 -0.733154 -0.263123 0.612061 1445370168 0.136414 -0.733154 -0.263123 0.612061 1445370168 0.136414 -0.733154 -0.263123 0.612061 1445370168 0.136414 -0.733154 -0.263123 0.612061 1445370168 0.169922 -0.759338 -0.153198 0.609131 1445370168 0.169922 -0.759338 -0.153198 0.609131 1445370168 0.169922 -0.759338 -0.153198 0.609131 1445370168 0.169922 -0.759338 -0.153198 0.609131 1445370168 0.169922 -0.759338 -0.153198 0.609131 1445370168 0.169922 -0.759338 -0.153198 0.609131 1445370168 0.189087 -0.763245 -0.043152 0.616333 1445370168 0.189087 -0.763245 -0.043152 0.616333 1445370168 0.189087 -0.763245 -0.043152 0.616333 1445370168 0.189087 -0.763245 -0.043152 0.616333 1445370168 0.189087 -0.763245 -0.043152 0.616333 1445370168 0.189087 -0.763245 -0.043152 0.616333 1445370168 0.189087 -0.763245 -0.043152 0.616333 1445370168 0.126953 -0.758545 -0.018860 0.638855 1445370168 0.126953 -0.758545 -0.018860 0.638855 1445370168 0.126953 -0.758545 -0.018860 0.638855 1445370168 0.126953 -0.758545 -0.018860 0.638855 1445370168 0.126953 -0.758545 -0.018860 0.638855 1445370168 0.126953 -0.758545 -0.018860 0.638855 1445370168 0.038391 -0.738159 -0.084290 0.668274 1445370168 0.038391 -0.738159 -0.084290 0.668274 1445370168 0.038391 -0.738159 -0.084290 0.668274 1445370168 0.038391 -0.738159 -0.084290 0.668274 1445370168 0.038391 -0.738159 -0.084290 0.668274 1445370168 0.038391 -0.738159 -0.084290 0.668274 1445370168 0.038391 -0.738159 -0.084290 0.668274 1445370168 0.006470 -0.719238 -0.151062 0.678101 1445370168 0.006470 -0.719238 -0.151062 0.678101 1445370168 0.006470 -0.719238 -0.151062 0.678101 1445370168 0.006470 -0.719238 -0.151062 0.678101 1445370168 0.006470 -0.719238 -0.151062 0.678101 1445370168 0.006470 -0.719238 -0.151062 0.678101 1445370168 0.035706 -0.702881 -0.171570 0.689392 1445370169 0.035706 -0.702881 -0.171570 0.689392 1445370169 0.035706 -0.702881 -0.171570 0.689392 1445370169 0.035706 -0.702881 -0.171570 0.689392 1445370169 0.035706 -0.702881 -0.171570 0.689392 1445370169 0.035706 -0.702881 -0.171570 0.689392 1445370169 0.097839 -0.690918 -0.131226 0.704163 1445370169 0.097839 -0.690918 -0.131226 0.704163 1445370169 0.097839 -0.690918 -0.131226 0.704163 1445370169 0.097839 -0.690918 -0.131226 0.704163 1445370169 0.097839 -0.690918 -0.131226 0.704163 1445370169 0.097839 -0.690918 -0.131226 0.704163 1445370169 0.129944 -0.682312 -0.101135 0.712280 1445370169 0.129944 -0.682312 -0.101135 0.712280 1445370169 0.129944 -0.682312 -0.101135 0.712280 1445370169 0.129944 -0.682312 -0.101135 0.712280 1445370169 0.129944 -0.682312 -0.101135 0.712280 1445370169 0.129944 -0.682312 -0.101135 0.712280 1445370169 0.129761 -0.681274 -0.097717 0.713745 1445370169 0.129761 -0.681274 -0.097717 0.713745 1445370169 0.129761 -0.681274 -0.097717 0.713745 1445370169 0.129761 -0.681274 -0.097717 0.713745 1445370169 0.129761 -0.681274 -0.097717 0.713745 1445370169 0.129761 -0.681274 -0.097717 0.713745 1445370169 0.129761 -0.681274 -0.097717 0.713745 1445370169 0.119019 -0.681091 -0.103333 0.715027 1445370169 0.119019 -0.681091 -0.103333 0.715027 1445370169 0.119019 -0.681091 -0.103333 0.715027 1445370169 0.119019 -0.681091 -0.103333 0.715027 1445370169 0.119019 -0.681091 -0.103333 0.715027 1445370169 0.114441 -0.680603 -0.109314 0.715393 1445370169 0.114441 -0.680603 -0.109314 0.715393 1445370169 0.114441 -0.680603 -0.109314 0.715393 1445370169 0.114441 -0.680603 -0.109314 0.715393 1445370169 0.114441 -0.680603 -0.109314 0.715393 1445370169 0.114441 -0.680603 -0.109314 0.715393 1445370169 0.114441 -0.680603 -0.109314 0.715393 1445370169 0.113281 -0.686951 -0.112183 0.708984 1445370169 
0.092957 -0.705078 -0.129272 0.690979 1445370195 0.092957 -0.705078 -0.129272 0.690979 1445370195 0.096985 -0.702026 -0.123108 0.694702 1445370195 0.096985 -0.702026 -0.123108 0.694702 1445370195 0.096985 -0.702026 -0.123108 0.694702 1445370195 0.096985 -0.702026 -0.123108 0.694702 1445370195 0.096985 -0.702026 -0.123108 0.694702 1445370195 0.096985 -0.702026 -0.123108 0.694702 1445370195 0.101563 -0.701416 -0.116028 0.695862 1445370195 0.101563 -0.701416 -0.116028 0.695862 1445370195 0.101563 -0.701416 -0.116028 0.695862 1445370195 0.101563 -0.701416 -0.116028 0.695862 1445370195 0.101563 -0.701416 -0.116028 0.695862 1445370195 0.101563 -0.701416 -0.116028 0.695862 1445370195 0.104797 -0.701050 -0.108398 0.697021 1445370195 0.104797 -0.701050 -0.108398 0.697021 1445370195 0.104797 -0.701050 -0.108398 0.697021 1445370196 0.104797 -0.701050 -0.108398 0.697021 1445370196 0.104797 -0.701050 -0.108398 0.697021 1445370196 0.104797 -0.701050 -0.108398 0.697021 1445370196 0.108643 -0.699463 -0.098694 0.699463 1445370196 0.108643 -0.699463 -0.098694 0.699463 1445370196 0.108643 -0.699463 -0.098694 0.699463 1445370196 0.108643 -0.699463 -0.098694 0.699463 1445370196 0.108643 -0.699463 -0.098694 0.699463 1445370196 0.108643 -0.699463 -0.098694 0.699463 1445370196 0.108643 -0.699463 -0.098694 0.699463 1445370196 0.105469 -0.697388 -0.096619 0.702271 1445370196 0.105469 -0.697388 -0.096619 0.702271 1445370196 0.105469 -0.697388 -0.096619 0.702271 1445370196 0.105469 -0.697388 -0.096619 0.702271 1445370196 0.105469 -0.697388 -0.096619 0.702271 1445370196 0.100281 -0.695862 -0.096252 0.704590 1445370196 0.100281 -0.695862 -0.096252 0.704590 1445370196 0.100281 -0.695862 -0.096252 0.704590 1445370196 0.100281 -0.695862 -0.096252 0.704590 1445370196 0.100281 -0.695862 -0.096252 0.704590 1445370196 0.100281 -0.695862 -0.096252 0.704590 1445370196 0.100281 -0.695862 -0.096252 0.704590 1445370196 0.089478 -0.693176 -0.101318 0.708008 1445370196 0.089478 -0.693176 -0.101318 0.708008 1445370196 0.089478 -0.693176 -0.101318 0.708008 1445370196 0.089478 -0.693176 -0.101318 0.708008 1445370196 0.089478 -0.693176 -0.101318 0.708008 1445370196 0.089478 -0.693176 -0.101318 0.708008 1445370196 0.085938 -0.690125 -0.099304 0.711670 1445370196 0.085938 -0.690125 -0.099304 0.711670 1445370196 0.085938 -0.690125 -0.099304 0.711670 1445370196 0.085938 -0.690125 -0.099304 0.711670 1445370196 0.085938 -0.690125 -0.099304 0.711670 1445370196 0.085938 -0.690125 -0.099304 0.711670 1445370196 0.131653 -0.695862 -0.055481 0.703796 1445370196 0.131653 -0.695862 -0.055481 0.703796 1445370196 0.131653 -0.695862 -0.055481 0.703796 1445370196 0.131653 -0.695862 -0.055481 0.703796 1445370196 0.131653 -0.695862 -0.055481 0.703796 1445370196 0.131653 -0.695862 -0.055481 0.703796 1445370196 0.158264 -0.705688 -0.019470 0.690369 1445370196 0.158264 -0.705688 -0.019470 0.690369 1445370196 0.158264 -0.705688 -0.019470 0.690369 1445370196 0.158264 -0.705688 -0.019470 0.690369 1445370196 0.158264 -0.705688 -0.019470 0.690369 1445370196 0.158264 -0.705688 -0.019470 0.690369 1445370196 0.161926 -0.714172 -0.015076 0.680786 1445370196 0.161926 -0.714172 -0.015076 0.680786 1445370196 0.161926 -0.714172 -0.015076 0.680786 1445370196 0.161926 -0.714172 -0.015076 0.680786 1445370196 0.161926 -0.714172 -0.015076 0.680786 1445370196 0.161926 -0.714172 -0.015076 0.680786 1445370196 0.179810 -0.718750 0.001526 0.671631 1445370196 0.179810 -0.718750 0.001526 0.671631 1445370196 0.179810 -0.718750 0.001526 0.671631 1445370196 0.179810 -0.718750 0.001526 0.671631 1445370196 0.179810 -0.718750 0.001526 0.671631 1445370196 0.179810 -0.718750 0.001526 0.671631 1445370196 0.179810 -0.718750 0.001526 0.671631 1445370196 0.198486 -0.724487 0.026062 0.659546 1445370196 0.198486 -0.724487 0.026062 0.659546 1445370196 0.198486 -0.724487 0.026062 0.659546 1445370196 0.198486 -0.724487 0.026062 0.659546 1445370196 0.198486 -0.724487 0.026062 0.659546 1445370196 0.188232 -0.731873 0.012756 0.654785 1445370196 0.188232 -0.731873 0.012756 0.654785 1445370196 0.188232 -0.731873 0.012756 0.654785 1445370196 0.188232 -0.731873 0.012756 0.654785 1445370196 0.188232 -0.731873 0.012756 0.654785 1445370196 0.188232 -0.731873 0.012756 0.654785 1445370196 0.173889 -0.731750 -0.020752 0.658691 1445370196 0.173889 -0.731750 -0.020752 0.658691 1445370196 0.173889 -0.731750 -0.020752 0.658691 1445370196 0.173889 -0.731750 -0.020752 0.658691 1445370196 0.173889 -0.731750 -0.020752 0.658691 1445370196 0.173889 -0.731750 -0.020752 0.658691 1445370196 0.172791 -0.723450 -0.042236 0.667053 1445370196 0.172791 -0.723450 -0.042236 0.667053 1445370196 0.172791 -0.723450 -0.042236 0.667053 1445370196 0.172791 -0.723450 -0.042236 0.667053 1445370196 0.172791 -0.723450 -0.042236 0.667053 1445370196 0.172791 -0.723450 -0.042236 0.667053 1445370196 0.172791 -0.723450 -0.042236 0.667053 1445370196 0.159546 -0.714294 -0.066162 0.678223 1445370196 0.159546 -0.714294 -0.066162 0.678223 1445370196 0.159546 -0.714294 -0.066162 0.678223 1445370196 0.159546 -0.714294 -0.066162 0.678223 1445370196 0.159546 -0.714294 -0.066162 0.678223 1445370196 0.159546 -0.714294 -0.066162 0.678223 1445370196 0.128784 -0.702637 -0.102539 0.692200 1445370196 0.128784 -0.702637 -0.102539 0.692200 1445370196 0.128784 -0.702637 -0.102539 0.692200 1445370196 0.128784 -0.702637 -0.102539 0.692200 1445370196 0.128784 -0.702637 -0.102539 0.692200 1445370196 0.101501 -0.690430 -0.139282 0.702576 1445370196 0.101501 -0.690430 -0.139282 0.702576 1445370196 0.101501 -0.690430 -0.139282 0.702576 1445370196 0.101501 -0.690430 -0.139282 0.702576 1445370196 0.101501 -0.690430 -0.139282 0.702576 1445370196 0.101501 -0.690430 -0.139282 0.702576 1445370196 0.125000 -0.689880 -0.130615 0.700989 1445370196 0.125000 -0.689880 -0.130615 0.700989 1445370196 0.125000 -0.689880 -0.130615 0.700989 1445370196 0.125000 -0.689880 -0.130615 0.700989 1445370196 0.125000 -0.689880 -0.130615 0.700989 1445370196 0.125000 -0.689880 -0.130615 0.700989 1445370196 0.176270 -0.703979 -0.081543 0.683167 1445370196 0.176270 -0.703979 -0.081543 0.683167 1445370196 0.176270 -0.703979 -0.081543 0.683167 1445370196 0.176270 -0.703979 -0.081543 0.683167 1445370197 0.176270 -0.703979 -0.081543 0.683167 1445370197 0.176270 -0.703979 -0.081543 0.683167 1445370197 0.188843 -0.716431 -0.061768 0.668762 1445370197 0.188843 -0.716431 -0.061768 0.668762 1445370197 0.188843 -0.716431 -0.061768 0.668762 1445370197 0.188843 -0.716431 -0.061768 0.668762 1445370197 0.188843 -0.716431 -0.061768 0.668762 1445370197 0.188843 -0.716431 -0.061768 0.668762 1445370197 0.219543 -0.710938 -0.018555 0.667847 1445370197 0.219543 -0.710938 -0.018555 0.667847 1445370197 0.219543 -0.710938 -0.018555 0.667847 1445370197 0.219543 -0.710938 -0.018555 0.667847 1445370197 0.219543 -0.710938 -0.018555 0.667847 1445370197 0.219543 -0.710938 -0.018555 0.667847 1445370197 0.238464 -0.704529 0.030273 0.667725 1445370197 0.238464 -0.704529 0.030273 0.667725 1445370197 0.238464 -0.704529 0.030273 0.667725 1445370197 0.238464 -0.704529 0.030273 0.667725 1445370197 0.238464 -0.704529 0.030273 0.667725 1445370197 0.238464 -0.704529 0.030273 0.667725 1445370197 0.238464 -0.704529 0.030273 0.667725 1445370197 0.214722 -0.710876 0.036072 0.668762 1445370197 0.214722 -0.710876 0.036072 0.668762 1445370197 0.214722 -0.710876 0.036072 0.668762 1445370197 0.214722 -0.710876 0.036072 0.668762 1445370197 0.214722 -0.710876 0.036072 0.668762 1445370197 0.214722 -0.710876 0.036072 0.668762 1445370197 0.179626 -0.717407 0.005188 0.673096 1445370197 0.179626 -0.717407 0.005188 0.673096 1445370197 0.179626 -0.717407 0.005188 0.673096 1445370197 0.179626 -0.717407 0.005188 0.673096 1445370197 0.179626 -0.717407 0.005188 0.673096 1445370197 0.179626 -0.717407 0.005188 0.673096 1445370197 0.161499 -0.712952 -0.026489 0.681824 1445370197 0.161499 -0.712952 -0.026489 0.681824 1445370197 0.161499 -0.712952 -0.026489 0.681824 1445370197 0.161499 -0.712952 -0.026489 0.681824 1445370197 0.161499 -0.712952 -0.026489 0.681824 1445370197 0.161499 -0.712952 -0.026489 0.681824 1445370197 0.158325 -0.706482 -0.048157 0.688110 1445370197 0.158325 -0.706482 -0.048157 0.688110 1445370197 0.158325 -0.706482 -0.048157 0.688110 1445370197 0.158325 -0.706482 -0.048157 0.688110 1445370197 0.158325 -0.706482 -0.048157 0.688110 1445370197 0.158325 -0.706482 -0.048157 0.688110 1445370197 0.142517 -0.703003 -0.074768 0.692688 1445370197 0.142517 -0.703003 -0.074768 0.692688 1445370197 0.142517 -0.703003 -0.074768 0.692688 1445370197 0.142517 -0.703003 -0.074768 0.692688 1445370197 0.142517 -0.703003 -0.074768 0.692688 1445370197 0.142517 -0.703003 -0.074768 0.692688 1445370197 0.142517 -0.703003 -0.074768 0.692688 1445370197 0.107971 -0.698547 -0.118408 0.697388 1445370197 0.107971 -0.698547 -0.118408 0.697388 1445370197 0.107971 -0.698547 -0.118408 0.697388 1445370197 0.107971 -0.698547 -0.118408 0.697388 1445370197 0.107971 -0.698547 -0.118408 0.697388 1445370197 0.107971 -0.698547 -0.118408 0.697388 1445370197 0.092957 -0.692932 -0.143677 0.700439 1445370197 0.092957 -0.692932 -0.143677 0.700439 1445370197 0.092957 -0.692932 -0.143677 0.700439 1445370197 0.092957 -0.692932 -0.143677 0.700439 1445370197 0.092957 -0.692932 -0.143677 0.700439 1445370197 0.092957 -0.692932 -0.143677 0.700439 1445370197 0.131287 -0.698242 -0.107544 0.695435 1445370197 0.131287 -0.698242 -0.107544 0.695435 1445370197 0.131287 -0.698242 -0.107544 0.695435 1445370197 0.131287 -0.698242 -0.107544 0.695435 1445370197 0.131287 -0.698242 -0.107544 0.695435 1445370197 0.131287 -0.698242 -0.107544 0.695435 1445370197 0.131287 -0.698242 -0.107544 0.695435 1445370197 0.157715 -0.709656 -0.069824 0.683105 1445370197 0.157715 -0.709656 -0.069824 0.683105 1445370197 0.157715 -0.709656 -0.069824 0.683105 1445370197 0.157715 -0.709656 -0.069824 0.683105 1445370197 0.157715 -0.709656 -0.069824 0.683105 1445370197 0.157715 -0.709656 -0.069824 0.683105 1445370197 0.152771 -0.710876 -0.061340 0.683777 1445370197 0.152771 -0.710876 -0.061340 0.683777 1445370197 0.152771 -0.710876 -0.061340 0.683777 1445370197 0.152771 -0.710876 -0.061340 0.683777 1445370197 0.152771 -0.710876 -0.061340 0.683777 1445370197 0.152771 -0.710876 -0.061340 0.683777 1445370197 0.173523 -0.709290 -0.033447 0.682434 1445370197 0.173523 -0.709290 -0.033447 0.682434 1445370197 0.173523 -0.709290 -0.033447 0.682434 1445370197 0.173523 -0.709290 -0.033447 0.682434 1445370197 0.173523 -0.709290 -0.033447 0.682434 1445370197 0.173523 -0.709290 -0.033447 0.682434 1445370197 0.189026 -0.710510 -0.009033 0.677795 1445370197 0.189026 -0.710510 -0.009033 0.677795 1445370197 0.189026 -0.710510 -0.009033 0.677795 1445370197 0.189026 -0.710510 -0.009033 0.677795 1445370197 0.189026 -0.710510 -0.009033 0.677795 1445370197 0.189026 -0.710510 -0.009033 0.677795 1445370197 0.164795 -0.720093 -0.021484 0.673645 1445370197 0.164795 -0.720093 -0.021484 0.673645 1445370197 0.164795 -0.720093 -0.021484 0.673645 1445370197 0.164795 -0.720093 -0.021484 0.673645 1445370197 0.164795 -0.720093 -0.021484 0.673645 1445370197 0.164795 -0.720093 -0.021484 0.673645 1445370197 0.149536 -0.719238 -0.042603 0.677124 1445370197 0.149536 -0.719238 -0.042603 0.677124 1445370197 0.149536 -0.719238 -0.042603 0.677124 1445370197 0.149536 -0.719238 -0.042603 0.677124 1445370197 0.149536 -0.719238 -0.042603 0.677124 1445370197 0.149536 -0.719238 -0.042603 0.677124 1445370197 0.149536 -0.719238 -0.042603 0.677124 1445370197 0.148743 -0.711792 -0.053406 0.684387 1445370197 0.148743 -0.711792 -0.053406 0.684387 1445370197 0.148743 -0.711792 -0.053406 0.684387 1445370197 0.148743 -0.711792 -0.053406 0.684387 1445370197 0.148743 -0.711792 -0.053406 0.684387 1445370198 0.148743 -0.711792 -0.053406 0.684387 1445370198 0.138550 -0.705688 -0.071655 0.691101 1445370198 0.138550 -0.705688 -0.071655 0.691101 1445370198 0.138550 -0.705688 -0.071655 0.691101 1445370198 0.138550 -0.705688 -0.071655 0.691101 1445370198 0.138550 -0.705688 -0.071655 0.691101 1445370198 0.138550 -0.705688 -0.071655 0.691101 1445370198 0.138550 -0.705688 -0.071655 0.691101 1445370198 0.100098 -0.701538 -0.120544 0.695190 1445370198 0.100098 -0.701538 -0.120544 0.695190 1445370198 0.100098 -0.701538 -0.120544 0.695190 1445370198 0.100098 -0.701538 -0.120544 0.695190 1445370198 0.100098 -0.701538 -0.120544 0.695190 1445370198 0.100098 -0.701538 -0.120544 0.695190 1445370198 0.050415 -0.692749 -0.179565 0.696655 1445370198 0.050415 -0.692749 -0.179565 0.696655 1445370198 0.050415 -0.692749 -0.179565 0.696655 1445370198 0.050415 -0.692749 -0.179565 0.696655 1445370198 0.050415 -0.692749 -0.179565 0.696655 1445370198 0.050415 -0.692749 -0.179565 0.696655 1445370198 0.074524 -0.693604 -0.166382 0.696899 1445370198 0.074524 -0.693604 -0.166382 0.696899 1445370198 0.074524 -0.693604 -0.166382 0.696899 1445370198 0.074524 -0.693604 -0.166382 0.696899 1445370198 0.074524 -0.693604 -0.166382 0.696899 1445370198 0.074524 -0.693604 -0.166382 0.696899 1445370198 0.074524 -0.693604 -0.166382 0.696899 1445370198 0.132935 -0.703430 -0.110596 0.689392 1445370198 0.132935 -0.703430 -0.110596 0.689392 1445370198 0.132935 -0.703430 -0.110596 0.689392 1445370198 0.132935 -0.703430 -0.110596 0.689392 1445370198 0.132935 -0.703430 -0.110596 0.689392 1445370198 0.132935 -0.703430 -0.110596 0.689392 1445370198 0.141663 -0.708679 -0.089417 0.685364 1445370198 0.141663 -0.708679 -0.089417 0.685364 1445370198 0.141663 -0.708679 -0.089417 0.685364 1445370198 0.141663 -0.708679 -0.089417 0.685364 1445370198 0.141663 -0.708679 -0.089417 0.685364 1445370198 0.141663 -0.708679 -0.089417 0.685364 1445370198 0.164001 -0.713562 -0.063354 0.678162 1445370198 0.164001 -0.713562 -0.063354 0.678162 1445370198 0.164001 -0.713562 -0.063354 0.678162 1445370198 0.164001 -0.713562 -0.063354 0.678162 1445370198 0.164001 -0.713562 -0.063354 0.678162 1445370198 0.164001 -0.713562 -0.063354 0.678162 1445370198 0.185608 -0.722534 -0.031250 0.665222 1445370198 0.185608 -0.722534 -0.031250 0.665222 1445370198 0.185608 -0.722534 -0.031250 0.665222 1445370198 0.185608 -0.722534 -0.031250 0.665222 1445370198 0.185608 -0.722534 -0.031250 0.665222 1445370198 0.177307 -0.733398 -0.021240 0.655945 1445370198 0.177307 -0.733398 -0.021240 0.655945 1445370198 0.177307 -0.733398 -0.021240 0.655945 1445370198 0.177307 -0.733398 -0.021240 0.655945 1445370198 0.177307 -0.733398 -0.021240 0.655945 1445370198 0.177307 -0.733398 -0.021240 0.655945 1445370198 0.177307 -0.733398 -0.021240 0.655945 1445370198 0.164246 -0.735352 -0.027222 0.656921 1445370198 0.164246 -0.735352 -0.027222 0.656921 1445370198 0.164246 -0.735352 -0.027222 0.656921 1445370198 0.164246 -0.735352 -0.027222 0.656921 1445370198 0.164246 -0.735352 -0.027222 0.656921 1445370198 0.152588 -0.728516 -0.042847 0.666443 1445370198 0.152588 -0.728516 -0.042847 0.666443 1445370198 0.152588 -0.728516 -0.042847 0.666443 1445370198 0.152588 -0.728516 -0.042847 0.666443 1445370198 0.152588 -0.728516 -0.042847 0.666443 1445370198 0.152588 -0.728516 -0.042847 0.666443 1445370198 0.152588 -0.728516 -0.042847 0.666443 1445370198 0.144348 -0.716919 -0.058533 0.679565 1445370198 0.144348 -0.716919 -0.058533 0.679565 1445370198 0.144348 -0.716919 -0.058533 0.679565 1445370198 0.144348 -0.716919 -0.058533 0.679565 1445370198 0.144348 -0.716919 -0.058533 0.679565 1445370198 0.144348 -0.716919 -0.058533 0.679565 1445370198 0.120117 -0.704773 -0.089294 0.693481 1445370198 0.120117 -0.704773 -0.089294 0.693481 1445370198 0.120117 -0.704773 -0.089294 0.693481 1445370198 0.120117 -0.704773 -0.089294 0.693481 1445370198 0.120117 -0.704773 -0.089294 0.693481 1445370198 0.092957 -0.692932 -0.129639 0.703186 1445370198 0.092957 -0.692932 -0.129639 0.703186 1445370198 0.092957 -0.692932 -0.129639 0.703186 1445370198 0.092957 -0.692932 -0.129639 0.703186 1445370198 0.092957 -0.692932 -0.129639 0.703186 1445370198 0.092957 -0.692932 -0.129639 0.703186 1445370198 0.094238 -0.687805 -0.141846 0.705688 1445370198 0.094238 -0.687805 -0.141846 0.705688 1445370198 0.094238 -0.687805 -0.141846 0.705688 1445370198 0.094238 -0.687805 -0.141846 0.705688 1445370198 0.094238 -0.687805 -0.141846 0.705688 1445370198 0.094238 -0.687805 -0.141846 0.705688 1445370198 0.094238 -0.687805 -0.141846 0.705688 1445370198 0.139709 -0.693848 -0.102112 0.698975 1445370198 0.139709 -0.693848 -0.102112 0.698975 1445370198 0.139709 -0.693848 -0.102112 0.698975 1445370198 0.139709 -0.693848 -0.102112 0.698975 1445370198 0.139709 -0.693848 -0.102112 0.698975 1445370198 0.139709 -0.693848 -0.102112 0.698975 1445370198 0.150208 -0.700989 -0.078552 0.692749 1445370198 0.150208 -0.700989 -0.078552 0.692749 1445370198 0.150208 -0.700989 -0.078552 0.692749 1445370198 0.150208 -0.700989 -0.078552 0.692749 1445370198 0.150208 -0.700989 -0.078552 0.692749 1445370198 0.150208 -0.700989 -0.078552 0.692749 1445370198 0.157837 -0.706116 -0.067139 0.687012 1445370198 0.157837 -0.706116 -0.067139 0.687012 1445370198 0.157837 -0.706116 -0.067139 0.687012 1445370198 0.157837 -0.706116 -0.067139 0.687012 1445370198 0.157837 -0.706116 -0.067139 0.687012 1445370198 0.157837 -0.706116 -0.067139 0.687012 1445370198 0.157837 -0.706116 -0.067139 0.687012 1445370199 0.166626 -0.711426 -0.046936 0.681152 1445370199 0.166626 -0.711426 -0.046936 0.681152 1445370199 0.166626 -0.711426 -0.046936 0.681152 1445370199 0.166626 -0.711426 -0.046936 0.681152 1445370199 0.166626 -0.711426 -0.046936 0.681152 1445370199 0.165771 -0.712891 -0.032593 0.680603 1445370199 0.165771 -0.712891 -0.032593 0.680603 1445370199 0.165771 -0.712891 -0.032593 0.680603 1445370199 0.165771 -0.712891 -0.032593 0.680603 1445370199 0.165771 -0.712891 -0.032593 0.680603 1445370199 0.165771 -0.712891 -0.032593 0.680603 1445370199 0.153198 -0.710327 -0.042297 0.685669 1445370199 0.153198 -0.710327 -0.042297 0.685669 1445370199 0.153198 -0.710327 -0.042297 0.685669 1445370199 0.153198 -0.710327 -0.042297 0.685669 1445370199 0.153198 -0.710327 -0.042297 0.685669 1445370199 0.153198 -0.710327 -0.042297 0.685669 1445370199 0.145081 -0.699768 -0.062500 0.696716 1445370199 0.145081 -0.699768 -0.062500 0.696716 1445370199 0.145081 -0.699768 -0.062500 0.696716 1445370199 0.145081 -0.699768 -0.062500 0.696716 1445370199 0.145081 -0.699768 -0.062500 0.696716 1445370199 0.145081 -0.699768 -0.062500 0.696716 1445370199 0.139526 -0.687866 -0.080261 0.707764 1445370199 0.139526 -0.687866 -0.080261 0.707764 1445370199 0.139526 -0.687866 -0.080261 0.707764 1445370199 0.139526 -0.687866 -0.080261 0.707764 1445370199 0.139526 -0.687866 -0.080261 0.707764 1445370199 0.139526 -0.687866 -0.080261 0.707764 1445370199 0.139526 -0.687866 -0.080261 0.707764 1445370199 0.133240 -0.677612 -0.092041 0.717407 1445370199 0.133240 -0.677612 -0.092041 0.717407 1445370199 0.133240 -0.677612 -0.092041 0.717407 1445370199 0.133240 -0.677612 -0.092041 0.717407 1445370199 0.133240 -0.677612 -0.092041 0.717407 1445370199 0.114136 -0.668762 -0.113708 0.725830 1445370199 0.114136 -0.668762 -0.113708 0.725830 1445370199 0.114136 -0.668762 -0.113708 0.725830 1445370199 0.114136 -0.668762 -0.113708 0.725830 1445370199 0.114136 -0.668762 -0.113708 0.725830 1445370199 0.114136 -0.668762 -0.113708 0.725830 1445370199 0.114136 -0.668762 -0.113708 0.725830 1445370199 0.094055 -0.660706 -0.135132 0.732361 1445370199 0.094055 -0.660706 -0.135132 0.732361 1445370199 0.094055 -0.660706 -0.135132 0.732361 1445370199 0.094055 -0.660706 -0.135132 0.732361 1445370199 0.094055 -0.660706 -0.135132 0.732361 1445370199 0.094055 -0.660706 -0.135132 0.732361 1445370199 0.107239 -0.664246 -0.118652 0.730225 1445370199 0.107239 -0.664246 -0.118652 0.730225 1445370199 0.107239 -0.664246 -0.118652 0.730225 1445370199 0.107239 -0.664246 -0.118652 0.730225 1445370199 0.107239 -0.664246 -0.118652 0.730225 1445370199 0.107239 -0.664246 -0.118652 0.730225 1445370199 0.107239 -0.664246 -0.118652 0.730225 1445370199 0.140198 -0.677917 -0.070557 0.718201 1445370199 0.140198 -0.677917 -0.070557 0.718201 1445370199 0.140198 -0.677917 -0.070557 0.718201 1445370199 0.140198 -0.677917 -0.070557 0.718201 1445370199 0.140198 -0.677917 -0.070557 0.718201 1445370199 0.140198 -0.677917 -0.070557 0.718201 1445370199 0.145874 -0.689331 -0.046326 0.708069 1445370199 0.145874 -0.689331 -0.046326 0.708069 1445370199 0.145874 -0.689331 -0.046326 0.708069 1445370199 0.145874 -0.689331 -0.046326 0.708069 1445370199 0.145874 -0.689331 -0.046326 0.708069 1445370199 0.145874 -0.689331 -0.046326 0.708069 1445370199 0.150757 -0.694946 -0.036804 0.702087 1445370199 0.150757 -0.694946 -0.036804 0.702087 1445370199 0.150757 -0.694946 -0.036804 0.702087 1445370199 0.150757 -0.694946 -0.036804 0.702087 1445370199 0.150757 -0.694946 -0.036804 0.702087 1445370199 0.150757 -0.694946 -0.036804 0.702087 1445370199 0.150757 -0.694946 -0.036804 0.702087 1445370199 0.157715 -0.703613 -0.027100 0.692322 1445370199 0.157715 -0.703613 -0.027100 0.692322 1445370199 0.157715 -0.703613 -0.027100 0.692322 1445370199 0.157715 -0.703613 -0.027100 0.692322 1445370199 0.157715 -0.703613 -0.027100 0.692322 1445370199 0.157715 -0.703613 -0.027100 0.692322 1445370199 0.150635 -0.715088 -0.029053 0.682007 1445370199 0.150635 -0.715088 -0.029053 0.682007 1445370199 0.150635 -0.715088 -0.029053 0.682007 1445370199 0.150635 -0.715088 -0.029053 0.682007 1445370199 0.150635 -0.715088 -0.029053 0.682007 1445370199 0.150635 -0.715088 -0.029053 0.682007 1445370199 0.137817 -0.720764 -0.043396 0.677979 1445370199 0.137817 -0.720764 -0.043396 0.677979 1445370199 0.137817 -0.720764 -0.043396 0.677979 1445370199 0.137817 -0.720764 -0.043396 0.677979 1445370199 0.137817 -0.720764 -0.043396 0.677979 1445370199 0.137817 -0.720764 -0.043396 0.677979 1445370199 0.137817 -0.720764 -0.043396 0.677979 1445370199 0.126831 -0.716064 -0.061646 0.683655 1445370199 0.126831 -0.716064 -0.061646 0.683655 1445370199 0.126831 -0.716064 -0.061646 0.683655 1445370199 0.126831 -0.716064 -0.061646 0.683655 1445370199 0.126831 -0.716064 -0.061646 0.683655 1445370199 0.126831 -0.716064 -0.061646 0.683655 1445370199 0.128662 -0.704651 -0.077148 0.693542 1445370199 0.128662 -0.704651 -0.077148 0.693542 1445370199 0.128662 -0.704651 -0.077148 0.693542 1445370199 0.128662 -0.704651 -0.077148 0.693542 1445370199 0.128662 -0.704651 -0.077148 0.693542 1445370199 0.128662 -0.704651 -0.077148 0.693542 1445370199 0.113586 -0.693481 -0.104675 0.703735 1445370199 0.113586 -0.693481 -0.104675 0.703735 1445370199 0.113586 -0.693481 -0.104675 0.703735 1445370199 0.113586 -0.693481 -0.104675 0.703735 1445370199 0.113586 -0.693481 -0.104675 0.703735 1445370199 0.113586 -0.693481 -0.104675 0.703735 1445370199 0.113586 -0.693481 -0.104675 0.703735 1445370200 0.083862 -0.680542 -0.137695 0.714783 1445370200 0.083862 -0.680542 -0.137695 0.714783 1445370200 0.083862 -0.680542 -0.137695 0.714783 1445370200 0.083862 -0.680542 -0.137695 0.714783 1445370200 0.083862 -0.680542 -0.137695 0.714783 1445370200 0.083862 -0.680542 -0.137695 0.714783 1445370200 0.068970 -0.665710 -0.152527 0.727173 1445370200 0.068970 -0.665710 -0.152527 0.727173 1445370200 0.068970 -0.665710 -0.152527 0.727173 1445370200 0.068970 -0.665710 -0.152527 0.727173 1445370200 0.068970 -0.665710 -0.152527 0.727173 1445370200 0.068970 -0.665710 -0.152527 0.727173 1445370200 0.093018 -0.669861 -0.125061 0.725952 1445370200 0.093018 -0.669861 -0.125061 0.725952 1445370200 0.093018 -0.669861 -0.125061 0.725952 1445370200 0.093018 -0.669861 -0.125061 0.725952 1445370200 0.093018 -0.669861 -0.125061 0.725952 1445370200 0.093018 -0.669861 -0.125061 0.725952 1445370200 0.106201 -0.683167 -0.101013 0.715393 1445370200 0.106201 -0.683167 -0.101013 0.715393 1445370200 0.106201 -0.683167 -0.101013 0.715393 1445370200 0.106201 -0.683167 -0.101013 0.715393 1445370200 0.106201 -0.683167 -0.101013 0.715393 1445370200 0.106201 -0.683167 -0.101013 0.715393 1445370200 0.100037 -0.693604 -0.096497 0.706848 1445370200 0.100037 -0.693604 -0.096497 0.706848 1445370200 0.100037 -0.693604 -0.096497 0.706848 1445370200 0.100037 -0.693604 -0.096497 0.706848 1445370200 0.100037 -0.693604 -0.096497 0.706848 1445370200 0.100037 -0.693604 -0.096497 0.706848 1445370200 0.100037 -0.693604 -0.096497 0.706848 1445370200 0.121948 -0.700989 -0.075928 0.698547 1445370200 0.121948 -0.700989 -0.075928 0.698547 1445370200 0.121948 -0.700989 -0.075928 0.698547 1445370200 0.121948 -0.700989 -0.075928 0.698547 1445370200 0.121948 -0.700989 -0.075928 0.698547 1445370200 0.121948 -0.700989 -0.075928 0.698547 1445370200 0.146729 -0.705872 -0.047424 0.691345 1445370200 0.146729 -0.705872 -0.047424 0.691345 1445370200 0.146729 -0.705872 -0.047424 0.691345 1445370200 0.146729 -0.705872 -0.047424 0.691345 1445370200 0.146729 -0.705872 -0.047424 0.691345 1445370200 0.146729 -0.705872 -0.047424 0.691345 1445370200 0.147034 -0.712585 -0.043518 0.684631 1445370200 0.147034 -0.712585 -0.043518 0.684631 1445370200 0.147034 -0.712585 -0.043518 0.684631 1445370200 0.147034 -0.712585 -0.043518 0.684631 1445370200 0.147034 -0.712585 -0.043518 0.684631 1445370200 0.147034 -0.712585 -0.043518 0.684631 1445370200 0.148560 -0.716003 -0.042664 0.680725 1445370200 0.148560 -0.716003 -0.042664 0.680725 1445370200 0.148560 -0.716003 -0.042664 0.680725 1445370200 0.148560 -0.716003 -0.042664 0.680725 1445370200 0.148560 -0.716003 -0.042664 0.680725 1445370200 0.148560 -0.716003 -0.042664 0.680725 1445370200 0.132629 -0.712463 -0.055237 0.686829 1445370200 0.132629 -0.712463 -0.055237 0.686829 1445370200 0.132629 -0.712463 -0.055237 0.686829 1445370200 0.132629 -0.712463 -0.055237 0.686829 1445370200 0.132629 -0.712463 -0.055237 0.686829 1445370200 0.132629 -0.712463 -0.055237 0.686829 1445370200 0.132629 -0.712463 -0.055237 0.686829 1445370200 0.113403 -0.704346 -0.080627 0.696045 1445370200 0.113403 -0.704346 -0.080627 0.696045 1445370200 0.113403 -0.704346 -0.080627 0.696045 1445370200 0.113403 -0.704346 -0.080627 0.696045 1445370200 0.113403 -0.704346 -0.080627 0.696045 1445370200 0.110291 -0.695068 -0.087524 0.705017 1445370200 0.110291 -0.695068 -0.087524 0.705017 1445370200 0.110291 -0.695068 -0.087524 0.705017 1445370200 0.110291 -0.695068 -0.087524 0.705017 1445370200 0.110291 -0.695068 -0.087524 0.705017 1445370200 0.110291 -0.695068 -0.087524 0.705017 1445370200 0.110291 -0.695068 -0.087524 0.705017 1445370200 0.091614 -0.687866 -0.107056 0.712036 1445370200 0.091614 -0.687866 -0.107056 0.712036 1445370200 0.091614 -0.687866 -0.107056 0.712036 1445370200 0.091614 -0.687866 -0.107056 0.712036 1445370200 0.091614 -0.687866 -0.107056 0.712036 1445370200 0.091614 -0.687866 -0.107056 0.712036 1445370200 0.074036 -0.682068 -0.130676 0.715698 1445370200 0.074036 -0.682068 -0.130676 0.715698 1445370200 0.074036 -0.682068 -0.130676 0.715698 1445370200 0.074036 -0.682068 -0.130676 0.715698 1445370200 0.074036 -0.682068 -0.130676 0.715698 1445370200 0.074036 -0.682068 -0.130676 0.715698 1445370200 0.086914 -0.683716 -0.120667 0.714417 1445370200 0.086914 -0.683716 -0.120667 0.714417 1445370200 0.086914 -0.683716 -0.120667 0.714417 1445370200 0.086914 -0.683716 -0.120667 0.714417 1445370200 0.086914 -0.683716 -0.120667 0.714417 1445370200 0.086914 -0.683716 -0.120667 0.714417 1445370200 0.086914 -0.683716 -0.120667 0.714417 1445370200 0.113464 -0.691711 -0.091125 0.707336 1445370200 0.113464 -0.691711 -0.091125 0.707336 1445370200 0.113464 -0.691711 -0.091125 0.707336 1445370200 0.113464 -0.691711 -0.091125 0.707336 1445370200 0.113464 -0.691711 -0.091125 0.707336 1445370200 0.113464 -0.691711 -0.091125 0.707336 1445370200 0.113464 -0.697998 -0.085388 0.701843 1445370200 0.113464 -0.697998 -0.085388 0.701843 1445370200 0.113464 -0.697998 -0.085388 0.701843 1445370200 0.113464 -0.697998 -0.085388 0.701843 1445370200 0.113464 -0.697998 -0.085388 0.701843 1445370200 0.113464 -0.697998 -0.085388 0.701843 1445370200 0.125916 -0.703003 -0.075562 0.695801 1445370200 0.125916 -0.703003 -0.075562 0.695801 1445370200 0.125916 -0.703003 -0.075562 0.695801 1445370200 0.125916 -0.703003 -0.075562 0.695801 1445370200 0.125916 -0.703003 -0.075562 0.695801 1445370200 0.125916 -0.703003 -0.075562 0.695801 1445370200 0.152954 -0.706665 -0.044617 0.689392 1445370200 0.152954 -0.706665 -0.044617 0.689392 1445370201 0.152954 -0.706665 -0.044617 0.689392 1445370201 0.152954 -0.706665 -0.044617 0.689392 1445370201 0.152954 -0.706665 -0.044617 0.689392 1445370201 0.152954 -0.706665 -0.044617 0.689392 1445370201 0.152954 -0.706665 -0.044617 0.689392 1445370201 0.157288 -0.716064 -0.033203 0.679260 1445370201 0.157288 -0.716064 -0.033203 0.679260 1445370201 0.157288 -0.716064 -0.033203 0.679260 1445370201 0.157288 -0.716064 -0.033203 0.679260 1445370201 0.157288 -0.716064 -0.033203 0.679260 1445370201 
0.202148 -0.648438 -0.061584 0.731323 1445370204 0.202148 -0.648438 -0.061584 0.731323 1445370204 0.202148 -0.648438 -0.061584 0.731323 1445370204 0.212891 -0.590698 -0.101135 0.771667 1445370204 0.212891 -0.590698 -0.101135 0.771667 1445370204 0.212891 -0.590698 -0.101135 0.771667 1445370204 0.235474 -0.514893 -0.129089 0.814087 1445370204 0.235474 -0.514893 -0.129089 0.814087 1445370204 0.235474 -0.514893 -0.129089 0.814087 1445370204 0.235474 -0.514893 -0.129089 0.814087 1445370204 0.235474 -0.514893 -0.129089 0.814087 1445370204 0.235474 -0.514893 -0.129089 0.814087 1445370204 0.248657 -0.446899 -0.128418 0.849670 1445370204 0.248657 -0.446899 -0.128418 0.849670 1445370204 0.248657 -0.446899 -0.128418 0.849670 1445370204 0.248657 -0.446899 -0.128418 0.849670 1445370204 0.248657 -0.446899 -0.128418 0.849670 1445370204 0.248657 -0.446899 -0.128418 0.849670 1445370204 0.248657 -0.446899 -0.128418 0.849670 1445370204 0.241394 -0.403442 -0.142578 0.870972 1445370204 0.241394 -0.403442 -0.142578 0.870972 1445370204 0.241394 -0.403442 -0.142578 0.870972 1445370204 0.241394 -0.403442 -0.142578 0.870972 1445370204 0.241394 -0.403442 -0.142578 0.870972 1445370204 0.241394 -0.403442 -0.142578 0.870972 1445370204 0.225586 -0.398987 -0.167542 0.872803 1445370204 0.225586 -0.398987 -0.167542 0.872803 1445370204 0.225586 -0.398987 -0.167542 0.872803 1445370204 0.225586 -0.398987 -0.167542 0.872803 1445370204 0.225586 -0.398987 -0.167542 0.872803 1445370204 0.225586 -0.398987 -0.167542 0.872803 1445370204 0.205383 -0.416260 -0.179871 0.867249 1445370204 0.205383 -0.416260 -0.179871 0.867249 1445370204 0.205383 -0.416260 -0.179871 0.867249 1445370204 0.205383 -0.416260 -0.179871 0.867249 1445370204 0.205383 -0.416260 -0.179871 0.867249 1445370204 0.205383 -0.416260 -0.179871 0.867249 1445370204 0.205383 -0.416260 -0.179871 0.867249 1445370204 0.191833 -0.425720 -0.183838 0.864929 1445370204 0.191833 -0.425720 -0.183838 0.864929 1445370204 0.191833 -0.425720 -0.183838 0.864929 1445370204 0.191833 -0.425720 -0.183838 0.864929 1445370204 0.191833 -0.425720 -0.183838 0.864929 1445370204 0.191833 -0.425720 -0.183838 0.864929 1445370204 0.185059 -0.432312 -0.188416 0.862183 1445370204 0.185059 -0.432312 -0.188416 0.862183 1445370204 0.185059 -0.432312 -0.188416 0.862183 1445370204 0.185059 -0.432312 -0.188416 0.862183 1445370204 0.185059 -0.432312 -0.188416 0.862183 1445370204 0.185059 -0.432312 -0.188416 0.862183 1445370204 0.184631 -0.434387 -0.191406 0.860535 1445370204 0.184631 -0.434387 -0.191406 0.860535 1445370204 0.184631 -0.434387 -0.191406 0.860535 1445370204 0.184631 -0.434387 -0.191406 0.860535 1445370204 0.184753 -0.448303 -0.192810 0.853027 1445370204 0.184753 -0.448303 -0.192810 0.853027 1445370204 0.184753 -0.448303 -0.192810 0.853027 1445370204 0.184753 -0.448303 -0.192810 0.853027 1445370204 0.184753 -0.448303 -0.192810 0.853027 1445370204 0.184753 -0.448303 -0.192810 0.853027 1445370204 0.188477 -0.470154 -0.201904 0.838257 1445370204 0.188477 -0.470154 -0.201904 0.838257 1445370204 0.188477 -0.470154 -0.201904 0.838257 1445370204 0.188477 -0.470154 -0.201904 0.838257 1445370204 0.188477 -0.470154 -0.201904 0.838257 1445370204 0.188477 -0.470154 -0.201904 0.838257 1445370205 0.207214 -0.455200 -0.211487 0.839722 1445370205 0.207214 -0.455200 -0.211487 0.839722 1445370205 0.207214 -0.455200 -0.211487 0.839722 1445370205 0.207214 -0.455200 -0.211487 0.839722 1445370205 0.207214 -0.455200 -0.211487 0.839722 1445370205 0.213135 -0.364624 -0.254883 0.869873 1445370205 0.213135 -0.364624 -0.254883 0.869873 1445370205 0.213135 -0.364624 -0.254883 0.869873 1445370205 0.213135 -0.364624 -0.254883 0.869873 1445370205 0.213135 -0.364624 -0.254883 0.869873 1445370205 0.213135 -0.364624 -0.254883 0.869873 1445370205 0.213135 -0.364624 -0.254883 0.869873 1445370205 0.199402 -0.244080 -0.281616 0.906250 1445370205 0.199402 -0.244080 -0.281616 0.906250 1445370205 0.199402 -0.244080 -0.281616 0.906250 1445370205 0.199402 -0.244080 -0.281616 0.906250 1445370205 0.199402 -0.244080 -0.281616 0.906250 1445370205 0.152832 -0.110962 -0.277771 0.941895 1445370205 0.152832 -0.110962 -0.277771 0.941895 1445370205 0.152832 -0.110962 -0.277771 0.941895 1445370205 0.152832 -0.110962 -0.277771 0.941895 1445370205 0.152832 -0.110962 -0.277771 0.941895 1445370205 0.152832 -0.110962 -0.277771 0.941895 1445370205 0.095337 -0.014404 -0.273865 0.956909 1445370205 0.095337 -0.014404 -0.273865 0.956909 1445370205 0.095337 -0.014404 -0.273865 0.956909 1445370205 0.095337 -0.014404 -0.273865 0.956909 1445370205 0.095337 -0.014404 -0.273865 0.956909 1445370205 0.095337 -0.014404 -0.273865 0.956909 1445370205 0.130371 -0.031982 -0.246338 0.959839 1445370205 0.130371 -0.031982 -0.246338 0.959839 1445370205 0.130371 -0.031982 -0.246338 0.959839 1445370205 0.130371 -0.031982 -0.246338 0.959839 1445370205 0.130371 -0.031982 -0.246338 0.959839 1445370205 0.130371 -0.031982 -0.246338 0.959839 1445370205 0.130371 -0.031982 -0.246338 0.959839 1445370205 0.160156 -0.106689 -0.144531 0.970581 1445370205 0.160156 -0.106689 -0.144531 0.970581 1445370205 0.160156 -0.106689 -0.144531 0.970581 1445370205 0.160156 -0.106689 -0.144531 0.970581 1445370205 0.160156 -0.106689 -0.144531 0.970581 1445370205 0.160156 -0.106689 -0.144531 0.970581 1445370205 0.187378 -0.223877 -0.229309 0.928528 1445370205 0.187378 -0.223877 -0.229309 0.928528 1445370205 0.187378 -0.223877 -0.229309 0.928528 1445370205 0.187378 -0.223877 -0.229309 0.928528 1445370205 0.187378 -0.223877 -0.229309 0.928528 1445370205 0.187378 -0.223877 -0.229309 0.928528 1445370205 0.187378 -0.223877 -0.229309 0.928528 1445370205 0.163513 -0.317078 -0.281189 0.890869 1445370205 0.163513 -0.317078 -0.281189 0.890869 1445370205 0.163513 -0.317078 -0.281189 0.890869 1445370205 0.163513 -0.317078 -0.281189 0.890869 1445370205 0.163513 -0.317078 -0.281189 0.890869 1445370205 0.164612 -0.435486 -0.251648 0.848450 1445370205 0.164612 -0.435486 -0.251648 0.848450 1445370205 0.164612 -0.435486 -0.251648 0.848450 1445370205 0.164612 -0.435486 -0.251648 0.848450 1445370205 0.164612 -0.435486 -0.251648 0.848450 1445370205 0.164612 -0.435486 -0.251648 0.848450 1445370205 0.148560 -0.500793 -0.231567 0.820679 1445370205 0.148560 -0.500793 -0.231567 0.820679 1445370205 0.148560 -0.500793 -0.231567 0.820679 1445370205 0.148560 -0.500793 -0.231567 0.820679 1445370205 0.148560 -0.500793 -0.231567 0.820679 1445370205 0.148560 -0.500793 -0.231567 0.820679 1445370205 0.156006 -0.425049 -0.249939 0.855835 1445370205 0.156006 -0.425049 -0.249939 0.855835 1445370205 0.156006 -0.425049 -0.249939 0.855835 1445370205 0.156006 -0.425049 -0.249939 0.855835 1445370205 0.156006 -0.425049 -0.249939 0.855835 1445370205 0.156006 -0.425049 -0.249939 0.855835 1445370205 0.156006 -0.425049 -0.249939 0.855835 1445370205 0.158203 -0.306824 -0.264954 0.900330 1445370205 0.158203 -0.306824 -0.264954 0.900330 1445370205 0.158203 -0.306824 -0.264954 0.900330 1445370205 0.158203 -0.306824 -0.264954 0.900330 1445370205 0.158203 -0.306824 -0.264954 0.900330 1445370205 0.158203 -0.306824 -0.264954 0.900330 1445370205 0.178284 -0.171814 -0.266235 0.931580 1445370205 0.178284 -0.171814 -0.266235 0.931580 1445370205 0.178284 -0.171814 -0.266235 0.931580 1445370205 0.178284 -0.171814 -0.266235 0.931580 1445370205 0.178284 -0.171814 -0.266235 0.931580 1445370205 0.178284 -0.171814 -0.266235 0.931580 1445370205 0.129822 -0.016174 -0.237793 0.962463 1445370205 0.129822 -0.016174 -0.237793 0.962463 1445370205 0.129822 -0.016174 -0.237793 0.962463 1445370205 0.129822 -0.016174 -0.237793 0.962463 1445370205 0.129822 -0.016174 -0.237793 0.962463 1445370205 0.129822 -0.016174 -0.237793 0.962463 1445370205 0.078857 0.068970 -0.272583 0.956421 1445370205 0.078857 0.068970 -0.272583 0.956421 1445370205 0.078857 0.068970 -0.272583 0.956421 1445370205 0.078857 0.068970 -0.272583 0.956421 1445370205 0.078857 0.068970 -0.272583 0.956421 1445370205 0.078857 0.068970 -0.272583 0.956421 1445370205 0.078857 0.068970 -0.272583 0.956421 1445370205 0.119385 0.019775 -0.306152 0.944275 1445370205 0.119385 0.019775 -0.306152 0.944275 1445370205 0.119385 0.019775 -0.306152 0.944275 1445370205 0.119385 0.019775 -0.306152 0.944275 1445370205 0.119385 0.019775 -0.306152 0.944275 1445370205 0.119385 0.019775 -0.306152 0.944275 1445370205 0.150879 -0.056274 -0.184937 0.969421 1445370205 0.150879 -0.056274 -0.184937 0.969421 1445370205 0.150879 -0.056274 -0.184937 0.969421 1445370205 0.150879 -0.056274 -0.184937 0.969421 1445370205 0.150879 -0.056274 -0.184937 0.969421 1445370205 0.150879 -0.056274 -0.184937 0.969421 1445370205 0.187988 -0.178894 -0.223328 0.939514 1445370206 0.187988 -0.178894 -0.223328 0.939514 1445370206 0.187988 -0.178894 -0.223328 0.939514 1445370206 0.187988 -0.178894 -0.223328 0.939514 1445370206 0.187988 -0.178894 -0.223328 0.939514 1445370206 0.180054 -0.311646 -0.243530 0.900635 1445370206 0.180054 -0.311646 -0.243530 0.900635 1445370206 0.180054 -0.311646 -0.243530 0.900635 1445370206 0.180054 -0.311646 -0.243530 0.900635 1445370206 0.180054 -0.311646 -0.243530 0.900635 1445370206 0.180054 -0.311646 -0.243530 0.900635 1445370206 0.194946 -0.400452 -0.208130 0.870789 1445370206 0.194946 -0.400452 -0.208130 0.870789 1445370206 0.194946 -0.400452 -0.208130 0.870789 1445370206 0.194946 -0.400452 -0.208130 0.870789 1445370206 0.194946 -0.400452 -0.208130 0.870789 1445370206 0.194946 -0.400452 -0.208130 0.870789 1445370206 0.200073 -0.469116 -0.156738 0.845764 1445370206 0.200073 -0.469116 -0.156738 0.845764 1445370206 0.200073 -0.469116 -0.156738 0.845764 1445370206 0.200073 -0.469116 -0.156738 0.845764 1445370206 0.200073 -0.469116 -0.156738 0.845764 1445370206 0.200073 -0.469116 -0.156738 0.845764 1445370206 0.208313 -0.391724 -0.203552 0.872742 1445370206 0.208313 -0.391724 -0.203552 0.872742 1445370206 0.208313 -0.391724 -0.203552 0.872742 1445370206 0.208313 -0.391724 -0.203552 0.872742 1445370206 0.208313 -0.391724 -0.203552 0.872742 1445370206 0.208313 -0.391724 -0.203552 0.872742 1445370206 0.208313 -0.391724 -0.203552 0.872742 1445370206 0.193970 -0.263733 -0.274597 0.904114 1445370206 0.193970 -0.263733 -0.274597 0.904114 1445370206 0.193970 -0.263733 -0.274597 0.904114 1445370206 0.193970 -0.263733 -0.274597 0.904114 1445370206 0.193970 -0.263733 -0.274597 0.904114 1445370206 0.193970 -0.263733 -0.274597 0.904114 1445370206 0.181030 -0.128540 -0.261780 0.939209 1445370206 0.181030 -0.128540 -0.261780 0.939209 1445370206 0.181030 -0.128540 -0.261780 0.939209 1445370206 0.181030 -0.128540 -0.261780 0.939209 1445370206 0.181030 -0.128540 -0.261780 0.939209 1445370206 0.181030 -0.128540 -0.261780 0.939209 1445370206 0.105164 -0.006836 -0.197144 0.974670 1445370206 0.105164 -0.006836 -0.197144 0.974670 1445370206 0.105164 -0.006836 -0.197144 0.974670 1445370206 0.105164 -0.006836 -0.197144 0.974670 1445370206 0.105164 -0.006836 -0.197144 0.974670 1445370206 0.105164 -0.006836 -0.197144 0.974670 1445370206 0.112427 0.000000 -0.279053 0.953613 1445370206 0.112427 0.000000 -0.279053 0.953613 1445370206 0.112427 0.000000 -0.279053 0.953613 1445370206 0.112427 0.000000 -0.279053 0.953613 1445370206 0.112427 0.000000 -0.279053 0.953613 1445370206 0.112427 0.000000 -0.279053 0.953613 1445370206 0.150879 -0.071838 -0.230713 0.958557 1445370206 0.150879 -0.071838 -0.230713 0.958557 1445370206 0.150879 -0.071838 -0.230713 0.958557 1445370206 0.150879 -0.071838 -0.230713 0.958557 1445370206 0.150879 -0.071838 -0.230713 0.958557 1445370206 0.150879 -0.071838 -0.230713 0.958557 1445370206 0.203796 -0.153809 -0.196960 0.946533 1445370206 0.203796 -0.153809 -0.196960 0.946533 1445370206 0.203796 -0.153809 -0.196960 0.946533 1445370206 0.203796 -0.153809 -0.196960 0.946533 1445370206 0.203796 -0.153809 -0.196960 0.946533 1445370206 0.239258 -0.265320 -0.259521 0.897217 1445370206 0.239258 -0.265320 -0.259521 0.897217 1445370206 0.239258 -0.265320 -0.259521 0.897217 1445370206 0.239258 -0.265320 -0.259521 0.897217 1445370206 0.239258 -0.265320 -0.259521 0.897217 1445370206 0.239258 -0.265320 -0.259521 0.897217 1445370206 0.270386 -0.329407 -0.263733 0.865295 1445370206 0.270386 -0.329407 -0.263733 0.865295 1445370206 0.270386 -0.329407 -0.263733 0.865295 1445370206 0.270386 -0.329407 -0.263733 0.865295 1445370206 0.270386 -0.329407 -0.263733 0.865295 1445370206 0.270386 -0.329407 -0.263733 0.865295 1445370206 0.291321 -0.427612 -0.198486 0.832397 1445370206 0.291321 -0.427612 -0.198486 0.832397 1445370206 0.291321 -0.427612 -0.198486 0.832397 1445370206 0.291321 -0.427612 -0.198486 0.832397 1445370206 0.291321 -0.427612 -0.198486 0.832397 1445370206 0.291321 -0.427612 -0.198486 0.832397 1445370206 0.299377 -0.469849 -0.175171 0.811768 1445370206 0.299377 -0.469849 -0.175171 0.811768 1445370206 0.299377 -0.469849 -0.175171 0.811768 1445370206 0.299377 -0.469849 -0.175171 0.811768 1445370206 0.299377 -0.469849 -0.175171 0.811768 1445370206 0.299377 -0.469849 -0.175171 0.811768 1445370206 0.275513 -0.391174 -0.211731 0.852173 1445370206 0.275513 -0.391174 -0.211731 0.852173 1445370206 0.275513 -0.391174 -0.211731 0.852173 1445370206 0.275513 -0.391174 -0.211731 0.852173 1445370206 0.275513 -0.391174 -0.211731 0.852173 1445370206 0.236633 -0.267700 -0.244202 0.901489 1445370206 0.236633 -0.267700 -0.244202 0.901489 1445370206 0.236633 -0.267700 -0.244202 0.901489 1445370206 0.236633 -0.267700 -0.244202 0.901489 1445370206 0.236633 -0.267700 -0.244202 0.901489 1445370206 0.236633 -0.267700 -0.244202 0.901489 1445370206 0.191956 -0.101746 -0.233948 0.947632 1445370206 0.191956 -0.101746 -0.233948 0.947632 1445370206 0.191956 -0.101746 -0.233948 0.947632 1445370206 0.191956 -0.101746 -0.233948 0.947632 1445370206 0.191956 -0.101746 -0.233948 0.947632 1445370206 0.191956 -0.101746 -0.233948 0.947632 1445370206 0.191956 -0.101746 -0.233948 0.947632 1445370206 0.118286 0.036926 -0.189331 0.973999 1445370206 0.118286 0.036926 -0.189331 0.973999 1445370206 0.118286 0.036926 -0.189331 0.973999 1445370207 0.118286 0.036926 -0.189331 0.973999 1445370207 0.118286 0.036926 -0.189331 0.973999 1445370207 0.118286 0.036926 -0.189331 0.973999 1445370207 0.118286 0.036926 -0.189331 0.973999 1445370207 0.126831 0.038330 -0.289124 0.948059 1445370207 0.126831 0.038330 -0.289124 0.948059 1445370207 0.126831 0.038330 -0.289124 0.948059 1445370207 0.126831 0.038330 -0.289124 0.948059 1445370207 0.126831 0.038330 -0.289124 0.948059 1445370207 0.126831 0.038330 -0.289124 0.948059 1445370207 0.153503 -0.033508 -0.275146 0.948425 1445370207 0.153503 -0.033508 -0.275146 0.948425 1445370207 0.153503 -0.033508 -0.275146 0.948425 1445370207 0.153503 -0.033508 -0.275146 0.948425 1445370207 0.153503 -0.033508 -0.275146 0.948425 1445370207 0.219299 -0.148254 -0.213867 0.940308 1445370207 0.219299 -0.148254 -0.213867 0.940308 1445370207 0.219299 -0.148254 -0.213867 0.940308 1445370207 0.219299 -0.148254 -0.213867 0.940308 1445370207 0.219299 -0.148254 -0.213867 0.940308 1445370207 0.219299 -0.148254 -0.213867 0.940308 1445370207 0.262756 -0.299683 -0.187195 0.897827 1445370207 0.262756 -0.299683 -0.187195 0.897827 1445370207 0.262756 -0.299683 -0.187195 0.897827 1445370207 0.262756 -0.299683 -0.187195 0.897827 1445370207 0.262756 -0.299683 -0.187195 0.897827 1445370207 0.257446 -0.417664 -0.168762 0.854858 1445370207 0.257446 -0.417664 -0.168762 0.854858 1445370207 0.257446 -0.417664 -0.168762 0.854858 1445370207 0.257446 -0.417664 -0.168762 0.854858 1445370207 0.257446 -0.417664 -0.168762 0.854858 1445370207 0.257446 -0.417664 -0.168762 0.854858 1445370207 0.258423 -0.498718 -0.164673 0.810791 1445370207 0.258423 -0.498718 -0.164673 0.810791 1445370207 0.258423 -0.498718 -0.164673 0.810791 1445370207 0.258423 -0.498718 -0.164673 0.810791 1445370207 0.258423 -0.498718 -0.164673 0.810791 1445370207 0.258423 -0.498718 -0.164673 0.810791 1445370207 0.282593 -0.445801 -0.210327 0.822876 1445370207 0.282593 -0.445801 -0.210327 0.822876 1445370207 0.282593 -0.445801 -0.210327 0.822876 1445370207 0.282593 -0.445801 -0.210327 0.822876 1445370207 0.282593 -0.445801 -0.210327 0.822876 1445370207 0.282593 -0.445801 -0.210327 0.822876 1445370207 0.282593 -0.445801 -0.210327 0.822876 1445370207 0.282471 -0.334961 -0.236084 0.867310 1445370207 0.282471 -0.334961 -0.236084 0.867310 1445370207 0.282471 -0.334961 -0.236084 0.867310 1445370207 0.282471 -0.334961 -0.236084 0.867310 1445370207 0.282471 -0.334961 -0.236084 0.867310 1445370207 0.282471 -0.334961 -0.236084 0.867310 1445370207 0.256226 -0.208618 -0.279175 0.901550 1445370207 0.256226 -0.208618 -0.279175 0.901550 1445370207 0.256226 -0.208618 -0.279175 0.901550 1445370207 0.256226 -0.208618 -0.279175 0.901550 1445370207 0.256226 -0.208618 -0.279175 0.901550 1445370207 0.256226 -0.208618 -0.279175 0.901550 1445370207 0.182251 -0.040649 -0.282410 0.940918 1445370207 0.182251 -0.040649 -0.282410 0.940918 1445370207 0.182251 -0.040649 -0.282410 0.940918 1445370207 0.182251 -0.040649 -0.282410 0.940918 1445370207 0.182251 -0.040649 -0.282410 0.940918 1445370207 0.182251 -0.040649 -0.282410 0.940918 1445370207 0.128784 0.041626 -0.295471 0.945679 1445370207 0.128784 0.041626 -0.295471 0.945679 1445370207 0.128784 0.041626 -0.295471 0.945679 1445370207 0.128784 0.041626 -0.295471 0.945679 1445370207 0.128784 0.041626 -0.295471 0.945679 1445370207 0.128784 0.041626 -0.295471 0.945679 1445370207 0.128784 0.041626 -0.295471 0.945679 1445370207 0.189270 -0.020081 -0.357849 0.914124 1445370207 0.189270 -0.020081 -0.357849 0.914124 1445370207 0.189270 -0.020081 -0.357849 0.914124 1445370207 0.189270 -0.020081 -0.357849 0.914124 1445370207 0.189270 -0.020081 -0.357849 0.914124 1445370207 0.189270 -0.020081 -0.357849 0.914124 1445370207 0.221985 -0.113098 -0.263977 0.931763 1445370207 0.221985 -0.113098 -0.263977 0.931763 1445370207 0.221985 -0.113098 -0.263977 0.931763 1445370207 0.221985 -0.113098 -0.263977 0.931763 1445370207 0.221985 -0.113098 -0.263977 0.931763 1445370207 0.221985 -0.113098 -0.263977 0.931763 1445370207 0.281921 -0.249878 -0.271240 0.885681 1445370207 0.281921 -0.249878 -0.271240 0.885681 1445370207 0.281921 -0.249878 -0.271240 0.885681 1445370207 0.281921 -0.249878 -0.271240 0.885681 1445370207 0.281921 -0.249878 -0.271240 0.885681 1445370207 0.281921 -0.249878 -0.271240 0.885681 1445370207 0.308533 -0.395630 -0.254211 0.826843 1445370207 0.308533 -0.395630 -0.254211 0.826843 1445370207 0.308533 -0.395630 -0.254211 0.826843 1445370207 0.308533 -0.395630 -0.254211 0.826843 1445370207 0.308533 -0.395630 -0.254211 0.826843 1445370207 0.308533 -0.395630 -0.254211 0.826843 1445370207 0.322998 -0.521301 -0.145447 0.776367 1445370207 0.322998 -0.521301 -0.145447 0.776367 1445370207 0.322998 -0.521301 -0.145447 0.776367 1445370207 0.322998 -0.521301 -0.145447 0.776367 1445370207 0.322998 -0.521301 -0.145447 0.776367 1445370207 0.322998 -0.521301 -0.145447 0.776367 1445370207 0.327026 -0.522949 -0.110535 0.779297 1445370207 0.327026 -0.522949 -0.110535 0.779297 1445370207 0.327026 -0.522949 -0.110535 0.779297 1445370207 0.327026 -0.522949 -0.110535 0.779297 1445370207 0.327026 -0.522949 -0.110535 0.779297 1445370207 0.327026 -0.522949 -0.110535 0.779297 1445370207 0.308899 -0.403259 -0.133423 0.850952 1445370207 0.308899 -0.403259 -0.133423 0.850952 1445370207 0.308899 -0.403259 -0.133423 0.850952 1445370207 0.308899 -0.403259 -0.133423 0.850952 1445370208 0.308899 -0.403259 -0.133423 0.850952 1445370208 0.308899 -0.403259 -0.133423 0.850952 1445370208 0.308899 -0.403259 -0.133423 0.850952 1445370208 0.265381 -0.279968 -0.210693 0.898193 1445370208 0.265381 -0.279968 -0.210693 0.898193 1445370208 0.265381 -0.279968 -0.210693 0.898193 1445370208 0.265381 -0.279968 -0.210693 0.898193 1445370208 0.265381 -0.279968 -0.210693 0.898193 1445370208 0.265381 -0.279968 -0.210693 0.898193 1445370208 0.204407 -0.109619 -0.264038 0.936157 1445370208 0.204407 -0.109619 -0.264038 0.936157 1445370208 0.204407 -0.109619 -0.264038 0.936157 1445370208 0.204407 -0.109619 -0.264038 0.936157 1445370208 0.204407 -0.109619 -0.264038 0.936157 1445370208 0.204407 -0.109619 -0.264038 0.936157 1445370208 0.111694 0.029724 -0.218079 0.969055 1445370208 0.111694 0.029724 -0.218079 0.969055 1445370208 0.111694 0.029724 -0.218079 0.969055 1445370208 0.111694 0.029724 -0.218079 0.969055 1445370208 0.111694 0.029724 -0.218079 0.969055 1445370208 0.111694 0.029724 -0.218079 0.969055 1445370208 0.137756 0.013062 -0.294678 0.945496 1445370208 0.137756 0.013062 -0.294678 0.945496 1445370208 0.137756 0.013062 -0.294678 0.945496 1445370208 0.137756 0.013062 -0.294678 0.945496 1445370208 0.137756 0.013062 -0.294678 0.945496 1445370208 0.137756 0.013062 -0.294678 0.945496 1445370208 0.137756 0.013062 -0.294678 0.945496 1445370208 0.171509 -0.053101 -0.210632 0.960876 1445370208 0.171509 -0.053101 -0.210632 0.960876 1445370208 0.171509 -0.053101 -0.210632 0.960876 1445370208 0.171509 -0.053101 -0.210632 0.960876 1445370208 0.171509 -0.053101 -0.210632 0.960876 1445370208 0.171509 -0.053101 -0.210632 0.960876 1445370208 0.231079 -0.146790 -0.189880 0.942871 1445370208 0.231079 -0.146790 -0.189880 0.942871 1445370208 0.231079 -0.146790 -0.189880 0.942871 1445370208 0.231079 -0.146790 -0.189880 0.942871 1445370208 0.231079 -0.146790 -0.189880 0.942871 1445370208 0.231079 -0.146790 -0.189880 0.942871 1445370208 0.281799 -0.265015 -0.245605 0.888794 1445370208 0.281799 -0.265015 -0.245605 0.888794 1445370208 0.281799 -0.265015 -0.245605 0.888794 1445370208 0.281799 -0.265015 -0.245605 0.888794 1445370208 0.281799 -0.265015 -0.245605 0.888794 1445370208 0.281799 -0.265015 -0.245605 0.888794 1445370208 0.299866 -0.351685 -0.231018 0.856140 1445370208 0.299866 -0.351685 -0.231018 0.856140 1445370208 0.299866 -0.351685 -0.231018 0.856140 1445370208 0.299866 -0.351685 -0.231018 0.856140 1445370208 0.299866 -0.351685 -0.231018 0.856140 1445370208 0.299866 -0.351685 -0.231018 0.856140 1445370208 0.322937 -0.422241 -0.202881 0.822327 1445370208 0.322937 -0.422241 -0.202881 0.822327 1445370208 0.322937 -0.422241 -0.202881 0.822327 1445370208 0.322937 -0.422241 -0.202881 0.822327 1445370208 0.322937 -0.422241 -0.202881 0.822327 1445370208 0.322937 -0.422241 -0.202881 0.822327 1445370208 0.322937 -0.422241 -0.202881 0.822327 1445370208 0.314880 -0.410645 -0.221252 0.826538 1445370208 0.314880 -0.410645 -0.221252 0.826538 1445370208 0.314880 -0.410645 -0.221252 0.826538 1445370208 0.314880 -0.410645 -0.221252 0.826538 1445370208 0.314880 -0.410645 -0.221252 0.826538 1445370208 0.314880 -0.410645 -0.221252 0.826538 1445370208 0.280029 -0.314331 -0.251404 0.871521 1445370208 0.280029 -0.314331 -0.251404 0.871521 1445370208 0.280029 -0.314331 -0.251404 0.871521 1445370208 0.280029 -0.314331 -0.251404 0.871521 1445370208 0.280029 -0.314331 -0.251404 0.871521 1445370208 0.280029 -0.314331 -0.251404 0.871521 1445370208 0.280029 -0.314331 -0.251404 0.871521 1445370208 0.242981 -0.201538 -0.268555 0.910034 1445370208 0.242981 -0.201538 -0.268555 0.910034 1445370208 0.242981 -0.201538 -0.268555 0.910034 1445370208 0.242981 -0.201538 -0.268555 0.910034 1445370208 0.242981 -0.201538 -0.268555 0.910034 1445370208 0.162109 -0.034058 -0.258850 0.951599 1445370208 0.162109 -0.034058 -0.258850 0.951599 1445370208 0.162109 -0.034058 -0.258850 0.951599 1445370208 0.162109 -0.034058 -0.258850 0.951599 1445370208 0.162109 -0.034058 -0.258850 0.951599 1445370208 0.162109 -0.034058 -0.258850 0.951599 1445370208 0.069336 0.064453 -0.257874 0.961487 1445370208 0.069336 0.064453 -0.257874 0.961487 1445370208 0.069336 0.064453 -0.257874 0.961487 1445370208 0.069336 0.064453 -0.257874 0.961487 1445370208 0.069336 0.064453 -0.257874 0.961487 1445370208 0.069336 0.064453 -0.257874 0.961487 1445370208 0.107117 0.051575 -0.344482 0.931213 1445370208 0.107117 0.051575 -0.344482 0.931213 1445370208 0.107117 0.051575 -0.344482 0.931213 1445370208 0.107117 0.051575 -0.344482 0.931213 1445370208 0.107117 0.051575 -0.344482 0.931213 1445370208 0.107117 0.051575 -0.344482 0.931213 1445370208 0.137756 -0.039185 -0.199097 0.969421 1445370208 0.137756 -0.039185 -0.199097 0.969421 1445370208 0.137756 -0.039185 -0.199097 0.969421 1445370208 0.137756 -0.039185 -0.199097 0.969421 1445370208 0.137756 -0.039185 -0.199097 0.969421 1445370208 0.137756 -0.039185 -0.199097 0.969421 1445370208 0.137756 -0.039185 -0.199097 0.969421 1445370208 0.181885 -0.143677 -0.166504 0.958374 1445370208 0.181885 -0.143677 -0.166504 0.958374 1445370208 0.181885 -0.143677 -0.166504 0.958374 1445370208 0.181885 -0.143677 -0.166504 0.958374 1445370208 0.181885 -0.143677 -0.166504 0.958374 1445370208 0.200928 -0.286438 -0.226746 0.908936 1445370208 0.200928 -0.286438 -0.226746 0.908936 1445370208 0.200928 -0.286438 -0.226746 0.908936 1445370208 0.200928 -0.286438 -0.226746 0.908936 1445370208 0.200928 -0.286438 -0.226746 0.908936 1445370209 0.200928 -0.286438 -0.226746 0.908936 1445370209 0.192322 -0.385986 -0.209900 0.877441 1445370209 0.192322 -0.385986 -0.209900 0.877441 1445370209 0.192322 -0.385986 -0.209900 0.877441 1445370209 0.192322 -0.385986 -0.209900 0.877441 1445370209 0.192322 -0.385986 -0.209900 0.877441 1445370209 0.192322 -0.385986 -0.209900 0.877441 1445370209 0.192322 -0.385986 -0.209900 0.877441 1445370209 0.190796 -0.470398 -0.148193 0.848755 1445370209 0.190796 -0.470398 -0.148193 0.848755 1445370209 0.190796 -0.470398 -0.148193 0.848755 1445370209 0.190796 -0.470398 -0.148193 0.848755 1445370209 0.190796 -0.470398 -0.148193 0.848755 1445370209 0.188477 -0.491150 -0.149902 0.837158 1445370209 0.188477 -0.491150 -0.149902 0.837158 1445370209 0.188477 -0.491150 -0.149902 0.837158 1445370209 0.188477 -0.491150 -0.149902 0.837158 1445370209 0.188477 -0.491150 -0.149902 0.837158 1445370209 0.188477 -0.491150 -0.149902 0.837158 1445370209 0.188477 -0.491150 -0.149902 0.837158 1445370209 0.185242 -0.417542 -0.178467 0.871460 1445370209 0.185242 -0.417542 -0.178467 0.871460 1445370209 0.185242 -0.417542 -0.178467 0.871460 1445370209 0.185242 -0.417542 -0.178467 0.871460 1445370209 0.185242 -0.417542 -0.178467 0.871460 1445370209 0.185242 -0.417542 -0.178467 0.871460 1445370209 0.176819 -0.308472 -0.218628 0.908691 1445370209 0.176819 -0.308472 -0.218628 0.908691 1445370209 0.176819 -0.308472 -0.218628 0.908691 1445370209 0.176819 -0.308472 -0.218628 0.908691 1445370209 0.176819 -0.308472 -0.218628 0.908691 1445370209 0.176819 -0.308472 -0.218628 0.908691 1445370209 0.160706 -0.148315 -0.188782 0.957336 1445370209 0.160706 -0.148315 -0.188782 0.957336 1445370209 0.160706 -0.148315 -0.188782 0.957336 1445370209 0.160706 -0.148315 -0.188782 0.957336 1445370209 0.160706 -0.148315 -0.188782 0.957336 1445370209 0.160706 -0.148315 -0.188782 0.957336 1445370209 
0.101318 -0.723633 -0.093018 0.676331 1445370212 0.101318 -0.723633 -0.093018 0.676331 1445370212 0.101318 -0.723633 -0.093018 0.676331 1445370212 0.101318 -0.723633 -0.093018 0.676331 1445370212 0.101318 -0.723633 -0.093018 0.676331 1445370212 0.101318 -0.723633 -0.093018 0.676331 1445370212 0.101318 -0.723633 -0.093018 0.676331 1445370212 0.095398 -0.723450 -0.098206 0.676636 1445370212 0.095398 -0.723450 -0.098206 0.676636 1445370212 0.095398 -0.723450 -0.098206 0.676636 1445370212 0.095398 -0.723450 -0.098206 0.676636 1445370212 0.095398 -0.723450 -0.098206 0.676636 1445370212 0.095398 -0.723450 -0.098206 0.676636 1445370212 0.096497 -0.720032 -0.095398 0.680542 1445370212 0.096497 -0.720032 -0.095398 0.680542 1445370212 0.096497 -0.720032 -0.095398 0.680542 1445370212 0.096497 -0.720032 -0.095398 0.680542 1445370212 0.096497 -0.720032 -0.095398 0.680542 1445370212 0.096497 -0.720032 -0.095398 0.680542 1445370212 0.101807 -0.717651 -0.085815 0.683533 1445370212 0.101807 -0.717651 -0.085815 0.683533 1445370212 0.101807 -0.717651 -0.085815 0.683533 1445370212 0.101807 -0.717651 -0.085815 0.683533 1445370212 0.101807 -0.717651 -0.085815 0.683533 1445370212 0.101807 -0.717651 -0.085815 0.683533 1445370212 0.097290 -0.717407 -0.083435 0.684753 1445370212 0.097290 -0.717407 -0.083435 0.684753 1445370212 0.097290 -0.717407 -0.083435 0.684753 1445370212 0.097290 -0.717407 -0.083435 0.684753 1445370212 0.097290 -0.717407 -0.083435 0.684753 1445370212 0.097290 -0.717407 -0.083435 0.684753 1445370212 0.099182 -0.716248 -0.081299 0.685974 1445370212 0.099182 -0.716248 -0.081299 0.685974 1445370212 0.099182 -0.716248 -0.081299 0.685974 1445370212 0.099182 -0.716248 -0.081299 0.685974 1445370212 0.099182 -0.716248 -0.081299 0.685974 1445370212 0.099182 -0.716248 -0.081299 0.685974 1445370212 0.104675 -0.714722 -0.075439 0.687378 1445370212 0.104675 -0.714722 -0.075439 0.687378 1445370212 0.104675 -0.714722 -0.075439 0.687378 1445370212 0.104675 -0.714722 -0.075439 0.687378 1445370212 0.104675 -0.714722 -0.075439 0.687378 1445370212 0.104675 -0.714722 -0.075439 0.687378 1445370212 0.098633 -0.712524 -0.084290 0.689514 1445370212 0.098633 -0.712524 -0.084290 0.689514 1445370212 0.098633 -0.712524 -0.084290 0.689514 1445370212 0.098633 -0.712524 -0.084290 0.689514 1445370212 0.098633 -0.712524 -0.084290 0.689514 1445370212 0.098633 -0.712524 -0.084290 0.689514 1445370212 0.098633 -0.712524 -0.084290 0.689514 1445370212 0.092407 -0.709045 -0.090759 0.693176 1445370212 0.092407 -0.709045 -0.090759 0.693176 1445370212 0.092407 -0.709045 -0.090759 0.693176 1445370212 0.092407 -0.709045 -0.090759 0.693176 1445370212 0.092407 -0.709045 -0.090759 0.693176 1445370212 0.084839 -0.704529 -0.096069 0.697998 1445370212 0.084839 -0.704529 -0.096069 0.697998 1445370212 0.084839 -0.704529 -0.096069 0.697998 1445370212 0.084839 -0.704529 -0.096069 0.697998 1445370212 0.084839 -0.704529 -0.096069 0.697998 1445370212 0.084839 -0.704529 -0.096069 0.697998 1445370212 0.083862 -0.701416 -0.098389 0.700989 1445370212 0.083862 -0.701416 -0.098389 0.700989 1445370212 0.083862 -0.701416 -0.098389 0.700989 1445370212 0.083862 -0.701416 -0.098389 0.700989 1445370212 0.083862 -0.701416 -0.098389 0.700989 1445370212 0.083862 -0.701416 -0.098389 0.700989 1445370212 0.083862 -0.701416 -0.098389 0.700989 1445370212 0.115967 -0.707764 -0.068665 0.693481 1445370212 0.115967 -0.707764 -0.068665 0.693481 1445370212 0.115967 -0.707764 -0.068665 0.693481 1445370212 0.115967 -0.707764 -0.068665 0.693481 1445370212 0.115967 -0.707764 -0.068665 0.693481 1445370212 0.115967 -0.707764 -0.068665 0.693481 1445370212 0.138489 -0.717590 -0.035583 0.681641 1445370212 0.138489 -0.717590 -0.035583 0.681641 1445370212 0.138489 -0.717590 -0.035583 0.681641 1445370212 0.138489 -0.717590 -0.035583 0.681641 1445370212 0.138489 -0.717590 -0.035583 0.681641 1445370212 0.143188 -0.718994 -0.023499 0.679688 1445370212 0.143188 -0.718994 -0.023499 0.679688 1445370212 0.143188 -0.718994 -0.023499 0.679688 1445370212 0.143188 -0.718994 -0.023499 0.679688 1445370212 0.143188 -0.718994 -0.023499 0.679688 1445370212 0.143188 -0.718994 -0.023499 0.679688 1445370212 0.143188 -0.718994 -0.023499 0.679688 1445370212 0.175232 -0.716431 -0.000366 0.675293 1445370212 0.175232 -0.716431 -0.000366 0.675293 1445370212 0.175232 -0.716431 -0.000366 0.675293 1445370212 0.175232 -0.716431 -0.000366 0.675293 1445370212 0.175232 -0.716431 -0.000366 0.675293 1445370212 0.175232 -0.716431 -0.000366 0.675293 1445370212 0.193604 -0.717529 0.018494 0.668823 1445370212 0.193604 -0.717529 0.018494 0.668823 1445370213 0.193604 -0.717529 0.018494 0.668823 1445370213 0.193604 -0.717529 0.018494 0.668823 1445370213 0.193604 -0.717529 0.018494 0.668823 1445370213 0.193604 -0.717529 0.018494 0.668823 1445370213 0.181580 -0.724792 0.005798 0.664551 1445370213 0.181580 -0.724792 0.005798 0.664551 1445370213 0.181580 -0.724792 0.005798 0.664551 1445370213 0.181580 -0.724792 0.005798 0.664551 1445370213 0.181580 -0.724792 0.005798 0.664551 1445370213 0.181580 -0.724792 0.005798 0.664551 1445370213 0.181580 -0.724792 0.005798 0.664551 1445370213 0.166504 -0.724792 -0.015747 0.668335 1445370213 0.166504 -0.724792 -0.015747 0.668335 1445370213 0.166504 -0.724792 -0.015747 0.668335 1445370213 0.166504 -0.724792 -0.015747 0.668335 1445370213 0.166504 -0.724792 -0.015747 0.668335 1445370213 0.166504 -0.724792 -0.015747 0.668335 1445370213 0.161194 -0.720276 -0.030457 0.674011 1445370213 0.161194 -0.720276 -0.030457 0.674011 1445370213 0.161194 -0.720276 -0.030457 0.674011 1445370213 0.161194 -0.720276 -0.030457 0.674011 1445370213 0.161194 -0.720276 -0.030457 0.674011 1445370213 0.161194 -0.720276 -0.030457 0.674011 1445370213 0.149414 -0.716370 -0.047363 0.679871 1445370213 0.149414 -0.716370 -0.047363 0.679871 1445370213 0.149414 -0.716370 -0.047363 0.679871 1445370213 0.149414 -0.716370 -0.047363 0.679871 1445370213 0.149414 -0.716370 -0.047363 0.679871 1445370213 0.149414 -0.716370 -0.047363 0.679871 1445370213 0.117737 -0.712524 -0.081604 0.686890 1445370213 0.117737 -0.712524 -0.081604 0.686890 1445370213 0.117737 -0.712524 -0.081604 0.686890 1445370213 0.117737 -0.712524 -0.081604 0.686890 1445370213 0.117737 -0.712524 -0.081604 0.686890 1445370213 0.117737 -0.712524 -0.081604 0.686890 1445370213 0.088928 -0.710144 -0.113647 0.689087 1445370213 0.088928 -0.710144 -0.113647 0.689087 1445370213 0.088928 -0.710144 -0.113647 0.689087 1445370213 0.088928 -0.710144 -0.113647 0.689087 1445370213 0.088928 -0.710144 -0.113647 0.689087 1445370213 0.088928 -0.710144 -0.113647 0.689087 1445370213 0.088928 -0.710144 -0.113647 0.689087 1445370213 0.110291 -0.714905 -0.095642 0.683777 1445370213 0.110291 -0.714905 -0.095642 0.683777 1445370213 0.110291 -0.714905 -0.095642 0.683777 1445370213 0.110291 -0.714905 -0.095642 0.683777 1445370213 0.110291 -0.714905 -0.095642 0.683777 1445370213 0.110291 -0.714905 -0.095642 0.683777 1445370213 0.153320 -0.719849 -0.044739 0.675476 1445370213 0.153320 -0.719849 -0.044739 0.675476 1445370213 0.153320 -0.719849 -0.044739 0.675476 1445370213 0.153320 -0.719849 -0.044739 0.675476 1445370213 0.153320 -0.719849 -0.044739 0.675476 1445370213 0.153320 -0.719849 -0.044739 0.675476 1445370213 0.167175 -0.710083 -0.024292 0.683533 1445370213 0.167175 -0.710083 -0.024292 0.683533 1445370213 0.167175 -0.710083 -0.024292 0.683533 1445370213 0.167175 -0.710083 -0.024292 0.683533 1445370213 0.167175 -0.710083 -0.024292 0.683533 1445370213 0.167175 -0.710083 -0.024292 0.683533 1445370213 0.196777 -0.694214 -0.002747 0.692322 1445370213 0.196777 -0.694214 -0.002747 0.692322 1445370213 0.196777 -0.694214 -0.002747 0.692322 1445370213 0.196777 -0.694214 -0.002747 0.692322 1445370213 0.196777 -0.694214 -0.002747 0.692322 1445370213 0.216492 -0.688110 0.022949 0.692139 1445370213 0.216492 -0.688110 0.022949 0.692139 1445370213 0.216492 -0.688110 0.022949 0.692139 1445370213 0.216492 -0.688110 0.022949 0.692139 1445370213 0.216492 -0.688110 0.022949 0.692139 1445370213 0.216492 -0.688110 0.022949 0.692139 1445370213 0.197693 -0.696106 0.019104 0.689880 1445370213 0.197693 -0.696106 0.019104 0.689880 1445370213 0.197693 -0.696106 0.019104 0.689880 1445370213 0.197693 -0.696106 0.019104 0.689880 1445370213 0.197693 -0.696106 0.019104 0.689880 1445370213 0.197693 -0.696106 0.019104 0.689880 1445370213 0.157715 -0.703308 -0.020142 0.692871 1445370213 0.157715 -0.703308 -0.020142 0.692871 1445370213 0.157715 -0.703308 -0.020142 0.692871 1445370213 0.157715 -0.703308 -0.020142 0.692871 1445370213 0.157715 -0.703308 -0.020142 0.692871 1445370213 0.157715 -0.703308 -0.020142 0.692871 1445370213 0.157715 -0.703308 -0.020142 0.692871 1445370213 0.167358 -0.697632 -0.019714 0.696350 1445370213 0.167358 -0.697632 -0.019714 0.696350 1445370213 0.167358 -0.697632 -0.019714 0.696350 1445370213 0.167358 -0.697632 -0.019714 0.696350 1445370213 0.167358 -0.697632 -0.019714 0.696350 1445370213 0.142456 -0.701294 -0.039734 0.697388 1445370213 0.142456 -0.701294 -0.039734 0.697388 1445370213 0.142456 -0.701294 -0.039734 0.697388 1445370213 0.142456 -0.701294 -0.039734 0.697388 1445370213 0.142456 -0.701294 -0.039734 0.697388 1445370213 0.118164 -0.706848 -0.073120 0.693604 1445370213 0.118164 -0.706848 -0.073120 0.693604 1445370213 0.118164 -0.706848 -0.073120 0.693604 1445370213 0.118164 -0.706848 -0.073120 0.693604 1445370213 0.118164 -0.706848 -0.073120 0.693604 1445370213 0.118164 -0.706848 -0.073120 0.693604 1445370213 0.102112 -0.713013 -0.094727 0.687195 1445370213 0.102112 -0.713013 -0.094727 0.687195 1445370213 0.102112 -0.713013 -0.094727 0.687195 1445370213 0.102112 -0.713013 -0.094727 0.687195 1445370213 0.102112 -0.713013 -0.094727 0.687195 1445370213 0.102112 -0.713013 -0.094727 0.687195 1445370213 0.103394 -0.721008 -0.092163 0.678955 1445370213 0.103394 -0.721008 -0.092163 0.678955 1445370213 0.103394 -0.721008 -0.092163 0.678955 1445370213 0.103394 -0.721008 -0.092163 0.678955 1445370214 0.103394 -0.721008 -0.092163 0.678955 1445370214 0.103394 -0.721008 -0.092163 0.678955 1445370214 0.103394 -0.721008 -0.092163 0.678955 1445370214 0.124878 -0.730469 -0.063110 0.668518 1445370214 0.124878 -0.730469 -0.063110 0.668518 1445370214 0.124878 -0.730469 -0.063110 0.668518 1445370214 0.124878 -0.730469 -0.063110 0.668518 1445370214 0.124878 -0.730469 -0.063110 0.668518 1445370214 0.124878 -0.730469 -0.063110 0.668518 1445370214 0.138062 -0.733032 -0.035522 0.665100 1445370214 0.138062 -0.733032 -0.035522 0.665100 1445370214 0.138062 -0.733032 -0.035522 0.665100 1445370214 0.138062 -0.733032 -0.035522 0.665100 1445370214 0.138062 -0.733032 -0.035522 0.665100 1445370214 0.138062 -0.733032 -0.035522 0.665100 1445370214 0.167603 -0.730591 -0.002808 0.661926 1445370214 0.167603 -0.730591 -0.002808 0.661926 1445370214 0.167603 -0.730591 -0.002808 0.661926 1445370214 0.167603 -0.730591 -0.002808 0.661926 1445370214 0.167603 -0.730591 -0.002808 0.661926 1445370214 0.167603 -0.730591 -0.002808 0.661926 1445370214 0.186340 -0.728577 0.018799 0.658813 1445370214 0.186340 -0.728577 0.018799 0.658813 1445370214 0.186340 -0.728577 0.018799 0.658813 1445370214 0.186340 -0.728577 0.018799 0.658813 1445370214 0.186340 -0.728577 0.018799 0.658813 1445370214 0.186340 -0.728577 0.018799 0.658813 1445370214 0.172791 -0.735901 0.009949 0.654602 1445370214 0.172791 -0.735901 0.009949 0.654602 1445370214 0.172791 -0.735901 0.009949 0.654602 1445370214 0.172791 -0.735901 0.009949 0.654602 1445370214 0.172791 -0.735901 0.009949 0.654602 1445370214 0.172791 -0.735901 0.009949 0.654602 1445370214 0.172791 -0.735901 0.009949 0.654602 1445370214 0.154358 -0.739807 -0.010010 0.654785 1445370214 0.154358 -0.739807 -0.010010 0.654785 1445370214 0.154358 -0.739807 -0.010010 0.654785 1445370214 0.154358 -0.739807 -0.010010 0.654785 1445370214 0.154358 -0.739807 -0.010010 0.654785 1445370214 0.149780 -0.738525 -0.023010 0.656982 1445370214 0.149780 -0.738525 -0.023010 0.656982 1445370214 0.149780 -0.738525 -0.023010 0.656982 1445370214 0.149780 -0.738525 -0.023010 0.656982 1445370214 0.149780 -0.738525 -0.023010 0.656982 1445370214 0.149780 -0.738525 -0.023010 0.656982 1445370214 0.149780 -0.738525 -0.023010 0.656982 1445370214 0.153259 -0.733337 -0.027222 0.661804 1445370214 0.153259 -0.733337 -0.027222 0.661804 1445370214 0.153259 -0.733337 -0.027222 0.661804 1445370214 0.153259 -0.733337 -0.027222 0.661804 1445370214 0.153259 -0.733337 -0.027222 0.661804 1445370214 0.153259 -0.733337 -0.027222 0.661804 1445370214 0.126282 -0.732422 -0.052795 0.666992 1445370214 0.126282 -0.732422 -0.052795 0.666992 1445370214 0.126282 -0.732422 -0.052795 0.666992 1445370214 0.126282 -0.732422 -0.052795 0.666992 1445370214 0.126282 -0.732422 -0.052795 0.666992 1445370214 0.126282 -0.732422 -0.052795 0.666992 1445370214 0.091064 -0.731812 -0.089722 0.669434 1445370214 0.091064 -0.731812 -0.089722 0.669434 1445370214 0.091064 -0.731812 -0.089722 0.669434 1445370214 0.091064 -0.731812 -0.089722 0.669434 1445370214 0.091064 -0.731812 -0.089722 0.669434 1445370214 0.091064 -0.731812 -0.089722 0.669434 1445370214 0.079407 -0.729126 -0.103088 0.671875 1445370214 0.079407 -0.729126 -0.103088 0.671875 1445370214 0.079407 -0.729126 -0.103088 0.671875 1445370214 0.079407 -0.729126 -0.103088 0.671875 1445370214 0.079407 -0.729126 -0.103088 0.671875 1445370214 0.079407 -0.729126 -0.103088 0.671875 1445370214 0.118958 -0.729004 -0.064148 0.671082 1445370214 0.118958 -0.729004 -0.064148 0.671082 1445370214 0.118958 -0.729004 -0.064148 0.671082 1445370214 0.118958 -0.729004 -0.064148 0.671082 1445370214 0.118958 -0.729004 -0.064148 0.671082 1445370214 0.118958 -0.729004 -0.064148 0.671082 1445370214 0.135803 -0.728577 -0.039185 0.670227 1445370214 0.135803 -0.728577 -0.039185 0.670227 1445370214 0.135803 -0.728577 -0.039185 0.670227 1445370214 0.135803 -0.728577 -0.039185 0.670227 1445370214 0.135803 -0.728577 -0.039185 0.670227 1445370214 0.135803 -0.728577 -0.039185 0.670227 1445370214 0.135803 -0.728577 -0.039185 0.670227 1445370214 0.152771 -0.726929 -0.028137 0.668884 1445370214 0.152771 -0.726929 -0.028137 0.668884 1445370214 0.152771 -0.726929 -0.028137 0.668884 1445370214 0.152771 -0.726929 -0.028137 0.668884 1445370214 0.152771 -0.726929 -0.028137 0.668884 1445370214 0.152771 -0.726929 -0.028137 0.668884 1445370214 0.173584 -0.726563 -0.006531 0.664734 1445370214 0.173584 -0.726563 -0.006531 0.664734 1445370214 0.173584 -0.726563 -0.006531 0.664734 1445370214 0.173584 -0.726563 -0.006531 0.664734 1445370214 0.173584 -0.726563 -0.006531 0.664734 1445370214 0.173340 -0.733948 0.002075 0.656677 1445370214 0.173340 -0.733948 0.002075 0.656677 1445370214 0.173340 -0.733948 0.002075 0.656677 1445370214 0.173340 -0.733948 0.002075 0.656677 1445370214 0.173340 -0.733948 0.002075 0.656677 1445370214 0.173340 -0.733948 0.002075 0.656677 1445370214 0.173340 -0.733948 0.002075 0.656677 1445370214 0.157837 -0.741516 0.000183 0.652100 1445370214 0.157837 -0.741516 0.000183 0.652100 1445370214 0.157837 -0.741516 0.000183 0.652100 1445370214 0.157837 -0.741516 0.000183 0.652100 1445370214 0.157837 -0.741516 0.000183 0.652100 1445370214 0.157837 -0.741516 0.000183 0.652100 1445370214 0.141663 -0.742188 -0.008911 0.654968 1445370214 0.141663 -0.742188 -0.008911 0.654968 1445370214 0.141663 -0.742188 -0.008911 0.654968 1445370214 0.141663 -0.742188 -0.008911 0.654968 1445370214 0.141663 -0.742188 -0.008911 0.654968 1445370215 0.141663 -0.742188 -0.008911 0.654968 1445370215 0.149048 -0.737000 -0.012512 0.659180 1445370215 0.149048 -0.737000 -0.012512 0.659180 1445370215 0.149048 -0.737000 -0.012512 0.659180 1445370215 0.149048 -0.737000 -0.012512 0.659180 1445370215 0.149048 -0.737000 -0.012512 0.659180 1445370215 0.139282 -0.731445 -0.024719 0.667114 1445370215 0.139282 -0.731445 -0.024719 0.667114 1445370215 0.139282 -0.731445 -0.024719 0.667114 1445370215 0.139282 -0.731445 -0.024719 0.667114 1445370215 0.139282 -0.731445 -0.024719 0.667114 1445370215 0.139282 -0.731445 -0.024719 0.667114 1445370215 0.139282 -0.731445 -0.024719 0.667114 1445370215 0.105225 -0.728760 -0.063110 0.673706 1445370215 0.105225 -0.728760 -0.063110 0.673706 1445370215 0.105225 -0.728760 -0.063110 0.673706 1445370215 0.105225 -0.728760 -0.063110 0.673706 1445370215 0.105225 -0.728760 -0.063110 0.673706 1445370215 0.105225 -0.728760 -0.063110 0.673706 1445370215 0.083923 -0.723511 -0.091553 0.679016 1445370215 0.083923 -0.723511 -0.091553 0.679016 1445370215 0.083923 -0.723511 -0.091553 0.679016 1445370215 0.083923 -0.723511 -0.091553 0.679016 1445370215 0.083923 -0.723511 -0.091553 0.679016 1445370215 0.083923 -0.723511 -0.091553 0.679016 1445370215 0.083923 -0.723511 -0.091553 0.679016 1445370215 0.116516 -0.722656 -0.064880 0.678223 1445370215 0.116516 -0.722656 -0.064880 0.678223 1445370215 0.116516 -0.722656 -0.064880 0.678223 1445370215 0.116516 -0.722656 -0.064880 0.678223 1445370215 0.116516 -0.722656 -0.064880 0.678223 1445370215 0.116516 -0.722656 -0.064880 0.678223 1445370215 0.139893 -0.723206 -0.029541 0.675720 1445370215 0.139893 -0.723206 -0.029541 0.675720 1445370215 0.139893 -0.723206 -0.029541 0.675720 1445370215 0.139893 -0.723206 -0.029541 0.675720 1445370215 0.139893 -0.723206 -0.029541 0.675720 1445370215 0.139893 -0.723206 -0.029541 0.675720 1445370215 0.148804 -0.721619 -0.012878 0.675964 1445370215 0.148804 -0.721619 -0.012878 0.675964 1445370215 0.148804 -0.721619 -0.012878 0.675964 1445370215 0.148804 -0.721619 -0.012878 0.675964 1445370215 0.148804 -0.721619 -0.012878 0.675964 1445370215 0.172424 -0.722839 0.014404 0.669006 1445370215 0.172424 -0.722839 0.014404 0.669006 1445370215 0.172424 -0.722839 0.014404 0.669006 1445370215 0.172424 -0.722839 0.014404 0.669006 1445370215 0.172424 -0.722839 0.014404 0.669006 1445370215 0.172424 -0.722839 0.014404 0.669006 1445370215 0.179810 -0.731995 0.032227 0.656372 1445370215 0.179810 -0.731995 0.032227 0.656372 1445370215 0.179810 -0.731995 0.032227 0.656372 1445370215 0.179810 -0.731995 0.032227 0.656372 1445370215 0.179810 -0.731995 0.032227 0.656372 1445370215 0.179810 -0.731995 0.032227 0.656372 1445370215 0.155029 -0.741394 0.027588 0.652344 1445370215 0.155029 -0.741394 0.027588 0.652344 1445370215 0.155029 -0.741394 0.027588 0.652344 1445370215 0.155029 -0.741394 0.027588 0.652344 1445370215 0.155029 -0.741394 0.027588 0.652344 1445370215 0.155029 -0.741394 0.027588 0.652344 1445370215 0.155029 -0.741394 0.027588 0.652344 1445370215 0.127014 -0.745544 0.001282 0.654236 1445370215 0.127014 -0.745544 0.001282 0.654236 1445370215 0.127014 -0.745544 0.001282 0.654236 1445370215 0.127014 -0.745544 0.001282 0.654236 1445370215 0.127014 -0.745544 0.001282 0.654236 1445370215 0.127014 -0.745544 0.001282 0.654236 1445370215 0.141663 -0.738159 -0.008118 0.659546 1445370215 0.141663 -0.738159 -0.008118 0.659546 1445370215 0.141663 -0.738159 -0.008118 0.659546 1445370215 0.141663 -0.738159 -0.008118 0.659546 1445370215 0.141663 -0.738159 -0.008118 0.659546 1445370215 0.141663 -0.738159 -0.008118 0.659546 1445370215 0.141663 -0.738159 -0.008118 0.659546 1445370215 0.129150 -0.730286 -0.031433 0.670105 1445370215 0.129150 -0.730286 -0.031433 0.670105 1445370215 0.129150 -0.730286 -0.031433 0.670105 1445370215 0.129150 -0.730286 -0.031433 0.670105 1445370215 0.129150 -0.730286 -0.031433 0.670105 1445370215 0.129150 -0.730286 -0.031433 0.670105 1445370215 0.088623 -0.725708 -0.079224 0.677673 1445370215 0.088623 -0.725708 -0.079224 0.677673 1445370215 0.088623 -0.725708 -0.079224 0.677673 1445370215 0.088623 -0.725708 -0.079224 0.677673 1445370215 0.088623 -0.725708 -0.079224 0.677673 1445370215 0.088623 -0.725708 -0.079224 0.677673 1445370215 0.065430 -0.720154 -0.108032 0.682251 1445370215 0.065430 -0.720154 -0.108032 0.682251 1445370215 0.065430 -0.720154 -0.108032 0.682251 1445370215 0.065430 -0.720154 -0.108032 0.682251 1445370215 0.065430 -0.720154 -0.108032 0.682251 1445370215 0.065430 -0.720154 -0.108032 0.682251 1445370215 0.094604 -0.722046 -0.078491 0.680786 1445370215 0.094604 -0.722046 -0.078491 0.680786 1445370215 0.094604 -0.722046 -0.078491 0.680786 1445370215 0.094604 -0.722046 -0.078491 0.680786 1445370215 0.094604 -0.722046 -0.078491 0.680786 1445370215 0.094604 -0.722046 -0.078491 0.680786 1445370215 0.129333 -0.724548 -0.032715 0.676208 1445370215 0.129333 -0.724548 -0.032715 0.676208 1445370215 0.129333 -0.724548 -0.032715 0.676208 1445370215 0.129333 -0.724548 -0.032715 0.676208 1445370215 0.129333 -0.724548 -0.032715 0.676208 1445370215 0.129333 -0.724548 -0.032715 0.676208 1445370215 0.142212 -0.723816 -0.016785 0.674927 1445370215 0.142212 -0.723816 -0.016785 0.674927 1445370215 0.142212 -0.723816 -0.016785 0.674927 1445370215 0.142212 -0.723816 -0.016785 0.674927 1445370215 0.142212 -0.723816 -0.016785 0.674927 1445370215 0.142212 -0.723816 -0.016785 0.674927 1445370215 0.142212 -0.723816 -0.016785 0.674927 1445370216 0.161743 -0.724365 0.003357 0.670105 1445370216 0.161743 -0.724365 0.003357 0.670105 1445370216 0.161743 -0.724365 0.003357 0.670105 1445370216 0.161743 -0.724365 0.003357 0.670105 1445370216 0.161743 -0.724365 0.003357 0.670105 1445370216 0.161743 -0.724365 0.003357 0.670105 1445370216 0.176086 -0.730652 0.023376 0.659241 1445370216 0.176086 -0.730652 0.023376 0.659241 1445370216 0.176086 -0.730652 0.023376 0.659241 1445370216 0.176086 -0.730652 0.023376 0.659241 1445370216 0.176086 -0.730652 0.023376 0.659241 1445370216 0.176086 -0.730652 0.023376 0.659241 1445370216 0.166626 -0.740417 0.020020 0.650818 1445370216 0.166626 -0.740417 0.020020 0.650818 1445370216 0.166626 -0.740417 0.020020 0.650818 1445370216 0.166626 -0.740417 0.020020 0.650818 1445370216 0.166626 -0.740417 0.020020 0.650818 1445370216 0.166626 -0.740417 0.020020 0.650818 1445370216 0.166626 -0.740417 0.020020 0.650818 1445370216 0.147644 -0.745605 -0.000854 0.649841 1445370216 0.147644 -0.745605 -0.000854 0.649841 1445370216 0.147644 -0.745605 -0.000854 0.649841 1445370216 0.147644 -0.745605 -0.000854 0.649841 1445370216 0.147644 -0.745605 -0.000854 0.649841 1445370216 0.147644 -0.745605 -0.000854 0.649841 1445370216 0.154175 -0.740845 -0.009888 0.653687 1445370216 0.154175 -0.740845 -0.009888 0.653687 1445370216 0.154175 -0.740845 -0.009888 0.653687 1445370216 0.154175 -0.740845 -0.009888 0.653687 1445370216 0.154175 -0.740845 -0.009888 0.653687 1445370216 0.154175 -0.740845 -0.009888 0.653687 1445370216 0.150391 -0.733765 -0.019226 0.662292 1445370216 0.150391 -0.733765 -0.019226 0.662292 1445370216 0.150391 -0.733765 -0.019226 0.662292 1445370216 0.150391 -0.733765 -0.019226 0.662292 1445370216 0.150391 -0.733765 -0.019226 0.662292 1445370216 0.150391 -0.733765 -0.019226 0.662292 1445370216 0.119629 -0.730408 -0.051514 0.670471 1445370216 0.119629 -0.730408 -0.051514 0.670471 1445370216 0.119629 -0.730408 -0.051514 0.670471 1445370216 0.119629 -0.730408 -0.051514 0.670471 1445370216 0.119629 -0.730408 -0.051514 0.670471 1445370216 0.119629 -0.730408 -0.051514 0.670471 1445370216 0.088379 -0.726624 -0.088684 0.675537 1445370216 0.088379 -0.726624 -0.088684 0.675537 1445370216 0.088379 -0.726624 -0.088684 0.675537 1445370216 0.088379 -0.726624 -0.088684 0.675537 1445370216 0.088379 -0.726624 -0.088684 0.675537 1445370216 0.088379 -0.726624 -0.088684 0.675537 1445370216 0.088379 -0.726624 -0.088684 0.675537 1445370216 0.090820 -0.721375 -0.093323 0.680176 1445370216 0.090820 -0.721375 -0.093323 0.680176 1445370216 0.090820 -0.721375 -0.093323 0.680176 1445370216 0.090820 -0.721375 -0.093323 0.680176 1445370216 0.090820 -0.721375 -0.093323 0.680176 1445370216 0.090820 -0.721375 -0.093323 0.680176 1445370216 0.123169 -0.720337 -0.059631 0.679993 1445370216 0.123169 -0.720337 -0.059631 0.679993 1445370216 0.123169 -0.720337 -0.059631 0.679993 1445370216 0.123169 -0.720337 -0.059631 0.679993 1445370216 0.123169 -0.720337 -0.059631 0.679993 1445370216 0.123169 -0.720337 -0.059631 0.679993 1445370216 0.123169 -0.720337 -0.059631 0.679993 1445370216 0.137146 -0.720703 -0.043579 0.678162 1445370216 0.137146 -0.720703 -0.043579 0.678162 1445370216 0.137146 -0.720703 -0.043579 0.678162 1445370216 0.137146 -0.720703 -0.043579 0.678162 1445370216 0.137146 -0.720703 -0.043579 0.678162 1445370216 0.161438 -0.720398 -0.025940 0.674011 1445370216 0.161438 -0.720398 -0.025940 0.674011 1445370216 0.161438 -0.720398 -0.025940 0.674011 1445370216 0.161438 -0.720398 -0.025940 0.674011 1445370216 0.161438 -0.720398 -0.025940 0.674011 1445370216 0.161438 -0.720398 -0.025940 0.674011 1445370216 0.172668 -0.721436 -0.010193 0.670532 1445370216 0.172668 -0.721436 -0.010193 0.670532 1445370216 0.172668 -0.721436 -0.010193 0.670532 1445370216 0.172668 -0.721436 -0.010193 0.670532 1445370216 0.172668 -0.721436 -0.010193 0.670532 1445370216 0.172668 -0.721436 -0.010193 0.670532 1445370216 0.169861 -0.729309 0.001160 0.662720 1445370216 0.169861 -0.729309 0.001160 0.662720 1445370216 0.169861 -0.729309 0.001160 0.662720 1445370216 0.169861 -0.729309 0.001160 0.662720 1445370216 0.169861 -0.729309 0.001160 0.662720 1445370216 0.169861 -0.729309 0.001160 0.662720 1445370216 0.158691 -0.737000 -0.003723 0.657043 1445370216 0.158691 -0.737000 -0.003723 0.657043 1445370216 0.158691 -0.737000 -0.003723 0.657043 1445370216 0.158691 -0.737000 -0.003723 0.657043 1445370216 0.158691 -0.737000 -0.003723 0.657043 1445370216 0.158691 -0.737000 -0.003723 0.657043 1445370216 0.158691 -0.737000 -0.003723 0.657043 1445370216 0.146484 -0.738281 -0.025391 0.657898 1445370216 0.146484 -0.738281 -0.025391 0.657898 1445370216 0.146484 -0.738281 -0.025391 0.657898 1445370216 0.146484 -0.738281 -0.025391 0.657898 1445370216 0.146484 -0.738281 -0.025391 0.657898 1445370216 0.146484 -0.738281 -0.025391 0.657898 1445370216 0.158081 -0.730896 -0.030579 0.663208 1445370216 0.158081 -0.730896 -0.030579 0.663208 1445370216 0.158081 -0.730896 -0.030579 0.663208 1445370216 0.158081 -0.730896 -0.030579 0.663208 1445370216 0.158081 -0.730896 -0.030579 0.663208 1445370216 0.158081 -0.730896 -0.030579 0.663208 1445370216 0.158081 -0.730896 -0.030579 0.663208 1445370216 0.159668 -0.721863 -0.026794 0.672791 1445370216 0.159668 -0.721863 -0.026794 0.672791 1445370216 0.159668 -0.721863 -0.026794 0.672791 1445370216 0.159668 -0.721863 -0.026794 0.672791 1445370216 0.159668 -0.721863 -0.026794 0.672791 1445370216 0.159668 -0.721863 -0.026794 0.672791 1445370216 0.112061 -0.715942 -0.064270 0.686096 1445370217 0.112061 -0.715942 -0.064270 0.686096 1445370217 0.112061 -0.715942 -0.064270 0.686096 1445370217 0.112061 -0.715942 -0.064270 0.686096 1445370217 0.112061 -0.715942 -0.064270 0.686096 1445370217 0.112061 -0.715942 -0.064270 0.686096 1445370217 0.112061 -0.715942 -0.064270 0.686096 1445370217 0.052307 -0.710999 -0.128418 0.689392 1445370217 0.052307 -0.710999 -0.128418 0.689392 1445370217 0.052307 -0.710999 -0.128418 0.689392 1445370217 0.052307 -0.710999 -0.128418 0.689392 1445370217 0.052307 -0.710999 -0.128418 0.689392 1445370217 0.052307 -0.710999 -0.128418 0.689392 1445370217 0.072449 -0.710510 -0.119385 0.689697 1445370217 0.072449 -0.710510 -0.119385 0.689697 1445370217 0.072449 -0.710510 -0.119385 0.689697 1445370217 0.072449 -0.710510 -0.119385 0.689697 1445370217 0.072449 -0.710510 -0.119385 0.689697 1445370217 0.072449 -0.710510 -0.119385 0.689697 1445370217 0.072449 -0.710510 -0.119385 0.689697 1445370217 0.117249 -0.714905 -0.070923 0.685669 1445370217 0.117249 -0.714905 -0.070923 0.685669 1445370217 0.117249 -0.714905 -0.070923 0.685669 1445370217 0.117249 -0.714905 -0.070923 0.685669 1445370217 0.117249 -0.714905 -0.070923 0.685669 1445370217 0.117249 -0.714905 -0.070923 0.685669 1445370217 0.117249 -0.714905 -0.070923 0.685669 1445370217 0.127075 -0.718628 -0.064331 0.680664 1445370217 0.127075 -0.718628 -0.064331 0.680664 1445370217 0.127075 -0.718628 -0.064331 0.680664 1445370217 0.127075 -0.718628 -0.064331 0.680664 1445370217 0.127075 -0.718628 -0.064331 0.680664 1445370217 0.127075 -0.718628 -0.064331 0.680664 1445370217 0.151306 -0.718018 -0.051270 0.677429 1445370217 0.151306 -0.718018 -0.051270 0.677429 1445370217 0.151306 -0.718018 -0.051270 0.677429 1445370217 0.151306 -0.718018 -0.051270 0.677429 1445370217 0.151306 -0.718018 -0.051270 0.677429 1445370217 0.185486 -0.717468 -0.024841 0.670959 1445370217 0.185486 -0.717468 -0.024841 0.670959 1445370217 0.185486 -0.717468 -0.024841 0.670959 1445370217 0.185486 -0.717468 -0.024841 0.670959 1445370217 0.185486 -0.717468 -0.024841 0.670959 1445370217 0.185486 -0.717468 -0.024841 0.670959 1445370217 0.190002 -0.724609 -0.025757 0.661926 1445370217 0.190002 -0.724609 -0.025757 0.661926 1445370217 0.190002 -0.724609 -0.025757 0.661926 1445370217 0.190002 -0.724609 -0.025757 0.661926 1445370217 0.190002 -0.724609 -0.025757 0.661926 1445370217 0.190002 -0.724609 -0.025757 0.661926 1445370217 0.180176 -0.732849 -0.053223 0.653931 1445370217 0.180176 -0.732849 -0.053223 0.653931 1445370217 0.180176 -0.732849 -0.053223 0.653931 1445370217 0.180176 -0.732849 -0.053223 0.653931 1445370217 0.180176 -0.732849 -0.053223 0.653931 1445370217 0.180176 -0.732849 -0.053223 0.653931 1445370217 0.180176 -0.732849 -0.053223 0.653931 1445370217 0.194763 -0.737671 -0.057312 0.643921 1445370217 0.194763 -0.737671 -0.057312 0.643921 1445370217 
0.255676 -0.608948 -0.111511 0.742554 1445370220 0.252747 -0.540955 -0.139526 0.789917 1445370220 0.252747 -0.540955 -0.139526 0.789917 1445370220 0.252747 -0.540955 -0.139526 0.789917 1445370220 0.252747 -0.540955 -0.139526 0.789917 1445370220 0.252747 -0.540955 -0.139526 0.789917 1445370220 0.252747 -0.540955 -0.139526 0.789917 1445370220 0.244812 -0.475342 -0.170349 0.827698 1445370220 0.244812 -0.475342 -0.170349 0.827698 1445370220 0.244812 -0.475342 -0.170349 0.827698 1445370220 0.244812 -0.475342 -0.170349 0.827698 1445370220 0.244812 -0.475342 -0.170349 0.827698 1445370220 0.244812 -0.475342 -0.170349 0.827698 1445370220 0.237915 -0.443359 -0.189270 0.843201 1445370220 0.237915 -0.443359 -0.189270 0.843201 1445370220 0.237915 -0.443359 -0.189270 0.843201 1445370220 0.237915 -0.443359 -0.189270 0.843201 1445370220 0.237915 -0.443359 -0.189270 0.843201 1445370220 0.237915 -0.443359 -0.189270 0.843201 1445370220 0.237915 -0.443359 -0.189270 0.843201 1445370220 0.216248 -0.468262 -0.195618 0.834045 1445370220 0.216248 -0.468262 -0.195618 0.834045 1445370220 0.216248 -0.468262 -0.195618 0.834045 1445370220 0.216248 -0.468262 -0.195618 0.834045 1445370220 0.216248 -0.468262 -0.195618 0.834045 1445370220 0.216248 -0.468262 -0.195618 0.834045 1445370220 0.180908 -0.523132 -0.211304 0.805542 1445370220 0.180908 -0.523132 -0.211304 0.805542 1445370220 0.180908 -0.523132 -0.211304 0.805542 1445370220 0.180908 -0.523132 -0.211304 0.805542 1445370220 0.180908 -0.523132 -0.211304 0.805542 1445370220 0.173828 -0.530457 -0.230713 0.796997 1445370220 0.173828 -0.530457 -0.230713 0.796997 1445370220 0.173828 -0.530457 -0.230713 0.796997 1445370220 0.173828 -0.530457 -0.230713 0.796997 1445370220 0.173828 -0.530457 -0.230713 0.796997 1445370221 0.173828 -0.530457 -0.230713 0.796997 1445370221 0.205872 -0.460632 -0.263123 0.822327 1445370221 0.205872 -0.460632 -0.263123 0.822327 1445370221 0.205872 -0.460632 -0.263123 0.822327 1445370221 0.205872 -0.460632 -0.263123 0.822327 1445370221 0.205872 -0.460632 -0.263123 0.822327 1445370221 0.205872 -0.460632 -0.263123 0.822327 1445370221 0.225647 -0.339294 -0.305237 0.860657 1445370221 0.225647 -0.339294 -0.305237 0.860657 1445370221 0.225647 -0.339294 -0.305237 0.860657 1445370221 0.225647 -0.339294 -0.305237 0.860657 1445370221 0.225647 -0.339294 -0.305237 0.860657 1445370221 0.225647 -0.339294 -0.305237 0.860657 1445370221 0.217407 -0.199463 -0.328552 0.897217 1445370221 0.217407 -0.199463 -0.328552 0.897217 1445370221 0.217407 -0.199463 -0.328552 0.897217 1445370221 0.217407 -0.199463 -0.328552 0.897217 1445370221 0.217407 -0.199463 -0.328552 0.897217 1445370221 0.217407 -0.199463 -0.328552 0.897217 1445370221 0.217407 -0.199463 -0.328552 0.897217 1445370221 0.141602 -0.043152 -0.284424 0.947205 1445370221 0.141602 -0.043152 -0.284424 0.947205 1445370221 0.141602 -0.043152 -0.284424 0.947205 1445370221 0.141602 -0.043152 -0.284424 0.947205 1445370221 0.141602 -0.043152 -0.284424 0.947205 1445370221 0.141602 -0.043152 -0.284424 0.947205 1445370221 0.113403 0.027710 -0.302551 0.945923 1445370221 0.113403 0.027710 -0.302551 0.945923 1445370221 0.113403 0.027710 -0.302551 0.945923 1445370221 0.113403 0.027710 -0.302551 0.945923 1445370221 0.113403 0.027710 -0.302551 0.945923 1445370221 0.113403 0.027710 -0.302551 0.945923 1445370221 0.154663 -0.046997 -0.250488 0.954529 1445370221 0.154663 -0.046997 -0.250488 0.954529 1445370221 0.154663 -0.046997 -0.250488 0.954529 1445370221 0.154663 -0.046997 -0.250488 0.954529 1445370221 0.154663 -0.046997 -0.250488 0.954529 1445370221 0.176758 -0.153076 -0.227722 0.945190 1445370221 0.176758 -0.153076 -0.227722 0.945190 1445370221 0.176758 -0.153076 -0.227722 0.945190 1445370221 0.176758 -0.153076 -0.227722 0.945190 1445370221 0.176758 -0.153076 -0.227722 0.945190 1445370221 0.176758 -0.153076 -0.227722 0.945190 1445370221 0.189148 -0.290405 -0.285889 0.893372 1445370221 0.189148 -0.290405 -0.285889 0.893372 1445370221 0.189148 -0.290405 -0.285889 0.893372 1445370221 0.189148 -0.290405 -0.285889 0.893372 1445370221 0.189148 -0.290405 -0.285889 0.893372 1445370221 0.189148 -0.290405 -0.285889 0.893372 1445370221 0.188843 -0.388977 -0.269775 0.860413 1445370221 0.188843 -0.388977 -0.269775 0.860413 1445370221 0.188843 -0.388977 -0.269775 0.860413 1445370221 0.188843 -0.388977 -0.269775 0.860413 1445370221 0.188843 -0.388977 -0.269775 0.860413 1445370221 0.188843 -0.388977 -0.269775 0.860413 1445370221 0.168213 -0.461365 -0.218140 0.843384 1445370221 0.168213 -0.461365 -0.218140 0.843384 1445370221 0.168213 -0.461365 -0.218140 0.843384 1445370221 0.168213 -0.461365 -0.218140 0.843384 1445370221 0.168213 -0.461365 -0.218140 0.843384 1445370221 0.183777 -0.432800 -0.233887 0.850952 1445370221 0.183777 -0.432800 -0.233887 0.850952 1445370221 0.183777 -0.432800 -0.233887 0.850952 1445370221 0.183777 -0.432800 -0.233887 0.850952 1445370221 0.183777 -0.432800 -0.233887 0.850952 1445370221 0.200500 -0.331848 -0.271423 0.880859 1445370221 0.200500 -0.331848 -0.271423 0.880859 1445370221 0.200500 -0.331848 -0.271423 0.880859 1445370221 0.200500 -0.331848 -0.271423 0.880859 1445370221 0.200500 -0.331848 -0.271423 0.880859 1445370221 0.200500 -0.331848 -0.271423 0.880859 1445370221 0.213623 -0.203613 -0.301270 0.906677 1445370221 0.213623 -0.203613 -0.301270 0.906677 1445370221 0.213623 -0.203613 -0.301270 0.906677 1445370221 0.213623 -0.203613 -0.301270 0.906677 1445370221 0.213623 -0.203613 -0.301270 0.906677 1445370221 0.213623 -0.203613 -0.301270 0.906677 1445370221 0.130310 -0.035156 -0.280090 0.950439 1445370221 0.130310 -0.035156 -0.280090 0.950439 1445370221 0.130310 -0.035156 -0.280090 0.950439 1445370221 0.130310 -0.035156 -0.280090 0.950439 1445370221 0.130310 -0.035156 -0.280090 0.950439 1445370221 0.130310 -0.035156 -0.280090 0.950439 1445370221 0.040527 0.104187 -0.278320 0.953918 1445370221 0.040527 0.104187 -0.278320 0.953918 1445370221 0.040527 0.104187 -0.278320 0.953918 1445370221 0.040527 0.104187 -0.278320 0.953918 1445370221 0.040527 0.104187 -0.278320 0.953918 1445370221 0.040527 0.104187 -0.278320 0.953918 1445370221 0.040527 0.104187 -0.278320 0.953918 1445370221 0.068237 0.059265 -0.317566 0.943909 1445370221 0.068237 0.059265 -0.317566 0.943909 1445370221 0.068237 0.059265 -0.317566 0.943909 1445370221 0.068237 0.059265 -0.317566 0.943909 1445370221 0.068237 0.059265 -0.317566 0.943909 1445370221 0.068237 0.059265 -0.317566 0.943909 1445370221 0.100159 -0.034302 -0.215576 0.970703 1445370221 0.100159 -0.034302 -0.215576 0.970703 1445370221 0.100159 -0.034302 -0.215576 0.970703 1445370221 0.100159 -0.034302 -0.215576 0.970703 1445370221 0.100159 -0.034302 -0.215576 0.970703 1445370221 0.100159 -0.034302 -0.215576 0.970703 1445370221 0.153259 -0.160889 -0.249023 0.942627 1445370221 0.153259 -0.160889 -0.249023 0.942627 1445370221 0.153259 -0.160889 -0.249023 0.942627 1445370221 0.153259 -0.160889 -0.249023 0.942627 1445370221 0.153259 -0.160889 -0.249023 0.942627 1445370222 0.185608 -0.307861 -0.280396 0.890015 1445370222 0.185608 -0.307861 -0.280396 0.890015 1445370222 0.185608 -0.307861 -0.280396 0.890015 1445370222 0.185608 -0.307861 -0.280396 0.890015 1445370222 0.185608 -0.307861 -0.280396 0.890015 1445370222 0.185608 -0.307861 -0.280396 0.890015 1445370222 0.182495 -0.406738 -0.229126 0.865295 1445370222 0.182495 -0.406738 -0.229126 0.865295 1445370222 0.182495 -0.406738 -0.229126 0.865295 1445370222 0.182495 -0.406738 -0.229126 0.865295 1445370222 0.182495 -0.406738 -0.229126 0.865295 1445370222 0.182495 -0.406738 -0.229126 0.865295 1445370222 0.171387 -0.452515 -0.196167 0.852844 1445370222 0.171387 -0.452515 -0.196167 0.852844 1445370222 0.171387 -0.452515 -0.196167 0.852844 1445370222 0.171387 -0.452515 -0.196167 0.852844 1445370222 0.171387 -0.452515 -0.196167 0.852844 1445370222 0.171387 -0.452515 -0.196167 0.852844 1445370222 0.170105 -0.413208 -0.219177 0.867310 1445370222 0.170105 -0.413208 -0.219177 0.867310 1445370222 0.170105 -0.413208 -0.219177 0.867310 1445370222 0.170105 -0.413208 -0.219177 0.867310 1445370222 0.170105 -0.413208 -0.219177 0.867310 1445370222 0.170105 -0.413208 -0.219177 0.867310 1445370222 0.167725 -0.302490 -0.254456 0.903076 1445370222 0.167725 -0.302490 -0.254456 0.903076 1445370222 0.167725 -0.302490 -0.254456 0.903076 1445370222 0.167725 -0.302490 -0.254456 0.903076 1445370222 0.167725 -0.302490 -0.254456 0.903076 1445370222 0.167725 -0.302490 -0.254456 0.903076 1445370222 0.166260 -0.157043 -0.272949 0.934387 1445370222 0.166260 -0.157043 -0.272949 0.934387 1445370222 0.166260 -0.157043 -0.272949 0.934387 1445370222 0.166260 -0.157043 -0.272949 0.934387 1445370222 0.166260 -0.157043 -0.272949 0.934387 1445370222 0.166260 -0.157043 -0.272949 0.934387 1445370222 0.096252 0.005432 -0.224792 0.969604 1445370222 0.096252 0.005432 -0.224792 0.969604 1445370222 0.096252 0.005432 -0.224792 0.969604 1445370222 0.096252 0.005432 -0.224792 0.969604 1445370222 0.096252 0.005432 -0.224792 0.969604 1445370222 0.096252 0.005432 -0.224792 0.969604 1445370222 0.096252 0.005432 -0.224792 0.969604 1445370222 0.067871 0.090637 -0.278137 0.953857 1445370222 0.067871 0.090637 -0.278137 0.953857 1445370222 0.067871 0.090637 -0.278137 0.953857 1445370222 0.067871 0.090637 -0.278137 0.953857 1445370222 0.067871 0.090637 -0.278137 0.953857 1445370222 0.067871 0.090637 -0.278137 0.953857 1445370222 0.110779 0.028870 -0.292847 0.949219 1445370222 0.110779 0.028870 -0.292847 0.949219 1445370222 0.110779 0.028870 -0.292847 0.949219 1445370222 0.110779 0.028870 -0.292847 0.949219 1445370222 0.110779 0.028870 -0.292847 0.949219 1445370222 0.110779 0.028870 -0.292847 0.949219 1445370222 0.161560 -0.059509 -0.189636 0.966614 1445370222 0.161560 -0.059509 -0.189636 0.966614 1445370222 0.161560 -0.059509 -0.189636 0.966614 1445370222 0.161560 -0.059509 -0.189636 0.966614 1445370222 0.161560 -0.059509 -0.189636 0.966614 1445370222 0.161560 -0.059509 -0.189636 0.966614 1445370222 0.201050 -0.204041 -0.211060 0.934509 1445370222 0.201050 -0.204041 -0.211060 0.934509 1445370222 0.201050 -0.204041 -0.211060 0.934509 1445370222 0.201050 -0.204041 -0.211060 0.934509 1445370222 0.201050 -0.204041 -0.211060 0.934509 1445370222 0.201050 -0.204041 -0.211060 0.934509 1445370222 0.212341 -0.323914 -0.229126 0.893005 1445370222 0.212341 -0.323914 -0.229126 0.893005 1445370222 0.212341 -0.323914 -0.229126 0.893005 1445370222 0.212341 -0.323914 -0.229126 0.893005 1445370222 0.212341 -0.323914 -0.229126 0.893005 1445370222 0.212341 -0.323914 -0.229126 0.893005 1445370222 0.210815 -0.432129 -0.206177 0.852234 1445370222 0.210815 -0.432129 -0.206177 0.852234 1445370222 0.210815 -0.432129 -0.206177 0.852234 1445370222 0.210815 -0.432129 -0.206177 0.852234 1445370222 0.210815 -0.432129 -0.206177 0.852234 1445370222 0.210815 -0.432129 -0.206177 0.852234 1445370222 0.210815 -0.432129 -0.206177 0.852234 1445370222 0.226074 -0.478333 -0.224792 0.818237 1445370222 0.226074 -0.478333 -0.224792 0.818237 1445370222 0.226074 -0.478333 -0.224792 0.818237 1445370222 0.226074 -0.478333 -0.224792 0.818237 1445370222 0.226074 -0.478333 -0.224792 0.818237 1445370222 0.226074 -0.478333 -0.224792 0.818237 1445370222 0.238708 -0.406250 -0.253357 0.844849 1445370222 0.238708 -0.406250 -0.253357 0.844849 1445370222 0.238708 -0.406250 -0.253357 0.844849 1445370222 0.238708 -0.406250 -0.253357 0.844849 1445370222 0.238708 -0.406250 -0.253357 0.844849 1445370222 0.238708 -0.406250 -0.253357 0.844849 1445370222 0.238403 -0.289185 -0.277466 0.884583 1445370222 0.238403 -0.289185 -0.277466 0.884583 1445370222 0.238403 -0.289185 -0.277466 0.884583 1445370222 0.238403 -0.289185 -0.277466 0.884583 1445370222 0.238403 -0.289185 -0.277466 0.884583 1445370222 0.238403 -0.289185 -0.277466 0.884583 1445370222 0.205322 -0.137146 -0.283569 0.926575 1445370222 0.205322 -0.137146 -0.283569 0.926575 1445370222 0.205322 -0.137146 -0.283569 0.926575 1445370222 0.205322 -0.137146 -0.283569 0.926575 1445370222 0.205322 -0.137146 -0.283569 0.926575 1445370222 0.205322 -0.137146 -0.283569 0.926575 1445370222 0.079895 0.023315 -0.200012 0.976257 1445370222 0.079895 0.023315 -0.200012 0.976257 1445370222 0.079895 0.023315 -0.200012 0.976257 1445370222 0.079895 0.023315 -0.200012 0.976257 1445370222 0.079895 0.023315 -0.200012 0.976257 1445370222 0.062866 0.087585 -0.239380 0.964905 1445370223 0.062866 0.087585 -0.239380 0.964905 1445370223 0.062866 0.087585 -0.239380 0.964905 1445370223 0.062866 0.087585 -0.239380 0.964905 1445370223 0.062866 0.087585 -0.239380 0.964905 1445370223 0.062866 0.087585 -0.239380 0.964905 1445370223 0.067505 0.015381 -0.129150 0.989197 1445370223 0.067505 0.015381 -0.129150 0.989197 1445370223 0.067505 0.015381 -0.129150 0.989197 1445370223 0.067505 0.015381 -0.129150 0.989197 1445370223 0.067505 0.015381 -0.129150 0.989197 1445370223 0.067505 0.015381 -0.129150 0.989197 1445370223 0.067505 0.015381 -0.129150 0.989197 1445370223 0.111450 -0.074646 -0.151978 0.979187 1445370223 0.111450 -0.074646 -0.151978 0.979187 1445370223 0.111450 -0.074646 -0.151978 0.979187 1445370223 0.111450 -0.074646 -0.151978 0.979187 1445370223 0.111450 -0.074646 -0.151978 0.979187 1445370223 0.136902 -0.196838 -0.264587 0.934082 1445370223 0.136902 -0.196838 -0.264587 0.934082 1445370223 0.136902 -0.196838 -0.264587 0.934082 1445370223 0.136902 -0.196838 -0.264587 0.934082 1445370223 0.136902 -0.196838 -0.264587 0.934082 1445370223 0.136902 -0.196838 -0.264587 0.934082 1445370223 0.150513 -0.313293 -0.233948 0.907959 1445370223 0.150513 -0.313293 -0.233948 0.907959 1445370223 0.150513 -0.313293 -0.233948 0.907959 1445370223 0.150513 -0.313293 -0.233948 0.907959 1445370223 0.150513 -0.313293 -0.233948 0.907959 1445370223 0.150513 -0.313293 -0.233948 0.907959 1445370223 0.145203 -0.432556 -0.174072 0.872620 1445370223 0.145203 -0.432556 -0.174072 0.872620 1445370223 0.145203 -0.432556 -0.174072 0.872620 1445370223 0.145203 -0.432556 -0.174072 0.872620 1445370223 0.145203 -0.432556 -0.174072 0.872620 1445370223 0.145203 -0.432556 -0.174072 0.872620 1445370223 0.145203 -0.432556 -0.174072 0.872620 1445370223 0.139832 -0.504883 -0.162842 0.836060 1445370223 0.139832 -0.504883 -0.162842 0.836060 1445370223 0.139832 -0.504883 -0.162842 0.836060 1445370223 0.139832 -0.504883 -0.162842 0.836060 1445370223 0.139832 -0.504883 -0.162842 0.836060 1445370223 0.139832 -0.504883 -0.162842 0.836060 1445370223 0.144226 -0.479797 -0.165710 0.849426 1445370223 0.144226 -0.479797 -0.165710 0.849426 1445370223 0.144226 -0.479797 -0.165710 0.849426 1445370223 0.144226 -0.479797 -0.165710 0.849426 1445370223 0.144226 -0.479797 -0.165710 0.849426 1445370223 0.144226 -0.479797 -0.165710 0.849426 1445370223 0.143860 -0.384888 -0.181335 0.893433 1445370223 0.143860 -0.384888 -0.181335 0.893433 1445370223 0.143860 -0.384888 -0.181335 0.893433 1445370223 0.143860 -0.384888 -0.181335 0.893433 1445370223 0.143860 -0.384888 -0.181335 0.893433 1445370223 0.151367 -0.252686 -0.222412 0.929382 1445370223 0.151367 -0.252686 -0.222412 0.929382 1445370223 0.151367 -0.252686 -0.222412 0.929382 1445370223 0.151367 -0.252686 -0.222412 0.929382 1445370223 0.151367 -0.252686 -0.222412 0.929382 1445370223 0.151367 -0.252686 -0.222412 0.929382 1445370223 0.151367 -0.252686 -0.222412 0.929382 1445370223 0.117676 -0.092224 -0.242676 0.958496 1445370223 0.117676 -0.092224 -0.242676 0.958496 1445370223 0.117676 -0.092224 -0.242676 0.958496 1445370223 0.117676 -0.092224 -0.242676 0.958496 1445370223 0.117676 -0.092224 -0.242676 0.958496 1445370223 0.117676 -0.092224 -0.242676 0.958496 1445370223 0.051758 0.036865 -0.195679 0.978577 1445370223 0.051758 0.036865 -0.195679 0.978577 1445370223 0.051758 0.036865 -0.195679 0.978577 1445370223 0.051758 0.036865 -0.195679 0.978577 1445370223 0.052795 0.050598 -0.287537 0.954956 1445370223 0.052795 0.050598 -0.287537 0.954956 1445370223 0.052795 0.050598 -0.287537 0.954956 1445370223 0.052795 0.050598 -0.287537 0.954956 1445370223 0.052795 0.050598 -0.287537 0.954956 1445370223 0.052795 0.050598 -0.287537 0.954956 1445370223 0.085693 -0.030823 -0.187622 0.977966 1445370223 0.085693 -0.030823 -0.187622 0.977966 1445370223 0.085693 -0.030823 -0.187622 0.977966 1445370223 0.085693 -0.030823 -0.187622 0.977966 1445370223 0.085693 -0.030823 -0.187622 0.977966 1445370223 0.085693 -0.030823 -0.187622 0.977966 1445370223 0.085693 -0.030823 -0.187622 0.977966 1445370223 0.121887 -0.131714 -0.082275 0.980286 1445370223 0.121887 -0.131714 -0.082275 0.980286 1445370223 0.121887 -0.131714 -0.082275 0.980286 1445370223 0.121887 -0.131714 -0.082275 0.980286 1445370223 0.121887 -0.131714 -0.082275 0.980286 1445370223 0.121887 -0.131714 -0.082275 0.980286 1445370223 0.131287 -0.267273 -0.166870 0.939941 1445370223 0.131287 -0.267273 -0.166870 0.939941 1445370223 0.131287 -0.267273 -0.166870 0.939941 1445370223 0.131287 -0.267273 -0.166870 0.939941 1445370223 0.131287 -0.267273 -0.166870 0.939941 1445370223 0.131287 -0.267273 -0.166870 0.939941 1445370223 0.089905 -0.333496 -0.195740 0.917786 1445370223 0.089905 -0.333496 -0.195740 0.917786 1445370223 0.089905 -0.333496 -0.195740 0.917786 1445370223 0.089905 -0.333496 -0.195740 0.917786 1445370223 0.089905 -0.333496 -0.195740 0.917786 1445370223 0.089905 -0.333496 -0.195740 0.917786 1445370223 0.089905 -0.333496 -0.195740 0.917786 1445370223 0.072144 -0.409485 -0.174255 0.892578 1445370223 0.072144 -0.409485 -0.174255 0.892578 1445370223 0.072144 -0.409485 -0.174255 0.892578 1445370223 0.072144 -0.409485 -0.174255 0.892578 1445370223 0.072144 -0.409485 -0.174255 0.892578 1445370223 0.072144 -0.409485 -0.174255 0.892578 1445370223 0.065979 -0.436218 -0.186584 0.877808 1445370224 0.065979 -0.436218 -0.186584 0.877808 1445370224 0.065979 -0.436218 -0.186584 0.877808 1445370224 0.065979 -0.436218 -0.186584 0.877808 1445370224 0.065979 -0.436218 -0.186584 0.877808 1445370224 0.071289 -0.402588 -0.189026 0.892822 1445370224 0.071289 -0.402588 -0.189026 0.892822 1445370224 0.071289 -0.402588 -0.189026 0.892822 1445370224 0.071289 -0.402588 -0.189026 0.892822 1445370224 0.071289 -0.402588 -0.189026 0.892822 1445370224 0.071289 -0.402588 -0.189026 0.892822 1445370224 0.071289 -0.402588 -0.189026 0.892822 1445370224 0.091919 -0.327820 -0.184875 0.921875 1445370224 0.091919 -0.327820 -0.184875 0.921875 1445370224 0.091919 -0.327820 -0.184875 0.921875 1445370224 0.091919 -0.327820 -0.184875 0.921875 1445370224 0.091919 -0.327820 -0.184875 0.921875 1445370224 0.091919 -0.327820 -0.184875 0.921875 1445370224 0.136414 -0.213562 -0.141602 0.956909 1445370224 0.136414 -0.213562 -0.141602 0.956909 1445370224 0.136414 -0.213562 -0.141602 0.956909 1445370224 0.136414 -0.213562 -0.141602 0.956909 1445370224 0.136414 -0.213562 -0.141602 0.956909 1445370224 0.136414 -0.213562 -0.141602 0.956909 1445370224 0.085571 -0.089172 -0.110229 0.986145 1445370224 0.085571 -0.089172 -0.110229 0.986145 1445370224 0.085571 -0.089172 -0.110229 0.986145 1445370224 0.085571 -0.089172 -0.110229 0.986145 1445370224 0.085571 -0.089172 -0.110229 0.986145 1445370224 0.085571 -0.089172 -0.110229 0.986145 1445370224 0.043762 0.022034 -0.168884 0.984375 1445370224 0.043762 0.022034 -0.168884 0.984375 1445370224 0.043762 0.022034 -0.168884 0.984375 1445370224 0.043762 0.022034 -0.168884 0.984375 1445370224 0.043762 0.022034 -0.168884 0.984375 1445370224 0.043762 0.022034 -0.168884 0.984375 1445370224 0.070190 0.004272 -0.247559 0.966309 1445370224 0.070190 0.004272 -0.247559 0.966309 1445370224 0.070190 0.004272 -0.247559 0.966309 1445370224 0.070190 0.004272 -0.247559 0.966309 1445370224 0.070190 0.004272 -0.247559 0.966309 1445370224 0.070190 0.004272 -0.247559 0.966309 1445370224 0.070190 0.004272 -0.247559 0.966309 1445370224 0.098694 -0.080261 -0.131348 0.983093 1445370224 0.098694 -0.080261 -0.131348 0.983093 1445370224 0.098694 -0.080261 -0.131348 0.983093 1445370224 0.098694 -0.080261 -0.131348 0.983093 1445370224 0.098694 -0.080261 -0.131348 0.983093 1445370224 0.098694 -0.080261 -0.131348 0.983093 1445370224 0.143311 -0.209595 -0.118408 0.959900 1445370224 0.143311 -0.209595 -0.118408 0.959900 1445370224 0.143311 -0.209595 -0.118408 0.959900 1445370224 0.143311 -0.209595 -0.118408 0.959900 1445370224 0.143311 -0.209595 -0.118408 0.959900 1445370224 0.143311 -0.209595 -0.118408 0.959900 1445370224 0.143311 -0.209595 -0.118408 0.959900 1445370224 0.135742 -0.312622 -0.211548 0.916016 1445370224 0.135742 -0.312622 -0.211548 0.916016 1445370224 0.135742 -0.312622 -0.211548 0.916016 1445370224 0.135742 -0.312622 -0.211548 0.916016 1445370224 0.135742 -0.312622 -0.211548 0.916016 1445370224 0.135742 -0.312622 -0.211548 0.916016 1445370224 0.134766 -0.370117 -0.242432 0.886597 1445370224 0.134766 -0.370117 -0.242432 0.886597 1445370224 0.134766 -0.370117 -0.242432 0.886597 1445370224 0.134766 -0.370117 -0.242432 0.886597 1445370224 0.134766 -0.370117 -0.242432 0.886597 1445370224 0.134766 -0.370117 -0.242432 0.886597 1445370224 0.134766 -0.370117 -0.242432 0.886597 1445370224 0.128174 -0.451294 -0.212524 0.857178 1445370224 0.128174 -0.451294 -0.212524 0.857178 1445370224 0.128174 -0.451294 -0.212524 0.857178 1445370224 0.128174 -0.451294 -0.212524 0.857178 1445370224 0.128174 -0.451294 -0.212524 0.857178 1445370224 0.128174 -0.451294 -0.212524 0.857178 1445370224 0.119568 -0.475891 -0.207581 0.846252 1445370224 0.119568 -0.475891 -0.207581 0.846252 1445370224 0.119568 -0.475891 -0.207581 0.846252 1445370224 0.119568 -0.475891 -0.207581 0.846252 1445370224 0.119568 -0.475891 -0.207581 0.846252 1445370224 0.119568 -0.475891 -0.207581 0.846252 1445370224 0.119568 -0.475891 -0.207581 0.846252 1445370224 0.130676 -0.401794 -0.192139 0.885742 1445370224 0.130676 -0.401794 -0.192139 0.885742 1445370224 0.130676 -0.401794 -0.192139 0.885742 1445370224 0.130676 -0.401794 -0.192139 0.885742 1445370224 0.130676 -0.401794 -0.192139 0.885742 1445370224 0.130676 -0.401794 -0.192139 0.885742 1445370224 0.145142 -0.288513 -0.204041 0.924133 1445370224 0.145142 -0.288513 -0.204041 0.924133 1445370224 0.145142 -0.288513 -0.204041 0.924133 1445370224 0.145142 -0.288513 -0.204041 0.924133 1445370224 0.145142 -0.288513 -0.204041 0.924133 1445370224 0.145142 -0.288513 -0.204041 0.924133 1445370224 0.132996 -0.150330 -0.219482 0.954712 1445370224 0.132996 -0.150330 -0.219482 0.954712 1445370224 0.132996 -0.150330 -0.219482 0.954712 1445370224 0.132996 -0.150330 -0.219482 0.954712 1445370224 0.132996 -0.150330 -0.219482 0.954712 1445370224 0.132996 -0.150330 -0.219482 0.954712 1445370224 0.067505 -0.016418 -0.203674 0.976563 1445370224 0.067505 -0.016418 -0.203674 0.976563 1445370224 0.067505 -0.016418 -0.203674 0.976563 1445370224 0.067505 -0.016418 -0.203674 0.976563 1445370224 0.067505 -0.016418 -0.203674 0.976563 1445370224 0.067505 -0.016418 -0.203674 0.976563 1445370224 0.052185 0.038147 -0.239380 0.968750 1445370224 0.052185 0.038147 -0.239380 0.968750 1445370224 0.052185 0.038147 -0.239380 0.968750 1445370224 0.052185 0.038147 -0.239380 0.968750 1445370224 0.052185 0.038147 -0.239380 0.968750 1445370224 0.052185 0.038147 -0.239380 0.968750 1445370224 0.099670 -0.026184 -0.256226 0.961060 1445370224 0.099670 -0.026184 -0.256226 0.961060 1445370224 0.099670 -0.026184 -0.256226 0.961060 1445370225 0.099670 -0.026184 -0.256226 0.961060 1445370225 0.099670 -0.026184 -0.256226 0.961060 1445370225 0.099670 -0.026184 -0.256226 0.961060 1445370225 0.119385 -0.114075 -0.199219 0.965942 1445370225 0.119385 -0.114075 -0.199219 0.965942 1445370225 0.119385 -0.114075 -0.199219 0.965942 1445370225 0.119385 -0.114075 -0.199219 0.965942 1445370225 0.119385 -0.114075 -0.199219 0.965942 1445370225 0.119385 -0.114075 -0.199219 0.965942 1445370225 0.145020 -0.235046 -0.239685 0.930725 1445370225 0.145020 -0.235046 -0.239685 0.930725 1445370225 0.145020 -0.235046 -0.239685 0.930725 1445370225 0.145020 -0.235046 -0.239685 0.930725 1445370225 0.145020 -0.235046 -0.239685 0.930725 1445370225 0.145020 -0.235046 -0.239685 0.930725 1445370225 0.146729 -0.341797 -0.236023 0.897705 1445370225 0.146729 -0.341797 -0.236023 0.897705 1445370225 0.146729 -0.341797 -0.236023 0.897705 1445370225 0.146729 -0.341797 -0.236023 0.897705 1445370225 0.146729 -0.341797 -0.236023 0.897705 1445370225 0.146729 -0.341797 -0.236023 0.897705 1445370225 0.133423 -0.455444 -0.195984 0.858093 1445370225 0.133423 -0.455444 -0.195984 0.858093 1445370225 0.133423 -0.455444 -0.195984 0.858093 1445370225 0.133423 -0.455444 -0.195984 0.858093 1445370225 0.133423 -0.455444 -0.195984 0.858093 1445370225 0.133423 -0.455444 -0.195984 0.858093 1445370225 0.129211 -0.516785 -0.185486 0.825745 1445370225 0.129211 -0.516785 -0.185486 0.825745 1445370225 0.129211 -0.516785 -0.185486 0.825745 1445370225 0.129211 -0.516785 -0.185486 0.825745 1445370225 0.145874 -0.480652 -0.168701 0.848083 1445370225 0.145874 -0.480652 -0.168701 0.848083 1445370225 0.145874 -0.480652 -0.168701 0.848083 1445370225 0.145874 -0.480652 -0.168701 0.848083 1445370225 0.145874 -0.480652 -0.168701 0.848083 1445370225 0.145874 -0.480652 -0.168701 0.848083 1445370225 0.165894 -0.381470 -0.161560 0.894897 1445370225 0.165894 -0.381470 -0.161560 0.894897 1445370225 0.165894 -0.381470 -0.161560 0.894897 1445370225 0.165894 -0.381470 -0.161560 0.894897 1445370225 0.165894 -0.381470 -0.161560 0.894897 1445370225 0.165894 -0.381470 -0.161560 0.894897 1445370225 0.180481 -0.263184 -0.204651 0.925354 1445370225 0.180481 -0.263184 -0.204651 0.925354 1445370225 0.180481 -0.263184 -0.204651 0.925354 1445370225 0.180481 -0.263184 -0.204651 0.925354 1445370225 0.180481 -0.263184 -0.204651 0.925354 1445370225 0.180481 -0.263184 -0.204651 0.925354 1445370225 0.128723 -0.094849 -0.200439 0.966553 1445370225 0.128723 -0.094849 -0.200439 0.966553 1445370225 0.128723 -0.094849 -0.200439 0.966553 1445370225 0.128723 -0.094849 -0.200439 0.966553 1445370225 0.128723 -0.094849 -0.200439 0.966553 1445370225 0.128723 -0.094849 -0.200439 0.966553 1445370225 0.071716 0.022278 -0.189941 0.978882 1445370225 0.071716 0.022278 -0.189941 0.978882 1445370225 0.071716 0.022278 -0.189941 0.978882 1445370225 0.071716 0.022278 -0.189941 0.978882 1445370225 0.071716 0.022278 -0.189941 0.978882 1445370225 0.071716 0.022278 -0.189941 0.978882 1445370225 0.071716 0.022278 -0.189941 0.978882 1445370225 0.091492 0.000305 -0.223267 0.970459 1445370225 0.091492 0.000305 -0.223267 0.970459 1445370225 0.091492 0.000305 -0.223267 0.970459 1445370225 0.091492 0.000305 -0.223267 0.970459 1445370225 0.091492 0.000305 -0.223267 0.970459 1445370225 0.091492 0.000305 -0.223267 0.970459 1445370225 0.111633 -0.087585 -0.153137 0.977905 1445370225 0.111633 -0.087585 -0.153137 0.977905 1445370225 0.111633 -0.087585 -0.153137 0.977905 1445370225 0.111633 -0.087585 -0.153137 0.977905 1445370225 0.111633 -0.087585 -0.153137 0.977905 1445370225 0.111633 -0.087585 -0.153137 0.977905 1445370225 0.111633 -0.087585 -0.153137 0.977905 1445370225 0.143555 -0.207092 -0.177856 0.951233 1445370225 0.143555 -0.207092 -0.177856 0.951233 1445370225 0.143555 -0.207092 -0.177856 0.951233 1445370225 0.143555 -0.207092 -0.177856 0.951233 1445370225 0.143555 -0.207092 -0.177856 0.951233 1445370225 0.143555 -0.207092 -0.177856 0.951233 1445370225 0.152832 -0.350342 -0.228699 0.895325 1445370225 0.152832 -0.350342 -0.228699 0.895325 1445370225 0.152832 -0.350342 -0.228699 0.895325 1445370225 0.152832 -0.350342 -0.228699 0.895325 1445370225 0.152832 -0.350342 -0.228699 0.895325 1445370225 0.155518 -0.454590 -0.238525 0.843933 1445370225 0.155518 -0.454590 -0.238525 0.843933 1445370225 0.155518 -0.454590 -0.238525 0.843933 1445370225 0.155518 -0.454590 -0.238525 0.843933 1445370225 0.155518 -0.454590 -0.238525 0.843933 1445370225 0.155518 -0.454590 -0.238525 0.843933 1445370225 0.157837 -0.547852 -0.204956 0.795593 1445370225 0.157837 -0.547852 -0.204956 0.795593 1445370225 
0.127380 -0.716003 -0.087524 0.680786 1445370228 0.127380 -0.716003 -0.087524 0.680786 1445370228 0.127380 -0.716003 -0.087524 0.680786 1445370228 0.127380 -0.716003 -0.087524 0.680786 1445370228 0.127380 -0.716003 -0.087524 0.680786 1445370228 0.127380 -0.716003 -0.087524 0.680786 1445370228 0.127380 -0.716003 -0.087524 0.680786 1445370228 0.123169 -0.716553 -0.086121 0.681152 1445370228 0.123169 -0.716553 -0.086121 0.681152 1445370228 0.123169 -0.716553 -0.086121 0.681152 1445370228 0.123169 -0.716553 -0.086121 0.681152 1445370228 0.123169 -0.716553 -0.086121 0.681152 1445370228 0.123169 -0.716553 -0.086121 0.681152 1445370228 0.122192 -0.715576 -0.082886 0.682739 1445370228 0.122192 -0.715576 -0.082886 0.682739 1445370228 0.122192 -0.715576 -0.082886 0.682739 1445370228 0.122192 -0.715576 -0.082886 0.682739 1445370228 0.122192 -0.715576 -0.082886 0.682739 1445370228 0.122192 -0.715576 -0.082886 0.682739 1445370228 0.125732 -0.713867 -0.078003 0.684448 1445370228 0.125732 -0.713867 -0.078003 0.684448 1445370228 0.125732 -0.713867 -0.078003 0.684448 1445370228 0.125732 -0.713867 -0.078003 0.684448 1445370228 0.125732 -0.713867 -0.078003 0.684448 1445370228 0.125732 -0.713867 -0.078003 0.684448 1445370228 0.127869 -0.713318 -0.074829 0.684998 1445370228 0.127869 -0.713318 -0.074829 0.684998 1445370228 0.127869 -0.713318 -0.074829 0.684998 1445370228 0.127869 -0.713318 -0.074829 0.684998 1445370228 0.127869 -0.713318 -0.074829 0.684998 1445370228 0.127869 -0.713318 -0.074829 0.684998 1445370228 0.127869 -0.713318 -0.074829 0.684998 1445370228 0.128540 -0.713806 -0.074219 0.684448 1445370228 0.128540 -0.713806 -0.074219 0.684448 1445370228 0.128540 -0.713806 -0.074219 0.684448 1445370228 0.128540 -0.713806 -0.074219 0.684448 1445370228 0.128540 -0.713806 -0.074219 0.684448 1445370228 0.128540 -0.713806 -0.074219 0.684448 1445370229 0.132813 -0.713501 -0.072937 0.684082 1445370229 0.132813 -0.713501 -0.072937 0.684082 1445370229 0.132813 -0.713501 -0.072937 0.684082 1445370229 0.132813 -0.713501 -0.072937 0.684082 1445370229 0.132813 -0.713501 -0.072937 0.684082 1445370229 0.132813 -0.713501 -0.072937 0.684082 1445370229 0.137451 -0.712585 -0.070374 0.684387 1445370229 0.137451 -0.712585 -0.070374 0.684387 1445370229 0.137451 -0.712585 -0.070374 0.684387 1445370229 0.137451 -0.712585 -0.070374 0.684387 1445370229 0.137451 -0.712585 -0.070374 0.684387 1445370229 0.137451 -0.712585 -0.070374 0.684387 1445370229 0.134155 -0.709534 -0.070862 0.688171 1445370229 0.134155 -0.709534 -0.070862 0.688171 1445370229 0.134155 -0.709534 -0.070862 0.688171 1445370229 0.134155 -0.709534 -0.070862 0.688171 1445370229 0.134155 -0.709534 -0.070862 0.688171 1445370229 0.134155 -0.709534 -0.070862 0.688171 1445370229 0.116150 -0.705383 -0.083618 0.694214 1445370229 0.116150 -0.705383 -0.083618 0.694214 1445370229 0.116150 -0.705383 -0.083618 0.694214 1445370229 0.116150 -0.705383 -0.083618 0.694214 1445370229 0.116150 -0.705383 -0.083618 0.694214 1445370229 0.116150 -0.705383 -0.083618 0.694214 1445370229 0.116150 -0.705383 -0.083618 0.694214 1445370229 0.096863 -0.700317 -0.104126 0.699524 1445370229 0.096863 -0.700317 -0.104126 0.699524 1445370229 0.096863 -0.700317 -0.104126 0.699524 1445370229 0.096863 -0.700317 -0.104126 0.699524 1445370229 0.096863 -0.700317 -0.104126 0.699524 1445370229 0.096863 -0.700317 -0.104126 0.699524 1445370229 0.093018 -0.697815 -0.115601 0.700745 1445370229 0.093018 -0.697815 -0.115601 0.700745 1445370229 0.093018 -0.697815 -0.115601 0.700745 1445370229 0.093018 -0.697815 -0.115601 0.700745 1445370229 0.093018 -0.697815 -0.115601 0.700745 1445370229 0.093018 -0.697815 -0.115601 0.700745 1445370229 0.134644 -0.702209 -0.079407 0.694580 1445370229 0.134644 -0.702209 -0.079407 0.694580 1445370229 0.134644 -0.702209 -0.079407 0.694580 1445370229 0.134644 -0.702209 -0.079407 0.694580 1445370229 0.134644 -0.702209 -0.079407 0.694580 1445370229 0.134644 -0.702209 -0.079407 0.694580 1445370229 0.157288 -0.709229 -0.050598 0.685303 1445370229 0.157288 -0.709229 -0.050598 0.685303 1445370229 0.157288 -0.709229 -0.050598 0.685303 1445370229 0.157288 -0.709229 -0.050598 0.685303 1445370229 0.157288 -0.709229 -0.050598 0.685303 1445370229 0.157288 -0.709229 -0.050598 0.685303 1445370229 0.157288 -0.709229 -0.050598 0.685303 1445370229 0.159729 -0.707275 -0.044495 0.687195 1445370229 0.159729 -0.707275 -0.044495 0.687195 1445370229 0.159729 -0.707275 -0.044495 0.687195 1445370229 0.159729 -0.707275 -0.044495 0.687195 1445370229 0.159729 -0.707275 -0.044495 0.687195 1445370229 0.159729 -0.707275 -0.044495 0.687195 1445370229 0.159729 -0.707275 -0.044495 0.687195 1445370229 0.189514 -0.703979 -0.014526 0.684326 1445370229 0.189514 -0.703979 -0.014526 0.684326 1445370229 0.189514 -0.703979 -0.014526 0.684326 1445370229 0.189514 -0.703979 -0.014526 0.684326 1445370229 0.189514 -0.703979 -0.014526 0.684326 1445370229 0.189514 -0.703979 -0.014526 0.684326 1445370229 0.203064 -0.709900 0.006287 0.674377 1445370229 0.203064 -0.709900 0.006287 0.674377 1445370229 0.203064 -0.709900 0.006287 0.674377 1445370229 0.203064 -0.709900 0.006287 0.674377 1445370229 0.203064 -0.709900 0.006287 0.674377 1445370229 0.203064 -0.709900 0.006287 0.674377 1445370229 0.203064 -0.709900 0.006287 0.674377 1445370229 0.187378 -0.718323 -0.009583 0.669922 1445370229 0.187378 -0.718323 -0.009583 0.669922 1445370229 0.187378 -0.718323 -0.009583 0.669922 1445370229 0.187378 -0.718323 -0.009583 0.669922 1445370229 0.187378 -0.718323 -0.009583 0.669922 1445370229 0.187378 -0.718323 -0.009583 0.669922 1445370229 0.172546 -0.718140 -0.036011 0.673218 1445370229 0.172546 -0.718140 -0.036011 0.673218 1445370229 0.172546 -0.718140 -0.036011 0.673218 1445370229 0.172546 -0.718140 -0.036011 0.673218 1445370229 0.172546 -0.718140 -0.036011 0.673218 1445370229 0.172546 -0.718140 -0.036011 0.673218 1445370229 0.175598 -0.710815 -0.044739 0.679626 1445370229 0.175598 -0.710815 -0.044739 0.679626 1445370229 0.175598 -0.710815 -0.044739 0.679626 1445370229 0.175598 -0.710815 -0.044739 0.679626 1445370229 0.175598 -0.710815 -0.044739 0.679626 1445370229 0.175598 -0.710815 -0.044739 0.679626 1445370229 0.175598 -0.710815 -0.044739 0.679626 1445370229 0.163330 -0.706055 -0.061157 0.686340 1445370229 0.163330 -0.706055 -0.061157 0.686340 1445370229 0.163330 -0.706055 -0.061157 0.686340 1445370229 0.163330 -0.706055 -0.061157 0.686340 1445370229 0.163330 -0.706055 -0.061157 0.686340 1445370229 0.163330 -0.706055 -0.061157 0.686340 1445370229 0.126160 -0.701904 -0.100037 0.693787 1445370229 0.126160 -0.701904 -0.100037 0.693787 1445370229 0.126160 -0.701904 -0.100037 0.693787 1445370229 0.126160 -0.701904 -0.100037 0.693787 1445370229 0.126160 -0.701904 -0.100037 0.693787 1445370229 0.126160 -0.701904 -0.100037 0.693787 1445370229 0.100281 -0.698120 -0.129822 0.696960 1445370229 0.100281 -0.698120 -0.129822 0.696960 1445370229 0.100281 -0.698120 -0.129822 0.696960 1445370229 0.100281 -0.698120 -0.129822 0.696960 1445370229 0.100281 -0.698120 -0.129822 0.696960 1445370229 0.100281 -0.698120 -0.129822 0.696960 1445370229 0.100281 -0.698120 -0.129822 0.696960 1445370229 0.138062 -0.702148 -0.093079 0.692322 1445370229 0.138062 -0.702148 -0.093079 0.692322 1445370229 0.138062 -0.702148 -0.093079 0.692322 1445370229 0.138062 -0.702148 -0.093079 0.692322 1445370229 0.138062 -0.702148 -0.093079 0.692322 1445370229 0.138062 -0.702148 -0.093079 0.692322 1445370229 0.165894 -0.705994 -0.051025 0.686646 1445370230 0.165894 -0.705994 -0.051025 0.686646 1445370230 0.165894 -0.705994 -0.051025 0.686646 1445370230 0.165894 -0.705994 -0.051025 0.686646 1445370230 0.165894 -0.705994 -0.051025 0.686646 1445370230 0.165894 -0.705994 -0.051025 0.686646 1445370230 0.165894 -0.705994 -0.051025 0.686646 1445370230 0.165039 -0.704102 -0.049072 0.688904 1445370230 0.165039 -0.704102 -0.049072 0.688904 1445370230 0.165039 -0.704102 -0.049072 0.688904 1445370230 0.165039 -0.704102 -0.049072 0.688904 1445370230 0.165039 -0.704102 -0.049072 0.688904 1445370230 0.165039 -0.704102 -0.049072 0.688904 1445370230 0.189026 -0.695190 -0.026367 0.692993 1445370230 0.189026 -0.695190 -0.026367 0.692993 1445370230 0.189026 -0.695190 -0.026367 0.692993 1445370230 0.189026 -0.695190 -0.026367 0.692993 1445370230 0.189026 -0.695190 -0.026367 0.692993 1445370230 0.189026 -0.695190 -0.026367 0.692993 1445370230 0.215149 -0.692566 0.007446 0.688477 1445370230 0.215149 -0.692566 0.007446 0.688477 1445370230 0.215149 -0.692566 0.007446 0.688477 1445370230 0.215149 -0.692566 0.007446 0.688477 1445370230 0.215149 -0.692566 0.007446 0.688477 1445370230 0.215149 -0.692566 0.007446 0.688477 1445370230 0.203125 -0.697571 0.005859 0.687073 1445370230 0.203125 -0.697571 0.005859 0.687073 1445370230 0.203125 -0.697571 0.005859 0.687073 1445370230 0.203125 -0.697571 0.005859 0.687073 1445370230 0.203125 -0.697571 0.005859 0.687073 1445370230 0.203125 -0.697571 0.005859 0.687073 1445370230 0.203125 -0.697571 0.005859 0.687073 1445370230 0.179382 -0.698181 -0.024963 0.692688 1445370230 0.179382 -0.698181 -0.024963 0.692688 1445370230 0.179382 -0.698181 -0.024963 0.692688 1445370230 0.179382 -0.698181 -0.024963 0.692688 1445370230 0.179382 -0.698181 -0.024963 0.692688 1445370230 0.179382 -0.698181 -0.024963 0.692688 1445370230 0.182678 -0.690918 -0.042358 0.698181 1445370230 0.182678 -0.690918 -0.042358 0.698181 1445370230 0.182678 -0.690918 -0.042358 0.698181 1445370230 0.182678 -0.690918 -0.042358 0.698181 1445370230 0.182678 -0.690918 -0.042358 0.698181 1445370230 0.182678 -0.690918 -0.042358 0.698181 1445370230 0.169922 -0.687317 -0.065918 0.703125 1445370230 0.169922 -0.687317 -0.065918 0.703125 1445370230 0.169922 -0.687317 -0.065918 0.703125 1445370230 0.169922 -0.687317 -0.065918 0.703125 1445370230 0.169922 -0.687317 -0.065918 0.703125 1445370230 0.125305 -0.684570 -0.113953 0.708984 1445370230 0.125305 -0.684570 -0.113953 0.708984 1445370230 0.125305 -0.684570 -0.113953 0.708984 1445370230 0.125305 -0.684570 -0.113953 0.708984 1445370230 0.125305 -0.684570 -0.113953 0.708984 1445370230 0.125305 -0.684570 -0.113953 0.708984 1445370230 0.117859 -0.679260 -0.127502 0.713074 1445370230 0.117859 -0.679260 -0.127502 0.713074 1445370230 0.117859 -0.679260 -0.127502 0.713074 1445370230 0.117859 -0.679260 -0.127502 0.713074 1445370230 0.117859 -0.679260 -0.127502 0.713074 1445370230 0.117859 -0.679260 -0.127502 0.713074 1445370230 0.117859 -0.679260 -0.127502 0.713074 1445370230 0.177551 -0.684143 -0.069214 0.703979 1445370230 0.177551 -0.684143 -0.069214 0.703979 1445370230 0.177551 -0.684143 -0.069214 0.703979 1445370230 0.177551 -0.684143 -0.069214 0.703979 1445370230 0.177551 -0.684143 -0.069214 0.703979 1445370230 0.177551 -0.684143 -0.069214 0.703979 1445370230 0.187378 -0.693665 -0.046143 0.693970 1445370230 0.187378 -0.693665 -0.046143 0.693970 1445370230 0.187378 -0.693665 -0.046143 0.693970 1445370230 0.187378 -0.693665 -0.046143 0.693970 1445370230 0.187378 -0.693665 -0.046143 0.693970 1445370230 0.187378 -0.693665 -0.046143 0.693970 1445370230 0.187378 -0.693665 -0.046143 0.693970 1445370230 0.205322 -0.692749 -0.039612 0.690186 1445370230 0.205322 -0.692749 -0.039612 0.690186 1445370230 0.205322 -0.692749 -0.039612 0.690186 1445370230 0.205322 -0.692749 -0.039612 0.690186 1445370230 0.205322 -0.692749 -0.039612 0.690186 1445370230 0.205322 -0.692749 -0.039612 0.690186 1445370230 0.240540 -0.682068 -0.006042 0.690552 1445370230 0.240540 -0.682068 -0.006042 0.690552 1445370230 0.240540 -0.682068 -0.006042 0.690552 1445370230 0.240540 -0.682068 -0.006042 0.690552 1445370230 0.240540 -0.682068 -0.006042 0.690552 1445370230 0.240540 -0.682068 -0.006042 0.690552 1445370230 0.246094 -0.673279 -0.004395 0.697205 1445370230 0.246094 -0.673279 -0.004395 0.697205 1445370230 0.246094 -0.673279 -0.004395 0.697205 1445370230 0.246094 -0.673279 -0.004395 0.697205 1445370230 0.246094 -0.673279 -0.004395 0.697205 1445370230 0.246094 -0.673279 -0.004395 0.697205 1445370230 0.246094 -0.673279 -0.004395 0.697205 1445370230 0.219543 -0.669067 -0.048584 0.708374 1445370230 0.219543 -0.669067 -0.048584 0.708374 1445370230 0.219543 -0.669067 -0.048584 0.708374 1445370230 0.219543 -0.669067 -0.048584 0.708374 1445370230 0.219543 -0.669067 -0.048584 0.708374 1445370230 0.219543 -0.669067 -0.048584 0.708374 1445370230 0.208740 -0.655823 -0.086243 0.720337 1445370230 0.208740 -0.655823 -0.086243 0.720337 1445370230 0.208740 -0.655823 -0.086243 0.720337 1445370230 0.208740 -0.655823 -0.086243 0.720337 1445370230 0.208740 -0.655823 -0.086243 0.720337 1445370230 0.208740 -0.655823 -0.086243 0.720337 1445370230 0.208740 -0.655823 -0.086243 0.720337 1445370230 0.230835 -0.637451 -0.088257 0.729736 1445370230 0.230835 -0.637451 -0.088257 0.729736 1445370230 0.230835 -0.637451 -0.088257 0.729736 1445370230 0.230835 -0.637451 -0.088257 0.729736 1445370230 0.230835 -0.637451 -0.088257 0.729736 1445370230 0.230835 -0.637451 -0.088257 0.729736 1445370230 0.229248 -0.624878 -0.094177 0.740295 1445370230 0.229248 -0.624878 -0.094177 0.740295 1445370231 0.229248 -0.624878 -0.094177 0.740295 1445370231 0.229248 -0.624878 -0.094177 0.740295 1445370231 0.229248 -0.624878 -0.094177 0.740295 1445370231 0.229248 -0.624878 -0.094177 0.740295 1445370231 0.189697 -0.612976 -0.126465 0.756470 1445370231 0.189697 -0.612976 -0.126465 0.756470 1445370231 0.189697 -0.612976 -0.126465 0.756470 1445370231 0.189697 -0.612976 -0.126465 0.756470 1445370231 0.189697 -0.612976 -0.126465 0.756470 1445370231 0.189697 -0.612976 -0.126465 0.756470 1445370231 0.172058 -0.600403 -0.151733 0.766052 1445370231 0.172058 -0.600403 -0.151733 0.766052 1445370231 0.172058 -0.600403 -0.151733 0.766052 1445370231 0.172058 -0.600403 -0.151733 0.766052 1445370231 0.172058 -0.600403 -0.151733 0.766052 1445370231 0.172058 -0.600403 -0.151733 0.766052 1445370231 0.172058 -0.600403 -0.151733 0.766052 1445370231 0.205200 -0.598633 -0.124023 0.764282 1445370231 0.205200 -0.598633 -0.124023 0.764282 1445370231 0.205200 -0.598633 -0.124023 0.764282 1445370231 0.205200 -0.598633 -0.124023 0.764282 1445370231 0.205200 -0.598633 -0.124023 0.764282 1445370231 0.260864 -0.614319 -0.067322 0.741638 1445370231 0.260864 -0.614319 -0.067322 0.741638 1445370231 0.260864 -0.614319 -0.067322 0.741638 1445370231 0.260864 -0.614319 -0.067322 0.741638 1445370231 0.260864 -0.614319 -0.067322 0.741638 1445370231 0.260864 -0.614319 -0.067322 0.741638 1445370231 0.258301 -0.632874 -0.058899 0.727539 1445370231 0.258301 -0.632874 -0.058899 0.727539 1445370231 0.258301 -0.632874 -0.058899 0.727539 1445370231 0.258301 -0.632874 -0.058899 0.727539 1445370231 0.258301 -0.632874 -0.058899 0.727539 1445370231 0.262451 -0.643616 -0.058044 0.716614 1445370231 0.262451 -0.643616 -0.058044 0.716614 1445370231 0.262451 -0.643616 -0.058044 0.716614 1445370231 0.262451 -0.643616 -0.058044 0.716614 1445370231 0.262451 -0.643616 -0.058044 0.716614 1445370231 0.262451 -0.643616 -0.058044 0.716614 1445370231 0.262451 -0.643616 -0.058044 0.716614 1445370231 0.287903 -0.649841 -0.025146 0.702942 1445370231 0.287903 -0.649841 -0.025146 0.702942 1445370231 0.287903 -0.649841 -0.025146 0.702942 1445370231 0.287903 -0.649841 -0.025146 0.702942 1445370231 0.287903 -0.649841 -0.025146 0.702942 1445370231 0.274231 -0.657776 -0.020325 0.701233 1445370231 0.274231 -0.657776 -0.020325 0.701233 1445370231 0.274231 -0.657776 -0.020325 0.701233 1445370231 0.274231 -0.657776 -0.020325 0.701233 1445370231 0.274231 -0.657776 -0.020325 0.701233 1445370231 0.274231 -0.657776 -0.020325 0.701233 1445370231 0.257568 -0.661804 -0.030518 0.703369 1445370231 0.257568 -0.661804 -0.030518 0.703369 1445370231 0.257568 -0.661804 -0.030518 0.703369 1445370231 0.257568 -0.661804 -0.030518 0.703369 1445370231 0.257568 -0.661804 -0.030518 0.703369 1445370231 0.257568 -0.661804 -0.030518 0.703369 1445370231 0.250732 -0.659729 -0.035645 0.707581 1445370231 0.250732 -0.659729 -0.035645 0.707581 1445370231 0.250732 -0.659729 -0.035645 0.707581 1445370231 0.250732 -0.659729 -0.035645 0.707581 1445370231 0.250732 -0.659729 -0.035645 0.707581 1445370231 0.250732 -0.659729 -0.035645 0.707581 1445370231 0.235413 -0.658142 -0.047363 0.713501 1445370231 0.235413 -0.658142 -0.047363 0.713501 1445370231 0.235413 -0.658142 -0.047363 0.713501 1445370231 0.235413 -0.658142 -0.047363 0.713501 1445370231 0.235413 -0.658142 -0.047363 0.713501 1445370231 0.235413 -0.658142 -0.047363 0.713501 1445370231 0.216003 -0.653198 -0.055481 0.723572 1445370231 0.216003 -0.653198 -0.055481 0.723572 1445370231 0.216003 -0.653198 -0.055481 0.723572 1445370231 0.216003 -0.653198 -0.055481 0.723572 1445370231 0.216003 -0.653198 -0.055481 0.723572 1445370231 0.216003 -0.653198 -0.055481 0.723572 1445370231 0.184082 -0.647827 -0.080627 0.734802 1445370231 0.184082 -0.647827 -0.080627 0.734802 1445370231 0.184082 -0.647827 -0.080627 0.734802 1445370231 0.184082 -0.647827 -0.080627 0.734802 1445370231 0.184082 -0.647827 -0.080627 0.734802 1445370231 0.184082 -0.647827 -0.080627 0.734802 1445370231 0.160339 -0.646790 -0.110107 0.737427 1445370231 0.160339 -0.646790 -0.110107 0.737427 1445370231 0.160339 -0.646790 -0.110107 0.737427 1445370231 0.160339 -0.646790 -0.110107 0.737427 1445370231 0.160339 -0.646790 -0.110107 0.737427 1445370231 0.160339 -0.646790 -0.110107 0.737427 1445370231 0.188049 -0.656189 -0.085205 0.725769 1445370231 0.188049 -0.656189 -0.085205 0.725769 1445370231 0.188049 -0.656189 -0.085205 0.725769 1445370231 0.188049 -0.656189 -0.085205 0.725769 1445370231 0.188049 -0.656189 -0.085205 0.725769 1445370231 0.188049 -0.656189 -0.085205 0.725769 1445370231 0.219360 -0.670349 -0.045410 0.707458 1445370231 0.219360 -0.670349 -0.045410 0.707458 1445370231 0.219360 -0.670349 -0.045410 0.707458 1445370231 0.219360 -0.670349 -0.045410 0.707458 1445370231 0.219360 -0.670349 -0.045410 0.707458 1445370231 0.219360 -0.670349 -0.045410 0.707458 1445370231 0.224609 -0.678589 -0.037109 0.698364 1445370231 0.224609 -0.678589 -0.037109 0.698364 1445370231 0.224609 -0.678589 -0.037109 0.698364 1445370231 0.224609 -0.678589 -0.037109 0.698364 1445370231 0.224609 -0.678589 -0.037109 0.698364 1445370231 0.224609 -0.678589 -0.037109 0.698364 1445370231 0.244263 -0.683167 -0.016357 0.687988 1445370231 0.244263 -0.683167 -0.016357 0.687988 1445370231 0.244263 -0.683167 -0.016357 0.687988 1445370232 0.244263 -0.683167 -0.016357 0.687988 1445370232 0.244263 -0.683167 -0.016357 0.687988 1445370232 0.244263 -0.683167 -0.016357 0.687988 1445370232 0.254700 -0.686035 0.002869 0.681519 1445370232 0.254700 -0.686035 0.002869 0.681519 1445370232 0.254700 -0.686035 0.002869 0.681519 1445370232 0.254700 -0.686035 0.002869 0.681519 1445370232 0.254700 -0.686035 0.002869 0.681519 1445370232 0.254700 -0.686035 0.002869 0.681519 1445370232 0.232727 -0.690369 -0.012817 0.684937 1445370232 0.232727 -0.690369 -0.012817 0.684937 1445370232 0.232727 -0.690369 -0.012817 0.684937 1445370232 0.232727 -0.690369 -0.012817 0.684937 1445370232 0.232727 -0.690369 -0.012817 0.684937 1445370232 0.232727 -0.690369 -0.012817 0.684937 1445370232 0.232727 -0.690369 -0.012817 0.684937 1445370232 0.220337 -0.685852 -0.037659 0.692505 1445370232 0.220337 -0.685852 -0.037659 0.692505 1445370232 0.220337 -0.685852 -0.037659 0.692505 1445370232 0.220337 -0.685852 -0.037659 0.692505 1445370232 0.220337 -0.685852 -0.037659 0.692505 1445370232 0.216736 -0.676270 -0.050049 0.702271 1445370232 0.216736 -0.676270 -0.050049 0.702271 1445370232 0.216736 -0.676270 -0.050049 0.702271 1445370232 0.216736 -0.676270 -0.050049 0.702271 1445370232 0.216736 -0.676270 -0.050049 0.702271 1445370232 0.216736 -0.676270 -0.050049 0.702271 1445370232 0.207275 -0.666504 -0.057983 0.713745 1445370232 0.207275 -0.666504 -0.057983 0.713745 1445370232 0.207275 -0.666504 -0.057983 0.713745 1445370232 0.207275 -0.666504 -0.057983 0.713745 1445370232 0.207275 -0.666504 -0.057983 0.713745 1445370232 0.207275 -0.666504 -0.057983 0.713745 1445370232 0.185913 -0.655945 -0.074280 0.727783 1445370232 0.185913 -0.655945 -0.074280 0.727783 1445370232 0.185913 -0.655945 -0.074280 0.727783 1445370232 0.185913 -0.655945 -0.074280 0.727783 1445370232 0.185913 -0.655945 -0.074280 0.727783 1445370232 0.185913 -0.655945 -0.074280 0.727783 1445370232 0.165100 -0.650085 -0.099121 0.735046 1445370232 0.165100 -0.650085 -0.099121 0.735046 1445370232 0.165100 -0.650085 -0.099121 0.735046 1445370232 0.165100 -0.650085 -0.099121 0.735046 1445370232 0.165100 -0.650085 -0.099121 0.735046 1445370232 0.165100 -0.650085 -0.099121 0.735046 1445370232 0.170715 -0.654785 -0.095703 0.730042 1445370232 0.170715 -0.654785 -0.095703 0.730042 1445370232 0.170715 -0.654785 -0.095703 0.730042 1445370232 0.170715 -0.654785 -0.095703 0.730042 1445370232 0.170715 -0.654785 -0.095703 0.730042 1445370232 0.170715 -0.654785 -0.095703 0.730042 1445370232 0.170715 -0.654785 -0.095703 0.730042 1445370232 0.209717 -0.668701 -0.053528 0.711304 1445370232 0.209717 -0.668701 -0.053528 0.711304 1445370232 0.209717 -0.668701 -0.053528 0.711304 1445370232 0.209717 -0.668701 -0.053528 0.711304 1445370232 0.209717 -0.668701 -0.053528 0.711304 1445370232 0.214478 -0.680054 -0.040100 0.699951 1445370232 0.214478 -0.680054 -0.040100 0.699951 1445370232 0.214478 -0.680054 -0.040100 0.699951 1445370232 0.214478 -0.680054 -0.040100 0.699951 1445370232 0.214478 -0.680054 -0.040100 0.699951 1445370232 0.214478 -0.680054 -0.040100 0.699951 1445370232 0.214478 -0.680054 -0.040100 0.699951 1445370232 0.225952 -0.687317 -0.029480 0.689697 1445370232 0.225952 -0.687317 -0.029480 0.689697 1445370232 0.225952 -0.687317 -0.029480 0.689697 1445370232 0.225952 -0.687317 -0.029480 0.689697 1445370232 0.225952 -0.687317 -0.029480 0.689697 1445370232 0.225952 -0.687317 -0.029480 0.689697 1445370232 0.239197 -0.693359 -0.009216 0.679688 1445370232 0.239197 -0.693359 -0.009216 0.679688 1445370232 0.239197 -0.693359 -0.009216 0.679688 1445370232 0.239197 -0.693359 -0.009216 0.679688 1445370232 0.239197 -0.693359 -0.009216 0.679688 1445370232 0.239197 -0.693359 -0.009216 0.679688 1445370232 0.234192 -0.698914 -0.003906 0.675781 1445370232 0.234192 -0.698914 -0.003906 0.675781 1445370232 0.234192 -0.698914 -0.003906 0.675781 1445370232 0.234192 -0.698914 -0.003906 0.675781 1445370232 0.234192 -0.698914 -0.003906 0.675781 1445370232 0.234192 -0.698914 -0.003906 0.675781 1445370232 0.222717 -0.700073 -0.021179 0.678162 1445370232 0.222717 -0.700073 -0.021179 0.678162 1445370232 0.222717 -0.700073 -0.021179 0.678162 1445370232 0.222717 -0.700073 -0.021179 0.678162 1445370232 0.222717 -0.700073 -0.021179 0.678162 1445370232 0.222717 -0.700073 -0.021179 0.678162 1445370232 0.211548 -0.693054 -0.043457 0.687744 1445370232 0.211548 -0.693054 -0.043457 0.687744 1445370232 0.211548 -0.693054 -0.043457 0.687744 1445370232 0.211548 -0.693054 -0.043457 0.687744 1445370232 0.211548 -0.693054 -0.043457 0.687744 1445370232 0.211548 -0.693054 -0.043457 0.687744 1445370232 0.202881 -0.683899 -0.058105 0.698425 1445370232 0.202881 -0.683899 -0.058105 0.698425 1445370232 0.202881 -0.683899 -0.058105 0.698425 1445370232 0.202881 -0.683899 -0.058105 0.698425 1445370232 0.202881 -0.683899 -0.058105 0.698425 1445370232 0.202881 -0.683899 -0.058105 0.698425 1445370232 0.186218 -0.671387 -0.069885 0.713928 1445370232 0.186218 -0.671387 -0.069885 0.713928 1445370232 0.186218 -0.671387 -0.069885 0.713928 1445370232 0.186218 -0.671387 -0.069885 0.713928 1445370232 0.186218 -0.671387 -0.069885 0.713928 1445370232 0.186218 -0.671387 -0.069885 0.713928 1445370232 0.160217 -0.658386 -0.093445 0.729431 1445370232 0.160217 -0.658386 -0.093445 0.729431 1445370232 0.160217 -0.658386 -0.093445 0.729431 1445370232 0.160217 -0.658386 -0.093445 0.729431 1445370233 0.160217 -0.658386 -0.093445 0.729431 1445370233 0.160217 -0.658386 -0.093445 0.729431 1445370233 0.145325 -0.655518 -0.110413 0.732788 1445370233 0.145325 -0.655518 -0.110413 0.732788 1445370233 0.145325 -0.655518 -0.110413 0.732788 1445370233 0.145325 -0.655518 -0.110413 0.732788 1445370233 0.145325 -0.655518 -0.110413 0.732788 1445370233 0.145325 -0.655518 -0.110413 0.732788 1445370233 0.178650 -0.670654 -0.079285 0.715576 1445370233 0.178650 -0.670654 -0.079285 0.715576 1445370233 0.178650 -0.670654 -0.079285 0.715576 1445370233 0.178650 -0.670654 -0.079285 0.715576 1445370233 0.178650 -0.670654 -0.079285 0.715576 1445370233 0.178650 -0.670654 -0.079285 0.715576 1445370233 0.193176 -0.685852 -0.057312 0.699280 1445370233 0.193176 -0.685852 -0.057312 0.699280 1445370233 0.193176 -0.685852 -0.057312 0.699280 1445370233 0.193176 -0.685852 -0.057312 0.699280 1445370233 0.193176 -0.685852 -0.057312 0.699280 1445370233 0.193176 -0.685852 -0.057312 0.699280 1445370233 0.207214 -0.691772 -0.047852 0.690125 1445370233 0.207214 -0.691772 -0.047852 0.690125 1445370233 0.207214 -0.691772 -0.047852 0.690125 1445370233 0.207214 -0.691772 -0.047852 0.690125 1445370233 0.207214 -0.691772 -0.047852 0.690125 1445370233 0.207214 -0.691772 -0.047852 0.690125 1445370233 0.231628 -0.699402 -0.022644 0.675781 1445370233 0.231628 -0.699402 -0.022644 0.675781 1445370233 0.231628 -0.699402 -0.022644 0.675781 1445370233 0.231628 -0.699402 -0.022644 0.675781 1445370233 0.231628 -0.699402 -0.022644 0.675781 1445370233 0.231628 -0.699402 -0.022644 0.675781 1445370233 0.231628 -0.699402 -0.022644 0.675781 1445370233 0.244629 -0.712097 0.003296 0.658081 1445370233 0.244629 -0.712097 0.003296 0.658081 1445370233 0.244629 -0.712097 0.003296 0.658081 1445370233 0.244629 -0.712097 0.003296 0.658081 1445370233 0.244629 -0.712097 0.003296 0.658081 1445370233 0.244629 -0.712097 0.003296 0.658081 1445370233 0.219971 -0.735046 0.005310 0.641296 1445370233 0.219971 -0.735046 0.005310 0.641296 1445370233 0.219971 -0.735046 0.005310 0.641296 1445370233 0.219971 -0.735046 0.005310 0.641296 1445370233 0.219971 -0.735046 0.005310 0.641296 1445370233 0.202515 -0.733459 -0.013550 0.648743 1445370233 0.202515 -0.733459 -0.013550 0.648743 1445370233 0.202515 -0.733459 -0.013550 0.648743 1445370233 0.202515 -0.733459 -0.013550 0.648743 1445370233 0.202515 -0.733459 -0.013550 0.648743 1445370233 0.202515 -0.733459 -0.013550 0.648743 1445370233 0.203552 -0.719421 -0.027954 0.663452 1445370233 0.203552 -0.719421 -0.027954 0.663452 1445370233 0.203552 -0.719421 -0.027954 0.663452 1445370233 0.203552 -0.719421 -0.027954 0.663452 1445370233 0.203552 -0.719421 -0.027954 0.663452 1445370233 0.203552 -0.719421 -0.027954 0.663452 1445370233 0.203552 -0.719421 -0.027954 0.663452 1445370233 0.188660 -0.706848 -0.056335 0.679382 1445370233 0.188660 -0.706848 -0.056335 0.679382 1445370233 0.188660 -0.706848 -0.056335 0.679382 1445370233 0.188660 -0.706848 -0.056335 0.679382 1445370233 0.188660 -0.706848 -0.056335 0.679382 1445370233 0.188660 -0.706848 -0.056335 0.679382 1445370233 0.154724 -0.694397 -0.101379 0.695374 1445370233 0.154724 -0.694397 -0.101379 0.695374 1445370233 0.154724 -0.694397 -0.101379 0.695374 1445370233 0.154724 -0.694397 -0.101379 0.695374 1445370233 0.154724 -0.694397 -0.101379 0.695374 1445370233 0.154724 -0.694397 -0.101379 0.695374 1445370233 0.128235 -0.681213 -0.141235 0.706787 1445370233 0.128235 -0.681213 -0.141235 0.706787 1445370233 0.128235 -0.681213 -0.141235 0.706787 1445370233 0.128235 -0.681213 -0.141235 0.706787 1445370233 0.128235 -0.681213 -0.141235 0.706787 1445370233 0.128235 -0.681213 -0.141235 0.706787 1445370233 0.131042 -0.678711 -0.138977 0.709106 1445370233 0.131042 -0.678711 -0.138977 0.709106 1445370233 0.131042 -0.678711 -0.138977 0.709106 1445370233 0.131042 -0.678711 -0.138977 0.709106 1445370233 0.131042 -0.678711 -0.138977 0.709106 1445370233 0.131042 -0.678711 -0.138977 0.709106 1445370233 0.131042 -0.678711 -0.138977 0.709106 1445370233 0.155640 -0.688049 -0.107971 0.700500 1445370233 0.155640 -0.688049 -0.107971 0.700500 1445370233 0.155640 -0.688049 -0.107971 0.700500 1445370233 0.155640 -0.688049 -0.107971 0.700500 1445370233 0.155640 -0.688049 -0.107971 0.700500 1445370233 0.155640 -0.688049 -0.107971 0.700500 1445370233 0.167542 -0.699219 -0.081604 0.690186 1445370233 0.167542 -0.699219 -0.081604 0.690186 1445370233 0.167542 -0.699219 -0.081604 0.690186 1445370233 0.167542 -0.699219 -0.081604 0.690186 1445370233 0.167542 -0.699219 -0.081604 0.690186 1445370233 0.167542 -0.699219 -0.081604 0.690186 1445370233 0.187683 -0.705261 -0.054932 0.681458 1445370233 0.187683 -0.705261 -0.054932 0.681458 1445370233 0.187683 -0.705261 -0.054932 0.681458 1445370233 0.187683 -0.705261 -0.054932 0.681458 1445370233 0.187683 -0.705261 -0.054932 0.681458 1445370233 
0.248535 -0.637878 -0.080994 0.724365 1445370238 0.248535 -0.637878 -0.080994 0.724365 1445370238 0.248535 -0.637878 -0.080994 0.724365 1445370238 0.248535 -0.637878 -0.080994 0.724365 1445370238 0.249512 -0.583252 -0.119019 0.763794 1445370238 0.249512 -0.583252 -0.119019 0.763794 1445370238 0.249512 -0.583252 -0.119019 0.763794 1445370238 0.249512 -0.583252 -0.119019 0.763794 1445370238 0.249512 -0.583252 -0.119019 0.763794 1445370238 0.249512 -0.583252 -0.119019 0.763794 1445370238 0.249512 -0.583252 -0.119019 0.763794 1445370238 0.252747 -0.550598 -0.131042 0.784729 1445370238 0.252747 -0.550598 -0.131042 0.784729 1445370238 0.252747 -0.550598 -0.131042 0.784729 1445370238 0.252747 -0.550598 -0.131042 0.784729 1445370238 0.252747 -0.550598 -0.131042 0.784729 1445370238 0.252747 -0.550598 -0.131042 0.784729 1445370238 0.242065 -0.552856 -0.133789 0.786011 1445370238 0.242065 -0.552856 -0.133789 0.786011 1445370238 0.242065 -0.552856 -0.133789 0.786011 1445370238 0.242065 -0.552856 -0.133789 0.786011 1445370238 0.242065 -0.552856 -0.133789 0.786011 1445370238 0.242065 -0.552856 -0.133789 0.786011 1445370238 0.232178 -0.579773 -0.158569 0.764709 1445370238 0.232178 -0.579773 -0.158569 0.764709 1445370238 0.232178 -0.579773 -0.158569 0.764709 1445370238 0.232178 -0.579773 -0.158569 0.764709 1445370238 0.232178 -0.579773 -0.158569 0.764709 1445370238 0.232178 -0.579773 -0.158569 0.764709 1445370238 0.234497 -0.604675 -0.197754 0.734985 1445370238 0.234497 -0.604675 -0.197754 0.734985 1445370238 0.234497 -0.604675 -0.197754 0.734985 1445370238 0.234497 -0.604675 -0.197754 0.734985 1445370238 0.234497 -0.604675 -0.197754 0.734985 1445370238 0.234497 -0.604675 -0.197754 0.734985 1445370238 0.234497 -0.604675 -0.197754 0.734985 1445370238 0.266235 -0.574280 -0.229126 0.739441 1445370238 0.266235 -0.574280 -0.229126 0.739441 1445370238 0.266235 -0.574280 -0.229126 0.739441 1445370238 0.266235 -0.574280 -0.229126 0.739441 1445370238 0.266235 -0.574280 -0.229126 0.739441 1445370238 0.266235 -0.574280 -0.229126 0.739441 1445370238 0.297607 -0.486084 -0.244324 0.784485 1445370238 0.297607 -0.486084 -0.244324 0.784485 1445370238 0.297607 -0.486084 -0.244324 0.784485 1445370238 0.297607 -0.486084 -0.244324 0.784485 1445370238 0.297607 -0.486084 -0.244324 0.784485 1445370238 0.285400 -0.357300 -0.275146 0.845642 1445370238 0.285400 -0.357300 -0.275146 0.845642 1445370238 0.285400 -0.357300 -0.275146 0.845642 1445370238 0.285400 -0.357300 -0.275146 0.845642 1445370238 0.285400 -0.357300 -0.275146 0.845642 1445370238 0.285400 -0.357300 -0.275146 0.845642 1445370238 0.229980 -0.191162 -0.291870 0.908447 1445370238 0.229980 -0.191162 -0.291870 0.908447 1445370238 0.229980 -0.191162 -0.291870 0.908447 1445370238 0.229980 -0.191162 -0.291870 0.908447 1445370238 0.229980 -0.191162 -0.291870 0.908447 1445370238 0.229980 -0.191162 -0.291870 0.908447 1445370238 0.229980 -0.191162 -0.291870 0.908447 1445370238 0.153137 -0.049072 -0.282776 0.945557 1445370238 0.153137 -0.049072 -0.282776 0.945557 1445370238 0.153137 -0.049072 -0.282776 0.945557 1445370238 0.153137 -0.049072 -0.282776 0.945557 1445370238 0.153137 -0.049072 -0.282776 0.945557 1445370238 0.153137 -0.049072 -0.282776 0.945557 1445370238 0.215759 -0.078674 -0.222046 0.947571 1445370238 0.215759 -0.078674 -0.222046 0.947571 1445370238 0.215759 -0.078674 -0.222046 0.947571 1445370238 0.215759 -0.078674 -0.222046 0.947571 1445370238 0.215759 -0.078674 -0.222046 0.947571 1445370238 0.215759 -0.078674 -0.222046 0.947571 1445370238 0.215759 -0.078674 -0.222046 0.947571 1445370238 0.211365 -0.169739 -0.230469 0.934509 1445370238 0.211365 -0.169739 -0.230469 0.934509 1445370238 0.211365 -0.169739 -0.230469 0.934509 1445370238 0.211365 -0.169739 -0.230469 0.934509 1445370238 0.211365 -0.169739 -0.230469 0.934509 1445370238 0.211365 -0.169739 -0.230469 0.934509 1445370238 0.211365 -0.169739 -0.230469 0.934509 1445370238 0.231323 -0.284119 -0.280579 0.887146 1445370238 0.231323 -0.284119 -0.280579 0.887146 1445370238 0.231323 -0.284119 -0.280579 0.887146 1445370238 0.231323 -0.284119 -0.280579 0.887146 1445370238 0.231323 -0.284119 -0.280579 0.887146 1445370238 0.231323 -0.284119 -0.280579 0.887146 1445370238 0.238342 -0.409790 -0.251648 0.843750 1445370238 0.238342 -0.409790 -0.251648 0.843750 1445370238 0.238342 -0.409790 -0.251648 0.843750 1445370238 0.238342 -0.409790 -0.251648 0.843750 1445370239 0.238342 -0.409790 -0.251648 0.843750 1445370239 0.238342 -0.409790 -0.251648 0.843750 1445370239 0.184021 -0.544678 -0.195007 0.794617 1445370239 0.184021 -0.544678 -0.195007 0.794617 1445370239 0.184021 -0.544678 -0.195007 0.794617 1445370239 0.184021 -0.544678 -0.195007 0.794617 1445370239 0.184021 -0.544678 -0.195007 0.794617 1445370239 0.184021 -0.544678 -0.195007 0.794617 1445370239 0.172607 -0.543579 -0.207764 0.794739 1445370239 0.172607 -0.543579 -0.207764 0.794739 1445370239 0.172607 -0.543579 -0.207764 0.794739 1445370239 0.172607 -0.543579 -0.207764 0.794739 1445370239 0.172607 -0.543579 -0.207764 0.794739 1445370239 0.172607 -0.543579 -0.207764 0.794739 1445370239 0.172607 -0.543579 -0.207764 0.794739 1445370239 0.181274 -0.460144 -0.216492 0.841736 1445370239 0.181274 -0.460144 -0.216492 0.841736 1445370239 0.181274 -0.460144 -0.216492 0.841736 1445370239 0.181274 -0.460144 -0.216492 0.841736 1445370239 0.181274 -0.460144 -0.216492 0.841736 1445370239 0.181274 -0.460144 -0.216492 0.841736 1445370239 0.187805 -0.329346 -0.253235 0.890015 1445370239 0.187805 -0.329346 -0.253235 0.890015 1445370239 0.187805 -0.329346 -0.253235 0.890015 1445370239 0.187805 -0.329346 -0.253235 0.890015 1445370239 0.187805 -0.329346 -0.253235 0.890015 1445370239 0.187805 -0.329346 -0.253235 0.890015 1445370239 0.197449 -0.190430 -0.265442 0.924255 1445370239 0.197449 -0.190430 -0.265442 0.924255 1445370239 0.197449 -0.190430 -0.265442 0.924255 1445370239 0.197449 -0.190430 -0.265442 0.924255 1445370239 0.197449 -0.190430 -0.265442 0.924255 1445370239 0.197449 -0.190430 -0.265442 0.924255 1445370239 0.114563 -0.039001 -0.243286 0.962341 1445370239 0.114563 -0.039001 -0.243286 0.962341 1445370239 0.114563 -0.039001 -0.243286 0.962341 1445370239 0.114563 -0.039001 -0.243286 0.962341 1445370239 0.114563 -0.039001 -0.243286 0.962341 1445370239 0.114563 -0.039001 -0.243286 0.962341 1445370239 0.114563 -0.039001 -0.243286 0.962341 1445370239 0.105713 0.028076 -0.289734 0.950806 1445370239 0.105713 0.028076 -0.289734 0.950806 1445370239 0.105713 0.028076 -0.289734 0.950806 1445370239 0.105713 0.028076 -0.289734 0.950806 1445370239 0.105713 0.028076 -0.289734 0.950806 1445370239 0.105713 0.028076 -0.289734 0.950806 1445370239 0.134033 -0.051331 -0.289368 0.946350 1445370239 0.134033 -0.051331 -0.289368 0.946350 1445370239 0.134033 -0.051331 -0.289368 0.946350 1445370239 0.134033 -0.051331 -0.289368 0.946350 1445370239 0.134033 -0.051331 -0.289368 0.946350 1445370239 0.134033 -0.051331 -0.289368 0.946350 1445370239 0.155640 -0.154663 -0.252747 0.942322 1445370239 0.155640 -0.154663 -0.252747 0.942322 1445370239 0.155640 -0.154663 -0.252747 0.942322 1445370239 0.155640 -0.154663 -0.252747 0.942322 1445370239 0.155640 -0.154663 -0.252747 0.942322 1445370239 0.155640 -0.154663 -0.252747 0.942322 1445370239 0.196167 -0.293762 -0.227661 0.907410 1445370239 0.196167 -0.293762 -0.227661 0.907410 1445370239 0.196167 -0.293762 -0.227661 0.907410 1445370239 0.196167 -0.293762 -0.227661 0.907410 1445370239 0.196167 -0.293762 -0.227661 0.907410 1445370239 0.196167 -0.293762 -0.227661 0.907410 1445370239 0.196167 -0.293762 -0.227661 0.907410 1445370239 0.211365 -0.432556 -0.214294 0.849915 1445370239 0.211365 -0.432556 -0.214294 0.849915 1445370239 0.211365 -0.432556 -0.214294 0.849915 1445370239 0.211365 -0.432556 -0.214294 0.849915 1445370239 0.211365 -0.432556 -0.214294 0.849915 1445370239 0.211365 -0.432556 -0.214294 0.849915 1445370239 0.210815 -0.509705 -0.205627 0.808411 1445370239 0.210815 -0.509705 -0.205627 0.808411 1445370239 0.210815 -0.509705 -0.205627 0.808411 1445370239 0.210815 -0.509705 -0.205627 0.808411 1445370239 0.210815 -0.509705 -0.205627 0.808411 1445370239 0.210815 -0.509705 -0.205627 0.808411 1445370239 0.219177 -0.480408 -0.195679 0.826355 1445370239 0.219177 -0.480408 -0.195679 0.826355 1445370239 0.219177 -0.480408 -0.195679 0.826355 1445370239 0.219177 -0.480408 -0.195679 0.826355 1445370239 0.219177 -0.480408 -0.195679 0.826355 1445370239 0.219177 -0.480408 -0.195679 0.826355 1445370239 0.212097 -0.367004 -0.194519 0.884583 1445370239 0.212097 -0.367004 -0.194519 0.884583 1445370239 0.212097 -0.367004 -0.194519 0.884583 1445370239 0.212097 -0.367004 -0.194519 0.884583 1445370239 0.212097 -0.367004 -0.194519 0.884583 1445370239 0.212097 -0.367004 -0.194519 0.884583 1445370239 0.207642 -0.227478 -0.231812 0.922668 1445370239 0.207642 -0.227478 -0.231812 0.922668 1445370239 0.207642 -0.227478 -0.231812 0.922668 1445370239 0.207642 -0.227478 -0.231812 0.922668 1445370239 0.155212 -0.059753 -0.238037 0.956909 1445370239 0.155212 -0.059753 -0.238037 0.956909 1445370239 0.155212 -0.059753 -0.238037 0.956909 1445370239 0.155212 -0.059753 -0.238037 0.956909 1445370239 0.155212 -0.059753 -0.238037 0.956909 1445370239 0.109314 0.021851 -0.243896 0.963318 1445370239 0.109314 0.021851 -0.243896 0.963318 1445370239 0.109314 0.021851 -0.243896 0.963318 1445370239 0.109314 0.021851 -0.243896 0.963318 1445370239 0.109314 0.021851 -0.243896 0.963318 1445370239 0.109314 0.021851 -0.243896 0.963318 1445370239 0.109314 0.021851 -0.243896 0.963318 1445370239 0.154358 -0.041016 -0.324341 0.932312 1445370239 0.154358 -0.041016 -0.324341 0.932312 1445370239 0.154358 -0.041016 -0.324341 0.932312 1445370239 0.154358 -0.041016 -0.324341 0.932312 1445370239 0.154358 -0.041016 -0.324341 0.932312 1445370239 0.154358 -0.041016 -0.324341 0.932312 1445370240 0.154358 -0.041016 -0.324341 0.932312 1445370240 0.188538 -0.136047 -0.236816 0.943298 1445370240 0.188538 -0.136047 -0.236816 0.943298 1445370240 0.188538 -0.136047 -0.236816 0.943298 1445370240 0.188538 -0.136047 -0.236816 0.943298 1445370240 0.188538 -0.136047 -0.236816 0.943298 1445370240 0.228455 -0.273560 -0.224976 0.906799 1445370240 0.228455 -0.273560 -0.224976 0.906799 1445370240 0.228455 -0.273560 -0.224976 0.906799 1445370240 0.228455 -0.273560 -0.224976 0.906799 1445370240 0.228455 -0.273560 -0.224976 0.906799 1445370240 0.228455 -0.273560 -0.224976 0.906799 1445370240 0.228455 -0.273560 -0.224976 0.906799 1445370240 0.229614 -0.390991 -0.221008 0.863464 1445370240 0.229614 -0.390991 -0.221008 0.863464 1445370240 0.229614 -0.390991 -0.221008 0.863464 1445370240 0.229614 -0.390991 -0.221008 0.863464 1445370240 0.229614 -0.390991 -0.221008 0.863464 1445370240 0.220520 -0.469971 -0.186584 0.834045 1445370240 0.220520 -0.469971 -0.186584 0.834045 1445370240 0.220520 -0.469971 -0.186584 0.834045 1445370240 0.220520 -0.469971 -0.186584 0.834045 1445370240 0.220520 -0.469971 -0.186584 0.834045 1445370240 0.220520 -0.469971 -0.186584 0.834045 1445370240 0.208679 -0.482910 -0.155640 0.836060 1445370240 0.208679 -0.482910 -0.155640 0.836060 1445370240 0.208679 -0.482910 -0.155640 0.836060 1445370240 0.208679 -0.482910 -0.155640 0.836060 1445370240 0.208679 -0.482910 -0.155640 0.836060 1445370240 0.208679 -0.482910 -0.155640 0.836060 1445370240 0.210266 -0.408020 -0.181030 0.869751 1445370240 0.210266 -0.408020 -0.181030 0.869751 1445370240 0.210266 -0.408020 -0.181030 0.869751 1445370240 0.210266 -0.408020 -0.181030 0.869751 1445370240 0.210266 -0.408020 -0.181030 0.869751 1445370240 0.210266 -0.408020 -0.181030 0.869751 1445370240 0.200562 -0.298096 -0.204041 0.910645 1445370240 0.200562 -0.298096 -0.204041 0.910645 1445370240 0.200562 -0.298096 -0.204041 0.910645 1445370240 0.200562 -0.298096 -0.204041 0.910645 1445370240 0.200562 -0.298096 -0.204041 0.910645 1445370240 0.200562 -0.298096 -0.204041 0.910645 1445370240 0.200562 -0.298096 -0.204041 0.910645 1445370240 0.167542 -0.125122 -0.186340 0.959961 1445370240 0.167542 -0.125122 -0.186340 0.959961 1445370240 0.167542 -0.125122 -0.186340 0.959961 1445370240 0.167542 -0.125122 -0.186340 0.959961 1445370240 0.167542 -0.125122 -0.186340 0.959961 1445370240 0.167542 -0.125122 -0.186340 0.959961 1445370240 0.167542 -0.125122 -0.186340 0.959961 1445370240 0.094055 0.033203 -0.141113 0.984924 1445370240 0.094055 0.033203 -0.141113 0.984924 1445370240 0.094055 0.033203 -0.141113 0.984924 1445370240 0.094055 0.033203 -0.141113 0.984924 1445370240 0.094055 0.033203 -0.141113 0.984924 1445370240 0.094055 0.033203 -0.141113 0.984924 1445370240 0.113159 0.025085 -0.251953 0.960754 1445370240 0.113159 0.025085 -0.251953 0.960754 1445370240 0.113159 0.025085 -0.251953 0.960754 1445370240 0.113159 0.025085 -0.251953 0.960754 1445370240 0.113159 0.025085 -0.251953 0.960754 1445370240 0.145569 -0.062622 -0.189331 0.968994 1445370240 0.145569 -0.062622 -0.189331 0.968994 1445370240 0.145569 -0.062622 -0.189331 0.968994 1445370240 0.145569 -0.062622 -0.189331 0.968994 1445370240 0.145569 -0.062622 -0.189331 0.968994 1445370240 0.145569 -0.062622 -0.189331 0.968994 1445370240 0.209167 -0.200623 -0.143616 0.946228 1445370240 0.209167 -0.200623 -0.143616 0.946228 1445370240 0.209167 -0.200623 -0.143616 0.946228 1445370240 0.209167 -0.200623 -0.143616 0.946228 1445370240 0.209167 -0.200623 -0.143616 0.946228 1445370240 0.209167 -0.200623 -0.143616 0.946228 1445370240 0.229248 -0.350525 -0.172485 0.891479 1445370240 0.229248 -0.350525 -0.172485 0.891479 1445370240 0.229248 -0.350525 -0.172485 0.891479 1445370240 0.229248 -0.350525 -0.172485 0.891479 1445370240 0.229248 -0.350525 -0.172485 0.891479 1445370240 0.229248 -0.350525 -0.172485 0.891479 1445370240 0.236328 -0.453552 -0.172913 0.841736 1445370240 0.236328 -0.453552 -0.172913 0.841736 1445370240 0.236328 -0.453552 -0.172913 0.841736 1445370240 0.236328 -0.453552 -0.172913 0.841736 1445370240 0.236328 -0.453552 -0.172913 0.841736 1445370240 0.236328 -0.453552 -0.172913 0.841736 1445370240 0.244507 -0.508240 -0.143677 0.813171 1445370240 0.244507 -0.508240 -0.143677 0.813171 1445370240 0.244507 -0.508240 -0.143677 0.813171 1445370240 0.244507 -0.508240 -0.143677 0.813171 1445370240 0.244507 -0.508240 -0.143677 0.813171 1445370240 0.244507 -0.508240 -0.143677 0.813171 1445370240 0.253052 -0.459778 -0.147278 0.838379 1445370240 0.253052 -0.459778 -0.147278 0.838379 1445370240 0.253052 -0.459778 -0.147278 0.838379 1445370240 0.253052 -0.459778 -0.147278 0.838379 1445370240 0.253052 -0.459778 -0.147278 0.838379 1445370240 0.253052 -0.459778 -0.147278 0.838379 1445370240 0.253052 -0.459778 -0.147278 0.838379 1445370240 0.237366 -0.347656 -0.171082 0.890747 1445370240 0.237366 -0.347656 -0.171082 0.890747 1445370240 0.237366 -0.347656 -0.171082 0.890747 1445370240 0.237366 -0.347656 -0.171082 0.890747 1445370240 0.237366 -0.347656 -0.171082 0.890747 1445370240 0.237366 -0.347656 -0.171082 0.890747 1445370240 0.207886 -0.223206 -0.203491 0.930298 1445370240 0.207886 -0.223206 -0.203491 0.930298 1445370240 0.207886 -0.223206 -0.203491 0.930298 1445370240 0.207886 -0.223206 -0.203491 0.930298 1445370240 0.207886 -0.223206 -0.203491 0.930298 1445370240 0.207886 -0.223206 -0.203491 0.930298 1445370240 0.151123 -0.054504 -0.193542 0.967834 1445370240 0.151123 -0.054504 -0.193542 0.967834 1445370241 0.151123 -0.054504 -0.193542 0.967834 1445370241 0.151123 -0.054504 -0.193542 0.967834 1445370241 0.151123 -0.054504 -0.193542 0.967834 1445370241 0.151123 -0.054504 -0.193542 0.967834 1445370241 0.151123 -0.054504 -0.193542 0.967834 1445370241 0.112000 0.022522 -0.222290 0.968262 1445370241 0.112000 0.022522 -0.222290 0.968262 1445370241 0.112000 0.022522 -0.222290 0.968262 1445370241 0.112000 0.022522 -0.222290 0.968262 1445370241 0.112000 0.022522 -0.222290 0.968262 1445370241 0.112000 0.022522 -0.222290 0.968262 1445370241 0.169983 -0.046265 -0.276184 0.944824 1445370241 0.169983 -0.046265 -0.276184 0.944824 1445370241 0.169983 -0.046265 -0.276184 0.944824 1445370241 0.169983 -0.046265 -0.276184 0.944824 1445370241 0.169983 -0.046265 -0.276184 0.944824 1445370241 0.169983 -0.046265 -0.276184 0.944824 1445370241 0.214783 -0.163879 -0.148743 0.951233 1445370241 0.214783 -0.163879 -0.148743 0.951233 1445370241 0.214783 -0.163879 -0.148743 0.951233 1445370241 0.214783 -0.163879 -0.148743 0.951233 1445370241 0.214783 -0.163879 -0.148743 0.951233 1445370241 0.214783 -0.163879 -0.148743 0.951233 1445370241 0.239807 -0.305908 -0.150024 0.909058 1445370241 0.239807 -0.305908 -0.150024 0.909058 1445370241 0.239807 -0.305908 -0.150024 0.909058 1445370241 0.239807 -0.305908 -0.150024 0.909058 1445370241 0.239807 -0.305908 -0.150024 0.909058 1445370241 0.239807 -0.305908 -0.150024 0.909058 1445370241 0.247620 -0.416382 -0.160400 0.859985 1445370241 0.247620 -0.416382 -0.160400 0.859985 1445370241 0.247620 -0.416382 -0.160400 0.859985 1445370241 0.247620 -0.416382 -0.160400 0.859985 1445370241 0.247620 -0.416382 -0.160400 0.859985 1445370241 0.247620 -0.416382 -0.160400 0.859985 1445370241 0.246643 -0.484131 -0.140442 0.827637 1445370241 0.246643 -0.484131 -0.140442 0.827637 1445370241 0.246643 -0.484131 -0.140442 0.827637 1445370241 0.246643 -0.484131 -0.140442 0.827637 1445370241 0.246643 -0.484131 -0.140442 0.827637 1445370241 0.246643 -0.484131 -0.140442 0.827637 1445370241 0.239746 -0.462402 -0.137390 0.842468 1445370241 0.239746 -0.462402 -0.137390 0.842468 1445370241 0.239746 -0.462402 -0.137390 0.842468 1445370241 0.239746 -0.462402 -0.137390 0.842468 1445370241 0.239746 -0.462402 -0.137390 0.842468 1445370241 0.239746 -0.462402 -0.137390 0.842468 1445370241 0.221924 -0.382385 -0.159729 0.882568 1445370241 0.221924 -0.382385 -0.159729 0.882568 1445370241 0.221924 -0.382385 -0.159729 0.882568 1445370241 0.221924 -0.382385 -0.159729 0.882568 1445370241 0.221924 -0.382385 -0.159729 0.882568 1445370241 0.221924 -0.382385 -0.159729 0.882568 1445370241 0.221924 -0.382385 -0.159729 0.882568 1445370241 0.195190 -0.274536 -0.200745 0.919861 1445370241 0.195190 -0.274536 -0.200745 0.919861 1445370241 0.195190 -0.274536 -0.200745 0.919861 1445370241 0.195190 -0.274536 -0.200745 0.919861 1445370241 0.195190 -0.274536 -0.200745 0.919861 1445370241 0.195190 -0.274536 -0.200745 0.919861 1445370241 0.168640 -0.120056 -0.196960 0.958313 1445370241 0.168640 -0.120056 -0.196960 0.958313 1445370241 0.168640 -0.120056 -0.196960 0.958313 1445370241 0.168640 -0.120056 -0.196960 0.958313 1445370241 0.168640 -0.120056 -0.196960 0.958313 1445370241 0.168640 -0.120056 -0.196960 0.958313 1445370241 0.080811 0.005371 -0.153503 0.984802 1445370241 0.080811 0.005371 -0.153503 0.984802 1445370241 0.080811 0.005371 -0.153503 0.984802 1445370241 0.080811 0.005371 -0.153503 0.984802 1445370241 0.080811 0.005371 -0.153503 0.984802 1445370241 0.080811 0.005371 -0.153503 0.984802 1445370241 0.080811 0.005371 -0.153503 0.984802 1445370241 0.114319 -0.002075 -0.357971 0.926697 1445370241 0.114319 -0.002075 -0.357971 0.926697 1445370241 0.114319 -0.002075 -0.357971 0.926697 1445370241 0.114319 -0.002075 -0.357971 0.926697 1445370241 0.114319 -0.002075 -0.357971 0.926697 1445370241 0.114319 -0.002075 -0.357971 0.926697 1445370241 0.133301 -0.077637 -0.189148 0.969727 1445370241 0.133301 -0.077637 -0.189148 0.969727 1445370241 0.133301 -0.077637 -0.189148 0.969727 1445370241 0.133301 -0.077637 -0.189148 0.969727 1445370241 0.133301 -0.077637 -0.189148 0.969727 1445370241 0.133301 -0.077637 -0.189148 0.969727 1445370241 0.187866 -0.184509 -0.084106 0.960999 1445370241 0.187866 -0.184509 -0.084106 0.960999 1445370241 0.187866 -0.184509 -0.084106 0.960999 1445370241 0.187866 -0.184509 -0.084106 0.960999 1445370241 0.187866 -0.184509 -0.084106 0.960999 1445370241 0.187866 -0.184509 -0.084106 0.960999 1445370241 0.191528 -0.316711 -0.161377 0.914856 1445370241 0.191528 -0.316711 -0.161377 0.914856 1445370241 0.191528 -0.316711 -0.161377 0.914856 1445370241 0.191528 -0.316711 -0.161377 0.914856 1445370241 0.191528 -0.316711 -0.161377 0.914856 1445370241 0.191528 -0.316711 -0.161377 0.914856 1445370241 0.191528 -0.316711 -0.161377 0.914856 1445370241 0.173706 -0.387451 -0.171143 0.889038 1445370241 0.173706 -0.387451 -0.171143 0.889038 1445370241 0.173706 -0.387451 -0.171143 0.889038 1445370241 0.173706 -0.387451 -0.171143 0.889038 1445370241 0.173706 -0.387451 -0.171143 0.889038 1445370241 0.173706 -0.387451 -0.171143 0.889038 1445370241 0.166382 -0.465576 -0.163696 0.853638 1445370241 0.166382 -0.465576 -0.163696 0.853638 1445370241 0.166382 -0.465576 -0.163696 0.853638 1445370241 0.166382 -0.465576 -0.163696 0.853638 1445370241 0.166382 -0.465576 -0.163696 0.853638 1445370241 0.166382 -0.465576 -0.163696 0.853638 1445370241 0.170227 -0.451965 -0.169128 0.859131 1445370242 0.170227 -0.451965 -0.169128 0.859131 1445370242 0.170227 -0.451965 -0.169128 0.859131 1445370242 0.170227 -0.451965 -0.169128 0.859131 1445370242 0.170227 -0.451965 -0.169128 0.859131 1445370242 0.170227 -0.451965 -0.169128 0.859131 1445370242 0.177490 -0.365356 -0.162842 0.899170 1445370242 0.177490 -0.365356 -0.162842 0.899170 1445370242 0.177490 -0.365356 -0.162842 0.899170 1445370242 0.177490 -0.365356 -0.162842 0.899170 1445370242 0.177490 -0.365356 -0.162842 0.899170 1445370242 0.177490 -0.365356 -0.162842 0.899170 1445370242 0.177490 -0.365356 -0.162842 0.899170 1445370242 0.167236 -0.256042 -0.171997 0.936401 1445370242 0.167236 -0.256042 -0.171997 0.936401 1445370242 0.167236 -0.256042 -0.171997 0.936401 1445370242 0.167236 -0.256042 -0.171997 0.936401 1445370242 0.167236 -0.256042 -0.171997 0.936401 1445370242 0.167236 -0.256042 -0.171997 0.936401 1445370242 0.140320 -0.107849 -0.178955 0.967773 1445370242 0.140320 -0.107849 -0.178955 0.967773 1445370242 0.140320 -0.107849 -0.178955 0.967773 1445370242 0.140320 -0.107849 -0.178955 0.967773 1445370242 0.140320 -0.107849 -0.178955 0.967773 1445370242 0.140320 -0.107849 -0.178955 0.967773 1445370242 0.081238 0.021118 -0.165161 0.982666 1445370242 0.081238 0.021118 -0.165161 0.982666 1445370242 0.081238 0.021118 -0.165161 0.982666 1445370242 0.081238 0.021118 -0.165161 0.982666 1445370242 0.081238 0.021118 -0.165161 0.982666 1445370242 0.081238 0.021118 -0.165161 0.982666 1445370242 0.081238 0.021118 -0.165161 0.982666 1445370242 0.113403 -0.017029 -0.246887 0.962219 1445370242 0.113403 -0.017029 -0.246887 0.962219 1445370242 0.113403 -0.017029 -0.246887 0.962219 1445370242 0.113403 -0.017029 -0.246887 0.962219 1445370242 0.113403 -0.017029 -0.246887 0.962219 1445370242 0.113403 -0.017029 -0.246887 0.962219 1445370242 0.139954 -0.096680 -0.168152 0.970947 1445370242 0.139954 -0.096680 -0.168152 0.970947 1445370242 0.139954 -0.096680 -0.168152 0.970947 1445370242 0.139954 -0.096680 -0.168152 0.970947 1445370242 0.139954 -0.096680 -0.168152 0.970947 1445370242 0.139954 -0.096680 -0.168152 0.970947 1445370242 0.185486 -0.224976 -0.121033 0.948853 1445370242 0.185486 -0.224976 -0.121033 0.948853 1445370242 0.185486 -0.224976 -0.121033 0.948853 1445370242 0.185486 -0.224976 -0.121033 0.948853 1445370242 0.185486 -0.224976 -0.121033 0.948853 1445370242 0.185486 -0.224976 -0.121033 0.948853 1445370242 0.185486 -0.224976 -0.121033 0.948853 1445370242 0.167419 -0.365356 -0.155212 0.902405 1445370242 0.167419 -0.365356 -0.155212 0.902405 1445370242 0.167419 -0.365356 -0.155212 0.902405 1445370242 0.167419 -0.365356 -0.155212 0.902405 1445370242 0.167419 -0.365356 -0.155212 0.902405 1445370242 0.167419 -0.365356 -0.155212 0.902405 1445370242 0.167419 -0.365356 -0.155212 0.902405 1445370242 0.176392 -0.476746 -0.164246 0.845337 1445370242 0.176392 -0.476746 -0.164246 0.845337 1445370242 0.176392 -0.476746 -0.164246 0.845337 1445370242 0.176392 -0.476746 -0.164246 0.845337 1445370242 0.176392 -0.476746 -0.164246 0.845337 1445370242 0.164368 -0.555054 -0.134399 0.804260 1445370242 0.164368 -0.555054 -0.134399 0.804260 1445370242 0.164368 -0.555054 -0.134399 0.804260 1445370242 0.164368 -0.555054 -0.134399 0.804260 1445370242 0.164368 -0.555054 -0.134399 0.804260 1445370242 0.164368 -0.555054 -0.134399 0.804260 1445370242 0.178528 -0.505981 -0.134460 0.833069 1445370242 0.178528 -0.505981 -0.134460 0.833069 1445370242 0.178528 -0.505981 -0.134460 0.833069 1445370242 0.178528 -0.505981 -0.134460 0.833069 1445370242 0.178528 -0.505981 -0.134460 0.833069 1445370242 0.178528 -0.505981 -0.134460 0.833069 1445370242 0.190796 -0.396851 -0.135864 0.887451 1445370242 0.190796 -0.396851 -0.135864 0.887451 1445370242 0.190796 -0.396851 -0.135864 0.887451 1445370242 0.190796 -0.396851 -0.135864 0.887451 1445370242 0.190796 -0.396851 -0.135864 0.887451 1445370242 0.190796 -0.396851 -0.135864 0.887451 1445370242 0.201172 -0.260071 -0.163696 0.930054 1445370242 0.201172 -0.260071 -0.163696 0.930054 1445370242 0.201172 -0.260071 -0.163696 0.930054 1445370242 0.201172 -0.260071 -0.163696 0.930054 1445370242 0.201172 -0.260071 -0.163696 0.930054 1445370242 0.201172 -0.260071 -0.163696 0.930054 1445370242 0.154175 -0.085083 -0.193420 0.965149 1445370242 0.154175 -0.085083 -0.193420 0.965149 1445370242 0.154175 -0.085083 -0.193420 0.965149 1445370242 0.154175 -0.085083 -0.193420 0.965149 1445370242 0.154175 -0.085083 -0.193420 0.965149 1445370242 0.154175 -0.085083 -0.193420 0.965149 1445370242 0.154175 -0.085083 -0.193420 0.965149 1445370242 0.114868 0.024902 -0.193481 0.973999 1445370242 0.114868 0.024902 -0.193481 0.973999 1445370242 0.114868 0.024902 -0.193481 0.973999 1445370242 0.114868 0.024902 -0.193481 0.973999 1445370242 0.114868 0.024902 -0.193481 0.973999 1445370242 0.114868 0.024902 -0.193481 0.973999 1445370242 0.170898 -0.042053 -0.252319 0.951477 1445370242 0.170898 -0.042053 -0.252319 0.951477 1445370242 0.170898 -0.042053 -0.252319 0.951477 1445370242 0.170898 -0.042053 -0.252319 0.951477 1445370242
[truncated: 196,569 more chars]
