# Supplementary material for: Quaternion-Based Gesture Recognition Using Wireless Wearable Motion Capture Sensors
Source: Sensors (Basel). 2016 Apr 28;16(5):605. doi: 10.3390/s16050605 (PMC4883296; doi:10.3390/s16050605)
Supplement: Supplementary file 1 [file sensors-16-00605-s001.zip › MultiSensorGestureData/P10/1. Jab/Training17.txt]

0.587830 0.500244 -0.372192 0.515442 1445370047 0.587830 0.500244 -0.372192 0.515442 1445370047 0.587830 0.500244 -0.372192 0.515442 1445370047 0.589966 0.497864 -0.377686 0.511169 1445370047 0.589966 0.497864 -0.377686 0.511169 1445370047 0.589966 0.497864 -0.377686 0.511169 1445370047 0.589966 0.497864 -0.377686 0.511169 1445370048 0.589966 0.497864 -0.377686 0.511169 1445370048 0.589966 0.497864 -0.377686 0.511169 1445370048 0.589966 0.497864 -0.377686 0.511169 1445370048 0.594421 0.492188 -0.385010 0.506104 1445370048 0.594421 0.492188 -0.385010 0.506104 1445370048 0.594421 0.492188 -0.385010 0.506104 1445370048 0.594421 0.492188 -0.385010 0.506104 1445370048 0.594421 0.492188 -0.385010 0.506104 1445370048 0.594421 0.492188 -0.385010 0.506104 1445370048 0.599792 0.484497 -0.390564 0.502930 1445370048 0.599792 0.484497 -0.390564 0.502930 1445370048 0.599792 0.484497 -0.390564 0.502930 1445370048 0.599792 0.484497 -0.390564 0.502930 1445370048 0.599792 0.484497 -0.390564 0.502930 1445370048 0.599792 0.484497 -0.390564 0.502930 1445370048 0.599792 0.484497 -0.390564 0.502930 1445370048 0.604492 0.477722 -0.391418 0.503052 1445370048 0.604492 0.477722 -0.391418 0.503052 1445370048 0.604492 0.477722 -0.391418 0.503052 1445370048 0.604492 0.477722 -0.391418 0.503052 1445370048 0.604492 0.477722 -0.391418 0.503052 1445370048 0.604492 0.477722 -0.391418 0.503052 1445370048 0.608398 0.473694 -0.385864 0.506470 1445370048 0.608398 0.473694 -0.385864 0.506470 1445370048 0.608398 0.473694 -0.385864 0.506470 1445370048 0.608398 0.473694 -0.385864 0.506470 1445370048 0.608398 0.473694 -0.385864 0.506470 1445370048 0.608398 0.473694 -0.385864 0.506470 1445370048 0.612183 0.471008 -0.377991 0.510315 1445370048 0.612183 0.471008 -0.377991 0.510315 1445370048 0.612183 0.471008 -0.377991 0.510315 1445370048 0.612183 0.471008 -0.377991 0.510315 1445370048 0.612183 0.471008 -0.377991 0.510315 1445370048 0.612183 0.471008 -0.377991 0.510315 1445370048 0.615723 0.466370 -0.373596 0.513550 1445370048 0.615723 0.466370 -0.373596 0.513550 1445370048 0.615723 0.466370 -0.373596 0.513550 1445370048 0.615723 0.466370 -0.373596 0.513550 1445370048 0.615723 0.466370 -0.373596 0.513550 1445370048 0.615723 0.466370 -0.373596 0.513550 1445370048 0.612732 0.466248 -0.367371 0.521606 1445370048 0.612732 0.466248 -0.367371 0.521606 1445370048 0.612732 0.466248 -0.367371 0.521606 1445370048 0.612732 0.466248 -0.367371 0.521606 1445370048 0.612732 0.466248 -0.367371 0.521606 1445370048 0.612732 0.466248 -0.367371 0.521606 1445370048 0.612732 0.466248 -0.367371 0.521606 1445370048 0.606628 0.472046 -0.357361 0.530457 1445370048 0.606628 0.472046 -0.357361 0.530457 1445370048 0.606628 0.472046 -0.357361 0.530457 1445370048 0.606628 0.472046 -0.357361 0.530457 1445370048 0.606628 0.472046 -0.357361 0.530457 1445370048 0.606628 0.472046 -0.357361 0.530457 1445370048 0.604187 0.476379 -0.353760 0.531799 1445370048 0.604187 0.476379 -0.353760 0.531799 1445370048 0.604187 0.476379 -0.353760 0.531799 1445370048 0.604187 0.476379 -0.353760 0.531799 1445370048 0.604187 0.476379 -0.353760 0.531799 1445370048 0.604187 0.476379 -0.353760 0.531799 1445370048 0.604187 0.476379 -0.353760 0.531799 1445370048 0.605469 0.472595 -0.363098 0.527466 1445370048 0.605469 0.472595 -0.363098 0.527466 1445370048 0.605469 0.472595 -0.363098 0.527466 1445370048 0.605469 0.472595 -0.363098 0.527466 1445370048 0.605469 0.472595 -0.363098 0.527466 1445370048 0.608215 0.460449 -0.380066 0.523010 1445370048 0.608215 0.460449 -0.380066 0.523010 1445370048 0.608215 0.460449 -0.380066 0.523010 1445370048 0.608215 0.460449 -0.380066 0.523010 1445370048 0.608215 0.460449 -0.380066 0.523010 1445370048 0.608215 0.460449 -0.380066 0.523010 1445370048 0.605957 0.451721 -0.388977 0.526672 1445370048 0.605957 0.451721 -0.388977 0.526672 1445370048 0.605957 0.451721 -0.388977 0.526672 1445370048 0.605957 0.451721 -0.388977 0.526672 1445370048 0.605957 0.451721 -0.388977 0.526672 1445370048 0.605957 0.451721 -0.388977 0.526672 1445370048 0.592651 0.465210 -0.375793 0.539490 1445370048 0.592651 0.465210 -0.375793 0.539490 1445370048 0.592651 0.465210 -0.375793 0.539490 1445370048 0.592651 0.465210 -0.375793 0.539490 1445370048 0.592651 0.465210 -0.375793 0.539490 1445370048 0.592651 0.465210 -0.375793 0.539490 1445370048 0.592651 0.465210 -0.375793 0.539490 1445370048 0.576355 0.483582 -0.358337 0.552734 1445370048 0.576355 0.483582 -0.358337 0.552734 1445370048 0.576355 0.483582 -0.358337 0.552734 1445370048 0.576355 0.483582 -0.358337 0.552734 1445370048 0.576355 0.483582 -0.358337 0.552734 1445370048 0.576355 0.483582 -0.358337 0.552734 1445370048 0.568054 0.485352 -0.365295 0.555176 1445370048 0.568054 0.485352 -0.365295 0.555176 1445370048 0.568054 0.485352 -0.365295 0.555176 1445370048 0.568054 0.485352 -0.365295 0.555176 1445370048 0.568054 0.485352 -0.365295 0.555176 1445370048 0.568054 0.485352 -0.365295 0.555176 1445370048 0.564026 0.478882 -0.379883 0.555176 1445370048 0.564026 0.478882 -0.379883 0.555176 1445370048 0.564026 0.478882 -0.379883 0.555176 1445370048 0.564026 0.478882 -0.379883 0.555176 1445370048 0.564026 0.478882 -0.379883 0.555176 1445370048 0.564026 0.478882 -0.379883 0.555176 1445370048 0.564026 0.478882 -0.379883 0.555176 1445370048 0.558105 0.483337 -0.373962 0.561218 1445370048 0.558105 0.483337 -0.373962 0.561218 1445370048 0.558105 0.483337 -0.373962 0.561218 1445370048 0.558105 0.483337 -0.373962 0.561218 1445370048 0.558105 0.483337 -0.373962 0.561218 1445370048 0.558105 0.483337 -0.373962 0.561218 1445370048 0.562561 0.487061 -0.362000 0.561401 1445370048 0.562561 0.487061 -0.362000 0.561401 1445370048 0.562561 0.487061 -0.362000 0.561401 1445370048 0.562561 0.487061 -0.362000 0.561401 1445370048 0.562561 0.487061 -0.362000 0.561401 1445370048 0.562561 0.487061 -0.362000 0.561401 1445370049 0.562561 0.487061 -0.362000 0.561401 1445370049 0.574402 0.482544 -0.354675 0.557983 1445370049 0.574402 0.482544 -0.354675 0.557983 1445370049 0.574402 0.482544 -0.354675 0.557983 1445370049 0.574402 0.482544 -0.354675 0.557983 1445370049 0.574402 0.482544 -0.354675 0.557983 1445370049 0.574402 0.482544 -0.354675 0.557983 1445370049 0.575806 0.482788 -0.347473 0.560913 1445370049 0.575806 0.482788 -0.347473 0.560913 1445370049 0.575806 0.482788 -0.347473 0.560913 1445370049 0.575806 0.482788 -0.347473 0.560913 1445370049 0.575806 0.482788 -0.347473 0.560913 1445370049 0.575806 0.482788 -0.347473 0.560913 1445370049 0.571594 0.489380 -0.335144 0.566895 1445370049 0.571594 0.489380 -0.335144 0.566895 1445370049 0.571594 0.489380 -0.335144 0.566895 1445370049 0.571594 0.489380 -0.335144 0.566895 1445370049 0.571594 0.489380 -0.335144 0.566895 1445370049 0.571594 0.489380 -0.335144 0.566895 1445370049 0.577942 0.488586 -0.333069 0.562378 1445370049 0.577942 0.488586 -0.333069 0.562378 1445370049 0.577942 0.488586 -0.333069 0.562378 1445370049 0.577942 0.488586 -0.333069 0.562378 1445370049 0.577942 0.488586 -0.333069 0.562378 1445370049 0.577942 0.488586 -0.333069 0.562378 1445370049 0.592468 0.476501 -0.344421 0.550659 1445370049 0.592468 0.476501 -0.344421 0.550659 1445370049 0.592468 0.476501 -0.344421 0.550659 1445370049 0.592468 0.476501 -0.344421 0.550659 1445370049 0.592468 0.476501 -0.344421 0.550659 1445370049 0.592468 0.476501 -0.344421 0.550659 1445370049 0.605957 0.457458 -0.358154 0.543274 1445370049 0.605957 0.457458 -0.358154 0.543274 1445370049 0.605957 0.457458 -0.358154 0.543274 1445370049 0.605957 0.457458 -0.358154 0.543274 1445370049 0.605957 0.457458 -0.358154 0.543274 1445370049 0.605957 0.457458 -0.358154 0.543274 1445370049 0.605957 0.457458 -0.358154 0.543274 1445370049 0.609314 0.451721 -0.356079 0.545715 1445370049 0.609314 0.451721 -0.356079 0.545715 1445370049 0.609314 0.451721 -0.356079 0.545715 1445370049 0.609314 0.451721 -0.356079 0.545715 1445370049 0.609314 0.451721 -0.356079 0.545715 1445370049 0.607910 0.461243 -0.342712 0.547852 1445370049 0.607910 0.461243 -0.342712 0.547852 1445370049 0.607910 0.461243 -0.342712 0.547852 1445370049 0.607910 0.461243 -0.342712 0.547852 1445370049 0.607910 0.461243 -0.342712 0.547852 1445370049 0.607910 0.461243 -0.342712 0.547852 1445370049 0.605530 0.468384 -0.335632 0.548828 1445370049 0.605530 0.468384 -0.335632 0.548828 1445370049 0.605530 0.468384 -0.335632 0.548828 1445370049 0.605530 0.468384 -0.335632 0.548828 1445370049 0.605530 0.468384 -0.335632 0.548828 1445370049 0.601929 0.466919 -0.346313 0.547363 1445370049 0.601929 0.466919 -0.346313 0.547363 1445370049 0.601929 0.466919 -0.346313 0.547363 1445370049 0.601929 0.466919 -0.346313 0.547363 1445370049 0.601929 0.466919 -0.346313 0.547363 1445370049 0.601929 0.466919 -0.346313 0.547363 1445370049 0.601929 0.466919 -0.346313 0.547363 1445370049 0.594788 0.465698 -0.358154 0.548645 1445370049 0.594788 0.465698 -0.358154 0.548645 1445370049 0.594788 0.465698 -0.358154 0.548645 1445370049 0.594788 0.465698 -0.358154 0.548645 1445370049 0.594788 0.465698 -0.358154 0.548645 1445370049 0.594788 0.465698 -0.358154 0.548645 1445370049 0.588440 0.471252 -0.357605 0.551147 1445370049 0.588440 0.471252 -0.357605 0.551147 1445370049 0.588440 0.471252 -0.357605 0.551147 1445370049 0.588440 0.471252 -0.357605 0.551147 1445370049 0.591064 0.475891 -0.355347 0.545715 1445370049 0.591064 0.475891 -0.355347 0.545715 1445370049 0.591064 0.475891 -0.355347 0.545715 1445370049 0.591064 0.475891 -0.355347 0.545715 1445370049 0.591064 0.475891 -0.355347 0.545715 1445370049 0.591064 0.475891 -0.355347 0.545715 1445370049 0.591064 0.475891 -0.355347 0.545715 1445370049 0.595215 0.477417 -0.357361 0.538513 1445370049 0.595215 0.477417 -0.357361 0.538513 1445370049 0.595215 0.477417 -0.357361 0.538513 1445370049 0.595215 0.477417 -0.357361 0.538513 1445370049 0.595215 0.477417 -0.357361 0.538513 1445370049 0.595215 0.477417 -0.357361 0.538513 1445370049 0.589233 0.482666 -0.354858 0.542114 1445370049 0.589233 0.482666 -0.354858 0.542114 1445370049 0.589233 0.482666 -0.354858 0.542114 1445370049 0.589233 0.482666 -0.354858 0.542114 1445370049 0.589233 0.482666 -0.354858 0.542114 1445370049 0.589233 0.482666 -0.354858 0.542114 1445370049 0.589233 0.482666 -0.354858 0.542114 1445370049 0.576599 0.493652 -0.345276 0.551819 1445370049 0.576599 0.493652 -0.345276 0.551819 1445370049 0.576599 0.493652 -0.345276 0.551819 1445370049 0.576599 0.493652 -0.345276 0.551819 1445370049 0.576599 0.493652 -0.345276 0.551819 1445370049 0.576599 0.493652 -0.345276 0.551819 1445370049 0.563782 0.509460 -0.332275 0.558655 1445370049 0.563782 0.509460 -0.332275 0.558655 1445370049 0.563782 0.509460 -0.332275 0.558655 1445370049 0.563782 0.509460 -0.332275 0.558655 1445370049 0.563782 0.509460 -0.332275 0.558655 1445370049 0.563782 0.509460 -0.332275 0.558655 1445370049 0.565613 0.516907 -0.335022 0.548279 1445370049 0.565613 0.516907 -0.335022 0.548279 1445370049 0.565613 0.516907 -0.335022 0.548279 1445370049 0.565613 0.516907 -0.335022 0.548279 1445370049 0.565613 0.516907 -0.335022 0.548279 1445370050 0.565613 0.516907 -0.335022 0.548279 1445370050 0.581543 0.498352 -0.370789 0.525269 1445370050 0.581543 0.498352 -0.370789 0.525269 1445370050 0.581543 0.498352 -0.370789 0.525269 1445370050 0.581543 0.498352 -0.370789 0.525269 1445370050 0.581543 0.498352 -0.370789 0.525269 1445370050 0.581543 0.498352 -0.370789 0.525269 1445370050 0.579590 0.488953 -0.389038 0.523010 1445370050 0.579590 0.488953 -0.389038 0.523010 1445370050 0.579590 0.488953 -0.389038 0.523010 1445370050 0.579590 0.488953 -0.389038 0.523010 1445370050 0.579590 0.488953 -0.389038 0.523010 1445370050 0.579590 0.488953 -0.389038 0.523010 1445370050 0.579590 0.488953 -0.389038 0.523010 1445370050 0.573914 0.494812 -0.389648 0.523254 1445370050 0.573914 0.494812 -0.389648 0.523254 1445370050 0.573914 0.494812 -0.389648 0.523254 1445370050 0.573914 0.494812 -0.389648 0.523254 1445370050 0.573914 0.494812 -0.389648 0.523254 1445370050 0.573914 0.494812 -0.389648 0.523254 1445370050 0.565552 0.507324 -0.377869 0.529053 1445370050 0.565552 0.507324 -0.377869 0.529053 1445370050 0.565552 0.507324 -0.377869 0.529053 1445370050 0.565552 0.507324 -0.377869 0.529053 1445370050 0.565552 0.507324 -0.377869 0.529053 1445370050 0.565552 0.507324 -0.377869 0.529053 1445370050 0.555298 0.516418 -0.371155 0.535828 1445370050 0.555298 0.516418 -0.371155 0.535828 1445370050 0.555298 0.516418 -0.371155 0.535828 1445370050 0.555298 0.516418 -0.371155 0.535828 1445370050 0.555298 0.516418 -0.371155 0.535828 1445370050 0.555298 0.516418 -0.371155 0.535828 1445370050 0.555298 0.516418 -0.371155 0.535828 1445370050 0.547119 0.520935 -0.365723 0.543579 1445370050 0.547119 0.520935 -0.365723 0.543579 1445370050 0.547119 0.520935 -0.365723 0.543579 1445370050 0.547119 0.520935 -0.365723 0.543579 1445370050 0.547119 0.520935 -0.365723 0.543579 1445370050 0.547119 0.520935 -0.365723 0.543579 1445370050 0.547119 0.520935 -0.365723 0.543579 1445370050 0.541626 0.526611 -0.357605 0.549011 1445370050 0.541626 0.526611 -0.357605 0.549011 1445370050 0.541626 0.526611 -0.357605 0.549011 1445370050 0.541626 0.526611 -0.357605 0.549011 1445370050 0.541626 0.526611 -0.357605 0.549011 1445370050 0.541626 0.526611 -0.357605 0.549011 1445370050 0.541809 0.529480 -0.353943 0.548401 1445370050 0.541809 0.529480 -0.353943 0.548401 1445370050 0.541809 0.529480 -0.353943 0.548401 1445370050 0.541809 0.529480 -0.353943 0.548401 1445370050 0.541809 0.529480 -0.353943 0.548401 1445370050 0.541809 0.529480 -0.353943 0.548401 1445370050 0.541687 0.531189 -0.352295 0.547913 1445370050 0.541687 0.531189 -0.352295 0.547913 1445370050 0.541687 0.531189 -0.352295 0.547913 1445370050 0.541687 0.531189 -0.352295 0.547913 1445370050 0.541687 0.531189 -0.352295 0.547913 1445370050 0.541687 0.531189 -0.352295 0.547913 1445370050 0.540710 0.534180 -0.350159 0.547363 1445370050 0.540710 0.534180 -0.350159 0.547363 1445370050 0.540710 0.534180 -0.350159 0.547363 1445370050 0.540710 0.534180 -0.350159 0.547363 1445370050 0.540710 0.534180 -0.350159 0.547363 1445370050 0.540710 0.534180 -0.350159 0.547363 1445370050 0.547058 0.530029 -0.356934 0.540649 1445370050 0.547058 0.530029 -0.356934 0.540649 1445370050 0.547058 0.530029 -0.356934 0.540649 1445370050 0.547058 0.530029 -0.356934 0.540649 1445370050 0.547058 0.530029 -0.356934 0.540649 1445370050 0.547058 0.530029 -0.356934 0.540649 1445370050 0.553833 0.526550 -0.364624 0.531921 1445370050 0.553833 0.526550 -0.364624 0.531921 1445370050 0.553833 0.526550 -0.364624 0.531921 1445370050 0.553833 0.526550 -0.364624 0.531921 1445370050 0.553833 0.526550 -0.364624 0.531921 1445370050 0.553833 0.526550 -0.364624 0.531921 1445370050 0.563904 0.518921 -0.376892 0.520203 1445370050 0.563904 0.518921 -0.376892 0.520203 1445370050 0.563904 0.518921 -0.376892 0.520203 1445370050 0.563904 0.518921 -0.376892 0.520203 1445370050 0.563904 0.518921 -0.376892 0.520203 1445370050 0.563904 0.518921 -0.376892 0.520203 1445370050 0.577393 0.504517 -0.385193 0.513428 1445370050 0.577393 0.504517 -0.385193 0.513428 1445370050 0.577393 0.504517 -0.385193 0.513428 1445370050 0.577393 0.504517 -0.385193 0.513428 1445370050 0.577393 0.504517 -0.385193 0.513428 1445370050 0.577393 0.504517 -0.385193 0.513428 1445370050 0.589355 0.498474 -0.388367 0.503235 1445370050 0.589355 0.498474 -0.388367 0.503235 1445370050 0.589355 0.498474 -0.388367 0.503235 1445370050 0.589355 0.498474 -0.388367 0.503235 1445370050 0.589355 0.498474 -0.388367 0.503235 1445370050 0.589355 0.498474 -0.388367 0.503235 1445370050 0.589355 0.498474 -0.388367 0.503235 1445370050 0.604614 0.483093 -0.403442 0.488098 1445370050 0.604614 0.483093 -0.403442 0.488098 1445370050 0.604614 0.483093 -0.403442 0.488098 1445370050 0.604614 0.483093 -0.403442 0.488098 1445370050 0.604614 0.483093 -0.403442 0.488098 1445370050 0.604614 0.483093 -0.403442 0.488098 1445370050 0.604248 0.474915 -0.415588 0.486389 1445370050 0.604248 0.474915 -0.415588 0.486389 1445370050 0.604248 0.474915 -0.415588 0.486389 1445370050 0.604248 0.474915 -0.415588 0.486389 1445370050 0.604248 0.474915 -0.415588 0.486389 1445370050 0.604248 0.474915 -0.415588 0.486389 1445370050 0.600403 0.472351 -0.422974 0.487244 1445370050 0.600403 0.472351 -0.422974 0.487244 1445370050 0.600403 0.472351 -0.422974 0.487244 1445370050 0.600403 0.472351 -0.422974 0.487244 1445370050 0.600403 0.472351 -0.422974 0.487244 1445370050 0.600403 0.472351 -0.422974 0.487244 1445370051 0.600830 0.471619 -0.421753 0.488464 1445370051 0.600830 0.471619 -0.421753 0.488464 1445370051 0.600830 0.471619 -0.421753 0.488464 1445370051 0.600830 0.471619 -0.421753 0.488464 1445370051 0.600830 0.471619 -0.421753 0.488464 1445370051 0.600830 0.471619 -0.421753 0.488464 1445370051 0.602417 0.473267 -0.416809 0.489197 1445370051 0.602417 0.473267 -0.416809 0.489197 1445370051 0.602417 0.473267 -0.416809 0.489197 1445370051 0.602417 0.473267 -0.416809 0.489197 1445370051 0.602417 0.473267 -0.416809 0.489197 1445370051 0.602417 0.473267 -0.416809 0.489197 1445370051 0.607056 0.469299 -0.418762 0.485596 1445370051 0.607056 0.469299 -0.418762 0.485596 1445370051 0.607056 0.469299 -0.418762 0.485596 1445370051 0.607056 0.469299 -0.418762 0.485596 1445370051 0.607056 0.469299 -0.418762 0.485596 1445370051 0.607056 0.469299 -0.418762 0.485596 1445370051 0.607056 0.469299 -0.418762 0.485596 1445370051 0.605347 0.469971 -0.417053 0.488647 1445370051 0.605347 0.469971 -0.417053 0.488647 1445370051 0.605347 0.469971 -0.417053 0.488647 1445370051 0.605347 0.469971 -0.417053 0.488647 1445370051 0.605347 0.469971 -0.417053 0.488647 1445370051 0.605347 0.469971 -0.417053 0.488647 1445370051 0.602722 0.474121 -0.414368 0.490112 1445370051 0.602722 0.474121 -0.414368 0.490112 1445370051 0.602722 0.474121 -0.414368 0.490112 1445370051 0.602722 0.474121 -0.414368 0.490112 1445370051 0.602722 0.474121 -0.414368 0.490112 1445370051 0.602722 0.474121 -0.414368 0.490112 1445370051 0.606201 0.471680 -0.421021 0.482422 1445370051 0.606201 0.471680 -0.421021 0.482422 1445370051 0.606201 0.471680 -0.421021 0.482422 1445370051 0.606201 0.471680 -0.421021 0.482422 1445370051 0.606201 0.471680 -0.421021 0.482422 1445370051 0.606201 0.471680 -0.421021 0.482422 1445370051 0.606201 0.471680 -0.421021 0.482422 1445370051 0.612488 0.465881 -0.428772 0.473083 1445370051 0.612488 0.465881 -0.428772 0.473083 1445370051 0.612488 0.465881 -0.428772 0.473083 1445370051 0.612488 0.465881 -0.428772 0.473083 1445370051 0.612488 0.465881 -0.428772 0.473083 1445370051 0.612488 0.465881 -0.428772 0.473083 1445370051 0.621643 0.455994 -0.427917 0.471680 1445370051 0.621643 0.455994 -0.427917 0.471680 1445370051 0.621643 0.455994 -0.427917 0.471680 1445370051 0.621643 0.455994 -0.427917 0.471680 1445370051 0.621643 0.455994 -0.427917 0.471680 1445370051 0.621643 0.455994 -0.427917 0.471680 1445370051 0.632935 0.453125 -0.417358 0.468811 1445370051 0.632935 0.453125 -0.417358 0.468811 1445370051 0.632935 0.453125 -0.417358 0.468811 1445370051 0.632935 0.453125 -0.417358 0.468811 1445370051 0.632935 0.453125 -0.417358 0.468811 1445370051 0.632935 0.453125 -0.417358 0.468811 1445370051 0.650330 0.431641 -0.432678 0.451111 1445370051 0.650330 0.431641 -0.432678 0.451111 1445370051 0.650330 0.431641 -0.432678 0.451111 1445370051 0.650330 0.431641 -0.432678 0.451111 1445370051 0.650330 0.431641 -0.432678 0.451111 1445370051 0.650330 0.431641 -0.432678 0.451111 1445370051 0.650330 0.431641 -0.432678 0.451111 1445370051 0.637573 0.432495 -0.441284 0.460083 1445370051 0.637573 0.432495 -0.441284 0.460083 1445370051 0.637573 0.432495 -0.441284 0.460083 1445370051 0.637573 0.432495 -0.441284 0.460083 1445370051 0.637573 0.432495 -0.441284 0.460083 1445370051 0.637573 0.432495 -0.441284 0.460083 1445370051 0.616760 0.452271 -0.430359 0.479370 1445370051 0.616760 0.452271 -0.430359 0.479370 1445370051 0.616760 0.452271 -0.430359 0.479370 1445370051 0.616760 0.452271 -0.430359 0.479370 1445370051 0.616760 0.452271 -0.430359 0.479370 1445370051 0.616760 0.452271 -0.430359 0.479370 1445370051 0.616760 0.452271 -0.430359 0.479370 1445370051 0.609985 0.461182 -0.423157 0.485901 1445370051 0.609985 0.461182 -0.423157 0.485901 1445370051 0.609985 0.461182 -0.423157 0.485901 1445370051 0.609985 0.461182 -0.423157 0.485901 1445370051 0.609985 0.461182 -0.423157 0.485901 1445370051 0.609985 0.461182 -0.423157 0.485901 1445370051 0.612244 0.463928 -0.416687 0.485962 1445370051 0.612244 0.463928 -0.416687 0.485962 1445370051 0.612244 0.463928 -0.416687 0.485962 1445370051 0.612244 0.463928 -0.416687 0.485962 1445370051 0.612244 0.463928 -0.416687 0.485962 1445370051 0.612244 0.463928 -0.416687 0.485962 1445370051 0.612244 0.463928 -0.416687 0.485962 1445370051 0.619812 0.457703 -0.416382 0.482605 1445370051 0.619812 0.457703 -0.416382 0.482605 1445370051 0.619812 0.457703 -0.416382 0.482605 1445370051 0.619812 0.457703 -0.416382 0.482605 1445370051 0.619812 0.457703 -0.416382 0.482605 1445370051 0.619812 0.457703 -0.416382 0.482605 1445370051 0.623901 0.451477 -0.417480 0.482178 1445370051 0.623901 0.451477 -0.417480 0.482178 1445370051 0.623901 0.451477 -0.417480 0.482178 1445370051 0.623901 0.451477 -0.417480 0.482178 1445370051 0.623901 0.451477 -0.417480 0.482178 1445370051 0.623901 0.451477 -0.417480 0.482178 1445370051 0.626282 0.446045 -0.421753 0.480530 1445370051 0.626282 0.446045 -0.421753 0.480530 1445370051 0.626282 0.446045 -0.421753 0.480530 1445370051 0.626282 0.446045 -0.421753 0.480530 1445370051 0.626282 0.446045 -0.421753 0.480530 1445370051 0.626282 0.446045 -0.421753 0.480530 1445370051 0.630920 0.441528 -0.428772 0.472290 1445370051 0.630920 0.441528 -0.428772 0.472290 1445370051 0.630920 0.441528 -0.428772 0.472290 1445370051 0.630920 0.441528 -0.428772 0.472290 1445370051 0.630920 0.441528 -0.428772 0.472290 1445370051 0.630920 0.441528 -0.428772 0.472290 1445370051 0.637695 0.433044 -0.441162 0.459534 1445370052 0.637695 0.433044 -0.441162 0.459534 1445370052 0.637695 0.433044 -0.441162 0.459534 1445370052 0.637695 0.433044 -0.441162 0.459534 1445370052 0.637695 0.433044 -0.441162 0.459534 1445370052 0.637695 0.433044 -0.441162 0.459534 1445370052 0.642883 0.423950 -0.445923 0.456116 1445370052 0.642883 0.423950 -0.445923 0.456116 1445370052 0.642883 0.423950 -0.445923 0.456116 1445370052 0.642883 0.423950 -0.445923 0.456116 1445370052 0.642883 0.423950 -0.445923 0.456116 1445370052 0.642883 0.423950 -0.445923 0.456116 1445370052 0.642883 0.423950 -0.445923 0.456116 1445370052 0.649597 0.418030 -0.440491 0.457336 1445370052 0.649597 0.418030 -0.440491 0.457336 1445370052 0.649597 0.418030 -0.440491 0.457336 1445370052 0.649597 0.418030 -0.440491 0.457336 1445370052 0.649597 0.418030 -0.440491 0.457336 1445370052 0.649597 0.418030 -0.440491 0.457336 1445370052 0.662170 0.406982 -0.445740 0.444092 1445370052 0.662170 0.406982 -0.445740 0.444092 1445370052 0.662170 0.406982 -0.445740 0.444092 1445370052 0.662170 0.406982 -0.445740 0.444092 1445370052 0.662170 0.406982 -0.445740 0.444092 1445370052 0.662170 0.406982 -0.445740 0.444092 1445370052 0.660278 0.398621 -0.458557 0.441406 1445370052 0.660278 0.398621 -0.458557 0.441406 1445370052 0.660278 0.398621 -0.458557 0.441406 1445370052 0.660278 0.398621 -0.458557 0.441406 1445370052 0.660278 0.398621 -0.458557 0.441406 1445370052 0.660278 0.398621 -0.458557 0.441406 1445370052 0.647644 0.411011 -0.453552 0.453735 1445370052 0.647644 0.411011 -0.453552 0.453735 1445370052 0.647644 0.411011 -0.453552 0.453735 1445370052 0.647644 0.411011 -0.453552 0.453735 1445370052 0.647644 0.411011 -0.453552 0.453735 1445370052 0.647644 0.411011 -0.453552 0.453735 1445370052 0.644287 0.416687 -0.447998 0.458862 1445370052 0.644287 0.416687 -0.447998 0.458862 1445370052 0.644287 0.416687 -0.447998 0.458862 1445370052 0.644287 0.416687 -0.447998 0.458862 1445370052 0.644287 0.416687 -0.447998 0.458862 1445370052 0.644287 0.416687 -0.447998 0.458862 1445370052 0.645386 0.421448 -0.439819 0.460815 1445370052 0.645386 0.421448 -0.439819 0.460815 1445370052 0.645386 0.421448 -0.439819 0.460815 1445370052 0.645386 0.421448 -0.439819 0.460815 1445370052 0.645386 0.421448 -0.439819 0.460815 1445370052 0.645386 0.421448 -0.439819 0.460815 1445370052 0.648193 0.419312 -0.438416 0.460144 1445370052 0.648193 0.419312 -0.438416 0.460144 1445370052 0.648193 0.419312 -0.438416 0.460144 1445370052 0.648193 0.419312 -0.438416 0.460144 1445370052 0.648193 0.419312 -0.438416 0.460144 1445370052 0.648193 0.419312 -0.438416 0.460144 1445370052 0.648193 0.419312 -0.438416 0.460144 1445370052 0.645020 0.420715 -0.436035 0.465576 1445370052 0.645020 0.420715 -0.436035 0.465576 1445370052 0.645020 0.420715 -0.436035 0.465576 1445370052 0.645020 0.420715 -0.436035 0.465576 1445370052 0.645020 0.420715 -0.436035 0.465576 1445370052 0.645020 0.420715 -0.436035 0.465576 1445370052 0.641418 0.424805 -0.431396 0.471069 1445370052 0.641418 0.424805 -0.431396 0.471069 1445370052 0.641418 0.424805 -0.431396 0.471069 1445370052 0.641418 0.424805 -0.431396 0.471069 1445370052 0.641418 0.424805 -0.431396 0.471069 1445370052 0.641418 0.424805 -0.431396 0.471069 1445370052 0.641418 0.424805 -0.431396 0.471069 1445370052 0.643005 0.428833 -0.427612 0.468750 1445370052 0.643005 0.428833 -0.427612 0.468750 1445370052 0.643005 0.428833 -0.427612 0.468750 1445370052 0.643005 0.428833 -0.427612 0.468750 1445370052 0.643005 0.428833 -0.427612 0.468750 1445370052 0.643005 0.428833 -0.427612 0.468750 1445370052 0.650879 0.426208 -0.433105 0.455078 1445370052 0.650879 0.426208 -0.433105 0.455078 1445370052 0.650879 0.426208 -0.433105 0.455078 1445370052 0.650879 0.426208 -0.433105 0.455078 1445370052 0.650879 0.426208 -0.433105 0.455078 1445370052 0.650879 0.426208 -0.433105 0.455078 1445370052 0.650879 0.426208 -0.433105 0.455078 1445370052 0.666565 0.403198 -0.451416 0.434998 1445370052 0.666565 0.403198 -0.451416 0.434998 1445370052 0.666565 0.403198 -0.451416 0.434998 1445370052 0.666565 0.403198 -0.451416 0.434998 1445370052 0.666565 0.403198 -0.451416 0.434998 1445370052 0.666565 0.403198 -0.451416 0.434998 1445370052 0.675293 0.384644 -0.457520 0.432007 1445370052 0.675293 0.384644 -0.457520 0.432007 1445370052 0.675293 0.384644 -0.457520 0.432007 1445370052 0.675293 0.384644 -0.457520 0.432007 1445370052 0.675293 0.384644 -0.457520 0.432007 1445370052 0.675293 0.384644 -0.457520 0.432007 1445370052 0.675293 0.384644 -0.457520 0.432007 1445370052 0.680054 0.382446 -0.456055 0.428101 1445370052 0.680054 0.382446 -0.456055 0.428101 1445370052 0.680054 0.382446 -0.456055 0.428101 1445370052 0.680054 0.382446 -0.456055 0.428101 1445370052 0.680054 0.382446 -0.456055 0.428101 1445370052 0.680054 0.382446 -0.456055 0.428101 1445370052 0.677246 0.381897 -0.462097 0.426453 1445370052 0.677246 0.381897 -0.462097 0.426453 1445370052 0.677246 0.381897 -0.462097 0.426453 1445370052 0.677246 0.381897 -0.462097 0.426453 1445370052 0.677246 0.381897 -0.462097 0.426453 1445370052 0.677246 0.381897 -0.462097 0.426453 1445370052 0.663147 0.397583 -0.457825 0.438721 1445370052 0.663147 0.397583 -0.457825 0.438721 1445370052 0.663147 0.397583 -0.457825 0.438721 1445370052 0.663147 0.397583 -0.457825 0.438721 1445370052 0.663147 0.397583 -0.457825 0.438721 1445370052 0.663147 0.397583 -0.457825 0.438721 1445370052 0.646973 0.415771 -0.451416 0.452393 1445370052 0.646973 0.415771 -0.451416 0.452393 1445370052 0.646973 0.415771 -0.451416 0.452393 1445370053 0.646973 0.415771 -0.451416 0.452393 1445370053 0.646973 0.415771 -0.451416 0.452393 1445370053 0.646973 0.415771 -0.451416 0.452393 1445370053 0.646973 0.415771 -0.451416 0.452393 1445370053 0.633057 0.436523 -0.438293 0.465332 1445370053 0.633057 0.436523 -0.438293 0.465332 1445370053 0.633057 0.436523 -0.438293 0.465332 1445370053 0.633057 0.436523 -0.438293 0.465332 1445370053 0.633057 0.436523 -0.438293 0.465332 1445370053 0.633057 0.436523 -0.438293 0.465332 1445370053 0.624329 0.450623 -0.426331 0.474731 1445370053 0.624329 0.450623 -0.426331 0.474731 1445370053 0.624329 0.450623 -0.426331 0.474731 1445370053 0.624329 0.450623 -0.426331 0.474731 1445370053 0.624329 0.450623 -0.426331 0.474731 1445370053 0.624329 0.450623 -0.426331 0.474731 1445370053 0.624329 0.450623 -0.426331 0.474731 1445370053 0.618286 0.455933 -0.421936 0.481506 1445370053 0.618286 0.455933 -0.421936 0.481506 1445370053 0.618286 0.455933 -0.421936 0.481506 1445370053 0.618286 0.455933 -0.421936 0.481506 1445370053 0.618286 0.455933 -0.421936 0.481506 1445370053 0.618286 0.455933 -0.421936 0.481506 1445370053 0.618286 0.455933 -0.421936 0.481506 1445370053 0.617859 0.454956 -0.424927 0.480164 1445370053 0.617859 0.454956 -0.424927 0.480164 1445370053 0.617859 0.454956 -0.424927 0.480164 1445370053 0.617859 0.454956 -0.424927 0.480164 1445370053 0.617859 0.454956 -0.424927 0.480164 1445370053 0.617859 0.454956 -0.424927 0.480164 1445370053 0.622620 0.451172 -0.430542 0.472656 1445370053 0.622620 0.451172 -0.430542 0.472656 1445370053 0.622620 0.451172 -0.430542 0.472656 1445370053 0.622620 0.451172 -0.430542 0.472656 1445370053 0.622620 0.451172 -0.430542 0.472656 1445370053 0.622620 0.451172 -0.430542 0.472656 1445370053 0.632568 0.442383 -0.437439 0.461304 1445370053 0.632568 0.442383 -0.437439 0.461304 1445370053 0.632568 0.442383 -0.437439 0.461304 1445370053 0.632568 0.442383 -0.437439 0.461304 1445370053 0.632568 0.442383 -0.437439 0.461304 1445370053 0.632568 0.442383 -0.437439 0.461304 1445370053 0.632568 0.442383 -0.437439 0.461304 1445370053 0.642517 0.426270 -0.446411 0.454041 1445370053 0.642517 0.426270 -0.446411 0.454041 1445370053 0.642517 0.426270 -0.446411 0.454041 1445370053 0.642517 0.426270 -0.446411 0.454041 1445370053 0.642517 0.426270 -0.446411 0.454041 1445370053 0.642517 0.426270 -0.446411 0.454041 1445370053 0.645325 0.421814 -0.444153 0.456360 1445370053 0.645325 0.421814 -0.444153 0.456360 1445370053 0.645325 0.421814 -0.444153 0.456360 1445370053 0.645325 0.421814 -0.444153 0.456360 1445370053 0.645325 0.421814 -0.444153 0.456360 1445370053 0.645325 0.421814 -0.444153 0.456360 1445370053 0.645325 0.421814 -0.444153 0.456360 1445370053 0.648254 0.420776 -0.446411 0.450989 1445370053 0.648254 0.420776 -0.446411 0.450989 1445370053 0.648254 0.420776 -0.446411 0.450989 1445370053 0.648254 0.420776 -0.446411 0.450989 1445370053 0.648254 0.420776 -0.446411 0.450989 1445370053 0.648254 0.420776 -0.446411 0.450989 1445370053 0.648315 0.414368 -0.457214 0.445984 1445370053 0.648315 0.414368 -0.457214 0.445984 1445370053 0.648315 0.414368 -0.457214 0.445984 1445370053 0.648315 0.414368 -0.457214 0.445984 1445370053 0.648315 0.414368 -0.457214 0.445984 1445370053 0.648315 0.414368 -0.457214 0.445984 1445370053 0.643005 0.412537 -0.461548 0.450806 1445370053 0.643005 0.412537 -0.461548 0.450806 1445370053 0.643005 0.412537 -0.461548 0.450806 1445370053 0.643005 0.412537 -0.461548 0.450806 1445370053 0.643005 0.412537 -0.461548 0.450806 1445370053 0.643005 0.412537 -0.461548 0.450806 1445370053 0.643005 0.412537 -0.461548 0.450806 1445370053 0.638489 0.415955 -0.457397 0.458313 1445370053 0.638489 0.415955 -0.457397 0.458313 1445370053 0.638489 0.415955 -0.457397 0.458313 1445370053 0.638489 0.415955 -0.457397 0.458313 1445370053 0.638489 0.415955 -0.457397 0.458313 1445370053 0.634644 0.427002 -0.442505 0.468018 1445370053 0.634644 0.427002 -0.442505 0.468018 1445370053 0.634644 0.427002 -0.442505 0.468018 1445370053 0.634644 0.427002 -0.442505 0.468018 1445370053 0.634644 0.427002 -0.442505 0.468018 1445370053 0.634644 0.427002 -0.442505 0.468018 1445370053 0.634644 0.427002 -0.442505 0.468018 1445370053 0.633850 0.435974 -0.425598 0.476379 1445370053 0.633850 0.435974 -0.425598 0.476379 1445370053 0.633850 0.435974 -0.425598 0.476379 1445370053 0.633850 0.435974 -0.425598 0.476379 1445370053 0.633850 0.435974 -0.425598 0.476379 1445370053 0.633850 0.435974 -0.425598 0.476379 1445370053 0.636597 0.436707 -0.414856 0.481506 1445370053 0.636597 0.436707 -0.414856 0.481506 1445370053 0.636597 0.436707 -0.414856 0.481506 1445370053 0.636597 0.436707 -0.414856 0.481506 1445370053 0.636597 0.436707 -0.414856 0.481506 1445370053 0.636597 0.436707 -0.414856 0.481506 1445370053 0.632935 0.446777 -0.397949 0.491333 1445370053 0.632935 0.446777 -0.397949 0.491333 1445370053 0.632935 0.446777 -0.397949 0.491333 1445370053 0.632935 0.446777 -0.397949 0.491333 1445370053 0.632935 0.446777 -0.397949 0.491333 1445370053 0.632935 0.446777 -0.397949 0.491333 1445370053 0.632935 0.446777 -0.397949 0.491333 1445370053 0.626770 0.460205 -0.382568 0.498901 1445370053 0.626770 0.460205 -0.382568 0.498901 1445370053 0.626770 0.460205 -0.382568 0.498901 1445370053 0.626770 0.460205 -0.382568 0.498901 1445370053 0.626770 0.460205 -0.382568 0.498901 1445370053 0.626770 0.460205 -0.382568 0.498901 1445370053 0.624084 0.465576 -0.378784 0.500183 1445370053 0.624084 0.465576 -0.378784 0.500183 1445370053 0.624084 0.465576 -0.378784 0.500183 1445370053 0.624084 0.465576 -0.378784 0.500183 1445370054 0.624084 0.465576 -0.378784 0.500183 1445370054 0.624084 0.465576 -0.378784 0.500183 1445370054 0.621155 0.468750 -0.377991 0.501526 1445370054 0.621155 0.468750 -0.377991 0.501526 1445370054 0.621155 0.468750 -0.377991 0.501526 1445370054 0.621155 0.468750 -0.377991 0.501526 1445370054 0.621155 0.468750 -0.377991 0.501526 1445370054 0.621155 0.468750 -0.377991 0.501526 1445370054 0.616882 0.471375 -0.377014 0.505005 1445370054 0.616882 0.471375 -0.377014 0.505005 1445370054 0.616882 0.471375 -0.377014 0.505005 1445370054 0.616882 0.471375 -0.377014 0.505005 1445370054 0.616882 0.471375 -0.377014 0.505005 1445370054 0.616882 0.471375 -0.377014 0.505005 1445370054 0.616882 0.471375 -0.377014 0.505005 1445370054 0.612122 0.473877 -0.377014 0.508484 1445370054 0.612122 0.473877 -0.377014 0.508484 1445370054 0.612122 0.473877 -0.377014 0.508484 1445370054 0.612122 0.473877 -0.377014 0.508484 1445370054 0.612122 0.473877 -0.377014 0.508484 1445370054 0.612122 0.473877 -0.377014 0.508484 1445370054 0.609802 0.474731 -0.379395 0.508667 1445370054 0.609802 0.474731 -0.379395 0.508667 1445370054 0.609802 0.474731 -0.379395 0.508667 1445370054 0.609802 0.474731 -0.379395 0.508667 1445370054 0.609802 0.474731 -0.379395 0.508667 1445370054 0.609802 0.474731 -0.379395 0.508667 1445370054 0.609802 0.474731 -0.379395 0.508667 1445370054 0.607788 0.476074 -0.381714 0.508057 1445370054 0.607788 0.476074 -0.381714 0.508057 1445370054 0.607788 0.476074 -0.381714 0.508057 1445370054 0.607788 0.476074 -0.381714 0.508057 1445370054 0.607788 0.476074 -0.381714 0.508057 1445370054 0.607788 0.476074 -0.381714 0.508057 1445370054 0.606140 0.477417 -0.383240 0.507568 1445370054 0.606140 0.477417 -0.383240 0.507568 1445370054 0.606140 0.477417 -0.383240 0.507568 1445370054 
0.599670 0.488647 -0.391052 0.498657 1445370073 0.598816 0.490601 -0.393005 0.496216 1445370073 0.598816 0.490601 -0.393005 0.496216 1445370073 0.598816 0.490601 -0.393005 0.496216 1445370073 0.598816 0.490601 -0.393005 0.496216 1445370073 0.598816 0.490601 -0.393005 0.496216 1445370073 0.598816 0.490601 -0.393005 0.496216 1445370073 0.598816 0.490601 -0.393005 0.496216 1445370073 0.598755 0.491028 -0.393311 0.495605 1445370073 0.598755 0.491028 -0.393311 0.495605 1445370073 0.598755 0.491028 -0.393311 0.495605 1445370073 0.598755 0.491028 -0.393311 0.495605 1445370073 0.598755 0.491028 -0.393311 0.495605 1445370073 0.598755 0.491028 -0.393311 0.495605 1445370073 0.599182 0.489807 -0.382385 0.504761 1445370073 0.599182 0.489807 -0.382385 0.504761 1445370073 0.599182 0.489807 -0.382385 0.504761 1445370073 0.599182 0.489807 -0.382385 0.504761 1445370074 0.599182 0.489807 -0.382385 0.504761 1445370074 0.599182 0.489807 -0.382385 0.504761 1445370074 0.614624 0.485352 -0.351257 0.513062 1445370074 0.614624 0.485352 -0.351257 0.513062 1445370074 0.614624 0.485352 -0.351257 0.513062 1445370074 0.614624 0.485352 -0.351257 0.513062 1445370074 0.614624 0.485352 -0.351257 0.513062 1445370074 0.614624 0.485352 -0.351257 0.513062 1445370074 0.661133 0.468933 -0.292664 0.507202 1445370074 0.661133 0.468933 -0.292664 0.507202 1445370074 0.661133 0.468933 -0.292664 0.507202 1445370074 0.661133 0.468933 -0.292664 0.507202 1445370074 0.661133 0.468933 -0.292664 0.507202 1445370074 0.661133 0.468933 -0.292664 0.507202 1445370074 0.735901 0.432800 -0.183899 0.487061 1445370074 0.735901 0.432800 -0.183899 0.487061 1445370074 0.735901 0.432800 -0.183899 0.487061 1445370074 0.735901 0.432800 -0.183899 0.487061 1445370074 0.735901 0.432800 -0.183899 0.487061 1445370074 0.735901 0.432800 -0.183899 0.487061 1445370074 0.825195 0.355530 -0.047546 0.436218 1445370074 0.825195 0.355530 -0.047546 0.436218 1445370074 0.825195 0.355530 -0.047546 0.436218 1445370074 0.825195 0.355530 -0.047546 0.436218 1445370074 0.825195 0.355530 -0.047546 0.436218 1445370074 0.825195 0.355530 -0.047546 0.436218 1445370074 0.825195 0.355530 -0.047546 0.436218 1445370074 0.885742 0.265320 0.123535 0.360046 1445370074 0.885742 0.265320 0.123535 0.360046 1445370074 0.885742 0.265320 0.123535 0.360046 1445370074 0.885742 0.265320 0.123535 0.360046 1445370074 0.885742 0.265320 0.123535 0.360046 1445370074 0.885742 0.265320 0.123535 0.360046 1445370074 0.904419 0.192383 0.290710 0.245667 1445370074 0.904419 0.192383 0.290710 0.245667 1445370074 0.904419 0.192383 0.290710 0.245667 1445370074 0.904419 0.192383 0.290710 0.245667 1445370074 0.904419 0.192383 0.290710 0.245667 1445370074 0.904419 0.192383 0.290710 0.245667 1445370074 0.896301 0.145447 0.406311 0.101318 1445370074 0.896301 0.145447 0.406311 0.101318 1445370074 0.896301 0.145447 0.406311 0.101318 1445370074 0.896301 0.145447 0.406311 0.101318 1445370074 0.896301 0.145447 0.406311 0.101318 1445370074 0.896301 0.145447 0.406311 0.101318 1445370074 0.896301 0.145447 0.406311 0.101318 1445370074 0.873169 0.107117 0.474060 -0.036011 1445370074 0.873169 0.107117 0.474060 -0.036011 1445370074 0.873169 0.107117 0.474060 -0.036011 1445370074 0.873169 0.107117 0.474060 -0.036011 1445370074 0.873169 0.107117 0.474060 -0.036011 1445370074 0.873169 0.107117 0.474060 -0.036011 1445370074 0.872620 -0.004333 0.480896 -0.084717 1445370074 0.872620 -0.004333 0.480896 -0.084717 1445370074 0.872620 -0.004333 0.480896 -0.084717 1445370074 0.872620 -0.004333 0.480896 -0.084717 1445370074 0.872620 -0.004333 0.480896 -0.084717 1445370074 0.872620 -0.004333 0.480896 -0.084717 1445370074 0.862488 -0.163208 0.474426 -0.065857 1445370074 0.862488 -0.163208 0.474426 -0.065857 1445370074 0.862488 -0.163208 0.474426 -0.065857 1445370074 0.862488 -0.163208 0.474426 -0.065857 1445370074 0.876648 -0.197571 0.438171 -0.018860 1445370074 0.876648 -0.197571 0.438171 -0.018860 1445370074 0.876648 -0.197571 0.438171 -0.018860 1445370074 0.876648 -0.197571 0.438171 -0.018860 1445370074 0.876648 -0.197571 0.438171 -0.018860 1445370074 0.876648 -0.197571 0.438171 -0.018860 1445370074 0.876648 -0.197571 0.438171 -0.018860 1445370074 0.905151 -0.219421 0.343994 0.119141 1445370074 0.905151 -0.219421 0.343994 0.119141 1445370074 0.905151 -0.219421 0.343994 0.119141 1445370074 0.905151 -0.219421 0.343994 0.119141 1445370074 0.905151 -0.219421 0.343994 0.119141 1445370074 0.905151 -0.219421 0.343994 0.119141 1445370074 0.922729 -0.177002 0.149841 0.307800 1445370074 0.922729 -0.177002 0.149841 0.307800 1445370074 0.922729 -0.177002 0.149841 0.307800 1445370074 0.922729 -0.177002 0.149841 0.307800 1445370074 0.922729 -0.177002 0.149841 0.307800 1445370074 0.922729 -0.177002 0.149841 0.307800 1445370074 0.888428 -0.103394 -0.026184 0.446289 1445370074 0.888428 -0.103394 -0.026184 0.446289 1445370074 0.888428 -0.103394 -0.026184 0.446289 1445370074 0.888428 -0.103394 -0.026184 0.446289 1445370074 0.888428 -0.103394 -0.026184 0.446289 1445370074 0.888428 -0.103394 -0.026184 0.446289 1445370074 0.886230 0.048218 0.041443 0.458801 1445370074 0.886230 0.048218 0.041443 0.458801 1445370074 0.886230 0.048218 0.041443 0.458801 1445370074 0.886230 0.048218 0.041443 0.458801 1445370074 0.886230 0.048218 0.041443 0.458801 1445370074 0.886230 0.048218 0.041443 0.458801 1445370074 0.918091 0.097534 0.125122 0.363037 1445370074 0.918091 0.097534 0.125122 0.363037 1445370074 0.918091 0.097534 0.125122 0.363037 1445370074 0.918091 0.097534 0.125122 0.363037 1445370074 0.918091 0.097534 0.125122 0.363037 1445370074 0.918091 0.097534 0.125122 0.363037 1445370074 0.918091 0.097534 0.125122 0.363037 1445370074 0.935059 0.158508 0.236450 0.210999 1445370074 0.935059 0.158508 0.236450 0.210999 1445370074 0.935059 0.158508 0.236450 0.210999 1445370074 0.935059 0.158508 0.236450 0.210999 1445370074 0.935059 0.158508 0.236450 0.210999 1445370074 0.935059 0.158508 0.236450 0.210999 1445370074 0.910767 0.191040 0.364685 0.030579 1445370074 0.910767 0.191040 0.364685 0.030579 1445370074 0.910767 0.191040 0.364685 0.030579 1445370074 0.910767 0.191040 0.364685 0.030579 1445370074 0.910767 0.191040 0.364685 0.030579 1445370075 0.910767 0.191040 0.364685 0.030579 1445370075 0.910767 0.191040 0.364685 0.030579 1445370075 0.862000 0.211426 0.438354 -0.141418 1445370075 0.862000 0.211426 0.438354 -0.141418 1445370075 0.862000 0.211426 0.438354 -0.141418 1445370075 0.862000 0.211426 0.438354 -0.141418 1445370075 0.862000 0.211426 0.438354 -0.141418 1445370075 0.862000 0.211426 0.438354 -0.141418 1445370075 0.862000 0.211426 0.438354 -0.141418 1445370075 0.811523 0.197266 0.470215 -0.285217 1445370075 0.811523 0.197266 0.470215 -0.285217 1445370075 0.811523 0.197266 0.470215 -0.285217 1445370075 0.811523 0.197266 0.470215 -0.285217 1445370075 0.811523 0.197266 0.470215 -0.285217 1445370075 0.811523 0.197266 0.470215 -0.285217 1445370075 0.772278 0.154419 0.482117 -0.383667 1445370075 0.772278 0.154419 0.482117 -0.383667 1445370075 0.772278 0.154419 0.482117 -0.383667 1445370075 0.772278 0.154419 0.482117 -0.383667 1445370075 0.772278 0.154419 0.482117 -0.383667 1445370075 0.772278 0.154419 0.482117 -0.383667 1445370075 0.772278 0.154419 0.482117 -0.383667 1445370075 0.771973 0.101318 0.512756 -0.361755 1445370075 0.771973 0.101318 0.512756 -0.361755 1445370075 0.771973 0.101318 0.512756 -0.361755 1445370075 0.771973 0.101318 0.512756 -0.361755 1445370075 0.771973 0.101318 0.512756 -0.361755 1445370075 0.771973 0.101318 0.512756 -0.361755 1445370075 0.815918 0.012207 0.520996 -0.250183 1445370075 0.815918 0.012207 0.520996 -0.250183 1445370075 0.815918 0.012207 0.520996 -0.250183 1445370075 0.815918 0.012207 0.520996 -0.250183 1445370075 0.815918 0.012207 0.520996 -0.250183 1445370075 0.815918 0.012207 0.520996 -0.250183 1445370075 0.815918 0.012207 0.520996 -0.250183 1445370075 0.861267 -0.159363 0.476624 -0.074646 1445370075 0.861267 -0.159363 0.476624 -0.074646 1445370075 0.861267 -0.159363 0.476624 -0.074646 1445370075 0.861267 -0.159363 0.476624 -0.074646 1445370075 0.861267 -0.159363 0.476624 -0.074646 1445370075 0.861267 -0.159363 0.476624 -0.074646 1445370075 0.904175 -0.222595 0.358704 0.064697 1445370075 0.904175 -0.222595 0.358704 0.064697 1445370075 0.904175 -0.222595 0.358704 0.064697 1445370075 0.904175 -0.222595 0.358704 0.064697 1445370075 0.904175 -0.222595 0.358704 0.064697 1445370075 0.904175 -0.222595 0.358704 0.064697 1445370075 0.930176 -0.216492 0.155212 0.252441 1445370075 0.930176 -0.216492 0.155212 0.252441 1445370075 0.930176 -0.216492 0.155212 0.252441 1445370075 0.930176 -0.216492 0.155212 0.252441 1445370075 0.930176 -0.216492 0.155212 0.252441 1445370075 0.930176 -0.216492 0.155212 0.252441 1445370075 0.875122 -0.233276 -0.051514 0.420715 1445370075 0.875122 -0.233276 -0.051514 0.420715 1445370075 0.875122 -0.233276 -0.051514 0.420715 1445370075 0.875122 -0.233276 -0.051514 0.420715 1445370075 0.875122 -0.233276 -0.051514 0.420715 1445370075 0.875122 -0.233276 -0.051514 0.420715 1445370075 0.875122 -0.233276 -0.051514 0.420715 1445370075 0.911804 -0.037720 0.037537 0.407043 1445370075 0.911804 -0.037720 0.037537 0.407043 1445370075 0.911804 -0.037720 0.037537 0.407043 1445370075 0.911804 -0.037720 0.037537 0.407043 1445370075 0.911804 -0.037720 0.037537 0.407043 1445370075 0.911804 -0.037720 0.037537 0.407043 1445370075 0.942810 0.076782 0.162170 0.280701 1445370075 0.942810 0.076782 0.162170 0.280701 1445370075 0.942810 0.076782 0.162170 0.280701 1445370075 0.942810 0.076782 0.162170 0.280701 1445370075 0.942810 0.076782 0.162170 0.280701 1445370075 0.942810 0.076782 0.162170 0.280701 1445370075 0.933044 0.153137 0.309326 0.100952 1445370075 0.933044 0.153137 0.309326 0.100952 1445370075 0.933044 0.153137 0.309326 0.100952 1445370075 0.933044 0.153137 0.309326 0.100952 1445370075 0.933044 0.153137 0.309326 0.100952 1445370075 0.933044 0.153137 0.309326 0.100952 1445370075 0.895325 0.181946 0.403442 -0.049194 1445370075 0.895325 0.181946 0.403442 -0.049194 1445370075 0.895325 0.181946 0.403442 -0.049194 1445370075 0.895325 0.181946 0.403442 -0.049194 1445370075 0.895325 0.181946 0.403442 -0.049194 1445370075 0.895325 0.181946 0.403442 -0.049194 1445370075 0.850891 0.164673 0.469055 -0.169617 1445370075 0.850891 0.164673 0.469055 -0.169617 1445370075 0.850891 0.164673 0.469055 -0.169617 1445370075 0.850891 0.164673 0.469055 -0.169617 1445370075 0.850891 0.164673 0.469055 -0.169617 1445370075 0.850891 0.164673 0.469055 -0.169617 1445370075 0.850891 0.164673 0.469055 -0.169617 1445370075 0.803528 0.161926 0.504700 -0.270813 1445370075 0.803528 0.161926 0.504700 -0.270813 1445370075 0.803528 0.161926 0.504700 -0.270813 1445370075 0.803528 0.161926 0.504700 -0.270813 1445370075 0.803528 0.161926 0.504700 -0.270813 1445370075 0.771057 0.169617 0.534912 -0.300720 1445370075 0.771057 0.169617 0.534912 -0.300720 1445370075 0.771057 0.169617 0.534912 -0.300720 1445370075 0.771057 0.169617 0.534912 -0.300720 1445370075 0.771057 0.169617 0.534912 -0.300720 1445370075 0.771057 0.169617 0.534912 -0.300720 1445370075 0.789734 0.076599 0.564087 -0.228394 1445370075 0.789734 0.076599 0.564087 -0.228394 1445370075 0.789734 0.076599 0.564087 -0.228394 1445370075 0.789734 0.076599 0.564087 -0.228394 1445370075 0.789734 0.076599 0.564087 -0.228394 1445370075 0.789734 0.076599 0.564087 -0.228394 1445370075 0.829529 -0.042236 0.542358 -0.126099 1445370075 0.829529 -0.042236 0.542358 -0.126099 1445370075 0.829529 -0.042236 0.542358 -0.126099 1445370075 0.829529 -0.042236 0.542358 -0.126099 1445370075 0.829529 -0.042236 0.542358 -0.126099 1445370075 0.829529 -0.042236 0.542358 -0.126099 1445370076 0.829529 -0.042236 0.542358 -0.126099 1445370076 0.856750 -0.183472 0.481262 -0.025024 1445370076 0.856750 -0.183472 0.481262 -0.025024 1445370076 0.856750 -0.183472 0.481262 -0.025024 1445370076 0.856750 -0.183472 0.481262 -0.025024 1445370076 0.856750 -0.183472 0.481262 -0.025024 1445370076 0.856750 -0.183472 0.481262 -0.025024 1445370076 0.890320 -0.225159 0.389221 0.070740 1445370076 0.890320 -0.225159 0.389221 0.070740 1445370076 0.890320 -0.225159 0.389221 0.070740 1445370076 0.890320 -0.225159 0.389221 0.070740 1445370076 0.890320 -0.225159 0.389221 0.070740 1445370076 0.890320 -0.225159 0.389221 0.070740 1445370076 0.900513 -0.268677 0.228638 0.254089 1445370076 0.900513 -0.268677 0.228638 0.254089 1445370076 0.900513 -0.268677 0.228638 0.254089 1445370076 0.900513 -0.268677 0.228638 0.254089 1445370076 0.900513 -0.268677 0.228638 0.254089 1445370076 0.900513 -0.268677 0.228638 0.254089 1445370076 0.900513 -0.268677 0.228638 0.254089 1445370076 0.840332 -0.289612 -0.025024 0.457458 1445370076 0.840332 -0.289612 -0.025024 0.457458 1445370076 0.840332 -0.289612 -0.025024 0.457458 1445370076 0.840332 -0.289612 -0.025024 0.457458 1445370076 0.840332 -0.289612 -0.025024 0.457458 1445370076 0.840332 -0.289612 -0.025024 0.457458 1445370076 0.867981 -0.107666 0.034729 0.483459 1445370076 0.867981 -0.107666 0.034729 0.483459 1445370076 0.867981 -0.107666 0.034729 0.483459 1445370076 0.867981 -0.107666 0.034729 0.483459 1445370076 0.867981 -0.107666 0.034729 0.483459 1445370076 0.867981 -0.107666 0.034729 0.483459 1445370076 0.917419 0.047119 0.178467 0.352356 1445370076 0.917419 0.047119 0.178467 0.352356 1445370076 0.917419 0.047119 0.178467 0.352356 1445370076 0.917419 0.047119 0.178467 0.352356 1445370076 0.917419 0.047119 0.178467 0.352356 1445370076 0.917419 0.047119 0.178467 0.352356 1445370076 0.910645 0.191589 0.335815 0.145630 1445370076 0.910645 0.191589 0.335815 0.145630 1445370076 0.910645 0.191589 0.335815 0.145630 1445370076 0.910645 0.191589 0.335815 0.145630 1445370076 0.910645 0.191589 0.335815 0.145630 1445370076 0.910645 0.191589 0.335815 0.145630 1445370076 0.883362 0.220154 0.413147 -0.021973 1445370076 0.883362 0.220154 0.413147 -0.021973 1445370076 0.883362 0.220154 0.413147 -0.021973 1445370076 0.883362 0.220154 0.413147 -0.021973 1445370076 0.883362 0.220154 0.413147 -0.021973 1445370076 0.883362 0.220154 0.413147 -0.021973 1445370076 0.883362 0.220154 0.413147 -0.021973 1445370076 0.848999 0.228394 0.453003 -0.147278 1445370076 0.848999 0.228394 0.453003 -0.147278 1445370076 0.848999 0.228394 0.453003 -0.147278 1445370076 0.848999 0.228394 0.453003 -0.147278 1445370076 0.848999 0.228394 0.453003 -0.147278 1445370076 0.848999 0.228394 0.453003 -0.147278 1445370076 0.778259 0.270081 0.497803 -0.271057 1445370076 0.778259 0.270081 0.497803 -0.271057 1445370076 0.778259 0.270081 0.497803 -0.271057 1445370076 0.778259 0.270081 0.497803 -0.271057 1445370076 0.778259 0.270081 0.497803 -0.271057 1445370076 0.778259 0.270081 0.497803 -0.271057 1445370076 0.686157 0.337952 0.523560 -0.375244 1445370076 0.686157 0.337952 0.523560 -0.375244 1445370076 0.686157 0.337952 0.523560 -0.375244 1445370076 0.686157 0.337952 0.523560 -0.375244 1445370076 0.686157 0.337952 0.523560 -0.375244 1445370076 0.686157 0.337952 0.523560 -0.375244 1445370076 0.721436 0.266602 0.544800 -0.334106 1445370076 0.721436 0.266602 0.544800 -0.334106 1445370076 0.721436 0.266602 0.544800 -0.334106 1445370076 0.721436 0.266602 0.544800 -0.334106 1445370076 0.721436 0.266602 0.544800 -0.334106 1445370076 0.721436 0.266602 0.544800 -0.334106 1445370076 0.811829 0.066711 0.542297 -0.205750 1445370076 0.811829 0.066711 0.542297 -0.205750 1445370076 0.811829 0.066711 0.542297 -0.205750 1445370076 0.811829 0.066711 0.542297 -0.205750 1445370076 0.811829 0.066711 0.542297 -0.205750 1445370076 0.811829 0.066711 0.542297 -0.205750 1445370076 0.861023 -0.159607 0.479126 -0.059143 1445370076 0.861023 -0.159607 0.479126 -0.059143 1445370076 0.861023 -0.159607 0.479126 -0.059143 1445370076 0.861023 -0.159607 0.479126 -0.059143 1445370076 0.861023 -0.159607 0.479126 -0.059143 1445370076 0.861023 -0.159607 0.479126 -0.059143 1445370076 0.861023 -0.159607 0.479126 -0.059143 1445370076 0.890686 -0.245178 0.377258 0.064453 1445370076 0.890686 -0.245178 0.377258 0.064453 1445370076 0.890686 -0.245178 0.377258 0.064453 1445370076 0.890686 -0.245178 0.377258 0.064453 1445370076 0.890686 -0.245178 0.377258 0.064453 1445370076 0.890686 -0.245178 0.377258 0.064453 1445370076 0.910461 -0.220886 0.227173 0.265625 1445370076 0.910461 -0.220886 0.227173 0.265625 1445370076 0.910461 -0.220886 0.227173 0.265625 1445370076 0.910461 -0.220886 0.227173 0.265625 1445370076 0.910461 -0.220886 0.227173 0.265625 1445370076 0.910461 -0.220886 0.227173 0.265625 1445370076 0.910461 -0.220886 0.227173 0.265625 1445370076 0.868591 -0.167358 0.030334 0.465332 1445370076 0.868591 -0.167358 0.030334 0.465332 1445370076 0.868591 -0.167358 0.030334 0.465332 1445370076 0.868591 -0.167358 0.030334 0.465332 1445370076 0.868591 -0.167358 0.030334 0.465332 1445370076 0.901428 -0.009766 0.107666 0.419067 1445370076 0.901428 -0.009766 0.107666 0.419067 1445370076 0.901428 -0.009766 0.107666 0.419067 1445370076 0.901428 -0.009766 0.107666 0.419067 1445370076 0.901428 -0.009766 0.107666 0.419067 1445370076 0.901428 -0.009766 0.107666 0.419067 1445370076 0.901428 -0.009766 0.107666 0.419067 1445370076 0.925171 0.117859 0.238831 0.270142 1445370076 0.925171 0.117859 0.238831 0.270142 1445370077 0.925171 0.117859 0.238831 0.270142 1445370077 0.925171 0.117859 0.238831 0.270142 1445370077 0.925171 0.117859 0.238831 0.270142 1445370077 0.925171 0.117859 0.238831 0.270142 1445370077 0.925171 0.117859 0.238831 0.270142 1445370077 0.862122 0.344788 0.370972 0.009399 1445370077 0.862122 0.344788 0.370972 0.009399 1445370077 0.862122 0.344788 0.370972 0.009399 1445370077 0.862122 0.344788 0.370972 0.009399 1445370077 0.862122 0.344788 0.370972 0.009399 1445370077 0.862122 0.344788 0.370972 0.009399 1445370077 0.774841 0.445801 0.393005 -0.215332 1445370077 0.774841 0.445801 0.393005 -0.215332 1445370077 0.774841 0.445801 0.393005 -0.215332 1445370077 0.774841 0.445801 0.393005 -0.215332 1445370077 0.774841 0.445801 0.393005 -0.215332 1445370077 0.774841 0.445801 0.393005 -0.215332 1445370077 0.774841 0.445801 0.393005 -0.215332 1445370077 0.713745 0.430969 0.419128 -0.359253 1445370077 0.713745 0.430969 0.419128 -0.359253 1445370077 0.713745 0.430969 0.419128 -0.359253 1445370077 0.713745 0.430969 0.419128 -0.359253 1445370077 0.713745 0.430969 0.419128 -0.359253 1445370077 0.713745 0.430969 0.419128 -0.359253 1445370077 0.713745 0.430969 0.419128 -0.359253 1445370077 0.608887 0.472900 0.400879 -0.494812 1445370077 0.608887 0.472900 0.400879 -0.494812 1445370077 0.608887 0.472900 0.400879 -0.494812 1445370077 0.608887 0.472900 0.400879 -0.494812 1445370077 0.608887 0.472900 0.400879 -0.494812 1445370077 0.608887 0.472900 0.400879 -0.494812 1445370077 0.602783 0.434875 0.413940 -0.525513 1445370077 0.602783 0.434875 0.413940 -0.525513 1445370077 0.602783 0.434875 0.413940 -0.525513 1445370077 0.602783 0.434875 0.413940 -0.525513 1445370077 0.602783 0.434875 0.413940 -0.525513 1445370077 0.602783 0.434875 0.413940 -0.525513 1445370077 0.645325 0.384766 0.429199 -0.501221 1445370077 0.645325 0.384766 0.429199 -0.501221 1445370077 0.645325 0.384766 0.429199 -0.501221 1445370077 0.645325 0.384766 0.429199 -0.501221 1445370077 0.645325 0.384766 0.429199 -0.501221 1445370077 0.645325 0.384766 0.429199 -0.501221 1445370077 0.645325 0.384766 0.429199 -0.501221 1445370077 0.745605 0.267700 0.474854 -0.383240 1445370077 0.745605 0.267700 0.474854 -0.383240 1445370077 0.745605 0.267700 0.474854 -0.383240 1445370077 0.745605 0.267700 0.474854 -0.383240 1445370077 0.745605 0.267700 0.474854 -0.383240 1445370077 0.843140 -0.001831 0.511780 -0.164612 1445370077 0.843140 -0.001831 0.511780 -0.164612 1445370077 0.843140 -0.001831 0.511780 -0.164612 1445370077 0.843140 -0.001831 0.511780 -0.164612 1445370077 0.843140 -0.001831 0.511780 -0.164612 1445370077 0.843140 -0.001831 0.511780 -0.164612 1445370077 0.843140 -0.001831 0.511780 -0.164612 1445370077 0.880737 -0.230896 0.410706 0.047058 1445370077 0.880737 -0.230896 0.410706 0.047058 1445370077 0.880737 -0.230896 0.410706 0.047058 1445370077 0.880737 -0.230896 0.410706 0.047058 1445370077 0.880737 -0.230896 0.410706 0.047058 1445370077 0.880737 -0.230896 0.410706 0.047058 1445370077 0.894958 -0.308289 0.189880 0.260559 1445370077 0.894958 -0.308289 0.189880 0.260559 1445370077 0.894958 -0.308289 0.189880 0.260559 1445370077 0.894958 -0.308289 0.189880 0.260559 1445370077 0.894958 -0.308289 0.189880 0.260559 1445370077 0.894958 -0.308289 0.189880 0.260559 1445370077 0.865234 -0.274048 0.008423 0.419678 1445370077 0.865234 -0.274048 0.008423 0.419678 1445370077 0.865234 -0.274048 0.008423 0.419678 1445370077 0.865234 -0.274048 0.008423 0.419678 1445370077 0.865234 -0.274048 0.008423 0.419678 1445370077 0.865234 -0.274048 0.008423 0.419678 1445370077 0.865234 -0.274048 0.008423 0.419678 1445370077 0.903137 -0.105896 0.058838 0.411865 1445370077 0.903137 -0.105896 0.058838 0.411865 1445370077 0.903137 -0.105896 0.058838 0.411865 1445370077 0.903137 -0.105896 0.058838 0.411865 1445370077 0.903137 -0.105896 0.058838 0.411865 1445370077 0.903137 -0.105896 0.058838 0.411865 1445370077 0.940674 0.043335 0.195862 0.273499 1445370077 0.940674 0.043335 0.195862 0.273499 1445370077 0.940674 0.043335 0.195862 0.273499 1445370077 0.940674 0.043335 0.195862 0.273499 1445370077 0.940674 0.043335 0.195862 0.273499 1445370077 0.940674 0.043335 0.195862 0.273499 1445370077 0.940674 0.043335 0.195862 0.273499 1445370077 0.917480 0.215088 0.333069 0.030762 1445370077 0.917480 0.215088 0.333069 0.030762 1445370077 0.917480 0.215088 0.333069 0.030762 1445370077 0.917480 0.215088 0.333069 0.030762 1445370077 0.917480 0.215088 0.333069 0.030762 1445370077 0.917480 0.215088 0.333069 0.030762 1445370077 0.842041 0.317200 0.393921 -0.187500 1445370077 0.842041 0.317200 0.393921 -0.187500 1445370077 0.842041 0.317200 0.393921 -0.187500 1445370077 0.842041 0.317200 0.393921 -0.187500 1445370077 0.842041 0.317200 0.393921 -0.187500 1445370077 0.842041 0.317200 0.393921 -0.187500 1445370077 0.780823 0.331909 0.406250 -0.339172 1445370077 0.780823 0.331909 0.406250 -0.339172 1445370077 0.780823 0.331909 0.406250 -0.339172 1445370077 0.780823 0.331909 0.406250 -0.339172 1445370077 0.780823 0.331909 0.406250 -0.339172 1445370077 0.780823 0.331909 0.406250 -0.339172 1445370077 0.780823 0.331909 0.406250 -0.339172 1445370077 0.691406 0.386353 0.410522 -0.451782 1445370077 0.691406 0.386353 0.410522 -0.451782 1445370077 0.691406 0.386353 0.410522 -0.451782 1445370077 0.691406 0.386353 0.410522 -0.451782 1445370077 0.691406 0.386353 0.410522 -0.451782 1445370077 0.691406 0.386353 0.410522 -0.451782 1445370077 0.640137 0.403015 0.430725 -0.492188 1445370077 0.640137 0.403015 0.430725 -0.492188 1445370077 0.640137 0.403015 0.430725 -0.492188 1445370078 0.640137 0.403015 0.430725 -0.492188 1445370078 0.640137 0.403015 0.430725 -0.492188 1445370078 0.640137 0.403015 0.430725 -0.492188 1445370078 0.640137 0.403015 0.430725 -0.492188 1445370078 0.674866 0.346619 0.474060 -0.446777 1445370078 0.674866 0.346619 0.474060 -0.446777 1445370078 0.674866 0.346619 0.474060 -0.446777 1445370078 0.674866 0.346619 0.474060 -0.446777 1445370078 0.674866 0.346619 0.474060 -0.446777 1445370078 0.674866 0.346619 0.474060 -0.446777 1445370078 0.775757 0.124634 0.547302 -0.288330 1445370078 0.775757 0.124634 0.547302 -0.288330 1445370078 0.775757 0.124634 0.547302 -0.288330 1445370078 0.775757 0.124634 0.547302 -0.288330 1445370078 0.775757 0.124634 0.547302 -0.288330 1445370078 0.775757 0.124634 0.547302 -0.288330 1445370078 0.829956 -0.131653 0.533447 -0.096008 1445370078 0.829956 -0.131653 0.533447 -0.096008 1445370078 0.829956 -0.131653 0.533447 -0.096008 1445370078 0.829956 -0.131653 0.533447 -0.096008 1445370078 0.829956 -0.131653 0.533447 -0.096008 1445370078 0.829956 -0.131653 0.533447 -0.096008 1445370078 0.829956 -0.131653 0.533447 -0.096008 1445370078 0.873657 -0.224854 0.429382 0.041321 1445370078 0.873657 -0.224854 0.429382 0.041321 1445370078 0.873657 -0.224854 0.429382 0.041321 1445370078 0.873657 -0.224854 0.429382 0.041321 1445370078 0.873657 -0.224854 0.429382 0.041321 1445370078 0.909180 -0.221069 0.223572 0.272827 1445370078 0.909180 -0.221069 0.223572 0.272827 1445370078 0.909180 -0.221069 0.223572 0.272827 1445370078 0.909180 -0.221069 0.223572 0.272827 1445370078 0.909180 -0.221069 0.223572 0.272827 1445370078 0.909180 -0.221069 0.223572 0.272827 1445370078 0.909180 -0.221069 0.223572 0.272827 1445370078 0.869507 -0.188599 0.025085 0.455688 1445370078 0.869507 -0.188599 0.025085 0.455688 1445370078 0.869507 -0.188599 0.025085 0.455688 1445370078 0.869507 -0.188599 0.025085 0.455688 1445370078 0.869507 -0.188599 0.025085 0.455688 1445370078 0.869507 -0.188599 0.025085 0.455688 1445370078 0.869507 -0.188599 0.025085 0.455688 1445370078 0.903564 -0.049927 0.137268 0.402649 1445370078 0.903564 -0.049927 0.137268 0.402649 1445370078 0.903564 -0.049927 0.137268 0.402649 1445370078 0.903564 -0.049927 0.137268 0.402649 1445370078 0.903564 -0.049927 0.137268 0.402649 1445370078 0.903564 -0.049927 0.137268 0.402649 1445370078 0.932312 0.073486 0.242188 0.258118 1445370078 0.932312 0.073486 0.242188 0.258118 1445370078 0.932312 0.073486 0.242188 0.258118 1445370078 0.932312 0.073486 0.242188 0.258118 1445370078 0.932312 0.073486 0.242188 0.258118 1445370078 0.932312 0.073486 0.242188 0.258118 1445370078 0.922974 0.173157 0.334778 0.077515 1445370078 0.922974 0.173157 0.334778 0.077515 1445370078 0.922974 0.173157 0.334778 0.077515 1445370078 0.922974 0.173157 0.334778 0.077515 1445370078 0.922974 0.173157 0.334778 0.077515 1445370078 0.922974 0.173157 0.334778 0.077515 1445370078 0.850098 0.315308 0.401978 -0.127625 1445370078 0.850098 0.315308 0.401978 -0.127625 1445370078 0.850098 0.315308 0.401978 -0.127625 1445370078 0.850098 0.315308 0.401978 -0.127625 1445370078 0.850098 0.315308 0.401978 -0.127625 1445370078 0.850098 0.315308 0.401978 -0.127625 1445370078 0.763489 0.387817 0.423096 -0.295959 1445370078 0.763489 0.387817 0.423096 -0.295959 1445370078 0.763489 0.387817 0.423096 -0.295959 1445370078 0.763489 0.387817 0.423096 -0.295959 1445370078 0.763489 0.387817 0.423096 -0.295959 1445370078 0.763489 0.387817 0.423096 -0.295959 1445370078 0.763489 0.387817 0.423096 -0.295959 1445370078 0.698364 0.411621 0.434204 -0.392761 1445370078 0.698364 0.411621 0.434204 -0.392761 1445370078 0.698364 0.411621 0.434204 -0.392761 1445370078 0.698364 0.411621 0.434204 -0.392761 1445370078 0.698364 0.411621 0.434204 -0.392761 1445370078 0.698364 0.411621 0.434204 -0.392761 1445370078 0.652710 0.412476 0.456665 -0.441833 1445370078 0.652710 0.412476 0.456665 -0.441833 1445370078 0.652710 0.412476 0.456665 -0.441833 1445370078 0.652710 0.412476 0.456665 -0.441833 1445370078 0.652710 0.412476 0.456665 -0.441833 1445370078 0.652710 0.412476 0.456665 -0.441833 1445370078 0.691589 0.354065 0.484436 -0.402039 1445370078 0.691589 0.354065 0.484436 -0.402039 1445370078 0.691589 0.354065 0.484436 -0.402039 1445370078 0.691589 0.354065 0.484436 -0.402039 1445370078 0.691589 0.354065 0.484436 -0.402039 1445370078 0.691589 0.354065 0.484436 -0.402039 1445370078 0.780029 0.177124 0.526367 -0.288147 1445370078 0.780029 0.177124 0.526367 -0.288147 1445370078 0.780029 0.177124 0.526367 -0.288147 1445370078 0.780029 0.177124 0.526367 -0.288147 1445370078 0.780029 0.177124 0.526367 -0.288147 1445370078 0.780029 0.177124 0.526367 -0.288147 1445370078 0.780029 0.177124 0.526367 -0.288147 1445370078 0.823059 -0.120300 0.541260 -0.122864 1445370078 0.823059 -0.120300 0.541260 -0.122864 1445370078 
0.640503 0.455139 -0.438782 0.435852 1445370085 0.640503 0.455139 -0.438782 0.435852 1445370085 0.640503 0.455139 -0.438782 0.435852 1445370085 0.640503 0.455139 -0.438782 0.435852 1445370085 0.642212 0.448975 -0.443542 0.434998 1445370085 0.642212 0.448975 -0.443542 0.434998 1445370085 0.642212 0.448975 -0.443542 0.434998 1445370085 0.642212 0.448975 -0.443542 0.434998 1445370085 0.642212 0.448975 -0.443542 0.434998 1445370085 0.642212 0.448975 -0.443542 0.434998 1445370085 0.642212 0.448975 -0.443542 0.434998 1445370085 0.645813 0.444458 -0.442810 0.434998 1445370085 0.645813 0.444458 -0.442810 0.434998 1445370085 0.645813 0.444458 -0.442810 0.434998 1445370085 0.645813 0.444458 -0.442810 0.434998 1445370085 0.645813 0.444458 -0.442810 0.434998 1445370085 0.645813 0.444458 -0.442810 0.434998 1445370085 0.650879 0.440247 -0.438660 0.435974 1445370085 0.650879 0.440247 -0.438660 0.435974 1445370085 0.650879 0.440247 -0.438660 0.435974 1445370085 0.650879 0.440247 -0.438660 0.435974 1445370085 0.650879 0.440247 -0.438660 0.435974 1445370085 0.650879 0.440247 -0.438660 0.435974 1445370085 0.654297 0.440430 -0.430054 0.439209 1445370085 0.654297 0.440430 -0.430054 0.439209 1445370085 0.654297 0.440430 -0.430054 0.439209 1445370085 0.654297 0.440430 -0.430054 0.439209 1445370085 0.654297 0.440430 -0.430054 0.439209 1445370085 0.654297 0.440430 -0.430054 0.439209 1445370085 0.654297 0.440430 -0.430054 0.439209 1445370085 0.653870 0.446594 -0.417236 0.445923 1445370085 0.653870 0.446594 -0.417236 0.445923 1445370085 0.653870 0.446594 -0.417236 0.445923 1445370085 0.653870 0.446594 -0.417236 0.445923 1445370085 0.653870 0.446594 -0.417236 0.445923 1445370085 0.653870 0.446594 -0.417236 0.445923 1445370085 0.650085 0.456726 -0.402710 0.454529 1445370085 0.650085 0.456726 -0.402710 0.454529 1445370085 0.650085 0.456726 -0.402710 0.454529 1445370085 0.650085 0.456726 -0.402710 0.454529 1445370085 0.650085 0.456726 -0.402710 0.454529 1445370085 0.650085 0.456726 -0.402710 0.454529 1445370085 0.645752 0.462219 -0.395935 0.460999 1445370085 0.645752 0.462219 -0.395935 0.460999 1445370085 0.645752 0.462219 -0.395935 0.460999 1445370085 0.645752 0.462219 -0.395935 0.460999 1445370085 0.645752 0.462219 -0.395935 0.460999 1445370085 0.645752 0.462219 -0.395935 0.460999 1445370085 0.645752 0.462219 -0.395935 0.460999 1445370085 0.637756 0.468201 -0.391907 0.469421 1445370085 0.637756 0.468201 -0.391907 0.469421 1445370085 0.637756 0.468201 -0.391907 0.469421 1445370085 0.637756 0.468201 -0.391907 0.469421 1445370085 0.637756 0.468201 -0.391907 0.469421 1445370085 0.637756 0.468201 -0.391907 0.469421 1445370085 0.630371 0.472290 -0.390564 0.476379 1445370085 0.630371 0.472290 -0.390564 0.476379 1445370085 0.630371 0.472290 -0.390564 0.476379 1445370085 0.630371 0.472290 -0.390564 0.476379 1445370085 0.630371 0.472290 -0.390564 0.476379 1445370085 0.630371 0.472290 -0.390564 0.476379 1445370085 0.624023 0.475342 -0.391541 0.480957 1445370085 0.624023 0.475342 -0.391541 0.480957 1445370085 0.624023 0.475342 -0.391541 0.480957 1445370085 0.624023 0.475342 -0.391541 0.480957 1445370085 0.624023 0.475342 -0.391541 0.480957 1445370085 0.624023 0.475342 -0.391541 0.480957 1445370085 0.628296 0.467651 -0.405396 0.471313 1445370085 0.628296 0.467651 -0.405396 0.471313 1445370085 0.628296 0.467651 -0.405396 0.471313 1445370085 0.628296 0.467651 -0.405396 0.471313 1445370085 0.628296 0.467651 -0.405396 0.471313 1445370085 0.628296 0.467651 -0.405396 0.471313 1445370085 0.665161 0.403564 -0.468079 0.418945 1445370085 0.665161 0.403564 -0.468079 0.418945 1445370085 0.665161 0.403564 -0.468079 0.418945 1445370086 0.665161 0.403564 -0.468079 0.418945 1445370086 0.665161 0.403564 -0.468079 0.418945 1445370086 0.665161 0.403564 -0.468079 0.418945 1445370086 0.681030 0.303284 -0.552979 0.371948 1445370086 0.681030 0.303284 -0.552979 0.371948 1445370086 0.681030 0.303284 -0.552979 0.371948 1445370086 0.681030 0.303284 -0.552979 0.371948 1445370086 0.681030 0.303284 -0.552979 0.371948 1445370086 0.681030 0.303284 -0.552979 0.371948 1445370086 0.681030 0.303284 -0.552979 0.371948 1445370086 0.670288 0.306335 -0.555664 0.384705 1445370086 0.670288 0.306335 -0.555664 0.384705 1445370086 0.670288 0.306335 -0.555664 0.384705 1445370086 0.670288 0.306335 -0.555664 0.384705 1445370086 0.670288 0.306335 -0.555664 0.384705 1445370086 0.657654 0.360474 -0.513611 0.416809 1445370086 0.657654 0.360474 -0.513611 0.416809 1445370086 0.657654 0.360474 -0.513611 0.416809 1445370086 0.657654 0.360474 -0.513611 0.416809 1445370086 0.657654 0.360474 -0.513611 0.416809 1445370086 0.657654 0.360474 -0.513611 0.416809 1445370086 0.657654 0.360474 -0.513611 0.416809 1445370086 0.649597 0.417847 -0.456604 0.441467 1445370086 0.649597 0.417847 -0.456604 0.441467 1445370086 0.649597 0.417847 -0.456604 0.441467 1445370086 0.649597 0.417847 -0.456604 0.441467 1445370086 0.649597 0.417847 -0.456604 0.441467 1445370086 0.649597 0.417847 -0.456604 0.441467 1445370086 0.639709 0.449036 -0.425537 0.455994 1445370086 0.639709 0.449036 -0.425537 0.455994 1445370086 0.639709 0.449036 -0.425537 0.455994 1445370086 0.639709 0.449036 -0.425537 0.455994 1445370086 0.639709 0.449036 -0.425537 0.455994 1445370086 0.639709 0.449036 -0.425537 0.455994 1445370086 0.612915 0.474609 -0.404907 0.484863 1445370086 0.612915 0.474609 -0.404907 0.484863 1445370086 0.612915 0.474609 -0.404907 0.484863 1445370086 0.612915 0.474609 -0.404907 0.484863 1445370086 0.612915 0.474609 -0.404907 0.484863 1445370086 0.612915 0.474609 -0.404907 0.484863 1445370086 0.571594 0.518677 -0.362854 0.522034 1445370086 0.571594 0.518677 -0.362854 0.522034 1445370086 0.571594 0.518677 -0.362854 0.522034 1445370086 0.571594 0.518677 -0.362854 0.522034 1445370086 0.571594 0.518677 -0.362854 0.522034 1445370086 0.571594 0.518677 -0.362854 0.522034 1445370086 0.571594 0.518677 -0.362854 0.522034 1445370086 0.555054 0.531128 -0.352844 0.534058 1445370086 0.555054 0.531128 -0.352844 0.534058 1445370086 0.555054 0.531128 -0.352844 0.534058 1445370086 0.555054 0.531128 -0.352844 0.534058 1445370086 0.555054 0.531128 -0.352844 0.534058 1445370086 0.555054 0.531128 -0.352844 0.534058 1445370086 0.576233 0.506775 -0.382080 0.514893 1445370086 0.576233 0.506775 -0.382080 0.514893 1445370086 0.576233 0.506775 -0.382080 0.514893 1445370086 0.576233 0.506775 -0.382080 0.514893 1445370086 0.576233 0.506775 -0.382080 0.514893 1445370086 0.576233 0.506775 -0.382080 0.514893 1445370086 0.576233 0.506775 -0.382080 0.514893 1445370086 0.603760 0.466980 -0.417908 0.492615 1445370086 0.603760 0.466980 -0.417908 0.492615 1445370086 0.603760 0.466980 -0.417908 0.492615 1445370086 0.603760 0.466980 -0.417908 0.492615 1445370086 0.603760 0.466980 -0.417908 0.492615 1445370086 0.603760 0.466980 -0.417908 0.492615 1445370086 0.614258 0.452026 -0.427490 0.485291 1445370086 0.614258 0.452026 -0.427490 0.485291 1445370086 0.614258 0.452026 -0.427490 0.485291 1445370086 0.614258 0.452026 -0.427490 0.485291 1445370086 0.614258 0.452026 -0.427490 0.485291 1445370086 0.624207 0.444153 -0.432251 0.475525 1445370086 0.624207 0.444153 -0.432251 0.475525 1445370086 0.624207 0.444153 -0.432251 0.475525 1445370086 0.624207 0.444153 -0.432251 0.475525 1445370086 0.624207 0.444153 -0.432251 0.475525 1445370086 0.624207 0.444153 -0.432251 0.475525 1445370086 0.624207 0.444153 -0.432251 0.475525 1445370086 0.662598 0.379578 -0.481323 0.430298 1445370086 0.662598 0.379578 -0.481323 0.430298 1445370086 0.662598 0.379578 -0.481323 0.430298 1445370086 0.662598 0.379578 -0.481323 0.430298 1445370086 0.662598 0.379578 -0.481323 0.430298 1445370086 0.662598 0.379578 -0.481323 0.430298 1445370086 0.677368 0.309875 -0.540039 0.391724 1445370086 0.677368 0.309875 -0.540039 0.391724 1445370086 0.677368 0.309875 -0.540039 0.391724 1445370086 0.677368 0.309875 -0.540039 0.391724 1445370086 0.677368 0.309875 -0.540039 0.391724 1445370086 0.677368 0.309875 -0.540039 0.391724 1445370086 0.677368 0.309875 -0.540039 0.391724 1445370086 0.664795 0.293823 -0.569580 0.383728 1445370086 0.664795 0.293823 -0.569580 0.383728 1445370086 0.664795 0.293823 -0.569580 0.383728 1445370086 0.664795 0.293823 -0.569580 0.383728 1445370086 0.664795 0.293823 -0.569580 0.383728 1445370086 0.664795 0.293823 -0.569580 0.383728 1445370086 0.671387 0.316040 -0.545044 0.390198 1445370086 0.671387 0.316040 -0.545044 0.390198 1445370086 0.671387 0.316040 -0.545044 0.390198 1445370086 0.671387 0.316040 -0.545044 0.390198 1445370086 0.671387 0.316040 -0.545044 0.390198 1445370086 0.671387 0.316040 -0.545044 0.390198 1445370086 0.697144 0.340454 -0.494751 0.391479 1445370086 0.697144 0.340454 -0.494751 0.391479 1445370086 0.697144 0.340454 -0.494751 0.391479 1445370086 0.697144 0.340454 -0.494751 0.391479 1445370086 0.697144 0.340454 -0.494751 0.391479 1445370086 0.697144 0.340454 -0.494751 0.391479 1445370086 0.697144 0.340454 -0.494751 0.391479 1445370086 0.702759 0.357117 -0.474182 0.392029 1445370086 0.702759 0.357117 -0.474182 0.392029 1445370086 0.702759 0.357117 -0.474182 0.392029 1445370086 0.702759 0.357117 -0.474182 0.392029 1445370086 0.702759 0.357117 -0.474182 0.392029 1445370087 0.702759 0.357117 -0.474182 0.392029 1445370087 0.694519 0.376282 -0.462341 0.402710 1445370087 0.694519 0.376282 -0.462341 0.402710 1445370087 0.694519 0.376282 -0.462341 0.402710 1445370087 0.694519 0.376282 -0.462341 0.402710 1445370087 0.694519 0.376282 -0.462341 0.402710 1445370087 0.694519 0.376282 -0.462341 0.402710 1445370087 0.674988 0.400818 -0.453796 0.421509 1445370087 0.674988 0.400818 -0.453796 0.421509 1445370087 0.674988 0.400818 -0.453796 0.421509 1445370087 0.674988 0.400818 -0.453796 0.421509 1445370087 0.674988 0.400818 -0.453796 0.421509 1445370087 0.674988 0.400818 -0.453796 0.421509 1445370087 0.674988 0.400818 -0.453796 0.421509 1445370087 0.658875 0.413940 -0.455017 0.432922 1445370087 0.658875 0.413940 -0.455017 0.432922 1445370087 0.658875 0.413940 -0.455017 0.432922 1445370087 0.658875 0.413940 -0.455017 0.432922 1445370087 0.658875 0.413940 -0.455017 0.432922 1445370087 0.658875 0.413940 -0.455017 0.432922 1445370087 0.649292 0.422913 -0.454590 0.439148 1445370087 0.649292 0.422913 -0.454590 0.439148 1445370087 0.649292 0.422913 -0.454590 0.439148 1445370087 0.649292 0.422913 -0.454590 0.439148 1445370087 0.649292 0.422913 -0.454590 0.439148 1445370087 0.649292 0.422913 -0.454590 0.439148 1445370087 0.651306 0.420959 -0.456360 0.436157 1445370087 0.651306 0.420959 -0.456360 0.436157 1445370087 0.651306 0.420959 -0.456360 0.436157 1445370087 0.651306 0.420959 -0.456360 0.436157 1445370087 0.651306 0.420959 -0.456360 0.436157 1445370087 0.651306 0.420959 -0.456360 0.436157 1445370087 0.651306 0.420959 -0.456360 0.436157 1445370087 0.653564 0.419189 -0.457825 0.432983 1445370087 0.653564 0.419189 -0.457825 0.432983 1445370087 0.653564 0.419189 -0.457825 0.432983 1445370087 0.653564 0.419189 -0.457825 0.432983 1445370087 0.653564 0.419189 -0.457825 0.432983 1445370087 0.653564 0.419189 -0.457825 0.432983 1445370087 0.652283 0.424561 -0.456299 0.431274 1445370087 0.652283 0.424561 -0.456299 0.431274 1445370087 0.652283 0.424561 -0.456299 0.431274 1445370087 0.652283 0.424561 -0.456299 0.431274 1445370087 0.652283 0.424561 -0.456299 0.431274 1445370087 0.652283 0.424561 -0.456299 0.431274 1445370087 0.652283 0.424561 -0.456299 0.431274 1445370087 0.654419 0.419495 -0.464417 0.424316 1445370087 0.654419 0.419495 -0.464417 0.424316 1445370087 0.654419 0.419495 -0.464417 0.424316 1445370087 0.654419 0.419495 -0.464417 0.424316 1445370087 0.654419 0.419495 -0.464417 0.424316 1445370087 0.654419 0.419495 -0.464417 0.424316 1445370087 0.654419 0.419495 -0.464417 0.424316 1445370087 0.655334 0.404541 -0.478516 0.421753 1445370087 0.655334 0.404541 -0.478516 0.421753 1445370087 0.655334 0.404541 -0.478516 0.421753 1445370087 0.655334 0.404541 -0.478516 0.421753 1445370087 0.655334 0.404541 -0.478516 0.421753 1445370087 0.655334 0.404541 -0.478516 0.421753 1445370087 0.655334 0.404541 -0.478516 0.421753 1445370087 0.641357 0.414551 -0.481873 0.429565 1445370087 0.641357 0.414551 -0.481873 0.429565 1445370087 0.641357 0.414551 -0.481873 0.429565 1445370087 0.641357 0.414551 -0.481873 0.429565 1445370087 0.641357 0.414551 -0.481873 0.429565 1445370087 0.642822 0.435242 -0.449524 0.441833 1445370087 0.642822 0.435242 -0.449524 0.441833 1445370087 0.642822 0.435242 -0.449524 0.441833 1445370087 0.642822 0.435242 -0.449524 0.441833 1445370087 0.642822 0.435242 -0.449524 0.441833 1445370087 0.642822 0.435242 -0.449524 0.441833 1445370087 0.636658 0.444519 -0.449097 0.442017 1445370087 0.636658 0.444519 -0.449097 0.442017 1445370087 0.636658 0.444519 -0.449097 0.442017 1445370087 0.636658 0.444519 -0.449097 0.442017 1445370087 0.636658 0.444519 -0.449097 0.442017 1445370087 0.636658 0.444519 -0.449097 0.442017 1445370087 0.638062 0.436157 -0.458191 0.438904 1445370087 0.638062 0.436157 -0.458191 0.438904 1445370087 0.638062 0.436157 -0.458191 0.438904 1445370087 0.638062 0.436157 -0.458191 0.438904 1445370087 0.638062 0.436157 -0.458191 0.438904 1445370087 0.638062 0.436157 -0.458191 0.438904 1445370087 0.631775 0.442688 -0.452393 0.447388 1445370087 0.631775 0.442688 -0.452393 0.447388 1445370087 0.631775 0.442688 -0.452393 0.447388 1445370087 0.631775 0.442688 -0.452393 0.447388 1445370087 0.631775 0.442688 -0.452393 0.447388 1445370087 0.631775 0.442688 -0.452393 0.447388 1445370087 0.631775 0.442688 -0.452393 0.447388 1445370087 0.629028 0.450867 -0.440063 0.455322 1445370087 0.629028 0.450867 -0.440063 0.455322 1445370087 0.629028 0.450867 -0.440063 0.455322 1445370087 0.629028 0.450867 -0.440063 0.455322 1445370087 0.629028 0.450867 -0.440063 0.455322 1445370087 0.629028 0.450867 -0.440063 0.455322 1445370087 0.629272 0.453674 -0.432922 0.459106 1445370087 0.629272 0.453674 -0.432922 0.459106 1445370087 0.629272 0.453674 -0.432922 0.459106 1445370087 0.629272 0.453674 -0.432922 0.459106 1445370087 0.629272 0.453674 -0.432922 0.459106 1445370087 0.629272 0.453674 -0.432922 0.459106 1445370087 0.629395 0.455261 -0.429016 0.460938 1445370087 0.629395 0.455261 -0.429016 0.460938 1445370087 0.629395 0.455261 -0.429016 0.460938 1445370087 0.629395 0.455261 -0.429016 0.460938 1445370087 0.629395 0.455261 -0.429016 0.460938 1445370087 0.629395 0.455261 -0.429016 0.460938 1445370087 0.629395 0.455261 -0.429016 0.460938 1445370087 0.630432 0.454224 -0.431030 0.458740 1445370087 0.630432 0.454224 -0.431030 0.458740 1445370087 0.630432 0.454224 -0.431030 0.458740 1445370087 0.630432 0.454224 -0.431030 0.458740 1445370088 0.630432 0.454224 -0.431030 0.458740 1445370088 0.630432 0.454224 -0.431030 0.458740 1445370088 0.632080 0.451904 -0.437378 0.452637 1445370088 0.632080 0.451904 -0.437378 0.452637 1445370088 0.632080 0.451904 -0.437378 0.452637 1445370088 0.632080 0.451904 -0.437378 0.452637 1445370088 0.632080 0.451904 -0.437378 0.452637 1445370088 0.632080 0.451904 -0.437378 0.452637 1445370088 0.634583 0.441589 -0.453003 0.443848 1445370088 0.634583 0.441589 -0.453003 0.443848 1445370088 0.634583 0.441589 -0.453003 0.443848 1445370088 0.634583 0.441589 -0.453003 0.443848 1445370088 0.634583 0.441589 -0.453003 0.443848 1445370088 0.634583 0.441589 -0.453003 0.443848 1445370088 0.640564 0.421326 -0.469116 0.438171 1445370088 0.640564 0.421326 -0.469116 0.438171 1445370088 0.640564 0.421326 -0.469116 0.438171 1445370088 0.640564 0.421326 -0.469116 0.438171 1445370088 0.640564 0.421326 -0.469116 0.438171 1445370088 0.640564 0.421326 -0.469116 0.438171 1445370088 0.647400 0.403259 -0.474304 0.439575 1445370088 0.647400 0.403259 -0.474304 0.439575 1445370088 0.647400 0.403259 -0.474304 0.439575 1445370088 0.647400 0.403259 -0.474304 0.439575 1445370088 0.647400 0.403259 -0.474304 0.439575 1445370088 0.647400 0.403259 -0.474304 0.439575 1445370088 0.647400 0.403259 -0.474304 0.439575 1445370088 0.645325 0.415649 -0.460327 0.445862 1445370088 0.645325 0.415649 -0.460327 0.445862 1445370088 0.645325 0.415649 -0.460327 0.445862 1445370088 0.645325 0.415649 -0.460327 0.445862 1445370088 0.645325 0.415649 -0.460327 0.445862 1445370088 0.645325 0.415649 -0.460327 0.445862 1445370088 0.662537 0.422607 -0.432373 0.442017 1445370088 0.662537 0.422607 -0.432373 0.442017 1445370088 0.662537 0.422607 -0.432373 0.442017 1445370088 0.662537 0.422607 -0.432373 0.442017 1445370088 0.662537 0.422607 -0.432373 0.442017 1445370088 0.662537 0.422607 -0.432373 0.442017 1445370088 0.662537 0.422607 -0.432373 0.442017 1445370088 0.668396 0.409790 -0.441650 0.436096 1445370088 0.668396 0.409790 -0.441650 0.436096 1445370088 0.668396 0.409790 -0.441650 0.436096 1445370088 0.668396 0.409790 -0.441650 0.436096 1445370088 0.668396 0.409790 -0.441650 0.436096 1445370088 0.668396 0.409790 -0.441650 0.436096 1445370088 0.661255 0.410889 -0.445923 0.441528 1445370088 0.661255 0.410889 -0.445923 0.441528 1445370088 0.661255 0.410889 -0.445923 0.441528 1445370088 0.661255 0.410889 -0.445923 0.441528 1445370088 0.661255 0.410889 -0.445923 0.441528 1445370088 0.661255 0.410889 -0.445923 0.441528 1445370088 0.647034 0.425720 -0.438904 0.455383 1445370088 0.647034 0.425720 -0.438904 0.455383 1445370088 0.647034 0.425720 -0.438904 0.455383 1445370088 0.647034 0.425720 -0.438904 0.455383 1445370088 0.647034 0.425720 -0.438904 0.455383 1445370088 0.647034 0.425720 -0.438904 0.455383 1445370088 0.633301 0.443298 -0.428589 0.467651 1445370088 0.633301 0.443298 -0.428589 0.467651 1445370088 0.633301 0.443298 -0.428589 0.467651 1445370088 0.633301 0.443298 -0.428589 0.467651 1445370088 0.633301 0.443298 -0.428589 0.467651 1445370088 0.633301 0.443298 -0.428589 0.467651 1445370088 0.625916 0.455322 -0.419983 0.473816 1445370088 0.625916 0.455322 -0.419983 0.473816 1445370088 0.625916 0.455322 -0.419983 0.473816 1445370088 0.625916 0.455322 -0.419983 0.473816 1445370088 0.625916 0.455322 -0.419983 0.473816 1445370088 0.625916 0.455322 -0.419983 0.473816 1445370088 0.620911 0.462341 -0.415833 0.477173 1445370088 0.620911 0.462341 -0.415833 0.477173 1445370088 0.620911 0.462341 -0.415833 0.477173 1445370088 0.620911 0.462341 -0.415833 0.477173 1445370088 0.620911 0.462341 -0.415833 0.477173 1445370088 0.620911 0.462341 -0.415833 0.477173 1445370088 0.622681 0.457703 -0.422607 0.473328 1445370088 0.622681 0.457703 -0.422607 0.473328 1445370088 0.622681 0.457703 -0.422607 0.473328 1445370088 0.622681 0.457703 -0.422607 0.473328 1445370088 0.622681 0.457703 -0.422607 0.473328 1445370088 0.622681 0.457703 -0.422607 0.473328 1445370088 0.631653 0.440125 -0.442871 0.459473 1445370088 0.631653 0.440125 -0.442871 0.459473 1445370088 0.631653 0.440125 -0.442871 0.459473 1445370088 0.631653 0.440125 -0.442871 0.459473 1445370088 0.631653 0.440125 -0.442871 0.459473 1445370088 0.631653 0.440125 -0.442871 0.459473 1445370088 0.640076 0.418213 -0.466797 0.444336 1445370088 0.640076 0.418213 -0.466797 0.444336 1445370088 0.640076 0.418213 -0.466797 0.444336 1445370088 0.640076 0.418213 -0.466797 0.444336 1445370088 0.640076 0.418213 -0.466797 0.444336 1445370088 0.640076 0.418213 -0.466797 0.444336 1445370088 0.640076 0.418213 -0.466797 0.444336 1445370088 0.646667 0.390747 -0.489014 0.435791 1445370088 0.646667 0.390747 -0.489014 0.435791 1445370088 0.646667 0.390747 -0.489014 0.435791 1445370088 0.646667 0.390747 -0.489014 0.435791 1445370088 0.646667 0.390747 -0.489014 0.435791 1445370088 0.646667 0.390747 -0.489014 0.435791 1445370088 0.642273 0.380554 -0.494568 0.445007 1445370088 0.642273 0.380554 -0.494568 0.445007 1445370088 0.642273 0.380554 -0.494568 0.445007 1445370088 0.642273 0.380554 -0.494568 0.445007 1445370088 0.642273 0.380554 -0.494568 0.445007 1445370088 0.642273 0.380554 -0.494568 0.445007 1445370088 0.635986 0.405396 -0.465149 0.463440 1445370088 0.635986 0.405396 -0.465149 0.463440 1445370088 0.635986 0.405396 -0.465149 0.463440 1445370088 0.635986 0.405396 -0.465149 0.463440 1445370088 0.635986 0.405396 -0.465149 0.463440 1445370088 0.635986 0.405396 -0.465149 0.463440 1445370088 0.635986 0.405396 -0.465149 0.463440 1445370089 0.658508 0.423828 -0.419495 0.458984 1445370089 0.658508 0.423828 -0.419495 0.458984 1445370089 0.658508 0.423828 -0.419495 0.458984 1445370089 0.658508 0.423828 -0.419495 0.458984 1445370089 0.658508 0.423828 -0.419495 0.458984 1445370089 0.658508 0.423828 -0.419495 0.458984 1445370089 0.658508 0.423828 -0.419495 0.458984 1445370089 0.680542 0.415771 -0.407104 0.445251 1445370089 0.680542 0.415771 -0.407104 0.445251 1445370089 0.680542 0.415771 -0.407104 0.445251 1445370089 0.680542 0.415771 -0.407104 0.445251 1445370089 0.680542 0.415771 -0.407104 0.445251 1445370089 0.680542 0.415771 -0.407104 0.445251 1445370089 0.687500 0.415100 -0.394104 0.446777 1445370089 0.687500 0.415100 -0.394104 0.446777 1445370089 0.687500 0.415100 -0.394104 0.446777 1445370089 0.687500 0.415100 -0.394104 0.446777 1445370089 0.687500 0.415100 -0.394104 0.446777 1445370089 0.687500 0.415100 -0.394104 0.446777 1445370089 0.673279 0.431824 -0.379211 0.465149 1445370089 0.673279 0.431824 -0.379211 0.465149 1445370089 0.673279 0.431824 -0.379211 0.465149 1445370089 0.673279 0.431824 -0.379211 0.465149 1445370089 0.673279 0.431824 -0.379211 0.465149 1445370089 0.673279 0.431824 -0.379211 0.465149 1445370089 0.673279 0.431824 -0.379211 0.465149 1445370089 0.657410 0.449402 -0.371399 0.477234 1445370089 0.657410 0.449402 -0.371399 0.477234 1445370089 0.657410 0.449402 -0.371399 0.477234 1445370089 0.657410 0.449402 -0.371399 0.477234 1445370089 0.657410 0.449402 -0.371399 0.477234 1445370089 0.650757 0.451233 -0.378601 0.479126 1445370089 0.650757 0.451233 -0.378601 0.479126 1445370089 0.650757 0.451233 -0.378601 0.479126 1445370089 0.650757 0.451233 -0.378601 0.479126 1445370089 0.650757 0.451233 -0.378601 0.479126 1445370089 0.650757 0.451233 -0.378601 0.479126 1445370089 0.650757 0.451233 -0.378601 0.479126 1445370089 0.645447 0.449585 -0.386353 0.481567 1445370089 0.645447 0.449585 -0.386353 0.481567 1445370089 0.645447 0.449585 -0.386353 0.481567 1445370089 0.645447 0.449585 -0.386353 0.481567 1445370089 0.645447 0.449585 -0.386353 0.481567 1445370089 0.645447 0.449585 -0.386353 0.481567 1445370089 0.638489 0.451355 -0.392151 0.484558 1445370089 0.638489 0.451355 -0.392151 0.484558 1445370089 0.638489 0.451355 -0.392151 0.484558 1445370089 0.638489 0.451355 -0.392151 0.484558 1445370089 0.638489 0.451355 -0.392151 0.484558 1445370089 0.633667 0.455811 -0.396973 0.482727 1445370089 0.633667 0.455811 -0.396973 0.482727 1445370089 0.633667 0.455811 -0.396973 0.482727 1445370089 0.633667 0.455811 -0.396973 0.482727 1445370089 0.633667 0.455811 -0.396973 0.482727 1445370089 0.633667 0.455811 -0.396973 0.482727 1445370089 0.633667 0.455811 -0.396973 0.482727 1445370089 0.637146 0.438965 -0.421448 0.472900 1445370089 0.637146 0.438965 -0.421448 0.472900 1445370089 0.637146 0.438965 -0.421448 0.472900 1445370089 0.637146 0.438965 -0.421448 0.472900 1445370089 0.637146 0.438965 -0.421448 0.472900 1445370089 0.637329 0.421265 -0.440063 0.471802 1445370089 0.637329 0.421265 -0.440063 0.471802 1445370089 0.637329 0.421265 -0.440063 0.471802 1445370089 0.637329 0.421265 -0.440063 0.471802 1445370089 0.637329 0.421265 -0.440063 0.471802 1445370089 0.637329 0.421265 -0.440063 0.471802 1445370089 0.637329 0.421265 -0.440063 0.471802 1445370089 0.626160 0.435730 -0.428711 0.483948 1445370089 0.626160 0.435730 -0.428711 0.483948 1445370089 0.626160 0.435730 -0.428711 0.483948 1445370089 0.626160 0.435730 -0.428711 0.483948 1445370089 0.626160 0.435730 -0.428711 0.483948 1445370089 0.626160 0.435730 -0.428711 0.483948 1445370089 0.636780 0.454773 -0.388794 0.486267 1445370089 0.636780 0.454773 -0.388794 0.486267 1445370089 0.636780 0.454773 -0.388794 0.486267 1445370089 0.636780 0.454773 -0.388794 0.486267 1445370089 0.636780 0.454773 -0.388794 0.486267 1445370089 0.636780 0.454773 -0.388794 0.486267 1445370089 0.636780 0.454773 -0.388794 0.486267 1445370089 0.644409 0.462097 -0.375061 0.480042 1445370089 0.644409 0.462097 -0.375061 0.480042 1445370089 0.644409 0.462097 -0.375061 0.480042 1445370089 0.644409 0.462097 -0.375061 0.480042 1445370089 0.644409 0.462097 -0.375061 0.480042 1445370089 0.644409 0.462097 -0.375061 0.480042 1445370089 0.643738 0.463501 -0.374023 0.480408 1445370089 0.643738 0.463501 -0.374023 0.480408 1445370089 0.643738 0.463501 -0.374023 0.480408 1445370089 0.643738 0.463501 -0.374023 0.480408 1445370089 0.643738 0.463501 -0.374023 0.480408 1445370089 0.643738 0.463501 -0.374023 0.480408 1445370089 0.643738 0.463501 -0.374023 0.480408 1445370089 0.626770 0.475830 -0.367188 0.495850 1445370089 0.626770 0.475830 -0.367188 0.495850 1445370089 0.626770 0.475830 -0.367188 0.495850 1445370089 0.626770 0.475830 -0.367188 0.495850 1445370089 0.626770 0.475830 -0.367188 0.495850 1445370089 0.626770 0.475830 -0.367188 0.495850 1445370089 0.611328 0.489014 -0.360657 0.506958 1445370089 0.611328 0.489014 -0.360657 0.506958 1445370089 0.611328 0.489014 -0.360657 0.506958 1445370089 0.611328 0.489014 -0.360657 0.506958 1445370089 0.611328 0.489014 -0.360657 0.506958 1445370089 0.611328 0.489014 -0.360657 0.506958 1445370089 0.611328 0.489014 -0.360657 0.506958 1445370089 0.607056 0.495911 -0.359863 0.505920 1445370089 0.607056 0.495911 -0.359863 0.505920 1445370089 0.607056 0.495911 -0.359863 0.505920 1445370089 0.607056 0.495911 -0.359863 0.505920 1445370089 0.607056 0.495911 -0.359863 0.505920 1445370089 0.607056 0.495911 -0.359863 0.505920 1445370089 0.617126 0.488770 -0.364868 0.497009 1445370090 0.617126 0.488770 -0.364868 0.497009 1445370090 0.617126 0.488770 -0.364868 0.497009 1445370090 0.617126 0.488770 -0.364868 0.497009 1445370090 0.617126 0.488770 -0.364868 0.497009 1445370090 0.617126 0.488770 -0.364868 0.497009 1445370090 0.624878 0.482178 -0.367065 0.492188 1445370090 0.624878 0.482178 -0.367065 0.492188 1445370090 0.624878 0.482178 -0.367065 0.492188 1445370090 0.624878 0.482178 -0.367065 0.492188 1445370090 0.624878 0.482178 -0.367065 0.492188 1445370090 0.624878 0.482178 -0.367065 0.492188 1445370090 0.624878 0.482178 -0.367065 0.492188 1445370090 0.627563 0.476929 -0.369263 0.492188 1445370090 0.627563 0.476929 -0.369263 0.492188 1445370090 0.627563 0.476929 -0.369263 0.492188 1445370090 0.627563 0.476929 -0.369263 0.492188 1445370090 0.627563 0.476929 -0.369263 0.492188 1445370090 0.627930 0.467468 -0.385010 0.488770 1445370090 0.627930 0.467468 -0.385010 0.488770 1445370090 0.627930 0.467468 -0.385010 0.488770 1445370090 0.627930 0.467468 -0.385010 0.488770 1445370090 0.627930 0.467468 -0.385010 0.488770 1445370090 0.627930 0.467468 -0.385010 0.488770 1445370090 0.628540 0.451599 -0.414917 0.478271 1445370090 0.628540 0.451599 -0.414917 0.478271 1445370090 0.628540 0.451599 -0.414917 0.478271 1445370090 0.628540 0.451599 -0.414917 0.478271 1445370090 0.628540 0.451599 -0.414917 0.478271 1445370090 0.628540 0.451599 -0.414917 0.478271 1445370090 0.632324 0.435974 -0.439819 0.465393 1445370090 0.632324 0.435974 -0.439819 0.465393 1445370090 0.632324 0.435974 -0.439819 0.465393 1445370090 0.632324 0.435974 -0.439819 0.465393 1445370090 0.632324 0.435974 -0.439819 0.465393 1445370090 0.632324 0.435974 -0.439819 0.465393 1445370090 0.632324 0.435974 -0.439819 0.465393 1445370090 0.628418 0.443176 -0.446106 0.457825 1445370090 0.628418 0.443176 -0.446106 0.457825 1445370090 0.628418 0.443176 -0.446106 0.457825 1445370090 0.628418 0.443176 -0.446106 0.457825 1445370090 0.628418 0.443176 -0.446106 0.457825 1445370090 0.628418 0.443176 -0.446106 0.457825 1445370090 0.642761 0.452576 -0.416687 0.456421 1445370090 0.642761 0.452576 -0.416687 0.456421 1445370090 0.642761 0.452576 -0.416687 0.456421 1445370090 0.642761 0.452576 -0.416687 0.456421 1445370090 0.642761 0.452576 -0.416687 0.456421 1445370090 0.642761 0.452576 -0.416687 0.456421 1445370090 0.637207 0.460083 -0.404724 0.467346 1445370090 0.637207 0.460083 -0.404724 0.467346 1445370090 0.637207 0.460083 -0.404724 0.467346 1445370090 0.637207 0.460083 -0.404724 0.467346 1445370090 0.637207 0.460083 -0.404724 0.467346 1445370090 0.637207 0.460083 -0.404724 0.467346 1445370090 0.637207 0.460083 -0.404724 0.467346 1445370090 0.616699 0.476379 -0.390198 0.490295 1445370090 0.616699 0.476379 -0.390198 0.490295 1445370090 0.616699 0.476379 -0.390198 0.490295 1445370090 0.616699 0.476379 -0.390198 0.490295 1445370090 0.616699 0.476379 -0.390198 0.490295 1445370090 
0.644165 0.445679 -0.410522 0.466675 1445370091 0.635437 0.463379 -0.392212 0.477051 1445370091 0.635437 0.463379 -0.392212 0.477051 1445370091 0.635437 0.463379 -0.392212 0.477051 1445370091 0.635437 0.463379 -0.392212 0.477051 1445370091 0.635437 0.463379 -0.392212 0.477051 1445370091 0.635437 0.463379 -0.392212 0.477051 1445370091 0.635437 0.463379 -0.392212 0.477051 1445370091 0.623413 0.476379 -0.384888 0.486023 1445370091 0.623413 0.476379 -0.384888 0.486023 1445370091 0.623413 0.476379 -0.384888 0.486023 1445370091 0.623413 0.476379 -0.384888 0.486023 1445370091 0.623413 0.476379 -0.384888 0.486023 1445370091 0.623413 0.476379 -0.384888 0.486023 1445370091 0.623413 0.476379 -0.384888 0.486023 1445370091 0.616394 0.477783 -0.391541 0.488281 1445370091 0.616394 0.477783 -0.391541 0.488281 1445370091 0.616394 0.477783 -0.391541 0.488281 1445370091 0.616394 0.477783 -0.391541 0.488281 1445370091 0.616394 0.477783 -0.391541 0.488281 1445370091 0.613525 0.475891 -0.395996 0.490173 1445370091 0.613525 0.475891 -0.395996 0.490173 1445370091 0.613525 0.475891 -0.395996 0.490173 1445370091 0.613525 0.475891 -0.395996 0.490173 1445370091 0.613525 0.475891 -0.395996 0.490173 1445370091 0.613525 0.475891 -0.395996 0.490173 1445370091 0.613525 0.475891 -0.395996 0.490173 1445370091 0.617004 0.471436 -0.397339 0.489014 1445370091 0.617004 0.471436 -0.397339 0.489014 1445370091 0.617004 0.471436 -0.397339 0.489014 1445370091 0.617004 0.471436 -0.397339 0.489014 1445370091 0.617004 0.471436 -0.397339 0.489014 1445370091 0.621033 0.467163 -0.398315 0.487122 1445370091 0.621033 0.467163 -0.398315 0.487122 1445370091 0.621033 0.467163 -0.398315 0.487122 1445370091 0.621033 0.467163 -0.398315 0.487122 1445370091 0.621033 0.467163 -0.398315 0.487122 1445370091 0.621033 0.467163 -0.398315 0.487122 1445370091 0.624084 0.466187 -0.398071 0.484436 1445370091 0.624084 0.466187 -0.398071 0.484436 1445370091 0.624084 0.466187 -0.398071 0.484436 1445370091 0.624084 0.466187 -0.398071 0.484436 1445370091 0.624084 0.466187 -0.398071 0.484436 1445370091 0.624084 0.466187 -0.398071 0.484436 1445370091 0.624084 0.466187 -0.398071 0.484436 1445370091 0.623047 0.470093 -0.397766 0.482239 1445370091 0.623047 0.470093 -0.397766 0.482239 1445370091 0.623047 0.470093 -0.397766 0.482239 1445370091 0.623047 0.470093 -0.397766 0.482239 1445370091 0.623047 0.470093 -0.397766 0.482239 1445370091 0.623047 0.470093 -0.397766 0.482239 1445370091 0.624878 0.467285 -0.405457 0.476135 1445370091 0.624878 0.467285 -0.405457 0.476135 1445370091 0.624878 0.467285 -0.405457 0.476135 1445370091 0.624878 0.467285 -0.405457 0.476135 1445370091 0.624878 0.467285 -0.405457 0.476135 1445370091 0.624878 0.467285 -0.405457 0.476135 1445370091 0.632202 0.457458 -0.418640 0.464478 1445370091 0.632202 0.457458 -0.418640 0.464478 1445370091 0.632202 0.457458 -0.418640 0.464478 1445370091 0.632202 0.457458 -0.418640 0.464478 1445370091 0.632202 0.457458 -0.418640 0.464478 1445370091 0.632202 0.457458 -0.418640 0.464478 1445370091 0.644104 0.438965 -0.437378 0.448364 1445370091 0.644104 0.438965 -0.437378 0.448364 1445370091 0.644104 0.438965 -0.437378 0.448364 1445370091 0.644104 0.438965 -0.437378 0.448364 1445370091 0.644104 0.438965 -0.437378 0.448364 1445370091 0.644104 0.438965 -0.437378 0.448364 1445370091 0.650574 0.423889 -0.451965 0.438965 1445370091 0.650574 0.423889 -0.451965 0.438965 1445370091 0.650574 0.423889 -0.451965 0.438965 1445370091 0.650574 0.423889 -0.451965 0.438965 1445370091 0.650574 0.423889 -0.451965 0.438965 1445370091 0.650574 0.423889 -0.451965 0.438965 1445370091 0.650574 0.423889 -0.451965 0.438965 1445370091 0.649658 0.422668 -0.453247 0.440186 1445370091 0.649658 0.422668 -0.453247 0.440186 1445370091 0.649658 0.422668 -0.453247 0.440186 1445370091 0.649658 0.422668 -0.453247 0.440186 1445370091 0.649658 0.422668 -0.453247 0.440186 1445370091 0.649658 0.422668 -0.453247 0.440186 1445370091 0.648254 0.428040 -0.446411 0.444092 1445370091 0.648254 0.428040 -0.446411 0.444092 1445370091 0.648254 0.428040 -0.446411 0.444092 1445370091 0.648254 0.428040 -0.446411 0.444092 1445370091 0.648254 0.428040 -0.446411 0.444092 1445370091 0.648315 0.433350 -0.439636 0.445618 1445370091 0.648315 0.433350 -0.439636 0.445618 1445370092 0.648315 0.433350 -0.439636 0.445618 1445370092 0.648315 0.433350 -0.439636 0.445618 1445370092 0.648315 0.433350 -0.439636 0.445618 1445370092 0.653503 0.429932 -0.438843 0.442078 1445370092 0.653503 0.429932 -0.438843 0.442078 1445370092 0.653503 0.429932 -0.438843 0.442078 1445370092 0.653503 0.429932 -0.438843 0.442078 1445370092 0.653503 0.429932 -0.438843 0.442078 1445370092 0.653503 0.429932 -0.438843 0.442078 1445370092 0.658997 0.425964 -0.436218 0.440430 1445370092 0.658997 0.425964 -0.436218 0.440430 1445370092 0.658997 0.425964 -0.436218 0.440430 1445370092 0.658997 0.425964 -0.436218 0.440430 1445370092 0.658997 0.425964 -0.436218 0.440430 1445370092 0.658997 0.425964 -0.436218 0.440430 1445370092 0.659302 0.435974 -0.421631 0.444397 1445370092 0.659302 0.435974 -0.421631 0.444397 1445370092 0.659302 0.435974 -0.421631 0.444397 1445370092 0.659302 0.435974 -0.421631 0.444397 1445370092 0.659302 0.435974 -0.421631 0.444397 1445370092 0.659302 0.435974 -0.421631 0.444397 1445370092 0.658630 0.447327 -0.411255 0.443787 1445370092 0.658630 0.447327 -0.411255 0.443787 1445370092 0.658630 0.447327 -0.411255 0.443787 1445370092 0.658630 0.447327 -0.411255 0.443787 1445370092 0.658630 0.447327 -0.411255 0.443787 1445370092 0.659546 0.445679 -0.417419 0.438293 1445370092 0.659546 0.445679 -0.417419 0.438293 1445370092 0.659546 0.445679 -0.417419 0.438293 1445370092 0.659546 0.445679 -0.417419 0.438293 1445370092 0.659546 0.445679 -0.417419 0.438293 1445370092 0.655518 0.442505 -0.430176 0.435120 1445370092 0.655518 0.442505 -0.430176 0.435120 1445370092 0.655518 0.442505 -0.430176 0.435120 1445370092 0.655518 0.442505 -0.430176 0.435120 1445370092 0.655518 0.442505 -0.430176 0.435120 1445370092 0.655518 0.442505 -0.430176 0.435120 1445370092 0.647522 0.444397 -0.439148 0.436279 1445370092 0.647522 0.444397 -0.439148 0.436279 1445370092 0.647522 0.444397 -0.439148 0.436279 1445370092 0.647522 0.444397 -0.439148 0.436279 1445370092 0.647522 0.444397 -0.439148 0.436279 1445370092 0.647522 0.444397 -0.439148 0.436279 1445370092 0.640625 0.446716 -0.444641 0.438538 1445370092 0.640625 0.446716 -0.444641 0.438538 1445370092 0.640625 0.446716 -0.444641 0.438538 1445370092 0.640625 0.446716 -0.444641 0.438538 1445370092 0.640625 0.446716 -0.444641 0.438538 1445370092 0.640625 0.446716 -0.444641 0.438538 1445370092 0.635681 0.450867 -0.446289 0.439758 1445370092 0.635681 0.450867 -0.446289 0.439758 1445370092 0.635681 0.450867 -0.446289 0.439758 1445370092 
0.706421 0.463074 -0.271484 0.461243 1445370136 0.706421 0.463074 -0.271484 0.461243 1445370136 0.706421 0.463074 -0.271484 0.461243 1445370136 0.706421 0.463074 -0.271484 0.461243 1445370136 0.749939 0.435974 -0.222351 0.444946 1445370136 0.749939 0.435974 -0.222351 0.444946 1445370136 0.749939 0.435974 -0.222351 0.444946 1445370136 0.749939 0.435974 -0.222351 0.444946 1445370136 0.749939 0.435974 -0.222351 0.444946 1445370136 0.749939 0.435974 -0.222351 0.444946 1445370136 0.799744 0.418091 -0.141052 0.406921 1445370136 0.799744 0.418091 -0.141052 0.406921 1445370136 0.799744 0.418091 -0.141052 0.406921 1445370136 0.799744 0.418091 -0.141052 0.406921 1445370136 0.799744 0.418091 -0.141052 0.406921 1445370136 0.799744 0.418091 -0.141052 0.406921 1445370136 0.852112 0.401245 -0.014038 0.335571 1445370136 0.852112 0.401245 -0.014038 0.335571 1445370136 0.852112 0.401245 -0.014038 0.335571 1445370136 0.852112 0.401245 -0.014038 0.335571 1445370136 0.852112 0.401245 -0.014038 0.335571 1445370136 0.852112 0.401245 -0.014038 0.335571 1445370136 0.904419 0.319763 0.120544 0.255188 1445370136 0.904419 0.319763 0.120544 0.255188 1445370136 0.904419 0.319763 0.120544 0.255188 1445370136 0.904419 0.319763 0.120544 0.255188 1445370136 0.904419 0.319763 0.120544 0.255188 1445370136 0.904419 0.319763 0.120544 0.255188 1445370136 0.904419 0.319763 0.120544 0.255188 1445370136 0.903931 0.294067 0.279907 0.133972 1445370136 0.903931 0.294067 0.279907 0.133972 1445370136 0.903931 0.294067 0.279907 0.133972 1445370136 0.903931 0.294067 0.279907 0.133972 1445370136 0.903931 0.294067 0.279907 0.133972 1445370136 0.903931 0.294067 0.279907 0.133972 1445370136 0.880737 0.279297 0.382324 0.001709 1445370136 0.880737 0.279297 0.382324 0.001709 1445370136 0.880737 0.279297 0.382324 0.001709 1445370136 0.880737 0.279297 0.382324 0.001709 1445370136 0.880737 0.279297 0.382324 0.001709 1445370136 0.880737 0.279297 0.382324 0.001709 1445370136 0.878906 0.169373 0.441406 -0.062744 1445370136 0.878906 0.169373 0.441406 -0.062744 1445370136 0.878906 0.169373 0.441406 -0.062744 1445370136 0.878906 0.169373 0.441406 -0.062744 1445370136 0.878906 0.169373 0.441406 -0.062744 1445370136 0.878906 0.169373 0.441406 -0.062744 1445370136 0.877075 0.018127 0.472351 -0.085327 1445370136 0.877075 0.018127 0.472351 -0.085327 1445370136 0.877075 0.018127 0.472351 -0.085327 1445370136 0.877075 0.018127 0.472351 -0.085327 1445370136 0.877075 0.018127 0.472351 -0.085327 1445370136 0.877075 0.018127 0.472351 -0.085327 1445370136 0.877075 0.018127 0.472351 -0.085327 1445370136 0.872559 -0.114075 0.468933 -0.075317 1445370136 0.872559 -0.114075 0.468933 -0.075317 1445370136 0.872559 -0.114075 0.468933 -0.075317 1445370136 0.872559 -0.114075 0.468933 -0.075317 1445370136 0.872559 -0.114075 0.468933 -0.075317 1445370136 0.892639 -0.171143 0.416748 -0.012146 1445370136 0.892639 -0.171143 0.416748 -0.012146 1445370136 0.892639 -0.171143 0.416748 -0.012146 1445370136 0.892639 -0.171143 0.416748 -0.012146 1445370136 0.892639 -0.171143 0.416748 -0.012146 1445370136 0.892639 -0.171143 0.416748 -0.012146 1445370136 0.892639 -0.171143 0.416748 -0.012146 1445370136 0.939331 -0.148132 0.279846 0.131592 1445370136 0.939331 -0.148132 0.279846 0.131592 1445370136 0.939331 -0.148132 0.279846 0.131592 1445370136 0.939331 -0.148132 0.279846 0.131592 1445370136 0.939331 -0.148132 0.279846 0.131592 1445370136 0.942505 -0.137207 0.092407 0.290222 1445370136 0.942505 -0.137207 0.092407 0.290222 1445370136 0.942505 -0.137207 0.092407 0.290222 1445370136 0.942505 -0.137207 0.092407 0.290222 1445370136 0.942505 -0.137207 0.092407 0.290222 1445370137 0.942505 -0.137207 0.092407 0.290222 1445370137 0.942505 -0.137207 0.092407 0.290222 1445370137 0.950684 0.052917 0.112305 0.284119 1445370137 0.950684 0.052917 0.112305 0.284119 1445370137 0.950684 0.052917 0.112305 0.284119 1445370137 0.950684 0.052917 0.112305 0.284119 1445370137 0.950684 0.052917 0.112305 0.284119 1445370137 0.950684 0.052917 0.112305 0.284119 1445370137 0.928589 0.271057 0.238831 0.084717 1445370137 0.928589 0.271057 0.238831 0.084717 1445370137 0.928589 0.271057 0.238831 0.084717 1445370137 0.928589 0.271057 0.238831 0.084717 1445370137 0.928589 0.271057 0.238831 0.084717 1445370137 0.928589 0.271057 0.238831 0.084717 1445370137 0.854309 0.379578 0.328491 -0.134583 1445370137 0.854309 0.379578 0.328491 -0.134583 1445370137 0.854309 0.379578 0.328491 -0.134583 1445370137 0.854309 0.379578 0.328491 -0.134583 1445370137 0.854309 0.379578 0.328491 -0.134583 1445370137 0.854309 0.379578 0.328491 -0.134583 1445370137 0.854309 0.379578 0.328491 -0.134583 1445370137 0.777466 0.398560 0.386292 -0.295593 1445370137 0.777466 0.398560 0.386292 -0.295593 1445370137 0.777466 0.398560 0.386292 -0.295593 1445370137 0.777466 0.398560 0.386292 -0.295593 1445370137 0.777466 0.398560 0.386292 -0.295593 1445370137 0.777466 0.398560 0.386292 -0.295593 1445370137 0.697205 0.402283 0.448669 -0.388245 1445370137 0.697205 0.402283 0.448669 -0.388245 1445370137 0.697205 0.402283 0.448669 -0.388245 1445370137 0.697205 0.402283 0.448669 -0.388245 1445370137 0.697205 0.402283 0.448669 -0.388245 1445370137 0.697205 0.402283 0.448669 -0.388245 1445370137 0.620667 0.468201 0.470337 -0.417419 1445370137 0.620667 0.468201 0.470337 -0.417419 1445370137 0.620667 0.468201 0.470337 -0.417419 1445370137 0.620667 0.468201 0.470337 -0.417419 1445370137 0.620667 0.468201 0.470337 -0.417419 1445370137 0.620667 0.468201 0.470337 -0.417419 1445370137 0.662842 0.449280 0.475159 -0.364685 1445370137 0.662842 0.449280 0.475159 -0.364685 1445370137 0.662842 0.449280 0.475159 -0.364685 1445370137 0.662842 0.449280 0.475159 -0.364685 1445370137 0.662842 0.449280 0.475159 -0.364685 1445370137 0.662842 0.449280 0.475159 -0.364685 1445370137 0.781311 0.216003 0.516541 -0.275635 1445370137 0.781311 0.216003 0.516541 -0.275635 1445370137 0.781311 0.216003 0.516541 -0.275635 1445370137 0.781311 0.216003 0.516541 -0.275635 1445370137 0.781311 0.216003 0.516541 -0.275635 1445370137 0.781311 0.216003 0.516541 -0.275635 1445370137 0.781311 0.216003 0.516541 -0.275635 1445370137 0.845947 -0.071655 0.506470 -0.150635 1445370137 0.845947 -0.071655 0.506470 -0.150635 1445370137 0.845947 -0.071655 0.506470 -0.150635 1445370137 0.845947 -0.071655 0.506470 -0.150635 1445370137 0.845947 -0.071655 0.506470 -0.150635 1445370137 0.845947 -0.071655 0.506470 -0.150635 1445370137 0.892273 -0.184509 0.410522 -0.034851 1445370137 0.892273 -0.184509 0.410522 -0.034851 1445370137 0.892273 -0.184509 0.410522 -0.034851 1445370137 0.892273 -0.184509 0.410522 -0.034851 1445370137 0.892273 -0.184509 0.410522 -0.034851 1445370137 0.892273 -0.184509 0.410522 -0.034851 1445370137 0.934204 -0.244690 0.210083 0.152283 1445370137 0.934204 -0.244690 0.210083 0.152283 1445370137 0.934204 -0.244690 0.210083 0.152283 1445370137 0.934204 -0.244690 0.210083 0.152283 1445370137 0.934204 -0.244690 0.210083 0.152283 1445370137 0.934204 -0.244690 0.210083 0.152283 1445370137 0.892517 -0.305115 -0.013367 0.331848 1445370137 0.892517 -0.305115 -0.013367 0.331848 1445370137 0.892517 -0.305115 -0.013367 0.331848 1445370137 0.892517 -0.305115 -0.013367 0.331848 1445370137 0.892517 -0.305115 -0.013367 0.331848 1445370137 0.892517 -0.305115 -0.013367 0.331848 1445370137 0.892517 -0.305115 -0.013367 0.331848 1445370137 0.951904 -0.093079 0.051331 0.287170 1445370137 0.951904 -0.093079 0.051331 0.287170 1445370137 0.951904 -0.093079 0.051331 0.287170 1445370137 0.951904 -0.093079 0.051331 0.287170 1445370137 0.951904 -0.093079 0.051331 0.287170 1445370137 0.951904 -0.093079 0.051331 0.287170 1445370137 0.970581 0.107239 0.179199 0.119263 1445370137 0.970581 0.107239 0.179199 0.119263 1445370137 0.970581 0.107239 0.179199 0.119263 1445370137 0.970581 0.107239 0.179199 0.119263 1445370137 0.970581 0.107239 0.179199 0.119263 1445370137 0.970581 0.107239 0.179199 0.119263 1445370137 0.905151 0.291382 0.295654 -0.091187 1445370137 0.905151 0.291382 0.295654 -0.091187 1445370137 0.905151 0.291382 0.295654 -0.091187 1445370137 0.905151 0.291382 0.295654 -0.091187 1445370137 0.905151 0.291382 0.295654 -0.091187 1445370137 0.905151 0.291382 0.295654 -0.091187 1445370137 0.905151 0.291382 0.295654 -0.091187 1445370137 0.832581 0.342041 0.365784 -0.236511 1445370137 0.832581 0.342041 0.365784 -0.236511 1445370137 0.832581 0.342041 0.365784 -0.236511 1445370137 0.832581 0.342041 0.365784 -0.236511 1445370137 0.832581 0.342041 0.365784 -0.236511 1445370137 0.832581 0.342041 0.365784 -0.236511 1445370137 0.739441 0.393738 0.427795 -0.339294 1445370137 0.739441 0.393738 0.427795 -0.339294 1445370137 0.739441 0.393738 0.427795 -0.339294 1445370137 0.739441 0.393738 0.427795 -0.339294 1445370137 0.739441 0.393738 0.427795 -0.339294 1445370137 0.739441 0.393738 0.427795 -0.339294 1445370137 0.643921 0.464844 0.449890 -0.408508 1445370137 0.643921 0.464844 0.449890 -0.408508 1445370137 0.643921 0.464844 0.449890 -0.408508 1445370137 0.643921 0.464844 0.449890 -0.408508 1445370137 0.643921 0.464844 0.449890 -0.408508 1445370137 0.643921 0.464844 0.449890 -0.408508 1445370138 0.643921 0.464844 0.449890 -0.408508 1445370138 0.731812 0.355347 0.470764 -0.341248 1445370138 0.731812 0.355347 0.470764 -0.341248 1445370138 0.731812 0.355347 0.470764 -0.341248 1445370138 0.731812 0.355347 0.470764 -0.341248 1445370138 0.731812 0.355347 0.470764 -0.341248 1445370138 0.731812 0.355347 0.470764 -0.341248 1445370138 0.834473 0.113647 0.482117 -0.241211 1445370138 0.834473 0.113647 0.482117 -0.241211 1445370138 0.834473 0.113647 0.482117 -0.241211 1445370138 0.834473 0.113647 0.482117 -0.241211 1445370138 0.834473 0.113647 0.482117 -0.241211 1445370138 0.834473 0.113647 0.482117 -0.241211 1445370138 0.834473 0.113647 0.482117 -0.241211 1445370138 0.880737 -0.089355 0.442444 -0.143066 1445370138 0.880737 -0.089355 0.442444 -0.143066 1445370138 0.880737 -0.089355 0.442444 -0.143066 1445370138 0.880737 -0.089355 0.442444 -0.143066 1445370138 0.880737 -0.089355 0.442444 -0.143066 1445370138 0.880737 -0.089355 0.442444 -0.143066 1445370138 0.880737 -0.089355 0.442444 -0.143066 1445370138 0.914429 -0.229675 0.332825 -0.015320 1445370138 0.914429 -0.229675 0.332825 -0.015320 1445370138 0.914429 -0.229675 0.332825 -0.015320 1445370138 0.914429 -0.229675 0.332825 -0.015320 1445370138 0.914429 -0.229675 0.332825 -0.015320 1445370138 0.914429 -0.229675 0.332825 -0.015320 1445370138 0.934265 -0.279297 0.112061 0.191162 1445370138 0.934265 -0.279297 0.112061 0.191162 1445370138 0.934265 -0.279297 0.112061 0.191162 1445370138 0.934265 -0.279297 0.112061 0.191162 1445370138 0.934265 -0.279297 0.112061 0.191162 1445370138 0.907104 -0.282227 -0.046631 0.308655 1445370138 0.907104 -0.282227 -0.046631 0.308655 1445370138 0.907104 -0.282227 -0.046631 0.308655 1445370138 0.907104 -0.282227 -0.046631 0.308655 1445370138 0.907104 -0.282227 -0.046631 0.308655 1445370138 0.907104 -0.282227 -0.046631 0.308655 1445370138 0.907104 -0.282227 -0.046631 0.308655 1445370138 0.964355 -0.057678 0.046509 0.253967 1445370138 0.964355 -0.057678 0.046509 0.253967 1445370138 0.964355 -0.057678 0.046509 0.253967 1445370138 0.964355 -0.057678 0.046509 0.253967 1445370138 0.964355 -0.057678 0.046509 0.253967 1445370138 0.964355 -0.057678 0.046509 0.253967 1445370138 0.979431 0.067078 0.158386 0.104919 1445370138 0.979431 0.067078 0.158386 0.104919 1445370138 0.979431 0.067078 0.158386 0.104919 1445370138 0.979431 0.067078 0.158386 0.104919 1445370138 0.979431 0.067078 0.158386 0.104919 1445370138 0.979431 0.067078 0.158386 0.104919 1445370138 0.979431 0.067078 0.158386 0.104919 1445370138 0.937012 0.196594 0.280884 -0.066223 1445370138 0.937012 0.196594 0.280884 -0.066223 1445370138 0.937012 0.196594 0.280884 -0.066223 1445370138 0.937012 0.196594 0.280884 -0.066223 1445370138 0.937012 0.196594 0.280884 -0.066223 1445370138 0.937012 0.196594 0.280884 -0.066223 1445370138 0.847778 0.289978 0.376099 -0.235901 1445370138 0.847778 0.289978 0.376099 -0.235901 1445370138 0.847778 0.289978 0.376099 -0.235901 1445370138 0.847778 0.289978 0.376099 -0.235901 1445370138 0.847778 0.289978 0.376099 -0.235901 1445370138 0.847778 0.289978 0.376099 -0.235901 1445370138 0.778198 0.267395 0.481689 -0.301392 1445370138 0.778198 0.267395 0.481689 -0.301392 1445370138 0.778198 0.267395 0.481689 -0.301392 1445370138 0.778198 0.267395 0.481689 -0.301392 1445370138 0.778198 0.267395 0.481689 -0.301392 1445370138 0.778198 0.267395 0.481689 -0.301392 1445370138 0.718994 0.263245 0.537415 -0.353394 1445370138 0.718994 0.263245 0.537415 -0.353394 1445370138 0.718994 0.263245 0.537415 -0.353394 1445370138 0.718994 0.263245 0.537415 -0.353394 1445370138 0.718994 0.263245 0.537415 -0.353394 1445370138 0.718994 0.263245 0.537415 -0.353394 1445370138 0.754456 0.261047 0.515869 -0.310608 1445370138 0.754456 0.261047 0.515869 -0.310608 1445370138 0.754456 0.261047 0.515869 -0.310608 1445370138 0.754456 0.261047 0.515869 -0.310608 1445370138 0.754456 0.261047 0.515869 -0.310608 1445370138 0.754456 0.261047 0.515869 -0.310608 1445370138 0.754456 0.261047 0.515869 -0.310608 1445370138 0.828369 0.086792 0.515015 -0.202515 1445370138 0.828369 0.086792 0.515015 -0.202515 1445370138 0.828369 0.086792 0.515015 -0.202515 1445370138 0.828369 0.086792 0.515015 -0.202515 1445370138 0.828369 0.086792 0.515015 -0.202515 1445370138 0.828369 0.086792 0.515015 -0.202515 1445370138 0.863464 -0.086487 0.483765 -0.113647 1445370138 0.863464 -0.086487 0.483765 -0.113647 1445370138 0.863464 -0.086487 0.483765 -0.113647 1445370138 0.863464 -0.086487 0.483765 -0.113647 1445370138 0.863464 -0.086487 0.483765 -0.113647 1445370138 0.863464 -0.086487 0.483765 -0.113647 1445370138 0.863464 -0.086487 0.483765 -0.113647 1445370138 0.900146 -0.193665 0.390076 0.001526 1445370138 0.900146 -0.193665 0.390076 0.001526 1445370138 0.900146 -0.193665 0.390076 0.001526 1445370138 0.900146 -0.193665 0.390076 0.001526 1445370138 0.929565 -0.248535 0.165100 0.216370 1445370138 0.929565 -0.248535 0.165100 0.216370 1445370138 0.929565 -0.248535 0.165100 0.216370 1445370138 0.929565 -0.248535 0.165100 0.216370 1445370138 0.929565 -0.248535 0.165100 0.216370 1445370138 0.929565 -0.248535 0.165100 0.216370 1445370138 0.901550 -0.262085 -0.008423 0.344055 1445370138 0.901550 -0.262085 -0.008423 0.344055 1445370138 0.901550 -0.262085 -0.008423 0.344055 1445370138 0.901550 -0.262085 -0.008423 0.344055 1445370138 0.901550 -0.262085 -0.008423 0.344055 1445370138 0.901550 -0.262085 -0.008423 0.344055 1445370138 0.959778 -0.048157 0.075317 0.265991 1445370139 0.959778 -0.048157 0.075317 0.265991 1445370139 0.959778 -0.048157 0.075317 0.265991 1445370139 0.959778 -0.048157 0.075317 0.265991 1445370139 0.959778 -0.048157 0.075317 0.265991 1445370139 0.959778 -0.048157 0.075317 0.265991 1445370139 0.975037 0.107422 0.168884 0.095581 1445370139 0.975037 0.107422 0.168884 0.095581 1445370139 0.975037 0.107422 0.168884 0.095581 1445370139 0.975037 0.107422 0.168884 0.095581 1445370139 0.975037 0.107422 0.168884 0.095581 1445370139 0.975037 0.107422 0.168884 0.095581 1445370139 0.933960 0.210266 0.273315 -0.093506 1445370139 0.933960 0.210266 0.273315 -0.093506 1445370139 0.933960 0.210266 0.273315 -0.093506 1445370139 0.933960 0.210266 0.273315 -0.093506 1445370139 0.933960 0.210266 0.273315 -0.093506 1445370139 0.933960 0.210266 0.273315 -0.093506 1445370139 0.933960 0.210266 0.273315 -0.093506 1445370139 0.888428 0.197632 0.367493 -0.191101 1445370139 0.888428 0.197632 0.367493 -0.191101 1445370139 0.888428 0.197632 0.367493 -0.191101 1445370139 0.888428 0.197632 0.367493 -0.191101 1445370139 0.888428 0.197632 0.367493 -0.191101 1445370139 0.888428 0.197632 0.367493 -0.191101 1445370139 0.814148 0.209229 0.485535 -0.239868 1445370139 0.814148 0.209229 0.485535 -0.239868 1445370139 0.814148 0.209229 0.485535 -0.239868 1445370139 0.814148 0.209229 0.485535 -0.239868 1445370139 0.814148 0.209229 0.485535 -0.239868 1445370139 0.814148 0.209229 0.485535 -0.239868 1445370139 0.743347 0.224915 0.563232 -0.282043 1445370139 0.743347 0.224915 0.563232 -0.282043 1445370139 0.743347 0.224915 0.563232 -0.282043 1445370139 0.743347 0.224915 0.563232 -0.282043 1445370139 0.743347 0.224915 0.563232 -0.282043 1445370139 0.743347 0.224915 0.563232 -0.282043 1445370139 0.781372 0.164856 0.545471 -0.254272 1445370139 0.781372 0.164856 0.545471 -0.254272 1445370139 0.781372 0.164856 0.545471 -0.254272 1445370139 0.781372 0.164856 0.545471 -0.254272 1445370139 0.781372 0.164856 0.545471 -0.254272 1445370139 0.781372 0.164856 0.545471 -0.254272 1445370139 0.781372 0.164856 0.545471 -0.254272 1445370139 0.833191 -0.047852 0.523132 -0.172607 1445370139 0.833191 -0.047852 0.523132 -0.172607 1445370139 0.833191 -0.047852 0.523132 -0.172607 1445370139 0.833191 -0.047852 0.523132 -0.172607 1445370139 0.833191 -0.047852 0.523132 -0.172607 1445370139 0.833191 -0.047852 0.523132 -0.172607 1445370139 0.861938 -0.177429 0.465149 -0.095764 1445370139 0.861938 -0.177429 0.465149 -0.095764 1445370139 0.861938 -0.177429 0.465149 -0.095764 1445370139 0.861938 -0.177429 0.465149 -0.095764 1445370139 0.861938 -0.177429 0.465149 -0.095764 1445370139 0.861938 -0.177429 0.465149 -0.095764 1445370139 0.899902 -0.260559 0.344360 0.060120 1445370139 0.899902 -0.260559 0.344360 0.060120 1445370139 0.899902 -0.260559 0.344360 0.060120 1445370139 0.899902 -0.260559 0.344360 0.060120 1445370139 0.899902 -0.260559 0.344360 0.060120 1445370139 0.899902 -0.260559 0.344360 0.060120 1445370139 0.903259 -0.310181 0.060364 0.290100 1445370139 0.903259 -0.310181 0.060364 0.290100 1445370139 0.903259 -0.310181 0.060364 0.290100 1445370139 0.903259 -0.310181 0.060364 0.290100 1445370139 0.903259 -0.310181 0.060364 0.290100 1445370139 0.903259 -0.310181 0.060364 0.290100 1445370139 0.927979 -0.161377 0.023315 0.335022 1445370139 0.927979 -0.161377 0.023315 0.335022 1445370139 0.927979 -0.161377 0.023315 0.335022 1445370139 0.927979 -0.161377 0.023315 0.335022 1445370139 0.927979 -0.161377 0.023315 0.335022 1445370139 0.927979 -0.161377 0.023315 0.335022 1445370139 0.927979 -0.161377 0.023315 0.335022 1445370139 0.971436 0.010437 0.138367 0.192383 1445370139 0.971436 0.010437 0.138367 0.192383 1445370139 0.971436 0.010437 0.138367 0.192383 1445370139 0.971436 0.010437 0.138367 0.192383 1445370139 0.971436 0.010437 0.138367 0.192383 1445370139 0.971436 0.010437 0.138367 0.192383 1445370139 0.964539 0.132935 0.227478 0.013000 1445370139 0.964539 0.132935 0.227478 0.013000 1445370139 0.964539 0.132935 0.227478 0.013000 1445370139 0.964539 0.132935 0.227478 0.013000 1445370139 0.964539 0.132935 0.227478 0.013000 1445370139 0.964539 0.132935 0.227478 0.013000 1445370139 0.888489 0.272583 0.330688 -0.163940 1445370139 0.888489 0.272583 0.330688 -0.163940 1445370139 0.888489 0.272583 0.330688 -0.163940 1445370139 0.888489 0.272583 0.330688 -0.163940 1445370139 0.888489 0.272583 0.330688 -0.163940 1445370139 0.888489 0.272583 0.330688 -0.163940 1445370139 0.799744 0.341125 0.404785 -0.283081 1445370139 0.799744 0.341125 0.404785 -0.283081 1445370139 0.799744 0.341125 0.404785 -0.283081 1445370139 0.799744 0.341125 0.404785 -0.283081 1445370139 0.674683 0.439941 0.459167 -0.374573 1445370139 0.674683 0.439941 0.459167 -0.374573 1445370139 0.674683 0.439941 0.459167 -0.374573 1445370139 0.674683 0.439941 0.459167 -0.374573 1445370139 0.674683 0.439941 0.459167 -0.374573 1445370139 0.674683 0.439941 0.459167 -0.374573 1445370139 0.674683 0.439941 0.459167 -0.374573 1445370139 0.609619 0.510803 0.451843 -0.403992 1445370139 0.609619 0.510803 0.451843 -0.403992 1445370139 0.609619 0.510803 0.451843 -0.403992 1445370139 0.609619 0.510803 0.451843 -0.403992 1445370139 0.609619 0.510803 0.451843 -0.403992 1445370139 0.609619 0.510803 0.451843 -0.403992 1445370139 0.609619 0.510803 0.451843 -0.403992 1445370139 0.721863 0.393005 0.470398 -0.321106 1445370140 0.721863 0.393005 0.470398 -0.321106 1445370140 0.721863 0.393005 0.470398 -0.321106 1445370140 0.721863 0.393005 0.470398 -0.321106 1445370140 0.721863 0.393005 0.470398 -0.321106 1445370140 0.826477 0.153625 0.492126 -0.226013 1445370140 0.826477 0.153625 0.492126 -0.226013 1445370140 0.826477 0.153625 0.492126 -0.226013 1445370140 0.826477 0.153625 0.492126 -0.226013 1445370140 0.826477 0.153625 0.492126 -0.226013 1445370140 0.826477 0.153625 0.492126 -0.226013 1445370140 0.877502 -0.028931 0.455688 -0.146362 1445370140 0.877502 -0.028931 0.455688 -0.146362 1445370140 0.877502 -0.028931 0.455688 -0.146362 1445370140 0.877502 -0.028931 0.455688 -0.146362 1445370140 0.877502 -0.028931 0.455688 -0.146362 1445370140 0.877502 -0.028931 0.455688 -0.146362 1445370140 0.877502 -0.028931 0.455688 -0.146362 1445370140 0.937988 -0.088318 0.334900 0.012268 1445370140 0.937988 -0.088318 0.334900 0.012268 1445370140 0.937988 -0.088318 0.334900 0.012268 1445370140 0.937988 -0.088318 0.334900 0.012268 1445370140 0.937988 -0.088318 0.334900 0.012268 1445370140 0.937988 -0.088318 0.334900 0.012268 1445370140 0.950623 -0.170898 0.108276 0.235291 1445370140 0.950623 -0.170898 0.108276 0.235291 1445370140 0.950623 -0.170898 0.108276 0.235291 1445370140 0.950623 -0.170898 0.108276 0.235291 1445370140 0.950623 -0.170898 0.108276 0.235291 1445370140 0.950623 -0.170898 0.108276 0.235291 1445370140 0.957886 -0.090515 0.088928 0.257385 1445370140 0.957886 -0.090515 0.088928 0.257385 1445370140 0.957886 -0.090515 0.088928 0.257385 1445370140 0.957886 -0.090515 0.088928 0.257385 1445370140 0.957886 -0.090515 0.088928 0.257385 1445370140 0.957886 -0.090515 0.088928 0.257385 1445370140 0.957886 -0.090515 0.088928 0.257385 1445370140 0.975952 0.030334 0.165833 0.137756 1445370140 0.975952 0.030334 0.165833 0.137756 1445370140 0.975952 0.030334 0.165833 0.137756 1445370140 0.975952 0.030334 0.165833 0.137756 1445370140 0.975952 0.030334 0.165833 0.137756 1445370140 0.975952 0.030334 0.165833 0.137756 1445370140 0.957214 0.152222 0.244507 -0.027710 1445370140 0.957214 0.152222 0.244507 -0.027710 1445370140 0.957214 0.152222 0.244507 -0.027710 1445370140 0.957214 0.152222 0.244507 -0.027710 1445370140 0.957214 0.152222 0.244507 -0.027710 1445370140 0.957214 0.152222 0.244507 -0.027710 1445370140 0.880188 0.294312 0.324402 -0.182678 1445370140 0.880188 0.294312 0.324402 -0.182678 1445370140 0.880188 0.294312 0.324402 -0.182678 1445370140 0.880188 0.294312 0.324402 -0.182678 1445370140 0.880188 0.294312 0.324402 -0.182678 1445370140 0.880188 0.294312 0.324402 -0.182678 1445370140 0.800415 0.351868 0.400635 -0.273682 1445370140 0.800415 0.351868 0.400635 -0.273682 1445370140 0.800415 0.351868 0.400635 -0.273682 1445370140 0.800415 0.351868 0.400635 -0.273682 1445370140 0.800415 0.351868 0.400635 -0.273682 1445370140 0.800415 0.351868 0.400635 -0.273682 1445370140 0.741272 0.344604 0.503052 -0.280518 1445370140 0.741272 0.344604 0.503052 -0.280518 1445370140 0.741272 0.344604 0.503052 -0.280518 1445370140 0.741272 0.344604 0.503052 -0.280518 1445370140 0.741272 0.344604 0.503052 -0.280518 1445370140 0.741272 0.344604 0.503052 -0.280518 1445370140 0.741272 0.344604 0.503052 -0.280518 1445370140 0.698853 0.326721 0.553223 -0.314270 1445370140 0.698853 0.326721 0.553223 -0.314270 1445370140 0.698853 0.326721 0.553223 -0.314270 1445370140 0.698853 0.326721 0.553223 -0.314270 1445370140 0.698853 0.326721 0.553223 -0.314270 1445370140 0.698853 0.326721 0.553223 -0.314270 1445370140 0.698853 0.326721 0.553223 -0.314270 1445370140 0.742065 0.211609 0.560547 -0.300476 1445370140 0.742065 0.211609 0.560547 -0.300476 1445370140 0.742065 0.211609 0.560547 -0.300476 1445370140 0.742065 0.211609 0.560547 -0.300476 1445370140 0.742065 0.211609 0.560547 -0.300476 1445370140 0.742065 0.211609 0.560547 -0.300476 1445370140 0.788208 0.078674 0.554749 -0.254456 1445370140 0.788208 0.078674 0.554749 -0.254456 1445370140 0.788208 0.078674 0.554749 -0.254456 1445370140 0.788208 0.078674 0.554749 -0.254456 1445370140 0.788208 0.078674 0.554749 -0.254456 1445370140 0.788208 0.078674 0.554749 -0.254456 1445370140 0.837280 -0.026001 0.516052 -0.178589 1445370140 0.837280 -0.026001 0.516052 -0.178589 1445370140 0.837280 -0.026001 0.516052 -0.178589 1445370140 0.837280 -0.026001 0.516052 -0.178589 1445370140 0.837280 -0.026001 0.516052 -0.178589 1445370140 0.837280 -0.026001 0.516052 -0.178589 1445370140 0.837280 -0.026001 0.516052 -0.178589 1445370140 0.901550 -0.088013 0.419373 -0.058960 1445370140 0.901550 -0.088013 0.419373 -0.058960 1445370140 0.901550 -0.088013 0.419373 -0.058960 1445370140 0.901550 -0.088013 0.419373 -0.058960 1445370140 0.901550 -0.088013 0.419373 -0.058960 1445370140 0.901550 -0.088013 0.419373 -0.058960 1445370140 0.949463 -0.174683 0.202942 0.163513 1445370140 0.949463 -0.174683 0.202942 0.163513 1445370140 0.949463 -0.174683 0.202942 0.163513 1445370140 0.949463 -0.174683 0.202942 0.163513 1445370140 0.949463 -0.174683 0.202942 0.163513 1445370140 0.949463 -0.174683 0.202942 0.163513 1445370140 0.921265 -0.258423 0.062317 0.283813 1445370140 0.921265 -0.258423 0.062317 0.283813 1445370140 0.921265 -0.258423 0.062317 0.283813 1445370140 0.921265 -0.258423 0.062317 0.283813 1445370140 0.921265 -0.258423 0.062317 0.283813 1445370140 0.921265 -0.258423 0.062317 0.283813 1445370140 0.974609 0.017578 0.150635 0.164673 1445370140 0.974609 0.017578 0.150635 0.164673 1445370140 0.974609 0.017578 0.150635 0.164673 1445370141 0.974609 0.017578 0.150635 0.164673 1445370141 0.974609 0.017578 0.150635 0.164673 1445370141 0.974609 0.017578 0.150635 0.164673 1445370141 0.936523 0.216797 0.275024 -0.014343 1445370141 0.936523 0.216797 0.275024 -0.014343 1445370141 0.936523 0.216797 0.275024 -0.014343 1445370141 0.936523 0.216797 0.275024 -0.014343 1445370141 0.936523 0.216797 0.275024 -0.014343 1445370141 0.936523 0.216797 0.275024 -0.014343 1445370141 0.868286 0.312561 0.347656 -0.165466 1445370141 0.868286 0.312561 0.347656 -0.165466 1445370141 0.868286 0.312561 0.347656 -0.165466 1445370141 0.868286 0.312561 0.347656 -0.165466 1445370141 0.868286 0.312561 0.347656 -0.165466 1445370141 0.868286 0.312561 0.347656 -0.165466 1445370141 0.868286 0.312561 0.347656 -0.165466 1445370141 0.802917 0.340698 0.426331 -0.239746 1445370141 0.802917 0.340698 0.426331 -0.239746 1445370141 0.802917 0.340698 0.426331 -0.239746 1445370141 0.802917 0.340698 0.426331 -0.239746 1445370141 0.802917 0.340698 0.426331 -0.239746 1445370141 0.802917 0.340698 0.426331 -0.239746 1445370141 0.736084 0.363342 0.507080 -0.262573 1445370141 0.736084 0.363342 0.507080 -0.262573 1445370141 0.736084 0.363342 0.507080 -0.262573 1445370141 0.736084 0.363342 0.507080 -0.262573 1445370141 0.736084 0.363342 0.507080 -0.262573 1445370141 0.736084 0.363342 0.507080 -0.262573 1445370141 0.736084 0.363342 0.507080 -0.262573 1445370141 0.693298 0.398560 0.531616 -0.278931 1445370141 0.693298 0.398560 0.531616 -0.278931 1445370141 0.693298 0.398560 0.531616 -0.278931 1445370141 0.693298 0.398560 0.531616 -0.278931 1445370141 0.693298 0.398560 0.531616 -0.278931 1445370141 0.693298 0.398560 0.531616 -0.278931 1445370141 0.764282 0.262024 0.529602 -0.258179 1445370141 0.764282 0.262024 0.529602 -0.258179 1445370141 0.764282 0.262024 0.529602 -0.258179 1445370141 0.764282 0.262024 0.529602 -0.258179 1445370141 0.815430 0.078064 0.530090 -0.218750 1445370141 0.815430 0.078064 0.530090 -0.218750 1445370141 0.815430 0.078064 0.530090 -0.218750 1445370141 0.815430 0.078064 0.530090 -0.218750 1445370141 0.848328 -0.048767 0.504700 -0.152344 1445370141 0.848328 -0.048767 0.504700 -0.152344 1445370141 0.848328 -0.048767 0.504700 -0.152344 1445370141 0.848328 -0.048767 0.504700 -0.152344 1445370141 0.848328 -0.048767 0.504700 -0.152344 1445370141 0.848328 -0.048767 0.504700 -0.152344 1445370141 0.888916 -0.153564 0.429810 -0.037781 1445370141 0.888916 -0.153564 0.429810 -0.037781 1445370141 0.888916 -0.153564 0.429810 -0.037781 1445370141 0.888916 -0.153564 0.429810 -0.037781 1445370141 0.888916 -0.153564 0.429810 -0.037781 1445370141 0.888916 -0.153564 0.429810 -0.037781 1445370141 0.928467 -0.220947 0.263184 0.140686 1445370141 0.928467 -0.220947 0.263184 0.140686 1445370141 0.928467 -0.220947 0.263184 0.140686 1445370141 0.928467 -0.220947 0.263184 0.140686 1445370141 
0.675842 0.410095 -0.482849 0.376648 1445370145 0.675842 0.410095 -0.482849 0.376648 1445370145 0.675842 0.410095 -0.482849 0.376648 1445370145 0.677856 0.399902 -0.489563 0.375366 1445370146 0.677856 0.399902 -0.489563 0.375366 1445370146 0.677856 0.399902 -0.489563 0.375366 1445370146 0.677856 0.399902 -0.489563 0.375366 1445370146 0.677856 0.399902 -0.489563 0.375366 1445370146 0.677856 0.399902 -0.489563 0.375366 1445370146 0.677063 0.394653 -0.487915 0.384399 1445370146 0.677063 0.394653 -0.487915 0.384399 1445370146 0.677063 0.394653 -0.487915 0.384399 1445370146 0.677063 0.394653 -0.487915 0.384399 1445370146 0.677063 0.394653 -0.487915 0.384399 1445370146 0.677063 0.394653 -0.487915 0.384399 1445370146 0.677795 0.394043 -0.479004 0.394714 1445370146 0.677795 0.394043 -0.479004 0.394714 1445370146 0.677795 0.394043 -0.479004 0.394714 1445370146 0.677795 0.394043 -0.479004 0.394714 1445370146 0.677795 0.394043 -0.479004 0.394714 1445370146 0.677795 0.394043 -0.479004 0.394714 1445370146 0.679810 0.402832 -0.461548 0.403198 1445370146 0.679810 0.402832 -0.461548 0.403198 1445370146 0.679810 0.402832 -0.461548 0.403198 1445370146 0.679810 0.402832 -0.461548 0.403198 1445370146 0.679810 0.402832 -0.461548 0.403198 1445370146 0.679810 0.402832 -0.461548 0.403198 1445370146 0.685730 0.406799 -0.448608 0.403687 1445370146 0.685730 0.406799 -0.448608 0.403687 1445370146 0.685730 0.406799 -0.448608 0.403687 1445370146 0.685730 0.406799 -0.448608 0.403687 1445370146 0.685730 0.406799 -0.448608 0.403687 1445370146 0.685730 0.406799 -0.448608 0.403687 1445370146 0.688477 0.409912 -0.441711 0.403503 1445370146 0.688477 0.409912 -0.441711 0.403503 1445370146 0.688477 0.409912 -0.441711 0.403503 1445370146 0.688477 0.409912 -0.441711 0.403503 1445370146 0.688477 0.409912 -0.441711 0.403503 1445370146 0.689758 0.410583 -0.441406 0.401001 1445370146 0.689758 0.410583 -0.441406 0.401001 1445370146 0.689758 0.410583 -0.441406 0.401001 1445370146 0.689758 0.410583 -0.441406 0.401001 1445370146 0.689758 0.410583 -0.441406 0.401001 1445370146 0.689758 0.410583 -0.441406 0.401001 1445370146 0.689758 0.410583 -0.441406 0.401001 1445370146 0.691956 0.402832 -0.451416 0.393799 1445370146 0.691956 0.402832 -0.451416 0.393799 1445370146 0.691956 0.402832 -0.451416 0.393799 1445370146 0.691956 0.402832 -0.451416 0.393799 1445370146 0.691956 0.402832 -0.451416 0.393799 1445370146 0.691956 0.402832 -0.451416 0.393799 1445370146 0.693787 0.387695 -0.466431 0.388306 1445370146 0.693787 0.387695 -0.466431 0.388306 1445370146 0.693787 0.387695 -0.466431 0.388306 1445370146 0.693787 0.387695 -0.466431 0.388306 1445370146 0.693787 0.387695 -0.466431 0.388306 1445370146 0.693787 0.387695 -0.466431 0.388306 1445370146 0.692444 0.379028 -0.474243 0.389648 1445370146 0.692444 0.379028 -0.474243 0.389648 1445370146 0.692444 0.379028 -0.474243 0.389648 1445370146 0.692444 0.379028 -0.474243 0.389648 1445370146 0.692444 0.379028 -0.474243 0.389648 1445370146 0.692444 0.379028 -0.474243 0.389648 1445370146 0.683777 0.397644 -0.463135 0.399658 1445370146 0.683777 0.397644 -0.463135 0.399658 1445370146 0.683777 0.397644 -0.463135 0.399658 1445370146 0.683777 0.397644 -0.463135 0.399658 1445370146 0.683777 0.397644 -0.463135 0.399658 1445370146 0.683777 0.397644 -0.463135 0.399658 1445370146 0.680176 0.422791 -0.440125 0.406067 1445370146 0.680176 0.422791 -0.440125 0.406067 1445370146 0.680176 0.422791 -0.440125 0.406067 1445370146 0.680176 0.422791 -0.440125 0.406067 1445370146 0.680176 0.422791 -0.440125 0.406067 1445370146 0.680176 0.422791 -0.440125 0.406067 1445370146 0.675781 0.429321 -0.438477 0.408325 1445370146 0.675781 0.429321 -0.438477 0.408325 1445370146 0.675781 0.429321 -0.438477 0.408325 1445370146 0.675781 0.429321 -0.438477 0.408325 1445370146 0.675781 0.429321 -0.438477 0.408325 1445370146 0.675781 0.429321 -0.438477 0.408325 1445370146 0.675781 0.429321 -0.438477 0.408325 1445370146 0.668335 0.425415 -0.447510 0.414795 1445370146 0.668335 0.425415 -0.447510 0.414795 1445370146 0.668335 0.425415 -0.447510 0.414795 1445370146 0.668335 0.425415 -0.447510 0.414795 1445370146 0.668335 0.425415 -0.447510 0.414795 1445370146 0.668335 0.425415 -0.447510 0.414795 1445370146 0.654602 0.435730 -0.445435 0.427979 1445370146 0.654602 0.435730 -0.445435 0.427979 1445370146 0.654602 0.435730 -0.445435 0.427979 1445370146 0.654602 0.435730 -0.445435 0.427979 1445370146 0.654602 0.435730 -0.445435 0.427979 1445370146 0.651855 0.438660 -0.447021 0.427490 1445370146 0.651855 0.438660 -0.447021 0.427490 1445370146 0.651855 0.438660 -0.447021 0.427490 1445370146 0.651855 0.438660 -0.447021 0.427490 1445370146 0.651855 0.438660 -0.447021 0.427490 1445370146 0.651855 0.438660 -0.447021 0.427490 1445370146 0.651855 0.438660 -0.447021 0.427490 1445370146 0.658875 0.425049 -0.459656 0.416992 1445370146 0.658875 0.425049 -0.459656 0.416992 1445370146 0.658875 0.425049 -0.459656 0.416992 1445370146 0.658875 0.425049 -0.459656 0.416992 1445370146 0.658875 0.425049 -0.459656 0.416992 1445370146 0.665588 0.406128 -0.470398 0.413147 1445370146 0.665588 0.406128 -0.470398 0.413147 1445370146 0.665588 0.406128 -0.470398 0.413147 1445370146 0.665588 0.406128 -0.470398 0.413147 1445370146 0.665588 0.406128 -0.470398 0.413147 1445370146 0.665588 0.406128 -0.470398 0.413147 1445370146 0.664551 0.401306 -0.474365 0.414978 1445370146 0.664551 0.401306 -0.474365 0.414978 1445370147 0.664551 0.401306 -0.474365 0.414978 1445370147 0.664551 0.401306 -0.474365 0.414978 1445370147 0.664551 0.401306 -0.474365 0.414978 1445370147 0.664551 0.401306 -0.474365 0.414978 1445370147 0.695374 0.346619 -0.512512 0.365479 1445370147 0.695374 0.346619 -0.512512 0.365479 1445370147 0.695374 0.346619 -0.512512 0.365479 1445370147 0.695374 0.346619 -0.512512 0.365479 1445370147 0.695374 0.346619 -0.512512 0.365479 1445370147 0.695374 0.346619 -0.512512 0.365479 1445370147 0.720886 0.238342 -0.582825 0.289429 1445370147 0.720886 0.238342 -0.582825 0.289429 1445370147 0.720886 0.238342 -0.582825 0.289429 1445370147 0.720886 0.238342 -0.582825 0.289429 1445370147 0.720886 0.238342 -0.582825 0.289429 1445370147 0.720886 0.238342 -0.582825 0.289429 1445370147 0.710632 0.204163 -0.610779 0.283203 1445370147 0.710632 0.204163 -0.610779 0.283203 1445370147 0.710632 0.204163 -0.610779 0.283203 1445370147 0.710632 0.204163 -0.610779 0.283203 1445370147 0.710632 0.204163 -0.610779 0.283203 1445370147 0.710632 0.204163 -0.610779 0.283203 1445370147 0.702881 0.247498 -0.586121 0.318054 1445370147 0.702881 0.247498 -0.586121 0.318054 1445370147 0.702881 0.247498 -0.586121 0.318054 1445370147 0.702881 0.247498 -0.586121 0.318054 1445370147 0.702881 0.247498 -0.586121 0.318054 1445370147 0.702881 0.247498 -0.586121 0.318054 1445370147 0.702881 0.247498 -0.586121 0.318054 1445370147 0.704529 0.308411 -0.530457 0.356445 1445370147 0.704529 0.308411 -0.530457 0.356445 1445370147 0.704529 0.308411 -0.530457 0.356445 1445370147 0.704529 0.308411 -0.530457 0.356445 1445370147 0.704529 0.308411 -0.530457 0.356445 1445370147 0.704529 0.308411 -0.530457 0.356445 1445370147 0.704529 0.308411 -0.530457 0.356445 1445370147 0.708191 0.351807 -0.488831 0.368347 1445370147 0.708191 0.351807 -0.488831 0.368347 1445370147 0.708191 0.351807 -0.488831 0.368347 1445370147 0.708191 0.351807 -0.488831 0.368347 1445370147 0.708191 0.351807 -0.488831 0.368347 1445370147 0.703735 0.378967 -0.466064 0.379211 1445370147 0.703735 0.378967 -0.466064 0.379211 1445370147 0.703735 0.378967 -0.466064 0.379211 1445370147 0.703735 0.378967 -0.466064 0.379211 1445370147 0.692566 0.407104 -0.448059 0.392212 1445370147 0.692566 0.407104 -0.448059 0.392212 1445370147 0.692566 0.407104 -0.448059 0.392212 1445370147 0.692566 0.407104 -0.448059 0.392212 1445370147 0.692566 0.407104 -0.448059 0.392212 1445370147 0.692566 0.407104 -0.448059 0.392212 1445370147 0.671936 0.430969 -0.440369 0.410828 1445370147 0.671936 0.430969 -0.440369 0.410828 1445370147 0.671936 0.430969 -0.440369 0.410828 1445370147 0.671936 0.430969 -0.440369 0.410828 1445370147 0.671936 0.430969 -0.440369 0.410828 1445370147 0.671936 0.430969 -0.440369 0.410828 1445370147 0.671936 0.430969 -0.440369 0.410828 1445370147 0.655334 0.443604 -0.444641 0.419495 1445370147 0.655334 0.443604 -0.444641 0.419495 1445370147 0.655334 0.443604 -0.444641 0.419495 1445370147 0.655334 0.443604 -0.444641 0.419495 1445370147 0.655334 0.443604 -0.444641 0.419495 1445370147 0.655334 0.443604 -0.444641 0.419495 1445370147 0.655640 0.425415 -0.474792 0.404602 1445370147 0.655640 0.425415 -0.474792 0.404602 1445370147 0.655640 0.425415 -0.474792 0.404602 1445370147 0.655640 0.425415 -0.474792 0.404602 1445370147 0.655640 0.425415 -0.474792 0.404602 1445370147 0.655640 0.425415 -0.474792 0.404602 1445370147 0.679016 0.369751 -0.530579 0.347290 1445370147 0.679016 0.369751 -0.530579 0.347290 1445370147 0.679016 0.369751 -0.530579 0.347290 1445370147 0.679016 0.369751 -0.530579 0.347290 1445370147 0.679016 0.369751 -0.530579 0.347290 1445370147 0.679016 0.369751 -0.530579 0.347290 1445370147 0.718018 0.233521 -0.615967 0.224609 1445370147 0.718018 0.233521 -0.615967 0.224609 1445370147 0.718018 0.233521 -0.615967 0.224609 1445370147 0.718018 0.233521 -0.615967 0.224609 1445370147 0.718018 0.233521 -0.615967 0.224609 1445370147 0.718018 0.233521 -0.615967 0.224609 1445370147 0.716492 0.148010 -0.659119 0.173828 1445370147 0.716492 0.148010 -0.659119 0.173828 1445370147 0.716492 0.148010 -0.659119 0.173828 1445370147 0.716492 0.148010 -0.659119 0.173828 1445370147 0.716492 0.148010 -0.659119 0.173828 1445370147 0.716492 0.148010 -0.659119 0.173828 1445370147 0.706909 0.176575 -0.653625 0.204590 1445370147 0.706909 0.176575 -0.653625 0.204590 1445370147 0.706909 0.176575 -0.653625 0.204590 1445370147 0.706909 0.176575 -0.653625 0.204590 1445370147 0.706909 0.176575 -0.653625 0.204590 1445370147 0.706909 0.176575 -0.653625 0.204590 1445370147 0.706909 0.176575 -0.653625 0.204590 1445370147 0.701294 0.259033 -0.609131 0.264526 1445370147 0.701294 0.259033 -0.609131 0.264526 1445370147 0.701294 0.259033 -0.609131 0.264526 1445370147 0.701294 0.259033 -0.609131 0.264526 1445370147 0.701294 0.259033 -0.609131 0.264526 1445370147 0.701294 0.259033 -0.609131 0.264526 1445370147 0.717896 0.309265 -0.549316 0.295349 1445370147 0.717896 0.309265 -0.549316 0.295349 1445370147 0.717896 0.309265 -0.549316 0.295349 1445370147 0.717896 0.309265 -0.549316 0.295349 1445370147 0.717896 0.309265 -0.549316 0.295349 1445370147 0.717896 0.309265 -0.549316 0.295349 1445370147 0.715942 0.343445 -0.518250 0.317505 1445370147 0.715942 0.343445 -0.518250 0.317505 1445370147 0.715942 0.343445 -0.518250 0.317505 1445370148 0.715942 0.343445 -0.518250 0.317505 1445370148 0.715942 0.343445 -0.518250 0.317505 1445370148 0.715942 0.343445 -0.518250 0.317505 1445370148 0.715942 0.343445 -0.518250 0.317505 1445370148 0.703064 0.364197 -0.505432 0.342834 1445370148 0.703064 0.364197 -0.505432 0.342834 1445370148 0.703064 0.364197 -0.505432 0.342834 1445370148 0.703064 0.364197 -0.505432 0.342834 1445370148 0.703064 0.364197 -0.505432 0.342834 1445370148 0.703064 0.364197 -0.505432 0.342834 1445370148 0.676514 0.403076 -0.488159 0.376160 1445370148 0.676514 0.403076 -0.488159 0.376160 1445370148 0.676514 0.403076 -0.488159 0.376160 1445370148 0.676514 0.403076 -0.488159 0.376160 1445370148 0.676514 0.403076 -0.488159 0.376160 1445370148 0.676514 0.403076 -0.488159 0.376160 1445370148 0.665039 0.425171 -0.475586 0.388245 1445370148 0.665039 0.425171 -0.475586 0.388245 1445370148 0.665039 0.425171 -0.475586 0.388245 1445370148 0.665039 0.425171 -0.475586 0.388245 1445370148 0.665039 0.425171 -0.475586 0.388245 1445370148 0.665039 0.425171 -0.475586 0.388245 1445370148 0.668213 0.410400 -0.497620 0.370728 1445370148 0.668213 0.410400 -0.497620 0.370728 1445370148 0.668213 0.410400 -0.497620 0.370728 1445370148 0.668213 0.410400 -0.497620 0.370728 1445370148 0.668213 0.410400 -0.497620 0.370728 1445370148 0.668213 0.410400 -0.497620 0.370728 1445370148 0.668213 0.410400 -0.497620 0.370728 1445370148 0.673157 0.394470 -0.512390 0.358704 1445370148 0.673157 0.394470 -0.512390 0.358704 1445370148 0.673157 0.394470 -0.512390 0.358704 1445370148 0.673157 0.394470 -0.512390 0.358704 1445370148 0.673157 0.394470 -0.512390 0.358704 1445370148 0.673157 0.394470 -0.512390 0.358704 1445370148 0.676697 0.389099 -0.514709 0.354492 1445370148 0.676697 0.389099 -0.514709 0.354492 1445370148 0.676697 0.389099 -0.514709 0.354492 1445370148 0.676697 0.389099 -0.514709 0.354492 1445370148 0.676697 0.389099 -0.514709 0.354492 1445370148 0.676697 0.389099 -0.514709 0.354492 1445370148 0.677368 0.388489 -0.512390 0.357300 1445370148 0.677368 0.388489 -0.512390 0.357300 1445370148 0.677368 0.388489 -0.512390 0.357300 1445370148 0.677368 0.388489 -0.512390 0.357300 1445370148 0.677368 0.388489 -0.512390 0.357300 1445370148 0.676392 0.395691 -0.502869 0.364685 1445370148 0.676392 0.395691 -0.502869 0.364685 1445370148 0.676392 0.395691 -0.502869 0.364685 1445370148 0.676392 0.395691 -0.502869 0.364685 1445370148 0.676392 0.395691 -0.502869 0.364685 1445370148 0.676392 0.395691 -0.502869 0.364685 1445370148 0.665161 0.431274 -0.474182 0.382935 1445370148 0.665161 0.431274 -0.474182 0.382935 1445370148 0.665161 0.431274 -0.474182 0.382935 1445370148 0.665161 0.431274 -0.474182 0.382935 1445370148 0.665161 0.431274 -0.474182 0.382935 1445370148 0.665161 0.431274 -0.474182 0.382935 1445370148 0.680115 0.446472 -0.437744 0.382568 1445370148 0.680115 0.446472 -0.437744 0.382568 1445370148 0.680115 0.446472 -0.437744 0.382568 1445370148 0.680115 0.446472 -0.437744 0.382568 1445370148 0.680115 0.446472 -0.437744 0.382568 1445370148 0.680115 0.446472 -0.437744 0.382568 1445370148 0.680115 0.446472 -0.437744 0.382568 1445370148 0.698181 0.418823 -0.442444 0.375916 1445370148 0.698181 0.418823 -0.442444 0.375916 1445370148 0.698181 0.418823 -0.442444 0.375916 1445370148 0.698181 0.418823 -0.442444 0.375916 1445370148 0.698181 0.418823 -0.442444 0.375916 1445370148 0.698181 0.418823 -0.442444 0.375916 1445370148 0.694458 0.417419 -0.437805 0.389526 1445370148 0.694458 0.417419 -0.437805 0.389526 1445370148 0.694458 0.417419 -0.437805 0.389526 1445370148 0.694458 0.417419 -0.437805 0.389526 1445370148 0.694458 0.417419 -0.437805 0.389526 1445370148 0.694458 0.417419 -0.437805 0.389526 1445370148 0.694458 0.417419 -0.437805 0.389526 1445370148 0.689209 0.428162 -0.425964 0.400146 1445370148 0.689209 0.428162 -0.425964 0.400146 1445370148 0.689209 0.428162 -0.425964 0.400146 1445370148 0.689209 0.428162 -0.425964 0.400146 1445370148 0.689209 0.428162 -0.425964 0.400146 1445370148 0.689209 0.428162 -0.425964 0.400146 1445370148 0.681763 0.440063 -0.420532 0.405762 1445370148 0.681763 0.440063 -0.420532 0.405762 1445370148 0.681763 0.440063 -0.420532 0.405762 1445370148 0.681763 0.440063 -0.420532 0.405762 1445370148 0.681763 0.440063 -0.420532 0.405762 1445370148 0.681763 0.440063 -0.420532 0.405762 1445370148 0.678406 0.442871 -0.424622 0.404114 1445370148 0.678406 0.442871 -0.424622 0.404114 1445370148 0.678406 0.442871 -0.424622 0.404114 1445370148 0.678406 0.442871 -0.424622 0.404114 1445370148 0.678406 0.442871 -0.424622 0.404114 1445370148 0.678406 0.442871 -0.424622 0.404114 1445370148 0.669678 0.447144 -0.435913 0.401917 1445370148 0.669678 0.447144 -0.435913 0.401917 1445370148 0.669678 0.447144 -0.435913 0.401917 1445370148 0.669678 0.447144 -0.435913 0.401917 1445370148 0.669678 0.447144 -0.435913 0.401917 1445370148 0.669678 0.447144 -0.435913 0.401917 1445370148 0.664368 0.447937 -0.446716 0.397888 1445370148 0.664368 0.447937 -0.446716 0.397888 1445370148 0.664368 0.447937 -0.446716 0.397888 1445370148 0.664368 0.447937 -0.446716 0.397888 1445370148 0.664368 0.447937 -0.446716 0.397888 1445370148 0.664368 0.447937 -0.446716 0.397888 1445370148 0.664368 0.447937 -0.446716 0.397888 1445370148 0.654663 0.448486 -0.458557 0.399963 1445370148 0.654663 0.448486 -0.458557 0.399963 1445370148 0.654663 0.448486 -0.458557 0.399963 1445370148 0.654663 0.448486 -0.458557 0.399963 1445370148 0.654663 0.448486 -0.458557 0.399963 1445370149 0.654663 0.448486 -0.458557 0.399963 1445370149 0.649475 0.447571 -0.460144 0.407532 1445370149 0.649475 0.447571 -0.460144 0.407532 1445370149 0.649475 0.447571 -0.460144 0.407532 1445370149 0.649475 0.447571 -0.460144 0.407532 1445370149 0.649475 0.447571 -0.460144 0.407532 1445370149 0.649475 0.447571 -0.460144 0.407532 1445370149 0.649475 0.447571 -0.460144 0.407532 1445370149 0.645874 0.461304 -0.448608 0.410767 1445370149 0.645874 0.461304 -0.448608 0.410767 1445370149 0.645874 0.461304 -0.448608 0.410767 1445370149 0.645874 0.461304 -0.448608 0.410767 1445370149 0.645874 0.461304 -0.448608 0.410767 1445370149 0.645874 0.461304 -0.448608 0.410767 1445370149 0.651855 0.465515 -0.437866 0.408081 1445370149 0.651855 0.465515 -0.437866 0.408081 1445370149 0.651855 0.465515 -0.437866 0.408081 1445370149 0.651855 0.465515 -0.437866 0.408081 1445370149 0.651855 0.465515 -0.437866 0.408081 1445370149 0.651855 0.465515 -0.437866 0.408081 1445370149 0.651489 0.466858 -0.430603 0.414978 1445370149 0.651489 0.466858 -0.430603 0.414978 1445370149 0.651489 0.466858 -0.430603 0.414978 1445370149 0.651489 0.466858 -0.430603 0.414978 1445370149 0.651489 0.466858 -0.430603 0.414978 1445370149 0.651489 0.466858 -0.430603 0.414978 1445370149 0.646484 0.466125 -0.428711 0.425415 1445370149 0.646484 0.466125 -0.428711 0.425415 1445370149 0.646484 0.466125 -0.428711 0.425415 1445370149 0.646484 0.466125 -0.428711 0.425415 1445370149 0.646484 0.466125 -0.428711 0.425415 1445370149 0.646484 0.466125 -0.428711 0.425415 1445370149 0.642334 0.466980 -0.428467 0.430908 1445370149 0.642334 0.466980 -0.428467 0.430908 1445370149 0.642334 0.466980 -0.428467 0.430908 1445370149 0.642334 0.466980 -0.428467 0.430908 1445370149 0.642334 0.466980 -0.428467 0.430908 1445370149 0.642334 0.466980 -0.428467 0.430908 1445370149 0.643616 0.466980 -0.426941 0.430542 1445370149 0.643616 0.466980 -0.426941 0.430542 1445370149 0.643616 0.466980 -0.426941 0.430542 1445370149 0.643616 0.466980 -0.426941 0.430542 1445370149 0.643616 0.466980 -0.426941 0.430542 1445370149 0.643616 0.466980 -0.426941 0.430542 1445370149 0.643616 0.466980 -0.426941 0.430542 1445370149 0.645935 0.466309 -0.427795 0.426819 1445370149 0.645935 0.466309 -0.427795 0.426819 1445370149 0.645935 0.466309 -0.427795 0.426819 1445370149 0.645935 0.466309 -0.427795 0.426819 1445370149 0.645935 0.466309 -0.427795 0.426819 1445370149 0.645935 0.466309 -0.427795 0.426819 1445370149 0.646790 0.461975 -0.435181 0.422852 1445370149 0.646790 0.461975 -0.435181 0.422852 1445370149 0.646790 0.461975 -0.435181 0.422852 1445370149 0.646790 0.461975 -0.435181 0.422852 1445370149 0.646790 0.461975 -0.435181 0.422852 1445370149 0.646790 0.461975 -0.435181 0.422852 1445370149 0.646790 0.461975 -0.435181 0.422852 1445370149 0.649902 0.451843 -0.448975 0.414490 1445370149 0.649902 0.451843 -0.448975 0.414490 1445370149 0.649902 0.451843 -0.448975 0.414490 1445370149 0.649902 0.451843 -0.448975 0.414490 1445370149 0.649902 0.451843 -0.448975 0.414490 1445370149 0.649902 0.451843 -0.448975 0.414490 1445370149 0.658691 0.430176 -0.470886 0.399048 1445370149 0.658691 0.430176 -0.470886 0.399048 1445370149 0.658691 0.430176 -0.470886 0.399048 1445370149 0.658691 0.430176 -0.470886 0.399048 1445370149 0.658691 0.430176 -0.470886 0.399048 1445370149 0.658691 0.430176 -0.470886 0.399048 1445370149 0.658691 0.430176 -0.470886 0.399048 1445370149 0.670532 0.403625 -0.485413 0.389587 1445370149 0.670532 0.403625 -0.485413 0.389587 1445370149 0.670532 0.403625 -0.485413 0.389587 1445370149 0.670532 0.403625 -0.485413 0.389587 1445370149 0.670532 0.403625 -0.485413 0.389587 1445370149 0.669434 0.407166 -0.482056 0.391907 1445370149 0.669434 0.407166 -0.482056 0.391907 1445370149 0.669434 0.407166 -0.482056 0.391907 1445370149 0.669434 0.407166 -0.482056 0.391907 1445370149 0.669434 0.407166 -0.482056 0.391907 1445370149 0.669434 0.407166 -0.482056 0.391907 1445370149 0.672668 0.424011 -0.456482 0.399048 1445370149 0.672668 0.424011 -0.456482 0.399048 1445370149 0.672668 0.424011 -0.456482 0.399048 1445370149 0.672668 0.424011 -0.456482 0.399048 1445370149 0.672668 0.424011 -0.456482 0.399048 1445370149 0.672668 0.424011 -0.456482 0.399048 1445370149 0.672668 0.424011 -0.456482 0.399048 1445370149 0.673462 0.438354 -0.432312 0.408997 1445370149 0.673462 0.438354 -0.432312 0.408997 1445370149 0.673462 0.438354 -0.432312 0.408997 1445370149 0.673462 0.438354 -0.432312 0.408997 1445370149 0.673462 0.438354 -0.432312 0.408997 1445370149 0.673462 0.438354 -0.432312 0.408997 1445370149 0.671753 0.439819 -0.425293 0.417542 1445370149 0.671753 0.439819 -0.425293 0.417542 1445370149 0.671753 0.439819 -0.425293 0.417542 1445370149 0.671753 0.439819 -0.425293 0.417542 1445370149 0.671753 0.439819 -0.425293 0.417542 1445370149 0.671753 0.439819 -0.425293 0.417542 1445370149 0.666748 0.445557 -0.417908 0.426819 1445370149 0.666748 0.445557 -0.417908 0.426819 1445370149 0.666748 0.445557 -0.417908 0.426819 1445370149 0.666748 0.445557 -0.417908 0.426819 1445370149 0.666748 0.445557 -0.417908 0.426819 1445370149 0.666748 0.445557 -0.417908 0.426819 1445370149 0.661621 0.455505 -0.408203 0.433655 1445370149 0.661621 0.455505 -0.408203 0.433655 1445370149 0.661621 0.455505 -0.408203 0.433655 1445370149 0.661621 0.455505 -0.408203 0.433655 1445370149 0.661621 0.455505 -0.408203 0.433655 1445370149 0.661621 0.455505 -0.408203 0.433655 1445370150 0.659546 0.459595 -0.404663 0.435852 1445370150 0.659546 0.459595 -0.404663 0.435852 1445370150 0.659546 0.459595 -0.404663 0.435852 1445370150 0.659546 0.459595 -0.404663 0.435852 1445370150 0.659546 0.459595 -0.404663 0.435852 1445370150 0.659546 0.459595 -0.404663 0.435852 1445370150 0.659546 0.459595 -0.404663 0.435852 1445370150 0.658264 0.456604 -0.411133 0.434875 1445370150 0.658264 0.456604 -0.411133 0.434875 1445370150 0.658264 0.456604 -0.411133 0.434875 1445370150 0.658264 0.456604 -0.411133 0.434875 1445370150 0.658264 0.456604 -0.411133 0.434875 1445370150 0.652466 0.457153 -0.419189 0.435303 1445370150 0.652466 0.457153 -0.419189 0.435303 1445370150 0.652466 0.457153 -0.419189 0.435303 1445370150 0.652466 0.457153 -0.419189 0.435303 1445370150 0.652466 0.457153 -0.419189 0.435303 1445370150 0.652466 0.457153 -0.419189 0.435303 1445370150 0.652588 0.448792 -0.437256 0.425964 1445370150 0.652588 0.448792 -0.437256 0.425964 1445370150 0.652588 0.448792 -0.437256 0.425964 1445370150 0.652588 0.448792 -0.437256 0.425964 1445370150 0.652588 0.448792 -0.437256 0.425964 1445370150 0.652588 0.448792 -0.437256 0.425964 1445370150 0.659363 0.421509 -0.464905 0.413940 1445370150 0.659363 0.421509 -0.464905 0.413940 1445370150 0.659363 0.421509 -0.464905 0.413940 1445370150 0.659363 0.421509 -0.464905 0.413940 1445370150 0.657471 0.409119 -0.478027 0.414429 1445370150 0.657471 0.409119 -0.478027 0.414429 1445370150 0.657471 0.409119 -0.478027 0.414429 1445370150 0.657471 0.409119 -0.478027 0.414429 1445370150 0.657471 0.409119 -0.478027 0.414429 1445370150 0.657471 0.409119 -0.478027 0.414429 1445370150 0.648376 0.425659 -0.465698 0.426025 1445370150 0.648376 0.425659 -0.465698 0.426025 1445370150 0.648376 0.425659 -0.465698 0.426025 1445370150 0.648376 0.425659 -0.465698 0.426025 1445370150 0.648376 0.425659 -0.465698 0.426025 1445370150 0.648376 0.425659 -0.465698 0.426025 1445370150 0.646057 0.446655 -0.439453 0.435791 1445370150 0.646057 0.446655 -0.439453 0.435791 1445370150 0.646057 0.446655 -0.439453 0.435791 1445370150 0.646057 0.446655 -0.439453 0.435791 1445370150 0.646057 0.446655 -0.439453 0.435791 1445370150 0.646057 0.446655 -0.439453 0.435791 1445370150 0.644470 0.450684 -0.435486 0.437988 1445370150 0.644470 0.450684 -0.435486 0.437988 1445370150 0.644470 0.450684 -0.435486 0.437988 1445370150 0.644470 0.450684 -0.435486 0.437988 1445370150 0.644470 0.450684 -0.435486 0.437988 1445370150 0.644470 0.450684 -0.435486 0.437988 1445370150 0.644470 0.450684 -0.435486 0.437988 1445370150 0.644958 0.446716 -0.439514 0.437317 1445370150 0.644958 0.446716 -0.439514 0.437317 1445370150 0.644958 0.446716 -0.439514 0.437317 1445370150 0.644958 0.446716 -0.439514 0.437317 1445370150 0.644958 0.446716 -0.439514 0.437317 1445370150 0.644958 0.446716 -0.439514 0.437317 1445370150 0.643555 0.450500 -0.437195 0.437866 1445370150 0.643555 0.450500 -0.437195 0.437866 1445370150 0.643555 0.450500 -0.437195 0.437866 1445370150 0.643555 0.450500 -0.437195 0.437866 1445370150 0.643555 0.450500 -0.437195 0.437866 1445370150 0.643555 0.450500 -0.437195 0.437866 1445370150 0.643555 0.450500 -0.437195 0.437866 1445370150 0.650024 0.448425 -0.437439 0.430115 1445370150 0.650024 0.448425 -0.437439 0.430115 1445370150 0.650024 0.448425 -0.437439 0.430115 1445370150 0.650024 0.448425 -0.437439 0.430115 1445370150 0.650024 0.448425 -0.437439 0.430115 1445370150 0.650024 0.448425 -0.437439 0.430115 1445370150 0.659180 0.438171 -0.441589 0.422424 1445370150 0.659180 0.438171 -0.441589 0.422424 1445370150 0.659180 0.438171 -0.441589 0.422424 1445370150 0.659180 0.438171 -0.441589 0.422424 1445370150 0.659180 0.438171 -0.441589 0.422424 1445370150 0.659180 0.438171 -0.441589 0.422424 1445370150 0.659180 0.438171 -0.441589 0.422424 1445370150 0.660828 0.437744 -0.437378 0.424561 1445370150 0.660828 0.437744 -0.437378 0.424561 1445370150 0.660828 0.437744 -0.437378 0.424561 1445370150 0.660828 0.437744 -0.437378 0.424561 1445370150 0.660828 0.437744 -0.437378 0.424561 1445370150 0.660828 0.437744 -0.437378 0.424561 1445370150 0.660583 0.442627 -0.431702 0.425720 1445370150 0.660583 0.442627 -0.431702 0.425720 1445370150 0.660583 0.442627 -0.431702 0.425720 1445370150 0.660583 0.442627 -0.431702 0.425720 1445370150 0.660583 0.442627 -0.431702 0.425720 1445370150 0.660583 0.442627 -0.431702 0.425720 1445370150 0.668091 0.430298 -0.440796 0.417297 1445370150 0.668091 0.430298 -0.440796 0.417297 1445370150 0.668091 0.430298 -0.440796 0.417297 1445370150 0.668091 0.430298 -0.440796 0.417297 1445370150 0.668091 0.430298 -0.440796 0.417297 1445370150 0.668091 0.430298 -0.440796 0.417297 1445370150 0.674133 0.409180 -0.455261 0.413269 1445370150 0.674133 0.409180 -0.455261 0.413269 1445370150 0.674133 0.409180 -0.455261 0.413269 1445370150 0.674133 0.409180 -0.455261 0.413269 1445370150 0.674133 0.409180 -0.455261 0.413269 1445370150 0.674133 0.409180 -0.455261 0.413269 1445370150 0.667053 0.414063 -0.451294 0.424072 1445370150 0.667053 0.414063 -0.451294 0.424072 1445370150 0.667053 0.414063 -0.451294 0.424072 1445370150 0.667053 0.414063 -0.451294 0.424072 1445370150 0.667053 0.414063 -0.451294 0.424072 1445370150 0.667053 0.414063 -0.451294 0.424072 1445370150 0.667053 0.414063 -0.451294 0.424072 1445370151 0.663940 0.430908 -0.433594 0.430603 1445370151 0.663940 0.430908 -0.433594 0.430603 1445370151 0.663940 0.430908 -0.433594 0.430603 1445370151 0.663940 0.430908 -0.433594 0.430603 1445370151 0.663940 0.430908 -0.433594 0.430603 1445370151 0.663940 0.430908 -0.433594 0.430603 1445370151 0.664551 0.437561 -0.425598 0.430969 1445370151 0.664551 0.437561 -0.425598 0.430969 1445370151 0.664551 0.437561 -0.425598 0.430969 1445370151 0.664551 0.437561 -0.425598 0.430969 1445370151 0.664551 0.437561 -0.425598 0.430969 1445370151 0.664551 0.437561 -0.425598 0.430969 1445370151 0.662842 0.436829 -0.425476 0.434448 1445370151 0.662842 0.436829 -0.425476 0.434448 1445370151 0.662842 0.436829 -0.425476 0.434448 1445370151 0.662842 0.436829 -0.425476 0.434448 1445370151 0.662842 0.436829 -0.425476 0.434448 1445370151 0.662842 0.436829 -0.425476 0.434448 1445370151 0.662842 0.436829 -0.425476 0.434448 1445370151 0.656433 0.442932 -0.421326 0.441956 1445370151 0.656433 0.442932 -0.421326 0.441956 1445370151 0.656433 0.442932 -0.421326 0.441956 1445370151 0.656433 0.442932 -0.421326 0.441956 1445370151 0.656433 0.442932 -0.421326 0.441956 1445370151 0.656433 0.442932 -0.421326 0.441956 1445370151 0.655945 0.445007 -0.423340 0.438599 1445370151 0.655945 0.445007 -0.423340 0.438599 1445370151 0.655945 0.445007 -0.423340 0.438599 1445370151 0.655945 0.445007 -0.423340 0.438599 1445370151 0.655945 0.445007 -0.423340 0.438599 1445370151 0.655945 0.445007 -0.423340 0.438599 1445370151 0.667053 0.424316 -0.444336 0.421265 1445370151 0.667053 0.424316 -0.444336 0.421265 1445370151 0.667053 0.424316 -0.444336 0.421265 1445370151 
0.803162 0.533569 0.256165 0.067261 1445370154 0.803162 0.533569 0.256165 0.067261 1445370154 0.803162 0.533569 0.256165 0.067261 1445370154 0.803162 0.533569 0.256165 0.067261 1445370154 0.803162 0.533569 0.256165 0.067261 1445370154 0.820435 0.448669 0.349731 -0.056580 1445370154 0.820435 0.448669 0.349731 -0.056580 1445370154 0.820435 0.448669 0.349731 -0.056580 1445370154 0.820435 0.448669 0.349731 -0.056580 1445370154 0.820435 0.448669 0.349731 -0.056580 1445370154 0.820435 0.448669 0.349731 -0.056580 1445370154 0.820435 0.448669 0.349731 -0.056580 1445370154 0.785339 0.438232 0.396851 -0.183289 1445370154 0.785339 0.438232 0.396851 -0.183289 1445370154 0.785339 0.438232 0.396851 -0.183289 1445370154 0.785339 0.438232 0.396851 -0.183289 1445370154 0.785339 0.438232 0.396851 -0.183289 1445370154 0.785339 0.438232 0.396851 -0.183289 1445370154 0.790405 0.393372 0.412964 -0.223389 1445370154 0.790405 0.393372 0.412964 -0.223389 1445370154 0.790405 0.393372 0.412964 -0.223389 1445370154 0.790405 0.393372 0.412964 -0.223389 1445370154 0.790405 0.393372 0.412964 -0.223389 1445370154 0.790405 0.393372 0.412964 -0.223389 1445370154 0.831970 0.271057 0.436157 -0.209900 1445370154 0.831970 0.271057 0.436157 -0.209900 1445370154 0.831970 0.271057 0.436157 -0.209900 1445370154 0.831970 0.271057 0.436157 -0.209900 1445370154 0.831970 0.271057 0.436157 -0.209900 1445370154 0.831970 0.271057 0.436157 -0.209900 1445370154 0.863892 0.096802 0.460938 -0.178284 1445370154 0.863892 0.096802 0.460938 -0.178284 1445370154 0.863892 0.096802 0.460938 -0.178284 1445370154 0.863892 0.096802 0.460938 -0.178284 1445370154 0.863892 0.096802 0.460938 -0.178284 1445370154 0.863892 0.096802 0.460938 -0.178284 1445370154 0.872986 -0.060791 0.462646 -0.141663 1445370154 0.872986 -0.060791 0.462646 -0.141663 1445370154 0.872986 -0.060791 0.462646 -0.141663 1445370154 0.872986 -0.060791 0.462646 -0.141663 1445370154 0.872986 -0.060791 0.462646 -0.141663 1445370154 0.872986 -0.060791 0.462646 -0.141663 1445370154 0.872986 -0.060791 0.462646 -0.141663 1445370154 0.890869 -0.175659 0.413818 -0.065002 1445370154 0.890869 -0.175659 0.413818 -0.065002 1445370154 0.890869 -0.175659 0.413818 -0.065002 1445370154 0.890869 -0.175659 0.413818 -0.065002 1445370154 0.890869 -0.175659 0.413818 -0.065002 1445370154 0.950134 -0.148499 0.252930 0.105652 1445370154 0.950134 -0.148499 0.252930 0.105652 1445370154 0.950134 -0.148499 0.252930 0.105652 1445370154 0.950134 -0.148499 0.252930 0.105652 1445370155 0.950134 -0.148499 0.252930 0.105652 1445370155 0.950134 -0.148499 0.252930 0.105652 1445370155 0.948608 -0.127563 0.037720 0.287048 1445370155 0.948608 -0.127563 0.037720 0.287048 1445370155 0.948608 -0.127563 0.037720 0.287048 1445370155 0.948608 -0.127563 0.037720 0.287048 1445370155 0.948608 -0.127563 0.037720 0.287048 1445370155 0.948608 -0.127563 0.037720 0.287048 1445370155 0.953247 0.082886 0.140991 0.254028 1445370155 0.953247 0.082886 0.140991 0.254028 1445370155 0.953247 0.082886 0.140991 0.254028 1445370155 0.953247 0.082886 0.140991 0.254028 1445370155 0.953247 0.082886 0.140991 0.254028 1445370155 0.953247 0.082886 0.140991 0.254028 1445370155 0.953247 0.082886 0.140991 0.254028 1445370155 0.950867 0.211670 0.209717 0.083801 1445370155 0.950867 0.211670 0.209717 0.083801 1445370155 0.950867 0.211670 0.209717 0.083801 1445370155 0.950867 0.211670 0.209717 0.083801 1445370155 0.950867 0.211670 0.209717 0.083801 1445370155 0.950867 0.211670 0.209717 0.083801 1445370155 0.917969 0.253967 0.291138 -0.089233 1445370155 0.917969 0.253967 0.291138 -0.089233 1445370155 0.917969 0.253967 0.291138 -0.089233 1445370155 0.917969 0.253967 0.291138 -0.089233 1445370155 0.917969 0.253967 0.291138 -0.089233 1445370155 0.917969 0.253967 0.291138 -0.089233 1445370155 0.872314 0.232117 0.384766 -0.192627 1445370155 0.872314 0.232117 0.384766 -0.192627 1445370155 0.872314 0.232117 0.384766 -0.192627 1445370155 0.872314 0.232117 0.384766 -0.192627 1445370155 0.872314 0.232117 0.384766 -0.192627 1445370155 0.872314 0.232117 0.384766 -0.192627 1445370155 0.816040 0.261536 0.458496 -0.235291 1445370155 0.816040 0.261536 0.458496 -0.235291 1445370155 0.816040 0.261536 0.458496 -0.235291 1445370155 0.816040 0.261536 0.458496 -0.235291 1445370155 0.816040 0.261536 0.458496 -0.235291 1445370155 0.816040 0.261536 0.458496 -0.235291 1445370155 0.816040 0.261536 0.458496 -0.235291 1445370155 0.762146 0.331970 0.511780 -0.216797 1445370155 0.762146 0.331970 0.511780 -0.216797 1445370155 0.762146 0.331970 0.511780 -0.216797 1445370155 0.762146 0.331970 0.511780 -0.216797 1445370155 0.762146 0.331970 0.511780 -0.216797 1445370155 0.762146 0.331970 0.511780 -0.216797 1445370155 0.784668 0.275024 0.519287 -0.197327 1445370155 0.784668 0.275024 0.519287 -0.197327 1445370155 0.784668 0.275024 0.519287 -0.197327 1445370155 0.784668 0.275024 0.519287 -0.197327 1445370155 0.784668 0.275024 0.519287 -0.197327 1445370155 0.784668 0.275024 0.519287 -0.197327 1445370155 0.831177 0.056396 0.527649 -0.165771 1445370155 0.831177 0.056396 0.527649 -0.165771 1445370155 0.831177 0.056396 0.527649 -0.165771 1445370155 0.831177 0.056396 0.527649 -0.165771 1445370155 0.831177 0.056396 0.527649 -0.165771 1445370155 0.831177 0.056396 0.527649 -0.165771 1445370155 0.854126 -0.087280 0.494812 -0.133850 1445370155 0.854126 -0.087280 0.494812 -0.133850 1445370155 0.854126 -0.087280 0.494812 -0.133850 1445370155 0.854126 -0.087280 0.494812 -0.133850 1445370155 0.854126 -0.087280 0.494812 -0.133850 1445370155 0.854126 -0.087280 0.494812 -0.133850 1445370155 0.854126 -0.087280 0.494812 -0.133850 1445370155 0.916199 -0.104065 0.386169 -0.024475 1445370155 0.916199 -0.104065 0.386169 -0.024475 1445370155 0.916199 -0.104065 0.386169 -0.024475 1445370155 0.916199 -0.104065 0.386169 -0.024475 1445370155 0.916199 -0.104065 0.386169 -0.024475 1445370155 0.916199 -0.104065 0.386169 -0.024475 1445370155 0.956787 -0.139954 0.156250 0.201355 1445370155 0.956787 -0.139954 0.156250 0.201355 1445370155 0.956787 -0.139954 0.156250 0.201355 1445370155 0.956787 -0.139954 0.156250 0.201355 1445370155 0.956787 -0.139954 0.156250 0.201355 1445370155 0.956787 -0.139954 0.156250 0.201355 1445370155 0.951965 -0.079346 0.077332 0.285339 1445370155 0.951965 -0.079346 0.077332 0.285339 1445370155 0.951965 -0.079346 0.077332 0.285339 1445370155 0.951965 -0.079346 0.077332 0.285339 1445370155 0.951965 -0.079346 0.077332 0.285339 1445370155 0.951965 -0.079346 0.077332 0.285339 1445370155 0.971252 0.065186 0.152222 0.170715 1445370155 0.971252 0.065186 0.152222 0.170715 1445370155 0.971252 0.065186 0.152222 0.170715 1445370155 0.971252 0.065186 0.152222 0.170715 1445370155 0.971252 0.065186 0.152222 0.170715 1445370155 0.971252 0.065186 0.152222 0.170715 1445370155 0.970520 0.087280 0.221619 0.035706 1445370155 0.970520 0.087280 0.221619 0.035706 1445370155 0.970520 0.087280 0.221619 0.035706 1445370155 0.970520 0.087280 0.221619 0.035706 1445370155 0.970520 0.087280 0.221619 0.035706 1445370155 0.970520 0.087280 0.221619 0.035706 1445370155 0.970520 0.087280 0.221619 0.035706 1445370155 0.917053 0.200684 0.325928 -0.111633 1445370155 0.917053 0.200684 0.325928 -0.111633 1445370155 0.917053 0.200684 0.325928 -0.111633 1445370155 0.917053 0.200684 0.325928 -0.111633 1445370155 0.917053 0.200684 0.325928 -0.111633 1445370155 0.847229 0.279419 0.395142 -0.218872 1445370155 0.847229 0.279419 0.395142 -0.218872 1445370155 0.847229 0.279419 0.395142 -0.218872 1445370155 0.847229 0.279419 0.395142 -0.218872 1445370155 0.847229 0.279419 0.395142 -0.218872 1445370155 0.847229 0.279419 0.395142 -0.218872 1445370155 0.847229 0.279419 0.395142 -0.218872 1445370155 0.780396 0.345459 0.434387 -0.287903 1445370155 0.780396 0.345459 0.434387 -0.287903 1445370155 0.780396 0.345459 0.434387 -0.287903 1445370155 0.780396 0.345459 0.434387 -0.287903 1445370155 0.780396 0.345459 0.434387 -0.287903 1445370156 0.780396 0.345459 0.434387 -0.287903 1445370156 0.772278 0.327942 0.452698 -0.301697 1445370156 0.772278 0.327942 0.452698 -0.301697 1445370156 0.772278 0.327942 0.452698 -0.301697 1445370156 0.772278 0.327942 0.452698 -0.301697 1445370156 0.772278 0.327942 0.452698 -0.301697 1445370156 0.772278 0.327942 0.452698 -0.301697 1445370156 0.814392 0.189392 0.481873 -0.262024 1445370156 0.814392 0.189392 0.481873 -0.262024 1445370156 0.814392 0.189392 0.481873 -0.262024 1445370156 0.814392 0.189392 0.481873 -0.262024 1445370156 0.814392 0.189392 0.481873 -0.262024 1445370156 0.814392 0.189392 0.481873 -0.262024 1445370156 0.851440 0.037292 0.485779 -0.194031 1445370156 0.851440 0.037292 0.485779 -0.194031 1445370156 0.851440 0.037292 0.485779 -0.194031 1445370156 0.851440 0.037292 0.485779 -0.194031 1445370156 0.851440 0.037292 0.485779 -0.194031 1445370156 0.851440 0.037292 0.485779 -0.194031 1445370156 0.851440 0.037292 0.485779 -0.194031 1445370156 0.892944 -0.063599 0.436462 -0.089661 1445370156 0.892944 -0.063599 0.436462 -0.089661 1445370156 0.892944 -0.063599 0.436462 -0.089661 1445370156 0.892944 -0.063599 0.436462 -0.089661 1445370156 0.892944 -0.063599 0.436462 -0.089661 1445370156 0.892944 -0.063599 0.436462 -0.089661 1445370156 0.945496 -0.102966 0.300842 0.069641 1445370156 0.945496 -0.102966 0.300842 0.069641 1445370156 0.945496 -0.102966 0.300842 0.069641 1445370156 0.945496 -0.102966 0.300842 0.069641 1445370156 0.945496 -0.102966 0.300842 0.069641 1445370156 0.945496 -0.102966 0.300842 0.069641 1445370156 0.950317 -0.130127 0.123779 0.254028 1445370156 0.950317 -0.130127 0.123779 0.254028 1445370156 0.950317 -0.130127 0.123779 0.254028 1445370156 0.950317 -0.130127 0.123779 0.254028 1445370156 0.950317 -0.130127 0.123779 0.254028 1445370156 0.950317 -0.130127 0.123779 0.254028 1445370156 0.950317 -0.130127 0.123779 0.254028 1445370156 0.951782 -0.013062 0.120544 0.281616 1445370156 0.951782 -0.013062 0.120544 0.281616 1445370156 0.951782 -0.013062 0.120544 0.281616 1445370156 0.951782 -0.013062 0.120544 0.281616 1445370156 0.951782 -0.013062 0.120544 0.281616 1445370156 0.951782 -0.013062 0.120544 0.281616 1445370156 0.957520 0.175171 0.185120 0.134644 1445370156 0.957520 0.175171 0.185120 0.134644 1445370156 0.957520 0.175171 0.185120 0.134644 1445370156 0.957520 0.175171 0.185120 0.134644 1445370156 0.957520 0.175171 0.185120 0.134644 1445370156 0.957520 0.175171 0.185120 0.134644 1445370156 0.908081 0.326294 0.258667 -0.043152 1445370156 0.908081 0.326294 0.258667 -0.043152 1445370156 0.908081 0.326294 0.258667 -0.043152 1445370156 0.908081 0.326294 0.258667 -0.043152 1445370156 0.908081 0.326294 0.258667 -0.043152 1445370156 0.908081 0.326294 0.258667 -0.043152 1445370156 0.852783 0.356567 0.348816 -0.154724 1445370156 0.852783 0.356567 0.348816 -0.154724 1445370156 0.852783 0.356567 0.348816 -0.154724 1445370156 0.852783 0.356567 0.348816 -0.154724 1445370156 0.852783 0.356567 0.348816 -0.154724 1445370156 0.852783 0.356567 0.348816 -0.154724 1445370156 0.809326 0.317871 0.453674 -0.195068 1445370156 0.809326 0.317871 0.453674 -0.195068 1445370156 0.809326 0.317871 0.453674 -0.195068 1445370156 0.809326 0.317871 0.453674 -0.195068 1445370156 0.809326 0.317871 0.453674 -0.195068 1445370156 0.809326 0.317871 0.453674 -0.195068 1445370156 0.758423 0.242310 0.573914 -0.191284 1445370156 0.758423 0.242310 0.573914 -0.191284 1445370156 0.758423 0.242310 0.573914 -0.191284 1445370156 0.758423 0.242310 0.573914 -0.191284 1445370156 0.758423 0.242310 0.573914 -0.191284 1445370156 0.758423 0.242310 0.573914 -0.191284 1445370156 0.758423 0.242310 0.573914 -0.191284 1445370156 0.771667 0.189209 0.570129 -0.208923 1445370156 0.771667 0.189209 0.570129 -0.208923 1445370156 0.771667 0.189209 0.570129 -0.208923 1445370156 0.771667 0.189209 0.570129 -0.208923 1445370156 0.771667 0.189209 0.570129 -0.208923 1445370156 0.771667 0.189209 0.570129 -0.208923 1445370156 0.816895 0.097534 0.534973 -0.192078 1445370156 0.816895 0.097534 0.534973 -0.192078 1445370156 0.816895 0.097534 0.534973 -0.192078 1445370156 0.816895 0.097534 0.534973 -0.192078 1445370156 0.816895 0.097534 0.534973 -0.192078 1445370156 0.816895 0.097534 0.534973 -0.192078 1445370156 0.859009 0.001892 0.484070 -0.166199 1445370156 0.859009 0.001892 0.484070 -0.166199 1445370156 0.859009 0.001892 0.484070 -0.166199 1445370156 0.859009 0.001892 0.484070 -0.166199 1445370156 0.859009 0.001892 0.484070 -0.166199 1445370156 0.859009 0.001892 0.484070 -0.166199 1445370156 0.859009 0.001892 0.484070 -0.166199 1445370156 0.921021 -0.066223 0.382935 -0.024414 1445370156 0.921021 -0.066223 0.382935 -0.024414 1445370156 0.921021 -0.066223 0.382935 -0.024414 1445370156 0.921021 -0.066223 0.382935 -0.024414 1445370156 0.921021 -0.066223 0.382935 -0.024414 1445370156 0.921021 -0.066223 0.382935 -0.024414 1445370156 0.948792 -0.165894 0.151917 0.221680 1445370156 0.948792 -0.165894 0.151917 0.221680 1445370156 0.948792 -0.165894 0.151917 0.221680 1445370156 0.948792 -0.165894 0.151917 0.221680 1445370156 0.948792 -0.165894 0.151917 0.221680 1445370156 0.948792 -0.165894 0.151917 0.221680 1445370156 0.948792 -0.165894 0.151917 0.221680 1445370156 0.951355 -0.072510 0.064270 0.292419 1445370156 0.951355 -0.072510 0.064270 0.292419 1445370156 0.951355 -0.072510 0.064270 0.292419 1445370156 0.951355 -0.072510 0.064270 0.292419 1445370156 0.951355 -0.072510 0.064270 0.292419 1445370157 0.951355 -0.072510 0.064270 0.292419 1445370157 0.966797 0.098145 0.166870 0.166626 1445370157 0.966797 0.098145 0.166870 0.166626 1445370157 0.966797 0.098145 0.166870 0.166626 1445370157 0.966797 0.098145 0.166870 0.166626 1445370157 0.966797 0.098145 0.166870 0.166626 1445370157 0.966797 0.098145 0.166870 0.166626 1445370157 0.931213 0.265198 0.249817 -0.006836 1445370157 0.931213 0.265198 0.249817 -0.006836 1445370157 0.931213 0.265198 0.249817 -0.006836 1445370157 0.931213 0.265198 0.249817 -0.006836 1445370157 0.931213 0.265198 0.249817 -0.006836 1445370157 0.931213 0.265198 0.249817 -0.006836 1445370157 0.803650 0.467590 0.314453 -0.191101 1445370157 0.803650 0.467590 0.314453 -0.191101 1445370157 0.803650 0.467590 0.314453 -0.191101 1445370157 0.803650 0.467590 0.314453 -0.191101 1445370157 0.803650 0.467590 0.314453 -0.191101 1445370157 0.803650 0.467590 0.314453 -0.191101 1445370157 0.803650 0.467590 0.314453 -0.191101 1445370157 0.741028 0.464783 0.400879 -0.272278 1445370157 0.741028 0.464783 0.400879 -0.272278 1445370157 0.741028 0.464783 0.400879 -0.272278 1445370157 0.741028 0.464783 0.400879 -0.272278 1445370157 0.741028 0.464783 0.400879 -0.272278 1445370157 0.741028 0.464783 0.400879 -0.272278 1445370157 0.693054 0.390381 0.535156 -0.284302 1445370157 0.693054 0.390381 0.535156 -0.284302 1445370157 0.693054 0.390381 0.535156 -0.284302 1445370157 0.693054 0.390381 0.535156 -0.284302 1445370157 0.693054 0.390381 0.535156 -0.284302 1445370157 0.693054 0.390381 0.535156 -0.284302 1445370157 0.694458 0.363647 0.517151 -0.343445 1445370157 0.694458 0.363647 0.517151 -0.343445 1445370157 0.694458 0.363647 0.517151 -0.343445 1445370157 0.694458 0.363647 0.517151 -0.343445 1445370157 0.694458 0.363647 0.517151 -0.343445 1445370157 0.694458 0.363647 0.517151 -0.343445 1445370157 0.694458 0.363647 0.517151 -0.343445 1445370157 0.769226 0.228333 0.526123 -0.281555 1445370157 0.769226 0.228333 0.526123 -0.281555 1445370157 0.769226 0.228333 0.526123 -0.281555 1445370157 0.769226 0.228333 0.526123 -0.281555 1445370157 0.769226 0.228333 0.526123 -0.281555 1445370157 0.769226 0.228333 0.526123 -0.281555 1445370157 0.822815 0.023254 0.530640 -0.202087 1445370157 0.822815 0.023254 0.530640 -0.202087 1445370157 0.822815 0.023254 0.530640 -0.202087 1445370157 0.822815 0.023254 0.530640 -0.202087 1445370157 0.822815 0.023254 0.530640 -0.202087 1445370157 0.822815 0.023254 0.530640 -0.202087 1445370157 0.822815 0.023254 0.530640 -0.202087 1445370157 0.871033 -0.106201 0.469543 -0.097534 1445370157 0.871033 -0.106201 0.469543 -0.097534 1445370157 0.871033 -0.106201 0.469543 -0.097534 1445370157 0.871033 -0.106201 0.469543 -0.097534 1445370157 0.871033 -0.106201 0.469543 -0.097534 1445370157 0.871033 -0.106201 0.469543 -0.097534 1445370157 0.933960 -0.195618 0.293152 0.059021 1445370157 0.933960 -0.195618 0.293152 0.059021 1445370157 0.933960 -0.195618 0.293152 0.059021 1445370157 0.933960 -0.195618 0.293152 0.059021 1445370157 0.933960 -0.195618 0.293152 0.059021 1445370157 0.933960 -0.195618 0.293152 0.059021 1445370157 0.938477 -0.212891 0.096130 0.254333 1445370157 0.938477 -0.212891 0.096130 0.254333 1445370157 0.938477 -0.212891 0.096130 0.254333 1445370157 0.938477 -0.212891 0.096130 0.254333 1445370157 0.938477 -0.212891 0.096130 0.254333 1445370157 0.938477 -0.212891 0.096130 0.254333 1445370157 0.970886 0.025574 0.133667 0.196960 1445370157 0.970886 0.025574 0.133667 0.196960 1445370157 0.970886 0.025574 0.133667 0.196960 1445370157 0.970886 0.025574 0.133667 0.196960 1445370157 0.970886 0.025574 0.133667 0.196960 1445370157 0.970886 0.025574 0.133667 0.196960 1445370157 0.970886 0.025574 0.133667 0.196960 1445370157 0.929443 0.273132 0.245789 0.031128 1445370157 0.929443 0.273132 0.245789 0.031128 1445370157 0.929443 0.273132 0.245789 0.031128 1445370157 0.929443 0.273132 0.245789 0.031128 1445370157 0.929443 0.273132 0.245789 0.031128 1445370157 0.929443 0.273132 0.245789 0.031128 1445370157 0.767151 0.537231 0.287292 -0.200500 1445370157 0.767151 0.537231 0.287292 -0.200500 1445370157 0.767151 0.537231 0.287292 -0.200500 1445370157 0.767151 0.537231 0.287292 -0.200500 1445370157 0.767151 0.537231 0.287292 -0.200500 1445370157 0.767151 0.537231 0.287292 -0.200500 1445370157 0.767151 0.537231 0.287292 -0.200500 1445370157 0.665283 0.580811 0.303467 -0.357605 1445370157 0.665283 0.580811 0.303467 -0.357605 1445370157 0.665283 0.580811 0.303467 -0.357605 1445370157 0.665283 0.580811 0.303467 -0.357605 1445370157 0.665283 0.580811 0.303467 -0.357605 1445370157 0.665283 0.580811 0.303467 -0.357605 1445370157 0.609497 0.562195 0.349365 -0.436340 1445370157 0.609497 0.562195 0.349365 -0.436340 1445370157 0.609497 0.562195 0.349365 -0.436340 1445370157 0.609497 0.562195 0.349365 -0.436340 1445370157 0.609497 0.562195 0.349365 -0.436340 1445370157 0.609497 0.562195 0.349365 -0.436340 1445370157 0.569946 0.523376 0.404480 -0.487427 1445370157 0.569946 0.523376 0.404480 -0.487427 1445370157 0.569946 0.523376 0.404480 -0.487427 1445370157 0.569946 0.523376 0.404480 -0.487427 1445370157 0.569946 0.523376 0.404480 -0.487427 1445370157 0.569946 0.523376 0.404480 -0.487427 1445370157 0.615051 0.456604 0.426941 -0.480530 1445370157 0.615051 0.456604 0.426941 -0.480530 1445370157 0.615051 0.456604 0.426941 -0.480530 1445370157 0.615051 0.456604 0.426941 -0.480530 1445370157 0.615051 0.456604 0.426941 -0.480530 1445370157 0.615051 0.456604 0.426941 -0.480530 1445370157 0.730408 0.299011 0.475342 -0.388733 1445370158 0.730408 0.299011 0.475342 -0.388733 1445370158 0.730408 0.299011 0.475342 -0.388733 1445370158 0.730408 0.299011 0.475342 -0.388733 1445370158 0.730408 0.299011 0.475342 -0.388733 1445370158 0.730408 0.299011 0.475342 -0.388733 1445370158 0.820618 0.079590 0.502441 -0.260193 1445370158 0.820618 0.079590 0.502441 -0.260193 1445370158 0.820618 0.079590 0.502441 -0.260193 1445370158 0.820618 0.079590 0.502441 -0.260193 1445370158 0.820618 0.079590 0.502441 -0.260193 1445370158 0.820618 0.079590 0.502441 -0.260193 1445370158 0.880737 -0.064880 0.446228 -0.144653 1445370158 0.880737 -0.064880 0.446228 -0.144653 1445370158 0.880737 -0.064880 0.446228 -0.144653 1445370158 0.880737 -0.064880 0.446228 -0.144653 1445370158 0.880737 -0.064880 0.446228 -0.144653 1445370158 0.880737 -0.064880 0.446228 -0.144653 1445370158 0.935974 -0.168396 0.304565 0.052917 1445370158 0.935974 -0.168396 0.304565 0.052917 1445370158 0.935974 -0.168396 0.304565 0.052917 1445370158 0.935974 -0.168396 0.304565 0.052917 1445370158 0.935974 -0.168396 0.304565 0.052917 1445370158 0.935974 -0.168396 0.304565 0.052917 1445370158 0.941589 -0.213562 0.110168 0.235901 1445370158 0.941589 -0.213562 0.110168 0.235901 1445370158 0.941589 -0.213562 0.110168 0.235901 1445370158 0.941589 -0.213562 0.110168 0.235901 1445370158 0.941589 -0.213562 0.110168 0.235901 1445370158 0.941589 -0.213562 0.110168 0.235901 1445370158 0.941589 -0.213562 0.110168 0.235901 1445370158 0.959595 -0.076477 0.112122 0.246399 1445370158 0.959595 -0.076477 0.112122 0.246399 1445370158 0.959595 -0.076477 0.112122 0.246399 1445370158 0.959595 -0.076477 0.112122 0.246399 1445370158 0.959595 -0.076477 0.112122 0.246399 1445370158 0.974731 0.007874 0.168640 0.146179 1445370158 0.974731 0.007874 0.168640 0.146179 1445370158 0.974731 0.007874 0.168640 0.146179 1445370158 0.974731 0.007874 0.168640 0.146179 1445370158 0.974731 0.007874 0.168640 0.146179 1445370158 0.974731 0.007874 0.168640 0.146179 1445370158 0.956421 0.160767 0.243408 -0.010864 1445370158 0.956421 0.160767 0.243408 -0.010864 1445370158 0.956421 0.160767 0.243408 -0.010864 1445370158 0.956421 0.160767 0.243408 -0.010864 1445370158 0.956421 0.160767 0.243408 -0.010864 1445370158 0.956421 0.160767 0.243408 -0.010864 1445370158 0.956421 0.160767 0.243408 -0.010864 1445370158 0.860474 0.360474 0.313904 -0.176086 1445370158 0.860474 0.360474 0.313904 -0.176086 1445370158 0.860474 0.360474 0.313904 -0.176086 1445370158 0.860474 0.360474 0.313904 -0.176086 1445370158 0.860474 0.360474 0.313904 -0.176086 1445370158 0.860474 0.360474 0.313904 -0.176086 1445370158 0.722900 0.503357 0.352966 -0.315247 1445370158 0.722900 0.503357 0.352966 -0.315247 1445370158 0.722900 0.503357 0.352966 -0.315247 1445370158 0.722900 0.503357 0.352966 -0.315247 1445370158 0.722900 0.503357 0.352966 -0.315247 1445370158 0.722900 0.503357 0.352966 -0.315247 1445370158 0.619141 0.544434 0.380676 -0.418579 1445370158 0.619141 0.544434 0.380676 -0.418579 1445370158 0.619141 0.544434 0.380676 -0.418579 1445370158 0.619141 0.544434 0.380676 -0.418579 1445370158 0.601013 0.512390 0.407837 -0.458069 1445370158 0.601013 0.512390 0.407837 -0.458069 1445370158 0.601013 0.512390 0.407837 -0.458069 1445370158 0.601013 0.512390 0.407837 -0.458069 1445370158 0.601013 0.512390 0.407837 -0.458069 1445370158 0.601013 0.512390 0.407837 -0.458069 1445370158 0.601013 0.512390 0.407837 -0.458069 1445370158 0.665649 0.419861 0.440308 -0.432068 1445370158 0.665649 0.419861 0.440308 -0.432068 1445370158 0.665649 0.419861 0.440308 -0.432068 1445370158 0.665649 0.419861 0.440308 -0.432068 1445370158 0.665649 0.419861 0.440308 -0.432068 1445370158 0.665649 0.419861 0.440308 -0.432068 1445370158 0.761780 0.266968 0.476868 -0.347717 1445370158 0.761780 0.266968 0.476868 -0.347717 1445370158 0.761780 0.266968 0.476868 -0.347717 1445370158 0.761780 0.266968 0.476868 -0.347717 1445370158 0.761780 0.266968 0.476868 -0.347717 1445370158 0.761780 0.266968 0.476868 -0.347717 1445370158 0.831482 0.144287 0.465698 -0.266174 1445370158 0.831482 0.144287 0.465698 -0.266174 1445370158 0.831482 0.144287 0.465698 -0.266174 1445370158 0.831482 0.144287 0.465698 -0.266174 1445370158 0.831482 0.144287 0.465698 -0.266174 1445370158 0.831482 0.144287 0.465698 -0.266174 1445370158 0.903442 0.000732 0.407288 -0.133667 1445370158 0.903442 0.000732 0.407288 -0.133667 1445370158 0.903442 0.000732 0.407288 -0.133667 1445370158 0.903442 0.000732 0.407288 -0.133667 1445370158 0.903442 0.000732 0.407288 -0.133667 1445370158 0.903442 0.000732 0.407288 -0.133667 1445370158 0.957092 -0.121765 0.256531 0.056885 1445370158 0.957092 -0.121765 0.256531 0.056885 1445370158 0.957092 -0.121765 0.256531 0.056885 1445370158 0.957092 -0.121765 0.256531 0.056885 1445370158 0.957092 -0.121765 0.256531 0.056885 1445370158 0.957092 -0.121765 0.256531 0.056885 1445370158 0.953918 -0.167664 0.094910 0.229919 1445370158 0.953918 -0.167664 0.094910 0.229919 1445370158 0.953918 -0.167664 0.094910 0.229919 1445370158 0.953918 -0.167664 0.094910 0.229919 1445370158 0.953918 -0.167664 0.094910 0.229919 1445370158 0.953918 -0.167664 0.094910 0.229919 1445370158 0.972839 0.019104 0.134888 0.186951 1445370158 0.972839 0.019104 0.134888 0.186951 1445370159 0.972839 0.019104 0.134888 0.186951 1445370159 0.972839 0.019104 0.134888 0.186951 1445370159 0.972839 0.019104 0.134888 0.186951 1445370159 0.972839 0.019104 0.134888 0.186951 1445370159 0.964905 0.170654 0.194031 0.046204 1445370159 0.964905 0.170654 0.194031 0.046204 1445370159 0.964905 0.170654 0.194031 0.046204 1445370159 0.964905 0.170654 0.194031 0.046204 1445370159 0.964905 0.170654 0.194031 0.046204 1445370159 0.964905 0.170654 0.194031 0.046204 1445370159 0.882019 0.381165 0.238831 -0.140259 1445370159 0.882019 0.381165 0.238831 -0.140259 1445370159 0.882019 0.381165 0.238831 -0.140259 1445370159 0.882019 0.381165 0.238831 -0.140259 1445370159 0.882019 0.381165 0.238831 -0.140259 1445370159 0.882019 0.381165 0.238831 -0.140259 1445370159 0.882019 0.381165 0.238831 -0.140259 1445370159 0.759705 0.518677 0.262817 -0.291016 1445370159 0.759705 0.518677 0.262817 -0.291016 1445370159 0.759705 0.518677 0.262817 -0.291016 1445370159 0.759705 0.518677 0.262817 -0.291016 1445370159 0.759705 0.518677 0.262817 -0.291016 1445370159 0.759705 0.518677 0.262817 -0.291016 1445370159 0.651855 0.591614 0.266541 -0.392395 1445370159 0.651855 0.591614 0.266541 -0.392395 1445370159 0.651855 0.591614 0.266541 -0.392395 1445370159 0.651855 0.591614 0.266541 -0.392395 1445370159 0.651855 0.591614 0.266541 -0.392395 1445370159 0.651855 0.591614 0.266541 -0.392395 1445370159 0.604858 0.598999 0.293518 -0.434875 1445370159 0.604858 0.598999 0.293518 -0.434875 1445370159 0.604858 0.598999 0.293518 -0.434875 1445370159 0.604858 0.598999 0.293518 -0.434875 1445370159 0.604858 0.598999 0.293518 -0.434875 1445370159 0.604858 0.598999 0.293518 -0.434875 1445370159 0.632141 0.547119 0.356567 -0.416931 1445370159 0.632141 0.547119 0.356567 -0.416931 1445370159 0.632141 0.547119 0.356567 -0.416931 1445370159 0.632141 0.547119 0.356567 -0.416931 1445370159 0.632141 0.547119 0.356567 -0.416931 1445370159 0.632141 0.547119 0.356567 -0.416931 1445370159 0.714111 0.441833 0.400757 -0.366211 1445370159 0.714111 0.441833 0.400757 -0.366211 1445370159 0.714111 0.441833 0.400757 -0.366211 1445370159 0.714111 0.441833 0.400757 -0.366211 1445370159 0.714111 0.441833 0.400757 -0.366211 1445370159 0.714111 0.441833 0.400757 -0.366211 1445370159 0.714111 0.441833 0.400757 -0.366211 1445370159 0.815613 0.250610 0.442810 -0.275391 1445370159 0.815613 0.250610 0.442810 -0.275391 1445370159 0.815613 0.250610 0.442810 -0.275391 1445370159 0.815613 0.250610 0.442810 -0.275391 1445370159 0.815613 0.250610 0.442810 -0.275391 1445370159 0.815613 0.250610 0.442810 -0.275391 1445370159 0.880493 0.048767 0.441650 -0.164917 1445370159 0.880493 0.048767 0.441650 -0.164917 1445370159 0.880493 0.048767 0.441650 -0.164917 1445370159 0.880493 0.048767 0.441650 -0.164917 1445370159 0.880493 0.048767 0.441650 -0.164917 1445370159 0.880493 0.048767 0.441650 -0.164917 1445370159 0.930542 -0.077698 0.356384 -0.030334 1445370159 0.930542 -0.077698 0.356384 -0.030334 1445370159 0.930542 -0.077698 0.356384 -0.030334 1445370159 0.930542 -0.077698 0.356384 -0.030334 1445370159 0.930542 -0.077698 0.356384 -0.030334 1445370159 0.930542 -0.077698 0.356384 -0.030334 1445370159 0.930542 -0.077698 0.356384 -0.030334 1445370159 0.964722 -0.122437 0.181152 0.146423 1445370159 0.964722 -0.122437 0.181152 0.146423 1445370159 0.964722 -0.122437 0.181152 0.146423 1445370159 0.964722 -0.122437 0.181152 0.146423 1445370159 0.964722 -0.122437 0.181152 0.146423 1445370159 0.964722 -0.122437 0.181152 0.146423 1445370159 0.972046 0.028015 0.133423 0.190979 1445370159 0.972046 0.028015 0.133423 0.190979 1445370159 0.972046 0.028015 0.133423 0.190979 1445370159 0.972046 0.028015 0.133423 0.190979 1445370159 0.972046 0.028015 0.133423 0.190979 1445370159 0.972046 0.028015 0.133423 0.190979 1445370159 0.967041 0.177063 0.170166 0.066711 1445370159 0.967041 0.177063 0.170166 0.066711 1445370159 0.967041 0.177063 0.170166 0.066711 1445370159 0.967041 0.177063 0.170166 0.066711 1445370159 0.967041 0.177063 0.170166 0.066711 1445370159 0.967041 0.177063 0.170166 0.066711 1445370159 0.967041 0.177063 0.170166 0.066711 1445370159 0.865234 0.439575 0.193909 -0.143127 1445370159 0.865234 0.439575 0.193909 -0.143127 1445370159 0.865234 0.439575 0.193909 -0.143127 1445370159 0.865234 0.439575 0.193909 -0.143127 1445370159 0.865234 0.439575 0.193909 -0.143127 1445370159 0.865234 0.439575 0.193909 -0.143127 1445370159 0.687683 0.637878 0.176880 -0.298096 1445370159 0.687683 0.637878 0.176880 -0.298096 1445370159 0.687683 0.637878 0.176880 -0.298096 1445370159 0.687683 0.637878 0.176880 -0.298096 1445370159 0.687683 0.637878 0.176880 -0.298096 1445370159 0.687683 0.637878 0.176880 -0.298096 1445370159 0.687683 0.637878 0.176880 -0.298096 1445370159 0.635315 0.635010 0.235352 -0.371033 1445370159 0.635315 0.635010 0.235352 -0.371033 1445370159 0.635315 0.635010 0.235352 -0.371033 1445370159 0.635315 0.635010 0.235352 -0.371033 1445370159 0.635315 0.635010 0.235352 -0.371033 1445370159 0.635315 0.635010 0.235352 -0.371033 1445370159 0.611511 0.617310 0.288696 -0.401978 1445370159 0.611511 0.617310 0.288696 -0.401978 1445370159 0.611511 0.617310 0.288696 -0.401978 1445370159 0.611511 0.617310 0.288696 -0.401978 1445370159 
0.735596 0.383484 -0.474060 0.295105 1445370162 0.735596 0.383484 -0.474060 0.295105 1445370162 0.735596 0.383484 -0.474060 0.295105 1445370162 0.735596 0.383484 -0.474060 0.295105 1445370162 0.735596 0.383484 -0.474060 0.295105 1445370162 0.733826 0.371155 -0.480347 0.304932 1445370162 0.733826 0.371155 -0.480347 0.304932 1445370162 0.733826 0.371155 -0.480347 0.304932 1445370162 0.733826 0.371155 -0.480347 0.304932 1445370162 0.733826 0.371155 -0.480347 0.304932 1445370162 0.733826 0.371155 -0.480347 0.304932 1445370162 0.733826 0.371155 -0.480347 0.304932 1445370162 0.731140 0.367004 -0.476440 0.321960 1445370162 0.731140 0.367004 -0.476440 0.321960 1445370162 0.731140 0.367004 -0.476440 0.321960 1445370162 0.731140 0.367004 -0.476440 0.321960 1445370162 0.731140 0.367004 -0.476440 0.321960 1445370162 0.731140 0.367004 -0.476440 0.321960 1445370162 0.725342 0.376160 -0.466370 0.338867 1445370162 0.725342 0.376160 -0.466370 0.338867 1445370162 0.725342 0.376160 -0.466370 0.338867 1445370162 0.725342 0.376160 -0.466370 0.338867 1445370162 0.725342 0.376160 -0.466370 0.338867 1445370162 0.725342 0.376160 -0.466370 0.338867 1445370162 0.722839 0.384338 -0.454468 0.350952 1445370162 0.722839 0.384338 -0.454468 0.350952 1445370162 0.722839 0.384338 -0.454468 0.350952 1445370162 0.722839 0.384338 -0.454468 0.350952 1445370162 0.722839 0.384338 -0.454468 0.350952 1445370162 0.722839 0.384338 -0.454468 0.350952 1445370162 0.722595 0.391541 -0.443481 0.357544 1445370162 0.722595 0.391541 -0.443481 0.357544 1445370162 0.722595 0.391541 -0.443481 0.357544 1445370162 0.722595 0.391541 -0.443481 0.357544 1445370162 0.722595 0.391541 -0.443481 0.357544 1445370162 0.722595 0.391541 -0.443481 0.357544 1445370162 0.722595 0.391541 -0.443481 0.357544 1445370162 0.721313 0.394470 -0.440186 0.360901 1445370162 0.721313 0.394470 -0.440186 0.360901 1445370162 0.721313 0.394470 -0.440186 0.360901 1445370162 0.721313 0.394470 -0.440186 0.360901 1445370162 0.721313 0.394470 -0.440186 0.360901 1445370162 0.721313 0.394470 -0.440186 0.360901 1445370163 0.717651 0.390320 -0.447266 0.364075 1445370163 0.717651 0.390320 -0.447266 0.364075 1445370163 0.717651 0.390320 -0.447266 0.364075 1445370163 0.717651 0.390320 -0.447266 0.364075 1445370163 0.717651 0.390320 -0.447266 0.364075 1445370163 0.717651 0.390320 -0.447266 0.364075 1445370163 0.712402 0.380127 -0.462097 0.366638 1445370163 0.712402 0.380127 -0.462097 0.366638 1445370163 0.712402 0.380127 -0.462097 0.366638 1445370163 0.712402 0.380127 -0.462097 0.366638 1445370163 0.712402 0.380127 -0.462097 0.366638 1445370163 0.712402 0.380127 -0.462097 0.366638 1445370163 0.712402 0.380127 -0.462097 0.366638 1445370163 0.706299 0.369385 -0.475525 0.372131 1445370163 0.706299 0.369385 -0.475525 0.372131 1445370163 0.706299 0.369385 -0.475525 0.372131 1445370163 0.706299 0.369385 -0.475525 0.372131 1445370163 0.706299 0.369385 -0.475525 0.372131 1445370163 0.706299 0.369385 -0.475525 0.372131 1445370163 0.697266 0.388611 -0.465271 0.382385 1445370163 0.697266 0.388611 -0.465271 0.382385 1445370163 0.697266 0.388611 -0.465271 0.382385 1445370163 0.697266 0.388611 -0.465271 0.382385 1445370163 0.697266 0.388611 -0.465271 0.382385 1445370163 0.697266 0.388611 -0.465271 0.382385 1445370163 0.697266 0.388611 -0.465271 0.382385 1445370163 0.692444 0.419006 -0.447144 0.380737 1445370163 0.692444 0.419006 -0.447144 0.380737 1445370163 0.692444 0.419006 -0.447144 0.380737 1445370163 0.692444 0.419006 -0.447144 0.380737 1445370163 0.692444 0.419006 -0.447144 0.380737 1445370163 0.692444 0.419006 -0.447144 0.380737 1445370163 0.684631 0.454163 -0.420654 0.384705 1445370163 0.684631 0.454163 -0.420654 0.384705 1445370163 0.684631 0.454163 -0.420654 0.384705 1445370163 0.684631 0.454163 -0.420654 0.384705 1445370163 0.684631 0.454163 -0.420654 0.384705 1445370163 0.684631 0.454163 -0.420654 0.384705 1445370163 0.676270 0.467224 -0.414001 0.390991 1445370163 0.676270 0.467224 -0.414001 0.390991 1445370163 0.676270 0.467224 -0.414001 0.390991 1445370163 0.676270 0.467224 -0.414001 0.390991 1445370163 0.676270 0.467224 -0.414001 0.390991 1445370163 0.676270 0.467224 -0.414001 0.390991 1445370163 0.666931 0.464172 -0.422852 0.401123 1445370163 0.666931 0.464172 -0.422852 0.401123 1445370163 0.666931 0.464172 -0.422852 0.401123 1445370163 0.666931 0.464172 -0.422852 0.401123 1445370163 0.666931 0.464172 -0.422852 0.401123 1445370163 0.666931 0.464172 -0.422852 0.401123 1445370163 0.666931 0.464172 -0.422852 0.401123 1445370163 0.651245 0.464111 -0.434570 0.414185 1445370163 0.651245 0.464111 -0.434570 0.414185 1445370163 0.651245 0.464111 -0.434570 0.414185 1445370163 0.651245 0.464111 -0.434570 0.414185 1445370163 0.651245 0.464111 -0.434570 0.414185 1445370163 0.651245 0.464111 -0.434570 0.414185 1445370163 0.651245 0.464111 -0.434570 0.414185 1445370163 0.651550 0.451416 -0.448120 0.413269 1445370163 0.651550 0.451416 -0.448120 0.413269 1445370163 0.651550 0.451416 -0.448120 0.413269 1445370163 0.651550 0.451416 -0.448120 0.413269 1445370163 0.651550 0.451416 -0.448120 0.413269 1445370163 0.651550 0.451416 -0.448120 0.413269 1445370163 0.669800 0.427551 -0.456848 0.399719 1445370163 0.669800 0.427551 -0.456848 0.399719 1445370163 0.669800 0.427551 -0.456848 0.399719 1445370163 0.669800 0.427551 -0.456848 0.399719 1445370163 0.669800 0.427551 -0.456848 0.399719 1445370163 0.669800 0.427551 -0.456848 0.399719 1445370163 0.685608 0.412903 -0.452942 0.392761 1445370163 0.685608 0.412903 -0.452942 0.392761 1445370163 0.685608 0.412903 -0.452942 0.392761 1445370163 0.685608 0.412903 -0.452942 0.392761 1445370163 0.685608 0.412903 -0.452942 0.392761 1445370163 0.685608 0.412903 -0.452942 0.392761 1445370163 0.695129 0.410278 -0.440247 0.393188 1445370163 0.695129 0.410278 -0.440247 0.393188 1445370163 0.695129 0.410278 -0.440247 0.393188 1445370163 0.695129 0.410278 -0.440247 0.393188 1445370163 0.695129 0.410278 -0.440247 0.393188 1445370163 0.695129 0.410278 -0.440247 0.393188 1445370163 0.695129 0.410278 -0.440247 0.393188 1445370163 0.704407 0.401367 -0.434998 0.391724 1445370163 0.704407 0.401367 -0.434998 0.391724 1445370163 0.704407 0.401367 -0.434998 0.391724 1445370163 0.704407 0.401367 -0.434998 0.391724 1445370163 0.704407 0.401367 -0.434998 0.391724 1445370163 0.704407 0.401367 -0.434998 0.391724 1445370163 0.708618 0.390625 -0.434448 0.395569 1445370163 0.708618 0.390625 -0.434448 0.395569 1445370163 0.708618 0.390625 -0.434448 0.395569 1445370163 0.708618 0.390625 -0.434448 0.395569 1445370163 0.708618 0.390625 -0.434448 0.395569 1445370163 0.708618 0.390625 -0.434448 0.395569 1445370163 0.707886 0.406982 -0.413818 0.402405 1445370163 0.707886 0.406982 -0.413818 0.402405 1445370163 0.707886 0.406982 -0.413818 0.402405 1445370163 0.707886 0.406982 -0.413818 0.402405 1445370163 0.707886 0.406982 -0.413818 0.402405 1445370163 0.707886 0.406982 -0.413818 0.402405 1445370163 0.707886 0.406982 -0.413818 0.402405 1445370163 0.699585 0.453796 -0.377136 0.402954 1445370163 0.699585 0.453796 -0.377136 0.402954 1445370163 0.699585 0.453796 -0.377136 0.402954 1445370163 0.699585 0.453796 -0.377136 0.402954 1445370163 0.699585 0.453796 -0.377136 0.402954 1445370163 0.699585 0.453796 -0.377136 0.402954 1445370163 0.675903 0.505432 -0.347534 0.408508 1445370163 0.675903 0.505432 -0.347534 0.408508 1445370163 0.675903 0.505432 -0.347534 0.408508 1445370163 0.675903 0.505432 -0.347534 0.408508 1445370163 0.675903 0.505432 -0.347534 0.408508 1445370163 0.675903 0.505432 -0.347534 0.408508 1445370163 0.638977 0.556702 -0.321655 0.422241 1445370164 0.638977 0.556702 -0.321655 0.422241 1445370164 0.638977 0.556702 -0.321655 0.422241 1445370164 0.638977 0.556702 -0.321655 0.422241 1445370164 0.638977 0.556702 -0.321655 0.422241 1445370164 0.638977 0.556702 -0.321655 0.422241 1445370164 0.638977 0.556702 -0.321655 0.422241 1445370164 0.610840 0.592285 -0.300964 0.430603 1445370164 0.610840 0.592285 -0.300964 0.430603 1445370164 0.610840 0.592285 -0.300964 0.430603 1445370164 0.610840 0.592285 -0.300964 0.430603 1445370164 0.610840 0.592285 -0.300964 0.430603 1445370164 0.602478 0.602539 -0.298950 0.429504 1445370164 0.602478 0.602539 -0.298950 0.429504 1445370164 0.602478 0.602539 -0.298950 0.429504 1445370164 0.602478 0.602539 -0.298950 0.429504 1445370164 0.602478 0.602539 -0.298950 0.429504 1445370164 0.602478 0.602539 -0.298950 0.429504 1445370164 0.604675 0.597595 -0.311523 0.424438 1445370164 0.604675 0.597595 -0.311523 0.424438 1445370164 0.604675 0.597595 -0.311523 0.424438 1445370164 0.604675 0.597595 -0.311523 0.424438 1445370164 0.604675 0.597595 -0.311523 0.424438 1445370164 0.604675 0.597595 -0.311523 0.424438 1445370164 0.612976 0.586487 -0.314758 0.425598 1445370164 0.612976 0.586487 -0.314758 0.425598 1445370164 0.612976 0.586487 -0.314758 0.425598 1445370164 0.612976 0.586487 -0.314758 0.425598 1445370164 0.612976 0.586487 -0.314758 0.425598 1445370164 0.612976 0.586487 -0.314758 0.425598 1445370164 0.641846 0.556763 -0.333069 0.408752 1445370164 0.641846 0.556763 -0.333069 0.408752 1445370164 0.641846 0.556763 -0.333069 0.408752 1445370164 0.641846 0.556763 -0.333069 0.408752 1445370164 0.641846 0.556763 -0.333069 0.408752 1445370164 0.641846 0.556763 -0.333069 0.408752 1445370164 0.666077 0.528381 -0.351013 0.392273 1445370164 0.666077 0.528381 -0.351013 0.392273 1445370164 0.666077 0.528381 -0.351013 0.392273 1445370164 0.666077 0.528381 -0.351013 0.392273 1445370164 0.666077 0.528381 -0.351013 0.392273 1445370164 0.666077 0.528381 -0.351013 0.392273 1445370164 0.666077 0.528381 -0.351013 0.392273 1445370164 0.676697 0.506287 -0.369324 0.386353 1445370164 0.676697 0.506287 -0.369324 0.386353 1445370164 0.676697 0.506287 -0.369324 0.386353 1445370164 0.676697 0.506287 -0.369324 0.386353 1445370164 0.676697 0.506287 -0.369324 0.386353 1445370164 0.676697 0.506287 -0.369324 0.386353 1445370164 0.685181 0.480530 -0.386841 0.387207 1445370164 0.685181 0.480530 -0.386841 0.387207 1445370164 0.685181 0.480530 -0.386841 0.387207 1445370164 0.685181 0.480530 -0.386841 0.387207 1445370164 0.685181 0.480530 -0.386841 0.387207 1445370164 0.685181 0.480530 -0.386841 0.387207 1445370164 0.689148 0.473083 -0.390015 0.386108 1445370164 0.689148 0.473083 -0.390015 0.386108 1445370164 0.689148 0.473083 -0.390015 0.386108 1445370164 0.689148 0.473083 -0.390015 0.386108 1445370164 0.689148 0.473083 -0.390015 0.386108 1445370164 0.689148 0.473083 -0.390015 0.386108 1445370164 0.683655 0.492065 -0.368835 0.392883 1445370164 0.683655 0.492065 -0.368835 0.392883 1445370164 0.683655 0.492065 -0.368835 0.392883 1445370164 0.683655 0.492065 -0.368835 0.392883 1445370164 0.683655 0.492065 -0.368835 0.392883 1445370164 0.683655 0.492065 -0.368835 0.392883 1445370164 0.683655 0.492065 -0.368835 0.392883 1445370164 0.666687 0.521301 -0.344421 0.406250 1445370164 0.666687 0.521301 -0.344421 0.406250 1445370164 0.666687 0.521301 -0.344421 0.406250 1445370164 0.666687 0.521301 -0.344421 0.406250 1445370164 0.666687 0.521301 -0.344421 0.406250 1445370164 0.666687 0.521301 -0.344421 0.406250 1445370164 0.663025 0.523376 -0.340271 0.413025 1445370164 0.663025 0.523376 -0.340271 0.413025 1445370164 0.663025 0.523376 -0.340271 0.413025 1445370164 0.663025 0.523376 -0.340271 0.413025 1445370164 0.663025 0.523376 -0.340271 0.413025 1445370164 0.663025 0.523376 -0.340271 0.413025 1445370164 0.653870 0.525513 -0.339478 0.425354 1445370164 0.653870 0.525513 -0.339478 0.425354 1445370164 0.653870 0.525513 -0.339478 0.425354 1445370164 0.653870 0.525513 -0.339478 0.425354 1445370164 0.653870 0.525513 -0.339478 0.425354 1445370164 0.653870 0.525513 -0.339478 0.425354 1445370164 0.653870 0.525513 -0.339478 0.425354 1445370164 0.634460 0.539307 -0.334229 0.441345 1445370164 0.634460 0.539307 -0.334229 0.441345 1445370164 0.634460 0.539307 -0.334229 0.441345 1445370164 0.634460 0.539307 -0.334229 0.441345 1445370164 0.634460 0.539307 -0.334229 0.441345 1445370164 0.634460 0.539307 -0.334229 0.441345 1445370164 0.625916 0.540466 -0.340393 0.447388 1445370164 0.625916 0.540466 -0.340393 0.447388 1445370164 0.625916 0.540466 -0.340393 0.447388 1445370164 0.625916 0.540466 -0.340393 0.447388 1445370164 0.625916 0.540466 -0.340393 0.447388 1445370164 0.625916 0.540466 -0.340393 0.447388 1445370164 0.627686 0.527222 -0.358704 0.446411 1445370164 0.627686 0.527222 -0.358704 0.446411 1445370164 0.627686 0.527222 -0.358704 0.446411 1445370164 0.627686 0.527222 -0.358704 0.446411 1445370164 0.627686 0.527222 -0.358704 0.446411 1445370164 0.627686 0.527222 -0.358704 0.446411 1445370164 0.633545 0.511536 -0.372070 0.445496 1445370164 0.633545 0.511536 -0.372070 0.445496 1445370164 0.633545 0.511536 -0.372070 0.445496 1445370164 0.633545 0.511536 -0.372070 0.445496 1445370164 0.633545 0.511536 -0.372070 0.445496 1445370164 0.635803 0.503540 -0.379883 0.444763 1445370165 0.635803 0.503540 -0.379883 0.444763 1445370165 0.635803 0.503540 -0.379883 0.444763 1445370165 0.635803 0.503540 -0.379883 0.444763 1445370165 0.635803 0.503540 -0.379883 0.444763 1445370165 0.638550 0.490417 -0.392700 0.444336 1445370165 0.638550 0.490417 -0.392700 0.444336 1445370165 0.638550 0.490417 -0.392700 0.444336 1445370165 0.638550 0.490417 -0.392700 0.444336 1445370165 0.638550 0.490417 -0.392700 0.444336 1445370165 0.638550 0.490417 -0.392700 0.444336 1445370165 0.638550 0.490417 -0.392700 0.444336 1445370165 0.644714 0.464600 -0.411194 0.446411 1445370165 0.644714 0.464600 -0.411194 0.446411 1445370165 0.644714 0.464600 -0.411194 0.446411 1445370165 0.644714 0.464600 -0.411194 0.446411 1445370165 0.644714 0.464600 -0.411194 0.446411 1445370165 0.644714 0.464600 -0.411194 0.446411 1445370165 0.636902 0.470154 -0.404297 0.458008 1445370165 0.636902 0.470154 -0.404297 0.458008 1445370165 0.636902 0.470154 -0.404297 0.458008 1445370165 0.636902 0.470154 -0.404297 0.458008 1445370165 0.636902 0.470154 -0.404297 0.458008 1445370165 0.630127 0.496399 -0.376038 0.463745 1445370165 0.630127 0.496399 -0.376038 0.463745 1445370165 0.630127 0.496399 -0.376038 0.463745 1445370165 0.630127 0.496399 -0.376038 0.463745 1445370165 0.630127 0.496399 -0.376038 0.463745 1445370165 0.630127 0.496399 -0.376038 0.463745 1445370165 0.638000 0.502686 -0.366394 0.453796 1445370165 0.638000 0.502686 -0.366394 0.453796 1445370165 0.638000 0.502686 -0.366394 0.453796 1445370165 0.638000 0.502686 -0.366394 0.453796 1445370165 0.638000 0.502686 -0.366394 0.453796 1445370165 0.638000 0.502686 -0.366394 0.453796 1445370165 0.638000 0.502686 -0.366394 0.453796 1445370165 0.648132 0.491821 -0.374512 0.444641 1445370165 0.648132 0.491821 -0.374512 0.444641 1445370165 0.648132 0.491821 -0.374512 0.444641 1445370165 0.648132 0.491821 -0.374512 0.444641 1445370165 0.648132 0.491821 -0.374512 0.444641 1445370165 0.648132 0.491821 -0.374512 0.444641 1445370165 0.644165 0.493164 -0.373962 0.449341 1445370165 0.644165 0.493164 -0.373962 0.449341 1445370165 0.644165 0.493164 -0.373962 0.449341 1445370165 0.644165 0.493164 -0.373962 0.449341 1445370165 0.644165 0.493164 -0.373962 0.449341 1445370165 0.644165 0.493164 -0.373962 0.449341 1445370165 0.638977 0.500793 -0.371216 0.450562 1445370165 0.638977 0.500793 -0.371216 0.450562 1445370165 0.638977 0.500793 -0.371216 0.450562 1445370165 0.638977 0.500793 -0.371216 0.450562 1445370165 0.638977 0.500793 -0.371216 0.450562 1445370165 0.638977 0.500793 -0.371216 0.450562 1445370165 0.645325 0.491882 -0.383484 0.440979 1445370165 0.645325 0.491882 -0.383484 0.440979 1445370165 0.645325 0.491882 -0.383484 0.440979 1445370165 0.645325 0.491882 -0.383484 0.440979 1445370165 0.645325 0.491882 -0.383484 0.440979 1445370165 0.645325 0.491882 -0.383484 0.440979 1445370165 0.645325 0.491882 -0.383484 0.440979 1445370165 0.655212 0.473206 -0.400269 0.431885 1445370165 0.655212 0.473206 -0.400269 0.431885 1445370165 0.655212 0.473206 -0.400269 0.431885 1445370165 0.655212 0.473206 -0.400269 0.431885 1445370165 0.655212 0.473206 -0.400269 0.431885 1445370165 0.655212 0.473206 -0.400269 0.431885 1445370165 0.662964 0.457581 -0.409973 0.427734 1445370165 0.662964 0.457581 -0.409973 0.427734 1445370165 0.662964 0.457581 -0.409973 0.427734 1445370165 0.662964 0.457581 -0.409973 0.427734 1445370165 0.662964 0.457581 -0.409973 0.427734 1445370165 0.662964 0.457581 -0.409973 0.427734 1445370165 0.664612 0.454163 -0.409058 0.429688 1445370165 0.664612 0.454163 -0.409058 0.429688 1445370165 0.664612 0.454163 -0.409058 0.429688 1445370165 0.664612 0.454163 -0.409058 0.429688 1445370165 0.664612 0.454163 -0.409058 0.429688 1445370165 0.664612 0.454163 -0.409058 0.429688 1445370165 0.666870 0.445618 -0.415283 0.429138 1445370165 0.666870 0.445618 -0.415283 0.429138 1445370165 0.666870 0.445618 -0.415283 0.429138 1445370165 0.666870 0.445618 -0.415283 0.429138 1445370165 0.666870 0.445618 -0.415283 0.429138 1445370165 0.666870 0.445618 -0.415283 0.429138 1445370165 0.665161 0.429932 -0.431213 0.432068 1445370165 0.665161 0.429932 -0.431213 0.432068 1445370165 0.665161 0.429932 -0.431213 0.432068 1445370165 0.665161 0.429932 -0.431213 0.432068 1445370165 0.665161 0.429932 -0.431213 0.432068 1445370165 0.665161 0.429932 -0.431213 0.432068 1445370165 0.660034 0.421753 -0.437256 0.441833 1445370165 0.660034 0.421753 -0.437256 0.441833 1445370165 0.660034 0.421753 -0.437256 0.441833 1445370165 0.660034 0.421753 -0.437256 0.441833 1445370165 0.660034 0.421753 -0.437256 0.441833 1445370165 0.660034 0.421753 -0.437256 0.441833 1445370165 0.657532 0.435059 -0.428162 0.441589 1445370165 0.657532 0.435059 -0.428162 0.441589 1445370165 0.657532 0.435059 -0.428162 0.441589 1445370165 0.657532 0.435059 -0.428162 0.441589 1445370165 0.657532 0.435059 -0.428162 0.441589 1445370165 0.657532 0.435059 -0.428162 0.441589 1445370165 0.662842 0.450317 -0.413269 0.432495 1445370165 0.662842 0.450317 -0.413269 0.432495 1445370165 0.662842 0.450317 -0.413269 0.432495 1445370165 0.662842 0.450317 -0.413269 0.432495 1445370165 0.662842 0.450317 -0.413269 0.432495 1445370165 0.662842 0.450317 -0.413269 0.432495 1445370165 0.668945 0.451599 -0.408325 0.426331 1445370165 0.668945 0.451599 -0.408325 0.426331 1445370166 0.668945 0.451599 -0.408325 0.426331 1445370166 0.668945 0.451599 -0.408325 0.426331 1445370166 0.668945 0.451599 -0.408325 0.426331 1445370166 0.666565 0.455444 -0.403503 0.430542 1445370166 0.666565 0.455444 -0.403503 0.430542 1445370166 0.666565 0.455444 -0.403503 0.430542 1445370166 0.666565 0.455444 -0.403503 0.430542 1445370166 0.666565 0.455444 -0.403503 0.430542 1445370166 0.662659 0.465393 -0.396240 0.432678 1445370166 0.662659 0.465393 -0.396240 0.432678 1445370166 0.662659 0.465393 -0.396240 0.432678 1445370166 0.662659 0.465393 -0.396240 0.432678 1445370166 0.662659 0.465393 -0.396240 0.432678 1445370166 0.668884 0.460693 -0.399170 0.425354 1445370166 0.668884 0.460693 -0.399170 0.425354 1445370166 0.668884 0.460693 -0.399170 0.425354 1445370166 0.668884 0.460693 -0.399170 0.425354 1445370166 0.668884 0.460693 -0.399170 0.425354 1445370166 0.668884 0.460693 -0.399170 0.425354 1445370166 0.674622 0.451416 -0.403625 0.422058 1445370166 0.674622 0.451416 -0.403625 0.422058 1445370166 0.674622 0.451416 -0.403625 0.422058 1445370166 0.674622 0.451416 -0.403625 0.422058 1445370166 0.674622 0.451416 -0.403625 0.422058 1445370166 0.674622 0.451416 -0.403625 0.422058 1445370166 0.674622 0.451416 -0.403625 0.422058 1445370166 0.674255 0.449158 -0.401978 0.426636 1445370166 0.674255 0.449158 -0.401978 0.426636 1445370166 0.674255 0.449158 -0.401978 0.426636 1445370166 0.674255 0.449158 -0.401978 0.426636 1445370166 0.674255 0.449158 -0.401978 0.426636 1445370166 0.674255 0.449158 -0.401978 0.426636 1445370166 0.670776 0.453857 -0.395935 0.432678 1445370166 0.670776 0.453857 -0.395935 0.432678 1445370166 0.670776 0.453857 -0.395935 0.432678 1445370166 0.670776 0.453857 -0.395935 0.432678 1445370166 0.670776 0.453857 -0.395935 0.432678 1445370166 0.670776 0.453857 -0.395935 0.432678 1445370166 0.655579 0.474182 -0.380554 0.447754 1445370166 0.655579 0.474182 -0.380554 0.447754 1445370166 0.655579 0.474182 -0.380554 0.447754 1445370166 0.655579 0.474182 -0.380554 0.447754 1445370166 0.655579 0.474182 -0.380554 0.447754 1445370166 0.655579 0.474182 -0.380554 0.447754 1445370166 0.635071 0.500305 -0.361755 0.464172 1445370166 0.635071 0.500305 -0.361755 0.464172 1445370166 0.635071 0.500305 -0.361755 0.464172 1445370166 0.635071 0.500305 -0.361755 0.464172 1445370166 0.635071 0.500305 -0.361755 0.464172 1445370166 0.635071 0.500305 -0.361755 0.464172 1445370166 0.636902 0.491455 -0.364319 0.469055 1445370166 0.636902 0.491455 -0.364319 0.469055 1445370166 0.636902 0.491455 -0.364319 0.469055 1445370166 0.636902 0.491455 -0.364319 0.469055 1445370166 0.636902 0.491455 -0.364319 0.469055 1445370166 0.636902 0.491455 -0.364319 0.469055 1445370166 0.636902 0.491455 -0.364319 0.469055 1445370166 0.634094 0.492371 -0.365662 0.470947 1445370166 0.634094 0.492371 -0.365662 0.470947 1445370166 0.634094 0.492371 -0.365662 0.470947 1445370166 0.634094 0.492371 -0.365662 0.470947 1445370166 0.634094 0.492371 -0.365662 0.470947 1445370166 0.634094 0.492371 -0.365662 0.470947 1445370166 0.634094 0.492371 -0.365662 0.470947 1445370166 0.635742 0.497559 -0.363464 0.464844 1445370166 0.635742 0.497559 -0.363464 0.464844 1445370166 0.635742 0.497559 -0.363464 0.464844 1445370166 0.635742 0.497559 -0.363464 0.464844 1445370166 0.635742 0.497559 -0.363464 0.464844 1445370166 0.635742 0.497559 -0.363464 0.464844 1445370166 0.641357 0.492188 -0.366821 0.460144 1445370166 0.641357 0.492188 -0.366821 0.460144 1445370166 0.641357 0.492188 -0.366821 0.460144 1445370166 0.641357 0.492188 -0.366821 0.460144 1445370166 0.641357 0.492188 -0.366821 0.460144 1445370166 0.641357 0.492188 -0.366821 0.460144 1445370166 0.639893 0.488098 -0.371155 0.463135 1445370166 0.639893 0.488098 -0.371155 0.463135 1445370166 0.639893 0.488098 -0.371155 0.463135 1445370166 0.639893 0.488098 -0.371155 0.463135 1445370166 0.639893 0.488098 -0.371155 0.463135 1445370166 0.639893 0.488098 -0.371155 0.463135 1445370166 0.629395 0.498169 -0.363586 0.472656 1445370166 0.629395 0.498169 -0.363586 0.472656 1445370166 0.629395 0.498169 -0.363586 0.472656 1445370166 0.629395 0.498169 -0.363586 0.472656 1445370166 0.629395 0.498169 -0.363586 0.472656 1445370166 0.629395 0.498169 -0.363586 0.472656 1445370166 0.625488 0.507080 -0.361267 0.470154 1445370166 0.625488 0.507080 -0.361267 0.470154 1445370166 0.625488 0.507080 -0.361267 0.470154 1445370166 0.625488 0.507080 -0.361267 0.470154 1445370166 0.625488 0.507080 -0.361267 0.470154 1445370166 0.625488 0.507080 -0.361267 0.470154 1445370166 0.632141 0.506958 -0.365906 0.457642 1445370166 0.632141 0.506958 -0.365906 0.457642 1445370166 0.632141 0.506958 -0.365906 0.457642 1445370166 0.632141 0.506958 -0.365906 0.457642 1445370166 0.632141 0.506958 -0.365906 0.457642 1445370166 0.632141 0.506958 -0.365906 0.457642 1445370166 0.632141 0.506958 -0.365906 0.457642 1445370166 0.640869 0.499573 -0.376343 0.444885 1445370166 0.640869 0.499573 -0.376343 0.444885 1445370166 0.640869 0.499573 -0.376343 0.444885 1445370166 0.640869 0.499573 -0.376343 0.444885 1445370166 0.640869 0.499573 -0.376343 0.444885 1445370166 0.640869 0.499573 -0.376343 0.444885 1445370166 0.642578 0.493469 -0.381042 0.445251 1445370166 0.642578 0.493469 -0.381042 0.445251 1445370166 0.642578 0.493469 -0.381042 0.445251 1445370166 0.642578 0.493469 -0.381042 0.445251 1445370167 0.642578 0.493469 -0.381042 0.445251 1445370167 0.642578 0.493469 -0.381042 0.445251 1445370167 0.638000 0.492371 -0.383850 0.450684 1445370167 0.638000 0.492371 -0.383850 0.450684 1445370167 0.638000 0.492371 -0.383850 0.450684 1445370167 0.638000 0.492371 -0.383850 0.450684 1445370167 0.638000 0.492371 -0.383850 0.450684 1445370167 0.638000 0.492371 -0.383850 0.450684 1445370167 0.636169 0.486694 -0.393188 0.451355 1445370167 0.636169 0.486694 -0.393188 0.451355 1445370167 0.636169 0.486694 -0.393188 0.451355 1445370167 0.636169 0.486694 -0.393188 0.451355 1445370167 0.636169 0.486694 -0.393188 0.451355 1445370167 0.636169 0.486694 -0.393188 0.451355 1445370167 0.641418 0.469788 -0.414246 0.442993 1445370167 0.641418 0.469788 -0.414246 0.442993 1445370167 0.641418 0.469788 -0.414246 0.442993 1445370167 0.641418 0.469788 -0.414246 0.442993 1445370167 0.641418 0.469788 -0.414246 0.442993 1445370167 0.641418 0.469788 -0.414246 0.442993 1445370167 0.655212 0.449890 -0.420898 0.437134 1445370167 0.655212 0.449890 -0.420898 0.437134 1445370167 0.655212 0.449890 -0.420898 0.437134 1445370167 0.655212 0.449890 -0.420898 0.437134 1445370167 0.655212 0.449890 -0.420898 0.437134 1445370167 0.655212 0.449890 -0.420898 0.437134 1445370167 0.660278 0.456665 -0.413879 0.429077 1445370167 0.660278 0.456665 -0.413879 0.429077 1445370167 0.660278 0.456665 -0.413879 0.429077 1445370167 0.660278 0.456665 -0.413879 0.429077 1445370167 0.660278 0.456665 -0.413879 0.429077 1445370167 0.660278 0.456665 -0.413879 0.429077 1445370167 0.660278 0.456665 -0.413879 0.429077 1445370167 0.661316 0.472717 -0.393982 0.428833 1445370167 0.661316 0.472717 -0.393982 0.428833 1445370167 0.661316 0.472717 -0.393982 0.428833 1445370167 0.661316 0.472717 -0.393982 0.428833 1445370167 0.661316 0.472717 -0.393982 0.428833 1445370167 0.661316 0.472717 -0.393982 0.428833 1445370167 0.659607 0.479370 -0.384094 0.433044 1445370167 0.659607 0.479370 -0.384094 0.433044 1445370167 0.659607 0.479370 -0.384094 0.433044 1445370167 0.659607 0.479370 -0.384094 0.433044 1445370167 0.659607 0.479370 -0.384094 0.433044 1445370167 0.659607 0.479370 -0.384094 0.433044 1445370167 0.659058 0.476624 -0.386536 0.434753 1445370167 0.659058 0.476624 -0.386536 0.434753 1445370167 0.659058 0.476624 -0.386536 0.434753 1445370167 0.659058 0.476624 -0.386536 0.434753 1445370167 0.659058 0.476624 -0.386536 0.434753 1445370167 0.659058 0.476624 -0.386536 0.434753 1445370167 0.650146 0.488098 -0.378540 0.442383 1445370167 0.650146 0.488098 -0.378540 0.442383 1445370167 0.650146 0.488098 -0.378540 0.442383 1445370167 0.650146 0.488098 -0.378540 0.442383 1445370167 0.650146 0.488098 -0.378540 0.442383 1445370167 0.650146 0.488098 -0.378540 0.442383 1445370167 0.650146 0.488098 -0.378540 0.442383 1445370167 0.646301 0.493530 -0.378662 0.441895 1445370167 0.646301 0.493530 -0.378662 0.441895 1445370167 0.646301 0.493530 -0.378662 0.441895 1445370167 0.646301 0.493530 -0.378662 0.441895 1445370167 0.646301 0.493530 -0.378662 0.441895 1445370167 0.646606 0.485474 -0.391418 0.439331 1445370167 0.646606 0.485474 -0.391418 0.439331 1445370167 0.646606 0.485474 -0.391418 0.439331 1445370167 0.646606 0.485474 -0.391418 0.439331 1445370167 0.646606 0.485474 -0.391418 0.439331 1445370167 0.646606 0.485474 -0.391418 0.439331 1445370167 0.641418 0.481506 -0.401062 0.442566 1445370167 0.641418 0.481506 -0.401062 0.442566 1445370167 0.641418 0.481506 -0.401062 0.442566 1445370167 0.641418 0.481506 -0.401062 0.442566 1445370167 0.641418 0.481506 -0.401062 0.442566 1445370167 0.641418 0.481506 -0.401062 0.442566 1445370167 0.636292 0.480164 -0.406921 0.445923 1445370167 0.636292 0.480164 -0.406921 0.445923 1445370167 0.636292 0.480164 -0.406921 0.445923 1445370167 0.636292 0.480164 -0.406921 0.445923 1445370167 0.636292 0.480164 -0.406921 0.445923 1445370167 0.636292 0.480164 -0.406921 0.445923 1445370167 0.632996 0.478638 -0.412231 0.447510 1445370167 0.632996 0.478638 -0.412231 0.447510 1445370167 0.632996 0.478638 -0.412231 0.447510 1445370167 0.632996 0.478638 -0.412231 0.447510 1445370167 0.632996 0.478638 -0.412231 0.447510 1445370167 0.632996 0.478638 -0.412231 0.447510 1445370167 0.632996 0.478638 -0.412231 0.447510 1445370167 0.634888 0.472046 -0.419128 0.445374 1445370167 0.634888 0.472046 -0.419128 0.445374 1445370167 0.634888 0.472046 -0.419128 0.445374 1445370167 0.634888 0.472046 -0.419128 0.445374 1445370167 0.634888 0.472046 -0.419128 0.445374 1445370167 0.634888 0.472046 -0.419128 0.445374 1445370167 0.634888 0.472046 -0.419128 0.445374 1445370167 0.642395 0.456726 -0.427856 0.442261 1445370167 
0.635986 0.479370 -0.411255 0.443359 1445370168 0.635986 0.479370 -0.411255 0.443359 1445370168 0.641968 0.470642 -0.425537 0.430359 1445370168 0.641968 0.470642 -0.425537 0.430359 1445370168 0.641968 0.470642 -0.425537 0.430359 1445370168 0.641968 0.470642 -0.425537 0.430359 1445370168 0.643860 0.470642 -0.429504 0.423523 1445370168 0.643860 0.470642 -0.429504 0.423523 1445370168 0.643860 0.470642 -0.429504 0.423523 1445370168 0.643860 0.470642 -0.429504 0.423523 1445370168 0.643860 0.470642 -0.429504 0.423523 1445370168 0.643860 0.470642 -0.429504 0.423523 1445370168 0.643860 0.470642 -0.429504 0.423523 1445370168 0.648743 0.471008 -0.430176 0.414978 1445370168 0.648743 0.471008 -0.430176 0.414978 1445370168 0.648743 0.471008 -0.430176 0.414978 1445370168 0.648743 0.471008 -0.430176 0.414978 1445370168 0.648743 0.471008 -0.430176 0.414978 1445370168 0.658020 0.467102 -0.432861 0.401672 1445370168 0.658020 0.467102 -0.432861 0.401672 1445370168 0.658020 0.467102 -0.432861 0.401672 1445370168 0.658020 0.467102 -0.432861 0.401672 1445370168 0.658020 0.467102 -0.432861 0.401672 1445370168 0.658020 0.467102 -0.432861 0.401672 1445370168 0.672302 0.454407 -0.439636 0.384888 1445370168 0.672302 0.454407 -0.439636 0.384888 1445370168 0.672302 0.454407 -0.439636 0.384888 1445370168 0.672302 0.454407 -0.439636 0.384888 1445370168 0.672302 0.454407 -0.439636 0.384888 1445370168 0.672302 0.454407 -0.439636 0.384888 1445370168 0.672302 0.454407 -0.439636 0.384888 1445370168 0.686951 0.435608 -0.443909 0.375793 1445370168 0.686951 0.435608 -0.443909 0.375793 1445370168 0.686951 0.435608 -0.443909 0.375793 1445370168 0.686951 0.435608 -0.443909 0.375793 1445370168 0.686951 0.435608 -0.443909 0.375793 1445370168 0.686951 0.435608 -0.443909 0.375793 1445370168 0.686951 0.435608 -0.443909 0.375793 1445370168 0.696106 0.425354 -0.438660 0.376831 1445370168 0.696106 0.425354 -0.438660 0.376831 1445370168 0.696106 0.425354 -0.438660 0.376831 1445370168 0.696106 0.425354 -0.438660 0.376831 1445370168 0.696106 0.425354 -0.438660 0.376831 1445370168 0.696106 0.425354 -0.438660 0.376831 1445370168 0.695313 0.436035 -0.421448 0.385681 1445370168 0.695313 0.436035 -0.421448 0.385681 1445370168 0.695313 0.436035 -0.421448 0.385681 1445370168 0.695313 0.436035 -0.421448 0.385681 1445370168 0.695313 0.436035 -0.421448 0.385681 1445370168 0.695313 0.436035 -0.421448 0.385681 1445370168 0.686951 0.460266 -0.403076 0.392090 1445370168 0.686951 0.460266 -0.403076 0.392090 1445370168 0.686951 0.460266 -0.403076 0.392090 1445370168 0.686951 0.460266 -0.403076 0.392090 1445370168 0.686951 0.460266 -0.403076 0.392090 1445370168 0.686951 0.460266 -0.403076 0.392090 1445370168 0.689026 0.464172 -0.406860 0.379761 1445370168 0.689026 0.464172 -0.406860 0.379761 1445370168 0.689026 0.464172 -0.406860 0.379761 1445370168 0.689026 0.464172 -0.406860 0.379761 1445370168 0.689026 0.464172 -0.406860 0.379761 1445370168 0.689026 0.464172 -0.406860 0.379761 1445370168 0.705872 0.431091 -0.442932 0.345886 1445370168 0.705872 0.431091 -0.442932 0.345886 1445370168 0.705872 0.431091 -0.442932 0.345886 1445370168 0.705872 0.431091 -0.442932 0.345886 1445370168 0.705872 0.431091 -0.442932 0.345886 1445370168 0.705872 0.431091 -0.442932 0.345886 1445370168 0.721802 0.383057 -0.484924 0.311584 1445370168 0.721802 0.383057 -0.484924 0.311584 1445370168 0.721802 0.383057 -0.484924 0.311584 1445370168 0.721802 0.383057 -0.484924 0.311584 1445370168 0.721802 0.383057 -0.484924 0.311584 1445370168 0.721802 0.383057 -0.484924 0.311584 1445370169 0.725342 0.352905 -0.509521 0.299561 1445370169 0.725342 0.352905 -0.509521 0.299561 1445370169 0.725342 0.352905 -0.509521 0.299561 1445370169 0.725342 0.352905 -0.509521 0.299561 1445370169 0.725342 0.352905 -0.509521 0.299561 1445370169 0.725342 0.352905 -0.509521 0.299561 1445370169 0.717773 0.353088 -0.514526 0.308777 1445370169 0.717773 0.353088 -0.514526 0.308777 1445370169 0.717773 0.353088 -0.514526 0.308777 1445370169 0.717773 0.353088 -0.514526 0.308777 1445370169 0.717773 0.353088 -0.514526 0.308777 1445370169 0.717773 0.353088 -0.514526 0.308777 1445370169 0.710144 0.364868 -0.509644 0.320618 1445370169 0.710144 0.364868 -0.509644 0.320618 1445370169 0.710144 0.364868 -0.509644 0.320618 1445370169 0.710144 0.364868 -0.509644 0.320618 1445370169 0.710144 0.364868 -0.509644 0.320618 1445370169 0.710144 0.364868 -0.509644 0.320618 1445370169 0.709778 0.372498 -0.502319 0.324097 1445370169 0.709778 0.372498 -0.502319 0.324097 1445370169 0.709778 0.372498 -0.502319 0.324097 1445370169 0.709778 0.372498 -0.502319 0.324097 1445370169 0.709778 0.372498 -0.502319 0.324097 1445370169 0.709778 0.372498 -0.502319 0.324097 1445370169 0.709778 0.372498 -0.502319 0.324097 1445370169 0.712524 0.380005 -0.493408 0.323181 1445370169 0.712524 0.380005 -0.493408 0.323181 1445370169 0.712524 0.380005 -0.493408 0.323181 1445370169 0.712524 0.380005 -0.493408 0.323181 1445370169 0.712524 0.380005 -0.493408 0.323181 1445370169 0.712524 0.380005 -0.493408 0.323181 1445370169 0.712524 0.380005 -0.493408 0.323181 1445370169 0.714600 0.389221 -0.483948 0.321777 1445370169 0.714600 0.389221 -0.483948 0.321777 1445370169 0.714600 0.389221 -0.483948 0.321777 1445370169 0.714600 0.389221 -0.483948 0.321777 1445370169 0.714600 0.389221 -0.483948 0.321777 1445370169 0.714600 0.389221 -0.483948 0.321777 1445370169 0.716858 0.394226 -0.476868 0.321350 1445370169 
0.824463 0.479614 0.239136 -0.181763 1445370195 0.824463 0.479614 0.239136 -0.181763 1445370195 0.824463 0.479614 0.239136 -0.181763 1445370195 0.824463 0.479614 0.239136 -0.181763 1445370195 0.801575 0.380066 0.326965 -0.325684 1445370195 0.801575 0.380066 0.326965 -0.325684 1445370195 0.801575 0.380066 0.326965 -0.325684 1445370195 0.801575 0.380066 0.326965 -0.325684 1445370195 0.801575 0.380066 0.326965 -0.325684 1445370195 0.801575 0.380066 0.326965 -0.325684 1445370195 0.801575 0.380066 0.326965 -0.325684 1445370195 0.791016 0.251465 0.387329 -0.401245 1445370195 0.791016 0.251465 0.387329 -0.401245 1445370195 0.791016 0.251465 0.387329 -0.401245 1445370195 0.791016 0.251465 0.387329 -0.401245 1445370195 0.791016 0.251465 0.387329 -0.401245 1445370195 0.791016 0.251465 0.387329 -0.401245 1445370196 0.799744 0.076843 0.442871 -0.397827 1445370196 0.799744 0.076843 0.442871 -0.397827 1445370196 0.799744 0.076843 0.442871 -0.397827 1445370196 0.799744 0.076843 0.442871 -0.397827 1445370196 0.799744 0.076843 0.442871 -0.397827 1445370196 0.799744 0.076843 0.442871 -0.397827 1445370196 0.833801 -0.020203 0.439697 -0.333130 1445370196 0.833801 -0.020203 0.439697 -0.333130 1445370196 0.833801 -0.020203 0.439697 -0.333130 1445370196 0.833801 -0.020203 0.439697 -0.333130 1445370196 0.833801 -0.020203 0.439697 -0.333130 1445370196 0.833801 -0.020203 0.439697 -0.333130 1445370196 0.833801 -0.020203 0.439697 -0.333130 1445370196 0.907654 -0.054443 0.359558 -0.209473 1445370196 0.907654 -0.054443 0.359558 -0.209473 1445370196 0.907654 -0.054443 0.359558 -0.209473 1445370196 0.907654 -0.054443 0.359558 -0.209473 1445370196 0.907654 -0.054443 0.359558 -0.209473 1445370196 0.907654 -0.054443 0.359558 -0.209473 1445370196 0.977417 -0.104980 0.182983 -0.006104 1445370196 0.977417 -0.104980 0.182983 -0.006104 1445370196 0.977417 -0.104980 0.182983 -0.006104 1445370196 0.977417 -0.104980 0.182983 -0.006104 1445370196 0.977417 -0.104980 0.182983 -0.006104 1445370196 0.977417 -0.104980 0.182983 -0.006104 1445370196 0.977417 -0.104980 0.182983 -0.006104 1445370196 0.992859 -0.008423 0.052246 0.106812 1445370196 0.992859 -0.008423 0.052246 0.106812 1445370196 0.992859 -0.008423 0.052246 0.106812 1445370196 0.992859 -0.008423 0.052246 0.106812 1445370196 0.992859 -0.008423 0.052246 0.106812 1445370196 0.992859 -0.008423 0.052246 0.106812 1445370196 0.974060 0.204590 0.096008 -0.003479 1445370196 0.974060 0.204590 0.096008 -0.003479 1445370196 0.974060 0.204590 0.096008 -0.003479 1445370196 0.974060 0.204590 0.096008 -0.003479 1445370196 0.974060 0.204590 0.096008 -0.003479 1445370196 0.974060 0.204590 0.096008 -0.003479 1445370196 0.899658 0.366455 0.137268 -0.193542 1445370196 0.899658 0.366455 0.137268 -0.193542 1445370196 0.899658 0.366455 0.137268 -0.193542 1445370196 0.899658 0.366455 0.137268 -0.193542 1445370196 0.899658 0.366455 0.137268 -0.193542 1445370196 0.899658 0.366455 0.137268 -0.193542 1445370196 0.797852 0.454651 0.195618 -0.343994 1445370196 0.797852 0.454651 0.195618 -0.343994 1445370196 0.797852 0.454651 0.195618 -0.343994 1445370196 0.797852 0.454651 0.195618 -0.343994 1445370196 0.797852 0.454651 0.195618 -0.343994 1445370196 0.797852 0.454651 0.195618 -0.343994 1445370196 0.797852 0.454651 0.195618 -0.343994 1445370196 0.711609 0.482849 0.264038 -0.436707 1445370196 0.711609 0.482849 0.264038 -0.436707 1445370196 0.711609 0.482849 0.264038 -0.436707 1445370196 0.711609 0.482849 0.264038 -0.436707 1445370196 0.711609 0.482849 0.264038 -0.436707 1445370196 0.711609 0.482849 0.264038 -0.436707 1445370196 0.638306 0.521362 0.302124 -0.479004 1445370196 0.638306 0.521362 0.302124 -0.479004 1445370196 0.638306 0.521362 0.302124 -0.479004 1445370196 0.638306 0.521362 0.302124 -0.479004 1445370196 0.638306 0.521362 0.302124 -0.479004 1445370196 0.638306 0.521362 0.302124 -0.479004 1445370196 0.638306 0.521362 0.302124 -0.479004 1445370196 0.673035 0.491882 0.324585 -0.446777 1445370196 0.673035 0.491882 0.324585 -0.446777 1445370196 0.673035 0.491882 0.324585 -0.446777 1445370196 0.673035 0.491882 0.324585 -0.446777 1445370196 0.673035 0.491882 0.324585 -0.446777 1445370196 0.673035 0.491882 0.324585 -0.446777 1445370196 0.780701 0.255981 0.414307 -0.391541 1445370196 0.780701 0.255981 0.414307 -0.391541 1445370196 0.780701 0.255981 0.414307 -0.391541 1445370196 0.780701 0.255981 0.414307 -0.391541 1445370196 0.780701 0.255981 0.414307 -0.391541 1445370196 0.780701 0.255981 0.414307 -0.391541 1445370196 0.780701 0.255981 0.414307 -0.391541 1445370196 0.825989 0.059998 0.447388 -0.337463 1445370196 0.825989 0.059998 0.447388 -0.337463 1445370196 0.825989 0.059998 0.447388 -0.337463 1445370196 0.825989 0.059998 0.447388 -0.337463 1445370196 0.825989 0.059998 0.447388 -0.337463 1445370196 0.825989 0.059998 0.447388 -0.337463 1445370196 0.880554 -0.051697 0.402588 -0.244568 1445370196 0.880554 -0.051697 0.402588 -0.244568 1445370196 0.880554 -0.051697 0.402588 -0.244568 1445370196 0.880554 -0.051697 0.402588 -0.244568 1445370196 0.880554 -0.051697 0.402588 -0.244568 1445370196 0.880554 -0.051697 0.402588 -0.244568 1445370196 0.957764 -0.108704 0.253052 -0.082581 1445370196 0.957764 -0.108704 0.253052 -0.082581 1445370196 0.957764 -0.108704 0.253052 -0.082581 1445370196 0.957764 -0.108704 0.253052 -0.082581 1445370196 0.957764 -0.108704 0.253052 -0.082581 1445370196 0.957764 -0.108704 0.253052 -0.082581 1445370196 0.957764 -0.108704 0.253052 -0.082581 1445370196 0.975830 -0.177856 0.070862 0.104980 1445370196 0.975830 -0.177856 0.070862 0.104980 1445370196 0.975830 -0.177856 0.070862 0.104980 1445370196 0.975830 -0.177856 0.070862 0.104980 1445370196 0.975830 -0.177856 0.070862 0.104980 1445370196 0.975830 -0.177856 0.070862 0.104980 1445370196 0.993225 0.036438 0.081360 0.074158 1445370196 0.993225 0.036438 0.081360 0.074158 1445370196 0.993225 0.036438 0.081360 0.074158 1445370196 0.993225 0.036438 0.081360 0.074158 1445370196 0.993225 0.036438 0.081360 0.074158 1445370196 0.993225 0.036438 0.081360 0.074158 1445370196 0.956177 0.252808 0.126038 -0.076660 1445370196 0.956177 0.252808 0.126038 -0.076660 1445370196 0.956177 0.252808 0.126038 -0.076660 1445370196 0.956177 0.252808 0.126038 -0.076660 1445370196 0.956177 0.252808 0.126038 -0.076660 1445370196 0.956177 0.252808 0.126038 -0.076660 1445370196 0.899414 0.336670 0.166260 -0.223572 1445370196 0.899414 0.336670 0.166260 -0.223572 1445370197 0.899414 0.336670 0.166260 -0.223572 1445370197 0.899414 0.336670 0.166260 -0.223572 1445370197 0.899414 0.336670 0.166260 -0.223572 1445370197 0.844604 0.364136 0.231995 -0.316528 1445370197 0.844604 0.364136 0.231995 -0.316528 1445370197 0.844604 0.364136 0.231995 -0.316528 1445370197 0.844604 0.364136 0.231995 -0.316528 1445370197 0.844604 0.364136 0.231995 -0.316528 1445370197 0.844604 0.364136 0.231995 -0.316528 1445370197 0.844604 0.364136 0.231995 -0.316528 1445370197 0.774414 0.421387 0.287781 -0.374023 1445370197 0.774414 0.421387 0.287781 -0.374023 1445370197 0.774414 0.421387 0.287781 -0.374023 1445370197 0.774414 0.421387 0.287781 -0.374023 1445370197 0.774414 0.421387 0.287781 -0.374023 1445370197 0.774414 0.421387 0.287781 -0.374023 1445370197 0.733093 0.435974 0.351868 -0.385437 1445370197 0.733093 0.435974 0.351868 -0.385437 1445370197 0.733093 0.435974 0.351868 -0.385437 1445370197 0.733093 0.435974 0.351868 -0.385437 1445370197 0.733093 0.435974 0.351868 -0.385437 1445370197 0.733093 0.435974 0.351868 -0.385437 1445370197 0.733093 0.435974 0.351868 -0.385437 1445370197 0.768555 0.347595 0.394897 -0.363892 1445370197 0.768555 0.347595 0.394897 -0.363892 1445370197 0.768555 0.347595 0.394897 -0.363892 1445370197 0.768555 0.347595 0.394897 -0.363892 1445370197 0.768555 0.347595 0.394897 -0.363892 1445370197 0.768555 0.347595 0.394897 -0.363892 1445370197 0.828735 0.150940 0.429260 -0.325684 1445370197 0.828735 0.150940 0.429260 -0.325684 1445370197 0.828735 0.150940 0.429260 -0.325684 1445370197 0.828735 0.150940 0.429260 -0.325684 1445370197 0.828735 0.150940 0.429260 -0.325684 1445370197 0.828735 0.150940 0.429260 -0.325684 1445370197 0.828735 0.150940 0.429260 -0.325684 1445370197 0.856201 0.001526 0.423706 -0.295410 1445370197 0.856201 0.001526 0.423706 -0.295410 1445370197 0.856201 0.001526 0.423706 -0.295410 1445370197 0.903137 -0.103760 0.359558 -0.210266 1445370197 0.903137 -0.103760 0.359558 -0.210266 1445370197 0.903137 -0.103760 0.359558 -0.210266 1445370197 0.903137 -0.103760 0.359558 -0.210266 1445370197 0.903137 -0.103760 0.359558 -0.210266 1445370197 0.903137 -0.103760 0.359558 -0.210266 1445370197 0.903137 -0.103760 0.359558 -0.210266 1445370197 0.959839 -0.211060 0.182922 -0.026245 1445370197 0.959839 -0.211060 0.182922 -0.026245 1445370197 0.959839 -0.211060 0.182922 -0.026245 1445370197 0.959839 -0.211060 0.182922 -0.026245 1445370197 0.959839 -0.211060 0.182922 -0.026245 1445370197 0.959839 -0.211060 0.182922 -0.026245 1445370197 0.959839 -0.211060 0.182922 -0.026245 1445370197 0.978271 -0.179077 0.031311 0.099609 1445370197 0.978271 -0.179077 0.031311 0.099609 1445370197 0.978271 -0.179077 0.031311 0.099609 1445370197 0.978271 -0.179077 0.031311 0.099609 1445370197 0.978271 -0.179077 0.031311 0.099609 1445370197 0.978271 -0.179077 0.031311 0.099609 1445370197 0.990967 0.051331 0.122864 -0.012085 1445370197 0.990967 0.051331 0.122864 -0.012085 1445370197 0.990967 0.051331 0.122864 -0.012085 1445370197 0.990967 0.051331 0.122864 -0.012085 1445370197 0.990967 0.051331 0.122864 -0.012085 1445370197 0.990967 0.051331 0.122864 -0.012085 1445370197 0.938049 0.248108 0.172241 -0.169495 1445370197 0.938049 0.248108 0.172241 -0.169495 1445370197 0.938049 0.248108 0.172241 -0.169495 1445370197 0.938049 0.248108 0.172241 -0.169495 1445370197 0.938049 0.248108 0.172241 -0.169495 1445370197 0.938049 0.248108 0.172241 -0.169495 1445370197 0.938049 0.248108 0.172241 -0.169495 1445370197 0.844604 0.371704 0.229309 -0.309509 1445370197 0.844604 0.371704 0.229309 -0.309509 1445370197 0.844604 0.371704 0.229309 -0.309509 1445370197 0.844604 0.371704 0.229309 -0.309509 1445370197 0.844604 0.371704 0.229309 -0.309509 1445370197 0.844604 0.371704 0.229309 -0.309509 1445370197 0.762390 0.425110 0.302185 -0.382996 1445370197 0.762390 0.425110 0.302185 -0.382996 1445370197 0.762390 0.425110 0.302185 -0.382996 1445370197 0.762390 0.425110 0.302185 -0.382996 1445370197 0.699646 0.419922 0.411560 -0.405945 1445370197 0.699646 0.419922 0.411560 -0.405945 1445370197 0.699646 0.419922 0.411560 -0.405945 1445370197 0.699646 0.419922 0.411560 -0.405945 1445370197 0.699646 0.419922 0.411560 -0.405945 1445370197 0.699646 0.419922 0.411560 -0.405945 1445370197 0.685120 0.341125 0.469727 -0.439880 1445370197 0.685120 0.341125 0.469727 -0.439880 1445370197 0.685120 0.341125 0.469727 -0.439880 1445370197 0.685120 0.341125 0.469727 -0.439880 1445370197 0.685120 0.341125 0.469727 -0.439880 1445370197 0.685120 0.341125 0.469727 -0.439880 1445370197 0.728027 0.230530 0.480408 -0.431213 1445370197 0.728027 0.230530 0.480408 -0.431213 1445370197 0.728027 0.230530 0.480408 -0.431213 1445370197 0.728027 0.230530 0.480408 -0.431213 1445370197 0.728027 0.230530 0.480408 -0.431213 1445370197 0.728027 0.230530 0.480408 -0.431213 1445370197 0.791016 0.066895 0.477051 -0.377075 1445370197 0.791016 0.066895 0.477051 -0.377075 1445370197 0.791016 0.066895 0.477051 -0.377075 1445370197 0.791016 0.066895 0.477051 -0.377075 1445370197 0.791016 0.066895 0.477051 -0.377075 1445370197 0.791016 0.066895 0.477051 -0.377075 1445370197 0.870300 -0.006409 0.406067 -0.278503 1445370197 0.870300 -0.006409 0.406067 -0.278503 1445370198 0.870300 -0.006409 0.406067 -0.278503 1445370198 0.870300 -0.006409 0.406067 -0.278503 1445370198 0.870300 -0.006409 0.406067 -0.278503 1445370198 0.870300 -0.006409 0.406067 -0.278503 1445370198 0.948853 -0.141907 0.267883 -0.088013 1445370198 0.948853 -0.141907 0.267883 -0.088013 1445370198 0.948853 -0.141907 0.267883 -0.088013 1445370198 0.948853 -0.141907 0.267883 -0.088013 1445370198 0.948853 -0.141907 0.267883 -0.088013 1445370198 0.967529 -0.208740 0.061340 0.128540 1445370198 0.967529 -0.208740 0.061340 0.128540 1445370198 0.967529 -0.208740 0.061340 0.128540 1445370198 0.967529 -0.208740 0.061340 0.128540 1445370198 0.967529 -0.208740 0.061340 0.128540 1445370198 0.967529 -0.208740 0.061340 0.128540 1445370198 0.978333 0.154053 0.137146 -0.015747 1445370198 0.978333 0.154053 0.137146 -0.015747 1445370198 0.978333 0.154053 0.137146 -0.015747 1445370198 0.978333 0.154053 0.137146 -0.015747 1445370198 0.978333 0.154053 0.137146 -0.015747 1445370198 0.978333 0.154053 0.137146 -0.015747 1445370198 0.897583 0.345459 0.201538 -0.185181 1445370198 0.897583 0.345459 0.201538 -0.185181 1445370198 0.897583 0.345459 0.201538 -0.185181 1445370198 0.897583 0.345459 0.201538 -0.185181 1445370198 0.897583 0.345459 0.201538 -0.185181 1445370198 0.897583 0.345459 0.201538 -0.185181 1445370198 0.897583 0.345459 0.201538 -0.185181 1445370198 0.753174 0.493469 0.241699 -0.361511 1445370198 0.753174 0.493469 0.241699 -0.361511 1445370198 0.753174 0.493469 0.241699 -0.361511 1445370198 0.753174 0.493469 0.241699 -0.361511 1445370198 0.753174 0.493469 0.241699 -0.361511 1445370198 0.753174 0.493469 0.241699 -0.361511 1445370198 0.588562 0.587158 0.239319 -0.501526 1445370198 0.588562 0.587158 0.239319 -0.501526 1445370198 0.588562 0.587158 0.239319 -0.501526 1445370198 0.588562 0.587158 0.239319 -0.501526 1445370198 0.588562 0.587158 0.239319 -0.501526 1445370198 0.588562 0.587158 0.239319 -0.501526 1445370198 0.588562 0.587158 0.239319 -0.501526 1445370198 0.458801 0.621155 0.233826 -0.590759 1445370198 0.458801 0.621155 0.233826 -0.590759 1445370198 0.458801 0.621155 0.233826 -0.590759 1445370198 0.458801 0.621155 0.233826 -0.590759 1445370198 0.458801 0.621155 0.233826 -0.590759 1445370198 0.458801 0.621155 0.233826 -0.590759 1445370198 0.460876 0.568359 0.256836 -0.631287 1445370198 0.460876 0.568359 0.256836 -0.631287 1445370198 0.460876 0.568359 0.256836 -0.631287 1445370198 0.460876 0.568359 0.256836 -0.631287 1445370198 0.540405 0.481262 0.307129 -0.618103 1445370198 0.540405 0.481262 0.307129 -0.618103 1445370198 0.540405 0.481262 0.307129 -0.618103 1445370198 0.540405 0.481262 0.307129 -0.618103 1445370198 0.540405 0.481262 0.307129 -0.618103 1445370198 0.540405 0.481262 0.307129 -0.618103 1445370198 0.698425 0.296082 0.405884 -0.509644 1445370198 0.698425 0.296082 0.405884 -0.509644 1445370198 0.698425 0.296082 0.405884 -0.509644 1445370198 0.698425 0.296082 0.405884 -0.509644 1445370198 0.698425 0.296082 0.405884 -0.509644 1445370198 0.698425 0.296082 0.405884 -0.509644 1445370198 0.698425 0.296082 0.405884 -0.509644 1445370198 0.816040 -0.044556 0.488831 -0.305115 1445370198 0.816040 -0.044556 0.488831 -0.305115 1445370198 0.816040 -0.044556 0.488831 -0.305115 1445370198 0.816040 -0.044556 0.488831 -0.305115 1445370198 0.816040 -0.044556 0.488831 -0.305115 1445370198 0.816040 -0.044556 0.488831 -0.305115 1445370198 0.889648 -0.232178 0.368164 -0.137878 1445370198 0.889648 -0.232178 0.368164 -0.137878 1445370198 0.889648 -0.232178 0.368164 -0.137878 1445370198 0.889648 -0.232178 0.368164 -0.137878 1445370198 0.889648 -0.232178 0.368164 -0.137878 1445370198 0.889648 -0.232178 0.368164 -0.137878 1445370198 0.934753 -0.314636 0.160828 0.037476 1445370198 0.934753 -0.314636 0.160828 0.037476 1445370198 0.934753 -0.314636 0.160828 0.037476 1445370198 0.934753 -0.314636 0.160828 0.037476 1445370198 0.934753 -0.314636 0.160828 0.037476 1445370198 0.934753 -0.314636 0.160828 0.037476 1445370198 0.934753 -0.314636 0.160828 0.037476 1445370198 0.977478 -0.177002 0.107361 0.039978 1445370198 0.977478 -0.177002 0.107361 0.039978 1445370198 0.977478 -0.177002 0.107361 0.039978 1445370198 0.977478 -0.177002 0.107361 0.039978 1445370198 0.977478 -0.177002 0.107361 0.039978 1445370198 0.963318 0.153015 0.180847 -0.126038 1445370198 0.963318 0.153015 0.180847 -0.126038 1445370198 0.963318 0.153015 0.180847 -0.126038 1445370198 0.963318 0.153015 0.180847 -0.126038 1445370198 0.963318 0.153015 0.180847 -0.126038 1445370198 0.963318 0.153015 0.180847 -0.126038 1445370198 0.751648 0.513489 0.193787 -0.365662 1445370198 0.751648 0.513489 0.193787 -0.365662 1445370198 0.751648 0.513489 0.193787 -0.365662 1445370198 0.751648 0.513489 0.193787 -0.365662 1445370198 0.751648 0.513489 0.193787 -0.365662 1445370198 0.751648 0.513489 0.193787 -0.365662 1445370198 0.494324 0.675049 0.125122 -0.533142 1445370198 0.494324 0.675049 0.125122 -0.533142 1445370198 0.494324 0.675049 0.125122 -0.533142 1445370198 0.494324 0.675049 0.125122 -0.533142 1445370198 0.494324 0.675049 0.125122 -0.533142 1445370198 0.494324 0.675049 0.125122 -0.533142 1445370198 0.377808 0.658020 0.141907 -0.635742 1445370198 0.377808 0.658020 0.141907 -0.635742 1445370198 0.377808 0.658020 0.141907 -0.635742 1445370198 0.377808 0.658020 0.141907 -0.635742 1445370199 0.377808 0.658020 0.141907 -0.635742 1445370199 0.377808 0.658020 0.141907 -0.635742 1445370199 0.377808 0.658020 0.141907 -0.635742 1445370199 0.319946 0.619019 0.159668 -0.699219 1445370199 0.319946 0.619019 0.159668 -0.699219 1445370199 0.319946 0.619019 0.159668 -0.699219 1445370199 0.319946 0.619019 0.159668 -0.699219 1445370199 0.319946 0.619019 0.159668 -0.699219 1445370199 0.319946 0.619019 0.159668 -0.699219 1445370199 0.407227 0.542786 0.228516 -0.698059 1445370199 0.407227 0.542786 0.228516 -0.698059 1445370199 0.407227 0.542786 0.228516 -0.698059 1445370199 0.407227 0.542786 0.228516 -0.698059 1445370199 0.407227 0.542786 0.228516 -0.698059 1445370199 0.407227 0.542786 0.228516 -0.698059 1445370199 0.407227 0.542786 0.228516 -0.698059 1445370199 0.568604 0.361572 0.404358 -0.618408 1445370199 0.568604 0.361572 0.404358 -0.618408 1445370199 0.568604 0.361572 0.404358 -0.618408 1445370199 0.568604 0.361572 0.404358 -0.618408 1445370199 0.568604 0.361572 0.404358 -0.618408 1445370199 0.568604 0.361572 0.404358 -0.618408 1445370199 0.712769 0.165771 0.491516 -0.472107 1445370199 0.712769 0.165771 0.491516 -0.472107 1445370199 0.712769 0.165771 0.491516 -0.472107 1445370199 0.712769 0.165771 0.491516 -0.472107 1445370199 0.712769 0.165771 0.491516 -0.472107 1445370199 0.712769 0.165771 0.491516 -0.472107 1445370199 0.712769 0.165771 0.491516 -0.472107 1445370199 0.826782 -0.050781 0.480347 -0.288147 1445370199 0.826782 -0.050781 0.480347 -0.288147 1445370199 0.826782 -0.050781 0.480347 -0.288147 1445370199 0.826782 -0.050781 0.480347 -0.288147 1445370199 0.826782 -0.050781 0.480347 -0.288147 1445370199 0.911560 -0.209473 0.338806 -0.101440 1445370199 0.911560 -0.209473 0.338806 -0.101440 1445370199 0.911560 -0.209473 0.338806 -0.101440 1445370199 0.911560 -0.209473 0.338806 -0.101440 1445370199 0.911560 -0.209473 0.338806 -0.101440 1445370199 0.911560 -0.209473 0.338806 -0.101440 1445370199 0.945618 -0.285034 0.140991 0.068481 1445370199 0.945618 -0.285034 0.140991 0.068481 1445370199 0.945618 -0.285034 0.140991 0.068481 1445370199 0.945618 -0.285034 0.140991 0.068481 1445370199 0.945618 -0.285034 0.140991 0.068481 1445370199 0.945618 -0.285034 0.140991 0.068481 1445370199 0.975464 -0.167175 0.142578 0.013977 1445370199 0.975464 -0.167175 0.142578 0.013977 1445370199 0.975464 -0.167175 0.142578 0.013977 1445370199 0.975464 -0.167175 0.142578 0.013977 1445370199 0.975464 -0.167175 0.142578 0.013977 1445370199 0.975464 -0.167175 0.142578 0.013977 1445370199 0.966431 0.033081 0.209290 -0.145020 1445370199 0.966431 0.033081 0.209290 -0.145020 1445370199 0.966431 0.033081 0.209290 -0.145020 1445370199 0.966431 0.033081 0.209290 -0.145020 1445370199 0.966431 0.033081 0.209290 -0.145020 1445370199 0.966431 0.033081 0.209290 -0.145020 1445370199 0.829407 0.355530 0.226624 -0.366455 1445370199 0.829407 0.355530 0.226624 -0.366455 1445370199 0.829407 0.355530 0.226624 -0.366455 1445370199 0.829407 0.355530 0.226624 -0.366455 1445370199 0.829407 0.355530 0.226624 -0.366455 1445370199 0.829407 0.355530 0.226624 -0.366455 1445370199 0.608765 0.570679 0.173279 -0.523071 1445370199 0.608765 0.570679 0.173279 -0.523071 1445370199 0.608765 0.570679 0.173279 -0.523071 1445370199 0.608765 0.570679 0.173279 -0.523071 1445370199 0.608765 0.570679 0.173279 -0.523071 1445370199 0.608765 0.570679 0.173279 -0.523071 1445370199 0.454102 0.620117 0.140869 -0.623962 1445370199 0.454102 0.620117 0.140869 -0.623962 1445370199 0.454102 0.620117 0.140869 -0.623962 1445370199 0.454102 0.620117 0.140869 -0.623962 1445370199 0.454102 0.620117 0.140869 -0.623962 1445370199 0.454102 0.620117 0.140869 -0.623962 1445370199 0.454102 0.620117 0.140869 -0.623962 1445370199 0.410339 0.613037 0.158142 -0.656372 1445370199 0.410339 0.613037 0.158142 -0.656372 1445370199 0.410339 0.613037 0.158142 -0.656372 1445370199 0.410339 0.613037 0.158142 -0.656372 1445370199 0.410339 0.613037 0.158142 -0.656372 1445370199 0.410339 0.613037 0.158142 -0.656372 1445370199 0.469360 0.578491 0.201111 -0.636047 1445370199 0.469360 0.578491 0.201111 -0.636047 1445370199 0.469360 0.578491 0.201111 -0.636047 1445370199 0.469360 0.578491 0.201111 -0.636047 1445370199 0.469360 0.578491 0.201111 -0.636047 1445370199 0.469360 0.578491 0.201111 -0.636047 1445370199 0.625244 0.445251 0.301697 -0.565430 1445370199 0.625244 0.445251 0.301697 -0.565430 1445370199 0.625244 0.445251 0.301697 -0.565430 1445370199 0.625244 0.445251 0.301697 -0.565430 1445370199 0.625244 0.445251 0.301697 -0.565430 1445370199 0.625244 0.445251 0.301697 -0.565430 1445370199 0.782104 0.192444 0.427002 -0.410950 1445370199 0.782104 0.192444 0.427002 -0.410950 1445370199 0.782104 0.192444 0.427002 -0.410950 1445370199 0.782104 0.192444 0.427002 -0.410950 1445370199 0.782104 0.192444 0.427002 -0.410950 1445370199 0.782104 0.192444 0.427002 -0.410950 1445370199 0.879333 -0.061279 0.407471 -0.238586 1445370199 0.879333 -0.061279 0.407471 -0.238586 1445370199 0.879333 -0.061279 0.407471 -0.238586 1445370199 0.879333 -0.061279 0.407471 -0.238586 1445370199 0.879333 -0.061279 0.407471 -0.238586 1445370199 0.879333 -0.061279 0.407471 -0.238586 1445370199 0.955627 -0.198120 0.214722 -0.037354 1445370199 0.955627 -0.198120 0.214722 -0.037354 1445370199 0.955627 -0.198120 0.214722 -0.037354 1445370199 0.955627 -0.198120 0.214722 -0.037354 1445370199 0.955627 -0.198120 0.214722 -0.037354 1445370200 0.955627 -0.198120 0.214722 -0.037354 1445370200 0.964722 -0.239929 0.063049 0.088135 1445370200 0.964722 -0.239929 0.063049 0.088135 1445370200 0.964722 -0.239929 0.063049 0.088135 1445370200 0.964722 -0.239929 0.063049 0.088135 1445370200 0.964722 -0.239929 0.063049 0.088135 1445370200 0.964722 -0.239929 0.063049 0.088135 1445370200 0.991943 0.007263 0.124695 -0.019104 1445370200 0.991943 0.007263 0.124695 -0.019104 1445370200 0.991943 0.007263 0.124695 -0.019104 1445370200 0.991943 0.007263 0.124695 -0.019104 1445370200 0.991943 0.007263 0.124695 -0.019104 1445370200 0.991943 0.007263 0.124695 -0.019104 1445370200 0.911377 0.325256 0.164490 -0.191101 1445370200 0.911377 0.325256 0.164490 -0.191101 1445370200 0.911377 0.325256 0.164490 -0.191101 1445370200 0.911377 0.325256 0.164490 -0.191101 1445370200 0.911377 0.325256 0.164490 -0.191101 1445370200 0.911377 0.325256 0.164490 -0.191101 1445370200 0.911377 0.325256 0.164490 -0.191101 1445370200 0.757629 0.507996 0.167358 -0.374023 1445370200 0.757629 0.507996 0.167358 -0.374023 1445370200 0.757629 0.507996 0.167358 -0.374023 1445370200 0.757629 0.507996 0.167358 -0.374023 1445370200 0.757629 0.507996 0.167358 -0.374023 1445370200 0.757629 0.507996 0.167358 -0.374023 1445370200 0.658203 0.529663 0.204102 -0.494507 1445370200 0.658203 0.529663 0.204102 -0.494507 1445370200 0.658203 0.529663 0.204102 -0.494507 1445370200 0.658203 0.529663 0.204102 -0.494507 1445370200 0.658203 0.529663 0.204102 -0.494507 1445370200 0.658203 0.529663 0.204102 -0.494507 1445370200 0.553894 0.559021 0.235535 -0.570251 1445370200 0.553894 0.559021 0.235535 -0.570251 1445370200 0.553894 0.559021 0.235535 -0.570251 1445370200 0.553894 0.559021 0.235535 -0.570251 1445370200 0.553894 0.559021 0.235535 -0.570251 1445370200 0.553894 0.559021 0.235535 -0.570251 1445370200 0.491455 0.584167 0.272278 -0.585693 1445370200 0.491455 0.584167 0.272278 -0.585693 1445370200 0.491455 0.584167 0.272278 -0.585693 1445370200 0.491455 0.584167 0.272278 -0.585693 1445370200 0.491455 0.584167 0.272278 -0.585693 1445370200 0.491455 0.584167 0.272278 -0.585693 1445370200 0.491455 0.584167 0.272278 -0.585693 1445370200 0.604370 0.478699 0.346375 -0.534363 1445370200 0.604370 0.478699 0.346375 -0.534363 1445370200 0.604370 0.478699 0.346375 -0.534363 1445370200 0.604370 0.478699 0.346375 -0.534363 1445370200 0.604370 0.478699 0.346375 -0.534363 1445370200 0.604370 0.478699 0.346375 -0.534363 1445370200 0.745544 0.240967 0.448608 -0.429932 1445370200 0.745544 0.240967 0.448608 -0.429932 1445370200 0.745544 0.240967 0.448608 -0.429932 1445370200 0.745544 0.240967 0.448608 -0.429932 1445370200 0.745544 0.240967 0.448608 -0.429932 1445370200 0.782898 0.012939 0.498108 -0.372375 1445370200 0.782898 0.012939 0.498108 -0.372375 1445370200 0.782898 0.012939 0.498108 -0.372375 1445370200 0.782898 0.012939 0.498108 -0.372375 1445370200 0.782898 0.012939 0.498108 -0.372375 1445370200 0.782898 0.012939 0.498108 -0.372375 1445370200 0.840881 -0.094543 0.454651 -0.277954 1445370200 0.840881 -0.094543 0.454651 -0.277954 1445370200 0.840881 -0.094543 0.454651 -0.277954 1445370200 0.840881 -0.094543 0.454651 -0.277954 1445370200 0.840881 -0.094543 0.454651 -0.277954 1445370200 0.840881 -0.094543 0.454651 -0.277954 1445370200 0.919495 -0.175537 0.322021 -0.141296 1445370200 0.919495 -0.175537 0.322021 -0.141296 1445370200 0.919495 -0.175537 0.322021 -0.141296 1445370200 0.919495 -0.175537 0.322021 -0.141296 1445370200 0.919495 -0.175537 0.322021 -0.141296 1445370200 0.919495 -0.175537 0.322021 -0.141296 1445370200 0.973755 -0.171997 0.148804 -0.008118 1445370200 0.973755 -0.171997 0.148804 -0.008118 1445370200 0.973755 -0.171997 0.148804 -0.008118 1445370200 0.973755 -0.171997 0.148804 -0.008118 1445370200 0.973755 -0.171997 0.148804 -0.008118 1445370200 0.973755 -0.171997 0.148804 -0.008118 1445370200 0.973755 -0.171997 0.148804 -0.008118 1445370200 0.985535 0.027954 0.154785 -0.062744 1445370200 0.985535 0.027954 0.154785 -0.062744 1445370200 0.985535 0.027954 0.154785 -0.062744 1445370200 0.985535 0.027954 0.154785 -0.062744 1445370200 0.985535 0.027954 0.154785 -0.062744 1445370200 0.985535 0.027954 0.154785 -0.062744 1445370200 0.946289 0.186157 0.174194 -0.198669 1445370200 0.946289 0.186157 0.174194 -0.198669 1445370200 0.946289 0.186157 0.174194 -0.198669 1445370200 0.946289 0.186157 0.174194 -0.198669 1445370200 0.946289 0.186157 0.174194 -0.198669 1445370200 0.946289 0.186157 0.174194 -0.198669 1445370200 0.835083 0.366638 0.183350 -0.366821 1445370200 0.835083 0.366638 0.183350 -0.366821 1445370200 0.835083 0.366638 0.183350 -0.366821 1445370200 0.835083 0.366638 0.183350 -0.366821 1445370200 0.835083 0.366638 0.183350 -0.366821 1445370200 0.835083 0.366638 0.183350 -0.366821 1445370200 0.835083 0.366638 0.183350 -0.366821 1445370200 0.688354 0.496887 0.195129 -0.491089 1445370200 0.688354 0.496887 0.195129 -0.491089 1445370200 0.688354 0.496887 0.195129 -0.491089 1445370200 0.688354 0.496887 0.195129 -0.491089 1445370200 0.688354 0.496887 0.195129 -0.491089 1445370200 0.688354 0.496887 0.195129 -0.491089 1445370200 0.595825 0.537170 0.210938 -0.558472 1445370200 0.595825 0.537170 0.210938 -0.558472 1445370200 0.595825 0.537170 0.210938 -0.558472 1445370200 0.595825 0.537170 0.210938 -0.558472 1445370200 0.595825 0.537170 0.210938 -0.558472 1445370201 0.595825 0.537170 0.210938 -0.558472 1445370201 0.540771 0.556763 0.266235 -0.571533 1445370201 0.540771 0.556763 0.266235 -0.571533 1445370201 0.540771 0.556763 0.266235 -0.571533 1445370201 0.540771 0.556763 0.266235 -0.571533 1445370201 0.540771 0.556763 0.266235 -0.571533 1445370201 0.540771 0.556763 0.266235 -0.571533 1445370201 0.545715 0.539795 0.298462 -0.567200 1445370201 0.545715 0.539795 0.298462 -0.567200 1445370201 0.545715 0.539795 0.298462 -0.567200 1445370201 
0.758240 0.282043 -0.563049 0.168823 1445370204 0.758240 0.282043 -0.563049 0.168823 1445370204 0.758240 0.282043 -0.563049 0.168823 1445370204 0.758240 0.282043 -0.563049 0.168823 1445370204 0.758240 0.282043 -0.563049 0.168823 1445370204 0.767273 0.262756 -0.563477 0.156982 1445370204 0.767273 0.262756 -0.563477 0.156982 1445370204 0.767273 0.262756 -0.563477 0.156982 1445370204 0.767273 0.262756 -0.563477 0.156982 1445370204 0.767273 0.262756 -0.563477 0.156982 1445370204 0.767273 0.262756 -0.563477 0.156982 1445370204 0.767273 0.262756 -0.563477 0.156982 1445370204 0.773865 0.257751 -0.557007 0.156128 1445370204 0.773865 0.257751 -0.557007 0.156128 1445370204 0.773865 0.257751 -0.557007 0.156128 1445370204 0.773865 0.257751 -0.557007 0.156128 1445370204 0.773865 0.257751 -0.557007 0.156128 1445370204 0.778320 0.267334 -0.544250 0.162720 1445370204 0.778320 0.267334 -0.544250 0.162720 1445370204 0.778320 0.267334 -0.544250 0.162720 1445370204 0.778320 0.267334 -0.544250 0.162720 1445370204 0.778320 0.267334 -0.544250 0.162720 1445370204 0.778320 0.267334 -0.544250 0.162720 1445370204 0.778320 0.267334 -0.544250 0.162720 1445370204 0.780884 0.282227 -0.530579 0.170532 1445370204 0.780884 0.282227 -0.530579 0.170532 1445370204 0.780884 0.282227 -0.530579 0.170532 1445370204 0.780884 0.282227 -0.530579 0.170532 1445370204 0.780884 0.282227 -0.530579 0.170532 1445370204 0.781311 0.295288 -0.520264 0.177917 1445370204 0.781311 0.295288 -0.520264 0.177917 1445370204 0.781311 0.295288 -0.520264 0.177917 1445370204 0.781311 0.295288 -0.520264 0.177917 1445370204 0.781311 0.295288 -0.520264 0.177917 1445370204 0.781311 0.295288 -0.520264 0.177917 1445370204 0.778137 0.309937 -0.512817 0.188293 1445370204 0.778137 0.309937 -0.512817 0.188293 1445370204 0.778137 0.309937 -0.512817 0.188293 1445370204 0.778137 0.309937 -0.512817 0.188293 1445370204 0.778137 0.309937 -0.512817 0.188293 1445370204 0.778137 0.309937 -0.512817 0.188293 1445370204 0.778137 0.309937 -0.512817 0.188293 1445370204 0.772095 0.325867 -0.508362 0.197998 1445370204 0.772095 0.325867 -0.508362 0.197998 1445370204 0.772095 0.325867 -0.508362 0.197998 1445370204 0.772095 0.325867 -0.508362 0.197998 1445370204 0.772095 0.325867 -0.508362 0.197998 1445370204 0.772095 0.325867 -0.508362 0.197998 1445370204 0.766479 0.334106 -0.510010 0.201904 1445370204 0.766479 0.334106 -0.510010 0.201904 1445370204 0.766479 0.334106 -0.510010 0.201904 1445370204 0.766479 0.334106 -0.510010 0.201904 1445370204 0.766479 0.334106 -0.510010 0.201904 1445370204 0.766479 0.334106 -0.510010 0.201904 1445370204 0.762756 0.330566 -0.517578 0.202454 1445370204 0.762756 0.330566 -0.517578 0.202454 1445370204 0.762756 0.330566 -0.517578 0.202454 1445370204 0.762756 0.330566 -0.517578 0.202454 1445370204 0.762756 0.330566 -0.517578 0.202454 1445370204 0.762756 0.330566 -0.517578 0.202454 1445370204 0.756836 0.327026 -0.524597 0.212036 1445370204 0.756836 0.327026 -0.524597 0.212036 1445370204 0.756836 0.327026 -0.524597 0.212036 1445370204 0.756836 0.327026 -0.524597 0.212036 1445370204 0.756836 0.327026 -0.524597 0.212036 1445370204 0.756836 0.327026 -0.524597 0.212036 1445370204 0.749939 0.327332 -0.527466 0.228516 1445370204 0.749939 0.327332 -0.527466 0.228516 1445370204 0.749939 0.327332 -0.527466 0.228516 1445370204 0.749939 0.327332 -0.527466 0.228516 1445370205 0.749939 0.327332 -0.527466 0.228516 1445370205 0.745789 0.325378 -0.528809 0.241333 1445370205 0.745789 0.325378 -0.528809 0.241333 1445370205 0.745789 0.325378 -0.528809 0.241333 1445370205 0.745789 0.325378 -0.528809 0.241333 1445370205 0.745789 0.325378 -0.528809 0.241333 1445370205 0.745789 0.325378 -0.528809 0.241333 1445370205 0.745789 0.325378 -0.528809 0.241333 1445370205 0.743408 0.324524 -0.529602 0.248047 1445370205 0.743408 0.324524 -0.529602 0.248047 1445370205 0.743408 0.324524 -0.529602 0.248047 1445370205 0.743408 0.324524 -0.529602 0.248047 1445370205 0.743408 0.324524 -0.529602 0.248047 1445370205 0.743408 0.324524 -0.529602 0.248047 1445370205 0.744324 0.317993 -0.531738 0.249084 1445370205 0.744324 0.317993 -0.531738 0.249084 1445370205 0.744324 0.317993 -0.531738 0.249084 1445370205 0.744324 0.317993 -0.531738 0.249084 1445370205 0.744324 0.317993 -0.531738 0.249084 1445370205 0.744324 0.317993 -0.531738 0.249084 1445370205 0.745483 0.310364 -0.532471 0.253784 1445370205 0.745483 0.310364 -0.532471 0.253784 1445370205 0.745483 0.310364 -0.532471 0.253784 1445370205 0.745483 0.310364 -0.532471 0.253784 1445370205 0.745483 0.310364 -0.532471 0.253784 1445370205 0.745483 0.310364 -0.532471 0.253784 1445370205 0.744812 0.306580 -0.530701 0.263855 1445370205 0.744812 0.306580 -0.530701 0.263855 1445370205 0.744812 0.306580 -0.530701 0.263855 1445370205 0.744812 0.306580 -0.530701 0.263855 1445370205 0.744812 0.306580 -0.530701 0.263855 1445370205 0.744812 0.306580 -0.530701 0.263855 1445370205 0.744812 0.306580 -0.530701 0.263855 1445370205 0.743896 0.324646 -0.513550 0.278259 1445370205 0.743896 0.324646 -0.513550 0.278259 1445370205 0.743896 0.324646 -0.513550 0.278259 1445370205 0.743896 0.324646 -0.513550 0.278259 1445370205 0.743896 0.324646 -0.513550 0.278259 1445370205 0.743896 0.324646 -0.513550 0.278259 1445370205 0.744568 0.354553 -0.492432 0.278198 1445370205 0.744568 0.354553 -0.492432 0.278198 1445370205 0.744568 0.354553 -0.492432 0.278198 1445370205 0.744568 0.354553 -0.492432 0.278198 1445370205 0.744568 0.354553 -0.492432 0.278198 1445370205 0.744568 0.354553 -0.492432 0.278198 1445370205 0.744568 0.354553 -0.492432 0.278198 1445370205 0.746826 0.371155 -0.478699 0.274414 1445370205 0.746826 0.371155 -0.478699 0.274414 1445370205 0.746826 0.371155 -0.478699 0.274414 1445370205 0.746826 0.371155 -0.478699 0.274414 1445370205 0.746826 0.371155 -0.478699 0.274414 1445370205 0.746826 0.371155 -0.478699 0.274414 1445370205 0.746521 0.373718 -0.477112 0.274536 1445370205 0.746521 0.373718 -0.477112 0.274536 1445370205 0.746521 0.373718 -0.477112 0.274536 1445370205 0.746521 0.373718 -0.477112 0.274536 1445370205 0.746521 0.373718 -0.477112 0.274536 1445370205 0.746521 0.373718 -0.477112 0.274536 1445370205 0.738098 0.371033 -0.488037 0.281555 1445370205 0.738098 0.371033 -0.488037 0.281555 1445370205 0.738098 0.371033 -0.488037 0.281555 1445370205 0.738098 0.371033 -0.488037 0.281555 1445370205 0.738098 0.371033 -0.488037 0.281555 1445370205 0.738098 0.371033 -0.488037 0.281555 1445370205 0.738098 0.371033 -0.488037 0.281555 1445370205 0.733704 0.358521 -0.503967 0.281250 1445370205 0.733704 0.358521 -0.503967 0.281250 1445370205 0.733704 0.358521 -0.503967 0.281250 1445370205 0.733704 0.358521 -0.503967 0.281250 1445370205 0.733704 0.358521 -0.503967 0.281250 1445370205 0.742432 0.325867 -0.523560 0.261536 1445370205 0.742432 0.325867 -0.523560 0.261536 1445370205 0.742432 0.325867 -0.523560 0.261536 1445370205 0.742432 0.325867 -0.523560 0.261536 1445370205 0.742432 0.325867 -0.523560 0.261536 1445370205 0.742432 0.325867 -0.523560 0.261536 1445370205 0.752686 0.287720 -0.538757 0.245728 1445370205 0.752686 0.287720 -0.538757 0.245728 1445370205 0.752686 0.287720 -0.538757 0.245728 1445370205 0.752686 0.287720 -0.538757 0.245728 1445370205 0.752686 0.287720 -0.538757 0.245728 1445370205 0.752686 0.287720 -0.538757 0.245728 1445370205 0.752686 0.287720 -0.538757 0.245728 1445370205 0.747314 0.278015 -0.541626 0.266235 1445370205 0.747314 0.278015 -0.541626 0.266235 1445370205 0.747314 0.278015 -0.541626 0.266235 1445370205 0.747314 0.278015 -0.541626 0.266235 1445370205 0.747314 0.278015 -0.541626 0.266235 1445370205 0.747314 0.278015 -0.541626 0.266235 1445370205 0.740967 0.285889 -0.533081 0.291626 1445370205 0.740967 0.285889 -0.533081 0.291626 1445370205 0.740967 0.285889 -0.533081 0.291626 1445370205 0.740967 0.285889 -0.533081 0.291626 1445370205 0.740967 0.285889 -0.533081 0.291626 1445370205 0.740967 0.285889 -0.533081 0.291626 1445370205 0.740967 0.285889 -0.533081 0.291626 1445370205 0.750305 0.284424 -0.521423 0.290222 1445370205 0.750305 0.284424 -0.521423 0.290222 1445370205 0.750305 0.284424 -0.521423 0.290222 1445370205 0.750305 0.284424 -0.521423 0.290222 1445370205 0.750305 0.284424 -0.521423 0.290222 1445370205 0.750305 0.284424 -0.521423 0.290222 1445370205 0.764771 0.301453 -0.500977 0.270691 1445370205 0.764771 0.301453 -0.500977 0.270691 1445370205 0.764771 0.301453 -0.500977 0.270691 1445370205 0.764771 0.301453 -0.500977 0.270691 1445370205 0.764771 0.301453 -0.500977 0.270691 1445370205 0.764771 0.301453 -0.500977 0.270691 1445370205 0.764771 0.301453 -0.500977 0.270691 1445370205 0.782837 0.331482 -0.469971 0.237488 1445370205 0.782837 0.331482 -0.469971 0.237488 1445370205 0.782837 0.331482 -0.469971 0.237488 1445370205 0.782837 0.331482 -0.469971 0.237488 1445370205 0.782837 0.331482 -0.469971 0.237488 1445370205 0.782837 0.331482 -0.469971 0.237488 1445370206 0.794128 0.360657 -0.439331 0.215027 1445370206 0.794128 0.360657 -0.439331 0.215027 1445370206 0.794128 0.360657 -0.439331 0.215027 1445370206 0.794128 0.360657 -0.439331 0.215027 1445370206 0.794128 0.360657 -0.439331 0.215027 1445370206 0.794128 0.360657 -0.439331 0.215027 1445370206 0.793213 0.383728 -0.420471 0.216064 1445370206 0.793213 0.383728 -0.420471 0.216064 1445370206 0.793213 0.383728 -0.420471 0.216064 1445370206 0.793213 0.383728 -0.420471 0.216064 1445370206 0.793213 0.383728 -0.420471 0.216064 1445370206 0.793213 0.383728 -0.420471 0.216064 1445370206 0.793213 0.383728 -0.420471 0.216064 1445370206 0.777344 0.404541 -0.416565 0.241760 1445370206 0.777344 0.404541 -0.416565 0.241760 1445370206 0.777344 0.404541 -0.416565 0.241760 1445370206 0.777344 0.404541 -0.416565 0.241760 1445370206 0.777344 0.404541 -0.416565 0.241760 1445370206 0.777344 0.404541 -0.416565 0.241760 1445370206 0.765137 0.405945 -0.428406 0.257263 1445370206 0.765137 0.405945 -0.428406 0.257263 1445370206 0.765137 0.405945 -0.428406 0.257263 1445370206 0.765137 0.405945 -0.428406 0.257263 1445370206 0.765137 0.405945 -0.428406 0.257263 1445370206 0.765137 0.405945 -0.428406 0.257263 1445370206 0.767761 0.380005 -0.450317 0.251648 1445370206 0.767761 0.380005 -0.450317 0.251648 1445370206 0.767761 0.380005 -0.450317 0.251648 1445370206 0.767761 0.380005 -0.450317 0.251648 1445370206 0.767761 0.380005 -0.450317 0.251648 1445370206 0.767761 0.380005 -0.450317 0.251648 1445370206 0.771179 0.357910 -0.464172 0.248352 1445370206 0.771179 0.357910 -0.464172 0.248352 1445370206 0.771179 0.357910 -0.464172 0.248352 1445370206 0.771179 0.357910 -0.464172 0.248352 1445370206 0.771179 0.357910 -0.464172 0.248352 1445370206 0.771179 0.357910 -0.464172 0.248352 1445370206 0.765320 0.344788 -0.477539 0.259338 1445370206 0.765320 0.344788 -0.477539 0.259338 1445370206 0.765320 0.344788 -0.477539 0.259338 1445370206 0.765320 0.344788 -0.477539 0.259338 1445370206 0.765320 0.344788 -0.477539 0.259338 1445370206 0.765320 0.344788 -0.477539 0.259338 1445370206 0.754700 0.333313 -0.491943 0.277954 1445370206 0.754700 0.333313 -0.491943 0.277954 1445370206 0.754700 0.333313 -0.491943 0.277954 1445370206 0.754700 0.333313 -0.491943 0.277954 1445370206 0.754700 0.333313 -0.491943 0.277954 1445370206 0.754700 0.333313 -0.491943 0.277954 1445370206 0.765686 0.314392 -0.493835 0.266418 1445370206 0.765686 0.314392 -0.493835 0.266418 1445370206 0.765686 0.314392 -0.493835 0.266418 1445370206 0.765686 0.314392 -0.493835 0.266418 1445370206 0.765686 0.314392 -0.493835 0.266418 1445370206 0.765686 0.314392 -0.493835 0.266418 1445370206 0.781250 0.300781 -0.494873 0.232788 1445370206 0.781250 0.300781 -0.494873 0.232788 1445370206 0.781250 0.300781 -0.494873 0.232788 1445370206 0.781250 0.300781 -0.494873 0.232788 1445370206 0.781250 0.300781 -0.494873 0.232788 1445370206 0.781250 0.300781 -0.494873 0.232788 1445370206 0.781250 0.300781 -0.494873 0.232788 1445370206 0.791260 0.315735 -0.475586 0.219055 1445370206 0.791260 0.315735 -0.475586 0.219055 1445370206 0.791260 0.315735 -0.475586 0.219055 1445370206 0.791260 0.315735 -0.475586 0.219055 1445370206 0.791260 0.315735 -0.475586 0.219055 1445370206 0.791260 0.315735 -0.475586 0.219055 1445370206 0.792480 0.341309 -0.448669 0.232544 1445370206 0.792480 0.341309 -0.448669 0.232544 1445370206 0.792480 0.341309 -0.448669 0.232544 1445370206 0.792480 0.341309 -0.448669 0.232544 1445370206 0.792480 0.341309 -0.448669 0.232544 1445370206 0.792480 0.341309 -0.448669 0.232544 1445370206 0.795715 0.352966 -0.428345 0.242371 1445370206 0.795715 0.352966 -0.428345 0.242371 1445370206 0.795715 0.352966 -0.428345 0.242371 1445370206 0.795715 0.352966 -0.428345 0.242371 1445370206 0.795715 0.352966 -0.428345 0.242371 1445370206 0.795715 0.352966 -0.428345 0.242371 1445370206 0.795715 0.352966 -0.428345 0.242371 1445370206 0.798035 0.345581 -0.428650 0.244812 1445370206 0.798035 0.345581 -0.428650 0.244812 1445370206 0.798035 0.345581 -0.428650 0.244812 1445370206 0.791626 0.334534 -0.445801 0.250305 1445370206 0.791626 0.334534 -0.445801 0.250305 1445370206 0.791626 0.334534 -0.445801 0.250305 1445370206 0.791626 0.334534 -0.445801 0.250305 1445370206 0.791626 0.334534 -0.445801 0.250305 1445370206 0.791626 0.334534 -0.445801 0.250305 1445370206 0.791626 0.334534 -0.445801 0.250305 1445370206 0.791626 0.334534 -0.445801 0.250305 1445370206 0.794189 0.307983 -0.463013 0.244995 1445370206 0.794189 0.307983 -0.463013 0.244995 1445370206 0.794189 0.307983 -0.463013 0.244995 1445370206 0.794189 0.307983 -0.463013 0.244995 1445370206 0.794189 0.307983 -0.463013 0.244995 1445370206 0.794189 0.307983 -0.463013 0.244995 1445370206 0.798767 0.278931 -0.482361 0.226929 1445370206 0.798767 0.278931 -0.482361 0.226929 1445370206 0.798767 0.278931 -0.482361 0.226929 1445370206 0.798767 0.278931 -0.482361 0.226929 1445370206 0.798767 0.278931 -0.482361 0.226929 1445370206 0.798767 0.278931 -0.482361 0.226929 1445370206 0.795044 0.271973 -0.494568 0.222046 1445370206 0.795044 0.271973 -0.494568 0.222046 1445370206 0.795044 0.271973 -0.494568 0.222046 1445370206 0.795044 0.271973 -0.494568 0.222046 1445370206 0.795044 0.271973 -0.494568 0.222046 1445370206 0.795044 0.271973 -0.494568 0.222046 1445370206 0.782043 0.282532 -0.504028 0.233459 1445370207 0.782043 0.282532 -0.504028 0.233459 1445370207 0.782043 0.282532 -0.504028 0.233459 1445370207 0.782043 0.282532 -0.504028 0.233459 1445370207 0.782043 0.282532 -0.504028 0.233459 1445370207 0.782043 0.282532 -0.504028 0.233459 1445370207 0.782043 0.282532 -0.504028 0.233459 1445370207 0.779053 0.287476 -0.500671 0.244263 1445370207 0.779053 0.287476 -0.500671 0.244263 1445370207 0.779053 0.287476 -0.500671 0.244263 1445370207 0.779053 0.287476 -0.500671 0.244263 1445370207 0.779053 0.287476 -0.500671 0.244263 1445370207 0.779053 0.287476 -0.500671 0.244263 1445370207 0.773865 0.313354 -0.492126 0.246399 1445370207 0.773865 0.313354 -0.492126 0.246399 1445370207 0.773865 0.313354 -0.492126 0.246399 1445370207 0.773865 0.313354 -0.492126 0.246399 1445370207 0.773865 0.313354 -0.492126 0.246399 1445370207 0.775146 0.348694 -0.460205 0.256470 1445370207 0.775146 0.348694 -0.460205 0.256470 1445370207 0.775146 0.348694 -0.460205 0.256470 1445370207 0.775146 0.348694 -0.460205 0.256470 1445370207 0.775146 0.348694 -0.460205 0.256470 1445370207 0.767456 0.381287 -0.436157 0.274475 1445370207 0.767456 0.381287 -0.436157 0.274475 1445370207 0.767456 0.381287 -0.436157 0.274475 1445370207 0.767456 0.381287 -0.436157 0.274475 1445370207 0.767456 0.381287 -0.436157 0.274475 1445370207 0.767456 0.381287 -0.436157 0.274475 1445370207 0.763062 0.389526 -0.429382 0.285583 1445370207 0.763062 0.389526 -0.429382 0.285583 1445370207 0.763062 0.389526 -0.429382 0.285583 1445370207 0.763062 0.389526 -0.429382 0.285583 1445370207 0.763062 0.389526 -0.429382 0.285583 1445370207 0.763062 0.389526 -0.429382 0.285583 1445370207 0.763062 0.389526 -0.429382 0.285583 1445370207 0.760742 0.380005 -0.440796 0.287354 1445370207 0.760742 0.380005 -0.440796 0.287354 1445370207 0.760742 0.380005 -0.440796 0.287354 1445370207 0.760742 0.380005 -0.440796 0.287354 1445370207 0.760742 0.380005 -0.440796 0.287354 1445370207 0.760742 0.380005 -0.440796 0.287354 1445370207 0.767151 0.356873 -0.453247 0.280396 1445370207 0.767151 0.356873 -0.453247 0.280396 1445370207 0.767151 0.356873 -0.453247 0.280396 1445370207 0.767151 0.356873 -0.453247 0.280396 1445370207 0.767151 0.356873 -0.453247 0.280396 1445370207 0.767151 0.356873 -0.453247 0.280396 1445370207 0.773682 0.329163 -0.468262 0.271545 1445370207 0.773682 0.329163 -0.468262 0.271545 1445370207 0.773682 0.329163 -0.468262 0.271545 1445370207 0.773682 0.329163 -0.468262 0.271545 1445370207 0.773682 0.329163 -0.468262 0.271545 1445370207 0.773682 0.329163 -0.468262 0.271545 1445370207 0.773682 0.329163 -0.468262 0.271545 1445370207 0.781494 0.274292 -0.499146 0.254578 1445370207 0.781494 0.274292 -0.499146 0.254578 1445370207 0.781494 0.274292 -0.499146 0.254578 1445370207 0.781494 0.274292 -0.499146 0.254578 1445370207 0.781494 0.274292 -0.499146 0.254578 1445370207 0.781494 0.274292 -0.499146 0.254578 1445370207 0.779297 0.216675 -0.537170 0.239075 1445370207 0.779297 0.216675 -0.537170 0.239075 1445370207 0.779297 0.216675 -0.537170 0.239075 1445370207 0.779297 0.216675 -0.537170 0.239075 1445370207 0.779297 0.216675 -0.537170 0.239075 1445370207 0.779297 0.216675 -0.537170 0.239075 1445370207 0.778748 0.182739 -0.555542 0.226929 1445370207 0.778748 0.182739 -0.555542 0.226929 1445370207 0.778748 0.182739 -0.555542 0.226929 1445370207 0.778748 0.182739 -0.555542 0.226929 1445370207 0.778748 0.182739 -0.555542 0.226929 1445370207 0.778748 0.182739 -0.555542 0.226929 1445370207 0.779907 0.207947 -0.544373 0.228210 1445370207 0.779907 0.207947 -0.544373 0.228210 1445370207 0.779907 0.207947 -0.544373 0.228210 1445370207 0.779907 0.207947 -0.544373 0.228210 1445370207 0.779907 0.207947 -0.544373 0.228210 1445370207 0.779907 0.207947 -0.544373 0.228210 1445370207 0.785034 0.248901 -0.519531 0.227661 1445370207 0.785034 0.248901 -0.519531 0.227661 1445370207 0.785034 0.248901 -0.519531 0.227661 1445370207 0.785034 0.248901 -0.519531 0.227661 1445370207 0.785034 0.248901 -0.519531 0.227661 1445370207 0.785034 0.248901 -0.519531 0.227661 1445370207 0.800293 0.265686 -0.487061 0.227234 1445370207 0.800293 0.265686 -0.487061 0.227234 1445370207 0.800293 0.265686 -0.487061 0.227234 1445370207 0.800293 0.265686 -0.487061 0.227234 1445370207 0.800293 0.265686 -0.487061 0.227234 1445370207 0.800293 0.265686 -0.487061 0.227234 1445370207 0.814514 0.260193 -0.456848 0.245117 1445370207 0.814514 0.260193 -0.456848 0.245117 1445370207 0.814514 0.260193 -0.456848 0.245117 1445370207 0.814514 0.260193 -0.456848 0.245117 1445370207 0.814514 0.260193 -0.456848 0.245117 1445370207 0.814514 0.260193 -0.456848 0.245117 1445370207 0.814514 0.260193 -0.456848 0.245117 1445370207 0.816223 0.264404 -0.437744 0.268616 1445370207 0.816223 0.264404 -0.437744 0.268616 1445370207 0.816223 0.264404 -0.437744 0.268616 1445370207 0.816223 0.264404 -0.437744 0.268616 1445370207 0.816223 0.264404 -0.437744 0.268616 1445370207 0.816223 0.264404 -0.437744 0.268616 1445370207 0.814209 0.257813 -0.442688 0.273010 1445370207 0.814209 0.257813 -0.442688 0.273010 1445370207 0.814209 0.257813 -0.442688 0.273010 1445370207 0.814209 0.257813 -0.442688 0.273010 1445370207 0.814209 0.257813 -0.442688 0.273010 1445370207 0.814209 0.257813 -0.442688 0.273010 1445370207 0.809631 0.246643 -0.459167 0.269714 1445370208 0.809631 0.246643 -0.459167 0.269714 1445370208 0.809631 0.246643 -0.459167 0.269714 1445370208 0.809631 0.246643 -0.459167 0.269714 1445370208 0.809631 0.246643 -0.459167 0.269714 1445370208 0.809631 0.246643 -0.459167 0.269714 1445370208 0.797241 0.235046 -0.489990 0.262756 1445370208 0.797241 0.235046 -0.489990 0.262756 1445370208 0.797241 0.235046 -0.489990 0.262756 1445370208 0.797241 0.235046 -0.489990 0.262756 1445370208 0.797241 0.235046 -0.489990 0.262756 1445370208 0.797241 0.235046 -0.489990 0.262756 1445370208 0.783020 0.226257 -0.519775 0.255798 1445370208 0.783020 0.226257 -0.519775 0.255798 1445370208 0.783020 0.226257 -0.519775 0.255798 1445370208 0.783020 0.226257 -0.519775 0.255798 1445370208 0.783020 0.226257 -0.519775 0.255798 1445370208 0.783020 0.226257 -0.519775 0.255798 1445370208 0.783020 0.226257 -0.519775 0.255798 1445370208 0.772095 0.211792 -0.548218 0.241577 1445370208 0.772095 0.211792 -0.548218 0.241577 1445370208 0.772095 0.211792 -0.548218 0.241577 1445370208 0.772095 0.211792 -0.548218 0.241577 1445370208 0.772095 0.211792 -0.548218 0.241577 1445370208 0.772095 0.211792 -0.548218 0.241577 1445370208 0.765503 0.213074 -0.561829 0.230103 1445370208 0.765503 0.213074 -0.561829 0.230103 1445370208 0.765503 0.213074 -0.561829 0.230103 1445370208 0.765503 0.213074 -0.561829 0.230103 1445370208 0.765503 0.213074 -0.561829 0.230103 1445370208 0.765503 0.213074 -0.561829 0.230103 1445370208 0.759644 0.248840 -0.554382 0.231628 1445370208 0.759644 0.248840 -0.554382 0.231628 1445370208 0.759644 0.248840 -0.554382 0.231628 1445370208 0.759644 0.248840 -0.554382 0.231628 1445370208 0.759644 0.248840 -0.554382 0.231628 1445370208 0.759644 0.248840 -0.554382 0.231628 1445370208 0.759644 0.248840 -0.554382 0.231628 1445370208 0.758301 0.295776 -0.526367 0.245728 1445370208 0.758301 0.295776 -0.526367 0.245728 1445370208 0.758301 0.295776 -0.526367 0.245728 1445370208 0.758301 0.295776 -0.526367 0.245728 1445370208 0.758301 0.295776 -0.526367 0.245728 1445370208 0.758301 0.295776 -0.526367 0.245728 1445370208 0.754700 0.338867 -0.492249 0.270569 1445370208 0.754700 0.338867 -0.492249 0.270569 1445370208 0.754700 0.338867 -0.492249 0.270569 1445370208 0.754700 0.338867 -0.492249 0.270569 1445370208 0.754700 0.338867 -0.492249 0.270569 1445370208 0.754700 0.338867 -0.492249 0.270569 1445370208 0.754700 0.338867 -0.492249 0.270569 1445370208 0.747253 0.369263 -0.468811 0.292297 1445370208 0.747253 0.369263 -0.468811 0.292297 1445370208 0.747253 0.369263 -0.468811 0.292297 1445370208 0.747253 0.369263 -0.468811 0.292297 1445370208 0.747253 0.369263 -0.468811 0.292297 1445370208 0.747253 0.369263 -0.468811 0.292297 1445370208 0.744568 0.372559 -0.465088 0.300842 1445370208 0.744568 0.372559 -0.465088 0.300842 1445370208 0.744568 0.372559 -0.465088 0.300842 1445370208 0.744568 0.372559 -0.465088 0.300842 1445370208 0.744568 0.372559 -0.465088 0.300842 1445370208 0.744751 0.354553 -0.478027 0.301758 1445370208 0.744751 0.354553 -0.478027 0.301758 1445370208 0.744751 0.354553 -0.478027 0.301758 1445370208 0.744751 0.354553 -0.478027 0.301758 1445370208 0.744751 0.354553 -0.478027 0.301758 1445370208 0.744751 0.354553 -0.478027 0.301758 1445370208 0.744751 0.354553 -0.478027 0.301758 1445370208 0.743713 0.331177 -0.494995 0.303589 1445370208 0.743713 0.331177 -0.494995 0.303589 1445370208 0.743713 0.331177 -0.494995 0.303589 1445370208 0.743713 0.331177 -0.494995 0.303589 1445370208 0.743713 0.331177 -0.494995 0.303589 1445370208 0.743713 0.331177 -0.494995 0.303589 1445370208 0.742859 0.316345 -0.504395 0.306030 1445370208 0.742859 0.316345 -0.504395 0.306030 1445370208 0.742859 0.316345 -0.504395 0.306030 1445370208 0.742859 0.316345 -0.504395 0.306030 1445370208 0.742859 0.316345 -0.504395 0.306030 1445370208 0.742065 0.299133 -0.515320 0.307007 1445370208 0.742065 0.299133 -0.515320 0.307007 1445370208 0.742065 0.299133 -0.515320 0.307007 1445370208 0.742065 0.299133 -0.515320 0.307007 1445370208 0.742065 0.299133 -0.515320 0.307007 1445370208 0.742065 0.299133 -0.515320 0.307007 1445370208 0.742065 0.299133 -0.515320 0.307007 1445370208 0.737305 0.295532 -0.515808 0.320862 1445370208 0.737305 0.295532 -0.515808 0.320862 1445370208 0.737305 0.295532 -0.515808 0.320862 1445370208 0.737305 0.295532 -0.515808 0.320862 1445370208 0.737305 0.295532 -0.515808 0.320862 1445370208 0.737305 0.295532 -0.515808 0.320862 1445370208 0.729980 0.320190 -0.500549 0.337585 1445370208 0.729980 0.320190 -0.500549 0.337585 1445370208 0.729980 0.320190 -0.500549 0.337585 1445370208 0.729980 0.320190 -0.500549 0.337585 1445370208 0.729980 0.320190 -0.500549 0.337585 1445370208 0.729980 0.320190 -0.500549 0.337585 1445370208 0.729980 0.320190 -0.500549 0.337585 1445370208 0.730103 0.345764 -0.483826 0.336609 1445370208 0.730103 0.345764 -0.483826 0.336609 1445370208 0.730103 0.345764 -0.483826 0.336609 1445370208 0.730103 0.345764 -0.483826 0.336609 1445370208 0.730103 0.345764 -0.483826 0.336609 1445370208 0.737671 0.360046 -0.467590 0.327942 1445370208 0.737671 0.360046 -0.467590 0.327942 1445370208 0.737671 0.360046 -0.467590 0.327942 1445370208 0.737671 0.360046 -0.467590 0.327942 1445370208 0.737671 0.360046 -0.467590 0.327942 1445370208 0.737671 0.360046 -0.467590 0.327942 1445370208 0.737671 0.360046 -0.467590 0.327942 1445370208 0.740662 0.368469 -0.459167 0.323792 1445370208 0.740662 0.368469 -0.459167 0.323792 1445370209 0.740662 0.368469 -0.459167 0.323792 1445370209 0.740662 0.368469 -0.459167 0.323792 1445370209 0.740662 0.368469 -0.459167 0.323792 1445370209 0.734802 0.383423 -0.451355 0.330566 1445370209 0.734802 0.383423 -0.451355 0.330566 1445370209 0.734802 0.383423 -0.451355 0.330566 1445370209 0.734802 0.383423 -0.451355 0.330566 1445370209 0.734802 0.383423 -0.451355 0.330566 1445370209 0.734802 0.383423 -0.451355 0.330566 1445370209 0.728333 0.388611 -0.456543 0.331665 1445370209 0.728333 0.388611 -0.456543 0.331665 1445370209 0.728333 0.388611 -0.456543 0.331665 1445370209 0.728333 0.388611 -0.456543 0.331665 1445370209 0.728333 0.388611 -0.456543 0.331665 1445370209 0.728333 0.388611 -0.456543 0.331665 1445370209 0.728333 0.388611 -0.456543 0.331665 1445370209 0.724548 0.380676 -0.470520 0.329773 1445370209 0.724548 0.380676 -0.470520 0.329773 1445370209 0.724548 0.380676 -0.470520 0.329773 1445370209 0.724548 0.380676 -0.470520 0.329773 1445370209 0.724548 0.380676 -0.470520 0.329773 1445370209 0.724548 0.380676 -0.470520 0.329773 1445370209 0.721619 0.369873 -0.484741 0.327759 1445370209 0.721619 0.369873 -0.484741 0.327759 1445370209 0.721619 0.369873 -0.484741 0.327759 1445370209 0.721619 0.369873 -0.484741 0.327759 1445370209 0.721619 0.369873 -0.484741 0.327759 1445370209 0.721619 0.369873 -0.484741 0.327759 1445370209 0.718933 0.359314 -0.499268 0.323547 1445370209 0.718933 0.359314 -0.499268 0.323547 1445370209 0.718933 0.359314 -0.499268 0.323547 1445370209 0.718933 0.359314 -0.499268 0.323547 1445370209 0.718933 0.359314 -0.499268 0.323547 1445370209 0.724792 0.332458 -0.518616 0.308411 1445370209 0.724792 0.332458 -0.518616 0.308411 1445370209 
0.815002 0.553833 -0.156494 0.066589 1445370212 0.815002 0.553833 -0.156494 0.066589 1445370212 0.815002 0.553833 -0.156494 0.066589 1445370212 0.822083 0.564026 0.012085 -0.076050 1445370212 0.822083 0.564026 0.012085 -0.076050 1445370212 0.822083 0.564026 0.012085 -0.076050 1445370212 0.822083 0.564026 0.012085 -0.076050 1445370212 0.822083 0.564026 0.012085 -0.076050 1445370212 0.822083 0.564026 0.012085 -0.076050 1445370212 0.804138 0.530701 0.151184 -0.220886 1445370212 0.804138 0.530701 0.151184 -0.220886 1445370212 0.804138 0.530701 0.151184 -0.220886 1445370212 0.804138 0.530701 0.151184 -0.220886 1445370212 0.804138 0.530701 0.151184 -0.220886 1445370212 0.804138 0.530701 0.151184 -0.220886 1445370212 0.804138 0.530701 0.151184 -0.220886 1445370212 0.750000 0.504089 0.247070 -0.349731 1445370212 0.750000 0.504089 0.247070 -0.349731 1445370212 0.750000 0.504089 0.247070 -0.349731 1445370212 0.750000 0.504089 0.247070 -0.349731 1445370212 0.750000 0.504089 0.247070 -0.349731 1445370212 0.750000 0.504089 0.247070 -0.349731 1445370212 0.728088 0.459106 0.280090 -0.424988 1445370212 0.728088 0.459106 0.280090 -0.424988 1445370212 0.728088 0.459106 0.280090 -0.424988 1445370212 0.728088 0.459106 0.280090 -0.424988 1445370212 0.728088 0.459106 0.280090 -0.424988 1445370212 0.728088 0.459106 0.280090 -0.424988 1445370212 0.800964 0.253174 0.364929 -0.401367 1445370212 0.800964 0.253174 0.364929 -0.401367 1445370212 0.800964 0.253174 0.364929 -0.401367 1445370212 0.800964 0.253174 0.364929 -0.401367 1445370212 0.800964 0.253174 0.364929 -0.401367 1445370212 0.800964 0.253174 0.364929 -0.401367 1445370212 0.800964 0.253174 0.364929 -0.401367 1445370212 0.834778 0.015686 0.421753 -0.353577 1445370212 0.834778 0.015686 0.421753 -0.353577 1445370212 0.834778 0.015686 0.421753 -0.353577 1445370212 0.834778 0.015686 0.421753 -0.353577 1445370212 0.834778 0.015686 0.421753 -0.353577 1445370212 0.834778 0.015686 0.421753 -0.353577 1445370212 0.844482 -0.117676 0.428101 -0.299500 1445370212 0.844482 -0.117676 0.428101 -0.299500 1445370212 0.844482 -0.117676 0.428101 -0.299500 1445370212 0.844482 -0.117676 0.428101 -0.299500 1445370212 0.844482 -0.117676 0.428101 -0.299500 1445370212 0.844482 -0.117676 0.428101 -0.299500 1445370212 0.894104 -0.204468 0.344788 -0.199463 1445370212 0.894104 -0.204468 0.344788 -0.199463 1445370212 0.894104 -0.204468 0.344788 -0.199463 1445370212 0.894104 -0.204468 0.344788 -0.199463 1445370212 0.894104 -0.204468 0.344788 -0.199463 1445370212 0.894104 -0.204468 0.344788 -0.199463 1445370212 0.954590 -0.249146 0.158630 -0.038086 1445370212 0.954590 -0.249146 0.158630 -0.038086 1445370212 0.954590 -0.249146 0.158630 -0.038086 1445370212 0.954590 -0.249146 0.158630 -0.038086 1445370212 0.954590 -0.249146 0.158630 -0.038086 1445370212 0.954590 -0.249146 0.158630 -0.038086 1445370212 0.986328 -0.153564 0.037781 0.045715 1445370212 0.986328 -0.153564 0.037781 0.045715 1445370212 0.986328 -0.153564 0.037781 0.045715 1445370212 0.986328 -0.153564 0.037781 0.045715 1445370212 0.986328 -0.153564 0.037781 0.045715 1445370212 0.986328 -0.153564 0.037781 0.045715 1445370212 0.987488 0.126892 0.073792 -0.056824 1445370212 0.987488 0.126892 0.073792 -0.056824 1445370212 0.987488 0.126892 0.073792 -0.056824 1445370212 0.987488 0.126892 0.073792 -0.056824 1445370212 0.987488 0.126892 0.073792 -0.056824 1445370212 0.987488 0.126892 0.073792 -0.056824 1445370212 0.892883 0.373657 0.089661 -0.234558 1445370212 0.892883 0.373657 0.089661 -0.234558 1445370212 0.892883 0.373657 0.089661 -0.234558 1445370212 0.892883 0.373657 0.089661 -0.234558 1445370212 0.892883 0.373657 0.089661 -0.234558 1445370212 0.892883 0.373657 0.089661 -0.234558 1445370212 0.892883 0.373657 0.089661 -0.234558 1445370212 0.761841 0.506714 0.097229 -0.391602 1445370212 0.761841 0.506714 0.097229 -0.391602 1445370212 0.761841 0.506714 0.097229 -0.391602 1445370212 0.761841 0.506714 0.097229 -0.391602 1445370212 0.761841 0.506714 0.097229 -0.391602 1445370212 0.761841 0.506714 0.097229 -0.391602 1445370212 0.686768 0.511047 0.164246 -0.489990 1445370212 0.686768 0.511047 0.164246 -0.489990 1445370212 0.686768 0.511047 0.164246 -0.489990 1445370212 0.686768 0.511047 0.164246 -0.489990 1445370212 0.686768 0.511047 0.164246 -0.489990 1445370212 0.686768 0.511047 0.164246 -0.489990 1445370212 0.609924 0.544861 0.223938 -0.530029 1445370212 0.609924 0.544861 0.223938 -0.530029 1445370212 0.609924 0.544861 0.223938 -0.530029 1445370212 0.609924 0.544861 0.223938 -0.530029 1445370212 0.609924 0.544861 0.223938 -0.530029 1445370212 0.609924 0.544861 0.223938 -0.530029 1445370213 0.617188 0.486450 0.302002 -0.539612 1445370213 0.617188 0.486450 0.302002 -0.539612 1445370213 0.617188 0.486450 0.302002 -0.539612 1445370213 0.617188 0.486450 0.302002 -0.539612 1445370213 0.617188 0.486450 0.302002 -0.539612 1445370213 0.617188 0.486450 0.302002 -0.539612 1445370213 0.617188 0.486450 0.302002 -0.539612 1445370213 0.714966 0.283020 0.396301 -0.501587 1445370213 0.714966 0.283020 0.396301 -0.501587 1445370213 0.714966 0.283020 0.396301 -0.501587 1445370213 0.714966 0.283020 0.396301 -0.501587 1445370213 0.714966 0.283020 0.396301 -0.501587 1445370213 0.714966 0.283020 0.396301 -0.501587 1445370213 0.781433 0.098633 0.430176 -0.441101 1445370213 0.781433 0.098633 0.430176 -0.441101 1445370213 0.781433 0.098633 0.430176 -0.441101 1445370213 0.781433 0.098633 0.430176 -0.441101 1445370213 0.781433 0.098633 0.430176 -0.441101 1445370213 0.781433 0.098633 0.430176 -0.441101 1445370213 0.868042 0.004211 0.365112 -0.336304 1445370213 0.868042 0.004211 0.365112 -0.336304 1445370213 0.868042 0.004211 0.365112 -0.336304 1445370213 0.868042 0.004211 0.365112 -0.336304 1445370213 0.868042 0.004211 0.365112 -0.336304 1445370213 0.868042 0.004211 0.365112 -0.336304 1445370213 0.960693 -0.118225 0.202271 -0.148682 1445370213 0.960693 -0.118225 0.202271 -0.148682 1445370213 0.960693 -0.118225 0.202271 -0.148682 1445370213 0.960693 -0.118225 0.202271 -0.148682 1445370213 0.960693 -0.118225 0.202271 -0.148682 1445370213 0.960693 -0.118225 0.202271 -0.148682 1445370213 0.960693 -0.118225 0.202271 -0.148682 1445370213 0.990051 -0.120117 0.043335 -0.058472 1445370213 0.990051 -0.120117 0.043335 -0.058472 1445370213 0.990051 -0.120117 0.043335 -0.058472 1445370213 0.990051 -0.120117 0.043335 -0.058472 1445370213 0.990051 -0.120117 0.043335 -0.058472 1445370213 0.990051 -0.120117 0.043335 -0.058472 1445370213 0.989990 -0.014160 0.062988 -0.125244 1445370213 0.989990 -0.014160 0.062988 -0.125244 1445370213 0.989990 -0.014160 0.062988 -0.125244 1445370213 0.989990 -0.014160 0.062988 -0.125244 1445370213 0.989990 -0.014160 0.062988 -0.125244 1445370213 0.989990 -0.014160 0.062988 -0.125244 1445370213 0.989990 -0.014160 0.062988 -0.125244 1445370213 0.919250 0.269287 0.073730 -0.277527 1445370213 0.919250 0.269287 0.073730 -0.277527 1445370213 0.919250 0.269287 0.073730 -0.277527 1445370213 0.919250 0.269287 0.073730 -0.277527 1445370213 0.919250 0.269287 0.073730 -0.277527 1445370213 0.919250 0.269287 0.073730 -0.277527 1445370213 0.785522 0.453918 0.077209 -0.413452 1445370213 0.785522 0.453918 0.077209 -0.413452 1445370213 0.785522 0.453918 0.077209 -0.413452 1445370213 0.785522 0.453918 0.077209 -0.413452 1445370213 0.785522 0.453918 0.077209 -0.413452 1445370213 0.785522 0.453918 0.077209 -0.413452 1445370213 0.785522 0.453918 0.077209 -0.413452 1445370213 0.745056 0.432617 0.180603 -0.474426 1445370213 0.745056 0.432617 0.180603 -0.474426 1445370213 0.745056 0.432617 0.180603 -0.474426 1445370213 0.745056 0.432617 0.180603 -0.474426 1445370213 0.745056 0.432617 0.180603 -0.474426 1445370213 0.745056 0.432617 0.180603 -0.474426 1445370213 0.745056 0.432617 0.180603 -0.474426 1445370213 0.714905 0.389404 0.321289 -0.483704 1445370213 0.714905 0.389404 0.321289 -0.483704 1445370213 0.714905 0.389404 0.321289 -0.483704 1445370213 0.714905 0.389404 0.321289 -0.483704 1445370213 0.714905 0.389404 0.321289 -0.483704 1445370213 0.714905 0.389404 0.321289 -0.483704 1445370213 0.708008 0.358826 0.364563 -0.486816 1445370213 0.708008 0.358826 0.364563 -0.486816 1445370213 0.708008 0.358826 0.364563 -0.486816 1445370213 0.708008 0.358826 0.364563 -0.486816 1445370213 0.708008 0.358826 0.364563 -0.486816 1445370213 0.708008 0.358826 0.364563 -0.486816 1445370213 0.756653 0.251343 0.377625 -0.470825 1445370213 0.756653 0.251343 0.377625 -0.470825 1445370213 0.756653 0.251343 0.377625 -0.470825 1445370213 0.756653 0.251343 0.377625 -0.470825 1445370213 0.756653 0.251343 0.377625 -0.470825 1445370213 0.756653 0.251343 0.377625 -0.470825 1445370213 0.756653 0.251343 0.377625 -0.470825 1445370213 0.801086 0.117188 0.382568 -0.445068 1445370213 0.801086 0.117188 0.382568 -0.445068 1445370213 0.801086 0.117188 0.382568 -0.445068 1445370213 0.801086 0.117188 0.382568 -0.445068 1445370213 0.801086 0.117188 0.382568 -0.445068 1445370213 0.801086 0.117188 0.382568 -0.445068 1445370213 0.859131 0.003723 0.360535 -0.363159 1445370213 0.859131 0.003723 0.360535 -0.363159 1445370213 0.859131 0.003723 0.360535 -0.363159 1445370213 0.859131 0.003723 0.360535 -0.363159 1445370213 0.859131 0.003723 0.360535 -0.363159 1445370213 0.859131 0.003723 0.360535 -0.363159 1445370213 0.932312 -0.078857 0.276550 -0.219299 1445370213 0.932312 -0.078857 0.276550 -0.219299 1445370213 0.932312 -0.078857 0.276550 -0.219299 1445370213 0.932312 -0.078857 0.276550 -0.219299 1445370213 0.932312 -0.078857 0.276550 -0.219299 1445370213 0.932312 -0.078857 0.276550 -0.219299 1445370213 0.977783 -0.114807 0.157715 -0.076477 1445370213 0.977783 -0.114807 0.157715 -0.076477 1445370213 0.977783 -0.114807 0.157715 -0.076477 1445370213 0.977783 -0.114807 0.157715 -0.076477 1445370213 0.977783 -0.114807 0.157715 -0.076477 1445370213 0.977783 -0.114807 0.157715 -0.076477 1445370213 0.979248 0.085632 0.133057 -0.126526 1445370213 0.979248 0.085632 0.133057 -0.126526 1445370213 0.979248 0.085632 0.133057 -0.126526 1445370213 0.979248 0.085632 0.133057 -0.126526 1445370213 0.979248 0.085632 0.133057 -0.126526 1445370213 0.979248 0.085632 0.133057 -0.126526 1445370213 0.919678 0.250732 0.142273 -0.266479 1445370214 0.919678 0.250732 0.142273 -0.266479 1445370214 0.919678 0.250732 0.142273 -0.266479 1445370214 0.919678 0.250732 0.142273 -0.266479 1445370214 0.919678 0.250732 0.142273 -0.266479 1445370214 0.919678 0.250732 0.142273 -0.266479 1445370214 0.828857 0.369385 0.164185 -0.386719 1445370214 0.828857 0.369385 0.164185 -0.386719 1445370214 0.828857 0.369385 0.164185 -0.386719 1445370214 0.828857 0.369385 0.164185 -0.386719 1445370214 0.828857 0.369385 0.164185 -0.386719 1445370214 0.828857 0.369385 0.164185 -0.386719 1445370214 0.778564 0.384216 0.223206 -0.443054 1445370214 0.778564 0.384216 0.223206 -0.443054 1445370214 0.778564 0.384216 0.223206 -0.443054 1445370214 0.778564 0.384216 0.223206 -0.443054 1445370214 0.778564 0.384216 0.223206 -0.443054 1445370214 0.705505 0.449341 0.292664 -0.463379 1445370214 0.705505 0.449341 0.292664 -0.463379 1445370214 0.705505 0.449341 0.292664 -0.463379 1445370214 0.705505 0.449341 0.292664 -0.463379 1445370214 0.705505 0.449341 0.292664 -0.463379 1445370214 0.705505 0.449341 0.292664 -0.463379 1445370214 0.705505 0.449341 0.292664 -0.463379 1445370214 0.668335 0.486511 0.320679 -0.462280 1445370214 0.668335 0.486511 0.320679 -0.462280 1445370214 0.668335 0.486511 0.320679 -0.462280 1445370214 0.668335 0.486511 0.320679 -0.462280 1445370214 0.668335 0.486511 0.320679 -0.462280 1445370214 0.668335 0.486511 0.320679 -0.462280 1445370214 0.668335 0.486511 0.320679 -0.462280 1445370214 0.734131 0.349731 0.358582 -0.458435 1445370214 0.734131 0.349731 0.358582 -0.458435 1445370214 0.734131 0.349731 0.358582 -0.458435 1445370214 0.734131 0.349731 0.358582 -0.458435 1445370214 0.734131 0.349731 0.358582 -0.458435 1445370214 0.734131 0.349731 0.358582 -0.458435 1445370214 0.783325 0.200989 0.378235 -0.450439 1445370214 0.783325 0.200989 0.378235 -0.450439 1445370214 0.783325 0.200989 0.378235 -0.450439 1445370214 0.783325 0.200989 0.378235 -0.450439 1445370214 0.783325 0.200989 0.378235 -0.450439 1445370214 0.783325 0.200989 0.378235 -0.450439 1445370214 0.839050 0.083069 0.358398 -0.400757 1445370214 0.839050 0.083069 0.358398 -0.400757 1445370214 0.839050 0.083069 0.358398 -0.400757 1445370214 0.839050 0.083069 0.358398 -0.400757 1445370214 0.839050 0.083069 0.358398 -0.400757 1445370214 0.839050 0.083069 0.358398 -0.400757 1445370214 0.839050 0.083069 0.358398 -0.400757 1445370214 0.923645 -0.029114 0.270874 -0.269409 1445370214 0.923645 -0.029114 0.270874 -0.269409 1445370214 0.923645 -0.029114 0.270874 -0.269409 1445370214 0.923645 -0.029114 0.270874 -0.269409 1445370214 0.923645 -0.029114 0.270874 -0.269409 1445370214 0.923645 -0.029114 0.270874 -0.269409 1445370214 0.979004 -0.159485 0.103821 -0.072693 1445370214 0.979004 -0.159485 0.103821 -0.072693 1445370214 0.979004 -0.159485 0.103821 -0.072693 1445370214 0.979004 -0.159485 0.103821 -0.072693 1445370214 0.979004 -0.159485 0.103821 -0.072693 1445370214 0.979004 -0.159485 0.103821 -0.072693 1445370214 0.992554 -0.113953 0.042664 -0.005310 1445370214 0.992554 -0.113953 0.042664 -0.005310 1445370214 0.992554 -0.113953 0.042664 -0.005310 1445370214 0.992554 -0.113953 0.042664 -0.005310 1445370214 0.992554 -0.113953 0.042664 -0.005310 1445370214 0.992554 -0.113953 0.042664 -0.005310 1445370214 0.977112 0.152466 0.073120 -0.128540 1445370214 0.977112 0.152466 0.073120 -0.128540 1445370214 0.977112 0.152466 0.073120 -0.128540 1445370214 0.977112 0.152466 0.073120 -0.128540 1445370214 0.977112 0.152466 0.073120 -0.128540 1445370214 0.977112 0.152466 0.073120 -0.128540 1445370214 0.849609 0.429993 0.084167 -0.293518 1445370214 0.849609 0.429993 0.084167 -0.293518 1445370214 0.849609 0.429993 0.084167 -0.293518 1445370214 0.849609 0.429993 0.084167 -0.293518 1445370214 0.849609 0.429993 0.084167 -0.293518 1445370214 0.849609 0.429993 0.084167 -0.293518 1445370214 0.673523 0.598267 0.088867 -0.424866 1445370214 0.673523 0.598267 0.088867 -0.424866 1445370214 0.673523 0.598267 0.088867 -0.424866 1445370214 0.673523 0.598267 0.088867 -0.424866 1445370214 0.673523 0.598267 0.088867 -0.424866 1445370214 0.673523 0.598267 0.088867 -0.424866 1445370214 0.603577 0.595520 0.166748 -0.503174 1445370214 0.603577 0.595520 0.166748 -0.503174 1445370214 0.603577 0.595520 0.166748 -0.503174 1445370214 0.603577 0.595520 0.166748 -0.503174 1445370214 0.603577 0.595520 0.166748 -0.503174 1445370214 0.603577 0.595520 0.166748 -0.503174 1445370214 0.603577 0.595520 0.166748 -0.503174 1445370214 0.578247 0.527222 0.303406 -0.543640 1445370214 0.578247 0.527222 0.303406 -0.543640 1445370214 0.578247 0.527222 0.303406 -0.543640 1445370214 0.578247 0.527222 0.303406 -0.543640 1445370214 0.578247 0.527222 0.303406 -0.543640 1445370214 0.578247 0.527222 0.303406 -0.543640 1445370214 0.583801 0.434631 0.349487 -0.589966 1445370214 0.583801 0.434631 0.349487 -0.589966 1445370214 0.583801 0.434631 0.349487 -0.589966 1445370214 0.583801 0.434631 0.349487 -0.589966 1445370214 0.583801 0.434631 0.349487 -0.589966 1445370214 0.583801 0.434631 0.349487 -0.589966 1445370214 0.667175 0.326416 0.375061 -0.554626 1445370214 0.667175 0.326416 0.375061 -0.554626 1445370214 0.667175 0.326416 0.375061 -0.554626 1445370214 0.667175 0.326416 0.375061 -0.554626 1445370214 0.667175 0.326416 0.375061 -0.554626 1445370214 0.667175 0.326416 0.375061 -0.554626 1445370214 0.667175 0.326416 0.375061 -0.554626 1445370214 0.761536 0.136230 0.409851 -0.483215 1445370215 0.761536 0.136230 0.409851 -0.483215 1445370215 0.761536 0.136230 0.409851 -0.483215 1445370215 0.761536 0.136230 0.409851 -0.483215 1445370215 0.761536 0.136230 0.409851 -0.483215 1445370215 0.761536 0.136230 0.409851 -0.483215 1445370215 0.867798 -0.020386 0.356689 -0.345337 1445370215 0.867798 -0.020386 0.356689 -0.345337 1445370215 0.867798 -0.020386 0.356689 -0.345337 1445370215 0.867798 -0.020386 0.356689 -0.345337 1445370215 0.867798 -0.020386 0.356689 -0.345337 1445370215 0.867798 -0.020386 0.356689 -0.345337 1445370215 0.946777 -0.227783 0.189026 -0.126404 1445370215 0.946777 -0.227783 0.189026 -0.126404 1445370215 0.946777 -0.227783 0.189026 -0.126404 1445370215 0.946777 -0.227783 0.189026 -0.126404 1445370215 0.946777 -0.227783 0.189026 -0.126404 1445370215 0.946777 -0.227783 0.189026 -0.126404 1445370215 0.946777 -0.227783 0.189026 -0.126404 1445370215 0.982971 -0.160461 0.077820 -0.043640 1445370215 0.982971 -0.160461 0.077820 -0.043640 1445370215 0.982971 -0.160461 0.077820 -0.043640 1445370215 0.982971 -0.160461 0.077820 -0.043640 1445370215 0.982971 -0.160461 0.077820 -0.043640 1445370215 0.982971 -0.160461 0.077820 -0.043640 1445370215 0.963867 0.187683 0.096924 -0.162109 1445370215 0.963867 0.187683 0.096924 -0.162109 1445370215 0.963867 0.187683 0.096924 -0.162109 1445370215 0.963867 0.187683 0.096924 -0.162109 1445370215 0.963867 0.187683 0.096924 -0.162109 1445370215 0.963867 0.187683 0.096924 -0.162109 1445370215 0.789001 0.505432 0.057373 -0.344543 1445370215 0.789001 0.505432 0.057373 -0.344543 1445370215 0.789001 0.505432 0.057373 -0.344543 1445370215 0.789001 0.505432 0.057373 -0.344543 1445370215 0.789001 0.505432 0.057373 -0.344543 1445370215 0.789001 0.505432 0.057373 -0.344543 1445370215 0.674744 0.572205 0.074524 -0.460144 1445370215 0.674744 0.572205 0.074524 -0.460144 1445370215 0.674744 0.572205 0.074524 -0.460144 1445370215 0.674744 0.572205 0.074524 -0.460144 1445370215 0.674744 0.572205 0.074524 -0.460144 1445370215 0.674744 0.572205 0.074524 -0.460144 1445370215 0.674744 0.572205 0.074524 -0.460144 1445370215 0.689331 0.478333 0.241028 -0.487732 1445370215 0.689331 0.478333 0.241028 -0.487732 1445370215 0.689331 0.478333 0.241028 -0.487732 1445370215 0.689331 0.478333 0.241028 -0.487732 1445370215 0.689331 0.478333 0.241028 -0.487732 1445370215 0.689331 0.478333 0.241028 -0.487732 1445370215 0.689331 0.478333 0.241028 -0.487732 1445370215 0.644897 0.463745 0.372620 -0.479675 1445370215 0.644897 0.463745 0.372620 -0.479675 1445370215 0.644897 0.463745 0.372620 -0.479675 1445370215 0.644897 0.463745 0.372620 -0.479675 1445370215 0.644897 0.463745 0.372620 -0.479675 1445370215 0.644897 0.463745 0.372620 -0.479675 1445370215 0.669739 0.405212 0.381104 -0.491882 1445370215 0.669739 0.405212 0.381104 -0.491882 1445370215 0.669739 0.405212 0.381104 -0.491882 1445370215 0.669739 0.405212 0.381104 -0.491882 1445370215 0.669739 0.405212 0.381104 -0.491882 1445370215 0.669739 0.405212 0.381104 -0.491882 1445370215 0.739197 0.196594 0.426453 -0.482788 1445370215 0.739197 0.196594 0.426453 -0.482788 1445370215 0.739197 0.196594 0.426453 -0.482788 1445370215 0.739197 0.196594 0.426453 -0.482788 1445370215 0.739197 0.196594 0.426453 -0.482788 1445370215 0.739197 0.196594 0.426453 -0.482788 1445370215 0.785706 0.044250 0.416199 -0.455444 1445370215 0.785706 0.044250 0.416199 -0.455444 1445370215 0.785706 0.044250 0.416199 -0.455444 1445370215 0.785706 0.044250 0.416199 -0.455444 1445370215 0.785706 0.044250 0.416199 -0.455444 1445370215 0.785706 0.044250 0.416199 -0.455444 1445370215 0.869934 -0.056946 0.344727 -0.347900 1445370215 0.869934 -0.056946 0.344727 -0.347900 1445370215 0.869934 -0.056946 0.344727 -0.347900 1445370215 0.869934 -0.056946 0.344727 -0.347900 1445370215 0.869934 -0.056946 0.344727 -0.347900 1445370215 0.869934 -0.056946 0.344727 -0.347900 1445370215 0.952026 -0.177490 0.194153 -0.156250 1445370215 0.952026 -0.177490 0.194153 -0.156250 1445370215 0.952026 -0.177490 0.194153 -0.156250 1445370215 0.952026 -0.177490 0.194153 -0.156250 1445370215 0.952026 -0.177490 0.194153 -0.156250 1445370215 0.952026 -0.177490 0.194153 -0.156250 1445370215 0.983459 -0.151001 0.087830 -0.046753 1445370215 0.983459 -0.151001 0.087830 -0.046753 1445370215 0.983459 -0.151001 0.087830 -0.046753 1445370215 0.983459 -0.151001 0.087830 -0.046753 1445370215 0.983459 -0.151001 0.087830 -0.046753 1445370215 0.983459 -0.151001 0.087830 -0.046753 1445370215 0.983459 -0.151001 0.087830 -0.046753 1445370215 0.979248 0.109680 0.103638 -0.134949 1445370215 0.979248 0.109680 0.103638 -0.134949 1445370215 0.979248 0.109680 0.103638 -0.134949 1445370215 0.979248 0.109680 0.103638 -0.134949 1445370215 0.979248 0.109680 0.103638 -0.134949 1445370215 0.979248 0.109680 0.103638 -0.134949 1445370215 0.906555 0.297913 0.117432 -0.274841 1445370215 0.906555 0.297913 0.117432 -0.274841 1445370215 0.906555 0.297913 0.117432 -0.274841 1445370215 0.906555 0.297913 0.117432 -0.274841 1445370215 0.906555 0.297913 0.117432 -0.274841 1445370215 0.906555 0.297913 0.117432 -0.274841 1445370215 0.797119 0.421631 0.156677 -0.402832 1445370215 0.797119 0.421631 0.156677 -0.402832 1445370215 0.797119 0.421631 0.156677 -0.402832 1445370215 0.797119 0.421631 0.156677 -0.402832 1445370215 0.797119 0.421631 0.156677 -0.402832 1445370215 0.703613 0.488708 0.215149 -0.468811 1445370215 0.703613 0.488708 0.215149 -0.468811 1445370215 0.703613 0.488708 0.215149 -0.468811 1445370216 0.703613 0.488708 0.215149 -0.468811 1445370216 0.703613 0.488708 0.215149 -0.468811 1445370216 0.703613 0.488708 0.215149 -0.468811 1445370216 0.652161 0.508545 0.286377 -0.483704 1445370216 0.652161 0.508545 0.286377 -0.483704 1445370216 0.652161 0.508545 0.286377 -0.483704 1445370216 0.652161 0.508545 0.286377 -0.483704 1445370216 0.652161 0.508545 0.286377 -0.483704 1445370216 0.652161 0.508545 0.286377 -0.483704 1445370216 0.652161 0.508545 0.286377 -0.483704 1445370216 0.679016 0.425842 0.325500 -0.501526 1445370216 0.679016 0.425842 0.325500 -0.501526 1445370216 0.679016 0.425842 0.325500 -0.501526 1445370216 0.679016 0.425842 0.325500 -0.501526 1445370216 0.679016 0.425842 0.325500 -0.501526 1445370216 0.679016 0.425842 0.325500 -0.501526 1445370216 0.737488 0.259888 0.394104 -0.482910 1445370216 0.737488 0.259888 0.394104 -0.482910 1445370216 0.737488 0.259888 0.394104 -0.482910 1445370216 0.737488 0.259888 0.394104 -0.482910 1445370216 0.737488 0.259888 0.394104 -0.482910 1445370216 0.737488 0.259888 0.394104 -0.482910 1445370216 0.779724 0.143494 0.409424 -0.451355 1445370216 0.779724 0.143494 0.409424 -0.451355 1445370216 0.779724 0.143494 0.409424 -0.451355 1445370216 0.779724 0.143494 0.409424 -0.451355 1445370216 0.779724 0.143494 0.409424 -0.451355 1445370216 0.779724 0.143494 0.409424 -0.451355 1445370216 0.845825 0.015259 0.388794 -0.364868 1445370216 0.845825 0.015259 0.388794 -0.364868 1445370216 0.845825 0.015259 0.388794 -0.364868 1445370216 0.845825 0.015259 0.388794 -0.364868 1445370216 0.845825 0.015259 0.388794 -0.364868 1445370216 0.845825 0.015259 0.388794 -0.364868 1445370216 0.925415 -0.085144 0.284302 -0.235596 1445370216 0.925415 -0.085144 0.284302 -0.235596 1445370216 0.925415 -0.085144 0.284302 -0.235596 1445370216 0.925415 -0.085144 0.284302 -0.235596 1445370216 0.925415 -0.085144 0.284302 -0.235596 1445370216 0.925415 -0.085144 0.284302 -0.235596 1445370216 0.982666 -0.084900 0.133423 -0.096802 1445370216 0.982666 -0.084900 0.133423 -0.096802 1445370216 0.982666 -0.084900 0.133423 -0.096802 1445370216 0.982666 -0.084900 0.133423 -0.096802 1445370216 0.977966 0.137451 0.091492 -0.127747 1445370216 0.977966 0.137451 0.091492 -0.127747 1445370216 0.977966 0.137451 0.091492 -0.127747 1445370216 0.977966 0.137451 0.091492 -0.127747 1445370216 0.977966 0.137451 0.091492 -0.127747 1445370216 0.977966 0.137451 0.091492 -0.127747 1445370216 0.977966 0.137451 0.091492 -0.127747 1445370216 0.912292 0.309998 0.087341 -0.252747 1445370216 0.912292 0.309998 0.087341 -0.252747 1445370216 0.912292 0.309998 0.087341 -0.252747 1445370216 0.912292 0.309998 0.087341 -0.252747 1445370216 0.912292 0.309998 0.087341 -0.252747 1445370216 0.912292 0.309998 0.087341 -0.252747 1445370216 0.912292 0.309998 0.087341 -0.252747 1445370216 0.831116 0.396667 0.099304 -0.376892 1445370216 0.831116 0.396667 0.099304 -0.376892 1445370216 0.831116 0.396667 0.099304 -0.376892 1445370216 0.831116 0.396667 0.099304 -0.376892 1445370216 0.831116 0.396667 0.099304 -0.376892 1445370216 0.700134 0.531860 0.116455 -0.461914 1445370216 0.700134 0.531860 0.116455 -0.461914 1445370216 0.700134 0.531860 0.116455 -0.461914 1445370216 0.700134 0.531860 0.116455 -0.461914 1445370216 0.700134 0.531860 0.116455 -0.461914 1445370216 0.700134 0.531860 0.116455 -0.461914 1445370216 0.551025 0.645691 0.150208 -0.506775 1445370216 0.551025 0.645691 0.150208 -0.506775 1445370216 0.551025 0.645691 0.150208 -0.506775 1445370216 0.551025 0.645691 0.150208 -0.506775 1445370216 0.551025 0.645691 0.150208 -0.506775 1445370216 0.551025 0.645691 0.150208 -0.506775 1445370216 0.482788 0.652954 0.214355 -0.542725 1445370216 0.482788 0.652954 0.214355 -0.542725 1445370216 0.482788 0.652954 0.214355 -0.542725 1445370216 0.482788 0.652954 0.214355 -0.542725 1445370216 0.482788 0.652954 0.214355 -0.542725 1445370216 0.482788 0.652954 0.214355 -0.542725 1445370216 0.533325 0.574097 0.237427 -0.574097 1445370216 0.533325 0.574097 0.237427 -0.574097 1445370216 0.533325 0.574097 0.237427 -0.574097 1445370216 0.533325 0.574097 0.237427 -0.574097 1445370216 0.533325 0.574097 0.237427 -0.574097 1445370216 0.615601 0.447876 0.298462 -0.575623 1445370216 0.615601 0.447876 0.298462 -0.575623 1445370216 0.615601 0.447876 0.298462 -0.575623 1445370216 0.615601 0.447876 0.298462 -0.575623 1445370216 0.615601 0.447876 0.298462 -0.575623 1445370216 0.615601 0.447876 0.298462 -0.575623 1445370216 0.615601 0.447876 0.298462 -0.575623 1445370216 0.707031 0.269409 0.386353 -0.527466 1445370216 0.707031 0.269409 0.386353 -0.527466 1445370216 0.707031 0.269409 0.386353 -0.527466 1445370216 0.707031 0.269409 0.386353 -0.527466 1445370216 0.707031 0.269409 0.386353 -0.527466 1445370216 0.794861 0.048035 0.447388 -0.407104 1445370216 0.794861 0.048035 0.447388 -0.407104 1445370216 0.794861 0.048035 0.447388 -0.407104 1445370216 0.794861 0.048035 0.447388 -0.407104 1445370216 0.794861 0.048035 0.447388 -0.407104 1445370216 0.794861 0.048035 0.447388 -0.407104 1445370216 0.794861 0.048035 0.447388 -0.407104 1445370216 0.886169 -0.115112 0.348083 -0.283264 1445370216 0.886169 -0.115112 0.348083 -0.283264 1445370216 0.886169 -0.115112 0.348083 -0.283264 1445370217 0.886169 -0.115112 0.348083 -0.283264 1445370217 0.886169 -0.115112 0.348083 -0.283264 1445370217 0.956909 -0.151611 0.185608 -0.163879 1445370217 0.956909 -0.151611 0.185608 -0.163879 1445370217 0.956909 -0.151611 0.185608 -0.163879 1445370217 0.956909 -0.151611 0.185608 -0.163879 1445370217 0.956909 -0.151611 0.185608 -0.163879 1445370217 0.956909 -0.151611 0.185608 -0.163879 1445370217 0.956909 -0.151611 0.185608 -0.163879 1445370217 0.948975 -0.058533 0.205994 -0.231323 1445370217 0.948975 -0.058533 0.205994 -0.231323 1445370217 0.948975 -0.058533 0.205994 -0.231323 1445370217 0.948975 -0.058533 0.205994 -0.231323 1445370217 0.948975 -0.058533 0.205994 -0.231323 1445370217 0.948975 -0.058533 0.205994 -0.231323 1445370217 0.895203 -0.002197 0.247986 -0.370178 1445370217 0.895203 -0.002197 0.247986 -0.370178 1445370217 0.895203 -0.002197 0.247986 -0.370178 1445370217 0.895203 -0.002197 0.247986 -0.370178 1445370217 0.895203 -0.002197 0.247986 -0.370178 1445370217 0.895203 -0.002197 0.247986 -0.370178 1445370217 0.828552 0.010376 0.292603 -0.477234 1445370217 0.828552 0.010376 0.292603 -0.477234 1445370217 0.828552 0.010376 0.292603 -0.477234 1445370217 0.828552 0.010376 0.292603 -0.477234 1445370217 0.828552 0.010376 0.292603 -0.477234 1445370217 0.828552 0.010376 0.292603 -0.477234 1445370217 0.796387 0.123535 0.255127 -0.534180 1445370217 0.796387 0.123535 0.255127 -0.534180 1445370217 0.796387 0.123535 0.255127 -0.534180 1445370217 0.796387 0.123535 0.255127 -0.534180 1445370217 0.796387 0.123535 0.255127 -0.534180 1445370217 0.796387 0.123535 0.255127 -0.534180 1445370217 0.815613 0.153259 0.215149 -0.514771 1445370217 0.815613 0.153259 0.215149 -0.514771 1445370217 0.815613 0.153259 0.215149 -0.514771 1445370217 0.815613 0.153259 0.215149 -0.514771 1445370217 0.815613 0.153259 0.215149 -0.514771 1445370217 0.815613 0.153259 0.215149 -0.514771 1445370217 0.875793 0.289063 0.095337 -0.374573 1445370217 0.875793 0.289063 0.095337 -0.374573 1445370217 0.875793 0.289063 0.095337 -0.374573 1445370217 0.875793 0.289063 0.095337 -0.374573 1445370217 0.875793 0.289063 0.095337 -0.374573 1445370217 0.875793 0.289063 0.095337 -0.374573 1445370217 0.896484 0.402710 -0.010986 -0.184265 1445370217 0.896484 0.402710 -0.010986 -0.184265 1445370217 0.896484 0.402710 -0.010986 -0.184265 1445370217 0.896484 0.402710 -0.010986 -0.184265 1445370217 0.896484 0.402710 -0.010986 -0.184265 1445370217 0.896484 0.402710 -0.010986 -0.184265 1445370217 0.897034 0.425781 -0.105835 -0.052551 1445370217 0.897034 0.425781 -0.105835 -0.052551 1445370217 0.897034 0.425781 -0.105835 -0.052551 1445370217 0.897034 0.425781 -0.105835 -0.052551 1445370217 0.897034 0.425781 -0.105835 -0.052551 1445370217 
0.768066 0.223022 -0.596558 0.066284 1445370220 0.768066 0.223022 -0.596558 0.066284 1445370220 0.768066 0.223022 -0.596558 0.066284 1445370220 0.768066 0.223022 -0.596558 0.066284 1445370220 0.768066 0.223022 -0.596558 0.066284 1445370220 0.777100 0.209106 -0.590515 0.060852 1445370220 0.777100 0.209106 -0.590515 0.060852 1445370220 0.777100 0.209106 -0.590515 0.060852 1445370220 0.777100 0.209106 -0.590515 0.060852 1445370220 0.777100 0.209106 -0.590515 0.060852 1445370220 0.777100 0.209106 -0.590515 0.060852 1445370220 0.785950 0.210754 -0.577148 0.068726 1445370220 0.785950 0.210754 -0.577148 0.068726 1445370220 0.785950 0.210754 -0.577148 0.068726 1445370220 0.785950 0.210754 -0.577148 0.068726 1445370220 0.785950 0.210754 -0.577148 0.068726 1445370220 0.785950 0.210754 -0.577148 0.068726 1445370220 0.785950 0.210754 -0.577148 0.068726 1445370220 0.789307 0.228821 -0.561951 0.093689 1445370220 0.789307 0.228821 -0.561951 0.093689 1445370220 0.789307 0.228821 -0.561951 0.093689 1445370220 0.789307 0.228821 -0.561951 0.093689 1445370220 0.789307 0.228821 -0.561951 0.093689 1445370220 0.789307 0.228821 -0.561951 0.093689 1445370220 0.789001 0.257568 -0.542419 0.129944 1445370220 0.789001 0.257568 -0.542419 0.129944 1445370220 0.789001 0.257568 -0.542419 0.129944 1445370220 0.789001 0.257568 -0.542419 0.129944 1445370220 0.789001 0.257568 -0.542419 0.129944 1445370220 0.789001 0.257568 -0.542419 0.129944 1445370220 0.789001 0.257568 -0.542419 0.129944 1445370220 0.784912 0.288086 -0.525696 0.156494 1445370220 0.784912 0.288086 -0.525696 0.156494 1445370220 0.784912 0.288086 -0.525696 0.156494 1445370220 0.784912 0.288086 -0.525696 0.156494 1445370220 0.784912 0.288086 -0.525696 0.156494 1445370220 0.784912 0.288086 -0.525696 0.156494 1445370220 0.785828 0.297119 -0.518433 0.159241 1445370220 0.785828 0.297119 -0.518433 0.159241 1445370221 0.785828 0.297119 -0.518433 0.159241 1445370221 0.785828 0.297119 -0.518433 0.159241 1445370221 0.785828 0.297119 -0.518433 0.159241 1445370221 0.785828 0.297119 -0.518433 0.159241 1445370221 0.789978 0.293640 -0.515259 0.155579 1445370221 0.789978 0.293640 -0.515259 0.155579 1445370221 0.789978 0.293640 -0.515259 0.155579 1445370221 0.789978 0.293640 -0.515259 0.155579 1445370221 0.789978 0.293640 -0.515259 0.155579 1445370221 0.789978 0.293640 -0.515259 0.155579 1445370221 0.790955 0.286072 -0.517578 0.156921 1445370221 0.790955 0.286072 -0.517578 0.156921 1445370221 0.790955 0.286072 -0.517578 0.156921 1445370221 0.790955 0.286072 -0.517578 0.156921 1445370221 0.790955 0.286072 -0.517578 0.156921 1445370221 0.790955 0.286072 -0.517578 0.156921 1445370221 0.790955 0.286072 -0.517578 0.156921 1445370221 0.785767 0.278992 -0.526978 0.164368 1445370221 0.785767 0.278992 -0.526978 0.164368 1445370221 0.785767 0.278992 -0.526978 0.164368 1445370221 0.785767 0.278992 -0.526978 0.164368 1445370221 0.785767 0.278992 -0.526978 0.164368 1445370221 0.780945 0.262390 -0.541138 0.168457 1445370221 0.780945 0.262390 -0.541138 0.168457 1445370221 0.780945 0.262390 -0.541138 0.168457 1445370221 0.780945 0.262390 -0.541138 0.168457 1445370221 0.780945 0.262390 -0.541138 0.168457 1445370221 0.780945 0.262390 -0.541138 0.168457 1445370221 0.780945 0.262390 -0.541138 0.168457 1445370221 0.782349 0.252991 -0.543213 0.169739 1445370221 0.782349 0.252991 -0.543213 0.169739 1445370221 0.782349 0.252991 -0.543213 0.169739 1445370221 0.782349 0.252991 -0.543213 0.169739 1445370221 0.782349 0.252991 -0.543213 0.169739 1445370221 0.782349 0.252991 -0.543213 0.169739 1445370221 0.780334 0.278015 -0.533691 0.169983 1445370221 0.780334 0.278015 -0.533691 0.169983 1445370221 0.780334 0.278015 -0.533691 0.169983 1445370221 0.780334 0.278015 -0.533691 0.169983 1445370221 0.780334 0.278015 -0.533691 0.169983 1445370221 0.780334 0.278015 -0.533691 0.169983 1445370221 0.776184 0.319397 -0.512817 0.180237 1445370221 0.776184 0.319397 -0.512817 0.180237 1445370221 0.776184 0.319397 -0.512817 0.180237 1445370221 0.776184 0.319397 -0.512817 0.180237 1445370221 0.776184 0.319397 -0.512817 0.180237 1445370221 0.776184 0.319397 -0.512817 0.180237 1445370221 0.763367 0.362854 -0.494446 0.202698 1445370221 0.763367 0.362854 -0.494446 0.202698 1445370221 0.763367 0.362854 -0.494446 0.202698 1445370221 0.763367 0.362854 -0.494446 0.202698 1445370221 0.763367 0.362854 -0.494446 0.202698 1445370221 0.763367 0.362854 -0.494446 0.202698 1445370221 0.763367 0.362854 -0.494446 0.202698 1445370221 0.758057 0.366455 -0.498230 0.206848 1445370221 0.758057 0.366455 -0.498230 0.206848 1445370221 0.758057 0.366455 -0.498230 0.206848 1445370221 0.758057 0.366455 -0.498230 0.206848 1445370221 0.758057 0.366455 -0.498230 0.206848 1445370221 0.758057 0.366455 -0.498230 0.206848 1445370221 0.762207 0.337769 -0.517883 0.191589 1445370221 0.762207 0.337769 -0.517883 0.191589 1445370221 0.762207 0.337769 -0.517883 0.191589 1445370221 0.762207 0.337769 -0.517883 0.191589 1445370221 0.762207 0.337769 -0.517883 0.191589 1445370221 0.762207 0.337769 -0.517883 0.191589 1445370221 0.770081 0.302795 -0.533203 0.175903 1445370221 0.770081 0.302795 -0.533203 0.175903 1445370221 0.770081 0.302795 -0.533203 0.175903 1445370221 0.770081 0.302795 -0.533203 0.175903 1445370221 0.770081 0.302795 -0.533203 0.175903 1445370221 0.773560 0.283142 -0.539551 0.173889 1445370221 0.773560 0.283142 -0.539551 0.173889 1445370221 0.773560 0.283142 -0.539551 0.173889 1445370221 0.773560 0.283142 -0.539551 0.173889 1445370221 0.773560 0.283142 -0.539551 0.173889 1445370221 0.773560 0.283142 -0.539551 0.173889 1445370221 0.770813 0.273682 -0.545532 0.182556 1445370221 0.770813 0.273682 -0.545532 0.182556 1445370221 0.770813 0.273682 -0.545532 0.182556 1445370221 0.770813 0.273682 -0.545532 0.182556 1445370221 0.770813 0.273682 -0.545532 0.182556 1445370221 0.770813 0.273682 -0.545532 0.182556 1445370221 0.770630 0.247742 -0.557861 0.183105 1445370221 0.770630 0.247742 -0.557861 0.183105 1445370221 0.770630 0.247742 -0.557861 0.183105 1445370221 0.770630 0.247742 -0.557861 0.183105 1445370221 0.770630 0.247742 -0.557861 0.183105 1445370221 0.770630 0.247742 -0.557861 0.183105 1445370221 0.774048 0.216309 -0.567261 0.179565 1445370221 0.774048 0.216309 -0.567261 0.179565 1445370221 0.774048 0.216309 -0.567261 0.179565 1445370221 0.774048 0.216309 -0.567261 0.179565 1445370221 0.774048 0.216309 -0.567261 0.179565 1445370221 0.774048 0.216309 -0.567261 0.179565 1445370221 0.774048 0.216309 -0.567261 0.179565 1445370221 0.772583 0.221375 -0.566467 0.182190 1445370221 0.772583 0.221375 -0.566467 0.182190 1445370221 0.772583 0.221375 -0.566467 0.182190 1445370221 0.772583 0.221375 -0.566467 0.182190 1445370221 0.772583 0.221375 -0.566467 0.182190 1445370221 0.772583 0.221375 -0.566467 0.182190 1445370221 0.773132 0.257263 -0.550293 0.182190 1445370221 0.773132 0.257263 -0.550293 0.182190 1445370221 0.773132 0.257263 -0.550293 0.182190 1445370221 0.773132 0.257263 -0.550293 0.182190 1445370221 0.773132 0.257263 -0.550293 0.182190 1445370221 0.773132 0.257263 -0.550293 0.182190 1445370221 0.775574 0.300293 -0.526001 0.177673 1445370221 0.775574 0.300293 -0.526001 0.177673 1445370221 0.775574 0.300293 -0.526001 0.177673 1445370222 0.775574 0.300293 -0.526001 0.177673 1445370222 0.775574 0.300293 -0.526001 0.177673 1445370222 0.775574 0.300293 -0.526001 0.177673 1445370222 0.775574 0.300293 -0.526001 0.177673 1445370222 0.776672 0.327820 -0.508179 0.176025 1445370222 0.776672 0.327820 -0.508179 0.176025 1445370222 0.776672 0.327820 -0.508179 0.176025 1445370222 0.776672 0.327820 -0.508179 0.176025 1445370222 0.776672 0.327820 -0.508179 0.176025 1445370222 0.776672 0.327820 -0.508179 0.176025 1445370222 0.769653 0.349121 -0.502808 0.181335 1445370222 0.769653 0.349121 -0.502808 0.181335 1445370222 0.769653 0.349121 -0.502808 0.181335 1445370222 0.769653 0.349121 -0.502808 0.181335 1445370222 0.769653 0.349121 -0.502808 0.181335 1445370222 0.769653 0.349121 -0.502808 0.181335 1445370222 0.769653 0.349121 -0.502808 0.181335 1445370222 0.764465 0.344543 -0.515320 0.176758 1445370222 0.764465 0.344543 -0.515320 0.176758 1445370222 0.764465 0.344543 -0.515320 0.176758 1445370222 0.764465 0.344543 -0.515320 0.176758 1445370222 0.764465 0.344543 -0.515320 0.176758 1445370222 0.764465 0.344543 -0.515320 0.176758 1445370222 0.771301 0.304138 -0.537842 0.152527 1445370222 0.771301 0.304138 -0.537842 0.152527 1445370222 0.771301 0.304138 -0.537842 0.152527 1445370222 0.771301 0.304138 -0.537842 0.152527 1445370222 0.771301 0.304138 -0.537842 0.152527 1445370222 0.771301 0.304138 -0.537842 0.152527 1445370222 0.780212 0.259766 -0.555237 0.124390 1445370222 0.780212 0.259766 -0.555237 0.124390 1445370222 0.780212 0.259766 -0.555237 0.124390 1445370222 0.780212 0.259766 -0.555237 0.124390 1445370222 0.780212 0.259766 -0.555237 0.124390 1445370222 0.780212 0.259766 -0.555237 0.124390 1445370222 0.785095 0.226074 -0.566956 0.104980 1445370222 0.785095 0.226074 -0.566956 0.104980 1445370222 0.785095 0.226074 -0.566956 0.104980 1445370222 0.785095 0.226074 -0.566956 0.104980 1445370222 0.785095 0.226074 -0.566956 0.104980 1445370222 0.785095 0.226074 -0.566956 0.104980 1445370222 0.786621 0.199341 -0.574951 0.104248 1445370222 0.786621 0.199341 -0.574951 0.104248 1445370222 0.786621 0.199341 -0.574951 0.104248 1445370222 0.786621 0.199341 -0.574951 0.104248 1445370222 0.786621 0.199341 -0.574951 0.104248 1445370222 0.786621 0.199341 -0.574951 0.104248 1445370222 0.786621 0.199341 -0.574951 0.104248 1445370222 0.791565 0.199036 -0.564453 0.123169 1445370222 0.791565 0.199036 -0.564453 0.123169 1445370222 0.791565 0.199036 -0.564453 0.123169 1445370222 0.791565 0.199036 -0.564453 0.123169 1445370222 0.791565 0.199036 -0.564453 0.123169 1445370222 0.791565 0.199036 -0.564453 0.123169 1445370222 0.789307 0.243530 -0.543396 0.149597 1445370222 0.789307 0.243530 -0.543396 0.149597 1445370222 0.789307 0.243530 -0.543396 0.149597 1445370222 0.789307 0.243530 -0.543396 0.149597 1445370222 0.789307 0.243530 -0.543396 0.149597 1445370222 0.789307 0.243530 -0.543396 0.149597 1445370222 0.789307 0.243530 -0.543396 0.149597 1445370222 0.789001 0.289856 -0.517456 0.160156 1445370222 0.789001 0.289856 -0.517456 0.160156 1445370222 0.789001 0.289856 -0.517456 0.160156 1445370222 0.789001 0.289856 -0.517456 0.160156 1445370222 0.789001 0.289856 -0.517456 0.160156 1445370222 0.789001 0.289856 -0.517456 0.160156 1445370222 0.788513 0.316528 -0.502136 0.160828 1445370222 0.788513 0.316528 -0.502136 0.160828 1445370222 0.788513 0.316528 -0.502136 0.160828 1445370222 0.788513 0.316528 -0.502136 0.160828 1445370222 0.788513 0.316528 -0.502136 0.160828 1445370222 0.788513 0.316528 -0.502136 0.160828 1445370222 0.788269 0.322449 -0.498779 0.160767 1445370222 0.788269 0.322449 -0.498779 0.160767 1445370222 0.788269 0.322449 -0.498779 0.160767 1445370222 0.788269 0.322449 -0.498779 0.160767 1445370222 0.788269 0.322449 -0.498779 0.160767 1445370222 0.788269 0.322449 -0.498779 0.160767 1445370222 0.788269 0.322449 -0.498779 0.160767 1445370222 0.785278 0.322083 -0.504700 0.157593 1445370222 0.785278 0.322083 -0.504700 0.157593 1445370222 0.785278 0.322083 -0.504700 0.157593 1445370222 0.785278 0.322083 -0.504700 0.157593 1445370222 0.785278 0.322083 -0.504700 0.157593 1445370222 0.785278 0.322083 -0.504700 0.157593 1445370222 0.784119 0.312866 -0.514832 0.149109 1445370222 0.784119 0.312866 -0.514832 0.149109 1445370222 0.784119 0.312866 -0.514832 0.149109 1445370222 0.784119 0.312866 -0.514832 0.149109 1445370222 0.784119 0.312866 -0.514832 0.149109 1445370222 0.784119 0.312866 -0.514832 0.149109 1445370222 0.784119 0.312866 -0.514832 0.149109 1445370222 0.787476 0.291077 -0.526733 0.133118 1445370222 0.787476 0.291077 -0.526733 0.133118 1445370222 0.787476 0.291077 -0.526733 0.133118 1445370222 0.787476 0.291077 -0.526733 0.133118 1445370222 0.787476 0.291077 -0.526733 0.133118 1445370222 0.787354 0.268555 -0.541199 0.122375 1445370222 0.787354 0.268555 -0.541199 0.122375 1445370222 0.787354 0.268555 -0.541199 0.122375 1445370222 0.787354 0.268555 -0.541199 0.122375 1445370222 0.787354 0.268555 -0.541199 0.122375 1445370222 0.787354 0.268555 -0.541199 0.122375 1445370222 0.782227 0.241821 -0.561584 0.119324 1445370222 0.782227 0.241821 -0.561584 0.119324 1445370222 0.782227 0.241821 -0.561584 0.119324 1445370222 0.782227 0.241821 -0.561584 0.119324 1445370222 0.782227 0.241821 -0.561584 0.119324 1445370222 0.782227 0.241821 -0.561584 0.119324 1445370222 0.775879 0.205994 -0.583008 0.125061 1445370222 0.775879 0.205994 -0.583008 0.125061 1445370222 0.775879 0.205994 -0.583008 0.125061 1445370222 0.775879 0.205994 -0.583008 0.125061 1445370223 0.775879 0.205994 -0.583008 0.125061 1445370223 0.775879 0.205994 -0.583008 0.125061 1445370223 0.775879 0.205994 -0.583008 0.125061 1445370223 0.781128 0.198425 -0.576843 0.133057 1445370223 0.781128 0.198425 -0.576843 0.133057 1445370223 0.781128 0.198425 -0.576843 0.133057 1445370223 0.781128 0.198425 -0.576843 0.133057 1445370223 0.781128 0.198425 -0.576843 0.133057 1445370223 0.781128 0.198425 -0.576843 0.133057 1445370223 0.784363 0.219849 -0.565125 0.130798 1445370223 0.784363 0.219849 -0.565125 0.130798 1445370223 0.784363 0.219849 -0.565125 0.130798 1445370223 0.784363 0.219849 -0.565125 0.130798 1445370223 0.784363 0.219849 -0.565125 0.130798 1445370223 0.784363 0.219849 -0.565125 0.130798 1445370223 0.790894 0.257935 -0.539185 0.131104 1445370223 0.790894 0.257935 -0.539185 0.131104 1445370223 0.790894 0.257935 -0.539185 0.131104 1445370223 0.790894 0.257935 -0.539185 0.131104 1445370223 0.790894 0.257935 -0.539185 0.131104 1445370223 0.790894 0.257935 -0.539185 0.131104 1445370223 0.792664 0.288086 -0.519287 0.137634 1445370223 0.792664 0.288086 -0.519287 0.137634 1445370223 0.792664 0.288086 -0.519287 0.137634 1445370223 0.792664 0.288086 -0.519287 0.137634 1445370223 0.792664 0.288086 -0.519287 0.137634 1445370223 0.790161 0.302307 -0.512085 0.148438 1445370223 0.790161 0.302307 -0.512085 0.148438 1445370223 0.790161 0.302307 -0.512085 0.148438 1445370223 0.790161 0.302307 -0.512085 0.148438 1445370223 0.790161 0.302307 -0.512085 0.148438 1445370223 0.790161 0.302307 -0.512085 0.148438 1445370223 0.784241 0.315918 -0.510132 0.157898 1445370223 0.784241 0.315918 -0.510132 0.157898 1445370223 0.784241 0.315918 -0.510132 0.157898 1445370223 0.784241 0.315918 -0.510132 0.157898 1445370223 0.784241 0.315918 -0.510132 0.157898 1445370223 0.784241 0.315918 -0.510132 0.157898 1445370223 0.784241 0.315918 -0.510132 0.157898 1445370223 0.780090 0.317139 -0.515564 0.158203 1445370223 0.780090 0.317139 -0.515564 0.158203 1445370223 0.780090 0.317139 -0.515564 0.158203 1445370223 0.780090 0.317139 -0.515564 0.158203 1445370223 0.780090 0.317139 -0.515564 0.158203 1445370223 0.780090 0.317139 -0.515564 0.158203 1445370223 0.782349 0.303589 -0.522034 0.152344 1445370223 0.782349 0.303589 -0.522034 0.152344 1445370223 0.782349 0.303589 -0.522034 0.152344 1445370223 0.782349 0.303589 -0.522034 0.152344 1445370223 0.782349 0.303589 -0.522034 0.152344 1445370223 0.782349 0.303589 -0.522034 0.152344 1445370223 0.784241 0.294250 -0.525208 0.150024 1445370223 0.784241 0.294250 -0.525208 0.150024 1445370223 0.784241 0.294250 -0.525208 0.150024 1445370223 0.784241 0.294250 -0.525208 0.150024 1445370223 0.784241 0.294250 -0.525208 0.150024 1445370223 0.784241 0.294250 -0.525208 0.150024 1445370223 0.783569 0.284790 -0.530945 0.151428 1445370223 0.783569 0.284790 -0.530945 0.151428 1445370223 0.783569 0.284790 -0.530945 0.151428 1445370223 0.783569 0.284790 -0.530945 0.151428 1445370223 0.783569 0.284790 -0.530945 0.151428 1445370223 0.783569 0.284790 -0.530945 0.151428 1445370223 0.779907 0.269226 -0.542419 0.158081 1445370223 0.779907 0.269226 -0.542419 0.158081 1445370223 0.779907 0.269226 -0.542419 0.158081 1445370223 0.779907 0.269226 -0.542419 0.158081 1445370223 0.779907 0.269226 -0.542419 0.158081 1445370223 0.779907 0.269226 -0.542419 0.158081 1445370223 0.779907 0.269226 -0.542419 0.158081 1445370223 0.780640 0.249695 -0.547302 0.169373 1445370223 0.780640 0.249695 -0.547302 0.169373 1445370223 0.780640 0.249695 -0.547302 0.169373 1445370223 0.780640 0.249695 -0.547302 0.169373 1445370223 0.780640 0.249695 -0.547302 0.169373 1445370223 0.780640 0.249695 -0.547302 0.169373 1445370223 0.779236 0.255615 -0.542053 0.183472 1445370223 0.779236 0.255615 -0.542053 0.183472 1445370223 0.779236 0.255615 -0.542053 0.183472 1445370223 0.779236 0.255615 -0.542053 0.183472 1445370223 0.779236 0.255615 -0.542053 0.183472 1445370223 0.779236 0.255615 -0.542053 0.183472 1445370223 0.779114 0.279358 -0.529175 0.186890 1445370223 0.779114 0.279358 -0.529175 0.186890 1445370223 0.779114 0.279358 -0.529175 0.186890 1445370223 0.779114 0.279358 -0.529175 0.186890 1445370223 0.779114 0.279358 -0.529175 0.186890 1445370223 0.779114 0.279358 -0.529175 0.186890 1445370223 0.779114 0.279358 -0.529175 0.186890 1445370223 0.778931 0.304443 -0.514221 0.190125 1445370223 0.778931 0.304443 -0.514221 0.190125 1445370223 0.778931 0.304443 -0.514221 0.190125 1445370223 0.778931 0.304443 -0.514221 0.190125 1445370223 0.778931 0.304443 -0.514221 0.190125 1445370223 0.778931 0.304443 -0.514221 0.190125 1445370223 0.778931 0.304443 -0.514221 0.190125 1445370223 0.776184 0.315063 -0.510986 0.192749 1445370223 0.776184 0.315063 -0.510986 0.192749 1445370223 0.776184 0.315063 -0.510986 0.192749 1445370223 0.776184 0.315063 -0.510986 0.192749 1445370223 0.776184 0.315063 -0.510986 0.192749 1445370223 0.776184 0.315063 -0.510986 0.192749 1445370223 0.772217 0.314270 -0.516235 0.195740 1445370223 0.772217 0.314270 -0.516235 0.195740 1445370223 0.772217 0.314270 -0.516235 0.195740 1445370223 0.772217 0.314270 -0.516235 0.195740 1445370223 0.772217 0.314270 -0.516235 0.195740 1445370223 0.767395 0.317017 -0.521851 0.195313 1445370223 0.767395 0.317017 -0.521851 0.195313 1445370223 0.767395 0.317017 -0.521851 0.195313 1445370223 0.767395 0.317017 -0.521851 0.195313 1445370223 0.767395 0.317017 -0.521851 0.195313 1445370224 0.767395 0.317017 -0.521851 0.195313 1445370224 0.767395 0.317017 -0.521851 0.195313 1445370224 0.767090 0.306641 -0.532715 0.183594 1445370224 0.767090 0.306641 -0.532715 0.183594 1445370224 0.767090 0.306641 -0.532715 0.183594 1445370224 0.767090 0.306641 -0.532715 0.183594 1445370224 0.767090 0.306641 -0.532715 0.183594 1445370224 0.770386 0.290039 -0.540710 0.173218 1445370224 0.770386 0.290039 -0.540710 0.173218 1445370224 0.770386 0.290039 -0.540710 0.173218 1445370224 0.770386 0.290039 -0.540710 0.173218 1445370224 0.770386 0.290039 -0.540710 0.173218 1445370224 0.770386 0.290039 -0.540710 0.173218 1445370224 0.770569 0.286194 -0.542603 0.172913 1445370224 0.770569 0.286194 -0.542603 0.172913 1445370224 0.770569 0.286194 -0.542603 0.172913 1445370224 0.770569 0.286194 -0.542603 0.172913 1445370224 0.770569 0.286194 -0.542603 0.172913 1445370224 0.771545 0.282410 -0.542908 0.173584 1445370224 0.771545 0.282410 -0.542908 0.173584 1445370224 0.771545 0.282410 -0.542908 0.173584 1445370224 0.771545 0.282410 -0.542908 0.173584 1445370224 0.771545 0.282410 -0.542908 0.173584 1445370224 0.771545 0.282410 -0.542908 0.173584 1445370224 0.775757 0.272461 -0.542053 0.173584 1445370224 0.775757 0.272461 -0.542053 0.173584 1445370224 0.775757 0.272461 -0.542053 0.173584 1445370224 0.775757 0.272461 -0.542053 0.173584 1445370224 0.775757 0.272461 -0.542053 0.173584 1445370224 0.775757 0.272461 -0.542053 0.173584 1445370224 0.775757 0.272461 -0.542053 0.173584 1445370224 0.779114 0.272095 -0.533386 0.185364 1445370224 0.779114 0.272095 -0.533386 0.185364 1445370224 0.779114 0.272095 -0.533386 0.185364 1445370224 0.779114 0.272095 -0.533386 0.185364 1445370224 0.779114 0.272095 -0.533386 0.185364 1445370224 0.779114 0.272095 -0.533386 0.185364 1445370224 0.776367 0.296021 -0.518799 0.201233 1445370224 0.776367 0.296021 -0.518799 0.201233 1445370224 0.776367 0.296021 -0.518799 0.201233 1445370224 0.776367 0.296021 -0.518799 0.201233 1445370224 0.776367 0.296021 -0.518799 0.201233 1445370224 0.776367 0.296021 -0.518799 0.201233 1445370224 0.771851 0.321716 -0.506165 0.211060 1445370224 0.771851 0.321716 -0.506165 0.211060 1445370224 0.771851 0.321716 -0.506165 0.211060 1445370224 0.771851 0.321716 -0.506165 0.211060 1445370224 0.771851 0.321716 -0.506165 0.211060 1445370224 0.771851 0.321716 -0.506165 0.211060 1445370224 0.771851 0.321716 -0.506165 0.211060 1445370224 0.766724 0.333740 -0.505005 0.213867 1445370224 0.766724 0.333740 -0.505005 0.213867 1445370224 0.766724 0.333740 -0.505005 0.213867 1445370224 0.766724 0.333740 -0.505005 0.213867 1445370224 0.766724 0.333740 -0.505005 0.213867 1445370224 0.766724 0.333740 -0.505005 0.213867 1445370224 0.762756 0.329224 -0.514404 0.212463 1445370224 0.762756 0.329224 -0.514404 0.212463 1445370224 0.762756 0.329224 -0.514404 0.212463 1445370224 0.762756 0.329224 -0.514404 0.212463 1445370224 0.762756 0.329224 -0.514404 0.212463 1445370224 0.762756 0.329224 -0.514404 0.212463 1445370224 0.752869 0.335449 -0.521057 0.221619 1445370224 0.752869 0.335449 -0.521057 0.221619 1445370224 0.752869 0.335449 -0.521057 0.221619 1445370224 0.752869 0.335449 -0.521057 0.221619 1445370224 0.752869 0.335449 -0.521057 0.221619 1445370224 0.741943 0.350098 -0.523071 0.230896 1445370224 0.741943 0.350098 -0.523071 0.230896 1445370224 0.741943 0.350098 -0.523071 0.230896 1445370224 0.741943 0.350098 -0.523071 0.230896 1445370224 0.741943 0.350098 -0.523071 0.230896 1445370224 0.741943 0.350098 -0.523071 0.230896 1445370224 0.738037 0.357117 -0.525024 0.228210 1445370224 0.738037 0.357117 -0.525024 0.228210 1445370224 0.738037 0.357117 -0.525024 0.228210 1445370224 0.738037 0.357117 -0.525024 0.228210 1445370224 0.738037 0.357117 -0.525024 0.228210 1445370224 0.738770 0.358948 -0.525818 0.220947 1445370224 0.738770 0.358948 -0.525818 0.220947 1445370224 0.738770 0.358948 -0.525818 0.220947 1445370224 0.738770 0.358948 -0.525818 0.220947 1445370224 0.738770 0.358948 -0.525818 0.220947 1445370224 0.738770 0.358948 -0.525818 0.220947 1445370224 0.740845 0.353394 -0.529724 0.213562 1445370224 0.740845 0.353394 -0.529724 0.213562 1445370224 0.740845 0.353394 -0.529724 0.213562 1445370224 0.740845 0.353394 -0.529724 0.213562 1445370224 0.740845 0.353394 -0.529724 0.213562 1445370224 0.740845 0.353394 -0.529724 0.213562 1445370224 0.740845 0.353394 -0.529724 0.213562 1445370224 0.742249 0.337463 -0.539734 0.209534 1445370224 0.742249 0.337463 -0.539734 0.209534 1445370224 0.742249 0.337463 -0.539734 0.209534 1445370224 0.742249 0.337463 -0.539734 0.209534 1445370224 0.742249 0.337463 -0.539734 0.209534 1445370224 0.742249 0.337463 -0.539734 0.209534 1445370224 0.743530 0.315247 -0.550232 0.212097 1445370224 0.743530 0.315247 -0.550232 0.212097 1445370224 0.743530 0.315247 -0.550232 0.212097 1445370224 0.743530 0.315247 -0.550232 0.212097 1445370224 0.743530 0.315247 -0.550232 0.212097 1445370224 0.743530 0.315247 -0.550232 0.212097 1445370224 0.745239 0.311096 -0.547241 0.219910 1445370224 0.745239 0.311096 -0.547241 0.219910 1445370224 0.745239 0.311096 -0.547241 0.219910 1445370224 0.745239 0.311096 -0.547241 0.219910 1445370225 0.745300 0.328186 -0.536194 0.221924 1445370225 0.745300 0.328186 -0.536194 0.221924 1445370225 0.745300 0.328186 -0.536194 0.221924 1445370225 0.745300 0.328186 -0.536194 0.221924 1445370225 0.745300 0.328186 -0.536194 0.221924 1445370225 0.745300 0.328186 -0.536194 0.221924 1445370225 0.747314 0.345154 -0.523010 0.220764 1445370225 0.747314 0.345154 -0.523010 0.220764 1445370225 0.747314 0.345154 -0.523010 0.220764 1445370225 0.747314 0.345154 -0.523010 0.220764 1445370225 0.747314 0.345154 -0.523010 0.220764 1445370225 0.750732 0.346863 -0.518738 0.216858 1445370225 0.750732 0.346863 -0.518738 0.216858 1445370225 0.750732 0.346863 -0.518738 0.216858 1445370225 0.750732 0.346863 -0.518738 0.216858 1445370225 0.750732 0.346863 -0.518738 0.216858 1445370225 0.750732 0.346863 -0.518738 0.216858 1445370225 0.750732 0.346863 -0.518738 0.216858 1445370225 0.747681 0.354309 -0.514465 0.225220 1445370225 0.747681 0.354309 -0.514465 0.225220 1445370225 0.747681 0.354309 -0.514465 0.225220 1445370225 0.747681 0.354309 -0.514465 0.225220 1445370225 0.747681 0.354309 -0.514465 0.225220 1445370225 0.747681 0.354309 -0.514465 0.225220 1445370225 0.740845 0.367126 -0.512085 0.232422 1445370225 0.740845 0.367126 -0.512085 0.232422 1445370225 0.740845 0.367126 -0.512085 0.232422 1445370225 0.740845 0.367126 -0.512085 0.232422 1445370225 0.740845 0.367126 -0.512085 0.232422 1445370225 0.740845 0.367126 -0.512085 0.232422 1445370225 0.740845 0.367126 -0.512085 0.232422 1445370225 0.742798 0.357849 -0.521240 0.219971 1445370225 0.742798 0.357849 -0.521240 0.219971 1445370225 0.742798 0.357849 -0.521240 0.219971 1445370225 0.742798 0.357849 -0.521240 0.219971 1445370225 0.742798 0.357849 -0.521240 0.219971 1445370225 0.753967 0.330261 -0.532654 0.196655 1445370225 0.753967 0.330261 -0.532654 0.196655 1445370225 0.753967 0.330261 -0.532654 0.196655 1445370225 0.753967 0.330261 -0.532654 0.196655 1445370225 0.753967 0.330261 -0.532654 0.196655 1445370225 0.753967 0.330261 -0.532654 0.196655 1445370225 0.760925 0.314697 -0.536133 0.185608 1445370225 0.760925 0.314697 -0.536133 0.185608 1445370225 0.760925 0.314697 -0.536133 0.185608 1445370225 0.760925 0.314697 -0.536133 0.185608 1445370225 0.760925 0.314697 -0.536133 0.185608 1445370225 0.762573 0.309875 -0.536560 0.185913 1445370225 0.762573 0.309875 -0.536560 0.185913 1445370225 0.762573 0.309875 -0.536560 0.185913 1445370225 0.762573 0.309875 -0.536560 0.185913 1445370225 0.762573 0.309875 -0.536560 0.185913 1445370225 0.762573 0.309875 -0.536560 0.185913 1445370225 0.761658 0.297363 -0.543335 0.190125 1445370225 0.761658 0.297363 -0.543335 0.190125 1445370225 0.761658 0.297363 -0.543335 0.190125 1445370225 0.761658 0.297363 -0.543335 0.190125 1445370225 0.761658 0.297363 -0.543335 0.190125 1445370225 0.761658 0.297363 -0.543335 0.190125 1445370225 0.763062 0.274231 -0.551697 0.195251 1445370225 0.763062 0.274231 -0.551697 0.195251 1445370225 0.763062 0.274231 -0.551697 0.195251 1445370225 0.763062 0.274231 -0.551697 0.195251 1445370225 0.763062 0.274231 -0.551697 0.195251 1445370225 0.763062 0.274231 -0.551697 0.195251 1445370225 0.762024 0.274902 -0.549988 0.203003 1445370225 0.762024 0.274902 -0.549988 0.203003 1445370225 0.762024 0.274902 -0.549988 0.203003 1445370225 0.762024 0.274902 -0.549988 0.203003 1445370225 0.762024 0.274902 -0.549988 0.203003 1445370225 0.762024 0.274902 -0.549988 0.203003 1445370225 0.763062 0.295654 -0.536987 0.204834 1445370225 0.763062 0.295654 -0.536987 0.204834 1445370225 0.763062 0.295654 -0.536987 0.204834 1445370225 0.763062 0.295654 -0.536987 0.204834 1445370225 0.763062 0.295654 -0.536987 0.204834 1445370225 0.767822 0.313660 -0.521851 0.199280 1445370225 0.767822 0.313660 -0.521851 0.199280 1445370225 0.767822 0.313660 -0.521851 0.199280 1445370225 0.767822 0.313660 -0.521851 0.199280 1445370225 0.767822 0.313660 -0.521851 0.199280 1445370225 0.767822 0.313660 -0.521851 0.199280 1445370225 0.770691 0.325745 -0.510620 0.197937 1445370225 0.770691 0.325745 -0.510620 0.197937 1445370225 0.770691 0.325745 -0.510620 0.197937 1445370225 0.770691 0.325745 -0.510620 0.197937 1445370225 0.770691 0.325745 -0.510620 0.197937 1445370225 0.770691 0.325745 -0.510620 0.197937 1445370225 0.766724 0.342712 -0.501770 0.207092 1445370225 0.766724 0.342712 -0.501770 0.207092 1445370225 0.766724 0.342712 -0.501770 0.207092 1445370225 0.766724 0.342712 -0.501770 0.207092 1445370225 0.766724 0.342712 -0.501770 0.207092 1445370225 
0.706848 0.644897 0.031067 -0.288940 1445370228 0.706848 0.644897 0.031067 -0.288940 1445370228 0.706848 0.644897 0.031067 -0.288940 1445370228 0.706848 0.644897 0.031067 -0.288940 1445370228 0.706848 0.644897 0.031067 -0.288940 1445370228 0.642395 0.631470 0.116028 -0.418457 1445370228 0.642395 0.631470 0.116028 -0.418457 1445370228 0.642395 0.631470 0.116028 -0.418457 1445370228 0.642395 0.631470 0.116028 -0.418457 1445370228 0.642395 0.631470 0.116028 -0.418457 1445370228 0.642395 0.631470 0.116028 -0.418457 1445370228 0.584656 0.618958 0.152710 -0.501709 1445370228 0.584656 0.618958 0.152710 -0.501709 1445370228 0.584656 0.618958 0.152710 -0.501709 1445370228 0.584656 0.618958 0.152710 -0.501709 1445370228 0.584656 0.618958 0.152710 -0.501709 1445370228 0.584656 0.618958 0.152710 -0.501709 1445370228 0.583862 0.593567 0.168640 -0.527527 1445370228 0.583862 0.593567 0.168640 -0.527527 1445370228 0.583862 0.593567 0.168640 -0.527527 1445370228 0.583862 0.593567 0.168640 -0.527527 1445370228 0.583862 0.593567 0.168640 -0.527527 1445370228 0.583862 0.593567 0.168640 -0.527527 1445370228 0.583862 0.593567 0.168640 -0.527527 1445370228 0.592712 0.571228 0.185120 -0.536682 1445370228 0.592712 0.571228 0.185120 -0.536682 1445370228 0.592712 0.571228 0.185120 -0.536682 1445370228 0.592712 0.571228 0.185120 -0.536682 1445370228 0.592712 0.571228 0.185120 -0.536682 1445370228 0.592712 0.571228 0.185120 -0.536682 1445370228 0.598206 0.536865 0.199524 -0.560425 1445370228 0.598206 0.536865 0.199524 -0.560425 1445370228 0.598206 0.536865 0.199524 -0.560425 1445370228 0.598206 0.536865 0.199524 -0.560425 1445370228 0.598206 0.536865 0.199524 -0.560425 1445370228 0.633118 0.431091 0.257629 -0.588989 1445370228 0.633118 0.431091 0.257629 -0.588989 1445370228 0.633118 0.431091 0.257629 -0.588989 1445370229 0.633118 0.431091 0.257629 -0.588989 1445370229 0.633118 0.431091 0.257629 -0.588989 1445370229 0.633118 0.431091 0.257629 -0.588989 1445370229 0.633118 0.431091 0.257629 -0.588989 1445370229 0.684204 0.238037 0.363708 -0.585571 1445370229 0.684204 0.238037 0.363708 -0.585571 1445370229 0.684204 0.238037 0.363708 -0.585571 1445370229 0.684204 0.238037 0.363708 -0.585571 1445370229 0.684204 0.238037 0.363708 -0.585571 1445370229 0.731812 0.077393 0.402771 -0.544312 1445370229 0.731812 0.077393 0.402771 -0.544312 1445370229 0.731812 0.077393 0.402771 -0.544312 1445370229 0.731812 0.077393 0.402771 -0.544312 1445370229 0.731812 0.077393 0.402771 -0.544312 1445370229 0.731812 0.077393 0.402771 -0.544312 1445370229 0.731812 0.077393 0.402771 -0.544312 1445370229 0.848755 0.010498 0.318909 -0.421631 1445370229 0.848755 0.010498 0.318909 -0.421631 1445370229 0.848755 0.010498 0.318909 -0.421631 1445370229 0.848755 0.010498 0.318909 -0.421631 1445370229 0.848755 0.010498 0.318909 -0.421631 1445370229 0.848755 0.010498 0.318909 -0.421631 1445370229 0.953369 -0.118103 0.141174 -0.239197 1445370229 0.953369 -0.118103 0.141174 -0.239197 1445370229 0.953369 -0.118103 0.141174 -0.239197 1445370229 0.953369 -0.118103 0.141174 -0.239197 1445370229 0.953369 -0.118103 0.141174 -0.239197 1445370229 0.953369 -0.118103 0.141174 -0.239197 1445370229 0.984802 0.014343 -0.006714 -0.172852 1445370229 0.984802 0.014343 -0.006714 -0.172852 1445370229 0.984802 0.014343 -0.006714 -0.172852 1445370229 0.984802 0.014343 -0.006714 -0.172852 1445370229 0.984802 0.014343 -0.006714 -0.172852 1445370229 0.984802 0.014343 -0.006714 -0.172852 1445370229 0.935791 0.190674 0.047180 -0.292786 1445370229 0.935791 0.190674 0.047180 -0.292786 1445370229 0.935791 0.190674 0.047180 -0.292786 1445370229 0.935791 0.190674 0.047180 -0.292786 1445370229 0.935791 0.190674 0.047180 -0.292786 1445370229 0.935791 0.190674 0.047180 -0.292786 1445370229 0.832703 0.301147 0.096008 -0.454590 1445370229 0.832703 0.301147 0.096008 -0.454590 1445370229 0.832703 0.301147 0.096008 -0.454590 1445370229 0.832703 0.301147 0.096008 -0.454590 1445370229 0.832703 0.301147 0.096008 -0.454590 1445370229 0.832703 0.301147 0.096008 -0.454590 1445370229 0.744568 0.302917 0.202209 -0.559387 1445370229 0.744568 0.302917 0.202209 -0.559387 1445370229 0.744568 0.302917 0.202209 -0.559387 1445370229 0.744568 0.302917 0.202209 -0.559387 1445370229 0.744568 0.302917 0.202209 -0.559387 1445370229 0.744568 0.302917 0.202209 -0.559387 1445370229 0.744568 0.302917 0.202209 -0.559387 1445370229 0.607849 0.426208 0.246460 -0.622925 1445370229 0.607849 0.426208 0.246460 -0.622925 1445370229 0.607849 0.426208 0.246460 -0.622925 1445370229 0.607849 0.426208 0.246460 -0.622925 1445370229 0.607849 0.426208 0.246460 -0.622925 1445370229 0.607849 0.426208 0.246460 -0.622925 1445370229 0.496033 0.547058 0.231750 -0.633179 1445370229 0.496033 0.547058 0.231750 -0.633179 1445370229 0.496033 0.547058 0.231750 -0.633179 1445370229 0.496033 0.547058 0.231750 -0.633179 1445370229 0.496033 0.547058 0.231750 -0.633179 1445370229 0.496033 0.547058 0.231750 -0.633179 1445370229 0.539368 0.517944 0.241882 -0.618286 1445370229 0.539368 0.517944 0.241882 -0.618286 1445370229 0.539368 0.517944 0.241882 -0.618286 1445370229 0.539368 0.517944 0.241882 -0.618286 1445370229 0.539368 0.517944 0.241882 -0.618286 1445370229 0.539368 0.517944 0.241882 -0.618286 1445370229 0.660034 0.272034 0.377991 -0.589417 1445370229 0.660034 0.272034 0.377991 -0.589417 1445370229 0.660034 0.272034 0.377991 -0.589417 1445370229 0.660034 0.272034 0.377991 -0.589417 1445370229 0.660034 0.272034 0.377991 -0.589417 1445370229 0.660034 0.272034 0.377991 -0.589417 1445370229 0.749390 0.064636 0.410278 -0.515625 1445370229 0.749390 0.064636 0.410278 -0.515625 1445370229 0.749390 0.064636 0.410278 -0.515625 1445370229 0.749390 0.064636 0.410278 -0.515625 1445370229 0.749390 0.064636 0.410278 -0.515625 1445370229 0.749390 0.064636 0.410278 -0.515625 1445370229 0.749390 0.064636 0.410278 -0.515625 1445370229 0.868103 -0.134949 0.325806 -0.349243 1445370229 0.868103 -0.134949 0.325806 -0.349243 1445370229 0.868103 -0.134949 0.325806 -0.349243 1445370229 0.868103 -0.134949 0.325806 -0.349243 1445370229 0.868103 -0.134949 0.325806 -0.349243 1445370229 0.868103 -0.134949 0.325806 -0.349243 1445370229 0.954468 -0.207214 0.110291 -0.184021 1445370229 0.954468 -0.207214 0.110291 -0.184021 1445370229 0.954468 -0.207214 0.110291 -0.184021 1445370229 0.954468 -0.207214 0.110291 -0.184021 1445370229 0.954468 -0.207214 0.110291 -0.184021 1445370229 0.954468 -0.207214 0.110291 -0.184021 1445370229 0.982788 -0.059326 0.022095 -0.173401 1445370229 0.982788 -0.059326 0.022095 -0.173401 1445370229 0.982788 -0.059326 0.022095 -0.173401 1445370229 0.982788 -0.059326 0.022095 -0.173401 1445370229 0.982788 -0.059326 0.022095 -0.173401 1445370229 0.982788 -0.059326 0.022095 -0.173401 1445370229 0.982788 -0.059326 0.022095 -0.173401 1445370229 0.926514 0.195679 0.029541 -0.319946 1445370229 0.926514 0.195679 0.029541 -0.319946 1445370229 0.926514 0.195679 0.029541 -0.319946 1445370229 0.926514 0.195679 0.029541 -0.319946 1445370229 0.926514 0.195679 0.029541 -0.319946 1445370229 0.814514 0.332092 0.051636 -0.472778 1445370229 0.814514 0.332092 0.051636 -0.472778 1445370229 0.814514 0.332092 0.051636 -0.472778 1445370229 0.814514 0.332092 0.051636 -0.472778 1445370230 0.814514 0.332092 0.051636 -0.472778 1445370230 0.814514 0.332092 0.051636 -0.472778 1445370230 0.725403 0.361755 0.129395 -0.571106 1445370230 0.725403 0.361755 0.129395 -0.571106 1445370230 0.725403 0.361755 0.129395 -0.571106 1445370230 0.725403 0.361755 0.129395 -0.571106 1445370230 0.725403 0.361755 0.129395 -0.571106 1445370230 0.725403 0.361755 0.129395 -0.571106 1445370230 0.683167 0.314941 0.258545 -0.606018 1445370230 0.683167 0.314941 0.258545 -0.606018 1445370230 0.683167 0.314941 0.258545 -0.606018 1445370230 0.683167 0.314941 0.258545 -0.606018 1445370230 0.683167 0.314941 0.258545 -0.606018 1445370230 0.683167 0.314941 0.258545 -0.606018 1445370230 0.620361 0.352966 0.332275 -0.616516 1445370230 0.620361 0.352966 0.332275 -0.616516 1445370230 0.620361 0.352966 0.332275 -0.616516 1445370230 0.620361 0.352966 0.332275 -0.616516 1445370230 0.620361 0.352966 0.332275 -0.616516 1445370230 0.620361 0.352966 0.332275 -0.616516 1445370230 0.620361 0.352966 0.332275 -0.616516 1445370230 0.618164 0.377930 0.343323 -0.597595 1445370230 0.618164 0.377930 0.343323 -0.597595 1445370230 0.618164 0.377930 0.343323 -0.597595 1445370230 0.618164 0.377930 0.343323 -0.597595 1445370230 0.618164 0.377930 0.343323 -0.597595 1445370230 0.673828 0.184631 0.429749 -0.571960 1445370230 0.673828 0.184631 0.429749 -0.571960 1445370230 0.673828 0.184631 0.429749 -0.571960 1445370230 0.673828 0.184631 0.429749 -0.571960 1445370230 0.673828 0.184631 0.429749 -0.571960 1445370230 0.754089 0.036865 0.423706 -0.500427 1445370230 0.754089 0.036865 0.423706 -0.500427 1445370230 0.754089 0.036865 0.423706 -0.500427 1445370230 0.754089 0.036865 0.423706 -0.500427 1445370230 0.754089 0.036865 0.423706 -0.500427 1445370230 0.754089 0.036865 0.423706 -0.500427 1445370230 0.871643 -0.151428 0.337219 -0.321838 1445370230 0.871643 -0.151428 0.337219 -0.321838 1445370230 0.871643 -0.151428 0.337219 -0.321838 1445370230 0.871643 -0.151428 0.337219 -0.321838 1445370230 0.871643 -0.151428 0.337219 -0.321838 1445370230 0.871643 -0.151428 0.337219 -0.321838 1445370230 0.871643 -0.151428 0.337219 -0.321838 1445370230 0.925720 -0.331055 0.148010 -0.107300 1445370230 0.925720 -0.331055 0.148010 -0.107300 1445370230 0.925720 -0.331055 0.148010 -0.107300 1445370230 0.925720 -0.331055 0.148010 -0.107300 1445370230 0.925720 -0.331055 0.148010 -0.107300 1445370230 0.976563 -0.164490 0.064514 -0.122742 1445370230 0.976563 -0.164490 0.064514 -0.122742 1445370230 0.976563 -0.164490 0.064514 -0.122742 1445370230 0.976563 -0.164490 0.064514 -0.122742 1445370230 0.976563 -0.164490 0.064514 -0.122742 1445370230 0.976563 -0.164490 0.064514 -0.122742 1445370230 0.976563 -0.164490 0.064514 -0.122742 1445370230 0.955811 0.081848 0.091736 -0.266907 1445370230 0.955811 0.081848 0.091736 -0.266907 1445370230 0.955811 0.081848 0.091736 -0.266907 1445370230 0.955811 0.081848 0.091736 -0.266907 1445370230 0.955811 0.081848 0.091736 -0.266907 1445370230 0.955811 0.081848 0.091736 -0.266907 1445370230 0.837158 0.331787 0.078125 -0.427673 1445370230 0.837158 0.331787 0.078125 -0.427673 1445370230 0.837158 0.331787 0.078125 -0.427673 1445370230 0.837158 0.331787 0.078125 -0.427673 1445370230 0.837158 0.331787 0.078125 -0.427673 1445370230 0.703003 0.474670 0.089111 -0.521973 1445370230 0.703003 0.474670 0.089111 -0.521973 1445370230 0.703003 0.474670 0.089111 -0.521973 1445370230 0.703003 0.474670 0.089111 -0.521973 1445370230 0.703003 0.474670 0.089111 -0.521973 1445370230 0.703003 0.474670 0.089111 -0.521973 1445370230 0.611755 0.533691 0.151794 -0.563782 1445370230 0.611755 0.533691 0.151794 -0.563782 1445370230 0.611755 0.533691 0.151794 -0.563782 1445370230 0.611755 0.533691 0.151794 -0.563782 1445370230 0.572693 0.535400 0.242737 -0.571289 1445370230 0.572693 0.535400 0.242737 -0.571289 1445370230 0.572693 0.535400 0.242737 -0.571289 1445370230 0.572693 0.535400 0.242737 -0.571289 1445370230 0.572693 0.535400 0.242737 -0.571289 1445370230 0.572693 0.535400 0.242737 -0.571289 1445370230 0.538147 0.523376 0.268921 -0.603394 1445370230 0.538147 0.523376 0.268921 -0.603394 1445370230 0.538147 0.523376 0.268921 -0.603394 1445370230 0.538147 0.523376 0.268921 -0.603394 1445370230 0.538147 0.523376 0.268921 -0.603394 1445370230 0.538147 0.523376 0.268921 -0.603394 1445370230 0.604736 0.390198 0.347168 -0.601196 1445370230 0.604736 0.390198 0.347168 -0.601196 1445370230 0.604736 0.390198 0.347168 -0.601196 1445370230 0.604736 0.390198 0.347168 -0.601196 1445370230 0.604736 0.390198 0.347168 -0.601196 1445370230 0.604736 0.390198 0.347168 -0.601196 1445370230 0.673523 0.198669 0.440247 -0.559448 1445370230 0.673523 0.198669 0.440247 -0.559448 1445370230 0.673523 0.198669 0.440247 -0.559448 1445370230 0.673523 0.198669 0.440247 -0.559448 1445370230 0.673523 0.198669 0.440247 -0.559448 1445370230 0.673523 0.198669 0.440247 -0.559448 1445370230 0.673523 0.198669 0.440247 -0.559448 1445370230 0.765076 0.023987 0.444641 -0.465149 1445370230 0.765076 0.023987 0.444641 -0.465149 1445370231 0.765076 0.023987 0.444641 -0.465149 1445370231 0.765076 0.023987 0.444641 -0.465149 1445370231 0.880188 -0.226807 0.349060 -0.227783 1445370231 0.880188 -0.226807 0.349060 -0.227783 1445370231 0.880188 -0.226807 0.349060 -0.227783 1445370231 0.880188 -0.226807 0.349060 -0.227783 1445370231 0.880188 -0.226807 0.349060 -0.227783 1445370231 0.917053 -0.336853 0.197937 -0.079468 1445370231 0.917053 -0.336853 0.197937 -0.079468 1445370231 0.917053 -0.336853 0.197937 -0.079468 1445370231 0.917053 -0.336853 0.197937 -0.079468 1445370231 0.917053 -0.336853 0.197937 -0.079468 1445370231 0.917053 -0.336853 0.197937 -0.079468 1445370231 0.917053 -0.336853 0.197937 -0.079468 1445370231 0.972107 -0.136597 0.124878 -0.143921 1445370231 0.972107 -0.136597 0.124878 -0.143921 1445370231 0.972107 -0.136597 0.124878 -0.143921 1445370231 0.972107 -0.136597 0.124878 -0.143921 1445370231 0.972107 -0.136597 0.124878 -0.143921 1445370231 0.972107 -0.136597 0.124878 -0.143921 1445370231 0.947693 0.040588 0.152405 -0.277344 1445370231 0.947693 0.040588 0.152405 -0.277344 1445370231 0.947693 0.040588 0.152405 -0.277344 1445370231 0.947693 0.040588 0.152405 -0.277344 1445370231 0.947693 0.040588 0.152405 -0.277344 1445370231 0.947693 0.040588 0.152405 -0.277344 1445370231 0.947693 0.040588 0.152405 -0.277344 1445370231 0.854858 0.248657 0.151001 -0.429565 1445370231 0.854858 0.248657 0.151001 -0.429565 1445370231 0.854858 0.248657 0.151001 -0.429565 1445370231 0.854858 0.248657 0.151001 -0.429565 1445370231 0.854858 0.248657 0.151001 -0.429565 1445370231 0.854858 0.248657 0.151001 -0.429565 1445370231 0.745728 0.389465 0.173584 -0.511841 1445370231 0.745728 0.389465 0.173584 -0.511841 1445370231 0.745728 0.389465 0.173584 -0.511841 1445370231 0.745728 0.389465 0.173584 -0.511841 1445370231 0.745728 0.389465 0.173584 -0.511841 1445370231 0.663269 0.451050 0.221313 -0.554565 1445370231 0.663269 0.451050 0.221313 -0.554565 1445370231 0.663269 0.451050 0.221313 -0.554565 1445370231 0.663269 0.451050 0.221313 -0.554565 1445370231 0.663269 0.451050 0.221313 -0.554565 1445370231 0.663269 0.451050 0.221313 -0.554565 1445370231 0.579163 0.522766 0.220764 -0.585266 1445370231 0.579163 0.522766 0.220764 -0.585266 1445370231 0.579163 0.522766 0.220764 -0.585266 1445370231 0.579163 0.522766 0.220764 -0.585266 1445370231 0.579163 0.522766 0.220764 -0.585266 1445370231 0.579163 0.522766 0.220764 -0.585266 1445370231 0.595703 0.471863 0.248291 -0.600647 1445370231 0.595703 0.471863 0.248291 -0.600647 1445370231 0.595703 0.471863 0.248291 -0.600647 1445370231 0.595703 0.471863 0.248291 -0.600647 1445370231 0.595703 0.471863 0.248291 -0.600647 1445370231 0.595703 0.471863 0.248291 -0.600647 1445370231 0.595703 0.471863 0.248291 -0.600647 1445370231 0.665527 0.312866 0.356506 -0.576233 1445370231 0.665527 0.312866 0.356506 -0.576233 1445370231 0.665527 0.312866 0.356506 -0.576233 1445370231 0.665527 0.312866 0.356506 -0.576233 1445370231 0.665527 0.312866 0.356506 -0.576233 1445370231 0.665527 0.312866 0.356506 -0.576233 1445370231 0.742126 0.121094 0.438721 -0.492004 1445370231 0.742126 0.121094 0.438721 -0.492004 1445370231 0.742126 0.121094 0.438721 -0.492004 1445370231 0.742126 0.121094 0.438721 -0.492004 1445370231 0.742126 0.121094 0.438721 -0.492004 1445370231 0.742126 0.121094 0.438721 -0.492004 1445370231 0.837463 -0.030701 0.394531 -0.376831 1445370231 0.837463 -0.030701 0.394531 -0.376831 1445370231 0.837463 -0.030701 0.394531 -0.376831 1445370231 0.837463 -0.030701 0.394531 -0.376831 1445370231 0.837463 -0.030701 0.394531 -0.376831 1445370231 0.837463 -0.030701 0.394531 -0.376831 1445370231 0.942322 -0.173767 0.222290 -0.179749 1445370231 0.942322 -0.173767 0.222290 -0.179749 1445370231 0.942322 -0.173767 0.222290 -0.179749 1445370231 0.942322 -0.173767 0.222290 -0.179749 1445370231 0.942322 -0.173767 0.222290 -0.179749 1445370231 0.942322 -0.173767 0.222290 -0.179749 1445370231 0.942322 -0.173767 0.222290 -0.179749 1445370231 0.980652 -0.146118 0.089661 -0.094421 1445370231 0.980652 -0.146118 0.089661 -0.094421 1445370231 0.980652 -0.146118 0.089661 -0.094421 1445370231 0.980652 -0.146118 0.089661 -0.094421 1445370231 0.980652 -0.146118 0.089661 -0.094421 1445370231 0.962585 0.086609 0.099792 -0.236572 1445370231 0.962585 0.086609 0.099792 -0.236572 1445370231 0.962585 0.086609 0.099792 -0.236572 1445370231 0.962585 0.086609 0.099792 -0.236572 1445370231 0.962585 0.086609 0.099792 -0.236572 1445370231 0.962585 0.086609 0.099792 -0.236572 1445370231 0.962585 0.086609 0.099792 -0.236572 1445370231 0.857666 0.302979 0.102234 -0.402710 1445370231 0.857666 0.302979 0.102234 -0.402710 1445370231 0.857666 0.302979 0.102234 -0.402710 1445370231 0.857666 0.302979 0.102234 -0.402710 1445370231 0.857666 0.302979 0.102234 -0.402710 1445370231 0.857666 0.302979 0.102234 -0.402710 1445370231 0.690979 0.473938 0.108276 -0.534912 1445370231 0.690979 0.473938 0.108276 -0.534912 1445370231 0.690979 0.473938 0.108276 -0.534912 1445370231 0.690979 0.473938 0.108276 -0.534912 1445370231 0.690979 0.473938 0.108276 -0.534912 1445370231 0.690979 0.473938 0.108276 -0.534912 1445370231 0.530640 0.586914 0.132324 -0.597046 1445370231 0.530640 0.586914 0.132324 -0.597046 1445370231 0.530640 0.586914 0.132324 -0.597046 1445370231 0.530640 0.586914 0.132324 -0.597046 1445370231 0.530640 0.586914 0.132324 -0.597046 1445370231 0.530640 0.586914 0.132324 -0.597046 1445370232 0.353333 0.682861 0.112671 -0.629395 1445370232 0.353333 0.682861 0.112671 -0.629395 1445370232 0.353333 0.682861 0.112671 -0.629395 1445370232 0.353333 0.682861 0.112671 -0.629395 1445370232 0.353333 0.682861 0.112671 -0.629395 1445370232 0.353333 0.682861 0.112671 -0.629395 1445370232 0.353333 0.682861 0.112671 -0.629395 1445370232 0.317749 0.671326 0.074829 -0.665344 1445370232 0.317749 0.671326 0.074829 -0.665344 1445370232 0.317749 0.671326 0.074829 -0.665344 1445370232 0.317749 0.671326 0.074829 -0.665344 1445370232 0.317749 0.671326 0.074829 -0.665344 1445370232 0.317749 0.671326 0.074829 -0.665344 1445370232 0.499146 0.516602 0.239014 -0.653259 1445370232 0.499146 0.516602 0.239014 -0.653259 1445370232 0.499146 0.516602 0.239014 -0.653259 1445370232 0.499146 0.516602 0.239014 -0.653259 1445370232 0.499146 0.516602 0.239014 -0.653259 1445370232 0.499146 0.516602 0.239014 -0.653259 1445370232 0.677734 0.275269 0.395020 -0.555725 1445370232 0.677734 0.275269 0.395020 -0.555725 1445370232 0.677734 0.275269 0.395020 -0.555725 1445370232 0.677734 0.275269 0.395020 -0.555725 1445370232 0.677734 0.275269 0.395020 -0.555725 1445370232 0.677734 0.275269 0.395020 -0.555725 1445370232 0.805542 -0.006470 0.429871 -0.407715 1445370232 0.805542 -0.006470 0.429871 -0.407715 1445370232 0.805542 -0.006470 0.429871 -0.407715 1445370232 0.805542 -0.006470 0.429871 -0.407715 1445370232 0.805542 -0.006470 0.429871 -0.407715 1445370232 0.805542 -0.006470 0.429871 -0.407715 1445370232 0.899536 -0.179260 0.294678 -0.267883 1445370232 0.899536 -0.179260 0.294678 -0.267883 1445370232 0.899536 -0.179260 0.294678 -0.267883 1445370232 0.899536 -0.179260 0.294678 -0.267883 1445370232 0.899536 -0.179260 0.294678 -0.267883 1445370232 0.933777 -0.294373 0.149231 -0.138306 1445370232 0.933777 -0.294373 0.149231 -0.138306 1445370232 0.933777 -0.294373 0.149231 -0.138306 1445370232 0.933777 -0.294373 0.149231 -0.138306 1445370232 0.933777 -0.294373 0.149231 -0.138306 1445370232 0.933777 -0.294373 0.149231 -0.138306 1445370232 0.972534 -0.052124 0.074463 -0.214111 1445370232 0.972534 -0.052124 0.074463 -0.214111 1445370232 0.972534 -0.052124 0.074463 -0.214111 1445370232 0.972534 -0.052124 0.074463 -0.214111 1445370232 0.972534 -0.052124 0.074463 -0.214111 1445370232 0.972534 -0.052124 0.074463 -0.214111 1445370232 0.902771 0.211975 0.078003 -0.365967 1445370232 0.902771 0.211975 0.078003 -0.365967 1445370232 0.902771 0.211975 0.078003 -0.365967 1445370232 0.902771 0.211975 0.078003 -0.365967 1445370232 0.902771 0.211975 0.078003 -0.365967 1445370232 0.902771 0.211975 0.078003 -0.365967 1445370232 0.902771 0.211975 0.078003 -0.365967 1445370232 0.723572 0.439941 0.066956 -0.527588 1445370232 0.723572 0.439941 0.066956 -0.527588 1445370232 0.723572 0.439941 0.066956 -0.527588 1445370232 0.723572 0.439941 0.066956 -0.527588 1445370232 0.723572 0.439941 0.066956 -0.527588 1445370232 0.723572 0.439941 0.066956 -0.527588 1445370232 0.520142 0.573486 0.068176 -0.629211 1445370232 0.520142 0.573486 0.068176 -0.629211 1445370232 0.520142 0.573486 0.068176 -0.629211 1445370232 0.520142 0.573486 0.068176 -0.629211 1445370232 0.520142 0.573486 0.068176 -0.629211 1445370232 0.520142 0.573486 0.068176 -0.629211 1445370232 0.362793 0.620728 0.102905 -0.687317 1445370232 0.362793 0.620728 0.102905 -0.687317 1445370232 0.362793 0.620728 0.102905 -0.687317 1445370232 0.362793 0.620728 0.102905 -0.687317 1445370232 0.362793 0.620728 0.102905 -0.687317 1445370232 0.362793 0.620728 0.102905 -0.687317 1445370232 0.362793 0.620728 0.102905 -0.687317 1445370232 0.293884 0.594482 0.151123 -0.733032 1445370232 0.293884 0.594482 0.151123 -0.733032 1445370232 0.293884 0.594482 0.151123 -0.733032 1445370232 0.293884 0.594482 0.151123 -0.733032 1445370232 0.293884 0.594482 0.151123 -0.733032 1445370232 0.293884 0.594482 0.151123 -0.733032 1445370232 0.418701 0.489990 0.276733 -0.712769 1445370232 0.418701 0.489990 0.276733 -0.712769 1445370232 0.418701 0.489990 0.276733 -0.712769 1445370232 0.418701 0.489990 0.276733 -0.712769 1445370232 0.418701 0.489990 0.276733 -0.712769 1445370232 0.597839 0.294312 0.412842 -0.620850 1445370232 0.597839 0.294312 0.412842 -0.620850 1445370232 0.597839 0.294312 0.412842 -0.620850 1445370232 0.597839 0.294312 0.412842 -0.620850 1445370232 0.597839 0.294312 0.412842 -0.620850 1445370232 0.737244 0.094727 0.441895 -0.502197 1445370232 0.737244 0.094727 0.441895 -0.502197 1445370232 0.737244 0.094727 0.441895 -0.502197 1445370232 0.737244 0.094727 0.441895 -0.502197 1445370232 0.737244 0.094727 0.441895 -0.502197 1445370232 0.737244 0.094727 0.441895 -0.502197 1445370232 0.737244 0.094727 0.441895 -0.502197 1445370232 0.873474 -0.066895 0.330139 -0.351501 1445370232 0.873474 -0.066895 0.330139 -0.351501 1445370232 0.873474 -0.066895 0.330139 -0.351501 1445370232 0.873474 -0.066895 0.330139 -0.351501 1445370232 0.873474 -0.066895 0.330139 -0.351501 1445370232 0.873474 -0.066895 0.330139 -0.351501 1445370232 0.942993 -0.223938 0.171509 -0.176575 1445370232 0.942993 -0.223938 0.171509 -0.176575 1445370232 0.942993 -0.223938 0.171509 -0.176575 1445370232 0.942993 -0.223938 0.171509 -0.176575 1445370232 0.942993 -0.223938 0.171509 -0.176575 1445370232 0.942993 -0.223938 0.171509 -0.176575 1445370232 0.977905 -0.042664 0.077515 -0.189148 1445370233 0.977905 -0.042664 0.077515 -0.189148 1445370233 0.977905 -0.042664 0.077515 -0.189148 1445370233 0.977905 -0.042664 0.077515 -0.189148 1445370233 0.977905 -0.042664 0.077515 -0.189148 1445370233 0.977905 -0.042664 0.077515 -0.189148 1445370233 0.912231 0.228699 0.061218 -0.334351 1445370233 0.912231 0.228699 0.061218 -0.334351 1445370233 0.912231 0.228699 0.061218 -0.334351 1445370233 0.912231 0.228699 0.061218 -0.334351 1445370233 0.912231 0.228699 0.061218 -0.334351 1445370233 0.912231 0.228699 0.061218 -0.334351 1445370233 0.912231 0.228699 0.061218 -0.334351 1445370233 0.724365 0.468628 0.015320 -0.505432 1445370233 0.724365 0.468628 0.015320 -0.505432 1445370233 0.724365 0.468628 0.015320 -0.505432 1445370233 0.724365 0.468628 0.015320 -0.505432 1445370233 0.724365 0.468628 0.015320 -0.505432 1445370233 0.724365 0.468628 0.015320 -0.505432 1445370233 0.600098 0.521667 0.053772 -0.604004 1445370233 0.600098 0.521667 0.053772 -0.604004 1445370233 0.600098 0.521667 0.053772 -0.604004 1445370233 0.600098 0.521667 0.053772 -0.604004 1445370233 0.600098 0.521667 0.053772 -0.604004 1445370233 0.600098 0.521667 0.053772 -0.604004 1445370233 0.479614 0.576721 0.141052 -0.646057 1445370233 0.479614 0.576721 0.141052 -0.646057 1445370233 0.479614 0.576721 0.141052 -0.646057 1445370233 0.479614 0.576721 0.141052 -0.646057 1445370233 0.479614 0.576721 0.141052 -0.646057 1445370233 0.479614 0.576721 0.141052 -0.646057 1445370233 0.278564 0.676636 0.078247 -0.677063 1445370233 0.278564 0.676636 0.078247 -0.677063 1445370233 0.278564 0.676636 0.078247 -0.677063 1445370233 0.278564 0.676636 0.078247 -0.677063 1445370233 0.278564 0.676636 0.078247 -0.677063 1445370233 0.278564 0.676636 0.078247 -0.677063 1445370233 0.375977 0.597534 0.142578 -0.693665 1445370233 0.375977 0.597534 0.142578 -0.693665 1445370233 0.375977 0.597534 0.142578 -0.693665 1445370233 0.375977 0.597534 0.142578 -0.693665 1445370233 0.375977 0.597534 0.142578 -0.693665 1445370233 0.375977 0.597534 0.142578 -0.693665 1445370233 0.549744 0.386841 0.338623 -0.658325 1445370233 0.549744 0.386841 0.338623 -0.658325 1445370233 0.549744 0.386841 0.338623 -0.658325 1445370233 0.549744 0.386841 0.338623 -0.658325 1445370233 0.549744 0.386841 0.338623 -0.658325 1445370233 0.549744 0.386841 0.338623 -0.658325 1445370233 0.678833 0.132263 0.468140 -0.549988 1445370233 0.678833 0.132263 0.468140 -0.549988 1445370233 0.678833 0.132263 0.468140 -0.549988 1445370233 0.678833 0.132263 0.468140 -0.549988 1445370233 0.678833 0.132263 0.468140 -0.549988 1445370233 0.678833 0.132263 0.468140 -0.549988 1445370233 0.678833 0.132263 0.468140 -0.549988 1445370233 0.789185 0.017212 0.421936 -0.445801 1445370233 0.789185 0.017212 0.421936 -0.445801 1445370233 0.789185 0.017212 0.421936 -0.445801 1445370233 0.789185 0.017212 0.421936 -0.445801 1445370233 0.789185 0.017212 0.421936 -0.445801 1445370233 0.789185 0.017212 0.421936 -0.445801 1445370233 0.905029 -0.081360 0.289734 -0.300598 1445370233 0.905029 -0.081360 0.289734 -0.300598 1445370233 0.905029 -0.081360 0.289734 -0.300598 1445370233 0.905029 -0.081360 0.289734 -0.300598 1445370233 0.905029 -0.081360 0.289734 -0.300598 1445370233 0.905029 -0.081360 0.289734 -0.300598 1445370233 0.961853 -0.124451 0.147095 -0.194214 1445370233 0.961853 -0.124451 0.147095 -0.194214 1445370233 0.961853 -0.124451 0.147095 -0.194214 1445370233 0.961853 -0.124451 0.147095 -0.194214 1445370233 0.961853 -0.124451 0.147095 -0.194214 1445370233 0.961853 -0.124451 0.147095 -0.194214 1445370233 0.960083 -0.044250 0.136841 -0.239929 1445370233 0.960083 -0.044250 0.136841 -0.239929 1445370233 0.960083 -0.044250 0.136841 -0.239929 1445370233 0.960083 -0.044250 0.136841 -0.239929 1445370233 0.960083 -0.044250 0.136841 -0.239929 1445370233 0.925720 0.013855 0.165955 -0.339417 1445370233 0.925720 0.013855 0.165955 -0.339417 1445370233 0.925720 0.013855 0.165955 -0.339417 1445370233 0.925720 0.013855 0.165955 -0.339417 1445370233 0.925720 0.013855 0.165955 -0.339417 1445370233 0.925720 0.013855 0.165955 -0.339417 1445370233 0.809204 0.246887 0.122192 -0.518860 1445370233 0.809204 0.246887 0.122192 -0.518860 1445370233 0.809204 0.246887 0.122192 -0.518860 1445370233 0.809204 0.246887 0.122192 -0.518860 1445370233 0.809204 0.246887 0.122192 -0.518860 1445370233 0.809204 0.246887 0.122192 -0.518860 1445370233 0.644836 0.414917 0.074341 -0.637573 1445370233 0.644836 0.414917 0.074341 -0.637573 1445370233 0.644836 0.414917 0.074341 -0.637573 1445370233 0.644836 0.414917 0.074341 -0.637573 1445370233 0.644836 0.414917 0.074341 -0.637573 1445370233 0.644836 0.414917 0.074341 -0.637573 1445370233 0.500122 0.501038 0.075500 -0.702209 1445370233 
0.763184 0.102112 -0.637817 -0.018860 1445370238 0.763184 0.102112 -0.637817 -0.018860 1445370238 0.763184 0.102112 -0.637817 -0.018860 1445370238 0.765198 0.089111 -0.637024 -0.026184 1445370238 0.765198 0.089111 -0.637024 -0.026184 1445370238 0.765198 0.089111 -0.637024 -0.026184 1445370238 0.765198 0.089111 -0.637024 -0.026184 1445370238 0.765198 0.089111 -0.637024 -0.026184 1445370238 0.765198 0.089111 -0.637024 -0.026184 1445370238 0.769348 0.083252 -0.632629 -0.029785 1445370238 0.769348 0.083252 -0.632629 -0.029785 1445370238 0.769348 0.083252 -0.632629 -0.029785 1445370238 0.769348 0.083252 -0.632629 -0.029785 1445370238 0.769348 0.083252 -0.632629 -0.029785 1445370238 0.769348 0.083252 -0.632629 -0.029785 1445370238 0.769348 0.083252 -0.632629 -0.029785 1445370238 0.774841 0.087524 -0.625305 -0.029846 1445370238 0.774841 0.087524 -0.625305 -0.029846 1445370238 0.774841 0.087524 -0.625305 -0.029846 1445370238 0.774841 0.087524 -0.625305 -0.029846 1445370238 0.774841 0.087524 -0.625305 -0.029846 1445370238 0.774841 0.087524 -0.625305 -0.029846 1445370238 0.778503 0.098999 -0.619202 -0.025757 1445370238 0.778503 0.098999 -0.619202 -0.025757 1445370238 0.778503 0.098999 -0.619202 -0.025757 1445370238 0.778503 0.098999 -0.619202 -0.025757 1445370238 0.778503 0.098999 -0.619202 -0.025757 1445370238 0.778503 0.098999 -0.619202 -0.025757 1445370238 0.778503 0.098999 -0.619202 -0.025757 1445370238 0.781372 0.112061 -0.613586 -0.019409 1445370238 0.781372 0.112061 -0.613586 -0.019409 1445370238 0.781372 0.112061 -0.613586 -0.019409 1445370238 0.781372 0.112061 -0.613586 -0.019409 1445370238 0.781372 0.112061 -0.613586 -0.019409 1445370238 0.781372 0.112061 -0.613586 -0.019409 1445370238 0.781799 0.128784 -0.609924 -0.014404 1445370238 0.781799 0.128784 -0.609924 -0.014404 1445370238 0.781799 0.128784 -0.609924 -0.014404 1445370238 0.781799 0.128784 -0.609924 -0.014404 1445370238 0.781799 0.128784 -0.609924 -0.014404 1445370238 0.781799 0.128784 -0.609924 -0.014404 1445370238 0.780640 0.141052 -0.608643 -0.014282 1445370238 0.780640 0.141052 -0.608643 -0.014282 1445370238 0.780640 0.141052 -0.608643 -0.014282 1445370238 0.780640 0.141052 -0.608643 -0.014282 1445370238 0.780640 0.141052 -0.608643 -0.014282 1445370238 0.780640 0.141052 -0.608643 -0.014282 1445370238 0.777771 0.143494 -0.611877 -0.007874 1445370238 0.777771 0.143494 -0.611877 -0.007874 1445370238 0.777771 0.143494 -0.611877 -0.007874 1445370238 0.777771 0.143494 -0.611877 -0.007874 1445370238 0.777771 0.143494 -0.611877 -0.007874 1445370238 0.777771 0.143494 -0.611877 -0.007874 1445370238 0.772705 0.144104 -0.618103 0.004211 1445370238 0.772705 0.144104 -0.618103 0.004211 1445370238 0.772705 0.144104 -0.618103 0.004211 1445370238 0.772705 0.144104 -0.618103 0.004211 1445370238 0.772705 0.144104 -0.618103 0.004211 1445370238 0.772705 0.144104 -0.618103 0.004211 1445370238 0.766724 0.129639 -0.628662 0.007874 1445370238 0.766724 0.129639 -0.628662 0.007874 1445370238 0.766724 0.129639 -0.628662 0.007874 1445370238 0.766724 0.129639 -0.628662 0.007874 1445370238 0.766724 0.129639 -0.628662 0.007874 1445370238 0.766724 0.129639 -0.628662 0.007874 1445370238 0.766724 0.129639 -0.628662 0.007874 1445370238 0.766113 0.093689 -0.635864 -0.005249 1445370238 0.766113 0.093689 -0.635864 -0.005249 1445370238 0.766113 0.093689 -0.635864 -0.005249 1445370238 0.766113 0.093689 -0.635864 -0.005249 1445370238 0.766113 0.093689 -0.635864 -0.005249 1445370238 0.772705 0.084717 -0.628906 -0.014526 1445370238 0.772705 0.084717 -0.628906 -0.014526 1445370238 0.772705 0.084717 -0.628906 -0.014526 1445370238 0.772705 0.084717 -0.628906 -0.014526 1445370238 0.772705 0.084717 -0.628906 -0.014526 1445370238 0.772705 0.084717 -0.628906 -0.014526 1445370238 0.772705 0.084717 -0.628906 -0.014526 1445370238 0.775757 0.140991 -0.614990 0.007080 1445370238 0.775757 0.140991 -0.614990 0.007080 1445370238 0.775757 0.140991 -0.614990 0.007080 1445370238 0.775757 0.140991 -0.614990 0.007080 1445370238 0.775757 0.140991 -0.614990 0.007080 1445370238 0.775757 0.140991 -0.614990 0.007080 1445370238 0.768616 0.213867 -0.600952 0.047852 1445370238 0.768616 0.213867 -0.600952 0.047852 1445370238 0.768616 0.213867 -0.600952 0.047852 1445370238 0.768616 0.213867 -0.600952 0.047852 1445370238 0.768616 0.213867 -0.600952 0.047852 1445370238 0.768616 0.213867 -0.600952 0.047852 1445370239 0.764465 0.238403 -0.594543 0.072449 1445370239 0.764465 0.238403 -0.594543 0.072449 1445370239 0.764465 0.238403 -0.594543 0.072449 1445370239 0.764465 0.238403 -0.594543 0.072449 1445370239 0.764465 0.238403 -0.594543 0.072449 1445370239 0.764465 0.238403 -0.594543 0.072449 1445370239 0.745972 0.284302 -0.591858 0.111389 1445370239 0.745972 0.284302 -0.591858 0.111389 1445370239 0.745972 0.284302 -0.591858 0.111389 1445370239 0.745972 0.284302 -0.591858 0.111389 1445370239 0.745972 0.284302 -0.591858 0.111389 1445370239 0.745972 0.284302 -0.591858 0.111389 1445370239 0.745972 0.284302 -0.591858 0.111389 1445370239 0.730103 0.333435 -0.580322 0.137634 1445370239 0.730103 0.333435 -0.580322 0.137634 1445370239 0.730103 0.333435 -0.580322 0.137634 1445370239 0.730103 0.333435 -0.580322 0.137634 1445370239 0.730103 0.333435 -0.580322 0.137634 1445370239 0.730103 0.333435 -0.580322 0.137634 1445370239 0.730103 0.333435 -0.580322 0.137634 1445370239 0.742798 0.323303 -0.573303 0.122437 1445370239 0.742798 0.323303 -0.573303 0.122437 1445370239 0.742798 0.323303 -0.573303 0.122437 1445370239 0.742798 0.323303 -0.573303 0.122437 1445370239 0.742798 0.323303 -0.573303 0.122437 1445370239 0.742798 0.323303 -0.573303 0.122437 1445370239 0.760803 0.297241 -0.567932 0.101257 1445370239 0.760803 0.297241 -0.567932 0.101257 1445370239 0.760803 0.297241 -0.567932 0.101257 1445370239 0.760803 0.297241 -0.567932 0.101257 1445370239 0.760803 0.297241 -0.567932 0.101257 1445370239 0.760803 0.297241 -0.567932 0.101257 1445370239 0.768005 0.289001 -0.562927 0.098450 1445370239 0.768005 0.289001 -0.562927 0.098450 1445370239 0.768005 0.289001 -0.562927 0.098450 1445370239 0.768005 0.289001 -0.562927 0.098450 1445370239 0.768005 0.289001 -0.562927 0.098450 1445370239 0.768005 0.289001 -0.562927 0.098450 1445370239 0.771912 0.278992 -0.562317 0.100647 1445370239 0.771912 0.278992 -0.562317 0.100647 1445370239 0.771912 0.278992 -0.562317 0.100647 1445370239 0.771912 0.278992 -0.562317 0.100647 1445370239 0.771912 0.278992 -0.562317 0.100647 1445370239 0.771912 0.278992 -0.562317 0.100647 1445370239 0.782654 0.248230 -0.564026 0.087341 1445370239 0.782654 0.248230 -0.564026 0.087341 1445370239 0.782654 0.248230 -0.564026 0.087341 1445370239 0.782654 0.248230 -0.564026 0.087341 1445370239 0.782654 0.248230 -0.564026 0.087341 1445370239 0.782654 0.248230 -0.564026 0.087341 1445370239 0.782654 0.248230 -0.564026 0.087341 1445370239 0.788696 0.239136 -0.561340 0.075378 1445370239 0.788696 0.239136 -0.561340 0.075378 1445370239 0.788696 0.239136 -0.561340 0.075378 1445370239 0.788696 0.239136 -0.561340 0.075378 1445370239 0.788696 0.239136 -0.561340 0.075378 1445370239 0.788696 0.239136 -0.561340 0.075378 1445370239 0.780457 0.265076 -0.559631 0.086121 1445370239 0.780457 0.265076 -0.559631 0.086121 1445370239 0.780457 0.265076 -0.559631 0.086121 1445370239 0.780457 0.265076 -0.559631 0.086121 1445370239 0.780457 0.265076 -0.559631 0.086121 1445370239 0.780457 0.265076 -0.559631 0.086121 1445370239 0.769226 0.279053 -0.565857 0.101257 1445370239 0.769226 0.279053 -0.565857 0.101257 1445370239 0.769226 0.279053 -0.565857 0.101257 1445370239 0.769226 0.279053 -0.565857 0.101257 1445370239 0.769226 0.279053 -0.565857 0.101257 1445370239 0.769226 0.279053 -0.565857 0.101257 1445370239 0.769226 0.279053 -0.565857 0.101257 1445370239 0.760010 0.291931 -0.570496 0.107971 1445370239 0.760010 0.291931 -0.570496 0.107971 1445370239 0.760010 0.291931 -0.570496 0.107971 1445370239 0.760010 0.291931 -0.570496 0.107971 1445370239 0.760010 0.291931 -0.570496 0.107971 1445370239 0.753723 0.306396 -0.571228 0.108093 1445370239 0.753723 0.306396 -0.571228 0.108093 1445370239 0.753723 0.306396 -0.571228 0.108093 1445370239 0.753723 0.306396 -0.571228 0.108093 1445370239 0.753723 0.306396 -0.571228 0.108093 1445370239 0.753723 0.306396 -0.571228 0.108093 1445370239 0.759949 0.294922 -0.571350 0.094849 1445370239 0.759949 0.294922 -0.571350 0.094849 1445370239 0.759949 0.294922 -0.571350 0.094849 1445370239 0.759949 0.294922 -0.571350 0.094849 1445370239 0.759949 0.294922 -0.571350 0.094849 1445370239 0.759949 0.294922 -0.571350 0.094849 1445370239 0.759949 0.294922 -0.571350 0.094849 1445370239 0.774048 0.258545 -0.573181 0.073730 1445370239 0.774048 0.258545 -0.573181 0.073730 1445370239 0.774048 0.258545 -0.573181 0.073730 1445370239 0.774048 0.258545 -0.573181 0.073730 1445370239 0.774048 0.258545 -0.573181 0.073730 1445370239 0.774048 0.258545 -0.573181 0.073730 1445370239 0.783386 0.219299 -0.578308 0.061340 1445370239 0.783386 0.219299 -0.578308 0.061340 1445370239 0.783386 0.219299 -0.578308 0.061340 1445370239 0.783386 0.219299 -0.578308 0.061340 1445370239 0.783386 0.219299 -0.578308 0.061340 1445370239 0.783386 0.219299 -0.578308 0.061340 1445370239 0.783386 0.219299 -0.578308 0.061340 1445370239 0.783997 0.191956 -0.586487 0.067688 1445370239 0.783997 0.191956 -0.586487 0.067688 1445370239 0.783997 0.191956 -0.586487 0.067688 1445370239 0.783997 0.191956 -0.586487 0.067688 1445370239 0.783997 0.191956 -0.586487 0.067688 1445370239 0.789429 0.166077 -0.586487 0.072388 1445370239 0.789429 0.166077 -0.586487 0.072388 1445370239 0.789429 0.166077 -0.586487 0.072388 1445370239 0.789429 0.166077 -0.586487 0.072388 1445370239 0.789429 0.166077 -0.586487 0.072388 1445370239 0.789429 0.166077 -0.586487 0.072388 1445370239 0.790710 0.176575 -0.580933 0.077820 1445370240 0.790710 0.176575 -0.580933 0.077820 1445370240 0.790710 0.176575 -0.580933 0.077820 1445370240 0.790710 0.176575 -0.580933 0.077820 1445370240 0.790710 0.176575 -0.580933 0.077820 1445370240 0.790710 0.176575 -0.580933 0.077820 1445370240 0.784241 0.231628 -0.568176 0.091919 1445370240 0.784241 0.231628 -0.568176 0.091919 1445370240 0.784241 0.231628 -0.568176 0.091919 1445370240 0.784241 0.231628 -0.568176 0.091919 1445370240 0.784241 0.231628 -0.568176 0.091919 1445370240 0.784241 0.231628 -0.568176 0.091919 1445370240 0.784241 0.231628 -0.568176 0.091919 1445370240 0.776672 0.268005 -0.561035 0.101135 1445370240 0.776672 0.268005 -0.561035 0.101135 1445370240 0.776672 0.268005 -0.561035 0.101135 1445370240 0.776672 0.268005 -0.561035 0.101135 1445370240 0.776672 0.268005 -0.561035 0.101135 1445370240 0.776672 0.268005 -0.561035 0.101135 1445370240 0.771851 0.270569 -0.565735 0.104736 1445370240 0.771851 0.270569 -0.565735 0.104736 1445370240 0.771851 0.270569 -0.565735 0.104736 1445370240 0.771851 0.270569 -0.565735 0.104736 1445370240 0.771851 0.270569 -0.565735 0.104736 1445370240 0.771851 0.270569 -0.565735 0.104736 1445370240 0.757019 0.274414 -0.582520 0.110596 1445370240 0.757019 0.274414 -0.582520 0.110596 1445370240 0.757019 0.274414 -0.582520 0.110596 1445370240 0.757019 0.274414 -0.582520 0.110596 1445370240 0.757019 0.274414 -0.582520 0.110596 1445370240 0.757019 0.274414 -0.582520 0.110596 1445370240 0.752808 0.242126 -0.605103 0.091919 1445370240 0.752808 0.242126 -0.605103 0.091919 1445370240 0.752808 0.242126 -0.605103 0.091919 1445370240 0.752808 0.242126 -0.605103 0.091919 1445370240 0.752808 0.242126 -0.605103 0.091919 1445370240 0.752808 0.242126 -0.605103 0.091919 1445370240 0.759521 0.178528 -0.623413 0.051208 1445370240 0.759521 0.178528 -0.623413 0.051208 1445370240 0.759521 0.178528 -0.623413 0.051208 1445370240 0.759521 0.178528 -0.623413 0.051208 1445370240 0.759521 0.178528 -0.623413 0.051208 1445370240 0.759521 0.178528 -0.623413 0.051208 1445370240 0.766235 0.124023 -0.630249 0.017761 1445370240 0.766235 0.124023 -0.630249 0.017761 1445370240 0.766235 0.124023 -0.630249 0.017761 1445370240 0.766235 0.124023 -0.630249 0.017761 1445370240 0.766235 0.124023 -0.630249 0.017761 1445370240 0.766235 0.124023 -0.630249 0.017761 1445370240 0.770752 0.104309 -0.628479 0.008362 1445370240 0.770752 0.104309 -0.628479 0.008362 1445370240 0.770752 0.104309 -0.628479 0.008362 1445370240 0.770752 0.104309 -0.628479 0.008362 1445370240 0.770752 0.104309 -0.628479 0.008362 1445370240 0.770752 0.104309 -0.628479 0.008362 1445370240 0.781433 0.083496 -0.618347 0.005737 1445370240 0.781433 0.083496 -0.618347 0.005737 1445370240 0.781433 0.083496 -0.618347 0.005737 1445370240 0.781433 0.083496 -0.618347 0.005737 1445370240 0.781433 0.083496 -0.618347 0.005737 1445370240 0.781433 0.083496 -0.618347 0.005737 1445370240 0.781433 0.083496 -0.618347 0.005737 1445370240 0.793884 0.090637 -0.600952 0.019165 1445370240 0.793884 0.090637 -0.600952 0.019165 1445370240 0.793884 0.090637 -0.600952 0.019165 1445370240 0.793884 0.090637 -0.600952 0.019165 1445370240 0.793884 0.090637 -0.600952 0.019165 1445370240 0.793884 0.090637 -0.600952 0.019165 1445370240 0.798401 0.159302 -0.578857 0.046143 1445370240 0.798401 0.159302 -0.578857 0.046143 1445370240 0.798401 0.159302 -0.578857 0.046143 1445370240 0.798401 0.159302 -0.578857 0.046143 1445370240 0.798401 0.159302 -0.578857 0.046143 1445370240 0.798401 0.159302 -0.578857 0.046143 1445370240 0.798340 0.223938 -0.556030 0.057556 1445370240 0.798340 0.223938 -0.556030 0.057556 1445370240 0.798340 0.223938 -0.556030 0.057556 1445370240 0.798340 0.223938 -0.556030 0.057556 1445370240 0.798340 0.223938 -0.556030 0.057556 1445370240 0.798340 0.223938 -0.556030 0.057556 1445370240 0.807434 0.231873 -0.539978 0.051697 1445370240 0.807434 0.231873 -0.539978 0.051697 1445370240 0.807434 0.231873 -0.539978 0.051697 1445370240 0.807434 0.231873 -0.539978 0.051697 1445370240 0.807434 0.231873 -0.539978 0.051697 1445370240 0.807434 0.231873 -0.539978 0.051697 1445370240 0.808838 0.234741 -0.536865 0.048889 1445370240 0.808838 0.234741 -0.536865 0.048889 1445370240 0.808838 0.234741 -0.536865 0.048889 1445370240 0.808838 0.234741 -0.536865 0.048889 1445370240 0.808838 0.234741 -0.536865 0.048889 1445370240 0.808838 0.234741 -0.536865 0.048889 1445370240 0.808838 0.234741 -0.536865 0.048889 1445370240 0.802551 0.236084 -0.545837 0.046387 1445370240 0.802551 0.236084 -0.545837 0.046387 1445370240 0.802551 0.236084 -0.545837 0.046387 1445370240 0.802551 0.236084 -0.545837 0.046387 1445370240 0.802551 0.236084 -0.545837 0.046387 1445370240 0.802551 0.236084 -0.545837 0.046387 1445370240 0.800110 0.207153 -0.562195 0.029114 1445370240 0.800110 0.207153 -0.562195 0.029114 1445370240 0.800110 0.207153 -0.562195 0.029114 1445370240 0.800110 0.207153 -0.562195 0.029114 1445370240 0.800110 0.207153 -0.562195 0.029114 1445370240 0.800110 0.207153 -0.562195 0.029114 1445370240 0.800110 0.207153 -0.562195 0.029114 1445370240 0.797913 0.167847 -0.578674 0.015503 1445370240 0.797913 0.167847 -0.578674 0.015503 1445370240 0.797913 0.167847 -0.578674 0.015503 1445370240 0.797913 0.167847 -0.578674 0.015503 1445370240 0.797913 0.167847 -0.578674 0.015503 1445370240 0.797913 0.167847 -0.578674 0.015503 1445370240 0.783936 0.153076 -0.601013 0.028137 1445370240 0.783936 0.153076 -0.601013 0.028137 1445370240 0.783936 0.153076 -0.601013 0.028137 1445370241 0.783936 0.153076 -0.601013 0.028137 1445370241 0.783936 0.153076 -0.601013 0.028137 1445370241 0.783936 0.153076 -0.601013 0.028137 1445370241 0.772278 0.138245 -0.618652 0.040955 1445370241 0.772278 0.138245 -0.618652 0.040955 1445370241 0.772278 0.138245 -0.618652 0.040955 1445370241 0.772278 0.138245 -0.618652 0.040955 1445370241 0.772278 0.138245 -0.618652 0.040955 1445370241 0.772278 0.138245 -0.618652 0.040955 1445370241 0.774536 0.108337 -0.622375 0.030151 1445370241 0.774536 0.108337 -0.622375 0.030151 1445370241 0.774536 0.108337 -0.622375 0.030151 1445370241 0.774536 0.108337 -0.622375 0.030151 1445370241 0.774536 0.108337 -0.622375 0.030151 1445370241 0.774536 0.108337 -0.622375 0.030151 1445370241 0.778320 0.118896 -0.616028 0.023621 1445370241 0.778320 0.118896 -0.616028 0.023621 1445370241 0.778320 0.118896 -0.616028 0.023621 1445370241 0.778320 0.118896 -0.616028 0.023621 1445370241 0.778320 0.118896 -0.616028 0.023621 1445370241 0.778320 0.118896 -0.616028 0.023621 1445370241 0.776917 0.177429 -0.602356 0.045715 1445370241 0.776917 0.177429 -0.602356 0.045715 1445370241 0.776917 0.177429 -0.602356 0.045715 1445370241 0.776917 0.177429 -0.602356 0.045715 1445370241 0.776917 0.177429 -0.602356 0.045715 1445370241 0.776917 0.177429 -0.602356 0.045715 1445370241 0.769226 0.222717 -0.594055 0.075867 1445370241 0.769226 0.222717 -0.594055 0.075867 1445370241 0.769226 0.222717 -0.594055 0.075867 1445370241 0.769226 0.222717 -0.594055 0.075867 1445370241 0.769226 0.222717 -0.594055 0.075867 1445370241 0.769226 0.222717 -0.594055 0.075867 1445370241 0.766113 0.220764 -0.597839 0.082642 1445370241 0.766113 0.220764 -0.597839 0.082642 1445370241 0.766113 0.220764 -0.597839 0.082642 1445370241 0.766113 0.220764 -0.597839 0.082642 1445370241 0.766113 0.220764 -0.597839 0.082642 1445370241 0.766113 0.220764 -0.597839 0.082642 1445370241 0.760315 0.205261 -0.610657 0.082581 1445370241 0.760315 0.205261 -0.610657 0.082581 1445370241 0.760315 0.205261 -0.610657 0.082581 1445370241 0.760315 0.205261 -0.610657 0.082581 1445370241 0.760315 0.205261 -0.610657 0.082581 1445370241 0.760315 0.205261 -0.610657 0.082581 1445370241 0.757446 0.178528 -0.623474 0.075195 1445370241 0.757446 0.178528 -0.623474 0.075195 1445370241 0.757446 0.178528 -0.623474 0.075195 1445370241 0.757446 0.178528 -0.623474 0.075195 1445370241 0.757446 0.178528 -0.623474 0.075195 1445370241 0.757446 0.178528 -0.623474 0.075195 1445370241 0.760376 0.151123 -0.628052 0.067383 1445370241 0.760376 0.151123 -0.628052 0.067383 1445370241 0.760376 0.151123 -0.628052 0.067383 1445370241 0.760376 0.151123 -0.628052 0.067383 1445370241 0.760376 0.151123 -0.628052 0.067383 1445370241 0.760376 0.151123 -0.628052 0.067383 1445370241 0.760376 0.151123 -0.628052 0.067383 1445370241 0.759460 0.143311 -0.630615 0.070068 1445370241 0.759460 0.143311 -0.630615 0.070068 1445370241 0.759460 0.143311 -0.630615 0.070068 1445370241 0.759460 0.143311 -0.630615 0.070068 1445370241 0.759460 0.143311 -0.630615 0.070068 1445370241 0.759460 0.143311 -0.630615 0.070068 1445370241 0.750671 0.150574 -0.636658 0.092102 1445370241 0.750671 0.150574 -0.636658 0.092102 1445370241 0.750671 0.150574 -0.636658 0.092102 1445370241 0.750671 0.150574 -0.636658 0.092102 1445370241 0.750671 0.150574 -0.636658 0.092102 1445370241 0.750671 0.150574 -0.636658 0.092102 1445370241 0.753235 0.138733 -0.635681 0.096619 1445370241 0.753235 0.138733 -0.635681 0.096619 1445370241 0.753235 0.138733 -0.635681 0.096619 1445370241 0.753235 0.138733 -0.635681 0.096619 1445370241 0.753235 0.138733 -0.635681 0.096619 1445370241 0.753235 0.138733 -0.635681 0.096619 1445370241 0.761353 0.120178 -0.632507 0.076294 1445370241 0.761353 0.120178 -0.632507 0.076294 1445370241 0.761353 0.120178 -0.632507 0.076294 1445370241 0.761353 0.120178 -0.632507 0.076294 1445370241 0.761353 0.120178 -0.632507 0.076294 1445370241 0.761353 0.120178 -0.632507 0.076294 1445370241 0.761353 0.120178 -0.632507 0.076294 1445370241 0.769226 0.146240 -0.618774 0.063049 1445370241 0.769226 0.146240 -0.618774 0.063049 1445370241 0.769226 0.146240 -0.618774 0.063049 1445370241 0.769226 0.146240 -0.618774 0.063049 1445370241 0.769226 0.146240 -0.618774 0.063049 1445370241 0.769226 0.146240 -0.618774 0.063049 1445370241 0.773254 0.194397 -0.600159 0.063843 1445370241 0.773254 0.194397 -0.600159 0.063843 1445370241 0.773254 0.194397 -0.600159 0.063843 1445370241 0.773254 0.194397 -0.600159 0.063843 1445370241 0.773254 0.194397 -0.600159 0.063843 1445370241 0.773254 0.194397 -0.600159 0.063843 1445370241 0.773254 0.194397 -0.600159 0.063843 1445370241 0.776611 0.221863 -0.586365 0.061462 1445370241 0.776611 0.221863 -0.586365 0.061462 1445370241 0.776611 0.221863 -0.586365 0.061462 1445370241 0.776611 0.221863 -0.586365 0.061462 1445370241 0.776611 0.221863 -0.586365 0.061462 1445370241 0.776611 0.221863 -0.586365 0.061462 1445370241 0.776184 0.225769 -0.586182 0.053528 1445370241 0.776184 0.225769 -0.586182 0.053528 1445370241 0.776184 0.225769 -0.586182 0.053528 1445370241 0.776184 0.225769 -0.586182 0.053528 1445370241 0.776184 0.225769 -0.586182 0.053528 1445370241 0.776184 0.225769 -0.586182 0.053528 1445370241 0.776184 0.225769 -0.586182 0.053528 1445370241 0.774536 0.211975 -0.594055 0.047546 1445370241 0.774536 0.211975 -0.594055 0.047546 1445370242 0.774536 0.211975 -0.594055 0.047546 1445370242 0.774536 0.211975 -0.594055 0.047546 1445370242 0.774536 0.211975 -0.594055 0.047546 1445370242 0.774536 0.211975 -0.594055 0.047546 1445370242 0.774658 0.201355 -0.597107 0.052490 1445370242 0.774658 0.201355 -0.597107 0.052490 1445370242 0.774658 0.201355 -0.597107 0.052490 1445370242 0.774658 0.201355 -0.597107 0.052490 1445370242 0.774658 0.201355 -0.597107 0.052490 1445370242 0.774658 0.201355 -0.597107 0.052490 1445370242 0.780579 0.175110 -0.598328 0.044922 1445370242 0.780579 0.175110 -0.598328 0.044922 1445370242 0.780579 0.175110 -0.598328 0.044922 1445370242 0.780579 0.175110 -0.598328 0.044922 1445370242 0.780579 0.175110 -0.598328 0.044922 1445370242 0.780579 0.175110 -0.598328 0.044922 1445370242 0.780579 0.175110 -0.598328 0.044922 1445370242 0.782471 0.145996 -0.603882 0.041382 1445370242 0.782471 0.145996 -0.603882 0.041382 1445370242 0.782471 0.145996 -0.603882 0.041382 1445370242 0.782471 0.145996 -0.603882 0.041382 1445370242 0.782471 0.145996 -0.603882 0.041382 1445370242 0.782471 0.145996 -0.603882 0.041382 1445370242 0.776794 0.127136 -0.614502 0.053101 1445370242 0.776794 0.127136 -0.614502 0.053101 1445370242 0.776794 0.127136 -0.614502 0.053101 1445370242 0.776794 0.127136 -0.614502 0.053101 1445370242 0.776794 0.127136 -0.614502 0.053101 1445370242 0.776794 0.127136 -0.614502 0.053101 1445370242 0.779968 0.095947 -0.615662 0.058350 1445370242 0.779968 0.095947 -0.615662 0.058350 1445370242 0.779968 0.095947 -0.615662 0.058350 1445370242 0.779968 0.095947 -0.615662 0.058350 1445370242 0.779968 0.095947 -0.615662 0.058350 1445370242 0.779968 0.095947 -0.615662 0.058350 1445370242 0.778320 0.093506 -0.617798 0.061646 1445370242 0.778320 0.093506 -0.617798 0.061646 1445370242 0.778320 0.093506 -0.617798 0.061646 1445370242 0.778320 0.093506 -0.617798 0.061646 1445370242 0.778320 0.093506 -0.617798 0.061646 1445370242 0.778320 0.093506 -0.617798 0.061646 1445370242 0.778320 0.093506 -0.617798 0.061646 1445370242 0.777405 0.134705 -0.610901 0.065125 1445370242 0.777405 0.134705 -0.610901 0.065125 1445370242 0.777405 0.134705 -0.610901 0.065125 1445370242 0.777405 0.134705 -0.610901 0.065125 1445370242 0.777405 0.134705 -0.610901 0.065125 1445370242 0.777100 0.170654 -0.602295 0.065002 1445370242 0.777100 0.170654 -0.602295 0.065002 1445370242 0.777100 0.170654 -0.602295 0.065002 1445370242 0.777100 0.170654 -0.602295 0.065002 1445370242 0.777100 0.170654 -0.602295 0.065002 1445370242 0.777100 0.170654 -0.602295 0.065002 1445370242 0.776672 0.188171 -0.597595 0.065308 1445370242 0.776672 0.188171 -0.597595 0.065308 1445370242 0.776672 0.188171 -0.597595 0.065308 1445370242 0.776672 0.188171 -0.597595 0.065308 1445370242 0.776672 0.188171 -0.597595 0.065308 1445370242 0.776672 0.188171 -0.597595 0.065308 1445370242 0.768921 0.199890 -0.603577 0.066711 1445370242 0.768921 0.199890 -0.603577 0.066711 1445370242 0.768921 0.199890 -0.603577 0.066711 1445370242 0.768921 0.199890 -0.603577 0.066711 1445370242 0.768921 0.199890 -0.603577 0.066711 1445370242 0.768921 0.199890 -0.603577 0.066711 1445370242 0.762939 0.189087 -0.615479 0.058167 1445370242 0.762939 0.189087 -0.615479 0.058167 1445370242 0.762939 0.189087 -0.615479 0.058167 1445370242 0.762939 0.189087 -0.615479 0.058167 1445370242 0.762939 0.189087 -0.615479 0.058167 1445370242 0.762939 0.189087 -0.615479 0.058167 1445370242 0.765137 0.154419 -0.623901 0.038696 1445370242 0.765137 0.154419 -0.623901 0.038696 1445370242 0.765137 0.154419 -0.623901 0.038696 1445370242 0.765137 0.154419 -0.623901 0.038696 1445370242 0.765137 0.154419 -0.623901 0.038696 1445370242 0.765137 0.154419 -0.623901 0.038696 1445370242 0.769165 0.128174 -0.625488 0.026794 1445370242 0.769165 0.128174 -0.625488 0.026794 1445370242 0.769165 0.128174 -0.625488 0.026794 1445370242 0.769165 0.128174 -0.625488 0.026794 1445370242 0.769165 0.128174 -0.625488 0.026794 1445370242 0.769165 0.128174 -0.625488 0.026794 1445370242 0.769165 0.128174 -0.625488 0.026794 1445370242 0.769043 0.122314 -0.626282 0.036865 1445370242 0.769043 0.122314 -0.626282 0.036865 1445370242 0.769043 0.122314 -0.626282 0.036865 1445370242 0.769043 0.122314 -0.626282 0.036865 1445370242 0.769043 0.122314 -0.626282 0.036865 1445370242 0.769043 0.122314 -0.626282 0.036865 1445370242 0.769043 0.122314 -0.626282 0.036865 1445370242 0.766724 0.118774 -0.628357 0.055847 1445370242 0.766724 0.118774 -0.628357 0.055847 1445370242 0.766724 0.118774 -0.628357 0.055847 1445370242 0.766724 0.118774 -0.628357 0.055847 1445370242 0.766724 0.118774 -0.628357 0.055847 1445370242 0.766724 0.118774 -0.628357 0.055847 1445370242 0.776245 0.100769 -0.619263 0.061340 1445370242 0.776245 0.100769 -0.619263 0.061340 1445370242 0.776245 0.100769 -0.619263 0.061340 1445370242 0.776245 0.100769 -0.619263 0.061340 1445370242 0.776245 0.100769 -0.619263 0.061340 1445370242
[truncated: 197,785 more chars]
