# Supplementary material for: Quaternion-Based Gesture Recognition Using Wireless Wearable Motion Capture Sensors
Source: Sensors (Basel). 2016 Apr 28;16(5):605. doi: 10.3390/s16050605 (PMC4883296; doi:10.3390/s16050605)
Supplement: Supplementary file 1 [file sensors-16-00605-s001.zip › MultiSensorGestureData/P10/1. Jab/Training18.txt]

0.745728 -0.207214 0.578735 0.256775 1445370047 0.745728 -0.207214 0.578735 0.256775 1445370047 0.746704 -0.201782 0.580933 0.253235 1445370047 0.746704 -0.201782 0.580933 0.253235 1445370047 0.746704 -0.201782 0.580933 0.253235 1445370047 0.746704 -0.201782 0.580933 0.253235 1445370047 0.746704 -0.201782 0.580933 0.253235 1445370048 0.746704 -0.201782 0.580933 0.253235 1445370048 0.749207 -0.193359 0.583008 0.247559 1445370048 0.749207 -0.193359 0.583008 0.247559 1445370048 0.749207 -0.193359 0.583008 0.247559 1445370048 0.749207 -0.193359 0.583008 0.247559 1445370048 0.749207 -0.193359 0.583008 0.247559 1445370048 0.749207 -0.193359 0.583008 0.247559 1445370048 0.753174 -0.184875 0.583801 0.240051 1445370048 0.753174 -0.184875 0.583801 0.240051 1445370048 0.753174 -0.184875 0.583801 0.240051 1445370048 0.753174 -0.184875 0.583801 0.240051 1445370048 0.753174 -0.184875 0.583801 0.240051 1445370048 0.753174 -0.184875 0.583801 0.240051 1445370048 0.753174 -0.184875 0.583801 0.240051 1445370048 0.756958 -0.182373 0.581177 0.236511 1445370048 0.756958 -0.182373 0.581177 0.236511 1445370048 0.756958 -0.182373 0.581177 0.236511 1445370048 0.756958 -0.182373 0.581177 0.236511 1445370048 0.756958 -0.182373 0.581177 0.236511 1445370048 0.756958 -0.182373 0.581177 0.236511 1445370048 0.760864 -0.182373 0.576904 0.234314 1445370048 0.760864 -0.182373 0.576904 0.234314 1445370048 0.760864 -0.182373 0.576904 0.234314 1445370048 0.760864 -0.182373 0.576904 0.234314 1445370048 0.760864 -0.182373 0.576904 0.234314 1445370048 0.760864 -0.182373 0.576904 0.234314 1445370048 0.764160 -0.184875 0.571655 0.234619 1445370048 0.764160 -0.184875 0.571655 0.234619 1445370048 0.764160 -0.184875 0.571655 0.234619 1445370048 0.764160 -0.184875 0.571655 0.234619 1445370048 0.764160 -0.184875 0.571655 0.234619 1445370048 0.764160 -0.184875 0.571655 0.234619 1445370048 0.768127 -0.189209 0.565125 0.234009 1445370048 0.768127 -0.189209 0.565125 0.234009 1445370048 0.768127 -0.189209 0.565125 0.234009 1445370048 0.768127 -0.189209 0.565125 0.234009 1445370048 0.768127 -0.189209 0.565125 0.234009 1445370048 0.768127 -0.189209 0.565125 0.234009 1445370048 0.769653 -0.199646 0.558472 0.236328 1445370048 0.769653 -0.199646 0.558472 0.236328 1445370048 0.769653 -0.199646 0.558472 0.236328 1445370048 0.769653 -0.199646 0.558472 0.236328 1445370048 0.769653 -0.199646 0.558472 0.236328 1445370048 0.769653 -0.199646 0.558472 0.236328 1445370048 0.767578 -0.217041 0.551025 0.244873 1445370048 0.767578 -0.217041 0.551025 0.244873 1445370048 0.767578 -0.217041 0.551025 0.244873 1445370048 0.767578 -0.217041 0.551025 0.244873 1445370048 0.767578 -0.217041 0.551025 0.244873 1445370048 0.767578 -0.217041 0.551025 0.244873 1445370048 0.767578 -0.217041 0.551025 0.244873 1445370048 0.766174 -0.226013 0.547058 0.250122 1445370048 0.766174 -0.226013 0.547058 0.250122 1445370048 0.766174 -0.226013 0.547058 0.250122 1445370048 0.766174 -0.226013 0.547058 0.250122 1445370048 0.766174 -0.226013 0.547058 0.250122 1445370048 0.766174 -0.226013 0.547058 0.250122 1445370048 0.767395 -0.222107 0.548828 0.245972 1445370048 0.767395 -0.222107 0.548828 0.245972 1445370048 0.767395 -0.222107 0.548828 0.245972 1445370048 0.767395 -0.222107 0.548828 0.245972 1445370048 0.767395 -0.222107 0.548828 0.245972 1445370048 0.771667 -0.211304 0.551697 0.235474 1445370048 0.771667 -0.211304 0.551697 0.235474 1445370048 0.771667 -0.211304 0.551697 0.235474 1445370048 0.771667 -0.211304 0.551697 0.235474 1445370048 0.771667 -0.211304 0.551697 0.235474 1445370048 0.771667 -0.211304 0.551697 0.235474 1445370048 0.771667 -0.211304 0.551697 0.235474 1445370048 0.774170 -0.208923 0.550415 0.232300 1445370048 0.774170 -0.208923 0.550415 0.232300 1445370048 0.774170 -0.208923 0.550415 0.232300 1445370048 0.774170 -0.208923 0.550415 0.232300 1445370048 0.774170 -0.208923 0.550415 0.232300 1445370048 0.774170 -0.208923 0.550415 0.232300 1445370048 0.767212 -0.230286 0.539856 0.258545 1445370048 0.767212 -0.230286 0.539856 0.258545 1445370048 0.767212 -0.230286 0.539856 0.258545 1445370048 0.767212 -0.230286 0.539856 0.258545 1445370048 0.767212 -0.230286 0.539856 0.258545 1445370048 0.767212 -0.230286 0.539856 0.258545 1445370048 0.758850 -0.242737 0.535095 0.280762 1445370048 0.758850 -0.242737 0.535095 0.280762 1445370048 0.758850 -0.242737 0.535095 0.280762 1445370048 0.758850 -0.242737 0.535095 0.280762 1445370048 0.758850 -0.242737 0.535095 0.280762 1445370048 0.758850 -0.242737 0.535095 0.280762 1445370048 0.760437 -0.224365 0.542664 0.277161 1445370048 0.760437 -0.224365 0.542664 0.277161 1445370048 0.760437 -0.224365 0.542664 0.277161 1445370048 0.760437 -0.224365 0.542664 0.277161 1445370048 0.760437 -0.224365 0.542664 0.277161 1445370048 0.760437 -0.224365 0.542664 0.277161 1445370048 0.760437 -0.224365 0.542664 0.277161 1445370048 0.757935 -0.219543 0.546326 0.280701 1445370048 0.757935 -0.219543 0.546326 0.280701 1445370048 0.757935 -0.219543 0.546326 0.280701 1445370048 0.757935 -0.219543 0.546326 0.280701 1445370048 0.757935 -0.219543 0.546326 0.280701 1445370048 0.757935 -0.219543 0.546326 0.280701 1445370048 0.753784 -0.229736 0.543396 0.289185 1445370048 0.753784 -0.229736 0.543396 0.289185 1445370048 0.753784 -0.229736 0.543396 0.289185 1445370048 0.753784 -0.229736 0.543396 0.289185 1445370048 0.753784 -0.229736 0.543396 0.289185 1445370048 0.753784 -0.229736 0.543396 0.289185 1445370048 0.752625 -0.234070 0.541748 0.291809 1445370048 0.752625 -0.234070 0.541748 0.291809 1445370048 0.752625 -0.234070 0.541748 0.291809 1445370048 0.752625 -0.234070 0.541748 0.291809 1445370048 0.752625 -0.234070 0.541748 0.291809 1445370048 0.752625 -0.234070 0.541748 0.291809 1445370048 0.755188 -0.230408 0.540039 0.291321 1445370049 0.755188 -0.230408 0.540039 0.291321 1445370049 0.755188 -0.230408 0.540039 0.291321 1445370049 0.755188 -0.230408 0.540039 0.291321 1445370049 0.755188 -0.230408 0.540039 0.291321 1445370049 0.755188 -0.230408 0.540039 0.291321 1445370049 0.755188 -0.230408 0.540039 0.291321 1445370049 0.755066 -0.235046 0.537537 0.292664 1445370049 0.755066 -0.235046 0.537537 0.292664 1445370049 0.755066 -0.235046 0.537537 0.292664 1445370049 0.755066 -0.235046 0.537537 0.292664 1445370049 0.755066 -0.235046 0.537537 0.292664 1445370049 0.755066 -0.235046 0.537537 0.292664 1445370049 0.751221 -0.249512 0.535095 0.294983 1445370049 0.751221 -0.249512 0.535095 0.294983 1445370049 0.751221 -0.249512 0.535095 0.294983 1445370049 0.751221 -0.249512 0.535095 0.294983 1445370049 0.751221 -0.249512 0.535095 0.294983 1445370049 0.751221 -0.249512 0.535095 0.294983 1445370049 0.750000 -0.259827 0.533325 0.292358 1445370049 0.750000 -0.259827 0.533325 0.292358 1445370049 0.750000 -0.259827 0.533325 0.292358 1445370049 0.750000 -0.259827 0.533325 0.292358 1445370049 0.750000 -0.259827 0.533325 0.292358 1445370049 0.750000 -0.259827 0.533325 0.292358 1445370049 0.750000 -0.259827 0.533325 0.292358 1445370049 0.751526 -0.249573 0.544983 0.275330 1445370049 0.751526 -0.249573 0.544983 0.275330 1445370049 0.751526 -0.249573 0.544983 0.275330 1445370049 0.751526 -0.249573 0.544983 0.275330 1445370049 0.751526 -0.249573 0.544983 0.275330 1445370049 0.751526 -0.249573 0.544983 0.275330 1445370049 0.761230 -0.227295 0.553711 0.249451 1445370049 0.761230 -0.227295 0.553711 0.249451 1445370049 0.761230 -0.227295 0.553711 0.249451 1445370049 0.761230 -0.227295 0.553711 0.249451 1445370049 0.761230 -0.227295 0.553711 0.249451 1445370049 0.761230 -0.227295 0.553711 0.249451 1445370049 0.767944 -0.220398 0.552551 0.237183 1445370049 0.767944 -0.220398 0.552551 0.237183 1445370049 0.767944 -0.220398 0.552551 0.237183 1445370049 0.767944 -0.220398 0.552551 0.237183 1445370049 0.767944 -0.220398 0.552551 0.237183 1445370049 0.767944 -0.220398 0.552551 0.237183 1445370049 0.761902 -0.254456 0.537231 0.257080 1445370049 0.761902 -0.254456 0.537231 0.257080 1445370049 0.761902 -0.254456 0.537231 0.257080 1445370049 0.761902 -0.254456 0.537231 0.257080 1445370049 0.761902 -0.254456 0.537231 0.257080 1445370049 0.761902 -0.254456 0.537231 0.257080 1445370049 0.760925 -0.261597 0.530518 0.266602 1445370049 0.760925 -0.261597 0.530518 0.266602 1445370049 0.760925 -0.261597 0.530518 0.266602 1445370049 0.760925 -0.261597 0.530518 0.266602 1445370049 0.760925 -0.261597 0.530518 0.266602 1445370049 0.760925 -0.261597 0.530518 0.266602 1445370049 0.760925 -0.261597 0.530518 0.266602 1445370049 0.767700 -0.232117 0.540283 0.254456 1445370049 0.767700 -0.232117 0.540283 0.254456 1445370049 0.767700 -0.232117 0.540283 0.254456 1445370049 0.767700 -0.232117 0.540283 0.254456 1445370049 0.767700 -0.232117 0.540283 0.254456 1445370049 0.767700 -0.232117 0.540283 0.254456 1445370049 0.765625 -0.226013 0.543701 0.258789 1445370049 0.765625 -0.226013 0.543701 0.258789 1445370049 0.765625 -0.226013 0.543701 0.258789 1445370049 0.765625 -0.226013 0.543701 0.258789 1445370049 0.765625 -0.226013 0.543701 0.258789 1445370049 0.765625 -0.226013 0.543701 0.258789 1445370049 0.761536 -0.234497 0.541321 0.268250 1445370049 0.761536 -0.234497 0.541321 0.268250 1445370049 0.761536 -0.234497 0.541321 0.268250 1445370049 0.761536 -0.234497 0.541321 0.268250 1445370049 0.761536 -0.234497 0.541321 0.268250 1445370049 0.761536 -0.234497 0.541321 0.268250 1445370049 0.761597 -0.228027 0.543274 0.269714 1445370049 0.761597 -0.228027 0.543274 0.269714 1445370049 0.761597 -0.228027 0.543274 0.269714 1445370049 0.761597 -0.228027 0.543274 0.269714 1445370049 0.761597 -0.228027 0.543274 0.269714 1445370049 0.761597 -0.228027 0.543274 0.269714 1445370049 0.761597 -0.228027 0.543274 0.269714 1445370049 0.761230 -0.212097 0.550720 0.268616 1445370049 0.761230 -0.212097 0.550720 0.268616 1445370049 0.761230 -0.212097 0.550720 0.268616 1445370049 0.761230 -0.212097 0.550720 0.268616 1445370049 0.761230 -0.212097 0.550720 0.268616 1445370049 0.755371 -0.213806 0.556458 0.272034 1445370049 0.755371 -0.213806 0.556458 0.272034 1445370049 0.755371 -0.213806 0.556458 0.272034 1445370049 0.755371 -0.213806 0.556458 0.272034 1445370049 0.755371 -0.213806 0.556458 0.272034 1445370049 0.755371 -0.213806 0.556458 0.272034 1445370049 0.755371 -0.213806 0.556458 0.272034 1445370049 0.743713 -0.242859 0.552002 0.288391 1445370049 0.743713 -0.242859 0.552002 0.288391 1445370049 0.743713 -0.242859 0.552002 0.288391 1445370049 0.743713 -0.242859 0.552002 0.288391 1445370049 0.743713 -0.242859 0.552002 0.288391 1445370049 0.743713 -0.242859 0.552002 0.288391 1445370049 0.734070 -0.260803 0.551758 0.297729 1445370049 0.734070 -0.260803 0.551758 0.297729 1445370049 0.734070 -0.260803 0.551758 0.297729 1445370049 0.734070 -0.260803 0.551758 0.297729 1445370049 0.734070 -0.260803 0.551758 0.297729 1445370049 0.734070 -0.260803 0.551758 0.297729 1445370049 0.734009 -0.247864 0.562622 0.288391 1445370049 0.734009 -0.247864 0.562622 0.288391 1445370049 0.734009 -0.247864 0.562622 0.288391 1445370049 0.734009 -0.247864 0.562622 0.288391 1445370049 0.734009 -0.247864 0.562622 0.288391 1445370049 0.734009 -0.247864 0.562622 0.288391 1445370049 0.742554 -0.201294 0.585144 0.256226 1445370050 0.742554 -0.201294 0.585144 0.256226 1445370050 0.742554 -0.201294 0.585144 0.256226 1445370050 0.742554 -0.201294 0.585144 0.256226 1445370050 0.742554 -0.201294 0.585144 0.256226 1445370050 0.742554 -0.201294 0.585144 0.256226 1445370050 0.742554 -0.201294 0.585144 0.256226 1445370050 0.747742 -0.177612 0.593628 0.238525 1445370050 0.747742 -0.177612 0.593628 0.238525 1445370050 0.747742 -0.177612 0.593628 0.238525 1445370050 0.747742 -0.177612 0.593628 0.238525 1445370050 0.747742 -0.177612 0.593628 0.238525 1445370050 0.740112 -0.213074 0.582642 0.259460 1445370050 0.740112 -0.213074 0.582642 0.259460 1445370050 0.740112 -0.213074 0.582642 0.259460 1445370050 0.740112 -0.213074 0.582642 0.259460 1445370050 0.740112 -0.213074 0.582642 0.259460 1445370050 0.740112 -0.213074 0.582642 0.259460 1445370050 0.729004 -0.237366 0.576416 0.282593 1445370050 0.729004 -0.237366 0.576416 0.282593 1445370050 0.729004 -0.237366 0.576416 0.282593 1445370050 0.729004 -0.237366 0.576416 0.282593 1445370050 0.729004 -0.237366 0.576416 0.282593 1445370050 0.729004 -0.237366 0.576416 0.282593 1445370050 0.728943 -0.219666 0.585388 0.278625 1445370050 0.728943 -0.219666 0.585388 0.278625 1445370050 0.728943 -0.219666 0.585388 0.278625 1445370050 0.728943 -0.219666 0.585388 0.278625 1445370050 0.728943 -0.219666 0.585388 0.278625 1445370050 0.725159 -0.219421 0.586182 0.286865 1445370050 0.725159 -0.219421 0.586182 0.286865 1445370050 0.725159 -0.219421 0.586182 0.286865 1445370050 0.725159 -0.219421 0.586182 0.286865 1445370050 0.725159 -0.219421 0.586182 0.286865 1445370050 0.725159 -0.219421 0.586182 0.286865 1445370050 0.716919 -0.241882 0.577637 0.306152 1445370050 0.716919 -0.241882 0.577637 0.306152 1445370050 0.716919 -0.241882 0.577637 0.306152 1445370050 0.716919 -0.241882 0.577637 0.306152 1445370050 0.716919 -0.241882 0.577637 0.306152 1445370050 0.716919 -0.241882 0.577637 0.306152 1445370050 0.716919 -0.241882 0.577637 0.306152 1445370050 0.715698 -0.248535 0.574768 0.309143 1445370050 0.715698 -0.248535 0.574768 0.309143 1445370050 0.715698 -0.248535 0.574768 0.309143 1445370050 0.715698 -0.248535 0.574768 0.309143 1445370050 0.715698 -0.248535 0.574768 0.309143 1445370050 0.715698 -0.248535 0.574768 0.309143 1445370050 0.718079 -0.237427 0.579041 0.304382 1445370050 0.718079 -0.237427 0.579041 0.304382 1445370050 0.718079 -0.237427 0.579041 0.304382 1445370050 0.718079 -0.237427 0.579041 0.304382 1445370050 0.718079 -0.237427 0.579041 0.304382 1445370050 0.718079 -0.237427 0.579041 0.304382 1445370050 0.718811 -0.233459 0.580078 0.303772 1445370050 0.718811 -0.233459 0.580078 0.303772 1445370050 0.718811 -0.233459 0.580078 0.303772 1445370050 0.718811 -0.233459 0.580078 0.303772 1445370050 0.718811 -0.233459 0.580078 0.303772 1445370050 0.719910 -0.235535 0.579468 0.300598 1445370050 0.719910 -0.235535 0.579468 0.300598 1445370050 0.719910 -0.235535 0.579468 0.300598 1445370050 0.719910 -0.235535 0.579468 0.300598 1445370050 0.719910 -0.235535 0.579468 0.300598 1445370050 0.719910 -0.235535 0.579468 0.300598 1445370050 0.721680 -0.230103 0.583008 0.293640 1445370050 0.721680 -0.230103 0.583008 0.293640 1445370050 0.721680 -0.230103 0.583008 0.293640 1445370050 0.721680 -0.230103 0.583008 0.293640 1445370050 0.721680 -0.230103 0.583008 0.293640 1445370050 0.721680 -0.230103 0.583008 0.293640 1445370050 0.723450 -0.219849 0.590454 0.282043 1445370050 0.723450 -0.219849 0.590454 0.282043 1445370050 0.723450 -0.219849 0.590454 0.282043 1445370050 0.723450 -0.219849 0.590454 0.282043 1445370050 0.723450 -0.219849 0.590454 0.282043 1445370050 0.723450 -0.219849 0.590454 0.282043 1445370050 0.723450 -0.219849 0.590454 0.282043 1445370050 0.733704 -0.186096 0.603516 0.250366 1445370050 0.733704 -0.186096 0.603516 0.250366 1445370050 0.733704 -0.186096 0.603516 0.250366 1445370050 0.733704 -0.186096 0.603516 0.250366 1445370050 0.733704 -0.186096 0.603516 0.250366 1445370050 0.733704 -0.186096 0.603516 0.250366 1445370050 0.740723 -0.183105 0.599976 0.240356 1445370050 0.740723 -0.183105 0.599976 0.240356 1445370050 0.740723 -0.183105 0.599976 0.240356 1445370050 0.740723 -0.183105 0.599976 0.240356 1445370050 0.740723 -0.183105 0.599976 0.240356 1445370050 0.734680 -0.224304 0.580688 0.269409 1445370050 0.734680 -0.224304 0.580688 0.269409 1445370050 0.734680 -0.224304 0.580688 0.269409 1445370050 0.734680 -0.224304 0.580688 0.269409 1445370050 0.734680 -0.224304 0.580688 0.269409 1445370050 0.734680 -0.224304 0.580688 0.269409 1445370050 0.734680 -0.224304 0.580688 0.269409 1445370050 0.739441 -0.209656 0.588623 0.250427 1445370050 0.739441 -0.209656 0.588623 0.250427 1445370050 0.739441 -0.209656 0.588623 0.250427 1445370050 0.739441 -0.209656 0.588623 0.250427 1445370050 0.739441 -0.209656 0.588623 0.250427 1445370050 0.739441 -0.209656 0.588623 0.250427 1445370050 0.746765 -0.178101 0.598022 0.230103 1445370050 0.746765 -0.178101 0.598022 0.230103 1445370050 0.746765 -0.178101 0.598022 0.230103 1445370050 0.746765 -0.178101 0.598022 0.230103 1445370050 0.746765 -0.178101 0.598022 0.230103 1445370050 0.746765 -0.178101 0.598022 0.230103 1445370050 0.743591 -0.193115 0.590332 0.247375 1445370050 0.743591 -0.193115 0.590332 0.247375 1445370051 0.743591 -0.193115 0.590332 0.247375 1445370051 0.743591 -0.193115 0.590332 0.247375 1445370051 0.743591 -0.193115 0.590332 0.247375 1445370051 0.743591 -0.193115 0.590332 0.247375 1445370051 0.743591 -0.193115 0.590332 0.247375 1445370051 0.742249 -0.208130 0.583557 0.255249 1445370051 0.742249 -0.208130 0.583557 0.255249 1445370051 0.742249 -0.208130 0.583557 0.255249 1445370051 0.742249 -0.208130 0.583557 0.255249 1445370051 0.742249 -0.208130 0.583557 0.255249 1445370051 0.742249 -0.208130 0.583557 0.255249 1445370051 0.744995 -0.200867 0.586182 0.246948 1445370051 0.744995 -0.200867 0.586182 0.246948 1445370051 0.744995 -0.200867 0.586182 0.246948 1445370051 0.744995 -0.200867 0.586182 0.246948 1445370051 0.744995 -0.200867 0.586182 0.246948 1445370051 0.744995 -0.200867 0.586182 0.246948 1445370051 0.745972 -0.198486 0.585999 0.246277 1445370051 0.745972 -0.198486 0.585999 0.246277 1445370051 0.745972 -0.198486 0.585999 0.246277 1445370051 0.745972 -0.198486 0.585999 0.246277 1445370051 0.745972 -0.198486 0.585999 0.246277 1445370051 0.745972 -0.198486 0.585999 0.246277 1445370051 0.744080 -0.209412 0.582031 0.252197 1445370051 0.744080 -0.209412 0.582031 0.252197 1445370051 0.744080 -0.209412 0.582031 0.252197 1445370051 0.744080 -0.209412 0.582031 0.252197 1445370051 0.744080 -0.209412 0.582031 0.252197 1445370051 0.744080 -0.209412 0.582031 0.252197 1445370051 0.744080 -0.209412 0.582031 0.252197 1445370051 0.745972 -0.205750 0.584106 0.244751 1445370051 0.745972 -0.205750 0.584106 0.244751 1445370051 0.745972 -0.205750 0.584106 0.244751 1445370051 0.745972 -0.205750 0.584106 0.244751 1445370051 0.748779 -0.194092 0.589600 0.232300 1445370051 0.748779 -0.194092 0.589600 0.232300 1445370051 0.748779 -0.194092 0.589600 0.232300 1445370051 0.748779 -0.194092 0.589600 0.232300 1445370051 0.748779 -0.194092 0.589600 0.232300 1445370051 0.748779 -0.194092 0.589600 0.232300 1445370051 0.748779 -0.194092 0.589600 0.232300 1445370051 0.752625 -0.178711 0.595459 0.216736 1445370051 0.752625 -0.178711 0.595459 0.216736 1445370051 0.752625 -0.178711 0.595459 0.216736 1445370051 0.752625 -0.178711 0.595459 0.216736 1445370051 0.752625 -0.178711 0.595459 0.216736 1445370051 0.752625 -0.178711 0.595459 0.216736 1445370051 0.754333 -0.180908 0.594238 0.212219 1445370051 0.754333 -0.180908 0.594238 0.212219 1445370051 0.754333 -0.180908 0.594238 0.212219 1445370051 0.754333 -0.180908 0.594238 0.212219 1445370051 0.754333 -0.180908 0.594238 0.212219 1445370051 0.754333 -0.180908 0.594238 0.212219 1445370051 0.746887 -0.214600 0.581543 0.240417 1445370051 0.746887 -0.214600 0.581543 0.240417 1445370051 0.746887 -0.214600 0.581543 0.240417 1445370051 0.746887 -0.214600 0.581543 0.240417 1445370051 0.746887 -0.214600 0.581543 0.240417 1445370051 0.746887 -0.214600 0.581543 0.240417 1445370051 0.747192 -0.208618 0.585083 0.236206 1445370051 0.747192 -0.208618 0.585083 0.236206 1445370051 0.747192 -0.208618 0.585083 0.236206 1445370051 0.747192 -0.208618 0.585083 0.236206 1445370051 0.747192 -0.208618 0.585083 0.236206 1445370051 0.747192 -0.208618 0.585083 0.236206 1445370051 0.751526 -0.185913 0.590820 0.226868 1445370051 0.751526 -0.185913 0.590820 0.226868 1445370051 0.751526 -0.185913 0.590820 0.226868 1445370051 0.751526 -0.185913 0.590820 0.226868 1445370051 0.751526 -0.185913 0.590820 0.226868 1445370051 0.751526 -0.185913 0.590820 0.226868 1445370051 0.746338 -0.199585 0.585754 0.244934 1445370051 0.746338 -0.199585 0.585754 0.244934 1445370051 0.746338 -0.199585 0.585754 0.244934 1445370051 0.746338 -0.199585 0.585754 0.244934 1445370051 0.746338 -0.199585 0.585754 0.244934 1445370051 0.746338 -0.199585 0.585754 0.244934 1445370051 0.746338 -0.199585 0.585754 0.244934 1445370051 0.743164 -0.213013 0.581726 0.252686 1445370051 0.743164 -0.213013 0.581726 0.252686 1445370051 0.743164 -0.213013 0.581726 0.252686 1445370051 0.743164 -0.213013 0.581726 0.252686 1445370051 0.743164 -0.213013 0.581726 0.252686 1445370051 0.743164 -0.213013 0.581726 0.252686 1445370051 0.744019 -0.207031 0.584961 0.247559 1445370051 0.744019 -0.207031 0.584961 0.247559 1445370051 0.744019 -0.207031 0.584961 0.247559 1445370051 0.744019 -0.207031 0.584961 0.247559 1445370051 0.744019 -0.207031 0.584961 0.247559 1445370051 0.744019 -0.207031 0.584961 0.247559 1445370051 0.743652 -0.209961 0.582581 0.251770 1445370051 0.743652 -0.209961 0.582581 0.251770 1445370051 0.743652 -0.209961 0.582581 0.251770 1445370051 0.743652 -0.209961 0.582581 0.251770 1445370051 0.743652 -0.209961 0.582581 0.251770 1445370051 0.743652 -0.209961 0.582581 0.251770 1445370051 0.741150 -0.225037 0.577881 0.257019 1445370051 0.741150 -0.225037 0.577881 0.257019 1445370051 0.741150 -0.225037 0.577881 0.257019 1445370051 0.741150 -0.225037 0.577881 0.257019 1445370051 0.741150 -0.225037 0.577881 0.257019 1445370051 0.741150 -0.225037 0.577881 0.257019 1445370051 0.742432 -0.226257 0.577454 0.252991 1445370051 0.742432 -0.226257 0.577454 0.252991 1445370051 0.742432 -0.226257 0.577454 0.252991 1445370051 0.742432 -0.226257 0.577454 0.252991 1445370051 0.742432 -0.226257 0.577454 0.252991 1445370051 0.742432 -0.226257 0.577454 0.252991 1445370051 0.746887 -0.214355 0.581543 0.240723 1445370051 0.746887 -0.214355 0.581543 0.240723 1445370051 0.746887 -0.214355 0.581543 0.240723 1445370052 0.746887 -0.214355 0.581543 0.240723 1445370052 0.746887 -0.214355 0.581543 0.240723 1445370052 0.746887 -0.214355 0.581543 0.240723 1445370052 0.753906 -0.190918 0.590088 0.216370 1445370052 0.753906 -0.190918 0.590088 0.216370 1445370052 0.753906 -0.190918 0.590088 0.216370 1445370052 0.753906 -0.190918 0.590088 0.216370 1445370052 0.753906 -0.190918 0.590088 0.216370 1445370052 0.753906 -0.190918 0.590088 0.216370 1445370052 0.753906 -0.190918 0.590088 0.216370 1445370052 0.761963 -0.176270 0.591553 0.195923 1445370052 0.761963 -0.176270 0.591553 0.195923 1445370052 0.761963 -0.176270 0.591553 0.195923 1445370052 0.761963 -0.176270 0.591553 0.195923 1445370052 0.761963 -0.176270 0.591553 0.195923 1445370052 0.761963 -0.176270 0.591553 0.195923 1445370052 0.759094 -0.206055 0.578918 0.214722 1445370052 0.759094 -0.206055 0.578918 0.214722 1445370052 0.759094 -0.206055 0.578918 0.214722 1445370052 0.759094 -0.206055 0.578918 0.214722 1445370052 0.759094 -0.206055 0.578918 0.214722 1445370052 0.759094 -0.206055 0.578918 0.214722 1445370052 0.752258 -0.224731 0.575806 0.227905 1445370052 0.752258 -0.224731 0.575806 0.227905 1445370052 0.752258 -0.224731 0.575806 0.227905 1445370052 0.752258 -0.224731 0.575806 0.227905 1445370052 0.752258 -0.224731 0.575806 0.227905 1445370052 0.752258 -0.224731 0.575806 0.227905 1445370052 0.752258 -0.224731 0.575806 0.227905 1445370052 0.756042 -0.187012 0.593872 0.201660 1445370052 0.756042 -0.187012 0.593872 0.201660 1445370052 0.756042 -0.187012 0.593872 0.201660 1445370052 0.756042 -0.187012 0.593872 0.201660 1445370052 0.756042 -0.187012 0.593872 0.201660 1445370052 0.756042 -0.187012 0.593872 0.201660 1445370052 0.753174 -0.183655 0.597107 0.205994 1445370052 0.753174 -0.183655 0.597107 0.205994 1445370052 0.753174 -0.183655 0.597107 0.205994 1445370052 0.753174 -0.183655 0.597107 0.205994 1445370052 0.753174 -0.183655 0.597107 0.205994 1445370052 0.745728 -0.216614 0.585754 0.231934 1445370052 0.745728 -0.216614 0.585754 0.231934 1445370052 0.745728 -0.216614 0.585754 0.231934 1445370052 0.745728 -0.216614 0.585754 0.231934 1445370052 0.745728 -0.216614 0.585754 0.231934 1445370052 0.745728 -0.216614 0.585754 0.231934 1445370052 0.745728 -0.216614 0.585754 0.231934 1445370052 0.744690 -0.224487 0.581970 0.237305 1445370052 0.744690 -0.224487 0.581970 0.237305 1445370052 0.744690 -0.224487 0.581970 0.237305 1445370052 0.744690 -0.224487 0.581970 0.237305 1445370052 0.744690 -0.224487 0.581970 0.237305 1445370052 0.748596 -0.206909 0.585510 0.232178 1445370052 0.748596 -0.206909 0.585510 0.232178 1445370052 0.748596 -0.206909 0.585510 0.232178 1445370052 0.748596 -0.206909 0.585510 0.232178 1445370052 0.748596 -0.206909 0.585510 0.232178 1445370052 0.748596 -0.206909 0.585510 0.232178 1445370052 0.748596 -0.206909 0.585510 0.232178 1445370052 0.748352 -0.211182 0.581726 0.238525 1445370052 0.748352 -0.211182 0.581726 0.238525 1445370052 0.748352 -0.211182 0.581726 0.238525 1445370052 0.748352 -0.211182 0.581726 0.238525 1445370052 0.748352 -0.211182 0.581726 0.238525 1445370052 0.748352 -0.211182 0.581726 0.238525 1445370052 0.748352 -0.211182 0.581726 0.238525 1445370052 0.743896 -0.231995 0.574280 0.250854 1445370052 0.743896 -0.231995 0.574280 0.250854 1445370052 0.743896 -0.231995 0.574280 0.250854 1445370052 0.743896 -0.231995 0.574280 0.250854 1445370052 0.743896 -0.231995 0.574280 0.250854 1445370052 0.743896 -0.231995 0.574280 0.250854 1445370052 0.746460 -0.225830 0.577942 0.240112 1445370052 0.746460 -0.225830 0.577942 0.240112 1445370052 0.746460 -0.225830 0.577942 0.240112 1445370052 0.746460 -0.225830 0.577942 0.240112 1445370052 0.746460 -0.225830 0.577942 0.240112 1445370052 0.746460 -0.225830 0.577942 0.240112 1445370052 0.753967 -0.196289 0.589417 0.213257 1445370052 0.753967 -0.196289 0.589417 0.213257 1445370052 0.753967 -0.196289 0.589417 0.213257 1445370052 0.753967 -0.196289 0.589417 0.213257 1445370052 0.753967 -0.196289 0.589417 0.213257 1445370052 0.753967 -0.196289 0.589417 0.213257 1445370052 0.753967 -0.196289 0.589417 0.213257 1445370052 0.762512 -0.166016 0.596802 0.186523 1445370052 0.762512 -0.166016 0.596802 0.186523 1445370052 0.762512 -0.166016 0.596802 0.186523 1445370052 0.762512 -0.166016 0.596802 0.186523 1445370052 0.762512 -0.166016 0.596802 0.186523 1445370052 0.762512 -0.166016 0.596802 0.186523 1445370052 0.760864 -0.185913 0.588562 0.200073 1445370052 0.760864 -0.185913 0.588562 0.200073 1445370052 0.760864 -0.185913 0.588562 0.200073 1445370052 0.760864 -0.185913 0.588562 0.200073 1445370052 0.760864 -0.185913 0.588562 0.200073 1445370052 0.751099 -0.222351 0.578735 0.226624 1445370052 0.751099 -0.222351 0.578735 0.226624 1445370052 0.751099 -0.222351 0.578735 0.226624 1445370052 0.751099 -0.222351 0.578735 0.226624 1445370052 0.751099 -0.222351 0.578735 0.226624 1445370052 0.751099 -0.222351 0.578735 0.226624 1445370052 0.751099 -0.222351 0.578735 0.226624 1445370052 0.754883 -0.194153 0.591125 0.207336 1445370052 0.754883 -0.194153 0.591125 0.207336 1445370052 0.754883 -0.194153 0.591125 0.207336 1445370052 0.754883 -0.194153 0.591125 0.207336 1445370052 0.754883 -0.194153 0.591125 0.207336 1445370052 0.751587 -0.185608 0.597107 0.209900 1445370052 0.751587 -0.185608 0.597107 0.209900 1445370052 0.751587 -0.185608 0.597107 0.209900 1445370052 0.751587 -0.185608 0.597107 0.209900 1445370052 0.751587 -0.185608 0.597107 0.209900 1445370053 0.751587 -0.185608 0.597107 0.209900 1445370053 0.751587 -0.185608 0.597107 0.209900 1445370053 0.742371 -0.214111 0.588684 0.237488 1445370053 0.742371 -0.214111 0.588684 0.237488 1445370053 0.742371 -0.214111 0.588684 0.237488 1445370053 0.742371 -0.214111 0.588684 0.237488 1445370053 0.742371 -0.214111 0.588684 0.237488 1445370053 0.738342 -0.226501 0.582825 0.252441 1445370053 0.738342 -0.226501 0.582825 0.252441 1445370053 0.738342 -0.226501 0.582825 0.252441 1445370053 0.738342 -0.226501 0.582825 0.252441 1445370053 0.738342 -0.226501 0.582825 0.252441 1445370053 0.738342 -0.226501 0.582825 0.252441 1445370053 0.738342 -0.226501 0.582825 0.252441 1445370053 0.741150 -0.208496 0.588684 0.246277 1445370053 0.741150 -0.208496 0.588684 0.246277 1445370053 0.741150 -0.208496 0.588684 0.246277 1445370053 0.741150 -0.208496 0.588684 0.246277 1445370053 0.741150 -0.208496 0.588684 0.246277 1445370053 0.741150 -0.208496 0.588684 0.246277 1445370053 0.744690 -0.196838 0.590881 0.239807 1445370053 0.744690 -0.196838 0.590881 0.239807 1445370053 0.744690 -0.196838 0.590881 0.239807 1445370053 0.744690 -0.196838 0.590881 0.239807 1445370053 0.744690 -0.196838 0.590881 0.239807 1445370053 0.744690 -0.196838 0.590881 0.239807 1445370053 0.744690 -0.196838 0.590881 0.239807 1445370053 0.745300 -0.205383 0.586060 0.242371 1445370053 0.745300 -0.205383 0.586060 0.242371 1445370053 0.745300 -0.205383 0.586060 0.242371 1445370053 0.745300 -0.205383 0.586060 0.242371 1445370053 0.745300 -0.205383 0.586060 0.242371 1445370053 0.745300 -0.205383 0.586060 0.242371 1445370053 0.746460 -0.196777 0.592529 0.230042 1445370053 0.746460 -0.196777 0.592529 0.230042 1445370053 0.746460 -0.196777 0.592529 0.230042 1445370053 0.746460 -0.196777 0.592529 0.230042 1445370053 0.746460 -0.196777 0.592529 0.230042 1445370053 0.746460 -0.196777 0.592529 0.230042 1445370053 0.746460 -0.196777 0.592529 0.230042 1445370053 0.749634 -0.166321 0.607666 0.202698 1445370053 0.749634 -0.166321 0.607666 0.202698 1445370053 0.749634 -0.166321 0.607666 0.202698 1445370053 0.749634 -0.166321 0.607666 0.202698 1445370053 0.749634 -0.166321 0.607666 0.202698 1445370053 0.757080 -0.143005 0.612183 0.177551 1445370053 0.757080 -0.143005 0.612183 0.177551 1445370053 0.757080 -0.143005 0.612183 0.177551 1445370053 0.757080 -0.143005 0.612183 0.177551 1445370053 0.757080 -0.143005 0.612183 0.177551 1445370053 0.757080 -0.143005 0.612183 0.177551 1445370053 0.757080 -0.143005 0.612183 0.177551 1445370053 0.753479 -0.171509 0.602600 0.198914 1445370053 0.753479 -0.171509 0.602600 0.198914 1445370053 0.753479 -0.171509 0.602600 0.198914 1445370053 0.753479 -0.171509 0.602600 0.198914 1445370053 0.753479 -0.171509 0.602600 0.198914 1445370053 0.753479 -0.171509 0.602600 0.198914 1445370053 0.751953 -0.185791 0.597656 0.206848 1445370053 0.751953 -0.185791 0.597656 0.206848 1445370053 0.751953 -0.185791 0.597656 0.206848 1445370053 0.751953 -0.185791 0.597656 0.206848 1445370053 0.751953 -0.185791 0.597656 0.206848 1445370053 0.751953 -0.185791 0.597656 0.206848 1445370053 0.759949 -0.145569 0.608032 0.177429 1445370053 0.759949 -0.145569 0.608032 0.177429 1445370053 0.759949 -0.145569 0.608032 0.177429 1445370053 0.759949 -0.145569 0.608032 0.177429 1445370053 0.759949 -0.145569 0.608032 0.177429 1445370053 0.759949 -0.145569 0.608032 0.177429 1445370053 0.762024 -0.143372 0.604736 0.181519 1445370053 0.762024 -0.143372 0.604736 0.181519 1445370053 0.762024 -0.143372 0.604736 0.181519 1445370053 0.762024 -0.143372 0.604736 0.181519 1445370053 0.762024 -0.143372 0.604736 0.181519 1445370053 0.762024 -0.143372 0.604736 0.181519 1445370053 0.760498 -0.169739 0.593384 0.201721 1445370053 0.760498 -0.169739 0.593384 0.201721 1445370053 0.760498 -0.169739 0.593384 0.201721 1445370053 0.760498 -0.169739 0.593384 0.201721 1445370053 0.760498 -0.169739 0.593384 0.201721 1445370053 0.760498 -0.169739 0.593384 0.201721 1445370053 0.760193 -0.176025 0.591248 0.203674 1445370053 0.760193 -0.176025 0.591248 0.203674 1445370053 0.760193 -0.176025 0.591248 0.203674 1445370053 0.760193 -0.176025 0.591248 0.203674 1445370053 0.760193 -0.176025 0.591248 0.203674 1445370053 0.760193 -0.176025 0.591248 0.203674 1445370053 0.762207 -0.172119 0.591858 0.197571 1445370053 0.762207 -0.172119 0.591858 0.197571 1445370053 0.762207 -0.172119 0.591858 0.197571 1445370053 0.762207 -0.172119 0.591858 0.197571 1445370053 0.762207 -0.172119 0.591858 0.197571 1445370053 0.762207 -0.172119 0.591858 0.197571 1445370053 0.759521 -0.195007 0.584290 0.208862 1445370053 0.759521 -0.195007 0.584290 0.208862 1445370053 0.759521 -0.195007 0.584290 0.208862 1445370053 0.759521 -0.195007 0.584290 0.208862 1445370053 0.759521 -0.195007 0.584290 0.208862 1445370053 0.753174 -0.225342 0.575928 0.223999 1445370053 0.753174 -0.225342 0.575928 0.223999 1445370053 0.753174 -0.225342 0.575928 0.223999 1445370053 0.753174 -0.225342 0.575928 0.223999 1445370053 0.753174 -0.225342 0.575928 0.223999 1445370053 0.753174 -0.225342 0.575928 0.223999 1445370053 0.749634 -0.234741 0.575317 0.227905 1445370053 0.749634 -0.234741 0.575317 0.227905 1445370053 0.749634 -0.234741 0.575317 0.227905 1445370053 0.749634 -0.234741 0.575317 0.227905 1445370053 0.749634 -0.234741 0.575317 0.227905 1445370053 0.749634 -0.234741 0.575317 0.227905 1445370054 0.749634 -0.234741 0.575317 0.227905 1445370054 0.748230 -0.232300 0.577637 0.229126 1445370054 0.748230 -0.232300 0.577637 0.229126 1445370054 0.748230 -0.232300 0.577637 0.229126 1445370054 0.748230 -0.232300 0.577637 0.229126 1445370054 0.748230 -0.232300 0.577637 0.229126 1445370054 0.748230 -0.232300 0.577637 0.229126 1445370054 0.748230 -0.232300 0.577637 0.229126 1445370054 0.745728 -0.233154 0.577881 0.235657 1445370054 0.745728 -0.233154 0.577881 0.235657 1445370054 0.745728 -0.233154 0.577881 0.235657 1445370054 0.745728 -0.233154 0.577881 0.235657 1445370054 0.745728 -0.233154 0.577881 0.235657 1445370054 0.745728 -0.233154 0.577881 0.235657 1445370054 0.744080 -0.235352 0.576782 0.241333 1445370054 0.744080 -0.235352 0.576782 0.241333 1445370054 0.744080 -0.235352 0.576782 0.241333 1445370054 0.744080 -0.235352 0.576782 0.241333 1445370054 0.744080 -0.235352 0.576782 0.241333 1445370054 0.743958 -0.232544 0.576965 0.243835 1445370054 0.743958 -0.232544 0.576965 0.243835 1445370054 0.743958 -0.232544 0.576965 0.243835 1445370054 0.743958 -0.232544 0.576965 0.243835 1445370054 0.743958 -0.232544 0.576965 0.243835 1445370054 0.743958 -0.232544 0.576965 0.243835 1445370054 0.743530 -0.228821 0.577942 0.246399 1445370054 0.743530 -0.228821 0.577942 0.246399 1445370054 0.743530 -0.228821 0.577942 0.246399 1445370054 0.743530 -0.228821 0.577942 0.246399 1445370054 0.743530 -0.228821 0.577942 0.246399 1445370054 0.743530 -0.228821 0.577942 0.246399 1445370054 0.742188 -0.224426 0.580505 0.248474 1445370054 0.742188 -0.224426 0.580505 0.248474 1445370054 0.742188 -0.224426 0.580505 0.248474 1445370054 0.742188 -0.224426 0.580505 0.248474 1445370054 
0.741760 -0.204285 0.590576 0.243225 1445370073 0.741760 -0.204285 0.590576 0.243225 1445370073 0.741760 -0.204285 0.590576 0.243225 1445370073 0.741760 -0.204285 0.590576 0.243225 1445370073 0.741760 -0.204285 0.590576 0.243225 1445370073 0.741760 -0.204285 0.590576 0.243225 1445370073 0.739990 -0.204834 0.591614 0.245728 1445370073 0.739990 -0.204834 0.591614 0.245728 1445370073 0.739990 -0.204834 0.591614 0.245728 1445370073 0.739990 -0.204834 0.591614 0.245728 1445370073 0.739990 -0.204834 0.591614 0.245728 1445370073 0.737549 -0.212158 0.589417 0.252136 1445370073 0.737549 -0.212158 0.589417 0.252136 1445370073 0.737549 -0.212158 0.589417 0.252136 1445370073 0.737549 -0.212158 0.589417 0.252136 1445370073 0.737549 -0.212158 0.589417 0.252136 1445370073 0.737549 -0.212158 0.589417 0.252136 1445370074 0.739258 -0.219238 0.581299 0.259644 1445370074 0.739258 -0.219238 0.581299 0.259644 1445370074 0.739258 -0.219238 0.581299 0.259644 1445370074 0.739258 -0.219238 0.581299 0.259644 1445370074 0.739258 -0.219238 0.581299 0.259644 1445370074 0.739258 -0.219238 0.581299 0.259644 1445370074 0.743530 -0.232422 0.562012 0.277954 1445370074 0.743530 -0.232422 0.562012 0.277954 1445370074 0.743530 -0.232422 0.562012 0.277954 1445370074 0.743530 -0.232422 0.562012 0.277954 1445370074 0.743530 -0.232422 0.562012 0.277954 1445370074 0.743530 -0.232422 0.562012 0.277954 1445370074 0.751953 -0.241333 0.536987 0.296509 1445370074 0.751953 -0.241333 0.536987 0.296509 1445370074 0.751953 -0.241333 0.536987 0.296509 1445370074 0.751953 -0.241333 0.536987 0.296509 1445370074 0.751953 -0.241333 0.536987 0.296509 1445370074 0.751953 -0.241333 0.536987 0.296509 1445370074 0.763428 -0.257690 0.510681 0.299805 1445370074 0.763428 -0.257690 0.510681 0.299805 1445370074 0.763428 -0.257690 0.510681 0.299805 1445370074 0.763428 -0.257690 0.510681 0.299805 1445370074 0.763428 -0.257690 0.510681 0.299805 1445370074 0.763428 -0.257690 0.510681 0.299805 1445370074 0.773865 -0.307007 0.477112 0.281372 1445370074 0.773865 -0.307007 0.477112 0.281372 1445370074 0.773865 -0.307007 0.477112 0.281372 1445370074 0.773865 -0.307007 0.477112 0.281372 1445370074 0.773865 -0.307007 0.477112 0.281372 1445370074 0.773865 -0.307007 0.477112 0.281372 1445370074 0.778503 -0.393738 0.431030 0.230347 1445370074 0.778503 -0.393738 0.431030 0.230347 1445370074 0.778503 -0.393738 0.431030 0.230347 1445370074 0.778503 -0.393738 0.431030 0.230347 1445370074 0.778503 -0.393738 0.431030 0.230347 1445370074 0.778503 -0.393738 0.431030 0.230347 1445370074 0.778503 -0.393738 0.431030 0.230347 1445370074 0.779907 -0.461182 0.387939 0.168884 1445370074 0.779907 -0.461182 0.387939 0.168884 1445370074 0.779907 -0.461182 0.387939 0.168884 1445370074 0.779907 -0.461182 0.387939 0.168884 1445370074 0.779907 -0.461182 0.387939 0.168884 1445370074 0.782166 -0.494507 0.353577 0.136353 1445370074 0.782166 -0.494507 0.353577 0.136353 1445370074 0.782166 -0.494507 0.353577 0.136353 1445370074 0.782166 -0.494507 0.353577 0.136353 1445370074 0.782166 -0.494507 0.353577 0.136353 1445370074 0.782166 -0.494507 0.353577 0.136353 1445370074 0.776978 -0.530762 0.313965 0.126465 1445370074 0.776978 -0.530762 0.313965 0.126465 1445370074 0.776978 -0.530762 0.313965 0.126465 1445370074 0.776978 -0.530762 0.313965 0.126465 1445370074 0.776978 -0.530762 0.313965 0.126465 1445370074 0.776978 -0.530762 0.313965 0.126465 1445370074 0.779785 -0.549744 0.279907 0.106506 1445370074 0.779785 -0.549744 0.279907 0.106506 1445370074 0.779785 -0.549744 0.279907 0.106506 1445370074 0.779785 -0.549744 0.279907 0.106506 1445370074 0.779785 -0.549744 0.279907 0.106506 1445370074 0.811157 -0.521118 0.263489 0.031189 1445370074 0.811157 -0.521118 0.263489 0.031189 1445370074 0.811157 -0.521118 0.263489 0.031189 1445370074 0.811157 -0.521118 0.263489 0.031189 1445370074 0.811157 -0.521118 0.263489 0.031189 1445370074 0.811157 -0.521118 0.263489 0.031189 1445370074 0.846680 -0.460388 0.258911 -0.064209 1445370074 0.846680 -0.460388 0.258911 -0.064209 1445370074 0.846680 -0.460388 0.258911 -0.064209 1445370074 0.846680 -0.460388 0.258911 -0.064209 1445370074 0.846680 -0.460388 0.258911 -0.064209 1445370074 0.846680 -0.460388 0.258911 -0.064209 1445370074 0.846680 -0.460388 0.258911 -0.064209 1445370074 0.863220 -0.432129 0.214172 -0.149048 1445370074 0.863220 -0.432129 0.214172 -0.149048 1445370074 0.863220 -0.432129 0.214172 -0.149048 1445370074 0.863220 -0.432129 0.214172 -0.149048 1445370074 0.863220 -0.432129 0.214172 -0.149048 1445370074 0.882324 -0.382263 0.146729 -0.231995 1445370074 0.882324 -0.382263 0.146729 -0.231995 1445370074 0.882324 -0.382263 0.146729 -0.231995 1445370074 0.882324 -0.382263 0.146729 -0.231995 1445370074 0.882324 -0.382263 0.146729 -0.231995 1445370074 0.882324 -0.382263 0.146729 -0.231995 1445370074 0.882324 -0.382263 0.146729 -0.231995 1445370074 0.881531 -0.380554 0.173157 -0.219299 1445370074 0.881531 -0.380554 0.173157 -0.219299 1445370074 0.881531 -0.380554 0.173157 -0.219299 1445370074 0.881531 -0.380554 0.173157 -0.219299 1445370074 0.881531 -0.380554 0.173157 -0.219299 1445370074 0.825867 -0.499146 0.220215 -0.142395 1445370074 0.825867 -0.499146 0.220215 -0.142395 1445370074 0.825867 -0.499146 0.220215 -0.142395 1445370074 0.825867 -0.499146 0.220215 -0.142395 1445370074 0.825867 -0.499146 0.220215 -0.142395 1445370074 0.825867 -0.499146 0.220215 -0.142395 1445370074 0.859314 -0.446777 0.228760 -0.098267 1445370074 0.859314 -0.446777 0.228760 -0.098267 1445370074 0.859314 -0.446777 0.228760 -0.098267 1445370074 0.859314 -0.446777 0.228760 -0.098267 1445370074 0.859314 -0.446777 0.228760 -0.098267 1445370074 0.866516 -0.419189 0.267761 -0.041199 1445370074 0.866516 -0.419189 0.267761 -0.041199 1445370074 0.866516 -0.419189 0.267761 -0.041199 1445370074 0.866516 -0.419189 0.267761 -0.041199 1445370074 0.866516 -0.419189 0.267761 -0.041199 1445370074 0.866516 -0.419189 0.267761 -0.041199 1445370074 0.866516 -0.419189 0.267761 -0.041199 1445370075 0.810364 -0.513428 0.282166 0.002563 1445370075 0.810364 -0.513428 0.282166 0.002563 1445370075 0.810364 -0.513428 0.282166 0.002563 1445370075 0.810364 -0.513428 0.282166 0.002563 1445370075 0.810364 -0.513428 0.282166 0.002563 1445370075 0.810364 -0.513428 0.282166 0.002563 1445370075 0.752197 -0.590393 0.288757 0.047241 1445370075 0.752197 -0.590393 0.288757 0.047241 1445370075 0.752197 -0.590393 0.288757 0.047241 1445370075 0.752197 -0.590393 0.288757 0.047241 1445370075 0.752197 -0.590393 0.288757 0.047241 1445370075 0.752197 -0.590393 0.288757 0.047241 1445370075 0.742310 -0.585693 0.311279 0.094849 1445370075 0.742310 -0.585693 0.311279 0.094849 1445370075 0.742310 -0.585693 0.311279 0.094849 1445370075 0.742310 -0.585693 0.311279 0.094849 1445370075 0.742310 -0.585693 0.311279 0.094849 1445370075 0.742310 -0.585693 0.311279 0.094849 1445370075 0.742310 -0.585693 0.311279 0.094849 1445370075 0.722473 -0.606140 0.315369 0.105713 1445370075 0.722473 -0.606140 0.315369 0.105713 1445370075 0.722473 -0.606140 0.315369 0.105713 1445370075 0.722473 -0.606140 0.315369 0.105713 1445370075 0.722473 -0.606140 0.315369 0.105713 1445370075 0.728516 -0.609314 0.303833 0.074768 1445370075 0.728516 -0.609314 0.303833 0.074768 1445370075 0.728516 -0.609314 0.303833 0.074768 1445370075 0.728516 -0.609314 0.303833 0.074768 1445370075 0.728516 -0.609314 0.303833 0.074768 1445370075 0.728516 -0.609314 0.303833 0.074768 1445370075 0.788147 -0.551819 0.272522 0.004700 1445370075 0.788147 -0.551819 0.272522 0.004700 1445370075 0.788147 -0.551819 0.272522 0.004700 1445370075 0.788147 -0.551819 0.272522 0.004700 1445370075 0.788147 -0.551819 0.272522 0.004700 1445370075 0.788147 -0.551819 0.272522 0.004700 1445370075 0.788147 -0.551819 0.272522 0.004700 1445370075 0.839966 -0.483337 0.231934 -0.083313 1445370075 0.839966 -0.483337 0.231934 -0.083313 1445370075 0.839966 -0.483337 0.231934 -0.083313 1445370075 0.839966 -0.483337 0.231934 -0.083313 1445370075 0.839966 -0.483337 0.231934 -0.083313 1445370075 0.839966 -0.483337 0.231934 -0.083313 1445370075 0.867493 -0.435242 0.171875 -0.168579 1445370075 0.867493 -0.435242 0.171875 -0.168579 1445370075 0.867493 -0.435242 0.171875 -0.168579 1445370075 0.867493 -0.435242 0.171875 -0.168579 1445370075 0.867493 -0.435242 0.171875 -0.168579 1445370075 0.867493 -0.435242 0.171875 -0.168579 1445370075 0.890930 -0.361389 0.102966 -0.254944 1445370075 0.890930 -0.361389 0.102966 -0.254944 1445370075 0.890930 -0.361389 0.102966 -0.254944 1445370075 0.890930 -0.361389 0.102966 -0.254944 1445370075 0.890930 -0.361389 0.102966 -0.254944 1445370075 0.908630 -0.327332 0.104614 -0.237183 1445370075 0.908630 -0.327332 0.104614 -0.237183 1445370075 0.908630 -0.327332 0.104614 -0.237183 1445370075 0.908630 -0.327332 0.104614 -0.237183 1445370075 0.908630 -0.327332 0.104614 -0.237183 1445370075 0.908630 -0.327332 0.104614 -0.237183 1445370075 0.823669 -0.512085 0.189453 -0.153198 1445370075 0.823669 -0.512085 0.189453 -0.153198 1445370075 0.823669 -0.512085 0.189453 -0.153198 1445370075 0.823669 -0.512085 0.189453 -0.153198 1445370075 0.823669 -0.512085 0.189453 -0.153198 1445370075 0.826172 -0.510437 0.219482 -0.093445 1445370075 0.826172 -0.510437 0.219482 -0.093445 1445370075 0.826172 -0.510437 0.219482 -0.093445 1445370075 0.826172 -0.510437 0.219482 -0.093445 1445370075 0.826172 -0.510437 0.219482 -0.093445 1445370075 0.826172 -0.510437 0.219482 -0.093445 1445370075 0.845215 -0.460876 0.267212 -0.042358 1445370075 0.845215 -0.460876 0.267212 -0.042358 1445370075 0.845215 -0.460876 0.267212 -0.042358 1445370075 0.845215 -0.460876 0.267212 -0.042358 1445370075 0.845215 -0.460876 0.267212 -0.042358 1445370075 0.845215 -0.460876 0.267212 -0.042358 1445370075 0.845215 -0.460876 0.267212 -0.042358 1445370075 0.793518 -0.535583 0.287720 0.025879 1445370075 0.793518 -0.535583 0.287720 0.025879 1445370075 0.793518 -0.535583 0.287720 0.025879 1445370075 0.793518 -0.535583 0.287720 0.025879 1445370075 0.793518 -0.535583 0.287720 0.025879 1445370075 0.793518 -0.535583 0.287720 0.025879 1445370075 0.714172 -0.618225 0.313599 0.096985 1445370075 0.714172 -0.618225 0.313599 0.096985 1445370075 0.714172 -0.618225 0.313599 0.096985 1445370075 0.714172 -0.618225 0.313599 0.096985 1445370075 0.714172 -0.618225 0.313599 0.096985 1445370075 0.714172 -0.618225 0.313599 0.096985 1445370075 0.714172 -0.618225 0.313599 0.096985 1445370075 0.715637 -0.568115 0.370789 0.166016 1445370075 0.715637 -0.568115 0.370789 0.166016 1445370075 0.715637 -0.568115 0.370789 0.166016 1445370075 0.715637 -0.568115 0.370789 0.166016 1445370075 0.715637 -0.568115 0.370789 0.166016 1445370075 0.715637 -0.568115 0.370789 0.166016 1445370075 0.699463 -0.567383 0.387085 0.197388 1445370075 0.699463 -0.567383 0.387085 0.197388 1445370075 0.699463 -0.567383 0.387085 0.197388 1445370075 0.699463 -0.567383 0.387085 0.197388 1445370075 0.699463 -0.567383 0.387085 0.197388 1445370075 0.699463 -0.567383 0.387085 0.197388 1445370075 0.699463 -0.567383 0.387085 0.197388 1445370075 0.711609 -0.595093 0.339050 0.156555 1445370075 0.711609 -0.595093 0.339050 0.156555 1445370075 0.711609 -0.595093 0.339050 0.156555 1445370075 0.711609 -0.595093 0.339050 0.156555 1445370075 0.711609 -0.595093 0.339050 0.156555 1445370075 0.775085 -0.562195 0.281799 0.060730 1445370076 0.775085 -0.562195 0.281799 0.060730 1445370076 0.775085 -0.562195 0.281799 0.060730 1445370076 0.775085 -0.562195 0.281799 0.060730 1445370076 0.834167 -0.498657 0.232605 -0.037720 1445370076 0.834167 -0.498657 0.232605 -0.037720 1445370076 0.834167 -0.498657 0.232605 -0.037720 1445370076 0.834167 -0.498657 0.232605 -0.037720 1445370076 0.834167 -0.498657 0.232605 -0.037720 1445370076 0.834167 -0.498657 0.232605 -0.037720 1445370076 0.834167 -0.498657 0.232605 -0.037720 1445370076 0.854675 -0.472717 0.177734 -0.119873 1445370076 0.854675 -0.472717 0.177734 -0.119873 1445370076 0.854675 -0.472717 0.177734 -0.119873 1445370076 0.854675 -0.472717 0.177734 -0.119873 1445370076 0.854675 -0.472717 0.177734 -0.119873 1445370076 0.854675 -0.472717 0.177734 -0.119873 1445370076 0.877991 -0.414307 0.098145 -0.218628 1445370076 0.877991 -0.414307 0.098145 -0.218628 1445370076 0.877991 -0.414307 0.098145 -0.218628 1445370076 0.877991 -0.414307 0.098145 -0.218628 1445370076 0.877991 -0.414307 0.098145 -0.218628 1445370076 0.906189 -0.341125 0.065857 -0.241028 1445370076 0.906189 -0.341125 0.065857 -0.241028 1445370076 0.906189 -0.341125 0.065857 -0.241028 1445370076 0.906189 -0.341125 0.065857 -0.241028 1445370076 0.906189 -0.341125 0.065857 -0.241028 1445370076 0.906189 -0.341125 0.065857 -0.241028 1445370076 0.808533 -0.537598 0.164856 -0.173279 1445370076 0.808533 -0.537598 0.164856 -0.173279 1445370076 0.808533 -0.537598 0.164856 -0.173279 1445370076 0.808533 -0.537598 0.164856 -0.173279 1445370076 0.808533 -0.537598 0.164856 -0.173279 1445370076 0.808533 -0.537598 0.164856 -0.173279 1445370076 0.806580 -0.548035 0.186279 -0.119873 1445370076 0.806580 -0.548035 0.186279 -0.119873 1445370076 0.806580 -0.548035 0.186279 -0.119873 1445370076 0.806580 -0.548035 0.186279 -0.119873 1445370076 0.806580 -0.548035 0.186279 -0.119873 1445370076 0.806580 -0.548035 0.186279 -0.119873 1445370076 0.806580 -0.548035 0.186279 -0.119873 1445370076 0.847656 -0.465881 0.245117 -0.065918 1445370076 0.847656 -0.465881 0.245117 -0.065918 1445370076 0.847656 -0.465881 0.245117 -0.065918 1445370076 0.820313 -0.491333 0.292725 0.001404 1445370076 0.820313 -0.491333 0.292725 0.001404 1445370076 0.820313 -0.491333 0.292725 0.001404 1445370076 0.820313 -0.491333 0.292725 0.001404 1445370076 0.820313 -0.491333 0.292725 0.001404 1445370076 0.820313 -0.491333 0.292725 0.001404 1445370076 0.730286 -0.578613 0.347046 0.106812 1445370076 0.730286 -0.578613 0.347046 0.106812 1445370076 0.730286 -0.578613 0.347046 0.106812 1445370076 0.730286 -0.578613 0.347046 0.106812 1445370076 0.730286 -0.578613 0.347046 0.106812 1445370076 0.730286 -0.578613 0.347046 0.106812 1445370076 0.730286 -0.578613 0.347046 0.106812 1445370076 0.681274 -0.559631 0.433533 0.186218 1445370076 0.681274 -0.559631 0.433533 0.186218 1445370076 0.681274 -0.559631 0.433533 0.186218 1445370076 0.681274 -0.559631 0.433533 0.186218 1445370076 0.681274 -0.559631 0.433533 0.186218 1445370076 0.680542 -0.539063 0.455200 0.197754 1445370076 0.680542 -0.539063 0.455200 0.197754 1445370076 0.680542 -0.539063 0.455200 0.197754 1445370076 0.680542 -0.539063 0.455200 0.197754 1445370076 0.680542 -0.539063 0.455200 0.197754 1445370076 0.680542 -0.539063 0.455200 0.197754 1445370076 0.699280 -0.576416 0.390381 0.162354 1445370076 0.699280 -0.576416 0.390381 0.162354 1445370076 0.699280 -0.576416 0.390381 0.162354 1445370076 0.699280 -0.576416 0.390381 0.162354 1445370076 0.755615 -0.566833 0.318909 0.077454 1445370076 0.755615 -0.566833 0.318909 0.077454 1445370076 0.755615 -0.566833 0.318909 0.077454 1445370076 0.755615 -0.566833 0.318909 0.077454 1445370076 0.755615 -0.566833 0.318909 0.077454 1445370076 0.755615 -0.566833 0.318909 0.077454 1445370076 0.817993 -0.505005 0.272766 -0.037109 1445370076 0.817993 -0.505005 0.272766 -0.037109 1445370076 0.817993 -0.505005 0.272766 -0.037109 1445370076 0.817993 -0.505005 0.272766 -0.037109 1445370076 0.817993 -0.505005 0.272766 -0.037109 1445370076 0.817993 -0.505005 0.272766 -0.037109 1445370076 0.835388 -0.487549 0.219055 -0.128052 1445370076 0.835388 -0.487549 0.219055 -0.128052 1445370076 0.835388 -0.487549 0.219055 -0.128052 1445370076 0.835388 -0.487549 0.219055 -0.128052 1445370076 0.835388 -0.487549 0.219055 -0.128052 1445370076 0.835388 -0.487549 0.219055 -0.128052 1445370076 0.847107 -0.451599 0.133362 -0.246277 1445370076 0.847107 -0.451599 0.133362 -0.246277 1445370076 0.847107 -0.451599 0.133362 -0.246277 1445370076 0.847107 -0.451599 0.133362 -0.246277 1445370076 0.847107 -0.451599 0.133362 -0.246277 1445370076 0.847107 -0.451599 0.133362 -0.246277 1445370076 0.857605 -0.434692 0.138306 -0.237610 1445370076 0.857605 -0.434692 0.138306 -0.237610 1445370076 0.857605 -0.434692 0.138306 -0.237610 1445370076 0.857605 -0.434692 0.138306 -0.237610 1445370076 0.857605 -0.434692 0.138306 -0.237610 1445370076 0.857605 -0.434692 0.138306 -0.237610 1445370076 0.793335 -0.550293 0.199585 -0.166992 1445370076 0.793335 -0.550293 0.199585 -0.166992 1445370076 0.793335 -0.550293 0.199585 -0.166992 1445370077 0.793335 -0.550293 0.199585 -0.166992 1445370077 0.793335 -0.550293 0.199585 -0.166992 1445370077 0.793335 -0.550293 0.199585 -0.166992 1445370077 0.793335 -0.550293 0.199585 -0.166992 1445370077 0.822937 -0.506592 0.218994 -0.134705 1445370077 0.822937 -0.506592 0.218994 -0.134705 1445370077 0.822937 -0.506592 0.218994 -0.134705 1445370077 0.822937 -0.506592 0.218994 -0.134705 1445370077 0.822937 -0.506592 0.218994 -0.134705 1445370077 0.822937 -0.506592 0.218994 -0.134705 1445370077 0.828613 -0.474304 0.284241 -0.087158 1445370077 0.828613 -0.474304 0.284241 -0.087158 1445370077 0.828613 -0.474304 0.284241 -0.087158 1445370077 0.828613 -0.474304 0.284241 -0.087158 1445370077 0.828613 -0.474304 0.284241 -0.087158 1445370077 0.828613 -0.474304 0.284241 -0.087158 1445370077 0.750671 -0.567078 0.337891 -0.025940 1445370077 0.750671 -0.567078 0.337891 -0.025940 1445370077 0.750671 -0.567078 0.337891 -0.025940 1445370077 0.750671 -0.567078 0.337891 -0.025940 1445370077 0.750671 -0.567078 0.337891 -0.025940 1445370077 0.750671 -0.567078 0.337891 -0.025940 1445370077 0.671814 -0.620422 0.398865 0.067688 1445370077 0.671814 -0.620422 0.398865 0.067688 1445370077 0.671814 -0.620422 0.398865 0.067688 1445370077 0.671814 -0.620422 0.398865 0.067688 1445370077 0.671814 -0.620422 0.398865 0.067688 1445370077 0.671814 -0.620422 0.398865 0.067688 1445370077 0.671570 -0.575317 0.456177 0.099304 1445370077 0.671570 -0.575317 0.456177 0.099304 1445370077 0.671570 -0.575317 0.456177 0.099304 1445370077 0.671570 -0.575317 0.456177 0.099304 1445370077 0.671570 -0.575317 0.456177 0.099304 1445370077 0.671570 -0.575317 0.456177 0.099304 1445370077 0.671570 -0.575317 0.456177 0.099304 1445370077 0.668762 -0.591492 0.439636 0.098083 1445370077 0.668762 -0.591492 0.439636 0.098083 1445370077 0.668762 -0.591492 0.439636 0.098083 1445370077 0.668762 -0.591492 0.439636 0.098083 1445370077 0.668762 -0.591492 0.439636 0.098083 1445370077 0.668762 -0.591492 0.439636 0.098083 1445370077 0.685120 -0.613342 0.387390 0.065979 1445370077 0.685120 -0.613342 0.387390 0.065979 1445370077 0.685120 -0.613342 0.387390 0.065979 1445370077 0.685120 -0.613342 0.387390 0.065979 1445370077 0.685120 -0.613342 0.387390 0.065979 1445370077 0.685120 -0.613342 0.387390 0.065979 1445370077 0.740662 -0.588013 0.325073 -0.000916 1445370077 0.740662 -0.588013 0.325073 -0.000916 1445370077 0.740662 -0.588013 0.325073 -0.000916 1445370077 0.740662 -0.588013 0.325073 -0.000916 1445370077 0.740662 -0.588013 0.325073 -0.000916 1445370077 0.740662 -0.588013 0.325073 -0.000916 1445370077 0.740662 -0.588013 0.325073 -0.000916 1445370077 0.804871 -0.529785 0.254456 -0.082031 1445370077 0.804871 -0.529785 0.254456 -0.082031 1445370077 0.804871 -0.529785 0.254456 -0.082031 1445370077 0.804871 -0.529785 0.254456 -0.082031 1445370077 0.804871 -0.529785 0.254456 -0.082031 1445370077 0.804871 -0.529785 0.254456 -0.082031 1445370077 0.836914 -0.488770 0.184204 -0.163391 1445370077 0.836914 -0.488770 0.184204 -0.163391 1445370077 0.836914 -0.488770 0.184204 -0.163391 1445370077 0.836914 -0.488770 0.184204 -0.163391 1445370077 0.836914 -0.488770 0.184204 -0.163391 1445370077 0.836914 -0.488770 0.184204 -0.163391 1445370077 0.886841 -0.384033 0.099365 -0.237000 1445370077 0.886841 -0.384033 0.099365 -0.237000 1445370077 0.886841 -0.384033 0.099365 -0.237000 1445370077 0.886841 -0.384033 0.099365 -0.237000 1445370077 0.900513 -0.356140 0.096985 -0.229797 1445370077 0.900513 -0.356140 0.096985 -0.229797 1445370077 0.900513 -0.356140 0.096985 -0.229797 1445370077 0.900513 -0.356140 0.096985 -0.229797 1445370077 0.900513 -0.356140 0.096985 -0.229797 1445370077 0.900513 -0.356140 0.096985 -0.229797 1445370077 0.823425 -0.507629 0.171814 -0.186340 1445370077 0.823425 -0.507629 0.171814 -0.186340 1445370077 0.823425 -0.507629 0.171814 -0.186340 1445370077 0.823425 -0.507629 0.171814 -0.186340 1445370077 0.823425 -0.507629 0.171814 -0.186340 1445370077 0.823425 -0.507629 0.171814 -0.186340 1445370077 0.826843 -0.493469 0.239258 -0.124634 1445370077 0.826843 -0.493469 0.239258 -0.124634 1445370077 0.826843 -0.493469 0.239258 -0.124634 1445370077 0.826843 -0.493469 0.239258 -0.124634 1445370077 0.826843 -0.493469 0.239258 -0.124634 1445370077 0.826843 -0.493469 0.239258 -0.124634 1445370077 0.819397 -0.484924 0.294189 -0.083130 1445370077 0.819397 -0.484924 0.294189 -0.083130 1445370077 0.819397 -0.484924 0.294189 -0.083130 1445370077 0.819397 -0.484924 0.294189 -0.083130 1445370077 0.819397 -0.484924 0.294189 -0.083130 1445370077 0.819397 -0.484924 0.294189 -0.083130 1445370077 0.746460 -0.574585 0.334534 -0.026733 1445370077 0.746460 -0.574585 0.334534 -0.026733 1445370077 0.746460 -0.574585 0.334534 -0.026733 1445370077 0.746460 -0.574585 0.334534 -0.026733 1445370077 0.746460 -0.574585 0.334534 -0.026733 1445370077 0.746460 -0.574585 0.334534 -0.026733 1445370077 0.746460 -0.574585 0.334534 -0.026733 1445370077 0.699280 -0.592407 0.398621 0.033325 1445370077 0.699280 -0.592407 0.398621 0.033325 1445370077 0.699280 -0.592407 0.398621 0.033325 1445370077 0.699280 -0.592407 0.398621 0.033325 1445370077 0.699280 -0.592407 0.398621 0.033325 1445370077 0.699280 -0.592407 0.398621 0.033325 1445370077 0.697266 -0.539124 0.468811 0.058167 1445370077 0.697266 -0.539124 0.468811 0.058167 1445370077 0.697266 -0.539124 0.468811 0.058167 1445370077 0.697266 -0.539124 0.468811 0.058167 1445370077 0.697266 -0.539124 0.468811 0.058167 1445370078 0.697266 -0.539124 0.468811 0.058167 1445370078 0.697266 -0.539124 0.468811 0.058167 1445370078 0.680725 -0.547058 0.479309 0.087219 1445370078 0.680725 -0.547058 0.479309 0.087219 1445370078 0.680725 -0.547058 0.479309 0.087219 1445370078 0.680725 -0.547058 0.479309 0.087219 1445370078 0.680725 -0.547058 0.479309 0.087219 1445370078 0.680725 -0.547058 0.479309 0.087219 1445370078 0.687988 -0.572754 0.434448 0.099182 1445370078 0.687988 -0.572754 0.434448 0.099182 1445370078 0.687988 -0.572754 0.434448 0.099182 1445370078 0.687988 -0.572754 0.434448 0.099182 1445370078 0.687988 -0.572754 0.434448 0.099182 1445370078 0.687988 -0.572754 0.434448 0.099182 1445370078 0.687988 -0.572754 0.434448 0.099182 1445370078 0.727722 -0.584473 0.356873 0.038269 1445370078 0.727722 -0.584473 0.356873 0.038269 1445370078 0.727722 -0.584473 0.356873 0.038269 1445370078 0.727722 -0.584473 0.356873 0.038269 1445370078 0.727722 -0.584473 0.356873 0.038269 1445370078 0.727722 -0.584473 0.356873 0.038269 1445370078 0.796021 -0.527893 0.287781 -0.069519 1445370078 0.796021 -0.527893 0.287781 -0.069519 1445370078 0.796021 -0.527893 0.287781 -0.069519 1445370078 0.796021 -0.527893 0.287781 -0.069519 1445370078 0.796021 -0.527893 0.287781 -0.069519 1445370078 0.796021 -0.527893 0.287781 -0.069519 1445370078 0.837341 -0.478088 0.210693 -0.160950 1445370078 0.837341 -0.478088 0.210693 -0.160950 1445370078 0.837341 -0.478088 0.210693 -0.160950 1445370078 0.837341 -0.478088 0.210693 -0.160950 1445370078 0.837341 -0.478088 0.210693 -0.160950 1445370078 0.837341 -0.478088 0.210693 -0.160950 1445370078 0.837341 -0.478088 0.210693 -0.160950 1445370078 0.880798 -0.393066 0.109009 -0.240356 1445370078 0.880798 -0.393066 0.109009 -0.240356 1445370078 0.880798 -0.393066 0.109009 -0.240356 1445370078 0.880798 -0.393066 0.109009 -0.240356 1445370078 0.880798 -0.393066 0.109009 -0.240356 1445370078 0.880798 -0.393066 0.109009 -0.240356 1445370078 0.893250 -0.376160 0.110535 -0.220093 1445370078 0.893250 -0.376160 0.110535 -0.220093 1445370078 0.893250 -0.376160 0.110535 -0.220093 1445370078 0.893250 -0.376160 0.110535 -0.220093 1445370078 0.893250 -0.376160 0.110535 -0.220093 1445370078 0.893250 -0.376160 0.110535 -0.220093 1445370078 0.814880 -0.525757 0.174866 -0.170044 1445370078 0.814880 -0.525757 0.174866 -0.170044 1445370078 0.814880 -0.525757 0.174866 -0.170044 1445370078 0.814880 -0.525757 0.174866 -0.170044 1445370078 0.814880 -0.525757 0.174866 -0.170044 1445370078 0.825684 -0.506042 0.218140 -0.120361 1445370078 0.825684 -0.506042 0.218140 -0.120361 1445370078 0.825684 -0.506042 0.218140 -0.120361 1445370078 0.825684 -0.506042 0.218140 -0.120361 1445370078 0.825684 -0.506042 0.218140 -0.120361 1445370078 0.825684 -0.506042 0.218140 -0.120361 1445370078 0.840454 -0.460022 0.276978 -0.072266 1445370078 0.840454 -0.460022 0.276978 -0.072266 1445370078 0.840454 -0.460022 0.276978 -0.072266 1445370078 0.840454 -0.460022 0.276978 -0.072266 1445370078 0.840454 -0.460022 0.276978 -0.072266 1445370078 0.840454 -0.460022 0.276978 -0.072266 1445370078 0.777161 -0.524963 0.346619 -0.017090 1445370078 0.777161 -0.524963 0.346619 -0.017090 1445370078 0.777161 -0.524963 0.346619 -0.017090 1445370078 0.777161 -0.524963 0.346619 -0.017090 1445370078 0.777161 -0.524963 0.346619 -0.017090 1445370078 0.777161 -0.524963 0.346619 -0.017090 1445370078 0.777161 -0.524963 0.346619 -0.017090 1445370078 0.699829 -0.585876 0.400940 0.078552 1445370078 0.699829 -0.585876 0.400940 0.078552 1445370078 0.699829 -0.585876 0.400940 0.078552 1445370078 0.699829 -0.585876 0.400940 0.078552 1445370078 0.699829 -0.585876 0.400940 0.078552 1445370078 0.699829 -0.585876 0.400940 0.078552 1445370078 0.673828 -0.558655 0.465210 0.131958 1445370078 0.673828 -0.558655 0.465210 0.131958 1445370078 0.673828 -0.558655 0.465210 0.131958 1445370078 0.673828 -0.558655 0.465210 0.131958 1445370078 0.673828 -0.558655 0.465210 0.131958 1445370078 0.673828 -0.558655 0.465210 0.131958 1445370078 0.679688 -0.546936 0.474487 0.116943 1445370078 0.679688 -0.546936 0.474487 0.116943 1445370078 0.679688 -0.546936 0.474487 0.116943 1445370078 0.679688 -0.546936 0.474487 0.116943 1445370078 0.679688 -0.546936 0.474487 0.116943 1445370078 0.679688 -0.546936 0.474487 0.116943 1445370078 0.679688 -0.546936 0.474487 0.116943 1445370078 0.702881 -0.564331 0.426086 0.076599 1445370078 0.702881 -0.564331 0.426086 0.076599 1445370078 0.702881 -0.564331 0.426086 0.076599 1445370078 0.702881 -0.564331 0.426086 0.076599 1445370078 0.702881 -0.564331 0.426086 0.076599 1445370078 0.702881 -0.564331 0.426086 0.076599 1445370078 0.702881 -0.564331 0.426086 0.076599 1445370078 0.734009 -0.579956 0.351929 0.031921 1445370078 0.734009 -0.579956 0.351929 0.031921 1445370078 0.734009 -0.579956 0.351929 0.031921 1445370078 
0.733704 -0.222656 0.583557 0.267334 1445370085 0.733704 -0.222656 0.583557 0.267334 1445370085 0.733704 -0.222656 0.583557 0.267334 1445370085 0.737671 -0.214478 0.583740 0.262695 1445370085 0.737671 -0.214478 0.583740 0.262695 1445370085 0.737671 -0.214478 0.583740 0.262695 1445370085 0.737671 -0.214478 0.583740 0.262695 1445370085 0.737671 -0.214478 0.583740 0.262695 1445370085 0.737671 -0.214478 0.583740 0.262695 1445370085 0.740295 -0.213806 0.580811 0.262268 1445370085 0.740295 -0.213806 0.580811 0.262268 1445370085 0.740295 -0.213806 0.580811 0.262268 1445370085 0.740295 -0.213806 0.580811 0.262268 1445370085 0.740295 -0.213806 0.580811 0.262268 1445370085 0.740295 -0.213806 0.580811 0.262268 1445370085 0.740295 -0.213806 0.580811 0.262268 1445370085 0.743225 -0.211731 0.579346 0.259033 1445370085 0.743225 -0.211731 0.579346 0.259033 1445370085 0.743225 -0.211731 0.579346 0.259033 1445370085 0.743225 -0.211731 0.579346 0.259033 1445370085 0.743225 -0.211731 0.579346 0.259033 1445370085 0.743225 -0.211731 0.579346 0.259033 1445370085 0.745117 -0.213928 0.576111 0.258850 1445370085 0.745117 -0.213928 0.576111 0.258850 1445370085 0.745117 -0.213928 0.576111 0.258850 1445370085 0.745117 -0.213928 0.576111 0.258850 1445370085 0.745117 -0.213928 0.576111 0.258850 1445370085 0.745117 -0.213928 0.576111 0.258850 1445370085 0.745117 -0.213928 0.576111 0.258850 1445370085 0.743591 -0.223267 0.572205 0.263916 1445370085 0.743591 -0.223267 0.572205 0.263916 1445370085 0.743591 -0.223267 0.572205 0.263916 1445370085 0.743591 -0.223267 0.572205 0.263916 1445370085 0.743591 -0.223267 0.572205 0.263916 1445370085 0.738403 -0.236511 0.568726 0.274353 1445370085 0.738403 -0.236511 0.568726 0.274353 1445370085 0.738403 -0.236511 0.568726 0.274353 1445370085 0.738403 -0.236511 0.568726 0.274353 1445370085 0.738403 -0.236511 0.568726 0.274353 1445370085 0.738403 -0.236511 0.568726 0.274353 1445370085 0.733093 -0.249695 0.565002 0.284485 1445370085 0.733093 -0.249695 0.565002 0.284485 1445370085 0.733093 -0.249695 0.565002 0.284485 1445370085 0.733093 -0.249695 0.565002 0.284485 1445370085 0.733093 -0.249695 0.565002 0.284485 1445370085 0.733093 -0.249695 0.565002 0.284485 1445370085 0.730347 -0.256592 0.561890 0.291443 1445370085 0.730347 -0.256592 0.561890 0.291443 1445370085 0.730347 -0.256592 0.561890 0.291443 1445370085 0.730347 -0.256592 0.561890 0.291443 1445370085 0.730347 -0.256592 0.561890 0.291443 1445370085 0.730347 -0.256592 0.561890 0.291443 1445370085 0.727478 -0.263184 0.559509 0.297241 1445370085 0.727478 -0.263184 0.559509 0.297241 1445370085 0.727478 -0.263184 0.559509 0.297241 1445370085 0.727478 -0.263184 0.559509 0.297241 1445370085 0.727478 -0.263184 0.559509 0.297241 1445370085 0.727478 -0.263184 0.559509 0.297241 1445370085 0.726685 -0.269104 0.556152 0.300110 1445370085 0.726685 -0.269104 0.556152 0.300110 1445370085 0.726685 -0.269104 0.556152 0.300110 1445370085 0.726685 -0.269104 0.556152 0.300110 1445370085 0.726685 -0.269104 0.556152 0.300110 1445370085 0.726685 -0.269104 0.556152 0.300110 1445370085 0.726196 -0.269226 0.557190 0.299377 1445370085 0.726196 -0.269226 0.557190 0.299377 1445370085 0.726196 -0.269226 0.557190 0.299377 1445370085 0.726196 -0.269226 0.557190 0.299377 1445370085 0.726196 -0.269226 0.557190 0.299377 1445370085 0.740784 -0.242188 0.569092 0.261963 1445370085 0.740784 -0.242188 0.569092 0.261963 1445370085 0.740784 -0.242188 0.569092 0.261963 1445370085 0.740784 -0.242188 0.569092 0.261963 1445370085 0.740784 -0.242188 0.569092 0.261963 1445370085 0.740784 -0.242188 0.569092 0.261963 1445370086 0.740784 -0.242188 0.569092 0.261963 1445370086 0.760376 -0.177063 0.593384 0.195862 1445370086 0.760376 -0.177063 0.593384 0.195862 1445370086 0.760376 -0.177063 0.593384 0.195862 1445370086 0.760376 -0.177063 0.593384 0.195862 1445370086 0.760376 -0.177063 0.593384 0.195862 1445370086 0.760376 -0.177063 0.593384 0.195862 1445370086 0.768066 -0.156128 0.596558 0.172302 1445370086 0.768066 -0.156128 0.596558 0.172302 1445370086 0.768066 -0.156128 0.596558 0.172302 1445370086 0.768066 -0.156128 0.596558 0.172302 1445370086 0.768066 -0.156128 0.596558 0.172302 1445370086 0.768066 -0.156128 0.596558 0.172302 1445370086 0.768066 -0.156128 0.596558 0.172302 1445370086 0.754150 -0.200073 0.590454 0.206177 1445370086 0.754150 -0.200073 0.590454 0.206177 1445370086 0.754150 -0.200073 0.590454 0.206177 1445370086 0.754150 -0.200073 0.590454 0.206177 1445370086 0.754150 -0.200073 0.590454 0.206177 1445370086 0.754150 -0.200073 0.590454 0.206177 1445370086 0.740967 -0.222778 0.587036 0.237976 1445370086 0.740967 -0.222778 0.587036 0.237976 1445370086 0.740967 -0.222778 0.587036 0.237976 1445370086 0.740967 -0.222778 0.587036 0.237976 1445370086 0.740967 -0.222778 0.587036 0.237976 1445370086 0.740967 -0.222778 0.587036 0.237976 1445370086 0.729797 -0.223022 0.589600 0.264648 1445370086 0.729797 -0.223022 0.589600 0.264648 1445370086 0.729797 -0.223022 0.589600 0.264648 1445370086 0.729797 -0.223022 0.589600 0.264648 1445370086 0.729797 -0.223022 0.589600 0.264648 1445370086 0.729797 -0.223022 0.589600 0.264648 1445370086 0.729797 -0.223022 0.589600 0.264648 1445370086 0.712708 -0.242859 0.585938 0.299377 1445370086 0.712708 -0.242859 0.585938 0.299377 1445370086 0.712708 -0.242859 0.585938 0.299377 1445370086 0.712708 -0.242859 0.585938 0.299377 1445370086 0.712708 -0.242859 0.585938 0.299377 1445370086 0.712708 -0.242859 0.585938 0.299377 1445370086 0.695618 -0.273499 0.575989 0.330872 1445370086 0.695618 -0.273499 0.575989 0.330872 1445370086 0.695618 -0.273499 0.575989 0.330872 1445370086 0.695618 -0.273499 0.575989 0.330872 1445370086 0.695618 -0.273499 0.575989 0.330872 1445370086 0.695618 -0.273499 0.575989 0.330872 1445370086 0.688232 -0.295349 0.567139 0.342651 1445370086 0.688232 -0.295349 0.567139 0.342651 1445370086 0.688232 -0.295349 0.567139 0.342651 1445370086 0.697754 -0.290405 0.563171 0.333984 1445370086 0.697754 -0.290405 0.563171 0.333984 1445370086 0.697754 -0.290405 0.563171 0.333984 1445370086 0.697754 -0.290405 0.563171 0.333984 1445370086 0.697754 -0.290405 0.563171 0.333984 1445370086 0.697754 -0.290405 0.563171 0.333984 1445370086 0.705383 -0.288208 0.555664 0.332458 1445370086 0.705383 -0.288208 0.555664 0.332458 1445370086 0.705383 -0.288208 0.555664 0.332458 1445370086 0.705383 -0.288208 0.555664 0.332458 1445370086 0.705383 -0.288208 0.555664 0.332458 1445370086 0.705383 -0.288208 0.555664 0.332458 1445370086 0.705383 -0.288208 0.555664 0.332458 1445370086 0.713684 -0.280640 0.553223 0.325195 1445370086 0.713684 -0.280640 0.553223 0.325195 1445370086 0.713684 -0.280640 0.553223 0.325195 1445370086 0.713684 -0.280640 0.553223 0.325195 1445370086 0.713684 -0.280640 0.553223 0.325195 1445370086 0.713684 -0.280640 0.553223 0.325195 1445370086 0.720032 -0.267029 0.557434 0.315308 1445370086 0.720032 -0.267029 0.557434 0.315308 1445370086 0.720032 -0.267029 0.557434 0.315308 1445370086 0.720032 -0.267029 0.557434 0.315308 1445370086 0.720032 -0.267029 0.557434 0.315308 1445370086 0.720032 -0.267029 0.557434 0.315308 1445370086 0.735413 -0.234619 0.567505 0.286438 1445370086 0.735413 -0.234619 0.567505 0.286438 1445370086 0.735413 -0.234619 0.567505 0.286438 1445370086 0.735413 -0.234619 0.567505 0.286438 1445370086 0.735413 -0.234619 0.567505 0.286438 1445370086 0.735413 -0.234619 0.567505 0.286438 1445370086 0.754089 -0.186462 0.585815 0.230957 1445370086 0.754089 -0.186462 0.585815 0.230957 1445370086 0.754089 -0.186462 0.585815 0.230957 1445370086 0.754089 -0.186462 0.585815 0.230957 1445370086 0.754089 -0.186462 0.585815 0.230957 1445370086 0.754089 -0.186462 0.585815 0.230957 1445370086 0.754089 -0.186462 0.585815 0.230957 1445370086 0.766296 -0.165100 0.586792 0.202820 1445370086 0.766296 -0.165100 0.586792 0.202820 1445370086 0.766296 -0.165100 0.586792 0.202820 1445370086 0.766296 -0.165100 0.586792 0.202820 1445370086 0.766296 -0.165100 0.586792 0.202820 1445370086 0.766296 -0.165100 0.586792 0.202820 1445370086 0.755310 -0.205627 0.578979 0.227783 1445370086 0.755310 -0.205627 0.578979 0.227783 1445370086 0.755310 -0.205627 0.578979 0.227783 1445370086 0.755310 -0.205627 0.578979 0.227783 1445370086 0.755310 -0.205627 0.578979 0.227783 1445370086 0.755310 -0.205627 0.578979 0.227783 1445370086 0.748901 -0.221436 0.572571 0.249451 1445370086 0.748901 -0.221436 0.572571 0.249451 1445370086 0.748901 -0.221436 0.572571 0.249451 1445370086 0.748901 -0.221436 0.572571 0.249451 1445370086 0.748901 -0.221436 0.572571 0.249451 1445370086 0.748901 -0.221436 0.572571 0.249451 1445370086 0.742798 -0.208923 0.579651 0.261780 1445370086 0.742798 -0.208923 0.579651 0.261780 1445370086 0.742798 -0.208923 0.579651 0.261780 1445370086 0.742798 -0.208923 0.579651 0.261780 1445370086 0.742798 -0.208923 0.579651 0.261780 1445370086 0.742798 -0.208923 0.579651 0.261780 1445370086 0.742798 -0.208923 0.579651 0.261780 1445370087 0.729309 -0.228455 0.578186 0.285522 1445370087 0.729309 -0.228455 0.578186 0.285522 1445370087 0.729309 -0.228455 0.578186 0.285522 1445370087 0.729309 -0.228455 0.578186 0.285522 1445370087 0.729309 -0.228455 0.578186 0.285522 1445370087 0.729309 -0.228455 0.578186 0.285522 1445370087 0.714783 -0.264709 0.570984 0.304871 1445370087 0.714783 -0.264709 0.570984 0.304871 1445370087 0.714783 -0.264709 0.570984 0.304871 1445370087 0.714783 -0.264709 0.570984 0.304871 1445370087 0.714783 -0.264709 0.570984 0.304871 1445370087 0.714783 -0.264709 0.570984 0.304871 1445370087 0.712036 -0.277283 0.569275 0.303223 1445370087 0.712036 -0.277283 0.569275 0.303223 1445370087 0.720093 -0.255554 0.577454 0.287476 1445370087 0.720093 -0.255554 0.577454 0.287476 1445370087 0.720093 -0.255554 0.577454 0.287476 1445370087 0.720093 -0.255554 0.577454 0.287476 1445370087 0.720093 -0.255554 0.577454 0.287476 1445370087 0.720093 -0.255554 0.577454 0.287476 1445370087 0.722412 -0.247009 0.578918 0.286072 1445370087 0.722412 -0.247009 0.578918 0.286072 1445370087 0.722412 -0.247009 0.578918 0.286072 1445370087 0.722412 -0.247009 0.578918 0.286072 1445370087 0.722412 -0.247009 0.578918 0.286072 1445370087 0.722412 -0.247009 0.578918 0.286072 1445370087 0.720215 -0.251709 0.576477 0.292480 1445370087 0.720215 -0.251709 0.576477 0.292480 1445370087 0.720215 -0.251709 0.576477 0.292480 1445370087 0.720215 -0.251709 0.576477 0.292480 1445370087 0.720215 -0.251709 0.576477 0.292480 1445370087 0.720215 -0.251709 0.576477 0.292480 1445370087 0.725159 -0.243042 0.576416 0.287659 1445370087 0.725159 -0.243042 0.576416 0.287659 1445370087 0.725159 -0.243042 0.576416 0.287659 1445370087 0.725159 -0.243042 0.576416 0.287659 1445370087 0.725159 -0.243042 0.576416 0.287659 1445370087 0.725159 -0.243042 0.576416 0.287659 1445370087 0.736450 -0.209534 0.585205 0.266785 1445370087 0.736450 -0.209534 0.585205 0.266785 1445370087 0.736450 -0.209534 0.585205 0.266785 1445370087 0.736450 -0.209534 0.585205 0.266785 1445370087 0.736450 -0.209534 0.585205 0.266785 1445370087 0.736450 -0.209534 0.585205 0.266785 1445370087 0.736450 -0.209534 0.585205 0.266785 1445370087 0.745239 -0.182373 0.593079 0.243896 1445370087 0.745239 -0.182373 0.593079 0.243896 1445370087 0.745239 -0.182373 0.593079 0.243896 1445370087 0.745239 -0.182373 0.593079 0.243896 1445370087 0.745239 -0.182373 0.593079 0.243896 1445370087 0.742859 -0.199829 0.584656 0.257507 1445370087 0.742859 -0.199829 0.584656 0.257507 1445370087 0.742859 -0.199829 0.584656 0.257507 1445370087 0.742859 -0.199829 0.584656 0.257507 1445370087 0.742859 -0.199829 0.584656 0.257507 1445370087 0.742859 -0.199829 0.584656 0.257507 1445370087 0.729065 -0.240234 0.570435 0.291992 1445370087 0.729065 -0.240234 0.570435 0.291992 1445370087 0.729065 -0.240234 0.570435 0.291992 1445370087 0.729065 -0.240234 0.570435 0.291992 1445370087 0.729065 -0.240234 0.570435 0.291992 1445370087 0.729065 -0.240234 0.570435 0.291992 1445370087 0.729065 -0.240234 0.570435 0.291992 1445370087 0.729736 -0.222961 0.579895 0.285339 1445370087 0.729736 -0.222961 0.579895 0.285339 1445370087 0.729736 -0.222961 0.579895 0.285339 1445370087 0.729736 -0.222961 0.579895 0.285339 1445370087 0.729736 -0.222961 0.579895 0.285339 1445370087 0.729736 -0.222961 0.579895 0.285339 1445370087 0.727539 -0.213867 0.584473 0.288513 1445370087 0.727539 -0.213867 0.584473 0.288513 1445370087 0.727539 -0.213867 0.584473 0.288513 1445370087 0.727539 -0.213867 0.584473 0.288513 1445370087 0.727539 -0.213867 0.584473 0.288513 1445370087 0.727539 -0.213867 0.584473 0.288513 1445370087 0.727539 -0.213867 0.584473 0.288513 1445370087 0.718445 -0.237671 0.576782 0.307617 1445370087 0.718445 -0.237671 0.576782 0.307617 1445370087 0.718445 -0.237671 0.576782 0.307617 1445370087 0.718445 -0.237671 0.576782 0.307617 1445370087 0.718445 -0.237671 0.576782 0.307617 1445370087 0.714172 -0.250305 0.572876 0.314697 1445370087 0.714172 -0.250305 0.572876 0.314697 1445370087 0.714172 -0.250305 0.572876 0.314697 1445370087 0.714172 -0.250305 0.572876 0.314697 1445370087 0.714172 -0.250305 0.572876 0.314697 1445370087 0.714172 -0.250305 0.572876 0.314697 1445370087 0.714172 -0.250305 0.572876 0.314697 1445370087 0.714600 -0.248169 0.575073 0.311340 1445370087 0.714600 -0.248169 0.575073 0.311340 1445370087 0.714600 -0.248169 0.575073 0.311340 1445370087 0.714600 -0.248169 0.575073 0.311340 1445370087 0.714600 -0.248169 0.575073 0.311340 1445370087 0.714600 -0.248169 0.575073 0.311340 1445370087 0.714539 -0.249634 0.573730 0.312866 1445370087 0.714539 -0.249634 0.573730 0.312866 1445370087 0.714539 -0.249634 0.573730 0.312866 1445370087 0.714539 -0.249634 0.573730 0.312866 1445370087 0.714539 -0.249634 0.573730 0.312866 1445370087 0.714539 -0.249634 0.573730 0.312866 1445370087 0.714661 -0.251465 0.573608 0.311401 1445370087 0.714661 -0.251465 0.573608 0.311401 1445370087 0.714661 -0.251465 0.573608 0.311401 1445370087 0.714661 -0.251465 0.573608 0.311401 1445370087 0.714661 -0.251465 0.573608 0.311401 1445370087 0.715454 -0.246155 0.576355 0.308594 1445370088 0.715454 -0.246155 0.576355 0.308594 1445370088 0.715454 -0.246155 0.576355 0.308594 1445370088 0.715454 -0.246155 0.576355 0.308594 1445370088 0.715454 -0.246155 0.576355 0.308594 1445370088 0.715454 -0.246155 0.576355 0.308594 1445370088 0.719604 -0.229919 0.584412 0.296204 1445370088 0.719604 -0.229919 0.584412 0.296204 1445370088 0.719604 -0.229919 0.584412 0.296204 1445370088 0.719604 -0.229919 0.584412 0.296204 1445370088 0.719604 -0.229919 0.584412 0.296204 1445370088 0.719604 -0.229919 0.584412 0.296204 1445370088 0.719604 -0.229919 0.584412 0.296204 1445370088 0.730164 -0.204834 0.593750 0.268860 1445370088 0.730164 -0.204834 0.593750 0.268860 1445370088 0.730164 -0.204834 0.593750 0.268860 1445370088 0.730164 -0.204834 0.593750 0.268860 1445370088 0.730164 -0.204834 0.593750 0.268860 1445370088 0.737915 -0.198120 0.593262 0.253296 1445370088 0.737915 -0.198120 0.593262 0.253296 1445370088 0.737915 -0.198120 0.593262 0.253296 1445370088 0.737915 -0.198120 0.593262 0.253296 1445370088 0.737915 -0.198120 0.593262 0.253296 1445370088 0.737915 -0.198120 0.593262 0.253296 1445370088 0.732239 -0.235596 0.578552 0.271057 1445370088 0.732239 -0.235596 0.578552 0.271057 1445370088 0.732239 -0.235596 0.578552 0.271057 1445370088 0.732239 -0.235596 0.578552 0.271057 1445370088 0.732239 -0.235596 0.578552 0.271057 1445370088 0.732239 -0.235596 0.578552 0.271057 1445370088 0.732239 -0.235596 0.578552 0.271057 1445370088 0.723267 -0.258179 0.572449 0.287231 1445370088 0.723267 -0.258179 0.572449 0.287231 1445370088 0.723267 -0.258179 0.572449 0.287231 1445370088 0.723267 -0.258179 0.572449 0.287231 1445370088 0.723267 -0.258179 0.572449 0.287231 1445370088 0.723267 -0.258179 0.572449 0.287231 1445370088 0.728088 -0.236206 0.582397 0.273499 1445370088 0.728088 -0.236206 0.582397 0.273499 1445370088 0.728088 -0.236206 0.582397 0.273499 1445370088 0.728088 -0.236206 0.582397 0.273499 1445370088 0.728088 -0.236206 0.582397 0.273499 1445370088 0.728088 -0.236206 0.582397 0.273499 1445370088 0.725098 -0.241211 0.580505 0.280945 1445370088 0.725098 -0.241211 0.580505 0.280945 1445370088 0.725098 -0.241211 0.580505 0.280945 1445370088 0.725098 -0.241211 0.580505 0.280945 1445370088 0.725098 -0.241211 0.580505 0.280945 1445370088 0.725098 -0.241211 0.580505 0.280945 1445370088 0.725098 -0.241211 0.580505 0.280945 1445370088 0.719421 -0.262329 0.570923 0.295837 1445370088 0.719421 -0.262329 0.570923 0.295837 1445370088 0.719421 -0.262329 0.570923 0.295837 1445370088 0.719421 -0.262329 0.570923 0.295837 1445370088 0.719421 -0.262329 0.570923 0.295837 1445370088 0.719421 -0.262329 0.570923 0.295837 1445370088 0.714783 -0.274536 0.566101 0.305298 1445370088 0.714783 -0.274536 0.566101 0.305298 1445370088 0.714783 -0.274536 0.566101 0.305298 1445370088 0.714783 -0.274536 0.566101 0.305298 1445370088 0.714783 -0.274536 0.566101 0.305298 1445370088 0.714783 -0.274536 0.566101 0.305298 1445370088 0.715332 -0.266785 0.568481 0.306335 1445370088 0.715332 -0.266785 0.568481 0.306335 1445370088 0.715332 -0.266785 0.568481 0.306335 1445370088 0.715332 -0.266785 0.568481 0.306335 1445370088 0.715332 -0.266785 0.568481 0.306335 1445370088 0.715332 -0.266785 0.568481 0.306335 1445370088 0.715515 -0.262085 0.568909 0.309204 1445370088 0.715515 -0.262085 0.568909 0.309204 1445370088 0.715515 -0.262085 0.568909 0.309204 1445370088 0.715515 -0.262085 0.568909 0.309204 1445370088 0.715515 -0.262085 0.568909 0.309204 1445370088 0.715515 -0.262085 0.568909 0.309204 1445370088 0.718506 -0.259277 0.568481 0.305359 1445370088 0.718506 -0.259277 0.568481 0.305359 1445370088 0.718506 -0.259277 0.568481 0.305359 1445370088 0.718506 -0.259277 0.568481 0.305359 1445370088 0.718506 -0.259277 0.568481 0.305359 1445370088 0.718506 -0.259277 0.568481 0.305359 1445370088 0.721924 -0.253357 0.570557 0.298340 1445370088 0.721924 -0.253357 0.570557 0.298340 1445370088 0.721924 -0.253357 0.570557 0.298340 1445370088 0.721924 -0.253357 0.570557 0.298340 1445370088 0.721924 -0.253357 0.570557 0.298340 1445370088 0.721924 -0.253357 0.570557 0.298340 1445370088 0.721924 -0.253357 0.570557 0.298340 1445370088 0.733032 -0.226563 0.578308 0.277100 1445370088 0.733032 -0.226563 0.578308 0.277100 1445370088 0.733032 -0.226563 0.578308 0.277100 1445370088 0.733032 -0.226563 0.578308 0.277100 1445370088 0.733032 -0.226563 0.578308 0.277100 1445370088 0.733032 -0.226563 0.578308 0.277100 1445370088 0.748535 -0.181946 0.592163 0.236389 1445370088 0.748535 -0.181946 0.592163 0.236389 1445370088 0.748535 -0.181946 0.592163 0.236389 1445370088 0.748535 -0.181946 0.592163 0.236389 1445370088 0.748535 -0.181946 0.592163 0.236389 1445370088 0.748535 -0.181946 0.592163 0.236389 1445370088 0.748535 -0.181946 0.592163 0.236389 1445370088 0.754639 -0.178101 0.592407 0.218567 1445370088 0.754639 -0.178101 0.592407 0.218567 1445370088 0.754639 -0.178101 0.592407 0.218567 1445370088 0.754639 -0.178101 0.592407 0.218567 1445370088 0.754639 -0.178101 0.592407 0.218567 1445370088 0.739258 -0.234314 0.580811 0.247375 1445370088 0.739258 -0.234314 0.580811 0.247375 1445370088 0.739258 -0.234314 0.580811 0.247375 1445370088 0.739258 -0.234314 0.580811 0.247375 1445370088 0.739258 -0.234314 0.580811 0.247375 1445370088 0.739258 -0.234314 0.580811 0.247375 1445370088 0.734558 -0.250916 0.575989 0.256165 1445370088 0.734558 -0.250916 0.575989 0.256165 1445370089 0.734558 -0.250916 0.575989 0.256165 1445370089 0.734558 -0.250916 0.575989 0.256165 1445370089 0.734558 -0.250916 0.575989 0.256165 1445370089 0.734558 -0.250916 0.575989 0.256165 1445370089 0.736755 -0.234314 0.580994 0.254333 1445370089 0.736755 -0.234314 0.580994 0.254333 1445370089 0.736755 -0.234314 0.580994 0.254333 1445370089 0.736755 -0.234314 0.580994 0.254333 1445370089 0.736755 -0.234314 0.580994 0.254333 1445370089 0.736755 -0.234314 0.580994 0.254333 1445370089 0.736755 -0.234314 0.580994 0.254333 1445370089 0.730042 -0.251526 0.575073 0.270203 1445370089 0.730042 -0.251526 0.575073 0.270203 1445370089 0.730042 -0.251526 0.575073 0.270203 1445370089 0.730042 -0.251526 0.575073 0.270203 1445370089 0.730042 -0.251526 0.575073 0.270203 1445370089 0.730042 -0.251526 0.575073 0.270203 1445370089 0.713867 -0.294312 0.565125 0.290405 1445370089 0.713867 -0.294312 0.565125 0.290405 1445370089 0.713867 -0.294312 0.565125 0.290405 1445370089 0.713867 -0.294312 0.565125 0.290405 1445370089 0.713867 -0.294312 0.565125 0.290405 1445370089 0.713867 -0.294312 0.565125 0.290405 1445370089 0.713867 -0.294312 0.565125 0.290405 1445370089 0.713196 -0.305725 0.560059 0.289978 1445370089 0.713196 -0.305725 0.560059 0.289978 1445370089 0.713196 -0.305725 0.560059 0.289978 1445370089 0.713196 -0.305725 0.560059 0.289978 1445370089 0.713196 -0.305725 0.560059 0.289978 1445370089 0.713196 -0.305725 0.560059 0.289978 1445370089 0.717041 -0.294800 0.563599 0.284973 1445370089 0.717041 -0.294800 0.563599 0.284973 1445370089 0.717041 -0.294800 0.563599 0.284973 1445370089 0.717041 -0.294800 0.563599 0.284973 1445370089 0.717041 -0.294800 0.563599 0.284973 1445370089 0.717041 -0.294800 0.563599 0.284973 1445370089 0.717957 -0.290710 0.563904 0.286255 1445370089 0.717957 -0.290710 0.563904 0.286255 1445370089 0.717957 -0.290710 0.563904 0.286255 1445370089 0.717957 -0.290710 0.563904 0.286255 1445370089 0.717957 -0.290710 0.563904 0.286255 1445370089 0.717957 -0.290710 0.563904 0.286255 1445370089 0.717957 -0.290710 0.563904 0.286255 1445370089 0.715698 -0.298889 0.556458 0.297852 1445370089 0.715698 -0.298889 0.556458 0.297852 1445370089 0.715698 -0.298889 0.556458 0.297852 1445370089 0.715698 -0.298889 0.556458 0.297852 1445370089 0.715698 -0.298889 0.556458 0.297852 1445370089 0.715698 -0.298889 0.556458 0.297852 1445370089 0.712646 -0.299805 0.554382 0.307861 1445370089 0.712646 -0.299805 0.554382 0.307861 1445370089 0.712646 -0.299805 0.554382 0.307861 1445370089 0.712646 -0.299805 0.554382 0.307861 1445370089 0.712646 -0.299805 0.554382 0.307861 1445370089 0.712646 -0.299805 0.554382 0.307861 1445370089 0.712646 -0.299805 0.554382 0.307861 1445370089 0.724304 -0.257813 0.575745 0.278198 1445370089 0.724304 -0.257813 0.575745 0.278198 1445370089 0.724304 -0.257813 0.575745 0.278198 1445370089 0.724304 -0.257813 0.575745 0.278198 1445370089 0.724304 -0.257813 0.575745 0.278198 1445370089 0.724304 -0.257813 0.575745 0.278198 1445370089 0.740295 -0.216309 0.586365 0.247498 1445370089 0.740295 -0.216309 0.586365 0.247498 1445370089 0.740295 -0.216309 0.586365 0.247498 1445370089 0.740295 -0.216309 0.586365 0.247498 1445370089 0.740295 -0.216309 0.586365 0.247498 1445370089 0.740295 -0.216309 0.586365 0.247498 1445370089 0.740295 -0.216309 0.586365 0.247498 1445370089 0.735657 -0.242920 0.576416 0.259827 1445370089 0.735657 -0.242920 0.576416 0.259827 1445370089 0.735657 -0.242920 0.576416 0.259827 1445370089 0.735657 -0.242920 0.576416 0.259827 1445370089 0.735657 -0.242920 0.576416 0.259827 1445370089 0.735657 -0.242920 0.576416 0.259827 1445370089 0.720154 -0.283691 0.563354 0.288879 1445370089 0.720154 -0.283691 0.563354 0.288879 1445370089 0.720154 -0.283691 0.563354 0.288879 1445370089 0.720154 -0.283691 0.563354 0.288879 1445370089 0.720154 -0.283691 0.563354 0.288879 1445370089 0.720154 -0.283691 0.563354 0.288879 1445370089 0.720154 -0.283691 0.563354 0.288879 1445370089 0.719849 -0.269348 0.570618 0.289063 1445370089 0.719849 -0.269348 0.570618 0.289063 1445370089 0.719849 -0.269348 0.570618 0.289063 1445370089 0.719849 -0.269348 0.570618 0.289063 1445370089 0.719849 -0.269348 0.570618 0.289063 1445370089 0.719849 -0.269348 0.570618 0.289063 1445370089 0.714722 -0.264038 0.575989 0.295959 1445370089 0.714722 -0.264038 0.575989 0.295959 1445370089 0.714722 -0.264038 0.575989 0.295959 1445370089 0.714722 -0.264038 0.575989 0.295959 1445370089 0.714722 -0.264038 0.575989 0.295959 1445370089 0.714722 -0.264038 0.575989 0.295959 1445370089 0.702087 -0.293640 0.567688 0.313843 1445370089 0.702087 -0.293640 0.567688 0.313843 1445370089 0.702087 -0.293640 0.567688 0.313843 1445370089 0.702087 -0.293640 0.567688 0.313843 1445370089 0.702087 -0.293640 0.567688 0.313843 1445370089 0.692017 -0.322815 0.556641 0.327087 1445370089 0.692017 -0.322815 0.556641 0.327087 1445370089 0.692017 -0.322815 0.556641 0.327087 1445370089 0.692017 -0.322815 0.556641 0.327087 1445370089 0.692017 -0.322815 0.556641 0.327087 1445370089 0.692017 -0.322815 0.556641 0.327087 1445370089 0.692017 -0.322815 0.556641 0.327087 1445370089 0.693298 -0.319580 0.557068 0.326782 1445370089 0.693298 -0.319580 0.557068 0.326782 1445370089 0.693298 -0.319580 0.557068 0.326782 1445370089 0.693298 -0.319580 0.557068 0.326782 1445370089 0.693298 -0.319580 0.557068 0.326782 1445370089 0.693298 -0.319580 0.557068 0.326782 1445370089 0.698547 -0.301514 0.564331 0.320251 1445370089 0.698547 -0.301514 0.564331 0.320251 1445370089 0.698547 -0.301514 0.564331 0.320251 1445370090 0.698547 -0.301514 0.564331 0.320251 1445370090 0.698547 -0.301514 0.564331 0.320251 1445370090 0.699219 -0.293762 0.568298 0.319092 1445370090 0.699219 -0.293762 0.568298 0.319092 1445370090 0.699219 -0.293762 0.568298 0.319092 1445370090 0.699219 -0.293762 0.568298 0.319092 1445370090 0.699219 -0.293762 0.568298 0.319092 1445370090 0.699219 -0.293762 0.568298 0.319092 1445370090 0.699219 -0.293762 0.568298 0.319092 1445370090 0.702576 -0.293335 0.566345 0.315491 1445370090 0.702576 -0.293335 0.566345 0.315491 1445370090 0.702576 -0.293335 0.566345 0.315491 1445370090 0.702576 -0.293335 0.566345 0.315491 1445370090 0.702576 -0.293335 0.566345 0.315491 1445370090 0.710144 -0.288330 0.566162 0.303223 1445370090 0.710144 -0.288330 0.566162 0.303223 1445370090 0.710144 -0.288330 0.566162 0.303223 1445370090 0.710144 -0.288330 0.566162 0.303223 1445370090 0.710144 -0.288330 0.566162 0.303223 1445370090 0.710144 -0.288330 0.566162 0.303223 1445370090 0.710144 -0.288330 0.566162 0.303223 1445370090 0.724243 -0.259155 0.576294 0.275940 1445370090 0.724243 -0.259155 0.576294 0.275940 1445370090 0.724243 -0.259155 0.576294 0.275940 1445370090 0.724243 -0.259155 0.576294 0.275940 1445370090 0.724243 -0.259155 0.576294 0.275940 1445370090 0.724243 -0.259155 0.576294 0.275940 1445370090 0.734924 -0.224731 0.589966 0.247314 1445370090 0.734924 -0.224731 0.589966 0.247314 1445370090 0.734924 -0.224731 0.589966 0.247314 1445370090 0.734924 -0.224731 0.589966 0.247314 1445370090 0.734924 -0.224731 0.589966 0.247314 1445370090 0.734924 -0.224731 0.589966 0.247314 1445370090 0.731689 -0.227417 0.589172 0.256470 1445370090 0.731689 -0.227417 0.589172 0.256470 1445370090 0.731689 -0.227417 0.589172 0.256470 1445370090 0.731689 -0.227417 0.589172 0.256470 1445370090 0.731689 -0.227417 0.589172 0.256470 1445370090 0.731689 -0.227417 0.589172 0.256470 1445370090 0.719421 -0.246399 0.582520 0.286926 1445370090 0.719421 -0.246399 0.582520 0.286926 1445370090 0.719421 -0.246399 0.582520 0.286926 1445370090 0.719421 -0.246399 0.582520 0.286926 1445370090 0.719421 -0.246399 0.582520 0.286926 1445370090 0.719421 -0.246399 0.582520 0.286926 1445370090 0.709656 -0.250122 0.584473 0.303528 1445370090 0.709656 -0.250122 0.584473 0.303528 1445370090 0.709656 -0.250122 0.584473 0.303528 1445370090 0.709656 -0.250122 0.584473 0.303528 1445370090 0.709656 -0.250122 0.584473 0.303528 1445370090 0.709656 -0.250122 0.584473 0.303528 1445370090 0.709656 -0.250122 0.584473 0.303528 1445370090 0.700867 -0.264099 0.580811 0.318665 1445370090 0.700867 -0.264099 0.580811 0.318665 1445370090 0.700867 -0.264099 0.580811 0.318665 1445370090 0.700867 -0.264099 0.580811 0.318665 1445370090 0.700867 -0.264099 0.580811 0.318665 1445370090 0.700867 -0.264099 0.580811 0.318665 1445370090 0.690247 -0.294006 0.567444 0.339172 1445370090 
0.710754 -0.271606 0.561829 0.324585 1445370091 0.710754 -0.271606 0.561829 0.324585 1445370091 0.710754 -0.271606 0.561829 0.324585 1445370091 0.710754 -0.271606 0.561829 0.324585 1445370091 0.710754 -0.271606 0.561829 0.324585 1445370091 0.710754 -0.271606 0.561829 0.324585 1445370091 0.700684 -0.293030 0.560242 0.330444 1445370091 0.700684 -0.293030 0.560242 0.330444 1445370091 0.700684 -0.293030 0.560242 0.330444 1445370091 0.700684 -0.293030 0.560242 0.330444 1445370091 0.700684 -0.293030 0.560242 0.330444 1445370091 0.700684 -0.293030 0.560242 0.330444 1445370091 0.699219 -0.294128 0.566406 0.321960 1445370091 0.699219 -0.294128 0.566406 0.321960 1445370091 0.699219 -0.294128 0.566406 0.321960 1445370091 0.699219 -0.294128 0.566406 0.321960 1445370091 0.699219 -0.294128 0.566406 0.321960 1445370091 0.699219 -0.294128 0.566406 0.321960 1445370091 0.700562 -0.291809 0.568481 0.317505 1445370091 0.700562 -0.291809 0.568481 0.317505 1445370091 0.700562 -0.291809 0.568481 0.317505 1445370091 0.700562 -0.291809 0.568481 0.317505 1445370091 0.700562 -0.291809 0.568481 0.317505 1445370091 0.700562 -0.291809 0.568481 0.317505 1445370091 0.699829 -0.295776 0.565369 0.321045 1445370091 0.699829 -0.295776 0.565369 0.321045 1445370091 0.699829 -0.295776 0.565369 0.321045 1445370091 0.699829 -0.295776 0.565369 0.321045 1445370091 0.699829 -0.295776 0.565369 0.321045 1445370091 0.699829 -0.295776 0.565369 0.321045 1445370091 0.702209 -0.293945 0.565491 0.317200 1445370091 0.702209 -0.293945 0.565491 0.317200 1445370091 0.702209 -0.293945 0.565491 0.317200 1445370091 0.702209 -0.293945 0.565491 0.317200 1445370091 0.702209 -0.293945 0.565491 0.317200 1445370091 0.702209 -0.293945 0.565491 0.317200 1445370091 0.703186 -0.290771 0.568604 0.312317 1445370091 0.703186 -0.290771 0.568604 0.312317 1445370091 0.703186 -0.290771 0.568604 0.312317 1445370091 0.703186 -0.290771 0.568604 0.312317 1445370091 0.703186 -0.290771 0.568604 0.312317 1445370091 0.703186 -0.290771 0.568604 0.312317 1445370091 0.696228 -0.303589 0.565491 0.321350 1445370091 0.696228 -0.303589 0.565491 0.321350 1445370091 0.696228 -0.303589 0.565491 0.321350 1445370091 0.696228 -0.303589 0.565491 0.321350 1445370091 0.696228 -0.303589 0.565491 0.321350 1445370091 0.696228 -0.303589 0.565491 0.321350 1445370091 0.696533 -0.302673 0.567505 0.317993 1445370091 0.696533 -0.302673 0.567505 0.317993 1445370091 0.696533 -0.302673 0.567505 0.317993 1445370091 0.696533 -0.302673 0.567505 0.317993 1445370091 0.696533 -0.302673 0.567505 0.317993 1445370091 0.696533 -0.302673 0.567505 0.317993 1445370091 0.712280 -0.268616 0.577393 0.295044 1445370091 0.712280 -0.268616 0.577393 0.295044 1445370091 0.712280 -0.268616 0.577393 0.295044 1445370091 0.712280 -0.268616 0.577393 0.295044 1445370091 0.712280 -0.268616 0.577393 0.295044 1445370091 0.712280 -0.268616 0.577393 0.295044 1445370091 0.712280 -0.268616 0.577393 0.295044 1445370091 0.723083 -0.251404 0.575500 0.287537 1445370091 0.723083 -0.251404 0.575500 0.287537 1445370091 0.723083 -0.251404 0.575500 0.287537 1445370091 0.723083 -0.251404 0.575500 0.287537 1445370091 0.723083 -0.251404 0.575500 0.287537 1445370091 0.723083 -0.251404 0.575500 0.287537 1445370091 0.730896 -0.242554 0.572388 0.281494 1445370091 0.730896 -0.242554 0.572388 0.281494 1445370091 0.730896 -0.242554 0.572388 0.281494 1445370091 0.730896 -0.242554 0.572388 0.281494 1445370091 0.730896 -0.242554 0.572388 0.281494 1445370091 0.730896 -0.242554 0.572388 0.281494 1445370091 0.736938 -0.230774 0.573608 0.272949 1445370091 0.736938 -0.230774 0.573608 0.272949 1445370091 0.736938 -0.230774 0.573608 0.272949 1445370091 0.736938 -0.230774 0.573608 0.272949 1445370091 0.736938 -0.230774 0.573608 0.272949 1445370091 0.736938 -0.230774 0.573608 0.272949 1445370091 0.736938 -0.230774 0.573608 0.272949 1445370091 0.736816 -0.229736 0.573792 0.273926 1445370091 0.736816 -0.229736 0.573792 0.273926 1445370091 0.736816 -0.229736 0.573792 0.273926 1445370091 0.736816 -0.229736 0.573792 0.273926 1445370091 0.736816 -0.229736 0.573792 0.273926 1445370091 0.736816 -0.229736 0.573792 0.273926 1445370091 0.735046 -0.234680 0.572876 0.276367 1445370091 0.735046 -0.234680 0.572876 0.276367 1445370091 0.735046 -0.234680 0.572876 0.276367 1445370091 0.735046 -0.234680 0.572876 0.276367 1445370092 0.735046 -0.234680 0.572876 0.276367 1445370092 0.735046 -0.234680 0.572876 0.276367 1445370092 0.735474 -0.236023 0.574158 0.271301 1445370092 0.735474 -0.236023 0.574158 0.271301 1445370092 0.735474 -0.236023 0.574158 0.271301 1445370092 0.735474 -0.236023 0.574158 0.271301 1445370092 0.735474 -0.236023 0.574158 0.271301 1445370092 0.734985 -0.241760 0.573792 0.268372 1445370092 0.734985 -0.241760 0.573792 0.268372 1445370092 0.734985 -0.241760 0.573792 0.268372 1445370092 0.734985 -0.241760 0.573792 0.268372 1445370092 0.728149 -0.258179 0.569336 0.280945 1445370092 0.728149 -0.258179 0.569336 0.280945 1445370092 0.728149 -0.258179 0.569336 0.280945 1445370092 0.728149 -0.258179 0.569336 0.280945 1445370092 0.728149 -0.258179 0.569336 0.280945 1445370092 0.728149 -0.258179 0.569336 0.280945 1445370092 0.725586 -0.262085 0.568481 0.285583 1445370092 0.725586 -0.262085 0.568481 0.285583 1445370092 0.725586 -0.262085 0.568481 0.285583 1445370092 0.725586 -0.262085 0.568481 0.285583 1445370092 0.725586 -0.262085 0.568481 0.285583 1445370092 0.728943 -0.248474 0.573669 0.278809 1445370092 0.728943 -0.248474 0.573669 0.278809 1445370092 0.728943 -0.248474 0.573669 0.278809 1445370092 0.728943 -0.248474 0.573669 0.278809 1445370092 0.728943 -0.248474 0.573669 0.278809 1445370092 0.728943 -0.248474 0.573669 0.278809 1445370092 0.728699 -0.243958 0.576599 0.277405 1445370092 0.728699 -0.243958 0.576599 0.277405 1445370092 0.728699 -0.243958 0.576599 0.277405 1445370092 0.728699 -0.243958 0.576599 0.277405 1445370092 0.728699 -0.243958 0.576599 0.277405 1445370092 0.728699 -0.243958 0.576599 0.277405 1445370092 0.725952 -0.244690 0.578552 0.279907 1445370092 0.725952 -0.244690 0.578552 0.279907 1445370092 0.725952 -0.244690 0.578552 0.279907 1445370092 0.725952 -0.244690 0.578552 0.279907 1445370092 0.725952 -0.244690 0.578552 0.279907 1445370092 0.725952 -0.244690 0.578552 0.279907 1445370092 0.724792 -0.240234 0.581848 0.279907 1445370092 0.724792 -0.240234 0.581848 0.279907 1445370092 0.724792 -0.240234 0.581848 0.279907 1445370092 0.724792 -0.240234 0.581848 0.279907 1445370092 0.724792 -0.240234 0.581848 0.279907 1445370092 0.724792 -0.240234 0.581848 0.279907 1445370092 0.721436 -0.240051 0.582336 0.287659 1445370092 0.721436 -0.240051 0.582336 0.287659 1445370092 0.721436 -0.240051 0.582336 0.287659 1445370092 
0.711060 -0.315430 0.508240 0.369507 1445370136 0.723145 -0.319092 0.493469 0.362793 1445370136 0.723145 -0.319092 0.493469 0.362793 1445370136 0.723145 -0.319092 0.493469 0.362793 1445370136 0.723145 -0.319092 0.493469 0.362793 1445370136 0.723145 -0.319092 0.493469 0.362793 1445370136 0.723145 -0.319092 0.493469 0.362793 1445370136 0.723145 -0.319092 0.493469 0.362793 1445370136 0.731140 -0.313843 0.483948 0.364136 1445370136 0.731140 -0.313843 0.483948 0.364136 1445370136 0.731140 -0.313843 0.483948 0.364136 1445370136 0.731140 -0.313843 0.483948 0.364136 1445370136 0.735413 -0.314331 0.467529 0.376404 1445370136 0.735413 -0.314331 0.467529 0.376404 1445370136 0.735413 -0.314331 0.467529 0.376404 1445370136 0.735413 -0.314331 0.467529 0.376404 1445370136 0.735413 -0.314331 0.467529 0.376404 1445370136 0.735413 -0.314331 0.467529 0.376404 1445370136 0.734802 -0.336365 0.457642 0.370728 1445370136 0.734802 -0.336365 0.457642 0.370728 1445370136 0.734802 -0.336365 0.457642 0.370728 1445370136 0.734802 -0.336365 0.457642 0.370728 1445370136 0.734802 -0.336365 0.457642 0.370728 1445370136 0.734802 -0.336365 0.457642 0.370728 1445370136 0.735901 -0.385620 0.432739 0.349976 1445370136 0.735901 -0.385620 0.432739 0.349976 1445370136 0.735901 -0.385620 0.432739 0.349976 1445370136 0.735901 -0.385620 0.432739 0.349976 1445370136 0.735901 -0.385620 0.432739 0.349976 1445370136 0.735901 -0.385620 0.432739 0.349976 1445370136 0.733276 -0.442383 0.400513 0.325745 1445370136 0.733276 -0.442383 0.400513 0.325745 1445370136 0.733276 -0.442383 0.400513 0.325745 1445370136 0.733276 -0.442383 0.400513 0.325745 1445370136 0.733276 -0.442383 0.400513 0.325745 1445370136 0.733276 -0.442383 0.400513 0.325745 1445370136 0.732544 -0.489990 0.359741 0.306274 1445370136 0.732544 -0.489990 0.359741 0.306274 1445370136 0.732544 -0.489990 0.359741 0.306274 1445370136 0.732544 -0.489990 0.359741 0.306274 1445370136 0.732544 -0.489990 0.359741 0.306274 1445370136 0.732544 -0.489990 0.359741 0.306274 1445370136 0.732544 -0.489990 0.359741 0.306274 1445370136 0.745300 -0.538635 0.292175 0.262695 1445370136 0.745300 -0.538635 0.292175 0.262695 1445370136 0.745300 -0.538635 0.292175 0.262695 1445370136 0.745300 -0.538635 0.292175 0.262695 1445370136 0.745300 -0.538635 0.292175 0.262695 1445370136 0.745300 -0.538635 0.292175 0.262695 1445370136 0.767090 -0.570374 0.231812 0.180237 1445370136 0.767090 -0.570374 0.231812 0.180237 1445370136 0.767090 -0.570374 0.231812 0.180237 1445370136 0.767090 -0.570374 0.231812 0.180237 1445370136 0.767090 -0.570374 0.231812 0.180237 1445370136 0.767090 -0.570374 0.231812 0.180237 1445370136 0.817688 -0.532349 0.204346 0.078979 1445370136 0.817688 -0.532349 0.204346 0.078979 1445370136 0.817688 -0.532349 0.204346 0.078979 1445370136 0.817688 -0.532349 0.204346 0.078979 1445370136 0.817688 -0.532349 0.204346 0.078979 1445370136 0.817688 -0.532349 0.204346 0.078979 1445370136 0.817688 -0.532349 0.204346 0.078979 1445370136 0.869263 -0.466736 0.161865 -0.018616 1445370136 0.869263 -0.466736 0.161865 -0.018616 1445370136 0.869263 -0.466736 0.161865 -0.018616 1445370136 0.869263 -0.466736 0.161865 -0.018616 1445370136 0.869263 -0.466736 0.161865 -0.018616 1445370136 0.869263 -0.466736 0.161865 -0.018616 1445370136 0.899902 -0.413269 0.079407 -0.114197 1445370136 0.899902 -0.413269 0.079407 -0.114197 1445370136 0.899902 -0.413269 0.079407 -0.114197 1445370136 0.899902 -0.413269 0.079407 -0.114197 1445370136 0.899902 -0.413269 0.079407 -0.114197 1445370136 0.899902 -0.413269 0.079407 -0.114197 1445370136 0.926086 -0.344116 0.074036 -0.135559 1445370137 0.926086 -0.344116 0.074036 -0.135559 1445370137 0.926086 -0.344116 0.074036 -0.135559 1445370137 0.926086 -0.344116 0.074036 -0.135559 1445370137 0.926086 -0.344116 0.074036 -0.135559 1445370137 0.926086 -0.344116 0.074036 -0.135559 1445370137 0.883301 -0.447083 0.124268 -0.066406 1445370137 0.883301 -0.447083 0.124268 -0.066406 1445370137 0.883301 -0.447083 0.124268 -0.066406 1445370137 0.883301 -0.447083 0.124268 -0.066406 1445370137 0.883301 -0.447083 0.124268 -0.066406 1445370137 0.883301 -0.447083 0.124268 -0.066406 1445370137 0.883301 -0.447083 0.124268 -0.066406 1445370137 0.842651 -0.507874 0.178467 -0.012329 1445370137 0.842651 -0.507874 0.178467 -0.012329 1445370137 0.842651 -0.507874 0.178467 -0.012329 1445370137 0.842651 -0.507874 0.178467 -0.012329 1445370137 0.842651 -0.507874 0.178467 -0.012329 1445370137 0.842651 -0.507874 0.178467 -0.012329 1445370137 0.804016 -0.528809 0.265747 0.057129 1445370137 0.804016 -0.528809 0.265747 0.057129 1445370137 0.804016 -0.528809 0.265747 0.057129 1445370137 0.804016 -0.528809 0.265747 0.057129 1445370137 0.804016 -0.528809 0.265747 0.057129 1445370137 0.752319 -0.557068 0.306213 0.173035 1445370137 0.752319 -0.557068 0.306213 0.173035 1445370137 0.752319 -0.557068 0.306213 0.173035 1445370137 0.752319 -0.557068 0.306213 0.173035 1445370137 0.752319 -0.557068 0.306213 0.173035 1445370137 0.752319 -0.557068 0.306213 0.173035 1445370137 0.684875 -0.565308 0.400452 0.225708 1445370137 0.684875 -0.565308 0.400452 0.225708 1445370137 0.684875 -0.565308 0.400452 0.225708 1445370137 0.684875 -0.565308 0.400452 0.225708 1445370137 0.684875 -0.565308 0.400452 0.225708 1445370137 0.684875 -0.565308 0.400452 0.225708 1445370137 0.693909 -0.544067 0.414246 0.225464 1445370137 0.693909 -0.544067 0.414246 0.225464 1445370137 0.693909 -0.544067 0.414246 0.225464 1445370137 0.693909 -0.544067 0.414246 0.225464 1445370137 0.693909 -0.544067 0.414246 0.225464 1445370137 0.693909 -0.544067 0.414246 0.225464 1445370137 0.693909 -0.544067 0.414246 0.225464 1445370137 0.714722 -0.578247 0.343872 0.191040 1445370137 0.714722 -0.578247 0.343872 0.191040 1445370137 0.714722 -0.578247 0.343872 0.191040 1445370137 0.714722 -0.578247 0.343872 0.191040 1445370137 0.714722 -0.578247 0.343872 0.191040 1445370137 0.714722 -0.578247 0.343872 0.191040 1445370137 0.755432 -0.588074 0.265869 0.112915 1445370137 0.755432 -0.588074 0.265869 0.112915 1445370137 0.755432 -0.588074 0.265869 0.112915 1445370137 0.755432 -0.588074 0.265869 0.112915 1445370137 0.755432 -0.588074 0.265869 0.112915 1445370137 0.755432 -0.588074 0.265869 0.112915 1445370137 0.824890 -0.523560 0.213135 0.003967 1445370137 0.824890 -0.523560 0.213135 0.003967 1445370137 0.824890 -0.523560 0.213135 0.003967 1445370137 0.824890 -0.523560 0.213135 0.003967 1445370137 0.824890 -0.523560 0.213135 0.003967 1445370137 0.824890 -0.523560 0.213135 0.003967 1445370137 0.875366 -0.455017 0.139526 -0.085022 1445370137 0.875366 -0.455017 0.139526 -0.085022 1445370137 0.875366 -0.455017 0.139526 -0.085022 1445370137 0.875366 -0.455017 0.139526 -0.085022 1445370137 0.875366 -0.455017 0.139526 -0.085022 1445370137 0.875366 -0.455017 0.139526 -0.085022 1445370137 0.875366 -0.455017 0.139526 -0.085022 1445370137 0.909546 -0.375793 0.060120 -0.166809 1445370137 0.909546 -0.375793 0.060120 -0.166809 1445370137 0.909546 -0.375793 0.060120 -0.166809 1445370137 0.909546 -0.375793 0.060120 -0.166809 1445370137 0.909546 -0.375793 0.060120 -0.166809 1445370137 0.909546 -0.375793 0.060120 -0.166809 1445370137 0.934570 -0.312866 0.054932 -0.159973 1445370137 0.934570 -0.312866 0.054932 -0.159973 1445370137 0.934570 -0.312866 0.054932 -0.159973 1445370137 0.934570 -0.312866 0.054932 -0.159973 1445370137 0.934570 -0.312866 0.054932 -0.159973 1445370137 0.934570 -0.312866 0.054932 -0.159973 1445370137 0.868042 -0.473450 0.116211 -0.093872 1445370137 0.868042 -0.473450 0.116211 -0.093872 1445370137 0.868042 -0.473450 0.116211 -0.093872 1445370137 0.868042 -0.473450 0.116211 -0.093872 1445370137 0.868042 -0.473450 0.116211 -0.093872 1445370137 0.868042 -0.473450 0.116211 -0.093872 1445370137 0.868042 -0.473450 0.116211 -0.093872 1445370137 0.844727 -0.508606 0.162781 -0.034241 1445370137 0.844727 -0.508606 0.162781 -0.034241 1445370137 0.844727 -0.508606 0.162781 -0.034241 1445370137 0.844727 -0.508606 0.162781 -0.034241 1445370137 0.844727 -0.508606 0.162781 -0.034241 1445370137 0.844727 -0.508606 0.162781 -0.034241 1445370137 0.844727 -0.508606 0.162781 -0.034241 1445370137 0.837646 -0.480957 0.257019 0.030334 1445370137 0.837646 -0.480957 0.257019 0.030334 1445370137 0.837646 -0.480957 0.257019 0.030334 1445370137 0.837646 -0.480957 0.257019 0.030334 1445370137 0.837646 -0.480957 0.257019 0.030334 1445370137 0.837646 -0.480957 0.257019 0.030334 1445370137 0.787231 -0.509155 0.307129 0.163025 1445370137 0.787231 -0.509155 0.307129 0.163025 1445370137 0.787231 -0.509155 0.307129 0.163025 1445370137 0.787231 -0.509155 0.307129 0.163025 1445370137 0.787231 -0.509155 0.307129 0.163025 1445370137 0.787231 -0.509155 0.307129 0.163025 1445370137 0.685852 -0.552612 0.386902 0.272888 1445370137 0.685852 -0.552612 0.386902 0.272888 1445370137 0.685852 -0.552612 0.386902 0.272888 1445370137 0.685852 -0.552612 0.386902 0.272888 1445370137 0.685852 -0.552612 0.386902 0.272888 1445370137 0.685852 -0.552612 0.386902 0.272888 1445370137 0.685852 -0.552612 0.386902 0.272888 1445370137 0.704773 -0.506042 0.417847 0.269409 1445370138 0.704773 -0.506042 0.417847 0.269409 1445370138 0.704773 -0.506042 0.417847 0.269409 1445370138 0.704773 -0.506042 0.417847 0.269409 1445370138 0.704773 -0.506042 0.417847 0.269409 1445370138 0.704773 -0.506042 0.417847 0.269409 1445370138 0.733398 -0.546021 0.341309 0.217834 1445370138 0.733398 -0.546021 0.341309 0.217834 1445370138 0.733398 -0.546021 0.341309 0.217834 1445370138 0.733398 -0.546021 0.341309 0.217834 1445370138 0.733398 -0.546021 0.341309 0.217834 1445370138 0.733398 -0.546021 0.341309 0.217834 1445370138 0.733398 -0.546021 0.341309 0.217834 1445370138 0.780579 -0.547607 0.269897 0.133911 1445370138 0.780579 -0.547607 0.269897 0.133911 1445370138 0.780579 -0.547607 0.269897 0.133911 1445370138 0.780579 -0.547607 0.269897 0.133911 1445370138 0.780579 -0.547607 0.269897 0.133911 1445370138 0.780579 -0.547607 0.269897 0.133911 1445370138 0.850281 -0.478882 0.216919 0.023926 1445370138 0.850281 -0.478882 0.216919 0.023926 1445370138 0.850281 -0.478882 0.216919 0.023926 1445370138 0.850281 -0.478882 0.216919 0.023926 1445370138 0.850281 -0.478882 0.216919 0.023926 1445370138 0.850281 -0.478882 0.216919 0.023926 1445370138 0.891724 -0.421082 0.147095 -0.076416 1445370138 0.891724 -0.421082 0.147095 -0.076416 1445370138 0.891724 -0.421082 0.147095 -0.076416 1445370138 0.891724 -0.421082 0.147095 -0.076416 1445370138 0.891724 -0.421082 0.147095 -0.076416 1445370138 0.891724 -0.421082 0.147095 -0.076416 1445370138 0.891724 -0.421082 0.147095 -0.076416 1445370138 0.923340 -0.341309 0.061890 -0.164673 1445370138 0.923340 -0.341309 0.061890 -0.164673 1445370138 0.923340 -0.341309 0.061890 -0.164673 1445370138 0.923340 -0.341309 0.061890 -0.164673 1445370138 0.923340 -0.341309 0.061890 -0.164673 1445370138 0.923340 -0.341309 0.061890 -0.164673 1445370138 0.941284 -0.300659 0.067566 -0.138000 1445370138 0.941284 -0.300659 0.067566 -0.138000 1445370138 0.941284 -0.300659 0.067566 -0.138000 1445370138 0.870544 -0.471130 0.120667 -0.075012 1445370138 0.870544 -0.471130 0.120667 -0.075012 1445370138 0.870544 -0.471130 0.120667 -0.075012 1445370138 0.870544 -0.471130 0.120667 -0.075012 1445370138 0.870544 -0.471130 0.120667 -0.075012 1445370138 0.870544 -0.471130 0.120667 -0.075012 1445370138 0.854309 -0.489014 0.174744 -0.020264 1445370138 0.854309 -0.489014 0.174744 -0.020264 1445370138 0.854309 -0.489014 0.174744 -0.020264 1445370138 0.854309 -0.489014 0.174744 -0.020264 1445370138 0.854309 -0.489014 0.174744 -0.020264 1445370138 0.854309 -0.489014 0.174744 -0.020264 1445370138 0.836060 -0.479309 0.260864 0.056396 1445370138 0.836060 -0.479309 0.260864 0.056396 1445370138 0.836060 -0.479309 0.260864 0.056396 1445370138 0.836060 -0.479309 0.260864 0.056396 1445370138 0.836060 -0.479309 0.260864 0.056396 1445370138 0.836060 -0.479309 0.260864 0.056396 1445370138 0.752136 -0.545288 0.317444 0.190063 1445370138 0.752136 -0.545288 0.317444 0.190063 1445370138 0.752136 -0.545288 0.317444 0.190063 1445370138 0.752136 -0.545288 0.317444 0.190063 1445370138 0.752136 -0.545288 0.317444 0.190063 1445370138 0.646057 -0.563293 0.416016 0.303650 1445370138 0.646057 -0.563293 0.416016 0.303650 1445370138 0.646057 -0.563293 0.416016 0.303650 1445370138 0.646057 -0.563293 0.416016 0.303650 1445370138 0.646057 -0.563293 0.416016 0.303650 1445370138 0.646057 -0.563293 0.416016 0.303650 1445370138 0.669678 -0.541260 0.432190 0.267761 1445370138 0.669678 -0.541260 0.432190 0.267761 1445370138 0.669678 -0.541260 0.432190 0.267761 1445370138 0.669678 -0.541260 0.432190 0.267761 1445370138 0.669678 -0.541260 0.432190 0.267761 1445370138 0.669678 -0.541260 0.432190 0.267761 1445370138 0.716492 -0.565247 0.354126 0.204163 1445370138 0.716492 -0.565247 0.354126 0.204163 1445370138 0.716492 -0.565247 0.354126 0.204163 1445370138 0.716492 -0.565247 0.354126 0.204163 1445370138 0.716492 -0.565247 0.354126 0.204163 1445370138 0.716492 -0.565247 0.354126 0.204163 1445370138 0.754822 -0.581116 0.281616 0.114746 1445370138 0.754822 -0.581116 0.281616 0.114746 1445370138 0.754822 -0.581116 0.281616 0.114746 1445370138 0.754822 -0.581116 0.281616 0.114746 1445370138 0.754822 -0.581116 0.281616 0.114746 1445370138 0.754822 -0.581116 0.281616 0.114746 1445370138 0.754822 -0.581116 0.281616 0.114746 1445370138 0.815613 -0.533325 0.223999 0.012085 1445370138 0.815613 -0.533325 0.223999 0.012085 1445370138 0.815613 -0.533325 0.223999 0.012085 1445370138 0.815613 -0.533325 0.223999 0.012085 1445370138 0.815613 -0.533325 0.223999 0.012085 1445370138 0.857422 -0.482971 0.152893 -0.090088 1445370138 0.857422 -0.482971 0.152893 -0.090088 1445370138 0.857422 -0.482971 0.152893 -0.090088 1445370138 0.857422 -0.482971 0.152893 -0.090088 1445370138 0.857422 -0.482971 0.152893 -0.090088 1445370138 0.857422 -0.482971 0.152893 -0.090088 1445370138 0.905212 -0.386475 0.065979 -0.164063 1445370138 0.905212 -0.386475 0.065979 -0.164063 1445370138 0.905212 -0.386475 0.065979 -0.164063 1445370138 0.905212 -0.386475 0.065979 -0.164063 1445370138 0.905212 -0.386475 0.065979 -0.164063 1445370138 0.905212 -0.386475 0.065979 -0.164063 1445370138 0.926453 -0.342957 0.081238 -0.132141 1445370138 0.926453 -0.342957 0.081238 -0.132141 1445370138 0.926453 -0.342957 0.081238 -0.132141 1445370139 0.926453 -0.342957 0.081238 -0.132141 1445370139 0.926453 -0.342957 0.081238 -0.132141 1445370139 0.926453 -0.342957 0.081238 -0.132141 1445370139 0.926453 -0.342957 0.081238 -0.132141 1445370139 0.851074 -0.502014 0.139954 -0.063354 1445370139 0.851074 -0.502014 0.139954 -0.063354 1445370139 0.851074 -0.502014 0.139954 -0.063354 1445370139 0.851074 -0.502014 0.139954 -0.063354 1445370139 0.851074 -0.502014 0.139954 -0.063354 1445370139 0.851074 -0.502014 0.139954 -0.063354 1445370139 0.832764 -0.516479 0.199280 0.002441 1445370139 0.832764 -0.516479 0.199280 0.002441 1445370139 0.832764 -0.516479 0.199280 0.002441 1445370139 0.832764 -0.516479 0.199280 0.002441 1445370139 0.832764 -0.516479 0.199280 0.002441 1445370139 0.832764 -0.516479 0.199280 0.002441 1445370139 0.821289 -0.485535 0.290955 0.070801 1445370139 0.821289 -0.485535 0.290955 0.070801 1445370139 0.821289 -0.485535 0.290955 0.070801 1445370139 0.821289 -0.485535 0.290955 0.070801 1445370139 0.821289 -0.485535 0.290955 0.070801 1445370139 0.821289 -0.485535 0.290955 0.070801 1445370139 0.821289 -0.485535 0.290955 0.070801 1445370139 0.744934 -0.523010 0.356140 0.211426 1445370139 0.744934 -0.523010 0.356140 0.211426 1445370139 0.744934 -0.523010 0.356140 0.211426 1445370139 0.744934 -0.523010 0.356140 0.211426 1445370139 0.744934 -0.523010 0.356140 0.211426 1445370139 0.744934 -0.523010 0.356140 0.211426 1445370139 0.619080 -0.570496 0.446594 0.303101 1445370139 0.619080 -0.570496 0.446594 0.303101 1445370139 0.619080 -0.570496 0.446594 0.303101 1445370139 0.619080 -0.570496 0.446594 0.303101 1445370139 0.619080 -0.570496 0.446594 0.303101 1445370139 0.652222 -0.562500 0.426147 0.276611 1445370139 0.652222 -0.562500 0.426147 0.276611 1445370139 0.652222 -0.562500 0.426147 0.276611 1445370139 0.652222 -0.562500 0.426147 0.276611 1445370139 0.652222 -0.562500 0.426147 0.276611 1445370139 0.652222 -0.562500 0.426147 0.276611 1445370139 0.708130 -0.577515 0.344238 0.215454 1445370139 0.708130 -0.577515 0.344238 0.215454 1445370139 0.708130 -0.577515 0.344238 0.215454 1445370139 0.708130 -0.577515 0.344238 0.215454 1445370139 0.708130 -0.577515 0.344238 0.215454 1445370139 0.708130 -0.577515 0.344238 0.215454 1445370139 0.708130 -0.577515 0.344238 0.215454 1445370139 0.771484 -0.565552 0.275208 0.096191 1445370139 0.771484 -0.565552 0.275208 0.096191 1445370139 0.771484 -0.565552 0.275208 0.096191 1445370139 0.771484 -0.565552 0.275208 0.096191 1445370139 0.771484 -0.565552 0.275208 0.096191 1445370139 0.771484 -0.565552 0.275208 0.096191 1445370139 0.832825 -0.507568 0.220276 -0.016968 1445370139 0.832825 -0.507568 0.220276 -0.016968 1445370139 0.832825 -0.507568 0.220276 -0.016968 1445370139 0.832825 -0.507568 0.220276 -0.016968 1445370139 0.832825 -0.507568 0.220276 -0.016968 1445370139 0.832825 -0.507568 0.220276 -0.016968 1445370139 0.832825 -0.507568 0.220276 -0.016968 1445370139 0.869141 -0.453491 0.148926 -0.129578 1445370139 0.869141 -0.453491 0.148926 -0.129578 1445370139 0.869141 -0.453491 0.148926 -0.129578 1445370139 0.869141 -0.453491 0.148926 -0.129578 1445370139 0.869141 -0.453491 0.148926 -0.129578 1445370139 0.869141 -0.453491 0.148926 -0.129578 1445370139 0.920105 -0.336060 0.088562 -0.180420 1445370139 0.920105 -0.336060 0.088562 -0.180420 1445370139 0.920105 -0.336060 0.088562 -0.180420 1445370139 0.920105 -0.336060 0.088562 -0.180420 1445370139 0.920105 -0.336060 0.088562 -0.180420 1445370139 0.920105 -0.336060 0.088562 -0.180420 1445370139 0.894226 -0.410645 0.135132 -0.115906 1445370139 0.894226 -0.410645 0.135132 -0.115906 1445370139 0.894226 -0.410645 0.135132 -0.115906 1445370139 0.894226 -0.410645 0.135132 -0.115906 1445370139 0.894226 -0.410645 0.135132 -0.115906 1445370139 0.894226 -0.410645 0.135132 -0.115906 1445370139 0.822144 -0.536804 0.178162 -0.064209 1445370139 0.822144 -0.536804 0.178162 -0.064209 1445370139 0.822144 -0.536804 0.178162 -0.064209 1445370139 0.822144 -0.536804 0.178162 -0.064209 1445370139 0.822144 -0.536804 0.178162 -0.064209 1445370139 0.822144 -0.536804 0.178162 -0.064209 1445370139 0.818787 -0.511475 0.260681 -0.000427 1445370139 0.818787 -0.511475 0.260681 -0.000427 1445370139 0.818787 -0.511475 0.260681 -0.000427 1445370139 0.818787 -0.511475 0.260681 -0.000427 1445370139 0.818787 -0.511475 0.260681 -0.000427 1445370139 0.818787 -0.511475 0.260681 -0.000427 1445370139 0.818787 -0.511475 0.260681 -0.000427 1445370139 0.783203 -0.514404 0.339233 0.082703 1445370139 0.783203 -0.514404 0.339233 0.082703 1445370139 0.783203 -0.514404 0.339233 0.082703 1445370139 0.783203 -0.514404 0.339233 0.082703 1445370139 0.783203 -0.514404 0.339233 0.082703 1445370139 0.783203 -0.514404 0.339233 0.082703 1445370139 0.672974 -0.583252 0.407104 0.202820 1445370139 0.672974 -0.583252 0.407104 0.202820 1445370139 0.672974 -0.583252 0.407104 0.202820 1445370139 0.672974 -0.583252 0.407104 0.202820 1445370139 0.672974 -0.583252 0.407104 0.202820 1445370139 0.672974 -0.583252 0.407104 0.202820 1445370139 0.594055 -0.591125 0.491394 0.237000 1445370139 0.594055 -0.591125 0.491394 0.237000 1445370139 0.594055 -0.591125 0.491394 0.237000 1445370139 0.594055 -0.591125 0.491394 0.237000 1445370139 0.594055 -0.591125 0.491394 0.237000 1445370139 0.594055 -0.591125 0.491394 0.237000 1445370139 0.645508 -0.574219 0.465393 0.192322 1445370139 0.645508 -0.574219 0.465393 0.192322 1445370139 0.645508 -0.574219 0.465393 0.192322 1445370139 0.645508 -0.574219 0.465393 0.192322 1445370140 0.645508 -0.574219 0.465393 0.192322 1445370140 0.645508 -0.574219 0.465393 0.192322 1445370140 0.706238 -0.587158 0.373291 0.130859 1445370140 0.706238 -0.587158 0.373291 0.130859 1445370140 0.706238 -0.587158 0.373291 0.130859 1445370140 0.706238 -0.587158 0.373291 0.130859 1445370140 0.706238 -0.587158 0.373291 0.130859 1445370140 0.706238 -0.587158 0.373291 0.130859 1445370140 0.706238 -0.587158 0.373291 0.130859 1445370140 0.771423 -0.559265 0.299866 0.047363 1445370140 0.771423 -0.559265 0.299866 0.047363 1445370140 0.771423 -0.559265 0.299866 0.047363 1445370140 0.771423 -0.559265 0.299866 0.047363 1445370140 0.771423 -0.559265 0.299866 0.047363 1445370140 0.771423 -0.559265 0.299866 0.047363 1445370140 0.824524 -0.513428 0.234863 -0.037109 1445370140 0.824524 -0.513428 0.234863 -0.037109 1445370140 0.824524 -0.513428 0.234863 -0.037109 1445370140 0.824524 -0.513428 0.234863 -0.037109 1445370140 0.824524 -0.513428 0.234863 -0.037109 1445370140 0.864502 -0.458740 0.153809 -0.135864 1445370140 0.864502 -0.458740 0.153809 -0.135864 1445370140 0.864502 -0.458740 0.153809 -0.135864 1445370140 0.864502 -0.458740 0.153809 -0.135864 1445370140 0.864502 -0.458740 0.153809 -0.135864 1445370140 0.864502 -0.458740 0.153809 -0.135864 1445370140 0.911011 -0.360046 0.114990 -0.164978 1445370140 0.911011 -0.360046 0.114990 -0.164978 1445370140 0.911011 -0.360046 0.114990 -0.164978 1445370140 0.911011 -0.360046 0.114990 -0.164978 1445370140 0.911011 -0.360046 0.114990 -0.164978 1445370140 0.911011 -0.360046 0.114990 -0.164978 1445370140 0.894409 -0.414124 0.133240 -0.103943 1445370140 0.894409 -0.414124 0.133240 -0.103943 1445370140 0.894409 -0.414124 0.133240 -0.103943 1445370140 0.894409 -0.414124 0.133240 -0.103943 1445370140 0.894409 -0.414124 0.133240 -0.103943 1445370140 0.894409 -0.414124 0.133240 -0.103943 1445370140 0.894409 -0.414124 0.133240 -0.103943 1445370140 0.825867 -0.530579 0.182190 -0.056458 1445370140 0.825867 -0.530579 0.182190 -0.056458 1445370140 0.825867 -0.530579 0.182190 -0.056458 1445370140 0.825867 -0.530579 0.182190 -0.056458 1445370140 0.825867 -0.530579 0.182190 -0.056458 1445370140 0.825867 -0.530579 0.182190 -0.056458 1445370140 0.819153 -0.511780 0.258789 0.005249 1445370140 0.819153 -0.511780 0.258789 0.005249 1445370140 0.819153 -0.511780 0.258789 0.005249 1445370140 0.819153 -0.511780 0.258789 0.005249 1445370140 0.819153 -0.511780 0.258789 0.005249 1445370140 0.819153 -0.511780 0.258789 0.005249 1445370140 0.783875 -0.511780 0.340759 0.086609 1445370140 0.783875 -0.511780 0.340759 0.086609 1445370140 0.783875 -0.511780 0.340759 0.086609 1445370140 0.783875 -0.511780 0.340759 0.086609 1445370140 0.783875 -0.511780 0.340759 0.086609 1445370140 0.783875 -0.511780 0.340759 0.086609 1445370140 0.668762 -0.574158 0.420349 0.215332 1445370140 0.668762 -0.574158 0.420349 0.215332 1445370140 0.668762 -0.574158 0.420349 0.215332 1445370140 0.668762 -0.574158 0.420349 0.215332 1445370140 0.668762 -0.574158 0.420349 0.215332 1445370140 0.668762 -0.574158 0.420349 0.215332 1445370140 0.607117 -0.590576 0.462830 0.261475 1445370140 0.607117 -0.590576 0.462830 0.261475 1445370140 0.607117 -0.590576 0.462830 0.261475 1445370140 0.607117 -0.590576 0.462830 0.261475 1445370140 0.607117 -0.590576 0.462830 0.261475 1445370140 0.607117 -0.590576 0.462830 0.261475 1445370140 0.607117 -0.590576 0.462830 0.261475 1445370140 0.656128 -0.592529 0.414368 0.216187 1445370140 0.656128 -0.592529 0.414368 0.216187 1445370140 0.656128 -0.592529 0.414368 0.216187 1445370140 0.656128 -0.592529 0.414368 0.216187 1445370140 0.656128 -0.592529 0.414368 0.216187 1445370140 0.697876 -0.613159 0.329041 0.169434 1445370140 0.697876 -0.613159 0.329041 0.169434 1445370140 0.697876 -0.613159 0.329041 0.169434 1445370140 0.697876 -0.613159 0.329041 0.169434 1445370140 0.697876 -0.613159 0.329041 0.169434 1445370140 0.697876 -0.613159 0.329041 0.169434 1445370140 0.758850 -0.584534 0.269714 0.098389 1445370140 0.758850 -0.584534 0.269714 0.098389 1445370140 0.758850 -0.584534 0.269714 0.098389 1445370140 0.758850 -0.584534 0.269714 0.098389 1445370140 0.758850 -0.584534 0.269714 0.098389 1445370140 0.758850 -0.584534 0.269714 0.098389 1445370140 0.819580 -0.528625 0.219910 0.022156 1445370140 0.819580 -0.528625 0.219910 0.022156 1445370140 0.819580 -0.528625 0.219910 0.022156 1445370140 0.819580 -0.528625 0.219910 0.022156 1445370140 0.819580 -0.528625 0.219910 0.022156 1445370140 0.819580 -0.528625 0.219910 0.022156 1445370140 0.862183 -0.476685 0.161316 -0.057495 1445370140 0.862183 -0.476685 0.161316 -0.057495 1445370140 0.862183 -0.476685 0.161316 -0.057495 1445370140 0.862183 -0.476685 0.161316 -0.057495 1445370140 0.862183 -0.476685 0.161316 -0.057495 1445370140 0.862183 -0.476685 0.161316 -0.057495 1445370140 0.927063 -0.342041 0.102234 -0.114258 1445370140 0.927063 -0.342041 0.102234 -0.114258 1445370140 0.927063 -0.342041 0.102234 -0.114258 1445370140 0.927063 -0.342041 0.102234 -0.114258 1445370140 0.927063 -0.342041 0.102234 -0.114258 1445370140 0.927063 -0.342041 0.102234 -0.114258 1445370140 0.920715 -0.365234 0.123657 -0.059570 1445370140 0.920715 -0.365234 0.123657 -0.059570 1445370140 0.920715 -0.365234 0.123657 -0.059570 1445370140 0.920715 -0.365234 0.123657 -0.059570 1445370140 0.920715 -0.365234 0.123657 -0.059570 1445370141 0.920715 -0.365234 0.123657 -0.059570 1445370141 0.826965 -0.540222 0.155579 -0.001343 1445370141 0.826965 -0.540222 0.155579 -0.001343 1445370141 0.826965 -0.540222 0.155579 -0.001343 1445370141 0.826965 -0.540222 0.155579 -0.001343 1445370141 0.826965 -0.540222 0.155579 -0.001343 1445370141 0.826965 -0.540222 0.155579 -0.001343 1445370141 0.826965 -0.540222 0.155579 -0.001343 1445370141 0.792725 -0.567871 0.212341 0.063171 1445370141 0.792725 -0.567871 0.212341 0.063171 1445370141 0.792725 -0.567871 0.212341 0.063171 1445370141 0.792725 -0.567871 0.212341 0.063171 1445370141 0.792725 -0.567871 0.212341 0.063171 1445370141 0.779297 -0.526611 0.312988 0.131897 1445370141 0.779297 -0.526611 0.312988 0.131897 1445370141 0.779297 -0.526611 0.312988 0.131897 1445370141 0.779297 -0.526611 0.312988 0.131897 1445370141 0.779297 -0.526611 0.312988 0.131897 1445370141 0.779297 -0.526611 0.312988 0.131897 1445370141 0.779297 -0.526611 0.312988 0.131897 1445370141 0.695923 -0.542725 0.394104 0.256409 1445370141 0.695923 -0.542725 0.394104 0.256409 1445370141 0.695923 -0.542725 0.394104 0.256409 1445370141 0.695923 -0.542725 0.394104 0.256409 1445370141 0.695923 -0.542725 0.394104 0.256409 1445370141 0.601257 -0.552002 0.473083 0.331482 1445370141 0.601257 -0.552002 0.473083 0.331482 1445370141 0.601257 -0.552002 0.473083 0.331482 1445370141 0.601257 -0.552002 0.473083 0.331482 1445370141 0.601257 -0.552002 0.473083 0.331482 1445370141 0.601257 -0.552002 0.473083 0.331482 1445370141 0.642273 -0.561340 0.431274 0.293762 1445370141 0.642273 -0.561340 0.431274 0.293762 1445370141 0.642273 -0.561340 0.431274 0.293762 1445370141 0.642273 -0.561340 0.431274 0.293762 1445370141 0.642273 -0.561340 0.431274 0.293762 1445370141 0.642273 -0.561340 0.431274 0.293762 1445370141 0.690491 -0.598572 0.336914 0.226563 1445370141 0.690491 -0.598572 0.336914 0.226563 1445370141 0.690491 -0.598572 0.336914 0.226563 1445370141 0.690491 -0.598572 0.336914 0.226563 1445370141 0.690491 -0.598572 0.336914 0.226563 1445370141 0.690491 -0.598572 0.336914 0.226563 1445370141 0.744690 -0.594177 0.272705 0.133972 1445370141 0.744690 -0.594177 0.272705 0.133972 1445370141 0.744690 -0.594177 0.272705 0.133972 1445370141 0.744690 -0.594177 0.272705 0.133972 1445370141 0.812744 -0.538086 0.221252 0.031128 1445370141 0.812744 -0.538086 0.221252 0.031128 1445370141 0.812744 -0.538086 0.221252 0.031128 1445370141 0.812744 -0.538086 0.221252 0.031128 1445370141 0.812744 -0.538086 0.221252 0.031128 1445370141 0.812744 -0.538086 0.221252 0.031128 1445370141 0.857483 -0.483826 0.164001 -0.060913 1445370141 0.857483 -0.483826 0.164001 -0.060913 1445370141 0.857483 -0.483826 0.164001 -0.060913 1445370141 0.857483 -0.483826 0.164001 -0.060913 1445370141 0.857483 -0.483826 0.164001 -0.060913 1445370141 0.857483 -0.483826 0.164001 -0.060913 1445370141 0.903442 -0.394409 0.091125 -0.141052 1445370141 
0.703857 -0.239380 0.568542 0.351990 1445370145 0.703857 -0.239380 0.568542 0.351990 1445370145 0.703857 -0.239380 0.568542 0.351990 1445370146 0.703857 -0.239380 0.568542 0.351990 1445370146 0.703857 -0.239380 0.568542 0.351990 1445370146 0.703857 -0.239380 0.568542 0.351990 1445370146 0.707458 -0.228638 0.570801 0.348267 1445370146 0.707458 -0.228638 0.570801 0.348267 1445370146 0.707458 -0.228638 0.570801 0.348267 1445370146 0.707458 -0.228638 0.570801 0.348267 1445370146 0.707458 -0.228638 0.570801 0.348267 1445370146 0.707458 -0.228638 0.570801 0.348267 1445370146 0.707825 -0.244385 0.559814 0.354675 1445370146 0.707825 -0.244385 0.559814 0.354675 1445370146 0.707825 -0.244385 0.559814 0.354675 1445370146 0.707825 -0.244385 0.559814 0.354675 1445370146 0.707825 -0.244385 0.559814 0.354675 1445370146 0.707825 -0.244385 0.559814 0.354675 1445370146 0.708374 -0.260376 0.548706 0.359558 1445370146 0.708374 -0.260376 0.548706 0.359558 1445370146 0.708374 -0.260376 0.548706 0.359558 1445370146 0.708374 -0.260376 0.548706 0.359558 1445370146 0.708374 -0.260376 0.548706 0.359558 1445370146 0.708374 -0.260376 0.548706 0.359558 1445370146 0.708374 -0.260376 0.548706 0.359558 1445370146 0.711365 -0.269592 0.540466 0.359253 1445370146 0.711365 -0.269592 0.540466 0.359253 1445370146 0.711365 -0.269592 0.540466 0.359253 1445370146 0.711365 -0.269592 0.540466 0.359253 1445370146 0.711365 -0.269592 0.540466 0.359253 1445370146 0.711365 -0.269592 0.540466 0.359253 1445370146 0.711304 -0.282654 0.533447 0.359924 1445370146 0.711304 -0.282654 0.533447 0.359924 1445370146 0.711304 -0.282654 0.533447 0.359924 1445370146 0.711304 -0.282654 0.533447 0.359924 1445370146 0.711304 -0.282654 0.533447 0.359924 1445370146 0.711304 -0.282654 0.533447 0.359924 1445370146 0.709839 -0.294739 0.529358 0.359070 1445370146 0.709839 -0.294739 0.529358 0.359070 1445370146 0.709839 -0.294739 0.529358 0.359070 1445370146 0.709839 -0.294739 0.529358 0.359070 1445370146 0.713623 -0.289734 0.533997 0.348633 1445370146 0.713623 -0.289734 0.533997 0.348633 1445370146 0.713623 -0.289734 0.533997 0.348633 1445370146 0.713623 -0.289734 0.533997 0.348633 1445370146 0.713623 -0.289734 0.533997 0.348633 1445370146 0.715637 -0.276001 0.549133 0.331787 1445370146 0.715637 -0.276001 0.549133 0.331787 1445370146 0.715637 -0.276001 0.549133 0.331787 1445370146 0.715637 -0.276001 0.549133 0.331787 1445370146 0.715637 -0.276001 0.549133 0.331787 1445370146 0.715637 -0.276001 0.549133 0.331787 1445370146 0.715637 -0.276001 0.549133 0.331787 1445370146 0.719971 -0.264954 0.555786 0.320190 1445370146 0.719971 -0.264954 0.555786 0.320190 1445370146 0.719971 -0.264954 0.555786 0.320190 1445370146 0.719971 -0.264954 0.555786 0.320190 1445370146 0.719971 -0.264954 0.555786 0.320190 1445370146 0.713257 -0.278137 0.549744 0.334045 1445370146 0.713257 -0.278137 0.549744 0.334045 1445370146 0.713257 -0.278137 0.549744 0.334045 1445370146 0.713257 -0.278137 0.549744 0.334045 1445370146 0.713257 -0.278137 0.549744 0.334045 1445370146 0.713257 -0.278137 0.549744 0.334045 1445370146 0.698792 -0.297119 0.540710 0.361877 1445370146 0.698792 -0.297119 0.540710 0.361877 1445370146 0.698792 -0.297119 0.540710 0.361877 1445370146 0.698792 -0.297119 0.540710 0.361877 1445370146 0.698792 -0.297119 0.540710 0.361877 1445370146 0.698792 -0.282410 0.546875 0.364380 1445370146 0.698792 -0.282410 0.546875 0.364380 1445370146 0.698792 -0.282410 0.546875 0.364380 1445370146 0.698792 -0.282410 0.546875 0.364380 1445370146 0.698792 -0.282410 0.546875 0.364380 1445370146 0.693176 -0.282532 0.549805 0.370544 1445370146 0.693176 -0.282532 0.549805 0.370544 1445370146 0.693176 -0.282532 0.549805 0.370544 1445370146 0.693176 -0.282532 0.549805 0.370544 1445370146 0.693176 -0.282532 0.549805 0.370544 1445370146 0.693176 -0.282532 0.549805 0.370544 1445370146 0.693176 -0.282532 0.549805 0.370544 1445370146 0.682617 -0.304688 0.540588 0.385864 1445370146 0.682617 -0.304688 0.540588 0.385864 1445370146 0.682617 -0.304688 0.540588 0.385864 1445370146 0.682617 -0.304688 0.540588 0.385864 1445370146 0.682617 -0.304688 0.540588 0.385864 1445370146 0.677856 -0.318054 0.530945 0.396729 1445370146 0.677856 -0.318054 0.530945 0.396729 1445370146 0.677856 -0.318054 0.530945 0.396729 1445370146 0.677856 -0.318054 0.530945 0.396729 1445370146 0.677856 -0.318054 0.530945 0.396729 1445370146 0.677856 -0.318054 0.530945 0.396729 1445370146 0.684326 -0.302002 0.537781 0.388733 1445370146 0.684326 -0.302002 0.537781 0.388733 1445370146 0.684326 -0.302002 0.537781 0.388733 1445370146 0.684326 -0.302002 0.537781 0.388733 1445370146 0.684326 -0.302002 0.537781 0.388733 1445370146 0.684326 -0.302002 0.537781 0.388733 1445370146 0.690430 -0.291077 0.540283 0.382874 1445370146 0.690430 -0.291077 0.540283 0.382874 1445370146 0.690430 -0.291077 0.540283 0.382874 1445370146 0.690430 -0.291077 0.540283 0.382874 1445370146 0.690430 -0.291077 0.540283 0.382874 1445370146 0.690430 -0.291077 0.540283 0.382874 1445370146 0.690430 -0.297180 0.533264 0.388062 1445370146 0.690430 -0.297180 0.533264 0.388062 1445370146 0.690430 -0.297180 0.533264 0.388062 1445370146 0.690430 -0.297180 0.533264 0.388062 1445370147 0.690430 -0.297180 0.533264 0.388062 1445370147 0.690430 -0.297180 0.533264 0.388062 1445370147 0.707397 -0.284241 0.527771 0.374451 1445370147 0.707397 -0.284241 0.527771 0.374451 1445370147 0.707397 -0.284241 0.527771 0.374451 1445370147 0.707397 -0.284241 0.527771 0.374451 1445370147 0.707397 -0.284241 0.527771 0.374451 1445370147 0.707397 -0.284241 0.527771 0.374451 1445370147 0.744751 -0.193665 0.564209 0.299072 1445370147 0.744751 -0.193665 0.564209 0.299072 1445370147 0.744751 -0.193665 0.564209 0.299072 1445370147 0.744751 -0.193665 0.564209 0.299072 1445370147 0.744751 -0.193665 0.564209 0.299072 1445370147 0.744751 -0.193665 0.564209 0.299072 1445370147 0.765808 -0.124878 0.578430 0.251465 1445370147 0.765808 -0.124878 0.578430 0.251465 1445370147 0.765808 -0.124878 0.578430 0.251465 1445370147 0.765808 -0.124878 0.578430 0.251465 1445370147 0.765808 -0.124878 0.578430 0.251465 1445370147 0.765808 -0.124878 0.578430 0.251465 1445370147 0.765808 -0.124878 0.578430 0.251465 1445370147 0.760437 -0.164124 0.565308 0.274170 1445370147 0.760437 -0.164124 0.565308 0.274170 1445370147 0.760437 -0.164124 0.565308 0.274170 1445370147 0.760437 -0.164124 0.565308 0.274170 1445370147 0.760437 -0.164124 0.565308 0.274170 1445370147 0.760437 -0.164124 0.565308 0.274170 1445370147 0.741516 -0.217041 0.551392 0.314514 1445370147 0.741516 -0.217041 0.551392 0.314514 1445370147 0.741516 -0.217041 0.551392 0.314514 1445370147 0.741516 -0.217041 0.551392 0.314514 1445370147 0.741516 -0.217041 0.551392 0.314514 1445370147 0.741516 -0.217041 0.551392 0.314514 1445370147 0.730347 -0.229980 0.551575 0.330750 1445370147 0.730347 -0.229980 0.551575 0.330750 1445370147 0.730347 -0.229980 0.551575 0.330750 1445370147 0.730347 -0.229980 0.551575 0.330750 1445370147 0.730347 -0.229980 0.551575 0.330750 1445370147 0.730347 -0.229980 0.551575 0.330750 1445370147 0.711243 -0.256104 0.547974 0.358093 1445370147 0.711243 -0.256104 0.547974 0.358093 1445370147 0.711243 -0.256104 0.547974 0.358093 1445370147 0.711243 -0.256104 0.547974 0.358093 1445370147 0.691650 -0.294739 0.533081 0.387878 1445370147 0.691650 -0.294739 0.533081 0.387878 1445370147 0.691650 -0.294739 0.533081 0.387878 1445370147 0.691650 -0.294739 0.533081 0.387878 1445370147 0.673462 -0.322021 0.525024 0.408630 1445370147 0.673462 -0.322021 0.525024 0.408630 1445370147 0.673462 -0.322021 0.525024 0.408630 1445370147 0.673462 -0.322021 0.525024 0.408630 1445370147 0.671387 -0.313721 0.538879 0.400452 1445370147 0.671387 -0.313721 0.538879 0.400452 1445370147 0.671387 -0.313721 0.538879 0.400452 1445370147 0.671387 -0.313721 0.538879 0.400452 1445370147 0.671387 -0.313721 0.538879 0.400452 1445370147 0.671387 -0.313721 0.538879 0.400452 1445370147 0.671387 -0.313721 0.538879 0.400452 1445370147 0.679871 -0.294373 0.549927 0.385498 1445370147 0.679871 -0.294373 0.549927 0.385498 1445370147 0.679871 -0.294373 0.549927 0.385498 1445370147 0.679871 -0.294373 0.549927 0.385498 1445370147 0.679871 -0.294373 0.549927 0.385498 1445370147 0.679871 -0.294373 0.549927 0.385498 1445370147 0.691162 -0.292175 0.545593 0.372986 1445370147 0.691162 -0.292175 0.545593 0.372986 1445370147 0.691162 -0.292175 0.545593 0.372986 1445370147 0.691162 -0.292175 0.545593 0.372986 1445370147 0.691162 -0.292175 0.545593 0.372986 1445370147 0.724854 -0.227173 0.578308 0.297424 1445370147 0.724854 -0.227173 0.578308 0.297424 1445370147 0.724854 -0.227173 0.578308 0.297424 1445370147 0.724854 -0.227173 0.578308 0.297424 1445370147 0.724854 -0.227173 0.578308 0.297424 1445370147 0.724854 -0.227173 0.578308 0.297424 1445370147 0.724854 -0.227173 0.578308 0.297424 1445370147 0.747192 -0.115417 0.619446 0.211060 1445370147 0.747192 -0.115417 0.619446 0.211060 1445370147 0.747192 -0.115417 0.619446 0.211060 1445370147 0.747192 -0.115417 0.619446 0.211060 1445370147 0.747192 -0.115417 0.619446 0.211060 1445370147 0.754150 -0.082397 0.622009 0.193604 1445370147 0.754150 -0.082397 0.622009 0.193604 1445370147 0.754150 -0.082397 0.622009 0.193604 1445370147 0.754150 -0.082397 0.622009 0.193604 1445370147 0.754150 -0.082397 0.622009 0.193604 1445370147 0.754150 -0.082397 0.622009 0.193604 1445370147 0.743103 -0.135254 0.610535 0.238159 1445370147 0.743103 -0.135254 0.610535 0.238159 1445370147 0.743103 -0.135254 0.610535 0.238159 1445370147 0.743103 -0.135254 0.610535 0.238159 1445370147 0.743103 -0.135254 0.610535 0.238159 1445370147 0.743103 -0.135254 0.610535 0.238159 1445370147 0.743103 -0.135254 0.610535 0.238159 1445370147 0.733032 -0.175598 0.596802 0.274902 1445370147 0.733032 -0.175598 0.596802 0.274902 1445370147 0.733032 -0.175598 0.596802 0.274902 1445370147 0.733032 -0.175598 0.596802 0.274902 1445370147 0.733032 -0.175598 0.596802 0.274902 1445370147 0.733032 -0.175598 0.596802 0.274902 1445370147 0.733032 -0.175598 0.596802 0.274902 1445370147 0.717529 -0.215942 0.584045 0.311951 1445370147 0.717529 -0.215942 0.584045 0.311951 1445370147 0.717529 -0.215942 0.584045 0.311951 1445370147 0.717529 -0.215942 0.584045 0.311951 1445370147 0.717529 -0.215942 0.584045 0.311951 1445370148 0.717529 -0.215942 0.584045 0.311951 1445370148 0.696716 -0.272888 0.562134 0.352173 1445370148 0.696716 -0.272888 0.562134 0.352173 1445370148 0.696716 -0.272888 0.562134 0.352173 1445370148 0.696716 -0.272888 0.562134 0.352173 1445370148 0.696716 -0.272888 0.562134 0.352173 1445370148 0.696716 -0.272888 0.562134 0.352173 1445370148 0.696716 -0.272888 0.562134 0.352173 1445370148 0.675049 -0.317627 0.539246 0.390686 1445370148 0.675049 -0.317627 0.539246 0.390686 1445370148 0.675049 -0.317627 0.539246 0.390686 1445370148 0.675049 -0.317627 0.539246 0.390686 1445370148 0.675049 -0.317627 0.539246 0.390686 1445370148 0.672607 -0.305603 0.550171 0.389160 1445370148 0.672607 -0.305603 0.550171 0.389160 1445370148 0.672607 -0.305603 0.550171 0.389160 1445370148 0.672607 -0.305603 0.550171 0.389160 1445370148 0.672607 -0.305603 0.550171 0.389160 1445370148 0.672607 -0.305603 0.550171 0.389160 1445370148 0.672607 -0.305603 0.550171 0.389160 1445370148 0.689636 -0.255310 0.577698 0.354126 1445370148 0.689636 -0.255310 0.577698 0.354126 1445370148 0.689636 -0.255310 0.577698 0.354126 1445370148 0.689636 -0.255310 0.577698 0.354126 1445370148 0.689636 -0.255310 0.577698 0.354126 1445370148 0.689636 -0.255310 0.577698 0.354126 1445370148 0.693115 -0.238647 0.584045 0.348511 1445370148 0.693115 -0.238647 0.584045 0.348511 1445370148 0.693115 -0.238647 0.584045 0.348511 1445370148 0.693115 -0.238647 0.584045 0.348511 1445370148 0.693115 -0.238647 0.584045 0.348511 1445370148 0.693115 -0.238647 0.584045 0.348511 1445370148 0.690369 -0.252441 0.574951 0.359192 1445370148 0.690369 -0.252441 0.574951 0.359192 1445370148 0.690369 -0.252441 0.574951 0.359192 1445370148 0.690369 -0.252441 0.574951 0.359192 1445370148 0.690369 -0.252441 0.574951 0.359192 1445370148 0.690369 -0.252441 0.574951 0.359192 1445370148 0.690369 -0.252441 0.574951 0.359192 1445370148 0.701477 -0.229187 0.586853 0.333130 1445370148 0.701477 -0.229187 0.586853 0.333130 1445370148 0.701477 -0.229187 0.586853 0.333130 1445370148 0.701477 -0.229187 0.586853 0.333130 1445370148 0.701477 -0.229187 0.586853 0.333130 1445370148 0.710999 -0.204285 0.596619 0.310913 1445370148 0.710999 -0.204285 0.596619 0.310913 1445370148 0.710999 -0.204285 0.596619 0.310913 1445370148 0.710999 -0.204285 0.596619 0.310913 1445370148 0.710999 -0.204285 0.596619 0.310913 1445370148 0.710999 -0.204285 0.596619 0.310913 1445370148 0.690674 -0.251892 0.583618 0.344727 1445370148 0.690674 -0.251892 0.583618 0.344727 1445370148 0.690674 -0.251892 0.583618 0.344727 1445370148 0.690674 -0.251892 0.583618 0.344727 1445370148 0.690674 -0.251892 0.583618 0.344727 1445370148 0.690674 -0.251892 0.583618 0.344727 1445370148 0.676331 -0.285278 0.574890 0.361389 1445370148 0.676331 -0.285278 0.574890 0.361389 1445370148 0.676331 -0.285278 0.574890 0.361389 1445370148 0.676331 -0.285278 0.574890 0.361389 1445370148 0.676331 -0.285278 0.574890 0.361389 1445370148 0.676331 -0.285278 0.574890 0.361389 1445370148 0.678406 -0.284790 0.577881 0.352966 1445370148 0.678406 -0.284790 0.577881 0.352966 1445370148 0.678406 -0.284790 0.577881 0.352966 1445370148 0.678406 -0.284790 0.577881 0.352966 1445370148 0.678406 -0.284790 0.577881 0.352966 1445370148 0.678406 -0.284790 0.577881 0.352966 1445370148 0.674561 -0.314819 0.560181 0.363220 1445370148 0.674561 -0.314819 0.560181 0.363220 1445370148 0.674561 -0.314819 0.560181 0.363220 1445370148 0.674561 -0.314819 0.560181 0.363220 1445370148 0.674561 -0.314819 0.560181 0.363220 1445370148 0.674561 -0.314819 0.560181 0.363220 1445370148 0.672607 -0.346741 0.535095 0.375427 1445370148 0.672607 -0.346741 0.535095 0.375427 1445370148 0.672607 -0.346741 0.535095 0.375427 1445370148 0.672607 -0.346741 0.535095 0.375427 1445370148 0.672607 -0.346741 0.535095 0.375427 1445370148 0.672607 -0.346741 0.535095 0.375427 1445370148 0.677551 -0.345947 0.531860 0.371765 1445370148 0.677551 -0.345947 0.531860 0.371765 1445370148 0.677551 -0.345947 0.531860 0.371765 1445370148 0.677551 -0.345947 0.531860 0.371765 1445370148 0.677551 -0.345947 0.531860 0.371765 1445370148 0.677551 -0.345947 0.531860 0.371765 1445370148 0.677551 -0.345947 0.531860 0.371765 1445370148 0.682007 -0.331360 0.540039 0.365173 1445370148 0.682007 -0.331360 0.540039 0.365173 1445370148 0.682007 -0.331360 0.540039 0.365173 1445370148 0.682007 -0.331360 0.540039 0.365173 1445370148 0.682007 -0.331360 0.540039 0.365173 1445370148 0.683411 -0.321655 0.547485 0.360107 1445370148 0.683411 -0.321655 0.547485 0.360107 1445370148 0.683411 -0.321655 0.547485 0.360107 1445370148 0.683411 -0.321655 0.547485 0.360107 1445370148 0.683411 -0.321655 0.547485 0.360107 1445370148 0.683411 -0.321655 0.547485 0.360107 1445370148 0.683411 -0.321655 0.547485 0.360107 1445370148 0.684937 -0.310181 0.552795 0.359192 1445370148 0.684937 -0.310181 0.552795 0.359192 1445370148 0.684937 -0.310181 0.552795 0.359192 1445370148 0.684937 -0.310181 0.552795 0.359192 1445370148 0.684937 -0.310181 0.552795 0.359192 1445370148 0.684937 -0.310181 0.552795 0.359192 1445370148 0.688049 -0.285767 0.568176 0.349304 1445370148 0.688049 -0.285767 0.568176 0.349304 1445370148 0.688049 -0.285767 0.568176 0.349304 1445370148 0.688049 -0.285767 0.568176 0.349304 1445370148 0.688049 -0.285767 0.568176 0.349304 1445370148 0.688049 -0.285767 0.568176 0.349304 1445370148 0.688049 -0.285767 0.568176 0.349304 1445370149 0.690491 -0.257446 0.585938 0.337036 1445370149 0.690491 -0.257446 0.585938 0.337036 1445370149 0.690491 -0.257446 0.585938 0.337036 1445370149 0.690491 -0.257446 0.585938 0.337036 1445370149 0.690491 -0.257446 0.585938 0.337036 1445370149 0.690491 -0.257446 0.585938 0.337036 1445370149 0.685852 -0.258545 0.586914 0.343811 1445370149 0.685852 -0.258545 0.586914 0.343811 1445370149 0.685852 -0.258545 0.586914 0.343811 1445370149 0.685852 -0.258545 0.586914 0.343811 1445370149 0.685852 -0.258545 0.586914 0.343811 1445370149 0.668030 -0.286560 0.579224 0.368774 1445370149 0.668030 -0.286560 0.579224 0.368774 1445370149 0.668030 -0.286560 0.579224 0.368774 1445370149 0.668030 -0.286560 0.579224 0.368774 1445370149 0.668030 -0.286560 0.579224 0.368774 1445370149 0.668030 -0.286560 0.579224 0.368774 1445370149 0.668030 -0.286560 0.579224 0.368774 1445370149 0.671509 -0.284424 0.579529 0.363586 1445370149 0.671509 -0.284424 0.579529 0.363586 1445370149 0.671509 -0.284424 0.579529 0.363586 1445370149 0.671509 -0.284424 0.579529 0.363586 1445370149 0.671509 -0.284424 0.579529 0.363586 1445370149 0.671509 -0.284424 0.579529 0.363586 1445370149 0.666931 -0.297668 0.573425 0.371094 1445370149 0.666931 -0.297668 0.573425 0.371094 1445370149 0.666931 -0.297668 0.573425 0.371094 1445370149 0.666931 -0.297668 0.573425 0.371094 1445370149 0.666931 -0.297668 0.573425 0.371094 1445370149 0.666931 -0.297668 0.573425 0.371094 1445370149 0.667908 -0.311707 0.563538 0.372925 1445370149 0.667908 -0.311707 0.563538 0.372925 1445370149 0.667908 -0.311707 0.563538 0.372925 1445370149 0.667908 -0.311707 0.563538 0.372925 1445370149 0.667908 -0.311707 0.563538 0.372925 1445370149 0.668823 -0.316284 0.557373 0.376709 1445370149 0.668823 -0.316284 0.557373 0.376709 1445370149 0.668823 -0.316284 0.557373 0.376709 1445370149 0.668823 -0.316284 0.557373 0.376709 1445370149 0.668823 -0.316284 0.557373 0.376709 1445370149 0.668823 -0.316284 0.557373 0.376709 1445370149 0.668823 -0.316284 0.557373 0.376709 1445370149 0.672241 -0.307739 0.559814 0.373962 1445370149 0.672241 -0.307739 0.559814 0.373962 1445370149 0.672241 -0.307739 0.559814 0.373962 1445370149 0.672241 -0.307739 0.559814 0.373962 1445370149 0.672241 -0.307739 0.559814 0.373962 1445370149 0.672241 -0.307739 0.559814 0.373962 1445370149 0.676086 -0.300598 0.563110 0.367981 1445370149 0.676086 -0.300598 0.563110 0.367981 1445370149 0.676086 -0.300598 0.563110 0.367981 1445370149 0.676086 -0.300598 0.563110 0.367981 1445370149 0.676086 -0.300598 0.563110 0.367981 1445370149 0.676086 -0.300598 0.563110 0.367981 1445370149 0.678711 -0.300842 0.559937 0.367798 1445370149 0.678711 -0.300842 0.559937 0.367798 1445370149 0.678711 -0.300842 0.559937 0.367798 1445370149 0.678711 -0.300842 0.559937 0.367798 1445370149 0.678711 -0.300842 0.559937 0.367798 1445370149 0.678711 -0.300842 0.559937 0.367798 1445370149 0.689270 -0.281372 0.566711 0.352783 1445370149 0.689270 -0.281372 0.566711 0.352783 1445370149 0.689270 -0.281372 0.566711 0.352783 1445370149 0.689270 -0.281372 0.566711 0.352783 1445370149 0.689270 -0.281372 0.566711 0.352783 1445370149 0.689270 -0.281372 0.566711 0.352783 1445370149 0.700806 -0.245300 0.583679 0.328613 1445370149 0.700806 -0.245300 0.583679 0.328613 1445370149 0.700806 -0.245300 0.583679 0.328613 1445370149 0.700806 -0.245300 0.583679 0.328613 1445370149 0.700806 -0.245300 0.583679 0.328613 1445370149 0.700806 -0.245300 0.583679 0.328613 1445370149 0.702881 -0.245361 0.580750 0.329285 1445370149 0.702881 -0.245361 0.580750 0.329285 1445370149 0.702881 -0.245361 0.580750 0.329285 1445370149 0.702881 -0.245361 0.580750 0.329285 1445370149 0.702881 -0.245361 0.580750 0.329285 1445370149 0.702881 -0.245361 0.580750 0.329285 1445370149 0.692871 -0.275940 0.565552 0.351868 1445370149 0.692871 -0.275940 0.565552 0.351868 1445370149 0.692871 -0.275940 0.565552 0.351868 1445370149 0.692871 -0.275940 0.565552 0.351868 1445370149 0.692871 -0.275940 0.565552 0.351868 1445370149 0.692871 -0.275940 0.565552 0.351868 1445370149 0.694580 -0.280090 0.562012 0.350952 1445370149 0.694580 -0.280090 0.562012 0.350952 1445370149 0.694580 -0.280090 0.562012 0.350952 1445370149 0.694580 -0.280090 0.562012 0.350952 1445370149 0.694580 -0.280090 0.562012 0.350952 1445370149 0.694580 -0.280090 0.562012 0.350952 1445370149 0.693970 -0.285522 0.559021 0.352539 1445370149 0.693970 -0.285522 0.559021 0.352539 1445370149 0.693970 -0.285522 0.559021 0.352539 1445370149 0.693970 -0.285522 0.559021 0.352539 1445370149 0.693970 -0.285522 0.559021 0.352539 1445370149 0.693970 -0.285522 0.559021 0.352539 1445370149 0.685486 -0.308472 0.549133 0.365173 1445370149 0.685486 -0.308472 0.549133 0.365173 1445370149 0.685486 -0.308472 0.549133 0.365173 1445370149 0.685486 -0.308472 0.549133 0.365173 1445370149 0.685486 -0.308472 0.549133 0.365173 1445370149 0.685486 -0.308472 0.549133 0.365173 1445370149 0.679443 -0.321106 0.543640 0.373657 1445370149 0.679443 -0.321106 0.543640 0.373657 1445370149 0.679443 -0.321106 0.543640 0.373657 1445370149 0.679443 -0.321106 0.543640 0.373657 1445370149 0.679443 -0.321106 0.543640 0.373657 1445370149 0.679443 -0.321106 0.543640 0.373657 1445370149 0.679443 -0.316895 0.547119 0.372131 1445370150 0.679443 -0.316895 0.547119 0.372131 1445370150 0.679443 -0.316895 0.547119 0.372131 1445370150 0.679443 -0.316895 0.547119 0.372131 1445370150 0.679443 -0.316895 0.547119 0.372131 1445370150 0.679443 -0.316895 0.547119 0.372131 1445370150 0.680359 -0.315857 0.547058 0.371460 1445370150 0.680359 -0.315857 0.547058 0.371460 1445370150 0.680359 -0.315857 0.547058 0.371460 1445370150 0.680359 -0.315857 0.547058 0.371460 1445370150 0.680359 -0.315857 0.547058 0.371460 1445370150 0.680359 -0.315857 0.547058 0.371460 1445370150 0.677856 -0.323730 0.541443 0.377441 1445370150 0.677856 -0.323730 0.541443 0.377441 1445370150 0.677856 -0.323730 0.541443 0.377441 1445370150 0.677856 -0.323730 0.541443 0.377441 1445370150 0.677856 -0.323730 0.541443 0.377441 1445370150 0.677856 -0.323730 0.541443 0.377441 1445370150 0.679016 -0.315369 0.546875 0.374573 1445370150 0.679016 -0.315369 0.546875 0.374573 1445370150 0.679016 -0.315369 0.546875 0.374573 1445370150 0.679016 -0.315369 0.546875 0.374573 1445370150 0.679016 -0.315369 0.546875 0.374573 1445370150 0.679016 -0.315369 0.546875 0.374573 1445370150 0.679016 -0.315369 0.546875 0.374573 1445370150 0.691589 -0.281128 0.567078 0.347900 1445370150 0.691589 -0.281128 0.567078 0.347900 1445370150 0.691589 -0.281128 0.567078 0.347900 1445370150 0.691589 -0.281128 0.567078 0.347900 1445370150 0.691589 -0.281128 0.567078 0.347900 1445370150 0.698853 -0.262268 0.572205 0.339600 1445370150 0.698853 -0.262268 0.572205 0.339600 1445370150 0.698853 -0.262268 0.572205 0.339600 1445370150 0.698853 -0.262268 0.572205 0.339600 1445370150 0.698853 -0.262268 0.572205 0.339600 1445370150 0.698853 -0.262268 0.572205 0.339600 1445370150 0.686890 -0.291199 0.557007 0.364807 1445370150 0.686890 -0.291199 0.557007 0.364807 1445370150 0.686890 -0.291199 0.557007 0.364807 1445370150 0.686890 -0.291199 0.557007 0.364807 1445370150 0.686890 -0.291199 0.557007 0.364807 1445370150 0.686890 -0.291199 0.557007 0.364807 1445370150 0.678345 -0.305237 0.549805 0.379944 1445370150 0.678345 -0.305237 0.549805 0.379944 1445370150 0.678345 -0.305237 0.549805 0.379944 1445370150 0.678345 -0.305237 0.549805 0.379944 1445370150 0.678345 -0.305237 0.549805 0.379944 1445370150 0.678345 -0.305237 0.549805 0.379944 1445370150 0.678345 -0.305237 0.549805 0.379944 1445370150 0.683716 -0.288757 0.555725 0.374512 1445370150 0.683716 -0.288757 0.555725 0.374512 1445370150 0.683716 -0.288757 0.555725 0.374512 1445370150 0.683716 -0.288757 0.555725 0.374512 1445370150 0.683716 -0.288757 0.555725 0.374512 1445370150 0.678772 -0.298950 0.549927 0.383911 1445370150 0.678772 -0.298950 0.549927 0.383911 1445370150 0.678772 -0.298950 0.549927 0.383911 1445370150 0.678772 -0.298950 0.549927 0.383911 1445370150 0.678772 -0.298950 0.549927 0.383911 1445370150 0.675049 -0.312195 0.544006 0.388367 1445370150 0.675049 -0.312195 0.544006 0.388367 1445370150 0.675049 -0.312195 0.544006 0.388367 1445370150 0.675049 -0.312195 0.544006 0.388367 1445370150 0.675049 -0.312195 0.544006 0.388367 1445370150 0.675049 -0.312195 0.544006 0.388367 1445370150 0.675049 -0.312195 0.544006 0.388367 1445370150 0.678162 -0.305603 0.549561 0.380371 1445370150 0.678162 -0.305603 0.549561 0.380371 1445370150 0.678162 -0.305603 0.549561 0.380371 1445370150 0.678162 -0.305603 0.549561 0.380371 1445370150 0.678162 -0.305603 0.549561 0.380371 1445370150 0.678162 -0.305603 0.549561 0.380371 1445370150 0.682190 -0.299866 0.553772 0.371399 1445370150 0.682190 -0.299866 0.553772 0.371399 1445370150 0.682190 -0.299866 0.553772 0.371399 1445370150 0.682190 -0.299866 0.553772 0.371399 1445370150 0.682190 -0.299866 0.553772 0.371399 1445370150 0.682190 -0.299866 0.553772 0.371399 1445370150 0.677979 -0.315491 0.546875 0.376343 1445370150 0.677979 -0.315491 0.546875 0.376343 1445370150 0.677979 -0.315491 0.546875 0.376343 1445370150 0.677979 -0.315491 0.546875 0.376343 1445370150 0.677979 -0.315491 0.546875 0.376343 1445370150 0.677979 -0.315491 0.546875 0.376343 1445370150 0.673889 -0.328125 0.543152 0.378418 1445370150 0.673889 -0.328125 0.543152 0.378418 1445370150 0.673889 -0.328125 0.543152 0.378418 1445370150 0.673889 -0.328125 0.543152 0.378418 1445370150 0.673889 -0.328125 0.543152 0.378418 1445370150 0.673889 -0.328125 0.543152 0.378418 1445370150 0.685974 -0.305298 0.555542 0.357117 1445370150 0.685974 -0.305298 0.555542 0.357117 1445370150 0.685974 -0.305298 0.555542 0.357117 1445370150 0.685974 -0.305298 0.555542 0.357117 1445370150 0.685974 -0.305298 0.555542 0.357117 1445370150 0.685974 -0.305298 0.555542 0.357117 1445370150 0.700073 -0.276611 0.567261 0.333923 1445370150 0.700073 -0.276611 0.567261 0.333923 1445370150 0.700073 -0.276611 0.567261 0.333923 1445370150 0.700073 -0.276611 0.567261 0.333923 1445370150 0.700073 -0.276611 0.567261 0.333923 1445370150 0.700073 -0.276611 0.567261 0.333923 1445370150 0.705627 -0.272949 0.564270 0.330383 1445370150 0.705627 -0.272949 0.564270 0.330383 1445370150 0.705627 -0.272949 0.564270 0.330383 1445370150 0.705627 -0.272949 0.564270 0.330383 1445370150 0.705627 -0.272949 0.564270 0.330383 1445370150 0.694519 -0.302124 0.549622 0.352478 1445370150 0.694519 -0.302124 0.549622 0.352478 1445370151 0.694519 -0.302124 0.549622 0.352478 1445370151 0.694519 -0.302124 0.549622 0.352478 1445370151 0.694519 -0.302124 0.549622 0.352478 1445370151 0.687927 -0.312622 0.544739 0.363525 1445370151 0.687927 -0.312622 0.544739 0.363525 1445370151 0.687927 -0.312622 0.544739 0.363525 1445370151 0.687927 -0.312622 0.544739 0.363525 1445370151 0.687927 -0.312622 0.544739 0.363525 1445370151 0.687927 -0.312622 0.544739 0.363525 1445370151 0.691956 -0.304626 0.547424 0.358765 1445370151 0.691956 -0.304626 0.547424 0.358765 1445370151 0.691956 -0.304626 0.547424 0.358765 1445370151 0.691956 -0.304626 0.547424 0.358765 1445370151 0.691956 -0.304626 0.547424 0.358765 1445370151 0.691956 -0.304626 0.547424 0.358765 1445370151 0.683594 -0.322754 0.536438 0.375000 1445370151 0.683594 -0.322754 0.536438 0.375000 1445370151 0.683594 -0.322754 0.536438 0.375000 1445370151 0.683594 -0.322754 0.536438 0.375000 1445370151 0.683594 -0.322754 0.536438 0.375000 1445370151 0.683594 -0.322754 0.536438 0.375000 1445370151 0.683594 -0.322754 0.536438 0.375000 1445370151 0.676453 -0.340088 0.525635 0.387817 1445370151 0.676453 -0.340088 0.525635 0.387817 1445370151 0.676453 -0.340088 0.525635 0.387817 1445370151 0.676453 -0.340088 0.525635 0.387817 1445370151 0.676453 -0.340088 0.525635 0.387817 1445370151 0.676453 -0.340088 0.525635 0.387817 1445370151 0.676453 -0.340088 0.525635 0.387817 1445370151 0.689026 -0.319580 0.533325 0.372314 1445370151 0.689026 -0.319580 0.533325 0.372314 1445370151 0.689026 -0.319580 0.533325 0.372314 1445370151 0.689026 -0.319580 0.533325 0.372314 1445370151 0.689026 -0.319580 0.533325 0.372314 1445370151 
0.670288 -0.390991 0.470215 0.420349 1445370154 0.670288 -0.390991 0.470215 0.420349 1445370154 0.670288 -0.390991 0.470215 0.420349 1445370154 0.686646 -0.469543 0.405396 0.379028 1445370154 0.686646 -0.469543 0.405396 0.379028 1445370154 0.686646 -0.469543 0.405396 0.379028 1445370154 0.686646 -0.469543 0.405396 0.379028 1445370154 0.686646 -0.469543 0.405396 0.379028 1445370154 0.686646 -0.469543 0.405396 0.379028 1445370154 0.686646 -0.469543 0.405396 0.379028 1445370154 0.708252 -0.499573 0.369385 0.335083 1445370154 0.708252 -0.499573 0.369385 0.335083 1445370154 0.708252 -0.499573 0.369385 0.335083 1445370154 0.708252 -0.499573 0.369385 0.335083 1445370154 0.708252 -0.499573 0.369385 0.335083 1445370154 0.708252 -0.499573 0.369385 0.335083 1445370154 0.717102 -0.498962 0.348328 0.339722 1445370154 0.717102 -0.498962 0.348328 0.339722 1445370154 0.717102 -0.498962 0.348328 0.339722 1445370154 0.717102 -0.498962 0.348328 0.339722 1445370154 0.717102 -0.498962 0.348328 0.339722 1445370154 0.717102 -0.498962 0.348328 0.339722 1445370154 0.717102 -0.498962 0.348328 0.339722 1445370154 0.722839 -0.511169 0.317200 0.339966 1445370154 0.722839 -0.511169 0.317200 0.339966 1445370154 0.722839 -0.511169 0.317200 0.339966 1445370154 0.722839 -0.511169 0.317200 0.339966 1445370154 0.730347 -0.547974 0.257324 0.316284 1445370154 0.730347 -0.547974 0.257324 0.316284 1445370154 0.730347 -0.547974 0.257324 0.316284 1445370154 0.730347 -0.547974 0.257324 0.316284 1445370154 0.730347 -0.547974 0.257324 0.316284 1445370154 0.730347 -0.547974 0.257324 0.316284 1445370154 0.730347 -0.547974 0.257324 0.316284 1445370154 0.750122 -0.578552 0.201721 0.248840 1445370154 0.750122 -0.578552 0.201721 0.248840 1445370154 0.750122 -0.578552 0.201721 0.248840 1445370154 0.750122 -0.578552 0.201721 0.248840 1445370154 0.750122 -0.578552 0.201721 0.248840 1445370154 0.750122 -0.578552 0.201721 0.248840 1445370154 0.794861 -0.565796 0.172302 0.135559 1445370154 0.794861 -0.565796 0.172302 0.135559 1445370154 0.794861 -0.565796 0.172302 0.135559 1445370154 0.794861 -0.565796 0.172302 0.135559 1445370154 0.794861 -0.565796 0.172302 0.135559 1445370154 0.855225 -0.500916 0.131592 0.018005 1445370154 0.855225 -0.500916 0.131592 0.018005 1445370154 0.855225 -0.500916 0.131592 0.018005 1445370154 0.855225 -0.500916 0.131592 0.018005 1445370154 0.855225 -0.500916 0.131592 0.018005 1445370154 0.855225 -0.500916 0.131592 0.018005 1445370155 0.907227 -0.409119 0.051147 -0.083374 1445370155 0.907227 -0.409119 0.051147 -0.083374 1445370155 0.907227 -0.409119 0.051147 -0.083374 1445370155 0.907227 -0.409119 0.051147 -0.083374 1445370155 0.907227 -0.409119 0.051147 -0.083374 1445370155 0.907227 -0.409119 0.051147 -0.083374 1445370155 0.930847 -0.350952 0.060364 -0.081848 1445370155 0.930847 -0.350952 0.060364 -0.081848 1445370155 0.930847 -0.350952 0.060364 -0.081848 1445370155 0.930847 -0.350952 0.060364 -0.081848 1445370155 0.930847 -0.350952 0.060364 -0.081848 1445370155 0.930847 -0.350952 0.060364 -0.081848 1445370155 0.879272 -0.465637 0.098450 -0.017456 1445370155 0.879272 -0.465637 0.098450 -0.017456 1445370155 0.879272 -0.465637 0.098450 -0.017456 1445370155 0.879272 -0.465637 0.098450 -0.017456 1445370155 0.879272 -0.465637 0.098450 -0.017456 1445370155 0.879272 -0.465637 0.098450 -0.017456 1445370155 0.845703 -0.510071 0.146301 0.055908 1445370155 0.845703 -0.510071 0.146301 0.055908 1445370155 0.845703 -0.510071 0.146301 0.055908 1445370155 0.845703 -0.510071 0.146301 0.055908 1445370155 0.845703 -0.510071 0.146301 0.055908 1445370155 0.845703 -0.510071 0.146301 0.055908 1445370155 0.845703 -0.510071 0.146301 0.055908 1445370155 0.818176 -0.499207 0.246826 0.142700 1445370155 0.818176 -0.499207 0.246826 0.142700 1445370155 0.818176 -0.499207 0.246826 0.142700 1445370155 0.818176 -0.499207 0.246826 0.142700 1445370155 0.818176 -0.499207 0.246826 0.142700 1445370155 0.758850 -0.521484 0.271973 0.279541 1445370155 0.758850 -0.521484 0.271973 0.279541 1445370155 0.758850 -0.521484 0.271973 0.279541 1445370155 0.758850 -0.521484 0.271973 0.279541 1445370155 0.758850 -0.521484 0.271973 0.279541 1445370155 0.758850 -0.521484 0.271973 0.279541 1445370155 0.651306 -0.585632 0.327209 0.354614 1445370155 0.651306 -0.585632 0.327209 0.354614 1445370155 0.651306 -0.585632 0.327209 0.354614 1445370155 0.651306 -0.585632 0.327209 0.354614 1445370155 0.651306 -0.585632 0.327209 0.354614 1445370155 0.661377 -0.582397 0.317810 0.349731 1445370155 0.661377 -0.582397 0.317810 0.349731 1445370155 0.661377 -0.582397 0.317810 0.349731 1445370155 0.661377 -0.582397 0.317810 0.349731 1445370155 0.661377 -0.582397 0.317810 0.349731 1445370155 0.661377 -0.582397 0.317810 0.349731 1445370155 0.661377 -0.582397 0.317810 0.349731 1445370155 0.710815 -0.597778 0.245728 0.277405 1445370155 0.710815 -0.597778 0.245728 0.277405 1445370155 0.710815 -0.597778 0.245728 0.277405 1445370155 0.710815 -0.597778 0.245728 0.277405 1445370155 0.710815 -0.597778 0.245728 0.277405 1445370155 0.770569 -0.576538 0.206299 0.177002 1445370155 0.770569 -0.576538 0.206299 0.177002 1445370155 0.770569 -0.576538 0.206299 0.177002 1445370155 0.770569 -0.576538 0.206299 0.177002 1445370155 0.770569 -0.576538 0.206299 0.177002 1445370155 0.770569 -0.576538 0.206299 0.177002 1445370155 0.842041 -0.503113 0.183228 0.064758 1445370155 0.842041 -0.503113 0.183228 0.064758 1445370155 0.842041 -0.503113 0.183228 0.064758 1445370155 0.842041 -0.503113 0.183228 0.064758 1445370155 0.842041 -0.503113 0.183228 0.064758 1445370155 0.842041 -0.503113 0.183228 0.064758 1445370155 0.886780 -0.443420 0.119812 -0.051025 1445370155 0.886780 -0.443420 0.119812 -0.051025 1445370155 0.886780 -0.443420 0.119812 -0.051025 1445370155 0.886780 -0.443420 0.119812 -0.051025 1445370155 0.886780 -0.443420 0.119812 -0.051025 1445370155 0.886780 -0.443420 0.119812 -0.051025 1445370155 0.926697 -0.350220 0.071655 -0.115845 1445370155 0.926697 -0.350220 0.071655 -0.115845 1445370155 0.926697 -0.350220 0.071655 -0.115845 1445370155 0.926697 -0.350220 0.071655 -0.115845 1445370155 0.926697 -0.350220 0.071655 -0.115845 1445370155 0.926697 -0.350220 0.071655 -0.115845 1445370155 0.926697 -0.350220 0.071655 -0.115845 1445370155 0.910156 -0.396179 0.105469 -0.059143 1445370155 0.910156 -0.396179 0.105469 -0.059143 1445370155 0.910156 -0.396179 0.105469 -0.059143 1445370155 0.910156 -0.396179 0.105469 -0.059143 1445370155 0.910156 -0.396179 0.105469 -0.059143 1445370155 0.856201 -0.499207 0.132690 -0.007019 1445370155 0.856201 -0.499207 0.132690 -0.007019 1445370155 0.856201 -0.499207 0.132690 -0.007019 1445370155 0.856201 -0.499207 0.132690 -0.007019 1445370155 0.856201 -0.499207 0.132690 -0.007019 1445370155 0.856201 -0.499207 0.132690 -0.007019 1445370155 0.846313 -0.485413 0.209595 0.064758 1445370155 0.846313 -0.485413 0.209595 0.064758 1445370155 0.846313 -0.485413 0.209595 0.064758 1445370155 0.846313 -0.485413 0.209595 0.064758 1445370155 0.846313 -0.485413 0.209595 0.064758 1445370155 0.846313 -0.485413 0.209595 0.064758 1445370155 0.806030 -0.495911 0.276855 0.166382 1445370155 0.806030 -0.495911 0.276855 0.166382 1445370155 0.806030 -0.495911 0.276855 0.166382 1445370155 0.806030 -0.495911 0.276855 0.166382 1445370155 0.806030 -0.495911 0.276855 0.166382 1445370155 0.806030 -0.495911 0.276855 0.166382 1445370155 0.806030 -0.495911 0.276855 0.166382 1445370155 0.717529 -0.572632 0.300903 0.258118 1445370155 0.717529 -0.572632 0.300903 0.258118 1445370155 0.717529 -0.572632 0.300903 0.258118 1445370155 0.717529 -0.572632 0.300903 0.258118 1445370155 0.717529 -0.572632 0.300903 0.258118 1445370155 0.717529 -0.572632 0.300903 0.258118 1445370155 0.668579 -0.608398 0.313965 0.290222 1445370156 0.668579 -0.608398 0.313965 0.290222 1445370156 0.668579 -0.608398 0.313965 0.290222 1445370156 0.668579 -0.608398 0.313965 0.290222 1445370156 0.668579 -0.608398 0.313965 0.290222 1445370156 0.668579 -0.608398 0.313965 0.290222 1445370156 0.709167 -0.589233 0.281006 0.266235 1445370156 0.709167 -0.589233 0.281006 0.266235 1445370156 0.709167 -0.589233 0.281006 0.266235 1445370156 0.709167 -0.589233 0.281006 0.266235 1445370156 0.709167 -0.589233 0.281006 0.266235 1445370156 0.709167 -0.589233 0.281006 0.266235 1445370156 0.742615 -0.589600 0.227661 0.221497 1445370156 0.742615 -0.589600 0.227661 0.221497 1445370156 0.742615 -0.589600 0.227661 0.221497 1445370156 0.742615 -0.589600 0.227661 0.221497 1445370156 0.742615 -0.589600 0.227661 0.221497 1445370156 0.816162 -0.532349 0.184875 0.127563 1445370156 0.816162 -0.532349 0.184875 0.127563 1445370156 0.816162 -0.532349 0.184875 0.127563 1445370156 0.816162 -0.532349 0.184875 0.127563 1445370156 0.816162 -0.532349 0.184875 0.127563 1445370156 0.816162 -0.532349 0.184875 0.127563 1445370156 0.869995 -0.471741 0.135742 0.046021 1445370156 0.869995 -0.471741 0.135742 0.046021 1445370156 0.869995 -0.471741 0.135742 0.046021 1445370156 0.869995 -0.471741 0.135742 0.046021 1445370156 0.869995 -0.471741 0.135742 0.046021 1445370156 0.869995 -0.471741 0.135742 0.046021 1445370156 0.905396 -0.416077 0.068481 -0.049011 1445370156 0.905396 -0.416077 0.068481 -0.049011 1445370156 0.905396 -0.416077 0.068481 -0.049011 1445370156 0.905396 -0.416077 0.068481 -0.049011 1445370156 0.905396 -0.416077 0.068481 -0.049011 1445370156 0.905396 -0.416077 0.068481 -0.049011 1445370156 0.945801 -0.313843 0.057617 -0.060059 1445370156 0.945801 -0.313843 0.057617 -0.060059 1445370156 0.945801 -0.313843 0.057617 -0.060059 1445370156 0.945801 -0.313843 0.057617 -0.060059 1445370156 0.945801 -0.313843 0.057617 -0.060059 1445370156 0.945801 -0.313843 0.057617 -0.060059 1445370156 0.907104 -0.413208 0.079895 0.000610 1445370156 0.907104 -0.413208 0.079895 0.000610 1445370156 0.907104 -0.413208 0.079895 0.000610 1445370156 0.907104 -0.413208 0.079895 0.000610 1445370156 0.907104 -0.413208 0.079895 0.000610 1445370156 0.907104 -0.413208 0.079895 0.000610 1445370156 0.858459 -0.493713 0.125122 0.060669 1445370156 0.858459 -0.493713 0.125122 0.060669 1445370156 0.858459 -0.493713 0.125122 0.060669 1445370156 0.858459 -0.493713 0.125122 0.060669 1445370156 0.858459 -0.493713 0.125122 0.060669 1445370156 0.858459 -0.493713 0.125122 0.060669 1445370156 0.831787 -0.494934 0.211609 0.135437 1445370156 0.831787 -0.494934 0.211609 0.135437 1445370156 0.831787 -0.494934 0.211609 0.135437 1445370156 0.831787 -0.494934 0.211609 0.135437 1445370156 0.831787 -0.494934 0.211609 0.135437 1445370156 0.831787 -0.494934 0.211609 0.135437 1445370156 0.831787 -0.494934 0.211609 0.135437 1445370156 0.751343 -0.558228 0.266235 0.230103 1445370156 0.751343 -0.558228 0.266235 0.230103 1445370156 0.751343 -0.558228 0.266235 0.230103 1445370156 0.751343 -0.558228 0.266235 0.230103 1445370156 0.751343 -0.558228 0.266235 0.230103 1445370156 0.625671 -0.623718 0.344299 0.317627 1445370156 0.625671 -0.623718 0.344299 0.317627 1445370156 0.625671 -0.623718 0.344299 0.317627 1445370156 0.625671 -0.623718 0.344299 0.317627 1445370156 0.625671 -0.623718 0.344299 0.317627 1445370156 0.625671 -0.623718 0.344299 0.317627 1445370156 0.625671 -0.623718 0.344299 0.317627 1445370156 0.628479 -0.623108 0.327698 0.330566 1445370156 0.628479 -0.623108 0.327698 0.330566 1445370156 0.628479 -0.623108 0.327698 0.330566 1445370156 0.628479 -0.623108 0.327698 0.330566 1445370156 0.628479 -0.623108 0.327698 0.330566 1445370156 0.628479 -0.623108 0.327698 0.330566 1445370156 0.691284 -0.616089 0.254333 0.278992 1445370156 0.691284 -0.616089 0.254333 0.278992 1445370156 0.691284 -0.616089 0.254333 0.278992 1445370156 0.691284 -0.616089 0.254333 0.278992 1445370156 0.691284 -0.616089 0.254333 0.278992 1445370156 0.691284 -0.616089 0.254333 0.278992 1445370156 0.762512 -0.578796 0.207886 0.200867 1445370156 0.762512 -0.578796 0.207886 0.200867 1445370156 0.762512 -0.578796 0.207886 0.200867 1445370156 0.762512 -0.578796 0.207886 0.200867 1445370156 0.762512 -0.578796 0.207886 0.200867 1445370156 0.762512 -0.578796 0.207886 0.200867 1445370156 0.762512 -0.578796 0.207886 0.200867 1445370156 0.833191 -0.517273 0.169922 0.096436 1445370156 0.833191 -0.517273 0.169922 0.096436 1445370156 0.833191 -0.517273 0.169922 0.096436 1445370156 0.833191 -0.517273 0.169922 0.096436 1445370156 0.833191 -0.517273 0.169922 0.096436 1445370156 0.833191 -0.517273 0.169922 0.096436 1445370156 0.884644 -0.452881 0.109985 -0.012268 1445370156 0.884644 -0.452881 0.109985 -0.012268 1445370156 0.884644 -0.452881 0.109985 -0.012268 1445370156 0.884644 -0.452881 0.109985 -0.012268 1445370156 0.884644 -0.452881 0.109985 -0.012268 1445370156 0.884644 -0.452881 0.109985 -0.012268 1445370156 0.940735 -0.322876 0.075073 -0.071777 1445370156 0.940735 -0.322876 0.075073 -0.071777 1445370156 0.940735 -0.322876 0.075073 -0.071777 1445370156 0.940735 -0.322876 0.075073 -0.071777 1445370156 0.940735 -0.322876 0.075073 -0.071777 1445370156 0.940735 -0.322876 0.075073 -0.071777 1445370156 0.914368 -0.388672 0.113098 -0.005554 1445370157 0.914368 -0.388672 0.113098 -0.005554 1445370157 0.914368 -0.388672 0.113098 -0.005554 1445370157 0.914368 -0.388672 0.113098 -0.005554 1445370157 0.914368 -0.388672 0.113098 -0.005554 1445370157 0.914368 -0.388672 0.113098 -0.005554 1445370157 0.827332 -0.541077 0.142273 0.050049 1445370157 0.827332 -0.541077 0.142273 0.050049 1445370157 0.827332 -0.541077 0.142273 0.050049 1445370157 0.827332 -0.541077 0.142273 0.050049 1445370157 0.807617 -0.534363 0.220581 0.116394 1445370157 0.807617 -0.534363 0.220581 0.116394 1445370157 0.807617 -0.534363 0.220581 0.116394 1445370157 0.807617 -0.534363 0.220581 0.116394 1445370157 0.807617 -0.534363 0.220581 0.116394 1445370157 0.766785 -0.523865 0.313416 0.198242 1445370157 0.766785 -0.523865 0.313416 0.198242 1445370157 0.766785 -0.523865 0.313416 0.198242 1445370157 0.766785 -0.523865 0.313416 0.198242 1445370157 0.766785 -0.523865 0.313416 0.198242 1445370157 0.766785 -0.523865 0.313416 0.198242 1445370157 0.617859 -0.609253 0.389038 0.309265 1445370157 0.617859 -0.609253 0.389038 0.309265 1445370157 0.617859 -0.609253 0.389038 0.309265 1445370157 0.617859 -0.609253 0.389038 0.309265 1445370157 0.617859 -0.609253 0.389038 0.309265 1445370157 0.605957 -0.611084 0.377197 0.342041 1445370157 0.605957 -0.611084 0.377197 0.342041 1445370157 0.605957 -0.611084 0.377197 0.342041 1445370157 0.605957 -0.611084 0.377197 0.342041 1445370157 0.605957 -0.611084 0.377197 0.342041 1445370157 0.605957 -0.611084 0.377197 0.342041 1445370157 0.605957 -0.611084 0.377197 0.342041 1445370157 0.670776 -0.597107 0.326416 0.294922 1445370157 0.670776 -0.597107 0.326416 0.294922 1445370157 0.670776 -0.597107 0.326416 0.294922 1445370157 0.670776 -0.597107 0.326416 0.294922 1445370157 0.670776 -0.597107 0.326416 0.294922 1445370157 0.670776 -0.597107 0.326416 0.294922 1445370157 0.718689 -0.600342 0.263123 0.232056 1445370157 0.718689 -0.600342 0.263123 0.232056 1445370157 0.718689 -0.600342 0.263123 0.232056 1445370157 0.718689 -0.600342 0.263123 0.232056 1445370157 0.718689 -0.600342 0.263123 0.232056 1445370157 0.718689 -0.600342 0.263123 0.232056 1445370157 0.790527 -0.554688 0.227600 0.124878 1445370157 0.790527 -0.554688 0.227600 0.124878 1445370157 0.790527 -0.554688 0.227600 0.124878 1445370157 0.790527 -0.554688 0.227600 0.124878 1445370157 0.790527 -0.554688 0.227600 0.124878 1445370157 0.790527 -0.554688 0.227600 0.124878 1445370157 0.852417 -0.490723 0.179199 0.020386 1445370157 0.852417 -0.490723 0.179199 0.020386 1445370157 0.852417 -0.490723 0.179199 0.020386 1445370157 0.852417 -0.490723 0.179199 0.020386 1445370157 0.852417 -0.490723 0.179199 0.020386 1445370157 0.852417 -0.490723 0.179199 0.020386 1445370157 0.852417 -0.490723 0.179199 0.020386 1445370157 0.903381 -0.405151 0.116638 -0.078125 1445370157 0.903381 -0.405151 0.116638 -0.078125 1445370157 0.903381 -0.405151 0.116638 -0.078125 1445370157 0.903381 -0.405151 0.116638 -0.078125 1445370157 0.903381 -0.405151 0.116638 -0.078125 1445370157 0.903381 -0.405151 0.116638 -0.078125 1445370157 0.924377 -0.357544 0.107788 -0.077454 1445370157 0.924377 -0.357544 0.107788 -0.077454 1445370157 0.924377 -0.357544 0.107788 -0.077454 1445370157 0.924377 -0.357544 0.107788 -0.077454 1445370157 0.924377 -0.357544 0.107788 -0.077454 1445370157 0.924377 -0.357544 0.107788 -0.077454 1445370157 0.924377 -0.357544 0.107788 -0.077454 1445370157 0.840149 -0.519897 0.154541 -0.003174 1445370157 0.840149 -0.519897 0.154541 -0.003174 1445370157 0.840149 -0.519897 0.154541 -0.003174 1445370157 0.840149 -0.519897 0.154541 -0.003174 1445370157 0.840149 -0.519897 0.154541 -0.003174 1445370157 0.805908 -0.557617 0.193054 0.046997 1445370157 0.805908 -0.557617 0.193054 0.046997 1445370157 0.805908 -0.557617 0.193054 0.046997 1445370157 0.805908 -0.557617 0.193054 0.046997 1445370157 0.805908 -0.557617 0.193054 0.046997 1445370157 0.805908 -0.557617 0.193054 0.046997 1445370157 0.802551 -0.517761 0.281799 0.091675 1445370157 0.802551 -0.517761 0.281799 0.091675 1445370157 0.802551 -0.517761 0.281799 0.091675 1445370157 0.802551 -0.517761 0.281799 0.091675 1445370157 0.802551 -0.517761 0.281799 0.091675 1445370157 0.802551 -0.517761 0.281799 0.091675 1445370157 0.733459 -0.554810 0.335449 0.204041 1445370157 0.733459 -0.554810 0.335449 0.204041 1445370157 0.733459 -0.554810 0.335449 0.204041 1445370157 0.733459 -0.554810 0.335449 0.204041 1445370157 0.733459 -0.554810 0.335449 0.204041 1445370157 0.733459 -0.554810 0.335449 0.204041 1445370157 0.605286 -0.626160 0.400330 0.284973 1445370157 0.605286 -0.626160 0.400330 0.284973 1445370157 0.605286 -0.626160 0.400330 0.284973 1445370157 0.605286 -0.626160 0.400330 0.284973 1445370157 0.605286 -0.626160 0.400330 0.284973 1445370157 0.627258 -0.601013 0.396301 0.297119 1445370157 0.627258 -0.601013 0.396301 0.297119 1445370157 0.627258 -0.601013 0.396301 0.297119 1445370157 0.627258 -0.601013 0.396301 0.297119 1445370157 0.627258 -0.601013 0.396301 0.297119 1445370157 0.627258 -0.601013 0.396301 0.297119 1445370157 0.663025 -0.608826 0.344788 0.266113 1445370157 0.663025 -0.608826 0.344788 0.266113 1445370158 0.663025 -0.608826 0.344788 0.266113 1445370158 0.663025 -0.608826 0.344788 0.266113 1445370158 0.663025 -0.608826 0.344788 0.266113 1445370158 0.663025 -0.608826 0.344788 0.266113 1445370158 0.710876 -0.607788 0.282043 0.213684 1445370158 0.710876 -0.607788 0.282043 0.213684 1445370158 0.710876 -0.607788 0.282043 0.213684 1445370158 0.710876 -0.607788 0.282043 0.213684 1445370158 0.710876 -0.607788 0.282043 0.213684 1445370158 0.710876 -0.607788 0.282043 0.213684 1445370158 0.786926 -0.559692 0.232117 0.116699 1445370158 0.786926 -0.559692 0.232117 0.116699 1445370158 0.786926 -0.559692 0.232117 0.116699 1445370158 0.786926 -0.559692 0.232117 0.116699 1445370158 0.786926 -0.559692 0.232117 0.116699 1445370158 0.786926 -0.559692 0.232117 0.116699 1445370158 0.850647 -0.496826 0.170410 0.022583 1445370158 0.850647 -0.496826 0.170410 0.022583 1445370158 0.850647 -0.496826 0.170410 0.022583 1445370158 0.850647 -0.496826 0.170410 0.022583 1445370158 0.850647 -0.496826 0.170410 0.022583 1445370158 0.850647 -0.496826 0.170410 0.022583 1445370158 0.892944 -0.434326 0.090210 -0.076538 1445370158 0.892944 -0.434326 0.090210 -0.076538 1445370158 0.892944 -0.434326 0.090210 -0.076538 1445370158 0.892944 -0.434326 0.090210 -0.076538 1445370158 0.892944 -0.434326 0.090210 -0.076538 1445370158 0.892944 -0.434326 0.090210 -0.076538 1445370158 0.892944 -0.434326 0.090210 -0.076538 1445370158 0.937683 -0.325684 0.076416 -0.093750 1445370158 0.937683 -0.325684 0.076416 -0.093750 1445370158 0.937683 -0.325684 0.076416 -0.093750 1445370158 0.937683 -0.325684 0.076416 -0.093750 1445370158 0.937683 -0.325684 0.076416 -0.093750 1445370158 0.937683 -0.325684 0.076416 -0.093750 1445370158 0.880676 -0.458557 0.112366 -0.038269 1445370158 0.880676 -0.458557 0.112366 -0.038269 1445370158 0.880676 -0.458557 0.112366 -0.038269 1445370158 0.880676 -0.458557 0.112366 -0.038269 1445370158 0.880676 -0.458557 0.112366 -0.038269 1445370158 0.880676 -0.458557 0.112366 -0.038269 1445370158 0.839417 -0.525208 0.138794 0.014099 1445370158 0.839417 -0.525208 0.138794 0.014099 1445370158 0.839417 -0.525208 0.138794 0.014099 1445370158 0.839417 -0.525208 0.138794 0.014099 1445370158 0.839417 -0.525208 0.138794 0.014099 1445370158 0.839417 -0.525208 0.138794 0.014099 1445370158 0.845825 -0.478333 0.222961 0.077820 1445370158 0.845825 -0.478333 0.222961 0.077820 1445370158 0.845825 -0.478333 0.222961 0.077820 1445370158 0.845825 -0.478333 0.222961 0.077820 1445370158 0.845825 -0.478333 0.222961 0.077820 1445370158 0.845825 -0.478333 0.222961 0.077820 1445370158 0.788269 -0.512817 0.305786 0.148682 1445370158 0.788269 -0.512817 0.305786 0.148682 1445370158 0.788269 -0.512817 0.305786 0.148682 1445370158 0.788269 -0.512817 0.305786 0.148682 1445370158 0.788269 -0.512817 0.305786 0.148682 1445370158 0.788269 -0.512817 0.305786 0.148682 1445370158 0.666138 -0.606140 0.349365 0.258484 1445370158 0.666138 -0.606140 0.349365 0.258484 1445370158 0.666138 -0.606140 0.349365 0.258484 1445370158 0.666138 -0.606140 0.349365 0.258484 1445370158 0.666138 -0.606140 0.349365 0.258484 1445370158 0.666138 -0.606140 0.349365 0.258484 1445370158 0.615906 -0.621887 0.360413 0.322510 1445370158 0.615906 -0.621887 0.360413 0.322510 1445370158 0.615906 -0.621887 0.360413 0.322510 1445370158 0.615906 -0.621887 0.360413 0.322510 1445370158 0.615906 -0.621887 0.360413 0.322510 1445370158 0.615906 -0.621887 0.360413 0.322510 1445370158 0.615906 -0.621887 0.360413 0.322510 1445370158 0.637329 -0.621826 0.323486 0.320129 1445370158 0.637329 -0.621826 0.323486 0.320129 1445370158 0.637329 -0.621826 0.323486 0.320129 1445370158 0.637329 -0.621826 0.323486 0.320129 1445370158 0.637329 -0.621826 0.323486 0.320129 1445370158 0.637329 -0.621826 0.323486 0.320129 1445370158 0.678040 -0.627502 0.267883 0.273438 1445370158 0.678040 -0.627502 0.267883 0.273438 1445370158 0.678040 -0.627502 0.267883 0.273438 1445370158 0.678040 -0.627502 0.267883 0.273438 1445370158 0.678040 -0.627502 0.267883 0.273438 1445370158 0.678040 -0.627502 0.267883 0.273438 1445370158 0.745728 -0.590881 0.233826 0.200012 1445370158 0.745728 -0.590881 0.233826 0.200012 1445370158 0.745728 -0.590881 0.233826 0.200012 1445370158 0.745728 -0.590881 0.233826 0.200012 1445370158 0.745728 -0.590881 0.233826 0.200012 1445370158 0.745728 -0.590881 0.233826 0.200012 1445370158 0.826172 -0.518433 0.197815 0.097351 1445370158 0.826172 -0.518433 0.197815 0.097351 1445370158 0.826172 -0.518433 0.197815 0.097351 1445370158 0.826172 -0.518433 0.197815 0.097351 1445370158 0.826172 -0.518433 0.197815 0.097351 1445370158 0.826172 -0.518433 0.197815 0.097351 1445370158 0.826172 -0.518433 0.197815 0.097351 1445370158 0.879944 -0.455078 0.136108 -0.006653 1445370158 0.879944 -0.455078 0.136108 -0.006653 1445370158 0.879944 -0.455078 0.136108 -0.006653 1445370158 0.879944 -0.455078 0.136108 -0.006653 1445370158 0.879944 -0.455078 0.136108 -0.006653 1445370158 0.879944 -0.455078 0.136108 -0.006653 1445370158 0.911316 -0.391846 0.073181 -0.102600 1445370158 0.911316 -0.391846 0.073181 -0.102600 1445370158 0.911316 -0.391846 0.073181 -0.102600 1445370158 0.911316 -0.391846 0.073181 -0.102600 1445370158 0.911316 -0.391846 0.073181 -0.102600 1445370158 0.911316 -0.391846 0.073181 -0.102600 1445370158 0.934814 -0.333557 0.068237 -0.100586 1445370158 0.934814 -0.333557 0.068237 -0.100586 1445370158 0.934814 -0.333557 0.068237 -0.100586 1445370158 0.934814 -0.333557 0.068237 -0.100586 1445370158 0.934814 -0.333557 0.068237 -0.100586 1445370159 0.934814 -0.333557 0.068237 -0.100586 1445370159 0.934814 -0.333557 0.068237 -0.100586 1445370159 0.865601 -0.484741 0.119446 -0.037598 1445370159 0.865601 -0.484741 0.119446 -0.037598 1445370159 0.865601 -0.484741 0.119446 -0.037598 1445370159 0.865601 -0.484741 0.119446 -0.037598 1445370159 0.865601 -0.484741 0.119446 -0.037598 1445370159 0.865601 -0.484741 0.119446 -0.037598 1445370159 0.846985 -0.504578 0.164368 0.030090 1445370159 0.846985 -0.504578 0.164368 0.030090 1445370159 0.846985 -0.504578 0.164368 0.030090 1445370159 0.846985 -0.504578 0.164368 0.030090 1445370159 0.846985 -0.504578 0.164368 0.030090 1445370159 0.846985 -0.504578 0.164368 0.030090 1445370159 0.846985 -0.504578 0.164368 0.030090 1445370159 0.842834 -0.465881 0.247314 0.106384 1445370159 0.842834 -0.465881 0.247314 0.106384 1445370159 0.842834 -0.465881 0.247314 0.106384 1445370159 0.842834 -0.465881 0.247314 0.106384 1445370159 0.842834 -0.465881 0.247314 0.106384 1445370159 0.842834 -0.465881 0.247314 0.106384 1445370159 0.769958 -0.529419 0.286316 0.211853 1445370159 0.769958 -0.529419 0.286316 0.211853 1445370159 0.769958 -0.529419 0.286316 0.211853 1445370159 0.769958 -0.529419 0.286316 0.211853 1445370159 0.769958 -0.529419 0.286316 0.211853 1445370159 0.769958 -0.529419 0.286316 0.211853 1445370159 0.769958 -0.529419 0.286316 0.211853 1445370159 0.665100 -0.602356 0.314697 0.309448 1445370159 0.665100 -0.602356 0.314697 0.309448 1445370159 0.665100 -0.602356 0.314697 0.309448 1445370159 0.665100 -0.602356 0.314697 0.309448 1445370159 0.665100 -0.602356 0.314697 0.309448 1445370159 0.665100 -0.602356 0.314697 0.309448 1445370159 0.656921 -0.566162 0.351257 0.352844 1445370159 0.656921 -0.566162 0.351257 0.352844 1445370159 0.656921 -0.566162 0.351257 0.352844 1445370159 0.656921 -0.566162 0.351257 0.352844 1445370159 0.656921 -0.566162 0.351257 0.352844 1445370159 0.656921 -0.566162 0.351257 0.352844 1445370159 0.663086 -0.586365 0.318665 0.339050 1445370159 0.663086 -0.586365 0.318665 0.339050 1445370159 0.663086 -0.586365 0.318665 0.339050 1445370159 0.663086 -0.586365 0.318665 0.339050 1445370159 0.663086 -0.586365 0.318665 0.339050 1445370159 0.663086 -0.586365 0.318665 0.339050 1445370159 0.703857 -0.593323 0.265198 0.286560 1445370159 0.703857 -0.593323 0.265198 0.286560 1445370159 0.703857 -0.593323 0.265198 0.286560 1445370159 0.703857 -0.593323 0.265198 0.286560 1445370159 0.703857 -0.593323 0.265198 0.286560 1445370159 0.703857 -0.593323 0.265198 0.286560 1445370159 0.703857 -0.593323 0.265198 0.286560 1445370159 0.775757 -0.557068 0.228577 0.188538 1445370159 0.775757 -0.557068 0.228577 0.188538 1445370159 0.775757 -0.557068 0.228577 0.188538 1445370159 0.775757 -0.557068 0.228577 0.188538 1445370159 0.775757 -0.557068 0.228577 0.188538 1445370159 0.775757 -0.557068 0.228577 0.188538 1445370159 0.775757 -0.557068 0.228577 0.188538 1445370159 0.853516 -0.476501 0.195496 0.078857 1445370159 0.853516 -0.476501 0.195496 0.078857 1445370159 0.853516 -0.476501 0.195496 0.078857 1445370159 0.853516 -0.476501 0.195496 0.078857 1445370159 0.853516 -0.476501 0.195496 0.078857 1445370159 0.889832 -0.434937 0.135315 -0.026978 1445370159 0.889832 -0.434937 0.135315 -0.026978 1445370159 0.889832 -0.434937 0.135315 -0.026978 1445370159 0.889832 -0.434937 0.135315 -0.026978 1445370159 0.889832 -0.434937 0.135315 -0.026978 1445370159 0.889832 -0.434937 0.135315 -0.026978 1445370159 0.915527 -0.378418 0.116211 -0.071289 1445370159 0.915527 -0.378418 0.116211 -0.071289 1445370159 0.915527 -0.378418 0.116211 -0.071289 1445370159 0.915527 -0.378418 0.116211 -0.071289 1445370159 0.915527 -0.378418 0.116211 -0.071289 1445370159 0.915527 -0.378418 0.116211 -0.071289 1445370159 0.897034 -0.416687 0.147339 -0.000061 1445370159 0.897034 -0.416687 0.147339 -0.000061 1445370159 0.897034 -0.416687 0.147339 -0.000061 1445370159 0.897034 -0.416687 0.147339 -0.000061 1445370159 0.897034 -0.416687 0.147339 -0.000061 1445370159 0.897034 -0.416687 0.147339 -0.000061 1445370159 0.851868 -0.485352 0.182190 0.074707 1445370159 0.851868 -0.485352 0.182190 0.074707 1445370159 0.851868 -0.485352 0.182190 0.074707 1445370159 0.851868 -0.485352 0.182190 0.074707 1445370159 0.816467 -0.493164 0.253540 0.160767 1445370159 0.816467 -0.493164 0.253540 0.160767 1445370159 0.816467 -0.493164 0.253540 0.160767 1445370159 0.816467 -0.493164 0.253540 0.160767 1445370159 0.816467 -0.493164 0.253540 0.160767 1445370159 0.816467 -0.493164 0.253540 0.160767 1445370159 0.767029 -0.496521 0.305786 0.267395 1445370159 0.767029 -0.496521 0.305786 0.267395 1445370159 0.767029 -0.496521 0.305786 0.267395 1445370159 0.767029 -0.496521 0.305786 0.267395 1445370159 0.767029 -0.496521 0.305786 0.267395 1445370159 0.767029 -0.496521 0.305786 0.267395 1445370159 0.663635 -0.569275 0.332153 0.353882 1445370159 0.663635 -0.569275 0.332153 0.353882 1445370159 0.663635 -0.569275 0.332153 0.353882 1445370159 0.663635 -0.569275 0.332153 0.353882 1445370159 0.663635 -0.569275 0.332153 0.353882 1445370159 0.663635 -0.569275 0.332153 0.353882 1445370159 
0.701904 -0.263428 0.566406 0.342102 1445370162 0.701904 -0.263428 0.566406 0.342102 1445370162 0.701904 -0.263428 0.566406 0.342102 1445370162 0.701904 -0.263428 0.566406 0.342102 1445370162 0.709290 -0.253723 0.563782 0.338562 1445370162 0.709290 -0.253723 0.563782 0.338562 1445370162 0.709290 -0.253723 0.563782 0.338562 1445370162 0.709290 -0.253723 0.563782 0.338562 1445370162 0.709290 -0.253723 0.563782 0.338562 1445370162 0.709290 -0.253723 0.563782 0.338562 1445370162 0.711426 -0.262634 0.554504 0.342529 1445370162 0.711426 -0.262634 0.554504 0.342529 1445370162 0.711426 -0.262634 0.554504 0.342529 1445370162 0.711426 -0.262634 0.554504 0.342529 1445370162 0.711426 -0.262634 0.554504 0.342529 1445370162 0.711426 -0.262634 0.554504 0.342529 1445370162 0.710815 -0.277832 0.542786 0.350525 1445370162 0.710815 -0.277832 0.542786 0.350525 1445370162 0.710815 -0.277832 0.542786 0.350525 1445370162 0.710815 -0.277832 0.542786 0.350525 1445370162 0.710815 -0.277832 0.542786 0.350525 1445370162 0.710815 -0.277832 0.542786 0.350525 1445370162 0.711548 -0.295593 0.526672 0.359009 1445370162 0.711548 -0.295593 0.526672 0.359009 1445370162 0.711548 -0.295593 0.526672 0.359009 1445370162 0.711548 -0.295593 0.526672 0.359009 1445370162 0.711548 -0.295593 0.526672 0.359009 1445370162 0.711548 -0.295593 0.526672 0.359009 1445370162 0.711548 -0.295593 0.526672 0.359009 1445370162 0.705627 -0.317444 0.510864 0.374573 1445370162 0.705627 -0.317444 0.510864 0.374573 1445370162 0.705627 -0.317444 0.510864 0.374573 1445370162 0.705627 -0.317444 0.510864 0.374573 1445370162 0.705627 -0.317444 0.510864 0.374573 1445370162 0.705627 -0.317444 0.510864 0.374573 1445370162 0.703674 -0.327209 0.506165 0.376160 1445370162 0.703674 -0.327209 0.506165 0.376160 1445370162 0.703674 -0.327209 0.506165 0.376160 1445370162 0.703674 -0.327209 0.506165 0.376160 1445370162 0.703674 -0.327209 0.506165 0.376160 1445370162 0.704407 -0.325928 0.511047 0.369263 1445370163 0.704407 -0.325928 0.511047 0.369263 1445370163 0.704407 -0.325928 0.511047 0.369263 1445370163 0.704407 -0.325928 0.511047 0.369263 1445370163 0.704407 -0.325928 0.511047 0.369263 1445370163 0.704407 -0.325928 0.511047 0.369263 1445370163 0.703064 -0.324951 0.519958 0.360046 1445370163 0.703064 -0.324951 0.519958 0.360046 1445370163 0.703064 -0.324951 0.519958 0.360046 1445370163 0.703064 -0.324951 0.519958 0.360046 1445370163 0.703064 -0.324951 0.519958 0.360046 1445370163 0.703064 -0.324951 0.519958 0.360046 1445370163 0.712280 -0.300964 0.537048 0.337036 1445370163 0.712280 -0.300964 0.537048 0.337036 1445370163 0.712280 -0.300964 0.537048 0.337036 1445370163 0.712280 -0.300964 0.537048 0.337036 1445370163 0.712280 -0.300964 0.537048 0.337036 1445370163 0.712280 -0.300964 0.537048 0.337036 1445370163 0.716736 -0.290100 0.540161 0.332031 1445370163 0.716736 -0.290100 0.540161 0.332031 1445370163 0.716736 -0.290100 0.540161 0.332031 1445370163 0.716736 -0.290100 0.540161 0.332031 1445370163 0.716736 -0.290100 0.540161 0.332031 1445370163 0.716736 -0.290100 0.540161 0.332031 1445370163 0.697876 -0.318420 0.525085 0.368530 1445370163 0.697876 -0.318420 0.525085 0.368530 1445370163 0.697876 -0.318420 0.525085 0.368530 1445370163 0.697876 -0.318420 0.525085 0.368530 1445370163 0.697876 -0.318420 0.525085 0.368530 1445370163 0.680847 -0.328552 0.517395 0.400879 1445370163 0.680847 -0.328552 0.517395 0.400879 1445370163 0.680847 -0.328552 0.517395 0.400879 1445370163 0.680847 -0.328552 0.517395 0.400879 1445370163 0.680847 -0.328552 0.517395 0.400879 1445370163 0.680847 -0.328552 0.517395 0.400879 1445370163 0.680847 -0.328552 0.517395 0.400879 1445370163 0.673584 -0.308105 0.533569 0.408142 1445370163 0.673584 -0.308105 0.533569 0.408142 1445370163 0.673584 -0.308105 0.533569 0.408142 1445370163 0.673584 -0.308105 0.533569 0.408142 1445370163 0.673584 -0.308105 0.533569 0.408142 1445370163 0.662476 -0.311157 0.541321 0.413757 1445370163 0.662476 -0.311157 0.541321 0.413757 1445370163 0.662476 -0.311157 0.541321 0.413757 1445370163 0.662476 -0.311157 0.541321 0.413757 1445370163 0.662476 -0.311157 0.541321 0.413757 1445370163 0.662476 -0.311157 0.541321 0.413757 1445370163 0.656067 -0.328918 0.536377 0.416626 1445370163 0.656067 -0.328918 0.536377 0.416626 1445370163 0.656067 -0.328918 0.536377 0.416626 1445370163 0.656067 -0.328918 0.536377 0.416626 1445370163 0.656067 -0.328918 0.536377 0.416626 1445370163 0.660156 -0.332947 0.535095 0.408630 1445370163 0.660156 -0.332947 0.535095 0.408630 1445370163 0.660156 -0.332947 0.535095 0.408630 1445370163 0.660156 -0.332947 0.535095 0.408630 1445370163 0.660156 -0.332947 0.535095 0.408630 1445370163 0.660156 -0.332947 0.535095 0.408630 1445370163 0.670654 -0.318237 0.541199 0.394958 1445370163 0.670654 -0.318237 0.541199 0.394958 1445370163 0.670654 -0.318237 0.541199 0.394958 1445370163 0.670654 -0.318237 0.541199 0.394958 1445370163 0.670654 -0.318237 0.541199 0.394958 1445370163 0.670654 -0.318237 0.541199 0.394958 1445370163 0.676880 -0.319397 0.534973 0.391846 1445370163 0.676880 -0.319397 0.534973 0.391846 1445370163 0.676880 -0.319397 0.534973 0.391846 1445370163 0.676880 -0.319397 0.534973 0.391846 1445370163 0.676880 -0.319397 0.534973 0.391846 1445370163 0.684143 -0.324463 0.525635 0.387756 1445370163 0.684143 -0.324463 0.525635 0.387756 1445370163 0.684143 -0.324463 0.525635 0.387756 1445370163 0.684143 -0.324463 0.525635 0.387756 1445370163 0.684143 -0.324463 0.525635 0.387756 1445370163 0.684143 -0.324463 0.525635 0.387756 1445370163 0.684143 -0.324463 0.525635 0.387756 1445370163 0.696899 -0.318359 0.521973 0.374817 1445370163 0.696899 -0.318359 0.521973 0.374817 1445370163 0.696899 -0.318359 0.521973 0.374817 1445370163 0.696899 -0.318359 0.521973 0.374817 1445370163 0.696899 -0.318359 0.521973 0.374817 1445370163 0.711487 -0.302734 0.527954 0.351135 1445370163 0.711487 -0.302734 0.527954 0.351135 1445370163 0.711487 -0.302734 0.527954 0.351135 1445370163 0.711487 -0.302734 0.527954 0.351135 1445370163 0.711487 -0.302734 0.527954 0.351135 1445370163 0.711487 -0.302734 0.527954 0.351135 1445370163 0.718140 -0.302551 0.522644 0.345581 1445370163 0.718140 -0.302551 0.522644 0.345581 1445370163 0.718140 -0.302551 0.522644 0.345581 1445370163 0.718140 -0.302551 0.522644 0.345581 1445370163 0.718140 -0.302551 0.522644 0.345581 1445370163 0.693115 -0.340820 0.505127 0.385010 1445370163 0.693115 -0.340820 0.505127 0.385010 1445370163 0.693115 -0.340820 0.505127 0.385010 1445370163 0.693115 -0.340820 0.505127 0.385010 1445370163 0.693115 -0.340820 0.505127 0.385010 1445370163 0.693115 -0.340820 0.505127 0.385010 1445370163 0.693115 -0.340820 0.505127 0.385010 1445370163 0.679932 -0.343262 0.505005 0.406006 1445370163 0.679932 -0.343262 0.505005 0.406006 1445370163 0.679932 -0.343262 0.505005 0.406006 1445370163 0.679932 -0.343262 0.505005 0.406006 1445370163 0.679932 -0.343262 0.505005 0.406006 1445370163 0.679932 -0.343262 0.505005 0.406006 1445370163 0.675659 -0.320801 0.524536 0.406677 1445370163 0.675659 -0.320801 0.524536 0.406677 1445370163 0.675659 -0.320801 0.524536 0.406677 1445370164 0.675659 -0.320801 0.524536 0.406677 1445370164 0.675659 -0.320801 0.524536 0.406677 1445370164 0.675659 -0.320801 0.524536 0.406677 1445370164 0.655640 -0.338379 0.524780 0.424377 1445370164 0.655640 -0.338379 0.524780 0.424377 1445370164 0.655640 -0.338379 0.524780 0.424377 1445370164 0.655640 -0.338379 0.524780 0.424377 1445370164 0.655640 -0.338379 0.524780 0.424377 1445370164 0.655640 -0.338379 0.524780 0.424377 1445370164 0.646423 -0.351135 0.525757 0.427002 1445370164 0.646423 -0.351135 0.525757 0.427002 1445370164 0.646423 -0.351135 0.525757 0.427002 1445370164 0.646423 -0.351135 0.525757 0.427002 1445370164 0.646423 -0.351135 0.525757 0.427002 1445370164 0.646423 -0.351135 0.525757 0.427002 1445370164 0.651917 -0.341431 0.537415 0.411743 1445370164 0.651917 -0.341431 0.537415 0.411743 1445370164 0.651917 -0.341431 0.537415 0.411743 1445370164 0.651917 -0.341431 0.537415 0.411743 1445370164 0.651917 -0.341431 0.537415 0.411743 1445370164 0.651917 -0.341431 0.537415 0.411743 1445370164 0.659851 -0.330322 0.544617 0.398499 1445370164 0.659851 -0.330322 0.544617 0.398499 1445370164 0.659851 -0.330322 0.544617 0.398499 1445370164 0.659851 -0.330322 0.544617 0.398499 1445370164 0.659851 -0.330322 0.544617 0.398499 1445370164 0.659851 -0.330322 0.544617 0.398499 1445370164 0.664246 -0.335693 0.536133 0.398254 1445370164 0.664246 -0.335693 0.536133 0.398254 1445370164 0.664246 -0.335693 0.536133 0.398254 1445370164 0.664246 -0.335693 0.536133 0.398254 1445370164 0.664246 -0.335693 0.536133 0.398254 1445370164 0.664246 -0.335693 0.536133 0.398254 1445370164 0.673645 -0.336609 0.526428 0.394531 1445370164 0.673645 -0.336609 0.526428 0.394531 1445370164 0.673645 -0.336609 0.526428 0.394531 1445370164 0.673645 -0.336609 0.526428 0.394531 1445370164 0.673645 -0.336609 0.526428 0.394531 1445370164 0.673645 -0.336609 0.526428 0.394531 1445370164 0.684937 -0.322021 0.531311 0.380493 1445370164 0.684937 -0.322021 0.531311 0.380493 1445370164 0.684937 -0.322021 0.531311 0.380493 1445370164 0.684937 -0.322021 0.531311 0.380493 1445370164 0.684937 -0.322021 0.531311 0.380493 1445370164 0.684937 -0.322021 0.531311 0.380493 1445370164 0.702576 -0.299988 0.539063 0.354614 1445370164 0.702576 -0.299988 0.539063 0.354614 1445370164 0.702576 -0.299988 0.539063 0.354614 1445370164 0.702576 -0.299988 0.539063 0.354614 1445370164 0.702576 -0.299988 0.539063 0.354614 1445370164 0.702576 -0.299988 0.539063 0.354614 1445370164 0.702576 -0.299988 0.539063 0.354614 1445370164 0.705811 -0.299194 0.535278 0.354553 1445370164 0.705811 -0.299194 0.535278 0.354553 1445370164 0.705811 -0.299194 0.535278 0.354553 1445370164 0.705811 -0.299194 0.535278 0.354553 1445370164 0.705811 -0.299194 0.535278 0.354553 1445370164 0.681274 -0.339417 0.514954 0.394287 1445370164 0.681274 -0.339417 0.514954 0.394287 1445370164 0.681274 -0.339417 0.514954 0.394287 1445370164 0.681274 -0.339417 0.514954 0.394287 1445370164 0.681274 -0.339417 0.514954 0.394287 1445370164 0.681274 -0.339417 0.514954 0.394287 1445370164 0.681274 -0.339417 0.514954 0.394287 1445370164 0.669495 -0.343506 0.517090 0.407776 1445370164 0.669495 -0.343506 0.517090 0.407776 1445370164 0.669495 -0.343506 0.517090 0.407776 1445370164 0.669495 -0.343506 0.517090 0.407776 1445370164 0.669495 -0.343506 0.517090 0.407776 1445370164 0.669495 -0.343506 0.517090 0.407776 1445370164 0.664429 -0.336060 0.523560 0.414001 1445370164 0.664429 -0.336060 0.523560 0.414001 1445370164 0.664429 -0.336060 0.523560 0.414001 1445370164 0.664429 -0.336060 0.523560 0.414001 1445370164 0.664429 -0.336060 0.523560 0.414001 1445370164 0.664429 -0.336060 0.523560 0.414001 1445370164 0.646973 -0.357483 0.513794 0.435364 1445370164 0.646973 -0.357483 0.513794 0.435364 1445370164 0.646973 -0.357483 0.513794 0.435364 1445370164 0.646973 -0.357483 0.513794 0.435364 1445370164 0.646973 -0.357483 0.513794 0.435364 1445370164 0.646973 -0.357483 0.513794 0.435364 1445370164 0.646973 -0.357483 0.513794 0.435364 1445370164 0.632935 -0.377014 0.502136 0.452759 1445370164 0.632935 -0.377014 0.502136 0.452759 1445370164 0.632935 -0.377014 0.502136 0.452759 1445370164 0.632935 -0.377014 0.502136 0.452759 1445370164 0.632935 -0.377014 0.502136 0.452759 1445370164 0.632935 -0.377014 0.502136 0.452759 1445370164 0.630005 -0.374573 0.505798 0.454834 1445370164 0.630005 -0.374573 0.505798 0.454834 1445370164 0.630005 -0.374573 0.505798 0.454834 1445370164 0.630005 -0.374573 0.505798 0.454834 1445370164 0.630005 -0.374573 0.505798 0.454834 1445370164 0.630005 -0.374573 0.505798 0.454834 1445370164 0.630005 -0.374573 0.505798 0.454834 1445370164 0.635132 -0.363220 0.513000 0.448853 1445370164 0.635132 -0.363220 0.513000 0.448853 1445370164 0.635132 -0.363220 0.513000 0.448853 1445370164 0.635132 -0.363220 0.513000 0.448853 1445370164 0.635132 -0.363220 0.513000 0.448853 1445370164 0.635132 -0.363220 0.513000 0.448853 1445370164 0.634827 -0.367004 0.510254 0.449280 1445370164 0.634827 -0.367004 0.510254 0.449280 1445370164 0.634827 -0.367004 0.510254 0.449280 1445370164 0.634827 -0.367004 0.510254 0.449280 1445370164 0.634827 -0.367004 0.510254 0.449280 1445370164 0.634827 -0.367004 0.510254 0.449280 1445370164 0.634827 -0.367004 0.510254 0.449280 1445370164 0.632141 -0.371704 0.508911 0.450745 1445370164 0.632141 -0.371704 0.508911 0.450745 1445370164 0.632141 -0.371704 0.508911 0.450745 1445370164 0.632141 -0.371704 0.508911 0.450745 1445370165 0.632141 -0.371704 0.508911 0.450745 1445370165 0.632141 -0.371704 0.508911 0.450745 1445370165 0.647644 -0.352112 0.519592 0.431885 1445370165 0.647644 -0.352112 0.519592 0.431885 1445370165 0.647644 -0.352112 0.519592 0.431885 1445370165 0.647644 -0.352112 0.519592 0.431885 1445370165 0.647644 -0.352112 0.519592 0.431885 1445370165 0.647644 -0.352112 0.519592 0.431885 1445370165 0.667053 -0.328125 0.532410 0.404846 1445370165 0.667053 -0.328125 0.532410 0.404846 1445370165 0.667053 -0.328125 0.532410 0.404846 1445370165 0.667053 -0.328125 0.532410 0.404846 1445370165 0.667053 -0.328125 0.532410 0.404846 1445370165 0.667053 -0.328125 0.532410 0.404846 1445370165 0.674255 -0.331909 0.524597 0.399963 1445370165 0.674255 -0.331909 0.524597 0.399963 1445370165 0.674255 -0.331909 0.524597 0.399963 1445370165 0.674255 -0.331909 0.524597 0.399963 1445370165 0.674255 -0.331909 0.524597 0.399963 1445370165 0.674255 -0.331909 0.524597 0.399963 1445370165 0.660095 -0.361023 0.507813 0.419495 1445370165 0.660095 -0.361023 0.507813 0.419495 1445370165 0.660095 -0.361023 0.507813 0.419495 1445370165 0.660095 -0.361023 0.507813 0.419495 1445370165 0.660095 -0.361023 0.507813 0.419495 1445370165 0.660095 -0.361023 0.507813 0.419495 1445370165 0.660156 -0.355225 0.508179 0.423828 1445370165 0.660156 -0.355225 0.508179 0.423828 1445370165 0.660156 -0.355225 0.508179 0.423828 1445370165 0.660156 -0.355225 0.508179 0.423828 1445370165 0.660156 -0.355225 0.508179 0.423828 1445370165 0.660156 -0.355225 0.508179 0.423828 1445370165 0.662109 -0.345032 0.513123 0.423340 1445370165 0.662109 -0.345032 0.513123 0.423340 1445370165 0.662109 -0.345032 0.513123 0.423340 1445370165 0.662109 -0.345032 0.513123 0.423340 1445370165 0.662109 -0.345032 0.513123 0.423340 1445370165 0.662109 -0.345032 0.513123 0.423340 1445370165 0.650574 -0.364807 0.503052 0.436523 1445370165 0.650574 -0.364807 0.503052 0.436523 1445370165 0.650574 -0.364807 0.503052 0.436523 1445370165 0.650574 -0.364807 0.503052 0.436523 1445370165 0.650574 -0.364807 0.503052 0.436523 1445370165 0.650574 -0.364807 0.503052 0.436523 1445370165 0.643005 -0.378540 0.498169 0.441589 1445370165 0.643005 -0.378540 0.498169 0.441589 1445370165 0.643005 -0.378540 0.498169 0.441589 1445370165 0.643005 -0.378540 0.498169 0.441589 1445370165 0.643005 -0.378540 0.498169 0.441589 1445370165 0.643005 -0.378540 0.498169 0.441589 1445370165 0.651123 -0.362000 0.509277 0.430786 1445370165 0.651123 -0.362000 0.509277 0.430786 1445370165 0.651123 -0.362000 0.509277 0.430786 1445370165 0.651123 -0.362000 0.509277 0.430786 1445370165 0.651123 -0.362000 0.509277 0.430786 1445370165 0.651123 -0.362000 0.509277 0.430786 1445370165 0.658630 -0.348755 0.514648 0.423828 1445370165 0.658630 -0.348755 0.514648 0.423828 1445370165 0.658630 -0.348755 0.514648 0.423828 1445370165 0.658630 -0.348755 0.514648 0.423828 1445370165 0.658630 -0.348755 0.514648 0.423828 1445370165 0.658630 -0.348755 0.514648 0.423828 1445370165 0.660034 -0.353027 0.508789 0.425171 1445370165 0.660034 -0.353027 0.508789 0.425171 1445370165 0.660034 -0.353027 0.508789 0.425171 1445370165 0.660034 -0.353027 0.508789 0.425171 1445370165 0.660034 -0.353027 0.508789 0.425171 1445370165 0.660034 -0.353027 0.508789 0.425171 1445370165 0.660034 -0.353027 0.508789 0.425171 1445370165 0.660583 -0.354248 0.505798 0.426941 1445370165 0.660583 -0.354248 0.505798 0.426941 1445370165 0.660583 -0.354248 0.505798 0.426941 1445370165 0.660583 -0.354248 0.505798 0.426941 1445370165 0.660583 -0.354248 0.505798 0.426941 1445370165 0.660583 -0.354248 0.505798 0.426941 1445370165 0.669556 -0.337402 0.512146 0.418945 1445370165 0.669556 -0.337402 0.512146 0.418945 1445370165 0.669556 -0.337402 0.512146 0.418945 1445370165 0.669556 -0.337402 0.512146 0.418945 1445370165 0.669556 -0.337402 0.512146 0.418945 1445370165 0.669556 -0.337402 0.512146 0.418945 1445370165 0.669556 -0.337402 0.512146 0.418945 1445370165 0.684692 -0.315552 0.521118 0.399963 1445370165 0.684692 -0.315552 0.521118 0.399963 1445370165 0.684692 -0.315552 0.521118 0.399963 1445370165 0.684692 -0.315552 0.521118 0.399963 1445370165 0.684692 -0.315552 0.521118 0.399963 1445370165 0.696045 -0.304504 0.522766 0.386475 1445370165 0.696045 -0.304504 0.522766 0.386475 1445370165 0.696045 -0.304504 0.522766 0.386475 1445370165 0.696045 -0.304504 0.522766 0.386475 1445370165 0.696045 -0.304504 0.522766 0.386475 1445370165 0.696045 -0.304504 0.522766 0.386475 1445370165 0.691711 -0.319153 0.514526 0.393494 1445370165 0.691711 -0.319153 0.514526 0.393494 1445370165 0.691711 -0.319153 0.514526 0.393494 1445370165 0.691711 -0.319153 0.514526 0.393494 1445370165 0.691711 -0.319153 0.514526 0.393494 1445370165 0.691711 -0.319153 0.514526 0.393494 1445370165 0.691711 -0.319153 0.514526 0.393494 1445370165 0.682678 -0.331970 0.506653 0.408630 1445370165 0.682678 -0.331970 0.506653 0.408630 1445370165 0.682678 -0.331970 0.506653 0.408630 1445370165 0.682678 -0.331970 0.506653 0.408630 1445370165 0.682678 -0.331970 0.506653 0.408630 1445370165 0.682678 -0.331970 0.506653 0.408630 1445370165 0.682678 -0.331970 0.506653 0.408630 1445370165 0.683960 -0.318176 0.514343 0.407837 1445370165 0.683960 -0.318176 0.514343 0.407837 1445370165 0.683960 -0.318176 0.514343 0.407837 1445370165 0.683960 -0.318176 0.514343 0.407837 1445370165 0.683960 -0.318176 0.514343 0.407837 1445370166 0.683960 -0.318176 0.514343 0.407837 1445370166 0.676758 -0.330627 0.509766 0.415588 1445370166 0.676758 -0.330627 0.509766 0.415588 1445370166 0.676758 -0.330627 0.509766 0.415588 1445370166 0.676758 -0.330627 0.509766 0.415588 1445370166 0.676758 -0.330627 0.509766 0.415588 1445370166 0.676758 -0.330627 0.509766 0.415588 1445370166 0.663330 -0.358337 0.499146 0.427002 1445370166 0.663330 -0.358337 0.499146 0.427002 1445370166 0.663330 -0.358337 0.499146 0.427002 1445370166 0.663330 -0.358337 0.499146 0.427002 1445370166 0.663330 -0.358337 0.499146 0.427002 1445370166 0.663330 -0.358337 0.499146 0.427002 1445370166 0.663330 -0.358337 0.499146 0.427002 1445370166 0.667358 -0.357178 0.500732 0.419861 1445370166 0.667358 -0.357178 0.500732 0.419861 1445370166 0.667358 -0.357178 0.500732 0.419861 1445370166 0.667358 -0.357178 0.500732 0.419861 1445370166 0.667358 -0.357178 0.500732 0.419861 1445370166 0.667358 -0.357178 0.500732 0.419861 1445370166 0.672485 -0.349121 0.505127 0.413147 1445370166 0.672485 -0.349121 0.505127 0.413147 1445370166 0.672485 -0.349121 0.505127 0.413147 1445370166 0.672485 -0.349121 0.505127 0.413147 1445370166 0.672485 -0.349121 0.505127 0.413147 1445370166 0.671082 -0.360107 0.497314 0.415405 1445370166 0.671082 -0.360107 0.497314 0.415405 1445370166 0.671082 -0.360107 0.497314 0.415405 1445370166 0.671082 -0.360107 0.497314 0.415405 1445370166 0.671082 -0.360107 0.497314 0.415405 1445370166 0.671082 -0.360107 0.497314 0.415405 1445370166 0.668274 -0.372681 0.489014 0.418762 1445370166 0.668274 -0.372681 0.489014 0.418762 1445370166 0.668274 -0.372681 0.489014 0.418762 1445370166 0.668274 -0.372681 0.489014 0.418762 1445370166 0.668274 -0.372681 0.489014 0.418762 1445370166 0.668274 -0.372681 0.489014 0.418762 1445370166 0.670288 -0.370483 0.491333 0.414734 1445370166 0.670288 -0.370483 0.491333 0.414734 1445370166 0.670288 -0.370483 0.491333 0.414734 1445370166 0.670288 -0.370483 0.491333 0.414734 1445370166 0.670288 -0.370483 0.491333 0.414734 1445370166 0.670288 -0.370483 0.491333 0.414734 1445370166 0.675537 -0.358521 0.498047 0.408630 1445370166 0.675537 -0.358521 0.498047 0.408630 1445370166 0.675537 -0.358521 0.498047 0.408630 1445370166 0.675537 -0.358521 0.498047 0.408630 1445370166 0.675537 -0.358521 0.498047 0.408630 1445370166 0.675537 -0.358521 0.498047 0.408630 1445370166 0.682495 -0.346558 0.504089 0.399841 1445370166 0.682495 -0.346558 0.504089 0.399841 1445370166 0.682495 -0.346558 0.504089 0.399841 1445370166 0.682495 -0.346558 0.504089 0.399841 1445370166 0.682495 -0.346558 0.504089 0.399841 1445370166 0.682495 -0.346558 0.504089 0.399841 1445370166 0.682495 -0.346558 0.504089 0.399841 1445370166 0.687561 -0.344421 0.500366 0.397705 1445370166 0.687561 -0.344421 0.500366 0.397705 1445370166 0.687561 -0.344421 0.500366 0.397705 1445370166 0.687561 -0.344421 0.500366 0.397705 1445370166 0.687561 -0.344421 0.500366 0.397705 1445370166 0.687561 -0.344421 0.500366 0.397705 1445370166 0.677795 -0.360901 0.491089 0.411194 1445370166 0.677795 -0.360901 0.491089 0.411194 1445370166 0.677795 -0.360901 0.491089 0.411194 1445370166 0.677795 -0.360901 0.491089 0.411194 1445370166 0.677795 -0.360901 0.491089 0.411194 1445370166 0.677795 -0.360901 0.491089 0.411194 1445370166 0.678772 -0.351746 0.494751 0.413208 1445370166 0.678772 -0.351746 0.494751 0.413208 1445370166 0.678772 -0.351746 0.494751 0.413208 1445370166 0.678772 -0.351746 0.494751 0.413208 1445370166 0.678772 -0.351746 0.494751 0.413208 1445370166 0.678772 -0.351746 0.494751 0.413208 1445370166 0.680237 -0.342590 0.498474 0.414001 1445370166 0.680237 -0.342590 0.498474 0.414001 1445370166 0.680237 -0.342590 0.498474 0.414001 1445370166 0.680237 -0.342590 0.498474 0.414001 1445370166 0.680237 -0.342590 0.498474 0.414001 1445370166 0.680237 -0.342590 0.498474 0.414001 1445370166 0.668640 -0.361023 0.489014 0.428101 1445370166 0.668640 -0.361023 0.489014 0.428101 1445370166 0.668640 -0.361023 0.489014 0.428101 1445370166 0.668640 -0.361023 0.489014 0.428101 1445370166 0.668640 -0.361023 0.489014 0.428101 1445370166 0.668640 -0.361023 0.489014 0.428101 1445370166 0.668640 -0.361023 0.489014 0.428101 1445370166 0.659790 -0.373413 0.485779 0.434937 1445370166 0.659790 -0.373413 0.485779 0.434937 1445370166 0.659790 -0.373413 0.485779 0.434937 1445370166 0.659790 -0.373413 0.485779 0.434937 1445370166 0.659790 -0.373413 0.485779 0.434937 1445370166 0.659790 -0.373413 0.485779 0.434937 1445370166 0.663269 -0.357910 0.498291 0.428467 1445370166 0.663269 -0.357910 0.498291 0.428467 1445370166 0.663269 -0.357910 0.498291 0.428467 1445370166 0.663269 -0.357910 0.498291 0.428467 1445370166 0.663269 -0.357910 0.498291 0.428467 1445370166 0.661255 -0.348694 0.506287 0.429810 1445370166 0.661255 -0.348694 0.506287 0.429810 1445370166 0.661255 -0.348694 0.506287 0.429810 1445370166 0.661255 -0.348694 0.506287 0.429810 1445370166 0.661255 -0.348694 0.506287 0.429810 1445370166 0.661255 -0.348694 0.506287 0.429810 1445370166 0.657959 -0.353149 0.506653 0.430847 1445370166 0.657959 -0.353149 0.506653 0.430847 1445370166 0.657959 -0.353149 0.506653 0.430847 1445370166 0.657959 -0.353149 0.506653 0.430847 1445370166 0.657959 -0.353149 0.506653 0.430847 1445370166 0.657959 -0.353149 0.506653 0.430847 1445370167 0.655579 -0.364014 0.498169 0.435364 1445370167 0.655579 -0.364014 0.498169 0.435364 1445370167 0.655579 -0.364014 0.498169 0.435364 1445370167 0.655579 -0.364014 0.498169 0.435364 1445370167 0.655579 -0.364014 0.498169 0.435364 1445370167 0.655579 -0.364014 0.498169 0.435364 1445370167 0.655579 -0.364014 0.498169 0.435364 1445370167 0.658813 -0.364929 0.493347 0.435120 1445370167 0.658813 -0.364929 0.493347 0.435120 1445370167 0.658813 -0.364929 0.493347 0.435120 1445370167 0.658813 -0.364929 0.493347 0.435120 1445370167 0.658813 -0.364929 0.493347 0.435120 1445370167 0.658813 -0.364929 0.493347 0.435120 1445370167 0.658813 -0.364929 0.493347 0.435120 1445370167 0.670898 -0.347778 0.501099 0.421570 1445370167 0.670898 -0.347778 0.501099 0.421570 1445370167 0.670898 -0.347778 0.501099 0.421570 1445370167 0.670898 -0.347778 0.501099 0.421570 1445370167 0.670898 -0.347778 0.501099 0.421570 1445370167 0.670898 -0.347778 0.501099 0.421570 1445370167 0.682922 -0.321899 0.517273 0.402954 1445370167 0.682922 -0.321899 0.517273 0.402954 1445370167 0.682922 -0.321899 0.517273 0.402954 1445370167 0.682922 -0.321899 0.517273 0.402954 1445370167 0.682922 -0.321899 0.517273 0.402954 1445370167 0.682922 -0.321899 0.517273 0.402954 1445370167 0.682922 -0.321899 0.517273 0.402954 1445370167 0.682373 -0.323181 0.512146 0.409302 1445370167 0.682373 -0.323181 0.512146 0.409302 1445370167 0.682373 -0.323181 0.512146 0.409302 1445370167 0.682373 -0.323181 0.512146 0.409302 1445370167 0.682373 -0.323181 0.512146 0.409302 1445370167 0.682373 -0.323181 0.512146 0.409302 1445370167 0.669556 -0.343445 0.499695 0.428955 1445370167 0.669556 -0.343445 0.499695 0.428955 1445370167 0.669556 -0.343445 0.499695 0.428955 1445370167 0.669556 -0.343445 0.499695 0.428955 1445370167 0.669556 -0.343445 0.499695 0.428955 1445370167 0.669556 -0.343445 0.499695 0.428955 1445370167 0.670959 -0.333557 0.507141 0.425781 1445370167 0.670959 -0.333557 0.507141 0.425781 1445370167 0.670959 -0.333557 0.507141 0.425781 1445370167 0.670959 -0.333557 0.507141 0.425781 1445370167 0.670959 -0.333557 0.507141 0.425781 1445370167 0.670959 -0.333557 0.507141 0.425781 1445370167 0.666931 -0.338379 0.504150 0.431824 1445370167 0.666931 -0.338379 0.504150 0.431824 1445370167 0.666931 -0.338379 0.504150 0.431824 1445370167 0.666931 -0.338379 0.504150 0.431824 1445370167 0.666931 -0.338379 0.504150 0.431824 1445370167 0.666931 -0.338379 0.504150 0.431824 1445370167 0.649475 -0.360596 0.493408 0.452332 1445370167 0.649475 -0.360596 0.493408 0.452332 1445370167 0.649475 -0.360596 0.493408 0.452332 1445370167 0.649475 -0.360596 0.493408 0.452332 1445370167 0.649475 -0.360596 0.493408 0.452332 1445370167 0.649475 -0.360596 0.493408 0.452332 1445370167 0.645447 -0.360413 0.497070 0.454285 1445370167 0.645447 -0.360413 0.497070 0.454285 1445370167 0.645447 -0.360413 0.497070 0.454285 1445370167 0.645447 -0.360413 0.497070 0.454285 1445370167 0.645447 -0.360413 0.497070 0.454285 1445370167 0.645447 -0.360413 0.497070 0.454285 1445370167 0.647217 -0.352173 0.502258 0.452454 1445370167 0.647217 -0.352173 0.502258 0.452454 1445370167 0.647217 -0.352173 0.502258 0.452454 1445370167 0.647217 -0.352173 0.502258 0.452454 1445370167 0.647217 -0.352173 0.502258 0.452454 1445370167 0.647217 -0.352173 0.502258 0.452454 1445370167 0.642395 -0.361450 0.497498 0.457275 1445370167 0.642395 -0.361450 0.497498 0.457275 1445370167 0.642395 -0.361450 0.497498 0.457275 1445370167 0.642395 -0.361450 0.497498 0.457275 1445370167 0.642395 -0.361450 0.497498 0.457275 1445370167 0.642395 -0.361450 0.497498 0.457275 1445370167 0.642639 -0.365662 0.496277 0.454956 1445370167 0.642639 -0.365662 0.496277 0.454956 1445370167 0.642639 -0.365662 0.496277 0.454956 1445370167 0.642639 -0.365662 0.496277 0.454956 1445370167 0.642639 -0.365662 0.496277 0.454956 1445370167 0.642639 -0.365662 0.496277 0.454956 1445370167 0.643677 -0.362671 0.499756 0.452026 1445370167 0.643677 -0.362671 0.499756 0.452026 1445370167 0.643677 -0.362671 0.499756 0.452026 1445370167 0.643677 -0.362671 0.499756 0.452026 1445370167 0.643677 -0.362671 0.499756 0.452026 1445370167 0.643677 -0.362671 0.499756 0.452026 1445370167 0.646545 -0.354858 0.506775 0.446228 1445370167 0.646545 -0.354858 0.506775 0.446228 1445370167 0.646545 -0.354858 0.506775 0.446228 1445370167 0.646545 -0.354858 0.506775 0.446228 1445370167 0.646545 -0.354858 0.506775 0.446228 1445370167 0.646545 -0.354858 0.506775 0.446228 1445370167 0.646545 -0.354858 0.506775 0.446228 1445370167 0.657349 -0.338074 0.518188 0.430115 1445370167 0.657349 -0.338074 0.518188 0.430115 1445370167 0.657349 -0.338074 0.518188 0.430115 1445370167 0.657349 -0.338074 0.518188 0.430115 1445370167 
0.652466 -0.349854 0.509949 0.437927 1445370168 0.652466 -0.349854 0.509949 0.437927 1445370168 0.652466 -0.349854 0.509949 0.437927 1445370168 0.652466 -0.349854 0.509949 0.437927 1445370168 0.652466 -0.349854 0.509949 0.437927 1445370168 0.652466 -0.349854 0.509949 0.437927 1445370168 0.651978 -0.347046 0.515381 0.434509 1445370168 0.651978 -0.347046 0.515381 0.434509 1445370168 0.651978 -0.347046 0.515381 0.434509 1445370168 0.651978 -0.347046 0.515381 0.434509 1445370168 0.651978 -0.347046 0.515381 0.434509 1445370168 0.651978 -0.347046 0.515381 0.434509 1445370168 0.651917 -0.344788 0.520508 0.430237 1445370168 0.651917 -0.344788 0.520508 0.430237 1445370168 0.651917 -0.344788 0.520508 0.430237 1445370168 0.651917 -0.344788 0.520508 0.430237 1445370168 0.651917 -0.344788 0.520508 0.430237 1445370168 0.651917 -0.344788 0.520508 0.430237 1445370168 0.651917 -0.344788 0.520508 0.430237 1445370168 0.654419 -0.340393 0.525940 0.423279 1445370168 0.654419 -0.340393 0.525940 0.423279 1445370168 0.654419 -0.340393 0.525940 0.423279 1445370168 0.654419 -0.340393 0.525940 0.423279 1445370168 0.654419 -0.340393 0.525940 0.423279 1445370168 0.654419 -0.340393 0.525940 0.423279 1445370168 0.659546 -0.335388 0.529297 0.415039 1445370168 0.659546 -0.335388 0.529297 0.415039 1445370168 0.659546 -0.335388 0.529297 0.415039 1445370168 0.659546 -0.335388 0.529297 0.415039 1445370168 0.659546 -0.335388 0.529297 0.415039 1445370168 0.659546 -0.335388 0.529297 0.415039 1445370168 0.665649 -0.336914 0.531372 0.401245 1445370168 0.665649 -0.336914 0.531372 0.401245 1445370168 0.665649 -0.336914 0.531372 0.401245 1445370168 0.665649 -0.336914 0.531372 0.401245 1445370168 0.665649 -0.336914 0.531372 0.401245 1445370168 0.665649 -0.336914 0.531372 0.401245 1445370168 0.665649 -0.336914 0.531372 0.401245 1445370168 0.666321 -0.350647 0.522339 0.400146 1445370168 0.666321 -0.350647 0.522339 0.400146 1445370168 0.666321 -0.350647 0.522339 0.400146 1445370168 0.666321 -0.350647 0.522339 0.400146 1445370168 0.666321 -0.350647 0.522339 0.400146 1445370168 0.666321 -0.350647 0.522339 0.400146 1445370168 0.657593 -0.376526 0.504578 0.413757 1445370168 0.657593 -0.376526 0.504578 0.413757 1445370168 0.657593 -0.376526 0.504578 0.413757 1445370168 0.657593 -0.376526 0.504578 0.413757 1445370168 0.657593 -0.376526 0.504578 0.413757 1445370168 0.657593 -0.376526 0.504578 0.413757 1445370168 0.656677 -0.378784 0.501221 0.417175 1445370168 0.656677 -0.378784 0.501221 0.417175 1445370168 0.656677 -0.378784 0.501221 0.417175 1445370168 0.656677 -0.378784 0.501221 0.417175 1445370168 0.656677 -0.378784 0.501221 0.417175 1445370168 0.667175 -0.355042 0.511902 0.408264 1445370168 0.667175 -0.355042 0.511902 0.408264 1445370168 0.667175 -0.355042 0.511902 0.408264 1445370168 0.667175 -0.355042 0.511902 0.408264 1445370168 0.667175 -0.355042 0.511902 0.408264 1445370168 0.667175 -0.355042 0.511902 0.408264 1445370168 0.667175 -0.355042 0.511902 0.408264 1445370168 0.686523 -0.318665 0.525757 0.388062 1445370168 0.686523 -0.318665 0.525757 0.388062 1445370168 0.686523 -0.318665 0.525757 0.388062 1445370168 0.686523 -0.318665 0.525757 0.388062 1445370168 0.686523 -0.318665 0.525757 0.388062 1445370168 0.686523 -0.318665 0.525757 0.388062 1445370168 0.702271 -0.292908 0.532104 0.371277 1445370168 0.702271 -0.292908 0.532104 0.371277 1445370168 0.702271 -0.292908 0.532104 0.371277 1445370168 0.702271 -0.292908 0.532104 0.371277 1445370168 0.702271 -0.292908 0.532104 0.371277 1445370168 0.710571 -0.279236 0.536255 0.359802 1445370168 0.710571 -0.279236 0.536255 0.359802 1445370169 0.710571 -0.279236 0.536255 0.359802 1445370169 0.710571 -0.279236 0.536255 0.359802 1445370169 0.710571 -0.279236 0.536255 0.359802 1445370169 0.710571 -0.279236 0.536255 0.359802 1445370169 0.710571 -0.279236 0.536255 0.359802 1445370169 0.712097 -0.274841 0.539307 0.355652 1445370169 0.712097 -0.274841 0.539307 0.355652 1445370169 0.712097 -0.274841 0.539307 0.355652 1445370169 0.712097 -0.274841 0.539307 0.355652 1445370169 0.712097 -0.274841 0.539307 0.355652 1445370169 0.712097 -0.274841 0.539307 0.355652 1445370169 0.711548 -0.274170 0.541870 0.353271 1445370169 0.711548 -0.274170 0.541870 0.353271 1445370169 0.711548 -0.274170 0.541870 0.353271 1445370169 0.711548 -0.274170 0.541870 0.353271 1445370169 0.711548 -0.274170 0.541870 0.353271 1445370169 0.711548 -0.274170 0.541870 0.353271 1445370169 0.710327 -0.276917 0.541687 0.353882 1445370169 0.710327 -0.276917 0.541687 0.353882 1445370169 0.710327 -0.276917 0.541687 0.353882 1445370169 0.710327 -0.276917 0.541687 0.353882 1445370169 0.710327 -0.276917 0.541687 0.353882 1445370169 0.706909 -0.285461 0.538696 0.358459 1445370169 0.706909 -0.285461 0.538696 0.358459 1445370169 0.706909 -0.285461 0.538696 0.358459 1445370169 0.706909 -0.285461 0.538696 0.358459 1445370169 0.706909 -0.285461 0.538696 0.358459 1445370169 0.706909 -0.285461 0.538696 0.358459 1445370169 0.706909 -0.285461 0.538696 0.358459 1445370169 0.703918 -0.291016 0.537842 0.361206 1445370169 0.703918 -0.291016 0.537842 0.361206 1445370169 0.703918 -0.291016 0.537842 0.361206 1445370169 0.703918 -0.291016 0.537842 0.361206 1445370169 0.703918 -0.291016 0.537842 0.361206 1445370169 0.700928 -0.295959 0.538635 0.361816 1445370169 0.700928 -0.295959 0.538635 0.361816 1445370169 0.700928 -0.295959 0.538635 0.361816 1445370169 
0.674805 -0.476257 0.362000 0.432129 1445370195 0.674805 -0.476257 0.362000 0.432129 1445370195 0.710815 -0.520081 0.298035 0.367920 1445370195 0.710815 -0.520081 0.298035 0.367920 1445370195 0.710815 -0.520081 0.298035 0.367920 1445370195 0.710815 -0.520081 0.298035 0.367920 1445370195 0.710815 -0.520081 0.298035 0.367920 1445370195 0.710815 -0.520081 0.298035 0.367920 1445370195 0.729980 -0.549377 0.232239 0.333679 1445370195 0.729980 -0.549377 0.232239 0.333679 1445370195 0.729980 -0.549377 0.232239 0.333679 1445370195 0.729980 -0.549377 0.232239 0.333679 1445370195 0.729980 -0.549377 0.232239 0.333679 1445370195 0.729980 -0.549377 0.232239 0.333679 1445370195 0.729980 -0.549377 0.232239 0.333679 1445370195 0.747925 -0.579407 0.170898 0.275085 1445370195 0.747925 -0.579407 0.170898 0.275085 1445370195 0.747925 -0.579407 0.170898 0.275085 1445370196 0.747925 -0.579407 0.170898 0.275085 1445370196 0.747925 -0.579407 0.170898 0.275085 1445370196 0.747925 -0.579407 0.170898 0.275085 1445370196 0.783142 -0.567566 0.150269 0.204712 1445370196 0.783142 -0.567566 0.150269 0.204712 1445370196 0.783142 -0.567566 0.150269 0.204712 1445370196 0.783142 -0.567566 0.150269 0.204712 1445370196 0.783142 -0.567566 0.150269 0.204712 1445370196 0.783142 -0.567566 0.150269 0.204712 1445370196 0.847961 -0.496216 0.150452 0.110107 1445370196 0.847961 -0.496216 0.150452 0.110107 1445370196 0.847961 -0.496216 0.150452 0.110107 1445370196 0.847961 -0.496216 0.150452 0.110107 1445370196 0.847961 -0.496216 0.150452 0.110107 1445370196 0.847961 -0.496216 0.150452 0.110107 1445370196 0.847961 -0.496216 0.150452 0.110107 1445370196 0.896484 -0.429993 0.104126 0.024048 1445370196 0.896484 -0.429993 0.104126 0.024048 1445370196 0.896484 -0.429993 0.104126 0.024048 1445370196 0.896484 -0.429993 0.104126 0.024048 1445370196 0.896484 -0.429993 0.104126 0.024048 1445370196 0.896484 -0.429993 0.104126 0.024048 1445370196 0.911438 -0.403748 0.063110 -0.046936 1445370196 0.911438 -0.403748 0.063110 -0.046936 1445370196 0.911438 -0.403748 0.063110 -0.046936 1445370196 0.911438 -0.403748 0.063110 -0.046936 1445370196 0.911438 -0.403748 0.063110 -0.046936 1445370196 0.911438 -0.403748 0.063110 -0.046936 1445370196 0.917419 -0.389526 0.080688 -0.002869 1445370196 0.917419 -0.389526 0.080688 -0.002869 1445370196 0.917419 -0.389526 0.080688 -0.002869 1445370196 0.917419 -0.389526 0.080688 -0.002869 1445370196 0.917419 -0.389526 0.080688 -0.002869 1445370196 0.917419 -0.389526 0.080688 -0.002869 1445370196 0.884888 -0.452271 0.100342 0.047974 1445370196 0.884888 -0.452271 0.100342 0.047974 1445370196 0.884888 -0.452271 0.100342 0.047974 1445370196 0.884888 -0.452271 0.100342 0.047974 1445370196 0.884888 -0.452271 0.100342 0.047974 1445370196 0.884888 -0.452271 0.100342 0.047974 1445370196 0.884888 -0.452271 0.100342 0.047974 1445370196 0.857117 -0.465088 0.195801 0.103088 1445370196 0.857117 -0.465088 0.195801 0.103088 1445370196 0.857117 -0.465088 0.195801 0.103088 1445370196 0.857117 -0.465088 0.195801 0.103088 1445370196 0.857117 -0.465088 0.195801 0.103088 1445370196 0.857117 -0.465088 0.195801 0.103088 1445370196 0.810791 -0.482544 0.260742 0.204285 1445370196 0.810791 -0.482544 0.260742 0.204285 1445370196 0.810791 -0.482544 0.260742 0.204285 1445370196 0.810791 -0.482544 0.260742 0.204285 1445370196 0.810791 -0.482544 0.260742 0.204285 1445370196 0.810791 -0.482544 0.260742 0.204285 1445370196 0.712341 -0.553345 0.296936 0.313293 1445370196 0.712341 -0.553345 0.296936 0.313293 1445370196 0.712341 -0.553345 0.296936 0.313293 1445370196 0.712341 -0.553345 0.296936 0.313293 1445370196 0.712341 -0.553345 0.296936 0.313293 1445370196 0.712341 -0.553345 0.296936 0.313293 1445370196 0.712341 -0.553345 0.296936 0.313293 1445370196 0.686340 -0.551941 0.342896 0.326599 1445370196 0.686340 -0.551941 0.342896 0.326599 1445370196 0.686340 -0.551941 0.342896 0.326599 1445370196 0.686340 -0.551941 0.342896 0.326599 1445370196 0.686340 -0.551941 0.342896 0.326599 1445370196 0.686340 -0.551941 0.342896 0.326599 1445370196 0.726746 -0.549622 0.300537 0.281738 1445370196 0.726746 -0.549622 0.300537 0.281738 1445370196 0.726746 -0.549622 0.300537 0.281738 1445370196 0.726746 -0.549622 0.300537 0.281738 1445370196 0.726746 -0.549622 0.300537 0.281738 1445370196 0.726746 -0.549622 0.300537 0.281738 1445370196 0.772156 -0.546692 0.242676 0.214478 1445370196 0.772156 -0.546692 0.242676 0.214478 1445370196 0.772156 -0.546692 0.242676 0.214478 1445370196 0.772156 -0.546692 0.242676 0.214478 1445370196 0.772156 -0.546692 0.242676 0.214478 1445370196 0.772156 -0.546692 0.242676 0.214478 1445370196 0.829651 -0.502563 0.205688 0.129333 1445370196 0.829651 -0.502563 0.205688 0.129333 1445370196 0.829651 -0.502563 0.205688 0.129333 1445370196 0.829651 -0.502563 0.205688 0.129333 1445370196 0.829651 -0.502563 0.205688 0.129333 1445370196 0.829651 -0.502563 0.205688 0.129333 1445370196 0.829651 -0.502563 0.205688 0.129333 1445370196 0.875366 -0.455383 0.154175 0.050781 1445370196 0.875366 -0.455383 0.154175 0.050781 1445370196 0.875366 -0.455383 0.154175 0.050781 1445370196 0.875366 -0.455383 0.154175 0.050781 1445370196 0.875366 -0.455383 0.154175 0.050781 1445370196 0.875366 -0.455383 0.154175 0.050781 1445370196 0.912659 -0.398071 0.086243 -0.032959 1445370196 0.912659 -0.398071 0.086243 -0.032959 1445370196 0.912659 -0.398071 0.086243 -0.032959 1445370196 0.912659 -0.398071 0.086243 -0.032959 1445370196 0.912659 -0.398071 0.086243 -0.032959 1445370196 0.912659 -0.398071 0.086243 -0.032959 1445370196 0.939575 -0.331970 0.081055 -0.020386 1445370196 0.939575 -0.331970 0.081055 -0.020386 1445370196 0.939575 -0.331970 0.081055 -0.020386 1445370196 0.939575 -0.331970 0.081055 -0.020386 1445370196 0.939575 -0.331970 0.081055 -0.020386 1445370196 0.939575 -0.331970 0.081055 -0.020386 1445370196 0.879456 -0.462402 0.102173 0.048462 1445370196 0.879456 -0.462402 0.102173 0.048462 1445370196 0.879456 -0.462402 0.102173 0.048462 1445370196 0.879456 -0.462402 0.102173 0.048462 1445370196 0.879456 -0.462402 0.102173 0.048462 1445370196 0.879456 -0.462402 0.102173 0.048462 1445370196 0.852234 -0.494812 0.132019 0.106934 1445370196 0.852234 -0.494812 0.132019 0.106934 1445370196 0.852234 -0.494812 0.132019 0.106934 1445370196 0.852234 -0.494812 0.132019 0.106934 1445370197 0.852234 -0.494812 0.132019 0.106934 1445370197 0.852234 -0.494812 0.132019 0.106934 1445370197 0.849060 -0.452576 0.213562 0.169189 1445370197 0.849060 -0.452576 0.213562 0.169189 1445370197 0.849060 -0.452576 0.213562 0.169189 1445370197 0.849060 -0.452576 0.213562 0.169189 1445370197 0.849060 -0.452576 0.213562 0.169189 1445370197 0.849060 -0.452576 0.213562 0.169189 1445370197 0.849060 -0.452576 0.213562 0.169189 1445370197 0.794617 -0.476563 0.253601 0.277771 1445370197 0.794617 -0.476563 0.253601 0.277771 1445370197 0.794617 -0.476563 0.253601 0.277771 1445370197 0.794617 -0.476563 0.253601 0.277771 1445370197 0.794617 -0.476563 0.253601 0.277771 1445370197 0.794617 -0.476563 0.253601 0.277771 1445370197 0.670532 -0.562134 0.312256 0.369934 1445370197 0.670532 -0.562134 0.312256 0.369934 1445370197 0.670532 -0.562134 0.312256 0.369934 1445370197 0.670532 -0.562134 0.312256 0.369934 1445370197 0.670532 -0.562134 0.312256 0.369934 1445370197 0.670532 -0.562134 0.312256 0.369934 1445370197 0.670532 -0.562134 0.312256 0.369934 1445370197 0.660706 -0.553650 0.340271 0.375549 1445370197 0.660706 -0.553650 0.340271 0.375549 1445370197 0.660706 -0.553650 0.340271 0.375549 1445370197 0.660706 -0.553650 0.340271 0.375549 1445370197 0.660706 -0.553650 0.340271 0.375549 1445370197 0.660706 -0.553650 0.340271 0.375549 1445370197 0.715332 -0.554199 0.284790 0.316162 1445370197 0.715332 -0.554199 0.284790 0.316162 1445370197 0.715332 -0.554199 0.284790 0.316162 1445370197 0.715332 -0.554199 0.284790 0.316162 1445370197 0.715332 -0.554199 0.284790 0.316162 1445370197 0.715332 -0.554199 0.284790 0.316162 1445370197 0.715332 -0.554199 0.284790 0.316162 1445370197 0.779663 -0.534851 0.227051 0.233337 1445370197 0.779663 -0.534851 0.227051 0.233337 1445370197 0.779663 -0.534851 0.227051 0.233337 1445370197 0.779663 -0.534851 0.227051 0.233337 1445370197 0.779663 -0.534851 0.227051 0.233337 1445370197 0.779663 -0.534851 0.227051 0.233337 1445370197 0.843201 -0.482544 0.187500 0.144836 1445370197 0.843201 -0.482544 0.187500 0.144836 1445370197 0.843201 -0.482544 0.187500 0.144836 1445370197 0.843201 -0.482544 0.187500 0.144836 1445370197 0.843201 -0.482544 0.187500 0.144836 1445370197 0.843201 -0.482544 0.187500 0.144836 1445370197 0.889587 -0.438660 0.122070 0.036682 1445370197 0.889587 -0.438660 0.122070 0.036682 1445370197 0.889587 -0.438660 0.122070 0.036682 1445370197 0.889587 -0.438660 0.122070 0.036682 1445370197 0.889587 -0.438660 0.122070 0.036682 1445370197 0.889587 -0.438660 0.122070 0.036682 1445370197 0.889587 -0.438660 0.122070 0.036682 1445370197 0.930847 -0.357056 0.062683 -0.045288 1445370197 0.930847 -0.357056 0.062683 -0.045288 1445370197 0.930847 -0.357056 0.062683 -0.045288 1445370197 0.930847 -0.357056 0.062683 -0.045288 1445370197 0.930847 -0.357056 0.062683 -0.045288 1445370197 0.930847 -0.357056 0.062683 -0.045288 1445370197 0.934692 -0.346924 0.077271 -0.004089 1445370197 0.934692 -0.346924 0.077271 -0.004089 1445370197 0.934692 -0.346924 0.077271 -0.004089 1445370197 0.934692 -0.346924 0.077271 -0.004089 1445370197 0.934692 -0.346924 0.077271 -0.004089 1445370197 0.934692 -0.346924 0.077271 -0.004089 1445370197 0.865540 -0.487671 0.102783 0.048767 1445370197 0.865540 -0.487671 0.102783 0.048767 1445370197 0.865540 -0.487671 0.102783 0.048767 1445370197 0.865540 -0.487671 0.102783 0.048767 1445370197 0.865540 -0.487671 0.102783 0.048767 1445370197 0.865540 -0.487671 0.102783 0.048767 1445370197 0.865540 -0.487671 0.102783 0.048767 1445370197 0.830078 -0.520569 0.164795 0.113098 1445370197 0.830078 -0.520569 0.164795 0.113098 1445370197 0.830078 -0.520569 0.164795 0.113098 1445370197 0.830078 -0.520569 0.164795 0.113098 1445370197 0.830078 -0.520569 0.164795 0.113098 1445370197 0.830078 -0.520569 0.164795 0.113098 1445370197 0.794678 -0.518311 0.251526 0.191162 1445370197 0.794678 -0.518311 0.251526 0.191162 1445370197 0.794678 -0.518311 0.251526 0.191162 1445370197 0.794678 -0.518311 0.251526 0.191162 1445370197 0.794678 -0.518311 0.251526 0.191162 1445370197 0.794678 -0.518311 0.251526 0.191162 1445370197 0.688171 -0.584778 0.308350 0.298889 1445370197 0.688171 -0.584778 0.308350 0.298889 1445370197 0.688171 -0.584778 0.308350 0.298889 1445370197 0.688171 -0.584778 0.308350 0.298889 1445370197 0.688171 -0.584778 0.308350 0.298889 1445370197 0.688171 -0.584778 0.308350 0.298889 1445370197 0.620300 -0.612915 0.336975 0.354919 1445370197 0.620300 -0.612915 0.336975 0.354919 1445370197 0.620300 -0.612915 0.336975 0.354919 1445370197 0.620300 -0.612915 0.336975 0.354919 1445370197 0.620300 -0.612915 0.336975 0.354919 1445370197 0.620300 -0.612915 0.336975 0.354919 1445370197 0.662842 -0.609924 0.285706 0.327026 1445370197 0.662842 -0.609924 0.285706 0.327026 1445370197 0.662842 -0.609924 0.285706 0.327026 1445370197 0.662842 -0.609924 0.285706 0.327026 1445370197 0.662842 -0.609924 0.285706 0.327026 1445370197 0.662842 -0.609924 0.285706 0.327026 1445370197 0.724976 -0.596008 0.228638 0.258606 1445370197 0.724976 -0.596008 0.228638 0.258606 1445370197 0.724976 -0.596008 0.228638 0.258606 1445370197 0.724976 -0.596008 0.228638 0.258606 1445370197 0.724976 -0.596008 0.228638 0.258606 1445370197 0.724976 -0.596008 0.228638 0.258606 1445370197 0.808594 -0.531555 0.203308 0.149231 1445370197 0.808594 -0.531555 0.203308 0.149231 1445370197 0.808594 -0.531555 0.203308 0.149231 1445370197 0.808594 -0.531555 0.203308 0.149231 1445370197 0.808594 -0.531555 0.203308 0.149231 1445370198 0.808594 -0.531555 0.203308 0.149231 1445370198 0.866211 -0.475037 0.147644 0.046875 1445370198 0.866211 -0.475037 0.147644 0.046875 1445370198 0.866211 -0.475037 0.147644 0.046875 1445370198 0.866211 -0.475037 0.147644 0.046875 1445370198 0.866211 -0.475037 0.147644 0.046875 1445370198 0.901794 -0.418274 0.089417 -0.062012 1445370198 0.901794 -0.418274 0.089417 -0.062012 1445370198 0.901794 -0.418274 0.089417 -0.062012 1445370198 0.901794 -0.418274 0.089417 -0.062012 1445370198 0.901794 -0.418274 0.089417 -0.062012 1445370198 0.901794 -0.418274 0.089417 -0.062012 1445370198 0.901794 -0.418274 0.089417 -0.062012 1445370198 0.921387 -0.373535 0.099670 -0.039368 1445370198 0.921387 -0.373535 0.099670 -0.039368 1445370198 0.921387 -0.373535 0.099670 -0.039368 1445370198 0.921387 -0.373535 0.099670 -0.039368 1445370198 0.921387 -0.373535 0.099670 -0.039368 1445370198 0.921387 -0.373535 0.099670 -0.039368 1445370198 0.835571 -0.529907 0.143738 0.018188 1445370198 0.835571 -0.529907 0.143738 0.018188 1445370198 0.835571 -0.529907 0.143738 0.018188 1445370198 0.835571 -0.529907 0.143738 0.018188 1445370198 0.835571 -0.529907 0.143738 0.018188 1445370198 0.800781 -0.558899 0.207336 0.058105 1445370198 0.800781 -0.558899 0.207336 0.058105 1445370198 0.800781 -0.558899 0.207336 0.058105 1445370198 0.800781 -0.558899 0.207336 0.058105 1445370198 0.800781 -0.558899 0.207336 0.058105 1445370198 0.800781 -0.558899 0.207336 0.058105 1445370198 0.768005 -0.560608 0.284912 0.121216 1445370198 0.768005 -0.560608 0.284912 0.121216 1445370198 0.768005 -0.560608 0.284912 0.121216 1445370198 0.768005 -0.560608 0.284912 0.121216 1445370198 0.768005 -0.560608 0.284912 0.121216 1445370198 0.768005 -0.560608 0.284912 0.121216 1445370198 0.768005 -0.560608 0.284912 0.121216 1445370198 0.673523 -0.604675 0.350891 0.239868 1445370198 0.673523 -0.604675 0.350891 0.239868 1445370198 0.673523 -0.604675 0.350891 0.239868 1445370198 0.673523 -0.604675 0.350891 0.239868 1445370198 0.673523 -0.604675 0.350891 0.239868 1445370198 0.673523 -0.604675 0.350891 0.239868 1445370198 0.619995 -0.618164 0.373169 0.306824 1445370198 0.619995 -0.618164 0.373169 0.306824 1445370198 0.619995 -0.618164 0.373169 0.306824 1445370198 0.619995 -0.618164 0.373169 0.306824 1445370198 0.619995 -0.618164 0.373169 0.306824 1445370198 0.619995 -0.618164 0.373169 0.306824 1445370198 0.619995 -0.618164 0.373169 0.306824 1445370198 0.650330 -0.624451 0.333069 0.275940 1445370198 0.650330 -0.624451 0.333069 0.275940 1445370198 0.650330 -0.624451 0.333069 0.275940 1445370198 0.650330 -0.624451 0.333069 0.275940 1445370198 0.650330 -0.624451 0.333069 0.275940 1445370198 0.692505 -0.638245 0.253601 0.220825 1445370198 0.692505 -0.638245 0.253601 0.220825 1445370198 0.692505 -0.638245 0.253601 0.220825 1445370198 0.692505 -0.638245 0.253601 0.220825 1445370198 0.692505 -0.638245 0.253601 0.220825 1445370198 0.692505 -0.638245 0.253601 0.220825 1445370198 0.776489 -0.583496 0.196960 0.133301 1445370198 0.776489 -0.583496 0.196960 0.133301 1445370198 0.776489 -0.583496 0.196960 0.133301 1445370198 0.776489 -0.583496 0.196960 0.133301 1445370198 0.776489 -0.583496 0.196960 0.133301 1445370198 0.776489 -0.583496 0.196960 0.133301 1445370198 0.862976 -0.480713 0.146667 0.051331 1445370198 0.862976 -0.480713 0.146667 0.051331 1445370198 0.862976 -0.480713 0.146667 0.051331 1445370198 0.862976 -0.480713 0.146667 0.051331 1445370198 0.862976 -0.480713 0.146667 0.051331 1445370198 0.914185 -0.396790 0.078369 -0.025879 1445370198 0.914185 -0.396790 0.078369 -0.025879 1445370198 0.914185 -0.396790 0.078369 -0.025879 1445370198 0.914185 -0.396790 0.078369 -0.025879 1445370198 0.914185 -0.396790 0.078369 -0.025879 1445370198 0.914185 -0.396790 0.078369 -0.025879 1445370198 0.914185 -0.396790 0.078369 -0.025879 1445370198 0.942261 -0.326599 0.057495 -0.045898 1445370198 0.942261 -0.326599 0.057495 -0.045898 1445370198 0.942261 -0.326599 0.057495 -0.045898 1445370198 0.942261 -0.326599 0.057495 -0.045898 1445370198 0.942261 -0.326599 0.057495 -0.045898 1445370198 0.942261 -0.326599 0.057495 -0.045898 1445370198 0.892395 -0.442017 0.090881 0.004578 1445370198 0.892395 -0.442017 0.090881 0.004578 1445370198 0.892395 -0.442017 0.090881 0.004578 1445370198 0.892395 -0.442017 0.090881 0.004578 1445370198 0.892395 -0.442017 0.090881 0.004578 1445370198 0.892395 -0.442017 0.090881 0.004578 1445370198 0.828674 -0.542419 0.133362 0.035583 1445370198 0.828674 -0.542419 0.133362 0.035583 1445370198 0.828674 -0.542419 0.133362 0.035583 1445370198 0.828674 -0.542419 0.133362 0.035583 1445370198 0.828674 -0.542419 0.133362 0.035583 1445370198 0.828674 -0.542419 0.133362 0.035583 1445370198 0.828674 -0.542419 0.133362 0.035583 1445370198 0.795410 -0.558167 0.229248 0.057007 1445370198 0.795410 -0.558167 0.229248 0.057007 1445370198 0.795410 -0.558167 0.229248 0.057007 1445370198 0.795410 -0.558167 0.229248 0.057007 1445370198 0.795410 -0.558167 0.229248 0.057007 1445370198 0.795410 -0.558167 0.229248 0.057007 1445370198 0.748657 -0.576660 0.310852 0.101379 1445370198 0.748657 -0.576660 0.310852 0.101379 1445370198 0.748657 -0.576660 0.310852 0.101379 1445370198 0.748657 -0.576660 0.310852 0.101379 1445370198 0.748657 -0.576660 0.310852 0.101379 1445370198 0.748657 -0.576660 0.310852 0.101379 1445370199 0.652710 -0.620300 0.395691 0.180359 1445370199 0.652710 -0.620300 0.395691 0.180359 1445370199 0.652710 -0.620300 0.395691 0.180359 1445370199 0.652710 -0.620300 0.395691 0.180359 1445370199 0.652710 -0.620300 0.395691 0.180359 1445370199 0.652710 -0.620300 0.395691 0.180359 1445370199 0.663635 -0.600464 0.390747 0.215149 1445370199 0.663635 -0.600464 0.390747 0.215149 1445370199 0.663635 -0.600464 0.390747 0.215149 1445370199 0.663635 -0.600464 0.390747 0.215149 1445370199 0.663635 -0.600464 0.390747 0.215149 1445370199 0.663635 -0.600464 0.390747 0.215149 1445370199 0.670410 -0.627258 0.334656 0.212280 1445370199 0.670410 -0.627258 0.334656 0.212280 1445370199 0.670410 -0.627258 0.334656 0.212280 1445370199 0.670410 -0.627258 0.334656 0.212280 1445370199 0.670410 -0.627258 0.334656 0.212280 1445370199 0.670410 -0.627258 0.334656 0.212280 1445370199 0.670410 -0.627258 0.334656 0.212280 1445370199 0.696106 -0.645630 0.263611 0.170532 1445370199 0.696106 -0.645630 0.263611 0.170532 1445370199 0.696106 -0.645630 0.263611 0.170532 1445370199 0.696106 -0.645630 0.263611 0.170532 1445370199 0.696106 -0.645630 0.263611 0.170532 1445370199 0.780945 -0.584106 0.209167 0.071899 1445370199 0.780945 -0.584106 0.209167 0.071899 1445370199 0.780945 -0.584106 0.209167 0.071899 1445370199 0.780945 -0.584106 0.209167 0.071899 1445370199 0.780945 -0.584106 0.209167 0.071899 1445370199 0.780945 -0.584106 0.209167 0.071899 1445370199 0.864258 -0.486084 0.129272 -0.001770 1445370199 0.864258 -0.486084 0.129272 -0.001770 1445370199 0.864258 -0.486084 0.129272 -0.001770 1445370199 0.864258 -0.486084 0.129272 -0.001770 1445370199 0.864258 -0.486084 0.129272 -0.001770 1445370199 0.864258 -0.486084 0.129272 -0.001770 1445370199 0.905640 -0.414612 0.058472 -0.066772 1445370199 0.905640 -0.414612 0.058472 -0.066772 1445370199 0.905640 -0.414612 0.058472 -0.066772 1445370199 0.905640 -0.414612 0.058472 -0.066772 1445370199 0.905640 -0.414612 0.058472 -0.066772 1445370199 0.905640 -0.414612 0.058472 -0.066772 1445370199 0.905640 -0.414612 0.058472 -0.066772 1445370199 0.938599 -0.337769 0.047302 -0.051941 1445370199 0.938599 -0.337769 0.047302 -0.051941 1445370199 0.938599 -0.337769 0.047302 -0.051941 1445370199 0.938599 -0.337769 0.047302 -0.051941 1445370199 0.938599 -0.337769 0.047302 -0.051941 1445370199 0.938599 -0.337769 0.047302 -0.051941 1445370199 0.873474 -0.478821 0.087769 0.007385 1445370199 0.873474 -0.478821 0.087769 0.007385 1445370199 0.873474 -0.478821 0.087769 0.007385 1445370199 0.873474 -0.478821 0.087769 0.007385 1445370199 0.873474 -0.478821 0.087769 0.007385 1445370199 0.873474 -0.478821 0.087769 0.007385 1445370199 0.828186 -0.539612 0.137939 0.062866 1445370199 0.828186 -0.539612 0.137939 0.062866 1445370199 0.828186 -0.539612 0.137939 0.062866 1445370199 0.828186 -0.539612 0.137939 0.062866 1445370199 0.828186 -0.539612 0.137939 0.062866 1445370199 0.828186 -0.539612 0.137939 0.062866 1445370199 0.802368 -0.536560 0.237244 0.109436 1445370199 0.802368 -0.536560 0.237244 0.109436 1445370199 0.802368 -0.536560 0.237244 0.109436 1445370199 0.802368 -0.536560 0.237244 0.109436 1445370199 0.802368 -0.536560 0.237244 0.109436 1445370199 0.802368 -0.536560 0.237244 0.109436 1445370199 0.741882 -0.557678 0.313416 0.200806 1445370199 0.741882 -0.557678 0.313416 0.200806 1445370199 0.741882 -0.557678 0.313416 0.200806 1445370199 0.741882 -0.557678 0.313416 0.200806 1445370199 0.741882 -0.557678 0.313416 0.200806 1445370199 0.741882 -0.557678 0.313416 0.200806 1445370199 0.650879 -0.590698 0.386841 0.278748 1445370199 0.650879 -0.590698 0.386841 0.278748 1445370199 0.650879 -0.590698 0.386841 0.278748 1445370199 0.650879 -0.590698 0.386841 0.278748 1445370199 0.650879 -0.590698 0.386841 0.278748 1445370199 0.650879 -0.590698 0.386841 0.278748 1445370199 0.674988 -0.572937 0.382019 0.264893 1445370199 0.674988 -0.572937 0.382019 0.264893 1445370199 0.674988 -0.572937 0.382019 0.264893 1445370199 0.674988 -0.572937 0.382019 0.264893 1445370199 0.674988 -0.572937 0.382019 0.264893 1445370199 0.674988 -0.572937 0.382019 0.264893 1445370199 0.674988 -0.572937 0.382019 0.264893 1445370199 0.698608 -0.605164 0.309021 0.223938 1445370199 0.698608 -0.605164 0.309021 0.223938 1445370199 0.698608 -0.605164 0.309021 0.223938 1445370199 0.698608 -0.605164 0.309021 0.223938 1445370199 0.698608 -0.605164 0.309021 0.223938 1445370199 0.698608 -0.605164 0.309021 0.223938 1445370199 0.698608 -0.605164 0.309021 0.223938 1445370199 0.748291 -0.598572 0.235046 0.162781 1445370199 0.748291 -0.598572 0.235046 0.162781 1445370199 0.748291 -0.598572 0.235046 0.162781 1445370199 0.748291 -0.598572 0.235046 0.162781 1445370199 0.748291 -0.598572 0.235046 0.162781 1445370199 0.748291 -0.598572 0.235046 0.162781 1445370199 0.828735 -0.528015 0.168091 0.078125 1445370199 0.828735 -0.528015 0.168091 0.078125 1445370199 0.828735 -0.528015 0.168091 0.078125 1445370199 0.828735 -0.528015 0.168091 0.078125 1445370199 0.828735 -0.528015 0.168091 0.078125 1445370199 0.828735 -0.528015 0.168091 0.078125 1445370199 0.883240 -0.458008 0.100159 0.001831 1445370199 0.883240 -0.458008 0.100159 0.001831 1445370199 0.883240 -0.458008 0.100159 0.001831 1445370199 0.883240 -0.458008 0.100159 0.001831 1445370199 0.883240 -0.458008 0.100159 0.001831 1445370199 0.883240 -0.458008 0.100159 0.001831 1445370199 0.941223 -0.331665 0.033203 -0.054260 1445370200 0.941223 -0.331665 0.033203 -0.054260 1445370200 0.941223 -0.331665 0.033203 -0.054260 1445370200 0.941223 -0.331665 0.033203 -0.054260 1445370200 0.941223 -0.331665 0.033203 -0.054260 1445370200 0.941223 -0.331665 0.033203 -0.054260 1445370200 0.941223 -0.331665 0.033203 -0.054260 1445370200 0.946777 -0.317871 0.050049 -0.005615 1445370200 0.946777 -0.317871 0.050049 -0.005615 1445370200 0.946777 -0.317871 0.050049 -0.005615 1445370200 0.946777 -0.317871 0.050049 -0.005615 1445370200 0.946777 -0.317871 0.050049 -0.005615 1445370200 0.946777 -0.317871 0.050049 -0.005615 1445370200 0.946777 -0.317871 0.050049 -0.005615 1445370200 0.858765 -0.505554 0.075195 0.035522 1445370200 0.858765 -0.505554 0.075195 0.035522 1445370200 0.858765 -0.505554 0.075195 0.035522 1445370200 0.858765 -0.505554 0.075195 0.035522 1445370200 0.858765 -0.505554 0.075195 0.035522 1445370200 0.858765 -0.505554 0.075195 0.035522 1445370200 0.830200 -0.535461 0.133179 0.079224 1445370200 0.830200 -0.535461 0.133179 0.079224 1445370200 0.830200 -0.535461 0.133179 0.079224 1445370200 0.830200 -0.535461 0.133179 0.079224 1445370200 0.830200 -0.535461 0.133179 0.079224 1445370200 0.830200 -0.535461 0.133179 0.079224 1445370200 0.826904 -0.507751 0.216187 0.107788 1445370200 0.826904 -0.507751 0.216187 0.107788 1445370200 0.826904 -0.507751 0.216187 0.107788 1445370200 0.826904 -0.507751 0.216187 0.107788 1445370200 0.826904 -0.507751 0.216187 0.107788 1445370200 0.826904 -0.507751 0.216187 0.107788 1445370200 0.826904 -0.507751 0.216187 0.107788 1445370200 0.749939 -0.566162 0.279663 0.197083 1445370200 0.749939 -0.566162 0.279663 0.197083 1445370200 0.749939 -0.566162 0.279663 0.197083 1445370200 0.749939 -0.566162 0.279663 0.197083 1445370200 0.749939 -0.566162 0.279663 0.197083 1445370200 0.749939 -0.566162 0.279663 0.197083 1445370200 0.628906 -0.617493 0.362671 0.302551 1445370200 0.628906 -0.617493 0.362671 0.302551 1445370200 0.628906 -0.617493 0.362671 0.302551 1445370200 0.628906 -0.617493 0.362671 0.302551 1445370200 0.628906 -0.617493 0.362671 0.302551 1445370200 0.628906 -0.617493 0.362671 0.302551 1445370200 0.628906 -0.617493 0.362671 0.302551 1445370200 0.628601 -0.581970 0.402710 0.322327 1445370200 0.628601 -0.581970 0.402710 0.322327 1445370200 0.628601 -0.581970 0.402710 0.322327 1445370200 0.628601 -0.581970 0.402710 0.322327 1445370200 0.628601 -0.581970 0.402710 0.322327 1445370200 0.628601 -0.581970 0.402710 0.322327 1445370200 0.693787 -0.590637 0.320129 0.259338 1445370200 0.693787 -0.590637 0.320129 0.259338 1445370200 0.693787 -0.590637 0.320129 0.259338 1445370200 0.693787 -0.590637 0.320129 0.259338 1445370200 0.693787 -0.590637 0.320129 0.259338 1445370200 0.693787 -0.590637 0.320129 0.259338 1445370200 0.693787 -0.590637 0.320129 0.259338 1445370200 0.755493 -0.585510 0.228394 0.184998 1445370200 0.755493 -0.585510 0.228394 0.184998 1445370200 0.755493 -0.585510 0.228394 0.184998 1445370200 0.755493 -0.585510 0.228394 0.184998 1445370200 0.755493 -0.585510 0.228394 0.184998 1445370200 0.755493 -0.585510 0.228394 0.184998 1445370200 0.828186 -0.521912 0.176880 0.101868 1445370200 0.828186 -0.521912 0.176880 0.101868 1445370200 0.828186 -0.521912 0.176880 0.101868 1445370200 0.828186 -0.521912 0.176880 0.101868 1445370200 0.828186 -0.521912 0.176880 0.101868 1445370200 0.828186 -0.521912 0.176880 0.101868 1445370200 0.828186 -0.521912 0.176880 0.101868 1445370200 0.878540 -0.464172 0.108521 0.029175 1445370200 0.878540 -0.464172 0.108521 0.029175 1445370200 0.878540 -0.464172 0.108521 0.029175 1445370200 0.878540 -0.464172 0.108521 0.029175 1445370200 0.878540 -0.464172 0.108521 0.029175 1445370200 0.878540 -0.464172 0.108521 0.029175 1445370200 0.909973 -0.410217 0.052246 -0.030457 1445370200 0.909973 -0.410217 0.052246 -0.030457 1445370200 0.909973 -0.410217 0.052246 -0.030457 1445370200 0.909973 -0.410217 0.052246 -0.030457 1445370200 0.909973 -0.410217 0.052246 -0.030457 1445370200 0.909973 -0.410217 0.052246 -0.030457 1445370200 0.909973 -0.410217 0.052246 -0.030457 1445370200 0.931641 -0.357239 0.062561 -0.022095 1445370200 0.931641 -0.357239 0.062561 -0.022095 1445370200 0.931641 -0.357239 0.062561 -0.022095 1445370200 0.931641 -0.357239 0.062561 -0.022095 1445370200 0.931641 -0.357239 0.062561 -0.022095 1445370200 0.931641 -0.357239 0.062561 -0.022095 1445370200 0.890930 -0.446777 0.078308 0.023193 1445370200 0.890930 -0.446777 0.078308 0.023193 1445370200 0.890930 -0.446777 0.078308 0.023193 1445370200 0.890930 -0.446777 0.078308 0.023193 1445370200 0.890930 -0.446777 0.078308 0.023193 1445370200 0.890930 -0.446777 0.078308 0.023193 1445370200 0.890930 -0.446777 0.078308 0.023193 1445370200 0.849976 -0.506104 0.127869 0.070679 1445370200 0.849976 -0.506104 0.127869 0.070679 1445370200 0.849976 -0.506104 0.127869 0.070679 1445370200 0.849976 -0.506104 0.127869 0.070679 1445370200 0.849976 -0.506104 0.127869 0.070679 1445370200 0.849976 -0.506104 0.127869 0.070679 1445370200 0.823792 -0.504272 0.221680 0.133728 1445370200 0.823792 -0.504272 0.221680 0.133728 1445370200 0.823792 -0.504272 0.221680 0.133728 1445370200 0.823792 -0.504272 0.221680 0.133728 1445370200 0.823792 -0.504272 0.221680 0.133728 1445370200 0.823792 -0.504272 0.221680 0.133728 1445370200 0.776306 -0.507446 0.275940 0.252258 1445370200 0.776306 -0.507446 0.275940 0.252258 1445370200 0.776306 -0.507446 0.275940 0.252258 1445370200 0.776306 -0.507446 0.275940 0.252258 1445370200 0.776306 -0.507446 0.275940 0.252258 1445370200 0.668945 -0.577515 0.316833 0.344299 1445370200 0.668945 -0.577515 0.316833 0.344299 1445370201 0.668945 -0.577515 0.316833 0.344299 1445370201 0.668945 -0.577515 0.316833 0.344299 1445370201 0.668945 -0.577515 0.316833 0.344299 1445370201 0.668945 -0.577515 0.316833 0.344299 1445370201 0.654541 -0.565674 0.358154 0.351074 1445370201 0.654541 -0.565674 0.358154 0.351074 1445370201 0.654541 -0.565674 0.358154 0.351074 1445370201 0.654541 -0.565674 0.358154 0.351074 1445370201 0.654541 -0.565674 0.358154 0.351074 1445370201 0.654541 -0.565674 0.358154 0.351074 1445370201 
0.678833 -0.298828 0.543152 0.393433 1445370204 0.678833 -0.298828 0.543152 0.393433 1445370204 0.678833 -0.298828 0.543152 0.393433 1445370204 0.687866 -0.289124 0.545105 0.382019 1445370204 0.687866 -0.289124 0.545105 0.382019 1445370204 0.687866 -0.289124 0.545105 0.382019 1445370204 0.687866 -0.289124 0.545105 0.382019 1445370204 0.687866 -0.289124 0.545105 0.382019 1445370204 0.687866 -0.289124 0.545105 0.382019 1445370204 0.694275 -0.288513 0.540100 0.378113 1445370204 0.694275 -0.288513 0.540100 0.378113 1445370204 0.694275 -0.288513 0.540100 0.378113 1445370204 0.694275 -0.288513 0.540100 0.378113 1445370204 0.694275 -0.288513 0.540100 0.378113 1445370204 0.694275 -0.288513 0.540100 0.378113 1445370204 0.694275 -0.288513 0.540100 0.378113 1445370204 0.698608 -0.291443 0.533325 0.377502 1445370204 0.698608 -0.291443 0.533325 0.377502 1445370204 0.698608 -0.291443 0.533325 0.377502 1445370204 0.698608 -0.291443 0.533325 0.377502 1445370204 0.698608 -0.291443 0.533325 0.377502 1445370204 0.698608 -0.291443 0.533325 0.377502 1445370204 0.701416 -0.294006 0.527649 0.378174 1445370204 0.701416 -0.294006 0.527649 0.378174 1445370204 0.701416 -0.294006 0.527649 0.378174 1445370204 0.701416 -0.294006 0.527649 0.378174 1445370204 0.701416 -0.294006 0.527649 0.378174 1445370204 0.701416 -0.294006 0.527649 0.378174 1445370204 0.701416 -0.294006 0.527649 0.378174 1445370204 0.701355 -0.299683 0.523193 0.380066 1445370204 0.701355 -0.299683 0.523193 0.380066 1445370204 0.701355 -0.299683 0.523193 0.380066 1445370204 0.701355 -0.299683 0.523193 0.380066 1445370204 0.701355 -0.299683 0.523193 0.380066 1445370204 0.695862 -0.312195 0.518555 0.386414 1445370204 0.695862 -0.312195 0.518555 0.386414 1445370204 0.695862 -0.312195 0.518555 0.386414 1445370204 0.695862 -0.312195 0.518555 0.386414 1445370204 0.695862 -0.312195 0.518555 0.386414 1445370204 0.695862 -0.312195 0.518555 0.386414 1445370204 0.695862 -0.312195 0.518555 0.386414 1445370204 0.685120 -0.327942 0.514771 0.397461 1445370204 0.685120 -0.327942 0.514771 0.397461 1445370204 0.685120 -0.327942 0.514771 0.397461 1445370204 0.685120 -0.327942 0.514771 0.397461 1445370204 0.685120 -0.327942 0.514771 0.397461 1445370204 0.676147 -0.333679 0.516846 0.405273 1445370204 0.676147 -0.333679 0.516846 0.405273 1445370204 0.676147 -0.333679 0.516846 0.405273 1445370204 0.676147 -0.333679 0.516846 0.405273 1445370204 0.676147 -0.333679 0.516846 0.405273 1445370204 0.671265 -0.330505 0.521729 0.409729 1445370204 0.671265 -0.330505 0.521729 0.409729 1445370204 0.671265 -0.330505 0.521729 0.409729 1445370204 0.671265 -0.330505 0.521729 0.409729 1445370204 0.668152 -0.326172 0.525940 0.412903 1445370204 0.668152 -0.326172 0.525940 0.412903 1445370204 0.668152 -0.326172 0.525940 0.412903 1445370204 0.668152 -0.326172 0.525940 0.412903 1445370204 0.668152 -0.326172 0.525940 0.412903 1445370204 0.668152 -0.326172 0.525940 0.412903 1445370204 0.665527 -0.328308 0.523254 0.418823 1445370204 0.665527 -0.328308 0.523254 0.418823 1445370204 0.665527 -0.328308 0.523254 0.418823 1445370204 0.665527 -0.328308 0.523254 0.418823 1445370204 0.665527 -0.328308 0.523254 0.418823 1445370204 0.665527 -0.328308 0.523254 0.418823 1445370204 0.665527 -0.328308 0.523254 0.418823 1445370205 0.661438 -0.338867 0.512207 0.430420 1445370205 0.661438 -0.338867 0.512207 0.430420 1445370205 0.661438 -0.338867 0.512207 0.430420 1445370205 0.661438 -0.338867 0.512207 0.430420 1445370205 0.659912 -0.343994 0.504944 0.437134 1445370205 0.659912 -0.343994 0.504944 0.437134 1445370205 0.659912 -0.343994 0.504944 0.437134 1445370205 0.659912 -0.343994 0.504944 0.437134 1445370205 0.659912 -0.343994 0.504944 0.437134 1445370205 0.663757 -0.335999 0.508545 0.433350 1445370205 0.663757 -0.335999 0.508545 0.433350 1445370205 0.663757 -0.335999 0.508545 0.433350 1445370205 0.663757 -0.335999 0.508545 0.433350 1445370205 0.663757 -0.335999 0.508545 0.433350 1445370205 0.664490 -0.329773 0.515137 0.429321 1445370205 0.664490 -0.329773 0.515137 0.429321 1445370205 0.664490 -0.329773 0.515137 0.429321 1445370205 0.664490 -0.329773 0.515137 0.429321 1445370205 0.664490 -0.329773 0.515137 0.429321 1445370205 0.669067 -0.324402 0.517761 0.423035 1445370205 0.669067 -0.324402 0.517761 0.423035 1445370205 0.669067 -0.324402 0.517761 0.423035 1445370205 0.669067 -0.324402 0.517761 0.423035 1445370205 0.669067 -0.324402 0.517761 0.423035 1445370205 0.669067 -0.324402 0.517761 0.423035 1445370205 0.675171 -0.319885 0.515625 0.419434 1445370205 0.675171 -0.319885 0.515625 0.419434 1445370205 0.675171 -0.319885 0.515625 0.419434 1445370205 0.675171 -0.319885 0.515625 0.419434 1445370205 0.675171 -0.319885 0.515625 0.419434 1445370205 0.675171 -0.319885 0.515625 0.419434 1445370205 0.675171 -0.319885 0.515625 0.419434 1445370205 0.658325 -0.341431 0.497253 0.450256 1445370205 0.658325 -0.341431 0.497253 0.450256 1445370205 0.658325 -0.341431 0.497253 0.450256 1445370205 0.658325 -0.341431 0.497253 0.450256 1445370205 0.658325 -0.341431 0.497253 0.450256 1445370205 0.658325 -0.341431 0.497253 0.450256 1445370205 0.646118 -0.355713 0.485718 0.469055 1445370205 0.646118 -0.355713 0.485718 0.469055 1445370205 0.646118 -0.355713 0.485718 0.469055 1445370205 0.646118 -0.355713 0.485718 0.469055 1445370205 0.646118 -0.355713 0.485718 0.469055 1445370205 0.646118 -0.355713 0.485718 0.469055 1445370205 0.648254 -0.346802 0.488159 0.470215 1445370205 0.648254 -0.346802 0.488159 0.470215 1445370205 0.648254 -0.346802 0.488159 0.470215 1445370205 0.648254 -0.346802 0.488159 0.470215 1445370205 0.648254 -0.346802 0.488159 0.470215 1445370205 0.648254 -0.346802 0.488159 0.470215 1445370205 0.648254 -0.346802 0.488159 0.470215 1445370205 0.638306 -0.363831 0.481262 0.478027 1445370205 0.638306 -0.363831 0.481262 0.478027 1445370205 0.638306 -0.363831 0.481262 0.478027 1445370205 0.638306 -0.363831 0.481262 0.478027 1445370205 0.638306 -0.363831 0.481262 0.478027 1445370205 0.638306 -0.363831 0.481262 0.478027 1445370205 0.638916 -0.375732 0.471069 0.478149 1445370205 0.638916 -0.375732 0.471069 0.478149 1445370205 0.638916 -0.375732 0.471069 0.478149 1445370205 0.638916 -0.375732 0.471069 0.478149 1445370205 0.638916 -0.375732 0.471069 0.478149 1445370205 0.638916 -0.375732 0.471069 0.478149 1445370205 0.644714 -0.369507 0.474731 0.471497 1445370205 0.644714 -0.369507 0.474731 0.471497 1445370205 0.644714 -0.369507 0.474731 0.471497 1445370205 0.644714 -0.369507 0.474731 0.471497 1445370205 0.644714 -0.369507 0.474731 0.471497 1445370205 0.644714 -0.369507 0.474731 0.471497 1445370205 0.661133 -0.347290 0.487976 0.451721 1445370205 0.661133 -0.347290 0.487976 0.451721 1445370205 0.661133 -0.347290 0.487976 0.451721 1445370205 0.661133 -0.347290 0.487976 0.451721 1445370205 0.661133 -0.347290 0.487976 0.451721 1445370205 0.661133 -0.347290 0.487976 0.451721 1445370205 0.666687 -0.348877 0.494507 0.434937 1445370205 0.666687 -0.348877 0.494507 0.434937 1445370205 0.666687 -0.348877 0.494507 0.434937 1445370205 0.666687 -0.348877 0.494507 0.434937 1445370205 0.669983 -0.354736 0.498169 0.420776 1445370205 0.669983 -0.354736 0.498169 0.420776 1445370205 0.669983 -0.354736 0.498169 0.420776 1445370205 0.669983 -0.354736 0.498169 0.420776 1445370205 0.669983 -0.354736 0.498169 0.420776 1445370205 0.669983 -0.354736 0.498169 0.420776 1445370205 0.693237 -0.331726 0.506897 0.390320 1445370205 0.693237 -0.331726 0.506897 0.390320 1445370205 0.693237 -0.331726 0.506897 0.390320 1445370205 0.693237 -0.331726 0.506897 0.390320 1445370205 0.693237 -0.331726 0.506897 0.390320 1445370205 0.693237 -0.331726 0.506897 0.390320 1445370205 0.705566 -0.321960 0.503296 0.381042 1445370205 0.705566 -0.321960 0.503296 0.381042 1445370205 0.705566 -0.321960 0.503296 0.381042 1445370205 0.705566 -0.321960 0.503296 0.381042 1445370205 0.705566 -0.321960 0.503296 0.381042 1445370205 0.705566 -0.321960 0.503296 0.381042 1445370205 0.693237 -0.344360 0.486572 0.404907 1445370205 0.693237 -0.344360 0.486572 0.404907 1445370205 0.693237 -0.344360 0.486572 0.404907 1445370205 0.693237 -0.344360 0.486572 0.404907 1445370205 0.693237 -0.344360 0.486572 0.404907 1445370205 0.682495 -0.347961 0.486938 0.419495 1445370206 0.682495 -0.347961 0.486938 0.419495 1445370206 0.682495 -0.347961 0.486938 0.419495 1445370206 0.682495 -0.347961 0.486938 0.419495 1445370206 0.682495 -0.347961 0.486938 0.419495 1445370206 0.682495 -0.347961 0.486938 0.419495 1445370206 0.672485 -0.350403 0.492859 0.426575 1445370206 0.672485 -0.350403 0.492859 0.426575 1445370206 0.672485 -0.350403 0.492859 0.426575 1445370206 0.672485 -0.350403 0.492859 0.426575 1445370206 0.672485 -0.350403 0.492859 0.426575 1445370206 0.672485 -0.350403 0.492859 0.426575 1445370206 0.672485 -0.350403 0.492859 0.426575 1445370206 0.643005 -0.397156 0.483765 0.441223 1445370206 0.643005 -0.397156 0.483765 0.441223 1445370206 0.643005 -0.397156 0.483765 0.441223 1445370206 0.643005 -0.397156 0.483765 0.441223 1445370206 0.643005 -0.397156 0.483765 0.441223 1445370206 0.643005 -0.397156 0.483765 0.441223 1445370206 0.631592 -0.430908 0.472229 0.438538 1445370206 0.631592 -0.430908 0.472229 0.438538 1445370206 0.631592 -0.430908 0.472229 0.438538 1445370206 0.631592 -0.430908 0.472229 0.438538 1445370206 0.631592 -0.430908 0.472229 0.438538 1445370206 0.631592 -0.430908 0.472229 0.438538 1445370206 0.645142 -0.422485 0.477600 0.420776 1445370206 0.645142 -0.422485 0.477600 0.420776 1445370206 0.645142 -0.422485 0.477600 0.420776 1445370206 0.645142 -0.422485 0.477600 0.420776 1445370206 0.645142 -0.422485 0.477600 0.420776 1445370206 0.659058 -0.401917 0.488159 0.407166 1445370206 0.659058 -0.401917 0.488159 0.407166 1445370206 0.659058 -0.401917 0.488159 0.407166 1445370206 0.659058 -0.401917 0.488159 0.407166 1445370206 0.659058 -0.401917 0.488159 0.407166 1445370206 0.659058 -0.401917 0.488159 0.407166 1445370206 0.659058 -0.401917 0.488159 0.407166 1445370206 0.663269 -0.393799 0.496643 0.397827 1445370206 0.663269 -0.393799 0.496643 0.397827 1445370206 0.663269 -0.393799 0.496643 0.397827 1445370206 0.663269 -0.393799 0.496643 0.397827 1445370206 0.663269 -0.393799 0.496643 0.397827 1445370206 0.673584 -0.387756 0.501587 0.379822 1445370206 0.673584 -0.387756 0.501587 0.379822 1445370206 0.673584 -0.387756 0.501587 0.379822 1445370206 0.673584 -0.387756 0.501587 0.379822 1445370206 0.673584 -0.387756 0.501587 0.379822 1445370206 0.697083 -0.364807 0.503113 0.357422 1445370206 0.697083 -0.364807 0.503113 0.357422 1445370206 0.697083 -0.364807 0.503113 0.357422 1445370206 0.697083 -0.364807 0.503113 0.357422 1445370206 0.697083 -0.364807 0.503113 0.357422 1445370206 0.697083 -0.364807 0.503113 0.357422 1445370206 0.697754 -0.369385 0.492859 0.365601 1445370206 0.697754 -0.369385 0.492859 0.365601 1445370206 0.697754 -0.369385 0.492859 0.365601 1445370206 0.697754 -0.369385 0.492859 0.365601 1445370206 0.697754 -0.369385 0.492859 0.365601 1445370206 0.697754 -0.369385 0.492859 0.365601 1445370206 0.697754 -0.369385 0.492859 0.365601 1445370206 0.681458 -0.387451 0.482666 0.390503 1445370206 0.681458 -0.387451 0.482666 0.390503 1445370206 0.681458 -0.387451 0.482666 0.390503 1445370206 0.681458 -0.387451 0.482666 0.390503 1445370206 0.681458 -0.387451 0.482666 0.390503 1445370206 0.681458 -0.387451 0.482666 0.390503 1445370206 0.679626 -0.384033 0.483154 0.396423 1445370206 0.679626 -0.384033 0.483154 0.396423 1445370206 0.679626 -0.384033 0.483154 0.396423 1445370206 0.679626 -0.384033 0.483154 0.396423 1445370206 0.679626 -0.384033 0.483154 0.396423 1445370206 0.679626 -0.384033 0.483154 0.396423 1445370206 0.659973 -0.417114 0.458618 0.424316 1445370206 0.659973 -0.417114 0.458618 0.424316 1445370206 0.659973 -0.417114 0.458618 0.424316 1445370206 0.659973 -0.417114 0.458618 0.424316 1445370206 0.659973 -0.417114 0.458618 0.424316 1445370206 0.659973 -0.417114 0.458618 0.424316 1445370206 0.659973 -0.417114 0.458618 0.424316 1445370206 0.641296 -0.460144 0.420044 0.447876 1445370206 0.641296 -0.460144 0.420044 0.447876 1445370206 0.641296 -0.460144 0.420044 0.447876 1445370206 0.641296 -0.460144 0.420044 0.447876 1445370206 0.641296 -0.460144 0.420044 0.447876 1445370206 0.641296 -0.460144 0.420044 0.447876 1445370206 0.658997 -0.448486 0.416809 0.436829 1445370206 0.658997 -0.448486 0.416809 0.436829 1445370206 0.658997 -0.448486 0.416809 0.436829 1445370206 0.658997 -0.448486 0.416809 0.436829 1445370206 0.658997 -0.448486 0.416809 0.436829 1445370206 0.658997 -0.448486 0.416809 0.436829 1445370206 0.681152 -0.418457 0.434326 0.414978 1445370206 0.681152 -0.418457 0.434326 0.414978 1445370206 0.681152 -0.418457 0.434326 0.414978 1445370206 0.681152 -0.418457 0.434326 0.414978 1445370206 0.681152 -0.418457 0.434326 0.414978 1445370206 0.681152 -0.418457 0.434326 0.414978 1445370206 0.690857 -0.399414 0.444580 0.406799 1445370206 0.690857 -0.399414 0.444580 0.406799 1445370206 0.690857 -0.399414 0.444580 0.406799 1445370206 0.690857 -0.399414 0.444580 0.406799 1445370206 0.701172 -0.373413 0.460449 0.395996 1445370206 0.701172 -0.373413 0.460449 0.395996 1445370206 0.701172 -0.373413 0.460449 0.395996 1445370206 0.701172 -0.373413 0.460449 0.395996 1445370206 0.701172 -0.373413 0.460449 0.395996 1445370206 0.718262 -0.328979 0.488953 0.369751 1445370207 0.718262 -0.328979 0.488953 0.369751 1445370207 0.718262 -0.328979 0.488953 0.369751 1445370207 0.718262 -0.328979 0.488953 0.369751 1445370207 0.718262 -0.328979 0.488953 0.369751 1445370207 0.723633 -0.308167 0.500366 0.361877 1445370207 0.723633 -0.308167 0.500366 0.361877 1445370207 0.723633 -0.308167 0.500366 0.361877 1445370207 0.723633 -0.308167 0.500366 0.361877 1445370207 0.723633 -0.308167 0.500366 0.361877 1445370207 0.698242 -0.352539 0.487122 0.388367 1445370207 0.698242 -0.352539 0.487122 0.388367 1445370207 0.698242 -0.352539 0.487122 0.388367 1445370207 0.698242 -0.352539 0.487122 0.388367 1445370207 0.698242 -0.352539 0.487122 0.388367 1445370207 0.698242 -0.352539 0.487122 0.388367 1445370207 0.666138 -0.397156 0.471069 0.420166 1445370207 0.666138 -0.397156 0.471069 0.420166 1445370207 0.666138 -0.397156 0.471069 0.420166 1445370207 0.666138 -0.397156 0.471069 0.420166 1445370207 0.666138 -0.397156 0.471069 0.420166 1445370207 0.666138 -0.397156 0.471069 0.420166 1445370207 0.650818 -0.412231 0.465759 0.435242 1445370207 0.650818 -0.412231 0.465759 0.435242 1445370207 0.650818 -0.412231 0.465759 0.435242 1445370207 0.650818 -0.412231 0.465759 0.435242 1445370207 0.650818 -0.412231 0.465759 0.435242 1445370207 0.632751 -0.439453 0.443909 0.457642 1445370207 0.632751 -0.439453 0.443909 0.457642 1445370207 0.632751 -0.439453 0.443909 0.457642 1445370207 0.632751 -0.439453 0.443909 0.457642 1445370207 0.632751 -0.439453 0.443909 0.457642 1445370207 0.632751 -0.439453 0.443909 0.457642 1445370207 0.632751 -0.439453 0.443909 0.457642 1445370207 0.626160 -0.451355 0.427063 0.470947 1445370207 0.626160 -0.451355 0.427063 0.470947 1445370207 0.626160 -0.451355 0.427063 0.470947 1445370207 0.626160 -0.451355 0.427063 0.470947 1445370207 0.626160 -0.451355 0.427063 0.470947 1445370207 0.626160 -0.451355 0.427063 0.470947 1445370207 0.641418 -0.430176 0.437378 0.460571 1445370207 0.641418 -0.430176 0.437378 0.460571 1445370207 0.641418 -0.430176 0.437378 0.460571 1445370207 0.641418 -0.430176 0.437378 0.460571 1445370207 0.641418 -0.430176 0.437378 0.460571 1445370207 0.654236 -0.408081 0.449280 0.451111 1445370207 0.654236 -0.408081 0.449280 0.451111 1445370207 0.654236 -0.408081 0.449280 0.451111 1445370207 0.654236 -0.408081 0.449280 0.451111 1445370207 0.654236 -0.408081 0.449280 0.451111 1445370207 0.654236 -0.408081 0.449280 0.451111 1445370207 0.654236 -0.408081 0.449280 0.451111 1445370207 0.662292 -0.393555 0.456177 0.445374 1445370207 0.662292 -0.393555 0.456177 0.445374 1445370207 0.662292 -0.393555 0.456177 0.445374 1445370207 0.662292 -0.393555 0.456177 0.445374 1445370207 0.662292 -0.393555 0.456177 0.445374 1445370207 0.682495 -0.368530 0.475464 0.415100 1445370207 0.682495 -0.368530 0.475464 0.415100 1445370207 0.682495 -0.368530 0.475464 0.415100 1445370207 0.682495 -0.368530 0.475464 0.415100 1445370207 0.682495 -0.368530 0.475464 0.415100 1445370207 0.682495 -0.368530 0.475464 0.415100 1445370207 0.682495 -0.368530 0.475464 0.415100 1445370207 0.705078 -0.328003 0.493835 0.388977 1445370207 0.705078 -0.328003 0.493835 0.388977 1445370207 0.705078 -0.328003 0.493835 0.388977 1445370207 0.705078 -0.328003 0.493835 0.388977 1445370207 0.705078 -0.328003 0.493835 0.388977 1445370207 0.705078 -0.328003 0.493835 0.388977 1445370207 0.705994 -0.325500 0.492859 0.390686 1445370207 0.705994 -0.325500 0.492859 0.390686 1445370207 0.705994 -0.325500 0.492859 0.390686 1445370207 0.705994 -0.325500 0.492859 0.390686 1445370207 0.705994 -0.325500 0.492859 0.390686 1445370207 0.705994 -0.325500 0.492859 0.390686 1445370207 0.705994 -0.325500 0.492859 0.390686 1445370207 0.678711 -0.365173 0.476013 0.423462 1445370207 0.678711 -0.365173 0.476013 0.423462 1445370207 0.678711 -0.365173 0.476013 0.423462 1445370207 0.678711 -0.365173 0.476013 0.423462 1445370207 0.678711 -0.365173 0.476013 0.423462 1445370207 0.678711 -0.365173 0.476013 0.423462 1445370207 0.653625 -0.389404 0.468079 0.449402 1445370207 0.653625 -0.389404 0.468079 0.449402 1445370207 0.653625 -0.389404 0.468079 0.449402 1445370207 0.653625 -0.389404 0.468079 0.449402 1445370207 0.653625 -0.389404 0.468079 0.449402 1445370207 0.653625 -0.389404 0.468079 0.449402 1445370207 0.653625 -0.389404 0.468079 0.449402 1445370207 0.628052 -0.412354 0.457886 0.475220 1445370207 0.628052 -0.412354 0.457886 0.475220 1445370207 0.628052 -0.412354 0.457886 0.475220 1445370207 0.628052 -0.412354 0.457886 0.475220 1445370207 0.628052 -0.412354 0.457886 0.475220 1445370207 0.628052 -0.412354 0.457886 0.475220 1445370207 0.594055 -0.462097 0.413818 0.512146 1445370207 0.594055 -0.462097 0.413818 0.512146 1445370207 0.594055 -0.462097 0.413818 0.512146 1445370207 0.594055 -0.462097 0.413818 0.512146 1445370207 0.594055 -0.462097 0.413818 0.512146 1445370207 0.594055 -0.462097 0.413818 0.512146 1445370207 0.583191 -0.492249 0.374023 0.526917 1445370207 0.583191 -0.492249 0.374023 0.526917 1445370207 0.583191 -0.492249 0.374023 0.526917 1445370207 0.583191 -0.492249 0.374023 0.526917 1445370207 0.583191 -0.492249 0.374023 0.526917 1445370207 0.583191 -0.492249 0.374023 0.526917 1445370207 0.616516 -0.459534 0.408081 0.492126 1445370207 0.616516 -0.459534 0.408081 0.492126 1445370207 0.616516 -0.459534 0.408081 0.492126 1445370208 0.616516 -0.459534 0.408081 0.492126 1445370208 0.616516 -0.459534 0.408081 0.492126 1445370208 0.616516 -0.459534 0.408081 0.492126 1445370208 0.653931 -0.408447 0.440796 0.459595 1445370208 0.653931 -0.408447 0.440796 0.459595 1445370208 0.653931 -0.408447 0.440796 0.459595 1445370208 0.653931 -0.408447 0.440796 0.459595 1445370208 0.653931 -0.408447 0.440796 0.459595 1445370208 0.653931 -0.408447 0.440796 0.459595 1445370208 0.661621 -0.401367 0.446106 0.449524 1445370208 0.661621 -0.401367 0.446106 0.449524 1445370208 0.661621 -0.401367 0.446106 0.449524 1445370208 0.661621 -0.401367 0.446106 0.449524 1445370208 0.661621 -0.401367 0.446106 0.449524 1445370208 0.661621 -0.401367 0.446106 0.449524 1445370208 0.676086 -0.379089 0.465515 0.427185 1445370208 0.676086 -0.379089 0.465515 0.427185 1445370208 0.676086 -0.379089 0.465515 0.427185 1445370208 0.676086 -0.379089 0.465515 0.427185 1445370208 0.676086 -0.379089 0.465515 0.427185 1445370208 0.676086 -0.379089 0.465515 0.427185 1445370208 0.690979 -0.344360 0.488037 0.407104 1445370208 0.690979 -0.344360 0.488037 0.407104 1445370208 0.690979 -0.344360 0.488037 0.407104 1445370208 0.690979 -0.344360 0.488037 0.407104 1445370208 0.690979 -0.344360 0.488037 0.407104 1445370208 0.690979 -0.344360 0.488037 0.407104 1445370208 0.673950 -0.355774 0.493713 0.418762 1445370208 0.673950 -0.355774 0.493713 0.418762 1445370208 0.673950 -0.355774 0.493713 0.418762 1445370208 0.673950 -0.355774 0.493713 0.418762 1445370208 0.673950 -0.355774 0.493713 0.418762 1445370208 0.673950 -0.355774 0.493713 0.418762 1445370208 0.673950 -0.355774 0.493713 0.418762 1445370208 0.650330 -0.378418 0.488647 0.441650 1445370208 0.650330 -0.378418 0.488647 0.441650 1445370208 0.650330 -0.378418 0.488647 0.441650 1445370208 0.650330 -0.378418 0.488647 0.441650 1445370208 0.650330 -0.378418 0.488647 0.441650 1445370208 0.650330 -0.378418 0.488647 0.441650 1445370208 0.650330 -0.378418 0.488647 0.441650 1445370208 0.623474 -0.402405 0.480713 0.467163 1445370208 0.623474 -0.402405 0.480713 0.467163 1445370208 0.623474 -0.402405 0.480713 0.467163 1445370208 0.623474 -0.402405 0.480713 0.467163 1445370208 0.623474 -0.402405 0.480713 0.467163 1445370208 0.623474 -0.402405 0.480713 0.467163 1445370208 0.601135 -0.432739 0.458618 0.490967 1445370208 0.601135 -0.432739 0.458618 0.490967 1445370208 0.601135 -0.432739 0.458618 0.490967 1445370208 0.601135 -0.432739 0.458618 0.490967 1445370208 0.601135 -0.432739 0.458618 0.490967 1445370208 0.601135 -0.432739 0.458618 0.490967 1445370208 0.596985 -0.440491 0.447754 0.499084 1445370208 0.596985 -0.440491 0.447754 0.499084 1445370208 0.596985 -0.440491 0.447754 0.499084 1445370208 0.596985 -0.440491 0.447754 0.499084 1445370208 0.608032 -0.429321 0.450256 0.493164 1445370208 0.608032 -0.429321 0.450256 0.493164 1445370208 0.608032 -0.429321 0.450256 0.493164 1445370208 0.608032 -0.429321 0.450256 0.493164 1445370208 0.608032 -0.429321 0.450256 0.493164 1445370208 0.608032 -0.429321 0.450256 0.493164 1445370208 0.623108 -0.416565 0.452393 0.483215 1445370208 0.623108 -0.416565 0.452393 0.483215 1445370208 0.623108 -0.416565 0.452393 0.483215 1445370208 0.623108 -0.416565 0.452393 0.483215 1445370208 0.623108 -0.416565 0.452393 0.483215 1445370208 0.623108 -0.416565 0.452393 0.483215 1445370208 0.623108 -0.416565 0.452393 0.483215 1445370208 0.630005 -0.408875 0.452271 0.480896 1445370208 0.630005 -0.408875 0.452271 0.480896 1445370208 0.630005 -0.408875 0.452271 0.480896 1445370208 0.630005 -0.408875 0.452271 0.480896 1445370208 0.630005 -0.408875 0.452271 0.480896 1445370208 0.630005 -0.408875 0.452271 0.480896 1445370208 0.641174 -0.389404 0.462097 0.472961 1445370208 0.641174 -0.389404 0.462097 0.472961 1445370208 0.641174 -0.389404 0.462097 0.472961 1445370208 0.641174 -0.389404 0.462097 0.472961 1445370208 0.641174 -0.389404 0.462097 0.472961 1445370208 0.641174 -0.389404 0.462097 0.472961 1445370208 0.641174 -0.389404 0.462097 0.472961 1445370208 0.658630 -0.360046 0.479797 0.454285 1445370208 0.658630 -0.360046 0.479797 0.454285 1445370208 0.658630 -0.360046 0.479797 0.454285 1445370208 0.658630 -0.360046 0.479797 0.454285 1445370208 0.658630 -0.360046 0.479797 0.454285 1445370208 0.658630 -0.360046 0.479797 0.454285 1445370208 0.664856 -0.350891 0.479187 0.452881 1445370208 0.664856 -0.350891 0.479187 0.452881 1445370208 0.664856 -0.350891 0.479187 0.452881 1445370208 0.664856 -0.350891 0.479187 0.452881 1445370208 0.664856 -0.350891 0.479187 0.452881 1445370208 0.664856 -0.350891 0.479187 0.452881 1445370208 0.641052 -0.387573 0.462097 0.474548 1445370208 0.641052 -0.387573 0.462097 0.474548 1445370208 0.641052 -0.387573 0.462097 0.474548 1445370208 0.641052 -0.387573 0.462097 0.474548 1445370208 0.641052 -0.387573 0.462097 0.474548 1445370208 0.641052 -0.387573 0.462097 0.474548 1445370208 0.641052 -0.387573 0.462097 0.474548 1445370208 0.635681 -0.392212 0.459045 0.480896 1445370208 0.635681 -0.392212 0.459045 0.480896 1445370208 0.635681 -0.392212 0.459045 0.480896 1445370208 0.635681 -0.392212 0.459045 0.480896 1445370208 0.635681 -0.392212 0.459045 0.480896 1445370208 0.635681 -0.392212 0.459045 0.480896 1445370208 0.629517 -0.392456 0.461243 0.486694 1445370208 0.629517 -0.392456 0.461243 0.486694 1445370208 0.629517 -0.392456 0.461243 0.486694 1445370208 0.629517 -0.392456 0.461243 0.486694 1445370208 0.629517 -0.392456 0.461243 0.486694 1445370209 0.629517 -0.392456 0.461243 0.486694 1445370209 0.629517 -0.392456 0.461243 0.486694 1445370209 0.615173 -0.411987 0.451721 0.497742 1445370209 0.615173 -0.411987 0.451721 0.497742 1445370209 0.615173 -0.411987 0.451721 0.497742 1445370209 0.615173 -0.411987 0.451721 0.497742 1445370209 0.615173 -0.411987 0.451721 0.497742 1445370209 0.606445 -0.425476 0.445984 0.502197 1445370209 0.606445 -0.425476 0.445984 0.502197 1445370209 0.606445 -0.425476 0.445984 0.502197 1445370209 0.606445 -0.425476 0.445984 0.502197 1445370209 0.606445 -0.425476 0.445984 0.502197 1445370209 0.606445 -0.425476 0.445984 0.502197 1445370209 0.606445 -0.425476 0.445984 0.502197 1445370209 0.610840 -0.420959 0.453857 0.493591 1445370209 0.610840 -0.420959 0.453857 0.493591 1445370209 0.610840 -0.420959 0.453857 0.493591 1445370209 0.610840 -0.420959 0.453857 0.493591 1445370209 0.610840 -0.420959 0.453857 0.493591 1445370209 0.610840 -0.420959 0.453857 0.493591 1445370209 0.617249 -0.414429 0.460754 0.484680 1445370209 0.617249 -0.414429 0.460754 0.484680 1445370209 0.617249 -0.414429 0.460754 0.484680 1445370209 0.617249 -0.414429 0.460754 0.484680 1445370209 0.617249 -0.414429 0.460754 0.484680 1445370209 0.617249 -0.414429 0.460754 0.484680 1445370209 0.617432 -0.413940 0.465393 0.480408 1445370209 0.617432 -0.413940 0.465393 0.480408 1445370209 0.617432 -0.413940 0.465393 0.480408 1445370209 0.617432 -0.413940 0.465393 0.480408 1445370209 0.617432 -0.413940 0.465393 0.480408 1445370209 0.617432 -0.413940 0.465393 0.480408 1445370209 0.625366 -0.396851 0.480164 0.469849 1445370209 0.625366 -0.396851 0.480164 0.469849 1445370209 0.625366 -0.396851 0.480164 0.469849 1445370209 0.625366 -0.396851 0.480164 0.469849 1445370209 
0.644958 -0.358643 0.438538 0.512878 1445370212 0.644958 -0.358643 0.438538 0.512878 1445370212 0.644958 -0.358643 0.438538 0.512878 1445370212 0.644958 -0.358643 0.438538 0.512878 1445370212 0.644958 -0.358643 0.438538 0.512878 1445370212 0.644958 -0.358643 0.438538 0.512878 1445370212 0.649963 -0.446472 0.384583 0.479797 1445370212 0.649963 -0.446472 0.384583 0.479797 1445370212 0.649963 -0.446472 0.384583 0.479797 1445370212 0.649963 -0.446472 0.384583 0.479797 1445370212 0.649963 -0.446472 0.384583 0.479797 1445370212 0.649963 -0.446472 0.384583 0.479797 1445370212 0.666321 -0.494446 0.345764 0.438171 1445370212 0.666321 -0.494446 0.345764 0.438171 1445370212 0.666321 -0.494446 0.345764 0.438171 1445370212 0.666321 -0.494446 0.345764 0.438171 1445370212 0.666321 -0.494446 0.345764 0.438171 1445370212 0.666321 -0.494446 0.345764 0.438171 1445370212 0.679321 -0.520508 0.320435 0.406006 1445370212 0.679321 -0.520508 0.320435 0.406006 1445370212 0.679321 -0.520508 0.320435 0.406006 1445370212 0.679321 -0.520508 0.320435 0.406006 1445370212 0.679321 -0.520508 0.320435 0.406006 1445370212 0.679321 -0.520508 0.320435 0.406006 1445370212 0.710754 -0.515686 0.286804 0.382874 1445370212 0.710754 -0.515686 0.286804 0.382874 1445370212 0.710754 -0.515686 0.286804 0.382874 1445370212 0.710754 -0.515686 0.286804 0.382874 1445370212 0.710754 -0.515686 0.286804 0.382874 1445370212 0.710754 -0.515686 0.286804 0.382874 1445370212 0.748413 -0.533752 0.212097 0.331543 1445370212 0.748413 -0.533752 0.212097 0.331543 1445370212 0.748413 -0.533752 0.212097 0.331543 1445370212 0.748413 -0.533752 0.212097 0.331543 1445370212 0.748413 -0.533752 0.212097 0.331543 1445370212 0.787842 -0.539490 0.152100 0.255005 1445370212 0.787842 -0.539490 0.152100 0.255005 1445370212 0.787842 -0.539490 0.152100 0.255005 1445370212 0.787842 -0.539490 0.152100 0.255005 1445370212 0.787842 -0.539490 0.152100 0.255005 1445370212 0.787842 -0.539490 0.152100 0.255005 1445370212 0.851563 -0.483154 0.122253 0.162598 1445370212 0.851563 -0.483154 0.122253 0.162598 1445370212 0.851563 -0.483154 0.122253 0.162598 1445370212 0.851563 -0.483154 0.122253 0.162598 1445370212 0.851563 -0.483154 0.122253 0.162598 1445370212 0.851563 -0.483154 0.122253 0.162598 1445370212 0.911560 -0.401794 0.059631 0.063721 1445370212 0.911560 -0.401794 0.059631 0.063721 1445370212 0.911560 -0.401794 0.059631 0.063721 1445370212 0.911560 -0.401794 0.059631 0.063721 1445370212 0.911560 -0.401794 0.059631 0.063721 1445370212 0.911560 -0.401794 0.059631 0.063721 1445370212 0.911560 -0.401794 0.059631 0.063721 1445370212 0.940002 -0.341064 0.003967 -0.000916 1445370212 0.940002 -0.341064 0.003967 -0.000916 1445370212 0.940002 -0.341064 0.003967 -0.000916 1445370212 0.940002 -0.341064 0.003967 -0.000916 1445370212 0.940002 -0.341064 0.003967 -0.000916 1445370212 0.940063 -0.339417 0.017822 0.025940 1445370212 0.940063 -0.339417 0.017822 0.025940 1445370212 0.940063 -0.339417 0.017822 0.025940 1445370212 0.940063 -0.339417 0.017822 0.025940 1445370212 0.940063 -0.339417 0.017822 0.025940 1445370212 0.940063 -0.339417 0.017822 0.025940 1445370212 0.940063 -0.339417 0.017822 0.025940 1445370212 0.891235 -0.447510 0.025513 0.068726 1445370212 0.891235 -0.447510 0.025513 0.068726 1445370212 0.891235 -0.447510 0.025513 0.068726 1445370212 0.891235 -0.447510 0.025513 0.068726 1445370212 0.891235 -0.447510 0.025513 0.068726 1445370212 0.880066 -0.446472 0.093384 0.132080 1445370212 0.880066 -0.446472 0.093384 0.132080 1445370212 0.880066 -0.446472 0.093384 0.132080 1445370212 0.880066 -0.446472 0.093384 0.132080 1445370212 0.880066 -0.446472 0.093384 0.132080 1445370212 0.880066 -0.446472 0.093384 0.132080 1445370212 0.843506 -0.451721 0.203979 0.206970 1445370212 0.843506 -0.451721 0.203979 0.206970 1445370212 0.843506 -0.451721 0.203979 0.206970 1445370212 0.843506 -0.451721 0.203979 0.206970 1445370212 0.843506 -0.451721 0.203979 0.206970 1445370212 0.748413 -0.522827 0.259155 0.315247 1445370212 0.748413 -0.522827 0.259155 0.315247 1445370212 0.748413 -0.522827 0.259155 0.315247 1445370212 0.748413 -0.522827 0.259155 0.315247 1445370212 0.748413 -0.522827 0.259155 0.315247 1445370212 0.748413 -0.522827 0.259155 0.315247 1445370212 0.748413 -0.522827 0.259155 0.315247 1445370212 0.662231 -0.572815 0.311340 0.369202 1445370213 0.662231 -0.572815 0.311340 0.369202 1445370213 0.662231 -0.572815 0.311340 0.369202 1445370213 0.662231 -0.572815 0.311340 0.369202 1445370213 0.662231 -0.572815 0.311340 0.369202 1445370213 0.662231 -0.572815 0.311340 0.369202 1445370213 0.708801 -0.568970 0.260742 0.325378 1445370213 0.708801 -0.568970 0.260742 0.325378 1445370213 0.708801 -0.568970 0.260742 0.325378 1445370213 0.708801 -0.568970 0.260742 0.325378 1445370213 0.708801 -0.568970 0.260742 0.325378 1445370213 0.708801 -0.568970 0.260742 0.325378 1445370213 0.764587 -0.558167 0.202209 0.250916 1445370213 0.764587 -0.558167 0.202209 0.250916 1445370213 0.764587 -0.558167 0.202209 0.250916 1445370213 0.764587 -0.558167 0.202209 0.250916 1445370213 0.839111 -0.498352 0.158691 0.149231 1445370213 0.839111 -0.498352 0.158691 0.149231 1445370213 0.839111 -0.498352 0.158691 0.149231 1445370213 0.839111 -0.498352 0.158691 0.149231 1445370213 0.839111 -0.498352 0.158691 0.149231 1445370213 0.839111 -0.498352 0.158691 0.149231 1445370213 0.839111 -0.498352 0.158691 0.149231 1445370213 0.890198 -0.442017 0.096436 0.053467 1445370213 0.890198 -0.442017 0.096436 0.053467 1445370213 0.890198 -0.442017 0.096436 0.053467 1445370213 0.890198 -0.442017 0.096436 0.053467 1445370213 0.890198 -0.442017 0.096436 0.053467 1445370213 0.890198 -0.442017 0.096436 0.053467 1445370213 0.932312 -0.359985 0.033325 -0.008118 1445370213 0.932312 -0.359985 0.033325 -0.008118 1445370213 0.932312 -0.359985 0.033325 -0.008118 1445370213 0.932312 -0.359985 0.033325 -0.008118 1445370213 0.932312 -0.359985 0.033325 -0.008118 1445370213 0.932312 -0.359985 0.033325 -0.008118 1445370213 0.957764 -0.285400 0.028381 0.021240 1445370213 0.957764 -0.285400 0.028381 0.021240 1445370213 0.957764 -0.285400 0.028381 0.021240 1445370213 0.957764 -0.285400 0.028381 0.021240 1445370213 0.957764 -0.285400 0.028381 0.021240 1445370213 0.923218 -0.376526 0.034607 0.068298 1445370213 0.923218 -0.376526 0.034607 0.068298 1445370213 0.923218 -0.376526 0.034607 0.068298 1445370213 0.923218 -0.376526 0.034607 0.068298 1445370213 0.923218 -0.376526 0.034607 0.068298 1445370213 0.923218 -0.376526 0.034607 0.068298 1445370213 0.897217 -0.407959 0.098816 0.136841 1445370213 0.897217 -0.407959 0.098816 0.136841 1445370213 0.897217 -0.407959 0.098816 0.136841 1445370213 0.897217 -0.407959 0.098816 0.136841 1445370213 0.897217 -0.407959 0.098816 0.136841 1445370213 0.897217 -0.407959 0.098816 0.136841 1445370213 0.843445 -0.445313 0.198975 0.225037 1445370213 0.843445 -0.445313 0.198975 0.225037 1445370213 0.843445 -0.445313 0.198975 0.225037 1445370213 0.843445 -0.445313 0.198975 0.225037 1445370213 0.843445 -0.445313 0.198975 0.225037 1445370213 0.843445 -0.445313 0.198975 0.225037 1445370213 0.733765 -0.503845 0.253357 0.378723 1445370213 0.733765 -0.503845 0.253357 0.378723 1445370213 0.733765 -0.503845 0.253357 0.378723 1445370213 0.733765 -0.503845 0.253357 0.378723 1445370213 0.733765 -0.503845 0.253357 0.378723 1445370213 0.733765 -0.503845 0.253357 0.378723 1445370213 0.633911 -0.559326 0.293396 0.446350 1445370213 0.633911 -0.559326 0.293396 0.446350 1445370213 0.633911 -0.559326 0.293396 0.446350 1445370213 0.633911 -0.559326 0.293396 0.446350 1445370213 0.633911 -0.559326 0.293396 0.446350 1445370213 0.698120 -0.541626 0.272339 0.380859 1445370213 0.698120 -0.541626 0.272339 0.380859 1445370213 0.698120 -0.541626 0.272339 0.380859 1445370213 0.698120 -0.541626 0.272339 0.380859 1445370213 0.698120 -0.541626 0.272339 0.380859 1445370213 0.772339 -0.529968 0.196960 0.289490 1445370213 0.772339 -0.529968 0.196960 0.289490 1445370213 0.772339 -0.529968 0.196960 0.289490 1445370213 0.772339 -0.529968 0.196960 0.289490 1445370213 0.772339 -0.529968 0.196960 0.289490 1445370213 0.772339 -0.529968 0.196960 0.289490 1445370213 0.829773 -0.502197 0.149170 0.192322 1445370213 0.829773 -0.502197 0.149170 0.192322 1445370213 0.829773 -0.502197 0.149170 0.192322 1445370213 0.829773 -0.502197 0.149170 0.192322 1445370213 0.829773 -0.502197 0.149170 0.192322 1445370213 0.829773 -0.502197 0.149170 0.192322 1445370213 0.829773 -0.502197 0.149170 0.192322 1445370213 0.878540 -0.457214 0.093506 0.101929 1445370213 0.878540 -0.457214 0.093506 0.101929 1445370213 0.878540 -0.457214 0.093506 0.101929 1445370213 0.878540 -0.457214 0.093506 0.101929 1445370213 0.878540 -0.457214 0.093506 0.101929 1445370213 0.878540 -0.457214 0.093506 0.101929 1445370213 0.923523 -0.380981 0.035645 0.024170 1445370213 0.923523 -0.380981 0.035645 0.024170 1445370213 0.923523 -0.380981 0.035645 0.024170 1445370213 0.923523 -0.380981 0.035645 0.024170 1445370213 0.923523 -0.380981 0.035645 0.024170 1445370213 0.923523 -0.380981 0.035645 0.024170 1445370213 0.936829 -0.346375 0.029358 0.038574 1445370213 0.936829 -0.346375 0.029358 0.038574 1445370213 0.936829 -0.346375 0.029358 0.038574 1445370213 0.936829 -0.346375 0.029358 0.038574 1445370213 0.936829 -0.346375 0.029358 0.038574 1445370213 0.936829 -0.346375 0.029358 0.038574 1445370213 0.889221 -0.444885 0.057068 0.089783 1445370213 0.889221 -0.444885 0.057068 0.089783 1445370213 0.889221 -0.444885 0.057068 0.089783 1445370214 0.889221 -0.444885 0.057068 0.089783 1445370214 0.889221 -0.444885 0.057068 0.089783 1445370214 0.858093 -0.475037 0.112366 0.159119 1445370214 0.858093 -0.475037 0.112366 0.159119 1445370214 0.858093 -0.475037 0.112366 0.159119 1445370214 0.858093 -0.475037 0.112366 0.159119 1445370214 0.858093 -0.475037 0.112366 0.159119 1445370214 0.858093 -0.475037 0.112366 0.159119 1445370214 0.828735 -0.465454 0.192932 0.243530 1445370214 0.828735 -0.465454 0.192932 0.243530 1445370214 0.828735 -0.465454 0.192932 0.243530 1445370214 0.828735 -0.465454 0.192932 0.243530 1445370214 0.828735 -0.465454 0.192932 0.243530 1445370214 0.828735 -0.465454 0.192932 0.243530 1445370214 0.722656 -0.527466 0.239502 0.377014 1445370214 0.722656 -0.527466 0.239502 0.377014 1445370214 0.722656 -0.527466 0.239502 0.377014 1445370214 0.722656 -0.527466 0.239502 0.377014 1445370214 0.722656 -0.527466 0.239502 0.377014 1445370214 0.722656 -0.527466 0.239502 0.377014 1445370214 0.609863 -0.577881 0.299866 0.451843 1445370214 0.609863 -0.577881 0.299866 0.451843 1445370214 0.609863 -0.577881 0.299866 0.451843 1445370214 0.609863 -0.577881 0.299866 0.451843 1445370214 0.609863 -0.577881 0.299866 0.451843 1445370214 0.655151 -0.559204 0.283813 0.421265 1445370214 0.655151 -0.559204 0.283813 0.421265 1445370214 0.655151 -0.559204 0.283813 0.421265 1445370214 0.655151 -0.559204 0.283813 0.421265 1445370214 0.655151 -0.559204 0.283813 0.421265 1445370214 0.655151 -0.559204 0.283813 0.421265 1445370214 0.730835 -0.551270 0.220642 0.336487 1445370214 0.730835 -0.551270 0.220642 0.336487 1445370214 0.730835 -0.551270 0.220642 0.336487 1445370214 0.730835 -0.551270 0.220642 0.336487 1445370214 0.730835 -0.551270 0.220642 0.336487 1445370214 0.730835 -0.551270 0.220642 0.336487 1445370214 0.805847 -0.509888 0.185120 0.237427 1445370214 0.805847 -0.509888 0.185120 0.237427 1445370214 0.805847 -0.509888 0.185120 0.237427 1445370214 0.805847 -0.509888 0.185120 0.237427 1445370214 0.805847 -0.509888 0.185120 0.237427 1445370214 0.871155 -0.449585 0.144470 0.134155 1445370214 0.871155 -0.449585 0.144470 0.134155 1445370214 0.871155 -0.449585 0.144470 0.134155 1445370214 0.871155 -0.449585 0.144470 0.134155 1445370214 0.871155 -0.449585 0.144470 0.134155 1445370214 0.871155 -0.449585 0.144470 0.134155 1445370214 0.871155 -0.449585 0.144470 0.134155 1445370214 0.915222 -0.391357 0.092712 0.024841 1445370214 0.915222 -0.391357 0.092712 0.024841 1445370214 0.915222 -0.391357 0.092712 0.024841 1445370214 0.915222 -0.391357 0.092712 0.024841 1445370214 0.915222 -0.391357 0.092712 0.024841 1445370214 0.915222 -0.391357 0.092712 0.024841 1445370214 0.955261 -0.289490 0.058899 -0.012573 1445370214 0.955261 -0.289490 0.058899 -0.012573 1445370214 0.955261 -0.289490 0.058899 -0.012573 1445370214 0.955261 -0.289490 0.058899 -0.012573 1445370214 0.955261 -0.289490 0.058899 -0.012573 1445370214 0.955261 -0.289490 0.058899 -0.012573 1445370214 0.913269 -0.394043 0.091919 0.046997 1445370214 0.913269 -0.394043 0.091919 0.046997 1445370214 0.913269 -0.394043 0.091919 0.046997 1445370214 0.913269 -0.394043 0.091919 0.046997 1445370214 0.913269 -0.394043 0.091919 0.046997 1445370214 0.913269 -0.394043 0.091919 0.046997 1445370214 0.851563 -0.498047 0.122192 0.109009 1445370214 0.851563 -0.498047 0.122192 0.109009 1445370214 0.851563 -0.498047 0.122192 0.109009 1445370214 0.851563 -0.498047 0.122192 0.109009 1445370214 0.851563 -0.498047 0.122192 0.109009 1445370214 0.851563 -0.498047 0.122192 0.109009 1445370214 0.835388 -0.476929 0.213440 0.170654 1445370214 0.835388 -0.476929 0.213440 0.170654 1445370214 0.835388 -0.476929 0.213440 0.170654 1445370214 0.835388 -0.476929 0.213440 0.170654 1445370214 0.835388 -0.476929 0.213440 0.170654 1445370214 0.835388 -0.476929 0.213440 0.170654 1445370214 0.770691 -0.499939 0.293457 0.264526 1445370214 0.770691 -0.499939 0.293457 0.264526 1445370214 0.770691 -0.499939 0.293457 0.264526 1445370214 0.770691 -0.499939 0.293457 0.264526 1445370214 0.770691 -0.499939 0.293457 0.264526 1445370214 0.770691 -0.499939 0.293457 0.264526 1445370214 0.631958 -0.582581 0.339661 0.381897 1445370214 0.631958 -0.582581 0.339661 0.381897 1445370214 0.631958 -0.582581 0.339661 0.381897 1445370214 0.631958 -0.582581 0.339661 0.381897 1445370214 0.631958 -0.582581 0.339661 0.381897 1445370214 0.631958 -0.582581 0.339661 0.381897 1445370214 0.631958 -0.582581 0.339661 0.381897 1445370214 0.629517 -0.586853 0.313171 0.401489 1445370214 0.629517 -0.586853 0.313171 0.401489 1445370214 0.629517 -0.586853 0.313171 0.401489 1445370214 0.629517 -0.586853 0.313171 0.401489 1445370214 0.629517 -0.586853 0.313171 0.401489 1445370214 0.629517 -0.586853 0.313171 0.401489 1445370214 0.692322 -0.585876 0.246704 0.341370 1445370214 0.692322 -0.585876 0.246704 0.341370 1445370214 0.692322 -0.585876 0.246704 0.341370 1445370214 0.692322 -0.585876 0.246704 0.341370 1445370214 0.692322 -0.585876 0.246704 0.341370 1445370214 0.758545 -0.565857 0.190552 0.260925 1445370214 0.758545 -0.565857 0.190552 0.260925 1445370214 0.758545 -0.565857 0.190552 0.260925 1445370214 0.758545 -0.565857 0.190552 0.260925 1445370215 0.758545 -0.565857 0.190552 0.260925 1445370215 0.758545 -0.565857 0.190552 0.260925 1445370215 0.849731 -0.478210 0.156677 0.156982 1445370215 0.849731 -0.478210 0.156677 0.156982 1445370215 0.849731 -0.478210 0.156677 0.156982 1445370215 0.849731 -0.478210 0.156677 0.156982 1445370215 0.849731 -0.478210 0.156677 0.156982 1445370215 0.849731 -0.478210 0.156677 0.156982 1445370215 0.901855 -0.416687 0.092163 0.067017 1445370215 0.901855 -0.416687 0.092163 0.067017 1445370215 0.901855 -0.416687 0.092163 0.067017 1445370215 0.901855 -0.416687 0.092163 0.067017 1445370215 0.901855 -0.416687 0.092163 0.067017 1445370215 0.901855 -0.416687 0.092163 0.067017 1445370215 0.943054 -0.328674 0.049255 0.011475 1445370215 0.943054 -0.328674 0.049255 0.011475 1445370215 0.943054 -0.328674 0.049255 0.011475 1445370215 0.943054 -0.328674 0.049255 0.011475 1445370215 0.943054 -0.328674 0.049255 0.011475 1445370215 0.943054 -0.328674 0.049255 0.011475 1445370215 0.943054 -0.328674 0.049255 0.011475 1445370215 0.939819 -0.330322 0.063232 0.059814 1445370215 0.939819 -0.330322 0.063232 0.059814 1445370215 0.939819 -0.330322 0.063232 0.059814 1445370215 0.939819 -0.330322 0.063232 0.059814 1445370215 0.939819 -0.330322 0.063232 0.059814 1445370215 0.939819 -0.330322 0.063232 0.059814 1445370215 0.859375 -0.491821 0.076111 0.117126 1445370215 0.859375 -0.491821 0.076111 0.117126 1445370215 0.859375 -0.491821 0.076111 0.117126 1445370215 0.859375 -0.491821 0.076111 0.117126 1445370215 0.859375 -0.491821 0.076111 0.117126 1445370215 0.859375 -0.491821 0.076111 0.117126 1445370215 0.859375 -0.491821 0.076111 0.117126 1445370215 0.817932 -0.521729 0.150208 0.190308 1445370215 0.817932 -0.521729 0.150208 0.190308 1445370215 0.817932 -0.521729 0.150208 0.190308 1445370215 0.817932 -0.521729 0.150208 0.190308 1445370215 0.817932 -0.521729 0.150208 0.190308 1445370215 0.817932 -0.521729 0.150208 0.190308 1445370215 0.775574 -0.485901 0.243103 0.321228 1445370215 0.775574 -0.485901 0.243103 0.321228 1445370215 0.775574 -0.485901 0.243103 0.321228 1445370215 0.775574 -0.485901 0.243103 0.321228 1445370215 0.775574 -0.485901 0.243103 0.321228 1445370215 0.775574 -0.485901 0.243103 0.321228 1445370215 0.775574 -0.485901 0.243103 0.321228 1445370215 0.624207 -0.554749 0.297119 0.462891 1445370215 0.624207 -0.554749 0.297119 0.462891 1445370215 0.624207 -0.554749 0.297119 0.462891 1445370215 0.624207 -0.554749 0.297119 0.462891 1445370215 0.624207 -0.554749 0.297119 0.462891 1445370215 0.624207 -0.554749 0.297119 0.462891 1445370215 0.578613 -0.588135 0.285950 0.487305 1445370215 0.578613 -0.588135 0.285950 0.487305 1445370215 0.578613 -0.588135 0.285950 0.487305 1445370215 0.578613 -0.588135 0.285950 0.487305 1445370215 0.578613 -0.588135 0.285950 0.487305 1445370215 0.578613 -0.588135 0.285950 0.487305 1445370215 0.578613 -0.588135 0.285950 0.487305 1445370215 0.677856 -0.571960 0.210876 0.410950 1445370215 0.677856 -0.571960 0.210876 0.410950 1445370215 0.677856 -0.571960 0.210876 0.410950 1445370215 0.677856 -0.571960 0.210876 0.410950 1445370215 0.677856 -0.571960 0.210876 0.410950 1445370215 0.758301 -0.557861 0.152344 0.300903 1445370215 0.758301 -0.557861 0.152344 0.300903 1445370215 0.758301 -0.557861 0.152344 0.300903 1445370215 0.758301 -0.557861 0.152344 0.300903 1445370215 0.758301 -0.557861 0.152344 0.300903 1445370215 0.758301 -0.557861 0.152344 0.300903 1445370215 0.758301 -0.557861 0.152344 0.300903 1445370215 0.846741 -0.477478 0.132019 0.193970 1445370215 0.846741 -0.477478 0.132019 0.193970 1445370215 0.846741 -0.477478 0.132019 0.193970 1445370215 0.846741 -0.477478 0.132019 0.193970 1445370215 0.846741 -0.477478 0.132019 0.193970 1445370215 0.907471 -0.400391 0.085999 0.093445 1445370215 0.907471 -0.400391 0.085999 0.093445 1445370215 0.907471 -0.400391 0.085999 0.093445 1445370215 0.907471 -0.400391 0.085999 0.093445 1445370215 0.907471 -0.400391 0.085999 0.093445 1445370215 0.907471 -0.400391 0.085999 0.093445 1445370215 0.939331 -0.339355 0.033081 0.036804 1445370215 0.939331 -0.339355 0.033081 0.036804 1445370215 0.939331 -0.339355 0.033081 0.036804 1445370215 0.939331 -0.339355 0.033081 0.036804 1445370215 0.939331 -0.339355 0.033081 0.036804 1445370215 0.939331 -0.339355 0.033081 0.036804 1445370215 0.939331 -0.339355 0.033081 0.036804 1445370215 0.930664 -0.351685 0.058167 0.082153 1445370215 0.930664 -0.351685 0.058167 0.082153 1445370215 0.930664 -0.351685 0.058167 0.082153 1445370215 0.930664 -0.351685 0.058167 0.082153 1445370215 0.930664 -0.351685 0.058167 0.082153 1445370215 0.930664 -0.351685 0.058167 0.082153 1445370215 0.872437 -0.465332 0.065857 0.134094 1445370215 0.872437 -0.465332 0.065857 0.134094 1445370215 0.872437 -0.465332 0.065857 0.134094 1445370215 0.872437 -0.465332 0.065857 0.134094 1445370215 0.872437 -0.465332 0.065857 0.134094 1445370215 0.872437 -0.465332 0.065857 0.134094 1445370215 0.844238 -0.476074 0.139404 0.202942 1445370215 0.844238 -0.476074 0.139404 0.202942 1445370215 0.844238 -0.476074 0.139404 0.202942 1445370215 0.844238 -0.476074 0.139404 0.202942 1445370215 0.844238 -0.476074 0.139404 0.202942 1445370215 0.844238 -0.476074 0.139404 0.202942 1445370215 0.844238 -0.476074 0.139404 0.202942 1445370215 0.783386 -0.491821 0.241943 0.292908 1445370215 0.783386 -0.491821 0.241943 0.292908 1445370215 0.783386 -0.491821 0.241943 0.292908 1445370215 0.783386 -0.491821 0.241943 0.292908 1445370215 0.783386 -0.491821 0.241943 0.292908 1445370216 0.655151 -0.552246 0.289368 0.426697 1445370216 0.655151 -0.552246 0.289368 0.426697 1445370216 0.655151 -0.552246 0.289368 0.426697 1445370216 0.655151 -0.552246 0.289368 0.426697 1445370216 0.655151 -0.552246 0.289368 0.426697 1445370216 0.655151 -0.552246 0.289368 0.426697 1445370216 0.655151 -0.552246 0.289368 0.426697 1445370216 0.577820 -0.589905 0.291687 0.482727 1445370216 0.577820 -0.589905 0.291687 0.482727 1445370216 0.577820 -0.589905 0.291687 0.482727 1445370216 0.577820 -0.589905 0.291687 0.482727 1445370216 0.577820 -0.589905 0.291687 0.482727 1445370216 0.577820 -0.589905 0.291687 0.482727 1445370216 0.652283 -0.575378 0.245422 0.427979 1445370216 0.652283 -0.575378 0.245422 0.427979 1445370216 0.652283 -0.575378 0.245422 0.427979 1445370216 0.652283 -0.575378 0.245422 0.427979 1445370216 0.652283 -0.575378 0.245422 0.427979 1445370216 0.652283 -0.575378 0.245422 0.427979 1445370216 0.732178 -0.562866 0.182434 0.337341 1445370216 0.732178 -0.562866 0.182434 0.337341 1445370216 0.732178 -0.562866 0.182434 0.337341 1445370216 0.732178 -0.562866 0.182434 0.337341 1445370216 0.732178 -0.562866 0.182434 0.337341 1445370216 0.732178 -0.562866 0.182434 0.337341 1445370216 0.813293 -0.510254 0.156311 0.231873 1445370216 0.813293 -0.510254 0.156311 0.231873 1445370216 0.813293 -0.510254 0.156311 0.231873 1445370216 0.813293 -0.510254 0.156311 0.231873 1445370216 0.813293 -0.510254 0.156311 0.231873 1445370216 0.813293 -0.510254 0.156311 0.231873 1445370216 0.874817 -0.450256 0.118469 0.133911 1445370216 0.874817 -0.450256 0.118469 0.133911 1445370216 0.874817 -0.450256 0.118469 0.133911 1445370216 0.874817 -0.450256 0.118469 0.133911 1445370216 0.874817 -0.450256 0.118469 0.133911 1445370216 0.874817 -0.450256 0.118469 0.133911 1445370216 0.915222 -0.395203 0.064148 0.044739 1445370216 0.915222 -0.395203 0.064148 0.044739 1445370216 0.915222 -0.395203 0.064148 0.044739 1445370216 0.915222 -0.395203 0.064148 0.044739 1445370216 0.915222 -0.395203 0.064148 0.044739 1445370216 0.915222 -0.395203 0.064148 0.044739 1445370216 0.940613 -0.332275 0.053345 0.044128 1445370216 0.940613 -0.332275 0.053345 0.044128 1445370216 0.940613 -0.332275 0.053345 0.044128 1445370216 0.940613 -0.332275 0.053345 0.044128 1445370216 0.940613 -0.332275 0.053345 0.044128 1445370216 0.940613 -0.332275 0.053345 0.044128 1445370216 0.940613 -0.332275 0.053345 0.044128 1445370216 0.890747 -0.439514 0.074341 0.088257 1445370216 0.890747 -0.439514 0.074341 0.088257 1445370216 0.890747 -0.439514 0.074341 0.088257 1445370216 0.890747 -0.439514 0.074341 0.088257 1445370216 0.890747 -0.439514 0.074341 0.088257 1445370216 0.852478 -0.491089 0.112000 0.139648 1445370216 0.852478 -0.491089 0.112000 0.139648 1445370216 0.852478 -0.491089 0.112000 0.139648 1445370216 0.852478 -0.491089 0.112000 0.139648 1445370216 0.852478 -0.491089 0.112000 0.139648 1445370216 0.852478 -0.491089 0.112000 0.139648 1445370216 0.836182 -0.460083 0.219910 0.201721 1445370216 0.836182 -0.460083 0.219910 0.201721 1445370216 0.836182 -0.460083 0.219910 0.201721 1445370216 0.836182 -0.460083 0.219910 0.201721 1445370216 0.836182 -0.460083 0.219910 0.201721 1445370216 0.735962 -0.518616 0.303040 0.312256 1445370216 0.735962 -0.518616 0.303040 0.312256 1445370216 0.735962 -0.518616 0.303040 0.312256 1445370216 0.735962 -0.518616 0.303040 0.312256 1445370216 0.735962 -0.518616 0.303040 0.312256 1445370216 0.735962 -0.518616 0.303040 0.312256 1445370216 0.735962 -0.518616 0.303040 0.312256 1445370216 0.580078 -0.607178 0.365540 0.401428 1445370216 0.580078 -0.607178 0.365540 0.401428 1445370216 0.580078 -0.607178 0.365540 0.401428 1445370216 0.580078 -0.607178 0.365540 0.401428 1445370216 0.580078 -0.607178 0.365540 0.401428 1445370216 0.580078 -0.607178 0.365540 0.401428 1445370216 0.603821 -0.597168 0.333008 0.409729 1445370216 0.603821 -0.597168 0.333008 0.409729 1445370216 0.603821 -0.597168 0.333008 0.409729 1445370216 0.603821 -0.597168 0.333008 0.409729 1445370216 0.603821 -0.597168 0.333008 0.409729 1445370216 0.603821 -0.597168 0.333008 0.409729 1445370216 0.680115 -0.594910 0.262390 0.338501 1445370216 0.680115 -0.594910 0.262390 0.338501 1445370216 0.680115 -0.594910 0.262390 0.338501 1445370216 0.680115 -0.594910 0.262390 0.338501 1445370216 0.680115 -0.594910 0.262390 0.338501 1445370216 0.680115 -0.594910 0.262390 0.338501 1445370216 0.680115 -0.594910 0.262390 0.338501 1445370216 0.733398 -0.592529 0.199707 0.266663 1445370216 0.733398 -0.592529 0.199707 0.266663 1445370216 0.733398 -0.592529 0.199707 0.266663 1445370216 0.733398 -0.592529 0.199707 0.266663 1445370216 0.733398 -0.592529 0.199707 0.266663 1445370216 0.733398 -0.592529 0.199707 0.266663 1445370216 0.805603 -0.543396 0.161865 0.171814 1445370216 0.805603 -0.543396 0.161865 0.171814 1445370216 0.805603 -0.543396 0.161865 0.171814 1445370216 0.805603 -0.543396 0.161865 0.171814 1445370216 0.805603 -0.543396 0.161865 0.171814 1445370216 0.805603 -0.543396 0.161865 0.171814 1445370216 0.873718 -0.471313 0.100342 0.065918 1445370216 0.873718 -0.471313 0.100342 0.065918 1445370216 0.873718 -0.471313 0.100342 0.065918 1445370216 0.873718 -0.471313 0.100342 0.065918 1445370216 0.873718 -0.471313 0.100342 0.065918 1445370216 0.928650 -0.367798 0.045227 -0.015930 1445370217 0.928650 -0.367798 0.045227 -0.015930 1445370217 0.928650 -0.367798 0.045227 -0.015930 1445370217 0.928650 -0.367798 0.045227 -0.015930 1445370217 0.928650 -0.367798 0.045227 -0.015930 1445370217 0.928650 -0.367798 0.045227 -0.015930 1445370217 0.928650 -0.367798 0.045227 -0.015930 1445370217 0.959045 -0.281738 0.026672 -0.006042 1445370217 0.959045 -0.281738 0.026672 -0.006042 1445370217 0.959045 -0.281738 0.026672 -0.006042 1445370217 0.959045 -0.281738 0.026672 -0.006042 1445370217 0.959045 -0.281738 0.026672 -0.006042 1445370217 0.959045 -0.281738 0.026672 -0.006042 1445370217 0.895325 -0.438232 0.071106 0.036011 1445370217 0.895325 -0.438232 0.071106 0.036011 1445370217 0.895325 -0.438232 0.071106 0.036011 1445370217 0.895325 -0.438232 0.071106 0.036011 1445370217 0.895325 -0.438232 0.071106 0.036011 1445370217 0.895325 -0.438232 0.071106 0.036011 1445370217 0.860413 -0.483765 0.120789 0.104858 1445370217 0.860413 -0.483765 0.120789 0.104858 1445370217 0.860413 -0.483765 0.120789 0.104858 1445370217 0.860413 -0.483765 0.120789 0.104858 1445370217 0.860413 -0.483765 0.120789 0.104858 1445370217 0.860413 -0.483765 0.120789 0.104858 1445370217 0.869385 -0.377380 0.202271 0.246521 1445370217 0.869385 -0.377380 0.202271 0.246521 1445370217 0.869385 -0.377380 0.202271 0.246521 1445370217 0.869385 -0.377380 0.202271 0.246521 1445370217 0.869385 -0.377380 0.202271 0.246521 1445370217 0.869385 -0.377380 0.202271 0.246521 1445370217 0.820862 -0.342773 0.224976 0.397400 1445370217 0.820862 -0.342773 0.224976 0.397400 1445370217 0.820862 -0.342773 0.224976 0.397400 1445370217 0.820862 -0.342773 0.224976 0.397400 1445370217 0.820862 -0.342773 0.224976 0.397400 1445370217 0.820862 -0.342773 0.224976 0.397400 1445370217 0.820862 -0.342773 0.224976 0.397400 1445370217 0.733215 -0.396667 0.295471 0.466553 1445370217 0.733215 -0.396667 0.295471 0.466553 1445370217 0.733215 -0.396667 0.295471 0.466553 1445370217 0.733215 -0.396667 0.295471 0.466553 1445370217 0.733215 -0.396667 0.295471 0.466553 1445370217 0.733215 -0.396667 0.295471 0.466553 1445370217 0.677124 -0.358521 0.361450 0.531250 1445370217 0.677124 -0.358521 0.361450 0.531250 1445370217 0.677124 -0.358521 0.361450 0.531250 1445370217 0.677124 -0.358521 0.361450 0.531250 1445370217 0.677124 -0.358521 0.361450 0.531250 1445370217 0.677124 -0.358521 0.361450 0.531250 1445370217 0.677124 -0.358521 0.361450 0.531250 1445370217 0.634033 -0.330750 0.411255 0.565186 1445370217 0.634033 -0.330750 0.411255 0.565186 1445370217 0.634033 -0.330750 0.411255 0.565186 1445370217 0.634033 -0.330750 0.411255 0.565186 1445370217 0.634033 -0.330750 0.411255 0.565186 1445370217 0.634033 -0.330750 0.411255 0.565186 1445370217 0.598267 -0.348206 0.410217 0.593689 1445370217 
0.673767 -0.293152 0.541199 0.408752 1445370220 0.673767 -0.293152 0.541199 0.408752 1445370220 0.681213 -0.283203 0.535095 0.411499 1445370220 0.681213 -0.283203 0.535095 0.411499 1445370220 0.681213 -0.283203 0.535095 0.411499 1445370220 0.681213 -0.283203 0.535095 0.411499 1445370220 0.681213 -0.283203 0.535095 0.411499 1445370220 0.681213 -0.283203 0.535095 0.411499 1445370220 0.682739 -0.288940 0.520020 0.424133 1445370220 0.682739 -0.288940 0.520020 0.424133 1445370220 0.682739 -0.288940 0.520020 0.424133 1445370220 0.682739 -0.288940 0.520020 0.424133 1445370220 0.682739 -0.288940 0.520020 0.424133 1445370220 0.682739 -0.288940 0.520020 0.424133 1445370220 0.683228 -0.297913 0.507813 0.431885 1445370220 0.683228 -0.297913 0.507813 0.431885 1445370220 0.683228 -0.297913 0.507813 0.431885 1445370220 0.683228 -0.297913 0.507813 0.431885 1445370220 0.683228 -0.297913 0.507813 0.431885 1445370220 0.683228 -0.297913 0.507813 0.431885 1445370220 0.683228 -0.297913 0.507813 0.431885 1445370220 0.678955 -0.315552 0.496094 0.439575 1445370220 0.678955 -0.315552 0.496094 0.439575 1445370220 0.678955 -0.315552 0.496094 0.439575 1445370220 0.678955 -0.315552 0.496094 0.439575 1445370220 0.678955 -0.315552 0.496094 0.439575 1445370220 0.678955 -0.315552 0.496094 0.439575 1445370220 0.665466 -0.349487 0.475403 0.457153 1445370220 0.665466 -0.349487 0.475403 0.457153 1445370220 0.665466 -0.349487 0.475403 0.457153 1445370220 0.665466 -0.349487 0.475403 0.457153 1445370220 0.665466 -0.349487 0.475403 0.457153 1445370220 0.665466 -0.349487 0.475403 0.457153 1445370220 0.653442 -0.381104 0.451172 0.473450 1445370220 0.653442 -0.381104 0.451172 0.473450 1445370220 0.653442 -0.381104 0.451172 0.473450 1445370220 0.653442 -0.381104 0.451172 0.473450 1445370220 0.653442 -0.381104 0.451172 0.473450 1445370221 0.653442 -0.381104 0.451172 0.473450 1445370221 0.653442 -0.381104 0.451172 0.473450 1445370221 0.649902 -0.391174 0.443298 0.477539 1445370221 0.649902 -0.391174 0.443298 0.477539 1445370221 0.649902 -0.391174 0.443298 0.477539 1445370221 0.649902 -0.391174 0.443298 0.477539 1445370221 0.649902 -0.391174 0.443298 0.477539 1445370221 0.649902 -0.391174 0.443298 0.477539 1445370221 0.652405 -0.392090 0.443726 0.472900 1445370221 0.652405 -0.392090 0.443726 0.472900 1445370221 0.652405 -0.392090 0.443726 0.472900 1445370221 0.652405 -0.392090 0.443726 0.472900 1445370221 0.652405 -0.392090 0.443726 0.472900 1445370221 0.652405 -0.392090 0.443726 0.472900 1445370221 0.652405 -0.392090 0.443726 0.472900 1445370221 0.653870 -0.389465 0.452271 0.464905 1445370221 0.653870 -0.389465 0.452271 0.464905 1445370221 0.653870 -0.389465 0.452271 0.464905 1445370221 0.653870 -0.389465 0.452271 0.464905 1445370221 0.653870 -0.389465 0.452271 0.464905 1445370221 0.653870 -0.389465 0.452271 0.464905 1445370221 0.664001 -0.373779 0.468323 0.447205 1445370221 0.664001 -0.373779 0.468323 0.447205 1445370221 0.664001 -0.373779 0.468323 0.447205 1445370221 0.664001 -0.373779 0.468323 0.447205 1445370221 0.664001 -0.373779 0.468323 0.447205 1445370221 0.664001 -0.373779 0.468323 0.447205 1445370221 0.682739 -0.336365 0.492676 0.421814 1445370221 0.682739 -0.336365 0.492676 0.421814 1445370221 0.682739 -0.336365 0.492676 0.421814 1445370221 0.682739 -0.336365 0.492676 0.421814 1445370221 0.682739 -0.336365 0.492676 0.421814 1445370221 0.682739 -0.336365 0.492676 0.421814 1445370221 0.682739 -0.336365 0.492676 0.421814 1445370221 0.672180 -0.339355 0.489075 0.440125 1445370221 0.672180 -0.339355 0.489075 0.440125 1445370221 0.672180 -0.339355 0.489075 0.440125 1445370221 0.672180 -0.339355 0.489075 0.440125 1445370221 0.672180 -0.339355 0.489075 0.440125 1445370221 0.672180 -0.339355 0.489075 0.440125 1445370221 0.672180 -0.339355 0.489075 0.440125 1445370221 0.635376 -0.382629 0.466492 0.481873 1445370221 0.635376 -0.382629 0.466492 0.481873 1445370221 0.635376 -0.382629 0.466492 0.481873 1445370221 0.635376 -0.382629 0.466492 0.481873 1445370221 0.635376 -0.382629 0.466492 0.481873 1445370221 0.635376 -0.382629 0.466492 0.481873 1445370221 0.622070 -0.392395 0.463806 0.493774 1445370221 0.622070 -0.392395 0.463806 0.493774 1445370221 0.622070 -0.392395 0.463806 0.493774 1445370221 0.622070 -0.392395 0.463806 0.493774 1445370221 0.622070 -0.392395 0.463806 0.493774 1445370221 0.622070 -0.392395 0.463806 0.493774 1445370221 0.622070 -0.392395 0.463806 0.493774 1445370221 0.611023 -0.397583 0.463318 0.503784 1445370221 0.611023 -0.397583 0.463318 0.503784 1445370221 0.611023 -0.397583 0.463318 0.503784 1445370221 0.611023 -0.397583 0.463318 0.503784 1445370221 0.611023 -0.397583 0.463318 0.503784 1445370221 0.611023 -0.397583 0.463318 0.503784 1445370221 0.605652 -0.404480 0.456970 0.510620 1445370221 0.605652 -0.404480 0.456970 0.510620 1445370221 0.605652 -0.404480 0.456970 0.510620 1445370221 0.605652 -0.404480 0.456970 0.510620 1445370221 0.605652 -0.404480 0.456970 0.510620 1445370221 0.605652 -0.404480 0.456970 0.510620 1445370221 0.605652 -0.404480 0.456970 0.510620 1445370221 0.611572 -0.396729 0.460083 0.506775 1445370221 0.611572 -0.396729 0.460083 0.506775 1445370221 0.611572 -0.396729 0.460083 0.506775 1445370221 0.611572 -0.396729 0.460083 0.506775 1445370221 0.611572 -0.396729 0.460083 0.506775 1445370221 0.611572 -0.396729 0.460083 0.506775 1445370221 0.618530 -0.385376 0.466675 0.500977 1445370221 0.618530 -0.385376 0.466675 0.500977 1445370221 0.618530 -0.385376 0.466675 0.500977 1445370221 0.618530 -0.385376 0.466675 0.500977 1445370221 0.618530 -0.385376 0.466675 0.500977 1445370221 0.618530 -0.385376 0.466675 0.500977 1445370221 0.625916 -0.375732 0.470520 0.495605 1445370221 0.625916 -0.375732 0.470520 0.495605 1445370221 0.625916 -0.375732 0.470520 0.495605 1445370221 0.625916 -0.375732 0.470520 0.495605 1445370221 0.625916 -0.375732 0.470520 0.495605 1445370221 0.625916 -0.375732 0.470520 0.495605 1445370221 0.643066 -0.357971 0.479370 0.477905 1445370221 0.643066 -0.357971 0.479370 0.477905 1445370221 0.643066 -0.357971 0.479370 0.477905 1445370221 0.643066 -0.357971 0.479370 0.477905 1445370221 0.643066 -0.357971 0.479370 0.477905 1445370221 0.643066 -0.357971 0.479370 0.477905 1445370221 0.664429 -0.328735 0.493530 0.454712 1445370221 0.664429 -0.328735 0.493530 0.454712 1445370221 0.664429 -0.328735 0.493530 0.454712 1445370221 0.664429 -0.328735 0.493530 0.454712 1445370221 0.664429 -0.328735 0.493530 0.454712 1445370221 0.664429 -0.328735 0.493530 0.454712 1445370221 0.675110 -0.316101 0.498474 0.442383 1445370221 0.675110 -0.316101 0.498474 0.442383 1445370221 0.675110 -0.316101 0.498474 0.442383 1445370221 0.675110 -0.316101 0.498474 0.442383 1445370221 0.675110 -0.316101 0.498474 0.442383 1445370221 0.675110 -0.316101 0.498474 0.442383 1445370221 0.659363 -0.340881 0.487000 0.460205 1445370221 0.659363 -0.340881 0.487000 0.460205 1445370221 0.659363 -0.340881 0.487000 0.460205 1445370221 0.659363 -0.340881 0.487000 0.460205 1445370221 0.659363 -0.340881 0.487000 0.460205 1445370221 0.659363 -0.340881 0.487000 0.460205 1445370221 0.644897 -0.355774 0.479370 0.477112 1445370221 0.644897 -0.355774 0.479370 0.477112 1445370221 0.644897 -0.355774 0.479370 0.477112 1445370221 0.644897 -0.355774 0.479370 0.477112 1445370221 0.644897 -0.355774 0.479370 0.477112 1445370222 0.644897 -0.355774 0.479370 0.477112 1445370222 0.623596 -0.373108 0.475830 0.495361 1445370222 0.623596 -0.373108 0.475830 0.495361 1445370222 0.623596 -0.373108 0.475830 0.495361 1445370222 0.623596 -0.373108 0.475830 0.495361 1445370222 0.623596 -0.373108 0.475830 0.495361 1445370222 0.623596 -0.373108 0.475830 0.495361 1445370222 0.601440 -0.401245 0.459961 0.515381 1445370222 0.601440 -0.401245 0.459961 0.515381 1445370222 0.601440 -0.401245 0.459961 0.515381 1445370222 0.601440 -0.401245 0.459961 0.515381 1445370222 0.601440 -0.401245 0.459961 0.515381 1445370222 0.601440 -0.401245 0.459961 0.515381 1445370222 0.601440 -0.401245 0.459961 0.515381 1445370222 0.593567 -0.411194 0.457947 0.518433 1445370222 0.593567 -0.411194 0.457947 0.518433 1445370222 0.593567 -0.411194 0.457947 0.518433 1445370222 0.593567 -0.411194 0.457947 0.518433 1445370222 0.593567 -0.411194 0.457947 0.518433 1445370222 0.614380 -0.385254 0.482239 0.491394 1445370222 0.614380 -0.385254 0.482239 0.491394 1445370222 0.614380 -0.385254 0.482239 0.491394 1445370222 0.614380 -0.385254 0.482239 0.491394 1445370222 0.614380 -0.385254 0.482239 0.491394 1445370222 0.614380 -0.385254 0.482239 0.491394 1445370222 0.614380 -0.385254 0.482239 0.491394 1445370222 0.630371 -0.369812 0.489624 0.475464 1445370222 0.630371 -0.369812 0.489624 0.475464 1445370222 0.630371 -0.369812 0.489624 0.475464 1445370222 0.630371 -0.369812 0.489624 0.475464 1445370222 0.630371 -0.369812 0.489624 0.475464 1445370222 0.630371 -0.369812 0.489624 0.475464 1445370222 0.642639 -0.358826 0.493591 0.463196 1445370222 0.642639 -0.358826 0.493591 0.463196 1445370222 0.642639 -0.358826 0.493591 0.463196 1445370222 0.642639 -0.358826 0.493591 0.463196 1445370222 0.642639 -0.358826 0.493591 0.463196 1445370222 0.642639 -0.358826 0.493591 0.463196 1445370222 0.671509 -0.316101 0.517151 0.426208 1445370222 0.671509 -0.316101 0.517151 0.426208 1445370222 0.671509 -0.316101 0.517151 0.426208 1445370222 0.671509 -0.316101 0.517151 0.426208 1445370222 0.671509 -0.316101 0.517151 0.426208 1445370222 0.671509 -0.316101 0.517151 0.426208 1445370222 0.671509 -0.316101 0.517151 0.426208 1445370222 0.692993 -0.278198 0.531189 0.400085 1445370222 0.692993 -0.278198 0.531189 0.400085 1445370222 0.692993 -0.278198 0.531189 0.400085 1445370222 0.692993 -0.278198 0.531189 0.400085 1445370222 0.692993 -0.278198 0.531189 0.400085 1445370222 0.680725 -0.307922 0.509827 0.426392 1445370222 0.680725 -0.307922 0.509827 0.426392 1445370222 0.680725 -0.307922 0.509827 0.426392 1445370222 0.680725 -0.307922 0.509827 0.426392 1445370222 0.680725 -0.307922 0.509827 0.426392 1445370222 0.680725 -0.307922 0.509827 0.426392 1445370222 0.648560 -0.363037 0.477295 0.468689 1445370222 0.648560 -0.363037 0.477295 0.468689 1445370222 0.648560 -0.363037 0.477295 0.468689 1445370222 0.648560 -0.363037 0.477295 0.468689 1445370222 0.648560 -0.363037 0.477295 0.468689 1445370222 0.648560 -0.363037 0.477295 0.468689 1445370222 0.648621 -0.357056 0.479126 0.471375 1445370222 0.648621 -0.357056 0.479126 0.471375 1445370222 0.648621 -0.357056 0.479126 0.471375 1445370222 0.648621 -0.357056 0.479126 0.471375 1445370222 0.648621 -0.357056 0.479126 0.471375 1445370222 0.648621 -0.357056 0.479126 0.471375 1445370222 0.640625 -0.359436 0.476990 0.482483 1445370222 0.640625 -0.359436 0.476990 0.482483 1445370222 0.640625 -0.359436 0.476990 0.482483 1445370222 0.640625 -0.359436 0.476990 0.482483 1445370222 0.640625 -0.359436 0.476990 0.482483 1445370222 0.640625 -0.359436 0.476990 0.482483 1445370222 0.622742 -0.385681 0.458862 0.502808 1445370222 0.622742 -0.385681 0.458862 0.502808 1445370222 0.622742 -0.385681 0.458862 0.502808 1445370222 0.622742 -0.385681 0.458862 0.502808 1445370222 0.622742 -0.385681 0.458862 0.502808 1445370222 0.622742 -0.385681 0.458862 0.502808 1445370222 0.621277 -0.388184 0.457092 0.504333 1445370222 0.621277 -0.388184 0.457092 0.504333 1445370222 0.621277 -0.388184 0.457092 0.504333 1445370222 0.621277 -0.388184 0.457092 0.504333 1445370222 0.621277 -0.388184 0.457092 0.504333 1445370222 0.621277 -0.388184 0.457092 0.504333 1445370222 0.621277 -0.388184 0.457092 0.504333 1445370222 0.630249 -0.370544 0.474121 0.490540 1445370222 0.630249 -0.370544 0.474121 0.490540 1445370222 0.630249 -0.370544 0.474121 0.490540 1445370222 0.630249 -0.370544 0.474121 0.490540 1445370222 0.630249 -0.370544 0.474121 0.490540 1445370222 0.630249 -0.370544 0.474121 0.490540 1445370222 0.630249 -0.370544 0.474121 0.490540 1445370222 0.636597 -0.362244 0.484131 0.478638 1445370222 0.636597 -0.362244 0.484131 0.478638 1445370222 0.636597 -0.362244 0.484131 0.478638 1445370222 0.636597 -0.362244 0.484131 0.478638 1445370222 0.636597 -0.362244 0.484131 0.478638 1445370222 0.636597 -0.362244 0.484131 0.478638 1445370222 0.654114 -0.350769 0.492188 0.454773 1445370222 0.654114 -0.350769 0.492188 0.454773 1445370222 0.654114 -0.350769 0.492188 0.454773 1445370222 0.654114 -0.350769 0.492188 0.454773 1445370222 0.654114 -0.350769 0.492188 0.454773 1445370222 0.675232 -0.317871 0.519714 0.415710 1445370222 0.675232 -0.317871 0.519714 0.415710 1445370222 0.675232 -0.317871 0.519714 0.415710 1445370222 0.675232 -0.317871 0.519714 0.415710 1445370222 0.675232 -0.317871 0.519714 0.415710 1445370222 0.675232 -0.317871 0.519714 0.415710 1445370222 0.675232 -0.317871 0.519714 0.415710 1445370223 0.696289 -0.277771 0.535278 0.389160 1445370223 0.696289 -0.277771 0.535278 0.389160 1445370223 0.696289 -0.277771 0.535278 0.389160 1445370223 0.696289 -0.277771 0.535278 0.389160 1445370223 0.682739 -0.304626 0.517334 0.416382 1445370223 0.682739 -0.304626 0.517334 0.416382 1445370223 0.682739 -0.304626 0.517334 0.416382 1445370223 0.682739 -0.304626 0.517334 0.416382 1445370223 0.682739 -0.304626 0.517334 0.416382 1445370223 0.682739 -0.304626 0.517334 0.416382 1445370223 0.662231 -0.337097 0.492615 0.452820 1445370223 0.662231 -0.337097 0.492615 0.452820 1445370223 0.662231 -0.337097 0.492615 0.452820 1445370223 0.662231 -0.337097 0.492615 0.452820 1445370223 0.662231 -0.337097 0.492615 0.452820 1445370223 0.656494 -0.332520 0.495789 0.460999 1445370223 0.656494 -0.332520 0.495789 0.460999 1445370223 0.656494 -0.332520 0.495789 0.460999 1445370223 0.656494 -0.332520 0.495789 0.460999 1445370223 0.656494 -0.332520 0.495789 0.460999 1445370223 0.656494 -0.332520 0.495789 0.460999 1445370223 0.656494 -0.332520 0.495789 0.460999 1445370223 0.642395 -0.350098 0.487732 0.476257 1445370223 0.642395 -0.350098 0.487732 0.476257 1445370223 0.642395 -0.350098 0.487732 0.476257 1445370223 0.642395 -0.350098 0.487732 0.476257 1445370223 0.642395 -0.350098 0.487732 0.476257 1445370223 0.642395 -0.350098 0.487732 0.476257 1445370223 0.623840 -0.381958 0.468140 0.495667 1445370223 0.623840 -0.381958 0.468140 0.495667 1445370223 0.623840 -0.381958 0.468140 0.495667 1445370223 0.623840 -0.381958 0.468140 0.495667 1445370223 0.623840 -0.381958 0.468140 0.495667 1445370223 0.623840 -0.381958 0.468140 0.495667 1445370223 0.623840 -0.381958 0.468140 0.495667 1445370223 0.621460 -0.387024 0.466309 0.496460 1445370223 0.621460 -0.387024 0.466309 0.496460 1445370223 0.621460 -0.387024 0.466309 0.496460 1445370223 0.621460 -0.387024 0.466309 0.496460 1445370223 0.621460 -0.387024 0.466309 0.496460 1445370223 0.621460 -0.387024 0.466309 0.496460 1445370223 0.626953 -0.377441 0.478699 0.484985 1445370223 0.626953 -0.377441 0.478699 0.484985 1445370223 0.626953 -0.377441 0.478699 0.484985 1445370223 0.626953 -0.377441 0.478699 0.484985 1445370223 0.626953 -0.377441 0.478699 0.484985 1445370223 0.626953 -0.377441 0.478699 0.484985 1445370223 0.628723 -0.379333 0.478088 0.481873 1445370223 0.628723 -0.379333 0.478088 0.481873 1445370223 0.628723 -0.379333 0.478088 0.481873 1445370223 0.628723 -0.379333 0.478088 0.481873 1445370223 0.628723 -0.379333 0.478088 0.481873 1445370223 0.628723 -0.379333 0.478088 0.481873 1445370223 0.628662 -0.385132 0.476501 0.478882 1445370223 0.628662 -0.385132 0.476501 0.478882 1445370223 0.628662 -0.385132 0.476501 0.478882 1445370223 0.628662 -0.385132 0.476501 0.478882 1445370223 0.628662 -0.385132 0.476501 0.478882 1445370223 0.628662 -0.385132 0.476501 0.478882 1445370223 0.644775 -0.365845 0.491882 0.456543 1445370223 0.644775 -0.365845 0.491882 0.456543 1445370223 0.644775 -0.365845 0.491882 0.456543 1445370223 0.644775 -0.365845 0.491882 0.456543 1445370223 0.644775 -0.365845 0.491882 0.456543 1445370223 0.644775 -0.365845 0.491882 0.456543 1445370223 0.665588 -0.338196 0.508118 0.429382 1445370223 0.665588 -0.338196 0.508118 0.429382 1445370223 0.665588 -0.338196 0.508118 0.429382 1445370223 0.665588 -0.338196 0.508118 0.429382 1445370223 0.665588 -0.338196 0.508118 0.429382 1445370223 0.665588 -0.338196 0.508118 0.429382 1445370223 0.673645 -0.335205 0.501343 0.427185 1445370223 0.673645 -0.335205 0.501343 0.427185 1445370223 0.673645 -0.335205 0.501343 0.427185 1445370223 0.673645 -0.335205 0.501343 0.427185 1445370223 0.673645 -0.335205 0.501343 0.427185 1445370223 0.673645 -0.335205 0.501343 0.427185 1445370223 0.673645 -0.335205 0.501343 0.427185 1445370223 0.658142 -0.370056 0.476868 0.449890 1445370223 0.658142 -0.370056 0.476868 0.449890 1445370223 0.658142 -0.370056 0.476868 0.449890 1445370223 0.658142 -0.370056 0.476868 0.449890 1445370223 0.658142 -0.370056 0.476868 0.449890 1445370223 0.658142 -0.370056 0.476868 0.449890 1445370223 0.644226 -0.387207 0.462097 0.470520 1445370223 0.644226 -0.387207 0.462097 0.470520 1445370223 0.644226 -0.387207 0.462097 0.470520 1445370223 0.644226 -0.387207 0.462097 0.470520 1445370223 0.644226 -0.387207 0.462097 0.470520 1445370223 0.644226 -0.387207 0.462097 0.470520 1445370223 0.644226 -0.387207 0.462097 0.470520 1445370223 0.646667 -0.371643 0.473816 0.468140 1445370223 0.646667 -0.371643 0.473816 0.468140 1445370223 0.646667 -0.371643 0.473816 0.468140 1445370223 0.646667 -0.371643 0.473816 0.468140 1445370223 0.646667 -0.371643 0.473816 0.468140 1445370223 0.646667 -0.371643 0.473816 0.468140 1445370223 0.640503 -0.376953 0.472839 0.473328 1445370223 0.640503 -0.376953 0.472839 0.473328 1445370223 0.640503 -0.376953 0.472839 0.473328 1445370223 0.640503 -0.376953 0.472839 0.473328 1445370223 0.640503 -0.376953 0.472839 0.473328 1445370223 0.640503 -0.376953 0.472839 0.473328 1445370223 0.640503 -0.376953 0.472839 0.473328 1445370223 0.631958 -0.388733 0.467468 0.480591 1445370223 0.631958 -0.388733 0.467468 0.480591 1445370223 0.631958 -0.388733 0.467468 0.480591 1445370223 0.631958 -0.388733 0.467468 0.480591 1445370223 0.631958 -0.388733 0.467468 0.480591 1445370223 0.635010 -0.380798 0.475830 0.474609 1445370224 0.635010 -0.380798 0.475830 0.474609 1445370224 0.635010 -0.380798 0.475830 0.474609 1445370224 0.635010 -0.380798 0.475830 0.474609 1445370224 0.635010 -0.380798 0.475830 0.474609 1445370224 0.635010 -0.380798 0.475830 0.474609 1445370224 0.640015 -0.370056 0.484863 0.467163 1445370224 0.640015 -0.370056 0.484863 0.467163 1445370224 0.640015 -0.370056 0.484863 0.467163 1445370224 0.640015 -0.370056 0.484863 0.467163 1445370224 0.640015 -0.370056 0.484863 0.467163 1445370224 0.640015 -0.370056 0.484863 0.467163 1445370224 0.632629 -0.380676 0.478577 0.475098 1445370224 0.632629 -0.380676 0.478577 0.475098 1445370224 0.632629 -0.380676 0.478577 0.475098 1445370224 0.632629 -0.380676 0.478577 0.475098 1445370224 0.632629 -0.380676 0.478577 0.475098 1445370224 0.632629 -0.380676 0.478577 0.475098 1445370224 0.635315 -0.378235 0.481140 0.470886 1445370224 0.635315 -0.378235 0.481140 0.470886 1445370224 0.635315 -0.378235 0.481140 0.470886 1445370224 0.635315 -0.378235 0.481140 0.470886 1445370224 0.635315 -0.378235 0.481140 0.470886 1445370224 0.635315 -0.378235 0.481140 0.470886 1445370224 0.635315 -0.378235 0.481140 0.470886 1445370224 0.645874 -0.358704 0.492310 0.460144 1445370224 0.645874 -0.358704 0.492310 0.460144 1445370224 0.645874 -0.358704 0.492310 0.460144 1445370224 0.645874 -0.358704 0.492310 0.460144 1445370224 0.645874 -0.358704 0.492310 0.460144 1445370224 0.645874 -0.358704 0.492310 0.460144 1445370224 0.653076 -0.349915 0.495361 0.453430 1445370224 0.653076 -0.349915 0.495361 0.453430 1445370224 0.653076 -0.349915 0.495361 0.453430 1445370224 0.653076 -0.349915 0.495361 0.453430 1445370224 0.653076 -0.349915 0.495361 0.453430 1445370224 0.653076 -0.349915 0.495361 0.453430 1445370224 0.653076 -0.349915 0.495361 0.453430 1445370224 0.654907 -0.353943 0.485474 0.458313 1445370224 0.654907 -0.353943 0.485474 0.458313 1445370224 0.654907 -0.353943 0.485474 0.458313 1445370224 0.654907 -0.353943 0.485474 0.458313 1445370224 0.654907 -0.353943 0.485474 0.458313 1445370224 0.654907 -0.353943 0.485474 0.458313 1445370224 0.639465 -0.376892 0.467590 0.479919 1445370224 0.639465 -0.376892 0.467590 0.479919 1445370224 0.639465 -0.376892 0.467590 0.479919 1445370224 0.639465 -0.376892 0.467590 0.479919 1445370224 0.639465 -0.376892 0.467590 0.479919 1445370224 0.634888 -0.379089 0.465759 0.486023 1445370224 0.634888 -0.379089 0.465759 0.486023 1445370224 0.634888 -0.379089 0.465759 0.486023 1445370224 0.634888 -0.379089 0.465759 0.486023 1445370224 0.634888 -0.379089 0.465759 0.486023 1445370224 0.634888 -0.379089 0.465759 0.486023 1445370224 0.635010 -0.374084 0.469421 0.486267 1445370224 0.635010 -0.374084 0.469421 0.486267 1445370224 0.635010 -0.374084 0.469421 0.486267 1445370224 0.635010 -0.374084 0.469421 0.486267 1445370224 0.635010 -0.374084 0.469421 0.486267 1445370224 0.635010 -0.374084 0.469421 0.486267 1445370224 0.624939 -0.383606 0.469055 0.492126 1445370224 0.624939 -0.383606 0.469055 0.492126 1445370224 0.624939 -0.383606 0.469055 0.492126 1445370224 0.624939 -0.383606 0.469055 0.492126 1445370224 0.624939 -0.383606 0.469055 0.492126 1445370224 0.624939 -0.383606 0.469055 0.492126 1445370224 0.617676 -0.388428 0.474915 0.491943 1445370224 0.617676 -0.388428 0.474915 0.491943 1445370224 0.617676 -0.388428 0.474915 0.491943 1445370224 0.617676 -0.388428 0.474915 0.491943 1445370224 0.617676 -0.388428 0.474915 0.491943 1445370224 0.617676 -0.388428 0.474915 0.491943 1445370224 0.617676 -0.388428 0.474915 0.491943 1445370224 0.608826 -0.391052 0.481750 0.494202 1445370224 0.608826 -0.391052 0.481750 0.494202 1445370224 0.608826 -0.391052 0.481750 0.494202 1445370224 0.608826 -0.391052 0.481750 0.494202 1445370224 0.608826 -0.391052 0.481750 0.494202 1445370224 0.608826 -0.391052 0.481750 0.494202 1445370224 0.595642 -0.401306 0.481079 0.502625 1445370224 0.595642 -0.401306 0.481079 0.502625 1445370224 0.595642 -0.401306 0.481079 0.502625 1445370224 0.595642 -0.401306 0.481079 0.502625 1445370224 0.595642 -0.401306 0.481079 0.502625 1445370224 0.595642 -0.401306 0.481079 0.502625 1445370224 0.591797 -0.402466 0.481323 0.506042 1445370224 0.591797 -0.402466 0.481323 0.506042 1445370224 0.591797 -0.402466 0.481323 0.506042 1445370224 0.591797 -0.402466 0.481323 0.506042 1445370224 0.591797 -0.402466 0.481323 0.506042 1445370224 0.591797 -0.402466 0.481323 0.506042 1445370224 0.598267 -0.390991 0.489807 0.499268 1445370224 0.598267 -0.390991 0.489807 0.499268 1445370224 0.598267 -0.390991 0.489807 0.499268 1445370224 0.598267 -0.390991 0.489807 0.499268 1445370224 0.598267 -0.390991 0.489807 0.499268 1445370224 0.598267 -0.390991 0.489807 0.499268 1445370224 0.610413 -0.379578 0.497620 0.485352 1445370224 0.610413 -0.379578 0.497620 0.485352 1445370224 0.610413 -0.379578 0.497620 0.485352 1445370224 0.610413 -0.379578 0.497620 0.485352 1445370224 0.610413 -0.379578 0.497620 0.485352 1445370224 0.610413 -0.379578 0.497620 0.485352 1445370224 0.610413 -0.379578 0.497620 0.485352 1445370224 0.623108 -0.366455 0.503235 0.473389 1445370224 0.623108 -0.366455 0.503235 0.473389 1445370224 0.623108 -0.366455 0.503235 0.473389 1445370224 0.623108 -0.366455 0.503235 0.473389 1445370224 0.623108 -0.366455 0.503235 0.473389 1445370224 0.623108 -0.366455 0.503235 0.473389 1445370224 0.623108 -0.366455 0.503235 0.473389 1445370224 0.615601 -0.375427 0.491455 0.488342 1445370224 0.615601 -0.375427 0.491455 0.488342 1445370225 0.615601 -0.375427 0.491455 0.488342 1445370225 0.615601 -0.375427 0.491455 0.488342 1445370225 0.615601 -0.375427 0.491455 0.488342 1445370225 0.606934 -0.383179 0.485413 0.499084 1445370225 0.606934 -0.383179 0.485413 0.499084 1445370225 0.606934 -0.383179 0.485413 0.499084 1445370225 0.606934 -0.383179 0.485413 0.499084 1445370225 0.606934 -0.383179 0.485413 0.499084 1445370225 0.606934 -0.383179 0.485413 0.499084 1445370225 0.606934 -0.383179 0.485413 0.499084 1445370225 0.612000 -0.374695 0.489624 0.495239 1445370225 0.612000 -0.374695 0.489624 0.495239 1445370225 0.612000 -0.374695 0.489624 0.495239 1445370225 0.612000 -0.374695 0.489624 0.495239 1445370225 0.612000 -0.374695 0.489624 0.495239 1445370225 0.612000 -0.374695 0.489624 0.495239 1445370225 0.604248 -0.390320 0.480835 0.501221 1445370225 0.604248 -0.390320 0.480835 0.501221 1445370225 0.604248 -0.390320 0.480835 0.501221 1445370225 0.604248 -0.390320 0.480835 0.501221 1445370225 0.604248 -0.390320 0.480835 0.501221 1445370225 0.604248 -0.390320 0.480835 0.501221 1445370225 0.596252 -0.409302 0.471069 0.505005 1445370225 0.596252 -0.409302 0.471069 0.505005 1445370225 0.596252 -0.409302 0.471069 0.505005 1445370225 0.596252 -0.409302 0.471069 0.505005 1445370225 0.596252 -0.409302 0.471069 0.505005 1445370225 0.596252 -0.409302 0.471069 0.505005 1445370225 0.599609 -0.409302 0.474792 0.497437 1445370225 0.599609 -0.409302 0.474792 0.497437 1445370225 0.599609 -0.409302 0.474792 0.497437 1445370225 0.599609 -0.409302 0.474792 0.497437 1445370225 0.599609 -0.409302 0.474792 0.497437 1445370225 0.599609 -0.409302 0.474792 0.497437 1445370225 0.609985 -0.396973 0.484131 0.485596 1445370225 0.609985 -0.396973 0.484131 0.485596 1445370225 0.609985 -0.396973 0.484131 0.485596 1445370225 0.609985 -0.396973 0.484131 0.485596 1445370225 0.609985 -0.396973 0.484131 0.485596 1445370225 0.609985 -0.396973 0.484131 0.485596 1445370225 0.613831 -0.394409 0.484741 0.482300 1445370225 0.613831 -0.394409 0.484741 0.482300 1445370225 0.613831 -0.394409 0.484741 0.482300 1445370225 0.613831 -0.394409 0.484741 0.482300 1445370225 0.613831 -0.394409 0.484741 0.482300 1445370225 0.613831 -0.394409 0.484741 0.482300 1445370225 0.613831 -0.394409 0.484741 0.482300 1445370225 0.620544 -0.387878 0.487061 0.476685 1445370225 0.620544 -0.387878 0.487061 0.476685 1445370225 0.620544 -0.387878 0.487061 0.476685 1445370225 0.620544 -0.387878 0.487061 0.476685 1445370225 0.620544 -0.387878 0.487061 0.476685 1445370225 0.620544 -0.387878 0.487061 0.476685 1445370225 0.620544 -0.387878 0.487061 0.476685 1445370225 0.633240 -0.370239 0.498535 0.461792 1445370225 0.633240 -0.370239 0.498535 0.461792 1445370225 0.633240 -0.370239 0.498535 0.461792 1445370225 0.633240 -0.370239 0.498535 0.461792 1445370225 0.633240 -0.370239 0.498535 0.461792 1445370225 0.655457 -0.341797 0.513977 0.435120 1445370225 0.655457 -0.341797 0.513977 0.435120 1445370225 0.655457 -0.341797 0.513977 0.435120 1445370225 0.655457 -0.341797 0.513977 0.435120 1445370225 0.655457 -0.341797 0.513977 0.435120 1445370225 0.655457 -0.341797 0.513977 0.435120 1445370225 0.655457 -0.341797 0.513977 0.435120 1445370225 0.667297 -0.329407 0.513123 0.427612 1445370225 0.667297 -0.329407 0.513123 0.427612 1445370225 0.667297 -0.329407 0.513123 0.427612 1445370225 0.667297 -0.329407 0.513123 0.427612 1445370225 0.667297 -0.329407 0.513123 0.427612 1445370225 0.667297 -0.329407 0.513123 0.427612 1445370225 0.655151 -0.351135 0.498901 0.445557 1445370225 0.655151 -0.351135 0.498901 0.445557 1445370225 0.655151 -0.351135 0.498901 0.445557 1445370225 0.655151 -0.351135 0.498901 0.445557 1445370225 0.655151 -0.351135 0.498901 0.445557 1445370225 0.655151 -0.351135 0.498901 0.445557 1445370225 0.647949 -0.361267 0.489868 0.457825 1445370225 0.647949 -0.361267 0.489868 0.457825 1445370225 0.647949 -0.361267 0.489868 0.457825 1445370225 0.647949 -0.361267 0.489868 0.457825 1445370225 0.647949 -0.361267 0.489868 0.457825 1445370225 0.647949 -0.361267 0.489868 0.457825 1445370225 0.639954 -0.369324 0.484924 0.467834 1445370225 0.639954 -0.369324 0.484924 0.467834 1445370225 0.639954 -0.369324 0.484924 0.467834 1445370225 0.639954 -0.369324 0.484924 0.467834 1445370225 0.639954 -0.369324 0.484924 0.467834 1445370225 0.639954 -0.369324 0.484924 0.467834 1445370225 0.626221 -0.392578 0.471008 0.481445 1445370225 0.626221 -0.392578 0.471008 0.481445 1445370225 0.626221 -0.392578 0.471008 0.481445 1445370225 0.626221 -0.392578 0.471008 0.481445 1445370225 0.626221 -0.392578 0.471008 0.481445 1445370225 0.626221 -0.392578 0.471008 0.481445 1445370225 0.618225 -0.412048 0.458618 0.487427 1445370225 
0.614563 -0.422485 0.417725 0.518860 1445370228 0.614563 -0.422485 0.417725 0.518860 1445370228 0.653198 -0.468384 0.359253 0.474182 1445370228 0.653198 -0.468384 0.359253 0.474182 1445370228 0.653198 -0.468384 0.359253 0.474182 1445370228 0.653198 -0.468384 0.359253 0.474182 1445370228 0.653198 -0.468384 0.359253 0.474182 1445370228 0.653198 -0.468384 0.359253 0.474182 1445370228 0.669739 -0.501831 0.330383 0.436340 1445370228 0.669739 -0.501831 0.330383 0.436340 1445370228 0.669739 -0.501831 0.330383 0.436340 1445370228 0.669739 -0.501831 0.330383 0.436340 1445370228 0.669739 -0.501831 0.330383 0.436340 1445370228 0.669739 -0.501831 0.330383 0.436340 1445370228 0.672180 -0.508301 0.343750 0.414185 1445370228 0.672180 -0.508301 0.343750 0.414185 1445370228 0.672180 -0.508301 0.343750 0.414185 1445370228 0.672180 -0.508301 0.343750 0.414185 1445370228 0.672180 -0.508301 0.343750 0.414185 1445370228 0.672180 -0.508301 0.343750 0.414185 1445370228 0.679504 -0.493408 0.361755 0.404846 1445370228 0.679504 -0.493408 0.361755 0.404846 1445370228 0.679504 -0.493408 0.361755 0.404846 1445370228 0.679504 -0.493408 0.361755 0.404846 1445370228 0.679504 -0.493408 0.361755 0.404846 1445370228 0.689148 -0.503845 0.341431 0.393127 1445370228 0.689148 -0.503845 0.341431 0.393127 1445370228 0.689148 -0.503845 0.341431 0.393127 1445370228 0.689148 -0.503845 0.341431 0.393127 1445370228 0.689148 -0.503845 0.341431 0.393127 1445370228 0.689148 -0.503845 0.341431 0.393127 1445370228 0.715820 -0.519592 0.284546 0.369568 1445370228 0.715820 -0.519592 0.284546 0.369568 1445370228 0.715820 -0.519592 0.284546 0.369568 1445370228 0.715820 -0.519592 0.284546 0.369568 1445370228 0.715820 -0.519592 0.284546 0.369568 1445370228 0.715820 -0.519592 0.284546 0.369568 1445370229 0.715820 -0.519592 0.284546 0.369568 1445370229 0.742249 -0.553711 0.202637 0.318359 1445370229 0.742249 -0.553711 0.202637 0.318359 1445370229 0.742249 -0.553711 0.202637 0.318359 1445370229 0.742249 -0.553711 0.202637 0.318359 1445370229 0.742249 -0.553711 0.202637 0.318359 1445370229 0.774902 -0.561035 0.150208 0.249268 1445370229 0.774902 -0.561035 0.150208 0.249268 1445370229 0.774902 -0.561035 0.150208 0.249268 1445370229 0.774902 -0.561035 0.150208 0.249268 1445370229 0.774902 -0.561035 0.150208 0.249268 1445370229 0.774902 -0.561035 0.150208 0.249268 1445370229 0.774902 -0.561035 0.150208 0.249268 1445370229 0.834473 -0.505249 0.136230 0.172668 1445370229 0.834473 -0.505249 0.136230 0.172668 1445370229 0.834473 -0.505249 0.136230 0.172668 1445370229 0.834473 -0.505249 0.136230 0.172668 1445370229 0.834473 -0.505249 0.136230 0.172668 1445370229 0.834473 -0.505249 0.136230 0.172668 1445370229 0.893982 -0.432007 0.086853 0.080994 1445370229 0.893982 -0.432007 0.086853 0.080994 1445370229 0.893982 -0.432007 0.086853 0.080994 1445370229 0.893982 -0.432007 0.086853 0.080994 1445370229 0.893982 -0.432007 0.086853 0.080994 1445370229 0.893982 -0.432007 0.086853 0.080994 1445370229 0.921570 -0.382202 0.064026 0.023010 1445370229 0.921570 -0.382202 0.064026 0.023010 1445370229 0.921570 -0.382202 0.064026 0.023010 1445370229 0.921570 -0.382202 0.064026 0.023010 1445370229 0.921570 -0.382202 0.064026 0.023010 1445370229 0.921570 -0.382202 0.064026 0.023010 1445370229 0.921570 -0.382202 0.064026 0.023010 1445370229 0.905151 -0.411011 0.080627 0.072449 1445370229 0.905151 -0.411011 0.080627 0.072449 1445370229 0.905151 -0.411011 0.080627 0.072449 1445370229 0.905151 -0.411011 0.080627 0.072449 1445370229 0.905151 -0.411011 0.080627 0.072449 1445370229 0.905151 -0.411011 0.080627 0.072449 1445370229 0.905151 -0.411011 0.080627 0.072449 1445370229 0.858521 -0.491882 0.095825 0.108643 1445370229 0.858521 -0.491882 0.095825 0.108643 1445370229 0.858521 -0.491882 0.095825 0.108643 1445370229 0.858521 -0.491882 0.095825 0.108643 1445370229 0.858521 -0.491882 0.095825 0.108643 1445370229 0.858521 -0.491882 0.095825 0.108643 1445370229 0.819641 -0.514832 0.184509 0.170288 1445370229 0.819641 -0.514832 0.184509 0.170288 1445370229 0.819641 -0.514832 0.184509 0.170288 1445370229 0.819641 -0.514832 0.184509 0.170288 1445370229 0.819641 -0.514832 0.184509 0.170288 1445370229 0.819641 -0.514832 0.184509 0.170288 1445370229 0.765381 -0.518494 0.243103 0.293579 1445370229 0.765381 -0.518494 0.243103 0.293579 1445370229 0.765381 -0.518494 0.243103 0.293579 1445370229 0.765381 -0.518494 0.243103 0.293579 1445370229 0.765381 -0.518494 0.243103 0.293579 1445370229 0.765381 -0.518494 0.243103 0.293579 1445370229 0.644409 -0.591858 0.325012 0.358826 1445370229 0.644409 -0.591858 0.325012 0.358826 1445370229 0.644409 -0.591858 0.325012 0.358826 1445370229 0.644409 -0.591858 0.325012 0.358826 1445370229 0.644409 -0.591858 0.325012 0.358826 1445370229 0.644409 -0.591858 0.325012 0.358826 1445370229 0.657654 -0.582458 0.328918 0.346375 1445370229 0.657654 -0.582458 0.328918 0.346375 1445370229 0.657654 -0.582458 0.328918 0.346375 1445370229 0.657654 -0.582458 0.328918 0.346375 1445370229 0.657654 -0.582458 0.328918 0.346375 1445370229 0.657654 -0.582458 0.328918 0.346375 1445370229 0.657654 -0.582458 0.328918 0.346375 1445370229 0.711304 -0.596375 0.243713 0.281006 1445370229 0.711304 -0.596375 0.243713 0.281006 1445370229 0.711304 -0.596375 0.243713 0.281006 1445370229 0.711304 -0.596375 0.243713 0.281006 1445370229 0.711304 -0.596375 0.243713 0.281006 1445370229 0.711304 -0.596375 0.243713 0.281006 1445370229 0.788269 -0.553955 0.189026 0.189758 1445370229 0.788269 -0.553955 0.189026 0.189758 1445370229 0.788269 -0.553955 0.189026 0.189758 1445370229 0.788269 -0.553955 0.189026 0.189758 1445370229 0.788269 -0.553955 0.189026 0.189758 1445370229 0.865540 -0.470459 0.139587 0.100281 1445370229 0.865540 -0.470459 0.139587 0.100281 1445370229 0.865540 -0.470459 0.139587 0.100281 1445370229 0.865540 -0.470459 0.139587 0.100281 1445370229 0.865540 -0.470459 0.139587 0.100281 1445370229 0.865540 -0.470459 0.139587 0.100281 1445370229 0.865540 -0.470459 0.139587 0.100281 1445370229 0.921021 -0.382202 0.073608 0.012634 1445370229 0.921021 -0.382202 0.073608 0.012634 1445370229 0.921021 -0.382202 0.073608 0.012634 1445370229 0.921021 -0.382202 0.073608 0.012634 1445370229 0.921021 -0.382202 0.073608 0.012634 1445370229 0.921021 -0.382202 0.073608 0.012634 1445370229 0.952209 -0.300842 0.049622 -0.015137 1445370229 0.952209 -0.300842 0.049622 -0.015137 1445370229 0.952209 -0.300842 0.049622 -0.015137 1445370229 0.952209 -0.300842 0.049622 -0.015137 1445370229 0.952209 -0.300842 0.049622 -0.015137 1445370229 0.952209 -0.300842 0.049622 -0.015137 1445370229 0.897949 -0.428955 0.080444 0.055969 1445370229 0.897949 -0.428955 0.080444 0.055969 1445370229 0.897949 -0.428955 0.080444 0.055969 1445370229 0.897949 -0.428955 0.080444 0.055969 1445370229 0.897949 -0.428955 0.080444 0.055969 1445370229 0.897949 -0.428955 0.080444 0.055969 1445370229 0.859436 -0.487854 0.104065 0.111877 1445370229 0.859436 -0.487854 0.104065 0.111877 1445370229 0.859436 -0.487854 0.104065 0.111877 1445370229 0.859436 -0.487854 0.104065 0.111877 1445370229 0.859436 -0.487854 0.104065 0.111877 1445370229 0.859436 -0.487854 0.104065 0.111877 1445370229 0.859436 -0.487854 0.104065 0.111877 1445370230 0.854309 -0.449158 0.193237 0.176208 1445370230 0.854309 -0.449158 0.193237 0.176208 1445370230 0.854309 -0.449158 0.193237 0.176208 1445370230 0.854309 -0.449158 0.193237 0.176208 1445370230 0.854309 -0.449158 0.193237 0.176208 1445370230 0.798767 -0.466309 0.252319 0.284241 1445370230 0.798767 -0.466309 0.252319 0.284241 1445370230 0.798767 -0.466309 0.252319 0.284241 1445370230 0.798767 -0.466309 0.252319 0.284241 1445370230 0.798767 -0.466309 0.252319 0.284241 1445370230 0.678467 -0.568787 0.286194 0.366394 1445370230 0.678467 -0.568787 0.286194 0.366394 1445370230 0.678467 -0.568787 0.286194 0.366394 1445370230 0.678467 -0.568787 0.286194 0.366394 1445370230 0.678467 -0.568787 0.286194 0.366394 1445370230 0.678467 -0.568787 0.286194 0.366394 1445370230 0.656067 -0.581543 0.302002 0.374390 1445370230 0.656067 -0.581543 0.302002 0.374390 1445370230 0.656067 -0.581543 0.302002 0.374390 1445370230 0.656067 -0.581543 0.302002 0.374390 1445370230 0.656067 -0.581543 0.302002 0.374390 1445370230 0.656067 -0.581543 0.302002 0.374390 1445370230 0.703613 -0.596924 0.225830 0.312317 1445370230 0.703613 -0.596924 0.225830 0.312317 1445370230 0.703613 -0.596924 0.225830 0.312317 1445370230 0.703613 -0.596924 0.225830 0.312317 1445370230 0.703613 -0.596924 0.225830 0.312317 1445370230 0.703613 -0.596924 0.225830 0.312317 1445370230 0.779968 -0.560852 0.173645 0.216431 1445370230 0.779968 -0.560852 0.173645 0.216431 1445370230 0.779968 -0.560852 0.173645 0.216431 1445370230 0.779968 -0.560852 0.173645 0.216431 1445370230 0.779968 -0.560852 0.173645 0.216431 1445370230 0.779968 -0.560852 0.173645 0.216431 1445370230 0.858276 -0.485107 0.121521 0.114746 1445370230 0.858276 -0.485107 0.121521 0.114746 1445370230 0.858276 -0.485107 0.121521 0.114746 1445370230 0.858276 -0.485107 0.121521 0.114746 1445370230 0.858276 -0.485107 0.121521 0.114746 1445370230 0.858276 -0.485107 0.121521 0.114746 1445370230 0.910522 -0.409607 0.054382 0.013855 1445370230 0.910522 -0.409607 0.054382 0.013855 1445370230 0.910522 -0.409607 0.054382 0.013855 1445370230 0.910522 -0.409607 0.054382 0.013855 1445370230 0.910522 -0.409607 0.054382 0.013855 1445370230 0.910522 -0.409607 0.054382 0.013855 1445370230 0.953552 -0.299805 0.028809 -0.005798 1445370230 0.953552 -0.299805 0.028809 -0.005798 1445370230 0.953552 -0.299805 0.028809 -0.005798 1445370230 0.953552 -0.299805 0.028809 -0.005798 1445370230 0.953552 -0.299805 0.028809 -0.005798 1445370230 0.953552 -0.299805 0.028809 -0.005798 1445370230 0.886536 -0.456665 0.056213 0.048157 1445370230 0.886536 -0.456665 0.056213 0.048157 1445370230 0.886536 -0.456665 0.056213 0.048157 1445370230 0.886536 -0.456665 0.056213 0.048157 1445370230 0.886536 -0.456665 0.056213 0.048157 1445370230 0.886536 -0.456665 0.056213 0.048157 1445370230 0.836792 -0.531311 0.078247 0.106262 1445370230 0.836792 -0.531311 0.078247 0.106262 1445370230 0.836792 -0.531311 0.078247 0.106262 1445370230 0.836792 -0.531311 0.078247 0.106262 1445370230 0.836792 -0.531311 0.078247 0.106262 1445370230 0.836792 -0.531311 0.078247 0.106262 1445370230 0.836792 -0.531311 0.078247 0.106262 1445370230 0.824646 -0.509583 0.175110 0.171936 1445370230 0.824646 -0.509583 0.175110 0.171936 1445370230 0.824646 -0.509583 0.175110 0.171936 1445370230 0.824646 -0.509583 0.175110 0.171936 1445370230 0.824646 -0.509583 0.175110 0.171936 1445370230 0.824646 -0.509583 0.175110 0.171936 1445370230 0.768616 -0.526062 0.262756 0.251892 1445370230 0.768616 -0.526062 0.262756 0.251892 1445370230 0.768616 -0.526062 0.262756 0.251892 1445370230 0.768616 -0.526062 0.262756 0.251892 1445370230 0.768616 -0.526062 0.262756 0.251892 1445370230 0.768616 -0.526062 0.262756 0.251892 1445370230 0.640564 -0.620239 0.309265 0.330566 1445370230 0.640564 -0.620239 0.309265 0.330566 1445370230 0.640564 -0.620239 0.309265 0.330566 1445370230 0.640564 -0.620239 0.309265 0.330566 1445370230 0.640564 -0.620239 0.309265 0.330566 1445370230 0.640564 -0.620239 0.309265 0.330566 1445370230 0.604065 -0.637329 0.330444 0.345886 1445370230 0.604065 -0.637329 0.330444 0.345886 1445370230 0.604065 -0.637329 0.330444 0.345886 1445370230 0.604065 -0.637329 0.330444 0.345886 1445370230 0.604065 -0.637329 0.330444 0.345886 1445370230 0.604065 -0.637329 0.330444 0.345886 1445370230 0.662537 -0.612305 0.299377 0.310669 1445370230 0.662537 -0.612305 0.299377 0.310669 1445370230 0.662537 -0.612305 0.299377 0.310669 1445370230 0.662537 -0.612305 0.299377 0.310669 1445370230 0.662537 -0.612305 0.299377 0.310669 1445370230 0.716919 -0.608459 0.225159 0.255188 1445370230 0.716919 -0.608459 0.225159 0.255188 1445370230 0.716919 -0.608459 0.225159 0.255188 1445370230 0.716919 -0.608459 0.225159 0.255188 1445370230 0.789978 -0.560852 0.177551 0.172546 1445370230 0.789978 -0.560852 0.177551 0.172546 1445370230 0.789978 -0.560852 0.177551 0.172546 1445370230 0.789978 -0.560852 0.177551 0.172546 1445370230 0.789978 -0.560852 0.177551 0.172546 1445370230 0.789978 -0.560852 0.177551 0.172546 1445370230 0.789978 -0.560852 0.177551 0.172546 1445370230 0.850037 -0.505981 0.120056 0.083130 1445370231 0.850037 -0.505981 0.120056 0.083130 1445370231 0.850037 -0.505981 0.120056 0.083130 1445370231 0.850037 -0.505981 0.120056 0.083130 1445370231 0.850037 -0.505981 0.120056 0.083130 1445370231 0.850037 -0.505981 0.120056 0.083130 1445370231 0.908997 -0.412659 0.058594 0.002075 1445370231 0.908997 -0.412659 0.058594 0.002075 1445370231 0.908997 -0.412659 0.058594 0.002075 1445370231 0.908997 -0.412659 0.058594 0.002075 1445370231 0.908997 -0.412659 0.058594 0.002075 1445370231 0.934509 -0.351624 0.041687 0.036316 1445370231 0.934509 -0.351624 0.041687 0.036316 1445370231 0.934509 -0.351624 0.041687 0.036316 1445370231 0.934509 -0.351624 0.041687 0.036316 1445370231 0.934509 -0.351624 0.041687 0.036316 1445370231 0.859802 -0.501587 0.057373 0.076538 1445370231 0.859802 -0.501587 0.057373 0.076538 1445370231 0.859802 -0.501587 0.057373 0.076538 1445370231 0.859802 -0.501587 0.057373 0.076538 1445370231 0.859802 -0.501587 0.057373 0.076538 1445370231 0.859802 -0.501587 0.057373 0.076538 1445370231 0.835571 -0.518372 0.123352 0.133850 1445370231 0.835571 -0.518372 0.123352 0.133850 1445370231 0.835571 -0.518372 0.123352 0.133850 1445370231 0.835571 -0.518372 0.123352 0.133850 1445370231 0.835571 -0.518372 0.123352 0.133850 1445370231 0.835571 -0.518372 0.123352 0.133850 1445370231 0.835571 -0.518372 0.123352 0.133850 1445370231 0.812073 -0.493042 0.242798 0.196167 1445370231 0.812073 -0.493042 0.242798 0.196167 1445370231 0.812073 -0.493042 0.242798 0.196167 1445370231 0.812073 -0.493042 0.242798 0.196167 1445370231 0.812073 -0.493042 0.242798 0.196167 1445370231 0.723816 -0.541443 0.316956 0.287170 1445370231 0.723816 -0.541443 0.316956 0.287170 1445370231 0.723816 -0.541443 0.316956 0.287170 1445370231 0.723816 -0.541443 0.316956 0.287170 1445370231 0.723816 -0.541443 0.316956 0.287170 1445370231 0.723816 -0.541443 0.316956 0.287170 1445370231 0.602722 -0.593811 0.401611 0.350342 1445370231 0.602722 -0.593811 0.401611 0.350342 1445370231 0.602722 -0.593811 0.401611 0.350342 1445370231 0.602722 -0.593811 0.401611 0.350342 1445370231 0.602722 -0.593811 0.401611 0.350342 1445370231 0.602722 -0.593811 0.401611 0.350342 1445370231 0.636475 -0.570313 0.394836 0.337158 1445370231 0.636475 -0.570313 0.394836 0.337158 1445370231 0.636475 -0.570313 0.394836 0.337158 1445370231 0.636475 -0.570313 0.394836 0.337158 1445370231 0.636475 -0.570313 0.394836 0.337158 1445370231 0.636475 -0.570313 0.394836 0.337158 1445370231 0.636475 -0.570313 0.394836 0.337158 1445370231 0.679260 -0.597900 0.294067 0.307495 1445370231 0.679260 -0.597900 0.294067 0.307495 1445370231 0.679260 -0.597900 0.294067 0.307495 1445370231 0.679260 -0.597900 0.294067 0.307495 1445370231 0.679260 -0.597900 0.294067 0.307495 1445370231 0.679260 -0.597900 0.294067 0.307495 1445370231 0.741272 -0.585938 0.214722 0.247009 1445370231 0.741272 -0.585938 0.214722 0.247009 1445370231 0.741272 -0.585938 0.214722 0.247009 1445370231 0.741272 -0.585938 0.214722 0.247009 1445370231 0.741272 -0.585938 0.214722 0.247009 1445370231 0.741272 -0.585938 0.214722 0.247009 1445370231 0.819824 -0.523926 0.161865 0.164673 1445370231 0.819824 -0.523926 0.161865 0.164673 1445370231 0.819824 -0.523926 0.161865 0.164673 1445370231 0.819824 -0.523926 0.161865 0.164673 1445370231 0.819824 -0.523926 0.161865 0.164673 1445370231 0.819824 -0.523926 0.161865 0.164673 1445370231 0.819824 -0.523926 0.161865 0.164673 1445370231 0.870178 -0.479919 0.087646 0.068970 1445370231 0.870178 -0.479919 0.087646 0.068970 1445370231 0.870178 -0.479919 0.087646 0.068970 1445370231 0.870178 -0.479919 0.087646 0.068970 1445370231 0.870178 -0.479919 0.087646 0.068970 1445370231 0.870178 -0.479919 0.087646 0.068970 1445370231 0.929443 -0.366760 0.037659 0.012268 1445370231 0.929443 -0.366760 0.037659 0.012268 1445370231 0.929443 -0.366760 0.037659 0.012268 1445370231 0.929443 -0.366760 0.037659 0.012268 1445370231 0.929443 -0.366760 0.037659 0.012268 1445370231 0.929443 -0.366760 0.037659 0.012268 1445370231 0.917480 -0.389404 0.044128 0.067688 1445370231 0.917480 -0.389404 0.044128 0.067688 1445370231 0.917480 -0.389404 0.044128 0.067688 1445370231 0.917480 -0.389404 0.044128 0.067688 1445370231 0.917480 -0.389404 0.044128 0.067688 1445370231 0.917480 -0.389404 0.044128 0.067688 1445370231 0.917480 -0.389404 0.044128 0.067688 1445370231 0.845215 -0.519043 0.071106 0.105530 1445370231 0.845215 -0.519043 0.071106 0.105530 1445370231 0.845215 -0.519043 0.071106 0.105530 1445370231 0.845215 -0.519043 0.071106 0.105530 1445370231 0.845215 -0.519043 0.071106 0.105530 1445370231 0.845215 -0.519043 0.071106 0.105530 1445370231 0.804871 -0.541687 0.173340 0.169434 1445370231 0.804871 -0.541687 0.173340 0.169434 1445370231 0.804871 -0.541687 0.173340 0.169434 1445370231 0.804871 -0.541687 0.173340 0.169434 1445370231 0.804871 -0.541687 0.173340 0.169434 1445370231 0.804871 -0.541687 0.173340 0.169434 1445370231 0.734924 -0.561829 0.281921 0.254333 1445370231 0.734924 -0.561829 0.281921 0.254333 1445370231 0.734924 -0.561829 0.281921 0.254333 1445370231 0.734924 -0.561829 0.281921 0.254333 1445370231 0.734924 -0.561829 0.281921 0.254333 1445370231 0.734924 -0.561829 0.281921 0.254333 1445370231 0.611023 -0.617737 0.358643 0.341125 1445370231 0.611023 -0.617737 0.358643 0.341125 1445370232 0.611023 -0.617737 0.358643 0.341125 1445370232 0.611023 -0.617737 0.358643 0.341125 1445370232 0.611023 -0.617737 0.358643 0.341125 1445370232 0.611023 -0.617737 0.358643 0.341125 1445370232 0.580444 -0.613281 0.406982 0.348206 1445370232 0.580444 -0.613281 0.406982 0.348206 1445370232 0.580444 -0.613281 0.406982 0.348206 1445370232 0.580444 -0.613281 0.406982 0.348206 1445370232 0.580444 -0.613281 0.406982 0.348206 1445370232 0.628418 -0.620422 0.343140 0.319946 1445370232 0.628418 -0.620422 0.343140 0.319946 1445370232 0.628418 -0.620422 0.343140 0.319946 1445370232 0.628418 -0.620422 0.343140 0.319946 1445370232 0.628418 -0.620422 0.343140 0.319946 1445370232 0.628418 -0.620422 0.343140 0.319946 1445370232 0.628418 -0.620422 0.343140 0.319946 1445370232 0.682617 -0.627808 0.257202 0.271545 1445370232 0.682617 -0.627808 0.257202 0.271545 1445370232 0.682617 -0.627808 0.257202 0.271545 1445370232 0.682617 -0.627808 0.257202 0.271545 1445370232 0.682617 -0.627808 0.257202 0.271545 1445370232 0.682617 -0.627808 0.257202 0.271545 1445370232 0.778870 -0.570984 0.189331 0.177368 1445370232 0.778870 -0.570984 0.189331 0.177368 1445370232 0.778870 -0.570984 0.189331 0.177368 1445370232 0.778870 -0.570984 0.189331 0.177368 1445370232 0.778870 -0.570984 0.189331 0.177368 1445370232 0.778870 -0.570984 0.189331 0.177368 1445370232 0.855164 -0.491455 0.133972 0.096191 1445370232 0.855164 -0.491455 0.133972 0.096191 1445370232 0.855164 -0.491455 0.133972 0.096191 1445370232 0.855164 -0.491455 0.133972 0.096191 1445370232 0.855164 -0.491455 0.133972 0.096191 1445370232 0.855164 -0.491455 0.133972 0.096191 1445370232 0.913391 -0.399658 0.075195 0.018311 1445370232 0.913391 -0.399658 0.075195 0.018311 1445370232 0.913391 -0.399658 0.075195 0.018311 1445370232 0.913391 -0.399658 0.075195 0.018311 1445370232 0.944763 -0.318237 0.066467 0.041077 1445370232 0.944763 -0.318237 0.066467 0.041077 1445370232 0.944763 -0.318237 0.066467 0.041077 1445370232 0.944763 -0.318237 0.066467 0.041077 1445370232 0.944763 -0.318237 0.066467 0.041077 1445370232 0.944763 -0.318237 0.066467 0.041077 1445370232 0.864258 -0.484497 0.098938 0.091980 1445370232 0.864258 -0.484497 0.098938 0.091980 1445370232 0.864258 -0.484497 0.098938 0.091980 1445370232 0.864258 -0.484497 0.098938 0.091980 1445370232 0.864258 -0.484497 0.098938 0.091980 1445370232 0.798828 -0.564819 0.155762 0.136108 1445370232 0.798828 -0.564819 0.155762 0.136108 1445370232 0.798828 -0.564819 0.155762 0.136108 1445370232 0.798828 -0.564819 0.155762 0.136108 1445370232 0.798828 -0.564819 0.155762 0.136108 1445370232 0.798828 -0.564819 0.155762 0.136108 1445370232 0.763977 -0.560547 0.268372 0.173462 1445370232 0.763977 -0.560547 0.268372 0.173462 1445370232 0.763977 -0.560547 0.268372 0.173462 1445370232 0.763977 -0.560547 0.268372 0.173462 1445370232 0.763977 -0.560547 0.268372 0.173462 1445370232 0.685303 -0.591248 0.339844 0.255493 1445370232 0.685303 -0.591248 0.339844 0.255493 1445370232 0.685303 -0.591248 0.339844 0.255493 1445370232 0.685303 -0.591248 0.339844 0.255493 1445370232 0.685303 -0.591248 0.339844 0.255493 1445370232 0.685303 -0.591248 0.339844 0.255493 1445370232 0.570862 -0.650391 0.382751 0.323364 1445370232 0.570862 -0.650391 0.382751 0.323364 1445370232 0.570862 -0.650391 0.382751 0.323364 1445370232 0.570862 -0.650391 0.382751 0.323364 1445370232 0.570862 -0.650391 0.382751 0.323364 1445370232 0.570862 -0.650391 0.382751 0.323364 1445370232 0.570862 -0.650391 0.382751 0.323364 1445370232 0.608704 -0.647400 0.333252 0.315063 1445370232 0.608704 -0.647400 0.333252 0.315063 1445370232 0.608704 -0.647400 0.333252 0.315063 1445370232 0.608704 -0.647400 0.333252 0.315063 1445370232 0.608704 -0.647400 0.333252 0.315063 1445370232 0.608704 -0.647400 0.333252 0.315063 1445370232 0.654419 -0.656067 0.256531 0.274719 1445370232 0.654419 -0.656067 0.256531 0.274719 1445370232 0.654419 -0.656067 0.256531 0.274719 1445370232 0.654419 -0.656067 0.256531 0.274719 1445370232 0.654419 -0.656067 0.256531 0.274719 1445370232 0.654419 -0.656067 0.256531 0.274719 1445370232 0.745239 -0.603882 0.206665 0.192810 1445370232 0.745239 -0.603882 0.206665 0.192810 1445370232 0.745239 -0.603882 0.206665 0.192810 1445370232 0.745239 -0.603882 0.206665 0.192810 1445370232 0.745239 -0.603882 0.206665 0.192810 1445370232 0.745239 -0.603882 0.206665 0.192810 1445370232 0.745239 -0.603882 0.206665 0.192810 1445370232 0.833801 -0.521118 0.144897 0.110352 1445370232 0.833801 -0.521118 0.144897 0.110352 1445370232 0.833801 -0.521118 0.144897 0.110352 1445370232 0.833801 -0.521118 0.144897 0.110352 1445370232 0.833801 -0.521118 0.144897 0.110352 1445370232 0.833801 -0.521118 0.144897 0.110352 1445370232 0.888245 -0.451477 0.081909 0.021179 1445370232 0.888245 -0.451477 0.081909 0.021179 1445370232 0.888245 -0.451477 0.081909 0.021179 1445370232 0.888245 -0.451477 0.081909 0.021179 1445370232 0.888245 -0.451477 0.081909 0.021179 1445370232 0.888245 -0.451477 0.081909 0.021179 1445370232 0.934753 -0.346985 0.073975 0.017578 1445370232 0.934753 -0.346985 0.073975 0.017578 1445370232 0.934753 -0.346985 0.073975 0.017578 1445370233 0.934753 -0.346985 0.073975 0.017578 1445370233 0.934753 -0.346985 0.073975 0.017578 1445370233 0.934753 -0.346985 0.073975 0.017578 1445370233 0.869568 -0.476318 0.099426 0.084045 1445370233 0.869568 -0.476318 0.099426 0.084045 1445370233 0.869568 -0.476318 0.099426 0.084045 1445370233 0.869568 -0.476318 0.099426 0.084045 1445370233 0.869568 -0.476318 0.099426 0.084045 1445370233 0.869568 -0.476318 0.099426 0.084045 1445370233 0.869568 -0.476318 0.099426 0.084045 1445370233 0.813416 -0.552795 0.130005 0.125549 1445370233 0.813416 -0.552795 0.130005 0.125549 1445370233 0.813416 -0.552795 0.130005 0.125549 1445370233 0.813416 -0.552795 0.130005 0.125549 1445370233 0.813416 -0.552795 0.130005 0.125549 1445370233 0.813416 -0.552795 0.130005 0.125549 1445370233 0.781494 -0.545471 0.242737 0.181030 1445370233 0.781494 -0.545471 0.242737 0.181030 1445370233 0.781494 -0.545471 0.242737 0.181030 1445370233 0.781494 -0.545471 0.242737 0.181030 1445370233 0.781494 -0.545471 0.242737 0.181030 1445370233 0.781494 -0.545471 0.242737 0.181030 1445370233 0.729309 -0.528870 0.314209 0.299377 1445370233 0.729309 -0.528870 0.314209 0.299377 1445370233 0.729309 -0.528870 0.314209 0.299377 1445370233 0.729309 -0.528870 0.314209 0.299377 1445370233 0.729309 -0.528870 0.314209 0.299377 1445370233 0.729309 -0.528870 0.314209 0.299377 1445370233 0.583984 -0.605713 0.382507 0.381775 1445370233 0.583984 -0.605713 0.382507 0.381775 1445370233 0.583984 -0.605713 0.382507 0.381775 1445370233 0.583984 -0.605713 0.382507 0.381775 1445370233 0.583984 -0.605713 0.382507 0.381775 1445370233 0.583984 -0.605713 0.382507 0.381775 1445370233 0.583984 -0.605713 0.382507 0.381775 1445370233 0.596130 -0.590515 0.399902 0.368652 1445370233 0.596130 -0.590515 0.399902 0.368652 1445370233 0.596130 -0.590515 0.399902 0.368652 1445370233 0.596130 -0.590515 0.399902 0.368652 1445370233 0.596130 -0.590515 0.399902 0.368652 1445370233 0.596130 -0.590515 0.399902 0.368652 1445370233 0.648987 -0.608154 0.324463 0.321960 1445370233 0.648987 -0.608154 0.324463 0.321960 1445370233 0.648987 -0.608154 0.324463 0.321960 1445370233 0.648987 -0.608154 0.324463 0.321960 1445370233 0.711182 -0.613831 0.237549 0.246948 1445370233 0.711182 -0.613831 0.237549 0.246948 1445370233 0.711182 -0.613831 0.237549 0.246948 1445370233 0.711182 -0.613831 0.237549 0.246948 1445370233 0.711182 -0.613831 0.237549 0.246948 1445370233 0.711182 -0.613831 0.237549 0.246948 1445370233 0.711182 -0.613831 0.237549 0.246948 1445370233 0.805786 -0.543213 0.190125 0.139587 1445370233 0.805786 -0.543213 0.190125 0.139587 1445370233 0.805786 -0.543213 0.190125 0.139587 1445370233 0.805786 -0.543213 0.190125 0.139587 1445370233 0.805786 -0.543213 0.190125 0.139587 1445370233 0.805786 -0.543213 0.190125 0.139587 1445370233 0.868103 -0.477478 0.116455 0.069214 1445370233 0.868103 -0.477478 0.116455 0.069214 1445370233 0.868103 -0.477478 0.116455 0.069214 1445370233 0.868103 -0.477478 0.116455 0.069214 1445370233 0.868103 -0.477478 0.116455 0.069214 1445370233 0.868103 -0.477478 0.116455 0.069214 1445370233 0.893127 -0.443481 0.072144 0.020264 1445370233 0.893127 -0.443481 0.072144 0.020264 1445370233 0.893127 -0.443481 0.072144 0.020264 1445370233 0.893127 -0.443481 0.072144 0.020264 1445370233 0.893127 -0.443481 0.072144 0.020264 1445370233 0.893127 -0.443481 0.072144 0.020264 1445370233 0.903809 -0.419312 0.073364 0.043579 1445370233 0.903809 -0.419312 0.073364 0.043579 1445370233 0.903809 -0.419312 0.073364 0.043579 1445370233 0.903809 -0.419312 0.073364 0.043579 1445370233 0.903809 -0.419312 0.073364 0.043579 1445370233 0.859253 -0.498047 0.081116 0.083862 1445370233 0.859253 -0.498047 0.081116 0.083862 1445370233 0.859253 -0.498047 0.081116 0.083862 1445370233 0.859253 -0.498047 0.081116 0.083862 1445370233 0.859253 -0.498047 0.081116 0.083862 1445370233 0.859253 -0.498047 0.081116 0.083862 1445370233 0.860535 -0.475037 0.126587 0.133179 1445370233 0.860535 -0.475037 0.126587 0.133179 1445370233 0.860535 -0.475037 0.126587 0.133179 1445370233 0.860535 -0.475037 0.126587 0.133179 1445370233 0.860535 -0.475037 0.126587 0.133179 1445370233 0.860535 -0.475037 0.126587 0.133179 1445370233 0.842834 -0.445374 0.229675 0.196106 1445370233 0.842834 -0.445374 0.229675 0.196106 1445370233 0.842834 -0.445374 0.229675 0.196106 1445370233 0.842834 -0.445374 0.229675 0.196106 1445370233 0.842834 -0.445374 0.229675 0.196106 1445370233 0.842834 -0.445374 0.229675 0.196106 1445370233 0.753845 -0.515625 0.261536 0.312012 1445370233 0.753845 -0.515625 0.261536 0.312012 1445370233 0.753845 -0.515625 0.261536 0.312012 1445370233 
0.675171 -0.292297 0.538452 0.410767 1445370238 0.675171 -0.292297 0.538452 0.410767 1445370238 0.675171 -0.292297 0.538452 0.410767 1445370238 0.675171 -0.292297 0.538452 0.410767 1445370238 0.675171 -0.292297 0.538452 0.410767 1445370238 0.675171 -0.292297 0.538452 0.410767 1445370238 0.679443 -0.285950 0.538452 0.408203 1445370238 0.679443 -0.285950 0.538452 0.408203 1445370238 0.679443 -0.285950 0.538452 0.408203 1445370238 0.679443 -0.285950 0.538452 0.408203 1445370238 0.679443 -0.285950 0.538452 0.408203 1445370238 0.679443 -0.285950 0.538452 0.408203 1445370238 0.679443 -0.285950 0.538452 0.408203 1445370238 0.682068 -0.287598 0.533325 0.409363 1445370238 0.682068 -0.287598 0.533325 0.409363 1445370238 0.682068 -0.287598 0.533325 0.409363 1445370238 0.682068 -0.287598 0.533325 0.409363 1445370238 0.682068 -0.287598 0.533325 0.409363 1445370238 0.682068 -0.287598 0.533325 0.409363 1445370238 0.681519 -0.296021 0.527100 0.412354 1445370238 0.681519 -0.296021 0.527100 0.412354 1445370238 0.681519 -0.296021 0.527100 0.412354 1445370238 0.681519 -0.296021 0.527100 0.412354 1445370238 0.681519 -0.296021 0.527100 0.412354 1445370238 0.681519 -0.296021 0.527100 0.412354 1445370238 0.679321 -0.307617 0.521362 0.414734 1445370238 0.679321 -0.307617 0.521362 0.414734 1445370238 0.679321 -0.307617 0.521362 0.414734 1445370238 0.679321 -0.307617 0.521362 0.414734 1445370238 0.679321 -0.307617 0.521362 0.414734 1445370238 0.679321 -0.307617 0.521362 0.414734 1445370238 0.673340 -0.323242 0.513733 0.422058 1445370238 0.673340 -0.323242 0.513733 0.422058 1445370238 0.673340 -0.323242 0.513733 0.422058 1445370238 0.673340 -0.323242 0.513733 0.422058 1445370238 0.673340 -0.323242 0.513733 0.422058 1445370238 0.673340 -0.323242 0.513733 0.422058 1445370238 0.673340 -0.323242 0.513733 0.422058 1445370238 0.665161 -0.334595 0.509827 0.430786 1445370238 0.665161 -0.334595 0.509827 0.430786 1445370238 0.665161 -0.334595 0.509827 0.430786 1445370238 0.665161 -0.334595 0.509827 0.430786 1445370238 0.665161 -0.334595 0.509827 0.430786 1445370238 0.665161 -0.334595 0.509827 0.430786 1445370238 0.665161 -0.334595 0.509827 0.430786 1445370238 0.661743 -0.337830 0.512939 0.429871 1445370238 0.661743 -0.337830 0.512939 0.429871 1445370238 0.661743 -0.337830 0.512939 0.429871 1445370238 0.661743 -0.337830 0.512939 0.429871 1445370238 0.661743 -0.337830 0.512939 0.429871 1445370238 0.661743 -0.337830 0.512939 0.429871 1445370238 0.658691 -0.343384 0.514465 0.428284 1445370238 0.658691 -0.343384 0.514465 0.428284 1445370238 0.658691 -0.343384 0.514465 0.428284 1445370238 0.658691 -0.343384 0.514465 0.428284 1445370238 0.658691 -0.343384 0.514465 0.428284 1445370238 0.658691 -0.343384 0.514465 0.428284 1445370238 0.658386 -0.347473 0.516418 0.423096 1445370238 0.658386 -0.347473 0.516418 0.423096 1445370238 0.658386 -0.347473 0.516418 0.423096 1445370238 0.658386 -0.347473 0.516418 0.423096 1445370238 0.658386 -0.347473 0.516418 0.423096 1445370238 0.658386 -0.347473 0.516418 0.423096 1445370238 0.658386 -0.347473 0.516418 0.423096 1445370238 0.671997 -0.329712 0.528992 0.399841 1445370238 0.671997 -0.329712 0.528992 0.399841 1445370238 0.671997 -0.329712 0.528992 0.399841 1445370238 0.671997 -0.329712 0.528992 0.399841 1445370238 0.671997 -0.329712 0.528992 0.399841 1445370238 0.674805 -0.315979 0.534424 0.398865 1445370238 0.674805 -0.315979 0.534424 0.398865 1445370238 0.674805 -0.315979 0.534424 0.398865 1445370238 0.674805 -0.315979 0.534424 0.398865 1445370238 0.674805 -0.315979 0.534424 0.398865 1445370238 0.647400 -0.345947 0.514526 0.443115 1445370238 0.647400 -0.345947 0.514526 0.443115 1445370238 0.647400 -0.345947 0.514526 0.443115 1445370238 0.647400 -0.345947 0.514526 0.443115 1445370238 0.647400 -0.345947 0.514526 0.443115 1445370238 0.647400 -0.345947 0.514526 0.443115 1445370238 0.633118 -0.355042 0.510620 0.460754 1445370238 0.633118 -0.355042 0.510620 0.460754 1445370238 0.633118 -0.355042 0.510620 0.460754 1445370238 0.633118 -0.355042 0.510620 0.460754 1445370238 0.633118 -0.355042 0.510620 0.460754 1445370238 0.633118 -0.355042 0.510620 0.460754 1445370238 0.627014 -0.352783 0.517822 0.462830 1445370238 0.627014 -0.352783 0.517822 0.462830 1445370238 0.627014 -0.352783 0.517822 0.462830 1445370239 0.627014 -0.352783 0.517822 0.462830 1445370239 0.627014 -0.352783 0.517822 0.462830 1445370239 0.627014 -0.352783 0.517822 0.462830 1445370239 0.627014 -0.352783 0.517822 0.462830 1445370239 0.611389 -0.379517 0.494995 0.486938 1445370239 0.611389 -0.379517 0.494995 0.486938 1445370239 0.611389 -0.379517 0.494995 0.486938 1445370239 0.611389 -0.379517 0.494995 0.486938 1445370239 0.611389 -0.379517 0.494995 0.486938 1445370239 0.611389 -0.379517 0.494995 0.486938 1445370239 0.593262 -0.406677 0.470520 0.511047 1445370239 0.593262 -0.406677 0.470520 0.511047 1445370239 0.593262 -0.406677 0.470520 0.511047 1445370239 0.593262 -0.406677 0.470520 0.511047 1445370239 0.593262 -0.406677 0.470520 0.511047 1445370239 0.593262 -0.406677 0.470520 0.511047 1445370239 0.612793 -0.377808 0.494019 0.487427 1445370239 0.612793 -0.377808 0.494019 0.487427 1445370239 0.612793 -0.377808 0.494019 0.487427 1445370239 0.612793 -0.377808 0.494019 0.487427 1445370239 0.612793 -0.377808 0.494019 0.487427 1445370239 0.612793 -0.377808 0.494019 0.487427 1445370239 0.612793 -0.377808 0.494019 0.487427 1445370239 0.632202 -0.350586 0.501404 0.475342 1445370239 0.632202 -0.350586 0.501404 0.475342 1445370239 0.632202 -0.350586 0.501404 0.475342 1445370239 0.632202 -0.350586 0.501404 0.475342 1445370239 0.632202 -0.350586 0.501404 0.475342 1445370239 0.632202 -0.350586 0.501404 0.475342 1445370239 0.627563 -0.373535 0.478882 0.487061 1445370239 0.627563 -0.373535 0.478882 0.487061 1445370239 0.627563 -0.373535 0.478882 0.487061 1445370239 0.627563 -0.373535 0.478882 0.487061 1445370239 0.627563 -0.373535 0.478882 0.487061 1445370239 0.627563 -0.373535 0.478882 0.487061 1445370239 0.639221 -0.377502 0.471619 0.475830 1445370239 0.639221 -0.377502 0.471619 0.475830 1445370239 0.639221 -0.377502 0.471619 0.475830 1445370239 0.639221 -0.377502 0.471619 0.475830 1445370239 0.639221 -0.377502 0.471619 0.475830 1445370239 0.639221 -0.377502 0.471619 0.475830 1445370239 0.659119 -0.354675 0.485657 0.451416 1445370239 0.659119 -0.354675 0.485657 0.451416 1445370239 0.659119 -0.354675 0.485657 0.451416 1445370239 0.659119 -0.354675 0.485657 0.451416 1445370239 0.659119 -0.354675 0.485657 0.451416 1445370239 0.659119 -0.354675 0.485657 0.451416 1445370239 0.648804 -0.363831 0.479492 0.465515 1445370239 0.648804 -0.363831 0.479492 0.465515 1445370239 0.648804 -0.363831 0.479492 0.465515 1445370239 0.648804 -0.363831 0.479492 0.465515 1445370239 0.648804 -0.363831 0.479492 0.465515 1445370239 0.648804 -0.363831 0.479492 0.465515 1445370239 0.648804 -0.363831 0.479492 0.465515 1445370239 0.626160 -0.387939 0.467834 0.488342 1445370239 0.626160 -0.387939 0.467834 0.488342 1445370239 0.626160 -0.387939 0.467834 0.488342 1445370239 0.626160 -0.387939 0.467834 0.488342 1445370239 0.626160 -0.387939 0.467834 0.488342 1445370239 0.626160 -0.387939 0.467834 0.488342 1445370239 0.623352 -0.385864 0.475342 0.486267 1445370239 0.623352 -0.385864 0.475342 0.486267 1445370239 0.623352 -0.385864 0.475342 0.486267 1445370239 0.623352 -0.385864 0.475342 0.486267 1445370239 0.623352 -0.385864 0.475342 0.486267 1445370239 0.623352 -0.385864 0.475342 0.486267 1445370239 0.612366 -0.392029 0.470703 0.499634 1445370239 0.612366 -0.392029 0.470703 0.499634 1445370239 0.612366 -0.392029 0.470703 0.499634 1445370239 0.612366 -0.392029 0.470703 0.499634 1445370239 0.612366 -0.392029 0.470703 0.499634 1445370239 0.612366 -0.392029 0.470703 0.499634 1445370239 0.593628 -0.410156 0.456665 0.520386 1445370239 0.593628 -0.410156 0.456665 0.520386 1445370239 0.593628 -0.410156 0.456665 0.520386 1445370239 0.593628 -0.410156 0.456665 0.520386 1445370239 0.593628 -0.410156 0.456665 0.520386 1445370239 0.593628 -0.410156 0.456665 0.520386 1445370239 0.593628 -0.410156 0.456665 0.520386 1445370239 0.599304 -0.400696 0.467102 0.511902 1445370239 0.599304 -0.400696 0.467102 0.511902 1445370239 0.599304 -0.400696 0.467102 0.511902 1445370239 0.599304 -0.400696 0.467102 0.511902 1445370239 0.599304 -0.400696 0.467102 0.511902 1445370239 0.599304 -0.400696 0.467102 0.511902 1445370239 0.612427 -0.380371 0.486145 0.493835 1445370239 0.612427 -0.380371 0.486145 0.493835 1445370239 0.612427 -0.380371 0.486145 0.493835 1445370239 0.612427 -0.380371 0.486145 0.493835 1445370239 0.612427 -0.380371 0.486145 0.493835 1445370239 0.612427 -0.380371 0.486145 0.493835 1445370239 0.612427 -0.380371 0.486145 0.493835 1445370239 0.628235 -0.372192 0.486084 0.480103 1445370239 0.628235 -0.372192 0.486084 0.480103 1445370239 0.628235 -0.372192 0.486084 0.480103 1445370239 0.628235 -0.372192 0.486084 0.480103 1445370239 0.628235 -0.372192 0.486084 0.480103 1445370239 0.628235 -0.372192 0.486084 0.480103 1445370239 0.652466 -0.354370 0.495117 0.451111 1445370239 0.652466 -0.354370 0.495117 0.451111 1445370239 0.652466 -0.354370 0.495117 0.451111 1445370239 0.652466 -0.354370 0.495117 0.451111 1445370239 0.652466 -0.354370 0.495117 0.451111 1445370239 0.652466 -0.354370 0.495117 0.451111 1445370239 0.678040 -0.321899 0.507874 0.422668 1445370239 0.678040 -0.321899 0.507874 0.422668 1445370239 0.678040 -0.321899 0.507874 0.422668 1445370239 0.678040 -0.321899 0.507874 0.422668 1445370239 0.678040 -0.321899 0.507874 0.422668 1445370239 0.678040 -0.321899 0.507874 0.422668 1445370239 0.678040 -0.321899 0.507874 0.422668 1445370239 0.673523 -0.330566 0.497253 0.435547 1445370239 0.673523 -0.330566 0.497253 0.435547 1445370240 0.673523 -0.330566 0.497253 0.435547 1445370240 0.673523 -0.330566 0.497253 0.435547 1445370240 0.642639 -0.368042 0.477600 0.472656 1445370240 0.642639 -0.368042 0.477600 0.472656 1445370240 0.642639 -0.368042 0.477600 0.472656 1445370240 0.642639 -0.368042 0.477600 0.472656 1445370240 0.642639 -0.368042 0.477600 0.472656 1445370240 0.642639 -0.368042 0.477600 0.472656 1445370240 0.642639 -0.368042 0.477600 0.472656 1445370240 0.630554 -0.372498 0.476807 0.486023 1445370240 0.630554 -0.372498 0.476807 0.486023 1445370240 0.630554 -0.372498 0.476807 0.486023 1445370240 0.630554 -0.372498 0.476807 0.486023 1445370240 0.630554 -0.372498 0.476807 0.486023 1445370240 0.630554 -0.372498 0.476807 0.486023 1445370240 0.612122 -0.387268 0.469727 0.504639 1445370240 0.612122 -0.387268 0.469727 0.504639 1445370240 0.612122 -0.387268 0.469727 0.504639 1445370240 0.612122 -0.387268 0.469727 0.504639 1445370240 0.612122 -0.387268 0.469727 0.504639 1445370240 0.612122 -0.387268 0.469727 0.504639 1445370240 0.588745 -0.413208 0.454590 0.525330 1445370240 0.588745 -0.413208 0.454590 0.525330 1445370240 0.588745 -0.413208 0.454590 0.525330 1445370240 0.588745 -0.413208 0.454590 0.525330 1445370240 0.588745 -0.413208 0.454590 0.525330 1445370240 0.588745 -0.413208 0.454590 0.525330 1445370240 0.595337 -0.404053 0.465149 0.515625 1445370240 0.595337 -0.404053 0.465149 0.515625 1445370240 0.595337 -0.404053 0.465149 0.515625 1445370240 0.595337 -0.404053 0.465149 0.515625 1445370240 0.595337 -0.404053 0.465149 0.515625 1445370240 0.595337 -0.404053 0.465149 0.515625 1445370240 0.595337 -0.404053 0.465149 0.515625 1445370240 0.616516 -0.371399 0.492798 0.488953 1445370240 0.616516 -0.371399 0.492798 0.488953 1445370240 0.616516 -0.371399 0.492798 0.488953 1445370240 0.616516 -0.371399 0.492798 0.488953 1445370240 0.616516 -0.371399 0.492798 0.488953 1445370240 0.616516 -0.371399 0.492798 0.488953 1445370240 0.630798 -0.349243 0.504395 0.474976 1445370240 0.630798 -0.349243 0.504395 0.474976 1445370240 0.630798 -0.349243 0.504395 0.474976 1445370240 0.630798 -0.349243 0.504395 0.474976 1445370240 0.630798 -0.349243 0.504395 0.474976 1445370240 0.630798 -0.349243 0.504395 0.474976 1445370240 0.656372 -0.313965 0.516724 0.451172 1445370240 0.656372 -0.313965 0.516724 0.451172 1445370240 0.656372 -0.313965 0.516724 0.451172 1445370240 0.656372 -0.313965 0.516724 0.451172 1445370240 0.656372 -0.313965 0.516724 0.451172 1445370240 0.656372 -0.313965 0.516724 0.451172 1445370240 0.683289 -0.272705 0.533875 0.416687 1445370240 0.683289 -0.272705 0.533875 0.416687 1445370240 0.683289 -0.272705 0.533875 0.416687 1445370240 0.683289 -0.272705 0.533875 0.416687 1445370240 0.683289 -0.272705 0.533875 0.416687 1445370240 0.683289 -0.272705 0.533875 0.416687 1445370240 0.695007 -0.268188 0.525452 0.410950 1445370240 0.695007 -0.268188 0.525452 0.410950 1445370240 0.695007 -0.268188 0.525452 0.410950 1445370240 0.695007 -0.268188 0.525452 0.410950 1445370240 0.668274 -0.330139 0.488159 0.453979 1445370240 0.668274 -0.330139 0.488159 0.453979 1445370240 0.668274 -0.330139 0.488159 0.453979 1445370240 0.668274 -0.330139 0.488159 0.453979 1445370240 0.668274 -0.330139 0.488159 0.453979 1445370240 0.668274 -0.330139 0.488159 0.453979 1445370240 0.668274 -0.330139 0.488159 0.453979 1445370240 0.650635 -0.361328 0.471863 0.472656 1445370240 0.650635 -0.361328 0.471863 0.472656 1445370240 0.650635 -0.361328 0.471863 0.472656 1445370240 0.650635 -0.361328 0.471863 0.472656 1445370240 0.650635 -0.361328 0.471863 0.472656 1445370240 0.650635 -0.361328 0.471863 0.472656 1445370240 0.648499 -0.359680 0.474548 0.474060 1445370240 0.648499 -0.359680 0.474548 0.474060 1445370240 0.648499 -0.359680 0.474548 0.474060 1445370240 0.648499 -0.359680 0.474548 0.474060 1445370240 0.648499 -0.359680 0.474548 0.474060 1445370240 0.648499 -0.359680 0.474548 0.474060 1445370240 0.624451 -0.392517 0.450867 0.502563 1445370240 0.624451 -0.392517 0.450867 0.502563 1445370240 0.624451 -0.392517 0.450867 0.502563 1445370240 0.624451 -0.392517 0.450867 0.502563 1445370240 0.624451 -0.392517 0.450867 0.502563 1445370240 0.624451 -0.392517 0.450867 0.502563 1445370240 0.614380 -0.410278 0.433838 0.515625 1445370240 0.614380 -0.410278 0.433838 0.515625 1445370240 0.614380 -0.410278 0.433838 0.515625 1445370240 0.614380 -0.410278 0.433838 0.515625 1445370240 0.614380 -0.410278 0.433838 0.515625 1445370240 0.614380 -0.410278 0.433838 0.515625 1445370240 0.631287 -0.381165 0.462463 0.492188 1445370240 0.631287 -0.381165 0.462463 0.492188 1445370240 0.631287 -0.381165 0.462463 0.492188 1445370240 0.631287 -0.381165 0.462463 0.492188 1445370240 0.631287 -0.381165 0.462463 0.492188 1445370240 0.631287 -0.381165 0.462463 0.492188 1445370240 0.631287 -0.381165 0.462463 0.492188 1445370240 0.639771 -0.356689 0.490417 0.472107 1445370240 0.639771 -0.356689 0.490417 0.472107 1445370240 0.639771 -0.356689 0.490417 0.472107 1445370240 0.639771 -0.356689 0.490417 0.472107 1445370240 0.639771 -0.356689 0.490417 0.472107 1445370240 0.649963 -0.347717 0.499451 0.455078 1445370240 0.649963 -0.347717 0.499451 0.455078 1445370240 0.649963 -0.347717 0.499451 0.455078 1445370240 0.649963 -0.347717 0.499451 0.455078 1445370240 0.649963 -0.347717 0.499451 0.455078 1445370240 0.649963 -0.347717 0.499451 0.455078 1445370241 0.665100 -0.325500 0.519043 0.426880 1445370241 0.665100 -0.325500 0.519043 0.426880 1445370241 0.665100 -0.325500 0.519043 0.426880 1445370241 0.665100 -0.325500 0.519043 0.426880 1445370241 0.665100 -0.325500 0.519043 0.426880 1445370241 0.665100 -0.325500 0.519043 0.426880 1445370241 0.665100 -0.325500 0.519043 0.426880 1445370241 0.682495 -0.290039 0.533142 0.407043 1445370241 0.682495 -0.290039 0.533142 0.407043 1445370241 0.682495 -0.290039 0.533142 0.407043 1445370241 0.682495 -0.290039 0.533142 0.407043 1445370241 0.682495 -0.290039 0.533142 0.407043 1445370241 0.668823 -0.309814 0.520386 0.431030 1445370241 0.668823 -0.309814 0.520386 0.431030 1445370241 0.668823 -0.309814 0.520386 0.431030 1445370241 0.668823 -0.309814 0.520386 0.431030 1445370241 0.668823 -0.309814 0.520386 0.431030 1445370241 0.668823 -0.309814 0.520386 0.431030 1445370241 0.638855 -0.352600 0.495544 0.471069 1445370241 0.638855 -0.352600 0.495544 0.471069 1445370241 0.638855 -0.352600 0.495544 0.471069 1445370241 0.638855 -0.352600 0.495544 0.471069 1445370241 0.638855 -0.352600 0.495544 0.471069 1445370241 0.638855 -0.352600 0.495544 0.471069 1445370241 0.638855 -0.352600 0.495544 0.471069 1445370241 0.629028 -0.360535 0.495850 0.477966 1445370241 0.629028 -0.360535 0.495850 0.477966 1445370241 0.629028 -0.360535 0.495850 0.477966 1445370241 0.629028 -0.360535 0.495850 0.477966 1445370241 0.629028 -0.360535 0.495850 0.477966 1445370241 0.629028 -0.360535 0.495850 0.477966 1445370241 0.615295 -0.378967 0.486267 0.491211 1445370241 0.615295 -0.378967 0.486267 0.491211 1445370241 0.615295 -0.378967 0.486267 0.491211 1445370241 0.615295 -0.378967 0.486267 0.491211 1445370241 0.615295 -0.378967 0.486267 0.491211 1445370241 0.615295 -0.378967 0.486267 0.491211 1445370241 0.615295 -0.378967 0.486267 0.491211 1445370241 0.608765 -0.390686 0.479004 0.497314 1445370241 0.608765 -0.390686 0.479004 0.497314 1445370241 0.608765 -0.390686 0.479004 0.497314 1445370241 0.608765 -0.390686 0.479004 0.497314 1445370241 0.608765 -0.390686 0.479004 0.497314 1445370241 0.618713 -0.377014 0.491150 0.483521 1445370241 0.618713 -0.377014 0.491150 0.483521 1445370241 0.618713 -0.377014 0.491150 0.483521 1445370241 0.618713 -0.377014 0.491150 0.483521 1445370241 0.618713 -0.377014 0.491150 0.483521 1445370241 0.618713 -0.377014 0.491150 0.483521 1445370241 0.618713 -0.377014 0.491150 0.483521 1445370241 0.624207 -0.365906 0.502502 0.473206 1445370241 0.624207 -0.365906 0.502502 0.473206 1445370241 0.624207 -0.365906 0.502502 0.473206 1445370241 0.624207 -0.365906 0.502502 0.473206 1445370241 0.624207 -0.365906 0.502502 0.473206 1445370241 0.625671 -0.361633 0.505371 0.471436 1445370241 0.625671 -0.361633 0.505371 0.471436 1445370241 0.625671 -0.361633 0.505371 0.471436 1445370241 0.625671 -0.361633 0.505371 0.471436 1445370241 0.625671 -0.361633 0.505371 0.471436 1445370241 0.625671 -0.361633 0.505371 0.471436 1445370241 0.638977 -0.344482 0.521301 0.448547 1445370241 0.638977 -0.344482 0.521301 0.448547 1445370241 0.638977 -0.344482 0.521301 0.448547 1445370241 0.638977 -0.344482 0.521301 0.448547 1445370241 0.662109 -0.310181 0.536011 0.421875 1445370241 0.662109 -0.310181 0.536011 0.421875 1445370241 0.662109 -0.310181 0.536011 0.421875 1445370241 0.662109 -0.310181 0.536011 0.421875 1445370241 0.662109 -0.310181 0.536011 0.421875 1445370241 0.662109 -0.310181 0.536011 0.421875 1445370241 0.671631 -0.304504 0.531067 0.417236 1445370241 0.671631 -0.304504 0.531067 0.417236 1445370241 0.671631 -0.304504 0.531067 0.417236 1445370241 0.671631 -0.304504 0.531067 0.417236 1445370241 0.671631 -0.304504 0.531067 0.417236 1445370241 0.671631 -0.304504 0.531067 0.417236 1445370241 0.671631 -0.304504 0.531067 0.417236 1445370241 0.660889 -0.330933 0.514343 0.434875 1445370241 0.660889 -0.330933 0.514343 0.434875 1445370241 0.660889 -0.330933 0.514343 0.434875 1445370241 0.660889 -0.330933 0.514343 0.434875 1445370241 0.660889 -0.330933 0.514343 0.434875 1445370241 0.660889 -0.330933 0.514343 0.434875 1445370241 0.652710 -0.339844 0.509827 0.445496 1445370241 0.652710 -0.339844 0.509827 0.445496 1445370241 0.652710 -0.339844 0.509827 0.445496 1445370241 0.652710 -0.339844 0.509827 0.445496 1445370241 0.652710 -0.339844 0.509827 0.445496 1445370241 0.652710 -0.339844 0.509827 0.445496 1445370241 0.638977 -0.357666 0.502502 0.459595 1445370241 0.638977 -0.357666 0.502502 0.459595 1445370241 0.638977 -0.357666 0.502502 0.459595 1445370241 0.638977 -0.357666 0.502502 0.459595 1445370241 0.638977 -0.357666 0.502502 0.459595 1445370241 0.638977 -0.357666 0.502502 0.459595 1445370241 0.623047 -0.387756 0.485413 0.475098 1445370241 0.623047 -0.387756 0.485413 0.475098 1445370241 0.623047 -0.387756 0.485413 0.475098 1445370241 0.623047 -0.387756 0.485413 0.475098 1445370241 0.623047 -0.387756 0.485413 0.475098 1445370241 0.623047 -0.387756 0.485413 0.475098 1445370241 0.623047 -0.387756 0.485413 0.475098 1445370241 0.626831 -0.387817 0.489075 0.466248 1445370241 0.626831 -0.387817 0.489075 0.466248 1445370241 0.626831 -0.387817 0.489075 0.466248 1445370241 0.626831 -0.387817 0.489075 0.466248 1445370241 0.626831 -0.387817 0.489075 0.466248 1445370242 0.638733 -0.372437 0.501526 0.449158 1445370242 0.638733 -0.372437 0.501526 0.449158 1445370242 0.638733 -0.372437 0.501526 0.449158 1445370242 0.638733 -0.372437 0.501526 0.449158 1445370242 0.638733 -0.372437 0.501526 0.449158 1445370242 0.638733 -0.372437 0.501526 0.449158 1445370242 0.638733 -0.372437 0.501526 0.449158 1445370242 0.641296 -0.372925 0.499573 0.447205 1445370242 0.641296 -0.372925 0.499573 0.447205 1445370242 0.641296 -0.372925 0.499573 0.447205 1445370242 0.641296 -0.372925 0.499573 0.447205 1445370242 0.641296 -0.372925 0.499573 0.447205 1445370242 0.641296 -0.372925 0.499573 0.447205 1445370242 0.641296 -0.372925 0.499573 0.447205 1445370242 0.648438 -0.368347 0.498230 0.442200 1445370242 0.648438 -0.368347 0.498230 0.442200 1445370242 0.648438 -0.368347 0.498230 0.442200 1445370242 0.648438 -0.368347 0.498230 0.442200 1445370242 0.648438 -0.368347 0.498230 0.442200 1445370242 0.648438 -0.368347 0.498230 0.442200 1445370242 0.671631 -0.337280 0.512146 0.415710 1445370242 0.671631 -0.337280 0.512146 0.415710 1445370242 0.671631 -0.337280 0.512146 0.415710 1445370242 0.671631 -0.337280 0.512146 0.415710 1445370242 0.671631 -0.337280 0.512146 0.415710 1445370242 0.671631 -0.337280 0.512146 0.415710 1445370242 0.692932 -0.306091 0.521362 0.392822 1445370242 0.692932 -0.306091 0.521362 0.392822 1445370242 0.692932 -0.306091 0.521362 0.392822 1445370242 0.692932 -0.306091 0.521362 0.392822 1445370242 0.692932 -0.306091 0.521362 0.392822 1445370242 0.692932 -0.306091 0.521362 0.392822 1445370242 0.695740 -0.308289 0.512146 0.398132 1445370242 0.695740 -0.308289 0.512146 0.398132 1445370242 0.695740 -0.308289 0.512146 0.398132 1445370242 0.695740 -0.308289 0.512146 0.398132 1445370242 0.695740 -0.308289 0.512146 0.398132 1445370242 0.695740 -0.308289 0.512146 0.398132 1445370242 0.676636 -0.340027 0.493408 0.427856 1445370242 0.676636 -0.340027 0.493408 0.427856 1445370242 0.676636 -0.340027 0.493408 0.427856 1445370242 0.676636 -0.340027 0.493408 0.427856 1445370242 0.676636 -0.340027 0.493408 0.427856 1445370242 0.676636 -0.340027 0.493408 0.427856 1445370242 0.661377 -0.350708 0.489929 0.446594 1445370242 0.661377 -0.350708 0.489929 0.446594 1445370242 0.661377 -0.350708 0.489929 0.446594 1445370242 0.661377 -0.350708 0.489929 0.446594 1445370242 0.661377 -0.350708 0.489929 0.446594 1445370242 0.661377 -0.350708 0.489929 0.446594 1445370242 0.648621 -0.358704 0.491211 0.457458 1445370242 0.648621 -0.358704 0.491211 0.457458 1445370242 0.648621 -0.358704 0.491211 0.457458 1445370242 0.648621 -0.358704 0.491211 0.457458 1445370242 0.648621 -0.358704 0.491211 0.457458 1445370242 0.648621 -0.358704 0.491211 0.457458 1445370242 0.627014 -0.388489 0.475342 0.479492 1445370242 0.627014 -0.388489 0.475342 0.479492 1445370242 0.627014 -0.388489 0.475342 0.479492 1445370242 0.627014 -0.388489 0.475342 0.479492 1445370242 0.627014 -0.388489 0.475342 0.479492 1445370242 0.627014 -0.388489 0.475342 0.479492 1445370242 0.620544 -0.398560 0.473267 0.481628 1445370242 0.620544 -0.398560 0.473267 0.481628 1445370242 0.620544 -0.398560 0.473267 0.481628 1445370242 0.620544 -0.398560 0.473267 0.481628 1445370242 0.620544 -0.398560 0.473267 0.481628 1445370242 0.620544 -0.398560 0.473267 0.481628 1445370242 0.620544 -0.398560 0.473267 0.481628 1445370242 0.631836 -0.377747 0.495422 0.461060 1445370242 0.631836 -0.377747 0.495422 0.461060 1445370242 0.631836 -0.377747 0.495422 0.461060 1445370242 0.631836 -0.377747 0.495422 0.461060 1445370242 0.631836 -0.377747 0.495422 0.461060 1445370242 0.631836 -0.377747 0.495422 0.461060 1445370242 0.635437 -0.364929 0.508911 0.451599 1445370242 0.635437 -0.364929 0.508911 0.451599 1445370242 0.635437 -0.364929 0.508911 0.451599 1445370242 0.635437 -0.364929 0.508911 0.451599 1445370242 0.635437 -0.364929 0.508911 0.451599 1445370242 0.635437 -0.364929 0.508911 0.451599 1445370242 0.635437 -0.364929 0.508911 0.451599 1445370242 0.647217 -0.350769 0.513672 0.440613 1445370242 0.647217 -0.350769 0.513672 0.440613 1445370242 0.647217 -0.350769 0.513672 0.440613 1445370242 0.647217 -0.350769 0.513672 0.440613 1445370242 0.647217 -0.350769 0.513672 0.440613 1445370242 0.663879 -0.330933 0.523499 0.419128 1445370242 0.663879 -0.330933 0.523499 0.419128 1445370242 0.663879 -0.330933 0.523499 0.419128 1445370242 0.663879 -0.330933 0.523499 0.419128 1445370242 0.663879 -0.330933 0.523499 0.419128 1445370242 0.663879 -0.330933 0.523499 0.419128 1445370242 0.679932 -0.314941 0.524658 0.403931 1445370242 0.679932 -0.314941 0.524658 0.403931 1445370242 0.679932 -0.314941 0.524658 0.403931 1445370242 0.679932 -0.314941 0.524658 0.403931 1445370242 0.679932 -0.314941 0.524658 0.403931 1445370242 0.679932 -0.314941 0.524658 0.403931 1445370242 0.675354 -0.337158 0.505554 0.417847 1445370242 0.675354 -0.337158 0.505554 0.417847 1445370242
[truncated: 191,439 more chars]
