# Supplementary material for: Quaternion-Based Gesture Recognition Using Wireless Wearable Motion Capture Sensors
Source: Sensors (Basel). 2016 Apr 28;16(5):605. doi: 10.3390/s16050605 (PMC4883296; doi:10.3390/s16050605)
Supplement: Supplementary file 1 [file sensors-16-00605-s001.zip › MultiSensorGestureData/P10/1. Jab/Training19.txt]

-0.450012 -0.532227 0.411011 -0.587646 1445370047 -0.450012 -0.532227 0.411011 -0.587646 1445370047 -0.450012 -0.532227 0.411011 -0.587646 1445370047 -0.450012 -0.532227 0.411011 -0.587646 1445370047 -0.450012 -0.532227 0.411011 -0.587646 1445370047 -0.452271 -0.530151 0.414612 -0.585327 1445370047 -0.452271 -0.530151 0.414612 -0.585327 1445370048 -0.452271 -0.530151 0.414612 -0.585327 1445370048 -0.452271 -0.530151 0.414612 -0.585327 1445370048 -0.452271 -0.530151 0.414612 -0.585327 1445370048 -0.452271 -0.530151 0.414612 -0.585327 1445370048 -0.452271 -0.530151 0.414612 -0.585327 1445370048 -0.454956 -0.526184 0.418213 -0.584290 1445370048 -0.454956 -0.526184 0.418213 -0.584290 1445370048 -0.454956 -0.526184 0.418213 -0.584290 1445370048 -0.454956 -0.526184 0.418213 -0.584290 1445370048 -0.454956 -0.526184 0.418213 -0.584290 1445370048 -0.454956 -0.526184 0.418213 -0.584290 1445370048 -0.456299 -0.522644 0.420959 -0.584351 1445370048 -0.456299 -0.522644 0.420959 -0.584351 1445370048 -0.456299 -0.522644 0.420959 -0.584351 1445370048 -0.456299 -0.522644 0.420959 -0.584351 1445370048 -0.456299 -0.522644 0.420959 -0.584351 1445370048 -0.456299 -0.522644 0.420959 -0.584351 1445370048 -0.455994 -0.519775 0.421753 -0.586609 1445370048 -0.455994 -0.519775 0.421753 -0.586609 1445370048 -0.455994 -0.519775 0.421753 -0.586609 1445370048 -0.455994 -0.519775 0.421753 -0.586609 1445370048 -0.455994 -0.519775 0.421753 -0.586609 1445370048 -0.455994 -0.519775 0.421753 -0.586609 1445370048 -0.453247 -0.518127 0.419250 -0.591980 1445370048 -0.453247 -0.518127 0.419250 -0.591980 1445370048 -0.453247 -0.518127 0.419250 -0.591980 1445370048 -0.453247 -0.518127 0.419250 -0.591980 1445370048 -0.453247 -0.518127 0.419250 -0.591980 1445370048 -0.453247 -0.518127 0.419250 -0.591980 1445370048 -0.447083 -0.519226 0.412781 -0.600220 1445370048 -0.447083 -0.519226 0.412781 -0.600220 1445370048 -0.447083 -0.519226 0.412781 -0.600220 1445370048 -0.447083 -0.519226 0.412781 -0.600220 1445370048 -0.447083 -0.519226 0.412781 -0.600220 1445370048 -0.447083 -0.519226 0.412781 -0.600220 1445370048 -0.439270 -0.524719 0.405396 -0.606201 1445370048 -0.439270 -0.524719 0.405396 -0.606201 1445370048 -0.439270 -0.524719 0.405396 -0.606201 1445370048 -0.439270 -0.524719 0.405396 -0.606201 1445370048 -0.439270 -0.524719 0.405396 -0.606201 1445370048 -0.439270 -0.524719 0.405396 -0.606201 1445370048 -0.434875 -0.531006 0.398254 -0.608582 1445370048 -0.434875 -0.531006 0.398254 -0.608582 1445370048 -0.434875 -0.531006 0.398254 -0.608582 1445370048 -0.434875 -0.531006 0.398254 -0.608582 1445370048 -0.434875 -0.531006 0.398254 -0.608582 1445370048 -0.434875 -0.531006 0.398254 -0.608582 1445370048 -0.434875 -0.531006 0.398254 -0.608582 1445370048 -0.433899 -0.535339 0.393250 -0.608765 1445370048 -0.433899 -0.535339 0.393250 -0.608765 1445370048 -0.433899 -0.535339 0.393250 -0.608765 1445370048 -0.433899 -0.535339 0.393250 -0.608765 1445370048 -0.433899 -0.535339 0.393250 -0.608765 1445370048 -0.433899 -0.535339 0.393250 -0.608765 1445370048 -0.439026 -0.534241 0.392090 -0.606750 1445370048 -0.439026 -0.534241 0.392090 -0.606750 1445370048 -0.439026 -0.534241 0.392090 -0.606750 1445370048 -0.439026 -0.534241 0.392090 -0.606750 1445370048 -0.439026 -0.534241 0.392090 -0.606750 1445370048 -0.439026 -0.534241 0.392090 -0.606750 1445370048 -0.446716 -0.527161 0.390808 -0.608215 1445370048 -0.446716 -0.527161 0.390808 -0.608215 1445370048 -0.446716 -0.527161 0.390808 -0.608215 1445370048 -0.446716 -0.527161 0.390808 -0.608215 1445370048 -0.446716 -0.527161 0.390808 -0.608215 1445370048 -0.446716 -0.527161 0.390808 -0.608215 1445370048 -0.446716 -0.527161 0.390808 -0.608215 1445370048 -0.449829 -0.520325 0.388000 -0.613525 1445370048 -0.449829 -0.520325 0.388000 -0.613525 1445370048 -0.449829 -0.520325 0.388000 -0.613525 1445370048 -0.449829 -0.520325 0.388000 -0.613525 1445370048 -0.449829 -0.520325 0.388000 -0.613525 1445370048 -0.449829 -0.520325 0.388000 -0.613525 1445370048 -0.445190 -0.520447 0.382019 -0.620544 1445370048 -0.445190 -0.520447 0.382019 -0.620544 1445370048 -0.445190 -0.520447 0.382019 -0.620544 1445370048 -0.445190 -0.520447 0.382019 -0.620544 1445370048 -0.445190 -0.520447 0.382019 -0.620544 1445370048 -0.445190 -0.520447 0.382019 -0.620544 1445370048 -0.437012 -0.528687 0.380615 -0.620239 1445370048 -0.437012 -0.528687 0.380615 -0.620239 1445370048 -0.437012 -0.528687 0.380615 -0.620239 1445370048 -0.437012 -0.528687 0.380615 -0.620239 1445370048 -0.437012 -0.528687 0.380615 -0.620239 1445370048 -0.437012 -0.528687 0.380615 -0.620239 1445370048 -0.437012 -0.528687 0.380615 -0.620239 1445370048 -0.435303 -0.527527 0.382935 -0.620972 1445370048 -0.435303 -0.527527 0.382935 -0.620972 1445370048 -0.435303 -0.527527 0.382935 -0.620972 1445370048 -0.435303 -0.527527 0.382935 -0.620972 1445370048 -0.435303 -0.527527 0.382935 -0.620972 1445370048 -0.435303 -0.527527 0.382935 -0.620972 1445370048 -0.431519 -0.528564 0.387939 -0.619690 1445370048 -0.431519 -0.528564 0.387939 -0.619690 1445370048 -0.431519 -0.528564 0.387939 -0.619690 1445370048 -0.431519 -0.528564 0.387939 -0.619690 1445370048 -0.431519 -0.528564 0.387939 -0.619690 1445370048 -0.431519 -0.528564 0.387939 -0.619690 1445370048 -0.429016 -0.529297 0.389709 -0.619629 1445370048 -0.429016 -0.529297 0.389709 -0.619629 1445370048 -0.429016 -0.529297 0.389709 -0.619629 1445370048 -0.429016 -0.529297 0.389709 -0.619629 1445370048 -0.429016 -0.529297 0.389709 -0.619629 1445370048 -0.429016 -0.529297 0.389709 -0.619629 1445370048 -0.427917 -0.529358 0.388794 -0.620972 1445370048 -0.427917 -0.529358 0.388794 -0.620972 1445370048 -0.427917 -0.529358 0.388794 -0.620972 1445370048 -0.427917 -0.529358 0.388794 -0.620972 1445370048 -0.427917 -0.529358 0.388794 -0.620972 1445370048 -0.427917 -0.529358 0.388794 -0.620972 1445370048 -0.425781 -0.529724 0.383728 -0.625183 1445370048 -0.425781 -0.529724 0.383728 -0.625183 1445370048 -0.425781 -0.529724 0.383728 -0.625183 1445370049 -0.425781 -0.529724 0.383728 -0.625183 1445370049 -0.425781 -0.529724 0.383728 -0.625183 1445370049 -0.425781 -0.529724 0.383728 -0.625183 1445370049 -0.427917 -0.528381 0.377075 -0.628906 1445370049 -0.427917 -0.528381 0.377075 -0.628906 1445370049 -0.427917 -0.528381 0.377075 -0.628906 1445370049 -0.427917 -0.528381 0.377075 -0.628906 1445370049 -0.427917 -0.528381 0.377075 -0.628906 1445370049 -0.427917 -0.528381 0.377075 -0.628906 1445370049 -0.425720 -0.533386 0.375122 -0.627380 1445370049 -0.425720 -0.533386 0.375122 -0.627380 1445370049 -0.425720 -0.533386 0.375122 -0.627380 1445370049 -0.425720 -0.533386 0.375122 -0.627380 1445370049 -0.425720 -0.533386 0.375122 -0.627380 1445370049 -0.425720 -0.533386 0.375122 -0.627380 1445370049 -0.425171 -0.539001 0.373657 -0.623840 1445370049 -0.425171 -0.539001 0.373657 -0.623840 1445370049 -0.425171 -0.539001 0.373657 -0.623840 1445370049 -0.425171 -0.539001 0.373657 -0.623840 1445370049 -0.425171 -0.539001 0.373657 -0.623840 1445370049 -0.425171 -0.539001 0.373657 -0.623840 1445370049 -0.425171 -0.539001 0.373657 -0.623840 1445370049 -0.434082 -0.537781 0.374695 -0.618103 1445370049 -0.434082 -0.537781 0.374695 -0.618103 1445370049 -0.434082 -0.537781 0.374695 -0.618103 1445370049 -0.434082 -0.537781 0.374695 -0.618103 1445370049 -0.434082 -0.537781 0.374695 -0.618103 1445370049 -0.434082 -0.537781 0.374695 -0.618103 1445370049 -0.448120 -0.527527 0.375977 -0.616150 1445370049 -0.448120 -0.527527 0.375977 -0.616150 1445370049 -0.448120 -0.527527 0.375977 -0.616150 1445370049 -0.448120 -0.527527 0.375977 -0.616150 1445370049 -0.448120 -0.527527 0.375977 -0.616150 1445370049 -0.448120 -0.527527 0.375977 -0.616150 1445370049 -0.455078 -0.517822 0.377686 -0.618164 1445370049 -0.455078 -0.517822 0.377686 -0.618164 1445370049 -0.455078 -0.517822 0.377686 -0.618164 1445370049 -0.455078 -0.517822 0.377686 -0.618164 1445370049 -0.455078 -0.517822 0.377686 -0.618164 1445370049 -0.455078 -0.517822 0.377686 -0.618164 1445370049 -0.455078 -0.517822 0.377686 -0.618164 1445370049 -0.450134 -0.520386 0.370911 -0.623779 1445370049 -0.450134 -0.520386 0.370911 -0.623779 1445370049 -0.450134 -0.520386 0.370911 -0.623779 1445370049 -0.450134 -0.520386 0.370911 -0.623779 1445370049 -0.450134 -0.520386 0.370911 -0.623779 1445370049 -0.450134 -0.520386 0.370911 -0.623779 1445370049 -0.448730 -0.522827 0.368774 -0.624023 1445370049 -0.448730 -0.522827 0.368774 -0.624023 1445370049 -0.448730 -0.522827 0.368774 -0.624023 1445370049 -0.448730 -0.522827 0.368774 -0.624023 1445370049 -0.448730 -0.522827 0.368774 -0.624023 1445370049 -0.448730 -0.522827 0.368774 -0.624023 1445370049 -0.448425 -0.520691 0.374817 -0.622375 1445370049 -0.448425 -0.520691 0.374817 -0.622375 1445370049 -0.448425 -0.520691 0.374817 -0.622375 1445370049 -0.448425 -0.520691 0.374817 -0.622375 1445370049 -0.448425 -0.520691 0.374817 -0.622375 1445370049 -0.448425 -0.520691 0.374817 -0.622375 1445370049 -0.448425 -0.520691 0.374817 -0.622375 1445370049 -0.444763 -0.522461 0.381653 -0.619385 1445370049 -0.444763 -0.522461 0.381653 -0.619385 1445370049 -0.444763 -0.522461 0.381653 -0.619385 1445370049 -0.444763 -0.522461 0.381653 -0.619385 1445370049 -0.444763 -0.522461 0.381653 -0.619385 1445370049 -0.444763 -0.522461 0.381653 -0.619385 1445370049 -0.444763 -0.522461 0.381653 -0.619385 1445370049 -0.441223 -0.524170 0.386902 -0.617249 1445370049 -0.441223 -0.524170 0.386902 -0.617249 1445370049 -0.441223 -0.524170 0.386902 -0.617249 1445370049 -0.441223 -0.524170 0.386902 -0.617249 1445370049 -0.441223 -0.524170 0.386902 -0.617249 1445370049 -0.441223 -0.524170 0.386902 -0.617249 1445370049 -0.439331 -0.522827 0.387207 -0.619446 1445370049 -0.439331 -0.522827 0.387207 -0.619446 1445370049 -0.439331 -0.522827 0.387207 -0.619446 1445370049 -0.439331 -0.522827 0.387207 -0.619446 1445370049 -0.439331 -0.522827 0.387207 -0.619446 1445370049 -0.439331 -0.522827 0.387207 -0.619446 1445370049 -0.443359 -0.516602 0.381165 -0.625549 1445370049 -0.443359 -0.516602 0.381165 -0.625549 1445370049 -0.443359 -0.516602 0.381165 -0.625549 1445370049 -0.443359 -0.516602 0.381165 -0.625549 1445370049 -0.443359 -0.516602 0.381165 -0.625549 1445370049 -0.443359 -0.516602 0.381165 -0.625549 1445370049 -0.443420 -0.512573 0.373230 -0.633545 1445370049 -0.443420 -0.512573 0.373230 -0.633545 1445370049 -0.443420 -0.512573 0.373230 -0.633545 1445370049 -0.443420 -0.512573 0.373230 -0.633545 1445370049 -0.443420 -0.512573 0.373230 -0.633545 1445370049 -0.443420 -0.512573 0.373230 -0.633545 1445370049 -0.434814 -0.521057 0.371521 -0.633606 1445370049 -0.434814 -0.521057 0.371521 -0.633606 1445370049 -0.434814 -0.521057 0.371521 -0.633606 1445370049 -0.434814 -0.521057 0.371521 -0.633606 1445370049 -0.434814 -0.521057 0.371521 -0.633606 1445370049 -0.434814 -0.521057 0.371521 -0.633606 1445370049 -0.429688 -0.528259 0.366638 -0.633972 1445370049 -0.429688 -0.528259 0.366638 -0.633972 1445370049 -0.429688 -0.528259 0.366638 -0.633972 1445370049 -0.429688 -0.528259 0.366638 -0.633972 1445370049 -0.429688 -0.528259 0.366638 -0.633972 1445370049 -0.429688 -0.528259 0.366638 -0.633972 1445370049 -0.427002 -0.535339 0.363586 -0.631653 1445370049 -0.427002 -0.535339 0.363586 -0.631653 1445370049 -0.427002 -0.535339 0.363586 -0.631653 1445370049 -0.427002 -0.535339 0.363586 -0.631653 1445370049 -0.427002 -0.535339 0.363586 -0.631653 1445370049 -0.427002 -0.535339 0.363586 -0.631653 1445370049 -0.427002 -0.535339 0.363586 -0.631653 1445370049 -0.435852 -0.530151 0.361938 -0.630920 1445370049 -0.435852 -0.530151 0.361938 -0.630920 1445370049 -0.435852 -0.530151 0.361938 -0.630920 1445370049 -0.435852 -0.530151 0.361938 -0.630920 1445370050 -0.435852 -0.530151 0.361938 -0.630920 1445370050 -0.435852 -0.530151 0.361938 -0.630920 1445370050 -0.447998 -0.514771 0.360229 -0.636108 1445370050 -0.447998 -0.514771 0.360229 -0.636108 1445370050 -0.447998 -0.514771 0.360229 -0.636108 1445370050 -0.447998 -0.514771 0.360229 -0.636108 1445370050 -0.447998 -0.514771 0.360229 -0.636108 1445370050 -0.447998 -0.514771 0.360229 -0.636108 1445370050 -0.442993 -0.509521 0.357605 -0.645264 1445370050 -0.442993 -0.509521 0.357605 -0.645264 1445370050 -0.442993 -0.509521 0.357605 -0.645264 1445370050 -0.442993 -0.509521 0.357605 -0.645264 1445370050 -0.442993 -0.509521 0.357605 -0.645264 1445370050 -0.442993 -0.509521 0.357605 -0.645264 1445370050 -0.438354 -0.516968 0.350342 -0.646484 1445370050 -0.438354 -0.516968 0.350342 -0.646484 1445370050 -0.438354 -0.516968 0.350342 -0.646484 1445370050 -0.438354 -0.516968 0.350342 -0.646484 1445370050 -0.438354 -0.516968 0.350342 -0.646484 1445370050 -0.438354 -0.516968 0.350342 -0.646484 1445370050 -0.431580 -0.524841 0.359314 -0.639709 1445370050 -0.431580 -0.524841 0.359314 -0.639709 1445370050 -0.431580 -0.524841 0.359314 -0.639709 1445370050 -0.431580 -0.524841 0.359314 -0.639709 1445370050 -0.431580 -0.524841 0.359314 -0.639709 1445370050 -0.431580 -0.524841 0.359314 -0.639709 1445370050 -0.428345 -0.528748 0.363708 -0.636169 1445370050 -0.428345 -0.528748 0.363708 -0.636169 1445370050 -0.428345 -0.528748 0.363708 -0.636169 1445370050 -0.428345 -0.528748 0.363708 -0.636169 1445370050 -0.428345 -0.528748 0.363708 -0.636169 1445370050 -0.428345 -0.528748 0.363708 -0.636169 1445370050 -0.428772 -0.530945 0.368408 -0.631348 1445370050 -0.428772 -0.530945 0.368408 -0.631348 1445370050 -0.428772 -0.530945 0.368408 -0.631348 1445370050 -0.428772 -0.530945 0.368408 -0.631348 1445370050 -0.428772 -0.530945 0.368408 -0.631348 1445370050 -0.428772 -0.530945 0.368408 -0.631348 1445370050 -0.425415 -0.534119 0.370422 -0.629700 1445370050 -0.425415 -0.534119 0.370422 -0.629700 1445370050 -0.425415 -0.534119 0.370422 -0.629700 1445370050 -0.425415 -0.534119 0.370422 -0.629700 1445370050 -0.425415 -0.534119 0.370422 -0.629700 1445370050 -0.425415 -0.534119 0.370422 -0.629700 1445370050 -0.425415 -0.534119 0.370422 -0.629700 1445370050 -0.424255 -0.537781 0.370728 -0.627258 1445370050 -0.424255 -0.537781 0.370728 -0.627258 1445370050 -0.424255 -0.537781 0.370728 -0.627258 1445370050 -0.424255 -0.537781 0.370728 -0.627258 1445370050 -0.424255 -0.537781 0.370728 -0.627258 1445370050 -0.424255 -0.537781 0.370728 -0.627258 1445370050 -0.430664 -0.534668 0.366699 -0.627930 1445370050 -0.430664 -0.534668 0.366699 -0.627930 1445370050 -0.430664 -0.534668 0.366699 -0.627930 1445370050 -0.430664 -0.534668 0.366699 -0.627930 1445370050 -0.430664 -0.534668 0.366699 -0.627930 1445370050 -0.430664 -0.534668 0.366699 -0.627930 1445370050 -0.432495 -0.536011 0.370728 -0.623169 1445370050 -0.432495 -0.536011 0.370728 -0.623169 1445370050 -0.432495 -0.536011 0.370728 -0.623169 1445370050 -0.432495 -0.536011 0.370728 -0.623169 1445370050 -0.432495 -0.536011 0.370728 -0.623169 1445370050 -0.432495 -0.536011 0.370728 -0.623169 1445370050 -0.433899 -0.537537 0.372620 -0.619690 1445370050 -0.433899 -0.537537 0.372620 -0.619690 1445370050 -0.433899 -0.537537 0.372620 -0.619690 1445370050 -0.433899 -0.537537 0.372620 -0.619690 1445370050 -0.433899 -0.537537 0.372620 -0.619690 1445370050 -0.433899 -0.537537 0.372620 -0.619690 1445370050 -0.433899 -0.537537 0.372620 -0.619690 1445370050 -0.443542 -0.533203 0.374939 -0.615173 1445370050 -0.443542 -0.533203 0.374939 -0.615173 1445370050 -0.443542 -0.533203 0.374939 -0.615173 1445370050 -0.443542 -0.533203 0.374939 -0.615173 1445370050 -0.443542 -0.533203 0.374939 -0.615173 1445370050 -0.457336 -0.521667 0.378052 -0.613098 1445370050 -0.457336 -0.521667 0.378052 -0.613098 1445370050 -0.457336 -0.521667 0.378052 -0.613098 1445370050 -0.457336 -0.521667 0.378052 -0.613098 1445370050 -0.457336 -0.521667 0.378052 -0.613098 1445370050 -0.457336 -0.521667 0.378052 -0.613098 1445370050 -0.458862 -0.508850 0.377380 -0.623047 1445370050 -0.458862 -0.508850 0.377380 -0.623047 1445370050 -0.458862 -0.508850 0.377380 -0.623047 1445370050 -0.458862 -0.508850 0.377380 -0.623047 1445370050 -0.458862 -0.508850 0.377380 -0.623047 1445370050 -0.458862 -0.508850 0.377380 -0.623047 1445370050 -0.458862 -0.508850 0.377380 -0.623047 1445370050 -0.451294 -0.520142 0.371155 -0.622986 1445370050 -0.451294 -0.520142 0.371155 -0.622986 1445370050 -0.451294 -0.520142 0.371155 -0.622986 1445370050 -0.451294 -0.520142 0.371155 -0.622986 1445370050 -0.451294 -0.520142 0.371155 -0.622986 1445370050 -0.451294 -0.520142 0.371155 -0.622986 1445370050 -0.451172 -0.523376 0.374756 -0.618164 1445370050 -0.451172 -0.523376 0.374756 -0.618164 1445370050 -0.451172 -0.523376 0.374756 -0.618164 1445370050 -0.451172 -0.523376 0.374756 -0.618164 1445370050 -0.451172 -0.523376 0.374756 -0.618164 1445370050 -0.451172 -0.523376 0.374756 -0.618164 1445370050 -0.448792 -0.522766 0.379944 -0.617249 1445370050 -0.448792 -0.522766 0.379944 -0.617249 1445370050 -0.448792 -0.522766 0.379944 -0.617249 1445370050 -0.448792 -0.522766 0.379944 -0.617249 1445370050 -0.448792 -0.522766 0.379944 -0.617249 1445370050 -0.448792 -0.522766 0.379944 -0.617249 1445370050 -0.444031 -0.527527 0.383179 -0.614624 1445370050 -0.444031 -0.527527 0.383179 -0.614624 1445370050 -0.444031 -0.527527 0.383179 -0.614624 1445370050 -0.444031 -0.527527 0.383179 -0.614624 1445370050 -0.444031 -0.527527 0.383179 -0.614624 1445370051 -0.444031 -0.527527 0.383179 -0.614624 1445370051 -0.444031 -0.527527 0.383179 -0.614624 1445370051 -0.441162 -0.528992 0.383972 -0.614990 1445370051 -0.441162 -0.528992 0.383972 -0.614990 1445370051 -0.441162 -0.528992 0.383972 -0.614990 1445370051 -0.441162 -0.528992 0.383972 -0.614990 1445370051 -0.441162 -0.528992 0.383972 -0.614990 1445370051 -0.441162 -0.528992 0.383972 -0.614990 1445370051 -0.439270 -0.529602 0.382080 -0.617004 1445370051 -0.439270 -0.529602 0.382080 -0.617004 1445370051 -0.439270 -0.529602 0.382080 -0.617004 1445370051 -0.439270 -0.529602 0.382080 -0.617004 1445370051 -0.439270 -0.529602 0.382080 -0.617004 1445370051 -0.439270 -0.529602 0.382080 -0.617004 1445370051 -0.439270 -0.529602 0.382080 -0.617004 1445370051 -0.441101 -0.528259 0.380676 -0.617676 1445370051 -0.441101 -0.528259 0.380676 -0.617676 1445370051 -0.441101 -0.528259 0.380676 -0.617676 1445370051 -0.441101 -0.528259 0.380676 -0.617676 1445370051 -0.441101 -0.528259 0.380676 -0.617676 1445370051 -0.441101 -0.528259 0.380676 -0.617676 1445370051 -0.444214 -0.524292 0.379150 -0.619812 1445370051 -0.444214 -0.524292 0.379150 -0.619812 1445370051 -0.444214 -0.524292 0.379150 -0.619812 1445370051 -0.444214 -0.524292 0.379150 -0.619812 1445370051 -0.444214 -0.524292 0.379150 -0.619812 1445370051 -0.444214 -0.524292 0.379150 -0.619812 1445370051 -0.442932 -0.526489 0.378662 -0.619141 1445370051 -0.442932 -0.526489 0.378662 -0.619141 1445370051 -0.442932 -0.526489 0.378662 -0.619141 1445370051 -0.442932 -0.526489 0.378662 -0.619141 1445370051 -0.442932 -0.526489 0.378662 -0.619141 1445370051 -0.442932 -0.526489 0.378662 -0.619141 1445370051 -0.442932 -0.526489 0.378662 -0.619141 1445370051 -0.446289 -0.527039 0.381775 -0.614380 1445370051 -0.446289 -0.527039 0.381775 -0.614380 1445370051 -0.446289 -0.527039 0.381775 -0.614380 1445370051 -0.446289 -0.527039 0.381775 -0.614380 1445370051 -0.446289 -0.527039 0.381775 -0.614380 1445370051 -0.446289 -0.527039 0.381775 -0.614380 1445370051 -0.462158 -0.516418 0.380310 -0.612488 1445370051 -0.462158 -0.516418 0.380310 -0.612488 1445370051 -0.462158 -0.516418 0.380310 -0.612488 1445370051 -0.462158 -0.516418 0.380310 -0.612488 1445370051 -0.462158 -0.516418 0.380310 -0.612488 1445370051 -0.462158 -0.516418 0.380310 -0.612488 1445370051 -0.462158 -0.516418 0.380310 -0.612488 1445370051 -0.469666 -0.505554 0.383423 -0.613892 1445370051 -0.469666 -0.505554 0.383423 -0.613892 1445370051 -0.469666 -0.505554 0.383423 -0.613892 1445370051 -0.469666 -0.505554 0.383423 -0.613892 1445370051 -0.469666 -0.505554 0.383423 -0.613892 1445370051 -0.469666 -0.505554 0.383423 -0.613892 1445370051 -0.464478 -0.505737 0.372681 -0.624268 1445370051 -0.464478 -0.505737 0.372681 -0.624268 1445370051 -0.464478 -0.505737 0.372681 -0.624268 1445370051 -0.464478 -0.505737 0.372681 -0.624268 1445370051 -0.464478 -0.505737 0.372681 -0.624268 1445370051 -0.455200 -0.520081 0.371704 -0.619873 1445370051 -0.455200 -0.520081 0.371704 -0.619873 1445370051 -0.455200 -0.520081 0.371704 -0.619873 1445370051 -0.455200 -0.520081 0.371704 -0.619873 1445370051 -0.455200 -0.520081 0.371704 -0.619873 1445370051 -0.455200 -0.520081 0.371704 -0.619873 1445370051 -0.447937 -0.522461 0.375854 -0.620605 1445370051 -0.447937 -0.522461 0.375854 -0.620605 1445370051 -0.447937 -0.522461 0.375854 -0.620605 1445370051 -0.447937 -0.522461 0.375854 -0.620605 1445370051 -0.447937 -0.522461 0.375854 -0.620605 1445370051 -0.447937 -0.522461 0.375854 -0.620605 1445370051 -0.447937 -0.522461 0.375854 -0.620605 1445370051 -0.443298 -0.525269 0.377808 -0.620361 1445370051 -0.443298 -0.525269 0.377808 -0.620361 1445370051 -0.443298 -0.525269 0.377808 -0.620361 1445370051 -0.443298 -0.525269 0.377808 -0.620361 1445370051 -0.443298 -0.525269 0.377808 -0.620361 1445370051 -0.443298 -0.525269 0.377808 -0.620361 1445370051 -0.441956 -0.525269 0.378845 -0.620789 1445370051 -0.441956 -0.525269 0.378845 -0.620789 1445370051 -0.441956 -0.525269 0.378845 -0.620789 1445370051 -0.441956 -0.525269 0.378845 -0.620789 1445370051 -0.441956 -0.525269 0.378845 -0.620789 1445370051 -0.441956 -0.525269 0.378845 -0.620789 1445370051 -0.439453 -0.526855 0.378296 -0.621460 1445370051 -0.439453 -0.526855 0.378296 -0.621460 1445370051 -0.439453 -0.526855 0.378296 -0.621460 1445370051 -0.439453 -0.526855 0.378296 -0.621460 1445370051 -0.439453 -0.526855 0.378296 -0.621460 1445370051 -0.439453 -0.526855 0.378296 -0.621460 1445370051 -0.442322 -0.522400 0.368164 -0.629272 1445370051 -0.442322 -0.522400 0.368164 -0.629272 1445370051 -0.442322 -0.522400 0.368164 -0.629272 1445370051 -0.442322 -0.522400 0.368164 -0.629272 1445370051 -0.442322 -0.522400 0.368164 -0.629272 1445370051 -0.442322 -0.522400 0.368164 -0.629272 1445370051 -0.442200 -0.521973 0.366089 -0.630920 1445370051 -0.442200 -0.521973 0.366089 -0.630920 1445370051 -0.442200 -0.521973 0.366089 -0.630920 1445370051 -0.442200 -0.521973 0.366089 -0.630920 1445370051 -0.442200 -0.521973 0.366089 -0.630920 1445370051 -0.442200 -0.521973 0.366089 -0.630920 1445370051 -0.435913 -0.529785 0.369995 -0.626526 1445370051 -0.435913 -0.529785 0.369995 -0.626526 1445370051 -0.435913 -0.529785 0.369995 -0.626526 1445370051 -0.435913 -0.529785 0.369995 -0.626526 1445370051 -0.435913 -0.529785 0.369995 -0.626526 1445370051 -0.435913 -0.529785 0.369995 -0.626526 1445370051 -0.435730 -0.531921 0.372070 -0.623596 1445370051 -0.435730 -0.531921 0.372070 -0.623596 1445370051 -0.435730 -0.531921 0.372070 -0.623596 1445370051 -0.435730 -0.531921 0.372070 -0.623596 1445370051 -0.435730 -0.531921 0.372070 -0.623596 1445370051 -0.435730 -0.531921 0.372070 -0.623596 1445370052 -0.448730 -0.525269 0.379333 -0.615540 1445370052 -0.448730 -0.525269 0.379333 -0.615540 1445370052 -0.448730 -0.525269 0.379333 -0.615540 1445370052 -0.448730 -0.525269 0.379333 -0.615540 1445370052 -0.448730 -0.525269 0.379333 -0.615540 1445370052 -0.448730 -0.525269 0.379333 -0.615540 1445370052 -0.468506 -0.503357 0.381592 -0.617737 1445370052 -0.468506 -0.503357 0.381592 -0.617737 1445370052 -0.468506 -0.503357 0.381592 -0.617737 1445370052 -0.468506 -0.503357 0.381592 -0.617737 1445370052 -0.468506 -0.503357 0.381592 -0.617737 1445370052 -0.468506 -0.503357 0.381592 -0.617737 1445370052 -0.464233 -0.495422 0.378723 -0.629028 1445370052 -0.464233 -0.495422 0.378723 -0.629028 1445370052 -0.464233 -0.495422 0.378723 -0.629028 1445370052 -0.464233 -0.495422 0.378723 -0.629028 1445370052 -0.464233 -0.495422 0.378723 -0.629028 1445370052 -0.464233 -0.495422 0.378723 -0.629028 1445370052 -0.455627 -0.511108 0.368652 -0.628723 1445370052 -0.455627 -0.511108 0.368652 -0.628723 1445370052 -0.455627 -0.511108 0.368652 -0.628723 1445370052 -0.455627 -0.511108 0.368652 -0.628723 1445370052 -0.455627 -0.511108 0.368652 -0.628723 1445370052 -0.455627 -0.511108 0.368652 -0.628723 1445370052 -0.455627 -0.511108 0.368652 -0.628723 1445370052 -0.449768 -0.520996 0.375854 -0.620544 1445370052 -0.449768 -0.520996 0.375854 -0.620544 1445370052 -0.449768 -0.520996 0.375854 -0.620544 1445370052 -0.449768 -0.520996 0.375854 -0.620544 1445370052 -0.449768 -0.520996 0.375854 -0.620544 1445370052 -0.449768 -0.520996 0.375854 -0.620544 1445370052 -0.449768 -0.520996 0.375854 -0.620544 1445370052 -0.446594 -0.523438 0.376648 -0.620300 1445370052 -0.446594 -0.523438 0.376648 -0.620300 1445370052 -0.446594 -0.523438 0.376648 -0.620300 1445370052 -0.446594 -0.523438 0.376648 -0.620300 1445370052 -0.446594 -0.523438 0.376648 -0.620300 1445370052 -0.446594 -0.523438 0.376648 -0.620300 1445370052 -0.443298 -0.526611 0.375366 -0.620789 1445370052 -0.443298 -0.526611 0.375366 -0.620789 1445370052 -0.443298 -0.526611 0.375366 -0.620789 1445370052 -0.443298 -0.526611 0.375366 -0.620789 1445370052 -0.443298 -0.526611 0.375366 -0.620789 1445370052 -0.443298 -0.526611 0.375366 -0.620789 1445370052 -0.442200 -0.527100 0.374023 -0.621948 1445370052 -0.442200 -0.527100 0.374023 -0.621948 1445370052 -0.442200 -0.527100 0.374023 -0.621948 1445370052 -0.442200 -0.527100 0.374023 -0.621948 1445370052 -0.442200 -0.527100 0.374023 -0.621948 1445370052 -0.442200 -0.527100 0.374023 -0.621948 1445370052 -0.442200 -0.527100 0.374023 -0.621948 1445370052 -0.440613 -0.525635 0.368164 -0.627747 1445370052 -0.440613 -0.525635 0.368164 -0.627747 1445370052 -0.440613 -0.525635 0.368164 -0.627747 1445370052 -0.440613 -0.525635 0.368164 -0.627747 1445370052 -0.440613 -0.525635 0.368164 -0.627747 1445370052 -0.440613 -0.525635 0.368164 -0.627747 1445370052 -0.438782 -0.526245 0.365112 -0.630310 1445370052 -0.438782 -0.526245 0.365112 -0.630310 1445370052 -0.438782 -0.526245 0.365112 -0.630310 1445370052 -0.438782 -0.526245 0.365112 -0.630310 1445370052 -0.438782 -0.526245 0.365112 -0.630310 1445370052 -0.438782 -0.526245 0.365112 -0.630310 1445370052 -0.433044 -0.535034 0.365967 -0.626404 1445370052 -0.433044 -0.535034 0.365967 -0.626404 1445370052 -0.433044 -0.535034 0.365967 -0.626404 1445370052 -0.433044 -0.535034 0.365967 -0.626404 1445370052 -0.433044 -0.535034 0.365967 -0.626404 1445370052 -0.433044 -0.535034 0.365967 -0.626404 1445370052 -0.436157 -0.539124 0.368713 -0.619019 1445370052 -0.436157 -0.539124 0.368713 -0.619019 1445370052 -0.436157 -0.539124 0.368713 -0.619019 1445370052 -0.436157 -0.539124 0.368713 -0.619019 1445370052 -0.436157 -0.539124 0.368713 -0.619019 1445370052 -0.436157 -0.539124 0.368713 -0.619019 1445370052 -0.436157 -0.539124 0.368713 -0.619019 1445370052 -0.449585 -0.534485 0.372559 -0.611145 1445370052 -0.449585 -0.534485 0.372559 -0.611145 1445370052 -0.449585 -0.534485 0.372559 -0.611145 1445370052 -0.449585 -0.534485 0.372559 -0.611145 1445370052 -0.449585 -0.534485 0.372559 -0.611145 1445370052 -0.449585 -0.534485 0.372559 -0.611145 1445370052 -0.470276 -0.512329 0.379211 -0.610413 1445370052 -0.470276 -0.512329 0.379211 -0.610413 1445370052 -0.470276 -0.512329 0.379211 -0.610413 1445370052 -0.470276 -0.512329 0.379211 -0.610413 1445370052 -0.464966 -0.502625 0.378601 -0.622803 1445370052 -0.464966 -0.502625 0.378601 -0.622803 1445370052 -0.464966 -0.502625 0.378601 -0.622803 1445370052 -0.464966 -0.502625 0.378601 -0.622803 1445370052 -0.464966 -0.502625 0.378601 -0.622803 1445370052 -0.464966 -0.502625 0.378601 -0.622803 1445370052 -0.464966 -0.502625 0.378601 -0.622803 1445370052 -0.460693 -0.515259 0.369812 -0.620972 1445370052 -0.460693 -0.515259 0.369812 -0.620972 1445370052 -0.460693 -0.515259 0.369812 -0.620972 1445370052 -0.460693 -0.515259 0.369812 -0.620972 1445370052 -0.460693 -0.515259 0.369812 -0.620972 1445370052 -0.460693 -0.515259 0.369812 -0.620972 1445370052 -0.457275 -0.518982 0.371094 -0.619629 1445370052 -0.457275 -0.518982 0.371094 -0.619629 1445370052 -0.457275 -0.518982 0.371094 -0.619629 1445370052 -0.457275 -0.518982 0.371094 -0.619629 1445370052 -0.457275 -0.518982 0.371094 -0.619629 1445370052 -0.457275 -0.518982 0.371094 -0.619629 1445370052 -0.447021 -0.527527 0.373230 -0.618591 1445370052 -0.447021 -0.527527 0.373230 -0.618591 1445370052 -0.447021 -0.527527 0.373230 -0.618591 1445370052 -0.447021 -0.527527 0.373230 -0.618591 1445370052 -0.447021 -0.527527 0.373230 -0.618591 1445370052 -0.447021 -0.527527 0.373230 -0.618591 1445370052 -0.438049 -0.536499 0.371887 -0.618103 1445370053 -0.438049 -0.536499 0.371887 -0.618103 1445370053 -0.438049 -0.536499 0.371887 -0.618103 1445370053 -0.438049 -0.536499 0.371887 -0.618103 1445370053 -0.438049 -0.536499 0.371887 -0.618103 1445370053 -0.438049 -0.536499 0.371887 -0.618103 1445370053 -0.438049 -0.536499 0.371887 -0.618103 1445370053 -0.437256 -0.537354 0.373901 -0.616699 1445370053 -0.437256 -0.537354 0.373901 -0.616699 1445370053 -0.437256 -0.537354 0.373901 -0.616699 1445370053 -0.437256 -0.537354 0.373901 -0.616699 1445370053 -0.437256 -0.537354 0.373901 -0.616699 1445370053 -0.437256 -0.537354 0.373901 -0.616699 1445370053 -0.438293 -0.533630 0.369080 -0.622070 1445370053 -0.438293 -0.533630 0.369080 -0.622070 1445370053 -0.438293 -0.533630 0.369080 -0.622070 1445370053 -0.438293 -0.533630 0.369080 -0.622070 1445370053 -0.438293 -0.533630 0.369080 -0.622070 1445370053 -0.438293 -0.533630 0.369080 -0.622070 1445370053 -0.438293 -0.533630 0.369080 -0.622070 1445370053 -0.443420 -0.529114 0.373352 -0.619751 1445370053 -0.443420 -0.529114 0.373352 -0.619751 1445370053 -0.443420 -0.529114 0.373352 -0.619751 1445370053 -0.443420 -0.529114 0.373352 -0.619751 1445370053 -0.443420 -0.529114 0.373352 -0.619751 1445370053 -0.443420 -0.529114 0.373352 -0.619751 1445370053 -0.440674 -0.531372 0.376526 -0.617859 1445370053 -0.440674 -0.531372 0.376526 -0.617859 1445370053 -0.440674 -0.531372 0.376526 -0.617859 1445370053 -0.440674 -0.531372 0.376526 -0.617859 1445370053 -0.440674 -0.531372 0.376526 -0.617859 1445370053 -0.440674 -0.531372 0.376526 -0.617859 1445370053 -0.441528 -0.533264 0.378418 -0.614502 1445370053 -0.441528 -0.533264 0.378418 -0.614502 1445370053 -0.441528 -0.533264 0.378418 -0.614502 1445370053 -0.441528 -0.533264 0.378418 -0.614502 1445370053 -0.441528 -0.533264 0.378418 -0.614502 1445370053 -0.441528 -0.533264 0.378418 -0.614502 1445370053 -0.441528 -0.533264 0.378418 -0.614502 1445370053 -0.453369 -0.526367 0.380554 -0.610413 1445370053 -0.453369 -0.526367 0.380554 -0.610413 1445370053 -0.453369 -0.526367 0.380554 -0.610413 1445370053 -0.453369 -0.526367 0.380554 -0.610413 1445370053 -0.453369 -0.526367 0.380554 -0.610413 1445370053 -0.453369 -0.526367 0.380554 -0.610413 1445370053 -0.466614 -0.510132 0.382324 -0.613159 1445370053 -0.466614 -0.510132 0.382324 -0.613159 1445370053 -0.466614 -0.510132 0.382324 -0.613159 1445370053 -0.466614 -0.510132 0.382324 -0.613159 1445370053 -0.466614 -0.510132 0.382324 -0.613159 1445370053 -0.466614 -0.510132 0.382324 -0.613159 1445370053 -0.466614 -0.510132 0.382324 -0.613159 1445370053 -0.459045 -0.512329 0.377258 -0.620178 1445370053 -0.459045 -0.512329 0.377258 -0.620178 1445370053 -0.459045 -0.512329 0.377258 -0.620178 1445370053 -0.459045 -0.512329 0.377258 -0.620178 1445370053 -0.459045 -0.512329 0.377258 -0.620178 1445370053 -0.459045 -0.512329 0.377258 -0.620178 1445370053 -0.455078 -0.519775 0.374268 -0.618652 1445370053 -0.455078 -0.519775 0.374268 -0.618652 1445370053 -0.455078 -0.519775 0.374268 -0.618652 1445370053 -0.455078 -0.519775 0.374268 -0.618652 1445370053 -0.455078 -0.519775 0.374268 -0.618652 1445370053 -0.455078 -0.519775 0.374268 -0.618652 1445370053 -0.462341 -0.512024 0.377991 -0.617493 1445370053 -0.462341 -0.512024 0.377991 -0.617493 1445370053 -0.462341 -0.512024 0.377991 -0.617493 1445370053 -0.462341 -0.512024 0.377991 -0.617493 1445370053 -0.462341 -0.512024 0.377991 -0.617493 1445370053 -0.462341 -0.512024 0.377991 -0.617493 1445370053 -0.465942 -0.507507 0.383667 -0.614990 1445370053 -0.465942 -0.507507 0.383667 -0.614990 1445370053 -0.465942 -0.507507 0.383667 -0.614990 1445370053 -0.465942 -0.507507 0.383667 -0.614990 1445370053 -0.465942 -0.507507 0.383667 -0.614990 1445370053 -0.465942 -0.507507 0.383667 -0.614990 1445370053 -0.465149 -0.509216 0.386780 -0.612183 1445370053 -0.465149 -0.509216 0.386780 -0.612183 1445370053 -0.465149 -0.509216 0.386780 -0.612183 1445370053 -0.465149 -0.509216 0.386780 -0.612183 1445370053 -0.465149 -0.509216 0.386780 -0.612183 1445370053 -0.465149 -0.509216 0.386780 -0.612183 1445370053 -0.465393 -0.509155 0.386902 -0.612061 1445370053 -0.465393 -0.509155 0.386902 -0.612061 1445370053 -0.465393 -0.509155 0.386902 -0.612061 1445370053 -0.465393 -0.509155 0.386902 -0.612061 1445370053 -0.465393 -0.509155 0.386902 -0.612061 1445370053 -0.465393 -0.509155 0.386902 -0.612061 1445370053 -0.463135 -0.511353 0.382690 -0.614563 1445370053 -0.463135 -0.511353 0.382690 -0.614563 1445370053 -0.463135 -0.511353 0.382690 -0.614563 1445370053 -0.463135 -0.511353 0.382690 -0.614563 1445370053 -0.463135 -0.511353 0.382690 -0.614563 1445370053 -0.463135 -0.511353 0.382690 -0.614563 1445370053 -0.463135 -0.511353 0.382690 -0.614563 1445370053 -0.460999 -0.513794 0.379211 -0.616272 1445370053 -0.460999 -0.513794 0.379211 -0.616272 1445370053 -0.460999 -0.513794 0.379211 -0.616272 1445370053 -0.460999 -0.513794 0.379211 -0.616272 1445370053 -0.460999 -0.513794 0.379211 -0.616272 1445370053 -0.460999 -0.513794 0.379211 -0.616272 1445370053 -0.458374 -0.516541 0.375000 -0.618530 1445370053 -0.458374 -0.516541 0.375000 -0.618530 1445370053 -0.458374 -0.516541 0.375000 -0.618530 1445370053 -0.458374 -0.516541 0.375000 -0.618530 1445370053 -0.458374 -0.516541 0.375000 -0.618530 1445370053 -0.458374 -0.516541 0.375000 -0.618530 1445370053 -0.456543 -0.519592 0.373169 -0.618408 1445370053 -0.456543 -0.519592 0.373169 -0.618408 1445370053 -0.456543 -0.519592 0.373169 -0.618408 1445370053 -0.456543 -0.519592 0.373169 -0.618408 1445370053 -0.456543 -0.519592 0.373169 -0.618408 1445370053 -0.456543 -0.519592 0.373169 -0.618408 1445370053 -0.454895 -0.522278 0.372192 -0.617920 1445370053 -0.454895 -0.522278 0.372192 -0.617920 1445370054 -0.454895 -0.522278 0.372192 -0.617920 1445370054 -0.454895 -0.522278 0.372192 -0.617920 1445370054 -0.454895 -0.522278 0.372192 -0.617920 1445370054 -0.454895 -0.522278 0.372192 -0.617920 1445370054 -0.451172 -0.525269 0.372498 -0.617920 1445370054 -0.451172 -0.525269 0.372498 -0.617920 1445370054 -0.451172 -0.525269 0.372498 -0.617920 1445370054 -0.451172 -0.525269 0.372498 -0.617920 1445370054 -0.451172 -0.525269 0.372498 -0.617920 1445370054 -0.451172 -0.525269 0.372498 -0.617920 1445370054 -0.448669 -0.527832 0.373047 -0.617188 1445370054 -0.448669 -0.527832 0.373047 -0.617188 1445370054 -0.448669 -0.527832 0.373047 -0.617188 1445370054 -0.448669 -0.527832 0.373047 -0.617188 1445370054 -0.446350 -0.530762 0.374023 -0.615845 1445370054 -0.446350 -0.530762 0.374023 -0.615845 1445370054 -0.446350 -0.530762 0.374023 -0.615845 1445370054 -0.446350 -0.530762 0.374023 -0.615845 1445370054 -0.446350 -0.530762 0.374023 -0.615845 1445370054 -0.446350 -0.530762 0.374023 -0.615845 1445370054 -0.446228 -0.531677 0.376160 -0.613831 1445370054 -0.446228 -0.531677 0.376160 -0.613831 1445370054 -0.446228 -0.531677 0.376160 -0.613831 1445370054 -0.446228 -0.531677 0.376160 -0.613831 1445370054 -0.446228 -0.531677 0.376160 -0.613831 1445370054 -0.446228 -0.531677 0.376160 -0.613831 1445370054 -0.446777 -0.531860 0.378357 -0.611877 1445370054 -0.446777 -0.531860 0.378357 -0.611877 1445370054 -0.446777 -0.531860 0.378357 -0.611877 1445370054 -0.446777 -0.531860 0.378357 -0.611877 1445370054 -0.446777 -0.531860 0.378357 -0.611877 1445370054 -0.446777 -0.531860 0.378357 -0.611877 1445370054 -0.449585 -0.529480 0.381287 -0.610107 1445370054 -0.449585 -0.529480 0.381287 -0.610107 1445370054 
-0.469971 -0.515930 0.417297 -0.582153 1445370073 -0.469971 -0.515930 0.417297 -0.582153 1445370073 -0.469971 -0.515930 0.417297 -0.582153 1445370073 -0.469971 -0.515930 0.417297 -0.582153 1445370073 -0.469971 -0.515930 0.417297 -0.582153 1445370073 -0.469971 -0.515930 0.417297 -0.582153 1445370073 -0.469971 -0.515869 0.416992 -0.582397 1445370073 -0.469971 -0.515869 0.416992 -0.582397 1445370073 -0.469971 -0.515869 0.416992 -0.582397 1445370073 -0.469971 -0.515869 0.416992 -0.582397 1445370073 -0.469971 -0.515869 0.416992 -0.582397 1445370073 -0.469971 -0.515869 0.416992 -0.582397 1445370073 -0.469971 -0.515869 0.416992 -0.582397 1445370073 -0.470154 -0.515442 0.416504 -0.583008 1445370073 -0.470154 -0.515442 0.416504 -0.583008 1445370073 -0.470154 -0.515442 0.416504 -0.583008 1445370073 -0.470154 -0.515442 0.416504 -0.583008 1445370074 -0.470154 -0.515442 0.416504 -0.583008 1445370074 -0.470154 -0.515442 0.416504 -0.583008 1445370074 -0.469788 -0.515320 0.415283 -0.584290 1445370074 -0.469788 -0.515320 0.415283 -0.584290 1445370074 -0.469788 -0.515320 0.415283 -0.584290 1445370074 -0.469788 -0.515320 0.415283 -0.584290 1445370074 -0.469788 -0.515320 0.415283 -0.584290 1445370074 -0.468994 -0.515503 0.414429 -0.585327 1445370074 -0.468994 -0.515503 0.414429 -0.585327 1445370074 -0.468994 -0.515503 0.414429 -0.585327 1445370074 -0.468994 -0.515503 0.414429 -0.585327 1445370074 -0.468994 -0.515503 0.414429 -0.585327 1445370074 -0.468994 -0.515503 0.414429 -0.585327 1445370074 -0.468140 -0.516052 0.413391 -0.586304 1445370074 -0.468140 -0.516052 0.413391 -0.586304 1445370074 -0.468140 -0.516052 0.413391 -0.586304 1445370074 -0.468140 -0.516052 0.413391 -0.586304 1445370074 -0.468140 -0.516052 0.413391 -0.586304 1445370074 -0.468140 -0.516052 0.413391 -0.586304 1445370074 -0.467529 -0.516541 0.411987 -0.587341 1445370074 -0.467529 -0.516541 0.411987 -0.587341 1445370074 -0.467529 -0.516541 0.411987 -0.587341 1445370074 -0.467529 -0.516541 0.411987 -0.587341 1445370074 -0.467529 -0.516541 0.411987 -0.587341 1445370074 -0.467651 -0.517151 0.411194 -0.587219 1445370074 -0.467651 -0.517151 0.411194 -0.587219 1445370074 -0.467651 -0.517151 0.411194 -0.587219 1445370074 -0.467651 -0.517151 0.411194 -0.587219 1445370074 -0.467651 -0.517151 0.411194 -0.587219 1445370074 -0.468750 -0.517151 0.410645 -0.586731 1445370074 -0.468750 -0.517151 0.410645 -0.586731 1445370074 -0.468750 -0.517151 0.410645 -0.586731 1445370074 -0.468750 -0.517151 0.410645 -0.586731 1445370074 -0.468750 -0.517151 0.410645 -0.586731 1445370074 -0.468750 -0.517151 0.410645 -0.586731 1445370074 -0.470093 -0.516296 0.412537 -0.585083 1445370074 -0.470093 -0.516296 0.412537 -0.585083 1445370074 -0.470093 -0.516296 0.412537 -0.585083 1445370074 -0.470093 -0.516296 0.412537 -0.585083 1445370074 -0.470093 -0.516296 0.412537 -0.585083 1445370074 -0.470093 -0.516296 0.412537 -0.585083 1445370074 -0.471436 -0.513489 0.414429 -0.585144 1445370074 -0.471436 -0.513489 0.414429 -0.585144 1445370074 -0.471436 -0.513489 0.414429 -0.585144 1445370074 -0.471436 -0.513489 0.414429 -0.585144 1445370074 -0.471436 -0.513489 0.414429 -0.585144 1445370074 -0.471436 -0.513489 0.414429 -0.585144 1445370074 -0.478638 -0.505798 0.423828 -0.579224 1445370074 -0.478638 -0.505798 0.423828 -0.579224 1445370074 -0.478638 -0.505798 0.423828 -0.579224 1445370074 -0.478638 -0.505798 0.423828 -0.579224 1445370074 -0.478638 -0.505798 0.423828 -0.579224 1445370074 -0.478638 -0.505798 0.423828 -0.579224 1445370074 -0.480225 -0.501526 0.433838 -0.574219 1445370074 -0.480225 -0.501526 0.433838 -0.574219 1445370074 -0.480225 -0.501526 0.433838 -0.574219 1445370074 -0.480225 -0.501526 0.433838 -0.574219 1445370074 -0.480225 -0.501526 0.433838 -0.574219 1445370074 -0.484131 -0.497559 0.439331 -0.570190 1445370074 -0.484131 -0.497559 0.439331 -0.570190 1445370074 -0.484131 -0.497559 0.439331 -0.570190 1445370074 -0.484131 -0.497559 0.439331 -0.570190 1445370074 -0.484131 -0.497559 0.439331 -0.570190 1445370074 -0.484131 -0.497559 0.439331 -0.570190 1445370074 -0.484802 -0.498779 0.442627 -0.565979 1445370074 -0.484802 -0.498779 0.442627 -0.565979 1445370074 -0.484802 -0.498779 0.442627 -0.565979 1445370074 -0.484802 -0.498779 0.442627 -0.565979 1445370074 -0.484802 -0.498779 0.442627 -0.565979 1445370074 -0.484802 -0.498779 0.442627 -0.565979 1445370074 -0.483459 -0.496094 0.439148 -0.572144 1445370074 -0.483459 -0.496094 0.439148 -0.572144 1445370074 -0.483459 -0.496094 0.439148 -0.572144 1445370074 -0.483459 -0.496094 0.439148 -0.572144 1445370074 -0.483459 -0.496094 0.439148 -0.572144 1445370074 -0.483459 -0.496094 0.439148 -0.572144 1445370074 -0.483459 -0.496094 0.439148 -0.572144 1445370074 -0.484192 -0.492188 0.428772 -0.582703 1445370074 -0.484192 -0.492188 0.428772 -0.582703 1445370074 -0.484192 -0.492188 0.428772 -0.582703 1445370074 -0.484192 -0.492188 0.428772 -0.582703 1445370074 -0.484192 -0.492188 0.428772 -0.582703 1445370074 -0.484192 -0.492188 0.428772 -0.582703 1445370074 -0.494690 -0.487854 0.427673 -0.578247 1445370074 -0.494690 -0.487854 0.427673 -0.578247 1445370074 -0.494690 -0.487854 0.427673 -0.578247 1445370074 -0.494690 -0.487854 0.427673 -0.578247 1445370074 -0.494690 -0.487854 0.427673 -0.578247 1445370074 -0.494690 -0.487854 0.427673 -0.578247 1445370074 -0.494690 -0.487854 0.427673 -0.578247 1445370074 -0.499023 -0.481384 0.436707 -0.573242 1445370074 -0.499023 -0.481384 0.436707 -0.573242 1445370074 -0.499023 -0.481384 0.436707 -0.573242 1445370074 -0.499023 -0.481384 0.436707 -0.573242 1445370074 -0.499023 -0.481384 0.436707 -0.573242 1445370074 -0.499023 -0.481384 0.436707 -0.573242 1445370074 -0.498474 -0.481201 0.439148 -0.571960 1445370074 -0.498474 -0.481201 0.439148 -0.571960 1445370074 -0.498474 -0.481201 0.439148 -0.571960 1445370074 -0.498474 -0.481201 0.439148 -0.571960 1445370074 -0.498474 -0.481201 0.439148 -0.571960 1445370074 -0.498474 -0.481201 0.439148 -0.571960 1445370074 -0.498352 -0.487000 0.444092 -0.563354 1445370074 -0.498352 -0.487000 0.444092 -0.563354 1445370074 -0.498352 -0.487000 0.444092 -0.563354 1445370074 -0.498352 -0.487000 0.444092 -0.563354 1445370074 -0.498352 -0.487000 0.444092 -0.563354 1445370074 -0.498352 -0.487000 0.444092 -0.563354 1445370075 -0.498352 -0.487000 0.444092 -0.563354 1445370075 -0.497375 -0.491333 0.449158 -0.556335 1445370075 -0.497375 -0.491333 0.449158 -0.556335 1445370075 -0.497375 -0.491333 0.449158 -0.556335 1445370075 -0.497375 -0.491333 0.449158 -0.556335 1445370075 -0.497375 -0.491333 0.449158 -0.556335 1445370075 -0.497375 -0.491333 0.449158 -0.556335 1445370075 -0.495056 -0.492676 0.446777 -0.559143 1445370075 -0.495056 -0.492676 0.446777 -0.559143 1445370075 -0.495056 -0.492676 0.446777 -0.559143 1445370075 -0.495056 -0.492676 0.446777 -0.559143 1445370075 -0.495056 -0.492676 0.446777 -0.559143 1445370075 -0.495056 -0.492676 0.446777 -0.559143 1445370075 -0.495056 -0.492676 0.446777 -0.559143 1445370075 -0.493103 -0.491272 0.447937 -0.561157 1445370075 -0.493103 -0.491272 0.447937 -0.561157 1445370075 -0.493103 -0.491272 0.447937 -0.561157 1445370075 -0.493103 -0.491272 0.447937 -0.561157 1445370075 -0.493103 -0.491272 0.447937 -0.561157 1445370075 -0.493103 -0.491272 0.447937 -0.561157 1445370075 -0.490417 -0.489563 0.451660 -0.562073 1445370075 -0.490417 -0.489563 0.451660 -0.562073 1445370075 -0.490417 -0.489563 0.451660 -0.562073 1445370075 -0.490417 -0.489563 0.451660 -0.562073 1445370075 -0.490417 -0.489563 0.451660 -0.562073 1445370075 -0.490417 -0.489563 0.451660 -0.562073 1445370075 -0.490417 -0.489563 0.451660 -0.562073 1445370075 -0.488708 -0.488220 0.448914 -0.566833 1445370075 -0.488708 -0.488220 0.448914 -0.566833 1445370075 -0.488708 -0.488220 0.448914 -0.566833 1445370075 -0.488708 -0.488220 0.448914 -0.566833 1445370075 -0.488708 -0.488220 0.448914 -0.566833 1445370075 -0.488708 -0.488220 0.448914 -0.566833 1445370075 -0.487793 -0.491028 0.444580 -0.568665 1445370075 -0.487793 -0.491028 0.444580 -0.568665 1445370075 -0.487793 -0.491028 0.444580 -0.568665 1445370075 -0.487793 -0.491028 0.444580 -0.568665 1445370075 -0.487793 -0.491028 0.444580 -0.568665 1445370075 -0.487793 -0.491028 0.444580 -0.568665 1445370075 -0.488708 -0.495422 0.442078 -0.565979 1445370075 -0.488708 -0.495422 0.442078 -0.565979 1445370075 -0.488708 -0.495422 0.442078 -0.565979 1445370075 -0.488708 -0.495422 0.442078 -0.565979 1445370075 -0.488708 -0.495422 0.442078 -0.565979 1445370075 -0.488708 -0.495422 0.442078 -0.565979 1445370075 -0.488708 -0.495422 0.442078 -0.565979 1445370075 -0.489990 -0.495239 0.435486 -0.570129 1445370075 -0.489990 -0.495239 0.435486 -0.570129 1445370075 -0.489990 -0.495239 0.435486 -0.570129 1445370075 -0.489990 -0.495239 0.435486 -0.570129 1445370075 -0.489990 -0.495239 0.435486 -0.570129 1445370075 -0.489990 -0.495239 0.435486 -0.570129 1445370075 -0.488159 -0.494568 0.422791 -0.581787 1445370075 -0.488159 -0.494568 0.422791 -0.581787 1445370075 -0.488159 -0.494568 0.422791 -0.581787 1445370075 -0.488159 -0.494568 0.422791 -0.581787 1445370075 -0.488159 -0.494568 0.422791 -0.581787 1445370075 -0.488159 -0.494568 0.422791 -0.581787 1445370075 -0.492615 -0.492249 0.418152 -0.583374 1445370075 -0.492615 -0.492249 0.418152 -0.583374 1445370075 -0.492615 -0.492249 0.418152 -0.583374 1445370075 -0.492615 -0.492249 0.418152 -0.583374 1445370075 -0.492615 -0.492249 0.418152 -0.583374 1445370075 -0.492615 -0.492249 0.418152 -0.583374 1445370075 -0.492615 -0.492249 0.418152 -0.583374 1445370075 -0.500122 -0.483276 0.423096 -0.580872 1445370075 -0.500122 -0.483276 0.423096 -0.580872 1445370075 -0.500122 -0.483276 0.423096 -0.580872 1445370075 -0.500122 -0.483276 0.423096 -0.580872 1445370075 -0.500122 -0.483276 0.423096 -0.580872 1445370075 -0.500122 -0.483276 0.423096 -0.580872 1445370075 -0.496338 -0.485535 0.431335 -0.576111 1445370075 -0.496338 -0.485535 0.431335 -0.576111 1445370075 -0.496338 -0.485535 0.431335 -0.576111 1445370075 -0.496338 -0.485535 0.431335 -0.576111 1445370075 -0.496338 -0.485535 0.431335 -0.576111 1445370075 -0.496338 -0.485535 0.431335 -0.576111 1445370075 -0.495422 -0.489868 0.436829 -0.569092 1445370075 -0.495422 -0.489868 0.436829 -0.569092 1445370075 -0.495422 -0.489868 0.436829 -0.569092 1445370075 -0.495422 -0.489868 0.436829 -0.569092 1445370075 -0.495422 -0.489868 0.436829 -0.569092 1445370075 -0.495422 -0.489868 0.436829 -0.569092 1445370075 -0.494629 -0.492615 0.436829 -0.567383 1445370075 -0.494629 -0.492615 0.436829 -0.567383 1445370075 -0.494629 -0.492615 0.436829 -0.567383 1445370075 -0.494629 -0.492615 0.436829 -0.567383 1445370075 -0.494629 -0.492615 0.436829 -0.567383 1445370075 -0.494629 -0.492615 0.436829 -0.567383 1445370075 -0.494629 -0.492615 0.436829 -0.567383 1445370075 -0.491211 -0.496460 0.440063 -0.564514 1445370075 -0.491211 -0.496460 0.440063 -0.564514 1445370075 -0.491211 -0.496460 0.440063 -0.564514 1445370075 -0.491211 -0.496460 0.440063 -0.564514 1445370075 -0.491211 -0.496460 0.440063 -0.564514 1445370075 -0.491211 -0.496460 0.440063 -0.564514 1445370075 -0.491333 -0.495544 0.442749 -0.563049 1445370075 -0.491333 -0.495544 0.442749 -0.563049 1445370075 -0.491333 -0.495544 0.442749 -0.563049 1445370075 -0.491333 -0.495544 0.442749 -0.563049 1445370075 -0.491333 -0.495544 0.442749 -0.563049 1445370075 -0.491333 -0.495544 0.442749 -0.563049 1445370075 -0.491333 -0.495544 0.442749 -0.563049 1445370075 -0.493164 -0.493591 0.438354 -0.566650 1445370075 -0.493164 -0.493591 0.438354 -0.566650 1445370075 -0.493164 -0.493591 0.438354 -0.566650 1445370075 -0.493164 -0.493591 0.438354 -0.566650 1445370075 -0.493164 -0.493591 0.438354 -0.566650 1445370075 -0.493164 -0.493591 0.438354 -0.566650 1445370075 -0.485291 -0.497559 0.436218 -0.571533 1445370075 -0.485291 -0.497559 0.436218 -0.571533 1445370075 -0.485291 -0.497559 0.436218 -0.571533 1445370075 -0.485291 -0.497559 0.436218 -0.571533 1445370075 -0.485291 -0.497559 0.436218 -0.571533 1445370075 -0.485291 -0.497559 0.436218 -0.571533 1445370075 -0.485291 -0.497559 0.436218 -0.571533 1445370075 -0.481140 -0.500610 0.429382 -0.577637 1445370076 -0.481140 -0.500610 0.429382 -0.577637 1445370076 -0.481140 -0.500610 0.429382 -0.577637 1445370076 -0.481140 -0.500610 0.429382 -0.577637 1445370076 -0.481140 -0.500610 0.429382 -0.577637 1445370076 -0.481140 -0.500610 0.429382 -0.577637 1445370076 -0.474609 -0.508423 0.425354 -0.579102 1445370076 -0.474609 -0.508423 0.425354 -0.579102 1445370076 -0.474609 -0.508423 0.425354 -0.579102 1445370076 -0.474609 -0.508423 0.425354 -0.579102 1445370076 -0.474609 -0.508423 0.425354 -0.579102 1445370076 -0.474243 -0.509155 0.419250 -0.583191 1445370076 -0.474243 -0.509155 0.419250 -0.583191 1445370076 -0.474243 -0.509155 0.419250 -0.583191 1445370076 -0.474243 -0.509155 0.419250 -0.583191 1445370076 -0.474243 -0.509155 0.419250 -0.583191 1445370076 -0.474243 -0.509155 0.419250 -0.583191 1445370076 -0.474243 -0.509155 0.419250 -0.583191 1445370076 -0.472961 -0.506165 0.409302 -0.593872 1445370076 -0.472961 -0.506165 0.409302 -0.593872 1445370076 -0.472961 -0.506165 0.409302 -0.593872 1445370076 -0.472961 -0.506165 0.409302 -0.593872 1445370076 -0.472961 -0.506165 0.409302 -0.593872 1445370076 -0.472961 -0.506165 0.409302 -0.593872 1445370076 -0.470642 -0.508972 0.405579 -0.595825 1445370076 -0.470642 -0.508972 0.405579 -0.595825 1445370076 -0.470642 -0.508972 0.405579 -0.595825 1445370076 -0.470642 -0.508972 0.405579 -0.595825 1445370076 -0.470642 -0.508972 0.405579 -0.595825 1445370076 -0.470642 -0.508972 0.405579 -0.595825 1445370076 -0.484436 -0.498413 0.409790 -0.590820 1445370076 -0.484436 -0.498413 0.409790 -0.590820 1445370076 -0.484436 -0.498413 0.409790 -0.590820 1445370076 -0.484436 -0.498413 0.409790 -0.590820 1445370076 -0.484436 -0.498413 0.409790 -0.590820 1445370076 -0.484436 -0.498413 0.409790 -0.590820 1445370076 -0.484436 -0.498413 0.409790 -0.590820 1445370076 -0.480042 -0.499939 0.422363 -0.584229 1445370076 -0.480042 -0.499939 0.422363 -0.584229 1445370076 -0.480042 -0.499939 0.422363 -0.584229 1445370076 -0.480042 -0.499939 0.422363 -0.584229 1445370076 -0.480042 -0.499939 0.422363 -0.584229 1445370076 -0.480042 -0.499939 0.422363 -0.584229 1445370076 -0.479614 -0.502380 0.424255 -0.581055 1445370076 -0.479614 -0.502380 0.424255 -0.581055 1445370076 -0.479614 -0.502380 0.424255 -0.581055 1445370076 -0.479614 -0.502380 0.424255 -0.581055 1445370076 -0.479614 -0.502380 0.424255 -0.581055 1445370076 -0.479614 -0.502380 0.424255 -0.581055 1445370076 -0.479614 -0.502380 0.424255 -0.581055 1445370076 -0.481873 -0.503418 0.431152 -0.573181 1445370076 -0.481873 -0.503418 0.431152 -0.573181 1445370076 -0.481873 -0.503418 0.431152 -0.573181 1445370076 -0.481873 -0.503418 0.431152 -0.573181 1445370076 -0.481873 -0.503418 0.431152 -0.573181 1445370076 -0.481873 -0.503418 0.431152 -0.573181 1445370076 -0.480652 -0.504883 0.434753 -0.570251 1445370076 -0.480652 -0.504883 0.434753 -0.570251 1445370076 -0.480652 -0.504883 0.434753 -0.570251 1445370076 -0.480652 -0.504883 0.434753 -0.570251 1445370076 -0.480652 -0.504883 0.434753 -0.570251 1445370076 -0.480652 -0.504883 0.434753 -0.570251 1445370076 -0.483948 -0.501831 0.438232 -0.567444 1445370076 -0.483948 -0.501831 0.438232 -0.567444 1445370076 -0.483948 -0.501831 0.438232 -0.567444 1445370076 -0.483948 -0.501831 0.438232 -0.567444 1445370076 -0.483948 -0.501831 0.438232 -0.567444 1445370076 -0.483948 -0.501831 0.438232 -0.567444 1445370076 -0.487000 -0.499329 0.440491 -0.565247 1445370076 -0.487000 -0.499329 0.440491 -0.565247 1445370076 -0.487000 -0.499329 0.440491 -0.565247 1445370076 -0.487000 -0.499329 0.440491 -0.565247 1445370076 -0.487000 -0.499329 0.440491 -0.565247 1445370076 -0.487000 -0.499329 0.440491 -0.565247 1445370076 -0.487000 -0.499329 0.440491 -0.565247 1445370076 -0.484192 -0.498291 0.436218 -0.571899 1445370076 -0.484192 -0.498291 0.436218 -0.571899 1445370076 -0.484192 -0.498291 0.436218 -0.571899 1445370076 -0.484192 -0.498291 0.436218 -0.571899 1445370076 -0.484192 -0.498291 0.436218 -0.571899 1445370076 -0.484192 -0.498291 0.436218 -0.571899 1445370076 -0.483337 -0.499939 0.431335 -0.574829 1445370076 -0.483337 -0.499939 0.431335 -0.574829 1445370076 -0.483337 -0.499939 0.431335 -0.574829 1445370076 -0.483337 -0.499939 0.431335 -0.574829 1445370076 -0.483337 -0.499939 0.431335 -0.574829 1445370076 -0.483337 -0.499939 0.431335 -0.574829 1445370076 -0.483337 -0.499939 0.431335 -0.574829 1445370076 -0.477478 -0.508362 0.428772 -0.574341 1445370076 -0.477478 -0.508362 0.428772 -0.574341 1445370076 -0.477478 -0.508362 0.428772 -0.574341 1445370076 -0.477478 -0.508362 0.428772 -0.574341 1445370076 -0.477478 -0.508362 0.428772 -0.574341 1445370076 -0.477478 -0.508362 0.428772 -0.574341 1445370076 -0.477051 -0.508850 0.420776 -0.580078 1445370076 -0.477051 -0.508850 0.420776 -0.580078 1445370076 -0.477051 -0.508850 0.420776 -0.580078 1445370076 -0.477051 -0.508850 0.420776 -0.580078 1445370076 -0.477051 -0.508850 0.420776 -0.580078 1445370076 -0.477051 -0.508850 0.420776 -0.580078 1445370076 -0.477051 -0.508850 0.420776 -0.580078 1445370076 -0.473755 -0.508667 0.404236 -0.594543 1445370076 -0.473755 -0.508667 0.404236 -0.594543 1445370076 -0.473755 -0.508667 0.404236 -0.594543 1445370076 -0.473755 -0.508667 0.404236 -0.594543 1445370076 -0.473755 -0.508667 0.404236 -0.594543 1445370076 -0.473755 -0.508667 0.404236 -0.594543 1445370076 -0.473755 -0.508667 0.404236 -0.594543 1445370076 -0.477173 -0.509094 0.399780 -0.594421 1445370076 -0.477173 -0.509094 0.399780 -0.594421 1445370076 -0.477173 -0.509094 0.399780 -0.594421 1445370076 -0.477173 -0.509094 0.399780 -0.594421 1445370076 -0.477173 -0.509094 0.399780 -0.594421 1445370076 -0.477173 -0.509094 0.399780 -0.594421 1445370076 -0.490784 -0.497375 0.410522 -0.585938 1445370076 -0.490784 -0.497375 0.410522 -0.585938 1445370076 -0.490784 -0.497375 0.410522 -0.585938 1445370077 -0.490784 -0.497375 0.410522 -0.585938 1445370077 -0.490784 -0.497375 0.410522 -0.585938 1445370077 -0.490784 -0.497375 0.410522 -0.585938 1445370077 -0.487793 -0.497864 0.418335 -0.582397 1445370077 -0.487793 -0.497864 0.418335 -0.582397 1445370077 -0.487793 -0.497864 0.418335 -0.582397 1445370077 -0.487793 -0.497864 0.418335 -0.582397 1445370077 -0.487793 -0.497864 0.418335 -0.582397 1445370077 -0.487793 -0.497864 0.418335 -0.582397 1445370077 -0.482117 -0.503601 0.419189 -0.581665 1445370077 -0.482117 -0.503601 0.419189 -0.581665 1445370077 -0.482117 -0.503601 0.419189 -0.581665 1445370077 -0.482117 -0.503601 0.419189 -0.581665 1445370077 -0.482117 -0.503601 0.419189 -0.581665 1445370077 -0.481934 -0.503784 0.418091 -0.582397 1445370077 -0.481934 -0.503784 0.418091 -0.582397 1445370077 -0.481934 -0.503784 0.418091 -0.582397 1445370077 -0.481934 -0.503784 0.418091 -0.582397 1445370077 -0.481934 -0.503784 0.418091 -0.582397 1445370077 -0.481934 -0.503784 0.418091 -0.582397 1445370077 -0.480164 -0.507324 0.419678 -0.579712 1445370077 -0.480164 -0.507324 0.419678 -0.579712 1445370077 -0.480164 -0.507324 0.419678 -0.579712 1445370077 -0.480164 -0.507324 0.419678 -0.579712 1445370077 -0.480164 -0.507324 0.419678 -0.579712 1445370077 -0.480164 -0.507324 0.419678 -0.579712 1445370077 -0.480164 -0.507324 0.419678 -0.579712 1445370077 -0.481506 -0.506470 0.422119 -0.577515 1445370077 -0.481506 -0.506470 0.422119 -0.577515 1445370077 -0.481506 -0.506470 0.422119 -0.577515 1445370077 -0.481506 -0.506470 0.422119 -0.577515 1445370077 -0.481506 -0.506470 0.422119 -0.577515 1445370077 -0.481506 -0.506470 0.422119 -0.577515 1445370077 -0.483704 -0.504089 0.423706 -0.576599 1445370077 -0.483704 -0.504089 0.423706 -0.576599 1445370077 -0.483704 -0.504089 0.423706 -0.576599 1445370077 -0.483704 -0.504089 0.423706 -0.576599 1445370077 -0.483704 -0.504089 0.423706 -0.576599 1445370077 -0.483704 -0.504089 0.423706 -0.576599 1445370077 -0.483704 -0.504089 0.423706 -0.576599 1445370077 -0.481750 -0.502747 0.418701 -0.583008 1445370077 -0.481750 -0.502747 0.418701 -0.583008 1445370077 -0.481750 -0.502747 0.418701 -0.583008 1445370077 -0.481750 -0.502747 0.418701 -0.583008 1445370077 -0.481750 -0.502747 0.418701 -0.583008 1445370077 -0.481750 -0.502747 0.418701 -0.583008 1445370077 -0.480957 -0.506287 0.417358 -0.581543 1445370077 -0.480957 -0.506287 0.417358 -0.581543 1445370077 -0.480957 -0.506287 0.417358 -0.581543 1445370077 -0.480957 -0.506287 0.417358 -0.581543 1445370077 -0.480957 -0.506287 0.417358 -0.581543 1445370077 -0.480957 -0.506287 0.417358 -0.581543 1445370077 -0.478943 -0.509827 0.416809 -0.580505 1445370077 -0.478943 -0.509827 0.416809 -0.580505 1445370077 -0.478943 -0.509827 0.416809 -0.580505 1445370077 -0.478943 -0.509827 0.416809 -0.580505 1445370077 -0.478943 -0.509827 0.416809 -0.580505 1445370077 -0.478943 -0.509827 0.416809 -0.580505 1445370077 -0.478943 -0.509827 0.416809 -0.580505 1445370077 -0.480713 -0.506653 0.414429 -0.583557 1445370077 -0.480713 -0.506653 0.414429 -0.583557 1445370077 -0.480713 -0.506653 0.414429 -0.583557 1445370077 -0.480713 -0.506653 0.414429 -0.583557 1445370077 -0.480713 -0.506653 0.414429 -0.583557 1445370077 -0.480713 -0.506653 0.414429 -0.583557 1445370077 -0.481201 -0.500916 0.407715 -0.592773 1445370077 -0.481201 -0.500916 0.407715 -0.592773 1445370077 -0.481201 -0.500916 0.407715 -0.592773 1445370077 -0.481201 -0.500916 0.407715 -0.592773 1445370077 -0.481201 -0.500916 0.407715 -0.592773 1445370077 -0.481201 -0.500916 0.407715 -0.592773 1445370077 -0.485046 -0.496704 0.406799 -0.593811 1445370077 -0.485046 -0.496704 0.406799 -0.593811 1445370077 -0.485046 -0.496704 0.406799 -0.593811 1445370077 -0.485046 -0.496704 0.406799 -0.593811 1445370077 -0.485046 -0.496704 0.406799 -0.593811 1445370077 -0.485046 -0.496704 0.406799 -0.593811 1445370077 -0.485046 -0.496704 0.406799 -0.593811 1445370077 -0.491638 -0.489746 0.415344 -0.588196 1445370077 -0.491638 -0.489746 0.415344 -0.588196 1445370077 -0.491638 -0.489746 0.415344 -0.588196 1445370077 -0.491638 -0.489746 0.415344 -0.588196 1445370077 -0.491638 -0.489746 0.415344 -0.588196 1445370077 -0.491638 -0.489746 0.415344 -0.588196 1445370077 -0.487427 -0.492493 0.419556 -0.586426 1445370077 -0.487427 -0.492493 0.419556 -0.586426 1445370077 -0.487427 -0.492493 0.419556 -0.586426 1445370077 -0.487427 -0.492493 0.419556 -0.586426 1445370077 -0.487427 -0.492493 0.419556 -0.586426 1445370077 -0.487427 -0.492493 0.419556 -0.586426 1445370077 -0.489319 -0.495911 0.423584 -0.579041 1445370077 -0.489319 -0.495911 0.423584 -0.579041 1445370077 -0.489319 -0.495911 0.423584 -0.579041 1445370077 -0.489319 -0.495911 0.423584 -0.579041 1445370077 -0.489319 -0.495911 0.423584 -0.579041 1445370077 -0.489319 -0.495911 0.423584 -0.579041 1445370077 -0.489319 -0.495911 0.423584 -0.579041 1445370077 -0.491028 -0.497192 0.427124 -0.573853 1445370077 -0.491028 -0.497192 0.427124 -0.573853 1445370077 -0.491028 -0.497192 0.427124 -0.573853 1445370077 -0.491028 -0.497192 0.427124 -0.573853 1445370077 -0.491028 -0.497192 0.427124 -0.573853 1445370077 -0.491028 -0.497192 0.427124 -0.573853 1445370077 -0.490479 -0.497986 0.428162 -0.572876 1445370077 -0.490479 -0.497986 0.428162 -0.572876 1445370077 -0.490479 -0.497986 0.428162 -0.572876 1445370077 -0.490479 -0.497986 0.428162 -0.572876 1445370077 -0.490479 -0.497986 0.428162 -0.572876 1445370077 -0.490479 -0.497986 0.428162 -0.572876 1445370077 -0.493103 -0.495239 0.429993 -0.571655 1445370077 -0.493103 -0.495239 0.429993 -0.571655 1445370077 -0.493103 -0.495239 0.429993 -0.571655 1445370077 -0.493103 -0.495239 0.429993 -0.571655 1445370077 -0.493103 -0.495239 0.429993 -0.571655 1445370078 -0.493103 -0.495239 0.429993 -0.571655 1445370078 -0.493103 -0.495239 0.429993 -0.571655 1445370078 -0.493774 -0.493896 0.434753 -0.568604 1445370078 -0.493774 -0.493896 0.434753 -0.568604 1445370078 -0.493774 -0.493896 0.434753 -0.568604 1445370078 -0.493774 -0.493896 0.434753 -0.568604 1445370078 -0.493774 -0.493896 0.434753 -0.568604 1445370078 -0.493774 -0.493896 0.434753 -0.568604 1445370078 -0.493774 -0.493896 0.434753 -0.568604 1445370078 -0.488220 -0.496460 0.439148 -0.567810 1445370078 -0.488220 -0.496460 0.439148 -0.567810 1445370078 -0.488220 -0.496460 0.439148 -0.567810 1445370078 -0.488220 -0.496460 0.439148 -0.567810 1445370078 -0.488220 -0.496460 0.439148 -0.567810 1445370078 -0.488220 -0.496460 0.439148 -0.567810 1445370078 -0.485168 -0.496033 0.441101 -0.569275 1445370078 -0.485168 -0.496033 0.441101 -0.569275 1445370078 -0.485168 -0.496033 0.441101 -0.569275 1445370078 -0.485168 -0.496033 0.441101 -0.569275 1445370078 -0.485168 -0.496033 0.441101 -0.569275 1445370078 -0.485168 -0.496033 0.441101 -0.569275 1445370078 -0.474731 -0.504639 0.441040 -0.570557 1445370078 -0.474731 -0.504639 0.441040 -0.570557 1445370078 -0.474731 -0.504639 0.441040 -0.570557 1445370078 -0.474731 -0.504639 0.441040 -0.570557 1445370078 -0.474731 -0.504639 0.441040 -0.570557 1445370078 -0.474731 -0.504639 0.441040 -0.570557 1445370078 -0.473267 -0.504639 0.434082 -0.577026 1445370078 -0.473267 -0.504639 0.434082 -0.577026 1445370078 -0.473267 -0.504639 0.434082 -0.577026 1445370078 -0.473267 -0.504639 0.434082 -0.577026 1445370078 -0.473267 -0.504639 0.434082 -0.577026 1445370078 -0.473267 -0.504639 0.434082 -0.577026 1445370078 -0.473267 -0.504639 0.434082 -0.577026 1445370078 -0.471680 -0.501953 0.422424 -0.589233 1445370078 -0.471680 -0.501953 0.422424 -0.589233 1445370078 -0.471680 -0.501953 0.422424 -0.589233 1445370078 -0.471680 -0.501953 0.422424 -0.589233 1445370078 -0.471680 -0.501953 0.422424 -0.589233 1445370078 -0.471680 -0.501953 0.422424 -0.589233 1445370078 -0.479492 -0.497070 0.420654 -0.588379 1445370078 -0.479492 -0.497070 0.420654 -0.588379 1445370078 -0.479492 -0.497070 0.420654 -0.588379 1445370078 -0.479492 -0.497070 0.420654 -0.588379 1445370078 -0.479492 -0.497070 0.420654 -0.588379 1445370078 -0.479492 -0.497070 0.420654 -0.588379 1445370078 -0.484863 -0.490479 0.428772 -0.583557 1445370078 -0.484863 -0.490479 0.428772 -0.583557 1445370078 -0.484863 -0.490479 0.428772 -0.583557 1445370078 -0.484863 -0.490479 0.428772 -0.583557 1445370078 -0.484863 -0.490479 0.428772 -0.583557 1445370078 -0.484863 -0.490479 0.428772 -0.583557 1445370078 -0.484863 -0.490479 0.428772 -0.583557 1445370078 -0.480835 -0.493164 0.428467 -0.584900 1445370078 -0.480835 -0.493164 0.428467 -0.584900 1445370078 -0.480835 -0.493164 0.428467 -0.584900 1445370078 -0.480835 -0.493164 0.428467 -0.584900 1445370078 -0.480835 -0.493164 0.428467 -0.584900 1445370078 -0.480835 -0.493164 0.428467 -0.584900 1445370078 -0.484253 -0.495483 0.430420 -0.578613 1445370078 -0.484253 -0.495483 0.430420 -0.578613 1445370078 -0.484253 -0.495483 0.430420 -0.578613 1445370078 -0.484253 -0.495483 0.430420 -0.578613 1445370078 -0.484253 -0.495483 0.430420 -0.578613 1445370078 -0.484253 -0.495483 0.430420 -0.578613 1445370078 -0.483948 -0.497986 0.431213 -0.576050 1445370078 -0.483948 -0.497986 0.431213 -0.576050 1445370078 -0.483948 -0.497986 0.431213 -0.576050 1445370078 -0.483948 -0.497986 0.431213 -0.576050 1445370078 -0.483948 -0.497986 0.431213 -0.576050 1445370078 -0.483948 -0.497986 0.431213 -0.576050 1445370078 -0.483948 -0.497986 0.431213 -0.576050 1445370078 -0.486023 -0.499146 0.433228 -0.571838 1445370078 -0.486023 -0.499146 0.433228 -0.571838 1445370078 -0.486023 -0.499146 0.433228 -0.571838 1445370078 -0.486023 -0.499146 0.433228 -0.571838 1445370078 -0.486023 -0.499146 0.433228 -0.571838 1445370078 -0.486023 -0.499146 0.433228 -0.571838 1445370078 -0.493103 -0.492004 0.433960 -0.571411 1445370078 -0.493103 -0.492004 0.433960 -0.571411 1445370078 -0.493103 -0.492004 0.433960 -0.571411 1445370078 -0.493103 -0.492004 0.433960 -0.571411 1445370078 -0.493103 -0.492004 0.433960 -0.571411 1445370078 -0.493103 -0.492004 0.433960 -0.571411 1445370078 -0.493103 -0.492004 0.433960 -0.571411 1445370078 -0.495178 -0.488831 0.434387 -0.572021 1445370078 -0.495178 -0.488831 0.434387 -0.572021 1445370078 -0.495178 -0.488831 0.434387 -0.572021 1445370078 -0.495178 -0.488831 0.434387 -0.572021 1445370078 -0.495178 -0.488831 0.434387 -0.572021 1445370078 -0.495178 -0.488831 0.434387 -0.572021 1445370078 -0.493164 -0.489197 0.432373 -0.574951 1445370078 -0.493164 -0.489197 0.432373 -0.574951 1445370078 -0.493164 -0.489197 0.432373 -0.574951 1445370078 -0.493164 -0.489197 0.432373 -0.574951 1445370078 -0.493164 -0.489197 0.432373 -0.574951 1445370078 -0.493164 -0.489197 0.432373 -0.574951 1445370078 -0.493042 -0.491699 0.429504 -0.575134 1445370078 -0.493042 -0.491699 0.429504 -0.575134 1445370078 -0.493042 -0.491699 0.429504 -0.575134 1445370078 -0.493042 -0.491699 0.429504 -0.575134 1445370078 
-0.465637 -0.521484 0.411743 -0.584595 1445370085 -0.465637 -0.521484 0.411743 -0.584595 1445370085 -0.466553 -0.518860 0.415100 -0.583862 1445370085 -0.466553 -0.518860 0.415100 -0.583862 1445370085 -0.466553 -0.518860 0.415100 -0.583862 1445370085 -0.466553 -0.518860 0.415100 -0.583862 1445370085 -0.466553 -0.518860 0.415100 -0.583862 1445370085 -0.466553 -0.518860 0.415100 -0.583862 1445370085 -0.466309 -0.516907 0.418945 -0.583008 1445370085 -0.466309 -0.516907 0.418945 -0.583008 1445370085 -0.466309 -0.516907 0.418945 -0.583008 1445370085 -0.466309 -0.516907 0.418945 -0.583008 1445370085 -0.466309 -0.516907 0.418945 -0.583008 1445370085 -0.466309 -0.516907 0.418945 -0.583008 1445370085 -0.465698 -0.515564 0.421326 -0.583008 1445370085 -0.465698 -0.515564 0.421326 -0.583008 1445370085 -0.465698 -0.515564 0.421326 -0.583008 1445370085 -0.465698 -0.515564 0.421326 -0.583008 1445370085 -0.465698 -0.515564 0.421326 -0.583008 1445370085 -0.465698 -0.515564 0.421326 -0.583008 1445370085 -0.465698 -0.515564 0.421326 -0.583008 1445370085 -0.463074 -0.514526 0.418884 -0.587708 1445370085 -0.463074 -0.514526 0.418884 -0.587708 1445370085 -0.463074 -0.514526 0.418884 -0.587708 1445370085 -0.463074 -0.514526 0.418884 -0.587708 1445370085 -0.463074 -0.514526 0.418884 -0.587708 1445370085 -0.463074 -0.514526 0.418884 -0.587708 1445370085 -0.458801 -0.514832 0.412476 -0.595337 1445370085 -0.458801 -0.514832 0.412476 -0.595337 1445370085 -0.458801 -0.514832 0.412476 -0.595337 1445370085 -0.458801 -0.514832 0.412476 -0.595337 1445370085 -0.458801 -0.514832 0.412476 -0.595337 1445370085 -0.458801 -0.514832 0.412476 -0.595337 1445370085 -0.454529 -0.516296 0.405762 -0.601868 1445370085 -0.454529 -0.516296 0.405762 -0.601868 1445370085 -0.454529 -0.516296 0.405762 -0.601868 1445370085 -0.454529 -0.516296 0.405762 -0.601868 1445370085 -0.454529 -0.516296 0.405762 -0.601868 1445370085 -0.454529 -0.516296 0.405762 -0.601868 1445370085 -0.454529 -0.516296 0.405762 -0.601868 1445370085 -0.449890 -0.519531 0.400208 -0.606262 1445370085 -0.449890 -0.519531 0.400208 -0.606262 1445370085 -0.449890 -0.519531 0.400208 -0.606262 1445370085 -0.449890 -0.519531 0.400208 -0.606262 1445370085 -0.449890 -0.519531 0.400208 -0.606262 1445370085 -0.449890 -0.519531 0.400208 -0.606262 1445370085 -0.445862 -0.524963 0.396484 -0.607056 1445370085 -0.445862 -0.524963 0.396484 -0.607056 1445370085 -0.445862 -0.524963 0.396484 -0.607056 1445370085 -0.445862 -0.524963 0.396484 -0.607056 1445370085 -0.445862 -0.524963 0.396484 -0.607056 1445370085 -0.445862 -0.524963 0.396484 -0.607056 1445370085 -0.444214 -0.529480 0.392944 -0.606628 1445370085 -0.444214 -0.529480 0.392944 -0.606628 1445370085 -0.444214 -0.529480 0.392944 -0.606628 1445370085 -0.444214 -0.529480 0.392944 -0.606628 1445370085 -0.444214 -0.529480 0.392944 -0.606628 1445370085 -0.444214 -0.529480 0.392944 -0.606628 1445370085 -0.442444 -0.533813 0.390076 -0.605957 1445370085 -0.442444 -0.533813 0.390076 -0.605957 1445370085 -0.442444 -0.533813 0.390076 -0.605957 1445370085 -0.442444 -0.533813 0.390076 -0.605957 1445370085 -0.442444 -0.533813 0.390076 -0.605957 1445370085 -0.442444 -0.533813 0.390076 -0.605957 1445370085 -0.442444 -0.533813 0.390076 -0.605957 1445370085 -0.446411 -0.532959 0.390381 -0.603577 1445370085 -0.446411 -0.532959 0.390381 -0.603577 1445370085 -0.446411 -0.532959 0.390381 -0.603577 1445370085 -0.446411 -0.532959 0.390381 -0.603577 1445370085 -0.446411 -0.532959 0.390381 -0.603577 1445370085 -0.446411 -0.532959 0.390381 -0.603577 1445370085 -0.460205 -0.522156 0.393433 -0.600708 1445370085 -0.460205 -0.522156 0.393433 -0.600708 1445370085 -0.460205 -0.522156 0.393433 -0.600708 1445370085 -0.460205 -0.522156 0.393433 -0.600708 1445370085 -0.460205 -0.522156 0.393433 -0.600708 1445370085 -0.460205 -0.522156 0.393433 -0.600708 1445370086 -0.469604 -0.507935 0.395386 -0.604309 1445370086 -0.469604 -0.507935 0.395386 -0.604309 1445370086 -0.469604 -0.507935 0.395386 -0.604309 1445370086 -0.469604 -0.507935 0.395386 -0.604309 1445370086 -0.469604 -0.507935 0.395386 -0.604309 1445370086 -0.469604 -0.507935 0.395386 -0.604309 1445370086 -0.459106 -0.506653 0.388977 -0.617493 1445370086 -0.459106 -0.506653 0.388977 -0.617493 1445370086 -0.459106 -0.506653 0.388977 -0.617493 1445370086 -0.459106 -0.506653 0.388977 -0.617493 1445370086 -0.459106 -0.506653 0.388977 -0.617493 1445370086 -0.459106 -0.506653 0.388977 -0.617493 1445370086 -0.459106 -0.506653 0.388977 -0.617493 1445370086 -0.451904 -0.518738 0.374146 -0.621948 1445370086 -0.451904 -0.518738 0.374146 -0.621948 1445370086 -0.451904 -0.518738 0.374146 -0.621948 1445370086 -0.451904 -0.518738 0.374146 -0.621948 1445370086 -0.451904 -0.518738 0.374146 -0.621948 1445370086 -0.451904 -0.518738 0.374146 -0.621948 1445370086 -0.447510 -0.524719 0.370850 -0.622070 1445370086 -0.447510 -0.524719 0.370850 -0.622070 1445370086 -0.447510 -0.524719 0.370850 -0.622070 1445370086 -0.447510 -0.524719 0.370850 -0.622070 1445370086 -0.447510 -0.524719 0.370850 -0.622070 1445370086 -0.447510 -0.524719 0.370850 -0.622070 1445370086 -0.438904 -0.530701 0.375977 -0.620056 1445370086 -0.438904 -0.530701 0.375977 -0.620056 1445370086 -0.438904 -0.530701 0.375977 -0.620056 1445370086 -0.438904 -0.530701 0.375977 -0.620056 1445370086 -0.438904 -0.530701 0.375977 -0.620056 1445370086 -0.438904 -0.530701 0.375977 -0.620056 1445370086 -0.434875 -0.533813 0.379272 -0.618164 1445370086 -0.434875 -0.533813 0.379272 -0.618164 1445370086 -0.434875 -0.533813 0.379272 -0.618164 1445370086 -0.434875 -0.533813 0.379272 -0.618164 1445370086 -0.434875 -0.533813 0.379272 -0.618164 1445370086 -0.434875 -0.533813 0.379272 -0.618164 1445370086 -0.430969 -0.536072 0.382080 -0.617249 1445370086 -0.430969 -0.536072 0.382080 -0.617249 1445370086 -0.430969 -0.536072 0.382080 -0.617249 1445370086 -0.430969 -0.536072 0.382080 -0.617249 1445370086 -0.430969 -0.536072 0.382080 -0.617249 1445370086 -0.430420 -0.536926 0.385986 -0.614441 1445370086 -0.430420 -0.536926 0.385986 -0.614441 1445370086 -0.430420 -0.536926 0.385986 -0.614441 1445370086 -0.430420 -0.536926 0.385986 -0.614441 1445370086 -0.430420 -0.536926 0.385986 -0.614441 1445370086 -0.435181 -0.537048 0.384216 -0.612122 1445370086 -0.435181 -0.537048 0.384216 -0.612122 1445370086 -0.435181 -0.537048 0.384216 -0.612122 1445370086 -0.435181 -0.537048 0.384216 -0.612122 1445370086 -0.435181 -0.537048 0.384216 -0.612122 1445370086 -0.435181 -0.537048 0.384216 -0.612122 1445370086 -0.440125 -0.535156 0.387268 -0.608276 1445370086 -0.440125 -0.535156 0.387268 -0.608276 1445370086 -0.440125 -0.535156 0.387268 -0.608276 1445370086 -0.440125 -0.535156 0.387268 -0.608276 1445370086 -0.440125 -0.535156 0.387268 -0.608276 1445370086 -0.440125 -0.535156 0.387268 -0.608276 1445370086 -0.438354 -0.537659 0.387817 -0.606995 1445370086 -0.438354 -0.537659 0.387817 -0.606995 1445370086 -0.438354 -0.537659 0.387817 -0.606995 1445370086 -0.438354 -0.537659 0.387817 -0.606995 1445370086 -0.438354 -0.537659 0.387817 -0.606995 1445370086 -0.438354 -0.537659 0.387817 -0.606995 1445370086 -0.438354 -0.537659 0.387817 -0.606995 1445370086 -0.439514 -0.540955 0.388550 -0.602722 1445370086 -0.439514 -0.540955 0.388550 -0.602722 1445370086 -0.439514 -0.540955 0.388550 -0.602722 1445370086 -0.439514 -0.540955 0.388550 -0.602722 1445370086 -0.439514 -0.540955 0.388550 -0.602722 1445370086 -0.439514 -0.540955 0.388550 -0.602722 1445370086 -0.451599 -0.534424 0.391418 -0.597778 1445370086 -0.451599 -0.534424 0.391418 -0.597778 1445370086 -0.451599 -0.534424 0.391418 -0.597778 1445370086 -0.451599 -0.534424 0.391418 -0.597778 1445370086 -0.451599 -0.534424 0.391418 -0.597778 1445370086 -0.451599 -0.534424 0.391418 -0.597778 1445370086 -0.470215 -0.516968 0.396667 -0.595276 1445370086 -0.470215 -0.516968 0.396667 -0.595276 1445370086 -0.470215 -0.516968 0.396667 -0.595276 1445370086 -0.470215 -0.516968 0.396667 -0.595276 1445370086 -0.470215 -0.516968 0.396667 -0.595276 1445370086 -0.470215 -0.516968 0.396667 -0.595276 1445370086 -0.470215 -0.516968 0.396667 -0.595276 1445370086 -0.467590 -0.506104 0.395203 -0.607544 1445370086 -0.467590 -0.506104 0.395203 -0.607544 1445370086 -0.467590 -0.506104 0.395203 -0.607544 1445370086 -0.467590 -0.506104 0.395203 -0.607544 1445370086 -0.471008 -0.511963 0.382996 -0.607788 1445370086 -0.471008 -0.511963 0.382996 -0.607788 1445370086 -0.471008 -0.511963 0.382996 -0.607788 1445370086 -0.471008 -0.511963 0.382996 -0.607788 1445370086 -0.471008 -0.511963 0.382996 -0.607788 1445370086 -0.466919 -0.519592 0.384888 -0.603333 1445370086 -0.466919 -0.519592 0.384888 -0.603333 1445370086 -0.466919 -0.519592 0.384888 -0.603333 1445370086 -0.466919 -0.519592 0.384888 -0.603333 1445370086 -0.466919 -0.519592 0.384888 -0.603333 1445370086 -0.466919 -0.519592 0.384888 -0.603333 1445370086 -0.460205 -0.525208 0.391541 -0.599304 1445370086 -0.460205 -0.525208 0.391541 -0.599304 1445370086 -0.460205 -0.525208 0.391541 -0.599304 1445370086 -0.460205 -0.525208 0.391541 -0.599304 1445370086 -0.460205 -0.525208 0.391541 -0.599304 1445370086 -0.460205 -0.525208 0.391541 -0.599304 1445370086 -0.456116 -0.528564 0.396240 -0.596375 1445370087 -0.456116 -0.528564 0.396240 -0.596375 1445370087 -0.456116 -0.528564 0.396240 -0.596375 1445370087 -0.456116 -0.528564 0.396240 -0.596375 1445370087 -0.456116 -0.528564 0.396240 -0.596375 1445370087 -0.456116 -0.528564 0.396240 -0.596375 1445370087 -0.451172 -0.531372 0.398315 -0.596252 1445370087 -0.451172 -0.531372 0.398315 -0.596252 1445370087 -0.451172 -0.531372 0.398315 -0.596252 1445370087 -0.451172 -0.531372 0.398315 -0.596252 1445370087 -0.451172 -0.531372 0.398315 -0.596252 1445370087 -0.451172 -0.531372 0.398315 -0.596252 1445370087 -0.446289 -0.535828 0.401184 -0.593994 1445370087 -0.446289 -0.535828 0.401184 -0.593994 1445370087 -0.446289 -0.535828 0.401184 -0.593994 1445370087 -0.446289 -0.535828 0.401184 -0.593994 1445370087 -0.446289 -0.535828 0.401184 -0.593994 1445370087 -0.446289 -0.535828 0.401184 -0.593994 1445370087 -0.446289 -0.535828 0.401184 -0.593994 1445370087 -0.448059 -0.534241 0.396240 -0.597412 1445370087 -0.448059 -0.534241 0.396240 -0.597412 1445370087 -0.448059 -0.534241 0.396240 -0.597412 1445370087 -0.448059 -0.534241 0.396240 -0.597412 1445370087 -0.448059 -0.534241 0.396240 -0.597412 1445370087 -0.448059 -0.534241 0.396240 -0.597412 1445370087 -0.445190 -0.536438 0.395081 -0.598328 1445370087 -0.445190 -0.536438 0.395081 -0.598328 1445370087 -0.445190 -0.536438 0.395081 -0.598328 1445370087 -0.445190 -0.536438 0.395081 -0.598328 1445370087 -0.445190 -0.536438 0.395081 -0.598328 1445370087 -0.445190 -0.536438 0.395081 -0.598328 1445370087 -0.442993 -0.539917 0.391541 -0.599121 1445370087 -0.442993 -0.539917 0.391541 -0.599121 1445370087 -0.442993 -0.539917 0.391541 -0.599121 1445370087 -0.442993 -0.539917 0.391541 -0.599121 1445370087 -0.442993 -0.539917 0.391541 -0.599121 1445370087 -0.442993 -0.539917 0.391541 -0.599121 1445370087 -0.451172 -0.535889 0.390747 -0.597168 1445370087 -0.451172 -0.535889 0.390747 -0.597168 1445370087 -0.451172 -0.535889 0.390747 -0.597168 1445370087 -0.451172 -0.535889 0.390747 -0.597168 1445370087 -0.451172 -0.535889 0.390747 -0.597168 1445370087 -0.451172 -0.535889 0.390747 -0.597168 1445370087 -0.465271 -0.523193 0.392822 -0.596252 1445370087 -0.465271 -0.523193 0.392822 -0.596252 1445370087 -0.465271 -0.523193 0.392822 -0.596252 1445370087 -0.465271 -0.523193 0.392822 -0.596252 1445370087 -0.465271 -0.523193 0.392822 -0.596252 1445370087 -0.465271 -0.523193 0.392822 -0.596252 1445370087 -0.465271 -0.523193 0.392822 -0.596252 1445370087 -0.471313 -0.505615 0.394470 -0.605530 1445370087 -0.471313 -0.505615 0.394470 -0.605530 1445370087 -0.471313 -0.505615 0.394470 -0.605530 1445370087 -0.471313 -0.505615 0.394470 -0.605530 1445370087 -0.471313 -0.505615 0.394470 -0.605530 1445370087 -0.471313 -0.505615 0.394470 -0.605530 1445370087 -0.466858 -0.508850 0.386902 -0.611145 1445370087 -0.466858 -0.508850 0.386902 -0.611145 1445370087 -0.466858 -0.508850 0.386902 -0.611145 1445370087 -0.466858 -0.508850 0.386902 -0.611145 1445370087 -0.466858 -0.508850 0.386902 -0.611145 1445370087 -0.466858 -0.508850 0.386902 -0.611145 1445370087 -0.466858 -0.508850 0.386902 -0.611145 1445370087 -0.465210 -0.519226 0.384277 -0.605347 1445370087 -0.465210 -0.519226 0.384277 -0.605347 1445370087 -0.465210 -0.519226 0.384277 -0.605347 1445370087 -0.465210 -0.519226 0.384277 -0.605347 1445370087 -0.465210 -0.519226 0.384277 -0.605347 1445370087 -0.465210 -0.519226 0.384277 -0.605347 1445370087 -0.465210 -0.519226 0.384277 -0.605347 1445370087 -0.461914 -0.519897 0.389343 -0.604004 1445370087 -0.461914 -0.519897 0.389343 -0.604004 1445370087 -0.461914 -0.519897 0.389343 -0.604004 1445370087 -0.461914 -0.519897 0.389343 -0.604004 1445370087 -0.461914 -0.519897 0.389343 -0.604004 1445370087 -0.461914 -0.519897 0.389343 -0.604004 1445370087 -0.454041 -0.525513 0.396118 -0.600708 1445370087 -0.454041 -0.525513 0.396118 -0.600708 1445370087 -0.454041 -0.525513 0.396118 -0.600708 1445370087 -0.454041 -0.525513 0.396118 -0.600708 1445370087 -0.454041 -0.525513 0.396118 -0.600708 1445370087 -0.454041 -0.525513 0.396118 -0.600708 1445370087 -0.454041 -0.525513 0.396118 -0.600708 1445370087 -0.446716 -0.530884 0.397278 -0.600708 1445370087 -0.446716 -0.530884 0.397278 -0.600708 1445370087 -0.446716 -0.530884 0.397278 -0.600708 1445370087 -0.446716 -0.530884 0.397278 -0.600708 1445370087 -0.446716 -0.530884 0.397278 -0.600708 1445370087 -0.446716 -0.530884 0.397278 -0.600708 1445370087 -0.438965 -0.535522 0.395935 -0.603149 1445370087 -0.438965 -0.535522 0.395935 -0.603149 1445370087 -0.438965 -0.535522 0.395935 -0.603149 1445370087 -0.438965 -0.535522 0.395935 -0.603149 1445370087 -0.438965 -0.535522 0.395935 -0.603149 1445370087 -0.438965 -0.535522 0.395935 -0.603149 1445370087 -0.432495 -0.541138 0.390015 -0.606689 1445370087 -0.432495 -0.541138 0.390015 -0.606689 1445370087 -0.432495 -0.541138 0.390015 -0.606689 1445370087 -0.432495 -0.541138 0.390015 -0.606689 1445370087 -0.432495 -0.541138 0.390015 -0.606689 1445370087 -0.432495 -0.541138 0.390015 -0.606689 1445370087 -0.434265 -0.539978 0.383240 -0.610779 1445370087 -0.434265 -0.539978 0.383240 -0.610779 1445370087 -0.434265 -0.539978 0.383240 -0.610779 1445370087 -0.434265 -0.539978 0.383240 -0.610779 1445370087 -0.434265 -0.539978 0.383240 -0.610779 1445370087 -0.434265 -0.539978 0.383240 -0.610779 1445370087 -0.434448 -0.541809 0.382080 -0.609741 1445370087 -0.434448 -0.541809 0.382080 -0.609741 1445370087 -0.434448 -0.541809 0.382080 -0.609741 1445370087 -0.434448 -0.541809 0.382080 -0.609741 1445370087 -0.434448 -0.541809 0.382080 -0.609741 1445370087 -0.434448 -0.541809 0.382080 -0.609741 1445370087 -0.434448 -0.541809 0.382080 -0.609741 1445370087 -0.433716 -0.543335 0.380249 -0.610046 1445370087 -0.433716 -0.543335 0.380249 -0.610046 1445370088 -0.433716 -0.543335 0.380249 -0.610046 1445370088 -0.433716 -0.543335 0.380249 -0.610046 1445370088 -0.433716 -0.543335 0.380249 -0.610046 1445370088 -0.433716 -0.543335 0.380249 -0.610046 1445370088 -0.437256 -0.541626 0.382507 -0.607605 1445370088 -0.437256 -0.541626 0.382507 -0.607605 1445370088 -0.437256 -0.541626 0.382507 -0.607605 1445370088 -0.437256 -0.541626 0.382507 -0.607605 1445370088 -0.437256 -0.541626 0.382507 -0.607605 1445370088 -0.437256 -0.541626 0.382507 -0.607605 1445370088 -0.437256 -0.541626 0.382507 -0.607605 1445370088 -0.454041 -0.524536 0.380127 -0.611816 1445370088 -0.454041 -0.524536 0.380127 -0.611816 1445370088 -0.454041 -0.524536 0.380127 -0.611816 1445370088 -0.454041 -0.524536 0.380127 -0.611816 1445370088 -0.454041 -0.524536 0.380127 -0.611816 1445370088 -0.454041 -0.524536 0.380127 -0.611816 1445370088 -0.461548 -0.508850 0.381226 -0.618713 1445370088 -0.461548 -0.508850 0.381226 -0.618713 1445370088 -0.461548 -0.508850 0.381226 -0.618713 1445370088 -0.461548 -0.508850 0.381226 -0.618713 1445370088 -0.461548 -0.508850 0.381226 -0.618713 1445370088 -0.461548 -0.508850 0.381226 -0.618713 1445370088 -0.458618 -0.511414 0.375854 -0.622070 1445370088 -0.458618 -0.511414 0.375854 -0.622070 1445370088 -0.458618 -0.511414 0.375854 -0.622070 1445370088 -0.458618 -0.511414 0.375854 -0.622070 1445370088 -0.458618 -0.511414 0.375854 -0.622070 1445370088 -0.458618 -0.511414 0.375854 -0.622070 1445370088 -0.455017 -0.518677 0.375488 -0.618896 1445370088 -0.455017 -0.518677 0.375488 -0.618896 1445370088 -0.455017 -0.518677 0.375488 -0.618896 1445370088 -0.455017 -0.518677 0.375488 -0.618896 1445370088 -0.455017 -0.518677 0.375488 -0.618896 1445370088 -0.455017 -0.518677 0.375488 -0.618896 1445370088 -0.450256 -0.519165 0.378662 -0.619995 1445370088 -0.450256 -0.519165 0.378662 -0.619995 1445370088 -0.450256 -0.519165 0.378662 -0.619995 1445370088 -0.450256 -0.519165 0.378662 -0.619995 1445370088 -0.450256 -0.519165 0.378662 -0.619995 1445370088 -0.450256 -0.519165 0.378662 -0.619995 1445370088 -0.443848 -0.524231 0.381104 -0.618896 1445370088 -0.443848 -0.524231 0.381104 -0.618896 1445370088 -0.443848 -0.524231 0.381104 -0.618896 1445370088 -0.443848 -0.524231 0.381104 -0.618896 1445370088 -0.443848 -0.524231 0.381104 -0.618896 1445370088 -0.443848 -0.524231 0.381104 -0.618896 1445370088 -0.443848 -0.524231 0.381104 -0.618896 1445370088 -0.436279 -0.530762 0.379578 -0.619629 1445370088 -0.436279 -0.530762 0.379578 -0.619629 1445370088 -0.436279 -0.530762 0.379578 -0.619629 1445370088 -0.436279 -0.530762 0.379578 -0.619629 1445370088 -0.436279 -0.530762 0.379578 -0.619629 1445370088 -0.436279 -0.530762 0.379578 -0.619629 1445370088 -0.436279 -0.530762 0.379578 -0.619629 1445370088 -0.434631 -0.532837 0.377075 -0.620605 1445370088 -0.434631 -0.532837 0.377075 -0.620605 1445370088 -0.434631 -0.532837 0.377075 -0.620605 1445370088 -0.434631 -0.532837 0.377075 -0.620605 1445370088 -0.434631 -0.532837 0.377075 -0.620605 1445370088 -0.434631 -0.532837 0.377075 -0.620605 1445370088 -0.439087 -0.531128 0.375244 -0.619995 1445370088 -0.439087 -0.531128 0.375244 -0.619995 1445370088 -0.439087 -0.531128 0.375244 -0.619995 1445370088 -0.439087 -0.531128 0.375244 -0.619995 1445370088 -0.439087 -0.531128 0.375244 -0.619995 1445370088 -0.439087 -0.531128 0.375244 -0.619995 1445370088 -0.446228 -0.525085 0.375366 -0.619934 1445370088 -0.446228 -0.525085 0.375366 -0.619934 1445370088 -0.446228 -0.525085 0.375366 -0.619934 1445370088 -0.446228 -0.525085 0.375366 -0.619934 1445370088 -0.446228 -0.525085 0.375366 -0.619934 1445370088 -0.446228 -0.525085 0.375366 -0.619934 1445370088 -0.446228 -0.525085 0.375366 -0.619934 1445370088 -0.451050 -0.522827 0.380432 -0.615295 1445370088 -0.451050 -0.522827 0.380432 -0.615295 1445370088 -0.451050 -0.522827 0.380432 -0.615295 1445370088 -0.451050 -0.522827 0.380432 -0.615295 1445370088 -0.451050 -0.522827 0.380432 -0.615295 1445370088 -0.455139 -0.521362 0.386414 -0.609741 1445370088 -0.455139 -0.521362 0.386414 -0.609741 1445370088 -0.455139 -0.521362 0.386414 -0.609741 1445370088 -0.455139 -0.521362 0.386414 -0.609741 1445370088 -0.455139 -0.521362 0.386414 -0.609741 1445370088 -0.455139 -0.521362 0.386414 -0.609741 1445370088 -0.467224 -0.512451 0.391357 -0.605042 1445370088 -0.467224 -0.512451 0.391357 -0.605042 1445370088 -0.467224 -0.512451 0.391357 -0.605042 1445370088 -0.467224 -0.512451 0.391357 -0.605042 1445370088 -0.467224 -0.512451 0.391357 -0.605042 1445370088 -0.467224 -0.512451 0.391357 -0.605042 1445370088 -0.487549 -0.492432 0.401978 -0.598633 1445370088 -0.487549 -0.492432 0.401978 -0.598633 1445370088 -0.487549 -0.492432 0.401978 -0.598633 1445370088 -0.487549 -0.492432 0.401978 -0.598633 1445370088 -0.487549 -0.492432 0.401978 -0.598633 1445370088 -0.487549 -0.492432 0.401978 -0.598633 1445370088 -0.487549 -0.492432 0.401978 -0.598633 1445370088 -0.483337 -0.480896 0.400818 -0.612000 1445370088 -0.483337 -0.480896 0.400818 -0.612000 1445370088 -0.483337 -0.480896 0.400818 -0.612000 1445370088 -0.483337 -0.480896 0.400818 -0.612000 1445370088 -0.483337 -0.480896 0.400818 -0.612000 1445370088 -0.481995 -0.489807 0.390991 -0.612366 1445370088 -0.481995 -0.489807 0.390991 -0.612366 1445370088 -0.481995 -0.489807 0.390991 -0.612366 1445370088 -0.481995 -0.489807 0.390991 -0.612366 1445370088 -0.481995 -0.489807 0.390991 -0.612366 1445370088 -0.481995 -0.489807 0.390991 -0.612366 1445370088 -0.476746 -0.499390 0.391541 -0.608337 1445370088 -0.476746 -0.499390 0.391541 -0.608337 1445370088 -0.476746 -0.499390 0.391541 -0.608337 1445370089 -0.476746 -0.499390 0.391541 -0.608337 1445370089 -0.476746 -0.499390 0.391541 -0.608337 1445370089 -0.476746 -0.499390 0.391541 -0.608337 1445370089 -0.476746 -0.499390 0.391541 -0.608337 1445370089 -0.468140 -0.503784 0.396423 -0.608215 1445370089 -0.468140 -0.503784 0.396423 -0.608215 1445370089 -0.468140 -0.503784 0.396423 -0.608215 1445370089 -0.468140 -0.503784 0.396423 -0.608215 1445370089 -0.468140 -0.503784 0.396423 -0.608215 1445370089 -0.468140 -0.503784 0.396423 -0.608215 1445370089 -0.455078 -0.514832 0.398254 -0.607666 1445370089 -0.455078 -0.514832 0.398254 -0.607666 1445370089 -0.455078 -0.514832 0.398254 -0.607666 1445370089 -0.455078 -0.514832 0.398254 -0.607666 1445370089 -0.455078 -0.514832 0.398254 -0.607666 1445370089 -0.455078 -0.514832 0.398254 -0.607666 1445370089 -0.447083 -0.521606 0.397705 -0.608215 1445370089 -0.447083 -0.521606 0.397705 -0.608215 1445370089 -0.447083 -0.521606 0.397705 -0.608215 1445370089 -0.447083 -0.521606 0.397705 -0.608215 1445370089 -0.447083 -0.521606 0.397705 -0.608215 1445370089 -0.447083 -0.521606 0.397705 -0.608215 1445370089 -0.439880 -0.527954 0.395813 -0.609253 1445370089 -0.439880 -0.527954 0.395813 -0.609253 1445370089 -0.439880 -0.527954 0.395813 -0.609253 1445370089 -0.439880 -0.527954 0.395813 -0.609253 1445370089 -0.439880 -0.527954 0.395813 -0.609253 1445370089 -0.439880 -0.527954 0.395813 -0.609253 1445370089 -0.439087 -0.530273 0.387146 -0.613342 1445370089 -0.439087 -0.530273 0.387146 -0.613342 1445370089 -0.439087 -0.530273 0.387146 -0.613342 1445370089 -0.439087 -0.530273 0.387146 -0.613342 1445370089 -0.439087 -0.530273 0.387146 -0.613342 1445370089 -0.439087 -0.530273 0.387146 -0.613342 1445370089 -0.439087 -0.530273 0.387146 -0.613342 1445370089 -0.439392 -0.532654 0.387329 -0.610962 1445370089 -0.439392 -0.532654 0.387329 -0.610962 1445370089 -0.439392 -0.532654 0.387329 -0.610962 1445370089 -0.439392 -0.532654 0.387329 -0.610962 1445370089 -0.439392 -0.532654 0.387329 -0.610962 1445370089 -0.439392 -0.532654 0.387329 -0.610962 1445370089 -0.440491 -0.533691 0.386841 -0.609558 1445370089 -0.440491 -0.533691 0.386841 -0.609558 1445370089 -0.440491 -0.533691 0.386841 -0.609558 1445370089 -0.440491 -0.533691 0.386841 -0.609558 1445370089 -0.440491 -0.533691 0.386841 -0.609558 1445370089 -0.440491 -0.533691 0.386841 -0.609558 1445370089 -0.446167 -0.530273 0.386108 -0.608826 1445370089 -0.446167 -0.530273 0.386108 -0.608826 1445370089 -0.446167 -0.530273 0.386108 -0.608826 1445370089 -0.446167 -0.530273 0.386108 -0.608826 1445370089 -0.446167 -0.530273 0.386108 -0.608826 1445370089 -0.446167 -0.530273 0.386108 -0.608826 1445370089 -0.446167 -0.530273 0.386108 -0.608826 1445370089 -0.461243 -0.516296 0.389404 -0.607605 1445370089 -0.461243 -0.516296 0.389404 -0.607605 1445370089 -0.461243 -0.516296 0.389404 -0.607605 1445370089 -0.461243 -0.516296 0.389404 -0.607605 1445370089 -0.461243 -0.516296 0.389404 -0.607605 1445370089 -0.461243 -0.516296 0.389404 -0.607605 1445370089 -0.469421 -0.503235 0.390503 -0.611572 1445370089 -0.469421 -0.503235 0.390503 -0.611572 1445370089 -0.469421 -0.503235 0.390503 -0.611572 1445370089 -0.469421 -0.503235 0.390503 -0.611572 1445370089 -0.469421 -0.503235 0.390503 -0.611572 1445370089 -0.469421 -0.503235 0.390503 -0.611572 1445370089 -0.469421 -0.503235 0.390503 -0.611572 1445370089 -0.467468 -0.501709 0.382996 -0.619019 1445370089 -0.467468 -0.501709 0.382996 -0.619019 1445370089 -0.467468 -0.501709 0.382996 -0.619019 1445370089 -0.467468 -0.501709 0.382996 -0.619019 1445370089 -0.467468 -0.501709 0.382996 -0.619019 1445370089 -0.467468 -0.501709 0.382996 -0.619019 1445370089 -0.467102 -0.507690 0.375183 -0.619141 1445370089 -0.467102 -0.507690 0.375183 -0.619141 1445370089 -0.467102 -0.507690 0.375183 -0.619141 1445370089 -0.467102 -0.507690 0.375183 -0.619141 1445370089 -0.467102 -0.507690 0.375183 -0.619141 1445370089 -0.467102 -0.507690 0.375183 -0.619141 1445370089 -0.465942 -0.510986 0.379211 -0.614868 1445370089 -0.465942 -0.510986 0.379211 -0.614868 1445370089 -0.465942 -0.510986 0.379211 -0.614868 1445370089 -0.465942 -0.510986 0.379211 -0.614868 1445370089 -0.465942 -0.510986 0.379211 -0.614868 1445370089 -0.465942 -0.510986 0.379211 -0.614868 1445370089 -0.461853 -0.513977 0.386047 -0.611145 1445370089 -0.461853 -0.513977 0.386047 -0.611145 1445370089 -0.461853 -0.513977 0.386047 -0.611145 1445370089 -0.461853 -0.513977 0.386047 -0.611145 1445370089 -0.461853 -0.513977 0.386047 -0.611145 1445370089 -0.461853 -0.513977 0.386047 -0.611145 1445370089 -0.453552 -0.520264 0.387390 -0.611206 1445370089 -0.453552 -0.520264 0.387390 -0.611206 1445370089 -0.453552 -0.520264 0.387390 -0.611206 1445370089 -0.453552 -0.520264 0.387390 -0.611206 1445370089 -0.453552 -0.520264 0.387390 -0.611206 1445370089 -0.453552 -0.520264 0.387390 -0.611206 1445370089 -0.444641 -0.527466 0.385803 -0.612610 1445370089 -0.444641 -0.527466 0.385803 -0.612610 1445370089 -0.444641 -0.527466 0.385803 -0.612610 1445370089 -0.444641 -0.527466 0.385803 -0.612610 1445370089 -0.444641 -0.527466 0.385803 -0.612610 1445370089 -0.439819 -0.534973 0.382141 -0.611938 1445370089 -0.439819 -0.534973 0.382141 -0.611938 1445370089 -0.439819 -0.534973 0.382141 -0.611938 1445370089 -0.439819 -0.534973 0.382141 -0.611938 1445370089 -0.439819 -0.534973 0.382141 -0.611938 1445370089 -0.439819 -0.534973 0.382141 -0.611938 1445370089 -0.439819 -0.534973 0.382141 -0.611938 1445370089 -0.438843 -0.539063 0.374695 -0.613586 1445370089 -0.438843 -0.539063 0.374695 -0.613586 1445370089 -0.438843 -0.539063 0.374695 -0.613586 1445370089 -0.438843 -0.539063 0.374695 -0.613586 1445370090 -0.438843 -0.539063 0.374695 -0.613586 1445370090 -0.438843 -0.539063 0.374695 -0.613586 1445370090 -0.437134 -0.544312 0.370422 -0.612732 1445370090 -0.437134 -0.544312 0.370422 -0.612732 1445370090 -0.437134 -0.544312 0.370422 -0.612732 1445370090 -0.437134 -0.544312 0.370422 -0.612732 1445370090 -0.437134 -0.544312 0.370422 -0.612732 1445370090 -0.437134 -0.544312 0.370422 -0.612732 1445370090 -0.437134 -0.544312 0.370422 -0.612732 1445370090 -0.441650 -0.545715 0.369690 -0.608765 1445370090 -0.441650 -0.545715 0.369690 -0.608765 1445370090 -0.441650 -0.545715 0.369690 -0.608765 1445370090 -0.441650 -0.545715 0.369690 -0.608765 1445370090 -0.441650 -0.545715 0.369690 -0.608765 1445370090 -0.441650 -0.545715 0.369690 -0.608765 1445370090 -0.453796 -0.538574 0.374023 -0.603516 1445370090 -0.453796 -0.538574 0.374023 -0.603516 1445370090 -0.453796 -0.538574 0.374023 -0.603516 1445370090 -0.453796 -0.538574 0.374023 -0.603516 1445370090 -0.453796 -0.538574 0.374023 -0.603516 1445370090 -0.453796 -0.538574 0.374023 -0.603516 1445370090 -0.472534 -0.518066 0.379150 -0.603821 1445370090 -0.472534 -0.518066 0.379150 -0.603821 1445370090 -0.472534 -0.518066 0.379150 -0.603821 1445370090 -0.472534 -0.518066 0.379150 -0.603821 1445370090 -0.472534 -0.518066 0.379150 -0.603821 1445370090 -0.472534 -0.518066 0.379150 -0.603821 1445370090 -0.475952 -0.503418 0.382813 -0.611206 1445370090 -0.475952 -0.503418 0.382813 -0.611206 1445370090 -0.475952 -0.503418 0.382813 -0.611206 1445370090 -0.475952 -0.503418 0.382813 -0.611206 1445370090 -0.475952 -0.503418 0.382813 -0.611206 1445370090 -0.475952 -0.503418 0.382813 -0.611206 1445370090 -0.471619 -0.503296 0.374634 -0.619690 1445370090 -0.471619 -0.503296 0.374634 -0.619690 1445370090 -0.471619 -0.503296 0.374634 -0.619690 1445370090 -0.471619 -0.503296 0.374634 -0.619690 1445370090 -0.471619 -0.503296 0.374634 -0.619690 1445370090 -0.471619 -0.503296 0.374634 -0.619690 1445370090 -0.465393 -0.515259 0.371521 -0.616455 1445370090 -0.465393 -0.515259 0.371521 -0.616455 1445370090 -0.465393 -0.515259 0.371521 -0.616455 1445370090 -0.465393 -0.515259 0.371521 -0.616455 1445370090 -0.465393 -0.515259 0.371521 -0.616455 1445370090 -0.465393 -0.515259 0.371521 -0.616455 1445370090 -0.455627 -0.522156 0.378906 -0.613403 1445370090 -0.455627 -0.522156 0.378906 -0.613403 1445370090 -0.455627 -0.522156 0.378906 -0.613403 1445370090 -0.455627 -0.522156 0.378906 -0.613403 1445370090 -0.455627 -0.522156 0.378906 -0.613403 1445370090 -0.455627 -0.522156 0.378906 -0.613403 1445370090 -0.455627 -0.522156 0.378906 -0.613403 1445370090 -0.447693 -0.524963 0.381348 -0.615356 1445370090 -0.447693 -0.524963 0.381348 -0.615356 1445370090 -0.447693 -0.524963 0.381348 -0.615356 1445370090 -0.447693 -0.524963 0.381348 -0.615356 1445370090 -0.447693 -0.524963 0.381348 -0.615356 1445370090 -0.447693 -0.524963 0.381348 -0.615356 1445370090 -0.436523 -0.532349 0.380066 -0.617798 1445370090 -0.436523 -0.532349 0.380066 -0.617798 1445370090 -0.436523 -0.532349 0.380066 -0.617798 1445370090 
-0.441162 -0.534119 0.382690 -0.611328 1445370091 -0.441162 -0.534119 0.382690 -0.611328 1445370091 -0.441162 -0.534119 0.382690 -0.611328 1445370091 -0.441162 -0.534119 0.382690 -0.611328 1445370091 -0.441162 -0.534119 0.382690 -0.611328 1445370091 -0.437622 -0.538940 0.381714 -0.610291 1445370091 -0.437622 -0.538940 0.381714 -0.610291 1445370091 -0.437622 -0.538940 0.381714 -0.610291 1445370091 -0.437622 -0.538940 0.381714 -0.610291 1445370091 -0.437622 -0.538940 0.381714 -0.610291 1445370091 -0.437622 -0.538940 0.381714 -0.610291 1445370091 -0.439392 -0.540222 0.381897 -0.607727 1445370091 -0.439392 -0.540222 0.381897 -0.607727 1445370091 -0.439392 -0.540222 0.381897 -0.607727 1445370091 -0.439392 -0.540222 0.381897 -0.607727 1445370091 -0.439392 -0.540222 0.381897 -0.607727 1445370091 -0.439392 -0.540222 0.381897 -0.607727 1445370091 -0.440063 -0.540955 0.383728 -0.605408 1445370091 -0.440063 -0.540955 0.383728 -0.605408 1445370091 -0.440063 -0.540955 0.383728 -0.605408 1445370091 -0.440063 -0.540955 0.383728 -0.605408 1445370091 -0.440063 -0.540955 0.383728 -0.605408 1445370091 -0.440063 -0.540955 0.383728 -0.605408 1445370091 -0.439636 -0.541748 0.385498 -0.603882 1445370091 -0.439636 -0.541748 0.385498 -0.603882 1445370091 -0.439636 -0.541748 0.385498 -0.603882 1445370091 -0.439636 -0.541748 0.385498 -0.603882 1445370091 -0.439636 -0.541748 0.385498 -0.603882 1445370091 -0.439636 -0.541748 0.385498 -0.603882 1445370091 -0.439331 -0.543884 0.388855 -0.600037 1445370091 -0.439331 -0.543884 0.388855 -0.600037 1445370091 -0.439331 -0.543884 0.388855 -0.600037 1445370091 -0.439331 -0.543884 0.388855 -0.600037 1445370091 -0.439331 -0.543884 0.388855 -0.600037 1445370091 -0.439331 -0.543884 0.388855 -0.600037 1445370091 -0.439087 -0.546265 0.391113 -0.596619 1445370091 -0.439087 -0.546265 0.391113 -0.596619 1445370091 -0.439087 -0.546265 0.391113 -0.596619 1445370091 -0.439087 -0.546265 0.391113 -0.596619 1445370091 -0.439087 -0.546265 0.391113 -0.596619 1445370091 -0.439087 -0.546265 0.391113 -0.596619 1445370091 -0.438049 -0.547668 0.392700 -0.595032 1445370091 -0.438049 -0.547668 0.392700 -0.595032 1445370091 -0.438049 -0.547668 0.392700 -0.595032 1445370091 -0.438049 -0.547668 0.392700 -0.595032 1445370091 -0.438049 -0.547668 0.392700 -0.595032 1445370091 -0.438049 -0.547668 0.392700 -0.595032 1445370091 -0.443481 -0.544617 0.394958 -0.592285 1445370091 -0.443481 -0.544617 0.394958 -0.592285 1445370091 -0.443481 -0.544617 0.394958 -0.592285 1445370091 -0.443481 -0.544617 0.394958 -0.592285 1445370091 -0.443481 -0.544617 0.394958 -0.592285 1445370091 -0.443481 -0.544617 0.394958 -0.592285 1445370091 -0.452454 -0.539429 0.397766 -0.588379 1445370091 -0.452454 -0.539429 0.397766 -0.588379 1445370091 -0.452454 -0.539429 0.397766 -0.588379 1445370091 -0.452454 -0.539429 0.397766 -0.588379 1445370091 -0.452454 -0.539429 0.397766 -0.588379 1445370091 -0.452454 -0.539429 0.397766 -0.588379 1445370091 -0.461121 -0.532349 0.400757 -0.586060 1445370091 -0.461121 -0.532349 0.400757 -0.586060 1445370091 -0.461121 -0.532349 0.400757 -0.586060 1445370091 -0.461121 -0.532349 0.400757 -0.586060 1445370091 -0.461121 -0.532349 0.400757 -0.586060 1445370091 -0.461121 -0.532349 0.400757 -0.586060 1445370091 -0.461121 -0.532349 0.400757 -0.586060 1445370091 -0.465698 -0.526550 0.402954 -0.586121 1445370091 -0.465698 -0.526550 0.402954 -0.586121 1445370091 -0.465698 -0.526550 0.402954 -0.586121 1445370091 -0.465698 -0.526550 0.402954 -0.586121 1445370091 -0.465698 -0.526550 0.402954 -0.586121 1445370091 -0.465698 -0.526550 0.402954 -0.586121 1445370091 -0.465088 -0.527161 0.404602 -0.584900 1445370091 -0.465088 -0.527161 0.404602 -0.584900 1445370091 -0.465088 -0.527161 0.404602 -0.584900 1445370091 -0.465088 -0.527161 0.404602 -0.584900 1445370091 -0.465088 -0.527161 0.404602 -0.584900 1445370091 -0.465088 -0.527161 0.404602 -0.584900 1445370091 -0.464905 -0.528870 0.404175 -0.583862 1445370091 -0.464905 -0.528870 0.404175 -0.583862 1445370091 -0.464905 -0.528870 0.404175 -0.583862 1445370091 -0.464905 -0.528870 0.404175 -0.583862 1445370091 -0.464905 -0.528870 0.404175 -0.583862 1445370091 -0.464905 -0.528870 0.404175 -0.583862 1445370091 -0.464905 -0.528870 0.404175 -0.583862 1445370091 -0.465332 -0.529785 0.402405 -0.583862 1445370091 -0.465332 -0.529785 0.402405 -0.583862 1445370091 -0.465332 -0.529785 0.402405 -0.583862 1445370091 -0.465332 -0.529785 0.402405 -0.583862 1445370091 -0.465332 -0.529785 0.402405 -0.583862 1445370091 -0.465332 -0.529785 0.402405 -0.583862 1445370092 -0.468323 -0.528198 0.402588 -0.582825 1445370092 -0.468323 -0.528198 0.402588 -0.582825 1445370092 -0.468323 -0.528198 0.402588 -0.582825 1445370092 -0.468323 -0.528198 0.402588 -0.582825 1445370092 -0.468323 -0.528198 0.402588 -0.582825 1445370092 -0.468323 -0.528198 0.402588 -0.582825 1445370092 -0.470337 -0.527222 0.404419 -0.580811 1445370092 -0.470337 -0.527222 0.404419 -0.580811 1445370092 -0.470337 -0.527222 0.404419 -0.580811 1445370092 -0.470337 -0.527222 0.404419 -0.580811 1445370092 -0.470337 -0.527222 0.404419 -0.580811 1445370092 -0.470337 -0.527222 0.404419 -0.580811 1445370092 -0.470337 -0.527222 0.404419 -0.580811 1445370092 -0.471497 -0.525757 0.406372 -0.579834 1445370092 -0.471497 -0.525757 0.406372 -0.579834 1445370092 -0.471497 -0.525757 0.406372 -0.579834 1445370092 -0.471497 -0.525757 0.406372 -0.579834 1445370092 -0.471497 -0.525757 0.406372 -0.579834 1445370092 -0.473022 -0.523865 0.407043 -0.579895 1445370092 -0.473022 -0.523865 0.407043 -0.579895 1445370092 -0.473022 -0.523865 0.407043 -0.579895 1445370092 -0.473022 -0.523865 0.407043 -0.579895 1445370092 -0.473022 -0.523865 0.407043 -0.579895 1445370092 -0.473022 -0.523865 0.407043 -0.579895 1445370092 -0.473022 -0.523865 0.407043 -0.579895 1445370092 -0.472412 -0.523560 0.406433 -0.581055 1445370092 -0.472412 -0.523560 0.406433 -0.581055 1445370092 -0.472412 -0.523560 0.406433 -0.581055 1445370092 -0.472412 -0.523560 0.406433 -0.581055 1445370092 -0.472412 -0.523560 0.406433 -0.581055 1445370092 -0.472412 -0.523560 0.406433 -0.581055 1445370092 -0.470032 -0.524780 0.404846 -0.582947 1445370092 -0.470032 -0.524780 0.404846 -0.582947 1445370092 -0.470032 -0.524780 0.404846 -0.582947 1445370092 -0.470032 -0.524780 0.404846 -0.582947 1445370092 -0.470032 -0.524780 0.404846 -0.582947 1445370092 -0.470032 -0.524780 0.404846 -0.582947 1445370092 -0.467834 -0.526367 0.401733 -0.585449 1445370092 -0.467834 -0.526367 0.401733 -0.585449 1445370092 -0.467834 -0.526367 0.401733 -0.585449 1445370092 -0.467834 -0.526367 0.401733 -0.585449 1445370092 -0.467834 -0.526367 0.401733 -0.585449 1445370092 -0.467834 -0.526367 0.401733 -0.585449 1445370092 -0.467834 -0.526367 0.401733 -0.585449 1445370092 -0.465393 -0.529602 0.400940 -0.585022 1445370092 -0.465393 -0.529602 0.400940 -0.585022 1445370092 -0.465393 -0.529602 0.400940 -0.585022 1445370092 -0.465393 -0.529602 0.400940 -0.585022 1445370092 -0.465393 -0.529602 0.400940 -0.585022 1445370092 -0.465393 -0.529602 0.400940 -0.585022 1445370092 -0.464355 -0.530884 0.400330 -0.585083 1445370092 -0.464355 -0.530884 0.400330 -0.585083 1445370092 -0.464355 -0.530884 0.400330 -0.585083 1445370092 -0.464355 -0.530884 0.400330 -0.585083 1445370092 -0.464355 -0.530884 0.400330 -0.585083 1445370092 -0.464355 -0.530884 0.400330 -0.585083 1445370092 
-0.450012 -0.530640 0.393738 -0.600769 1445370136 -0.449646 -0.530823 0.392334 -0.601807 1445370136 -0.449646 -0.530823 0.392334 -0.601807 1445370136 -0.449646 -0.530823 0.392334 -0.601807 1445370136 -0.449646 -0.530823 0.392334 -0.601807 1445370136 -0.449646 -0.530823 0.392334 -0.601807 1445370136 -0.449646 -0.530823 0.392334 -0.601807 1445370136 -0.449585 -0.530579 0.391663 -0.602539 1445370136 -0.449585 -0.530579 0.391663 -0.602539 1445370136 -0.449585 -0.530579 0.391663 -0.602539 1445370136 -0.449585 -0.530579 0.391663 -0.602539 1445370136 -0.449585 -0.530579 0.391663 -0.602539 1445370136 -0.449585 -0.530579 0.391663 -0.602539 1445370136 -0.450745 -0.529053 0.392761 -0.602295 1445370136 -0.450745 -0.529053 0.392761 -0.602295 1445370136 -0.450745 -0.529053 0.392761 -0.602295 1445370136 -0.450745 -0.529053 0.392761 -0.602295 1445370136 -0.450745 -0.529053 0.392761 -0.602295 1445370136 -0.450745 -0.529053 0.392761 -0.602295 1445370136 -0.450745 -0.529053 0.392761 -0.602295 1445370136 -0.452881 -0.527588 0.395020 -0.600464 1445370136 -0.452881 -0.527588 0.395020 -0.600464 1445370136 -0.452881 -0.527588 0.395020 -0.600464 1445370136 -0.452881 -0.527588 0.395020 -0.600464 1445370136 -0.452881 -0.527588 0.395020 -0.600464 1445370136 -0.455994 -0.526062 0.397217 -0.598022 1445370136 -0.455994 -0.526062 0.397217 -0.598022 1445370136 -0.455994 -0.526062 0.397217 -0.598022 1445370136 -0.455994 -0.526062 0.397217 -0.598022 1445370136 -0.455994 -0.526062 0.397217 -0.598022 1445370136 -0.455994 -0.526062 0.397217 -0.598022 1445370136 -0.460571 -0.523254 0.398193 -0.596375 1445370136 -0.460571 -0.523254 0.398193 -0.596375 1445370136 -0.460571 -0.523254 0.398193 -0.596375 1445370136 -0.460571 -0.523254 0.398193 -0.596375 1445370136 -0.460571 -0.523254 0.398193 -0.596375 1445370136 -0.460571 -0.523254 0.398193 -0.596375 1445370136 -0.466248 -0.518311 0.401489 -0.593994 1445370136 -0.466248 -0.518311 0.401489 -0.593994 1445370136 -0.466248 -0.518311 0.401489 -0.593994 1445370136 -0.466248 -0.518311 0.401489 -0.593994 1445370136 -0.466248 -0.518311 0.401489 -0.593994 1445370136 -0.466248 -0.518311 0.401489 -0.593994 1445370136 -0.466248 -0.518311 0.401489 -0.593994 1445370136 -0.466370 -0.514587 0.405457 -0.594482 1445370136 -0.466370 -0.514587 0.405457 -0.594482 1445370136 -0.466370 -0.514587 0.405457 -0.594482 1445370136 -0.466370 -0.514587 0.405457 -0.594482 1445370136 -0.466370 -0.514587 0.405457 -0.594482 1445370136 -0.460693 -0.513794 0.404053 -0.600464 1445370136 -0.460693 -0.513794 0.404053 -0.600464 1445370136 -0.460693 -0.513794 0.404053 -0.600464 1445370136 -0.460693 -0.513794 0.404053 -0.600464 1445370136 -0.460693 -0.513794 0.404053 -0.600464 1445370136 -0.460693 -0.513794 0.404053 -0.600464 1445370136 -0.456787 -0.515503 0.398682 -0.605591 1445370136 -0.456787 -0.515503 0.398682 -0.605591 1445370136 -0.456787 -0.515503 0.398682 -0.605591 1445370136 -0.456787 -0.515503 0.398682 -0.605591 1445370136 -0.456787 -0.515503 0.398682 -0.605591 1445370136 -0.456787 -0.515503 0.398682 -0.605591 1445370136 -0.456787 -0.515503 0.398682 -0.605591 1445370136 -0.457642 -0.515686 0.393799 -0.607971 1445370136 -0.457642 -0.515686 0.393799 -0.607971 1445370136 -0.457642 -0.515686 0.393799 -0.607971 1445370136 -0.457642 -0.515686 0.393799 -0.607971 1445370136 -0.457642 -0.515686 0.393799 -0.607971 1445370136 -0.457642 -0.515686 0.393799 -0.607971 1445370136 -0.458557 -0.512329 0.388245 -0.613647 1445370136 -0.458557 -0.512329 0.388245 -0.613647 1445370136 -0.458557 -0.512329 0.388245 -0.613647 1445370136 -0.458557 -0.512329 0.388245 -0.613647 1445370136 -0.458557 -0.512329 0.388245 -0.613647 1445370136 -0.458557 -0.512329 0.388245 -0.613647 1445370136 -0.465271 -0.506165 0.386292 -0.614929 1445370137 -0.465271 -0.506165 0.386292 -0.614929 1445370137 -0.465271 -0.506165 0.386292 -0.614929 1445370137 -0.465271 -0.506165 0.386292 -0.614929 1445370137 -0.465271 -0.506165 0.386292 -0.614929 1445370137 -0.465271 -0.506165 0.386292 -0.614929 1445370137 -0.465271 -0.506165 0.386292 -0.614929 1445370137 -0.481689 -0.495972 0.397095 -0.603577 1445370137 -0.481689 -0.495972 0.397095 -0.603577 1445370137 -0.481689 -0.495972 0.397095 -0.603577 1445370137 -0.481689 -0.495972 0.397095 -0.603577 1445370137 -0.481689 -0.495972 0.397095 -0.603577 1445370137 -0.481689 -0.495972 0.397095 -0.603577 1445370137 -0.485840 -0.493225 0.411438 -0.592834 1445370137 -0.485840 -0.493225 0.411438 -0.592834 1445370137 -0.485840 -0.493225 0.411438 -0.592834 1445370137 -0.485840 -0.493225 0.411438 -0.592834 1445370137 -0.485840 -0.493225 0.411438 -0.592834 1445370137 -0.492432 -0.494263 0.423401 -0.577942 1445370137 -0.492432 -0.494263 0.423401 -0.577942 1445370137 -0.492432 -0.494263 0.423401 -0.577942 1445370137 -0.492432 -0.494263 0.423401 -0.577942 1445370137 -0.492432 -0.494263 0.423401 -0.577942 1445370137 -0.492432 -0.494263 0.423401 -0.577942 1445370137 -0.501953 -0.491089 0.436096 -0.562866 1445370137 -0.501953 -0.491089 0.436096 -0.562866 1445370137 -0.501953 -0.491089 0.436096 -0.562866 1445370137 -0.501953 -0.491089 0.436096 -0.562866 1445370137 -0.501953 -0.491089 0.436096 -0.562866 1445370137 -0.501953 -0.491089 0.436096 -0.562866 1445370137 -0.501099 -0.492249 0.441772 -0.558105 1445370137 -0.501099 -0.492249 0.441772 -0.558105 1445370137 -0.501099 -0.492249 0.441772 -0.558105 1445370137 -0.501099 -0.492249 0.441772 -0.558105 1445370137 -0.501099 -0.492249 0.441772 -0.558105 1445370137 -0.501099 -0.492249 0.441772 -0.558105 1445370137 -0.501099 -0.492249 0.441772 -0.558105 1445370137 -0.497864 -0.493469 0.441956 -0.559753 1445370137 -0.497864 -0.493469 0.441956 -0.559753 1445370137 -0.497864 -0.493469 0.441956 -0.559753 1445370137 -0.497864 -0.493469 0.441956 -0.559753 1445370137 -0.497864 -0.493469 0.441956 -0.559753 1445370137 -0.497864 -0.493469 0.441956 -0.559753 1445370137 -0.490662 -0.493958 0.431335 -0.573792 1445370137 -0.490662 -0.493958 0.431335 -0.573792 1445370137 -0.490662 -0.493958 0.431335 -0.573792 1445370137 -0.490662 -0.493958 0.431335 -0.573792 1445370137 -0.490662 -0.493958 0.431335 -0.573792 1445370137 -0.490662 -0.493958 0.431335 -0.573792 1445370137 -0.486084 -0.499817 0.422241 -0.579346 1445370137 -0.486084 -0.499817 0.422241 -0.579346 1445370137 -0.486084 -0.499817 0.422241 -0.579346 1445370137 -0.486084 -0.499817 0.422241 -0.579346 1445370137 -0.486084 -0.499817 0.422241 -0.579346 1445370137 -0.486084 -0.499817 0.422241 -0.579346 1445370137 -0.482117 -0.507019 0.418579 -0.579102 1445370137 -0.482117 -0.507019 0.418579 -0.579102 1445370137 -0.482117 -0.507019 0.418579 -0.579102 1445370137 -0.482117 -0.507019 0.418579 -0.579102 1445370137 -0.482117 -0.507019 0.418579 -0.579102 1445370137 -0.482117 -0.507019 0.418579 -0.579102 1445370137 -0.481567 -0.507385 0.412537 -0.583557 1445370137 -0.481567 -0.507385 0.412537 -0.583557 1445370137 -0.481567 -0.507385 0.412537 -0.583557 1445370137 -0.481567 -0.507385 0.412537 -0.583557 1445370137 -0.481567 -0.507385 0.412537 -0.583557 1445370137 -0.481567 -0.507385 0.412537 -0.583557 1445370137 -0.481567 -0.507385 0.412537 -0.583557 1445370137 -0.482666 -0.504395 0.407898 -0.588501 1445370137 -0.482666 -0.504395 0.407898 -0.588501 1445370137 -0.482666 -0.504395 0.407898 -0.588501 1445370137 -0.482666 -0.504395 0.407898 -0.588501 1445370137 -0.482666 -0.504395 0.407898 -0.588501 1445370137 -0.482666 -0.504395 0.407898 -0.588501 1445370137 -0.487793 -0.498535 0.404602 -0.591553 1445370137 -0.487793 -0.498535 0.404602 -0.591553 1445370137 -0.487793 -0.498535 0.404602 -0.591553 1445370137 -0.487793 -0.498535 0.404602 -0.591553 1445370137 -0.487793 -0.498535 0.404602 -0.591553 1445370137 -0.487793 -0.498535 0.404602 -0.591553 1445370137 -0.495972 -0.489258 0.413208 -0.586548 1445370137 -0.495972 -0.489258 0.413208 -0.586548 1445370137 -0.495972 -0.489258 0.413208 -0.586548 1445370137 -0.495972 -0.489258 0.413208 -0.586548 1445370137 -0.495972 -0.489258 0.413208 -0.586548 1445370137 -0.495972 -0.489258 0.413208 -0.586548 1445370137 -0.495972 -0.489258 0.413208 -0.586548 1445370137 -0.490356 -0.490051 0.423828 -0.582947 1445370137 -0.490356 -0.490051 0.423828 -0.582947 1445370137 -0.490356 -0.490051 0.423828 -0.582947 1445370137 -0.490356 -0.490051 0.423828 -0.582947 1445370137 -0.490356 -0.490051 0.423828 -0.582947 1445370137 -0.490356 -0.490051 0.423828 -0.582947 1445370137 -0.489075 -0.493835 0.431641 -0.575012 1445370137 -0.489075 -0.493835 0.431641 -0.575012 1445370137 -0.489075 -0.493835 0.431641 -0.575012 1445370137 -0.489075 -0.493835 0.431641 -0.575012 1445370137 -0.489075 -0.493835 0.431641 -0.575012 1445370137 -0.489075 -0.493835 0.431641 -0.575012 1445370137 -0.489075 -0.493835 0.431641 -0.575012 1445370137 -0.493408 -0.493225 0.438416 -0.566711 1445370137 -0.493408 -0.493225 0.438416 -0.566711 1445370137 -0.493408 -0.493225 0.438416 -0.566711 1445370137 -0.493408 -0.493225 0.438416 -0.566711 1445370137 -0.493408 -0.493225 0.438416 -0.566711 1445370137 -0.493408 -0.493225 0.438416 -0.566711 1445370137 -0.494324 -0.492126 0.443726 -0.562683 1445370137 -0.494324 -0.492126 0.443726 -0.562683 1445370137 -0.494324 -0.492126 0.443726 -0.562683 1445370137 -0.494324 -0.492126 0.443726 -0.562683 1445370137 -0.494324 -0.492126 0.443726 -0.562683 1445370137 -0.494324 -0.492126 0.443726 -0.562683 1445370137 -0.491150 -0.494446 0.452881 -0.556091 1445370137 -0.491150 -0.494446 0.452881 -0.556091 1445370138 -0.491150 -0.494446 0.452881 -0.556091 1445370138 -0.491150 -0.494446 0.452881 -0.556091 1445370138 -0.491150 -0.494446 0.452881 -0.556091 1445370138 -0.491150 -0.494446 0.452881 -0.556091 1445370138 -0.478882 -0.499146 0.448792 -0.565857 1445370138 -0.478882 -0.499146 0.448792 -0.565857 1445370138 -0.478882 -0.499146 0.448792 -0.565857 1445370138 -0.478882 -0.499146 0.448792 -0.565857 1445370138 -0.478882 -0.499146 0.448792 -0.565857 1445370138 -0.478882 -0.499146 0.448792 -0.565857 1445370138 -0.471680 -0.506287 0.433533 -0.577271 1445370138 -0.471680 -0.506287 0.433533 -0.577271 1445370138 -0.471680 -0.506287 0.433533 -0.577271 1445370138 -0.471680 -0.506287 0.433533 -0.577271 1445370138 -0.471680 -0.506287 0.433533 -0.577271 1445370138 -0.471680 -0.506287 0.433533 -0.577271 1445370138 -0.471680 -0.506287 0.433533 -0.577271 1445370138 -0.469666 -0.513062 0.430115 -0.575562 1445370138 -0.469666 -0.513062 0.430115 -0.575562 1445370138 -0.469666 -0.513062 0.430115 -0.575562 1445370138 -0.469666 -0.513062 0.430115 -0.575562 1445370138 -0.469666 -0.513062 0.430115 -0.575562 1445370138 -0.469666 -0.513062 0.430115 -0.575562 1445370138 -0.465454 -0.516968 0.421631 -0.581787 1445370138 -0.465454 -0.516968 0.421631 -0.581787 1445370138 -0.465454 -0.516968 0.421631 -0.581787 1445370138 -0.465454 -0.516968 0.421631 -0.581787 1445370138 -0.465454 -0.516968 0.421631 -0.581787 1445370138 -0.465454 -0.516968 0.421631 -0.581787 1445370138 -0.462769 -0.518311 0.414368 -0.587891 1445370138 -0.462769 -0.518311 0.414368 -0.587891 1445370138 -0.462769 -0.518311 0.414368 -0.587891 1445370138 -0.462769 -0.518311 0.414368 -0.587891 1445370138 -0.462769 -0.518311 0.414368 -0.587891 1445370138 -0.462769 -0.518311 0.414368 -0.587891 1445370138 -0.466858 -0.515991 0.416382 -0.585266 1445370138 -0.466858 -0.515991 0.416382 -0.585266 1445370138 -0.466858 -0.515991 0.416382 -0.585266 1445370138 -0.466858 -0.515991 0.416382 -0.585266 1445370138 -0.466858 -0.515991 0.416382 -0.585266 1445370138 -0.466858 -0.515991 0.416382 -0.585266 1445370138 -0.469360 -0.508667 0.425110 -0.583374 1445370138 -0.469360 -0.508667 0.425110 -0.583374 1445370138 -0.469360 -0.508667 0.425110 -0.583374 1445370138 -0.469360 -0.508667 0.425110 -0.583374 1445370138 -0.469360 -0.508667 0.425110 -0.583374 1445370138 -0.469360 -0.508667 0.425110 -0.583374 1445370138 -0.467163 -0.507874 0.432617 -0.580261 1445370138 -0.467163 -0.507874 0.432617 -0.580261 1445370138 -0.467163 -0.507874 0.432617 -0.580261 1445370138 -0.467163 -0.507874 0.432617 -0.580261 1445370138 -0.467163 -0.507874 0.432617 -0.580261 1445370138 -0.467163 -0.507874 0.432617 -0.580261 1445370138 -0.467163 -0.507874 0.432617 -0.580261 1445370138 -0.468811 -0.511169 0.438904 -0.571289 1445370138 -0.468811 -0.511169 0.438904 -0.571289 1445370138 -0.468811 -0.511169 0.438904 -0.571289 1445370138 -0.468811 -0.511169 0.438904 -0.571289 1445370138 -0.468811 -0.511169 0.438904 -0.571289 1445370138 -0.468811 -0.511169 0.438904 -0.571289 1445370138 -0.468811 -0.511169 0.438904 -0.571289 1445370138 -0.471985 -0.511780 0.445251 -0.563171 1445370138 -0.471985 -0.511780 0.445251 -0.563171 1445370138 -0.471985 -0.511780 0.445251 -0.563171 1445370138 -0.471985 -0.511780 0.445251 -0.563171 1445370138 -0.471985 -0.511780 0.445251 -0.563171 1445370138 -0.471985 -0.511780 0.445251 -0.563171 1445370138 -0.473083 -0.515442 0.454346 -0.551514 1445370138 -0.473083 -0.515442 0.454346 -0.551514 1445370138 -0.473083 -0.515442 0.454346 -0.551514 1445370138 -0.473083 -0.515442 0.454346 -0.551514 1445370138 -0.473083 -0.515442 0.454346 -0.551514 1445370138 -0.473083 -0.515442 0.454346 -0.551514 1445370138 -0.473938 -0.518127 0.462097 -0.541687 1445370138 -0.473938 -0.518127 0.462097 -0.541687 1445370138 -0.473938 -0.518127 0.462097 -0.541687 1445370138 -0.473938 -0.518127 0.462097 -0.541687 1445370138 -0.473938 -0.518127 0.462097 -0.541687 1445370138 -0.473938 -0.518127 0.462097 -0.541687 1445370138 -0.473938 -0.518127 0.462097 -0.541687 1445370138 -0.471497 -0.517578 0.448059 -0.556030 1445370138 -0.471497 -0.517578 0.448059 -0.556030 1445370138 -0.471497 -0.517578 0.448059 -0.556030 1445370138 -0.471497 -0.517578 0.448059 -0.556030 1445370138 -0.471497 -0.517578 0.448059 -0.556030 1445370138 -0.471497 -0.517578 0.448059 -0.556030 1445370138 -0.473694 -0.520142 0.439026 -0.558960 1445370138 -0.473694 -0.520142 0.439026 -0.558960 1445370138 -0.473694 -0.520142 0.439026 -0.558960 1445370138 -0.473694 -0.520142 0.439026 -0.558960 1445370138 -0.473694 -0.520142 0.439026 -0.558960 1445370138 -0.473694 -0.520142 0.439026 -0.558960 1445370138 -0.473267 -0.521851 0.432190 -0.562988 1445370138 -0.473267 -0.521851 0.432190 -0.562988 1445370138 -0.473267 -0.521851 0.432190 -0.562988 1445370138 -0.473267 -0.521851 0.432190 -0.562988 1445370138 -0.473267 -0.521851 0.432190 -0.562988 1445370138 -0.473267 -0.521851 0.432190 -0.562988 1445370138 -0.473267 -0.521851 0.432190 -0.562988 1445370138 -0.469543 -0.523010 0.423706 -0.571472 1445370138 -0.469543 -0.523010 0.423706 -0.571472 1445370138 -0.469543 -0.523010 0.423706 -0.571472 1445370138 -0.469543 -0.523010 0.423706 -0.571472 1445370138 -0.469543 -0.523010 0.423706 -0.571472 1445370138 -0.468018 -0.523010 0.416199 -0.578186 1445370138 -0.468018 -0.523010 0.416199 -0.578186 1445370138 -0.468018 -0.523010 0.416199 -0.578186 1445370138 -0.468018 -0.523010 0.416199 -0.578186 1445370138 -0.468018 -0.523010 0.416199 -0.578186 1445370138 -0.468018 -0.523010 0.416199 -0.578186 1445370138 -0.468018 -0.523010 0.416199 -0.578186 1445370138 -0.477112 -0.515808 0.418396 -0.575623 1445370138 -0.477112 -0.515808 0.418396 -0.575623 1445370138 -0.477112 -0.515808 0.418396 -0.575623 1445370139 -0.477112 -0.515808 0.418396 -0.575623 1445370139 -0.477112 -0.515808 0.418396 -0.575623 1445370139 -0.477112 -0.515808 0.418396 -0.575623 1445370139 -0.481018 -0.506897 0.431091 -0.570801 1445370139 -0.481018 -0.506897 0.431091 -0.570801 1445370139 -0.481018 -0.506897 0.431091 -0.570801 1445370139 -0.481018 -0.506897 0.431091 -0.570801 1445370139 -0.481018 -0.506897 0.431091 -0.570801 1445370139 -0.476257 -0.506714 0.436707 -0.570801 1445370139 -0.476257 -0.506714 0.436707 -0.570801 1445370139 -0.476257 -0.506714 0.436707 -0.570801 1445370139 -0.476257 -0.506714 0.436707 -0.570801 1445370139 -0.476257 -0.506714 0.436707 -0.570801 1445370139 -0.476257 -0.506714 0.436707 -0.570801 1445370139 -0.477112 -0.510986 0.443970 -0.560547 1445370139 -0.477112 -0.510986 0.443970 -0.560547 1445370139 -0.477112 -0.510986 0.443970 -0.560547 1445370139 -0.477112 -0.510986 0.443970 -0.560547 1445370139 -0.477112 -0.510986 0.443970 -0.560547 1445370139 -0.477112 -0.510986 0.443970 -0.560547 1445370139 -0.483582 -0.509766 0.452881 -0.548828 1445370139 -0.483582 -0.509766 0.452881 -0.548828 1445370139 -0.483582 -0.509766 0.452881 -0.548828 1445370139 -0.483582 -0.509766 0.452881 -0.548828 1445370139 -0.483582 -0.509766 0.452881 -0.548828 1445370139 -0.483582 -0.509766 0.452881 -0.548828 1445370139 -0.483582 -0.509766 0.452881 -0.548828 1445370139 -0.489197 -0.507996 0.462036 -0.537781 1445370139 -0.489197 -0.507996 0.462036 -0.537781 1445370139 -0.489197 -0.507996 0.462036 -0.537781 1445370139 -0.489197 -0.507996 0.462036 -0.537781 1445370139 -0.489197 -0.507996 0.462036 -0.537781 1445370139 -0.489197 -0.507996 0.462036 -0.537781 1445370139 -0.489136 -0.508667 0.472473 -0.528076 1445370139 -0.489136 -0.508667 0.472473 -0.528076 1445370139 -0.489136 -0.508667 0.472473 -0.528076 1445370139 -0.489136 -0.508667 0.472473 -0.528076 1445370139 -0.489136 -0.508667 0.472473 -0.528076 1445370139 -0.489136 -0.508667 0.472473 -0.528076 1445370139 -0.482178 -0.510071 0.462036 -0.542053 1445370139 -0.482178 -0.510071 0.462036 -0.542053 1445370139 -0.482178 -0.510071 0.462036 -0.542053 1445370139 -0.482178 -0.510071 0.462036 -0.542053 1445370139 -0.482178 -0.510071 0.462036 -0.542053 1445370139 -0.482178 -0.510071 0.462036 -0.542053 1445370139 -0.481567 -0.513794 0.454468 -0.545532 1445370139 -0.481567 -0.513794 0.454468 -0.545532 1445370139 -0.481567 -0.513794 0.454468 -0.545532 1445370139 -0.481567 -0.513794 0.454468 -0.545532 1445370139 -0.481567 -0.513794 0.454468 -0.545532 1445370139 -0.481567 -0.513794 0.454468 -0.545532 1445370139 -0.481567 -0.513794 0.454468 -0.545532 1445370139 -0.480103 -0.519714 0.447388 -0.547119 1445370139 -0.480103 -0.519714 0.447388 -0.547119 1445370139 -0.480103 -0.519714 0.447388 -0.547119 1445370139 -0.480103 -0.519714 0.447388 -0.547119 1445370139 -0.480103 -0.519714 0.447388 -0.547119 1445370139 -0.480103 -0.519714 0.447388 -0.547119 1445370139 -0.478088 -0.521362 0.434998 -0.557129 1445370139 -0.478088 -0.521362 0.434998 -0.557129 1445370139 -0.478088 -0.521362 0.434998 -0.557129 1445370139 -0.478088 -0.521362 0.434998 -0.557129 1445370139 -0.478088 -0.521362 0.434998 -0.557129 1445370139 -0.478088 -0.521362 0.434998 -0.557129 1445370139 -0.478088 -0.521362 0.434998 -0.557129 1445370139 -0.479065 -0.519592 0.429749 -0.562073 1445370139 -0.479065 -0.519592 0.429749 -0.562073 1445370139 -0.479065 -0.519592 0.429749 -0.562073 1445370139 -0.479065 -0.519592 0.429749 -0.562073 1445370139 -0.479065 -0.519592 0.429749 -0.562073 1445370139 -0.479065 -0.519592 0.429749 -0.562073 1445370139 -0.490356 -0.508972 0.430115 -0.561768 1445370139 -0.490356 -0.508972 0.430115 -0.561768 1445370139 -0.490356 -0.508972 0.430115 -0.561768 1445370139 -0.490356 -0.508972 0.430115 -0.561768 1445370139 -0.490356 -0.508972 0.430115 -0.561768 1445370139 -0.490356 -0.508972 0.430115 -0.561768 1445370139 -0.490356 -0.508972 0.430115 -0.561768 1445370139 -0.488159 -0.505676 0.437073 -0.561279 1445370139 -0.488159 -0.505676 0.437073 -0.561279 1445370139 -0.488159 -0.505676 0.437073 -0.561279 1445370139 -0.488159 -0.505676 0.437073 -0.561279 1445370139 -0.488159 -0.505676 0.437073 -0.561279 1445370139 -0.488159 -0.505676 0.437073 -0.561279 1445370139 -0.480652 -0.511475 0.438354 -0.561462 1445370139 -0.480652 -0.511475 0.438354 -0.561462 1445370139 -0.480652 -0.511475 0.438354 -0.561462 1445370139 -0.480652 -0.511475 0.438354 -0.561462 1445370139 -0.480652 -0.511475 0.438354 -0.561462 1445370139 -0.480652 -0.511475 0.438354 -0.561462 1445370139 -0.480652 -0.511475 0.438354 -0.561462 1445370139 -0.482849 -0.514343 0.442505 -0.553711 1445370139 -0.482849 -0.514343 0.442505 -0.553711 1445370139 -0.482849 -0.514343 0.442505 -0.553711 1445370139 -0.482849 -0.514343 0.442505 -0.553711 1445370139 -0.482849 -0.514343 0.442505 -0.553711 1445370139 -0.482849 -0.514343 0.442505 -0.553711 1445370139 -0.487793 -0.511963 0.448120 -0.546997 1445370139 -0.487793 -0.511963 0.448120 -0.546997 1445370139 -0.487793 -0.511963 0.448120 -0.546997 1445370139 -0.487793 -0.511963 0.448120 -0.546997 1445370139 -0.487793 -0.511963 0.448120 -0.546997 1445370139 -0.487793 -0.511963 0.448120 -0.546997 1445370139 -0.488953 -0.510010 0.449707 -0.546448 1445370139 -0.488953 -0.510010 0.449707 -0.546448 1445370139 -0.488953 -0.510010 0.449707 -0.546448 1445370139 -0.488953 -0.510010 0.449707 -0.546448 1445370139 -0.488953 -0.510010 0.449707 -0.546448 1445370139 -0.488953 -0.510010 0.449707 -0.546448 1445370139 -0.483032 -0.510437 0.449524 -0.551453 1445370139 -0.483032 -0.510437 0.449524 -0.551453 1445370139 -0.483032 -0.510437 0.449524 -0.551453 1445370139 -0.483032 -0.510437 0.449524 -0.551453 1445370140 -0.483032 -0.510437 0.449524 -0.551453 1445370140 -0.483032 -0.510437 0.449524 -0.551453 1445370140 -0.483032 -0.510437 0.449524 -0.551453 1445370140 -0.475952 -0.513550 0.437744 -0.564087 1445370140 -0.475952 -0.513550 0.437744 -0.564087 1445370140 -0.475952 -0.513550 0.437744 -0.564087 1445370140 -0.475952 -0.513550 0.437744 -0.564087 1445370140 -0.475952 -0.513550 0.437744 -0.564087 1445370140 -0.475952 -0.513550 0.437744 -0.564087 1445370140 -0.476501 -0.518799 0.433533 -0.562073 1445370140 -0.476501 -0.518799 0.433533 -0.562073 1445370140 -0.476501 -0.518799 0.433533 -0.562073 1445370140 -0.476501 -0.518799 0.433533 -0.562073 1445370140 -0.476501 -0.518799 0.433533 -0.562073 1445370140 -0.476501 -0.518799 0.433533 -0.562073 1445370140 -0.476501 -0.518799 0.433533 -0.562073 1445370140 -0.480164 -0.519653 0.430054 -0.560852 1445370140 -0.480164 -0.519653 0.430054 -0.560852 1445370140 -0.480164 -0.519653 0.430054 -0.560852 1445370140 -0.480164 -0.519653 0.430054 -0.560852 1445370140 -0.480164 -0.519653 0.430054 -0.560852 1445370140 -0.480164 -0.519653 0.430054 -0.560852 1445370140 -0.476929 -0.519287 0.421387 -0.570435 1445370140 -0.476929 -0.519287 0.421387 -0.570435 1445370140 -0.476929 -0.519287 0.421387 -0.570435 1445370140 -0.476929 -0.519287 0.421387 -0.570435 1445370140 -0.480957 -0.513611 0.412537 -0.578613 1445370140 -0.480957 -0.513611 0.412537 -0.578613 1445370140 -0.480957 -0.513611 0.412537 -0.578613 1445370140 -0.480957 -0.513611 0.412537 -0.578613 1445370140 -0.480957 -0.513611 0.412537 -0.578613 1445370140 -0.480957 -0.513611 0.412537 -0.578613 1445370140 -0.480957 -0.513611 0.412537 -0.578613 1445370140 -0.488342 -0.507813 0.415955 -0.575073 1445370140 -0.488342 -0.507813 0.415955 -0.575073 1445370140 -0.488342 -0.507813 0.415955 -0.575073 1445370140 -0.488342 -0.507813 0.415955 -0.575073 1445370140 -0.488342 -0.507813 0.415955 -0.575073 1445370140 -0.488342 -0.507813 0.415955 -0.575073 1445370140 -0.484863 -0.507935 0.421570 -0.573792 1445370140 -0.484863 -0.507935 0.421570 -0.573792 1445370140 -0.484863 -0.507935 0.421570 -0.573792 1445370140 -0.484863 -0.507935 0.421570 -0.573792 1445370140 -0.484863 -0.507935 0.421570 -0.573792 1445370140 -0.484863 -0.507935 0.421570 -0.573792 1445370140 -0.480591 -0.513367 0.422119 -0.572144 1445370140 -0.480591 -0.513367 0.422119 -0.572144 1445370140 -0.480591 -0.513367 0.422119 -0.572144 1445370140 -0.480591 -0.513367 0.422119 -0.572144 1445370140 -0.480591 -0.513367 0.422119 -0.572144 1445370140 -0.480591 -0.513367 0.422119 -0.572144 1445370140 -0.480591 -0.513367 0.422119 -0.572144 1445370140 -0.485291 -0.514282 0.428284 -0.562744 1445370140 -0.485291 -0.514282 0.428284 -0.562744 1445370140 -0.485291 -0.514282 0.428284 -0.562744 1445370140 -0.485291 -0.514282 0.428284 -0.562744 1445370140 -0.485291 -0.514282 0.428284 -0.562744 1445370140 -0.485291 -0.514282 0.428284 -0.562744 1445370140 -0.488953 -0.512451 0.432312 -0.558167 1445370140 -0.488953 -0.512451 0.432312 -0.558167 1445370140 -0.488953 -0.512451 0.432312 -0.558167 1445370140 -0.488953 -0.512451 0.432312 -0.558167 1445370140 -0.488953 -0.512451 0.432312 -0.558167 1445370140 -0.488953 -0.512451 0.432312 -0.558167 1445370140 -0.487732 -0.509094 0.434143 -0.560852 1445370140 -0.487732 -0.509094 0.434143 -0.560852 1445370140 -0.487732 -0.509094 0.434143 -0.560852 1445370140 -0.487732 -0.509094 0.434143 -0.560852 1445370140 -0.487732 -0.509094 0.434143 -0.560852 1445370140 -0.487732 -0.509094 0.434143 -0.560852 1445370140 -0.487732 -0.509094 0.434143 -0.560852 1445370140 -0.479004 -0.512329 0.433533 -0.565857 1445370140 -0.479004 -0.512329 0.433533 -0.565857 1445370140 -0.479004 -0.512329 0.433533 -0.565857 1445370140 -0.479004 -0.512329 0.433533 -0.565857 1445370140 -0.479004 -0.512329 0.433533 -0.565857 1445370140 -0.479004 -0.512329 0.433533 -0.565857 1445370140 -0.476074 -0.513672 0.424072 -0.574219 1445370140 -0.476074 -0.513672 0.424072 -0.574219 1445370140 -0.476074 -0.513672 0.424072 -0.574219 1445370140 -0.476074 -0.513672 0.424072 -0.574219 1445370140 -0.476074 -0.513672 0.424072 -0.574219 1445370140 -0.476074 -0.513672 0.424072 -0.574219 1445370140 -0.476929 -0.518005 0.423523 -0.570007 1445370140 -0.476929 -0.518005 0.423523 -0.570007 1445370140 -0.476929 -0.518005 0.423523 -0.570007 1445370140 -0.476929 -0.518005 0.423523 -0.570007 1445370140 -0.476929 -0.518005 0.423523 -0.570007 1445370140 -0.476929 -0.518005 0.423523 -0.570007 1445370140 -0.476929 -0.518005 0.423523 -0.570007 1445370140 -0.473083 -0.521118 0.424988 -0.569336 1445370140 -0.473083 -0.521118 0.424988 -0.569336 1445370140 -0.473083 -0.521118 0.424988 -0.569336 1445370140 -0.473083 -0.521118 0.424988 -0.569336 1445370140 -0.473083 -0.521118 0.424988 -0.569336 1445370140 -0.473083 -0.521118 0.424988 -0.569336 1445370140 -0.473389 -0.517151 0.418945 -0.577026 1445370140 -0.473389 -0.517151 0.418945 -0.577026 1445370140 -0.473389 -0.517151 0.418945 -0.577026 1445370140 -0.473389 -0.517151 0.418945 -0.577026 1445370140 -0.473389 -0.517151 0.418945 -0.577026 1445370140 -0.473389 -0.517151 0.418945 -0.577026 1445370140 -0.473389 -0.517151 0.418945 -0.577026 1445370140 -0.472290 -0.513733 0.406738 -0.589661 1445370140 -0.472290 -0.513733 0.406738 -0.589661 1445370140 -0.472290 -0.513733 0.406738 -0.589661 1445370140 -0.472290 -0.513733 0.406738 -0.589661 1445370140 -0.472290 -0.513733 0.406738 -0.589661 1445370140 -0.472290 -0.513733 0.406738 -0.589661 1445370140 -0.479248 -0.508301 0.400269 -0.593140 1445370140 -0.479248 -0.508301 0.400269 -0.593140 1445370140 -0.479248 -0.508301 0.400269 -0.593140 1445370140 -0.479248 -0.508301 0.400269 -0.593140 1445370140 -0.479248 -0.508301 0.400269 -0.593140 1445370141 -0.479248 -0.508301 0.400269 -0.593140 1445370141 -0.481140 -0.506287 0.407532 -0.588379 1445370141 -0.481140 -0.506287 0.407532 -0.588379 1445370141 -0.481140 -0.506287 0.407532 -0.588379 1445370141 -0.481140 -0.506287 0.407532 -0.588379 1445370141 -0.481140 -0.506287 0.407532 -0.588379 1445370141 -0.481140 -0.506287 0.407532 -0.588379 1445370141 -0.471191 -0.515686 0.410522 -0.586121 1445370141 -0.471191 -0.515686 0.410522 -0.586121 1445370141 -0.471191 -0.515686 0.410522 -0.586121 1445370141 -0.471191 -0.515686 0.410522 -0.586121 1445370141 -0.471191 -0.515686 0.410522 -0.586121 1445370141 -0.471191 -0.515686 0.410522 -0.586121 1445370141 -0.475586 -0.519348 0.411682 -0.578552 1445370141 -0.475586 -0.519348 0.411682 -0.578552 1445370141 -0.475586 -0.519348 0.411682 -0.578552 1445370141 -0.475586 -0.519348 0.411682 -0.578552 1445370141 -0.475586 -0.519348 0.411682 -0.578552 1445370141 -0.475586 -0.519348 0.411682 -0.578552 1445370141 -0.480652 -0.518555 0.414917 -0.572693 1445370141 -0.480652 -0.518555 0.414917 -0.572693 1445370141 -0.480652 -0.518555 0.414917 -0.572693 1445370141 -0.480652 -0.518555 0.414917 -0.572693 1445370141 -0.480652 -0.518555 0.414917 -0.572693 1445370141 -0.480652 -0.518555 0.414917 -0.572693 1445370141 -0.480652 -0.518555 0.414917 -0.572693 1445370141 -0.483032 -0.514832 0.419189 -0.570923 1445370141 -0.483032 -0.514832 0.419189 -0.570923 1445370141 -0.483032 -0.514832 0.419189 -0.570923 1445370141 -0.483032 -0.514832 0.419189 -0.570923 1445370141 -0.483032 -0.514832 0.419189 -0.570923 1445370141 -0.483032 -0.514832 0.419189 -0.570923 1445370141 -0.484009 -0.508484 0.417847 -0.576782 1445370141 -0.484009 -0.508484 0.417847 -0.576782 1445370141 -0.484009 -0.508484 0.417847 -0.576782 1445370141 -0.484009 -0.508484 0.417847 -0.576782 1445370141 -0.484009 -0.508484 0.417847 -0.576782 1445370141 -0.484009 -0.508484 0.417847 -0.576782 1445370141 -0.476074 -0.506470 0.404541 -0.594360 1445370141 -0.476074 -0.506470 0.404541 -0.594360 1445370141 -0.476074 -0.506470 0.404541 -0.594360 1445370141 -0.476074 -0.506470 0.404541 -0.594360 1445370141 -0.476074 -0.506470 0.404541 -0.594360 1445370141 -0.476074 -0.506470 0.404541 -0.594360 1445370141 -0.476074 -0.506470 0.404541 -0.594360 1445370141 -0.472290 -0.514099 0.401794 -0.592651 1445370141 -0.472290 -0.514099 0.401794 -0.592651 1445370141 -0.472290 -0.514099 0.401794 -0.592651 1445370141 -0.472290 -0.514099 0.401794 -0.592651 1445370141 -0.472290 -0.514099 0.401794 -0.592651 1445370141 -0.464539 -0.523254 0.397949 -0.593384 1445370141 -0.464539 -0.523254 0.397949 -0.593384 1445370141 -0.464539 -0.523254 0.397949 -0.593384 1445370141 -0.464539 -0.523254 0.397949 -0.593384 1445370141 -0.464539 -0.523254 0.397949 -0.593384 1445370141 -0.464539 -0.523254 0.397949 -0.593384 1445370141 -0.464539 -0.523254 0.397949 -0.593384 1445370141 -0.464355 -0.521851 0.391235 -0.599182 1445370141 -0.464355 -0.521851 0.391235 -0.599182 1445370141 -0.464355 -0.521851 0.391235 -0.599182 1445370141 -0.464355 -0.521851 0.391235 -0.599182 1445370141 -0.461365 -0.519958 0.385010 -0.607117 1445370141 -0.461365 -0.519958 0.385010 -0.607117 1445370141 
-0.439819 -0.536743 0.414124 -0.589111 1445370145 -0.439819 -0.536743 0.414124 -0.589111 1445370145 -0.439819 -0.536743 0.414124 -0.589111 1445370145 -0.439819 -0.536743 0.414124 -0.589111 1445370146 -0.439819 -0.536743 0.414124 -0.589111 1445370146 -0.441284 -0.528992 0.425903 -0.586609 1445370146 -0.441284 -0.528992 0.425903 -0.586609 1445370146 -0.441284 -0.528992 0.425903 -0.586609 1445370146 -0.441284 -0.528992 0.425903 -0.586609 1445370146 -0.441284 -0.528992 0.425903 -0.586609 1445370146 -0.441284 -0.528992 0.425903 -0.586609 1445370146 -0.441284 -0.528992 0.425903 -0.586609 1445370146 -0.440735 -0.520569 0.426392 -0.594177 1445370146 -0.440735 -0.520569 0.426392 -0.594177 1445370146 -0.440735 -0.520569 0.426392 -0.594177 1445370146 -0.440735 -0.520569 0.426392 -0.594177 1445370146 -0.440735 -0.520569 0.426392 -0.594177 1445370146 -0.440735 -0.520569 0.426392 -0.594177 1445370146 -0.437195 -0.519348 0.419312 -0.602783 1445370146 -0.437195 -0.519348 0.419312 -0.602783 1445370146 -0.437195 -0.519348 0.419312 -0.602783 1445370146 -0.437195 -0.519348 0.419312 -0.602783 1445370146 -0.437195 -0.519348 0.419312 -0.602783 1445370146 -0.437195 -0.519348 0.419312 -0.602783 1445370146 -0.429810 -0.526550 0.406250 -0.610779 1445370146 -0.429810 -0.526550 0.406250 -0.610779 1445370146 -0.429810 -0.526550 0.406250 -0.610779 1445370146 -0.429810 -0.526550 0.406250 -0.610779 1445370146 -0.429810 -0.526550 0.406250 -0.610779 1445370146 -0.429810 -0.526550 0.406250 -0.610779 1445370146 -0.423950 -0.536804 0.393127 -0.614441 1445370146 -0.423950 -0.536804 0.393127 -0.614441 1445370146 -0.423950 -0.536804 0.393127 -0.614441 1445370146 -0.423950 -0.536804 0.393127 -0.614441 1445370146 -0.423950 -0.536804 0.393127 -0.614441 1445370146 -0.423950 -0.536804 0.393127 -0.614441 1445370146 -0.425476 -0.541260 0.388000 -0.612793 1445370146 -0.425476 -0.541260 0.388000 -0.612793 1445370146 -0.425476 -0.541260 0.388000 -0.612793 1445370146 -0.425476 -0.541260 0.388000 -0.612793 1445370146 -0.425476 -0.541260 0.388000 -0.612793 1445370146 -0.432495 -0.539795 0.388977 -0.608521 1445370146 -0.432495 -0.539795 0.388977 -0.608521 1445370146 -0.432495 -0.539795 0.388977 -0.608521 1445370146 -0.432495 -0.539795 0.388977 -0.608521 1445370146 -0.432495 -0.539795 0.388977 -0.608521 1445370146 -0.432495 -0.539795 0.388977 -0.608521 1445370146 -0.432495 -0.539795 0.388977 -0.608521 1445370146 -0.441162 -0.533752 0.391724 -0.605835 1445370146 -0.441162 -0.533752 0.391724 -0.605835 1445370146 -0.441162 -0.533752 0.391724 -0.605835 1445370146 -0.441162 -0.533752 0.391724 -0.605835 1445370146 -0.441162 -0.533752 0.391724 -0.605835 1445370146 -0.441162 -0.533752 0.391724 -0.605835 1445370146 -0.441162 -0.533752 0.391724 -0.605835 1445370146 -0.452515 -0.522034 0.385010 -0.612000 1445370146 -0.452515 -0.522034 0.385010 -0.612000 1445370146 -0.452515 -0.522034 0.385010 -0.612000 1445370146 -0.452515 -0.522034 0.385010 -0.612000 1445370146 -0.452515 -0.522034 0.385010 -0.612000 1445370146 -0.452515 -0.522034 0.385010 -0.612000 1445370146 -0.452209 -0.518982 0.379883 -0.618042 1445370146 -0.452209 -0.518982 0.379883 -0.618042 1445370146 -0.452209 -0.518982 0.379883 -0.618042 1445370146 -0.452209 -0.518982 0.379883 -0.618042 1445370146 -0.452209 -0.518982 0.379883 -0.618042 1445370146 -0.452209 -0.518982 0.379883 -0.618042 1445370146 -0.452209 -0.518982 0.379883 -0.618042 1445370146 -0.446533 -0.525818 0.375610 -0.619019 1445370146 -0.446533 -0.525818 0.375610 -0.619019 1445370146 -0.446533 -0.525818 0.375610 -0.619019 1445370146 -0.446533 -0.525818 0.375610 -0.619019 1445370146 -0.446533 -0.525818 0.375610 -0.619019 1445370146 -0.446533 -0.525818 0.375610 -0.619019 1445370146 -0.437805 -0.530640 0.380615 -0.618042 1445370146 -0.437805 -0.530640 0.380615 -0.618042 1445370146 -0.437805 -0.530640 0.380615 -0.618042 1445370146 -0.437805 -0.530640 0.380615 -0.618042 1445370146 -0.437805 -0.530640 0.380615 -0.618042 1445370146 -0.437805 -0.530640 0.380615 -0.618042 1445370146 -0.437805 -0.530640 0.380615 -0.618042 1445370146 -0.424561 -0.538025 0.382751 -0.619568 1445370146 -0.424561 -0.538025 0.382751 -0.619568 1445370146 -0.424561 -0.538025 0.382751 -0.619568 1445370146 -0.424561 -0.538025 0.382751 -0.619568 1445370146 -0.424561 -0.538025 0.382751 -0.619568 1445370146 -0.424561 -0.538025 0.382751 -0.619568 1445370146 -0.417969 -0.542419 0.380066 -0.621826 1445370146 -0.417969 -0.542419 0.380066 -0.621826 1445370146 -0.417969 -0.542419 0.380066 -0.621826 1445370146 -0.417969 -0.542419 0.380066 -0.621826 1445370146 -0.417969 -0.542419 0.380066 -0.621826 1445370146 -0.417969 -0.542419 0.380066 -0.621826 1445370146 -0.414612 -0.546082 0.376038 -0.623352 1445370146 -0.414612 -0.546082 0.376038 -0.623352 1445370146 -0.414612 -0.546082 0.376038 -0.623352 1445370146 -0.414612 -0.546082 0.376038 -0.623352 1445370146 -0.414612 -0.546082 0.376038 -0.623352 1445370146 -0.414612 -0.546082 0.376038 -0.623352 1445370146 -0.420837 -0.543701 0.370728 -0.624451 1445370146 -0.420837 -0.543701 0.370728 -0.624451 1445370146 -0.420837 -0.543701 0.370728 -0.624451 1445370146 -0.420837 -0.543701 0.370728 -0.624451 1445370146 -0.420837 -0.543701 0.370728 -0.624451 1445370146 -0.420837 -0.543701 0.370728 -0.624451 1445370146 -0.420837 -0.543701 0.370728 -0.624451 1445370146 -0.425598 -0.542297 0.371826 -0.621765 1445370146 -0.425598 -0.542297 0.371826 -0.621765 1445370146 -0.425598 -0.542297 0.371826 -0.621765 1445370146 -0.425598 -0.542297 0.371826 -0.621765 1445370146 -0.425598 -0.542297 0.371826 -0.621765 1445370146 -0.425598 -0.542297 0.371826 -0.621765 1445370146 -0.425476 -0.543396 0.373962 -0.619568 1445370146 -0.425476 -0.543396 0.373962 -0.619568 1445370146 -0.425476 -0.543396 0.373962 -0.619568 1445370146 -0.425476 -0.543396 0.373962 -0.619568 1445370146 -0.425476 -0.543396 0.373962 -0.619568 1445370146 -0.425476 -0.543396 0.373962 -0.619568 1445370147 -0.428284 -0.541382 0.377686 -0.617188 1445370147 -0.428284 -0.541382 0.377686 -0.617188 1445370147 -0.428284 -0.541382 0.377686 -0.617188 1445370147 -0.428284 -0.541382 0.377686 -0.617188 1445370147 -0.428284 -0.541382 0.377686 -0.617188 1445370147 -0.428284 -0.541382 0.377686 -0.617188 1445370147 -0.428284 -0.541382 0.377686 -0.617188 1445370147 -0.443604 -0.528564 0.388550 -0.610718 1445370147 -0.443604 -0.528564 0.388550 -0.610718 1445370147 -0.443604 -0.528564 0.388550 -0.610718 1445370147 -0.443604 -0.528564 0.388550 -0.610718 1445370147 -0.443604 -0.528564 0.388550 -0.610718 1445370147 -0.443604 -0.528564 0.388550 -0.610718 1445370147 -0.447083 -0.511292 0.391296 -0.621033 1445370147 -0.447083 -0.511292 0.391296 -0.621033 1445370147 -0.447083 -0.511292 0.391296 -0.621033 1445370147 -0.447083 -0.511292 0.391296 -0.621033 1445370147 -0.447083 -0.511292 0.391296 -0.621033 1445370147 -0.447083 -0.511292 0.391296 -0.621033 1445370147 -0.447083 -0.511292 0.391296 -0.621033 1445370147 -0.439453 -0.514709 0.379089 -0.631104 1445370147 -0.439453 -0.514709 0.379089 -0.631104 1445370147 -0.439453 -0.514709 0.379089 -0.631104 1445370147 -0.439453 -0.514709 0.379089 -0.631104 1445370147 -0.439453 -0.514709 0.379089 -0.631104 1445370147 -0.439453 -0.514709 0.379089 -0.631104 1445370147 -0.439453 -0.514709 0.379089 -0.631104 1445370147 -0.433594 -0.526611 0.370605 -0.630371 1445370147 -0.433594 -0.526611 0.370605 -0.630371 1445370147 -0.433594 -0.526611 0.370605 -0.630371 1445370147 -0.433594 -0.526611 0.370605 -0.630371 1445370147 -0.433594 -0.526611 0.370605 -0.630371 1445370147 -0.433594 -0.526611 0.370605 -0.630371 1445370147 -0.425964 -0.531677 0.374939 -0.628784 1445370147 -0.425964 -0.531677 0.374939 -0.628784 1445370147 -0.425964 -0.531677 0.374939 -0.628784 1445370147 -0.425964 -0.531677 0.374939 -0.628784 1445370147 -0.425964 -0.531677 0.374939 -0.628784 1445370147 -0.425964 -0.531677 0.374939 -0.628784 1445370147 -0.410706 -0.544189 0.375366 -0.627991 1445370147 -0.410706 -0.544189 0.375366 -0.627991 1445370147 -0.410706 -0.544189 0.375366 -0.627991 1445370147 -0.410706 -0.544189 0.375366 -0.627991 1445370147 -0.410706 -0.544189 0.375366 -0.627991 1445370147 -0.410706 -0.544189 0.375366 -0.627991 1445370147 -0.410706 -0.544189 0.375366 -0.627991 1445370147 -0.403809 -0.553528 0.369385 -0.627869 1445370147 -0.403809 -0.553528 0.369385 -0.627869 1445370147 -0.403809 -0.553528 0.369385 -0.627869 1445370147 -0.403809 -0.553528 0.369385 -0.627869 1445370147 -0.403809 -0.553528 0.369385 -0.627869 1445370147 -0.403809 -0.553528 0.369385 -0.627869 1445370147 -0.404236 -0.555969 0.360657 -0.630493 1445370147 -0.404236 -0.555969 0.360657 -0.630493 1445370147 -0.404236 -0.555969 0.360657 -0.630493 1445370147 -0.404236 -0.555969 0.360657 -0.630493 1445370147 -0.404236 -0.555969 0.360657 -0.630493 1445370147 -0.404236 -0.555969 0.360657 -0.630493 1445370147 -0.412292 -0.553528 0.360229 -0.627625 1445370147 -0.412292 -0.553528 0.360229 -0.627625 1445370147 -0.412292 -0.553528 0.360229 -0.627625 1445370147 -0.412292 -0.553528 0.360229 -0.627625 1445370147 -0.412292 -0.553528 0.360229 -0.627625 1445370147 -0.412292 -0.553528 0.360229 -0.627625 1445370147 -0.412292 -0.553528 0.360229 -0.627625 1445370147 -0.418030 -0.549744 0.365112 -0.624329 1445370147 -0.418030 -0.549744 0.365112 -0.624329 1445370147 -0.418030 -0.549744 0.365112 -0.624329 1445370147 -0.418030 -0.549744 0.365112 -0.624329 1445370147 -0.418030 -0.549744 0.365112 -0.624329 1445370147 -0.418030 -0.549744 0.365112 -0.624329 1445370147 -0.420288 -0.548706 0.370300 -0.620667 1445370147 -0.420288 -0.548706 0.370300 -0.620667 1445370147 -0.420288 -0.548706 0.370300 -0.620667 1445370147 -0.420288 -0.548706 0.370300 -0.620667 1445370147 -0.420288 -0.548706 0.370300 -0.620667 1445370147 -0.420288 -0.548706 0.370300 -0.620667 1445370147 -0.435242 -0.541992 0.377686 -0.611694 1445370147 -0.435242 -0.541992 0.377686 -0.611694 1445370147 -0.435242 -0.541992 0.377686 -0.611694 1445370147 -0.435242 -0.541992 0.377686 -0.611694 1445370147 -0.435242 -0.541992 0.377686 -0.611694 1445370147 -0.435242 -0.541992 0.377686 -0.611694 1445370147 -0.435242 -0.541992 0.377686 -0.611694 1445370147 -0.453796 -0.523254 0.379578 -0.613403 1445370147 -0.453796 -0.523254 0.379578 -0.613403 1445370147 -0.453796 -0.523254 0.379578 -0.613403 1445370147 -0.453796 -0.523254 0.379578 -0.613403 1445370147 -0.453796 -0.523254 0.379578 -0.613403 1445370147 -0.453796 -0.523254 0.379578 -0.613403 1445370147 -0.458862 -0.510681 0.377625 -0.621399 1445370147 -0.458862 -0.510681 0.377625 -0.621399 1445370147 -0.458862 -0.510681 0.377625 -0.621399 1445370147 -0.458862 -0.510681 0.377625 -0.621399 1445370147 -0.458862 -0.510681 0.377625 -0.621399 1445370147 -0.458862 -0.510681 0.377625 -0.621399 1445370147 -0.453857 -0.517090 0.370178 -0.624207 1445370147 -0.453857 -0.517090 0.370178 -0.624207 1445370147 -0.453857 -0.517090 0.370178 -0.624207 1445370147 -0.453857 -0.517090 0.370178 -0.624207 1445370147 -0.453857 -0.517090 0.370178 -0.624207 1445370147 -0.453857 -0.517090 0.370178 -0.624207 1445370147 -0.453857 -0.517090 0.370178 -0.624207 1445370147 -0.450439 -0.522705 0.367432 -0.623657 1445370147 -0.450439 -0.522705 0.367432 -0.623657 1445370147 -0.450439 -0.522705 0.367432 -0.623657 1445370147 -0.450439 -0.522705 0.367432 -0.623657 1445370147 -0.450439 -0.522705 0.367432 -0.623657 1445370147 -0.450439 -0.522705 0.367432 -0.623657 1445370147 -0.438049 -0.532654 0.375366 -0.619263 1445370147 -0.438049 -0.532654 0.375366 -0.619263 1445370147 -0.438049 -0.532654 0.375366 -0.619263 1445370147 -0.438049 -0.532654 0.375366 -0.619263 1445370147 -0.438049 -0.532654 0.375366 -0.619263 1445370147 -0.438049 -0.532654 0.375366 -0.619263 1445370147 -0.423157 -0.547668 0.374634 -0.617004 1445370148 -0.423157 -0.547668 0.374634 -0.617004 1445370148 -0.423157 -0.547668 0.374634 -0.617004 1445370148 -0.423157 -0.547668 0.374634 -0.617004 1445370148 -0.423157 -0.547668 0.374634 -0.617004 1445370148 -0.423157 -0.547668 0.374634 -0.617004 1445370148 -0.423157 -0.547668 0.374634 -0.617004 1445370148 -0.415405 -0.556580 0.369812 -0.617249 1445370148 -0.415405 -0.556580 0.369812 -0.617249 1445370148 -0.415405 -0.556580 0.369812 -0.617249 1445370148 -0.415405 -0.556580 0.369812 -0.617249 1445370148 -0.415405 -0.556580 0.369812 -0.617249 1445370148 -0.415405 -0.556580 0.369812 -0.617249 1445370148 -0.413757 -0.557922 0.360046 -0.622864 1445370148 -0.413757 -0.557922 0.360046 -0.622864 1445370148 -0.413757 -0.557922 0.360046 -0.622864 1445370148 -0.413757 -0.557922 0.360046 -0.622864 1445370148 -0.413757 -0.557922 0.360046 -0.622864 1445370148 -0.413757 -0.557922 0.360046 -0.622864 1445370148 -0.418335 -0.556458 0.363342 -0.619202 1445370148 -0.418335 -0.556458 0.363342 -0.619202 1445370148 -0.418335 -0.556458 0.363342 -0.619202 1445370148 -0.418335 -0.556458 0.363342 -0.619202 1445370148 -0.418335 -0.556458 0.363342 -0.619202 1445370148 -0.418335 -0.556458 0.363342 -0.619202 1445370148 -0.423340 -0.554749 0.372192 -0.612061 1445370148 -0.423340 -0.554749 0.372192 -0.612061 1445370148 -0.423340 -0.554749 0.372192 -0.612061 1445370148 -0.423340 -0.554749 0.372192 -0.612061 1445370148 -0.423340 -0.554749 0.372192 -0.612061 1445370148 -0.423340 -0.554749 0.372192 -0.612061 1445370148 -0.434875 -0.547119 0.379944 -0.606018 1445370148 -0.434875 -0.547119 0.379944 -0.606018 1445370148 -0.434875 -0.547119 0.379944 -0.606018 1445370148 -0.434875 -0.547119 0.379944 -0.606018 1445370148 -0.434875 -0.547119 0.379944 -0.606018 1445370148 -0.434875 -0.547119 0.379944 -0.606018 1445370148 -0.434875 -0.547119 0.379944 -0.606018 1445370148 -0.454041 -0.531738 0.391663 -0.598145 1445370148 -0.454041 -0.531738 0.391663 -0.598145 1445370148 -0.454041 -0.531738 0.391663 -0.598145 1445370148 -0.454041 -0.531738 0.391663 -0.598145 1445370148 -0.454041 -0.531738 0.391663 -0.598145 1445370148 -0.454041 -0.531738 0.391663 -0.598145 1445370148 -0.454529 -0.517822 0.398254 -0.605591 1445370148 -0.454529 -0.517822 0.398254 -0.605591 1445370148 -0.454529 -0.517822 0.398254 -0.605591 1445370148 -0.454529 -0.517822 0.398254 -0.605591 1445370148 -0.454529 -0.517822 0.398254 -0.605591 1445370148 -0.454529 -0.517822 0.398254 -0.605591 1445370148 -0.445862 -0.524048 0.387390 -0.613647 1445370148 -0.445862 -0.524048 0.387390 -0.613647 1445370148 -0.445862 -0.524048 0.387390 -0.613647 1445370148 -0.445862 -0.524048 0.387390 -0.613647 1445370148 -0.445862 -0.524048 0.387390 -0.613647 1445370148 -0.445862 -0.524048 0.387390 -0.613647 1445370148 -0.445862 -0.524048 0.387390 -0.613647 1445370148 -0.440857 -0.535583 0.381592 -0.610962 1445370148 -0.440857 -0.535583 0.381592 -0.610962 1445370148 -0.440857 -0.535583 0.381592 -0.610962 1445370148 -0.440857 -0.535583 0.381592 -0.610962 1445370148 -0.440857 -0.535583 0.381592 -0.610962 1445370148 -0.440857 -0.535583 0.381592 -0.610962 1445370148 -0.440857 -0.535583 0.381592 -0.610962 1445370148 -0.429932 -0.542603 0.383423 -0.611389 1445370148 -0.429932 -0.542603 0.383423 -0.611389 1445370148 -0.429932 -0.542603 0.383423 -0.611389 1445370148 -0.429932 -0.542603 0.383423 -0.611389 1445370148 -0.429932 -0.542603 0.383423 -0.611389 1445370148 -0.429932 -0.542603 0.383423 -0.611389 1445370148 -0.416626 -0.554504 0.384094 -0.609497 1445370148 -0.416626 -0.554504 0.384094 -0.609497 1445370148 -0.416626 -0.554504 0.384094 -0.609497 1445370148 -0.416626 -0.554504 0.384094 -0.609497 1445370148 -0.416626 -0.554504 0.384094 -0.609497 1445370148 -0.416626 -0.554504 0.384094 -0.609497 1445370148 -0.408875 -0.564331 0.378418 -0.609314 1445370148 -0.408875 -0.564331 0.378418 -0.609314 1445370148 -0.408875 -0.564331 0.378418 -0.609314 1445370148 -0.408875 -0.564331 0.378418 -0.609314 1445370148 -0.408875 -0.564331 0.378418 -0.609314 1445370148 -0.408875 -0.564331 0.378418 -0.609314 1445370148 -0.407410 -0.568604 0.373291 -0.609436 1445370148 -0.407410 -0.568604 0.373291 -0.609436 1445370148 -0.407410 -0.568604 0.373291 -0.609436 1445370148 -0.407410 -0.568604 0.373291 -0.609436 1445370148 -0.407410 -0.568604 0.373291 -0.609436 1445370148 -0.407410 -0.568604 0.373291 -0.609436 1445370148 -0.407532 -0.570251 0.371460 -0.608948 1445370148 -0.407532 -0.570251 0.371460 -0.608948 1445370148 -0.407532 -0.570251 0.371460 -0.608948 1445370148 -0.407532 -0.570251 0.371460 -0.608948 1445370148 -0.407532 -0.570251 0.371460 -0.608948 1445370148 -0.407532 -0.570251 0.371460 -0.608948 1445370148 -0.415771 -0.566345 0.374268 -0.605347 1445370148 -0.415771 -0.566345 0.374268 -0.605347 1445370148 -0.415771 -0.566345 0.374268 -0.605347 1445370148 -0.415771 -0.566345 0.374268 -0.605347 1445370148 -0.415771 -0.566345 0.374268 -0.605347 1445370148 -0.415771 -0.566345 0.374268 -0.605347 1445370148 -0.426331 -0.560059 0.382690 -0.598511 1445370148 -0.426331 -0.560059 0.382690 -0.598511 1445370148 -0.426331 -0.560059 0.382690 -0.598511 1445370148 -0.426331 -0.560059 0.382690 -0.598511 1445370148 -0.426331 -0.560059 0.382690 -0.598511 1445370148 -0.426331 -0.560059 0.382690 -0.598511 1445370148 -0.426331 -0.560059 0.382690 -0.598511 1445370148 -0.443237 -0.545837 0.392273 -0.593140 1445370148 -0.443237 -0.545837 0.392273 -0.593140 1445370148 -0.443237 -0.545837 0.392273 -0.593140 1445370148 -0.443237 -0.545837 0.392273 -0.593140 1445370148 -0.443237 -0.545837 0.392273 -0.593140 1445370148 -0.443237 -0.545837 0.392273 -0.593140 1445370148 -0.458862 -0.523682 0.398132 -0.597290 1445370148 -0.458862 -0.523682 0.398132 -0.597290 1445370149 -0.458862 -0.523682 0.398132 -0.597290 1445370149 -0.458862 -0.523682 0.398132 -0.597290 1445370149 -0.458862 -0.523682 0.398132 -0.597290 1445370149 -0.458862 -0.523682 0.398132 -0.597290 1445370149 -0.454590 -0.518311 0.396729 -0.606079 1445370149 -0.454590 -0.518311 0.396729 -0.606079 1445370149 -0.454590 -0.518311 0.396729 -0.606079 1445370149 -0.454590 -0.518311 0.396729 -0.606079 1445370149 -0.454590 -0.518311 0.396729 -0.606079 1445370149 -0.454590 -0.518311 0.396729 -0.606079 1445370149 -0.454590 -0.518311 0.396729 -0.606079 1445370149 -0.454956 -0.529541 0.390686 -0.600037 1445370149 -0.454956 -0.529541 0.390686 -0.600037 1445370149 -0.454956 -0.529541 0.390686 -0.600037 1445370149 -0.454956 -0.529541 0.390686 -0.600037 1445370149 -0.454956 -0.529541 0.390686 -0.600037 1445370149 -0.454956 -0.529541 0.390686 -0.600037 1445370149 -0.449585 -0.534058 0.391785 -0.599365 1445370149 -0.449585 -0.534058 0.391785 -0.599365 1445370149 -0.449585 -0.534058 0.391785 -0.599365 1445370149 -0.449585 -0.534058 0.391785 -0.599365 1445370149 -0.449585 -0.534058 0.391785 -0.599365 1445370149 -0.449585 -0.534058 0.391785 -0.599365 1445370149 -0.442749 -0.534668 0.394897 -0.601868 1445370149 -0.442749 -0.534668 0.394897 -0.601868 1445370149 -0.442749 -0.534668 0.394897 -0.601868 1445370149 -0.442749 -0.534668 0.394897 -0.601868 1445370149 -0.442749 -0.534668 0.394897 -0.601868 1445370149 -0.442749 -0.534668 0.394897 -0.601868 1445370149 -0.430969 -0.542908 0.390930 -0.605591 1445370149 -0.430969 -0.542908 0.390930 -0.605591 1445370149 -0.430969 -0.542908 0.390930 -0.605591 1445370149 -0.430969 -0.542908 0.390930 -0.605591 1445370149 -0.430969 -0.542908 0.390930 -0.605591 1445370149 -0.430969 -0.542908 0.390930 -0.605591 1445370149 -0.430969 -0.542908 0.390930 -0.605591 1445370149 -0.428345 -0.546326 0.385559 -0.607849 1445370149 -0.428345 -0.546326 0.385559 -0.607849 1445370149 -0.428345 -0.546326 0.385559 -0.607849 1445370149 -0.428345 -0.546326 0.385559 -0.607849 1445370149 -0.428345 -0.546326 0.385559 -0.607849 1445370149 -0.428345 -0.546326 0.385559 -0.607849 1445370149 -0.433167 -0.543579 0.377991 -0.611633 1445370149 -0.433167 -0.543579 0.377991 -0.611633 1445370149 -0.433167 -0.543579 0.377991 -0.611633 1445370149 -0.433167 -0.543579 0.377991 -0.611633 1445370149 -0.433167 -0.543579 0.377991 -0.611633 1445370149 -0.433167 -0.543579 0.377991 -0.611633 1445370149 -0.435669 -0.544373 0.378174 -0.609009 1445370149 -0.435669 -0.544373 0.378174 -0.609009 1445370149 -0.435669 -0.544373 0.378174 -0.609009 1445370149 -0.435669 -0.544373 0.378174 -0.609009 1445370149 -0.435669 -0.544373 0.378174 -0.609009 1445370149 -0.435669 -0.544373 0.378174 -0.609009 1445370149 -0.435669 -0.544373 0.378174 -0.609009 1445370149 -0.440002 -0.542114 0.380310 -0.606628 1445370149 -0.440002 -0.542114 0.380310 -0.606628 1445370149 -0.440002 -0.542114 0.380310 -0.606628 1445370149 -0.440002 -0.542114 0.380310 -0.606628 1445370149 -0.440002 -0.542114 0.380310 -0.606628 1445370149 -0.440002 -0.542114 0.380310 -0.606628 1445370149 -0.453186 -0.534363 0.389160 -0.598145 1445370149 -0.453186 -0.534363 0.389160 -0.598145 1445370149 -0.453186 -0.534363 0.389160 -0.598145 1445370149 -0.453186 -0.534363 0.389160 -0.598145 1445370149 -0.453186 -0.534363 0.389160 -0.598145 1445370149 -0.453186 -0.534363 0.389160 -0.598145 1445370149 -0.453186 -0.534363 0.389160 -0.598145 1445370149 -0.468140 -0.518616 0.395996 -0.595947 1445370149 -0.468140 -0.518616 0.395996 -0.595947 1445370149 -0.468140 -0.518616 0.395996 -0.595947 1445370149 -0.468140 -0.518616 0.395996 -0.595947 1445370149 -0.468140 -0.518616 0.395996 -0.595947 1445370149 -0.468140 -0.518616 0.395996 -0.595947 1445370149 -0.461853 -0.512268 0.395142 -0.606812 1445370149 -0.461853 -0.512268 0.395142 -0.606812 1445370149 -0.461853 -0.512268 0.395142 -0.606812 1445370149 -0.461853 -0.512268 0.395142 -0.606812 1445370149 -0.461853 -0.512268 0.395142 -0.606812 1445370149 -0.461853 -0.512268 0.395142 -0.606812 1445370149 -0.459778 -0.523132 0.386108 -0.604858 1445370149 -0.459778 -0.523132 0.386108 -0.604858 1445370149 -0.459778 -0.523132 0.386108 -0.604858 1445370149 -0.459778 -0.523132 0.386108 -0.604858 1445370149 -0.459778 -0.523132 0.386108 -0.604858 1445370149 -0.459778 -0.523132 0.386108 -0.604858 1445370149 -0.454346 -0.528564 0.385986 -0.604370 1445370149 -0.454346 -0.528564 0.385986 -0.604370 1445370149 -0.454346 -0.528564 0.385986 -0.604370 1445370149 -0.454346 -0.528564 0.385986 -0.604370 1445370149 -0.454346 -0.528564 0.385986 -0.604370 1445370149 -0.454346 -0.528564 0.385986 -0.604370 1445370149 -0.454346 -0.528564 0.385986 -0.604370 1445370149 -0.443970 -0.532410 0.387573 -0.607666 1445370149 -0.443970 -0.532410 0.387573 -0.607666 1445370149 -0.443970 -0.532410 0.387573 -0.607666 1445370149 -0.443970 -0.532410 0.387573 -0.607666 1445370149 -0.443970 -0.532410 0.387573 -0.607666 1445370149 -0.443970 -0.532410 0.387573 -0.607666 1445370149 -0.435791 -0.538635 0.386536 -0.608765 1445370149 -0.435791 -0.538635 0.386536 -0.608765 1445370149 -0.435791 -0.538635 0.386536 -0.608765 1445370149 -0.435791 -0.538635 0.386536 -0.608765 1445370149 -0.435791 -0.538635 0.386536 -0.608765 1445370149 -0.435791 -0.538635 0.386536 -0.608765 1445370149 -0.431396 -0.542236 0.385986 -0.609070 1445370149 -0.431396 -0.542236 0.385986 -0.609070 1445370149 -0.431396 -0.542236 0.385986 -0.609070 1445370149 -0.431396 -0.542236 0.385986 -0.609070 1445370149 -0.431396 -0.542236 0.385986 -0.609070 1445370149 -0.431396 -0.542236 0.385986 -0.609070 1445370149 -0.431396 -0.542236 0.385986 -0.609070 1445370149 -0.431702 -0.541870 0.380920 -0.612366 1445370149 -0.431702 -0.541870 0.380920 -0.612366 1445370149 -0.431702 -0.541870 0.380920 -0.612366 1445370150 -0.431702 -0.541870 0.380920 -0.612366 1445370150 -0.431702 -0.541870 0.380920 -0.612366 1445370150 -0.431702 -0.541870 0.380920 -0.612366 1445370150 -0.436157 -0.539429 0.375122 -0.614868 1445370150 -0.436157 -0.539429 0.375122 -0.614868 1445370150 -0.436157 -0.539429 0.375122 -0.614868 1445370150 -0.436157 -0.539429 0.375122 -0.614868 1445370150 -0.436157 -0.539429 0.375122 -0.614868 1445370150 -0.436157 -0.539429 0.375122 -0.614868 1445370150 -0.437439 -0.540710 0.375000 -0.612976 1445370150 -0.437439 -0.540710 0.375000 -0.612976 1445370150 -0.437439 -0.540710 0.375000 -0.612976 1445370150 -0.437439 -0.540710 0.375000 -0.612976 1445370150 -0.437439 -0.540710 0.375000 -0.612976 1445370150 -0.437439 -0.540710 0.375000 -0.612976 1445370150 -0.444397 -0.536865 0.374756 -0.611450 1445370150 -0.444397 -0.536865 0.374756 -0.611450 1445370150 -0.444397 -0.536865 0.374756 -0.611450 1445370150 -0.444397 -0.536865 0.374756 -0.611450 1445370150 -0.444397 -0.536865 0.374756 -0.611450 1445370150 -0.444397 -0.536865 0.374756 -0.611450 1445370150 -0.444397 -0.536865 0.374756 -0.611450 1445370150 -0.458374 -0.526123 0.379639 -0.607544 1445370150 -0.458374 -0.526123 0.379639 -0.607544 1445370150 -0.458374 -0.526123 0.379639 -0.607544 1445370150 -0.458374 -0.526123 0.379639 -0.607544 1445370150 -0.458374 -0.526123 0.379639 -0.607544 1445370150 -0.458374 -0.526123 0.379639 -0.607544 1445370150 -0.459229 -0.518005 0.376099 -0.615967 1445370150 -0.459229 -0.518005 0.376099 -0.615967 1445370150 -0.459229 -0.518005 0.376099 -0.615967 1445370150 -0.459229 -0.518005 0.376099 -0.615967 1445370150 -0.459229 -0.518005 0.376099 -0.615967 1445370150 -0.459229 -0.518005 0.376099 -0.615967 1445370150 -0.448975 -0.526062 0.368958 -0.620972 1445370150 -0.448975 -0.526062 0.368958 -0.620972 1445370150 -0.448975 -0.526062 0.368958 -0.620972 1445370150 -0.448975 -0.526062 0.368958 -0.620972 1445370150 -0.448975 -0.526062 0.368958 -0.620972 1445370150 -0.448975 -0.526062 0.368958 -0.620972 1445370150 -0.449585 -0.529358 0.365356 -0.619873 1445370150 -0.449585 -0.529358 0.365356 -0.619873 1445370150 -0.449585 -0.529358 0.365356 -0.619873 1445370150 -0.449585 -0.529358 0.365356 -0.619873 1445370150 -0.449585 -0.529358 0.365356 -0.619873 1445370150 -0.449585 -0.529358 0.365356 -0.619873 1445370150 -0.444519 -0.529236 0.371277 -0.620117 1445370150 -0.444519 -0.529236 0.371277 -0.620117 1445370150 -0.444519 -0.529236 0.371277 -0.620117 1445370150 -0.444519 -0.529236 0.371277 -0.620117 1445370150 -0.444519 -0.529236 0.371277 -0.620117 1445370150 -0.444519 -0.529236 0.371277 -0.620117 1445370150 -0.444519 -0.529236 0.371277 -0.620117 1445370150 -0.435730 -0.534302 0.373962 -0.620361 1445370150 -0.435730 -0.534302 0.373962 -0.620361 1445370150 -0.435730 -0.534302 0.373962 -0.620361 1445370150 -0.435730 -0.534302 0.373962 -0.620361 1445370150 -0.435730 -0.534302 0.373962 -0.620361 1445370150 -0.435730 -0.534302 0.373962 -0.620361 1445370150 -0.435730 -0.534302 0.373962 -0.620361 1445370150 -0.434204 -0.535339 0.374573 -0.620178 1445370150 -0.434204 -0.535339 0.374573 -0.620178 1445370150 -0.434204 -0.535339 0.374573 -0.620178 1445370150 -0.434204 -0.535339 0.374573 -0.620178 1445370150 -0.434204 -0.535339 0.374573 -0.620178 1445370150 -0.434204 -0.535339 0.374573 -0.620178 1445370150 -0.434631 -0.533630 0.373047 -0.622253 1445370150 -0.434631 -0.533630 0.373047 -0.622253 1445370150 -0.434631 -0.533630 0.373047 -0.622253 1445370150 -0.434631 -0.533630 0.373047 -0.622253 1445370150 -0.434631 -0.533630 0.373047 -0.622253 1445370150 -0.434631 -0.533630 0.373047 -0.622253 1445370150 -0.436279 -0.529907 0.364746 -0.629211 1445370150 -0.436279 -0.529907 0.364746 -0.629211 1445370150 -0.436279 -0.529907 0.364746 -0.629211 1445370150 -0.436279 -0.529907 0.364746 -0.629211 1445370150 -0.436279 -0.529907 0.364746 -0.629211 1445370150 -0.436279 -0.529907 0.364746 -0.629211 1445370150 -0.436279 -0.529907 0.364746 -0.629211 1445370150 -0.434570 -0.533691 0.365295 -0.626892 1445370150 -0.434570 -0.533691 0.365295 -0.626892 1445370150 -0.434570 -0.533691 0.365295 -0.626892 1445370150 -0.434570 -0.533691 0.365295 -0.626892 1445370150 -0.434570 -0.533691 0.365295 -0.626892 1445370150 -0.434570 -0.533691 0.365295 -0.626892 1445370150 -0.434570 -0.533691 0.365295 -0.626892 1445370150 -0.434265 -0.537964 0.367065 -0.622375 1445370150 -0.434265 -0.537964 0.367065 -0.622375 1445370150 -0.434265 -0.537964 0.367065 -0.622375 1445370150 -0.434265 -0.537964 0.367065 -0.622375 1445370150 -0.434265 -0.537964 0.367065 -0.622375 1445370150 -0.442139 -0.535278 0.368774 -0.618164 1445370150 -0.442139 -0.535278 0.368774 -0.618164 1445370150 -0.442139 -0.535278 0.368774 -0.618164 1445370150 -0.442139 -0.535278 0.368774 -0.618164 1445370150 -0.442139 -0.535278 0.368774 -0.618164 1445370150 -0.442139 -0.535278 0.368774 -0.618164 1445370150 -0.442139 -0.535278 0.368774 -0.618164 1445370150 -0.453064 -0.524292 0.370850 -0.618408 1445370150 -0.453064 -0.524292 0.370850 -0.618408 1445370150 -0.453064 -0.524292 0.370850 -0.618408 1445370150 -0.453064 -0.524292 0.370850 -0.618408 1445370150 -0.453064 -0.524292 0.370850 -0.618408 1445370150 -0.453064 -0.524292 0.370850 -0.618408 1445370150 -0.453003 -0.519165 0.370178 -0.623169 1445370150 -0.453003 -0.519165 0.370178 -0.623169 1445370150 -0.453003 -0.519165 0.370178 -0.623169 1445370150 -0.453003 -0.519165 0.370178 -0.623169 1445370150 -0.453003 -0.519165 0.370178 -0.623169 1445370150 -0.453003 -0.519165 0.370178 -0.623169 1445370150 -0.447754 -0.524780 0.364685 -0.625427 1445370150 -0.447754 -0.524780 0.364685 -0.625427 1445370150 -0.447754 -0.524780 0.364685 -0.625427 1445370150 -0.447754 -0.524780 0.364685 -0.625427 1445370150 -0.447754 -0.524780 0.364685 -0.625427 1445370151 -0.447754 -0.524780 0.364685 -0.625427 1445370151 -0.447754 -0.524780 0.364685 -0.625427 1445370151 -0.449524 -0.526489 0.365112 -0.622498 1445370151 -0.449524 -0.526489 0.365112 -0.622498 1445370151 -0.449524 -0.526489 0.365112 -0.622498 1445370151 -0.449524 -0.526489 0.365112 -0.622498 1445370151 -0.449524 -0.526489 0.365112 -0.622498 1445370151 -0.449524 -0.526489 0.365112 -0.622498 1445370151 -0.438965 -0.532471 0.371216 -0.621338 1445370151 -0.438965 -0.532471 0.371216 -0.621338 1445370151 -0.438965 -0.532471 0.371216 -0.621338 1445370151 -0.438965 -0.532471 0.371216 -0.621338 1445370151 -0.438965 -0.532471 0.371216 -0.621338 1445370151 -0.438965 -0.532471 0.371216 -0.621338 1445370151 -0.427307 -0.541138 0.369385 -0.623108 1445370151 -0.427307 -0.541138 0.369385 -0.623108 1445370151 -0.427307 -0.541138 0.369385 -0.623108 1445370151 -0.427307 -0.541138 0.369385 -0.623108 1445370151 -0.427307 -0.541138 0.369385 -0.623108 1445370151 -0.427307 -0.541138 0.369385 -0.623108 1445370151 -0.425598 -0.544434 0.370911 -0.620422 1445370151 -0.425598 -0.544434 0.370911 -0.620422 1445370151 -0.425598 -0.544434 0.370911 -0.620422 1445370151 -0.425598 -0.544434 0.370911 -0.620422 1445370151 -0.425598 -0.544434 0.370911 -0.620422 1445370151 -0.425598 -0.544434 0.370911 -0.620422 1445370151 -0.429443 -0.540894 0.368408 -0.622375 1445370151 -0.429443 -0.540894 0.368408 -0.622375 1445370151 -0.429443 -0.540894 0.368408 -0.622375 1445370151 -0.429443 -0.540894 0.368408 -0.622375 1445370151 -0.429443 -0.540894 0.368408 -0.622375 1445370151 -0.429443 -0.540894 0.368408 -0.622375 1445370151 -0.429443 -0.541382 0.369263 -0.621399 1445370151 
-0.435486 -0.537354 0.389221 -0.608398 1445370154 -0.435486 -0.537354 0.389221 -0.608398 1445370154 -0.435486 -0.537354 0.389221 -0.608398 1445370154 -0.435486 -0.537354 0.389221 -0.608398 1445370154 -0.435486 -0.537354 0.389221 -0.608398 1445370154 -0.435486 -0.537354 0.389221 -0.608398 1445370154 -0.435486 -0.537354 0.389221 -0.608398 1445370154 -0.432312 -0.538330 0.388062 -0.610535 1445370154 -0.432312 -0.538330 0.388062 -0.610535 1445370154 -0.432312 -0.538330 0.388062 -0.610535 1445370154 -0.432312 -0.538330 0.388062 -0.610535 1445370154 -0.432312 -0.538330 0.388062 -0.610535 1445370154 -0.432312 -0.538330 0.388062 -0.610535 1445370154 -0.432434 -0.534302 0.386597 -0.614929 1445370154 -0.432434 -0.534302 0.386597 -0.614929 1445370154 -0.432434 -0.534302 0.386597 -0.614929 1445370154 -0.432434 -0.534302 0.386597 -0.614929 1445370154 -0.432434 -0.534302 0.386597 -0.614929 1445370154 -0.434570 -0.531006 0.394531 -0.611267 1445370154 -0.434570 -0.531006 0.394531 -0.611267 1445370154 -0.434570 -0.531006 0.394531 -0.611267 1445370154 -0.434570 -0.531006 0.394531 -0.611267 1445370154 -0.434570 -0.531006 0.394531 -0.611267 1445370154 -0.434570 -0.531006 0.394531 -0.611267 1445370154 -0.434570 -0.531006 0.394531 -0.611267 1445370154 -0.436218 -0.527710 0.399292 -0.609802 1445370154 -0.436218 -0.527710 0.399292 -0.609802 1445370154 -0.436218 -0.527710 0.399292 -0.609802 1445370154 -0.436218 -0.527710 0.399292 -0.609802 1445370154 -0.435181 -0.526611 0.397644 -0.612610 1445370154 -0.435181 -0.526611 0.397644 -0.612610 1445370154 -0.435181 -0.526611 0.397644 -0.612610 1445370154 -0.435181 -0.526611 0.397644 -0.612610 1445370154 -0.435181 -0.526611 0.397644 -0.612610 1445370154 -0.435181 -0.526611 0.397644 -0.612610 1445370154 -0.429321 -0.530457 0.394165 -0.615601 1445370154 -0.429321 -0.530457 0.394165 -0.615601 1445370154 -0.429321 -0.530457 0.394165 -0.615601 1445370154 -0.429321 -0.530457 0.394165 -0.615601 1445370154 -0.429321 -0.530457 0.394165 -0.615601 1445370154 -0.429321 -0.530457 0.394165 -0.615601 1445370154 -0.422485 -0.534729 0.388367 -0.620361 1445370154 -0.422485 -0.534729 0.388367 -0.620361 1445370154 -0.422485 -0.534729 0.388367 -0.620361 1445370154 -0.422485 -0.534729 0.388367 -0.620361 1445370154 -0.422485 -0.534729 0.388367 -0.620361 1445370154 -0.422485 -0.534729 0.388367 -0.620361 1445370154 -0.417480 -0.535522 0.379272 -0.628662 1445370154 -0.417480 -0.535522 0.379272 -0.628662 1445370154 -0.417480 -0.535522 0.379272 -0.628662 1445370155 -0.417480 -0.535522 0.379272 -0.628662 1445370155 -0.417480 -0.535522 0.379272 -0.628662 1445370155 -0.417480 -0.535522 0.379272 -0.628662 1445370155 -0.414612 -0.536072 0.372559 -0.633972 1445370155 -0.414612 -0.536072 0.372559 -0.633972 1445370155 -0.414612 -0.536072 0.372559 -0.633972 1445370155 -0.414612 -0.536072 0.372559 -0.633972 1445370155 -0.414612 -0.536072 0.372559 -0.633972 1445370155 -0.414612 -0.536072 0.372559 -0.633972 1445370155 -0.414612 -0.536072 0.372559 -0.633972 1445370155 -0.429810 -0.528259 0.380249 -0.625854 1445370155 -0.429810 -0.528259 0.380249 -0.625854 1445370155 -0.429810 -0.528259 0.380249 -0.625854 1445370155 -0.429810 -0.528259 0.380249 -0.625854 1445370155 -0.429810 -0.528259 0.380249 -0.625854 1445370155 -0.429810 -0.528259 0.380249 -0.625854 1445370155 -0.431152 -0.528992 0.395325 -0.614868 1445370155 -0.431152 -0.528992 0.395325 -0.614868 1445370155 -0.431152 -0.528992 0.395325 -0.614868 1445370155 -0.431152 -0.528992 0.395325 -0.614868 1445370155 -0.431152 -0.528992 0.395325 -0.614868 1445370155 -0.431152 -0.528992 0.395325 -0.614868 1445370155 -0.431152 -0.528992 0.395325 -0.614868 1445370155 -0.435364 -0.530579 0.402527 -0.605774 1445370155 -0.435364 -0.530579 0.402527 -0.605774 1445370155 -0.435364 -0.530579 0.402527 -0.605774 1445370155 -0.435364 -0.530579 0.402527 -0.605774 1445370155 -0.435364 -0.530579 0.402527 -0.605774 1445370155 -0.435364 -0.530579 0.402527 -0.605774 1445370155 -0.447327 -0.530090 0.419189 -0.585938 1445370155 -0.447327 -0.530090 0.419189 -0.585938 1445370155 -0.447327 -0.530090 0.419189 -0.585938 1445370155 -0.447327 -0.530090 0.419189 -0.585938 1445370155 -0.447327 -0.530090 0.419189 -0.585938 1445370155 -0.447327 -0.530090 0.419189 -0.585938 1445370155 -0.456970 -0.525452 0.436279 -0.569946 1445370155 -0.456970 -0.525452 0.436279 -0.569946 1445370155 -0.456970 -0.525452 0.436279 -0.569946 1445370155 -0.456970 -0.525452 0.436279 -0.569946 1445370155 -0.456970 -0.525452 0.436279 -0.569946 1445370155 -0.456970 -0.525452 0.436279 -0.569946 1445370155 -0.456970 -0.525452 0.436279 -0.569946 1445370155 -0.460571 -0.526550 0.450439 -0.554810 1445370155 -0.460571 -0.526550 0.450439 -0.554810 1445370155 -0.460571 -0.526550 0.450439 -0.554810 1445370155 -0.460571 -0.526550 0.450439 -0.554810 1445370155 -0.460571 -0.526550 0.450439 -0.554810 1445370155 -0.460571 -0.526550 0.450439 -0.554810 1445370155 -0.457642 -0.524597 0.446594 -0.562134 1445370155 -0.457642 -0.524597 0.446594 -0.562134 1445370155 -0.457642 -0.524597 0.446594 -0.562134 1445370155 -0.457642 -0.524597 0.446594 -0.562134 1445370155 -0.457642 -0.524597 0.446594 -0.562134 1445370155 -0.457642 -0.524597 0.446594 -0.562134 1445370155 -0.457642 -0.524597 0.446594 -0.562134 1445370155 -0.454529 -0.526062 0.440308 -0.568237 1445370155 -0.454529 -0.526062 0.440308 -0.568237 1445370155 -0.454529 -0.526062 0.440308 -0.568237 1445370155 -0.454529 -0.526062 0.440308 -0.568237 1445370155 -0.454529 -0.526062 0.440308 -0.568237 1445370155 -0.454529 -0.526062 0.440308 -0.568237 1445370155 -0.451111 -0.530945 0.437866 -0.568298 1445370155 -0.451111 -0.530945 0.437866 -0.568298 1445370155 -0.451111 -0.530945 0.437866 -0.568298 1445370155 -0.451111 -0.530945 0.437866 -0.568298 1445370155 -0.451111 -0.530945 0.437866 -0.568298 1445370155 -0.451111 -0.530945 0.437866 -0.568298 1445370155 -0.446472 -0.531677 0.426453 -0.579834 1445370155 -0.446472 -0.531677 0.426453 -0.579834 1445370155 -0.446472 -0.531677 0.426453 -0.579834 1445370155 -0.446472 -0.531677 0.426453 -0.579834 1445370155 -0.446472 -0.531677 0.426453 -0.579834 1445370155 -0.446472 -0.531677 0.426453 -0.579834 1445370155 -0.446472 -0.531677 0.426453 -0.579834 1445370155 -0.443176 -0.529175 0.413208 -0.593994 1445370155 -0.443176 -0.529175 0.413208 -0.593994 1445370155 -0.443176 -0.529175 0.413208 -0.593994 1445370155 -0.443176 -0.529175 0.413208 -0.593994 1445370155 -0.443176 -0.529175 0.413208 -0.593994 1445370155 -0.443176 -0.529175 0.413208 -0.593994 1445370155 -0.447449 -0.525879 0.404785 -0.599609 1445370155 -0.447449 -0.525879 0.404785 -0.599609 1445370155 -0.447449 -0.525879 0.404785 -0.599609 1445370155 -0.447449 -0.525879 0.404785 -0.599609 1445370155 -0.447449 -0.525879 0.404785 -0.599609 1445370155 -0.452881 -0.521790 0.411865 -0.594238 1445370155 -0.452881 -0.521790 0.411865 -0.594238 1445370155 -0.452881 -0.521790 0.411865 -0.594238 1445370155 -0.452881 -0.521790 0.411865 -0.594238 1445370155 -0.452881 -0.521790 0.411865 -0.594238 1445370155 -0.452881 -0.521790 0.411865 -0.594238 1445370155 -0.452881 -0.521790 0.411865 -0.594238 1445370155 -0.450439 -0.524048 0.418152 -0.589661 1445370155 -0.450439 -0.524048 0.418152 -0.589661 1445370155 -0.450439 -0.524048 0.418152 -0.589661 1445370155 -0.450439 -0.524048 0.418152 -0.589661 1445370155 -0.450439 -0.524048 0.418152 -0.589661 1445370155 -0.450439 -0.524048 0.418152 -0.589661 1445370155 -0.453735 -0.527222 0.425659 -0.578857 1445370155 -0.453735 -0.527222 0.425659 -0.578857 1445370155 -0.453735 -0.527222 0.425659 -0.578857 1445370155 -0.453735 -0.527222 0.425659 -0.578857 1445370155 -0.453735 -0.527222 0.425659 -0.578857 1445370155 -0.453735 -0.527222 0.425659 -0.578857 1445370155 -0.457642 -0.526794 0.434143 -0.569824 1445370155 -0.457642 -0.526794 0.434143 -0.569824 1445370155 -0.457642 -0.526794 0.434143 -0.569824 1445370155 -0.457642 -0.526794 0.434143 -0.569824 1445370155 -0.457642 -0.526794 0.434143 -0.569824 1445370155 -0.457642 -0.526794 0.434143 -0.569824 1445370155 -0.457642 -0.526794 0.434143 -0.569824 1445370155 -0.458679 -0.524902 0.437988 -0.567749 1445370155 -0.458679 -0.524902 0.437988 -0.567749 1445370155 -0.458679 -0.524902 0.437988 -0.567749 1445370156 -0.458679 -0.524902 0.437988 -0.567749 1445370156 -0.458679 -0.524902 0.437988 -0.567749 1445370156 -0.458679 -0.524902 0.437988 -0.567749 1445370156 -0.457336 -0.524231 0.437622 -0.569702 1445370156 -0.457336 -0.524231 0.437622 -0.569702 1445370156 -0.457336 -0.524231 0.437622 -0.569702 1445370156 -0.457336 -0.524231 0.437622 -0.569702 1445370156 -0.457336 -0.524231 0.437622 -0.569702 1445370156 -0.457336 -0.524231 0.437622 -0.569702 1445370156 -0.457336 -0.524231 0.437622 -0.569702 1445370156 -0.453491 -0.525269 0.432922 -0.575439 1445370156 -0.453491 -0.525269 0.432922 -0.575439 1445370156 -0.453491 -0.525269 0.432922 -0.575439 1445370156 -0.453491 -0.525269 0.432922 -0.575439 1445370156 -0.453491 -0.525269 0.432922 -0.575439 1445370156 -0.453491 -0.525269 0.432922 -0.575439 1445370156 -0.452515 -0.528320 0.427612 -0.577332 1445370156 -0.452515 -0.528320 0.427612 -0.577332 1445370156 -0.452515 -0.528320 0.427612 -0.577332 1445370156 -0.452515 -0.528320 0.427612 -0.577332 1445370156 -0.452515 -0.528320 0.427612 -0.577332 1445370156 -0.452515 -0.528320 0.427612 -0.577332 1445370156 -0.449463 -0.531555 0.420471 -0.581970 1445370156 -0.449463 -0.531555 0.420471 -0.581970 1445370156 -0.449463 -0.531555 0.420471 -0.581970 1445370156 -0.449463 -0.531555 0.420471 -0.581970 1445370156 -0.449463 -0.531555 0.420471 -0.581970 1445370156 -0.449463 -0.531555 0.420471 -0.581970 1445370156 -0.444031 -0.533142 0.409607 -0.592407 1445370156 -0.444031 -0.533142 0.409607 -0.592407 1445370156 -0.444031 -0.533142 0.409607 -0.592407 1445370156 -0.444031 -0.533142 0.409607 -0.592407 1445370156 -0.444031 -0.533142 0.409607 -0.592407 1445370156 -0.444031 -0.533142 0.409607 -0.592407 1445370156 -0.441162 -0.531067 0.398071 -0.604126 1445370156 -0.441162 -0.531067 0.398071 -0.604126 1445370156 -0.441162 -0.531067 0.398071 -0.604126 1445370156 -0.441162 -0.531067 0.398071 -0.604126 1445370156 -0.441162 -0.531067 0.398071 -0.604126 1445370156 -0.441162 -0.531067 0.398071 -0.604126 1445370156 -0.441162 -0.531067 0.398071 -0.604126 1445370156 -0.446838 -0.526245 0.396240 -0.605347 1445370156 -0.446838 -0.526245 0.396240 -0.605347 1445370156 -0.446838 -0.526245 0.396240 -0.605347 1445370156 -0.446838 -0.526245 0.396240 -0.605347 1445370156 -0.446838 -0.526245 0.396240 -0.605347 1445370156 -0.447571 -0.524292 0.405762 -0.600159 1445370156 -0.447571 -0.524292 0.405762 -0.600159 1445370156 -0.447571 -0.524292 0.405762 -0.600159 1445370156 -0.447571 -0.524292 0.405762 -0.600159 1445370156 -0.447571 -0.524292 0.405762 -0.600159 1445370156 -0.447571 -0.524292 0.405762 -0.600159 1445370156 -0.442200 -0.529114 0.408081 -0.598328 1445370156 -0.442200 -0.529114 0.408081 -0.598328 1445370156 -0.442200 -0.529114 0.408081 -0.598328 1445370156 -0.442200 -0.529114 0.408081 -0.598328 1445370156 -0.442200 -0.529114 0.408081 -0.598328 1445370156 -0.442200 -0.529114 0.408081 -0.598328 1445370156 -0.445923 -0.533875 0.418945 -0.583679 1445370156 -0.445923 -0.533875 0.418945 -0.583679 1445370156 -0.445923 -0.533875 0.418945 -0.583679 1445370156 -0.445923 -0.533875 0.418945 -0.583679 1445370156 -0.445923 -0.533875 0.418945 -0.583679 1445370156 -0.445923 -0.533875 0.418945 -0.583679 1445370156 -0.454590 -0.528992 0.428040 -0.574768 1445370156 -0.454590 -0.528992 0.428040 -0.574768 1445370156 -0.454590 -0.528992 0.428040 -0.574768 1445370156 -0.454590 -0.528992 0.428040 -0.574768 1445370156 -0.454590 -0.528992 0.428040 -0.574768 1445370156 -0.454590 -0.528992 0.428040 -0.574768 1445370156 -0.458130 -0.525635 0.433228 -0.571167 1445370156 -0.458130 -0.525635 0.433228 -0.571167 1445370156 -0.458130 -0.525635 0.433228 -0.571167 1445370156 -0.458130 -0.525635 0.433228 -0.571167 1445370156 -0.458130 -0.525635 0.433228 -0.571167 1445370156 -0.458130 -0.525635 0.433228 -0.571167 1445370156 -0.454285 -0.524841 0.442017 -0.568176 1445370156 -0.454285 -0.524841 0.442017 -0.568176 1445370156 -0.454285 -0.524841 0.442017 -0.568176 1445370156 -0.454285 -0.524841 0.442017 -0.568176 1445370156 -0.454285 -0.524841 0.442017 -0.568176 1445370156 -0.454285 -0.524841 0.442017 -0.568176 1445370156 -0.449707 -0.521545 0.433289 -0.581421 1445370156 -0.449707 -0.521545 0.433289 -0.581421 1445370156 -0.449707 -0.521545 0.433289 -0.581421 1445370156 -0.449707 -0.521545 0.433289 -0.581421 1445370156 -0.449707 -0.521545 0.433289 -0.581421 1445370156 -0.449707 -0.521545 0.433289 -0.581421 1445370156 -0.445374 -0.529114 0.426453 -0.583008 1445370156 -0.445374 -0.529114 0.426453 -0.583008 1445370156 -0.445374 -0.529114 0.426453 -0.583008 1445370156 -0.445374 -0.529114 0.426453 -0.583008 1445370156 -0.445374 -0.529114 0.426453 -0.583008 1445370156 -0.445374 -0.529114 0.426453 -0.583008 1445370156 -0.442749 -0.532288 0.412598 -0.591980 1445370156 -0.442749 -0.532288 0.412598 -0.591980 1445370156 -0.442749 -0.532288 0.412598 -0.591980 1445370156 -0.442749 -0.532288 0.412598 -0.591980 1445370156 -0.442749 -0.532288 0.412598 -0.591980 1445370156 -0.442749 -0.532288 0.412598 -0.591980 1445370156 -0.439087 -0.531311 0.400208 -0.604004 1445370156 -0.439087 -0.531311 0.400208 -0.604004 1445370156 -0.439087 -0.531311 0.400208 -0.604004 1445370156 -0.439087 -0.531311 0.400208 -0.604004 1445370156 -0.439087 -0.531311 0.400208 -0.604004 1445370156 -0.439087 -0.531311 0.400208 -0.604004 1445370156 -0.439087 -0.531311 0.400208 -0.604004 1445370156 -0.444336 -0.527405 0.394897 -0.607056 1445370156 -0.444336 -0.527405 0.394897 -0.607056 1445370156 -0.444336 -0.527405 0.394897 -0.607056 1445370156 -0.444336 -0.527405 0.394897 -0.607056 1445370156 -0.444336 -0.527405 0.394897 -0.607056 1445370157 -0.444336 -0.527405 0.394897 -0.607056 1445370157 -0.453796 -0.520874 0.404358 -0.599487 1445370157 -0.453796 -0.520874 0.404358 -0.599487 1445370157 -0.453796 -0.520874 0.404358 -0.599487 1445370157 -0.453796 -0.520874 0.404358 -0.599487 1445370157 -0.453796 -0.520874 0.404358 -0.599487 1445370157 -0.453796 -0.520874 0.404358 -0.599487 1445370157 -0.453796 -0.520874 0.404358 -0.599487 1445370157 -0.453491 -0.520508 0.411377 -0.595215 1445370157 -0.453491 -0.520508 0.411377 -0.595215 1445370157 -0.453491 -0.520508 0.411377 -0.595215 1445370157 -0.453491 -0.520508 0.411377 -0.595215 1445370157 -0.453491 -0.520508 0.411377 -0.595215 1445370157 -0.453491 -0.520508 0.411377 -0.595215 1445370157 -0.458374 -0.523376 0.421204 -0.581909 1445370157 -0.458374 -0.523376 0.421204 -0.581909 1445370157 -0.458374 -0.523376 0.421204 -0.581909 1445370157 -0.458374 -0.523376 0.421204 -0.581909 1445370157 -0.458374 -0.523376 0.421204 -0.581909 1445370157 -0.458374 -0.523376 0.421204 -0.581909 1445370157 -0.468933 -0.517822 0.432556 -0.570007 1445370157 -0.468933 -0.517822 0.432556 -0.570007 1445370157 -0.468933 -0.517822 0.432556 -0.570007 1445370157 -0.468933 -0.517822 0.432556 -0.570007 1445370157 -0.468933 -0.517822 0.432556 -0.570007 1445370157 -0.468933 -0.517822 0.432556 -0.570007 1445370157 -0.468933 -0.517822 0.432556 -0.570007 1445370157 -0.473999 -0.515625 0.441101 -0.561218 1445370157 -0.473999 -0.515625 0.441101 -0.561218 1445370157 -0.473999 -0.515625 0.441101 -0.561218 1445370157 -0.473999 -0.515625 0.441101 -0.561218 1445370157 -0.473999 -0.515625 0.441101 -0.561218 1445370157 -0.473999 -0.515625 0.441101 -0.561218 1445370157 -0.472412 -0.516357 0.450989 -0.553955 1445370157 -0.472412 -0.516357 0.450989 -0.553955 1445370157 -0.472412 -0.516357 0.450989 -0.553955 1445370157 -0.472412 -0.516357 0.450989 -0.553955 1445370157 -0.472412 -0.516357 0.450989 -0.553955 1445370157 -0.472412 -0.516357 0.450989 -0.553955 1445370157 -0.466003 -0.515686 0.442444 -0.566772 1445370157 -0.466003 -0.515686 0.442444 -0.566772 1445370157 -0.466003 -0.515686 0.442444 -0.566772 1445370157 -0.466003 -0.515686 0.442444 -0.566772 1445370157 -0.466003 -0.515686 0.442444 -0.566772 1445370157 -0.466003 -0.515686 0.442444 -0.566772 1445370157 -0.463745 -0.520691 0.439697 -0.566162 1445370157 -0.463745 -0.520691 0.439697 -0.566162 1445370157 -0.463745 -0.520691 0.439697 -0.566162 1445370157 -0.463745 -0.520691 0.439697 -0.566162 1445370157 -0.463745 -0.520691 0.439697 -0.566162 1445370157 -0.460938 -0.526245 0.433960 -0.567749 1445370157 -0.460938 -0.526245 0.433960 -0.567749 1445370157 -0.460938 -0.526245 0.433960 -0.567749 1445370157 -0.460938 -0.526245 0.433960 -0.567749 1445370157 -0.460938 -0.526245 0.433960 -0.567749 1445370157 -0.460938 -0.526245 0.433960 -0.567749 1445370157 -0.460938 -0.526245 0.433960 -0.567749 1445370157 -0.453735 -0.529297 0.421265 -0.580139 1445370157 -0.453735 -0.529297 0.421265 -0.580139 1445370157 -0.453735 -0.529297 0.421265 -0.580139 1445370157 -0.453735 -0.529297 0.421265 -0.580139 1445370157 -0.453735 -0.529297 0.421265 -0.580139 1445370157 -0.453735 -0.529297 0.421265 -0.580139 1445370157 -0.451782 -0.527344 0.408386 -0.592529 1445370157 -0.451782 -0.527344 0.408386 -0.592529 1445370157 -0.451782 -0.527344 0.408386 -0.592529 1445370157 -0.451782 -0.527344 0.408386 -0.592529 1445370157 -0.451782 -0.527344 0.408386 -0.592529 1445370157 -0.460083 -0.522400 0.408875 -0.590210 1445370157 -0.460083 -0.522400 0.408875 -0.590210 1445370157 -0.460083 -0.522400 0.408875 -0.590210 1445370157 -0.460083 -0.522400 0.408875 -0.590210 1445370157 -0.460083 -0.522400 0.408875 -0.590210 1445370157 -0.460083 -0.522400 0.408875 -0.590210 1445370157 -0.460083 -0.522400 0.408875 -0.590210 1445370157 -0.461426 -0.519531 0.420044 -0.583801 1445370157 -0.461426 -0.519531 0.420044 -0.583801 1445370157 -0.461426 -0.519531 0.420044 -0.583801 1445370157 -0.461426 -0.519531 0.420044 -0.583801 1445370157 -0.461426 -0.519531 0.420044 -0.583801 1445370157 -0.461426 -0.519531 0.420044 -0.583801 1445370157 -0.460449 -0.520752 0.424500 -0.580200 1445370157 -0.460449 -0.520752 0.424500 -0.580200 1445370157 -0.460449 -0.520752 0.424500 -0.580200 1445370157 -0.460449 -0.520752 0.424500 -0.580200 1445370157 -0.460449 -0.520752 0.424500 -0.580200 1445370157 -0.460449 -0.520752 0.424500 -0.580200 1445370157 -0.464417 -0.520447 0.432129 -0.571655 1445370157 -0.464417 -0.520447 0.432129 -0.571655 1445370157 -0.464417 -0.520447 0.432129 -0.571655 1445370157 -0.464417 -0.520447 0.432129 -0.571655 1445370157 -0.464417 -0.520447 0.432129 -0.571655 1445370157 -0.464417 -0.520447 0.432129 -0.571655 1445370157 -0.455933 -0.526367 0.432983 -0.572449 1445370157 -0.455933 -0.526367 0.432983 -0.572449 1445370157 -0.455933 -0.526367 0.432983 -0.572449 1445370157 -0.455933 -0.526367 0.432983 -0.572449 1445370157 -0.455933 -0.526367 0.432983 -0.572449 1445370157 -0.455933 -0.526367 0.432983 -0.572449 1445370157 -0.462585 -0.519714 0.437439 -0.569763 1445370157 -0.462585 -0.519714 0.437439 -0.569763 1445370157 -0.462585 -0.519714 0.437439 -0.569763 1445370157 -0.462585 -0.519714 0.437439 -0.569763 1445370157 -0.462585 -0.519714 0.437439 -0.569763 1445370157 -0.460327 -0.520508 0.441406 -0.567810 1445370157 -0.460327 -0.520508 0.441406 -0.567810 1445370157 -0.460327 -0.520508 0.441406 -0.567810 1445370157 -0.460327 -0.520508 0.441406 -0.567810 1445370158 -0.456970 -0.522461 0.434143 -0.574280 1445370158 -0.456970 -0.522461 0.434143 -0.574280 1445370158 -0.456970 -0.522461 0.434143 -0.574280 1445370158 -0.456970 -0.522461 0.434143 -0.574280 1445370158 -0.456970 -0.522461 0.434143 -0.574280 1445370158 -0.456970 -0.522461 0.434143 -0.574280 1445370158 -0.456848 -0.527832 0.435059 -0.568726 1445370158 -0.456848 -0.527832 0.435059 -0.568726 1445370158 -0.456848 -0.527832 0.435059 -0.568726 1445370158 -0.456848 -0.527832 0.435059 -0.568726 1445370158 -0.456848 -0.527832 0.435059 -0.568726 1445370158 -0.456848 -0.527832 0.435059 -0.568726 1445370158 -0.456848 -0.527832 0.435059 -0.568726 1445370158 -0.453247 -0.531311 0.427429 -0.574158 1445370158 -0.453247 -0.531311 0.427429 -0.574158 1445370158 -0.453247 -0.531311 0.427429 -0.574158 1445370158 -0.453247 -0.531311 0.427429 -0.574158 1445370158 -0.453247 -0.531311 0.427429 -0.574158 1445370158 -0.453247 -0.531311 0.427429 -0.574158 1445370158 -0.444946 -0.532776 0.411926 -0.590393 1445370158 -0.444946 -0.532776 0.411926 -0.590393 1445370158 -0.444946 -0.532776 0.411926 -0.590393 1445370158 -0.444946 -0.532776 0.411926 -0.590393 1445370158 -0.444946 -0.532776 0.411926 -0.590393 1445370158 -0.444946 -0.532776 0.411926 -0.590393 1445370158 -0.443115 -0.530579 0.398560 -0.602783 1445370158 -0.443115 -0.530579 0.398560 -0.602783 1445370158 -0.443115 -0.530579 0.398560 -0.602783 1445370158 -0.443115 -0.530579 0.398560 -0.602783 1445370158 -0.443115 -0.530579 0.398560 -0.602783 1445370158 -0.443115 -0.530579 0.398560 -0.602783 1445370158 -0.450806 -0.525879 0.397583 -0.601868 1445370158 -0.450806 -0.525879 0.397583 -0.601868 1445370158 -0.450806 -0.525879 0.397583 -0.601868 1445370158 -0.450806 -0.525879 0.397583 -0.601868 1445370158 -0.450806 -0.525879 0.397583 -0.601868 1445370158 -0.450806 -0.525879 0.397583 -0.601868 1445370158 -0.450806 -0.525879 0.397583 -0.601868 1445370158 -0.453918 -0.521179 0.406494 -0.597595 1445370158 -0.453918 -0.521179 0.406494 -0.597595 1445370158 -0.453918 -0.521179 0.406494 -0.597595 1445370158 -0.453918 -0.521179 0.406494 -0.597595 1445370158 -0.453918 -0.521179 0.406494 -0.597595 1445370158 -0.453918 -0.521179 0.406494 -0.597595 1445370158 -0.450928 -0.522217 0.407776 -0.598145 1445370158 -0.450928 -0.522217 0.407776 -0.598145 1445370158 -0.450928 -0.522217 0.407776 -0.598145 1445370158 -0.450928 -0.522217 0.407776 -0.598145 1445370158 -0.450928 -0.522217 0.407776 -0.598145 1445370158 -0.450928 -0.522217 0.407776 -0.598145 1445370158 -0.450928 -0.522217 0.407776 -0.598145 1445370158 -0.452209 -0.526794 0.413147 -0.589355 1445370158 -0.452209 -0.526794 0.413147 -0.589355 1445370158 -0.452209 -0.526794 0.413147 -0.589355 1445370158 -0.452209 -0.526794 0.413147 -0.589355 1445370158 -0.452209 -0.526794 0.413147 -0.589355 1445370158 -0.452209 -0.526794 0.413147 -0.589355 1445370158 -0.456482 -0.525879 0.419800 -0.582153 1445370158 -0.456482 -0.525879 0.419800 -0.582153 1445370158 -0.456482 -0.525879 0.419800 -0.582153 1445370158 -0.456482 -0.525879 0.419800 -0.582153 1445370158 -0.456482 -0.525879 0.419800 -0.582153 1445370158 -0.456482 -0.525879 0.419800 -0.582153 1445370158 -0.454346 -0.527100 0.422791 -0.580566 1445370158 -0.454346 -0.527100 0.422791 -0.580566 1445370158 -0.454346 -0.527100 0.422791 -0.580566 1445370158 -0.458008 -0.521912 0.427368 -0.579041 1445370158 -0.458008 -0.521912 0.427368 -0.579041 1445370158 -0.458008 -0.521912 0.427368 -0.579041 1445370158 -0.458008 -0.521912 0.427368 -0.579041 1445370158 -0.458008 -0.521912 0.427368 -0.579041 1445370158 -0.453186 -0.524109 0.428162 -0.580200 1445370158 -0.453186 -0.524109 0.428162 -0.580200 1445370158 -0.453186 -0.524109 0.428162 -0.580200 1445370158 -0.453186 -0.524109 0.428162 -0.580200 1445370158 -0.453186 -0.524109 0.428162 -0.580200 1445370158 -0.452148 -0.528442 0.422668 -0.581177 1445370158 -0.452148 -0.528442 0.422668 -0.581177 1445370158 -0.452148 -0.528442 0.422668 -0.581177 1445370158 -0.452148 -0.528442 0.422668 -0.581177 1445370158 -0.452148 -0.528442 0.422668 -0.581177 1445370158 -0.452148 -0.528442 0.422668 -0.581177 1445370158 -0.452271 -0.532349 0.420288 -0.579224 1445370158 -0.452271 -0.532349 0.420288 -0.579224 1445370158 -0.452271 -0.532349 0.420288 -0.579224 1445370158 -0.452271 -0.532349 0.420288 -0.579224 1445370158 -0.452271 -0.532349 0.420288 -0.579224 1445370158 -0.452271 -0.532349 0.420288 -0.579224 1445370158 -0.447571 -0.534302 0.414795 -0.584961 1445370158 -0.447571 -0.534302 0.414795 -0.584961 1445370158 -0.447571 -0.534302 0.414795 -0.584961 1445370158 -0.447571 -0.534302 0.414795 -0.584961 1445370158 -0.447571 -0.534302 0.414795 -0.584961 1445370158 -0.447571 -0.534302 0.414795 -0.584961 1445370158 -0.441162 -0.533997 0.403320 -0.598022 1445370158 -0.441162 -0.533997 0.403320 -0.598022 1445370158 -0.441162 -0.533997 0.403320 -0.598022 1445370158 -0.441162 -0.533997 0.403320 -0.598022 1445370158 -0.441162 -0.533997 0.403320 -0.598022 1445370158 -0.441162 -0.533997 0.403320 -0.598022 1445370158 -0.442566 -0.530579 0.390808 -0.608276 1445370158 -0.442566 -0.530579 0.390808 -0.608276 1445370158 -0.442566 -0.530579 0.390808 -0.608276 1445370158 -0.442566 -0.530579 0.390808 -0.608276 1445370158 -0.442566 -0.530579 0.390808 -0.608276 1445370158 -0.442566 -0.530579 0.390808 -0.608276 1445370158 -0.454529 -0.523499 0.393188 -0.604004 1445370158 -0.454529 -0.523499 0.393188 -0.604004 1445370159 -0.454529 -0.523499 0.393188 -0.604004 1445370159 -0.454529 -0.523499 0.393188 -0.604004 1445370159 -0.454529 -0.523499 0.393188 -0.604004 1445370159 -0.454529 -0.523499 0.393188 -0.604004 1445370159 -0.454529 -0.523499 0.393188 -0.604004 1445370159 -0.458130 -0.517700 0.403503 -0.599487 1445370159 -0.458130 -0.517700 0.403503 -0.599487 1445370159 -0.458130 -0.517700 0.403503 -0.599487 1445370159 -0.458130 -0.517700 0.403503 -0.599487 1445370159 -0.458130 -0.517700 0.403503 -0.599487 1445370159 -0.458130 -0.517700 0.403503 -0.599487 1445370159 -0.456238 -0.518494 0.407532 -0.597534 1445370159 -0.456238 -0.518494 0.407532 -0.597534 1445370159 -0.456238 -0.518494 0.407532 -0.597534 1445370159 -0.456238 -0.518494 0.407532 -0.597534 1445370159 -0.456238 -0.518494 0.407532 -0.597534 1445370159 -0.456238 -0.518494 0.407532 -0.597534 1445370159 -0.456238 -0.518494 0.407532 -0.597534 1445370159 -0.458923 -0.522095 0.416382 -0.586060 1445370159 -0.458923 -0.522095 0.416382 -0.586060 1445370159 -0.458923 -0.522095 0.416382 -0.586060 1445370159 -0.458923 -0.522095 0.416382 -0.586060 1445370159 -0.458923 -0.522095 0.416382 -0.586060 1445370159 -0.458923 -0.522095 0.416382 -0.586060 1445370159 -0.462463 -0.519470 0.424438 -0.579773 1445370159 -0.462463 -0.519470 0.424438 -0.579773 1445370159 -0.462463 -0.519470 0.424438 -0.579773 1445370159 -0.462463 -0.519470 0.424438 -0.579773 1445370159 -0.462463 -0.519470 0.424438 -0.579773 1445370159 -0.459900 -0.520142 0.426514 -0.579712 1445370159 -0.459900 -0.520142 0.426514 -0.579712 1445370159 -0.459900 -0.520142 0.426514 -0.579712 1445370159 -0.459900 -0.520142 0.426514 -0.579712 1445370159 -0.459900 -0.520142 0.426514 -0.579712 1445370159 -0.459900 -0.520142 0.426514 -0.579712 1445370159 -0.459900 -0.520142 0.426514 -0.579712 1445370159 -0.461426 -0.517029 0.430847 -0.578125 1445370159 -0.461426 -0.517029 0.430847 -0.578125 1445370159 -0.461426 -0.517029 0.430847 -0.578125 1445370159 -0.461426 -0.517029 0.430847 -0.578125 1445370159 -0.461426 -0.517029 0.430847 -0.578125 1445370159 -0.454834 -0.519226 0.430908 -0.581360 1445370159 -0.454834 -0.519226 0.430908 -0.581360 1445370159 -0.454834 -0.519226 0.430908 -0.581360 1445370159 -0.454834 -0.519226 0.430908 -0.581360 1445370159 -0.454834 -0.519226 0.430908 -0.581360 1445370159 -0.454834 -0.519226 0.430908 -0.581360 1445370159 -0.448730 -0.523376 0.423889 -0.587463 1445370159 -0.448730 -0.523376 0.423889 -0.587463 1445370159 -0.448730 -0.523376 0.423889 -0.587463 1445370159 -0.448730 -0.523376 0.423889 -0.587463 1445370159 -0.448730 -0.523376 0.423889 -0.587463 1445370159 -0.448730 -0.523376 0.423889 -0.587463 1445370159 -0.448730 -0.523376 0.423889 -0.587463 1445370159 -0.442383 -0.528992 0.418274 -0.591248 1445370159 -0.442383 -0.528992 0.418274 -0.591248 1445370159 -0.442383 -0.528992 0.418274 -0.591248 1445370159 -0.442383 -0.528992 0.418274 -0.591248 1445370159 -0.442383 -0.528992 0.418274 -0.591248 1445370159 -0.442383 -0.528992 0.418274 -0.591248 1445370159 -0.436462 -0.532593 0.408081 -0.599487 1445370159 -0.436462 -0.532593 0.408081 -0.599487 1445370159 -0.436462 -0.532593 0.408081 -0.599487 1445370159 -0.436462 -0.532593 0.408081 -0.599487 1445370159 -0.436462 -0.532593 0.408081 -0.599487 1445370159 -0.436462 -0.532593 0.408081 -0.599487 1445370159 -0.435547 -0.531921 0.396790 -0.608276 1445370159 -0.435547 -0.531921 0.396790 -0.608276 1445370159 -0.435547 -0.531921 0.396790 -0.608276 1445370159 -0.435547 -0.531921 0.396790 -0.608276 1445370159 -0.435547 -0.531921 0.396790 -0.608276 1445370159 -0.435547 -0.531921 0.396790 -0.608276 1445370159 -0.443848 -0.524841 0.391663 -0.611755 1445370159 -0.443848 -0.524841 0.391663 -0.611755 1445370159 -0.443848 -0.524841 0.391663 -0.611755 1445370159 -0.443848 -0.524841 0.391663 -0.611755 1445370159 -0.443848 -0.524841 0.391663 -0.611755 1445370159 -0.454468 -0.513977 0.395813 -0.610474 1445370159 -0.454468 -0.513977 0.395813 -0.610474 1445370159 -0.454468 -0.513977 0.395813 -0.610474 1445370159 -0.454468 -0.513977 0.395813 -0.610474 1445370159 -0.454468 -0.513977 0.395813 -0.610474 1445370159 -0.454468 -0.513977 0.395813 -0.610474 1445370159 -0.454468 -0.513977 0.395813 -0.610474 1445370159 -0.455261 -0.512573 0.405579 -0.604675 1445370159 -0.455261 -0.512573 0.405579 -0.604675 1445370159 -0.455261 -0.512573 0.405579 -0.604675 1445370159 -0.455261 -0.512573 0.405579 -0.604675 1445370159 -0.455261 -0.512573 0.405579 -0.604675 1445370159 -0.455261 -0.512573 0.405579 -0.604675 1445370159 -0.456787 -0.516052 0.409851 -0.597595 1445370159 -0.456787 -0.516052 0.409851 -0.597595 1445370159 -0.456787 -0.516052 0.409851 -0.597595 1445370159 -0.456787 -0.516052 0.409851 -0.597595 1445370159 -0.456787 -0.516052 0.409851 -0.597595 1445370159 -0.456787 -0.516052 0.409851 -0.597595 1445370159 -0.459656 -0.516968 0.416199 -0.590210 1445370159 -0.459656 -0.516968 0.416199 -0.590210 1445370159 -0.459656 -0.516968 0.416199 -0.590210 1445370159 -0.459656 -0.516968 0.416199 -0.590210 1445370159 -0.459656 -0.516968 0.416199 -0.590210 1445370159 -0.459656 -0.516968 0.416199 -0.590210 1445370159 -0.458679 -0.518860 0.421997 -0.585144 1445370159 -0.458679 -0.518860 0.421997 -0.585144 1445370159 -0.458679 -0.518860 0.421997 -0.585144 1445370159 
-0.453857 -0.526123 0.410400 -0.590576 1445370162 -0.453857 -0.526123 0.410400 -0.590576 1445370162 -0.453857 -0.526123 0.410400 -0.590576 1445370162 -0.453857 -0.526123 0.410400 -0.590576 1445370162 -0.453857 -0.526123 0.410400 -0.590576 1445370162 -0.453857 -0.526123 0.410400 -0.590576 1445370162 -0.454041 -0.521301 0.415405 -0.591309 1445370162 -0.454041 -0.521301 0.415405 -0.591309 1445370162 -0.454041 -0.521301 0.415405 -0.591309 1445370162 -0.454041 -0.521301 0.415405 -0.591309 1445370162 -0.454041 -0.521301 0.415405 -0.591309 1445370162 -0.454041 -0.521301 0.415405 -0.591309 1445370162 -0.448303 -0.520630 0.409973 -0.599976 1445370162 -0.448303 -0.520630 0.409973 -0.599976 1445370162 -0.448303 -0.520630 0.409973 -0.599976 1445370162 -0.448303 -0.520630 0.409973 -0.599976 1445370162 -0.448303 -0.520630 0.409973 -0.599976 1445370162 -0.448303 -0.520630 0.409973 -0.599976 1445370162 -0.442322 -0.524170 0.399109 -0.608582 1445370162 -0.442322 -0.524170 0.399109 -0.608582 1445370162 -0.442322 -0.524170 0.399109 -0.608582 1445370162 -0.442322 -0.524170 0.399109 -0.608582 1445370162 -0.442322 -0.524170 0.399109 -0.608582 1445370162 -0.442322 -0.524170 0.399109 -0.608582 1445370162 -0.442322 -0.524170 0.399109 -0.608582 1445370162 -0.434875 -0.532471 0.387268 -0.614380 1445370162 -0.434875 -0.532471 0.387268 -0.614380 1445370162 -0.434875 -0.532471 0.387268 -0.614380 1445370162 -0.434875 -0.532471 0.387268 -0.614380 1445370162 -0.434875 -0.532471 0.387268 -0.614380 1445370162 -0.434875 -0.532471 0.387268 -0.614380 1445370162 -0.435364 -0.538025 0.383301 -0.611633 1445370162 -0.435364 -0.538025 0.383301 -0.611633 1445370162 -0.435364 -0.538025 0.383301 -0.611633 1445370162 -0.435364 -0.538025 0.383301 -0.611633 1445370162 -0.435364 -0.538025 0.383301 -0.611633 1445370162 -0.435364 -0.538025 0.383301 -0.611633 1445370162 -0.435364 -0.538025 0.383301 -0.611633 1445370162 -0.439026 -0.538757 0.383911 -0.608032 1445370162 -0.439026 -0.538757 0.383911 -0.608032 1445370162 -0.439026 -0.538757 0.383911 -0.608032 1445370162 -0.439026 -0.538757 0.383911 -0.608032 1445370162 -0.439026 -0.538757 0.383911 -0.608032 1445370163 -0.439026 -0.538757 0.383911 -0.608032 1445370163 -0.441467 -0.537659 0.383484 -0.607483 1445370163 -0.441467 -0.537659 0.383484 -0.607483 1445370163 -0.441467 -0.537659 0.383484 -0.607483 1445370163 -0.441467 -0.537659 0.383484 -0.607483 1445370163 -0.441467 -0.537659 0.383484 -0.607483 1445370163 -0.441467 -0.537659 0.383484 -0.607483 1445370163 -0.453674 -0.528748 0.382141 -0.607178 1445370163 -0.453674 -0.528748 0.382141 -0.607178 1445370163 -0.453674 -0.528748 0.382141 -0.607178 1445370163 -0.453674 -0.528748 0.382141 -0.607178 1445370163 -0.453674 -0.528748 0.382141 -0.607178 1445370163 -0.453674 -0.528748 0.382141 -0.607178 1445370163 -0.453674 -0.528748 0.382141 -0.607178 1445370163 -0.455811 -0.524841 0.378479 -0.611206 1445370163 -0.455811 -0.524841 0.378479 -0.611206 1445370163 -0.455811 -0.524841 0.378479 -0.611206 1445370163 -0.455811 -0.524841 0.378479 -0.611206 1445370163 -0.455811 -0.524841 0.378479 -0.611206 1445370163 -0.455811 -0.524841 0.378479 -0.611206 1445370163 -0.446716 -0.529724 0.367981 -0.620056 1445370163 -0.446716 -0.529724 0.367981 -0.620056 1445370163 -0.446716 -0.529724 0.367981 -0.620056 1445370163 -0.446716 -0.529724 0.367981 -0.620056 1445370163 -0.446716 -0.529724 0.367981 -0.620056 1445370163 -0.446716 -0.529724 0.367981 -0.620056 1445370163 -0.446716 -0.529724 0.367981 -0.620056 1445370163 -0.445068 -0.536743 0.368286 -0.615051 1445370163 -0.445068 -0.536743 0.368286 -0.615051 1445370163 -0.445068 -0.536743 0.368286 -0.615051 1445370163 -0.445068 -0.536743 0.368286 -0.615051 1445370163 -0.445068 -0.536743 0.368286 -0.615051 1445370163 -0.439758 -0.535034 0.377686 -0.614624 1445370163 -0.439758 -0.535034 0.377686 -0.614624 1445370163 -0.439758 -0.535034 0.377686 -0.614624 1445370163 -0.439758 -0.535034 0.377686 -0.614624 1445370163 -0.439758 -0.535034 0.377686 -0.614624 1445370163 -0.439758 -0.535034 0.377686 -0.614624 1445370163 -0.433899 -0.534607 0.383606 -0.615479 1445370163 -0.433899 -0.534607 0.383606 -0.615479 1445370163 -0.433899 -0.534607 0.383606 -0.615479 1445370163 -0.433899 -0.534607 0.383606 -0.615479 1445370163 -0.433899 -0.534607 0.383606 -0.615479 1445370163 -0.433899 -0.534607 0.383606 -0.615479 1445370163 -0.433899 -0.534607 0.383606 -0.615479 1445370163 -0.432983 -0.534912 0.388245 -0.612976 1445370163 -0.432983 -0.534912 0.388245 -0.612976 1445370163 -0.432983 -0.534912 0.388245 -0.612976 1445370163 -0.432983 -0.534912 0.388245 -0.612976 1445370163 -0.432983 -0.534912 0.388245 -0.612976 1445370163 -0.432983 -0.534912 0.388245 -0.612976 1445370163 -0.435181 -0.533264 0.387573 -0.613281 1445370163 -0.435181 -0.533264 0.387573 -0.613281 1445370163 -0.435181 -0.533264 0.387573 -0.613281 1445370163 -0.435181 -0.533264 0.387573 -0.613281 1445370163 -0.435181 -0.533264 0.387573 -0.613281 1445370163 -0.435181 -0.533264 0.387573 -0.613281 1445370163 -0.438599 -0.529114 0.379272 -0.619629 1445370163 -0.438599 -0.529114 0.379272 -0.619629 1445370163 -0.438599 -0.529114 0.379272 -0.619629 1445370163 -0.438599 -0.529114 0.379272 -0.619629 1445370163 -0.438599 -0.529114 0.379272 -0.619629 1445370163 -0.438599 -0.529114 0.379272 -0.619629 1445370163 -0.438599 -0.529114 0.379272 -0.619629 1445370163 -0.437866 -0.531616 0.377808 -0.618896 1445370163 -0.437866 -0.531616 0.377808 -0.618896 1445370163 -0.437866 -0.531616 0.377808 -0.618896 1445370163 -0.437866 -0.531616 0.377808 -0.618896 1445370163 -0.437866 -0.531616 0.377808 -0.618896 1445370163 -0.435913 -0.536133 0.375610 -0.617676 1445370163 -0.435913 -0.536133 0.375610 -0.617676 1445370163 -0.435913 -0.536133 0.375610 -0.617676 1445370163 -0.435913 -0.536133 0.375610 -0.617676 1445370163 -0.435913 -0.536133 0.375610 -0.617676 1445370163 -0.435913 -0.536133 0.375610 -0.617676 1445370163 -0.435913 -0.536133 0.375610 -0.617676 1445370163 -0.436523 -0.537781 0.374512 -0.616455 1445370163 -0.436523 -0.537781 0.374512 -0.616455 1445370163 -0.436523 -0.537781 0.374512 -0.616455 1445370163 -0.436523 -0.537781 0.374512 -0.616455 1445370163 -0.436523 -0.537781 0.374512 -0.616455 1445370163 -0.436523 -0.537781 0.374512 -0.616455 1445370163 -0.443176 -0.531738 0.377808 -0.614929 1445370163 -0.443176 -0.531738 0.377808 -0.614929 1445370163 -0.443176 -0.531738 0.377808 -0.614929 1445370163 -0.443176 -0.531738 0.377808 -0.614929 1445370163 -0.443176 -0.531738 0.377808 -0.614929 1445370163 -0.443176 -0.531738 0.377808 -0.614929 1445370163 -0.443176 -0.531738 0.377808 -0.614929 1445370163 -0.443115 -0.527893 0.377930 -0.618225 1445370163 -0.443115 -0.527893 0.377930 -0.618225 1445370163 -0.443115 -0.527893 0.377930 -0.618225 1445370163 -0.443115 -0.527893 0.377930 -0.618225 1445370163 -0.443115 -0.527893 0.377930 -0.618225 1445370163 -0.443115 -0.527893 0.377930 -0.618225 1445370163 -0.433533 -0.535950 0.367798 -0.624146 1445370163 -0.433533 -0.535950 0.367798 -0.624146 1445370163 -0.433533 -0.535950 0.367798 -0.624146 1445370163 -0.433533 -0.535950 0.367798 -0.624146 1445370163 -0.433533 -0.535950 0.367798 -0.624146 1445370163 -0.433533 -0.535950 0.367798 -0.624146 1445370163 -0.433716 -0.542542 0.364746 -0.620117 1445370163 -0.433716 -0.542542 0.364746 -0.620117 1445370163 -0.433716 -0.542542 0.364746 -0.620117 1445370163 -0.433716 -0.542542 0.364746 -0.620117 1445370163 -0.433716 -0.542542 0.364746 -0.620117 1445370163 -0.433716 -0.542542 0.364746 -0.620117 1445370163 -0.430908 -0.540771 0.370728 -0.620056 1445370163 -0.430908 -0.540771 0.370728 -0.620056 1445370163 -0.430908 -0.540771 0.370728 -0.620056 1445370163 -0.430908 -0.540771 0.370728 -0.620056 1445370163 -0.430908 -0.540771 0.370728 -0.620056 1445370163 -0.430908 -0.540771 0.370728 -0.620056 1445370163 -0.430908 -0.540771 0.370728 -0.620056 1445370164 -0.425110 -0.541077 0.374634 -0.621521 1445370164 -0.425110 -0.541077 0.374634 -0.621521 1445370164 -0.425110 -0.541077 0.374634 -0.621521 1445370164 -0.425110 -0.541077 0.374634 -0.621521 1445370164 -0.425110 -0.541077 0.374634 -0.621521 1445370164 -0.425110 -0.541077 0.374634 -0.621521 1445370164 -0.427307 -0.538635 0.375366 -0.621704 1445370164 -0.427307 -0.538635 0.375366 -0.621704 1445370164 -0.427307 -0.538635 0.375366 -0.621704 1445370164 -0.427307 -0.538635 0.375366 -0.621704 1445370164 -0.427307 -0.538635 0.375366 -0.621704 1445370164 -0.427307 -0.538635 0.375366 -0.621704 1445370164 -0.427307 -0.538635 0.375366 -0.621704 1445370164 -0.427246 -0.535583 0.373230 -0.625610 1445370164 -0.427246 -0.535583 0.373230 -0.625610 1445370164 -0.427246 -0.535583 0.373230 -0.625610 1445370164 -0.427246 -0.535583 0.373230 -0.625610 1445370164 -0.427246 -0.535583 0.373230 -0.625610 1445370164 -0.427246 -0.535583 0.373230 -0.625610 1445370164 -0.424438 -0.535889 0.368530 -0.630066 1445370164 -0.424438 -0.535889 0.368530 -0.630066 1445370164 -0.424438 -0.535889 0.368530 -0.630066 1445370164 -0.424438 -0.535889 0.368530 -0.630066 1445370164 -0.424438 -0.535889 0.368530 -0.630066 1445370164 -0.424438 -0.535889 0.368530 -0.630066 1445370164 -0.421814 -0.540039 0.362976 -0.631470 1445370164 -0.421814 -0.540039 0.362976 -0.631470 1445370164 -0.421814 -0.540039 0.362976 -0.631470 1445370164 -0.421814 -0.540039 0.362976 -0.631470 1445370164 -0.421814 -0.540039 0.362976 -0.631470 1445370164 -0.421814 -0.540039 0.362976 -0.631470 1445370164 -0.421814 -0.540039 0.362976 -0.631470 1445370164 -0.422241 -0.544495 0.362305 -0.627747 1445370164 -0.422241 -0.544495 0.362305 -0.627747 1445370164 -0.422241 -0.544495 0.362305 -0.627747 1445370164 -0.422241 -0.544495 0.362305 -0.627747 1445370164 -0.422241 -0.544495 0.362305 -0.627747 1445370164 -0.422241 -0.544495 0.362305 -0.627747 1445370164 -0.423889 -0.544678 0.366455 -0.624023 1445370164 -0.423889 -0.544678 0.366455 -0.624023 1445370164 -0.423889 -0.544678 0.366455 -0.624023 1445370164 -0.423889 -0.544678 0.366455 -0.624023 1445370164 -0.423889 -0.544678 0.366455 -0.624023 1445370164 -0.423889 -0.544678 0.366455 -0.624023 1445370164 -0.433044 -0.535706 0.371948 -0.622314 1445370164 -0.433044 -0.535706 0.371948 -0.622314 1445370164 -0.433044 -0.535706 0.371948 -0.622314 1445370164 -0.433044 -0.535706 0.371948 -0.622314 1445370164 -0.433044 -0.535706 0.371948 -0.622314 1445370164 -0.433044 -0.535706 0.371948 -0.622314 1445370164 -0.433838 -0.529663 0.368958 -0.628601 1445370164 -0.433838 -0.529663 0.368958 -0.628601 1445370164 -0.433838 -0.529663 0.368958 -0.628601 1445370164 -0.433838 -0.529663 0.368958 -0.628601 1445370164 -0.433838 -0.529663 0.368958 -0.628601 1445370164 -0.433838 -0.529663 0.368958 -0.628601 1445370164 -0.433838 -0.529663 0.368958 -0.628601 1445370164 -0.419189 -0.540527 0.356079 -0.636658 1445370164 -0.419189 -0.540527 0.356079 -0.636658 1445370164 -0.419189 -0.540527 0.356079 -0.636658 1445370164 -0.419189 -0.540527 0.356079 -0.636658 1445370164 -0.419189 -0.540527 0.356079 -0.636658 1445370164 -0.419189 -0.540527 0.356079 -0.636658 1445370164 -0.415466 -0.550903 0.349060 -0.634094 1445370164 -0.415466 -0.550903 0.349060 -0.634094 1445370164 -0.415466 -0.550903 0.349060 -0.634094 1445370164 -0.415466 -0.550903 0.349060 -0.634094 1445370164 -0.415466 -0.550903 0.349060 -0.634094 1445370164 -0.415466 -0.550903 0.349060 -0.634094 1445370164 -0.415466 -0.550903 0.349060 -0.634094 1445370164 -0.411621 -0.550537 0.351990 -0.635315 1445370164 -0.411621 -0.550537 0.351990 -0.635315 1445370164 -0.411621 -0.550537 0.351990 -0.635315 1445370164 -0.411621 -0.550537 0.351990 -0.635315 1445370164 -0.411621 -0.550537 0.351990 -0.635315 1445370164 -0.402588 -0.555481 0.352539 -0.636536 1445370164 -0.402588 -0.555481 0.352539 -0.636536 1445370164 -0.402588 -0.555481 0.352539 -0.636536 1445370164 -0.402588 -0.555481 0.352539 -0.636536 1445370164 -0.402588 -0.555481 0.352539 -0.636536 1445370164 -0.402588 -0.555481 0.352539 -0.636536 1445370164 -0.397461 -0.560913 0.348145 -0.637390 1445370164 -0.397461 -0.560913 0.348145 -0.637390 1445370164 -0.397461 -0.560913 0.348145 -0.637390 1445370164 -0.397461 -0.560913 0.348145 -0.637390 1445370164 -0.397461 -0.560913 0.348145 -0.637390 1445370164 -0.397461 -0.560913 0.348145 -0.637390 1445370164 -0.397461 -0.560913 0.348145 -0.637390 1445370164 -0.398193 -0.562073 0.344910 -0.637634 1445370164 -0.398193 -0.562073 0.344910 -0.637634 1445370164 -0.398193 -0.562073 0.344910 -0.637634 1445370164 -0.398193 -0.562073 0.344910 -0.637634 1445370164 -0.398193 -0.562073 0.344910 -0.637634 1445370164 -0.398193 -0.562073 0.344910 -0.637634 1445370164 -0.401001 -0.561401 0.339661 -0.639343 1445370164 -0.401001 -0.561401 0.339661 -0.639343 1445370164 -0.401001 -0.561401 0.339661 -0.639343 1445370164 -0.401001 -0.561401 0.339661 -0.639343 1445370164 -0.401001 -0.561401 0.339661 -0.639343 1445370164 -0.401001 -0.561401 0.339661 -0.639343 1445370164 -0.401001 -0.561401 0.339661 -0.639343 1445370164 -0.404114 -0.561462 0.340271 -0.636963 1445370164 -0.404114 -0.561462 0.340271 -0.636963 1445370164 -0.404114 -0.561462 0.340271 -0.636963 1445370164 -0.404114 -0.561462 0.340271 -0.636963 1445370164 -0.404114 -0.561462 0.340271 -0.636963 1445370164 -0.404114 -0.561462 0.340271 -0.636963 1445370164 -0.406067 -0.559998 0.341064 -0.636658 1445370164 -0.406067 -0.559998 0.341064 -0.636658 1445370164 -0.406067 -0.559998 0.341064 -0.636658 1445370164 -0.406067 -0.559998 0.341064 -0.636658 1445370164 -0.406067 -0.559998 0.341064 -0.636658 1445370164 -0.406067 -0.559998 0.341064 -0.636658 1445370164 -0.406067 -0.559998 0.341064 -0.636658 1445370164 -0.409607 -0.560669 0.344055 -0.632080 1445370165 -0.409607 -0.560669 0.344055 -0.632080 1445370165 -0.409607 -0.560669 0.344055 -0.632080 1445370165 -0.409607 -0.560669 0.344055 -0.632080 1445370165 -0.409607 -0.560669 0.344055 -0.632080 1445370165 -0.409607 -0.560669 0.344055 -0.632080 1445370165 -0.425720 -0.549194 0.349609 -0.628479 1445370165 -0.425720 -0.549194 0.349609 -0.628479 1445370165 -0.425720 -0.549194 0.349609 -0.628479 1445370165 -0.425720 -0.549194 0.349609 -0.628479 1445370165 -0.425720 -0.549194 0.349609 -0.628479 1445370165 -0.425720 -0.549194 0.349609 -0.628479 1445370165 -0.432312 -0.534302 0.351196 -0.635864 1445370165 -0.432312 -0.534302 0.351196 -0.635864 1445370165 -0.432312 -0.534302 0.351196 -0.635864 1445370165 -0.432312 -0.534302 0.351196 -0.635864 1445370165 -0.432312 -0.534302 0.351196 -0.635864 1445370165 -0.432312 -0.534302 0.351196 -0.635864 1445370165 -0.432312 -0.534302 0.351196 -0.635864 1445370165 -0.421692 -0.539368 0.340698 -0.644348 1445370165 -0.421692 -0.539368 0.340698 -0.644348 1445370165 -0.421692 -0.539368 0.340698 -0.644348 1445370165 -0.421692 -0.539368 0.340698 -0.644348 1445370165 -0.421692 -0.539368 0.340698 -0.644348 1445370165 -0.421692 -0.539368 0.340698 -0.644348 1445370165 -0.421143 -0.547668 0.336487 -0.639954 1445370165 -0.421143 -0.547668 0.336487 -0.639954 1445370165 -0.421143 -0.547668 0.336487 -0.639954 1445370165 -0.421143 -0.547668 0.336487 -0.639954 1445370165 -0.422241 -0.543152 0.344910 -0.638611 1445370165 -0.422241 -0.543152 0.344910 -0.638611 1445370165 -0.422241 -0.543152 0.344910 -0.638611 1445370165 -0.422241 -0.543152 0.344910 -0.638611 1445370165 -0.422241 -0.543152 0.344910 -0.638611 1445370165 -0.422241 -0.543152 0.344910 -0.638611 1445370165 -0.422241 -0.543152 0.344910 -0.638611 1445370165 -0.416321 -0.545776 0.352173 -0.636292 1445370165 -0.416321 -0.545776 0.352173 -0.636292 1445370165 -0.416321 -0.545776 0.352173 -0.636292 1445370165 -0.416321 -0.545776 0.352173 -0.636292 1445370165 -0.416321 -0.545776 0.352173 -0.636292 1445370165 -0.416321 -0.545776 0.352173 -0.636292 1445370165 -0.414246 -0.549133 0.357056 -0.632019 1445370165 -0.414246 -0.549133 0.357056 -0.632019 1445370165 -0.414246 -0.549133 0.357056 -0.632019 1445370165 -0.414246 -0.549133 0.357056 -0.632019 1445370165 -0.414246 -0.549133 0.357056 -0.632019 1445370165 -0.414246 -0.549133 0.357056 -0.632019 1445370165 -0.412842 -0.550903 0.361267 -0.628967 1445370165 -0.412842 -0.550903 0.361267 -0.628967 1445370165 -0.412842 -0.550903 0.361267 -0.628967 1445370165 -0.412842 -0.550903 0.361267 -0.628967 1445370165 -0.412842 -0.550903 0.361267 -0.628967 1445370165 -0.412842 -0.550903 0.361267 -0.628967 1445370165 -0.412842 -0.550903 0.361267 -0.628967 1445370165 -0.414001 -0.549988 0.360168 -0.629700 1445370165 -0.414001 -0.549988 0.360168 -0.629700 1445370165 -0.414001 -0.549988 0.360168 -0.629700 1445370165 -0.414001 -0.549988 0.360168 -0.629700 1445370165 -0.414001 -0.549988 0.360168 -0.629700 1445370165 -0.414856 -0.550781 0.360168 -0.628418 1445370165 -0.414856 -0.550781 0.360168 -0.628418 1445370165 -0.414856 -0.550781 0.360168 -0.628418 1445370165 -0.414856 -0.550781 0.360168 -0.628418 1445370165 -0.414856 -0.550781 0.360168 -0.628418 1445370165 -0.414856 -0.550781 0.360168 -0.628418 1445370165 -0.412903 -0.554626 0.361267 -0.625671 1445370165 -0.412903 -0.554626 0.361267 -0.625671 1445370165 -0.412903 -0.554626 0.361267 -0.625671 1445370165 -0.412903 -0.554626 0.361267 -0.625671 1445370165 -0.412903 -0.554626 0.361267 -0.625671 1445370165 -0.412903 -0.554626 0.361267 -0.625671 1445370165 -0.413391 -0.557312 0.363342 -0.621765 1445370165 -0.413391 -0.557312 0.363342 -0.621765 1445370165 -0.413391 -0.557312 0.363342 -0.621765 1445370165 -0.413391 -0.557312 0.363342 -0.621765 1445370165 -0.413391 -0.557312 0.363342 -0.621765 1445370165 -0.413391 -0.557312 0.363342 -0.621765 1445370165 -0.421692 -0.553650 0.368408 -0.616394 1445370165 -0.421692 -0.553650 0.368408 -0.616394 1445370165 -0.421692 -0.553650 0.368408 -0.616394 1445370165 -0.421692 -0.553650 0.368408 -0.616394 1445370165 -0.421692 -0.553650 0.368408 -0.616394 1445370165 -0.421692 -0.553650 0.368408 -0.616394 1445370165 -0.421692 -0.553650 0.368408 -0.616394 1445370165 -0.441528 -0.540649 0.377319 -0.608643 1445370165 -0.441528 -0.540649 0.377319 -0.608643 1445370165 -0.441528 -0.540649 0.377319 -0.608643 1445370165 -0.441528 -0.540649 0.377319 -0.608643 1445370165 -0.441528 -0.540649 0.377319 -0.608643 1445370165 -0.441528 -0.540649 0.377319 -0.608643 1445370165 -0.441528 -0.540649 0.377319 -0.608643 1445370165 -0.445251 -0.533691 0.380127 -0.610352 1445370165 -0.445251 -0.533691 0.380127 -0.610352 1445370165 -0.445251 -0.533691 0.380127 -0.610352 1445370165 -0.445251 -0.533691 0.380127 -0.610352 1445370165 -0.445251 -0.533691 0.380127 -0.610352 1445370165 -0.445251 -0.533691 0.380127 -0.610352 1445370165 -0.445251 -0.533691 0.380127 -0.610352 1445370165 -0.447510 -0.533630 0.375854 -0.611328 1445370165 -0.447510 -0.533630 0.375854 -0.611328 1445370165 -0.447510 -0.533630 0.375854 -0.611328 1445370165 -0.447510 -0.533630 0.375854 -0.611328 1445370165 -0.447510 -0.533630 0.375854 -0.611328 1445370165 -0.446838 -0.534546 0.378479 -0.609436 1445370165 -0.446838 -0.534546 0.378479 -0.609436 1445370165 -0.446838 -0.534546 0.378479 -0.609436 1445370165 -0.446838 -0.534546 0.378479 -0.609436 1445370165 -0.446838 -0.534546 0.378479 -0.609436 1445370165 -0.446838 -0.534546 0.378479 -0.609436 1445370165 -0.446838 -0.534546 0.378479 -0.609436 1445370165 -0.438721 -0.536133 0.380493 -0.612671 1445370165 -0.438721 -0.536133 0.380493 -0.612671 1445370166 -0.438721 -0.536133 0.380493 -0.612671 1445370166 -0.438721 -0.536133 0.380493 -0.612671 1445370166 -0.438721 -0.536133 0.380493 -0.612671 1445370166 -0.438721 -0.536133 0.380493 -0.612671 1445370166 -0.434875 -0.537476 0.380188 -0.614441 1445370166 -0.434875 -0.537476 0.380188 -0.614441 1445370166 -0.434875 -0.537476 0.380188 -0.614441 1445370166 -0.434875 -0.537476 0.380188 -0.614441 1445370166 -0.434875 -0.537476 0.380188 -0.614441 1445370166 -0.434875 -0.537476 0.380188 -0.614441 1445370166 -0.430786 -0.539673 0.378113 -0.616699 1445370166 -0.430786 -0.539673 0.378113 -0.616699 1445370166 -0.430786 -0.539673 0.378113 -0.616699 1445370166 -0.430786 -0.539673 0.378113 -0.616699 1445370166 -0.430786 -0.539673 0.378113 -0.616699 1445370166 -0.430786 -0.539673 0.378113 -0.616699 1445370166 -0.427612 -0.542358 0.374695 -0.618591 1445370166 -0.427612 -0.542358 0.374695 -0.618591 1445370166 -0.427612 -0.542358 0.374695 -0.618591 1445370166 -0.427612 -0.542358 0.374695 -0.618591 1445370166 -0.427612 -0.542358 0.374695 -0.618591 1445370166 -0.427612 -0.542358 0.374695 -0.618591 1445370166 -0.427612 -0.542358 0.374695 -0.618591 1445370166 -0.425903 -0.544739 0.370239 -0.620361 1445370166 -0.425903 -0.544739 0.370239 -0.620361 1445370166 -0.425903 -0.544739 0.370239 -0.620361 1445370166 -0.425903 -0.544739 0.370239 -0.620361 1445370166 -0.425903 -0.544739 0.370239 -0.620361 1445370166 -0.425903 -0.544739 0.370239 -0.620361 1445370166 -0.420898 -0.551758 0.366455 -0.619873 1445370166 -0.420898 -0.551758 0.366455 -0.619873 1445370166 -0.420898 -0.551758 0.366455 -0.619873 1445370166 -0.420898 -0.551758 0.366455 -0.619873 1445370166 -0.420898 -0.551758 0.366455 -0.619873 1445370166 -0.420898 -0.551758 0.366455 -0.619873 1445370166 -0.420532 -0.555481 0.363220 -0.618652 1445370166 -0.420532 -0.555481 0.363220 -0.618652 1445370166 -0.420532 -0.555481 0.363220 -0.618652 1445370166 -0.420532 -0.555481 0.363220 -0.618652 1445370166 -0.420532 -0.555481 0.363220 -0.618652 1445370166 -0.420532 -0.555481 0.363220 -0.618652 1445370166 -0.423950 -0.555481 0.365540 -0.614929 1445370166 -0.423950 -0.555481 0.365540 -0.614929 1445370166 -0.423950 -0.555481 0.365540 -0.614929 1445370166 -0.423950 -0.555481 0.365540 -0.614929 1445370166 -0.423950 -0.555481 0.365540 -0.614929 1445370166 -0.423950 -0.555481 0.365540 -0.614929 1445370166 -0.436279 -0.545410 0.370483 -0.612366 1445370166 -0.436279 -0.545410 0.370483 -0.612366 1445370166 -0.436279 -0.545410 0.370483 -0.612366 1445370166 -0.436279 -0.545410 0.370483 -0.612366 1445370166 -0.436279 -0.545410 0.370483 -0.612366 1445370166 -0.436279 -0.545410 0.370483 -0.612366 1445370166 -0.444336 -0.534363 0.373657 -0.614441 1445370166 -0.444336 -0.534363 0.373657 -0.614441 1445370166 -0.444336 -0.534363 0.373657 -0.614441 1445370166 -0.444336 -0.534363 0.373657 -0.614441 1445370166 -0.444336 -0.534363 0.373657 -0.614441 1445370166 -0.444336 -0.534363 0.373657 -0.614441 1445370166 -0.444336 -0.534363 0.373657 -0.614441 1445370166 -0.440552 -0.534302 0.368530 -0.620239 1445370166 -0.440552 -0.534302 0.368530 -0.620239 1445370166 -0.440552 -0.534302 0.368530 -0.620239 1445370166 -0.440552 -0.534302 0.368530 -0.620239 1445370166 -0.440552 -0.534302 0.368530 -0.620239 1445370166 -0.440552 -0.534302 0.368530 -0.620239 1445370166 -0.441833 -0.537109 0.365295 -0.618835 1445370166 -0.441833 -0.537109 0.365295 -0.618835 1445370166 -0.441833 -0.537109 0.365295 -0.618835 1445370166 -0.441833 -0.537109 0.365295 -0.618835 1445370166 -0.441833 -0.537109 0.365295 -0.618835 1445370166 -0.441833 -0.537109 0.365295 -0.618835 1445370166 -0.441284 -0.534729 0.371338 -0.617615 1445370166 -0.441284 -0.534729 0.371338 -0.617615 1445370166 -0.441284 -0.534729 0.371338 -0.617615 1445370166 -0.441284 -0.534729 0.371338 -0.617615 1445370166 -0.441284 -0.534729 0.371338 -0.617615 1445370166 -0.441284 -0.534729 0.371338 -0.617615 1445370166 -0.441284 -0.534729 0.371338 -0.617615 1445370166 -0.433044 -0.537170 0.374268 -0.619690 1445370166 -0.433044 -0.537170 0.374268 -0.619690 1445370166 -0.433044 -0.537170 0.374268 -0.619690 1445370166 -0.433044 -0.537170 0.374268 -0.619690 1445370166 -0.433044 -0.537170 0.374268 -0.619690 1445370166 -0.433044 -0.537170 0.374268 -0.619690 1445370166 -0.427612 -0.541443 0.375000 -0.619202 1445370166 -0.427612 -0.541443 0.375000 -0.619202 1445370166 -0.427612 -0.541443 0.375000 -0.619202 1445370166 -0.427612 -0.541443 0.375000 -0.619202 1445370166 -0.427612 -0.541443 0.375000 -0.619202 1445370166 -0.427612 -0.541443 0.375000 -0.619202 1445370166 -0.426331 -0.541443 0.373840 -0.620850 1445370166 -0.426331 -0.541443 0.373840 -0.620850 1445370166 -0.426331 -0.541443 0.373840 -0.620850 1445370166 -0.426331 -0.541443 0.373840 -0.620850 1445370166 -0.426331 -0.541443 0.373840 -0.620850 1445370166 -0.426331 -0.541443 0.373840 -0.620850 1445370166 -0.426331 -0.541443 0.373840 -0.620850 1445370166 -0.426575 -0.538391 0.363708 -0.629272 1445370166 -0.426575 -0.538391 0.363708 -0.629272 1445370166 -0.426575 -0.538391 0.363708 -0.629272 1445370166 -0.426575 -0.538391 0.363708 -0.629272 1445370166 -0.426575 -0.538391 0.363708 -0.629272 1445370166 -0.426575 -0.538391 0.363708 -0.629272 1445370166 -0.426514 -0.540771 0.360962 -0.628845 1445370166 -0.426514 -0.540771 0.360962 -0.628845 1445370166 -0.426514 -0.540771 0.360962 -0.628845 1445370166 -0.426514 -0.540771 0.360962 -0.628845 1445370166 -0.426514 -0.540771 0.360962 -0.628845 1445370166 -0.426514 -0.540771 0.360962 -0.628845 1445370166 -0.426514 -0.540771 0.360962 -0.628845 1445370166 -0.422241 -0.547180 0.357666 -0.628052 1445370166 -0.422241 -0.547180 0.357666 -0.628052 1445370166 -0.422241 -0.547180 0.357666 -0.628052 1445370166 -0.422241 -0.547180 0.357666 -0.628052 1445370167 -0.422241 -0.547180 0.357666 -0.628052 1445370167 -0.422241 -0.547180 0.357666 -0.628052 1445370167 -0.419067 -0.552368 0.357788 -0.625549 1445370167 -0.419067 -0.552368 0.357788 -0.625549 1445370167 -0.419067 -0.552368 0.357788 -0.625549 1445370167 -0.419067 -0.552368 0.357788 -0.625549 1445370167 -0.419067 -0.552368 0.357788 -0.625549 1445370167 -0.419067 -0.552368 0.357788 -0.625549 1445370167 -0.421387 -0.552917 0.361938 -0.621094 1445370167 -0.421387 -0.552917 0.361938 -0.621094 1445370167 -0.421387 -0.552917 0.361938 -0.621094 1445370167 -0.421387 -0.552917 0.361938 -0.621094 1445370167 -0.421387 -0.552917 0.361938 -0.621094 1445370167 -0.421387 -0.552917 0.361938 -0.621094 1445370167 -0.432556 -0.541687 0.365601 -0.621216 1445370167 -0.432556 -0.541687 0.365601 -0.621216 1445370167 -0.432556 -0.541687 0.365601 -0.621216 1445370167 -0.432556 -0.541687 0.365601 -0.621216 1445370167 -0.432556 -0.541687 0.365601 -0.621216 1445370167 -0.432556 -0.541687 0.365601 -0.621216 1445370167 -0.432556 -0.541687 0.365601 -0.621216 1445370167 -0.434143 -0.533875 0.363892 -0.627808 1445370167 -0.434143 -0.533875 0.363892 -0.627808 1445370167 -0.434143 -0.533875 0.363892 -0.627808 1445370167 -0.434143 -0.533875 0.363892 -0.627808 1445370167 -0.434143 -0.533875 0.363892 -0.627808 1445370167 -0.434143 -0.533875 0.363892 -0.627808 1445370167 -0.427124 -0.537781 0.351807 -0.636169 1445370167 -0.427124 -0.537781 0.351807 -0.636169 1445370167 -0.427124 -0.537781 0.351807 -0.636169 1445370167 -0.427124 -0.537781 0.351807 -0.636169 1445370167 -0.427124 -0.537781 0.351807 -0.636169 1445370167 -0.427124 -0.537781 0.351807 -0.636169 1445370167 -0.429199 -0.539124 0.351501 -0.633728 1445370167 -0.429199 -0.539124 0.351501 -0.633728 1445370167 -0.429199 -0.539124 0.351501 -0.633728 1445370167 -0.429199 -0.539124 0.351501 -0.633728 1445370167 -0.429199 -0.539124 0.351501 -0.633728 1445370167 -0.429199 -0.539124 0.351501 -0.633728 1445370167 -0.429199 -0.539124 0.351501 -0.633728 1445370167 -0.424438 -0.536987 0.357666 -0.635315 1445370167 -0.424438 -0.536987 0.357666 -0.635315 1445370167 -0.424438 -0.536987 0.357666 -0.635315 1445370167 -0.424438 -0.536987 0.357666 -0.635315 1445370167 -0.424438 -0.536987 0.357666 -0.635315 1445370167 -0.411560 -0.544556 0.356140 -0.638245 1445370167 -0.411560 -0.544556 0.356140 -0.638245 1445370167 -0.411560 -0.544556 0.356140 -0.638245 1445370167 -0.411560 -0.544556 0.356140 -0.638245 1445370167 -0.411560 -0.544556 0.356140 -0.638245 1445370167 -0.411560 -0.544556 0.356140 -0.638245 1445370167 -0.411560 -0.544556 0.356140 -0.638245 1445370167 -0.406921 -0.550903 0.354614 -0.636597 1445370167 -0.406921 -0.550903 0.354614 -0.636597 1445370167 -0.406921 -0.550903 0.354614 -0.636597 1445370167 -0.406921 -0.550903 0.354614 -0.636597 1445370167 -0.406921 -0.550903 0.354614 -0.636597 1445370167 -0.406921 -0.550903 0.354614 -0.636597 1445370167 -0.405762 -0.553894 0.354553 -0.634766 1445370167 -0.405762 -0.553894 0.354553 -0.634766 1445370167 -0.405762 -0.553894 0.354553 -0.634766 1445370167 -0.405762 -0.553894 0.354553 -0.634766 1445370167 -0.405762 -0.553894 0.354553 -0.634766 1445370167 -0.405762 -0.553894 0.354553 -0.634766 1445370167 -0.409912 -0.552612 0.351929 -0.634705 1445370167 -0.409912 -0.552612 0.351929 -0.634705 1445370167 -0.409912 -0.552612 0.351929 -0.634705 1445370167 -0.409912 -0.552612 0.351929 -0.634705 1445370167 -0.409912 -0.552612 0.351929 -0.634705 1445370167 -0.409912 -0.552612 0.351929 -0.634705 1445370167 -0.409912 -0.552612 0.351929 -0.634705 1445370167 -0.412598 -0.553528 0.351990 -0.632080 1445370167 -0.412598 -0.553528 0.351990 -0.632080 1445370167 -0.412598 -0.553528 0.351990 -0.632080 1445370167 -0.412598 -0.553528 0.351990 -0.632080 1445370167 -0.412598 -0.553528 0.351990 -0.632080 1445370167 -0.412598 -0.553528 0.351990 -0.632080 1445370167 -0.411316 -0.557251 0.351379 -0.630005 1445370167 -0.411316 -0.557251 0.351379 -0.630005 1445370167 -0.411316 -0.557251 0.351379 -0.630005 1445370167 -0.411316 -0.557251 0.351379 -0.630005 1445370167 -0.411316 -0.557251 0.351379 -0.630005 1445370167 -0.411316 -0.557251 0.351379 -0.630005 1445370167 -0.410767 -0.559692 0.352356 -0.627625 1445370167 -0.410767 -0.559692 0.352356 -0.627625 1445370167 -0.410767 -0.559692 0.352356 -0.627625 1445370167 -0.410767 -0.559692 0.352356 -0.627625 1445370167 -0.410767 -0.559692 0.352356 -0.627625 1445370167 -0.410767 -0.559692 0.352356 -0.627625 1445370167 -0.410767 -0.559692 0.352356 -0.627625 1445370167 -0.416870 -0.555542 0.356750 -0.624817 1445370167 -0.416870 -0.555542 0.356750 -0.624817 1445370167 -0.416870 -0.555542 0.356750 -0.624817 1445370167 -0.416870 -0.555542 0.356750 -0.624817 1445370167 -0.416870 -0.555542 0.356750 -0.624817 1445370167 -0.416870 -0.555542 0.356750 -0.624817 1445370167 -0.416870 -0.555542 0.356750 -0.624817 1445370167 -0.428223 -0.542786 0.359619 -0.626709 1445370167 
-0.417664 -0.546692 0.352905 -0.634216 1445370168 -0.417664 -0.546692 0.352905 -0.634216 1445370168 -0.422058 -0.544067 0.357056 -0.631226 1445370168 -0.422058 -0.544067 0.357056 -0.631226 1445370168 -0.422058 -0.544067 0.357056 -0.631226 1445370168 -0.422058 -0.544067 0.357056 -0.631226 1445370168 -0.422058 -0.544067 0.357056 -0.631226 1445370168 -0.422058 -0.544067 0.357056 -0.631226 1445370168 -0.425110 -0.541992 0.360229 -0.629211 1445370168 -0.425110 -0.541992 0.360229 -0.629211 1445370168 -0.425110 -0.541992 0.360229 -0.629211 1445370168 -0.425110 -0.541992 0.360229 -0.629211 1445370168 -0.425110 -0.541992 0.360229 -0.629211 1445370168 -0.425110 -0.541992 0.360229 -0.629211 1445370168 -0.425110 -0.541992 0.360229 -0.629211 1445370168 -0.427734 -0.539917 0.360352 -0.629150 1445370168 -0.427734 -0.539917 0.360352 -0.629150 1445370168 -0.427734 -0.539917 0.360352 -0.629150 1445370168 -0.427734 -0.539917 0.360352 -0.629150 1445370168 -0.427734 -0.539917 0.360352 -0.629150 1445370168 -0.427734 -0.539917 0.360352 -0.629150 1445370168 -0.426331 -0.540222 0.359131 -0.630493 1445370168 -0.426331 -0.540222 0.359131 -0.630493 1445370168 -0.426331 -0.540222 0.359131 -0.630493 1445370168 -0.426331 -0.540222 0.359131 -0.630493 1445370168 -0.426331 -0.540222 0.359131 -0.630493 1445370168 -0.426331 -0.540222 0.359131 -0.630493 1445370168 -0.426331 -0.540222 0.359131 -0.630493 1445370168 -0.423950 -0.541992 0.358521 -0.630920 1445370168 -0.423950 -0.541992 0.358521 -0.630920 1445370168 -0.423950 -0.541992 0.358521 -0.630920 1445370168 -0.423950 -0.541992 0.358521 -0.630920 1445370168 -0.423950 -0.541992 0.358521 -0.630920 1445370168 -0.423950 -0.541992 0.358521 -0.630920 1445370168 -0.420471 -0.546204 0.358521 -0.629578 1445370168 -0.420471 -0.546204 0.358521 -0.629578 1445370168 -0.420471 -0.546204 0.358521 -0.629578 1445370168 -0.420471 -0.546204 0.358521 -0.629578 1445370168 -0.420471 -0.546204 0.358521 -0.629578 1445370168 -0.420471 -0.546204 0.358521 -0.629578 1445370168 -0.411438 -0.555908 0.358276 -0.627197 1445370168 -0.411438 -0.555908 0.358276 -0.627197 1445370168 -0.411438 -0.555908 0.358276 -0.627197 1445370168 -0.411438 -0.555908 0.358276 -0.627197 1445370168 -0.411438 -0.555908 0.358276 -0.627197 1445370168 -0.411438 -0.555908 0.358276 -0.627197 1445370168 -0.401794 -0.567932 0.356506 -0.623718 1445370168 -0.401794 -0.567932 0.356506 -0.623718 1445370168 -0.401794 -0.567932 0.356506 -0.623718 1445370168 -0.401794 -0.567932 0.356506 -0.623718 1445370168 -0.401794 -0.567932 0.356506 -0.623718 1445370168 -0.401794 -0.567932 0.356506 -0.623718 1445370168 -0.403320 -0.571411 0.355896 -0.619873 1445370168 -0.403320 -0.571411 0.355896 -0.619873 1445370168 -0.403320 -0.571411 0.355896 -0.619873 1445370168 -0.403320 -0.571411 0.355896 -0.619873 1445370168 -0.403320 -0.571411 0.355896 -0.619873 1445370168 -0.403320 -0.571411 0.355896 -0.619873 1445370168 -0.403320 -0.571411 0.355896 -0.619873 1445370168 -0.414124 -0.567627 0.360474 -0.613525 1445370168 -0.414124 -0.567627 0.360474 -0.613525 1445370168 -0.414124 -0.567627 0.360474 -0.613525 1445370168 -0.414124 -0.567627 0.360474 -0.613525 1445370168 -0.414124 -0.567627 0.360474 -0.613525 1445370168 -0.414124 -0.567627 0.360474 -0.613525 1445370168 -0.429199 -0.557800 0.367859 -0.607788 1445370168 -0.429199 -0.557800 0.367859 -0.607788 1445370168 -0.429199 -0.557800 0.367859 -0.607788 1445370168 -0.429199 -0.557800 0.367859 -0.607788 1445370168 -0.429199 -0.557800 0.367859 -0.607788 1445370168 -0.429199 -0.557800 0.367859 -0.607788 1445370168 -0.429199 -0.557800 0.367859 -0.607788 1445370168 -0.439758 -0.550171 0.376648 -0.601807 1445370168 -0.439758 -0.550171 0.376648 -0.601807 1445370168 -0.439758 -0.550171 0.376648 -0.601807 1445370168 -0.439758 -0.550171 0.376648 -0.601807 1445370168 -0.439758 -0.550171 0.376648 -0.601807 1445370168 -0.439758 -0.550171 0.376648 -0.601807 1445370169 -0.445679 -0.545166 0.384216 -0.597168 1445370169 -0.445679 -0.545166 0.384216 -0.597168 1445370169 -0.445679 -0.545166 0.384216 -0.597168 1445370169 -0.445679 -0.545166 0.384216 -0.597168 1445370169 -0.445679 -0.545166 0.384216 -0.597168 1445370169 -0.445679 -0.545166 0.384216 -0.597168 1445370169 -0.447937 -0.542297 0.389465 -0.594727 1445370169 -0.447937 -0.542297 0.389465 -0.594727 1445370169 -0.447937 -0.542297 0.389465 -0.594727 1445370169 -0.447937 -0.542297 0.389465 -0.594727 1445370169 -0.447937 -0.542297 0.389465 -0.594727 1445370169 -0.447937 -0.542297 0.389465 -0.594727 1445370169 -0.449524 -0.540100 0.393127 -0.593079 1445370169 -0.449524 -0.540100 0.393127 -0.593079 1445370169 -0.449524 -0.540100 0.393127 -0.593079 1445370169 -0.449524 -0.540100 0.393127 -0.593079 1445370169 -0.449524 -0.540100 0.393127 -0.593079 1445370169 -0.449524 -0.540100 0.393127 -0.593079 1445370169 -0.450989 -0.538208 0.394409 -0.592834 1445370169 -0.450989 -0.538208 0.394409 -0.592834 1445370169 -0.450989 -0.538208 0.394409 -0.592834 1445370169 -0.450989 -0.538208 0.394409 -0.592834 1445370169 -0.450989 -0.538208 0.394409 -0.592834 1445370169 -0.450989 -0.538208 0.394409 -0.592834 1445370169 -0.450989 -0.538208 0.394409 -0.592834 1445370169 -0.451172 -0.536804 0.394409 -0.593994 1445370169 -0.451172 -0.536804 0.394409 -0.593994 1445370169 -0.451172 -0.536804 0.394409 -0.593994 1445370169 -0.451172 -0.536804 0.394409 -0.593994 1445370169 -0.451172 -0.536804 0.394409 -0.593994 1445370169 -0.451172 -0.536804 0.394409 -0.593994 1445370169 -0.448914 -0.537048 0.393799 -0.595825 1445370169 -0.448914 -0.537048 0.393799 -0.595825 1445370169 -0.448914 -0.537048 0.393799 -0.595825 1445370169 -0.448914 -0.537048 0.393799 -0.595825 1445370169 -0.448914 -0.537048 0.393799 -0.595825 1445370169 -0.448914 -0.537048 0.393799 -0.595825 1445370169 -0.448914 -0.537048 0.393799 -0.595825 1445370169 -0.445679 -0.538452 0.391174 -0.598755 1445370169 
-0.446289 -0.542236 0.367798 -0.609619 1445370195 -0.446289 -0.542236 0.367798 -0.609619 1445370195 -0.446289 -0.542236 0.367798 -0.609619 1445370195 -0.446289 -0.542236 0.367798 -0.609619 1445370195 -0.446289 -0.542236 0.367798 -0.609619 1445370195 -0.446289 -0.542236 0.367798 -0.609619 1445370195 -0.446289 -0.542236 0.367798 -0.609619 1445370195 -0.450928 -0.536804 0.372803 -0.607910 1445370195 -0.450928 -0.536804 0.372803 -0.607910 1445370195 -0.450928 -0.536804 0.372803 -0.607910 1445370195 -0.450928 -0.536804 0.372803 -0.607910 1445370195 -0.450928 -0.536804 0.372803 -0.607910 1445370195 -0.450928 -0.536804 0.372803 -0.607910 1445370195 -0.450989 -0.532959 0.378479 -0.607727 1445370195 -0.450989 -0.532959 0.378479 -0.607727 1445370195 -0.450989 -0.532959 0.378479 -0.607727 1445370195 -0.450989 -0.532959 0.378479 -0.607727 1445370196 -0.450989 -0.532959 0.378479 -0.607727 1445370196 -0.450989 -0.532959 0.378479 -0.607727 1445370196 -0.450867 -0.528931 0.382202 -0.609070 1445370196 -0.450867 -0.528931 0.382202 -0.609070 1445370196 -0.450867 -0.528931 0.382202 -0.609070 1445370196 -0.450867 -0.528931 0.382202 -0.609070 1445370196 -0.450867 -0.528931 0.382202 -0.609070 1445370196 -0.450867 -0.528931 0.382202 -0.609070 1445370196 -0.450867 -0.528931 0.382202 -0.609070 1445370196 -0.450439 -0.528870 0.383606 -0.608582 1445370196 -0.450439 -0.528870 0.383606 -0.608582 1445370196 -0.450439 -0.528870 0.383606 -0.608582 1445370196 -0.450439 -0.528870 0.383606 -0.608582 1445370196 -0.450439 -0.528870 0.383606 -0.608582 1445370196 -0.450439 -0.528870 0.383606 -0.608582 1445370196 -0.447998 -0.528931 0.383057 -0.610596 1445370196 -0.447998 -0.528931 0.383057 -0.610596 1445370196 -0.447998 -0.528931 0.383057 -0.610596 1445370196 -0.447998 -0.528931 0.383057 -0.610596 1445370196 -0.447998 -0.528931 0.383057 -0.610596 1445370196 -0.447998 -0.528931 0.383057 -0.610596 1445370196 -0.447937 -0.525696 0.379517 -0.615662 1445370196 -0.447937 -0.525696 0.379517 -0.615662 1445370196 -0.447937 -0.525696 0.379517 -0.615662 1445370196 -0.447937 -0.525696 0.379517 -0.615662 1445370196 -0.447937 -0.525696 0.379517 -0.615662 1445370196 -0.447937 -0.525696 0.379517 -0.615662 1445370196 -0.459167 -0.519348 0.383179 -0.610474 1445370196 -0.459167 -0.519348 0.383179 -0.610474 1445370196 -0.459167 -0.519348 0.383179 -0.610474 1445370196 -0.459167 -0.519348 0.383179 -0.610474 1445370196 -0.459167 -0.519348 0.383179 -0.610474 1445370196 -0.459167 -0.519348 0.383179 -0.610474 1445370196 -0.471497 -0.509766 0.397095 -0.600159 1445370196 -0.471497 -0.509766 0.397095 -0.600159 1445370196 -0.471497 -0.509766 0.397095 -0.600159 1445370196 -0.471497 -0.509766 0.397095 -0.600159 1445370196 -0.471497 -0.509766 0.397095 -0.600159 1445370196 -0.471497 -0.509766 0.397095 -0.600159 1445370196 -0.473816 -0.510559 0.413574 -0.586426 1445370196 -0.473816 -0.510559 0.413574 -0.586426 1445370196 -0.473816 -0.510559 0.413574 -0.586426 1445370196 -0.473816 -0.510559 0.413574 -0.586426 1445370196 -0.473816 -0.510559 0.413574 -0.586426 1445370196 -0.473816 -0.510559 0.413574 -0.586426 1445370196 -0.482056 -0.510498 0.429077 -0.568298 1445370196 -0.482056 -0.510498 0.429077 -0.568298 1445370196 -0.482056 -0.510498 0.429077 -0.568298 1445370196 -0.482056 -0.510498 0.429077 -0.568298 1445370196 -0.482056 -0.510498 0.429077 -0.568298 1445370196 -0.482056 -0.510498 0.429077 -0.568298 1445370196 -0.482056 -0.510498 0.429077 -0.568298 1445370196 -0.488159 -0.507568 0.438904 -0.558044 1445370196 -0.488159 -0.507568 0.438904 -0.558044 1445370196 -0.488159 -0.507568 0.438904 -0.558044 1445370196 -0.488159 -0.507568 0.438904 -0.558044 1445370196 -0.488159 -0.507568 0.438904 -0.558044 1445370196 -0.488159 -0.507568 0.438904 -0.558044 1445370196 -0.488831 -0.505798 0.439636 -0.558594 1445370196 -0.488831 -0.505798 0.439636 -0.558594 1445370196 -0.488831 -0.505798 0.439636 -0.558594 1445370196 -0.488831 -0.505798 0.439636 -0.558594 1445370196 -0.488831 -0.505798 0.439636 -0.558594 1445370196 -0.488831 -0.505798 0.439636 -0.558594 1445370196 -0.488831 -0.505798 0.439636 -0.558594 1445370196 -0.484070 -0.507080 0.430664 -0.568420 1445370196 -0.484070 -0.507080 0.430664 -0.568420 1445370196 -0.484070 -0.507080 0.430664 -0.568420 1445370196 -0.484070 -0.507080 0.430664 -0.568420 1445370196 -0.484070 -0.507080 0.430664 -0.568420 1445370196 -0.484070 -0.507080 0.430664 -0.568420 1445370196 -0.473755 -0.516052 0.414673 -0.580872 1445370196 -0.473755 -0.516052 0.414673 -0.580872 1445370196 -0.473755 -0.516052 0.414673 -0.580872 1445370196 -0.473755 -0.516052 0.414673 -0.580872 1445370196 -0.473755 -0.516052 0.414673 -0.580872 1445370196 -0.473755 -0.516052 0.414673 -0.580872 1445370196 -0.469971 -0.524170 0.405945 -0.582825 1445370196 -0.469971 -0.524170 0.405945 -0.582825 1445370196 -0.469971 -0.524170 0.405945 -0.582825 1445370196 -0.469971 -0.524170 0.405945 -0.582825 1445370196 -0.469971 -0.524170 0.405945 -0.582825 1445370196 -0.469971 -0.524170 0.405945 -0.582825 1445370196 -0.469971 -0.524170 0.405945 -0.582825 1445370196 -0.466675 -0.526917 0.397461 -0.588806 1445370196 -0.466675 -0.526917 0.397461 -0.588806 1445370196 -0.466675 -0.526917 0.397461 -0.588806 1445370196 -0.466675 -0.526917 0.397461 -0.588806 1445370196 -0.466675 -0.526917 0.397461 -0.588806 1445370196 -0.466675 -0.526917 0.397461 -0.588806 1445370196 -0.460632 -0.526855 0.388855 -0.599243 1445370196 -0.460632 -0.526855 0.388855 -0.599243 1445370196 -0.460632 -0.526855 0.388855 -0.599243 1445370196 -0.460632 -0.526855 0.388855 -0.599243 1445370196 -0.460632 -0.526855 0.388855 -0.599243 1445370196 -0.460632 -0.526855 0.388855 -0.599243 1445370196 -0.458374 -0.525146 0.383240 -0.606079 1445370196 -0.458374 -0.525146 0.383240 -0.606079 1445370196 -0.458374 -0.525146 0.383240 -0.606079 1445370196 -0.458374 -0.525146 0.383240 -0.606079 1445370196 -0.458374 -0.525146 0.383240 -0.606079 1445370196 -0.458374 -0.525146 0.383240 -0.606079 1445370196 -0.467896 -0.517700 0.390442 -0.600586 1445370196 -0.467896 -0.517700 0.390442 -0.600586 1445370196 -0.467896 -0.517700 0.390442 -0.600586 1445370196 -0.467896 -0.517700 0.390442 -0.600586 1445370196 -0.467896 -0.517700 0.390442 -0.600586 1445370196 -0.467896 -0.517700 0.390442 -0.600586 1445370196 -0.467896 -0.517700 0.390442 -0.600586 1445370196 -0.467346 -0.516357 0.403931 -0.593201 1445370196 -0.467346 -0.516357 0.403931 -0.593201 1445370196 -0.467346 -0.516357 0.403931 -0.593201 1445370196 -0.467346 -0.516357 0.403931 -0.593201 1445370196 -0.467346 -0.516357 0.403931 -0.593201 1445370197 -0.467346 -0.516357 0.403931 -0.593201 1445370197 -0.467896 -0.519592 0.415466 -0.581909 1445370197 -0.467896 -0.519592 0.415466 -0.581909 1445370197 -0.467896 -0.519592 0.415466 -0.581909 1445370197 -0.467896 -0.519592 0.415466 -0.581909 1445370197 -0.467896 -0.519592 0.415466 -0.581909 1445370197 -0.467896 -0.519592 0.415466 -0.581909 1445370197 -0.472168 -0.520874 0.427368 -0.568481 1445370197 -0.472168 -0.520874 0.427368 -0.568481 1445370197 -0.472168 -0.520874 0.427368 -0.568481 1445370197 -0.472168 -0.520874 0.427368 -0.568481 1445370197 -0.472168 -0.520874 0.427368 -0.568481 1445370197 -0.472168 -0.520874 0.427368 -0.568481 1445370197 -0.472168 -0.520874 0.427368 -0.568481 1445370197 -0.475159 -0.517578 0.431091 -0.566223 1445370197 -0.475159 -0.517578 0.431091 -0.566223 1445370197 -0.475159 -0.517578 0.431091 -0.566223 1445370197 -0.475159 -0.517578 0.431091 -0.566223 1445370197 -0.475159 -0.517578 0.431091 -0.566223 1445370197 -0.475159 -0.517578 0.431091 -0.566223 1445370197 -0.476257 -0.515076 0.433899 -0.565430 1445370197 -0.476257 -0.515076 0.433899 -0.565430 1445370197 -0.476257 -0.515076 0.433899 -0.565430 1445370197 -0.476257 -0.515076 0.433899 -0.565430 1445370197 -0.476257 -0.515076 0.433899 -0.565430 1445370197 -0.476257 -0.515076 0.433899 -0.565430 1445370197 -0.467346 -0.517883 0.435303 -0.569153 1445370197 -0.467346 -0.517883 0.435303 -0.569153 1445370197 -0.467346 -0.517883 0.435303 -0.569153 1445370197 -0.467346 -0.517883 0.435303 -0.569153 1445370197 -0.467346 -0.517883 0.435303 -0.569153 1445370197 -0.467346 -0.517883 0.435303 -0.569153 1445370197 -0.467346 -0.517883 0.435303 -0.569153 1445370197 -0.454529 -0.523193 0.420593 -0.585510 1445370197 -0.454529 -0.523193 0.420593 -0.585510 1445370197 -0.454529 -0.523193 0.420593 -0.585510 1445370197 -0.454529 -0.523193 0.420593 -0.585510 1445370197 -0.454529 -0.523193 0.420593 -0.585510 1445370197 -0.454529 -0.523193 0.420593 -0.585510 1445370197 -0.446777 -0.531982 0.409668 -0.591309 1445370197 -0.446777 -0.531982 0.409668 -0.591309 1445370197 -0.446777 -0.531982 0.409668 -0.591309 1445370197 -0.446777 -0.531982 0.409668 -0.591309 1445370197 -0.446777 -0.531982 0.409668 -0.591309 1445370197 -0.446777 -0.531982 0.409668 -0.591309 1445370197 -0.440308 -0.536926 0.394043 -0.602173 1445370197 -0.440308 -0.536926 0.394043 -0.602173 1445370197 -0.440308 -0.536926 0.394043 -0.602173 1445370197 -0.440308 -0.536926 0.394043 -0.602173 1445370197 -0.440308 -0.536926 0.394043 -0.602173 1445370197 -0.440308 -0.536926 0.394043 -0.602173 1445370197 -0.435852 -0.537109 0.377869 -0.615479 1445370197 -0.435852 -0.537109 0.377869 -0.615479 1445370197 -0.435852 -0.537109 0.377869 -0.615479 1445370197 -0.435852 -0.537109 0.377869 -0.615479 1445370197 -0.435852 -0.537109 0.377869 -0.615479 1445370197 -0.435852 -0.537109 0.377869 -0.615479 1445370197 -0.441406 -0.533447 0.372986 -0.617676 1445370197 -0.441406 -0.533447 0.372986 -0.617676 1445370197 -0.441406 -0.533447 0.372986 -0.617676 1445370197 -0.441406 -0.533447 0.372986 -0.617676 1445370197 -0.441406 -0.533447 0.372986 -0.617676 1445370197 -0.441406 -0.533447 0.372986 -0.617676 1445370197 -0.441406 -0.533447 0.372986 -0.617676 1445370197 -0.451172 -0.527588 0.385193 -0.608093 1445370197 -0.451172 -0.527588 0.385193 -0.608093 1445370197 -0.451172 -0.527588 0.385193 -0.608093 1445370197 -0.451172 -0.527588 0.385193 -0.608093 1445370197 -0.451172 -0.527588 0.385193 -0.608093 1445370197 -0.452332 -0.525269 0.398438 -0.600708 1445370197 -0.452332 -0.525269 0.398438 -0.600708 1445370197 -0.452332 -0.525269 0.398438 -0.600708 1445370197 -0.452332 -0.525269 0.398438 -0.600708 1445370197 -0.452332 -0.525269 0.398438 -0.600708 1445370197 -0.452332 -0.525269 0.398438 -0.600708 1445370197 -0.456238 -0.526611 0.410828 -0.588074 1445370197 -0.456238 -0.526611 0.410828 -0.588074 1445370197 -0.456238 -0.526611 0.410828 -0.588074 1445370197 -0.456238 -0.526611 0.410828 -0.588074 1445370197 -0.456238 -0.526611 0.410828 -0.588074 1445370197 -0.464966 -0.522400 0.421509 -0.577332 1445370197 -0.464966 -0.522400 0.421509 -0.577332 1445370197 -0.464966 -0.522400 0.421509 -0.577332 1445370197 -0.464966 -0.522400 0.421509 -0.577332 1445370197 -0.464966 -0.522400 0.421509 -0.577332 1445370197 -0.464966 -0.522400 0.421509 -0.577332 1445370197 -0.464966 -0.522400 0.421509 -0.577332 1445370197 -0.467834 -0.520691 0.423157 -0.575378 1445370197 -0.467834 -0.520691 0.423157 -0.575378 1445370197 -0.467834 -0.520691 0.423157 -0.575378 1445370197 -0.467834 -0.520691 0.423157 -0.575378 1445370197 -0.467834 -0.520691 0.423157 -0.575378 1445370197 -0.467834 -0.520691 0.423157 -0.575378 1445370197 -0.463989 -0.522339 0.423645 -0.576599 1445370197 -0.463989 -0.522339 0.423645 -0.576599 1445370197 -0.463989 -0.522339 0.423645 -0.576599 1445370197 -0.463989 -0.522339 0.423645 -0.576599 1445370197 -0.463989 -0.522339 0.423645 -0.576599 1445370197 -0.463989 -0.522339 0.423645 -0.576599 1445370197 -0.457703 -0.523621 0.413757 -0.587524 1445370197 -0.457703 -0.523621 0.413757 -0.587524 1445370197 -0.457703 -0.523621 0.413757 -0.587524 1445370197 -0.457703 -0.523621 0.413757 -0.587524 1445370197 -0.457703 -0.523621 0.413757 -0.587524 1445370197 -0.457703 -0.523621 0.413757 -0.587524 1445370197 -0.452942 -0.529724 0.404968 -0.591858 1445370197 -0.452942 -0.529724 0.404968 -0.591858 1445370197 -0.452942 -0.529724 0.404968 -0.591858 1445370197 -0.452942 -0.529724 0.404968 -0.591858 1445370197 -0.452942 -0.529724 0.404968 -0.591858 1445370197 -0.452942 -0.529724 0.404968 -0.591858 1445370198 -0.447205 -0.535034 0.393005 -0.599487 1445370198 -0.447205 -0.535034 0.393005 -0.599487 1445370198 -0.447205 -0.535034 0.393005 -0.599487 1445370198 -0.447205 -0.535034 0.393005 -0.599487 1445370198 -0.447205 -0.535034 0.393005 -0.599487 1445370198 -0.443054 -0.534302 0.379883 -0.611511 1445370198 -0.443054 -0.534302 0.379883 -0.611511 1445370198 -0.443054 -0.534302 0.379883 -0.611511 1445370198 -0.443054 -0.534302 0.379883 -0.611511 1445370198 -0.443054 -0.534302 0.379883 -0.611511 1445370198 -0.443054 -0.534302 0.379883 -0.611511 1445370198 -0.443054 -0.533875 0.369690 -0.618103 1445370198 -0.443054 -0.533875 0.369690 -0.618103 1445370198 -0.443054 -0.533875 0.369690 -0.618103 1445370198 -0.443054 -0.533875 0.369690 -0.618103 1445370198 -0.443054 -0.533875 0.369690 -0.618103 1445370198 -0.443054 -0.533875 0.369690 -0.618103 1445370198 -0.455688 -0.526184 0.376160 -0.611572 1445370198 -0.455688 -0.526184 0.376160 -0.611572 1445370198 -0.455688 -0.526184 0.376160 -0.611572 1445370198 -0.455688 -0.526184 0.376160 -0.611572 1445370198 -0.455688 -0.526184 0.376160 -0.611572 1445370198 -0.459961 -0.523315 0.391541 -0.601135 1445370198 -0.459961 -0.523315 0.391541 -0.601135 1445370198 -0.459961 -0.523315 0.391541 -0.601135 1445370198 -0.459961 -0.523315 0.391541 -0.601135 1445370198 -0.459961 -0.523315 0.391541 -0.601135 1445370198 -0.459961 -0.523315 0.391541 -0.601135 1445370198 -0.462158 -0.525452 0.400818 -0.591370 1445370198 -0.462158 -0.525452 0.400818 -0.591370 1445370198 -0.462158 -0.525452 0.400818 -0.591370 1445370198 -0.462158 -0.525452 0.400818 -0.591370 1445370198 -0.462158 -0.525452 0.400818 -0.591370 1445370198 -0.468201 -0.522217 0.409912 -0.583191 1445370198 -0.468201 -0.522217 0.409912 -0.583191 1445370198 -0.468201 -0.522217 0.409912 -0.583191 1445370198 -0.468201 -0.522217 0.409912 -0.583191 1445370198 -0.468201 -0.522217 0.409912 -0.583191 1445370198 -0.468201 -0.522217 0.409912 -0.583191 1445370198 -0.467346 -0.520325 0.416748 -0.580750 1445370198 -0.467346 -0.520325 0.416748 -0.580750 1445370198 -0.467346 -0.520325 0.416748 -0.580750 1445370198 -0.467346 -0.520325 0.416748 -0.580750 1445370198 -0.467346 -0.520325 0.416748 -0.580750 1445370198 -0.467346 -0.520325 0.416748 -0.580750 1445370198 -0.467346 -0.520325 0.416748 -0.580750 1445370198 -0.458679 -0.524170 0.422852 -0.579773 1445370198 -0.458679 -0.524170 0.422852 -0.579773 1445370198 -0.458679 -0.524170 0.422852 -0.579773 1445370198 -0.458679 -0.524170 0.422852 -0.579773 1445370198 -0.458679 -0.524170 0.422852 -0.579773 1445370198 -0.458679 -0.524170 0.422852 -0.579773 1445370198 -0.453064 -0.523926 0.413513 -0.591064 1445370198 -0.453064 -0.523926 0.413513 -0.591064 1445370198 -0.453064 -0.523926 0.413513 -0.591064 1445370198 -0.453064 -0.523926 0.413513 -0.591064 1445370198 -0.453064 -0.523926 0.413513 -0.591064 1445370198 -0.453064 -0.523926 0.413513 -0.591064 1445370198 -0.448120 -0.529907 0.407104 -0.593933 1445370198 -0.448120 -0.529907 0.407104 -0.593933 1445370198 -0.448120 -0.529907 0.407104 -0.593933 1445370198 -0.448120 -0.529907 0.407104 -0.593933 1445370198 -0.448120 -0.529907 0.407104 -0.593933 1445370198 -0.448120 -0.529907 0.407104 -0.593933 1445370198 -0.445496 -0.534119 0.401672 -0.595825 1445370198 -0.445496 -0.534119 0.401672 -0.595825 1445370198 -0.445496 -0.534119 0.401672 -0.595825 1445370198 -0.445496 -0.534119 0.401672 -0.595825 1445370198 -0.445496 -0.534119 0.401672 -0.595825 1445370198 -0.443542 -0.532776 0.393555 -0.603821 1445370198 -0.443542 -0.532776 0.393555 -0.603821 1445370198 -0.443542 -0.532776 0.393555 -0.603821 1445370198 -0.443542 -0.532776 0.393555 -0.603821 1445370198 -0.443542 -0.532776 0.393555 -0.603821 1445370198 -0.443542 -0.532776 0.393555 -0.603821 1445370198 -0.445374 -0.528015 0.387634 -0.610413 1445370198 -0.445374 -0.528015 0.387634 -0.610413 1445370198 -0.445374 -0.528015 0.387634 -0.610413 1445370198 -0.445374 -0.528015 0.387634 -0.610413 1445370198 -0.445374 -0.528015 0.387634 -0.610413 1445370198 -0.445374 -0.528015 0.387634 -0.610413 1445370198 -0.453186 -0.523071 0.390747 -0.606934 1445370198 -0.453186 -0.523071 0.390747 -0.606934 1445370198 -0.453186 -0.523071 0.390747 -0.606934 1445370198 -0.453186 -0.523071 0.390747 -0.606934 1445370198 -0.453186 -0.523071 0.390747 -0.606934 1445370198 -0.453186 -0.523071 0.390747 -0.606934 1445370198 -0.454346 -0.520935 0.400024 -0.601868 1445370198 -0.454346 -0.520935 0.400024 -0.601868 1445370198 -0.454346 -0.520935 0.400024 -0.601868 1445370198 -0.454346 -0.520935 0.400024 -0.601868 1445370198 -0.454346 -0.520935 0.400024 -0.601868 1445370198 -0.454346 -0.520935 0.400024 -0.601868 1445370198 -0.450684 -0.525696 0.402954 -0.598572 1445370198 -0.450684 -0.525696 0.402954 -0.598572 1445370198 -0.450684 -0.525696 0.402954 -0.598572 1445370198 -0.450684 -0.525696 0.402954 -0.598572 1445370198 -0.450684 -0.525696 0.402954 -0.598572 1445370198 -0.450684 -0.525696 0.402954 -0.598572 1445370198 -0.456299 -0.526794 0.406311 -0.590942 1445370198 -0.456299 -0.526794 0.406311 -0.590942 1445370198 -0.456299 -0.526794 0.406311 -0.590942 1445370198 -0.456299 -0.526794 0.406311 -0.590942 1445370198 -0.456299 -0.526794 0.406311 -0.590942 1445370198 -0.460144 -0.525024 0.408569 -0.588074 1445370198 -0.460144 -0.525024 0.408569 -0.588074 1445370199 -0.460144 -0.525024 0.408569 -0.588074 1445370199 -0.460144 -0.525024 0.408569 -0.588074 1445370199 -0.460144 -0.525024 0.408569 -0.588074 1445370199 -0.460144 -0.525024 0.408569 -0.588074 1445370199 -0.458557 -0.523499 0.410095 -0.589600 1445370199 -0.458557 -0.523499 0.410095 -0.589600 1445370199 -0.458557 -0.523499 0.410095 -0.589600 1445370199 -0.458557 -0.523499 0.410095 -0.589600 1445370199 -0.458557 -0.523499 0.410095 -0.589600 1445370199 -0.453857 -0.524658 0.413818 -0.589539 1445370199 -0.453857 -0.524658 0.413818 -0.589539 1445370199 -0.453857 -0.524658 0.413818 -0.589539 1445370199 -0.453857 -0.524658 0.413818 -0.589539 1445370199 -0.453857 -0.524658 0.413818 -0.589539 1445370199 -0.453857 -0.524658 0.413818 -0.589539 1445370199 -0.454346 -0.523376 0.403870 -0.597168 1445370199 -0.454346 -0.523376 0.403870 -0.597168 1445370199 -0.454346 -0.523376 0.403870 -0.597168 1445370199 -0.454346 -0.523376 0.403870 -0.597168 1445370199 -0.454346 -0.523376 0.403870 -0.597168 1445370199 -0.454346 -0.523376 0.403870 -0.597168 1445370199 -0.452698 -0.528442 0.399231 -0.597046 1445370199 -0.452698 -0.528442 0.399231 -0.597046 1445370199 -0.452698 -0.528442 0.399231 -0.597046 1445370199 -0.452698 -0.528442 0.399231 -0.597046 1445370199 -0.452698 -0.528442 0.399231 -0.597046 1445370199 -0.452698 -0.528442 0.399231 -0.597046 1445370199 -0.450195 -0.531433 0.391846 -0.601196 1445370199 -0.450195 -0.531433 0.391846 -0.601196 1445370199 -0.450195 -0.531433 0.391846 -0.601196 1445370199 -0.450195 -0.531433 0.391846 -0.601196 1445370199 -0.450195 -0.531433 0.391846 -0.601196 1445370199 -0.450195 -0.531433 0.391846 -0.601196 1445370199 -0.448181 -0.530212 0.385498 -0.607849 1445370199 -0.448181 -0.530212 0.385498 -0.607849 1445370199 -0.448181 -0.530212 0.385498 -0.607849 1445370199 -0.448181 -0.530212 0.385498 -0.607849 1445370199 -0.448181 -0.530212 0.385498 -0.607849 1445370199 -0.448181 -0.530212 0.385498 -0.607849 1445370199 -0.450806 -0.525635 0.382385 -0.611816 1445370199 -0.450806 -0.525635 0.382385 -0.611816 1445370199 -0.450806 -0.525635 0.382385 -0.611816 1445370199 -0.450806 -0.525635 0.382385 -0.611816 1445370199 -0.450806 -0.525635 0.382385 -0.611816 1445370199 -0.450806 -0.525635 0.382385 -0.611816 1445370199 -0.450806 -0.525635 0.382385 -0.611816 1445370199 -0.460083 -0.518311 0.391418 -0.605408 1445370199 -0.460083 -0.518311 0.391418 -0.605408 1445370199 -0.460083 -0.518311 0.391418 -0.605408 1445370199 -0.460083 -0.518311 0.391418 -0.605408 1445370199 -0.460083 -0.518311 0.391418 -0.605408 1445370199 -0.460083 -0.518311 0.391418 -0.605408 1445370199 -0.460571 -0.515686 0.403748 -0.599182 1445370199 -0.460571 -0.515686 0.403748 -0.599182 1445370199 -0.460571 -0.515686 0.403748 -0.599182 1445370199 -0.460571 -0.515686 0.403748 -0.599182 1445370199 -0.460571 -0.515686 0.403748 -0.599182 1445370199 -0.460571 -0.515686 0.403748 -0.599182 1445370199 -0.457214 -0.517883 0.409851 -0.595703 1445370199 -0.457214 -0.517883 0.409851 -0.595703 1445370199 -0.457214 -0.517883 0.409851 -0.595703 1445370199 -0.457214 -0.517883 0.409851 -0.595703 1445370199 -0.457214 -0.517883 0.409851 -0.595703 1445370199 -0.457214 -0.517883 0.409851 -0.595703 1445370199 -0.458130 -0.519531 0.412292 -0.591797 1445370199 -0.458130 -0.519531 0.412292 -0.591797 1445370199 -0.458130 -0.519531 0.412292 -0.591797 1445370199 -0.458130 -0.519531 0.412292 -0.591797 1445370199 -0.458130 -0.519531 0.412292 -0.591797 1445370199 -0.458130 -0.519531 0.412292 -0.591797 1445370199 -0.458130 -0.519531 0.412292 -0.591797 1445370199 -0.458069 -0.520752 0.409180 -0.592957 1445370199 -0.458069 -0.520752 0.409180 -0.592957 1445370199 -0.458069 -0.520752 0.409180 -0.592957 1445370199 -0.458069 -0.520752 0.409180 -0.592957 1445370199 -0.455994 -0.521240 0.408203 -0.594849 1445370199 -0.455994 -0.521240 0.408203 -0.594849 1445370199 -0.455994 -0.521240 0.408203 -0.594849 1445370199 -0.455994 -0.521240 0.408203 -0.594849 1445370199 -0.455994 -0.521240 0.408203 -0.594849 1445370199 -0.447693 -0.524780 0.401306 -0.602600 1445370199 -0.447693 -0.524780 0.401306 -0.602600 1445370199 -0.447693 -0.524780 0.401306 -0.602600 1445370199 -0.447693 -0.524780 0.401306 -0.602600 1445370199 -0.447693 -0.524780 0.401306 -0.602600 1445370199 -0.447693 -0.524780 0.401306 -0.602600 1445370199 -0.442078 -0.529175 0.392090 -0.609009 1445370199 -0.442078 -0.529175 0.392090 -0.609009 1445370199 -0.442078 -0.529175 0.392090 -0.609009 1445370199 -0.442078 -0.529175 0.392090 -0.609009 1445370199 -0.442078 -0.529175 0.392090 -0.609009 1445370199 -0.442078 -0.529175 0.392090 -0.609009 1445370199 -0.437195 -0.535400 0.385742 -0.611145 1445370199 -0.437195 -0.535400 0.385742 -0.611145 1445370199 -0.437195 -0.535400 0.385742 -0.611145 1445370199 -0.437195 -0.535400 0.385742 -0.611145 1445370199 -0.437195 -0.535400 0.385742 -0.611145 1445370199 -0.437195 -0.535400 0.385742 -0.611145 1445370199 -0.437195 -0.535400 0.385742 -0.611145 1445370199 -0.435791 -0.536072 0.376770 -0.617126 1445370199 -0.435791 -0.536072 0.376770 -0.617126 1445370199 -0.435791 -0.536072 0.376770 -0.617126 1445370199 -0.435791 -0.536072 0.376770 -0.617126 1445370199 -0.435791 -0.536072 0.376770 -0.617126 1445370199 -0.435791 -0.536072 0.376770 -0.617126 1445370199 -0.437561 -0.531738 0.369629 -0.623901 1445370199 -0.437561 -0.531738 0.369629 -0.623901 1445370200 -0.437561 -0.531738 0.369629 -0.623901 1445370200 -0.437561 -0.531738 0.369629 -0.623901 1445370200 -0.437561 -0.531738 0.369629 -0.623901 1445370200 -0.445862 -0.525024 0.370605 -0.623108 1445370200 -0.445862 -0.525024 0.370605 -0.623108 1445370200 -0.445862 -0.525024 0.370605 -0.623108 1445370200 -0.445862 -0.525024 0.370605 -0.623108 1445370200 -0.445862 -0.525024 0.370605 -0.623108 1445370200 -0.445862 -0.525024 0.370605 -0.623108 1445370200 -0.454102 -0.516663 0.382874 -0.616699 1445370200 -0.454102 -0.516663 0.382874 -0.616699 1445370200 -0.454102 -0.516663 0.382874 -0.616699 1445370200 -0.454102 -0.516663 0.382874 -0.616699 1445370200 -0.454102 -0.516663 0.382874 -0.616699 1445370200 -0.454102 -0.516663 0.382874 -0.616699 1445370200 -0.447327 -0.519531 0.392029 -0.613525 1445370200 -0.447327 -0.519531 0.392029 -0.613525 1445370200 -0.447327 -0.519531 0.392029 -0.613525 1445370200 -0.447327 -0.519531 0.392029 -0.613525 1445370200 -0.447327 -0.519531 0.392029 -0.613525 1445370200 -0.447327 -0.519531 0.392029 -0.613525 1445370200 -0.443481 -0.524597 0.394226 -0.610535 1445370200 -0.443481 -0.524597 0.394226 -0.610535 1445370200 -0.443481 -0.524597 0.394226 -0.610535 1445370200 -0.443481 -0.524597 0.394226 -0.610535 1445370200 -0.443481 -0.524597 0.394226 -0.610535 1445370200 -0.443481 -0.524597 0.394226 -0.610535 1445370200 -0.446411 -0.527771 0.398865 -0.602600 1445370200 -0.446411 -0.527771 0.398865 -0.602600 1445370200 -0.446411 -0.527771 0.398865 -0.602600 1445370200 -0.446411 -0.527771 0.398865 -0.602600 1445370200 -0.446411 -0.527771 0.398865 -0.602600 1445370200 -0.446411 -0.527771 0.398865 -0.602600 1445370200 -0.448181 -0.527405 0.402771 -0.598999 1445370200 -0.448181 -0.527405 0.402771 -0.598999 1445370200 -0.448181 -0.527405 0.402771 -0.598999 1445370200 -0.448181 -0.527405 0.402771 -0.598999 1445370200 -0.448181 -0.527405 0.402771 -0.598999 1445370200 -0.448181 -0.527405 0.402771 -0.598999 1445370200 -0.450378 -0.524963 0.406189 -0.597229 1445370200 -0.450378 -0.524963 0.406189 -0.597229 1445370200 -0.450378 -0.524963 0.406189 -0.597229 1445370200 -0.450378 -0.524963 0.406189 -0.597229 1445370200 -0.450378 -0.524963 0.406189 -0.597229 1445370200 -0.450378 -0.524963 0.406189 -0.597229 1445370200 -0.443787 -0.528809 0.411133 -0.595337 1445370200 -0.443787 -0.528809 0.411133 -0.595337 1445370200 -0.443787 -0.528809 0.411133 -0.595337 1445370200 -0.443787 -0.528809 0.411133 -0.595337 1445370200 -0.443787 -0.528809 0.411133 -0.595337 1445370200 -0.443787 -0.528809 0.411133 -0.595337 1445370200 -0.440857 -0.526978 0.401062 -0.605896 1445370200 -0.440857 -0.526978 0.401062 -0.605896 1445370200 -0.440857 -0.526978 0.401062 -0.605896 1445370200 -0.440857 -0.526978 0.401062 -0.605896 1445370200 -0.440857 -0.526978 0.401062 -0.605896 1445370200 -0.440857 -0.526978 0.401062 -0.605896 1445370200 -0.434692 -0.535828 0.400085 -0.603271 1445370200 -0.434692 -0.535828 0.400085 -0.603271 1445370200 -0.434692 -0.535828 0.400085 -0.603271 1445370200 -0.434692 -0.535828 0.400085 -0.603271 1445370200 -0.434692 -0.535828 0.400085 -0.603271 1445370200 -0.434692 -0.535828 0.400085 -0.603271 1445370200 -0.432556 -0.537598 0.391479 -0.608826 1445370200 -0.432556 -0.537598 0.391479 -0.608826 1445370200 -0.432556 -0.537598 0.391479 -0.608826 1445370200 -0.436584 -0.533020 0.388245 -0.612122 1445370200 -0.436584 -0.533020 0.388245 -0.612122 1445370200 -0.436584 -0.533020 0.388245 -0.612122 1445370200 -0.436584 -0.533020 0.388245 -0.612122 1445370200 -0.436584 -0.533020 0.388245 -0.612122 1445370200 -0.436584 -0.533020 0.388245 -0.612122 1445370200 -0.437805 -0.529419 0.385742 -0.615906 1445370200 -0.437805 -0.529419 0.385742 -0.615906 1445370200 -0.437805 -0.529419 0.385742 -0.615906 1445370200 -0.437805 -0.529419 0.385742 -0.615906 1445370200 -0.442383 -0.525879 0.389038 -0.613586 1445370200 -0.442383 -0.525879 0.389038 -0.613586 1445370200 -0.442383 -0.525879 0.389038 -0.613586 1445370200 -0.442383 -0.525879 0.389038 -0.613586 1445370200 -0.442383 -0.525879 0.389038 -0.613586 1445370200 -0.442383 -0.525879 0.389038 -0.613586 1445370200 -0.441101 -0.527161 0.395630 -0.609192 1445370200 -0.441101 -0.527161 0.395630 -0.609192 1445370200 -0.441101 -0.527161 0.395630 -0.609192 1445370200 -0.441101 -0.527161 0.395630 -0.609192 1445370200 -0.441101 -0.527161 0.395630 -0.609192 1445370200 -0.441101 -0.527161 0.395630 -0.609192 1445370200 -0.441284 -0.530396 0.400513 -0.603027 1445370200 -0.441284 -0.530396 0.400513 -0.603027 1445370200 -0.441284 -0.530396 0.400513 -0.603027 1445370200 -0.441284 -0.530396 0.400513 -0.603027 1445370200 -0.441284 -0.530396 0.400513 -0.603027 1445370200 -0.448364 -0.530579 0.409668 -0.591370 1445370200 -0.448364 -0.530579 0.409668 -0.591370 1445370200 -0.448364 -0.530579 0.409668 -0.591370 1445370200 -0.448364 -0.530579 0.409668 -0.591370 1445370200 -0.448364 -0.530579 0.409668 -0.591370 1445370200 -0.448364 -0.530579 0.409668 -0.591370 1445370200 -0.455627 -0.526428 0.418762 -0.583130 1445370200 -0.455627 -0.526428 0.418762 -0.583130 1445370200 -0.455627 -0.526428 0.418762 -0.583130 1445370200 -0.455627 -0.526428 0.418762 -0.583130 1445370201 -0.455627 -0.526428 0.418762 -0.583130 1445370201 -0.455627 -0.526428 0.418762 -0.583130 1445370201 -0.458557 -0.523315 0.426270 -0.578125 1445370201 -0.458557 -0.523315 0.426270 -0.578125 1445370201 -0.458557 -0.523315 0.426270 -0.578125 1445370201 -0.458557 -0.523315 0.426270 -0.578125 1445370201 -0.458557 -0.523315 0.426270 -0.578125 1445370201 -0.450073 -0.525574 0.421204 -0.586426 1445370201 
-0.433777 -0.539551 0.392395 -0.605652 1445370204 -0.433777 -0.539551 0.392395 -0.605652 1445370204 -0.433777 -0.539551 0.392395 -0.605652 1445370204 -0.433777 -0.539551 0.392395 -0.605652 1445370204 -0.433777 -0.539551 0.392395 -0.605652 1445370204 -0.433777 -0.539551 0.392395 -0.605652 1445370204 -0.433777 -0.539551 0.392395 -0.605652 1445370204 -0.434692 -0.537781 0.394226 -0.605408 1445370204 -0.434692 -0.537781 0.394226 -0.605408 1445370204 -0.434692 -0.537781 0.394226 -0.605408 1445370204 -0.434692 -0.537781 0.394226 -0.605408 1445370204 -0.434692 -0.537781 0.394226 -0.605408 1445370204 -0.434692 -0.537781 0.394226 -0.605408 1445370204 -0.434692 -0.537781 0.394226 -0.605408 1445370204 -0.434021 -0.536438 0.394470 -0.606873 1445370204 -0.434021 -0.536438 0.394470 -0.606873 1445370204 -0.434021 -0.536438 0.394470 -0.606873 1445370204 -0.434021 -0.536438 0.394470 -0.606873 1445370204 -0.434021 -0.536438 0.394470 -0.606873 1445370204 -0.434021 -0.536438 0.394470 -0.606873 1445370204 -0.431152 -0.536377 0.392334 -0.610352 1445370204 -0.431152 -0.536377 0.392334 -0.610352 1445370204 -0.431152 -0.536377 0.392334 -0.610352 1445370204 -0.431152 -0.536377 0.392334 -0.610352 1445370204 -0.427246 -0.537598 0.387756 -0.614990 1445370204 -0.427246 -0.537598 0.387756 -0.614990 1445370204 -0.427246 -0.537598 0.387756 -0.614990 1445370204 -0.427246 -0.537598 0.387756 -0.614990 1445370204 -0.427246 -0.537598 0.387756 -0.614990 1445370204 -0.427246 -0.537598 0.387756 -0.614990 1445370204 -0.424988 -0.538147 0.382080 -0.619568 1445370204 -0.424988 -0.538147 0.382080 -0.619568 1445370204 -0.424988 -0.538147 0.382080 -0.619568 1445370204 -0.424988 -0.538147 0.382080 -0.619568 1445370204 -0.424988 -0.538147 0.382080 -0.619568 1445370204 -0.424988 -0.538147 0.382080 -0.619568 1445370204 -0.424988 -0.538147 0.382080 -0.619568 1445370204 -0.422852 -0.540283 0.378906 -0.621094 1445370204 -0.422852 -0.540283 0.378906 -0.621094 1445370204 -0.422852 -0.540283 0.378906 -0.621094 1445370204 -0.422852 -0.540283 0.378906 -0.621094 1445370204 -0.422852 -0.540283 0.378906 -0.621094 1445370204 -0.422852 -0.540283 0.378906 -0.621094 1445370204 -0.421753 -0.541504 0.377686 -0.621582 1445370204 -0.421753 -0.541504 0.377686 -0.621582 1445370204 -0.421753 -0.541504 0.377686 -0.621582 1445370204 -0.421753 -0.541504 0.377686 -0.621582 1445370204 -0.421753 -0.541504 0.377686 -0.621582 1445370204 -0.419556 -0.542725 0.376587 -0.622620 1445370204 -0.419556 -0.542725 0.376587 -0.622620 1445370204 -0.419556 -0.542725 0.376587 -0.622620 1445370204 -0.419556 -0.542725 0.376587 -0.622620 1445370204 -0.419556 -0.542725 0.376587 -0.622620 1445370204 -0.419556 -0.542725 0.376587 -0.622620 1445370204 -0.419556 -0.542725 0.376587 -0.622620 1445370204 -0.417053 -0.543762 0.376709 -0.623352 1445370204 -0.417053 -0.543762 0.376709 -0.623352 1445370204 -0.417053 -0.543762 0.376709 -0.623352 1445370204 -0.417053 -0.543762 0.376709 -0.623352 1445370204 -0.417053 -0.543762 0.376709 -0.623352 1445370204 -0.417053 -0.543762 0.376709 -0.623352 1445370204 -0.411865 -0.545593 0.374634 -0.626404 1445370204 -0.411865 -0.545593 0.374634 -0.626404 1445370204 -0.411865 -0.545593 0.374634 -0.626404 1445370204 -0.411865 -0.545593 0.374634 -0.626404 1445370204 -0.411865 -0.545593 0.374634 -0.626404 1445370204 -0.411865 -0.545593 0.374634 -0.626404 1445370204 -0.405762 -0.548462 0.367920 -0.631836 1445370204 -0.405762 -0.548462 0.367920 -0.631836 1445370204 -0.405762 -0.548462 0.367920 -0.631836 1445370205 -0.405762 -0.548462 0.367920 -0.631836 1445370205 -0.405762 -0.548462 0.367920 -0.631836 1445370205 -0.405762 -0.548462 0.367920 -0.631836 1445370205 -0.405762 -0.548462 0.367920 -0.631836 1445370205 -0.403748 -0.552734 0.364990 -0.631104 1445370205 -0.403748 -0.552734 0.364990 -0.631104 1445370205 -0.403748 -0.552734 0.364990 -0.631104 1445370205 -0.403748 -0.552734 0.364990 -0.631104 1445370205 -0.403748 -0.552734 0.364990 -0.631104 1445370205 -0.403748 -0.552734 0.364990 -0.631104 1445370205 -0.403748 -0.552734 0.364990 -0.631104 1445370205 -0.404968 -0.553589 0.362061 -0.631287 1445370205 -0.404968 -0.553589 0.362061 -0.631287 1445370205 -0.404968 -0.553589 0.362061 -0.631287 1445370205 -0.404968 -0.553589 0.362061 -0.631287 1445370205 -0.404968 -0.553589 0.362061 -0.631287 1445370205 -0.404968 -0.553589 0.362061 -0.631287 1445370205 -0.404968 -0.553589 0.362061 -0.631287 1445370205 -0.412537 -0.549011 0.363403 -0.629639 1445370205 -0.412537 -0.549011 0.363403 -0.629639 1445370205 -0.412537 -0.549011 0.363403 -0.629639 1445370205 -0.412537 -0.549011 0.363403 -0.629639 1445370205 -0.412537 -0.549011 0.363403 -0.629639 1445370205 -0.412537 -0.549011 0.363403 -0.629639 1445370205 -0.422424 -0.542725 0.369202 -0.625122 1445370205 -0.422424 -0.542725 0.369202 -0.625122 1445370205 -0.422424 -0.542725 0.369202 -0.625122 1445370205 -0.422424 -0.542725 0.369202 -0.625122 1445370205 -0.422424 -0.542725 0.369202 -0.625122 1445370205 -0.422424 -0.542725 0.369202 -0.625122 1445370205 -0.425354 -0.538635 0.371277 -0.625488 1445370205 -0.425354 -0.538635 0.371277 -0.625488 1445370205 -0.425354 -0.538635 0.371277 -0.625488 1445370205 -0.425354 -0.538635 0.371277 -0.625488 1445370205 -0.425354 -0.538635 0.371277 -0.625488 1445370205 -0.425354 -0.538635 0.371277 -0.625488 1445370205 -0.425354 -0.538635 0.371277 -0.625488 1445370205 -0.417053 -0.543701 0.362427 -0.631775 1445370205 -0.417053 -0.543701 0.362427 -0.631775 1445370205 -0.417053 -0.543701 0.362427 -0.631775 1445370205 -0.417053 -0.543701 0.362427 -0.631775 1445370205 -0.417053 -0.543701 0.362427 -0.631775 1445370205 -0.417053 -0.543701 0.362427 -0.631775 1445370205 -0.407349 -0.552063 0.358459 -0.633179 1445370205 -0.407349 -0.552063 0.358459 -0.633179 1445370205 -0.407349 -0.552063 0.358459 -0.633179 1445370205 -0.407349 -0.552063 0.358459 -0.633179 1445370205 -0.407349 -0.552063 0.358459 -0.633179 1445370205 -0.407349 -0.552063 0.358459 -0.633179 1445370205 -0.395508 -0.556458 0.357056 -0.637573 1445370205 -0.395508 -0.556458 0.357056 -0.637573 1445370205 -0.395508 -0.556458 0.357056 -0.637573 1445370205 -0.395508 -0.556458 0.357056 -0.637573 1445370205 -0.395508 -0.556458 0.357056 -0.637573 1445370205 -0.395508 -0.556458 0.357056 -0.637573 1445370205 -0.395508 -0.556458 0.357056 -0.637573 1445370205 -0.382996 -0.562317 0.354309 -0.641541 1445370205 -0.382996 -0.562317 0.354309 -0.641541 1445370205 -0.382996 -0.562317 0.354309 -0.641541 1445370205 -0.382996 -0.562317 0.354309 -0.641541 1445370205 -0.382996 -0.562317 0.354309 -0.641541 1445370205 -0.376587 -0.568237 0.349915 -0.642578 1445370205 -0.376587 -0.568237 0.349915 -0.642578 1445370205 -0.376587 -0.568237 0.349915 -0.642578 1445370205 -0.376587 -0.568237 0.349915 -0.642578 1445370205 -0.376587 -0.568237 0.349915 -0.642578 1445370205 -0.376587 -0.568237 0.349915 -0.642578 1445370205 -0.382080 -0.567505 0.351868 -0.638916 1445370205 -0.382080 -0.567505 0.351868 -0.638916 1445370205 -0.382080 -0.567505 0.351868 -0.638916 1445370205 -0.382080 -0.567505 0.351868 -0.638916 1445370205 -0.382080 -0.567505 0.351868 -0.638916 1445370205 -0.382080 -0.567505 0.351868 -0.638916 1445370205 -0.382080 -0.567505 0.351868 -0.638916 1445370205 -0.385925 -0.564148 0.356934 -0.636780 1445370205 -0.385925 -0.564148 0.356934 -0.636780 1445370205 -0.385925 -0.564148 0.356934 -0.636780 1445370205 -0.385925 -0.564148 0.356934 -0.636780 1445370205 -0.385925 -0.564148 0.356934 -0.636780 1445370205 -0.385925 -0.564148 0.356934 -0.636780 1445370205 -0.389343 -0.559814 0.361145 -0.636108 1445370205 -0.389343 -0.559814 0.361145 -0.636108 1445370205 -0.389343 -0.559814 0.361145 -0.636108 1445370205 -0.389343 -0.559814 0.361145 -0.636108 1445370205 -0.389343 -0.559814 0.361145 -0.636108 1445370205 -0.389343 -0.559814 0.361145 -0.636108 1445370205 -0.396179 -0.555725 0.367615 -0.631775 1445370205 -0.396179 -0.555725 0.367615 -0.631775 1445370205 -0.396179 -0.555725 0.367615 -0.631775 1445370205 -0.396179 -0.555725 0.367615 -0.631775 1445370205 -0.396179 -0.555725 0.367615 -0.631775 1445370205 -0.396179 -0.555725 0.367615 -0.631775 1445370205 -0.410645 -0.545532 0.373108 -0.628174 1445370205 -0.410645 -0.545532 0.373108 -0.628174 1445370205 -0.410645 -0.545532 0.373108 -0.628174 1445370205 -0.410645 -0.545532 0.373108 -0.628174 1445370205 -0.410645 -0.545532 0.373108 -0.628174 1445370205 -0.410645 -0.545532 0.373108 -0.628174 1445370205 -0.410645 -0.545532 0.373108 -0.628174 1445370205 -0.412903 -0.539856 0.373413 -0.631409 1445370205 -0.412903 -0.539856 0.373413 -0.631409 1445370205 -0.412903 -0.539856 0.373413 -0.631409 1445370205 -0.412903 -0.539856 0.373413 -0.631409 1445370205 -0.412903 -0.539856 0.373413 -0.631409 1445370205 -0.412903 -0.539856 0.373413 -0.631409 1445370205 -0.409119 -0.544189 0.364746 -0.635254 1445370205 -0.409119 -0.544189 0.364746 -0.635254 1445370205 -0.409119 -0.544189 0.364746 -0.635254 1445370205 -0.409119 -0.544189 0.364746 -0.635254 1445370205 -0.409119 -0.544189 0.364746 -0.635254 1445370205 -0.409119 -0.544189 0.364746 -0.635254 1445370205 -0.409302 -0.546875 0.363037 -0.633728 1445370205 -0.409302 -0.546875 0.363037 -0.633728 1445370205 -0.409302 -0.546875 0.363037 -0.633728 1445370205 -0.409302 -0.546875 0.363037 -0.633728 1445370206 -0.409302 -0.546875 0.363037 -0.633728 1445370206 -0.409302 -0.546875 0.363037 -0.633728 1445370206 -0.401001 -0.552368 0.362549 -0.634583 1445370206 -0.401001 -0.552368 0.362549 -0.634583 1445370206 -0.401001 -0.552368 0.362549 -0.634583 1445370206 -0.401001 -0.552368 0.362549 -0.634583 1445370206 -0.401001 -0.552368 0.362549 -0.634583 1445370206 -0.401001 -0.552368 0.362549 -0.634583 1445370206 -0.401001 -0.552368 0.362549 -0.634583 1445370206 -0.392578 -0.560730 0.359131 -0.634460 1445370206 -0.392578 -0.560730 0.359131 -0.634460 1445370206 -0.392578 -0.560730 0.359131 -0.634460 1445370206 -0.392578 -0.560730 0.359131 -0.634460 1445370206 -0.392578 -0.560730 0.359131 -0.634460 1445370206 -0.392578 -0.560730 0.359131 -0.634460 1445370206 -0.390198 -0.566162 0.359741 -0.630798 1445370206 -0.390198 -0.566162 0.359741 -0.630798 1445370206 -0.390198 -0.566162 0.359741 -0.630798 1445370206 -0.390198 -0.566162 0.359741 -0.630798 1445370206 -0.390198 -0.566162 0.359741 -0.630798 1445370206 -0.390198 -0.566162 0.359741 -0.630798 1445370206 -0.392395 -0.565613 0.358948 -0.630310 1445370206 -0.392395 -0.565613 0.358948 -0.630310 1445370206 -0.392395 -0.565613 0.358948 -0.630310 1445370206 -0.392395 -0.565613 0.358948 -0.630310 1445370206 -0.392395 -0.565613 0.358948 -0.630310 1445370206 -0.392395 -0.565613 0.358948 -0.630310 1445370206 -0.394226 -0.563171 0.362061 -0.629578 1445370206 -0.394226 -0.563171 0.362061 -0.629578 1445370206 -0.394226 -0.563171 0.362061 -0.629578 1445370206 -0.394226 -0.563171 0.362061 -0.629578 1445370206 -0.394226 -0.563171 0.362061 -0.629578 1445370206 -0.394226 -0.563171 0.362061 -0.629578 1445370206 -0.394226 -0.563171 0.362061 -0.629578 1445370206 -0.397095 -0.558960 0.363647 -0.630676 1445370206 -0.397095 -0.558960 0.363647 -0.630676 1445370206 -0.397095 -0.558960 0.363647 -0.630676 1445370206 -0.397095 -0.558960 0.363647 -0.630676 1445370206 -0.397095 -0.558960 0.363647 -0.630676 1445370206 -0.397095 -0.558960 0.363647 -0.630676 1445370206 -0.397095 -0.558960 0.363647 -0.630676 1445370206 -0.409302 -0.550476 0.367981 -0.627808 1445370206 -0.409302 -0.550476 0.367981 -0.627808 1445370206 -0.409302 -0.550476 0.367981 -0.627808 1445370206 -0.409302 -0.550476 0.367981 -0.627808 1445370206 -0.409302 -0.550476 0.367981 -0.627808 1445370206 -0.409302 -0.550476 0.367981 -0.627808 1445370206 -0.420837 -0.539795 0.367554 -0.629700 1445370206 -0.420837 -0.539795 0.367554 -0.629700 1445370206 -0.420837 -0.539795 0.367554 -0.629700 1445370206 -0.420837 -0.539795 0.367554 -0.629700 1445370206 -0.420837 -0.539795 0.367554 -0.629700 1445370206 -0.420837 -0.539795 0.367554 -0.629700 1445370206 -0.418884 -0.539490 0.360535 -0.635254 1445370206 -0.418884 -0.539490 0.360535 -0.635254 1445370206 -0.418884 -0.539490 0.360535 -0.635254 1445370206 -0.418884 -0.539490 0.360535 -0.635254 1445370206 -0.418884 -0.539490 0.360535 -0.635254 1445370206 -0.418884 -0.539490 0.360535 -0.635254 1445370206 -0.415833 -0.546143 0.355835 -0.634277 1445370206 -0.415833 -0.546143 0.355835 -0.634277 1445370206 -0.415833 -0.546143 0.355835 -0.634277 1445370206 -0.415833 -0.546143 0.355835 -0.634277 1445370206 -0.415833 -0.546143 0.355835 -0.634277 1445370206 -0.415833 -0.546143 0.355835 -0.634277 1445370206 -0.415833 -0.546143 0.355835 -0.634277 1445370206 -0.411865 -0.551880 0.358582 -0.630310 1445370206 -0.411865 -0.551880 0.358582 -0.630310 1445370206 -0.411865 -0.551880 0.358582 -0.630310 1445370206 -0.411865 -0.551880 0.358582 -0.630310 1445370206 -0.411865 -0.551880 0.358582 -0.630310 1445370206 -0.411865 -0.551880 0.358582 -0.630310 1445370206 -0.402283 -0.560913 0.362793 -0.626099 1445370206 -0.402283 -0.560913 0.362793 -0.626099 1445370206 -0.402283 -0.560913 0.362793 -0.626099 1445370206 -0.402283 -0.560913 0.362793 -0.626099 1445370206 -0.402283 -0.560913 0.362793 -0.626099 1445370206 -0.402283 -0.560913 0.362793 -0.626099 1445370206 -0.389099 -0.570984 0.361694 -0.625977 1445370206 -0.389099 -0.570984 0.361694 -0.625977 1445370206 -0.389099 -0.570984 0.361694 -0.625977 1445370206 -0.389099 -0.570984 0.361694 -0.625977 1445370206 -0.389099 -0.570984 0.361694 -0.625977 1445370206 -0.389099 -0.570984 0.361694 -0.625977 1445370206 -0.379883 -0.578308 0.353149 -0.629761 1445370206 -0.379883 -0.578308 0.353149 -0.629761 1445370206 -0.379883 -0.578308 0.353149 -0.629761 1445370206 -0.379883 -0.578308 0.353149 -0.629761 1445370206 -0.379883 -0.578308 0.353149 -0.629761 1445370206 -0.379883 -0.578308 0.353149 -0.629761 1445370206 -0.385742 -0.576111 0.352295 -0.628723 1445370206 -0.385742 -0.576111 0.352295 -0.628723 1445370206 -0.385742 -0.576111 0.352295 -0.628723 1445370206 -0.385742 -0.576111 0.352295 -0.628723 1445370206 -0.385742 -0.576111 0.352295 -0.628723 1445370206 -0.385742 -0.576111 0.352295 -0.628723 1445370206 -0.398621 -0.567383 0.358704 -0.625000 1445370206 -0.398621 -0.567383 0.358704 -0.625000 1445370206 -0.398621 -0.567383 0.358704 -0.625000 1445370206 -0.398621 -0.567383 0.358704 -0.625000 1445370206 -0.398621 -0.567383 0.358704 -0.625000 1445370206 -0.398621 -0.567383 0.358704 -0.625000 1445370206 -0.398621 -0.567383 0.358704 -0.625000 1445370206 -0.414124 -0.554932 0.365601 -0.622070 1445370206 -0.414124 -0.554932 0.365601 -0.622070 1445370206 -0.414124 -0.554932 0.365601 -0.622070 1445370206 -0.414124 -0.554932 0.365601 -0.622070 1445370206 -0.414124 -0.554932 0.365601 -0.622070 1445370206 -0.414124 -0.554932 0.365601 -0.622070 1445370206 -0.434143 -0.537048 0.372070 -0.620300 1445370206 -0.434143 -0.537048 0.372070 -0.620300 1445370206 -0.434143 -0.537048 0.372070 -0.620300 1445370206 -0.434143 -0.537048 0.372070 -0.620300 1445370206 -0.434143 -0.537048 0.372070 -0.620300 1445370207 -0.434143 -0.537048 0.372070 -0.620300 1445370207 -0.444153 -0.523865 0.373657 -0.623535 1445370207 -0.444153 -0.523865 0.373657 -0.623535 1445370207 -0.444153 -0.523865 0.373657 -0.623535 1445370207 -0.444153 -0.523865 0.373657 -0.623535 1445370207 -0.444153 -0.523865 0.373657 -0.623535 1445370207 -0.444153 -0.523865 0.373657 -0.623535 1445370207 -0.436035 -0.528076 0.363403 -0.631714 1445370207 -0.436035 -0.528076 0.363403 -0.631714 1445370207 -0.436035 -0.528076 0.363403 -0.631714 1445370207 -0.436035 -0.528076 0.363403 -0.631714 1445370207 -0.436035 -0.528076 0.363403 -0.631714 1445370207 -0.436035 -0.528076 0.363403 -0.631714 1445370207 -0.427551 -0.540222 0.355591 -0.631592 1445370207 -0.427551 -0.540222 0.355591 -0.631592 1445370207 -0.427551 -0.540222 0.355591 -0.631592 1445370207 -0.427551 -0.540222 0.355591 -0.631592 1445370207 -0.427551 -0.540222 0.355591 -0.631592 1445370207 -0.427551 -0.540222 0.355591 -0.631592 1445370207 -0.427551 -0.540222 0.355591 -0.631592 1445370207 -0.417542 -0.549866 0.354736 -0.630554 1445370207 -0.417542 -0.549866 0.354736 -0.630554 1445370207 -0.417542 -0.549866 0.354736 -0.630554 1445370207 -0.417542 -0.549866 0.354736 -0.630554 1445370207 -0.417542 -0.549866 0.354736 -0.630554 1445370207 -0.417542 -0.549866 0.354736 -0.630554 1445370207 -0.400696 -0.561523 0.350891 -0.633301 1445370207 -0.400696 -0.561523 0.350891 -0.633301 1445370207 -0.400696 -0.561523 0.350891 -0.633301 1445370207 -0.400696 -0.561523 0.350891 -0.633301 1445370207 -0.400696 -0.561523 0.350891 -0.633301 1445370207 -0.400696 -0.561523 0.350891 -0.633301 1445370207 -0.391357 -0.570251 0.343689 -0.635315 1445370207 -0.391357 -0.570251 0.343689 -0.635315 1445370207 -0.391357 -0.570251 0.343689 -0.635315 1445370207 -0.391357 -0.570251 0.343689 -0.635315 1445370207 -0.391357 -0.570251 0.343689 -0.635315 1445370207 -0.391357 -0.570251 0.343689 -0.635315 1445370207 -0.391357 -0.570251 0.343689 -0.635315 1445370207 -0.392761 -0.571594 0.337952 -0.636292 1445370207 -0.392761 -0.571594 0.337952 -0.636292 1445370207 -0.392761 -0.571594 0.337952 -0.636292 1445370207 -0.392761 -0.571594 0.337952 -0.636292 1445370207 -0.392761 -0.571594 0.337952 -0.636292 1445370207 -0.392761 -0.571594 0.337952 -0.636292 1445370207 -0.401306 -0.566711 0.342224 -0.633057 1445370207 -0.401306 -0.566711 0.342224 -0.633057 1445370207 -0.401306 -0.566711 0.342224 -0.633057 1445370207 -0.401306 -0.566711 0.342224 -0.633057 1445370207 -0.401306 -0.566711 0.342224 -0.633057 1445370207 -0.401306 -0.566711 0.342224 -0.633057 1445370207 -0.401306 -0.566711 0.342224 -0.633057 1445370207 -0.401733 -0.563538 0.346802 -0.633118 1445370207 -0.401733 -0.563538 0.346802 -0.633118 1445370207 -0.401733 -0.563538 0.346802 -0.633118 1445370207 -0.401733 -0.563538 0.346802 -0.633118 1445370207 -0.401733 -0.563538 0.346802 -0.633118 1445370207 -0.401733 -0.563538 0.346802 -0.633118 1445370207 -0.406921 -0.557495 0.352051 -0.632263 1445370207 -0.406921 -0.557495 0.352051 -0.632263 1445370207 -0.406921 -0.557495 0.352051 -0.632263 1445370207 -0.406921 -0.557495 0.352051 -0.632263 1445370207 -0.406921 -0.557495 0.352051 -0.632263 1445370207 -0.406921 -0.557495 0.352051 -0.632263 1445370207 -0.420898 -0.543335 0.354431 -0.634094 1445370207 -0.420898 -0.543335 0.354431 -0.634094 1445370207 -0.420898 -0.543335 0.354431 -0.634094 1445370207 -0.420898 -0.543335 0.354431 -0.634094 1445370207 -0.420898 -0.543335 0.354431 -0.634094 1445370207 -0.420898 -0.543335 0.354431 -0.634094 1445370207 -0.423828 -0.534912 0.349854 -0.641846 1445370207 -0.423828 -0.534912 0.349854 -0.641846 1445370207 -0.423828 -0.534912 0.349854 -0.641846 1445370207 -0.423828 -0.534912 0.349854 -0.641846 1445370207 -0.423828 -0.534912 0.349854 -0.641846 1445370207 -0.423828 -0.534912 0.349854 -0.641846 1445370207 -0.413269 -0.544128 0.339661 -0.646423 1445370207 -0.413269 -0.544128 0.339661 -0.646423 1445370207 -0.413269 -0.544128 0.339661 -0.646423 1445370207 -0.413269 -0.544128 0.339661 -0.646423 1445370207 -0.413269 -0.544128 0.339661 -0.646423 1445370207 -0.413269 -0.544128 0.339661 -0.646423 1445370207 -0.413269 -0.544128 0.339661 -0.646423 1445370207 -0.405518 -0.553589 0.337036 -0.644653 1445370207 -0.405518 -0.553589 0.337036 -0.644653 1445370207 -0.405518 -0.553589 0.337036 -0.644653 1445370207 -0.405518 -0.553589 0.337036 -0.644653 1445370207 -0.405518 -0.553589 0.337036 -0.644653 1445370207 -0.405518 -0.553589 0.337036 -0.644653 1445370207 -0.391663 -0.564941 0.338135 -0.642822 1445370207 -0.391663 -0.564941 0.338135 -0.642822 1445370207 -0.391663 -0.564941 0.338135 -0.642822 1445370207 -0.391663 -0.564941 0.338135 -0.642822 1445370207 -0.391663 -0.564941 0.338135 -0.642822 1445370207 -0.391663 -0.564941 0.338135 -0.642822 1445370207 -0.376953 -0.577759 0.332703 -0.643005 1445370207 -0.376953 -0.577759 0.332703 -0.643005 1445370207 -0.376953 -0.577759 0.332703 -0.643005 1445370207 -0.376953 -0.577759 0.332703 -0.643005 1445370207 -0.376953 -0.577759 0.332703 -0.643005 1445370207 -0.376953 -0.577759 0.332703 -0.643005 1445370207 -0.376953 -0.577759 0.332703 -0.643005 1445370207 -0.363647 -0.589844 0.323730 -0.644287 1445370207 -0.363647 -0.589844 0.323730 -0.644287 1445370207 -0.363647 -0.589844 0.323730 -0.644287 1445370207 -0.363647 -0.589844 0.323730 -0.644287 1445370207 -0.363647 -0.589844 0.323730 -0.644287 1445370207 -0.363647 -0.589844 0.323730 -0.644287 1445370207 -0.370911 -0.587219 0.321594 -0.643616 1445370207 -0.370911 -0.587219 0.321594 -0.643616 1445370207 -0.370911 -0.587219 0.321594 -0.643616 1445370207 -0.370911 -0.587219 0.321594 -0.643616 1445370207 -0.370911 -0.587219 0.321594 -0.643616 1445370207 -0.370911 -0.587219 0.321594 -0.643616 1445370208 -0.389099 -0.576050 0.327881 -0.639832 1445370208 -0.389099 -0.576050 0.327881 -0.639832 1445370208 -0.389099 -0.576050 0.327881 -0.639832 1445370208 -0.389099 -0.576050 0.327881 -0.639832 1445370208 -0.389099 -0.576050 0.327881 -0.639832 1445370208 -0.389099 -0.576050 0.327881 -0.639832 1445370208 -0.401855 -0.564514 0.335205 -0.638367 1445370208 -0.401855 -0.564514 0.335205 -0.638367 1445370208 -0.401855 -0.564514 0.335205 -0.638367 1445370208 -0.401855 -0.564514 0.335205 -0.638367 1445370208 -0.401855 -0.564514 0.335205 -0.638367 1445370208 -0.401855 -0.564514 0.335205 -0.638367 1445370208 -0.420593 -0.547791 0.342834 -0.636841 1445370208 -0.420593 -0.547791 0.342834 -0.636841 1445370208 -0.420593 -0.547791 0.342834 -0.636841 1445370208 -0.420593 -0.547791 0.342834 -0.636841 1445370208 -0.420593 -0.547791 0.342834 -0.636841 1445370208 -0.420593 -0.547791 0.342834 -0.636841 1445370208 -0.420593 -0.547791 0.342834 -0.636841 1445370208 -0.430542 -0.535217 0.348083 -0.638062 1445370208 -0.430542 -0.535217 0.348083 -0.638062 1445370208 -0.430542 -0.535217 0.348083 -0.638062 1445370208 -0.430542 -0.535217 0.348083 -0.638062 1445370208 -0.430542 -0.535217 0.348083 -0.638062 1445370208 -0.430542 -0.535217 0.348083 -0.638062 1445370208 -0.422180 -0.539063 0.343933 -0.642639 1445370208 -0.422180 -0.539063 0.343933 -0.642639 1445370208 -0.422180 -0.539063 0.343933 -0.642639 1445370208 -0.422180 -0.539063 0.343933 -0.642639 1445370208 -0.422180 -0.539063 0.343933 -0.642639 1445370208 -0.422180 -0.539063 0.343933 -0.642639 1445370208 -0.422180 -0.539063 0.343933 -0.642639 1445370208 -0.415039 -0.548462 0.339172 -0.641846 1445370208 -0.415039 -0.548462 0.339172 -0.641846 1445370208 -0.415039 -0.548462 0.339172 -0.641846 1445370208 -0.415039 -0.548462 0.339172 -0.641846 1445370208 -0.415039 -0.548462 0.339172 -0.641846 1445370208 -0.415039 -0.548462 0.339172 -0.641846 1445370208 -0.406189 -0.554321 0.343689 -0.640076 1445370208 -0.406189 -0.554321 0.343689 -0.640076 1445370208 -0.406189 -0.554321 0.343689 -0.640076 1445370208 -0.406189 -0.554321 0.343689 -0.640076 1445370208 -0.406189 -0.554321 0.343689 -0.640076 1445370208 -0.406189 -0.554321 0.343689 -0.640076 1445370208 -0.406189 -0.554321 0.343689 -0.640076 1445370208 -0.393738 -0.562195 0.343140 -0.641296 1445370208 -0.393738 -0.562195 0.343140 -0.641296 1445370208 -0.393738 -0.562195 0.343140 -0.641296 1445370208 -0.393738 -0.562195 0.343140 -0.641296 1445370208 -0.393738 -0.562195 0.343140 -0.641296 1445370208 -0.393738 -0.562195 0.343140 -0.641296 1445370208 -0.384338 -0.572449 0.343689 -0.637634 1445370208 -0.384338 -0.572449 0.343689 -0.637634 1445370208 -0.384338 -0.572449 0.343689 -0.637634 1445370208 -0.384338 -0.572449 0.343689 -0.637634 1445370208 -0.384338 -0.572449 0.343689 -0.637634 1445370208 -0.384338 -0.572449 0.343689 -0.637634 1445370208 -0.382263 -0.574646 0.336487 -0.640747 1445370208 -0.382263 -0.574646 0.336487 -0.640747 1445370208 -0.382263 -0.574646 0.336487 -0.640747 1445370208 -0.382263 -0.574646 0.336487 -0.640747 1445370208 -0.382263 -0.574646 0.336487 -0.640747 1445370208 -0.382263 -0.574646 0.336487 -0.640747 1445370208 -0.382263 -0.574646 0.336487 -0.640747 1445370208 -0.386902 -0.575195 0.339172 -0.635986 1445370208 -0.386902 -0.575195 0.339172 -0.635986 1445370208 -0.386902 -0.575195 0.339172 -0.635986 1445370208 -0.386902 -0.575195 0.339172 -0.635986 1445370208 -0.386902 -0.575195 0.339172 -0.635986 1445370208 -0.386902 -0.575195 0.339172 -0.635986 1445370208 -0.393982 -0.570190 0.341003 -0.635132 1445370208 -0.393982 -0.570190 0.341003 -0.635132 1445370208 -0.393982 -0.570190 0.341003 -0.635132 1445370208 -0.393982 -0.570190 0.341003 -0.635132 1445370208 -0.393982 -0.570190 0.341003 -0.635132 1445370208 -0.393982 -0.570190 0.341003 -0.635132 1445370208 -0.406372 -0.561401 0.348083 -0.631409 1445370208 -0.406372 -0.561401 0.348083 -0.631409 1445370208 -0.406372 -0.561401 0.348083 -0.631409 1445370208 -0.406372 -0.561401 0.348083 -0.631409 1445370208 -0.406372 -0.561401 0.348083 -0.631409 1445370208 -0.406372 -0.561401 0.348083 -0.631409 1445370208 -0.406372 -0.561401 0.348083 -0.631409 1445370208 -0.419495 -0.548523 0.355896 -0.629761 1445370208 -0.419495 -0.548523 0.355896 -0.629761 1445370208 -0.419495 -0.548523 0.355896 -0.629761 1445370208 -0.419495 -0.548523 0.355896 -0.629761 1445370208 -0.419495 -0.548523 0.355896 -0.629761 1445370208 -0.419495 -0.548523 0.355896 -0.629761 1445370208 -0.418518 -0.542969 0.358704 -0.633606 1445370208 -0.418518 -0.542969 0.358704 -0.633606 1445370208 -0.418518 -0.542969 0.358704 -0.633606 1445370208 -0.418518 -0.542969 0.358704 -0.633606 1445370208 -0.418518 -0.542969 0.358704 -0.633606 1445370208 -0.418518 -0.542969 0.358704 -0.633606 1445370208 -0.412598 -0.546875 0.349976 -0.638977 1445370208 -0.412598 -0.546875 0.349976 -0.638977 1445370208 -0.412598 -0.546875 0.349976 -0.638977 1445370208 -0.412598 -0.546875 0.349976 -0.638977 1445370208 -0.412598 -0.546875 0.349976 -0.638977 1445370208 -0.412598 -0.546875 0.349976 -0.638977 1445370208 -0.413391 -0.550354 0.347351 -0.636902 1445370208 -0.413391 -0.550354 0.347351 -0.636902 1445370208 -0.413391 -0.550354 0.347351 -0.636902 1445370208 -0.413391 -0.550354 0.347351 -0.636902 1445370208 -0.413391 -0.550354 0.347351 -0.636902 1445370208 -0.413391 -0.550354 0.347351 -0.636902 1445370208 -0.407166 -0.553711 0.352051 -0.635376 1445370208 -0.407166 -0.553711 0.352051 -0.635376 1445370208 -0.407166 -0.553711 0.352051 -0.635376 1445370208 -0.407166 -0.553711 0.352051 -0.635376 1445370208 -0.407166 -0.553711 0.352051 -0.635376 1445370208 -0.407166 -0.553711 0.352051 -0.635376 1445370208 -0.396667 -0.560669 0.350403 -0.636841 1445370208 -0.396667 -0.560669 0.350403 -0.636841 1445370209 -0.396667 -0.560669 0.350403 -0.636841 1445370209 -0.396667 -0.560669 0.350403 -0.636841 1445370209 -0.396667 -0.560669 0.350403 -0.636841 1445370209 -0.396667 -0.560669 0.350403 -0.636841 1445370209 -0.396667 -0.560669 0.350403 -0.636841 1445370209 -0.391479 -0.567505 0.348145 -0.635254 1445370209 -0.391479 -0.567505 0.348145 -0.635254 1445370209 -0.391479 -0.567505 0.348145 -0.635254 1445370209 -0.391479 -0.567505 0.348145 -0.635254 1445370209 -0.391479 -0.567505 0.348145 -0.635254 1445370209 -0.391479 -0.567505 0.348145 -0.635254 1445370209 -0.391296 -0.569641 0.342163 -0.636719 1445370209 -0.391296 -0.569641 0.342163 -0.636719 1445370209 -0.391296 -0.569641 0.342163 -0.636719 1445370209 -0.391296 -0.569641 0.342163 -0.636719 1445370209 -0.391296 -0.569641 0.342163 -0.636719 1445370209 -0.391296 -0.569641 0.342163 -0.636719 1445370209 -0.391296 -0.569641 0.342163 -0.636719 1445370209 -0.395142 -0.569275 0.341919 -0.634827 1445370209 -0.395142 -0.569275 0.341919 -0.634827 1445370209 -0.395142 -0.569275 0.341919 -0.634827 1445370209 -0.395142 -0.569275 0.341919 -0.634827 1445370209 -0.395142 -0.569275 0.341919 -0.634827 1445370209 -0.395142 -0.569275 0.341919 -0.634827 1445370209 -0.395142 -0.569275 0.341919 -0.634827 1445370209 -0.400391 -0.566467 0.343811 -0.633057 1445370209 -0.400391 -0.566467 0.343811 -0.633057 1445370209 -0.400391 -0.566467 0.343811 -0.633057 1445370209 -0.400391 -0.566467 0.343811 -0.633057 1445370209 -0.400391 -0.566467 0.343811 -0.633057 1445370209 -0.400391 -0.566467 0.343811 -0.633057 1445370209 -0.408875 -0.562073 0.348450 -0.628906 1445370209 -0.408875 -0.562073 0.348450 -0.628906 1445370209 -0.408875 -0.562073 0.348450 -0.628906 1445370209 -0.408875 -0.562073 0.348450 -0.628906 1445370209 -0.408875 -0.562073 0.348450 -0.628906 1445370209 -0.408875 -0.562073 0.348450 -0.628906 1445370209 -0.408875 -0.562073 0.348450 -0.628906 1445370209 -0.423401 -0.551392 0.354858 -0.625183 1445370209 
-0.421143 -0.545593 0.378906 -0.617615 1445370212 -0.421143 -0.545593 0.378906 -0.617615 1445370212 -0.421143 -0.545593 0.378906 -0.617615 1445370212 -0.421143 -0.545593 0.378906 -0.617615 1445370212 -0.419189 -0.548340 0.379089 -0.616394 1445370212 -0.419189 -0.548340 0.379089 -0.616394 1445370212 -0.419189 -0.548340 0.379089 -0.616394 1445370212 -0.419189 -0.548340 0.379089 -0.616394 1445370212 -0.419189 -0.548340 0.379089 -0.616394 1445370212 -0.419189 -0.548340 0.379089 -0.616394 1445370212 -0.419312 -0.548950 0.379944 -0.615234 1445370212 -0.419312 -0.548950 0.379944 -0.615234 1445370212 -0.419312 -0.548950 0.379944 -0.615234 1445370212 -0.419312 -0.548950 0.379944 -0.615234 1445370212 -0.419312 -0.548950 0.379944 -0.615234 1445370212 -0.419312 -0.548950 0.379944 -0.615234 1445370212 -0.420959 -0.547363 0.381714 -0.614441 1445370212 -0.420959 -0.547363 0.381714 -0.614441 1445370212 -0.420959 -0.547363 0.381714 -0.614441 1445370212 -0.420959 -0.547363 0.381714 -0.614441 1445370212 -0.420959 -0.547363 0.381714 -0.614441 1445370212 -0.420959 -0.547363 0.381714 -0.614441 1445370212 -0.424011 -0.540955 0.383728 -0.616760 1445370212 -0.424011 -0.540955 0.383728 -0.616760 1445370212 -0.424011 -0.540955 0.383728 -0.616760 1445370212 -0.424011 -0.540955 0.383728 -0.616760 1445370212 -0.424011 -0.540955 0.383728 -0.616760 1445370212 -0.424011 -0.540955 0.383728 -0.616760 1445370212 -0.424011 -0.540955 0.383728 -0.616760 1445370212 -0.422729 -0.537109 0.389221 -0.617554 1445370212 -0.422729 -0.537109 0.389221 -0.617554 1445370212 -0.422729 -0.537109 0.389221 -0.617554 1445370212 -0.422729 -0.537109 0.389221 -0.617554 1445370212 -0.422729 -0.537109 0.389221 -0.617554 1445370212 -0.422729 -0.537109 0.389221 -0.617554 1445370212 -0.419434 -0.534973 0.391479 -0.620239 1445370212 -0.419434 -0.534973 0.391479 -0.620239 1445370212 -0.419434 -0.534973 0.391479 -0.620239 1445370212 -0.419434 -0.534973 0.391479 -0.620239 1445370212 -0.416260 -0.537842 0.389404 -0.621155 1445370212 -0.416260 -0.537842 0.389404 -0.621155 1445370212 -0.416260 -0.537842 0.389404 -0.621155 1445370212 -0.416260 -0.537842 0.389404 -0.621155 1445370212 -0.416260 -0.537842 0.389404 -0.621155 1445370212 -0.415894 -0.538574 0.387268 -0.622131 1445370212 -0.415894 -0.538574 0.387268 -0.622131 1445370212 -0.415894 -0.538574 0.387268 -0.622131 1445370212 -0.415894 -0.538574 0.387268 -0.622131 1445370212 -0.415894 -0.538574 0.387268 -0.622131 1445370212 -0.415894 -0.538574 0.387268 -0.622131 1445370212 -0.415894 -0.538574 0.387268 -0.622131 1445370212 -0.416809 -0.533020 0.381104 -0.630127 1445370212 -0.416809 -0.533020 0.381104 -0.630127 1445370212 -0.416809 -0.533020 0.381104 -0.630127 1445370212 -0.416809 -0.533020 0.381104 -0.630127 1445370212 -0.416809 -0.533020 0.381104 -0.630127 1445370212 -0.416809 -0.533020 0.381104 -0.630127 1445370212 -0.421997 -0.526794 0.376953 -0.634338 1445370212 -0.421997 -0.526794 0.376953 -0.634338 1445370212 -0.421997 -0.526794 0.376953 -0.634338 1445370212 -0.421997 -0.526794 0.376953 -0.634338 1445370212 -0.434631 -0.519897 0.384338 -0.627014 1445370212 -0.434631 -0.519897 0.384338 -0.627014 1445370212 -0.434631 -0.519897 0.384338 -0.627014 1445370212 -0.434631 -0.519897 0.384338 -0.627014 1445370212 -0.434631 -0.519897 0.384338 -0.627014 1445370212 -0.434631 -0.519897 0.384338 -0.627014 1445370212 -0.433350 -0.522705 0.396301 -0.618042 1445370212 -0.433350 -0.522705 0.396301 -0.618042 1445370212 -0.433350 -0.522705 0.396301 -0.618042 1445370212 -0.433350 -0.522705 0.396301 -0.618042 1445370212 -0.433350 -0.522705 0.396301 -0.618042 1445370212 -0.433350 -0.522705 0.396301 -0.618042 1445370212 -0.439575 -0.523254 0.402283 -0.609314 1445370212 -0.439575 -0.523254 0.402283 -0.609314 1445370212 -0.439575 -0.523254 0.402283 -0.609314 1445370212 -0.439575 -0.523254 0.402283 -0.609314 1445370212 -0.439575 -0.523254 0.402283 -0.609314 1445370212 -0.439575 -0.523254 0.402283 -0.609314 1445370212 -0.446716 -0.526978 0.416443 -0.591064 1445370212 -0.446716 -0.526978 0.416443 -0.591064 1445370212 -0.446716 -0.526978 0.416443 -0.591064 1445370212 -0.446716 -0.526978 0.416443 -0.591064 1445370212 -0.446716 -0.526978 0.416443 -0.591064 1445370212 -0.446716 -0.526978 0.416443 -0.591064 1445370212 -0.463562 -0.516968 0.416199 -0.587097 1445370212 -0.463562 -0.516968 0.416199 -0.587097 1445370212 -0.463562 -0.516968 0.416199 -0.587097 1445370212 -0.463562 -0.516968 0.416199 -0.587097 1445370212 -0.463562 -0.516968 0.416199 -0.587097 1445370212 -0.463562 -0.516968 0.416199 -0.587097 1445370213 -0.463562 -0.516968 0.416199 -0.587097 1445370213 -0.470032 -0.513123 0.413940 -0.586914 1445370213 -0.470032 -0.513123 0.413940 -0.586914 1445370213 -0.470032 -0.513123 0.413940 -0.586914 1445370213 -0.470032 -0.513123 0.413940 -0.586914 1445370213 -0.470032 -0.513123 0.413940 -0.586914 1445370213 -0.470032 -0.513123 0.413940 -0.586914 1445370213 -0.460205 -0.516602 0.409180 -0.594971 1445370213 -0.460205 -0.516602 0.409180 -0.594971 1445370213 -0.460205 -0.516602 0.409180 -0.594971 1445370213 -0.460205 -0.516602 0.409180 -0.594971 1445370213 -0.460205 -0.516602 0.409180 -0.594971 1445370213 -0.460205 -0.516602 0.409180 -0.594971 1445370213 -0.455322 -0.519470 0.404663 -0.599304 1445370213 -0.455322 -0.519470 0.404663 -0.599304 1445370213 -0.455322 -0.519470 0.404663 -0.599304 1445370213 -0.455322 -0.519470 0.404663 -0.599304 1445370213 -0.455322 -0.519470 0.404663 -0.599304 1445370213 -0.455322 -0.519470 0.404663 -0.599304 1445370213 -0.455322 -0.519470 0.404663 -0.599304 1445370213 -0.444824 -0.527954 0.398926 -0.603638 1445370213 -0.444824 -0.527954 0.398926 -0.603638 1445370213 -0.444824 -0.527954 0.398926 -0.603638 1445370213 -0.444824 -0.527954 0.398926 -0.603638 1445370213 -0.444824 -0.527954 0.398926 -0.603638 1445370213 -0.437866 -0.529419 0.388489 -0.614136 1445370213 -0.437866 -0.529419 0.388489 -0.614136 1445370213 -0.437866 -0.529419 0.388489 -0.614136 1445370213 -0.437866 -0.529419 0.388489 -0.614136 1445370213 -0.437866 -0.529419 0.388489 -0.614136 1445370213 -0.439941 -0.525146 0.376770 -0.623535 1445370213 -0.439941 -0.525146 0.376770 -0.623535 1445370213 -0.439941 -0.525146 0.376770 -0.623535 1445370213 -0.439941 -0.525146 0.376770 -0.623535 1445370213 -0.439941 -0.525146 0.376770 -0.623535 1445370213 -0.439941 -0.525146 0.376770 -0.623535 1445370213 -0.450378 -0.520386 0.376831 -0.619995 1445370213 -0.450378 -0.520386 0.376831 -0.619995 1445370213 -0.450378 -0.520386 0.376831 -0.619995 1445370213 -0.450378 -0.520386 0.376831 -0.619995 1445370213 -0.450378 -0.520386 0.376831 -0.619995 1445370213 -0.450378 -0.520386 0.376831 -0.619995 1445370213 -0.450317 -0.522278 0.386841 -0.612244 1445370213 -0.450317 -0.522278 0.386841 -0.612244 1445370213 -0.450317 -0.522278 0.386841 -0.612244 1445370213 -0.450317 -0.522278 0.386841 -0.612244 1445370213 -0.450317 -0.522278 0.386841 -0.612244 1445370213 -0.450317 -0.522278 0.386841 -0.612244 1445370213 -0.453308 -0.524231 0.397461 -0.601501 1445370213 -0.453308 -0.524231 0.397461 -0.601501 1445370213 -0.453308 -0.524231 0.397461 -0.601501 1445370213 -0.453308 -0.524231 0.397461 -0.601501 1445370213 -0.453308 -0.524231 0.397461 -0.601501 1445370213 -0.463379 -0.522339 0.411743 -0.585632 1445370213 -0.463379 -0.522339 0.411743 -0.585632 1445370213 -0.463379 -0.522339 0.411743 -0.585632 1445370213 -0.463379 -0.522339 0.411743 -0.585632 1445370213 -0.463379 -0.522339 0.411743 -0.585632 1445370213 -0.463379 -0.522339 0.411743 -0.585632 1445370213 -0.476379 -0.514343 0.423706 -0.573608 1445370213 -0.476379 -0.514343 0.423706 -0.573608 1445370213 -0.476379 -0.514343 0.423706 -0.573608 1445370213 -0.476379 -0.514343 0.423706 -0.573608 1445370213 -0.476379 -0.514343 0.423706 -0.573608 1445370213 -0.476379 -0.514343 0.423706 -0.573608 1445370213 -0.476379 -0.514343 0.423706 -0.573608 1445370213 -0.479553 -0.507874 0.428162 -0.573425 1445370213 -0.479553 -0.507874 0.428162 -0.573425 1445370213 -0.479553 -0.507874 0.428162 -0.573425 1445370213 -0.479553 -0.507874 0.428162 -0.573425 1445370213 -0.479553 -0.507874 0.428162 -0.573425 1445370213 -0.479553 -0.507874 0.428162 -0.573425 1445370213 -0.463257 -0.512817 0.418823 -0.589050 1445370213 -0.463257 -0.512817 0.418823 -0.589050 1445370213 -0.463257 -0.512817 0.418823 -0.589050 1445370213 -0.463257 -0.512817 0.418823 -0.589050 1445370213 -0.463257 -0.512817 0.418823 -0.589050 1445370213 -0.463257 -0.512817 0.418823 -0.589050 1445370213 -0.451721 -0.520325 0.405151 -0.600952 1445370213 -0.451721 -0.520325 0.405151 -0.600952 1445370213 -0.451721 -0.520325 0.405151 -0.600952 1445370213 -0.451721 -0.520325 0.405151 -0.600952 1445370213 -0.451721 -0.520325 0.405151 -0.600952 1445370213 -0.451721 -0.520325 0.405151 -0.600952 1445370213 -0.440674 -0.530457 0.391785 -0.609131 1445370213 -0.440674 -0.530457 0.391785 -0.609131 1445370213 -0.440674 -0.530457 0.391785 -0.609131 1445370213 -0.440674 -0.530457 0.391785 -0.609131 1445370213 -0.440674 -0.530457 0.391785 -0.609131 1445370213 -0.440674 -0.530457 0.391785 -0.609131 1445370213 -0.440674 -0.530457 0.391785 -0.609131 1445370213 -0.432556 -0.535889 0.378174 -0.618652 1445370213 -0.432556 -0.535889 0.378174 -0.618652 1445370213 -0.432556 -0.535889 0.378174 -0.618652 1445370213 -0.432556 -0.535889 0.378174 -0.618652 1445370213 -0.432556 -0.535889 0.378174 -0.618652 1445370213 -0.432556 -0.535889 0.378174 -0.618652 1445370213 -0.431091 -0.535278 0.367676 -0.626526 1445370213 -0.431091 -0.535278 0.367676 -0.626526 1445370213 -0.431091 -0.535278 0.367676 -0.626526 1445370213 -0.431091 -0.535278 0.367676 -0.626526 1445370213 -0.431091 -0.535278 0.367676 -0.626526 1445370213 -0.431091 -0.535278 0.367676 -0.626526 1445370213 -0.431091 -0.535278 0.367676 -0.626526 1445370213 -0.434143 -0.532104 0.363770 -0.629333 1445370213 -0.434143 -0.532104 0.363770 -0.629333 1445370213 -0.434143 -0.532104 0.363770 -0.629333 1445370213 -0.434143 -0.532104 0.363770 -0.629333 1445370213 -0.434143 -0.532104 0.363770 -0.629333 1445370213 -0.434143 -0.532104 0.363770 -0.629333 1445370214 -0.433533 -0.532654 0.373291 -0.623779 1445370214 -0.433533 -0.532654 0.373291 -0.623779 1445370214 -0.433533 -0.532654 0.373291 -0.623779 1445370214 -0.433533 -0.532654 0.373291 -0.623779 1445370214 -0.433533 -0.532654 0.373291 -0.623779 1445370214 -0.433533 -0.532654 0.373291 -0.623779 1445370214 -0.435303 -0.535461 0.386475 -0.612000 1445370214 -0.435303 -0.535461 0.386475 -0.612000 1445370214 -0.435303 -0.535461 0.386475 -0.612000 1445370214 -0.435303 -0.535461 0.386475 -0.612000 1445370214 -0.435303 -0.535461 0.386475 -0.612000 1445370214 -0.435303 -0.535461 0.386475 -0.612000 1445370214 -0.445557 -0.534241 0.405884 -0.592773 1445370214 -0.445557 -0.534241 0.405884 -0.592773 1445370214 -0.445557 -0.534241 0.405884 -0.592773 1445370214 -0.445557 -0.534241 0.405884 -0.592773 1445370214 -0.445557 -0.534241 0.405884 -0.592773 1445370214 -0.445557 -0.534241 0.405884 -0.592773 1445370214 -0.452393 -0.530640 0.421204 -0.580017 1445370214 -0.452393 -0.530640 0.421204 -0.580017 1445370214 -0.452393 -0.530640 0.421204 -0.580017 1445370214 -0.452393 -0.530640 0.421204 -0.580017 1445370214 -0.452393 -0.530640 0.421204 -0.580017 1445370214 -0.452393 -0.530640 0.421204 -0.580017 1445370214 -0.459473 -0.522583 0.426636 -0.577759 1445370214 -0.459473 -0.522583 0.426636 -0.577759 1445370214 -0.459473 -0.522583 0.426636 -0.577759 1445370214 -0.459473 -0.522583 0.426636 -0.577759 1445370214 -0.459473 -0.522583 0.426636 -0.577759 1445370214 -0.459473 -0.522583 0.426636 -0.577759 1445370214 -0.448853 -0.526428 0.426086 -0.583069 1445370214 -0.448853 -0.526428 0.426086 -0.583069 1445370214 -0.448853 -0.526428 0.426086 -0.583069 1445370214 -0.448853 -0.526428 0.426086 -0.583069 1445370214 -0.448853 -0.526428 0.426086 -0.583069 1445370214 -0.448853 -0.526428 0.426086 -0.583069 1445370214 -0.442139 -0.527710 0.412537 -0.596558 1445370214 -0.442139 -0.527710 0.412537 -0.596558 1445370214 -0.442139 -0.527710 0.412537 -0.596558 1445370214 -0.442139 -0.527710 0.412537 -0.596558 1445370214 -0.442139 -0.527710 0.412537 -0.596558 1445370214 -0.442139 -0.527710 0.412537 -0.596558 1445370214 -0.434753 -0.537720 0.404663 -0.598511 1445370214 -0.434753 -0.537720 0.404663 -0.598511 1445370214 -0.434753 -0.537720 0.404663 -0.598511 1445370214 -0.434753 -0.537720 0.404663 -0.598511 1445370214 -0.434753 -0.537720 0.404663 -0.598511 1445370214 -0.434753 -0.537720 0.404663 -0.598511 1445370214 -0.434753 -0.537720 0.404663 -0.598511 1445370214 -0.427795 -0.541992 0.392578 -0.607605 1445370214 -0.427795 -0.541992 0.392578 -0.607605 1445370214 -0.427795 -0.541992 0.392578 -0.607605 1445370214 -0.427795 -0.541992 0.392578 -0.607605 1445370214 -0.427795 -0.541992 0.392578 -0.607605 1445370214 -0.427795 -0.541992 0.392578 -0.607605 1445370214 -0.426147 -0.537415 0.376404 -0.622925 1445370214 -0.426147 -0.537415 0.376404 -0.622925 1445370214 -0.426147 -0.537415 0.376404 -0.622925 1445370214 -0.426147 -0.537415 0.376404 -0.622925 1445370214 -0.426147 -0.537415 0.376404 -0.622925 1445370214 -0.426147 -0.537415 0.376404 -0.622925 1445370214 -0.428589 -0.534851 0.368347 -0.628235 1445370214 -0.428589 -0.534851 0.368347 -0.628235 1445370214 -0.428589 -0.534851 0.368347 -0.628235 1445370214 -0.428589 -0.534851 0.368347 -0.628235 1445370214 -0.428589 -0.534851 0.368347 -0.628235 1445370214 -0.428589 -0.534851 0.368347 -0.628235 1445370214 -0.432922 -0.533691 0.376709 -0.621216 1445370214 -0.432922 -0.533691 0.376709 -0.621216 1445370214 -0.432922 -0.533691 0.376709 -0.621216 1445370214 -0.432922 -0.533691 0.376709 -0.621216 1445370214 -0.432922 -0.533691 0.376709 -0.621216 1445370214 -0.432922 -0.533691 0.376709 -0.621216 1445370214 -0.432922 -0.533691 0.376709 -0.621216 1445370214 -0.431824 -0.535522 0.390259 -0.612000 1445370214 -0.431824 -0.535522 0.390259 -0.612000 1445370214 -0.431824 -0.535522 0.390259 -0.612000 1445370214 -0.431824 -0.535522 0.390259 -0.612000 1445370214 -0.431824 -0.535522 0.390259 -0.612000 1445370214 -0.431824 -0.535522 0.390259 -0.612000 1445370214 -0.438232 -0.536682 0.403442 -0.597717 1445370214 -0.438232 -0.536682 0.403442 -0.597717 1445370214 -0.438232 -0.536682 0.403442 -0.597717 1445370214 -0.438232 -0.536682 0.403442 -0.597717 1445370214 -0.438232 -0.536682 0.403442 -0.597717 1445370214 -0.438232 -0.536682 0.403442 -0.597717 1445370214 -0.449829 -0.530579 0.415833 -0.585876 1445370214 -0.449829 -0.530579 0.415833 -0.585876 1445370214 -0.449829 -0.530579 0.415833 -0.585876 1445370214 -0.449829 -0.530579 0.415833 -0.585876 1445370214 -0.449829 -0.530579 0.415833 -0.585876 1445370214 -0.449829 -0.530579 0.415833 -0.585876 1445370214 -0.459900 -0.521729 0.425476 -0.579041 1445370214 -0.459900 -0.521729 0.425476 -0.579041 1445370214 -0.459900 -0.521729 0.425476 -0.579041 1445370214 -0.459900 -0.521729 0.425476 -0.579041 1445370214 -0.459900 -0.521729 0.425476 -0.579041 1445370214 -0.459900 -0.521729 0.425476 -0.579041 1445370214 -0.456726 -0.520996 0.434326 -0.575684 1445370214 -0.456726 -0.520996 0.434326 -0.575684 1445370214 -0.456726 -0.520996 0.434326 -0.575684 1445370214 -0.456726 -0.520996 0.434326 -0.575684 1445370214 -0.456726 -0.520996 0.434326 -0.575684 1445370214 -0.456726 -0.520996 0.434326 -0.575684 1445370214 -0.456726 -0.520996 0.434326 -0.575684 1445370214 -0.445984 -0.518494 0.424072 -0.593689 1445370214 -0.445984 -0.518494 0.424072 -0.593689 1445370214 -0.445984 -0.518494 0.424072 -0.593689 1445370214 -0.445984 -0.518494 0.424072 -0.593689 1445370214 -0.445984 -0.518494 0.424072 -0.593689 1445370214 -0.445984 -0.518494 0.424072 -0.593689 1445370214 -0.431946 -0.528931 0.415527 -0.600830 1445370215 -0.431946 -0.528931 0.415527 -0.600830 1445370215 -0.431946 -0.528931 0.415527 -0.600830 1445370215 -0.431946 -0.528931 0.415527 -0.600830 1445370215 -0.431946 -0.528931 0.415527 -0.600830 1445370215 -0.431946 -0.528931 0.415527 -0.600830 1445370215 -0.431946 -0.528931 0.415527 -0.600830 1445370215 -0.422546 -0.534119 0.400269 -0.613220 1445370215 -0.422546 -0.534119 0.400269 -0.613220 1445370215 -0.422546 -0.534119 0.400269 -0.613220 1445370215 -0.422546 -0.534119 0.400269 -0.613220 1445370215 -0.422546 -0.534119 0.400269 -0.613220 1445370215 -0.422546 -0.534119 0.400269 -0.613220 1445370215 -0.419434 -0.534668 0.384094 -0.625122 1445370215 -0.419434 -0.534668 0.384094 -0.625122 1445370215 -0.419434 -0.534668 0.384094 -0.625122 1445370215 -0.419434 -0.534668 0.384094 -0.625122 1445370215 -0.419434 -0.534668 0.384094 -0.625122 1445370215 -0.419434 -0.534668 0.384094 -0.625122 1445370215 -0.419861 -0.533691 0.375122 -0.631042 1445370215 -0.419861 -0.533691 0.375122 -0.631042 1445370215 -0.419861 -0.533691 0.375122 -0.631042 1445370215 -0.419861 -0.533691 0.375122 -0.631042 1445370215 -0.419861 -0.533691 0.375122 -0.631042 1445370215 -0.419861 -0.533691 0.375122 -0.631042 1445370215 -0.425476 -0.531433 0.381165 -0.625549 1445370215 -0.425476 -0.531433 0.381165 -0.625549 1445370215 -0.425476 -0.531433 0.381165 -0.625549 1445370215 -0.425476 -0.531433 0.381165 -0.625549 1445370215 -0.425476 -0.531433 0.381165 -0.625549 1445370215 -0.425476 -0.531433 0.381165 -0.625549 1445370215 -0.425476 -0.531433 0.381165 -0.625549 1445370215 -0.425720 -0.532288 0.392090 -0.617859 1445370215 -0.425720 -0.532288 0.392090 -0.617859 1445370215 -0.425720 -0.532288 0.392090 -0.617859 1445370215 -0.425720 -0.532288 0.392090 -0.617859 1445370215 -0.425720 -0.532288 0.392090 -0.617859 1445370215 -0.425720 -0.532288 0.392090 -0.617859 1445370215 -0.430847 -0.534729 0.404480 -0.604065 1445370215 -0.430847 -0.534729 0.404480 -0.604065 1445370215 -0.430847 -0.534729 0.404480 -0.604065 1445370215 -0.430847 -0.534729 0.404480 -0.604065 1445370215 -0.430847 -0.534729 0.404480 -0.604065 1445370215 -0.430847 -0.534729 0.404480 -0.604065 1445370215 -0.447937 -0.528503 0.423401 -0.583801 1445370215 -0.447937 -0.528503 0.423401 -0.583801 1445370215 -0.447937 -0.528503 0.423401 -0.583801 1445370215 -0.447937 -0.528503 0.423401 -0.583801 1445370215 -0.447937 -0.528503 0.423401 -0.583801 1445370215 -0.447937 -0.528503 0.423401 -0.583801 1445370215 -0.462097 -0.519592 0.436401 -0.571045 1445370215 -0.462097 -0.519592 0.436401 -0.571045 1445370215 -0.462097 -0.519592 0.436401 -0.571045 1445370215 -0.462097 -0.519592 0.436401 -0.571045 1445370215 -0.462097 -0.519592 0.436401 -0.571045 1445370215 -0.462097 -0.519592 0.436401 -0.571045 1445370215 -0.462097 -0.519592 0.436401 -0.571045 1445370215 -0.454529 -0.518921 0.441589 -0.573730 1445370215 -0.454529 -0.518921 0.441589 -0.573730 1445370215 -0.454529 -0.518921 0.441589 -0.573730 1445370215 -0.454529 -0.518921 0.441589 -0.573730 1445370215 -0.454529 -0.518921 0.441589 -0.573730 1445370215 -0.454529 -0.518921 0.441589 -0.573730 1445370215 -0.432800 -0.525330 0.425171 -0.596680 1445370215 -0.432800 -0.525330 0.425171 -0.596680 1445370215 -0.432800 -0.525330 0.425171 -0.596680 1445370215 -0.432800 -0.525330 0.425171 -0.596680 1445370215 -0.432800 -0.525330 0.425171 -0.596680 1445370215 -0.419678 -0.537170 0.410828 -0.605469 1445370215 -0.419678 -0.537170 0.410828 -0.605469 1445370215 -0.419678 -0.537170 0.410828 -0.605469 1445370215 -0.419678 -0.537170 0.410828 -0.605469 1445370215 -0.419678 -0.537170 0.410828 -0.605469 1445370215 -0.419678 -0.537170 0.410828 -0.605469 1445370215 -0.409241 -0.545593 0.392395 -0.617188 1445370215 -0.409241 -0.545593 0.392395 -0.617188 1445370215 -0.409241 -0.545593 0.392395 -0.617188 1445370215 -0.409241 -0.545593 0.392395 -0.617188 1445370215 -0.409241 -0.545593 0.392395 -0.617188 1445370215 -0.409241 -0.545593 0.392395 -0.617188 1445370215 -0.409241 -0.545593 0.392395 -0.617188 1445370215 -0.405273 -0.546875 0.378723 -0.627197 1445370215 -0.405273 -0.546875 0.378723 -0.627197 1445370215 -0.405273 -0.546875 0.378723 -0.627197 1445370215 -0.405273 -0.546875 0.378723 -0.627197 1445370215 -0.405273 -0.546875 0.378723 -0.627197 1445370215 -0.405273 -0.546875 0.378723 -0.627197 1445370215 -0.404907 -0.544128 0.367859 -0.636169 1445370215 -0.404907 -0.544128 0.367859 -0.636169 1445370215 -0.404907 -0.544128 0.367859 -0.636169 1445370215 -0.404907 -0.544128 0.367859 -0.636169 1445370215 -0.404907 -0.544128 0.367859 -0.636169 1445370215 -0.415466 -0.537720 0.372559 -0.632080 1445370215 -0.415466 -0.537720 0.372559 -0.632080 1445370215 -0.415466 -0.537720 0.372559 -0.632080 1445370215 -0.415466 -0.537720 0.372559 -0.632080 1445370215 -0.415466 -0.537720 0.372559 -0.632080 1445370215 -0.415466 -0.537720 0.372559 -0.632080 1445370215 -0.418518 -0.536438 0.384888 -0.623718 1445370215 -0.418518 -0.536438 0.384888 -0.623718 1445370215 -0.418518 -0.536438 0.384888 -0.623718 1445370215 -0.418518 -0.536438 0.384888 -0.623718 1445370215 -0.418518 -0.536438 0.384888 -0.623718 1445370215 -0.418518 -0.536438 0.384888 -0.623718 1445370215 -0.423462 -0.537903 0.396301 -0.611816 1445370215 -0.423462 -0.537903 0.396301 -0.611816 1445370215 -0.423462 -0.537903 0.396301 -0.611816 1445370215 -0.423462 -0.537903 0.396301 -0.611816 1445370215 -0.423462 -0.537903 0.396301 -0.611816 1445370215 -0.423462 -0.537903 0.396301 -0.611816 1445370215 -0.435425 -0.534485 0.412842 -0.595276 1445370215 -0.435425 -0.534485 0.412842 -0.595276 1445370215 -0.435425 -0.534485 0.412842 -0.595276 1445370216 -0.435425 -0.534485 0.412842 -0.595276 1445370216 -0.435425 -0.534485 0.412842 -0.595276 1445370216 -0.435425 -0.534485 0.412842 -0.595276 1445370216 -0.441162 -0.529541 0.421326 -0.589478 1445370216 -0.441162 -0.529541 0.421326 -0.589478 1445370216 -0.441162 -0.529541 0.421326 -0.589478 1445370216 -0.441162 -0.529541 0.421326 -0.589478 1445370216 -0.441162 -0.529541 0.421326 -0.589478 1445370216 -0.441162 -0.529541 0.421326 -0.589478 1445370216 -0.441162 -0.529541 0.421326 -0.589478 1445370216 -0.440857 -0.525330 0.424622 -0.591125 1445370216 -0.440857 -0.525330 0.424622 -0.591125 1445370216 -0.440857 -0.525330 0.424622 -0.591125 1445370216 -0.440857 -0.525330 0.424622 -0.591125 1445370216 -0.440857 -0.525330 0.424622 -0.591125 1445370216 -0.440857 -0.525330 0.424622 -0.591125 1445370216 -0.427185 -0.530151 0.416504 -0.602539 1445370216 -0.427185 -0.530151 0.416504 -0.602539 1445370216 -0.427185 -0.530151 0.416504 -0.602539 1445370216 -0.427185 -0.530151 0.416504 -0.602539 1445370216 -0.427185 -0.530151 0.416504 -0.602539 1445370216 -0.421021 -0.535828 0.404785 -0.609802 1445370216 -0.421021 -0.535828 0.404785 -0.609802 1445370216 -0.421021 -0.535828 0.404785 -0.609802 1445370216 -0.421021 -0.535828 0.404785 -0.609802 1445370216 -0.421021 -0.535828 0.404785 -0.609802 1445370216 -0.421021 -0.535828 0.404785 -0.609802 1445370216 -0.414673 -0.544800 0.395569 -0.612244 1445370216 -0.414673 -0.544800 0.395569 -0.612244 1445370216 -0.414673 -0.544800 0.395569 -0.612244 1445370216 -0.414673 -0.544800 0.395569 -0.612244 1445370216 -0.414673 -0.544800 0.395569 -0.612244 1445370216 -0.414673 -0.544800 0.395569 -0.612244 1445370216 -0.414673 -0.544800 0.395569 -0.612244 1445370216 -0.410645 -0.546570 0.384766 -0.620239 1445370216 -0.410645 -0.546570 0.384766 -0.620239 1445370216 -0.410645 -0.546570 0.384766 -0.620239 1445370216 -0.410645 -0.546570 0.384766 -0.620239 1445370216 -0.410645 -0.546570 0.384766 -0.620239 1445370216 -0.410645 -0.546570 0.384766 -0.620239 1445370216 -0.408813 -0.543518 0.371460 -0.632080 1445370216 -0.408813 -0.543518 0.371460 -0.632080 1445370216 -0.408813 -0.543518 0.371460 -0.632080 1445370216 -0.408813 -0.543518 0.371460 -0.632080 1445370216 -0.408813 -0.543518 0.371460 -0.632080 1445370216 -0.408813 -0.543518 0.371460 -0.632080 1445370216 -0.413818 -0.541504 0.368774 -0.632141 1445370216 -0.413818 -0.541504 0.368774 -0.632141 1445370216 -0.413818 -0.541504 0.368774 -0.632141 1445370216 -0.413818 -0.541504 0.368774 -0.632141 1445370216 -0.413818 -0.541504 0.368774 -0.632141 1445370216 -0.413818 -0.541504 0.368774 -0.632141 1445370216 -0.413818 -0.541504 0.368774 -0.632141 1445370216 -0.417480 -0.540771 0.379211 -0.624084 1445370216 -0.417480 -0.540771 0.379211 -0.624084 1445370216 -0.417480 -0.540771 0.379211 -0.624084 1445370216 -0.417480 -0.540771 0.379211 -0.624084 1445370216 -0.417480 -0.540771 0.379211 -0.624084 1445370216 -0.417480 -0.540771 0.379211 -0.624084 1445370216 -0.417236 -0.541687 0.386658 -0.618958 1445370216 -0.417236 -0.541687 0.386658 -0.618958 1445370216 -0.417236 -0.541687 0.386658 -0.618958 1445370216 -0.417236 -0.541687 0.386658 -0.618958 1445370216 -0.417236 -0.541687 0.386658 -0.618958 1445370216 -0.417236 -0.541687 0.386658 -0.618958 1445370216 -0.427734 -0.538879 0.398132 -0.606812 1445370216 -0.427734 -0.538879 0.398132 -0.606812 1445370216 -0.427734 -0.538879 0.398132 -0.606812 1445370216 -0.427734 -0.538879 0.398132 -0.606812 1445370216 -0.427734 -0.538879 0.398132 -0.606812 1445370216 -0.427734 -0.538879 0.398132 -0.606812 1445370216 -0.427734 -0.538879 0.398132 -0.606812 1445370216 -0.437317 -0.535522 0.410217 -0.594788 1445370216 -0.437317 -0.535522 0.410217 -0.594788 1445370216 -0.442383 -0.529358 0.419312 -0.590210 1445370216 -0.442383 -0.529358 0.419312 -0.590210 1445370216 -0.442383 -0.529358 0.419312 -0.590210 1445370216 -0.442383 -0.529358 0.419312 -0.590210 1445370216 -0.442383 -0.529358 0.419312 -0.590210 1445370216 -0.442383 -0.529358 0.419312 -0.590210 1445370216 -0.434998 -0.523254 0.420105 -0.600464 1445370216 -0.434998 -0.523254 0.420105 -0.600464 1445370216 -0.434998 -0.523254 0.420105 -0.600464 1445370216 -0.434998 -0.523254 0.420105 -0.600464 1445370216 -0.425415 -0.524902 0.410156 -0.612671 1445370216 -0.425415 -0.524902 0.410156 -0.612671 1445370216 -0.425415 -0.524902 0.410156 -0.612671 1445370216 -0.425415 -0.524902 0.410156 -0.612671 1445370216 -0.425415 -0.524902 0.410156 -0.612671 1445370216 -0.425415 -0.524902 0.410156 -0.612671 1445370216 -0.419800 -0.536194 0.408203 -0.607971 1445370216 -0.419800 -0.536194 0.408203 -0.607971 1445370216 -0.419800 -0.536194 0.408203 -0.607971 1445370216 -0.419800 -0.536194 0.408203 -0.607971 1445370216 -0.419800 -0.536194 0.408203 -0.607971 1445370216 -0.419800 -0.536194 0.408203 -0.607971 1445370216 -0.419800 -0.536194 0.408203 -0.607971 1445370216 -0.422424 -0.538330 0.403809 -0.607300 1445370216 -0.422424 -0.538330 0.403809 -0.607300 1445370216 -0.422424 -0.538330 0.403809 -0.607300 1445370216 -0.422424 -0.538330 0.403809 -0.607300 1445370216 -0.422424 -0.538330 0.403809 -0.607300 1445370216 -0.422424 -0.538330 0.403809 -0.607300 1445370216 -0.423462 -0.534973 0.397583 -0.613586 1445370216 -0.423462 -0.534973 0.397583 -0.613586 1445370217 -0.423462 -0.534973 0.397583 -0.613586 1445370217 -0.423462 -0.534973 0.397583 -0.613586 1445370217 -0.425354 -0.529663 0.387695 -0.623108 1445370217 -0.425354 -0.529663 0.387695 -0.623108 1445370217 -0.425354 -0.529663 0.387695 -0.623108 1445370217 -0.425354 -0.529663 0.387695 -0.623108 1445370217 -0.425354 -0.529663 0.387695 -0.623108 1445370217 -0.425354 -0.529663 0.387695 -0.623108 1445370217 -0.440247 -0.520508 0.381226 -0.624512 1445370217 -0.440247 -0.520508 0.381226 -0.624512 1445370217 -0.440247 -0.520508 0.381226 -0.624512 1445370217 -0.440247 -0.520508 0.381226 -0.624512 1445370217 -0.440247 -0.520508 0.381226 -0.624512 1445370217 -0.438110 -0.527283 0.398376 -0.609375 1445370217 -0.438110 -0.527283 0.398376 -0.609375 1445370217 -0.438110 -0.527283 0.398376 -0.609375 1445370217 -0.438110 -0.527283 0.398376 -0.609375 1445370217 -0.438110 -0.527283 0.398376 -0.609375 1445370217 -0.438110 -0.527283 0.398376 -0.609375 1445370217 -0.438599 -0.524353 0.399902 -0.610596 1445370217 -0.438599 -0.524353 0.399902 -0.610596 1445370217 -0.438599 -0.524353 0.399902 -0.610596 1445370217 -0.438599 -0.524353 0.399902 -0.610596 1445370217 -0.438599 -0.524353 0.399902 -0.610596 1445370217 -0.438599 -0.524353 0.399902 -0.610596 1445370217 -0.440308 -0.527039 0.407654 -0.601868 1445370217 -0.440308 -0.527039 0.407654 -0.601868 1445370217 -0.440308 -0.527039 0.407654 -0.601868 1445370217 -0.440308 -0.527039 0.407654 -0.601868 1445370217 -0.440308 -0.527039 0.407654 -0.601868 1445370217 -0.440308 -0.527039 0.407654 -0.601868 1445370217 -0.444641 -0.525452 0.414001 -0.595764 1445370217 -0.444641 -0.525452 0.414001 -0.595764 1445370217 -0.444641 -0.525452 0.414001 -0.595764 1445370217 -0.444641 -0.525452 0.414001 -0.595764 1445370217 -0.444641 -0.525452 0.414001 -0.595764 1445370217 -0.444641 -0.525452 0.414001 -0.595764 1445370217 -0.445923 -0.522949 0.414734 -0.596436 1445370217 -0.445923 -0.522949 0.414734 -0.596436 1445370217 -0.445923 -0.522949 0.414734 -0.596436 1445370217 -0.445923 -0.522949 0.414734 -0.596436 1445370217 -0.445923 -0.522949 0.414734 -0.596436 1445370217 -0.439514 -0.526184 0.410278 -0.601379 1445370217 -0.439514 -0.526184 0.410278 -0.601379 1445370217 -0.439514 -0.526184 0.410278 -0.601379 1445370217 -0.439514 -0.526184 0.410278 -0.601379 1445370217 -0.431519 -0.535156 0.407715 -0.601013 1445370217 -0.431519 -0.535156 0.407715 -0.601013 1445370217 -0.431519 -0.535156 0.407715 -0.601013 1445370217 -0.431519 -0.535156 0.407715 -0.601013 1445370217 -0.431519 -0.535156 0.407715 -0.601013 1445370217 
-0.431091 -0.541565 0.395325 -0.603882 1445370220 -0.431091 -0.541565 0.395325 -0.603882 1445370220 -0.431091 -0.541565 0.395325 -0.603882 1445370220 -0.431091 -0.541565 0.395325 -0.603882 1445370220 -0.431091 -0.541565 0.395325 -0.603882 1445370220 -0.426697 -0.540283 0.396667 -0.607239 1445370220 -0.426697 -0.540283 0.396667 -0.607239 1445370220 -0.426697 -0.540283 0.396667 -0.607239 1445370220 -0.426697 -0.540283 0.396667 -0.607239 1445370220 -0.426697 -0.540283 0.396667 -0.607239 1445370220 -0.426697 -0.540283 0.396667 -0.607239 1445370220 -0.418945 -0.541199 0.391418 -0.615112 1445370220 -0.418945 -0.541199 0.391418 -0.615112 1445370220 -0.418945 -0.541199 0.391418 -0.615112 1445370220 -0.418945 -0.541199 0.391418 -0.615112 1445370220 -0.418945 -0.541199 0.391418 -0.615112 1445370220 -0.418945 -0.541199 0.391418 -0.615112 1445370220 -0.408691 -0.543945 0.381042 -0.626038 1445370220 -0.408691 -0.543945 0.381042 -0.626038 1445370220 -0.408691 -0.543945 0.381042 -0.626038 1445370220 -0.408691 -0.543945 0.381042 -0.626038 1445370220 -0.408691 -0.543945 0.381042 -0.626038 1445370220 -0.408691 -0.543945 0.381042 -0.626038 1445370220 -0.395264 -0.549438 0.366150 -0.638672 1445370220 -0.395264 -0.549438 0.366150 -0.638672 1445370220 -0.395264 -0.549438 0.366150 -0.638672 1445370220 -0.395264 -0.549438 0.366150 -0.638672 1445370220 -0.395264 -0.549438 0.366150 -0.638672 1445370220 -0.395264 -0.549438 0.366150 -0.638672 1445370220 -0.380859 -0.557678 0.349548 -0.649475 1445370220 -0.380859 -0.557678 0.349548 -0.649475 1445370220 -0.380859 -0.557678 0.349548 -0.649475 1445370220 -0.380859 -0.557678 0.349548 -0.649475 1445370220 -0.380859 -0.557678 0.349548 -0.649475 1445370220 -0.380859 -0.557678 0.349548 -0.649475 1445370220 -0.380859 -0.557678 0.349548 -0.649475 1445370220 -0.372253 -0.565918 0.338013 -0.653442 1445370220 -0.372253 -0.565918 0.338013 -0.653442 1445370221 -0.372253 -0.565918 0.338013 -0.653442 1445370221 -0.372253 -0.565918 0.338013 -0.653442 1445370221 -0.372253 -0.565918 0.338013 -0.653442 1445370221 -0.372253 -0.565918 0.338013 -0.653442 1445370221 -0.373657 -0.567200 0.333557 -0.653809 1445370221 -0.373657 -0.567200 0.333557 -0.653809 1445370221 -0.373657 -0.567200 0.333557 -0.653809 1445370221 -0.373657 -0.567200 0.333557 -0.653809 1445370221 -0.373657 -0.567200 0.333557 -0.653809 1445370221 -0.373657 -0.567200 0.333557 -0.653809 1445370221 -0.373657 -0.567200 0.333557 -0.653809 1445370221 -0.374756 -0.568237 0.335632 -0.651245 1445370221 -0.374756 -0.568237 0.335632 -0.651245 1445370221 -0.374756 -0.568237 0.335632 -0.651245 1445370221 -0.374756 -0.568237 0.335632 -0.651245 1445370221 -0.374756 -0.568237 0.335632 -0.651245 1445370221 -0.374756 -0.568237 0.335632 -0.651245 1445370221 -0.382629 -0.564575 0.339783 -0.647644 1445370221 -0.382629 -0.564575 0.339783 -0.647644 1445370221 -0.382629 -0.564575 0.339783 -0.647644 1445370221 -0.382629 -0.564575 0.339783 -0.647644 1445370221 -0.382629 -0.564575 0.339783 -0.647644 1445370221 -0.382629 -0.564575 0.339783 -0.647644 1445370221 -0.382629 -0.564575 0.339783 -0.647644 1445370221 -0.400879 -0.549744 0.343079 -0.647644 1445370221 -0.400879 -0.549744 0.343079 -0.647644 1445370221 -0.400879 -0.549744 0.343079 -0.647644 1445370221 -0.400879 -0.549744 0.343079 -0.647644 1445370221 -0.400879 -0.549744 0.343079 -0.647644 1445370221 -0.400879 -0.549744 0.343079 -0.647644 1445370221 -0.403870 -0.543335 0.342773 -0.651367 1445370221 -0.403870 -0.543335 0.342773 -0.651367 1445370221 -0.403870 -0.543335 0.342773 -0.651367 1445370221 -0.403870 -0.543335 0.342773 -0.651367 1445370221 -0.403870 -0.543335 0.342773 -0.651367 1445370221 -0.403870 -0.543335 0.342773 -0.651367 1445370221 -0.394226 -0.551453 0.335144 -0.654419 1445370221 -0.394226 -0.551453 0.335144 -0.654419 1445370221 -0.394226 -0.551453 0.335144 -0.654419 1445370221 -0.394226 -0.551453 0.335144 -0.654419 1445370221 -0.394226 -0.551453 0.335144 -0.654419 1445370221 -0.394226 -0.551453 0.335144 -0.654419 1445370221 -0.385620 -0.561157 0.336182 -0.650757 1445370221 -0.385620 -0.561157 0.336182 -0.650757 1445370221 -0.385620 -0.561157 0.336182 -0.650757 1445370221 -0.385620 -0.561157 0.336182 -0.650757 1445370221 -0.385620 -0.561157 0.336182 -0.650757 1445370221 -0.385620 -0.561157 0.336182 -0.650757 1445370221 -0.385620 -0.561157 0.336182 -0.650757 1445370221 -0.376282 -0.565430 0.338013 -0.651550 1445370221 -0.376282 -0.565430 0.338013 -0.651550 1445370221 -0.376282 -0.565430 0.338013 -0.651550 1445370221 -0.376282 -0.565430 0.338013 -0.651550 1445370221 -0.376282 -0.565430 0.338013 -0.651550 1445370221 -0.376282 -0.565430 0.338013 -0.651550 1445370221 -0.371765 -0.567627 0.337280 -0.652588 1445370221 -0.371765 -0.567627 0.337280 -0.652588 1445370221 -0.371765 -0.567627 0.337280 -0.652588 1445370221 -0.371765 -0.567627 0.337280 -0.652588 1445370221 -0.371765 -0.567627 0.337280 -0.652588 1445370221 -0.371765 -0.567627 0.337280 -0.652588 1445370221 -0.373047 -0.564148 0.329285 -0.658936 1445370221 -0.373047 -0.564148 0.329285 -0.658936 1445370221 -0.373047 -0.564148 0.329285 -0.658936 1445370221 -0.373047 -0.564148 0.329285 -0.658936 1445370221 -0.373047 -0.564148 0.329285 -0.658936 1445370221 -0.373047 -0.564148 0.329285 -0.658936 1445370221 -0.373047 -0.564148 0.329285 -0.658936 1445370221 -0.375916 -0.562927 0.330444 -0.657776 1445370221 -0.375916 -0.562927 0.330444 -0.657776 1445370221 -0.375916 -0.562927 0.330444 -0.657776 1445370221 -0.375916 -0.562927 0.330444 -0.657776 1445370221 -0.375916 -0.562927 0.330444 -0.657776 1445370221 -0.375916 -0.562927 0.330444 -0.657776 1445370221 -0.376221 -0.566528 0.333252 -0.653076 1445370221 -0.376221 -0.566528 0.333252 -0.653076 1445370221 -0.376221 -0.566528 0.333252 -0.653076 1445370221 -0.376221 -0.566528 0.333252 -0.653076 1445370221 -0.376221 -0.566528 0.333252 -0.653076 1445370221 -0.376221 -0.566528 0.333252 -0.653076 1445370221 -0.383423 -0.565369 0.337097 -0.647949 1445370221 -0.383423 -0.565369 0.337097 -0.647949 1445370221 -0.383423 -0.565369 0.337097 -0.647949 1445370221 -0.383423 -0.565369 0.337097 -0.647949 1445370221 -0.383423 -0.565369 0.337097 -0.647949 1445370221 -0.383423 -0.565369 0.337097 -0.647949 1445370221 -0.400879 -0.553955 0.339661 -0.645874 1445370221 -0.400879 -0.553955 0.339661 -0.645874 1445370221 -0.400879 -0.553955 0.339661 -0.645874 1445370221 -0.400879 -0.553955 0.339661 -0.645874 1445370221 -0.400879 -0.553955 0.339661 -0.645874 1445370221 -0.400879 -0.553955 0.339661 -0.645874 1445370221 -0.415710 -0.536926 0.342285 -0.649475 1445370221 -0.415710 -0.536926 0.342285 -0.649475 1445370221 -0.415710 -0.536926 0.342285 -0.649475 1445370221 -0.415710 -0.536926 0.342285 -0.649475 1445370221 -0.415710 -0.536926 0.342285 -0.649475 1445370221 -0.415710 -0.536926 0.342285 -0.649475 1445370221 -0.415710 -0.536926 0.342285 -0.649475 1445370221 -0.413574 -0.532959 0.337402 -0.656616 1445370221 -0.413574 -0.532959 0.337402 -0.656616 1445370221 -0.413574 -0.532959 0.337402 -0.656616 1445370221 -0.413574 -0.532959 0.337402 -0.656616 1445370221 -0.413574 -0.532959 0.337402 -0.656616 1445370221 -0.413574 -0.532959 0.337402 -0.656616 1445370221 -0.408508 -0.540894 0.337097 -0.653442 1445370221 -0.408508 -0.540894 0.337097 -0.653442 1445370221 -0.408508 -0.540894 0.337097 -0.653442 1445370221 -0.408508 -0.540894 0.337097 -0.653442 1445370221 -0.408508 -0.540894 0.337097 -0.653442 1445370221 -0.408508 -0.540894 0.337097 -0.653442 1445370221 -0.408508 -0.540894 0.337097 -0.653442 1445370221 -0.397888 -0.549500 0.342896 -0.649780 1445370221 -0.397888 -0.549500 0.342896 -0.649780 1445370221 -0.397888 -0.549500 0.342896 -0.649780 1445370222 -0.397888 -0.549500 0.342896 -0.649780 1445370222 -0.397888 -0.549500 0.342896 -0.649780 1445370222 -0.397888 -0.549500 0.342896 -0.649780 1445370222 -0.387817 -0.557922 0.342346 -0.648987 1445370222 -0.387817 -0.557922 0.342346 -0.648987 1445370222 -0.387817 -0.557922 0.342346 -0.648987 1445370222 -0.387817 -0.557922 0.342346 -0.648987 1445370222 -0.387817 -0.557922 0.342346 -0.648987 1445370222 -0.383667 -0.565857 0.340210 -0.645691 1445370222 -0.383667 -0.565857 0.340210 -0.645691 1445370222 -0.383667 -0.565857 0.340210 -0.645691 1445370222 -0.383667 -0.565857 0.340210 -0.645691 1445370222 -0.383667 -0.565857 0.340210 -0.645691 1445370222 -0.383667 -0.565857 0.340210 -0.645691 1445370222 -0.389404 -0.563477 0.336121 -0.646545 1445370222 -0.389404 -0.563477 0.336121 -0.646545 1445370222 -0.389404 -0.563477 0.336121 -0.646545 1445370222 -0.389404 -0.563477 0.336121 -0.646545 1445370222 -0.389404 -0.563477 0.336121 -0.646545 1445370222 -0.389404 -0.563477 0.336121 -0.646545 1445370222 -0.394531 -0.563843 0.339905 -0.641113 1445370222 -0.394531 -0.563843 0.339905 -0.641113 1445370222 -0.394531 -0.563843 0.339905 -0.641113 1445370222 -0.394531 -0.563843 0.339905 -0.641113 1445370222 -0.394531 -0.563843 0.339905 -0.641113 1445370222 -0.401672 -0.560303 0.345398 -0.636780 1445370222 -0.401672 -0.560303 0.345398 -0.636780 1445370222 -0.401672 -0.560303 0.345398 -0.636780 1445370222 -0.401672 -0.560303 0.345398 -0.636780 1445370222 -0.401672 -0.560303 0.345398 -0.636780 1445370222 -0.401672 -0.560303 0.345398 -0.636780 1445370222 -0.411133 -0.554321 0.352356 -0.632141 1445370222 -0.411133 -0.554321 0.352356 -0.632141 1445370222 -0.411133 -0.554321 0.352356 -0.632141 1445370222 -0.411133 -0.554321 0.352356 -0.632141 1445370222 -0.411133 -0.554321 0.352356 -0.632141 1445370222 -0.411133 -0.554321 0.352356 -0.632141 1445370222 -0.421387 -0.543335 0.358704 -0.631409 1445370222 -0.421387 -0.543335 0.358704 -0.631409 1445370222 -0.421387 -0.543335 0.358704 -0.631409 1445370222 -0.421387 -0.543335 0.358704 -0.631409 1445370222 -0.421387 -0.543335 0.358704 -0.631409 1445370222 -0.421387 -0.543335 0.358704 -0.631409 1445370222 -0.417480 -0.538269 0.357971 -0.638672 1445370222 -0.417480 -0.538269 0.357971 -0.638672 1445370222 -0.417480 -0.538269 0.357971 -0.638672 1445370222 -0.417480 -0.538269 0.357971 -0.638672 1445370222 -0.417480 -0.538269 0.357971 -0.638672 1445370222 -0.417480 -0.538269 0.357971 -0.638672 1445370222 -0.410950 -0.544556 0.346680 -0.643799 1445370222 -0.410950 -0.544556 0.346680 -0.643799 1445370222 -0.410950 -0.544556 0.346680 -0.643799 1445370222 -0.410950 -0.544556 0.346680 -0.643799 1445370222 -0.410950 -0.544556 0.346680 -0.643799 1445370222 -0.410950 -0.544556 0.346680 -0.643799 1445370222 -0.407471 -0.548767 0.347229 -0.642090 1445370222 -0.407471 -0.548767 0.347229 -0.642090 1445370222 -0.407471 -0.548767 0.347229 -0.642090 1445370222 -0.407471 -0.548767 0.347229 -0.642090 1445370222 -0.407471 -0.548767 0.347229 -0.642090 1445370222 -0.407471 -0.548767 0.347229 -0.642090 1445370222 -0.407471 -0.548767 0.347229 -0.642090 1445370222 -0.395447 -0.553284 0.348511 -0.645081 1445370222 -0.395447 -0.553284 0.348511 -0.645081 1445370222 -0.395447 -0.553284 0.348511 -0.645081 1445370222 -0.395447 -0.553284 0.348511 -0.645081 1445370222 -0.395447 -0.553284 0.348511 -0.645081 1445370222 -0.395447 -0.553284 0.348511 -0.645081 1445370222 -0.384888 -0.563049 0.347778 -0.643433 1445370222 -0.384888 -0.563049 0.347778 -0.643433 1445370222 -0.384888 -0.563049 0.347778 -0.643433 1445370222 -0.384888 -0.563049 0.347778 -0.643433 1445370222 -0.384888 -0.563049 0.347778 -0.643433 1445370222 -0.384888 -0.563049 0.347778 -0.643433 1445370222 -0.382263 -0.567749 0.343445 -0.643127 1445370222 -0.382263 -0.567749 0.343445 -0.643127 1445370222 -0.382263 -0.567749 0.343445 -0.643127 1445370222 -0.382263 -0.567749 0.343445 -0.643127 1445370222 -0.382263 -0.567749 0.343445 -0.643127 1445370222 -0.382263 -0.567749 0.343445 -0.643127 1445370222 -0.385071 -0.566223 0.337158 -0.646179 1445370222 -0.385071 -0.566223 0.337158 -0.646179 1445370222 -0.385071 -0.566223 0.337158 -0.646179 1445370222 -0.385071 -0.566223 0.337158 -0.646179 1445370222 -0.385071 -0.566223 0.337158 -0.646179 1445370222 -0.385071 -0.566223 0.337158 -0.646179 1445370222 -0.387146 -0.566772 0.340942 -0.642456 1445370222 -0.387146 -0.566772 0.340942 -0.642456 1445370222 -0.387146 -0.566772 0.340942 -0.642456 1445370222 -0.387146 -0.566772 0.340942 -0.642456 1445370222 -0.387146 -0.566772 0.340942 -0.642456 1445370222 -0.387146 -0.566772 0.340942 -0.642456 1445370222 -0.387146 -0.566772 0.340942 -0.642456 1445370222 -0.391113 -0.564148 0.346375 -0.639404 1445370222 -0.391113 -0.564148 0.346375 -0.639404 1445370222 -0.391113 -0.564148 0.346375 -0.639404 1445370222 -0.391113 -0.564148 0.346375 -0.639404 1445370222 -0.391113 -0.564148 0.346375 -0.639404 1445370222 -0.391113 -0.564148 0.356873 -0.639404 1445370222 -0.401184 -0.559021 0.355652 -0.632568 1445370222 -0.401184 -0.559021 0.355652 -0.632568 1445370222 -0.401184 -0.559021 0.355652 -0.632568 1445370222 -0.401184 -0.559021 0.355652 -0.632568 1445370222 -0.401184 -0.559021 0.355652 -0.632568 1445370222 -0.401184 -0.559021 0.355652 -0.632568 1445370222 -0.417419 -0.544067 0.360229 -0.632568 1445370222 -0.417419 -0.544067 0.360229 -0.632568 1445370222 -0.417419 -0.544067 0.360229 -0.632568 1445370222 -0.417419 -0.544067 0.360229 -0.632568 1445370222 -0.417419 -0.544067 0.360229 -0.632568 1445370223 -0.417419 -0.544067 0.360229 -0.632568 1445370223 -0.415649 -0.534973 0.359375 -0.641846 1445370223 -0.415649 -0.534973 0.359375 -0.641846 1445370223 -0.415649 -0.534973 0.359375 -0.641846 1445370223 -0.415649 -0.534973 0.359375 -0.641846 1445370223 -0.415649 -0.534973 0.359375 -0.641846 1445370223 -0.415649 -0.534973 0.359375 -0.641846 1445370223 -0.415649 -0.534973 0.359375 -0.641846 1445370223 -0.414490 -0.541321 0.348938 -0.643005 1445370223 -0.414490 -0.541321 0.348938 -0.643005 1445370223 -0.414490 -0.541321 0.348938 -0.643005 1445370223 -0.414490 -0.541321 0.348938 -0.643005 1445370223 -0.414490 -0.541321 0.348938 -0.643005 1445370223 -0.414490 -0.541321 0.348938 -0.643005 1445370223 -0.411621 -0.544861 0.352783 -0.639832 1445370223 -0.411621 -0.544861 0.352783 -0.639832 1445370223 -0.411621 -0.544861 0.352783 -0.639832 1445370223 -0.411621 -0.544861 0.352783 -0.639832 1445370223 -0.402954 -0.546753 0.354004 -0.643005 1445370223 -0.402954 -0.546753 0.354004 -0.643005 1445370223 -0.402954 -0.546753 0.354004 -0.643005 1445370223 -0.402954 -0.546753 0.354004 -0.643005 1445370223 -0.402954 -0.546753 0.354004 -0.643005 1445370223 -0.402954 -0.546753 0.354004 -0.643005 1445370223 -0.397034 -0.552673 0.354736 -0.641296 1445370223 -0.397034 -0.552673 0.354736 -0.641296 1445370223 -0.397034 -0.552673 0.354736 -0.641296 1445370223 -0.397034 -0.552673 0.354736 -0.641296 1445370223 -0.397034 -0.552673 0.354736 -0.641296 1445370223 -0.397034 -0.552673 0.354736 -0.641296 1445370223 -0.394165 -0.555908 0.349915 -0.642822 1445370223 -0.394165 -0.555908 0.349915 -0.642822 1445370223 -0.394165 -0.555908 0.349915 -0.642822 1445370223 -0.394165 -0.555908 0.349915 -0.642822 1445370223 -0.394165 -0.555908 0.349915 -0.642822 1445370223 -0.394165 -0.555908 0.349915 -0.642822 1445370223 -0.394165 -0.554565 0.340210 -0.649231 1445370223 -0.394165 -0.554565 0.340210 -0.649231 1445370223 -0.394165 -0.554565 0.340210 -0.649231 1445370223 -0.394165 -0.554565 0.340210 -0.649231 1445370223 -0.394165 -0.554565 0.340210 -0.649231 1445370223 -0.394165 -0.554565 0.340210 -0.649231 1445370223 -0.394531 -0.557251 0.338867 -0.647278 1445370223 -0.394531 -0.557251 0.338867 -0.647278 1445370223 -0.394531 -0.557251 0.338867 -0.647278 1445370223 -0.394531 -0.557251 0.338867 -0.647278 1445370223 -0.394531 -0.557251 0.338867 -0.647278 1445370223 -0.394531 -0.557251 0.338867 -0.647278 1445370223 -0.394531 -0.557251 0.338867 -0.647278 1445370223 -0.396057 -0.558350 0.339661 -0.645081 1445370223 -0.396057 -0.558350 0.339661 -0.645081 1445370223 -0.396057 -0.558350 0.339661 -0.645081 1445370223 -0.396057 -0.558350 0.339661 -0.645081 1445370223 -0.396057 -0.558350 0.339661 -0.645081 1445370223 -0.396057 -0.558350 0.339661 -0.645081 1445370223 -0.396057 -0.558350 0.339661 -0.645081 1445370223 -0.400635 -0.558044 0.342163 -0.641113 1445370223 -0.400635 -0.558044 0.342163 -0.641113 1445370223 -0.400635 -0.558044 0.342163 -0.641113 1445370223 -0.400635 -0.558044 0.342163 -0.641113 1445370223 -0.400635 -0.558044 0.342163 -0.641113 1445370223 -0.400635 -0.558044 0.342163 -0.641113 1445370223 -0.413391 -0.549683 0.347107 -0.637634 1445370223 -0.413391 -0.549683 0.347107 -0.637634 1445370223 -0.413391 -0.549683 0.347107 -0.637634 1445370223 -0.413391 -0.549683 0.347107 -0.637634 1445370223 -0.413391 -0.549683 0.347107 -0.637634 1445370223 -0.413391 -0.549683 0.347107 -0.637634 1445370223 -0.424011 -0.535583 0.347717 -0.642273 1445370223 -0.424011 -0.535583 0.347717 -0.642273 1445370223 -0.424011 -0.535583 0.347717 -0.642273 1445370223 -0.424011 -0.535583 0.347717 -0.642273 1445370223 -0.424011 -0.535583 0.347717 -0.642273 1445370223 -0.424011 -0.535583 0.347717 -0.642273 1445370223 -0.418274 -0.533997 0.342163 -0.650269 1445370223 -0.418274 -0.533997 0.342163 -0.650269 1445370223 -0.418274 -0.533997 0.342163 -0.650269 1445370223 -0.418274 -0.533997 0.342163 -0.650269 1445370223 -0.418274 -0.533997 0.342163 -0.650269 1445370223 -0.418274 -0.533997 0.342163 -0.650269 1445370223 -0.418274 -0.533997 0.342163 -0.650269 1445370223 -0.413269 -0.541931 0.334961 -0.650635 1445370223 -0.413269 -0.541931 0.334961 -0.650635 1445370223 -0.413269 -0.541931 0.334961 -0.650635 1445370223 -0.413269 -0.541931 0.334961 -0.650635 1445370223 -0.413269 -0.541931 0.334961 -0.650635 1445370223 -0.413269 -0.541931 0.334961 -0.650635 1445370223 -0.411255 -0.544189 0.341248 -0.646790 1445370223 -0.411255 -0.544189 0.341248 -0.646790 1445370223 -0.411255 -0.544189 0.341248 -0.646790 1445370223 -0.411255 -0.544189 0.341248 -0.646790 1445370223 -0.411255 -0.544189 0.341248 -0.646790 1445370223 -0.411255 -0.544189 0.341248 -0.646790 1445370223 -0.402283 -0.548401 0.345398 -0.646729 1445370223 -0.402283 -0.548401 0.345398 -0.646729 1445370223 -0.402283 -0.548401 0.345398 -0.646729 1445370223 -0.402283 -0.548401 0.345398 -0.646729 1445370223 -0.402283 -0.548401 0.345398 -0.646729 1445370223 -0.402283 -0.548401 0.345398 -0.646729 1445370223 -0.402283 -0.548401 0.345398 -0.646729 1445370223 -0.398804 -0.552063 0.346191 -0.645264 1445370223 -0.398804 -0.552063 0.346191 -0.645264 1445370223 -0.398804 -0.552063 0.346191 -0.645264 1445370223 -0.398804 -0.552063 0.346191 -0.645264 1445370223 -0.398804 -0.552063 0.346191 -0.645264 1445370223 -0.398804 -0.552063 0.346191 -0.645264 1445370223 -0.403992 -0.546509 0.343323 -0.648315 1445370223 -0.403992 -0.546509 0.343323 -0.648315 1445370223 -0.403992 -0.546509 0.343323 -0.648315 1445370223 -0.403992 -0.546509 0.343323 -0.648315 1445370223 -0.403992 -0.546509 0.343323 -0.648315 1445370224 -0.405823 -0.543030 0.339478 -0.652161 1445370224 -0.405823 -0.543030 0.339478 -0.652161 1445370224 -0.405823 -0.543030 0.339478 -0.652161 1445370224 -0.405823 -0.543030 0.339478 -0.652161 1445370224 -0.405823 -0.543030 0.339478 -0.652161 1445370224 -0.405823 -0.543030 0.339478 -0.652161 1445370224 -0.405823 -0.543030 0.339478 -0.652161 1445370224 -0.403625 -0.545044 0.341309 -0.650879 1445370224 -0.403625 -0.545044 0.341309 -0.650879 1445370224 -0.403625 -0.545044 0.341309 -0.650879 1445370224 -0.403625 -0.545044 0.341309 -0.650879 1445370224 -0.403625 -0.545044 0.341309 -0.650879 1445370224 -0.403625 -0.545044 0.341309 -0.650879 1445370224 -0.402405 -0.549072 0.342834 -0.647400 1445370224 -0.402405 -0.549072 0.342834 -0.647400 1445370224 -0.402405 -0.549072 0.342834 -0.647400 1445370224 -0.402405 -0.549072 0.342834 -0.647400 1445370224 -0.402405 -0.549072 0.342834 -0.647400 1445370224 -0.402405 -0.549072 0.342834 -0.647400 1445370224 -0.405457 -0.551392 0.345032 -0.642334 1445370224 -0.405457 -0.551392 0.345032 -0.642334 1445370224 -0.405457 -0.551392 0.345032 -0.642334 1445370224 -0.405457 -0.551392 0.345032 -0.642334 1445370224 -0.405457 -0.551392 0.345032 -0.642334 1445370224 -0.405457 -0.551392 0.345032 -0.642334 1445370224 -0.405457 -0.551392 0.345032 -0.642334 1445370224 -0.416565 -0.544373 0.347839 -0.639709 1445370224 -0.416565 -0.544373 0.347839 -0.639709 1445370224 -0.416565 -0.544373 0.347839 -0.639709 1445370224 -0.416565 -0.544373 0.347839 -0.639709 1445370224 -0.416565 -0.544373 0.347839 -0.639709 1445370224 -0.416565 -0.544373 0.347839 -0.639709 1445370224 -0.424988 -0.532166 0.347168 -0.644714 1445370224 -0.424988 -0.532166 0.347168 -0.644714 1445370224 -0.424988 -0.532166 0.347168 -0.644714 1445370224 -0.424988 -0.532166 0.347168 -0.644714 1445370224 -0.424988 -0.532166 0.347168 -0.644714 1445370224 -0.424988 -0.532166 0.347168 -0.644714 1445370224 -0.418335 -0.533997 0.339783 -0.651489 1445370224 -0.418335 -0.533997 0.339783 -0.651489 1445370224 -0.418335 -0.533997 0.339783 -0.651489 1445370224 -0.418335 -0.533997 0.339783 -0.651489 1445370224 -0.418335 -0.533997 0.339783 -0.651489 1445370224 -0.418335 -0.533997 0.339783 -0.651489 1445370224 -0.418335 -0.533997 0.339783 -0.651489 1445370224 -0.415039 -0.539124 0.334778 -0.651978 1445370224 -0.415039 -0.539124 0.334778 -0.651978 1445370224 -0.415039 -0.539124 0.334778 -0.651978 1445370224 -0.415039 -0.539124 0.334778 -0.651978 1445370224 -0.415039 -0.539124 0.334778 -0.651978 1445370224 -0.415039 -0.539124 0.334778 -0.651978 1445370224 -0.407837 -0.544250 0.337646 -0.650818 1445370224 -0.407837 -0.544250 0.337646 -0.650818 1445370224 -0.407837 -0.544250 0.337646 -0.650818 1445370224 -0.407837 -0.544250 0.337646 -0.650818 1445370224 -0.407837 -0.544250 0.337646 -0.650818 1445370224 -0.407837 -0.544250 0.337646 -0.650818 1445370224 -0.407837 -0.544250 0.337646 -0.650818 1445370224 -0.398682 -0.550293 0.338196 -0.651123 1445370224 -0.398682 -0.550293 0.338196 -0.651123 1445370224 -0.398682 -0.550293 0.338196 -0.651123 1445370224 -0.398682 -0.550293 0.338196 -0.651123 1445370224 -0.398682 -0.550293 0.338196 -0.651123 1445370224 -0.398682 -0.550293 0.338196 -0.651123 1445370224 -0.398682 -0.550293 0.338196 -0.651123 1445370224 -0.396423 -0.552795 0.339905 -0.649414 1445370224 -0.396423 -0.552795 0.339905 -0.649414 1445370224 -0.396423 -0.552795 0.339905 -0.649414 1445370224 -0.396423 -0.552795 0.339905 -0.649414 1445370224 -0.396423 -0.552795 0.339905 -0.649414 1445370224 -0.396423 -0.552795 0.339905 -0.649414 1445370224 -0.394531 -0.549316 0.330688 -0.658264 1445370224 -0.394531 -0.549316 0.330688 -0.658264 1445370224 -0.394531 -0.549316 0.330688 -0.658264 1445370224 -0.394531 -0.549316 0.330688 -0.658264 1445370224 -0.394531 -0.549316 0.330688 -0.658264 1445370224 -0.394531 -0.549316 0.330688 -0.658264 1445370224 -0.394531 -0.549316 0.330688 -0.658264 1445370224 -0.397705 -0.548462 0.328430 -0.658203 1445370224 -0.397705 -0.548462 0.328430 -0.658203 1445370224 -0.397705 -0.548462 0.328430 -0.658203 1445370224 -0.397705 -0.548462 0.328430 -0.658203 1445370224 -0.397705 -0.548462 0.328430 -0.658203 1445370224 -0.397705 -0.548462 0.328430 -0.658203 1445370224 -0.397705 -0.548462 0.328430 -0.658203 1445370224 -0.397217 -0.553711 0.328674 -0.653992 1445370224 -0.397217 -0.553711 0.328674 -0.653992 1445370224 -0.397217 -0.553711 0.328674 -0.653992 1445370224 -0.397217 -0.553711 0.328674 -0.653992 1445370224 -0.397217 -0.553711 0.328674 -0.653992 1445370224 -0.397217 -0.553711 0.328674 -0.653992 1445370224 -0.399231 -0.554993 0.330627 -0.650635 1445370224 -0.399231 -0.554993 0.330627 -0.650635 1445370224 -0.399231 -0.554993 0.330627 -0.650635 1445370224 -0.399231 -0.554993 0.330627 -0.650635 1445370224 -0.399231 -0.554993 0.330627 -0.650635 1445370224 -0.399231 -0.554993 0.330627 -0.650635 1445370224 -0.399231 -0.554993 0.330627 -0.650635 1445370224 -0.405457 -0.551758 0.335144 -0.647217 1445370224 -0.405457 -0.551758 0.335144 -0.647217 1445370224 -0.405457 -0.551758 0.335144 -0.647217 1445370224 -0.405457 -0.551758 0.335144 -0.647217 1445370224 -0.405457 -0.551758 0.335144 -0.647217 1445370224 -0.405457 -0.551758 0.335144 -0.647217 1445370224 -0.417175 -0.541016 0.343628 -0.644409 1445370224 -0.417175 -0.541016 0.343628 -0.644409 1445370224 -0.417175 -0.541016 0.343628 -0.644409 1445370224 -0.417175 -0.541016 0.343628 -0.644409 1445370224 -0.417175 -0.541016 0.343628 -0.644409 1445370224 -0.417175 -0.541016 0.343628 -0.644409 1445370224 -0.415100 -0.537354 0.342957 -0.649170 1445370224 -0.415100 -0.537354 0.342957 -0.649170 1445370224 -0.415100 -0.537354 0.342957 -0.649170 1445370224 -0.415100 -0.537354 0.342957 -0.649170 1445370224 -0.415100 -0.537354 0.342957 -0.649170 1445370224 -0.415100 -0.537354 0.342957 -0.649170 1445370224 -0.407959 -0.545410 0.333740 -0.651733 1445370225 -0.407959 -0.545410 0.333740 -0.651733 1445370225 -0.407959 -0.545410 0.333740 -0.651733 1445370225 -0.407959 -0.545410 0.333740 -0.651733 1445370225 -0.407959 -0.545410 0.333740 -0.651733 1445370225 -0.407959 -0.545410 0.333740 -0.651733 1445370225 -0.407593 -0.548645 0.336182 -0.648010 1445370225 -0.407593 -0.548645 0.336182 -0.648010 1445370225 -0.407593 -0.548645 0.336182 -0.648010 1445370225 -0.407593 -0.548645 0.336182 -0.648010 1445370225 -0.407593 -0.548645 0.336182 -0.648010 1445370225 -0.407593 -0.548645 0.336182 -0.648010 1445370225 -0.401917 -0.550781 0.337585 -0.649048 1445370225 -0.401917 -0.550781 0.337585 -0.649048 1445370225 -0.401917 -0.550781 0.337585 -0.649048 1445370225 -0.401917 -0.550781 0.337585 -0.649048 1445370225 -0.401917 -0.550781 0.337585 -0.649048 1445370225 -0.401917 -0.550781 0.337585 -0.649048 1445370225 -0.401917 -0.550781 0.337585 -0.649048 1445370225 -0.396912 -0.555786 0.338440 -0.647339 1445370225 -0.396912 -0.555786 0.338440 -0.647339 1445370225 -0.396912 -0.555786 0.338440 -0.647339 1445370225 -0.396912 -0.555786 0.338440 -0.647339 1445370225 -0.396912 -0.555786 0.338440 -0.647339 1445370225 -0.396912 -0.555786 0.338440 -0.647339 1445370225 -0.395386 -0.558228 0.337097 -0.646912 1445370225 -0.395386 -0.558228 0.337097 -0.646912 1445370225 -0.395386 -0.558228 0.337097 -0.646912 1445370225 -0.395386 -0.558228 0.337097 -0.646912 1445370225 -0.395386 -0.558228 0.337097 -0.646912 1445370225 -0.395386 -0.558228 0.337097 -0.646912 1445370225 -0.397827 -0.556824 0.332642 -0.648926 1445370225 -0.397827 -0.556824 0.332642 -0.648926 1445370225 -0.397827 -0.556824 0.332642 -0.648926 1445370225 -0.397827 -0.556824 0.332642 -0.648926 1445370225 -0.397827 -0.556824 0.332642 -0.648926 1445370225 -0.397827 -0.556824 0.332642 -0.648926 1445370225 -0.397827 -0.556824 0.332642 -0.648926 1445370225 -0.399902 -0.557678 0.334900 -0.645752 1445370225 -0.399902 -0.557678 0.334900 -0.645752 1445370225 -0.399902 -0.557678 0.334900 -0.645752 1445370225 -0.399902 -0.557678 0.334900 -0.645752 1445370225 -0.399902 -0.557678 0.334900 -0.645752 1445370225 -0.399902 -0.557678 0.334900 -0.645752 1445370225 -0.401917 -0.557556 0.338257 -0.642883 1445370225 -0.401917 -0.557556 0.338257 -0.642883 1445370225 -0.401917 -0.557556 0.338257 -0.642883 1445370225 -0.401917 -0.557556 0.338257 -0.642883 1445370225 -0.401917 -0.557556 0.338257 -0.642883 1445370225 -0.401917 -0.557556 0.338257 -0.642883 1445370225 -0.406677 -0.556335 0.344666 -0.637451 1445370225 -0.406677 -0.556335 0.344666 -0.637451 1445370225 -0.406677 -0.556335 0.344666 -0.637451 1445370225 -0.406677 -0.556335 0.344666 -0.637451 1445370225 -0.406677 -0.556335 0.344666 -0.637451 1445370225 -0.406677 -0.556335 0.344666 -0.637451 1445370225 -0.406677 -0.556335 0.344666 -0.637451 1445370225 -0.419250 -0.545593 0.352966 -0.634094 1445370225 -0.419250 -0.545593 0.352966 -0.634094 1445370225 -0.419250 -0.545593 0.352966 -0.634094 1445370225 -0.419250 -0.545593 0.352966 -0.634094 1445370225 -0.419250 -0.545593 0.352966 -0.634094 1445370225 -0.419250 -0.545593 0.352966 -0.634094 1445370225 -0.427673 -0.533142 0.358887 -0.635742 1445370225 -0.427673 -0.533142 0.358887 -0.635742 1445370225 -0.427673 -0.533142 0.358887 -0.635742 1445370225 -0.427673 -0.533142 0.358887 -0.635742 1445370225 -0.427673 -0.533142 0.358887 -0.635742 1445370225 -0.427673 -0.533142 0.358887 -0.635742 1445370225 -0.427673 -0.533142 0.358887 -0.635742 1445370225 -0.419067 -0.535767 0.352417 -0.642883 1445370225 -0.419067 -0.535767 0.352417 -0.642883 1445370225 -0.419067 -0.535767 0.352417 -0.642883 1445370225 -0.419067 -0.535767 0.352417 -0.642883 1445370225 -0.419067 -0.535767 0.352417 -0.642883 1445370225 -0.419067 -0.535767 0.352417 -0.642883 1445370225 -0.413635 -0.542175 0.345886 -0.644531 1445370225 -0.413635 -0.542175 0.345886 -0.644531 1445370225 -0.413635 -0.542175 0.345886 -0.644531 1445370225 -0.413635 -0.542175 0.345886 -0.644531 1445370225 -0.413635 -0.542175 0.345886 -0.644531 1445370225 -0.413635 -0.542175 0.345886 -0.644531 1445370225 -0.408264 -0.547363 0.348511 -0.642151 1445370225 -0.408264 -0.547363 0.348511 -0.642151 1445370225 -0.408264 -0.547363 0.348511 -0.642151 1445370225 -0.408264 -0.547363 0.348511 -0.642151 1445370225 -0.408264 -0.547363 0.348511 -0.642151 1445370225 -0.408264 -0.547363 0.348511 -0.642151 1445370225 -0.408264 -0.547363 0.348511 -0.642151 1445370225 -0.399963 -0.550415 0.346008 -0.646057 1445370225 -0.399963 -0.550415 0.346008 -0.646057 1445370225 -0.399963 -0.550415 0.346008 -0.646057 1445370225 -0.399963 -0.550415 0.346008 -0.646057 1445370225 -0.399963 -0.550415 0.346008 -0.646057 1445370225 -0.399963 -0.550415 0.346008 -0.646057 1445370225 -0.389404 -0.557068 0.341370 -0.649292 1445370225 -0.389404 -0.557068 0.341370 -0.649292 1445370225 -0.389404 -0.557068 0.341370 -0.649292 1445370225 -0.389404 -0.557068 0.341370 -0.649292 1445370225 -0.389404 -0.557068 0.341370 -0.649292 1445370225 -0.389404 -0.557068 0.341370 -0.649292 1445370225 
-0.429138 -0.550598 0.373535 -0.610901 1445370228 -0.429138 -0.550598 0.373535 -0.610901 1445370228 -0.429138 -0.550598 0.373535 -0.610901 1445370228 -0.426208 -0.551514 0.372314 -0.612915 1445370228 -0.426208 -0.551514 0.372314 -0.612915 1445370228 -0.426208 -0.551514 0.372314 -0.612915 1445370228 -0.426208 -0.551514 0.372314 -0.612915 1445370228 -0.426208 -0.551514 0.372314 -0.612915 1445370228 -0.426208 -0.551514 0.372314 -0.612915 1445370228 -0.423950 -0.550842 0.370972 -0.615906 1445370228 -0.423950 -0.550842 0.370972 -0.615906 1445370228 -0.423950 -0.550842 0.370972 -0.615906 1445370228 -0.423950 -0.550842 0.370972 -0.615906 1445370228 -0.423950 -0.550842 0.370972 -0.615906 1445370228 -0.423950 -0.550842 0.370972 -0.615906 1445370228 -0.423950 -0.550842 0.370972 -0.615906 1445370228 -0.424316 -0.548584 0.373901 -0.615845 1445370228 -0.424316 -0.548584 0.373901 -0.615845 1445370228 -0.424316 -0.548584 0.373901 -0.615845 1445370228 -0.424316 -0.548584 0.373901 -0.615845 1445370228 -0.424316 -0.548584 0.373901 -0.615845 1445370228 -0.428833 -0.543579 0.379395 -0.613831 1445370228 -0.428833 -0.543579 0.379395 -0.613831 1445370228 -0.428833 -0.543579 0.379395 -0.613831 1445370228 -0.428833 -0.543579 0.379395 -0.613831 1445370228 -0.428833 -0.543579 0.379395 -0.613831 1445370228 -0.428833 -0.543579 0.379395 -0.613831 1445370228 -0.428833 -0.543579 0.379395 -0.613831 1445370228 -0.430481 -0.540344 0.387329 -0.610535 1445370228 -0.430481 -0.540344 0.387329 -0.610535 1445370228 -0.430481 -0.540344 0.387329 -0.610535 1445370228 -0.430481 -0.540344 0.387329 -0.610535 1445370228 -0.430481 -0.540344 0.387329 -0.610535 1445370228 -0.429321 -0.538147 0.391052 -0.610901 1445370228 -0.429321 -0.538147 0.391052 -0.610901 1445370228 -0.429321 -0.538147 0.391052 -0.610901 1445370228 -0.429321 -0.538147 0.391052 -0.610901 1445370228 -0.429321 -0.538147 0.391052 -0.610901 1445370229 -0.429321 -0.538147 0.391052 -0.610901 1445370229 -0.429321 -0.538147 0.391052 -0.610901 1445370229 -0.427246 -0.540344 0.392395 -0.609619 1445370229 -0.427246 -0.540344 0.392395 -0.609619 1445370229 -0.427246 -0.540344 0.392395 -0.609619 1445370229 -0.427246 -0.540344 0.392395 -0.609619 1445370229 -0.427246 -0.540344 0.392395 -0.609619 1445370229 -0.427246 -0.540344 0.392395 -0.609619 1445370229 -0.425354 -0.543518 0.392334 -0.608154 1445370229 -0.425354 -0.543518 0.392334 -0.608154 1445370229 -0.425354 -0.543518 0.392334 -0.608154 1445370229 -0.425354 -0.543518 0.392334 -0.608154 1445370229 -0.425354 -0.543518 0.392334 -0.608154 1445370229 -0.425354 -0.543518 0.392334 -0.608154 1445370229 -0.424255 -0.542664 0.387878 -0.612488 1445370229 -0.424255 -0.542664 0.387878 -0.612488 1445370229 -0.424255 -0.542664 0.387878 -0.612488 1445370229 -0.424255 -0.542664 0.387878 -0.612488 1445370229 -0.424255 -0.542664 0.387878 -0.612488 1445370229 -0.422546 -0.539063 0.378845 -0.622375 1445370229 -0.422546 -0.539063 0.378845 -0.622375 1445370229 -0.422546 -0.539063 0.378845 -0.622375 1445370229 -0.422546 -0.539063 0.378845 -0.622375 1445370229 -0.422546 -0.539063 0.378845 -0.622375 1445370229 -0.422546 -0.539063 0.378845 -0.622375 1445370229 -0.425049 -0.536316 0.371582 -0.627441 1445370229 -0.425049 -0.536316 0.371582 -0.627441 1445370229 -0.425049 -0.536316 0.371582 -0.627441 1445370229 -0.425049 -0.536316 0.371582 -0.627441 1445370229 -0.425049 -0.536316 0.371582 -0.627441 1445370229 -0.425049 -0.536316 0.371582 -0.627441 1445370229 -0.436951 -0.531189 0.376770 -0.620483 1445370229 -0.436951 -0.531189 0.376770 -0.620483 1445370229 -0.436951 -0.531189 0.376770 -0.620483 1445370229 -0.436951 -0.531189 0.376770 -0.620483 1445370229 -0.436951 -0.531189 0.376770 -0.620483 1445370229 -0.439941 -0.531738 0.388184 -0.610840 1445370229 -0.439941 -0.531738 0.388184 -0.610840 1445370229 -0.439941 -0.531738 0.388184 -0.610840 1445370229 -0.439941 -0.531738 0.388184 -0.610840 1445370229 -0.439941 -0.531738 0.388184 -0.610840 1445370229 -0.439941 -0.531738 0.388184 -0.610840 1445370229 -0.448669 -0.532410 0.397522 -0.597778 1445370229 -0.448669 -0.532410 0.397522 -0.597778 1445370229 -0.448669 -0.532410 0.397522 -0.597778 1445370229 -0.448669 -0.532410 0.397522 -0.597778 1445370229 -0.448669 -0.532410 0.397522 -0.597778 1445370229 -0.448669 -0.532410 0.397522 -0.597778 1445370229 -0.448669 -0.532410 0.397522 -0.597778 1445370229 -0.460999 -0.528992 0.409302 -0.583252 1445370229 -0.460999 -0.528992 0.409302 -0.583252 1445370229 -0.460999 -0.528992 0.409302 -0.583252 1445370229 -0.460999 -0.528992 0.409302 -0.583252 1445370229 -0.460999 -0.528992 0.409302 -0.583252 1445370229 -0.460999 -0.528992 0.409302 -0.583252 1445370229 -0.471069 -0.522034 0.415344 -0.577209 1445370229 -0.471069 -0.522034 0.415344 -0.577209 1445370229 -0.471069 -0.522034 0.415344 -0.577209 1445370229 -0.471069 -0.522034 0.415344 -0.577209 1445370229 -0.471069 -0.522034 0.415344 -0.577209 1445370229 -0.470581 -0.520020 0.419067 -0.576660 1445370229 -0.470581 -0.520020 0.419067 -0.576660 1445370229 -0.470581 -0.520020 0.419067 -0.576660 1445370229 -0.470581 -0.520020 0.419067 -0.576660 1445370229 -0.470581 -0.520020 0.419067 -0.576660 1445370229 -0.470581 -0.520020 0.419067 -0.576660 1445370229 -0.470581 -0.520020 0.419067 -0.576660 1445370229 -0.460449 -0.523071 0.409058 -0.589172 1445370229 -0.460449 -0.523071 0.409058 -0.589172 1445370229 -0.460449 -0.523071 0.409058 -0.589172 1445370229 -0.460449 -0.523071 0.409058 -0.589172 1445370229 -0.460449 -0.523071 0.409058 -0.589172 1445370229 -0.460449 -0.523071 0.409058 -0.589172 1445370229 -0.454529 -0.528687 0.403931 -0.592285 1445370229 -0.454529 -0.528687 0.403931 -0.592285 1445370229 -0.454529 -0.528687 0.403931 -0.592285 1445370229 -0.454529 -0.528687 0.403931 -0.592285 1445370229 -0.454529 -0.528687 0.403931 -0.592285 1445370229 -0.454529 -0.528687 0.403931 -0.592285 1445370229 -0.444397 -0.535217 0.394409 -0.600464 1445370229 -0.444397 -0.535217 0.394409 -0.600464 1445370229 -0.444397 -0.535217 0.394409 -0.600464 1445370229 -0.444397 -0.535217 0.394409 -0.600464 1445370229 -0.444397 -0.535217 0.394409 -0.600464 1445370229 -0.444397 -0.535217 0.394409 -0.600464 1445370229 -0.435913 -0.537109 0.384460 -0.611389 1445370229 -0.435913 -0.537109 0.384460 -0.611389 1445370229 -0.435913 -0.537109 0.384460 -0.611389 1445370229 -0.435913 -0.537109 0.384460 -0.611389 1445370229 -0.435913 -0.537109 0.384460 -0.611389 1445370229 -0.434082 -0.534119 0.373291 -0.622070 1445370229 -0.434082 -0.534119 0.373291 -0.622070 1445370229 -0.434082 -0.534119 0.373291 -0.622070 1445370229 -0.434082 -0.534119 0.373291 -0.622070 1445370229 -0.434082 -0.534119 0.373291 -0.622070 1445370229 -0.434082 -0.534119 0.373291 -0.622070 1445370229 -0.434082 -0.534119 0.373291 -0.622070 1445370229 -0.440735 -0.528442 0.376892 -0.620117 1445370229 -0.440735 -0.528442 0.376892 -0.620117 1445370229 -0.440735 -0.528442 0.376892 -0.620117 1445370229 -0.440735 -0.528442 0.376892 -0.620117 1445370229 -0.440735 -0.528442 0.376892 -0.620117 1445370229 -0.437622 -0.531494 0.389404 -0.611938 1445370229 -0.437622 -0.531494 0.389404 -0.611938 1445370229 -0.437622 -0.531494 0.389404 -0.611938 1445370229 -0.437622 -0.531494 0.389404 -0.611938 1445370230 -0.437622 -0.531494 0.389404 -0.611938 1445370230 -0.438904 -0.535156 0.397827 -0.602295 1445370230 -0.438904 -0.535156 0.397827 -0.602295 1445370230 -0.438904 -0.535156 0.397827 -0.602295 1445370230 -0.438904 -0.535156 0.397827 -0.602295 1445370230 -0.438904 -0.535156 0.397827 -0.602295 1445370230 -0.447449 -0.535400 0.411011 -0.586731 1445370230 -0.447449 -0.535400 0.411011 -0.586731 1445370230 -0.447449 -0.535400 0.411011 -0.586731 1445370230 -0.447449 -0.535400 0.411011 -0.586731 1445370230 -0.447449 -0.535400 0.411011 -0.586731 1445370230 -0.447449 -0.535400 0.411011 -0.586731 1445370230 -0.454712 -0.532104 0.419067 -0.578430 1445370230 -0.454712 -0.532104 0.419067 -0.578430 1445370230 -0.454712 -0.532104 0.419067 -0.578430 1445370230 -0.454712 -0.532104 0.419067 -0.578430 1445370230 -0.454712 -0.532104 0.419067 -0.578430 1445370230 -0.454712 -0.532104 0.419067 -0.578430 1445370230 -0.452942 -0.530212 0.422363 -0.579163 1445370230 -0.452942 -0.530212 0.422363 -0.579163 1445370230 -0.452942 -0.530212 0.422363 -0.579163 1445370230 -0.452942 -0.530212 0.422363 -0.579163 1445370230 -0.452942 -0.530212 0.422363 -0.579163 1445370230 -0.452942 -0.530212 0.422363 -0.579163 1445370230 -0.439148 -0.533447 0.412842 -0.593506 1445370230 -0.439148 -0.533447 0.412842 -0.593506 1445370230 -0.439148 -0.533447 0.412842 -0.593506 1445370230 -0.439148 -0.533447 0.412842 -0.593506 1445370230 -0.439148 -0.533447 0.412842 -0.593506 1445370230 -0.439148 -0.533447 0.412842 -0.593506 1445370230 -0.429565 -0.540588 0.402405 -0.601135 1445370230 -0.429565 -0.540588 0.402405 -0.601135 1445370230 -0.429565 -0.540588 0.402405 -0.601135 1445370230 -0.422424 -0.549194 0.388733 -0.607361 1445370230 -0.422424 -0.549194 0.388733 -0.607361 1445370230 -0.422424 -0.549194 0.388733 -0.607361 1445370230 -0.422424 -0.549194 0.388733 -0.607361 1445370230 -0.422424 -0.549194 0.388733 -0.607361 1445370230 -0.422424 -0.549194 0.388733 -0.607361 1445370230 -0.423096 -0.549255 0.372192 -0.617126 1445370230 -0.423096 -0.549255 0.372192 -0.617126 1445370230 -0.423096 -0.549255 0.372192 -0.617126 1445370230 -0.423096 -0.549255 0.372192 -0.617126 1445370230 -0.426453 -0.547791 0.365845 -0.619934 1445370230 -0.426453 -0.547791 0.365845 -0.619934 1445370230 -0.426453 -0.547791 0.365845 -0.619934 1445370230 -0.426453 -0.547791 0.365845 -0.619934 1445370230 -0.426453 -0.547791 0.365845 -0.619934 1445370230 -0.426453 -0.547791 0.365845 -0.619934 1445370230 -0.434265 -0.540894 0.374329 -0.615479 1445370230 -0.434265 -0.540894 0.374329 -0.615479 1445370230 -0.434265 -0.540894 0.374329 -0.615479 1445370230 -0.434265 -0.540894 0.374329 -0.615479 1445370230 -0.434265 -0.540894 0.374329 -0.615479 1445370230 -0.434265 -0.540894 0.374329 -0.615479 1445370230 -0.436279 -0.537659 0.382996 -0.611511 1445370230 -0.436279 -0.537659 0.382996 -0.611511 1445370230 -0.436279 -0.537659 0.382996 -0.611511 1445370230 -0.436279 -0.537659 0.382996 -0.611511 1445370230 -0.439697 -0.541443 0.391418 -0.600281 1445370230 -0.439697 -0.541443 0.391418 -0.600281 1445370230 -0.439697 -0.541443 0.391418 -0.600281 1445370230 -0.439697 -0.541443 0.391418 -0.600281 1445370230 -0.439697 -0.541443 0.391418 -0.600281 1445370230 -0.439697 -0.541443 0.391418 -0.600281 1445370230 -0.445984 -0.540588 0.403137 -0.588562 1445370230 -0.445984 -0.540588 0.403137 -0.588562 1445370230 -0.445984 -0.540588 0.403137 -0.588562 1445370230 -0.445984 -0.540588 0.403137 -0.588562 1445370230 -0.445984 -0.540588 0.403137 -0.588562 1445370230 -0.445984 -0.540588 0.403137 -0.588562 1445370230 -0.445984 -0.540588 0.403137 -0.588562 1445370230 -0.442993 -0.543762 0.407837 -0.584656 1445370230 -0.442993 -0.543762 0.407837 -0.584656 1445370230 -0.442993 -0.543762 0.407837 -0.584656 1445370230 -0.442993 -0.543762 0.407837 -0.584656 1445370230 -0.442993 -0.543762 0.407837 -0.584656 1445370230 -0.447571 -0.536316 0.409424 -0.586914 1445370230 -0.447571 -0.536316 0.409424 -0.586914 1445370230 -0.447571 -0.536316 0.409424 -0.586914 1445370230 -0.447571 -0.536316 0.409424 -0.586914 1445370230 -0.447571 -0.536316 0.409424 -0.586914 1445370230 -0.447571 -0.536316 0.409424 -0.586914 1445370230 -0.439941 -0.538635 0.405945 -0.592957 1445370230 -0.439941 -0.538635 0.405945 -0.592957 1445370230 -0.439941 -0.538635 0.405945 -0.592957 1445370230 -0.439941 -0.538635 0.405945 -0.592957 1445370230 -0.439941 -0.538635 0.405945 -0.592957 1445370230 -0.442322 -0.538635 0.398804 -0.596008 1445370230 -0.442322 -0.538635 0.398804 -0.596008 1445370230 -0.442322 -0.538635 0.398804 -0.596008 1445370230 -0.442322 -0.538635 0.398804 -0.596008 1445370230 -0.442322 -0.538635 0.398804 -0.596008 1445370230 -0.442322 -0.538635 0.398804 -0.596008 1445370230 -0.442322 -0.538635 0.398804 -0.596008 1445370230 -0.440674 -0.543884 0.394897 -0.595032 1445370230 -0.440674 -0.543884 0.394897 -0.595032 1445370230 -0.440674 -0.543884 0.394897 -0.595032 1445370230 -0.440674 -0.543884 0.394897 -0.595032 1445370230 -0.440674 -0.543884 0.394897 -0.595032 1445370230 -0.440674 -0.543884 0.394897 -0.595032 1445370231 -0.436890 -0.543152 0.384949 -0.604980 1445370231 -0.436890 -0.543152 0.384949 -0.604980 1445370231 -0.436890 -0.543152 0.384949 -0.604980 1445370231 -0.436890 -0.543152 0.384949 -0.604980 1445370231 -0.436890 -0.543152 0.384949 -0.604980 1445370231 -0.436890 -0.543152 0.384949 -0.604980 1445370231 -0.436890 -0.543152 0.384949 -0.604980 1445370231 -0.438049 -0.536804 0.375793 -0.615479 1445370231 -0.438049 -0.536804 0.375793 -0.615479 1445370231 -0.438049 -0.536804 0.375793 -0.615479 1445370231 -0.438049 -0.536804 0.375793 -0.615479 1445370231 -0.438049 -0.536804 0.375793 -0.615479 1445370231 -0.438049 -0.536804 0.375793 -0.615479 1445370231 -0.445313 -0.531738 0.375610 -0.614746 1445370231 -0.445313 -0.531738 0.375610 -0.614746 1445370231 -0.445313 -0.531738 0.375610 -0.614746 1445370231 -0.445313 -0.531738 0.375610 -0.614746 1445370231 -0.445313 -0.531738 0.375610 -0.614746 1445370231 -0.445313 -0.531738 0.375610 -0.614746 1445370231 -0.451660 -0.526794 0.389893 -0.605408 1445370231 -0.451660 -0.526794 0.389893 -0.605408 1445370231 -0.451660 -0.526794 0.389893 -0.605408 1445370231 -0.451660 -0.526794 0.389893 -0.605408 1445370231 -0.451660 -0.526794 0.389893 -0.605408 1445370231 -0.451660 -0.526794 0.389893 -0.605408 1445370231 -0.451660 -0.526794 0.389893 -0.605408 1445370231 -0.448669 -0.528625 0.395813 -0.602173 1445370231 -0.448669 -0.528625 0.395813 -0.602173 1445370231 -0.448669 -0.528625 0.395813 -0.602173 1445370231 -0.448669 -0.528625 0.395813 -0.602173 1445370231 -0.448669 -0.528625 0.395813 -0.602173 1445370231 -0.448669 -0.528625 0.395813 -0.602173 1445370231 -0.455444 -0.529663 0.400696 -0.592896 1445370231 -0.455444 -0.529663 0.400696 -0.592896 1445370231 -0.455444 -0.529663 0.400696 -0.592896 1445370231 -0.455444 -0.529663 0.400696 -0.592896 1445370231 -0.455444 -0.529663 0.400696 -0.592896 1445370231 -0.455444 -0.529663 0.400696 -0.592896 1445370231 -0.462097 -0.527893 0.404663 -0.586609 1445370231 -0.462097 -0.527893 0.404663 -0.586609 1445370231 -0.462097 -0.527893 0.404663 -0.586609 1445370231 -0.462097 -0.527893 0.404663 -0.586609 1445370231 -0.462097 -0.527893 0.404663 -0.586609 1445370231 -0.462097 -0.527893 0.404663 -0.586609 1445370231 -0.462097 -0.527893 0.404663 -0.586609 1445370231 -0.465515 -0.524780 0.404419 -0.586853 1445370231 -0.465515 -0.524780 0.404419 -0.586853 1445370231 -0.465515 -0.524780 0.404419 -0.586853 1445370231 -0.465515 -0.524780 0.404419 -0.586853 1445370231 -0.465515 -0.524780 0.404419 -0.586853 1445370231 -0.465515 -0.524780 0.404419 -0.586853 1445370231 -0.458679 -0.528320 0.407349 -0.586975 1445370231 -0.458679 -0.528320 0.407349 -0.586975 1445370231 -0.458679 -0.528320 0.407349 -0.586975 1445370231 -0.458679 -0.528320 0.407349 -0.586975 1445370231 -0.458679 -0.528320 0.407349 -0.586975 1445370231 -0.456543 -0.527283 0.400574 -0.594299 1445370231 -0.456543 -0.527283 0.400574 -0.594299 1445370231 -0.456543 -0.527283 0.400574 -0.594299 1445370231 -0.456543 -0.527283 0.400574 -0.594299 1445370231 -0.456543 -0.527283 0.400574 -0.594299 1445370231 -0.456543 -0.527283 0.400574 -0.594299 1445370231 -0.451965 -0.534424 0.397827 -0.593262 1445370231 -0.451965 -0.534424 0.397827 -0.593262 1445370231 -0.451965 -0.534424 0.397827 -0.593262 1445370231 -0.451965 -0.534424 0.397827 -0.593262 1445370231 -0.451965 -0.534424 0.397827 -0.593262 1445370231 -0.451965 -0.534424 0.397827 -0.593262 1445370231 -0.444458 -0.538879 0.390869 -0.599487 1445370231 -0.444458 -0.538879 0.390869 -0.599487 1445370231 -0.444458 -0.538879 0.390869 -0.599487 1445370231 -0.444458 -0.538879 0.390869 -0.599487 1445370231 -0.444458 -0.538879 0.390869 -0.599487 1445370231 -0.444458 -0.538879 0.390869 -0.599487 1445370231 -0.444458 -0.538879 0.390869 -0.599487 1445370231 -0.438477 -0.539368 0.381897 -0.609131 1445370231 -0.438477 -0.539368 0.381897 -0.609131 1445370231 -0.438477 -0.539368 0.381897 -0.609131 1445370231 -0.438477 -0.539368 0.381897 -0.609131 1445370231 -0.438477 -0.539368 0.381897 -0.609131 1445370231 -0.438477 -0.539368 0.381897 -0.609131 1445370231 -0.438477 -0.539368 0.381897 -0.609131 1445370231 -0.435120 -0.538696 0.375488 -0.616089 1445370231 -0.435120 -0.538696 0.375488 -0.616089 1445370231 -0.435120 -0.538696 0.375488 -0.616089 1445370231 -0.435120 -0.538696 0.375488 -0.616089 1445370231 -0.435120 -0.538696 0.375488 -0.616089 1445370231 -0.435120 -0.538696 0.375488 -0.616089 1445370231 -0.442505 -0.535339 0.379517 -0.611206 1445370231 -0.442505 -0.535339 0.379517 -0.611206 1445370231 -0.442505 -0.535339 0.379517 -0.611206 1445370231 -0.442505 -0.535339 0.379517 -0.611206 1445370231 -0.442505 -0.535339 0.379517 -0.611206 1445370231 -0.442505 -0.535339 0.379517 -0.611206 1445370231 -0.445862 -0.531433 0.390015 -0.605591 1445370231 -0.445862 -0.531433 0.390015 -0.605591 1445370231 -0.445862 -0.531433 0.390015 -0.605591 1445370231 -0.445862 -0.531433 0.390015 -0.605591 1445370231 -0.445862 -0.531433 0.390015 -0.605591 1445370231 -0.445862 -0.531433 0.390015 -0.605591 1445370231 -0.445862 -0.531433 0.390015 -0.605591 1445370231 -0.444763 -0.534607 0.394836 -0.600464 1445370231 -0.444763 -0.534607 0.394836 -0.600464 1445370231 -0.444763 -0.534607 0.394836 -0.600464 1445370231 -0.444763 -0.534607 0.394836 -0.600464 1445370231 -0.444763 -0.534607 0.394836 -0.600464 1445370231 -0.444763 -0.534607 0.394836 -0.600464 1445370231 -0.451294 -0.533997 0.401245 -0.591858 1445370231 -0.451294 -0.533997 0.401245 -0.591858 1445370231 -0.451294 -0.533997 0.401245 -0.591858 1445370231 -0.451294 -0.533997 0.401245 -0.591858 1445370231 -0.451294 -0.533997 0.401245 -0.591858 1445370231 -0.451294 -0.533997 0.401245 -0.591858 1445370231 -0.455322 -0.531433 0.405518 -0.588074 1445370232 -0.455322 -0.531433 0.405518 -0.588074 1445370232 -0.455322 -0.531433 0.405518 -0.588074 1445370232 -0.455322 -0.531433 0.405518 -0.588074 1445370232 -0.455322 -0.531433 0.405518 -0.588074 1445370232 -0.455322 -0.531433 0.405518 -0.588074 1445370232 -0.451050 -0.532471 0.408569 -0.588318 1445370232 -0.451050 -0.532471 0.408569 -0.588318 1445370232 -0.451050 -0.532471 0.408569 -0.588318 1445370232 -0.451050 -0.532471 0.408569 -0.588318 1445370232 -0.451050 -0.532471 0.408569 -0.588318 1445370232 -0.451050 -0.532471 0.408569 -0.588318 1445370232 -0.443176 -0.533081 0.400818 -0.598999 1445370232 -0.443176 -0.533081 0.400818 -0.598999 1445370232 -0.443176 -0.533081 0.400818 -0.598999 1445370232 -0.443176 -0.533081 0.400818 -0.598999 1445370232 -0.443176 -0.533081 0.400818 -0.598999 1445370232 -0.443176 -0.533081 0.400818 -0.598999 1445370232 -0.443176 -0.533081 0.400818 -0.598999 1445370232 -0.444275 -0.534363 0.392090 -0.602844 1445370232 -0.444275 -0.534363 0.392090 -0.602844 1445370232 -0.444275 -0.534363 0.392090 -0.602844 1445370232 -0.444275 -0.534363 0.392090 -0.602844 1445370232 -0.444275 -0.534363 0.392090 -0.602844 1445370232 -0.444275 -0.534363 0.392090 -0.602844 1445370232 -0.441101 -0.539551 0.386169 -0.604370 1445370232 -0.441101 -0.539551 0.386169 -0.604370 1445370232 -0.441101 -0.539551 0.386169 -0.604370 1445370232 -0.441101 -0.539551 0.386169 -0.604370 1445370232 -0.441101 -0.539551 0.386169 -0.604370 1445370232 -0.441101 -0.539551 0.386169 -0.604370 1445370232 -0.436707 -0.538940 0.376343 -0.614197 1445370232 -0.436707 -0.538940 0.376343 -0.614197 1445370232 -0.436707 -0.538940 0.376343 -0.614197 1445370232 -0.436707 -0.538940 0.376343 -0.614197 1445370232 -0.436707 -0.538940 0.376343 -0.614197 1445370232 -0.436707 -0.538940 0.376343 -0.614197 1445370232 -0.436707 -0.538940 0.376343 -0.614197 1445370232 -0.433044 -0.535767 0.368225 -0.624390 1445370232 -0.433044 -0.535767 0.368225 -0.624390 1445370232 -0.433044 -0.535767 0.368225 -0.624390 1445370232 -0.433044 -0.535767 0.368225 -0.624390 1445370232 -0.433044 -0.535767 0.368225 -0.624390 1445370232 -0.433044 -0.535767 0.368225 -0.624390 1445370232 -0.437622 -0.531799 0.366150 -0.625854 1445370232 -0.437622 -0.531799 0.366150 -0.625854 1445370232 -0.437622 -0.531799 0.366150 -0.625854 1445370232 -0.437622 -0.531799 0.366150 -0.625854 1445370232 -0.437622 -0.531799 0.366150 -0.625854 1445370232 -0.437622 -0.531799 0.366150 -0.625854 1445370232 -0.437622 -0.531799 0.366150 -0.625854 1445370232 -0.443970 -0.528198 0.375977 -0.618591 1445370232 -0.443970 -0.528198 0.375977 -0.618591 1445370232 -0.443970 -0.528198 0.375977 -0.618591 1445370232 -0.443970 -0.528198 0.375977 -0.618591 1445370232 -0.443970 -0.528198 0.375977 -0.618591 1445370232 -0.443970 -0.528198 0.375977 -0.618591 1445370232 -0.440613 -0.531006 0.380737 -0.615601 1445370232 -0.440613 -0.531006 0.380737 -0.615601 1445370232 -0.440613 -0.531006 0.380737 -0.615601 1445370232 -0.440613 -0.531006 0.380737 -0.615601 1445370232 -0.440613 -0.531006 0.380737 -0.615601 1445370232 -0.440613 -0.531006 0.380737 -0.615601 1445370232 -0.440613 -0.531006 0.380737 -0.615601 1445370232 -0.443115 -0.533997 0.384644 -0.608765 1445370232 -0.443115 -0.533997 0.384644 -0.608765 1445370232 -0.443115 -0.533997 0.384644 -0.608765 1445370232 -0.443115 -0.533997 0.384644 -0.608765 1445370232 -0.443115 -0.533997 0.384644 -0.608765 1445370232 -0.443115 -0.533997 0.384644 -0.608765 1445370232 -0.448975 -0.532715 0.390259 -0.601990 1445370232 -0.448975 -0.532715 0.390259 -0.601990 1445370232 -0.448975 -0.532715 0.390259 -0.601990 1445370232 -0.448975 -0.532715 0.390259 -0.601990 1445370232 -0.448975 -0.532715 0.390259 -0.601990 1445370232 -0.448975 -0.532715 0.390259 -0.601990 1445370232 -0.450989 -0.528687 0.391113 -0.603516 1445370232 -0.450989 -0.528687 0.391113 -0.603516 1445370232 -0.450989 -0.528687 0.391113 -0.603516 1445370232 -0.450989 -0.528687 0.391113 -0.603516 1445370232 -0.450989 -0.528687 0.391113 -0.603516 1445370232 -0.450989 -0.528687 0.391113 -0.603516 1445370232 -0.446045 -0.529480 0.395325 -0.603699 1445370232 -0.446045 -0.529480 0.395325 -0.603699 1445370232 -0.446045 -0.529480 0.395325 -0.603699 1445370232 -0.446045 -0.529480 0.395325 -0.603699 1445370232 -0.446045 -0.529480 0.395325 -0.603699 1445370232 -0.446045 -0.529480 0.395325 -0.603699 1445370232 -0.444214 -0.528015 0.385010 -0.612976 1445370232 -0.444214 -0.528015 0.385010 -0.612976 1445370232 -0.444214 -0.528015 0.385010 -0.612976 1445370232 -0.444214 -0.528015 0.385010 -0.612976 1445370232 -0.444214 -0.528015 0.385010 -0.612976 1445370232 -0.444214 -0.528015 0.385010 -0.612976 1445370232 -0.440430 -0.535767 0.381287 -0.611267 1445370232 -0.440430 -0.535767 0.381287 -0.611267 1445370232 -0.440430 -0.535767 0.381287 -0.611267 1445370232 -0.440430 -0.535767 0.381287 -0.611267 1445370232 -0.440430 -0.535767 0.381287 -0.611267 1445370232 -0.435120 -0.537842 0.376099 -0.616455 1445370232 -0.435120 -0.537842 0.376099 -0.616455 1445370232 -0.435120 -0.537842 0.376099 -0.616455 1445370232 -0.435120 -0.537842 0.376099 -0.616455 1445370232 -0.435120 -0.537842 0.376099 -0.616455 1445370232 -0.435120 -0.537842 0.376099 -0.616455 1445370232 -0.427795 -0.537781 0.368347 -0.626282 1445370232 -0.427795 -0.537781 0.368347 -0.626282 1445370232 -0.427795 -0.537781 0.368347 -0.626282 1445370232 -0.427795 -0.537781 0.368347 -0.626282 1445370232 -0.427795 -0.537781 0.368347 -0.626282 1445370232 -0.427795 -0.537781 0.368347 -0.626282 1445370232 -0.427795 -0.537781 0.368347 -0.626282 1445370232 -0.432312 -0.532166 0.362183 -0.631470 1445370232 -0.432312 -0.532166 0.362183 -0.631470 1445370233 -0.432312 -0.532166 0.362183 -0.631470 1445370233 -0.432312 -0.532166 0.362183 -0.631470 1445370233 -0.432312 -0.532166 0.362183 -0.631470 1445370233 -0.432312 -0.532166 0.362183 -0.631470 1445370233 -0.443298 -0.526489 0.372009 -0.622864 1445370233 -0.443298 -0.526489 0.372009 -0.622864 1445370233 -0.443298 -0.526489 0.372009 -0.622864 1445370233 -0.443298 -0.526489 0.372009 -0.622864 1445370233 -0.443298 -0.526489 0.372009 -0.622864 1445370233 -0.443298 -0.526489 0.372009 -0.622864 1445370233 -0.443298 -0.526489 0.372009 -0.622864 1445370233 -0.441162 -0.529480 0.381226 -0.616211 1445370233 -0.441162 -0.529480 0.381226 -0.616211 1445370233 -0.441162 -0.529480 0.381226 -0.616211 1445370233 -0.441162 -0.529480 0.381226 -0.616211 1445370233 -0.441162 -0.529480 0.381226 -0.616211 1445370233 -0.441162 -0.529480 0.381226 -0.616211 1445370233 -0.442505 -0.532227 0.381165 -0.612976 1445370233 -0.442505 -0.532227 0.381165 -0.612976 1445370233 -0.442505 -0.532227 0.381165 -0.612976 1445370233 -0.442505 -0.532227 0.381165 -0.612976 1445370233 -0.449341 -0.533081 0.389587 -0.601807 1445370233 -0.449341 -0.533081 0.389587 -0.601807 1445370233 -0.449341 -0.533081 0.389587 -0.601807 1445370233 -0.449341 -0.533081 0.389587 -0.601807 1445370233 -0.449341 -0.533081 0.389587 -0.601807 1445370233 -0.456970 -0.527893 0.396729 -0.596008 1445370233 -0.456970 -0.527893 0.396729 -0.596008 1445370233 -0.456970 -0.527893 0.396729 -0.596008 1445370233 -0.456970 -0.527893 0.396729 -0.596008 1445370233 -0.456970 -0.527893 0.396729 -0.596008 1445370233 -0.455017 -0.528198 0.406067 -0.590942 1445370233 -0.455017 -0.528198 0.406067 -0.590942 1445370233 -0.455017 -0.528198 0.406067 -0.590942 1445370233 -0.442932 -0.530029 0.395569 -0.605347 1445370233 -0.442932 -0.530029 0.395569 -0.605347 1445370233 -0.442932 -0.530029 0.395569 -0.605347 1445370233 -0.442932 -0.530029 0.395569 -0.605347 1445370233 -0.442932 -0.530029 0.395569 -0.605347 1445370233 -0.442932 -0.530029 0.395569 -0.605347 1445370233 -0.440552 -0.532959 0.385986 -0.610718 1445370233 -0.440552 -0.532959 0.385986 -0.610718 1445370233 -0.440552 -0.532959 0.385986 -0.610718 1445370233 -0.440552 -0.532959 0.385986 -0.610718 1445370233 -0.440552 -0.532959 0.385986 -0.610718 1445370233 -0.440552 -0.532959 0.385986 -0.610718 1445370233 -0.440552 -0.532959 0.385986 -0.610718 1445370233 -0.434021 -0.541199 0.380615 -0.611511 1445370233 -0.434021 -0.541199 0.380615 -0.611511 1445370233 -0.434021 -0.541199 0.380615 -0.611511 1445370233 -0.434021 -0.541199 0.380615 -0.611511 1445370233 -0.434021 -0.541199 0.380615 -0.611511 1445370233 -0.434021 -0.541199 0.380615 -0.611511 1445370233 -0.435120 -0.539795 0.376282 -0.614685 1445370233 -0.435120 -0.539795 0.376282 -0.614685 1445370233 -0.435120 -0.539795 0.376282 -0.614685 1445370233 -0.435120 -0.539795 0.376282 -0.614685 1445370233 -0.435120 -0.539795 0.376282 -0.614685 1445370233 -0.435120 -0.539795 0.376282 -0.614685 1445370233 -0.437317 -0.535400 0.375916 -0.617188 1445370233 -0.437317 -0.535400 0.375916 -0.617188 1445370233 -0.437317 -0.535400 0.375916 -0.617188 1445370233 -0.437317 -0.535400 0.375916 -0.617188 1445370233 -0.437317 -0.535400 0.375916 -0.617188 1445370233 -0.443665 -0.528381 0.380188 -0.616028 1445370233 -0.443665 -0.528381 0.380188 -0.616028 1445370233 -0.443665 -0.528381 0.380188 -0.616028 1445370233 -0.443665 -0.528381 0.380188 -0.616028 1445370233 -0.443665 -0.528381 0.380188 -0.616028 1445370233 -0.443665 -0.528381 0.380188 -0.616028 1445370233 -0.448669 -0.523010 0.390015 -0.610901 1445370233 -0.448669 -0.523010 0.390015 -0.610901 1445370233 -0.448669 -0.523010 0.390015 -0.610901 1445370233 -0.448669 -0.523010 0.390015 -0.610901 1445370233 -0.448669 -0.523010 0.390015 -0.610901 1445370233 -0.444763 -0.526062 0.391357 -0.610229 1445370233 -0.444763 -0.526062 0.391357 -0.610229 1445370233 -0.444763 -0.526062 0.391357 -0.610229 1445370233 -0.444763 -0.526062 0.391357 -0.610229 1445370233 -0.444763 -0.526062 0.391357 -0.610229 1445370233 -0.446777 -0.527893 0.393738 -0.605591 1445370233 -0.446777 -0.527893 0.393738 -0.605591 1445370233 -0.446777 -0.527893 0.393738 -0.605591 1445370233 -0.446777 -0.527893 0.393738 -0.605591 1445370233 -0.446777 -0.527893 0.393738 -0.605591 1445370233 -0.446777 -0.527893 0.393738 -0.605591 1445370233 -0.451172 -0.527405 0.400146 -0.598511 1445370233 -0.451172 -0.527405 0.400146 -0.598511 1445370233 
-0.430298 -0.541077 0.379578 -0.614868 1445370238 -0.430298 -0.541077 0.379578 -0.614868 1445370238 -0.430298 -0.541077 0.379578 -0.614868 1445370238 -0.430298 -0.541077 0.379578 -0.614868 1445370238 -0.430298 -0.541077 0.379578 -0.614868 1445370238 -0.430298 -0.541077 0.379578 -0.614868 1445370238 -0.430298 -0.541077 0.379578 -0.614868 1445370238 -0.430603 -0.539368 0.385925 -0.612244 1445370238 -0.430603 -0.539368 0.385925 -0.612244 1445370238 -0.430603 -0.539368 0.385925 -0.612244 1445370238 -0.430603 -0.539368 0.385925 -0.612244 1445370238 -0.430603 -0.539368 0.385925 -0.612244 1445370238 -0.430603 -0.539368 0.385925 -0.612244 1445370238 -0.426392 -0.539124 0.388611 -0.613647 1445370238 -0.426392 -0.539124 0.388611 -0.613647 1445370238 -0.426392 -0.539124 0.388611 -0.613647 1445370238 -0.426392 -0.539124 0.388611 -0.613647 1445370238 -0.426392 -0.539124 0.388611 -0.613647 1445370238 -0.426392 -0.539124 0.388611 -0.613647 1445370238 -0.419739 -0.539673 0.385620 -0.619629 1445370238 -0.419739 -0.539673 0.385620 -0.619629 1445370238 -0.419739 -0.539673 0.385620 -0.619629 1445370238 -0.419739 -0.539673 0.385620 -0.619629 1445370238 -0.419739 -0.539673 0.385620 -0.619629 1445370238 -0.419739 -0.539673 0.385620 -0.619629 1445370238 -0.410522 -0.545776 0.378601 -0.624756 1445370238 -0.410522 -0.545776 0.378601 -0.624756 1445370238 -0.410522 -0.545776 0.378601 -0.624756 1445370238 -0.410522 -0.545776 0.378601 -0.624756 1445370238 -0.410522 -0.545776 0.378601 -0.624756 1445370238 -0.410522 -0.545776 0.378601 -0.624756 1445370238 -0.410522 -0.545776 0.378601 -0.624756 1445370238 -0.402283 -0.552429 0.367798 -0.630737 1445370238 -0.402283 -0.552429 0.367798 -0.630737 1445370238 -0.402283 -0.552429 0.367798 -0.630737 1445370238 -0.402283 -0.552429 0.367798 -0.630737 1445370238 -0.402283 -0.552429 0.367798 -0.630737 1445370238 -0.402283 -0.552429 0.367798 -0.630737 1445370238 -0.393921 -0.560425 0.357544 -0.634827 1445370238 -0.393921 -0.560425 0.357544 -0.634827 1445370238 -0.393921 -0.560425 0.357544 -0.634827 1445370238 -0.393921 -0.560425 0.357544 -0.634827 1445370238 -0.393921 -0.560425 0.357544 -0.634827 1445370238 -0.393921 -0.560425 0.357544 -0.634827 1445370238 -0.393066 -0.564880 0.354004 -0.633362 1445370238 -0.393066 -0.564880 0.354004 -0.633362 1445370238 -0.393066 -0.564880 0.354004 -0.633362 1445370238 -0.393066 -0.564880 0.354004 -0.633362 1445370238 -0.393066 -0.564880 0.354004 -0.633362 1445370238 -0.393066 -0.564880 0.354004 -0.633362 1445370238 -0.403503 -0.561951 0.356873 -0.627808 1445370238 -0.403503 -0.561951 0.356873 -0.627808 1445370238 -0.403503 -0.561951 0.356873 -0.627808 1445370238 -0.403503 -0.561951 0.356873 -0.627808 1445370238 -0.403503 -0.561951 0.356873 -0.627808 1445370238 -0.403503 -0.561951 0.356873 -0.627808 1445370238 -0.420837 -0.550537 0.362549 -0.623230 1445370238 -0.420837 -0.550537 0.362549 -0.623230 1445370238 -0.420837 -0.550537 0.362549 -0.623230 1445370238 -0.420837 -0.550537 0.362549 -0.623230 1445370238 -0.420837 -0.550537 0.362549 -0.623230 1445370238 -0.420837 -0.550537 0.362549 -0.623230 1445370238 -0.420837 -0.550537 0.362549 -0.623230 1445370238 -0.432800 -0.537598 0.367371 -0.623535 1445370238 -0.432800 -0.537598 0.367371 -0.623535 1445370238 -0.432800 -0.537598 0.367371 -0.623535 1445370238 -0.432800 -0.537598 0.367371 -0.623535 1445370238 -0.432800 -0.537598 0.367371 -0.623535 1445370238 -0.432800 -0.537598 0.367371 -0.623535 1445370238 -0.420776 -0.536194 0.361267 -0.636414 1445370238 -0.420776 -0.536194 0.361267 -0.636414 1445370238 -0.420776 -0.536194 0.361267 -0.636414 1445370238 -0.420776 -0.536194 0.361267 -0.636414 1445370238 -0.420776 -0.536194 0.361267 -0.636414 1445370238 -0.420776 -0.536194 0.361267 -0.636414 1445370238 -0.420776 -0.536194 0.361267 -0.636414 1445370238 -0.420776 -0.536194 0.361267 -0.636414 1445370238 -0.406372 -0.555420 0.350647 -0.635193 1445370238 -0.406372 -0.555420 0.350647 -0.635193 1445370238 -0.406372 -0.555420 0.350647 -0.635193 1445370238 -0.406372 -0.555420 0.350647 -0.635193 1445370238 -0.406372 -0.555420 0.350647 -0.635193 1445370238 -0.406372 -0.555420 0.350647 -0.635193 1445370238 -0.394043 -0.563416 0.348816 -0.636963 1445370238 -0.394043 -0.563416 0.348816 -0.636963 1445370238 -0.394043 -0.563416 0.348816 -0.636963 1445370238 -0.394043 -0.563416 0.348816 -0.636963 1445370238 -0.394043 -0.563416 0.348816 -0.636963 1445370238 -0.394043 -0.563416 0.348816 -0.636963 1445370238 -0.381226 -0.567261 0.344971 -0.643372 1445370238 -0.381226 -0.567261 0.344971 -0.643372 1445370238 -0.381226 -0.567261 0.344971 -0.643372 1445370239 -0.381226 -0.567261 0.344971 -0.643372 1445370239 -0.381226 -0.567261 0.344971 -0.643372 1445370239 -0.381226 -0.567261 0.344971 -0.643372 1445370239 -0.381226 -0.567261 0.344971 -0.643372 1445370239 -0.368652 -0.573547 0.338562 -0.648560 1445370239 -0.368652 -0.573547 0.338562 -0.648560 1445370239 -0.368652 -0.573547 0.338562 -0.648560 1445370239 -0.368652 -0.573547 0.338562 -0.648560 1445370239 -0.368652 -0.573547 0.338562 -0.648560 1445370239 -0.368652 -0.573547 0.338562 -0.648560 1445370239 -0.369202 -0.567810 0.325928 -0.659668 1445370239 -0.369202 -0.567810 0.325928 -0.659668 1445370239 -0.369202 -0.567810 0.325928 -0.659668 1445370239 -0.369202 -0.567810 0.325928 -0.659668 1445370239 -0.369202 -0.567810 0.325928 -0.659668 1445370239 -0.369202 -0.567810 0.325928 -0.659668 1445370239 -0.371826 -0.567871 0.326355 -0.657898 1445370239 -0.371826 -0.567871 0.326355 -0.657898 1445370239 -0.371826 -0.567871 0.326355 -0.657898 1445370239 -0.371826 -0.567871 0.326355 -0.657898 1445370239 -0.371826 -0.567871 0.326355 -0.657898 1445370239 -0.371826 -0.567871 0.326355 -0.657898 1445370239 -0.371826 -0.567871 0.326355 -0.657898 1445370239 -0.370422 -0.568787 0.325989 -0.658081 1445370239 -0.370422 -0.568787 0.325989 -0.658081 1445370239 -0.370422 -0.568787 0.325989 -0.658081 1445370239 -0.370422 -0.568787 0.325989 -0.658081 1445370239 -0.370422 -0.568787 0.325989 -0.658081 1445370239 -0.370422 -0.568787 0.325989 -0.658081 1445370239 -0.370422 -0.568787 0.325989 -0.658081 1445370239 -0.377136 -0.567871 0.329895 -0.653137 1445370239 -0.377136 -0.567871 0.329895 -0.653137 1445370239 -0.377136 -0.567871 0.329895 -0.653137 1445370239 -0.377136 -0.567871 0.329895 -0.653137 1445370239 -0.377136 -0.567871 0.329895 -0.653137 1445370239 -0.377136 -0.567871 0.329895 -0.653137 1445370239 -0.391479 -0.559753 0.337280 -0.647888 1445370239 -0.391479 -0.559753 0.337280 -0.647888 1445370239 -0.391479 -0.559753 0.337280 -0.647888 1445370239 -0.391479 -0.559753 0.337280 -0.647888 1445370239 -0.391479 -0.559753 0.337280 -0.647888 1445370239 -0.391479 -0.559753 0.337280 -0.647888 1445370239 -0.402649 -0.549133 0.341064 -0.648132 1445370239 -0.402649 -0.549133 0.341064 -0.648132 1445370239 -0.402649 -0.549133 0.341064 -0.648132 1445370239 -0.402649 -0.549133 0.341064 -0.648132 1445370239 -0.402649 -0.549133 0.341064 -0.648132 1445370239 -0.402649 -0.549133 0.341064 -0.648132 1445370239 -0.402649 -0.549133 0.341064 -0.648132 1445370239 -0.397156 -0.552856 0.335449 -0.651245 1445370239 -0.397156 -0.552856 0.335449 -0.651245 1445370239 -0.397156 -0.552856 0.335449 -0.651245 1445370239 -0.397156 -0.552856 0.335449 -0.651245 1445370239 -0.397156 -0.552856 0.335449 -0.651245 1445370239 -0.397156 -0.552856 0.335449 -0.651245 1445370239 -0.389954 -0.560486 0.333435 -0.650146 1445370239 -0.389954 -0.560486 0.333435 -0.650146 1445370239 -0.389954 -0.560486 0.333435 -0.650146 1445370239 -0.389954 -0.560486 0.333435 -0.650146 1445370239 -0.389954 -0.560486 0.333435 -0.650146 1445370239 -0.389954 -0.560486 0.333435 -0.650146 1445370239 -0.380737 -0.565063 0.331177 -0.652832 1445370239 -0.380737 -0.565063 0.331177 -0.652832 1445370239 -0.380737 -0.565063 0.331177 -0.652832 1445370239 -0.380737 -0.565063 0.331177 -0.652832 1445370239 -0.380737 -0.565063 0.331177 -0.652832 1445370239 -0.380737 -0.565063 0.331177 -0.652832 1445370239 -0.380737 -0.565063 0.331177 -0.652832 1445370239 -0.371399 -0.575806 0.330078 -0.649353 1445370239 -0.371399 -0.575806 0.330078 -0.649353 1445370239 -0.371399 -0.575806 0.330078 -0.649353 1445370239 -0.371399 -0.575806 0.330078 -0.649353 1445370239 -0.371399 -0.575806 0.330078 -0.649353 1445370239 -0.371399 -0.575806 0.330078 -0.649353 1445370239 -0.372192 -0.578186 0.328552 -0.647522 1445370239 -0.372192 -0.578186 0.328552 -0.647522 1445370239 -0.372192 -0.578186 0.328552 -0.647522 1445370239 -0.372192 -0.578186 0.328552 -0.647522 1445370239 -0.372192 -0.578186 0.328552 -0.647522 1445370239 -0.372192 -0.578186 0.328552 -0.647522 1445370239 -0.379211 -0.573547 0.331970 -0.645874 1445370239 -0.379211 -0.573547 0.331970 -0.645874 1445370239 -0.379211 -0.573547 0.331970 -0.645874 1445370239 -0.379211 -0.573547 0.331970 -0.645874 1445370239 -0.379211 -0.573547 0.331970 -0.645874 1445370239 -0.379211 -0.573547 0.331970 -0.645874 1445370239 -0.379211 -0.573547 0.331970 -0.645874 1445370239 -0.380859 -0.572327 0.337219 -0.643250 1445370239 -0.380859 -0.572327 0.337219 -0.643250 1445370239 -0.380859 -0.572327 0.337219 -0.643250 1445370239 -0.380859 -0.572327 0.337219 -0.643250 1445370239 -0.380859 -0.572327 0.337219 -0.643250 1445370239 -0.380859 -0.572327 0.337219 -0.643250 1445370239 -0.387939 -0.569336 0.341370 -0.639465 1445370239 -0.387939 -0.569336 0.341370 -0.639465 1445370239 -0.387939 -0.569336 0.341370 -0.639465 1445370239 -0.387939 -0.569336 0.341370 -0.639465 1445370239 -0.387939 -0.569336 0.341370 -0.639465 1445370239 -0.387939 -0.569336 0.341370 -0.639465 1445370239 -0.404419 -0.560059 0.350037 -0.632690 1445370239 -0.404419 -0.560059 0.350037 -0.632690 1445370239 -0.404419 -0.560059 0.350037 -0.632690 1445370239 -0.404419 -0.560059 0.350037 -0.632690 1445370239 -0.404419 -0.560059 0.350037 -0.632690 1445370239 -0.404419 -0.560059 0.350037 -0.632690 1445370239 -0.404419 -0.560059 0.350037 -0.632690 1445370239 -0.413147 -0.548340 0.352600 -0.635864 1445370239 -0.413147 -0.548340 0.352600 -0.635864 1445370239 -0.413147 -0.548340 0.352600 -0.635864 1445370239 -0.413147 -0.548340 0.352600 -0.635864 1445370239 -0.413147 -0.548340 0.352600 -0.635864 1445370239 -0.413147 -0.548340 0.352600 -0.635864 1445370239 -0.404419 -0.550415 0.343750 -0.644531 1445370239 -0.404419 -0.550415 0.343750 -0.644531 1445370239 -0.404419 -0.550415 0.343750 -0.644531 1445370240 -0.404419 -0.550415 0.343750 -0.644531 1445370240 -0.404419 -0.550415 0.343750 -0.644531 1445370240 -0.404419 -0.550415 0.343750 -0.644531 1445370240 -0.397400 -0.559021 0.338379 -0.644348 1445370240 -0.397400 -0.559021 0.338379 -0.644348 1445370240 -0.397400 -0.559021 0.338379 -0.644348 1445370240 -0.397400 -0.559021 0.338379 -0.644348 1445370240 -0.397400 -0.559021 0.338379 -0.644348 1445370240 -0.397400 -0.559021 0.338379 -0.644348 1445370240 -0.390991 -0.564453 0.339478 -0.642944 1445370240 -0.390991 -0.564453 0.339478 -0.642944 1445370240 -0.390991 -0.564453 0.339478 -0.642944 1445370240 -0.390991 -0.564453 0.339478 -0.642944 1445370240 -0.390991 -0.564453 0.339478 -0.642944 1445370240 -0.390991 -0.564453 0.339478 -0.642944 1445370240 -0.383728 -0.571716 0.339539 -0.640869 1445370240 -0.383728 -0.571716 0.339539 -0.640869 1445370240 -0.383728 -0.571716 0.339539 -0.640869 1445370240 -0.383728 -0.571716 0.339539 -0.640869 1445370240 -0.383728 -0.571716 0.339539 -0.640869 1445370240 -0.383728 -0.571716 0.339539 -0.640869 1445370240 -0.387207 -0.569824 0.339294 -0.640625 1445370240 -0.387207 -0.569824 0.339294 -0.640625 1445370240 -0.387207 -0.569824 0.339294 -0.640625 1445370240 -0.387207 -0.569824 0.339294 -0.640625 1445370240 -0.387207 -0.569824 0.339294 -0.640625 1445370240 -0.387207 -0.569824 0.339294 -0.640625 1445370240 -0.394226 -0.561157 0.339294 -0.643982 1445370240 -0.394226 -0.561157 0.339294 -0.643982 1445370240 -0.394226 -0.561157 0.339294 -0.643982 1445370240 -0.394226 -0.561157 0.339294 -0.643982 1445370240 -0.394226 -0.561157 0.339294 -0.643982 1445370240 -0.394226 -0.561157 0.339294 -0.643982 1445370240 -0.396118 -0.557312 0.344971 -0.643127 1445370240 -0.396118 -0.557312 0.344971 -0.643127 1445370240 -0.396118 -0.557312 0.344971 -0.643127 1445370240 -0.396118 -0.557312 0.344971 -0.643127 1445370240 -0.396118 -0.557312 0.344971 -0.643127 1445370240 -0.396118 -0.557312 0.344971 -0.643127 1445370240 -0.394775 -0.556152 0.347717 -0.643433 1445370240 -0.394775 -0.556152 0.347717 -0.643433 1445370240 -0.394775 -0.556152 0.347717 -0.643433 1445370240 -0.394775 -0.556152 0.347717 -0.643433 1445370240 -0.394775 -0.556152 0.347717 -0.643433 1445370240 -0.394775 -0.556152 0.347717 -0.643433 1445370240 -0.403748 -0.550232 0.355774 -0.638550 1445370240 -0.403748 -0.550232 0.355774 -0.638550 1445370240 -0.403748 -0.550232 0.355774 -0.638550 1445370240 -0.403748 -0.550232 0.355774 -0.638550 1445370240 -0.403748 -0.550232 0.355774 -0.638550 1445370240 -0.403748 -0.550232 0.355774 -0.638550 1445370240 -0.403748 -0.550232 0.355774 -0.638550 1445370240 -0.418762 -0.535400 0.364746 -0.636414 1445370240 -0.418762 -0.535400 0.364746 -0.636414 1445370240 -0.418762 -0.535400 0.364746 -0.636414 1445370240 -0.418762 -0.535400 0.364746 -0.636414 1445370240 -0.418762 -0.535400 0.364746 -0.636414 1445370240 -0.418762 -0.535400 0.364746 -0.636414 1445370240 -0.418762 -0.535400 0.364746 -0.636414 1445370240 -0.415222 -0.530457 0.359009 -0.646057 1445370240 -0.415222 -0.530457 0.359009 -0.646057 1445370240 -0.415222 -0.530457 0.359009 -0.646057 1445370240 -0.415222 -0.530457 0.359009 -0.646057 1445370240 -0.415222 -0.530457 0.359009 -0.646057 1445370240 -0.415222 -0.530457 0.359009 -0.646057 1445370240 -0.407288 -0.540039 0.347351 -0.649536 1445370240 -0.407288 -0.540039 0.347351 -0.649536 1445370240 -0.407288 -0.540039 0.347351 -0.649536 1445370240 -0.407288 -0.540039 0.347351 -0.649536 1445370240 -0.407288 -0.540039 0.347351 -0.649536 1445370240 -0.407288 -0.540039 0.347351 -0.649536 1445370240 -0.399841 -0.548889 0.345398 -0.647766 1445370240 -0.399841 -0.548889 0.345398 -0.647766 1445370240 -0.399841 -0.548889 0.345398 -0.647766 1445370240 -0.399841 -0.548889 0.345398 -0.647766 1445370240 -0.399841 -0.548889 0.345398 -0.647766 1445370240 -0.399841 -0.548889 0.345398 -0.647766 1445370240 -0.389832 -0.558289 0.342285 -0.647461 1445370240 -0.389832 -0.558289 0.342285 -0.647461 1445370240 -0.389832 -0.558289 0.342285 -0.647461 1445370240 -0.389832 -0.558289 0.342285 -0.647461 1445370240 -0.389832 -0.558289 0.342285 -0.647461 1445370240 -0.389832 -0.558289 0.342285 -0.647461 1445370240 -0.389832 -0.558289 0.342285 -0.647461 1445370240 -0.383301 -0.569397 0.339722 -0.643066 1445370240 -0.383301 -0.569397 0.339722 -0.643066 1445370240 -0.383301 -0.569397 0.339722 -0.643066 1445370240 -0.383301 -0.569397 0.339722 -0.643066 1445370240 -0.383301 -0.569397 0.339722 -0.643066 1445370240 -0.383301 -0.569397 0.339722 -0.643066 1445370240 -0.389587 -0.567139 0.337280 -0.642578 1445370240 -0.389587 -0.567139 0.337280 -0.642578 1445370240 -0.389587 -0.567139 0.337280 -0.642578 1445370240 -0.389587 -0.567139 0.337280 -0.642578 1445370240 -0.389587 -0.567139 0.337280 -0.642578 1445370240 -0.389587 -0.567139 0.337280 -0.642578 1445370240 -0.395874 -0.562805 0.340820 -0.640686 1445370240 -0.395874 -0.562805 0.340820 -0.640686 1445370240 -0.395874 -0.562805 0.340820 -0.640686 1445370240 -0.395874 -0.562805 0.340820 -0.640686 1445370240 -0.395874 -0.562805 0.340820 -0.640686 1445370240 -0.395874 -0.562805 0.340820 -0.640686 1445370240 -0.395874 -0.562805 0.340820 -0.640686 1445370240 -0.397400 -0.562195 0.345154 -0.637939 1445370240 -0.397400 -0.562195 0.345154 -0.637939 1445370240 -0.397400 -0.562195 0.345154 -0.637939 1445370240 -0.397400 -0.562195 0.345154 -0.637939 1445370240 -0.397400 -0.562195 0.345154 -0.637939 1445370240 -0.397400 -0.562195 0.345154 -0.637939 1445370240 -0.407410 -0.558289 0.351746 -0.631409 1445370240 -0.407410 -0.558289 0.351746 -0.631409 1445370240 -0.407410 -0.558289 0.351746 -0.631409 1445370240 -0.407410 -0.558289 0.351746 -0.631409 1445370240 -0.407410 -0.558289 0.351746 -0.631409 1445370240 -0.407410 -0.558289 0.351746 -0.631409 1445370241 -0.428650 -0.541687 0.359192 -0.627563 1445370241 -0.428650 -0.541687 0.359192 -0.627563 1445370241 -0.428650 -0.541687 0.359192 -0.627563 1445370241 -0.428650 -0.541687 0.359192 -0.627563 1445370241 -0.428650 -0.541687 0.359192 -0.627563 1445370241 -0.428650 -0.541687 0.359192 -0.627563 1445370241 -0.428650 -0.541687 0.359192 -0.627563 1445370241 -0.436157 -0.526184 0.360107 -0.635071 1445370241 -0.436157 -0.526184 0.360107 -0.635071 1445370241 -0.436157 -0.526184 0.360107 -0.635071 1445370241 -0.436157 -0.526184 0.360107 -0.635071 1445370241 -0.436157 -0.526184 0.360107 -0.635071 1445370241 -0.436157 -0.526184 0.360107 -0.635071 1445370241 -0.423889 -0.531494 0.350159 -0.644409 1445370241 -0.423889 -0.531494 0.350159 -0.644409 1445370241 -0.423889 -0.531494 0.350159 -0.644409 1445370241 -0.423889 -0.531494 0.350159 -0.644409 1445370241 -0.423889 -0.531494 0.350159 -0.644409 1445370241 -0.423889 -0.531494 0.350159 -0.644409 1445370241 -0.423889 -0.531494 0.350159 -0.644409 1445370241 -0.414001 -0.545959 0.344910 -0.641602 1445370241 -0.414001 -0.545959 0.344910 -0.641602 1445370241 -0.414001 -0.545959 0.344910 -0.641602 1445370241 -0.414001 -0.545959 0.344910 -0.641602 1445370241 -0.414001 -0.545959 0.344910 -0.641602 1445370241 -0.414001 -0.545959 0.344910 -0.641602 1445370241 -0.404724 -0.554810 0.349854 -0.637268 1445370241 -0.404724 -0.554810 0.349854 -0.637268 1445370241 -0.404724 -0.554810 0.349854 -0.637268 1445370241 -0.404724 -0.554810 0.349854 -0.637268 1445370241 -0.404724 -0.554810 0.349854 -0.637268 1445370241 -0.397583 -0.559143 0.346313 -0.639893 1445370241 -0.397583 -0.559143 0.346313 -0.639893 1445370241 -0.397583 -0.559143 0.346313 -0.639893 1445370241 -0.397583 -0.559143 0.346313 -0.639893 1445370241 -0.397583 -0.559143 0.346313 -0.639893 1445370241 -0.397583 -0.559143 0.346313 -0.639893 1445370241 -0.399902 -0.559265 0.345276 -0.638916 1445370241 -0.399902 -0.559265 0.345276 -0.638916 1445370241 -0.399902 -0.559265 0.345276 -0.638916 1445370241 -0.399902 -0.559265 0.345276 -0.638916 1445370241 -0.399902 -0.559265 0.345276 -0.638916 1445370241 -0.399902 -0.559265 0.345276 -0.638916 1445370241 -0.404602 -0.552124 0.339966 -0.644897 1445370241 -0.404602 -0.552124 0.339966 -0.644897 1445370241 -0.404602 -0.552124 0.339966 -0.644897 1445370241 -0.404602 -0.552124 0.339966 -0.644897 1445370241 -0.404602 -0.552124 0.339966 -0.644897 1445370241 -0.404602 -0.552124 0.339966 -0.644897 1445370241 -0.404602 -0.552124 0.339966 -0.644897 1445370241 -0.403687 -0.554810 0.343201 -0.641479 1445370241 -0.403687 -0.554810 0.343201 -0.641479 1445370241 -0.403687 -0.554810 0.343201 -0.641479 1445370241 -0.403687 -0.554810 0.343201 -0.641479 1445370241 -0.403687 -0.554810 0.343201 -0.641479 1445370241 -0.403687 -0.554810 0.343201 -0.641479 1445370241 -0.407837 -0.556274 0.349487 -0.634155 1445370241 -0.407837 -0.556274 0.349487 -0.634155 1445370241 -0.407837 -0.556274 0.349487 -0.634155 1445370241 -0.407837 -0.556274 0.349487 -0.634155 1445370241 -0.407837 -0.556274 0.349487 -0.634155 1445370241 -0.407837 -0.556274 0.349487 -0.634155 1445370241 -0.422546 -0.550476 0.356873 -0.625427 1445370241 -0.422546 -0.550476 0.356873 -0.625427 1445370241 -0.422546 -0.550476 0.356873 -0.625427 1445370241 -0.422546 -0.550476 0.356873 -0.625427 1445370241 -0.422546 -0.550476 0.356873 -0.625427 1445370241 -0.422546 -0.550476 0.356873 -0.625427 1445370241 -0.438599 -0.535767 0.362549 -0.623901 1445370241 -0.438599 -0.535767 0.362549 -0.623901 1445370241 -0.438599 -0.535767 0.362549 -0.623901 1445370241 -0.438599 -0.535767 0.362549 -0.623901 1445370241 -0.438599 -0.535767 0.362549 -0.623901 1445370241 -0.438599 -0.535767 0.362549 -0.623901 1445370241 -0.438599 -0.535767 0.362549 -0.623901 1445370241 -0.431763 -0.531982 0.356689 -0.635132 1445370241 -0.431763 -0.531982 0.356689 -0.635132 1445370241 -0.431763 -0.531982 0.356689 -0.635132 1445370241 -0.431763 -0.531982 0.356689 -0.635132 1445370241 -0.431763 -0.531982 0.356689 -0.635132 1445370241 -0.431763 -0.531982 0.356689 -0.635132 1445370241 -0.420227 -0.544128 0.348633 -0.637085 1445370241 -0.420227 -0.544128 0.348633 -0.637085 1445370241 -0.420227 -0.544128 0.348633 -0.637085 1445370241 -0.420227 -0.544128 0.348633 -0.637085 1445370241 -0.420227 -0.544128 0.348633 -0.637085 1445370241 -0.420227 -0.544128 0.348633 -0.637085 1445370241 -0.418396 -0.546509 0.350098 -0.635437 1445370241 -0.418396 -0.546509 0.350098 -0.635437 1445370241 -0.418396 -0.546509 0.350098 -0.635437 1445370241 -0.418396 -0.546509 0.350098 -0.635437 1445370241 -0.418396 -0.546509 0.350098 -0.635437 1445370241 -0.418396 -0.546509 0.350098 -0.635437 1445370241 -0.410645 -0.548828 0.350098 -0.638428 1445370241 -0.410645 -0.548828 0.350098 -0.638428 1445370241 -0.410645 -0.548828 0.350098 -0.638428 1445370241 -0.410645 -0.548828 0.350098 -0.638428 1445370241 -0.410645 -0.548828 0.350098 -0.638428 1445370241 -0.410645 -0.548828 0.350098 -0.638428 1445370241 -0.410645 -0.548828 0.350098 -0.638428 1445370241 -0.405884 -0.554321 0.356506 -0.633240 1445370241 -0.405884 -0.554321 0.356506 -0.633240 1445370241 -0.405884 -0.554321 0.356506 -0.633240 1445370241 -0.405884 -0.554321 0.356506 -0.633240 1445370241 -0.405884 -0.554321 0.356506 -0.633240 1445370241 -0.405884 -0.554321 0.356506 -0.633240 1445370241 -0.407715 -0.549622 0.355896 -0.636475 1445370241 -0.407715 -0.549622 0.355896 -0.636475 1445370241 -0.407715 -0.549622 0.355896 -0.636475 1445370241 -0.407715 -0.549622 0.355896 -0.636475 1445370241 -0.407715 -0.549622 0.355896 -0.636475 1445370241 -0.407715 -0.549622 0.355896 -0.636475 1445370242 -0.409424 -0.546936 0.352295 -0.639648 1445370242 -0.409424 -0.546936 0.352295 -0.639648 1445370242 -0.409424 -0.546936 0.352295 -0.639648 1445370242 -0.409424 -0.546936 0.352295 -0.639648 1445370242 -0.409424 -0.546936 0.352295 -0.639648 1445370242 -0.409424 -0.546936 0.352295 -0.639648 1445370242 -0.409424 -0.546936 0.352295 -0.639648 1445370242 -0.407593 -0.550537 0.353455 -0.637146 1445370242 -0.407593 -0.550537 0.353455 -0.637146 1445370242 -0.407593 -0.550537 0.353455 -0.637146 1445370242 -0.407593 -0.550537 0.353455 -0.637146 1445370242 -0.407593 -0.550537 0.353455 -0.637146 1445370242 -0.407593 -0.550537 0.353455 -0.637146 1445370242 -0.408142 -0.551514 0.353943 -0.635620 1445370242 -0.408142 -0.551514 0.353943 -0.635620 1445370242 -0.408142 -0.551514 0.353943 -0.635620 1445370242 -0.408142 -0.551514 0.353943 -0.635620 1445370242 -0.408142 -0.551514 0.353943 -0.635620 1445370242 -0.408142 -0.551514 0.353943 -0.635620 1445370242 -0.417908 -0.547485 0.359192 -0.629822 1445370242 -0.417908 -0.547485 0.359192 -0.629822 1445370242 -0.417908 -0.547485 0.359192 -0.629822 1445370242 -0.417908 -0.547485 0.359192 -0.629822 1445370242 -0.417908 -0.547485 0.359192 -0.629822 1445370242 -0.417908 -0.547485 0.359192 -0.629822 1445370242 -0.427856 -0.535645 0.362000 -0.631714 1445370242 -0.427856 -0.535645 0.362000 -0.631714 1445370242 -0.427856 -0.535645 0.362000 -0.631714 1445370242 -0.427856 -0.535645 0.362000 -0.631714 1445370242 -0.427856 -0.535645 0.362000 -0.631714 1445370242 -0.427856 -0.535645 0.362000 -0.631714 1445370242 -0.427856 -0.535645 0.362000 -0.631714 1445370242 -0.418884 -0.536804 0.353027 -0.641724 1445370242 -0.418884 -0.536804 0.353027 -0.641724 1445370242 -0.418884 -0.536804 0.353027 -0.641724 1445370242 -0.418884 -0.536804 0.353027 -0.641724 1445370242 -0.418884 -0.536804 0.353027 -0.641724 1445370242 -0.418884 -0.536804 0.353027 -0.641724 1445370242 -0.412354 -0.546814 0.345886 -0.641418 1445370242 -0.412354 -0.546814 0.345886 -0.641418 1445370242 -0.412354 -0.546814 0.345886 -0.641418 1445370242 -0.412354 -0.546814 0.345886 -0.641418 1445370242 -0.412354 -0.546814 0.345886 -0.641418 1445370242 -0.412354 -0.546814 0.345886 -0.641418 1445370242 -0.413025 -0.548340 0.347229 -0.638977 1445370242 -0.413025 -0.548340 0.347229 -0.638977 1445370242 -0.413025 -0.548340 0.347229 -0.638977 1445370242 -0.413025 -0.548340 0.347229 -0.638977 1445370242 -0.413025 -0.548340 0.347229 -0.638977 1445370242 -0.413025 -0.548340 0.347229 -0.638977 1445370242 -0.405579 -0.553955 0.348145 -0.638367 1445370242 -0.405579 -0.553955 0.348145 -0.638367 1445370242 -0.405579 -0.553955 0.348145 -0.638367 1445370242 -0.405579 -0.553955 0.348145 -0.638367 1445370242 -0.405579 -0.553955 0.348145 -0.638367 1445370242 -0.405579 -0.553955 0.348145 -0.638367 1445370242 -0.405579 -0.553955 0.348145 -0.638367 1445370242 -0.399414 -0.560974 0.348022 -0.636169 1445370242 -0.399414 -0.560974 0.348022 -0.636169 1445370242 -0.399414 -0.560974 0.348022 -0.636169 1445370242 -0.399414 -0.560974 0.348022 -0.636169 1445370242 -0.399414 -0.560974 0.348022 -0.636169 1445370242 -0.399414 -0.560974 0.348022 -0.636169 1445370242 -0.401123 -0.560120 0.343933 -0.638123 1445370242 -0.401123 -0.560120 0.343933 -0.638123 1445370242 -0.401123 -0.560120 0.343933 -0.638123 1445370242 -0.401123 -0.560120 0.343933 -0.638123 1445370242 -0.401123 -0.560120 0.343933 -0.638123 1445370242 -0.401123 -0.560120 0.343933 -0.638123 1445370242 -0.401123 -0.560120 0.343933 -0.638123 1445370242 -0.404541 -0.558533 0.343933 -0.637329 1445370242 -0.404541 -0.558533 0.343933 -0.637329 1445370242 -0.404541 -0.558533 0.343933 -0.637329 1445370242 -0.404541 -0.558533 0.343933 -0.637329 1445370242 -0.404541 -0.558533 0.343933 -0.637329 1445370242 -0.404541 -0.558533 0.343933 -0.637329 1445370242 -0.405029 -0.559326 0.345703 -0.635376 1445370242 -0.405029 -0.559326 0.345703 -0.635376 1445370242 -0.405029 -0.559326 0.345703 -0.635376 1445370242 -0.405029 -0.559326 0.345703 -0.635376 1445370242 -0.405029 -0.559326 0.345703 -0.635376 1445370242 -0.405029 -0.559326 0.345703 -0.635376 1445370242 -0.405029 -0.559326 0.345703 -0.635376 1445370242 -0.409058 -0.557190 0.349609 -0.632507 1445370242 -0.409058 -0.557190 0.349609 -0.632507 1445370242 -0.409058 -0.557190 0.349609 -0.632507 1445370242 -0.409058 -0.557190 0.349609 -0.632507 1445370242 -0.409058 -0.557190 0.349609 -0.632507 1445370242 -0.409058 -0.557190 0.349609 -0.632507 1445370242 -0.420227 -0.547668 0.355042 -0.630432 1445370242 -0.420227 -0.547668 0.355042 -0.630432 1445370242 -0.420227 -0.547668 0.355042 -0.630432 1445370242 -0.420227 -0.547668 0.355042 -0.630432 1445370242 -0.420227 -0.547668 0.355042 -0.630432 1445370242 -0.420227 -0.547668 0.355042 -0.630432 1445370242 -0.424866 -0.536438 0.354858 -0.637085 1445370242 -0.424866 -0.536438 0.354858 -0.637085 1445370242 -0.424866 -0.536438 0.354858 -0.637085 1445370242 -0.424866 -0.536438 0.354858 -0.637085 1445370242 -0.424866 -0.536438 0.354858 -0.637085 1445370242 -0.424866 -0.536438 0.354858 -0.637085 1445370242 -0.424866 -0.536438 0.354858 -0.637085 1445370242 -0.413879 -0.540039 0.344177 -0.647034 1445370242 -0.413879 -0.540039 0.344177 -0.647034 1445370242
[truncated: 202,308 more chars]
