# Supplementary material for: Quaternion-Based Gesture Recognition Using Wireless Wearable Motion Capture Sensors
Source: Sensors (Basel). 2016 Apr 28;16(5):605. doi: 10.3390/s16050605 (PMC4883296; doi:10.3390/s16050605)
Supplement: Supplementary file 1 [file sensors-16-00605-s001.zip › MultiSensorGestureData/P10/2. Uppercut/Training15.txt]

0.366028 0.375000 -0.571228 0.631714 1445370539 0.366028 0.375000 -0.571228 0.631714 1445370539 0.366028 0.375000 -0.571228 0.631714 1445370539 0.366028 0.375000 -0.571228 0.631714 1445370539 0.366028 0.375000 -0.571228 0.631714 1445370539 0.311035 0.339905 -0.602173 0.651978 1445370539 0.311035 0.339905 -0.602173 0.651978 1445370539 0.311035 0.339905 -0.602173 0.651978 1445370539 0.311035 0.339905 -0.602173 0.651978 1445370539 0.311035 0.339905 -0.602173 0.651978 1445370539 0.311035 0.339905 -0.602173 0.651978 1445370539 0.251526 0.297363 -0.638733 0.663574 1445370539 0.251526 0.297363 -0.638733 0.663574 1445370539 0.251526 0.297363 -0.638733 0.663574 1445370539 0.251526 0.297363 -0.638733 0.663574 1445370539 0.251526 0.297363 -0.638733 0.663574 1445370539 0.251526 0.297363 -0.638733 0.663574 1445370539 0.251526 0.297363 -0.638733 0.663574 1445370539 0.201294 0.278015 -0.632446 0.694336 1445370539 0.201294 0.278015 -0.632446 0.694336 1445370539 0.201294 0.278015 -0.632446 0.694336 1445370539 0.201294 0.278015 -0.632446 0.694336 1445370539 0.201294 0.278015 -0.632446 0.694336 1445370539 0.183289 0.286316 -0.603760 0.721008 1445370539 0.183289 0.286316 -0.603760 0.721008 1445370539 0.183289 0.286316 -0.603760 0.721008 1445370539 0.183289 0.286316 -0.603760 0.721008 1445370539 0.183289 0.286316 -0.603760 0.721008 1445370539 0.183289 0.286316 -0.603760 0.721008 1445370539 0.194153 0.309082 -0.597229 0.714172 1445370539 0.194153 0.309082 -0.597229 0.714172 1445370539 0.194153 0.309082 -0.597229 0.714172 1445370539 0.194153 0.309082 -0.597229 0.714172 1445370539 0.194153 0.309082 -0.597229 0.714172 1445370539 0.194153 0.309082 -0.597229 0.714172 1445370539 0.194153 0.309082 -0.597229 0.714172 1445370539 0.209473 0.332886 -0.600708 0.695984 1445370539 0.209473 0.332886 -0.600708 0.695984 1445370539 0.209473 0.332886 -0.600708 0.695984 1445370539 0.209473 0.332886 -0.600708 0.695984 1445370539 0.209473 0.332886 -0.600708 0.695984 1445370539 0.209473 0.332886 -0.600708 0.695984 1445370539 0.209473 0.332886 -0.600708 0.695984 1445370539 0.234131 0.356934 -0.608459 0.668945 1445370539 0.234131 0.356934 -0.608459 0.668945 1445370539 0.234131 0.356934 -0.608459 0.668945 1445370539 0.234131 0.356934 -0.608459 0.668945 1445370539 0.234131 0.356934 -0.608459 0.668945 1445370539 0.234131 0.356934 -0.608459 0.668945 1445370539 0.277466 0.366333 -0.625488 0.630554 1445370539 0.277466 0.366333 -0.625488 0.630554 1445370539 0.277466 0.366333 -0.625488 0.630554 1445370539 0.277466 0.366333 -0.625488 0.630554 1445370539 0.277466 0.366333 -0.625488 0.630554 1445370539 0.277466 0.366333 -0.625488 0.630554 1445370539 0.334839 0.354980 -0.654053 0.577942 1445370539 0.334839 0.354980 -0.654053 0.577942 1445370539 0.334839 0.354980 -0.654053 0.577942 1445370539 0.334839 0.354980 -0.654053 0.577942 1445370539 0.334839 0.354980 -0.654053 0.577942 1445370539 0.334839 0.354980 -0.654053 0.577942 1445370539 0.334839 0.354980 -0.654053 0.577942 1445370539 0.417847 0.272827 -0.743408 0.445313 1445370539 0.417847 0.272827 -0.743408 0.445313 1445370539 0.417847 0.272827 -0.743408 0.445313 1445370539 0.417847 0.272827 -0.743408 0.445313 1445370539 0.417847 0.272827 -0.743408 0.445313 1445370539 0.417847 0.272827 -0.743408 0.445313 1445370539 0.408508 0.164490 -0.837830 0.322693 1445370539 0.408508 0.164490 -0.837830 0.322693 1445370539 0.408508 0.164490 -0.837830 0.322693 1445370539 0.408508 0.164490 -0.837830 0.322693 1445370539 0.408508 0.164490 -0.837830 0.322693 1445370539 0.408508 0.164490 -0.837830 0.322693 1445370539 0.258911 0.119995 -0.900879 0.327148 1445370539 0.258911 0.119995 -0.900879 0.327148 1445370539 0.258911 0.119995 -0.900879 0.327148 1445370539 0.258911 0.119995 -0.900879 0.327148 1445370539 0.258911 0.119995 -0.900879 0.327148 1445370539 0.258911 0.119995 -0.900879 0.327148 1445370539 0.049744 0.081299 -0.933838 0.344727 1445370539 0.049744 0.081299 -0.933838 0.344727 1445370539 0.049744 0.081299 -0.933838 0.344727 1445370539 0.049744 0.081299 -0.933838 0.344727 1445370539 0.049744 0.081299 -0.933838 0.344727 1445370539 0.049744 0.081299 -0.933838 0.344727 1445370539 -0.178650 0.053040 -0.923340 0.335815 1445370539 -0.178650 0.053040 -0.923340 0.335815 1445370539 -0.178650 0.053040 -0.923340 0.335815 1445370539 -0.178650 0.053040 -0.923340 0.335815 1445370539 -0.178650 0.053040 -0.923340 0.335815 1445370539 -0.178650 0.053040 -0.923340 0.335815 1445370539 -0.402222 0.040955 -0.857666 0.317810 1445370539 -0.402222 0.040955 -0.857666 0.317810 1445370539 -0.402222 0.040955 -0.857666 0.317810 1445370540 -0.402222 0.040955 -0.857666 0.317810 1445370540 -0.402222 0.040955 -0.857666 0.317810 1445370540 -0.402222 0.040955 -0.857666 0.317810 1445370540 -0.590759 0.033264 -0.726563 0.349304 1445370540 -0.590759 0.033264 -0.726563 0.349304 1445370540 -0.590759 0.033264 -0.726563 0.349304 1445370540 -0.590759 0.033264 -0.726563 0.349304 1445370540 -0.590759 0.033264 -0.726563 0.349304 1445370540 -0.590759 0.033264 -0.726563 0.349304 1445370540 -0.656433 0.011475 -0.620544 0.428833 1445370540 -0.656433 0.011475 -0.620544 0.428833 1445370540 -0.656433 0.011475 -0.620544 0.428833 1445370540 -0.656433 0.011475 -0.620544 0.428833 1445370540 -0.656433 0.011475 -0.620544 0.428833 1445370540 -0.656433 0.011475 -0.620544 0.428833 1445370540 -0.656433 0.011475 -0.620544 0.428833 1445370540 -0.561768 0.000122 -0.589172 0.580811 1445370540 -0.561768 0.000122 -0.589172 0.580811 1445370540 -0.561768 0.000122 -0.589172 0.580811 1445370540 -0.561768 0.000122 -0.589172 0.580811 1445370540 -0.561768 0.000122 -0.589172 0.580811 1445370540 -0.561768 0.000122 -0.589172 0.580811 1445370540 -0.402649 0.059326 -0.467468 0.784790 1445370540 -0.402649 0.059326 -0.467468 0.784790 1445370540 -0.402649 0.059326 -0.467468 0.784790 1445370540 -0.402649 0.059326 -0.467468 0.784790 1445370540 -0.402649 0.059326 -0.467468 0.784790 1445370540 -0.402649 0.059326 -0.467468 0.784790 1445370540 -0.402649 0.059326 -0.467468 0.784790 1445370540 -0.274170 0.224548 -0.207458 0.911743 1445370540 -0.274170 0.224548 -0.207458 0.911743 1445370540 -0.274170 0.224548 -0.207458 0.911743 1445370540 -0.274170 0.224548 -0.207458 0.911743 1445370540 -0.274170 0.224548 -0.207458 0.911743 1445370540 -0.274170 0.224548 -0.207458 0.911743 1445370540 -0.110840 0.452515 -0.239807 0.851685 1445370540 -0.110840 0.452515 -0.239807 0.851685 1445370540 -0.110840 0.452515 -0.239807 0.851685 1445370540 -0.110840 0.452515 -0.239807 0.851685 1445370540 -0.110840 0.452515 -0.239807 0.851685 1445370540 0.055298 0.506409 -0.339355 0.790710 1445370540 0.055298 0.506409 -0.339355 0.790710 1445370540 0.055298 0.506409 -0.339355 0.790710 1445370540 0.055298 0.506409 -0.339355 0.790710 1445370540 0.055298 0.506409 -0.339355 0.790710 1445370540 0.055298 0.506409 -0.339355 0.790710 1445370540 0.055298 0.506409 -0.339355 0.790710 1445370540 0.259644 0.475830 -0.466797 0.698669 1445370540 0.259644 0.475830 -0.466797 0.698669 1445370540 0.259644 0.475830 -0.466797 0.698669 1445370540 0.259644 0.475830 -0.466797 0.698669 1445370540 0.259644 0.475830 -0.466797 0.698669 1445370540 0.259644 0.475830 -0.466797 0.698669 1445370540 0.488708 0.217224 -0.727722 0.429443 1445370540 0.488708 0.217224 -0.727722 0.429443 1445370540 0.488708 0.217224 -0.727722 0.429443 1445370540 0.488708 0.217224 -0.727722 0.429443 1445370540 0.488708 0.217224 -0.727722 0.429443 1445370540 0.488708 0.217224 -0.727722 0.429443 1445370540 0.482971 0.090576 -0.816406 0.303284 1445370540 0.482971 0.090576 -0.816406 0.303284 1445370540 0.482971 0.090576 -0.816406 0.303284 1445370540 0.482971 0.090576 -0.816406 0.303284 1445370540 0.482971 0.090576 -0.816406 0.303284 1445370540 0.482971 0.090576 -0.816406 0.303284 1445370540 0.350647 0.096863 -0.869507 0.334045 1445370540 0.350647 0.096863 -0.869507 0.334045 1445370540 0.350647 0.096863 -0.869507 0.334045 1445370540 0.350647 0.096863 -0.869507 0.334045 1445370540 0.350647 0.096863 -0.869507 0.334045 1445370540 0.350647 0.096863 -0.869507 0.334045 1445370540 0.172241 0.070801 -0.921326 0.341309 1445370540 0.172241 0.070801 -0.921326 0.341309 1445370540 0.172241 0.070801 -0.921326 0.341309 1445370540 0.172241 0.070801 -0.921326 0.341309 1445370540 0.172241 0.070801 -0.921326 0.341309 1445370540 0.172241 0.070801 -0.921326 0.341309 1445370540 0.172241 0.070801 -0.921326 0.341309 1445370540 -0.024963 0.050903 -0.936890 0.344971 1445370540 -0.024963 0.050903 -0.936890 0.344971 1445370540 -0.024963 0.050903 -0.936890 0.344971 1445370540 -0.024963 0.050903 -0.936890 0.344971 1445370540 -0.024963 0.050903 -0.936890 0.344971 1445370540 -0.024963 0.050903 -0.936890 0.344971 1445370540 -0.233826 0.044006 -0.917297 0.319336 1445370540 -0.233826 0.044006 -0.917297 0.319336 1445370540 -0.233826 0.044006 -0.917297 0.319336 1445370540 -0.233826 0.044006 -0.917297 0.319336 1445370540 -0.233826 0.044006 -0.917297 0.319336 1445370540 -0.233826 0.044006 -0.917297 0.319336 1445370540 -0.233826 0.044006 -0.917297 0.319336 1445370540 -0.450134 0.048767 -0.834045 0.315369 1445370540 -0.450134 0.048767 -0.834045 0.315369 1445370540 -0.450134 0.048767 -0.834045 0.315369 1445370540 -0.450134 0.048767 -0.834045 0.315369 1445370540 -0.450134 0.048767 -0.834045 0.315369 1445370540 -0.450134 0.048767 -0.834045 0.315369 1445370540 -0.635315 0.020569 -0.661316 0.398376 1445370540 -0.635315 0.020569 -0.661316 0.398376 1445370540 -0.635315 0.020569 -0.661316 0.398376 1445370540 -0.635315 0.020569 -0.661316 0.398376 1445370540 -0.635315 0.020569 -0.661316 0.398376 1445370540 -0.635315 0.020569 -0.661316 0.398376 1445370540 -0.641418 -0.004517 -0.593628 0.486023 1445370540 -0.641418 -0.004517 -0.593628 0.486023 1445370540 -0.641418 -0.004517 -0.593628 0.486023 1445370540 -0.641418 -0.004517 -0.593628 0.486023 1445370540 -0.641418 -0.004517 -0.593628 0.486023 1445370540 -0.641418 -0.004517 -0.593628 0.486023 1445370540 -0.519226 0.020203 -0.575256 0.631714 1445370540 -0.519226 0.020203 -0.575256 0.631714 1445370540 -0.519226 0.020203 -0.575256 0.631714 1445370540 -0.519226 0.020203 -0.575256 0.631714 1445370541 -0.519226 0.020203 -0.575256 0.631714 1445370541 -0.519226 0.020203 -0.575256 0.631714 1445370541 -0.362488 0.127869 -0.454773 0.803345 1445370541 -0.362488 0.127869 -0.454773 0.803345 1445370541 -0.362488 0.127869 -0.454773 0.803345 1445370541 -0.362488 0.127869 -0.454773 0.803345 1445370541 -0.362488 0.127869 -0.454773 0.803345 1445370541 -0.362488 0.127869 -0.454773 0.803345 1445370541 -0.240967 0.331177 -0.267090 0.872314 1445370541 -0.240967 0.331177 -0.267090 0.872314 1445370541 -0.240967 0.331177 -0.267090 0.872314 1445370541 -0.240967 0.331177 -0.267090 0.872314 1445370541 -0.240967 0.331177 -0.267090 0.872314 1445370541 -0.240967 0.331177 -0.267090 0.872314 1445370541 -0.155640 0.477356 -0.080322 0.861023 1445370541 -0.155640 0.477356 -0.080322 0.861023 1445370541 -0.155640 0.477356 -0.080322 0.861023 1445370541 -0.155640 0.477356 -0.080322 0.861023 1445370541 -0.155640 0.477356 -0.080322 0.861023 1445370541 -0.155640 0.477356 -0.080322 0.861023 1445370541 0.042114 0.558777 -0.162354 0.812134 1445370541 0.042114 0.558777 -0.162354 0.812134 1445370541 0.042114 0.558777 -0.162354 0.812134 1445370541 0.042114 0.558777 -0.162354 0.812134 1445370541 0.042114 0.558777 -0.162354 0.812134 1445370541 0.042114 0.558777 -0.162354 0.812134 1445370541 0.346741 0.478638 -0.447144 0.671326 1445370541 0.346741 0.478638 -0.447144 0.671326 1445370541 0.346741 0.478638 -0.447144 0.671326 1445370541 0.346741 0.478638 -0.447144 0.671326 1445370541 0.346741 0.478638 -0.447144 0.671326 1445370541 0.346741 0.478638 -0.447144 0.671326 1445370541 0.346741 0.478638 -0.447144 0.671326 1445370541 0.491150 0.325684 -0.617065 0.521423 1445370541 0.491150 0.325684 -0.617065 0.521423 1445370541 0.491150 0.325684 -0.617065 0.521423 1445370541 0.491150 0.325684 -0.617065 0.521423 1445370541 0.491150 0.325684 -0.617065 0.521423 1445370541 0.491150 0.325684 -0.617065 0.521423 1445370541 0.513733 0.164124 -0.773865 0.332031 1445370541 0.513733 0.164124 -0.773865 0.332031 1445370541 0.513733 0.164124 -0.773865 0.332031 1445370541 0.513733 0.164124 -0.773865 0.332031 1445370541 0.513733 0.164124 -0.773865 0.332031 1445370541 0.513733 0.164124 -0.773865 0.332031 1445370541 0.389465 0.136292 -0.847168 0.334778 1445370541 0.389465 0.136292 -0.847168 0.334778 1445370541 0.389465 0.136292 -0.847168 0.334778 1445370541 0.389465 0.136292 -0.847168 0.334778 1445370541 0.389465 0.136292 -0.847168 0.334778 1445370541 0.389465 0.136292 -0.847168 0.334778 1445370541 0.389465 0.136292 -0.847168 0.334778 1445370541 0.228882 0.122559 -0.900635 0.348450 1445370541 0.228882 0.122559 -0.900635 0.348450 1445370541 0.228882 0.122559 -0.900635 0.348450 1445370541 0.228882 0.122559 -0.900635 0.348450 1445370541 0.228882 0.122559 -0.900635 0.348450 1445370541 0.228882 0.122559 -0.900635 0.348450 1445370541 0.059937 0.107666 -0.922485 0.365784 1445370541 0.059937 0.107666 -0.922485 0.365784 1445370541 0.059937 0.107666 -0.922485 0.365784 1445370541 0.059937 0.107666 -0.922485 0.365784 1445370541 0.059937 0.107666 -0.922485 0.365784 1445370541 0.059937 0.107666 -0.922485 0.365784 1445370541 0.059937 0.107666 -0.922485 0.365784 1445370541 -0.145447 0.093933 -0.924438 0.339783 1445370541 -0.145447 0.093933 -0.924438 0.339783 1445370541 -0.145447 0.093933 -0.924438 0.339783 1445370541 -0.145447 0.093933 -0.924438 0.339783 1445370541 -0.145447 0.093933 -0.924438 0.339783 1445370541 -0.401794 0.090454 -0.847351 0.335327 1445370541 -0.401794 0.090454 -0.847351 0.335327 1445370541 -0.401794 0.090454 -0.847351 0.335327 1445370541 -0.401794 0.090454 -0.847351 0.335327 1445370541 -0.401794 0.090454 -0.847351 0.335327 1445370541 -0.401794 0.090454 -0.847351 0.335327 1445370541 -0.401794 0.090454 -0.847351 0.335327 1445370541 -0.614319 0.061768 -0.688293 0.380920 1445370541 -0.614319 0.061768 -0.688293 0.380920 1445370541 -0.614319 0.061768 -0.688293 0.380920 1445370541 -0.614319 0.061768 -0.688293 0.380920 1445370541 -0.614319 0.061768 -0.688293 0.380920 1445370541 -0.614319 0.061768 -0.688293 0.380920 1445370541 -0.614319 0.061768 -0.688293 0.380920 1445370541 -0.630676 0.014282 -0.635071 0.445801 1445370541 -0.630676 0.014282 -0.635071 0.445801 1445370541 -0.630676 0.014282 -0.635071 0.445801 1445370541 -0.630676 0.014282 -0.635071 0.445801 1445370541 -0.630676 0.014282 -0.635071 0.445801 1445370541 -0.630676 0.014282 -0.635071 0.445801 1445370541 -0.517212 0.055237 -0.700012 0.489380 1445370541 -0.517212 0.055237 -0.700012 0.489380 1445370541 -0.517212 0.055237 -0.700012 0.489380 1445370541 -0.517212 0.055237 -0.700012 0.489380 1445370541 -0.517212 0.055237 -0.700012 0.489380 1445370541 -0.517212 0.055237 -0.700012 0.489380 1445370541 -0.341309 0.128784 -0.697571 0.616699 1445370541 -0.341309 0.128784 -0.697571 0.616699 1445370541 -0.341309 0.128784 -0.697571 0.616699 1445370541 -0.341309 0.128784 -0.697571 0.616699 1445370541 -0.341309 0.128784 -0.697571 0.616699 1445370541 -0.341309 0.128784 -0.697571 0.616699 1445370541 -0.341309 0.128784 -0.697571 0.616699 1445370541 -0.195862 0.280212 -0.501160 0.794922 1445370541 -0.195862 0.280212 -0.501160 0.794922 1445370541 -0.195862 0.280212 -0.501160 0.794922 1445370541 -0.195862 0.280212 -0.501160 0.794922 1445370541 -0.195862 0.280212 -0.501160 0.794922 1445370541 -0.180725 0.417419 -0.036011 0.889771 1445370541 -0.180725 0.417419 -0.036011 0.889771 1445370541 -0.180725 0.417419 -0.036011 0.889771 1445370541 -0.180725 0.417419 -0.036011 0.889771 1445370541 -0.180725 0.417419 -0.036011 0.889771 1445370542 -0.180725 0.417419 -0.036011 0.889771 1445370542 -0.031494 0.552795 -0.053284 0.830933 1445370542 -0.031494 0.552795 -0.053284 0.830933 1445370542 -0.031494 0.552795 -0.053284 0.830933 1445370542 -0.031494 0.552795 -0.053284 0.830933 1445370542 -0.031494 0.552795 -0.053284 0.830933 1445370542 -0.031494 0.552795 -0.053284 0.830933 1445370542 0.242310 0.560425 -0.298950 0.733337 1445370542 0.242310 0.560425 -0.298950 0.733337 1445370542 0.242310 0.560425 -0.298950 0.733337 1445370542 0.242310 0.560425 -0.298950 0.733337 1445370542 0.242310 0.560425 -0.298950 0.733337 1445370542 0.242310 0.560425 -0.298950 0.733337 1445370542 0.242310 0.560425 -0.298950 0.733337 1445370542 0.470032 0.424438 -0.502380 0.588623 1445370542 0.470032 0.424438 -0.502380 0.588623 1445370542 0.470032 0.424438 -0.502380 0.588623 1445370542 0.470032 0.424438 -0.502380 0.588623 1445370542 0.470032 0.424438 -0.502380 0.588623 1445370542 0.470032 0.424438 -0.502380 0.588623 1445370542 0.576416 0.220764 -0.688416 0.380920 1445370542 0.576416 0.220764 -0.688416 0.380920 1445370542 0.576416 0.220764 -0.688416 0.380920 1445370542 0.576416 0.220764 -0.688416 0.380920 1445370542 0.576416 0.220764 -0.688416 0.380920 1445370542 0.576416 0.220764 -0.688416 0.380920 1445370542 0.498596 0.143188 -0.788269 0.330933 1445370542 0.498596 0.143188 -0.788269 0.330933 1445370542 0.498596 0.143188 -0.788269 0.330933 1445370542 0.498596 0.143188 -0.788269 0.330933 1445370542 0.498596 0.143188 -0.788269 0.330933 1445370542 0.498596 0.143188 -0.788269 0.330933 1445370542 0.498596 0.143188 -0.788269 0.330933 1445370542 0.327026 0.108948 -0.874695 0.340698 1445370542 0.327026 0.108948 -0.874695 0.340698 1445370542 0.327026 0.108948 -0.874695 0.340698 1445370542 0.327026 0.108948 -0.874695 0.340698 1445370542 0.327026 0.108948 -0.874695 0.340698 1445370542 0.327026 0.108948 -0.874695 0.340698 1445370542 0.125549 0.081299 -0.915283 0.374084 1445370542 0.125549 0.081299 -0.915283 0.374084 1445370542 0.125549 0.081299 -0.915283 0.374084 1445370542 0.125549 0.081299 -0.915283 0.374084 1445370542 0.125549 0.081299 -0.915283 0.374084 1445370542 0.125549 0.081299 -0.915283 0.374084 1445370542 -0.097351 0.051147 -0.903992 0.413269 1445370542 -0.097351 0.051147 -0.903992 0.413269 1445370542 -0.097351 0.051147 -0.903992 0.413269 1445370542 -0.097351 0.051147 -0.903992 0.413269 1445370542 -0.097351 0.051147 -0.903992 0.413269 1445370542 -0.097351 0.051147 -0.903992 0.413269 1445370542 -0.347229 0.024902 -0.851013 0.393188 1445370542 -0.347229 0.024902 -0.851013 0.393188 1445370542 -0.347229 0.024902 -0.851013 0.393188 1445370542 -0.347229 0.024902 -0.851013 0.393188 1445370542 -0.347229 0.024902 -0.851013 0.393188 1445370542 -0.347229 0.024902 -0.851013 0.393188 1445370542 -0.579102 -0.009583 -0.692993 0.429382 1445370542 -0.579102 -0.009583 -0.692993 0.429382 1445370542 -0.579102 -0.009583 -0.692993 0.429382 1445370542 -0.579102 -0.009583 -0.692993 0.429382 1445370542 -0.579102 -0.009583 -0.692993 0.429382 1445370542 -0.579102 -0.009583 -0.692993 0.429382 1445370542 -0.579102 -0.009583 -0.692993 0.429382 1445370542 -0.652161 -0.078918 -0.580872 0.480774 1445370542 -0.652161 -0.078918 -0.580872 0.480774 1445370542 -0.652161 -0.078918 -0.580872 0.480774 1445370542 -0.652161 -0.078918 -0.580872 0.480774 1445370542 -0.652161 -0.078918 -0.580872 0.480774 1445370542 -0.652161 -0.078918 -0.580872 0.480774 1445370542 -0.652161 -0.078918 -0.580872 0.480774 1445370542 -0.612732 -0.041992 -0.583984 0.530823 1445370542 -0.612732 -0.041992 -0.583984 0.530823 1445370542 -0.612732 -0.041992 -0.583984 0.530823 1445370542 -0.612732 -0.041992 -0.583984 0.530823 1445370542 -0.612732 -0.041992 -0.583984 0.530823 1445370542 -0.612732 -0.041992 -0.583984 0.530823 1445370542 -0.488159 -0.009521 -0.578369 0.653564 1445370542 -0.488159 -0.009521 -0.578369 0.653564 1445370542 -0.488159 -0.009521 -0.578369 0.653564 1445370542 -0.488159 -0.009521 -0.578369 0.653564 1445370542 -0.488159 -0.009521 -0.578369 0.653564 1445370542 -0.488159 -0.009521 -0.578369 0.653564 1445370542 -0.488159 -0.009521 -0.578369 0.653564 1445370542 -0.333252 0.110413 -0.496765 0.793701 1445370542 -0.333252 0.110413 -0.496765 0.793701 1445370542 -0.333252 0.110413 -0.496765 0.793701 1445370542 -0.333252 0.110413 -0.496765 0.793701 1445370542 -0.333252 0.110413 -0.496765 0.793701 1445370542 -0.333252 0.110413 -0.496765 0.793701 1445370542 -0.175293 0.294128 -0.345642 0.873657 1445370542 -0.175293 0.294128 -0.345642 0.873657 1445370542 -0.175293 0.294128 -0.345642 0.873657 1445370542 -0.175293 0.294128 -0.345642 0.873657 1445370542 -0.175293 0.294128 -0.345642 0.873657 1445370542 -0.175293 0.294128 -0.345642 0.873657 1445370542 -0.050659 0.453979 -0.194641 0.867981 1445370542 -0.050659 0.453979 -0.194641 0.867981 1445370542 -0.050659 0.453979 -0.194641 0.867981 1445370542 -0.050659 0.453979 -0.194641 0.867981 1445370542 -0.050659 0.453979 -0.194641 0.867981 1445370542 0.050659 0.528809 -0.113831 0.839539 1445370542 0.050659 0.528809 -0.113831 0.839539 1445370542 0.050659 0.528809 -0.113831 0.839539 1445370542 0.050659 0.528809 -0.113831 0.839539 1445370542 0.050659 0.528809 -0.113831 0.839539 1445370542 0.050659 0.528809 -0.113831 0.839539 1445370542 0.224915 0.543579 -0.170776 0.790344 1445370542 0.224915 0.543579 -0.170776 0.790344 1445370542 0.224915 0.543579 -0.170776 0.790344 1445370542 0.224915 0.543579 -0.170776 0.790344 1445370542 0.224915 0.543579 -0.170776 0.790344 1445370542 0.224915 0.543579 -0.170776 0.790344 1445370543 0.224915 0.543579 -0.170776 0.790344 1445370543 0.532898 0.368408 -0.497009 0.577209 1445370543 0.532898 0.368408 -0.497009 0.577209 1445370543 0.532898 0.368408 -0.497009 0.577209 1445370543 0.532898 0.368408 -0.497009 0.577209 1445370543 0.532898 0.368408 -0.497009 0.577209 1445370543 0.532898 0.368408 -0.497009 0.577209 1445370543 0.649902 0.132202 -0.660156 0.352539 1445370543 0.649902 0.132202 -0.660156 0.352539 1445370543 0.649902 0.132202 -0.660156 0.352539 1445370543 0.649902 0.132202 -0.660156 0.352539 1445370543 0.649902 0.132202 -0.660156 0.352539 1445370543 0.649902 0.132202 -0.660156 0.352539 1445370543 0.649902 0.132202 -0.660156 0.352539 1445370543 0.609741 0.055725 -0.742859 0.270630 1445370543 0.609741 0.055725 -0.742859 0.270630 1445370543 0.609741 0.055725 -0.742859 0.270630 1445370543 0.609741 0.055725 -0.742859 0.270630 1445370543 0.609741 0.055725 -0.742859 0.270630 1445370543 0.462341 0.055115 -0.839661 0.279663 1445370543 0.462341 0.055115 -0.839661 0.279663 1445370543 0.462341 0.055115 -0.839661 0.279663 1445370543 0.462341 0.055115 -0.839661 0.279663 1445370543 0.462341 0.055115 -0.839661 0.279663 1445370543 0.462341 0.055115 -0.839661 0.279663 1445370543 0.259949 0.031555 -0.914734 0.307617 1445370543 0.259949 0.031555 -0.914734 0.307617 1445370543 0.259949 0.031555 -0.914734 0.307617 1445370543 0.259949 0.031555 -0.914734 0.307617 1445370543 0.259949 0.031555 -0.914734 0.307617 1445370543 0.259949 0.031555 -0.914734 0.307617 1445370543 0.259949 0.031555 -0.914734 0.307617 1445370543 0.023071 0.013000 -0.937500 0.346985 1445370543 0.023071 0.013000 -0.937500 0.346985 1445370543 0.023071 0.013000 -0.937500 0.346985 1445370543 0.023071 0.013000 -0.937500 0.346985 1445370543 0.023071 0.013000 -0.937500 0.346985 1445370543 0.023071 0.013000 -0.937500 0.346985 1445370543 -0.252869 0.002197 -0.905701 0.340210 1445370543 -0.252869 0.002197 -0.905701 0.340210 1445370543 -0.252869 0.002197 -0.905701 0.340210 1445370543 -0.252869 0.002197 -0.905701 0.340210 1445370543 -0.252869 0.002197 -0.905701 0.340210 1445370543 -0.252869 0.002197 -0.905701 0.340210 1445370543 -0.519226 -0.007263 -0.776733 0.356506 1445370543 -0.519226 -0.007263 -0.776733 0.356506 1445370543 -0.519226 -0.007263 -0.776733 0.356506 1445370543 -0.519226 -0.007263 -0.776733 0.356506 1445370543 -0.519226 -0.007263 -0.776733 0.356506 1445370543 -0.519226 -0.007263 -0.776733 0.356506 1445370543 -0.519226 -0.007263 -0.776733 0.356506 1445370543 -0.632996 -0.077637 -0.596924 0.486816 1445370543 -0.632996 -0.077637 -0.596924 0.486816 1445370543 -0.632996 -0.077637 -0.596924 0.486816 1445370543 -0.632996 -0.077637 -0.596924 0.486816 1445370543 -0.632996 -0.077637 -0.596924 0.486816 1445370543 -0.632996 -0.077637 -0.596924 0.486816 1445370543 -0.568420 -0.035461 -0.655518 0.496033 1445370543 -0.568420 -0.035461 -0.655518 0.496033 1445370543 -0.568420 -0.035461 -0.655518 0.496033 1445370543 -0.568420 -0.035461 -0.655518 0.496033 1445370543 -0.568420 -0.035461 -0.655518 0.496033 1445370543 -0.568420 -0.035461 -0.655518 0.496033 1445370543 -0.422607 -0.009155 -0.687866 0.590149 1445370543 -0.422607 -0.009155 -0.687866 0.590149 1445370543 -0.422607 -0.009155 -0.687866 0.590149 1445370543 -0.422607 -0.009155 -0.687866 0.590149 1445370543 -0.422607 -0.009155 -0.687866 0.590149 1445370543 -0.422607 -0.009155 -0.687866 0.590149 1445370543 -0.281494 0.031250 -0.544128 0.789734 1445370543 -0.281494 0.031250 -0.544128 0.789734 1445370543 -0.281494 0.031250 -0.544128 0.789734 1445370543 -0.281494 0.031250 -0.544128 0.789734 1445370543 -0.281494 0.031250 -0.544128 0.789734 1445370543 -0.281494 0.031250 -0.544128 0.789734 1445370543 -0.148987 0.183716 -0.301392 0.923645 1445370543 -0.148987 0.183716 -0.301392 0.923645 1445370543 -0.148987 0.183716 -0.301392 0.923645 1445370543 -0.148987 0.183716 -0.301392 0.923645 1445370543 -0.148987 0.183716 -0.301392 0.923645 1445370543 -0.148987 0.183716 -0.301392 0.923645 1445370543 -0.013855 0.412781 -0.174255 0.893860 1445370543 -0.013855 0.412781 -0.174255 0.893860 1445370543 -0.013855 0.412781 -0.174255 0.893860 1445370543 -0.013855 0.412781 -0.174255 0.893860 1445370543 -0.013855 0.412781 -0.174255 0.893860 1445370543 -0.013855 0.412781 -0.174255 0.893860 1445370543 -0.013855 0.412781 -0.174255 0.893860 1445370543 0.109924 0.529480 -0.210754 0.814331 1445370543 0.109924 0.529480 -0.210754 0.814331 1445370543 0.109924 0.529480 -0.210754 0.814331 1445370543 0.109924 0.529480 -0.210754 0.814331 1445370543 0.109924 0.529480 -0.210754 0.814331 1445370543 0.109924 0.529480 -0.210754 0.814331 1445370543 0.277954 0.556091 -0.285522 0.729309 1445370543 0.277954 0.556091 -0.285522 0.729309 1445370543 0.277954 0.556091 -0.285522 0.729309 1445370543 0.277954 0.556091 -0.285522 0.729309 1445370543 0.277954 0.556091 -0.285522 0.729309 1445370543 0.277954 0.556091 -0.285522 0.729309 1445370543 0.277954 0.556091 -0.285522 0.729309 1445370543 0.496521 0.467102 -0.429443 0.592285 1445370543 0.496521 0.467102 -0.429443 0.592285 1445370543 0.496521 0.467102 -0.429443 0.592285 1445370543 0.496521 0.467102 -0.429443 0.592285 1445370543 0.496521 0.467102 -0.429443 0.592285 1445370543 0.496521 0.467102 -0.429443 0.592285 1445370543 0.496521 0.467102 -0.429443 0.592285 1445370543 0.625854 0.304932 -0.571106 0.434875 1445370543 0.625854 0.304932 -0.571106 0.434875 1445370543 0.625854 0.304932 -0.571106 0.434875 1445370543 0.625854 0.304932 -0.571106 0.434875 1445370543 0.625854 0.304932 -0.571106 0.434875 1445370543 0.625854 0.304932 -0.571106 0.434875 1445370543 0.602783 0.207275 -0.683350 0.355957 1445370543 0.602783 0.207275 -0.683350 0.355957 1445370544 0.602783 0.207275 -0.683350 0.355957 1445370544 0.602783 0.207275 -0.683350 0.355957 1445370544 0.602783 0.207275 -0.683350 0.355957 1445370544 0.602783 0.207275 -0.683350 0.355957 1445370544 0.482056 0.170837 -0.776245 0.368591 1445370544 0.482056 0.170837 -0.776245 0.368591 1445370544 0.482056 0.170837 -0.776245 0.368591 1445370544 0.482056 0.170837 -0.776245 0.368591 1445370544 0.482056 0.170837 -0.776245 0.368591 1445370544 0.482056 0.170837 -0.776245 0.368591 1445370544 0.482056 0.170837 -0.776245 0.368591 1445370544 0.319458 0.126099 -0.856506 0.385376 1445370544 0.319458 0.126099 -0.856506 0.385376 1445370544 0.319458 0.126099 -0.856506 0.385376 1445370544 0.319458 0.126099 -0.856506 0.385376 1445370544 0.319458 0.126099 -0.856506 0.385376 1445370544 0.319458 0.126099 -0.856506 0.385376 1445370544 0.108887 0.095459 -0.914917 0.376831 1445370544 0.108887 0.095459 -0.914917 0.376831 1445370544 0.108887 0.095459 -0.914917 0.376831 1445370544 0.108887 0.095459 -0.914917 0.376831 1445370544 0.108887 0.095459 -0.914917 0.376831 1445370544 0.108887 0.095459 -0.914917 0.376831 1445370544 -0.135925 0.090210 -0.907166 0.387817 1445370544 -0.135925 0.090210 -0.907166 0.387817 1445370544 -0.135925 0.090210 -0.907166 0.387817 1445370544 -0.135925 0.090210 -0.907166 0.387817 1445370544 -0.135925 0.090210 -0.907166 0.387817 1445370544 -0.135925 0.090210 -0.907166 0.387817 1445370544 -0.377075 0.083984 -0.853455 0.349915 1445370544 -0.377075 0.083984 -0.853455 0.349915 1445370544 -0.377075 0.083984 -0.853455 0.349915 1445370544 -0.377075 0.083984 -0.853455 0.349915 1445370544 -0.377075 0.083984 -0.853455 0.349915 1445370544 -0.377075 0.083984 -0.853455 0.349915 1445370544 -0.587402 0.045715 -0.693787 0.414185 1445370544 
0.280823 0.495667 -0.429749 0.700500 1445370548 0.280823 0.495667 -0.429749 0.700500 1445370548 0.280823 0.495667 -0.429749 0.700500 1445370548 0.275757 0.501160 -0.419739 0.704712 1445370548 0.275757 0.501160 -0.419739 0.704712 1445370548 0.275757 0.501160 -0.419739 0.704712 1445370548 0.275757 0.501160 -0.419739 0.704712 1445370548 0.275757 0.501160 -0.419739 0.704712 1445370548 0.275757 0.501160 -0.419739 0.704712 1445370548 0.275757 0.501160 -0.419739 0.704712 1445370548 0.266235 0.511353 -0.402344 0.711121 1445370548 0.266235 0.511353 -0.402344 0.711121 1445370548 0.266235 0.511353 -0.402344 0.711121 1445370548 0.266235 0.511353 -0.402344 0.711121 1445370548 0.266235 0.511353 -0.402344 0.711121 1445370548 0.266235 0.511353 -0.402344 0.711121 1445370548 0.249695 0.521851 -0.375916 0.723816 1445370548 0.249695 0.521851 -0.375916 0.723816 1445370548 0.249695 0.521851 -0.375916 0.723816 1445370548 0.249695 0.521851 -0.375916 0.723816 1445370548 0.249695 0.521851 -0.375916 0.723816 1445370548 0.249695 0.521851 -0.375916 0.723816 1445370548 0.230103 0.525269 -0.351257 0.740051 1445370548 0.230103 0.525269 -0.351257 0.740051 1445370548 0.230103 0.525269 -0.351257 0.740051 1445370548 0.230103 0.525269 -0.351257 0.740051 1445370548 0.230103 0.525269 -0.351257 0.740051 1445370548 0.230103 0.525269 -0.351257 0.740051 1445370548 0.215027 0.515564 -0.346008 0.753784 1445370548 0.215027 0.515564 -0.346008 0.753784 1445370548 0.215027 0.515564 -0.346008 0.753784 1445370548 0.215027 0.515564 -0.346008 0.753784 1445370548 0.215027 0.515564 -0.346008 0.753784 1445370548 0.215027 0.515564 -0.346008 0.753784 1445370548 0.210754 0.500916 -0.358215 0.759155 1445370548 0.210754 0.500916 -0.358215 0.759155 1445370548 0.210754 0.500916 -0.358215 0.759155 1445370548 0.210754 0.500916 -0.358215 0.759155 1445370548 0.210754 0.500916 -0.358215 0.759155 1445370548 0.210754 0.500916 -0.358215 0.759155 1445370548 0.210754 0.500916 -0.358215 0.759155 1445370548 0.217468 0.488831 -0.372009 0.758484 1445370548 0.217468 0.488831 -0.372009 0.758484 1445370548 0.217468 0.488831 -0.372009 0.758484 1445370548 0.217468 0.488831 -0.372009 0.758484 1445370548 0.217468 0.488831 -0.372009 0.758484 1445370548 0.217468 0.488831 -0.372009 0.758484 1445370548 0.228455 0.482666 -0.387695 0.751343 1445370548 0.228455 0.482666 -0.387695 0.751343 1445370548 0.228455 0.482666 -0.387695 0.751343 1445370548 0.228455 0.482666 -0.387695 0.751343 1445370548 0.228455 0.482666 -0.387695 0.751343 1445370548 0.228455 0.482666 -0.387695 0.751343 1445370548 0.233337 0.483337 -0.394592 0.745789 1445370548 0.233337 0.483337 -0.394592 0.745789 1445370548 0.233337 0.483337 -0.394592 0.745789 1445370548 0.233337 0.483337 -0.394592 0.745789 1445370548 0.233337 0.483337 -0.394592 0.745789 1445370548 0.233337 0.483337 -0.394592 0.745789 1445370548 0.244568 0.488159 -0.400024 0.736084 1445370548 0.244568 0.488159 -0.400024 0.736084 1445370548 0.244568 0.488159 -0.400024 0.736084 1445370548 0.244568 0.488159 -0.400024 0.736084 1445370548 0.244568 0.488159 -0.400024 0.736084 1445370548 0.244568 0.488159 -0.400024 0.736084 1445370548 0.270325 0.492493 -0.412964 0.716797 1445370548 0.270325 0.492493 -0.412964 0.716797 1445370548 0.270325 0.492493 -0.412964 0.716797 1445370548 0.270325 0.492493 -0.412964 0.716797 1445370548 0.270325 0.492493 -0.412964 0.716797 1445370548 0.270325 0.492493 -0.412964 0.716797 1445370548 0.299927 0.500305 -0.425354 0.691895 1445370549 0.299927 0.500305 -0.425354 0.691895 1445370549 0.299927 0.500305 -0.425354 0.691895 1445370549 0.299927 0.500305 -0.425354 0.691895 1445370549 0.299927 0.500305 -0.425354 0.691895 1445370549 0.299927 0.500305 -0.425354 0.691895 1445370549 0.320679 0.511963 -0.416138 0.679626 1445370549 0.320679 0.511963 -0.416138 0.679626 1445370549 0.320679 0.511963 -0.416138 0.679626 1445370549 0.320679 0.511963 -0.416138 0.679626 1445370549 0.320679 0.511963 -0.416138 0.679626 1445370549 0.320679 0.511963 -0.416138 0.679626 1445370549 0.325562 0.534302 -0.392700 0.673950 1445370549 0.325562 0.534302 -0.392700 0.673950 1445370549 0.325562 0.534302 -0.392700 0.673950 1445370549 0.325562 0.534302 -0.392700 0.673950 1445370549 0.325562 0.534302 -0.392700 0.673950 1445370549 0.320129 0.549072 -0.367065 0.679138 1445370549 0.320129 0.549072 -0.367065 0.679138 1445370549 0.320129 0.549072 -0.367065 0.679138 1445370549 0.320129 0.549072 -0.367065 0.679138 1445370549 0.320129 0.549072 -0.367065 0.679138 1445370549 0.320129 0.549072 -0.367065 0.679138 1445370549 0.283447 0.555054 -0.328064 0.709839 1445370549 0.283447 0.555054 -0.328064 0.709839 1445370549 0.283447 0.555054 -0.328064 0.709839 1445370549 0.283447 0.555054 -0.328064 0.709839 1445370549 0.283447 0.555054 -0.328064 0.709839 1445370549 0.283447 0.555054 -0.328064 0.709839 1445370549 0.283447 0.555054 -0.328064 0.709839 1445370549 0.244385 0.536316 -0.295349 0.751892 1445370549 0.244385 0.536316 -0.295349 0.751892 1445370549 0.244385 0.536316 -0.295349 0.751892 1445370549 0.244385 0.536316 -0.295349 0.751892 1445370549 0.244385 0.536316 -0.295349 0.751892 1445370549 0.244385 0.536316 -0.295349 0.751892 1445370549 0.228149 0.499146 -0.298584 0.780762 1445370549 0.228149 0.499146 -0.298584 0.780762 1445370549 0.228149 0.499146 -0.298584 0.780762 1445370549 0.228149 0.499146 -0.298584 0.780762 1445370549 0.228149 0.499146 -0.298584 0.780762 1445370549 0.228149 0.499146 -0.298584 0.780762 1445370549 0.228149 0.499146 -0.298584 0.780762 1445370549 0.227600 0.460999 -0.324646 0.793884 1445370549 0.227600 0.460999 -0.324646 0.793884 1445370549 0.227600 0.460999 -0.324646 0.793884 1445370549 0.227600 0.460999 -0.324646 0.793884 1445370549 0.227600 0.460999 -0.324646 0.793884 1445370549 0.227600 0.460999 -0.324646 0.793884 1445370549 0.220337 0.437073 -0.331421 0.806580 1445370549 0.220337 0.437073 -0.331421 0.806580 1445370549 0.220337 0.437073 -0.331421 0.806580 1445370549 0.220337 0.437073 -0.331421 0.806580 1445370549 0.220337 0.437073 -0.331421 0.806580 1445370549 0.220337 0.437073 -0.331421 0.806580 1445370549 0.196228 0.421143 -0.317566 0.826599 1445370549 0.196228 0.421143 -0.317566 0.826599 1445370549 0.196228 0.421143 -0.317566 0.826599 1445370549 0.196228 0.421143 -0.317566 0.826599 1445370549 0.196228 0.421143 -0.317566 0.826599 1445370549 0.196228 0.421143 -0.317566 0.826599 1445370549 0.178650 0.408630 -0.317200 0.836914 1445370549 0.178650 0.408630 -0.317200 0.836914 1445370549 0.178650 0.408630 -0.317200 0.836914 1445370549 0.178650 0.408630 -0.317200 0.836914 1445370549 0.178650 0.408630 -0.317200 0.836914 1445370549 0.178650 0.408630 -0.317200 0.836914 1445370549 0.180908 0.403503 -0.349060 0.826172 1445370549 0.180908 0.403503 -0.349060 0.826172 1445370549 0.180908 0.403503 -0.349060 0.826172 1445370549 0.180908 0.403503 -0.349060 0.826172 1445370549 0.180908 0.403503 -0.349060 0.826172 1445370549 0.180908 0.403503 -0.349060 0.826172 1445370549 0.190186 0.418823 -0.374695 0.804932 1445370549 0.190186 0.418823 -0.374695 0.804932 1445370549 0.190186 0.418823 -0.374695 0.804932 1445370549 0.190186 0.418823 -0.374695 0.804932 1445370549 0.190186 0.418823 -0.374695 0.804932 1445370549 0.190918 0.457642 -0.362366 0.789124 1445370549 0.190918 0.457642 -0.362366 0.789124 1445370549 0.190918 0.457642 -0.362366 0.789124 1445370549 0.190918 0.457642 -0.362366 0.789124 1445370549 0.190918 0.457642 -0.362366 0.789124 1445370549 0.190918 0.457642 -0.362366 0.789124 1445370549 0.190918 0.457642 -0.362366 0.789124 1445370549 0.175842 0.485596 -0.342529 0.784790 1445370549 0.175842 0.485596 -0.342529 0.784790 1445370549 0.175842 0.485596 -0.342529 0.784790 1445370549 0.175842 0.485596 -0.342529 0.784790 1445370549 0.175842 0.485596 -0.342529 0.784790 1445370549 0.175842 0.485596 -0.342529 0.784790 1445370549 0.175842 0.485596 -0.342529 0.784790 1445370549 0.173767 0.490662 -0.343994 0.781433 1445370549 0.173767 0.490662 -0.343994 0.781433 1445370549 0.173767 0.490662 -0.343994 0.781433 1445370549 0.173767 0.490662 -0.343994 0.781433 1445370549 0.173767 0.490662 -0.343994 0.781433 1445370549 0.173767 0.490662 -0.343994 0.781433 1445370549 0.202881 0.477112 -0.358398 0.776306 1445370549 0.202881 0.477112 -0.358398 0.776306 1445370549 0.202881 0.477112 -0.358398 0.776306 1445370549 0.202881 0.477112 -0.358398 0.776306 1445370549 0.202881 0.477112 -0.358398 0.776306 1445370549 0.202881 0.477112 -0.358398 0.776306 1445370549 0.255127 0.441528 -0.379395 0.771973 1445370549 0.255127 0.441528 -0.379395 0.771973 1445370549 0.255127 0.441528 -0.379395 0.771973 1445370549 0.255127 0.441528 -0.379395 0.771973 1445370549 0.255127 0.441528 -0.379395 0.771973 1445370549 0.255127 0.441528 -0.379395 0.771973 1445370549 0.300354 0.428406 -0.394897 0.755127 1445370549 0.300354 0.428406 -0.394897 0.755127 1445370550 0.300354 0.428406 -0.394897 0.755127 1445370550 0.300354 0.428406 -0.394897 0.755127 1445370550 0.300354 0.428406 -0.394897 0.755127 1445370550 0.300354 0.428406 -0.394897 0.755127 1445370550 0.300354 0.428406 -0.394897 0.755127 1445370550 0.310242 0.420471 -0.420837 0.741455 1445370550 0.310242 0.420471 -0.420837 0.741455 1445370550 0.310242 0.420471 -0.420837 0.741455 1445370550 0.310242 0.420471 -0.420837 0.741455 1445370550 0.310242 0.420471 -0.420837 0.741455 1445370550 0.310242 0.420471 -0.420837 0.741455 1445370550 0.310242 0.420471 -0.420837 0.741455 1445370550 0.257629 0.428711 -0.402649 0.766602 1445370550 0.257629 0.428711 -0.402649 0.766602 1445370550 0.257629 0.428711 -0.402649 0.766602 1445370550 0.257629 0.428711 -0.402649 0.766602 1445370550 0.257629 0.428711 -0.402649 0.766602 1445370550 0.257629 0.428711 -0.402649 0.766602 1445370550 0.181519 0.426392 -0.339844 0.818298 1445370550 0.181519 0.426392 -0.339844 0.818298 1445370550 0.181519 0.426392 -0.339844 0.818298 1445370550 0.181519 0.426392 -0.339844 0.818298 1445370550 0.181519 0.426392 -0.339844 0.818298 1445370550 0.181519 0.426392 -0.339844 0.818298 1445370550 0.140991 0.407349 -0.305115 0.849121 1445370550 0.140991 0.407349 -0.305115 0.849121 1445370550 0.140991 0.407349 -0.305115 0.849121 1445370550 0.140991 0.407349 -0.305115 0.849121 1445370550 0.140991 0.407349 -0.305115 0.849121 1445370550 0.140991 0.407349 -0.305115 0.849121 1445370550 0.133667 0.389954 -0.310181 0.856628 1445370550 0.133667 0.389954 -0.310181 0.856628 1445370550 0.133667 0.389954 -0.310181 0.856628 1445370550 0.133667 0.389954 -0.310181 0.856628 1445370550 0.133667 0.389954 -0.310181 0.856628 1445370550 0.133667 0.389954 -0.310181 0.856628 1445370550 0.131958 0.371277 -0.324524 0.859863 1445370550 0.131958 0.371277 -0.324524 0.859863 1445370550 0.131958 0.371277 -0.324524 0.859863 1445370550 0.131958 0.371277 -0.324524 0.859863 1445370550 0.131958 0.371277 -0.324524 0.859863 1445370550 0.131958 0.371277 -0.324524 0.859863 1445370550 0.122070 0.358582 -0.327454 0.865601 1445370550 0.122070 0.358582 -0.327454 0.865601 1445370550 0.122070 0.358582 -0.327454 0.865601 1445370550 0.122070 0.358582 -0.327454 0.865601 1445370550 0.122070 0.358582 -0.327454 0.865601 1445370550 0.122070 0.358582 -0.327454 0.865601 1445370550 0.113892 0.359009 -0.325867 0.867126 1445370550 0.113892 0.359009 -0.325867 0.867126 1445370550 0.113892 0.359009 -0.325867 0.867126 1445370550 0.113892 0.359009 -0.325867 0.867126 1445370550 0.113892 0.359009 -0.325867 0.867126 1445370550 0.113892 0.359009 -0.325867 0.867126 1445370550 0.113098 0.369568 -0.326721 0.862427 1445370550 0.113098 0.369568 -0.326721 0.862427 1445370550 0.113098 0.369568 -0.326721 0.862427 1445370550 0.113098 0.369568 -0.326721 0.862427 1445370550 0.113098 0.369568 -0.326721 0.862427 1445370550 0.113098 0.369568 -0.326721 0.862427 1445370550 0.123596 0.388611 -0.332520 0.850342 1445370550 0.123596 0.388611 -0.332520 0.850342 1445370550 0.123596 0.388611 -0.332520 0.850342 1445370550 0.123596 0.388611 -0.332520 0.850342 1445370550 0.123596 0.388611 -0.332520 0.850342 1445370550 0.145142 0.415527 -0.346130 0.828491 1445370550 0.145142 0.415527 -0.346130 0.828491 1445370550 0.145142 0.415527 -0.346130 0.828491 1445370550 0.145142 0.415527 -0.346130 0.828491 1445370550 0.145142 0.415527 -0.346130 0.828491 1445370550 0.145142 0.415527 -0.346130 0.828491 1445370550 0.173096 0.444092 -0.364624 0.799866 1445370550 0.173096 0.444092 -0.364624 0.799866 1445370550 0.173096 0.444092 -0.364624 0.799866 1445370550 0.173096 0.444092 -0.364624 0.799866 1445370550 0.173096 0.444092 -0.364624 0.799866 1445370550 0.173096 0.444092 -0.364624 0.799866 1445370550 0.202515 0.467957 -0.375000 0.774109 1445370550 0.202515 0.467957 -0.375000 0.774109 1445370550 0.202515 0.467957 -0.375000 0.774109 1445370550 0.202515 0.467957 -0.375000 0.774109 1445370550 0.202515 0.467957 -0.375000 0.774109 1445370550 0.202515 0.467957 -0.375000 0.774109 1445370550 0.202515 0.467957 -0.375000 0.774109 1445370550 0.234314 0.476318 -0.389709 0.752502 1445370550 0.234314 0.476318 -0.389709 0.752502 1445370550 0.234314 0.476318 -0.389709 0.752502 1445370550 0.234314 0.476318 -0.389709 0.752502 1445370550 0.234314 0.476318 -0.389709 0.752502 1445370550 0.234314 0.476318 -0.389709 0.752502 1445370550 0.272827 0.467529 -0.422302 0.727051 1445370550 0.272827 0.467529 -0.422302 0.727051 1445370550 0.272827 0.467529 -0.422302 0.727051 1445370550 0.272827 0.467529 -0.422302 0.727051 1445370550 0.272827 0.467529 -0.422302 0.727051 1445370550 0.272827 0.467529 -0.422302 0.727051 1445370550 0.272827 0.467529 -0.422302 0.727051 1445370550 0.298584 0.460999 -0.433777 0.714233 1445370550 0.298584 0.460999 -0.433777 0.714233 1445370550 0.298584 0.460999 -0.433777 0.714233 1445370550 0.298584 0.460999 -0.433777 0.714233 1445370550 0.298584 0.460999 -0.433777 0.714233 1445370550 0.298584 0.460999 -0.433777 0.714233 1445370550 0.309814 0.457703 -0.431946 0.712646 1445370550 0.309814 0.457703 -0.431946 0.712646 1445370550 0.309814 0.457703 -0.431946 0.712646 1445370550 0.309814 0.457703 -0.431946 0.712646 1445370550 0.309814 0.457703 -0.431946 0.712646 1445370550 0.295654 0.471313 -0.423645 0.714783 1445370550 0.295654 0.471313 -0.423645 0.714783 1445370550 0.295654 0.471313 -0.423645 0.714783 1445370551 0.295654 0.471313 -0.423645 0.714783 1445370551 0.295654 0.471313 -0.423645 0.714783 1445370551 0.295654 0.471313 -0.423645 0.714783 1445370551 0.246582 0.501160 -0.378967 0.737793 1445370551 0.246582 0.501160 -0.378967 0.737793 1445370551 0.246582 0.501160 -0.378967 0.737793 1445370551 0.246582 0.501160 -0.378967 0.737793 1445370551 0.246582 0.501160 -0.378967 0.737793 1445370551 0.246582 0.501160 -0.378967 0.737793 1445370551 0.174255 0.507263 -0.298889 0.789246 1445370551 0.174255 0.507263 -0.298889 0.789246 1445370551 0.174255 0.507263 -0.298889 0.789246 1445370551 0.174255 0.507263 -0.298889 0.789246 1445370551 0.174255 0.507263 -0.298889 0.789246 1445370551 0.120239 0.472290 -0.254272 0.835327 1445370551 0.120239 0.472290 -0.254272 0.835327 1445370551 0.120239 0.472290 -0.254272 0.835327 1445370551 0.120239 0.472290 -0.254272 0.835327 1445370551 0.120239 0.472290 -0.254272 0.835327 1445370551 0.120239 0.472290 -0.254272 0.835327 1445370551 0.100830 0.419128 -0.277832 0.858459 1445370551 0.100830 0.419128 -0.277832 0.858459 1445370551 0.100830 0.419128 -0.277832 0.858459 1445370551 0.100830 0.419128 -0.277832 0.858459 1445370551 0.100830 0.419128 -0.277832 0.858459 1445370551 0.100830 0.419128 -0.277832 0.858459 1445370551 0.088745 0.382202 -0.305847 0.867432 1445370551 0.088745 0.382202 -0.305847 0.867432 1445370551 0.088745 0.382202 -0.305847 0.867432 1445370551 0.088745 0.382202 -0.305847 0.867432 1445370551 0.088745 0.382202 -0.305847 0.867432 1445370551 0.088745 0.382202 -0.305847 0.867432 1445370551 0.079651 0.363403 -0.306946 0.875977 1445370551 0.079651 0.363403 -0.306946 0.875977 1445370551 0.079651 0.363403 -0.306946 0.875977 1445370551 0.079651 0.363403 -0.306946 0.875977 1445370551 0.079651 0.363403 -0.306946 0.875977 1445370551 0.079651 0.363403 -0.306946 0.875977 1445370551 0.076599 0.366943 -0.305847 0.875122 1445370551 0.076599 0.366943 -0.305847 0.875122 1445370551 0.076599 0.366943 -0.305847 0.875122 1445370551 0.076599 0.366943 -0.305847 0.875122 1445370551 0.076599 0.366943 -0.305847 0.875122 1445370551 0.076599 0.366943 -0.305847 0.875122 1445370551 0.079834 0.374390 -0.311768 0.869568 1445370551 0.079834 0.374390 -0.311768 0.869568 1445370551 0.079834 0.374390 -0.311768 0.869568 1445370551 0.079834 0.374390 -0.311768 0.869568 1445370551 0.079834 0.374390 -0.311768 0.869568 1445370551 0.079834 0.374390 -0.311768 0.869568 1445370551 0.096008 0.390686 -0.330444 0.853760 1445370551 0.096008 0.390686 -0.330444 0.853760 1445370551 0.096008 0.390686 -0.330444 0.853760 1445370551 0.096008 0.390686 -0.330444 0.853760 1445370551 0.096008 0.390686 -0.330444 0.853760 1445370551 0.096008 0.390686 -0.330444 0.853760 1445370551 0.127136 0.423584 -0.353455 0.824280 1445370551 0.127136 0.423584 -0.353455 0.824280 1445370551 0.127136 0.423584 -0.353455 0.824280 1445370551 0.127136 0.423584 -0.353455 0.824280 1445370551 0.127136 0.423584 -0.353455 0.824280 1445370551 0.127136 0.423584 -0.353455 0.824280 1445370551 0.155090 0.464905 -0.360657 0.793518 1445370551 0.155090 0.464905 -0.360657 0.793518 1445370551 0.155090 0.464905 -0.360657 0.793518 1445370551 0.155090 0.464905 -0.360657 0.793518 1445370551 0.155090 0.464905 -0.360657 0.793518 1445370551 0.155090 0.464905 -0.360657 0.793518 1445370551 0.169434 0.489380 -0.359070 0.776428 1445370551 0.169434 0.489380 -0.359070 0.776428 1445370551 0.169434 0.489380 -0.359070 0.776428 1445370551 0.169434 0.489380 -0.359070 0.776428 1445370551 0.169434 0.489380 -0.359070 0.776428 1445370551 0.169434 0.489380 -0.359070 0.776428 1445370551 0.190552 0.487854 -0.372375 0.766174 1445370551 0.190552 0.487854 -0.372375 0.766174 1445370551 0.190552 0.487854 -0.372375 0.766174 1445370551 0.190552 0.487854 -0.372375 0.766174 1445370551 0.190552 0.487854 -0.372375 0.766174 1445370551 0.190552 0.487854 -0.372375 0.766174 1445370551 0.190552 0.487854 -0.372375 0.766174 1445370551 0.225952 0.472473 -0.394836 0.754822 1445370551 0.225952 0.472473 -0.394836 0.754822 1445370551 0.225952 0.472473 -0.394836 0.754822 1445370551 0.225952 0.472473 -0.394836 0.754822 1445370551 0.225952 0.472473 -0.394836 0.754822 1445370551 0.259094 0.455994 -0.403015 0.750000 1445370551 0.259094 0.455994 -0.403015 0.750000 1445370551 0.259094 0.455994 -0.403015 0.750000 1445370551 0.259094 0.455994 -0.403015 0.750000 1445370551 0.259094 0.455994 -0.403015 0.750000 1445370551 0.259094 0.455994 -0.403015 0.750000 1445370551 0.295227 0.454712 -0.423157 0.725891 1445370551 0.295227 0.454712 -0.423157 0.725891 1445370551 0.295227 0.454712 -0.423157 0.725891 1445370551 0.295227 0.454712 -0.423157 0.725891 1445370551 0.295227 0.454712 -0.423157 0.725891 1445370551 0.295227 0.454712 -0.423157 0.725891 1445370551 0.295227 0.454712 -0.423157 0.725891 1445370551 0.305115 0.467651 -0.431458 0.708496 1445370551 0.305115 0.467651 -0.431458 0.708496 1445370551 0.305115 0.467651 -0.431458 0.708496 1445370551 0.305115 0.467651 -0.431458 0.708496 1445370551 0.305115 0.467651 -0.431458 0.708496 1445370551 0.305115 0.467651 -0.431458 0.708496 1445370551 0.270020 0.495544 -0.390137 0.727478 1445370551 0.270020 0.495544 -0.390137 0.727478 1445370551 0.270020 0.495544 -0.390137 0.727478 1445370551 0.270020 0.495544 -0.390137 0.727478 1445370552 0.270020 0.495544 -0.390137 0.727478 1445370552 0.270020 0.495544 -0.390137 0.727478 1445370552 0.222290 0.495300 -0.348022 0.764282 1445370552 0.222290 0.495300 -0.348022 0.764282 1445370552 0.222290 0.495300 -0.348022 0.764282 1445370552 0.222290 0.495300 -0.348022 0.764282 1445370552 0.222290 0.495300 -0.348022 0.764282 1445370552 0.222290 0.495300 -0.348022 0.764282 1445370552 0.192078 0.472351 -0.335693 0.791992 1445370552 0.192078 0.472351 -0.335693 0.791992 1445370552 0.192078 0.472351 -0.335693 0.791992 1445370552 0.192078 0.472351 -0.335693 0.791992 1445370552 0.192078 0.472351 -0.335693 0.791992 1445370552 0.176880 0.447937 -0.337219 0.808899 1445370552 0.176880 0.447937 -0.337219 0.808899 1445370552 0.176880 0.447937 -0.337219 0.808899 1445370552 0.176880 0.447937 -0.337219 0.808899 1445370552 0.176880 0.447937 -0.337219 0.808899 1445370552 0.176880 0.447937 -0.337219 0.808899 1445370552 0.176880 0.447937 -0.337219 0.808899 1445370552 0.161377 0.436829 -0.323181 0.823792 1445370552 0.161377 0.436829 -0.323181 0.823792 1445370552 0.161377 0.436829 -0.323181 0.823792 1445370552 0.161377 0.436829 -0.323181 0.823792 1445370552 0.161377 0.436829 -0.323181 0.823792 1445370552 0.157959 0.427185 -0.319275 0.830994 1445370552 0.157959 0.427185 -0.319275 0.830994 1445370552 0.157959 0.427185 -0.319275 0.830994 1445370552 0.157959 0.427185 -0.319275 0.830994 1445370552 0.157959 0.427185 -0.319275 0.830994 1445370552 0.157959 0.427185 -0.319275 0.830994 1445370552 0.160706 0.418945 -0.329468 0.830688 1445370552 0.160706 0.418945 -0.329468 0.830688 1445370552 0.160706 0.418945 -0.329468 0.830688 1445370552 0.160706 0.418945 -0.329468 0.830688 1445370552 0.160706 0.418945 -0.329468 0.830688 1445370552 0.160706 0.418945 -0.329468 0.830688 1445370552 0.168152 0.418213 -0.343994 0.823669 1445370552 0.168152 0.418213 -0.343994 0.823669 1445370552 0.168152 0.418213 -0.343994 0.823669 1445370552 0.168152 0.418213 -0.343994 0.823669 1445370552 0.168152 0.418213 -0.343994 0.823669 1445370552 0.168152 0.418213 -0.343994 0.823669 1445370552 0.185120 0.429321 -0.360840 0.806946 1445370552 0.185120 0.429321 -0.360840 0.806946 1445370552 0.185120 0.429321 -0.360840 0.806946 1445370552 0.185120 0.429321 -0.360840 0.806946 1445370552 0.185120 0.429321 -0.360840 0.806946 1445370552 0.185120 0.429321 -0.360840 0.806946 1445370552 0.208801 0.454468 -0.370056 0.782898 1445370552 0.208801 0.454468 -0.370056 0.782898 1445370552 0.208801 0.454468 -0.370056 0.782898 1445370552 0.208801 0.454468 -0.370056 0.782898 1445370552 0.208801 0.454468 -0.370056 0.782898 1445370552 0.208801 0.454468 -0.370056 0.782898 1445370552 0.232056 0.473999 -0.381775 0.758728 1445370552 0.232056 0.473999 -0.381775 0.758728 1445370552 0.232056 0.473999 -0.381775 0.758728 1445370552 0.232056 0.473999 -0.381775 0.758728 1445370552 0.232056 0.473999 -0.381775 0.758728 1445370552 0.232056 0.473999 -0.381775 0.758728 1445370552 0.242554 0.479553 -0.385986 0.749756 1445370552 0.242554 0.479553 -0.385986 0.749756 1445370552 0.242554 0.479553 -0.385986 0.749756 1445370552 0.242554 0.479553 -0.385986 0.749756 1445370552 0.242554 0.479553 -0.385986 0.749756 1445370552 0.242554 0.479553 -0.385986 0.749756 1445370552 0.270203 0.465698 -0.395142 0.744263 1445370552 0.270203 0.465698 -0.395142 0.744263 1445370552 0.270203 0.465698 -0.395142 0.744263 1445370552 0.270203 0.465698 -0.395142 0.744263 1445370552 0.270203 0.465698 -0.395142 0.744263 1445370552 0.270203 0.465698 -0.395142 0.744263 1445370552 0.323181 0.436829 -0.410950 0.731995 1445370552 0.323181 0.436829 -0.410950 0.731995 1445370552 0.323181 0.436829 -0.410950 0.731995 1445370552 0.323181 0.436829 -0.410950 0.731995 1445370552 0.323181 0.436829 -0.410950 0.731995 1445370552 0.323181 0.436829 -0.410950 0.731995 1445370552 0.323181 0.436829 -0.410950 0.731995 1445370552 0.376770 0.425720 -0.441345 0.694214 1445370552 0.376770 0.425720 -0.441345 0.694214 1445370552 0.376770 0.425720 -0.441345 0.694214 1445370552 0.376770 0.425720 -0.441345 0.694214 1445370552 0.376770 0.425720 -0.441345 0.694214 1445370552 0.376770 0.425720 -0.441345 0.694214 1445370552 0.389832 0.446472 -0.460815 0.660522 1445370552 0.389832 0.446472 -0.460815 0.660522 1445370552 0.389832 0.446472 -0.460815 0.660522 1445370552 0.389832 0.446472 -0.460815 0.660522 1445370552 0.389832 0.446472 -0.460815 0.660522 1445370552 0.389832 0.446472 -0.460815 0.660522 1445370552 0.336914 0.491516 -0.411072 0.689819 1445370552 0.336914 0.491516 -0.411072 0.689819 1445370552 0.336914 0.491516 -0.411072 0.689819 1445370552 0.336914 0.491516 -0.411072 0.689819 1445370552 0.336914 0.491516 -0.411072 0.689819 1445370552 0.336914 0.491516 -0.411072 0.689819 1445370552 0.264038 0.501221 -0.349915 0.746033 1445370552 0.264038 0.501221 -0.349915 0.746033 1445370552 0.264038 0.501221 -0.349915 0.746033 1445370552 0.264038 0.501221 -0.349915 0.746033 1445370552 0.264038 0.501221 -0.349915 0.746033 1445370552 0.264038 0.501221 -0.349915 0.746033 1445370552 0.218018 0.471680 -0.329224 0.788391 1445370552 0.218018 0.471680 -0.329224 0.788391 1445370552 0.218018 0.471680 -0.329224 0.788391 1445370552 0.218018 0.471680 -0.329224 0.788391 1445370552 0.218018 0.471680 -0.329224 0.788391 1445370553 0.218018 0.471680 -0.329224 0.788391 1445370553 0.191711 0.436035 -0.328125 0.815735 1445370553 0.191711 0.436035 -0.328125 0.815735 1445370553 0.191711 0.436035 -0.328125 0.815735 1445370553 0.191711 0.436035 -0.328125 0.815735 1445370553 0.191711 0.436035 -0.328125 0.815735 1445370553 0.191711 0.436035 -0.328125 0.815735 1445370553 0.168457 0.405884 -0.320435 0.839111 1445370553 0.168457 0.405884 -0.320435 0.839111 1445370553 0.168457 0.405884 -0.320435 0.839111 1445370553 0.168457 0.405884 -0.320435 0.839111 1445370553 0.168457 0.405884 -0.320435 0.839111 1445370553 0.168457 0.405884 -0.320435 0.839111 1445370553 0.168457 0.405884 -0.320435 0.839111 1445370553 0.150146 0.379333 -0.325623 0.852905 1445370553 0.150146 0.379333 -0.325623 0.852905 1445370553 0.150146 0.379333 -0.325623 0.852905 1445370553 0.150146 0.379333 -0.325623 0.852905 1445370553 0.150146 0.379333 -0.325623 0.852905 1445370553 0.150146 0.379333 -0.325623 0.852905 1445370553 0.134094 0.364990 -0.334045 0.858582 1445370553 0.134094 0.364990 -0.334045 0.858582 1445370553 0.134094 0.364990 -0.334045 0.858582 1445370553 0.134094 0.364990 -0.334045 0.858582 1445370553 0.134094 0.364990 -0.334045 0.858582 1445370553 0.134094 0.364990 -0.334045 0.858582 1445370553 0.125793 0.364197 -0.340271 0.857727 1445370553 0.125793 0.364197 -0.340271 0.857727 1445370553 0.125793 0.364197 -0.340271 0.857727 1445370553 0.125793 0.364197 -0.340271 0.857727 1445370553 0.125793 0.364197 -0.340271 0.857727 1445370553 0.133301 0.377136 -0.356689 0.844238 1445370553 0.133301 0.377136 -0.356689 0.844238 1445370553 0.133301 0.377136 -0.356689 0.844238 1445370553 0.133301 0.377136 -0.356689 0.844238 1445370553 0.133301 0.377136 -0.356689 0.844238 1445370553 0.133301 0.377136 -0.356689 0.844238 1445370553 0.133301 0.377136 -0.356689 0.844238 1445370553 0.152527 0.411133 -0.364380 0.821472 1445370553 0.152527 0.411133 -0.364380 0.821472 1445370553 0.152527 0.411133 -0.364380 0.821472 1445370553 0.152527 0.411133 -0.364380 0.821472 1445370553 0.152527 0.411133 -0.364380 0.821472 1445370553 0.152527 0.411133 -0.364380 0.821472 1445370553 0.174438 0.462646 -0.338379 0.800598 1445370553 0.174438 0.462646 -0.338379 0.800598 1445370553 0.174438 0.462646 -0.338379 0.800598 1445370553 0.174438 0.462646 -0.338379 0.800598 1445370553 0.194336 0.494751 -0.306458 0.789612 1445370553 0.194336 0.494751 -0.306458 0.789612 1445370553 0.194336 0.494751 -0.306458 0.789612 1445370553 0.194336 0.494751 -0.306458 0.789612 1445370553 0.194336 0.494751 -0.306458 0.789612 1445370553 0.194336 0.494751 -0.306458 0.789612 1445370553 0.223206 0.492798 -0.302368 0.784729 1445370553 0.223206 0.492798 -0.302368 0.784729 1445370553 0.223206 0.492798 -0.302368 0.784729 1445370553 0.223206 0.492798 -0.302368 0.784729 1445370553 0.223206 0.492798 -0.302368 0.784729 1445370553 0.223206 0.492798 -0.302368 0.784729 1445370553 0.223206 0.492798 -0.302368 0.784729 1445370553 0.277222 0.463318 -0.300537 0.786194 1445370553 0.277222 0.463318 -0.300537 0.786194 1445370553 0.277222 0.463318 -0.300537 0.786194 1445370553 0.277222 0.463318 -0.300537 0.786194 1445370553 0.277222 0.463318 -0.300537 0.786194 1445370553 0.277222 0.463318 -0.300537 0.786194 1445370553 0.338684 0.455017 -0.287720 0.771606 1445370553 0.338684 0.455017 -0.287720 0.771606 1445370553 0.338684 0.455017 -0.287720 0.771606 1445370553 0.338684 0.455017 -0.287720 0.771606 1445370553 0.338684 0.455017 -0.287720 0.771606 1445370553 0.338684 0.455017 -0.287720 0.771606 1445370553 0.375122 0.458008 -0.277771 0.756531 1445370553 0.375122 0.458008 -0.277771 0.756531 1445370553 0.375122 0.458008 -0.277771 0.756531 1445370553 0.375122 0.458008 -0.277771 0.756531 1445370553 0.375122 0.458008 -0.277771 0.756531 1445370553 0.375122 0.458008 -0.277771 0.756531 1445370553 0.368103 0.477173 -0.260010 0.754395 1445370553 0.368103 0.477173 -0.260010 0.754395 1445370553 0.368103 0.477173 -0.260010 0.754395 1445370553 0.368103 0.477173 -0.260010 0.754395 1445370553 0.368103 0.477173 -0.260010 0.754395 1445370553 0.368103 0.477173 -0.260010 0.754395 1445370553 0.368103 0.477173 -0.260010 0.754395 1445370553 
0.447632 0.435181 -0.547852 0.556763 1445370556 0.447632 0.435181 -0.547852 0.556763 1445370556 0.447632 0.435181 -0.547852 0.556763 1445370556 0.447632 0.435181 -0.547852 0.556763 1445370556 0.447632 0.435181 -0.547852 0.556763 1445370556 0.475769 0.436890 -0.552612 0.526611 1445370556 0.475769 0.436890 -0.552612 0.526611 1445370556 0.475769 0.436890 -0.552612 0.526611 1445370556 0.475769 0.436890 -0.552612 0.526611 1445370556 0.475769 0.436890 -0.552612 0.526611 1445370556 0.475769 0.436890 -0.552612 0.526611 1445370556 0.505615 0.420288 -0.575195 0.486572 1445370556 0.505615 0.420288 -0.575195 0.486572 1445370556 0.505615 0.420288 -0.575195 0.486572 1445370556 0.505615 0.420288 -0.575195 0.486572 1445370556 0.505615 0.420288 -0.575195 0.486572 1445370556 0.505615 0.420288 -0.575195 0.486572 1445370556 0.505615 0.420288 -0.575195 0.486572 1445370556 0.529236 0.386719 -0.605530 0.451294 1445370556 0.529236 0.386719 -0.605530 0.451294 1445370556 0.529236 0.386719 -0.605530 0.451294 1445370556 0.529236 0.386719 -0.605530 0.451294 1445370556 0.529236 0.386719 -0.605530 0.451294 1445370556 0.529236 0.386719 -0.605530 0.451294 1445370556 0.527100 0.329590 -0.654480 0.430237 1445370556 0.527100 0.329590 -0.654480 0.430237 1445370556 0.527100 0.329590 -0.654480 0.430237 1445370556 0.527100 0.329590 -0.654480 0.430237 1445370556 0.527100 0.329590 -0.654480 0.430237 1445370556 0.527100 0.329590 -0.654480 0.430237 1445370556 0.466736 0.229980 -0.748535 0.411072 1445370556 0.466736 0.229980 -0.748535 0.411072 1445370556 0.466736 0.229980 -0.748535 0.411072 1445370556 0.466736 0.229980 -0.748535 0.411072 1445370556 0.466736 0.229980 -0.748535 0.411072 1445370556 0.466736 0.229980 -0.748535 0.411072 1445370556 0.315552 0.113953 -0.862610 0.378601 1445370556 0.315552 0.113953 -0.862610 0.378601 1445370556 0.315552 0.113953 -0.862610 0.378601 1445370556 0.315552 0.113953 -0.862610 0.378601 1445370556 0.315552 0.113953 -0.862610 0.378601 1445370556 0.315552 0.113953 -0.862610 0.378601 1445370556 0.101807 0.034973 -0.922424 0.370911 1445370556 0.101807 0.034973 -0.922424 0.370911 1445370557 0.101807 0.034973 -0.922424 0.370911 1445370557 0.101807 0.034973 -0.922424 0.370911 1445370557 0.101807 0.034973 -0.922424 0.370911 1445370557 0.101807 0.034973 -0.922424 0.370911 1445370557 0.101807 0.034973 -0.922424 0.370911 1445370557 -0.128479 -0.010254 -0.935974 0.327759 1445370557 -0.128479 -0.010254 -0.935974 0.327759 1445370557 -0.128479 -0.010254 -0.935974 0.327759 1445370557 -0.128479 -0.010254 -0.935974 0.327759 1445370557 -0.128479 -0.010254 -0.935974 0.327759 1445370557 -0.128479 -0.010254 -0.935974 0.327759 1445370557 -0.356506 -0.027710 -0.876648 0.322021 1445370557 -0.356506 -0.027710 -0.876648 0.322021 1445370557 -0.356506 -0.027710 -0.876648 0.322021 1445370557 -0.356506 -0.027710 -0.876648 0.322021 1445370557 -0.356506 -0.027710 -0.876648 0.322021 1445370557 -0.356506 -0.027710 -0.876648 0.322021 1445370557 -0.557556 -0.036499 -0.750366 0.353271 1445370557 -0.557556 -0.036499 -0.750366 0.353271 1445370557 -0.557556 -0.036499 -0.750366 0.353271 1445370557 -0.557556 -0.036499 -0.750366 0.353271 1445370557 -0.557556 -0.036499 -0.750366 0.353271 1445370557 -0.557556 -0.036499 -0.750366 0.353271 1445370557 -0.640381 -0.070068 -0.629333 0.434692 1445370557 -0.640381 -0.070068 -0.629333 0.434692 1445370557 -0.640381 -0.070068 -0.629333 0.434692 1445370557 -0.640381 -0.070068 -0.629333 0.434692 1445370557 -0.640381 -0.070068 -0.629333 0.434692 1445370557 -0.640381 -0.070068 -0.629333 0.434692 1445370557 -0.568726 -0.036194 -0.631104 0.526306 1445370557 -0.568726 -0.036194 -0.631104 0.526306 1445370557 -0.568726 -0.036194 -0.631104 0.526306 1445370557 -0.568726 -0.036194 -0.631104 0.526306 1445370557 -0.568726 -0.036194 -0.631104 0.526306 1445370557 -0.568726 -0.036194 -0.631104 0.526306 1445370557 -0.401672 0.020203 -0.593994 0.696777 1445370557 -0.401672 0.020203 -0.593994 0.696777 1445370557 -0.401672 0.020203 -0.593994 0.696777 1445370557 -0.401672 0.020203 -0.593994 0.696777 1445370557 -0.401672 0.020203 -0.593994 0.696777 1445370557 -0.401672 0.020203 -0.593994 0.696777 1445370557 -0.401672 0.020203 -0.593994 0.696777 1445370557 -0.240540 0.174561 -0.489624 0.819702 1445370557 -0.240540 0.174561 -0.489624 0.819702 1445370557 -0.240540 0.174561 -0.489624 0.819702 1445370557 -0.240540 0.174561 -0.489624 0.819702 1445370557 -0.240540 0.174561 -0.489624 0.819702 1445370557 -0.240540 0.174561 -0.489624 0.819702 1445370557 -0.124512 0.333435 -0.276184 0.892761 1445370557 -0.124512 0.333435 -0.276184 0.892761 1445370557 -0.124512 0.333435 -0.276184 0.892761 1445370557 -0.124512 0.333435 -0.276184 0.892761 1445370557 -0.124512 0.333435 -0.276184 0.892761 1445370557 -0.124512 0.333435 -0.276184 0.892761 1445370557 0.033264 0.485718 -0.302490 0.819397 1445370557 0.033264 0.485718 -0.302490 0.819397 1445370557 0.033264 0.485718 -0.302490 0.819397 1445370557 0.033264 0.485718 -0.302490 0.819397 1445370557 0.033264 0.485718 -0.302490 0.819397 1445370557 0.033264 0.485718 -0.302490 0.819397 1445370557 0.033264 0.485718 -0.302490 0.819397 1445370557 0.279541 0.477539 -0.510315 0.658264 1445370557 0.279541 0.477539 -0.510315 0.658264 1445370557 0.279541 0.477539 -0.510315 0.658264 1445370557 0.279541 0.477539 -0.510315 0.658264 1445370557 0.279541 0.477539 -0.510315 0.658264 1445370557 0.279541 0.477539 -0.510315 0.658264 1445370557 0.472778 0.341187 -0.660889 0.472534 1445370557 0.472778 0.341187 -0.660889 0.472534 1445370557 0.472778 0.341187 -0.660889 0.472534 1445370557 0.472778 0.341187 -0.660889 0.472534 1445370557 0.472778 0.341187 -0.660889 0.472534 1445370557 0.472778 0.341187 -0.660889 0.472534 1445370557 0.561035 0.155273 -0.768188 0.266357 1445370557 0.561035 0.155273 -0.768188 0.266357 1445370557 0.561035 0.155273 -0.768188 0.266357 1445370557 0.561035 0.155273 -0.768188 0.266357 1445370557 0.561035 0.155273 -0.768188 0.266357 1445370557 0.561035 0.155273 -0.768188 0.266357 1445370557 0.482178 0.119934 -0.824402 0.270996 1445370557 0.482178 0.119934 -0.824402 0.270996 1445370557 0.482178 0.119934 -0.824402 0.270996 1445370557 0.482178 0.119934 -0.824402 0.270996 1445370557 0.482178 0.119934 -0.824402 0.270996 1445370557 0.482178 0.119934 -0.824402 0.270996 1445370557 0.330627 0.107788 -0.877686 0.329834 1445370557 0.330627 0.107788 -0.877686 0.329834 1445370557 0.330627 0.107788 -0.877686 0.329834 1445370557 0.330627 0.107788 -0.877686 0.329834 1445370557 0.330627 0.107788 -0.877686 0.329834 1445370557 0.330627 0.107788 -0.877686 0.329834 1445370557 0.157104 0.059570 -0.924011 0.343445 1445370557 0.157104 0.059570 -0.924011 0.343445 1445370557 0.157104 0.059570 -0.924011 0.343445 1445370557 0.157104 0.059570 -0.924011 0.343445 1445370557 0.157104 0.059570 -0.924011 0.343445 1445370557 0.157104 0.059570 -0.924011 0.343445 1445370557 -0.032043 0.019531 -0.940918 0.336609 1445370557 -0.032043 0.019531 -0.940918 0.336609 1445370557 -0.032043 0.019531 -0.940918 0.336609 1445370557 -0.032043 0.019531 -0.940918 0.336609 1445370557 -0.032043 0.019531 -0.940918 0.336609 1445370557 -0.032043 0.019531 -0.940918 0.336609 1445370557 -0.256592 0.002319 -0.917358 0.304504 1445370557 -0.256592 0.002319 -0.917358 0.304504 1445370557 -0.256592 0.002319 -0.917358 0.304504 1445370557 -0.256592 0.002319 -0.917358 0.304504 1445370557 -0.256592 0.002319 -0.917358 0.304504 1445370557 -0.256592 0.002319 -0.917358 0.304504 1445370557 -0.256592 0.002319 -0.917358 0.304504 1445370557 -0.472046 0.010742 -0.826843 0.305664 1445370557 -0.472046 0.010742 -0.826843 0.305664 1445370557 -0.472046 0.010742 -0.826843 0.305664 1445370558 -0.472046 0.010742 -0.826843 0.305664 1445370558 -0.472046 0.010742 -0.826843 0.305664 1445370558 -0.605042 -0.009888 -0.689331 0.398376 1445370558 -0.605042 -0.009888 -0.689331 0.398376 1445370558 -0.605042 -0.009888 -0.689331 0.398376 1445370558 -0.605042 -0.009888 -0.689331 0.398376 1445370558 -0.605042 -0.009888 -0.689331 0.398376 1445370558 -0.605042 -0.009888 -0.689331 0.398376 1445370558 -0.605042 -0.009888 -0.689331 0.398376 1445370558 -0.592041 -0.009521 -0.664368 0.456055 1445370558 -0.592041 -0.009521 -0.664368 0.456055 1445370558 -0.592041 -0.009521 -0.664368 0.456055 1445370558 -0.592041 -0.009521 -0.664368 0.456055 1445370558 -0.592041 -0.009521 -0.664368 0.456055 1445370558 -0.592041 -0.009521 -0.664368 0.456055 1445370558 -0.486511 0.018372 -0.686462 0.540161 1445370558 -0.486511 0.018372 -0.686462 0.540161 1445370558 -0.486511 0.018372 -0.686462 0.540161 1445370558 -0.486511 0.018372 -0.686462 0.540161 1445370558 -0.486511 0.018372 -0.686462 0.540161 1445370558 -0.486511 0.018372 -0.686462 0.540161 1445370558 -0.345886 0.089539 -0.631592 0.688049 1445370558 -0.345886 0.089539 -0.631592 0.688049 1445370558 -0.345886 0.089539 -0.631592 0.688049 1445370558 -0.345886 0.089539 -0.631592 0.688049 1445370558 -0.345886 0.089539 -0.631592 0.688049 1445370558 -0.345886 0.089539 -0.631592 0.688049 1445370558 -0.209351 0.209229 -0.495300 0.816711 1445370558 -0.209351 0.209229 -0.495300 0.816711 1445370558 -0.209351 0.209229 -0.495300 0.816711 1445370558 -0.209351 0.209229 -0.495300 0.816711 1445370558 -0.209351 0.209229 -0.495300 0.816711 1445370558 -0.209351 0.209229 -0.495300 0.816711 1445370558 -0.209351 0.209229 -0.495300 0.816711 1445370558 -0.071594 0.370239 -0.403320 0.833740 1445370558 -0.071594 0.370239 -0.403320 0.833740 1445370558 -0.071594 0.370239 -0.403320 0.833740 1445370558 -0.071594 0.370239 -0.403320 0.833740 1445370558 -0.071594 0.370239 -0.403320 0.833740 1445370558 -0.071594 0.370239 -0.403320 0.833740 1445370558 0.100342 0.479736 -0.433777 0.756042 1445370558 0.100342 0.479736 -0.433777 0.756042 1445370558 0.100342 0.479736 -0.433777 0.756042 1445370558 0.100342 0.479736 -0.433777 0.756042 1445370558 0.100342 0.479736 -0.433777 0.756042 1445370558 0.100342 0.479736 -0.433777 0.756042 1445370558 0.282227 0.483765 -0.539001 0.629089 1445370558 0.282227 0.483765 -0.539001 0.629089 1445370558 0.282227 0.483765 -0.539001 0.629089 1445370558 0.282227 0.483765 -0.539001 0.629089 1445370558 0.282227 0.483765 -0.539001 0.629089 1445370558 0.282227 0.483765 -0.539001 0.629089 1445370558 0.449280 0.392273 -0.666443 0.447327 1445370558 0.449280 0.392273 -0.666443 0.447327 1445370558 0.449280 0.392273 -0.666443 0.447327 1445370558 0.449280 0.392273 -0.666443 0.447327 1445370558 0.449280 0.392273 -0.666443 0.447327 1445370558 0.449280 0.392273 -0.666443 0.447327 1445370558 0.449280 0.392273 -0.666443 0.447327 1445370558 0.537354 0.246826 -0.746887 0.304077 1445370558 0.537354 0.246826 -0.746887 0.304077 1445370558 0.537354 0.246826 -0.746887 0.304077 1445370558 0.537354 0.246826 -0.746887 0.304077 1445370558 0.537354 0.246826 -0.746887 0.304077 1445370558 0.497314 0.181702 -0.785156 0.321167 1445370558 0.497314 0.181702 -0.785156 0.321167 1445370558 0.497314 0.181702 -0.785156 0.321167 1445370558 0.497314 0.181702 -0.785156 0.321167 1445370558 0.497314 0.181702 -0.785156 0.321167 1445370558 0.497314 0.181702 -0.785156 0.321167 1445370558 0.389221 0.127197 -0.843445 0.347717 1445370558 0.389221 0.127197 -0.843445 0.347717 1445370558 0.389221 0.127197 -0.843445 0.347717 1445370558 0.389221 0.127197 -0.843445 0.347717 1445370558 0.389221 0.127197 -0.843445 0.347717 1445370558 0.389221 0.127197 -0.843445 0.347717 1445370558 0.244934 0.079956 -0.893738 0.367310 1445370558 0.244934 0.079956 -0.893738 0.367310 1445370558 0.244934 0.079956 -0.893738 0.367310 1445370558 0.244934 0.079956 -0.893738 0.367310 1445370558 0.244934 0.079956 -0.893738 0.367310 1445370558 0.244934 0.079956 -0.893738 0.367310 1445370558 0.079651 0.046631 -0.911560 0.400757 1445370558 0.079651 0.046631 -0.911560 0.400757 1445370558 0.079651 0.046631 -0.911560 0.400757 1445370558 0.079651 0.046631 -0.911560 0.400757 1445370558 0.079651 0.046631 -0.911560 0.400757 1445370558 0.079651 0.046631 -0.911560 0.400757 1445370558 0.079651 0.046631 -0.911560 0.400757 1445370558 -0.096252 0.017090 -0.908264 0.406799 1445370558 -0.096252 0.017090 -0.908264 0.406799 1445370558 -0.096252 0.017090 -0.908264 0.406799 1445370558 -0.096252 0.017090 -0.908264 0.406799 1445370558 -0.096252 0.017090 -0.908264 0.406799 1445370558 -0.096252 0.017090 -0.908264 0.406799 1445370558 -0.290039 -0.012939 -0.853088 0.433533 1445370558 -0.290039 -0.012939 -0.853088 0.433533 1445370558 -0.290039 -0.012939 -0.853088 0.433533 1445370558 -0.290039 -0.012939 -0.853088 0.433533 1445370558 -0.290039 -0.012939 -0.853088 0.433533 1445370558 -0.290039 -0.012939 -0.853088 0.433533 1445370558 -0.484558 -0.045349 -0.756836 0.436340 1445370558 -0.484558 -0.045349 -0.756836 0.436340 1445370558 -0.484558 -0.045349 -0.756836 0.436340 1445370558 -0.484558 -0.045349 -0.756836 0.436340 1445370558 -0.484558 -0.045349 -0.756836 0.436340 1445370558 -0.484558 -0.045349 -0.756836 0.436340 1445370558 -0.484558 -0.045349 -0.756836 0.436340 1445370558 -0.584900 -0.115479 -0.572205 0.563232 1445370558 -0.584900 -0.115479 -0.572205 0.563232 1445370558 -0.584900 -0.115479 -0.572205 0.563232 1445370558 -0.584900 -0.115479 -0.572205 0.563232 1445370559 -0.584900 -0.115479 -0.572205 0.563232 1445370559 -0.584900 -0.115479 -0.572205 0.563232 1445370559 -0.552673 -0.098572 -0.540283 0.626831 1445370559 -0.552673 -0.098572 -0.540283 0.626831 1445370559 -0.552673 -0.098572 -0.540283 0.626831 1445370559 -0.552673 -0.098572 -0.540283 0.626831 1445370559 -0.552673 -0.098572 -0.540283 0.626831 1445370559 -0.552673 -0.098572 -0.540283 0.626831 1445370559 -0.552673 -0.098572 -0.540283 0.626831 1445370559 -0.433777 -0.067871 -0.452087 0.776489 1445370559 -0.433777 -0.067871 -0.452087 0.776489 1445370559 -0.433777 -0.067871 -0.452087 0.776489 1445370559 -0.433777 -0.067871 -0.452087 0.776489 1445370559 -0.433777 -0.067871 -0.452087 0.776489 1445370559 -0.433777 -0.067871 -0.452087 0.776489 1445370559 -0.328064 0.052002 -0.299011 0.894531 1445370559 -0.328064 0.052002 -0.299011 0.894531 1445370559 -0.328064 0.052002 -0.299011 0.894531 1445370559 -0.328064 0.052002 -0.299011 0.894531 1445370559 -0.328064 0.052002 -0.299011 0.894531 1445370559 -0.328064 0.052002 -0.299011 0.894531 1445370559 -0.328064 0.052002 -0.299011 0.894531 1445370559 -0.212952 0.260986 -0.245422 0.908997 1445370559 -0.212952 0.260986 -0.245422 0.908997 1445370559 -0.212952 0.260986 -0.245422 0.908997 1445370559 -0.212952 0.260986 -0.245422 0.908997 1445370559 -0.212952 0.260986 -0.245422 0.908997 1445370559 -0.212952 0.260986 -0.245422 0.908997 1445370559 -0.212952 0.260986 -0.245422 0.908997 1445370559 -0.063538 0.433411 -0.238525 0.866699 1445370559 -0.063538 0.433411 -0.238525 0.866699 1445370559 -0.063538 0.433411 -0.238525 0.866699 1445370559 -0.063538 0.433411 -0.238525 0.866699 1445370559 -0.063538 0.433411 -0.238525 0.866699 1445370559 -0.063538 0.433411 -0.238525 0.866699 1445370559 -0.063538 0.433411 -0.238525 0.866699 1445370559 0.113342 0.544067 -0.266357 0.787476 1445370559 0.113342 0.544067 -0.266357 0.787476 1445370559 0.113342 0.544067 -0.266357 0.787476 1445370559 0.113342 0.544067 -0.266357 0.787476 1445370559 0.113342 0.544067 -0.266357 0.787476 1445370559 0.113342 0.544067 -0.266357 0.787476 1445370559 0.113342 0.544067 -0.266357 0.787476 1445370559 0.358521 0.531128 -0.420288 0.642395 1445370559 0.358521 0.531128 -0.420288 0.642395 1445370559 0.358521 0.531128 -0.420288 0.642395 1445370559 0.358521 0.531128 -0.420288 0.642395 1445370559 0.358521 0.531128 -0.420288 0.642395 1445370559 0.358521 0.531128 -0.420288 0.642395 1445370559 0.536255 0.381836 -0.587708 0.470276 1445370559 0.536255 0.381836 -0.587708 0.470276 1445370559 0.536255 0.381836 -0.587708 0.470276 1445370559 0.536255 0.381836 -0.587708 0.470276 1445370559 0.536255 0.381836 -0.587708 0.470276 1445370559 0.536255 0.381836 -0.587708 0.470276 1445370559 0.544312 0.216614 -0.737671 0.335571 1445370559 0.544312 0.216614 -0.737671 0.335571 1445370559 0.544312 0.216614 -0.737671 0.335571 1445370559 0.544312 0.216614 -0.737671 0.335571 1445370559 0.544312 0.216614 -0.737671 0.335571 1445370559 0.544312 0.216614 -0.737671 0.335571 1445370559 0.427063 0.133545 -0.833557 0.324036 1445370559 0.427063 0.133545 -0.833557 0.324036 1445370559 0.427063 0.133545 -0.833557 0.324036 1445370559 0.427063 0.133545 -0.833557 0.324036 1445370559 0.427063 0.133545 -0.833557 0.324036 1445370559 0.427063 0.133545 -0.833557 0.324036 1445370559 0.260010 0.062622 -0.928833 0.256348 1445370559 0.260010 0.062622 -0.928833 0.256348 1445370559 0.260010 0.062622 -0.928833 0.256348 1445370559 0.260010 0.062622 -0.928833 0.256348 1445370559 0.260010 0.062622 -0.928833 0.256348 1445370559 0.260010 0.062622 -0.928833 0.256348 1445370559 0.260010 0.062622 -0.928833 0.256348 1445370559 0.036560 0.055786 -0.956726 0.283386 1445370559 0.036560 0.055786 -0.956726 0.283386 1445370559 0.036560 0.055786 -0.956726 0.283386 1445370559 0.036560 0.055786 -0.956726 0.283386 1445370559 0.036560 0.055786 -0.956726 0.283386 1445370559 0.036560 0.055786 -0.956726 0.283386 1445370559 -0.192993 0.077637 -0.928467 0.307678 1445370559 -0.192993 0.077637 -0.928467 0.307678 1445370559 -0.192993 0.077637 -0.928467 0.307678 1445370559 -0.192993 0.077637 -0.928467 0.307678 1445370559 -0.192993 0.077637 -0.928467 0.307678 1445370559 -0.192993 0.077637 -0.928467 0.307678 1445370559 -0.395752 0.070984 -0.849060 0.342712 1445370559 -0.395752 0.070984 -0.849060 0.342712 1445370559 -0.395752 0.070984 -0.849060 0.342712 1445370559 -0.395752 0.070984 -0.849060 0.342712 1445370559 -0.395752 0.070984 -0.849060 0.342712 1445370559 -0.395752 0.070984 -0.849060 0.342712 1445370559 -0.395752 0.070984 -0.849060 0.342712 1445370559 -0.544006 0.045593 -0.741150 0.390808 1445370559 -0.544006 0.045593 -0.741150 0.390808 1445370559 -0.544006 0.045593 -0.741150 0.390808 1445370559 -0.544006 0.045593 -0.741150 0.390808 1445370559 -0.544006 0.045593 -0.741150 0.390808 1445370559 -0.544006 0.045593 -0.741150 0.390808 1445370559 -0.602966 0.014893 -0.624023 0.496887 1445370559 -0.602966 0.014893 -0.624023 0.496887 1445370559 -0.602966 0.014893 -0.624023 0.496887 1445370559 -0.602966 0.014893 -0.624023 0.496887 1445370559 -0.602966 0.014893 -0.624023 0.496887 1445370559 -0.602966 0.014893 -0.624023 0.496887 1445370559 -0.553223 0.048462 -0.594543 0.581543 1445370559 -0.553223 0.048462 -0.594543 0.581543 1445370559 -0.553223 0.048462 -0.594543 0.581543 1445370559 -0.553223 0.048462 -0.594543 0.581543 1445370559 -0.553223 0.048462 -0.594543 0.581543 1445370559 -0.553223 0.048462 -0.594543 0.581543 1445370559 -0.553223 0.048462 -0.594543 0.581543 1445370559 -0.437683 0.050354 -0.500305 0.745422 1445370559 -0.437683 0.050354 -0.500305 0.745422 1445370559 -0.437683 0.050354 -0.500305 0.745422 1445370559 -0.437683 0.050354 -0.500305 0.745422 1445370559 -0.437683 0.050354 -0.500305 0.745422 1445370560 -0.437683 0.050354 -0.500305 0.745422 1445370560 -0.306763 0.165833 -0.392212 0.851196 1445370560 -0.306763 0.165833 -0.392212 0.851196 1445370560 -0.306763 0.165833 -0.392212 0.851196 1445370560 -0.306763 0.165833 -0.392212 0.851196 1445370560 -0.306763 0.165833 -0.392212 0.851196 1445370560 -0.306763 0.165833 -0.392212 0.851196 1445370560 -0.163269 0.345154 -0.332581 0.862305 1445370560 -0.163269 0.345154 -0.332581 0.862305 1445370560 -0.163269 0.345154 -0.332581 0.862305 1445370560 -0.163269 0.345154 -0.332581 0.862305 1445370560 -0.163269 0.345154 -0.332581 0.862305 1445370560 -0.163269 0.345154 -0.332581 0.862305 1445370560 -0.163269 0.345154 -0.332581 0.862305 1445370560 0.042053 0.473877 -0.399536 0.783569 1445370560 0.042053 0.473877 -0.399536 0.783569 1445370560 0.042053 0.473877 -0.399536 0.783569 1445370560 0.042053 0.473877 -0.399536 0.783569 1445370560 0.042053 0.473877 -0.399536 0.783569 1445370560 0.215698 0.523010 -0.445435 0.693909 1445370560 0.215698 0.523010 -0.445435 0.693909 1445370560 0.215698 0.523010 -0.445435 0.693909 1445370560 0.215698 0.523010 -0.445435 0.693909 1445370560 0.215698 0.523010 -0.445435 0.693909 1445370560 0.215698 0.523010 -0.445435 0.693909 1445370560 0.351318 0.511414 -0.498413 0.605469 1445370560 0.351318 0.511414 -0.498413 0.605469 1445370560 0.351318 0.511414 -0.498413 0.605469 1445370560 0.351318 0.511414 -0.498413 0.605469 1445370560 0.351318 0.511414 -0.498413 0.605469 1445370560 0.351318 0.511414 -0.498413 0.605469 1445370560 0.445618 0.394348 -0.594116 0.541199 1445370560 0.445618 0.394348 -0.594116 0.541199 1445370560 0.445618 0.394348 -0.594116 0.541199 1445370560 0.445618 0.394348 -0.594116 0.541199 1445370560 0.445618 0.394348 -0.594116 0.541199 1445370560 0.447998 0.286194 -0.672546 0.514832 1445370560 0.447998 0.286194 -0.672546 0.514832 1445370560 0.447998 0.286194 -0.672546 0.514832 1445370560 0.447998 0.286194 -0.672546 0.514832 1445370560 0.447998 0.286194 -0.672546 0.514832 1445370560 0.447998 0.286194 -0.672546 0.514832 1445370560 0.371338 0.256287 -0.702454 0.550415 1445370560 0.371338 0.256287 -0.702454 0.550415 1445370560 0.371338 0.256287 -0.702454 0.550415 1445370560 0.371338 0.256287 -0.702454 0.550415 1445370560 0.371338 0.256287 -0.702454 0.550415 1445370560 0.371338 0.256287 -0.702454 0.550415 1445370560 0.295227 0.205139 -0.764099 0.535645 1445370560 0.295227 0.205139 -0.764099 0.535645 1445370560 0.295227 0.205139 -0.764099 0.535645 1445370560 0.295227 0.205139 -0.764099 0.535645 1445370560 0.295227 0.205139 -0.764099 0.535645 1445370560 0.295227 0.205139 -0.764099 0.535645 1445370560 0.295227 0.205139 -0.764099 0.535645 1445370560 0.175476 0.113586 -0.868591 0.449219 1445370560 0.175476 0.113586 -0.868591 0.449219 1445370560 0.175476 0.113586 -0.868591 0.449219 1445370560 0.175476 0.113586 -0.868591 0.449219 1445370560 0.175476 0.113586 -0.868591 0.449219 1445370560 0.175476 0.113586 -0.868591 0.449219 1445370560 -0.010681 0.062073 -0.910583 0.408508 1445370560 -0.010681 0.062073 -0.910583 0.408508 1445370560 -0.010681 0.062073 -0.910583 0.408508 1445370560 -0.010681 0.062073 -0.910583 0.408508 1445370560 -0.010681 0.062073 -0.910583 0.408508 1445370560 -0.010681 0.062073 -0.910583 0.408508 1445370560 -0.223083 0.039001 -0.893311 0.388245 1445370560 -0.223083 0.039001 -0.893311 0.388245 1445370560 -0.223083 0.039001 -0.893311 0.388245 1445370560 -0.223083 0.039001 -0.893311 0.388245 1445370560 -0.223083 0.039001 -0.893311 0.388245 1445370560 -0.223083 0.039001 -0.893311 0.388245 1445370560 -0.423096 0.023865 -0.822510 0.379456 1445370560 -0.423096 0.023865 -0.822510 0.379456 1445370560 -0.423096 0.023865 -0.822510 0.379456 1445370560 -0.423096 0.023865 -0.822510 0.379456 1445370560 -0.423096 0.023865 -0.822510 0.379456 1445370560 -0.423096 0.023865 -0.822510 0.379456 1445370560 -0.555603 -0.002930 -0.692810 0.459778 1445370560 -0.555603 -0.002930 -0.692810 0.459778 1445370560 -0.555603 -0.002930 -0.692810 0.459778 1445370560 -0.555603 -0.002930 -0.692810 0.459778 1445370560 -0.555603 -0.002930 -0.692810 0.459778 1445370560 -0.555603 -0.002930 -0.692810 0.459778 1445370560 -0.555603 -0.002930 -0.692810 0.459778 1445370560 -0.536011 0.006592 -0.695129 0.479004 1445370560 -0.536011 0.006592 -0.695129 0.479004 1445370560 -0.536011 0.006592 -0.695129 0.479004 1445370560 -0.536011 0.006592 -0.695129 0.479004 1445370560 -0.536011 0.006592 -0.695129 0.479004 1445370560 -0.536011 0.006592 -0.695129 0.479004 1445370560 -0.426208 0.032104 -0.677429 0.598694 1445370560 -0.426208 0.032104 -0.677429 0.598694 1445370560 -0.426208 0.032104 -0.677429 0.598694 1445370560 -0.426208 0.032104 -0.677429 0.598694 1445370560 -0.426208 0.032104 -0.677429 0.598694 1445370560 -0.426208 0.032104 -0.677429 0.598694 1445370560 -0.276001 0.108521 -0.575500 0.762146 1445370560 -0.276001 0.108521 -0.575500 0.762146 1445370560 -0.276001 0.108521 -0.575500 0.762146 1445370560 -0.276001 0.108521 -0.575500 0.762146 1445370560 -0.276001 0.108521 -0.575500 0.762146 1445370560 -0.276001 0.108521 -0.575500 0.762146 1445370560 -0.276001 0.108521 -0.575500 0.762146 1445370560 -0.159485 0.269836 -0.360657 0.878418 1445370560 -0.159485 0.269836 -0.360657 0.878418 1445370560 -0.159485 0.269836 -0.360657 0.878418 1445370560 -0.159485 0.269836 -0.360657 0.878418 1445370560 -0.159485 0.269836 -0.360657 0.878418 1445370560 -0.051514 0.468262 -0.259521 0.843018 1445370561 -0.051514 0.468262 -0.259521 0.843018 1445370561 -0.051514 0.468262 -0.259521 0.843018 1445370561 -0.051514 0.468262 -0.259521 0.843018 1445370561 -0.051514 0.468262 -0.259521 0.843018 1445370561 -0.051514 0.468262 -0.259521 0.843018 1445370561 0.124573 0.553955 -0.326050 0.755798 1445370561 0.124573 0.553955 -0.326050 0.755798 1445370561 0.124573 0.553955 -0.326050 0.755798 1445370561 0.124573 0.553955 -0.326050 0.755798 1445370561 0.124573 0.553955 -0.326050 0.755798 1445370561 0.124573 0.553955 -0.326050 0.755798 1445370561 0.124573 0.553955 -0.326050 0.755798 1445370561 0.350586 0.491760 -0.470459 0.643311 1445370561 0.350586 0.491760 -0.470459 0.643311 1445370561 0.350586 0.491760 -0.470459 0.643311 1445370561 0.350586 0.491760 -0.470459 0.643311 1445370561 0.350586 0.491760 -0.470459 0.643311 1445370561 0.350586 0.491760 -0.470459 0.643311 1445370561 0.556030 0.275635 -0.654602 0.431580 1445370561 0.556030 0.275635 -0.654602 0.431580 1445370561 0.556030 0.275635 -0.654602 0.431580 1445370561 0.556030 0.275635 -0.654602 0.431580 1445370561 0.556030 0.275635 -0.654602 0.431580 1445370561 0.556030 0.275635 -0.654602 0.431580 1445370561 0.556030 0.275635 -0.654602 0.431580 1445370561 0.576416 0.137085 -0.753113 0.286011 1445370561 0.576416 0.137085 -0.753113 0.286011 1445370561 0.576416 0.137085 -0.753113 0.286011 1445370561 0.576416 0.137085 -0.753113 0.286011 1445370561 0.576416 0.137085 -0.753113 0.286011 1445370561 0.576416 0.137085 -0.753113 0.286011 1445370561 0.477173 0.119812 -0.808411 0.323059 1445370561 0.477173 0.119812 -0.808411 0.323059 1445370561 0.477173 0.119812 -0.808411 0.323059 1445370561 0.477173 0.119812 -0.808411 0.323059 1445370561 0.477173 0.119812 -0.808411 0.323059 1445370561 0.477173 0.119812 -0.808411 0.323059 1445370561 0.477173 0.119812 -0.808411 0.323059 1445370561 0.341309 0.078430 -0.881348 0.317200 1445370561 0.341309 0.078430 -0.881348 0.317200 1445370561 0.341309 0.078430 -0.881348 0.317200 1445370561 0.341309 0.078430 -0.881348 0.317200 1445370561 0.341309 0.078430 -0.881348 0.317200 1445370561 0.341309 0.078430 -0.881348 0.317200 1445370561 0.170471 0.059387 -0.919128 0.350159 1445370561 0.170471 0.059387 -0.919128 0.350159 1445370561 0.170471 0.059387 -0.919128 0.350159 1445370561 0.170471 0.059387 -0.919128 0.350159 1445370561 0.170471 0.059387 -0.919128 0.350159 1445370561 0.170471 0.059387 -0.919128 0.350159 1445370561 0.170471 0.059387 -0.919128 0.350159 1445370561 -0.011230 0.034668 -0.931091 0.363098 1445370561 -0.011230 0.034668 -0.931091 0.363098 1445370561 -0.011230 0.034668 -0.931091 0.363098 1445370561 -0.011230 0.034668 -0.931091 0.363098 1445370561 -0.011230 0.034668 -0.931091 0.363098 1445370561 -0.011230 0.034668 -0.931091 0.363098 1445370561 -0.217224 0.025574 -0.907288 0.359192 1445370561 -0.217224 0.025574 -0.907288 0.359192 1445370561 -0.217224 0.025574 -0.907288 0.359192 1445370561 -0.217224 0.025574 -0.907288 0.359192 1445370561 -0.217224 0.025574 -0.907288 0.359192 1445370561 -0.217224 0.025574 -0.907288 0.359192 1445370561 -0.415833 0.044556 -0.820068 0.390686 1445370561 -0.415833 0.044556 -0.820068 0.390686 1445370561 -0.415833 0.044556 -0.820068 0.390686 1445370561 -0.415833 0.044556 -0.820068 0.390686 1445370561 -0.415833 0.044556 -0.820068 0.390686 1445370561 -0.533569 0.036682 -0.686646 0.492493 1445370561 -0.533569 0.036682 -0.686646 0.492493 1445370561 -0.533569 0.036682 -0.686646 0.492493 1445370561 -0.533569 0.036682 -0.686646 0.492493 1445370561 -0.533569 0.036682 -0.686646 0.492493 1445370561 -0.523621 -0.009521 -0.587158 0.617249 1445370561 -0.523621 -0.009521 -0.587158 0.617249 1445370561 -0.523621 -0.009521 -0.587158 0.617249 1445370561 -0.523621 -0.009521 -0.587158 0.617249 1445370561 -0.523621 -0.009521 -0.587158 0.617249 1445370561 -0.453308 0.014832 -0.551758 0.699890 1445370561 -0.453308 0.014832 -0.551758 0.699890 1445370561 -0.453308 0.014832 -0.551758 0.699890 1445370561 -0.453308 0.014832 -0.551758 0.699890 1445370561 -0.453308 0.014832 -0.551758 0.699890 1445370561 -0.453308 0.014832 -0.551758 0.699890 1445370561 -0.351624 0.086365 -0.487183 0.794739 1445370561 -0.351624 0.086365 -0.487183 0.794739 1445370561 -0.351624 0.086365 -0.487183 0.794739 1445370561 -0.351624 0.086365 -0.487183 0.794739 1445370561 -0.351624 0.086365 -0.487183 0.794739 1445370561 -0.351624 0.086365 -0.487183 0.794739 1445370561 -0.351624 0.086365 -0.487183 0.794739 1445370561 -0.212952 0.229797 -0.473877 0.822937 1445370561 -0.212952 0.229797 -0.473877 0.822937 1445370561 -0.212952 0.229797 -0.473877 0.822937 1445370561 -0.212952 0.229797 -0.473877 0.822937 1445370561 -0.212952 0.229797 -0.473877 0.822937 1445370561 -0.212952 0.229797 -0.473877 0.822937 1445370561 -0.071960 0.361206 -0.430786 0.823853 1445370561 -0.071960 0.361206 -0.430786 0.823853 1445370561 
0.276123 0.486694 -0.376221 0.738403 1445370565 0.278381 0.488770 -0.369690 0.739563 1445370565 0.278381 0.488770 -0.369690 0.739563 1445370565 0.278381 0.488770 -0.369690 0.739563 1445370565 0.278381 0.488770 -0.369690 0.739563 1445370565 0.278381 0.488770 -0.369690 0.739563 1445370565 0.278381 0.488770 -0.369690 0.739563 1445370565 0.278381 0.488770 -0.369690 0.739563 1445370565 0.282898 0.484985 -0.369629 0.740295 1445370565 0.282898 0.484985 -0.369629 0.740295 1445370565 0.282898 0.484985 -0.369629 0.740295 1445370565 0.282898 0.484985 -0.369629 0.740295 1445370565 0.282898 0.484985 -0.369629 0.740295 1445370565 0.282898 0.484985 -0.369629 0.740295 1445370565 0.290161 0.475220 -0.392273 0.732117 1445370565 0.290161 0.475220 -0.392273 0.732117 1445370565 0.290161 0.475220 -0.392273 0.732117 1445370565 0.290161 0.475220 -0.392273 0.732117 1445370565 0.290161 0.475220 -0.392273 0.732117 1445370565 0.290161 0.475220 -0.392273 0.732117 1445370565 0.291321 0.467163 -0.404602 0.730164 1445370565 0.291321 0.467163 -0.404602 0.730164 1445370565 0.291321 0.467163 -0.404602 0.730164 1445370565 0.291321 0.467163 -0.404602 0.730164 1445370565 0.291321 0.467163 -0.404602 0.730164 1445370565 0.279541 0.469666 -0.387573 0.742249 1445370565 0.279541 0.469666 -0.387573 0.742249 1445370565 0.279541 0.469666 -0.387573 0.742249 1445370565 0.279541 0.469666 -0.387573 0.742249 1445370565 0.279541 0.469666 -0.387573 0.742249 1445370565 0.279541 0.469666 -0.387573 0.742249 1445370565 0.261292 0.473694 -0.363220 0.758484 1445370565 0.261292 0.473694 -0.363220 0.758484 1445370565 0.261292 0.473694 -0.363220 0.758484 1445370565 0.261292 0.473694 -0.363220 0.758484 1445370565 0.261292 0.473694 -0.363220 0.758484 1445370565 0.261292 0.473694 -0.363220 0.758484 1445370565 0.244812 0.471313 -0.349487 0.771851 1445370565 0.244812 0.471313 -0.349487 0.771851 1445370565 0.244812 0.471313 -0.349487 0.771851 1445370565 0.244812 0.471313 -0.349487 0.771851 1445370565 0.244812 0.471313 -0.349487 0.771851 1445370565 0.244812 0.471313 -0.349487 0.771851 1445370565 0.230591 0.465454 -0.348877 0.780029 1445370565 0.230591 0.465454 -0.348877 0.780029 1445370565 0.230591 0.465454 -0.348877 0.780029 1445370565 0.230591 0.465454 -0.348877 0.780029 1445370565 0.230591 0.465454 -0.348877 0.780029 1445370565 0.230591 0.465454 -0.348877 0.780029 1445370565 0.230591 0.465454 -0.348877 0.780029 1445370565 0.216858 0.461487 -0.348267 0.786560 1445370565 0.216858 0.461487 -0.348267 0.786560 1445370565 0.216858 0.461487 -0.348267 0.786560 1445370565 0.216858 0.461487 -0.348267 0.786560 1445370565 0.216858 0.461487 -0.348267 0.786560 1445370565 0.209229 0.467773 -0.346619 0.785645 1445370565 0.209229 0.467773 -0.346619 0.785645 1445370565 0.209229 0.467773 -0.346619 0.785645 1445370565 0.209229 0.467773 -0.346619 0.785645 1445370565 0.209229 0.467773 -0.346619 0.785645 1445370565 0.209229 0.467773 -0.346619 0.785645 1445370565 0.209229 0.467773 -0.346619 0.785645 1445370565 0.213318 0.479797 -0.348267 0.776489 1445370565 0.213318 0.479797 -0.348267 0.776489 1445370565 0.213318 0.479797 -0.348267 0.776489 1445370565 0.213318 0.479797 -0.348267 0.776489 1445370565 0.213318 0.479797 -0.348267 0.776489 1445370565 0.221558 0.500549 -0.346619 0.761658 1445370565 0.221558 0.500549 -0.346619 0.761658 1445370565 0.221558 0.500549 -0.346619 0.761658 1445370565 0.221558 0.500549 -0.346619 0.761658 1445370565 0.221558 0.500549 -0.346619 0.761658 1445370565 0.221558 0.500549 -0.346619 0.761658 1445370565 0.229431 0.517761 -0.343140 0.749329 1445370565 0.229431 0.517761 -0.343140 0.749329 1445370565 0.229431 0.517761 -0.343140 0.749329 1445370565 0.229431 0.517761 -0.343140 0.749329 1445370565 0.229431 0.517761 -0.343140 0.749329 1445370565 0.229431 0.517761 -0.343140 0.749329 1445370565 0.251892 0.508850 -0.372437 0.734070 1445370565 0.251892 0.508850 -0.372437 0.734070 1445370565 0.251892 0.508850 -0.372437 0.734070 1445370565 0.251892 0.508850 -0.372437 0.734070 1445370565 0.251892 0.508850 -0.372437 0.734070 1445370565 0.251892 0.508850 -0.372437 0.734070 1445370565 0.281311 0.484070 -0.410522 0.719666 1445370566 0.281311 0.484070 -0.410522 0.719666 1445370566 0.281311 0.484070 -0.410522 0.719666 1445370566 0.281311 0.484070 -0.410522 0.719666 1445370566 0.281311 0.484070 -0.410522 0.719666 1445370566 0.281311 0.484070 -0.410522 0.719666 1445370566 0.304688 0.462463 -0.429016 0.713562 1445370566 0.304688 0.462463 -0.429016 0.713562 1445370566 0.304688 0.462463 -0.429016 0.713562 1445370566 0.304688 0.462463 -0.429016 0.713562 1445370566 0.304688 0.462463 -0.429016 0.713562 1445370566 0.312805 0.456543 -0.429382 0.713623 1445370566 0.312805 0.456543 -0.429382 0.713623 1445370566 0.312805 0.456543 -0.429382 0.713623 1445370566 0.312805 0.456543 -0.429382 0.713623 1445370566 0.312805 0.456543 -0.429382 0.713623 1445370566 0.312805 0.456543 -0.429382 0.713623 1445370566 0.288818 0.470459 -0.405762 0.728394 1445370566 0.288818 0.470459 -0.405762 0.728394 1445370566 0.288818 0.470459 -0.405762 0.728394 1445370566 0.288818 0.470459 -0.405762 0.728394 1445370566 0.288818 0.470459 -0.405762 0.728394 1445370566 0.288818 0.470459 -0.405762 0.728394 1445370566 0.288818 0.470459 -0.405762 0.728394 1445370566 0.236511 0.480896 -0.347229 0.769531 1445370566 0.236511 0.480896 -0.347229 0.769531 1445370566 0.236511 0.480896 -0.347229 0.769531 1445370566 0.236511 0.480896 -0.347229 0.769531 1445370566 0.236511 0.480896 -0.347229 0.769531 1445370566 0.192017 0.462708 -0.304565 0.810059 1445370566 0.192017 0.462708 -0.304565 0.810059 1445370566 0.192017 0.462708 -0.304565 0.810059 1445370566 0.192017 0.462708 -0.304565 0.810059 1445370566 0.192017 0.462708 -0.304565 0.810059 1445370566 0.192017 0.462708 -0.304565 0.810059 1445370566 0.169250 0.422607 -0.304993 0.836487 1445370566 0.169250 0.422607 -0.304993 0.836487 1445370566 0.169250 0.422607 -0.304993 0.836487 1445370566 0.169250 0.422607 -0.304993 0.836487 1445370566 0.169250 0.422607 -0.304993 0.836487 1445370566 0.169250 0.422607 -0.304993 0.836487 1445370566 0.156433 0.379028 -0.325012 0.852173 1445370566 0.156433 0.379028 -0.325012 0.852173 1445370566 0.156433 0.379028 -0.325012 0.852173 1445370566 0.156433 0.379028 -0.325012 0.852173 1445370566 0.156433 0.379028 -0.325012 0.852173 1445370566 0.156433 0.379028 -0.325012 0.852173 1445370566 0.146240 0.343994 -0.346436 0.860352 1445370566 0.146240 0.343994 -0.346436 0.860352 1445370566 0.146240 0.343994 -0.346436 0.860352 1445370566 0.146240 0.343994 -0.346436 0.860352 1445370566 0.146240 0.343994 -0.346436 0.860352 1445370566 0.146240 0.343994 -0.346436 0.860352 1445370566 0.138367 0.330261 -0.362549 0.860413 1445370566 0.138367 0.330261 -0.362549 0.860413 1445370566 0.138367 0.330261 -0.362549 0.860413 1445370566 0.138367 0.330261 -0.362549 0.860413 1445370566 0.138367 0.330261 -0.362549 0.860413 1445370566 0.138367 0.330261 -0.362549 0.860413 1445370566 0.138367 0.330261 -0.362549 0.860413 1445370566 0.135742 0.340271 -0.360779 0.857666 1445370566 0.135742 0.340271 -0.360779 0.857666 1445370566 0.135742 0.340271 -0.360779 0.857666 1445370566 0.135742 0.340271 -0.360779 0.857666 1445370566 0.135742 0.340271 -0.360779 0.857666 1445370566 0.135742 0.340271 -0.360779 0.857666 1445370566 0.137024 0.356812 -0.348938 0.855591 1445370566 0.137024 0.356812 -0.348938 0.855591 1445370566 0.137024 0.356812 -0.348938 0.855591 1445370566 0.137024 0.356812 -0.348938 0.855591 1445370566 0.137024 0.356812 -0.348938 0.855591 1445370566 0.137024 0.356812 -0.348938 0.855591 1445370566 0.143433 0.378662 -0.338318 0.849426 1445370566 0.143433 0.378662 -0.338318 0.849426 1445370566 0.143433 0.378662 -0.338318 0.849426 1445370566 0.143433 0.378662 -0.338318 0.849426 1445370566 0.143433 0.378662 -0.338318 0.849426 1445370566 0.143433 0.378662 -0.338318 0.849426 1445370566 0.143433 0.378662 -0.338318 0.849426 1445370566 0.166443 0.396423 -0.347046 0.833435 1445370566 0.166443 0.396423 -0.347046 0.833435 1445370566 0.166443 0.396423 -0.347046 0.833435 1445370566 0.166443 0.396423 -0.347046 0.833435 1445370566 0.166443 0.396423 -0.347046 0.833435 1445370566 0.214478 0.403931 -0.389526 0.799377 1445370566 0.214478 0.403931 -0.389526 0.799377 1445370566 0.214478 0.403931 -0.389526 0.799377 1445370566 0.214478 0.403931 -0.389526 0.799377 1445370566 0.214478 0.403931 -0.389526 0.799377 1445370566 0.214478 0.403931 -0.389526 0.799377 1445370566 0.273071 0.407043 -0.439209 0.752869 1445370566 0.273071 0.407043 -0.439209 0.752869 1445370566 0.273071 0.407043 -0.439209 0.752869 1445370566 0.273071 0.407043 -0.439209 0.752869 1445370566 0.273071 0.407043 -0.439209 0.752869 1445370566 0.320618 0.408447 -0.464050 0.717651 1445370566 0.320618 0.408447 -0.464050 0.717651 1445370566 0.320618 0.408447 -0.464050 0.717651 1445370566 0.320618 0.408447 -0.464050 0.717651 1445370566 0.320618 0.408447 -0.464050 0.717651 1445370566 0.320618 0.408447 -0.464050 0.717651 1445370566 0.320618 0.408447 -0.464050 0.717651 1445370566 0.351990 0.406433 -0.480896 0.692566 1445370566 0.351990 0.406433 -0.480896 0.692566 1445370566 0.351990 0.406433 -0.480896 0.692566 1445370566 0.351990 0.406433 -0.480896 0.692566 1445370566 0.351990 0.406433 -0.480896 0.692566 1445370566 0.351990 0.406433 -0.480896 0.692566 1445370566 0.362244 0.399353 -0.495422 0.680969 1445370566 0.362244 0.399353 -0.495422 0.680969 1445370567 0.362244 0.399353 -0.495422 0.680969 1445370567 0.362244 0.399353 -0.495422 0.680969 1445370567 0.362244 0.399353 -0.495422 0.680969 1445370567 0.362244 0.399353 -0.495422 0.680969 1445370567 0.337646 0.404297 -0.481140 0.700745 1445370567 0.337646 0.404297 -0.481140 0.700745 1445370567 0.337646 0.404297 -0.481140 0.700745 1445370567 0.337646 0.404297 -0.481140 0.700745 1445370567 0.337646 0.404297 -0.481140 0.700745 1445370567 0.296936 0.417053 -0.436157 0.739990 1445370567 0.296936 0.417053 -0.436157 0.739990 1445370567 0.296936 0.417053 -0.436157 0.739990 1445370567 0.296936 0.417053 -0.436157 0.739990 1445370567 0.296936 0.417053 -0.436157 0.739990 1445370567 0.296936 0.417053 -0.436157 0.739990 1445370567 0.264038 0.412842 -0.413208 0.767517 1445370567 0.264038 0.412842 -0.413208 0.767517 1445370567 0.264038 0.412842 -0.413208 0.767517 1445370567 0.264038 0.412842 -0.413208 0.767517 1445370567 0.264038 0.412842 -0.413208 0.767517 1445370567 0.233154 0.399658 -0.393066 0.794556 1445370567 0.233154 0.399658 -0.393066 0.794556 1445370567 0.233154 0.399658 -0.393066 0.794556 1445370567 0.233154 0.399658 -0.393066 0.794556 1445370567 0.233154 0.399658 -0.393066 0.794556 1445370567 0.233154 0.399658 -0.393066 0.794556 1445370567 0.205872 0.375488 -0.380249 0.819763 1445370567 0.205872 0.375488 -0.380249 0.819763 1445370567 0.205872 0.375488 -0.380249 0.819763 1445370567 0.205872 0.375488 -0.380249 0.819763 1445370567 0.205872 0.375488 -0.380249 0.819763 1445370567 0.205872 0.375488 -0.380249 0.819763 1445370567 0.205872 0.375488 -0.380249 0.819763 1445370567 0.183105 0.343323 -0.386108 0.836304 1445370567 0.183105 0.343323 -0.386108 0.836304 1445370567 0.183105 0.343323 -0.386108 0.836304 1445370567 0.183105 0.343323 -0.386108 0.836304 1445370567 0.183105 0.343323 -0.386108 0.836304 1445370567 0.166199 0.322876 -0.393860 0.844360 1445370567 0.166199 0.322876 -0.393860 0.844360 1445370567 0.166199 0.322876 -0.393860 0.844360 1445370567 0.166199 0.322876 -0.393860 0.844360 1445370567 0.166199 0.322876 -0.393860 0.844360 1445370567 0.166199 0.322876 -0.393860 0.844360 1445370567 0.144958 0.326538 -0.364319 0.859985 1445370567 0.144958 0.326538 -0.364319 0.859985 1445370567 0.144958 0.326538 -0.364319 0.859985 1445370567 0.144958 0.326538 -0.364319 0.859985 1445370567 0.144958 0.326538 -0.364319 0.859985 1445370567 0.144958 0.326538 -0.364319 0.859985 1445370567 0.144958 0.326538 -0.364319 0.859985 1445370567 0.140808 0.324280 -0.348267 0.868103 1445370567 0.140808 0.324280 -0.348267 0.868103 1445370567 0.140808 0.324280 -0.348267 0.868103 1445370567 0.140808 0.324280 -0.348267 0.868103 1445370567 0.140808 0.324280 -0.348267 0.868103 1445370567 0.140808 0.324280 -0.348267 0.868103 1445370567 0.140808 0.324280 -0.348267 0.868103 1445370567 0.156433 0.323486 -0.376587 0.853821 1445370567 0.156433 0.323486 -0.376587 0.853821 1445370567 0.156433 0.323486 -0.376587 0.853821 1445370567 0.156433 0.323486 -0.376587 0.853821 1445370567 0.156433 0.323486 -0.376587 0.853821 1445370567 0.174072 0.342468 -0.389160 0.837158 1445370567 0.174072 0.342468 -0.389160 0.837158 1445370567 0.174072 0.342468 -0.389160 0.837158 1445370567 0.174072 0.342468 -0.389160 0.837158 1445370567 0.174072 0.342468 -0.389160 0.837158 1445370567 0.174072 0.342468 -0.389160 0.837158 1445370567 0.203430 0.369446 -0.394531 0.816345 1445370567 0.203430 0.369446 -0.394531 0.816345 1445370567 0.203430 0.369446 -0.394531 0.816345 1445370567 0.203430 0.369446 -0.394531 0.816345 1445370567 0.203430 0.369446 -0.394531 0.816345 1445370567 0.203430 0.369446 -0.394531 0.816345 1445370567 0.238953 0.388550 -0.406311 0.791687 1445370567 0.238953 0.388550 -0.406311 0.791687 1445370567 0.238953 0.388550 -0.406311 0.791687 1445370567 0.238953 0.388550 -0.406311 0.791687 1445370567 0.238953 0.388550 -0.406311 0.791687 1445370567 0.238953 0.388550 -0.406311 0.791687 1445370567 0.278687 0.383362 -0.424683 0.771301 1445370567 0.278687 0.383362 -0.424683 0.771301 1445370567 0.278687 0.383362 -0.424683 0.771301 1445370567 0.278687 0.383362 -0.424683 0.771301 1445370567 0.278687 0.383362 -0.424683 0.771301 1445370567 0.278687 0.383362 -0.424683 0.771301 1445370567 0.329346 0.353333 -0.477417 0.733948 1445370567 0.329346 0.353333 -0.477417 0.733948 1445370567 0.329346 0.353333 -0.477417 0.733948 1445370567 0.329346 0.353333 -0.477417 0.733948 1445370567 0.329346 0.353333 -0.477417 0.733948 1445370567 0.329346 0.353333 -0.477417 0.733948 1445370567 0.364075 0.323914 -0.530212 0.693787 1445370567 0.364075 0.323914 -0.530212 0.693787 1445370567 0.364075 0.323914 -0.530212 0.693787 1445370567 0.364075 0.323914 -0.530212 0.693787 1445370567 0.364075 0.323914 -0.530212 0.693787 1445370567 0.364075 0.323914 -0.530212 0.693787 1445370567 0.355408 0.327576 -0.530823 0.696045 1445370567 0.355408 0.327576 -0.530823 0.696045 1445370567 0.355408 0.327576 -0.530823 0.696045 1445370567 0.355408 0.327576 -0.530823 0.696045 1445370567 0.355408 0.327576 -0.530823 0.696045 1445370567 0.355408 0.327576 -0.530823 0.696045 1445370567 0.312927 0.343018 -0.487610 0.739319 1445370567 0.312927 0.343018 -0.487610 0.739319 1445370568 0.312927 0.343018 -0.487610 0.739319 1445370568 0.312927 0.343018 -0.487610 0.739319 1445370568 0.312927 0.343018 -0.487610 0.739319 1445370568 0.275635 0.336243 -0.459045 0.774719 1445370568 0.275635 0.336243 -0.459045 0.774719 1445370568 0.275635 0.336243 -0.459045 0.774719 1445370568 0.275635 0.336243 -0.459045 0.774719 1445370568 0.275635 0.336243 -0.459045 0.774719 1445370568 0.248718 0.326721 -0.445251 0.795654 1445370568 0.248718 0.326721 -0.445251 0.795654 1445370568 0.248718 0.326721 -0.445251 0.795654 1445370568 0.248718 0.326721 -0.445251 0.795654 1445370568 0.248718 0.326721 -0.445251 0.795654 1445370568 0.248718 0.326721 -0.445251 0.795654 1445370568 0.223267 0.320740 -0.423706 0.817139 1445370568 0.223267 0.320740 -0.423706 0.817139 1445370568 0.223267 0.320740 -0.423706 0.817139 1445370568 0.223267 0.320740 -0.423706 0.817139 1445370568 0.223267 0.320740 -0.423706 0.817139 1445370568 0.199768 0.307007 -0.402710 0.838806 1445370568 0.199768 0.307007 -0.402710 0.838806 1445370568 0.199768 0.307007 -0.402710 0.838806 1445370568 0.199768 0.307007 -0.402710 0.838806 1445370568 0.199768 0.307007 -0.402710 0.838806 1445370568 0.199768 0.307007 -0.402710 0.838806 1445370568 0.177490 0.281555 -0.397522 0.855042 1445370568 0.177490 0.281555 -0.397522 0.855042 1445370568 0.177490 0.281555 -0.397522 0.855042 1445370568 0.177490 0.281555 -0.397522 0.855042 1445370568 0.177490 0.281555 -0.397522 0.855042 1445370568 0.177490 0.281555 -0.397522 0.855042 1445370568 0.177490 0.281555 -0.397522 0.855042 1445370568 0.160950 0.270447 -0.396179 0.862488 1445370568 0.160950 0.270447 -0.396179 0.862488 1445370568 0.160950 0.270447 -0.396179 0.862488 1445370568 0.160950 0.270447 -0.396179 0.862488 1445370568 0.160950 0.270447 -0.396179 0.862488 1445370568 0.160950 0.270447 -0.396179 0.862488 1445370568 0.156250 0.281372 -0.383545 0.865601 1445370568 0.156250 0.281372 -0.383545 0.865601 1445370568 0.156250 0.281372 -0.383545 0.865601 1445370568 0.156250 0.281372 -0.383545 0.865601 1445370568 0.156250 0.281372 -0.383545 0.865601 1445370568 0.156250 0.281372 -0.383545 0.865601 1445370568 0.165405 0.305237 -0.378418 0.858032 1445370568 0.165405 0.305237 -0.378418 0.858032 1445370568 0.165405 0.305237 -0.378418 0.858032 1445370568 0.165405 0.305237 -0.378418 0.858032 1445370568 0.165405 0.305237 -0.378418 0.858032 1445370568 0.165405 0.305237 -0.378418 0.858032 1445370568 0.180725 0.330872 -0.381287 0.844055 1445370568 0.180725 0.330872 -0.381287 0.844055 1445370568 0.180725 0.330872 -0.381287 0.844055 1445370568 0.180725 0.330872 -0.381287 0.844055 1445370568 0.180725 0.330872 -0.381287 0.844055 1445370568 0.180725 0.330872 -0.381287 0.844055 1445370568 0.197266 0.356384 -0.389343 0.826111 1445370568 0.197266 0.356384 -0.389343 0.826111 1445370568 0.197266 0.356384 -0.389343 0.826111 1445370568 0.197266 0.356384 -0.389343 0.826111 1445370568 0.197266 0.356384 -0.389343 0.826111 1445370568 0.197266 0.356384 -0.389343 0.826111 1445370568 0.222656 0.376709 -0.406921 0.801758 1445370568 0.222656 0.376709 -0.406921 0.801758 1445370568 0.222656 0.376709 -0.406921 0.801758 1445370568 0.222656 0.376709 -0.406921 0.801758 1445370568 0.222656 0.376709 -0.406921 0.801758 1445370568 0.222656 0.376709 -0.406921 0.801758 1445370568 0.255005 0.388306 -0.424866 0.776917 1445370568 0.255005 0.388306 -0.424866 0.776917 1445370568 0.255005 0.388306 -0.424866 0.776917 1445370568 0.255005 0.388306 -0.424866 0.776917 1445370568 0.255005 0.388306 -0.424866 0.776917 1445370568 0.255005 0.388306 -0.424866 0.776917 1445370568 0.292236 0.387207 -0.446411 0.751892 1445370568 0.292236 0.387207 -0.446411 0.751892 1445370568 0.292236 0.387207 -0.446411 0.751892 1445370568 0.292236 0.387207 -0.446411 0.751892 1445370568 0.292236 0.387207 -0.446411 0.751892 1445370568 0.324097 0.375488 -0.470459 0.729797 1445370568 0.324097 0.375488 -0.470459 0.729797 1445370568 0.324097 0.375488 -0.470459 0.729797 1445370568 0.324097 0.375488 -0.470459 0.729797 1445370568 0.324097 0.375488 -0.470459 0.729797 1445370568 0.324097 0.375488 -0.470459 0.729797 1445370568 0.334656 0.361389 -0.482666 0.724121 1445370568 0.334656 0.361389 -0.482666 0.724121 1445370568 0.334656 0.361389 -0.482666 0.724121 1445370568 0.334656 0.361389 -0.482666 0.724121 1445370568 0.334656 0.361389 -0.482666 0.724121 1445370568 0.334656 0.361389 -0.482666 0.724121 1445370568 0.313477 0.356262 -0.463806 0.748108 1445370568 0.313477 0.356262 -0.463806 0.748108 1445370568 0.313477 0.356262 -0.463806 0.748108 1445370568 0.313477 0.356262 -0.463806 0.748108 1445370568 0.283203 0.350952 -0.436279 0.778564 1445370568 0.283203 0.350952 -0.436279 0.778564 1445370568 0.283203 0.350952 -0.436279 0.778564 1445370568 0.283203 0.350952 -0.436279 0.778564 1445370568 0.283203 0.350952 -0.436279 0.778564 1445370568 0.283203 0.350952 -0.436279 0.778564 1445370568 0.260437 0.339478 -0.419434 0.800598 1445370568 0.260437 0.339478 -0.419434 0.800598 1445370568 0.260437 0.339478 -0.419434 0.800598 1445370569 0.260437 0.339478 -0.419434 0.800598 1445370569 0.260437 0.339478 -0.419434 0.800598 1445370569 0.240295 0.324280 -0.408630 0.818542 1445370569 0.240295 0.324280 -0.408630 0.818542 1445370569 0.240295 0.324280 -0.408630 0.818542 1445370569 0.240295 0.324280 -0.408630 0.818542 1445370569 0.240295 0.324280 -0.408630 0.818542 1445370569 0.240295 0.324280 -0.408630 0.818542 1445370569 0.219727 0.302307 -0.405457 0.834229 1445370569 0.219727 0.302307 -0.405457 0.834229 1445370569 0.219727 0.302307 -0.405457 0.834229 1445370569 0.219727 0.302307 -0.405457 0.834229 1445370569 0.219727 0.302307 -0.405457 0.834229 1445370569 0.219727 0.302307 -0.405457 0.834229 1445370569 0.197632 0.280518 -0.411316 0.844421 1445370569 0.197632 0.280518 -0.411316 0.844421 1445370569 0.197632 0.280518 -0.411316 0.844421 1445370569 0.197632 0.280518 -0.411316 0.844421 1445370569 0.197632 0.280518 -0.411316 0.844421 1445370569 0.175903 0.272827 -0.408264 0.853210 1445370569 0.175903 0.272827 -0.408264 0.853210 1445370569 0.175903 0.272827 -0.408264 0.853210 1445370569 0.175903 0.272827 -0.408264 0.853210 1445370569 0.175903 0.272827 -0.408264 0.853210 1445370569 0.175903 0.272827 -0.408264 0.853210 1445370569 0.164673 0.283264 -0.392456 0.859375 1445370569 0.164673 0.283264 -0.392456 0.859375 1445370569 0.164673 0.283264 -0.392456 0.859375 1445370569 0.164673 0.283264 -0.392456 0.859375 1445370569 0.164673 0.283264 -0.392456 0.859375 1445370569 0.164673 0.283264 -0.392456 0.859375 1445370569 0.168823 0.304871 -0.383606 0.855164 1445370569 0.168823 0.304871 -0.383606 0.855164 1445370569 0.168823 0.304871 -0.383606 0.855164 1445370569 0.168823 0.304871 -0.383606 0.855164 1445370569 0.168823 0.304871 -0.383606 0.855164 1445370569 0.168823 0.304871 -0.383606 0.855164 1445370569 0.181641 0.337219 -0.379822 0.841980 1445370569 0.181641 0.337219 -0.379822 0.841980 1445370569 0.181641 0.337219 -0.379822 0.841980 1445370569 0.181641 0.337219 -0.379822 0.841980 1445370569 0.181641 0.337219 -0.379822 0.841980 1445370569 0.181641 0.337219 -0.379822 0.841980 1445370569 0.181641 0.337219 -0.379822 0.841980 1445370569 0.201538 0.369751 -0.378967 0.823975 1445370569 0.201538 0.369751 -0.378967 0.823975 1445370569 0.201538 0.369751 -0.378967 0.823975 1445370569 0.201538 0.369751 -0.378967 0.823975 1445370569 0.201538 0.369751 -0.378967 0.823975 1445370569 0.201538 0.369751 -0.378967 0.823975 1445370569 0.230713 0.397888 -0.395081 0.795166 1445370569 0.230713 0.397888 -0.395081 0.795166 1445370569 0.230713 0.397888 -0.395081 0.795166 1445370569 0.230713 0.397888 -0.395081 0.795166 1445370569 0.230713 0.397888 -0.395081 0.795166 1445370569 0.260498 0.421936 -0.409546 0.765747 1445370569 0.260498 0.421936 -0.409546 0.765747 1445370569 0.260498 0.421936 -0.409546 0.765747 1445370569 0.260498 0.421936 -0.409546 0.765747 1445370569 0.260498 0.421936 -0.409546 0.765747 1445370569 0.260498 0.421936 -0.409546 0.765747 1445370569 0.286316 0.433899 -0.422058 0.742676 1445370569 0.286316 0.433899 -0.422058 0.742676 1445370569 0.286316 0.433899 -0.422058 0.742676 1445370569 0.286316 0.433899 -0.422058 0.742676 1445370569 0.286316 0.433899 -0.422058 0.742676 1445370569 0.286316 0.433899 -0.422058 0.742676 1445370569 0.320435 0.424377 -0.462341 0.709534 1445370569 0.320435 0.424377 -0.462341 0.709534 1445370569 0.320435 0.424377 -0.462341 0.709534 1445370569 0.320435 0.424377 -0.462341 0.709534 1445370569 0.320435 0.424377 -0.462341 0.709534 1445370569 0.320435 0.424377 -0.462341 0.709534 1445370569 0.347595 0.396729 -0.504578 0.683472 1445370569 0.347595 0.396729 -0.504578 0.683472 1445370569 0.347595 0.396729 -0.504578 0.683472 1445370569 0.347595 0.396729 -0.504578 0.683472 1445370569 0.347595 0.396729 -0.504578 0.683472 1445370569 0.347595 0.396729 -0.504578 0.683472 1445370569 0.340149 0.390320 -0.488708 0.702209 1445370569 0.340149 0.390320 -0.488708 0.702209 1445370569 0.340149 0.390320 -0.488708 0.702209 1445370569 0.340149 0.390320 -0.488708 0.702209 1445370569 0.340149 0.390320 -0.488708 0.702209 1445370569 0.311646 0.393677 -0.454407 0.735779 1445370569 0.311646 0.393677 -0.454407 0.735779 1445370569 0.311646 0.393677 -0.454407 0.735779 1445370569 0.311646 0.393677 -0.454407 0.735779 1445370569 0.311646 0.393677 -0.454407 0.735779 1445370569 0.311646 0.393677 -0.454407 0.735779 1445370569 0.280090 0.395691 -0.422974 0.765503 1445370569 0.280090 0.395691 -0.422974 0.765503 1445370569 0.280090 0.395691 -0.422974 0.765503 1445370569 0.280090 0.395691 -0.422974 0.765503 1445370569 0.280090 0.395691 -0.422974 0.765503 1445370569 0.249451 0.398315 -0.388977 0.792358 1445370569 0.249451 0.398315 -0.388977 0.792358 1445370569 0.249451 0.398315 -0.388977 0.792358 1445370569 0.249451 0.398315 -0.388977 0.792358 1445370569 0.249451 0.398315 -0.388977 0.792358 1445370569 0.249451 0.398315 -0.388977 0.792358 1445370569 0.249451 0.398315 -0.388977 0.792358 1445370569 0.221802 0.390198 -0.362000 0.816956 1445370569 0.221802 0.390198 -0.362000 0.816956 1445370569 0.221802 0.390198 -0.362000 0.816956 1445370569 0.221802 0.390198 -0.362000 0.816956 1445370569 0.221802 0.390198 -0.362000 0.816956 1445370570 0.221802 0.390198 -0.362000 0.816956 1445370570 0.200500 0.367371 -0.355042 0.835876 1445370570 0.200500 0.367371 -0.355042 0.835876 1445370570 0.200500 0.367371 -0.355042 0.835876 1445370570 0.200500 0.367371 -0.355042 0.835876 1445370570 0.200500 0.367371 -0.355042 0.835876 1445370570 0.184448 0.347778 -0.364502 0.843872 1445370570 0.184448 0.347778 -0.364502 0.843872 1445370570 0.184448 0.347778 -0.364502 0.843872 1445370570 0.184448 0.347778 -0.364502 0.843872 1445370570 0.184448 0.347778 -0.364502 0.843872 1445370570 0.184448 0.347778 -0.364502 0.843872 1445370570 0.184448 0.347778 -0.364502 0.843872 1445370570 0.173889 0.346680 -0.364197 0.846680 1445370570 0.173889 0.346680 -0.364197 0.846680 1445370570 0.173889 0.346680 -0.364197 0.846680 1445370570 0.173889 0.346680 -0.364197 0.846680 1445370570 0.173889 0.346680 -0.364197 0.846680 1445370570 0.173889 0.346680 -0.364197 0.846680 1445370570 0.165588 0.359619 -0.358337 0.845459 1445370570 0.165588 0.359619 -0.358337 0.845459 1445370570 0.165588 0.359619 -0.358337 0.845459 1445370570 0.165588 0.359619 -0.358337 0.845459 1445370570 0.165588 0.359619 -0.358337 0.845459 1445370570 0.165588 0.359619 -0.358337 0.845459 1445370570 0.161743 0.367981 -0.363831 0.840210 1445370570 0.161743 0.367981 -0.363831 0.840210 1445370570 0.161743 0.367981 -0.363831 0.840210 1445370570 0.161743 0.367981 -0.363831 0.840210 1445370570 0.161743 0.367981 -0.363831 0.840210 1445370570 0.161743 0.367981 -0.363831 0.840210 1445370570 
0.245728 0.506653 -0.355591 0.745972 1445370603 0.245728 0.506653 -0.355591 0.745972 1445370603 0.245728 0.506653 -0.355591 0.745972 1445370603 0.245728 0.506653 -0.355591 0.745972 1445370603 0.256714 0.494751 -0.385254 0.735413 1445370603 0.256714 0.494751 -0.385254 0.735413 1445370603 0.256714 0.494751 -0.385254 0.735413 1445370603 0.256714 0.494751 -0.385254 0.735413 1445370603 0.256714 0.494751 -0.385254 0.735413 1445370603 0.256714 0.494751 -0.385254 0.735413 1445370603 0.256714 0.494751 -0.385254 0.735413 1445370603 0.285156 0.467529 -0.451782 0.704224 1445370603 0.285156 0.467529 -0.451782 0.704224 1445370603 0.285156 0.467529 -0.451782 0.704224 1445370603 0.285156 0.467529 -0.451782 0.704224 1445370603 0.285156 0.467529 -0.451782 0.704224 1445370603 0.328552 0.432251 -0.533081 0.648865 1445370603 0.328552 0.432251 -0.533081 0.648865 1445370603 0.328552 0.432251 -0.533081 0.648865 1445370603 0.328552 0.432251 -0.533081 0.648865 1445370603 0.328552 0.432251 -0.533081 0.648865 1445370603 0.328552 0.432251 -0.533081 0.648865 1445370603 0.386536 0.398438 -0.593018 0.583191 1445370603 0.386536 0.398438 -0.593018 0.583191 1445370603 0.386536 0.398438 -0.593018 0.583191 1445370603 0.386536 0.398438 -0.593018 0.583191 1445370603 0.386536 0.398438 -0.593018 0.583191 1445370603 0.386536 0.398438 -0.593018 0.583191 1445370603 0.386536 0.398438 -0.593018 0.583191 1445370603 0.464844 0.351990 -0.640259 0.500000 1445370603 0.464844 0.351990 -0.640259 0.500000 1445370603 0.464844 0.351990 -0.640259 0.500000 1445370603 0.464844 0.351990 -0.640259 0.500000 1445370603 0.464844 0.351990 -0.640259 0.500000 1445370603 0.464844 0.351990 -0.640259 0.500000 1445370603 0.528870 0.255554 -0.705933 0.395752 1445370603 0.528870 0.255554 -0.705933 0.395752 1445370603 0.528870 0.255554 -0.705933 0.395752 1445370603 0.528870 0.255554 -0.705933 0.395752 1445370603 0.528870 0.255554 -0.705933 0.395752 1445370603 0.528870 0.255554 -0.705933 0.395752 1445370603 0.490479 0.161804 -0.796143 0.315369 1445370603 0.490479 0.161804 -0.796143 0.315369 1445370603 0.490479 0.161804 -0.796143 0.315369 1445370603 0.490479 0.161804 -0.796143 0.315369 1445370603 0.490479 0.161804 -0.796143 0.315369 1445370603 0.490479 0.161804 -0.796143 0.315369 1445370603 0.490479 0.161804 -0.796143 0.315369 1445370603 0.336487 0.083191 -0.899414 0.266296 1445370603 0.336487 0.083191 -0.899414 0.266296 1445370603 0.336487 0.083191 -0.899414 0.266296 1445370603 0.336487 0.083191 -0.899414 0.266296 1445370603 0.336487 0.083191 -0.899414 0.266296 1445370603 0.336487 0.083191 -0.899414 0.266296 1445370603 0.336487 0.083191 -0.899414 0.266296 1445370603 0.111572 0.037048 -0.958862 0.258362 1445370603 0.111572 0.037048 -0.958862 0.258362 1445370603 0.111572 0.037048 -0.958862 0.258362 1445370603 0.111572 0.037048 -0.958862 0.258362 1445370603 0.111572 0.037048 -0.958862 0.258362 1445370603 0.111572 0.037048 -0.958862 0.258362 1445370603 0.111572 0.037048 -0.958862 0.258362 1445370603 -0.150085 0.020996 -0.954224 0.257935 1445370603 -0.150085 0.020996 -0.954224 0.257935 1445370603 -0.150085 0.020996 -0.954224 0.257935 1445370603 -0.150085 0.020996 -0.954224 0.257935 1445370603 -0.150085 0.020996 -0.954224 0.257935 1445370603 -0.150085 0.020996 -0.954224 0.257935 1445370603 -0.396790 0.010315 -0.877197 0.270325 1445370603 -0.396790 0.010315 -0.877197 0.270325 1445370603 -0.396790 0.010315 -0.877197 0.270325 1445370603 -0.396790 0.010315 -0.877197 0.270325 1445370603 -0.396790 0.010315 -0.877197 0.270325 1445370603 -0.396790 0.010315 -0.877197 0.270325 1445370603 -0.396790 0.010315 -0.877197 0.270325 1445370603 -0.581848 -0.012329 -0.753601 0.305725 1445370603 -0.581848 -0.012329 -0.753601 0.305725 1445370603 -0.581848 -0.012329 -0.753601 0.305725 1445370603 -0.581848 -0.012329 -0.753601 0.305725 1445370603 -0.581848 -0.012329 -0.753601 0.305725 1445370603 -0.581848 -0.012329 -0.753601 0.305725 1445370603 -0.683411 -0.045288 -0.625977 0.372986 1445370603 -0.683411 -0.045288 -0.625977 0.372986 1445370603 -0.683411 -0.045288 -0.625977 0.372986 1445370603 -0.683411 -0.045288 -0.625977 0.372986 1445370603 -0.683411 -0.045288 -0.625977 0.372986 1445370603 -0.683411 -0.045288 -0.625977 0.372986 1445370603 -0.683411 -0.045288 -0.625977 0.372986 1445370603 -0.675232 -0.076477 -0.551575 0.483826 1445370603 -0.675232 -0.076477 -0.551575 0.483826 1445370603 -0.675232 -0.076477 -0.551575 0.483826 1445370603 -0.675232 -0.076477 -0.551575 0.483826 1445370603 -0.675232 -0.076477 -0.551575 0.483826 1445370603 -0.675232 -0.076477 -0.551575 0.483826 1445370603 -0.536316 -0.057190 -0.503723 0.674805 1445370603 -0.536316 -0.057190 -0.503723 0.674805 1445370603 -0.536316 -0.057190 -0.503723 0.674805 1445370603 -0.536316 -0.057190 -0.503723 0.674805 1445370603 -0.536316 -0.057190 -0.503723 0.674805 1445370603 -0.536316 -0.057190 -0.503723 0.674805 1445370603 -0.330627 0.095703 -0.371033 0.862488 1445370603 -0.330627 0.095703 -0.371033 0.862488 1445370603 -0.330627 0.095703 -0.371033 0.862488 1445370603 -0.330627 0.095703 -0.371033 0.862488 1445370604 -0.330627 0.095703 -0.371033 0.862488 1445370604 -0.330627 0.095703 -0.371033 0.862488 1445370604 -0.330627 0.095703 -0.371033 0.862488 1445370604 -0.135010 0.265503 -0.159729 0.941101 1445370604 -0.135010 0.265503 -0.159729 0.941101 1445370604 -0.135010 0.265503 -0.159729 0.941101 1445370604 -0.135010 0.265503 -0.159729 0.941101 1445370604 -0.135010 0.265503 -0.159729 0.941101 1445370604 0.039490 0.449097 -0.284424 0.846069 1445370604 0.039490 0.449097 -0.284424 0.846069 1445370604 0.039490 0.449097 -0.284424 0.846069 1445370604 0.039490 0.449097 -0.284424 0.846069 1445370604 0.039490 0.449097 -0.284424 0.846069 1445370604 0.039490 0.449097 -0.284424 0.846069 1445370604 0.039490 0.449097 -0.284424 0.846069 1445370604 0.163635 0.513489 -0.295288 0.788879 1445370604 0.163635 0.513489 -0.295288 0.788879 1445370604 0.163635 0.513489 -0.295288 0.788879 1445370604 0.163635 0.513489 -0.295288 0.788879 1445370604 0.163635 0.513489 -0.295288 0.788879 1445370604 0.163635 0.513489 -0.295288 0.788879 1445370604 0.408264 0.420166 -0.515015 0.625671 1445370604 0.408264 0.420166 -0.515015 0.625671 1445370604 0.408264 0.420166 -0.515015 0.625671 1445370604 0.408264 0.420166 -0.515015 0.625671 1445370604 0.408264 0.420166 -0.515015 0.625671 1445370604 0.408264 0.420166 -0.515015 0.625671 1445370604 0.408264 0.420166 -0.515015 0.625671 1445370604 0.564575 0.143921 -0.739258 0.337708 1445370604 0.564575 0.143921 -0.739258 0.337708 1445370604 0.564575 0.143921 -0.739258 0.337708 1445370604 0.564575 0.143921 -0.739258 0.337708 1445370604 0.564575 0.143921 -0.739258 0.337708 1445370604 0.564575 0.143921 -0.739258 0.337708 1445370604 0.499390 0.086548 -0.808472 0.299072 1445370604 0.499390 0.086548 -0.808472 0.299072 1445370604 0.499390 0.086548 -0.808472 0.299072 1445370604 0.499390 0.086548 -0.808472 0.299072 1445370604 0.499390 0.086548 -0.808472 0.299072 1445370604 0.499390 0.086548 -0.808472 0.299072 1445370604 0.499390 0.086548 -0.808472 0.299072 1445370604 0.332947 0.080017 -0.881836 0.324280 1445370604 0.332947 0.080017 -0.881836 0.324280 1445370604 0.332947 0.080017 -0.881836 0.324280 1445370604 0.332947 0.080017 -0.881836 0.324280 1445370604 0.332947 0.080017 -0.881836 0.324280 1445370604 0.332947 0.080017 -0.881836 0.324280 1445370604 0.136536 0.050110 -0.929626 0.338562 1445370604 0.136536 0.050110 -0.929626 0.338562 1445370604 0.136536 0.050110 -0.929626 0.338562 1445370604 0.136536 0.050110 -0.929626 0.338562 1445370604 0.136536 0.050110 -0.929626 0.338562 1445370604 0.136536 0.050110 -0.929626 0.338562 1445370604 -0.063171 0.017517 -0.940674 0.332947 1445370604 -0.063171 0.017517 -0.940674 0.332947 1445370604 -0.063171 0.017517 -0.940674 0.332947 1445370604 -0.063171 0.017517 -0.940674 0.332947 1445370604 -0.261414 -0.010803 -0.914551 0.308533 1445370604 -0.261414 -0.010803 -0.914551 0.308533 1445370604 -0.261414 -0.010803 -0.914551 0.308533 1445370604 -0.261414 -0.010803 -0.914551 0.308533 1445370604 -0.261414 -0.010803 -0.914551 0.308533 1445370604 -0.261414 -0.010803 -0.914551 0.308533 1445370604 -0.261414 -0.010803 -0.914551 0.308533 1445370604 -0.437744 -0.029053 -0.845703 0.303894 1445370604 -0.437744 -0.029053 -0.845703 0.303894 1445370604 -0.437744 -0.029053 -0.845703 0.303894 1445370604 -0.437744 -0.029053 -0.845703 0.303894 1445370604 -0.437744 -0.029053 -0.845703 0.303894 1445370604 -0.565430 -0.043762 -0.737854 0.366150 1445370604 -0.565430 -0.043762 -0.737854 0.366150 1445370604 -0.565430 -0.043762 -0.737854 0.366150 1445370604 -0.565430 -0.043762 -0.737854 0.366150 1445370604 -0.565430 -0.043762 -0.737854 0.366150 1445370604 -0.565430 -0.043762 -0.737854 0.366150 1445370604 -0.581543 -0.086792 -0.636230 0.499573 1445370604 -0.581543 -0.086792 -0.636230 0.499573 1445370604 -0.581543 -0.086792 -0.636230 0.499573 1445370604 -0.581543 -0.086792 -0.636230 0.499573 1445370604 -0.581543 -0.086792 -0.636230 0.499573 1445370604 -0.581543 -0.086792 -0.636230 0.499573 1445370604 -0.493408 -0.080566 -0.555237 0.664673 1445370604 -0.493408 -0.080566 -0.555237 0.664673 1445370604 -0.493408 -0.080566 -0.555237 0.664673 1445370604 -0.493408 -0.080566 -0.555237 0.664673 1445370604 -0.493408 -0.080566 -0.555237 0.664673 1445370604 -0.493408 -0.080566 -0.555237 0.664673 1445370604 -0.364929 0.022583 -0.397156 0.841797 1445370604 -0.364929 0.022583 -0.397156 0.841797 1445370604 -0.364929 0.022583 -0.397156 0.841797 1445370604 -0.364929 0.022583 -0.397156 0.841797 1445370604 -0.364929 0.022583 -0.397156 0.841797 1445370604 -0.364929 0.022583 -0.397156 0.841797 1445370604 -0.219177 0.232544 -0.318298 0.892517 1445370604 -0.219177 0.232544 -0.318298 0.892517 1445370604 -0.219177 0.232544 -0.318298 0.892517 1445370604 -0.219177 0.232544 -0.318298 0.892517 1445370604 -0.219177 0.232544 -0.318298 0.892517 1445370604 -0.219177 0.232544 -0.318298 0.892517 1445370604 -0.024902 0.389160 -0.399414 0.829651 1445370604 -0.024902 0.389160 -0.399414 0.829651 1445370604 -0.024902 0.389160 -0.399414 0.829651 1445370604 -0.024902 0.389160 -0.399414 0.829651 1445370604 -0.024902 0.389160 -0.399414 0.829651 1445370604 -0.024902 0.389160 -0.399414 0.829651 1445370604 0.133972 0.464539 -0.376221 0.790344 1445370604 0.133972 0.464539 -0.376221 0.790344 1445370604 0.133972 0.464539 -0.376221 0.790344 1445370604 0.133972 0.464539 -0.376221 0.790344 1445370605 0.133972 0.464539 -0.376221 0.790344 1445370605 0.133972 0.464539 -0.376221 0.790344 1445370605 0.394104 0.410400 -0.549011 0.612183 1445370605 0.394104 0.410400 -0.549011 0.612183 1445370605 0.394104 0.410400 -0.549011 0.612183 1445370605 0.394104 0.410400 -0.549011 0.612183 1445370605 0.394104 0.410400 -0.549011 0.612183 1445370605 0.394104 0.410400 -0.549011 0.612183 1445370605 0.394104 0.410400 -0.549011 0.612183 1445370605 0.558105 0.168945 -0.736084 0.343689 1445370605 0.558105 0.168945 -0.736084 0.343689 1445370605 0.558105 0.168945 -0.736084 0.343689 1445370605 0.558105 0.168945 -0.736084 0.343689 1445370605 0.558105 0.168945 -0.736084 0.343689 1445370605 0.558105 0.168945 -0.736084 0.343689 1445370605 0.558105 0.168945 -0.736084 0.343689 1445370605 0.513977 0.080994 -0.810303 0.269714 1445370605 0.513977 0.080994 -0.810303 0.269714 1445370605 0.513977 0.080994 -0.810303 0.269714 1445370605 0.513977 0.080994 -0.810303 0.269714 1445370605 0.513977 0.080994 -0.810303 0.269714 1445370605 0.513977 0.080994 -0.810303 0.269714 1445370605 0.356628 0.074524 -0.878174 0.309937 1445370605 0.356628 0.074524 -0.878174 0.309937 1445370605 0.356628 0.074524 -0.878174 0.309937 1445370605 0.356628 0.074524 -0.878174 0.309937 1445370605 0.356628 0.074524 -0.878174 0.309937 1445370605 0.356628 0.074524 -0.878174 0.309937 1445370605 0.168091 0.038452 -0.927795 0.330811 1445370605 0.168091 0.038452 -0.927795 0.330811 1445370605 0.168091 0.038452 -0.927795 0.330811 1445370605 0.168091 0.038452 -0.927795 0.330811 1445370605 0.168091 0.038452 -0.927795 0.330811 1445370605 0.168091 0.038452 -0.927795 0.330811 1445370605 -0.027283 0.021179 -0.934998 0.352966 1445370605 -0.027283 0.021179 -0.934998 0.352966 1445370605 -0.027283 0.021179 -0.934998 0.352966 1445370605 -0.027283 0.021179 -0.934998 0.352966 1445370605 -0.027283 0.021179 -0.934998 0.352966 1445370605 -0.027283 0.021179 -0.934998 0.352966 1445370605 -0.217529 0.018433 -0.905701 0.363342 1445370605 -0.217529 0.018433 -0.905701 0.363342 1445370605 -0.217529 0.018433 -0.905701 0.363342 1445370605 -0.217529 0.018433 -0.905701 0.363342 1445370605 -0.217529 0.018433 -0.905701 0.363342 1445370605 -0.217529 0.018433 -0.905701 0.363342 1445370605 -0.217529 0.018433 -0.905701 0.363342 1445370605 -0.395813 0.023682 -0.827576 0.397461 1445370605 -0.395813 0.023682 -0.827576 0.397461 1445370605 -0.395813 0.023682 -0.827576 0.397461 1445370605 -0.395813 0.023682 -0.827576 0.397461 1445370605 -0.395813 0.023682 -0.827576 0.397461 1445370605 -0.395813 0.023682 -0.827576 0.397461 1445370605 -0.512085 0.025024 -0.712463 0.479187 1445370605 -0.512085 0.025024 -0.712463 0.479187 1445370605 -0.512085 0.025024 -0.712463 0.479187 1445370605 -0.512085 0.025024 -0.712463 0.479187 1445370605 -0.512085 0.025024 -0.712463 0.479187 1445370605 -0.512085 0.025024 -0.712463 0.479187 1445370605 -0.512085 0.025024 -0.712463 0.479187 1445370605 -0.494263 0.021667 -0.638550 0.589539 1445370605 -0.494263 0.021667 -0.638550 0.589539 1445370605 -0.494263 0.021667 -0.638550 0.589539 1445370605 -0.494263 0.021667 -0.638550 0.589539 1445370605 -0.494263 0.021667 -0.638550 0.589539 1445370605 -0.494263 0.021667 -0.638550 0.589539 1445370605 -0.375793 0.086609 -0.623352 0.680176 1445370605 -0.375793 0.086609 -0.623352 0.680176 1445370605 -0.375793 0.086609 -0.623352 0.680176 1445370605 -0.375793 0.086609 -0.623352 0.680176 1445370605 -0.375793 0.086609 -0.623352 0.680176 1445370605 -0.375793 0.086609 -0.623352 0.680176 1445370605 -0.252747 0.183289 -0.513611 0.799194 1445370605 -0.252747 0.183289 -0.513611 0.799194 1445370605 -0.252747 0.183289 -0.513611 0.799194 1445370605 -0.252747 0.183289 -0.513611 0.799194 1445370605 -0.252747 0.183289 -0.513611 0.799194 1445370605 -0.252747 0.183289 -0.513611 0.799194 1445370605 -0.152527 0.317688 -0.348511 0.868530 1445370605 -0.152527 0.317688 -0.348511 0.868530 1445370605 -0.152527 0.317688 -0.348511 0.868530 1445370605 -0.152527 0.317688 -0.348511 0.868530 1445370605 -0.152527 0.317688 -0.348511 0.868530 1445370605 -0.152527 0.317688 -0.348511 0.868530 1445370605 -0.152527 0.317688 -0.348511 0.868530 1445370605 -0.012390 0.435120 -0.358276 0.825867 1445370605 -0.012390 0.435120 -0.358276 0.825867 1445370605 -0.012390 0.435120 -0.358276 0.825867 1445370605 -0.012390 0.435120 -0.358276 0.825867 1445370605 -0.012390 0.435120 -0.358276 0.825867 1445370605 -0.012390 0.435120 -0.358276 0.825867 1445370605 0.239929 0.460571 -0.491516 0.699036 1445370605 0.239929 0.460571 -0.491516 0.699036 1445370605 0.239929 0.460571 -0.491516 0.699036 1445370605 0.239929 0.460571 -0.491516 0.699036 1445370605 0.239929 0.460571 -0.491516 0.699036 1445370605 0.239929 0.460571 -0.491516 0.699036 1445370605 0.460327 0.329407 -0.647339 0.510437 1445370605 0.460327 0.329407 -0.647339 0.510437 1445370605 0.460327 0.329407 -0.647339 0.510437 1445370605 0.460327 0.329407 -0.647339 0.510437 1445370605 0.460327 0.329407 -0.647339 0.510437 1445370605 0.460327 0.329407 -0.647339 0.510437 1445370605 0.460327 0.329407 -0.647339 0.510437 1445370605 0.513000 0.233826 -0.720886 0.403076 1445370605 0.513000 0.233826 -0.720886 0.403076 1445370605 0.513000 0.233826 -0.720886 0.403076 1445370605 0.513000 0.233826 -0.720886 0.403076 1445370605 0.513000 0.233826 -0.720886 0.403076 1445370605 0.513000 0.233826 -0.720886 0.403076 1445370605 0.440308 0.159912 -0.810303 0.352112 1445370605 0.440308 0.159912 -0.810303 0.352112 1445370605 0.440308 0.159912 -0.810303 0.352112 1445370605 0.440308 0.159912 -0.810303 0.352112 1445370605 0.440308 0.159912 -0.810303 0.352112 1445370606 0.440308 0.159912 -0.810303 0.352112 1445370606 0.297852 0.099854 -0.886902 0.338623 1445370606 0.297852 0.099854 -0.886902 0.338623 1445370606 0.297852 0.099854 -0.886902 0.338623 1445370606 0.297852 0.099854 -0.886902 0.338623 1445370606 0.297852 0.099854 -0.886902 0.338623 1445370606 0.297852 0.099854 -0.886902 0.338623 1445370606 0.133606 0.058167 -0.949524 0.277832 1445370606 0.133606 0.058167 -0.949524 0.277832 1445370606 0.133606 0.058167 -0.949524 0.277832 1445370606 0.133606 0.058167 -0.949524 0.277832 1445370606 0.133606 0.058167 -0.949524 0.277832 1445370606 0.133606 0.058167 -0.949524 0.277832 1445370606 0.133606 0.058167 -0.949524 0.277832 1445370606 -0.070435 0.069641 -0.938171 0.331665 1445370606 -0.070435 0.069641 -0.938171 0.331665 1445370606 -0.070435 0.069641 -0.938171 0.331665 1445370606 -0.070435 0.069641 -0.938171 0.331665 1445370606 -0.070435 0.069641 -0.938171 0.331665 1445370606 -0.070435 0.069641 -0.938171 0.331665 1445370606 -0.267700 0.071289 -0.899109 0.338928 1445370606 -0.267700 0.071289 -0.899109 0.338928 1445370606 -0.267700 0.071289 -0.899109 0.338928 1445370606 -0.267700 0.071289 -0.899109 0.338928 1445370606 -0.267700 0.071289 -0.899109 0.338928 1445370606 -0.267700 0.071289 -0.899109 0.338928 1445370606 -0.449768 0.074768 -0.811768 0.364868 1445370606 -0.449768 0.074768 -0.811768 0.364868 1445370606 -0.449768 0.074768 -0.811768 0.364868 1445370606 -0.449768 0.074768 -0.811768 0.364868 1445370606 -0.449768 0.074768 -0.811768 0.364868 1445370606 -0.449768 0.074768 -0.811768 0.364868 1445370606 -0.538818 0.049622 -0.706299 0.456482 1445370606 -0.538818 0.049622 -0.706299 0.456482 1445370606 -0.538818 0.049622 -0.706299 0.456482 1445370606 -0.538818 0.049622 -0.706299 0.456482 1445370606 -0.538818 0.049622 -0.706299 0.456482 1445370606 -0.538818 0.049622 -0.706299 0.456482 1445370606 -0.500122 0.046326 -0.638794 0.582825 1445370606 -0.500122 0.046326 -0.638794 0.582825 1445370606 -0.500122 0.046326 -0.638794 0.582825 1445370606 -0.500122 0.046326 -0.638794 0.582825 1445370606 -0.500122 0.046326 -0.638794 0.582825 1445370606 -0.500122 0.046326 -0.638794 0.582825 1445370606 -0.417358 0.086731 -0.527161 0.735168 1445370606 -0.417358 0.086731 -0.527161 0.735168 1445370606 -0.417358 0.086731 -0.527161 0.735168 1445370606 -0.417358 0.086731 -0.527161 0.735168 1445370606 -0.417358 0.086731 -0.527161 0.735168 1445370606 -0.417358 0.086731 -0.527161 0.735168 1445370606 -0.417358 0.086731 -0.527161 0.735168 1445370606 -0.322327 0.204224 -0.359741 0.851440 1445370606 -0.322327 0.204224 -0.359741 0.851440 1445370606 -0.322327 0.204224 -0.359741 0.851440 1445370606 -0.322327 0.204224 -0.359741 0.851440 1445370606 -0.322327 0.204224 -0.359741 0.851440 1445370606 -0.322327 0.204224 -0.359741 0.851440 1445370606 -0.203247 0.384827 -0.310730 0.844971 1445370606 -0.203247 0.384827 -0.310730 0.844971 1445370606 -0.203247 0.384827 -0.310730 0.844971 1445370606 -0.203247 0.384827 -0.310730 0.844971 1445370606 -0.203247 0.384827 -0.310730 0.844971 1445370606 -0.203247 0.384827 -0.310730 0.844971 1445370606 -0.028442 0.504517 -0.324585 0.799500 1445370606 -0.028442 0.504517 -0.324585 0.799500 1445370606 -0.028442 0.504517 -0.324585 0.799500 1445370606 -0.028442 0.504517 -0.324585 0.799500 1445370606 -0.028442 0.504517 -0.324585 0.799500 1445370606 -0.028442 0.504517 -0.324585 0.799500 1445370606 -0.028442 0.504517 -0.324585 0.799500 1445370606 0.252502 0.517029 -0.497925 0.648804 1445370606 0.252502 0.517029 -0.497925 0.648804 1445370606 0.252502 0.517029 -0.497925 0.648804 1445370606 0.252502 0.517029 -0.497925 0.648804 1445370606 0.252502 0.517029 -0.497925 0.648804 1445370606 0.252502 0.517029 -0.497925 0.648804 1445370606 0.485901 0.378052 -0.647095 0.449707 1445370606 0.485901 0.378052 -0.647095 0.449707 1445370606 0.485901 0.378052 -0.647095 0.449707 1445370606 0.485901 0.378052 -0.647095 0.449707 1445370606 0.485901 0.378052 -0.647095 0.449707 1445370606 0.485901 0.378052 -0.647095 0.449707 1445370606 0.485901 0.378052 -0.647095 0.449707 1445370606 0.573975 0.199890 -0.734497 0.301819 1445370606 0.573975 0.199890 -0.734497 0.301819 1445370606 0.573975 0.199890 -0.734497 0.301819 1445370606 0.573975 0.199890 -0.734497 0.301819 1445370606 0.573975 0.199890 -0.734497 0.301819 1445370606 0.573975 0.199890 -0.734497 0.301819 1445370606 0.486816 0.118225 -0.823608 0.265808 1445370606 0.486816 0.118225 -0.823608 0.265808 1445370606 0.486816 0.118225 -0.823608 0.265808 1445370606 0.486816 0.118225 -0.823608 0.265808 1445370606 0.486816 0.118225 -0.823608 0.265808 1445370606 0.486816 0.118225 -0.823608 0.265808 1445370606 0.486816 0.118225 -0.823608 0.265808 1445370606 0.316589 0.075989 -0.899475 0.291382 1445370606 0.316589 0.075989 -0.899475 0.291382 1445370606 0.316589 0.075989 -0.899475 0.291382 1445370606 0.316589 0.075989 -0.899475 0.291382 1445370606 0.316589 0.075989 -0.899475 0.291382 1445370606 0.316589 0.075989 -0.899475 0.291382 1445370606 0.316589 0.075989 -0.899475 0.291382 1445370606 0.125000 0.036316 -0.939331 0.317383 1445370606 0.125000 0.036316 -0.939331 0.317383 1445370606 0.125000 0.036316 -0.939331 0.317383 1445370606 0.125000 0.036316 -0.939331 0.317383 1445370606 0.125000 0.036316 -0.939331 0.317383 1445370606 0.125000 0.036316 -0.939331 0.317383 1445370606 -0.090149 0.023743 -0.941223 0.324768 1445370606 -0.090149 0.023743 -0.941223 0.324768 1445370606 -0.090149 0.023743 -0.941223 0.324768 1445370606 -0.090149 0.023743 -0.941223 0.324768 1445370606 -0.090149 0.023743 -0.941223 0.324768 1445370606 -0.312927 0.032593 -0.869141 0.381653 1445370607 -0.312927 0.032593 -0.869141 0.381653 1445370607 -0.312927 0.032593 -0.869141 0.381653 1445370607 -0.312927 0.032593 -0.869141 0.381653 1445370607 -0.312927 0.032593 -0.869141 0.381653 1445370607 -0.312927 0.032593 -0.869141 0.381653 1445370607 -0.312927 0.032593 -0.869141 0.381653 1445370607 -0.471069 0.022339 -0.709167 0.524170 1445370607 -0.471069 0.022339 -0.709167 0.524170 1445370607 -0.471069 0.022339 -0.709167 0.524170 1445370607 -0.471069 0.022339 -0.709167 0.524170 1445370607 -0.471069 0.022339 -0.709167 0.524170 1445370607 -0.471069 0.022339 -0.709167 0.524170 1445370607 -0.456970 0.009766 -0.640686 0.616943 1445370607 -0.456970 0.009766 -0.640686 0.616943 1445370607 -0.456970 0.009766 -0.640686 0.616943 1445370607 -0.456970 0.009766 -0.640686 0.616943 1445370607 -0.456970 0.009766 -0.640686 0.616943 1445370607 -0.456970 0.009766 -0.640686 0.616943 1445370607 -0.381897 0.055786 -0.593689 0.706116 1445370607 -0.381897 0.055786 -0.593689 0.706116 1445370607 -0.381897 0.055786 -0.593689 0.706116 1445370607 -0.381897 0.055786 -0.593689 0.706116 1445370607 -0.381897 0.055786 -0.593689 0.706116 1445370607 -0.381897 0.055786 -0.593689 0.706116 1445370607 -0.381897 0.055786 -0.593689 0.706116 1445370607 -0.307617 0.112915 -0.414673 0.848877 1445370607 -0.307617 0.112915 -0.414673 0.848877 1445370607 -0.307617 0.112915 -0.414673 0.848877 1445370607 -0.307617 0.112915 -0.414673 0.848877 1445370607 -0.307617 0.112915 -0.414673 0.848877 1445370607 -0.307617 0.112915 -0.414673 0.848877 1445370607 -0.307617 0.112915 -0.414673 0.848877 1445370607 -0.235657 0.280396 -0.166321 0.915527 1445370607 -0.235657 0.280396 -0.166321 0.915527 1445370607 -0.235657 0.280396 -0.166321 0.915527 1445370607 -0.235657 0.280396 -0.166321 0.915527 1445370607 -0.235657 0.280396 -0.166321 0.915527 1445370607 -0.235657 0.280396 -0.166321 0.915527 1445370607 -0.116516 0.487976 -0.131775 0.854919 1445370607 -0.116516 0.487976 -0.131775 0.854919 1445370607 -0.116516 0.487976 -0.131775 0.854919 1445370607 -0.116516 0.487976 -0.131775 0.854919 1445370607 -0.116516 0.487976 -0.131775 0.854919 1445370607 -0.116516 0.487976 -0.131775 0.854919 1445370607 0.099792 0.597595 -0.224243 0.763245 1445370607 0.099792 0.597595 -0.224243 0.763245 1445370607 0.099792 0.597595 -0.224243 0.763245 1445370607 0.099792 0.597595 -0.224243 0.763245 1445370607 0.099792 0.597595 -0.224243 0.763245 1445370607 0.099792 0.597595 -0.224243 0.763245 1445370607 0.366638 0.545532 -0.396606 0.640808 1445370607 0.366638 0.545532 -0.396606 0.640808 1445370607 0.366638 0.545532 -0.396606 0.640808 1445370607 0.366638 0.545532 -0.396606 0.640808 1445370607 0.366638 0.545532 -0.396606 0.640808 1445370607 0.366638 0.545532 -0.396606 0.640808 1445370607 0.597595 0.283508 -0.623413 0.416931 1445370607 0.597595 0.283508 -0.623413 0.416931 1445370607 0.597595 0.283508 -0.623413 0.416931 1445370607 0.597595 0.283508 -0.623413 0.416931 1445370607 0.597595 0.283508 -0.623413 0.416931 1445370607 0.597595 0.283508 -0.623413 0.416931 1445370607 0.597595 0.283508 -0.623413 0.416931 1445370607 0.577698 0.128113 -0.754517 0.283875 1445370607 0.577698 0.128113 -0.754517 0.283875 1445370607 0.577698 0.128113 -0.754517 0.283875 1445370607 0.577698 0.128113 -0.754517 0.283875 1445370607 0.577698 0.128113 -0.754517 0.283875 1445370607 0.577698 0.128113 -0.754517 0.283875 1445370607 0.425537 0.102600 -0.850525 0.291626 1445370607 0.425537 0.102600 -0.850525 0.291626 1445370607 0.425537 0.102600 -0.850525 0.291626 1445370607 0.425537 0.102600 -0.850525 0.291626 1445370607 0.425537 0.102600 -0.850525 0.291626 1445370607 0.425537 0.102600 -0.850525 0.291626 1445370607 0.425537 0.102600 -0.850525 0.291626 1445370607 0.237671 0.061401 -0.926453 0.285461 1445370607 0.237671 0.061401 -0.926453 0.285461 1445370607 0.237671 0.061401 -0.926453 0.285461 1445370607 0.237671 0.061401 -0.926453 0.285461 1445370607 0.237671 0.061401 -0.926453 0.285461 1445370607 0.237671 0.061401 -0.926453 0.285461 1445370607 0.018555 0.048462 -0.959106 0.278259 1445370607 0.018555 0.048462 -0.959106 0.278259 1445370607 0.018555 0.048462 -0.959106 0.278259 1445370607 0.018555 0.048462 -0.959106 0.278259 1445370607 0.018555 0.048462 -0.959106 0.278259 1445370607 0.018555 0.048462 -0.959106 0.278259 1445370607 -0.213379 0.059387 -0.934875 0.277405 1445370607 -0.213379 0.059387 -0.934875 0.277405 1445370607 -0.213379 0.059387 -0.934875 0.277405 1445370607 -0.213379 0.059387 -0.934875 0.277405 1445370607 -0.213379 0.059387 -0.934875 0.277405 1445370607 -0.213379 0.059387 -0.934875 0.277405 1445370607 -0.413330 0.077759 -0.864685 0.274658 1445370607 -0.413330 0.077759 -0.864685 0.274658 1445370607 -0.413330 0.077759 -0.864685 0.274658 1445370607 -0.413330 0.077759 -0.864685 0.274658 1445370607 -0.413330 0.077759 -0.864685 0.274658 1445370607 -0.413330 0.077759 -0.864685 0.274658 1445370607 -0.413330 0.077759 -0.864685 0.274658 1445370607 -0.539673 0.087952 -0.778564 0.308105 1445370607 -0.539673 0.087952 -0.778564 0.308105 1445370607 -0.539673 0.087952 -0.778564 0.308105 1445370607 -0.539673 0.087952 -0.778564 0.308105 1445370607 -0.539673 0.087952 -0.778564 0.308105 1445370607 -0.539673 0.087952 -0.778564 0.308105 1445370607 -0.554199 0.099060 -0.743530 0.360840 1445370607 -0.554199 0.099060 -0.743530 0.360840 1445370607 -0.554199 0.099060 -0.743530 0.360840 1445370607 -0.554199 0.099060 -0.743530 0.360840 1445370607 -0.554199 0.099060 -0.743530 0.360840 1445370607 -0.554199 0.099060 -0.743530 0.360840 1445370608 -0.489624 0.110901 -0.686523 0.526001 1445370608 -0.489624 0.110901 -0.686523 0.526001 1445370608 -0.489624 0.110901 -0.686523 0.526001 1445370608 -0.489624 0.110901 -0.686523 0.526001 1445370608 -0.489624 0.110901 -0.686523 0.526001 1445370608 -0.489624 0.110901 -0.686523 0.526001 1445370608 -0.489624 0.110901 -0.686523 0.526001 1445370608 -0.406738 0.212280 -0.524414 0.717285 1445370608 -0.406738 0.212280 -0.524414 0.717285 1445370608 -0.406738 0.212280 -0.524414 0.717285 1445370608 -0.406738 0.212280 -0.524414 0.717285 1445370608 -0.406738 0.212280 -0.524414 0.717285 1445370608 -0.406738 0.212280 -0.524414 0.717285 1445370608 -0.317200 0.339844 -0.243286 0.851257 1445370608 -0.317200 0.339844 -0.243286 0.851257 1445370608 -0.317200 0.339844 -0.243286 0.851257 1445370608 -0.317200 0.339844 -0.243286 0.851257 1445370608 -0.317200 0.339844 -0.243286 0.851257 1445370608 -0.317200 0.339844 -0.243286 0.851257 1445370608 -0.234192 0.485962 -0.034546 0.841248 1445370608 -0.234192 0.485962 -0.034546 0.841248 1445370608 -0.234192 0.485962 -0.034546 0.841248 1445370608 -0.234192 0.485962 -0.034546 0.841248 1445370608 -0.234192 0.485962 -0.034546 0.841248 1445370608 -0.234192 0.485962 -0.034546 0.841248 1445370608 -0.046631 0.588135 -0.089111 0.802429 1445370608 -0.046631 0.588135 -0.089111 0.802429 1445370608 -0.046631 0.588135 -0.089111 0.802429 1445370608 -0.046631 0.588135 -0.089111 0.802429 1445370608 -0.046631 0.588135 -0.089111 0.802429 1445370608 -0.046631 0.588135 -0.089111 0.802429 1445370608 0.231934 0.576538 -0.311584 0.718811 1445370608 0.231934 0.576538 -0.311584 0.718811 1445370608 0.231934 0.576538 -0.311584 0.718811 1445370608 0.231934 0.576538 -0.311584 0.718811 1445370608 0.231934 0.576538 -0.311584 0.718811 1445370608 0.231934 0.576538 -0.311584 0.718811 1445370608 0.514038 0.340027 -0.587097 0.524780 1445370608 0.514038 0.340027 -0.587097 0.524780 1445370608 0.514038 0.340027 -0.587097 0.524780 1445370608 0.514038 0.340027 -0.587097 0.524780 1445370608 0.514038 0.340027 -0.587097 0.524780 1445370608 0.514038 0.340027 -0.587097 0.524780 1445370608 0.589478 0.086487 -0.736084 0.321289 1445370608 0.589478 0.086487 -0.736084 0.321289 1445370608 0.589478 0.086487 -0.736084 0.321289 1445370608 0.589478 0.086487 -0.736084 0.321289 1445370608 0.589478 0.086487 -0.736084 0.321289 1445370608 0.589478 0.086487 -0.736084 0.321289 1445370608 0.589478 0.086487 -0.736084 0.321289 1445370608 0.521973 0.034546 -0.808594 0.269348 1445370608 0.521973 0.034546 -0.808594 0.269348 1445370608 0.521973 0.034546 -0.808594 0.269348 1445370608 0.521973 0.034546 -0.808594 0.269348 1445370608 0.521973 0.034546 -0.808594 0.269348 1445370608 0.521973 0.034546 -0.808594 0.269348 1445370608 0.382446 0.063171 -0.887939 0.247681 1445370608 0.382446 0.063171 -0.887939 0.247681 1445370608 0.382446 0.063171 -0.887939 0.247681 1445370608 
0.394165 0.444092 -0.508118 0.623840 1445370611 0.377747 0.463135 -0.489014 0.635315 1445370611 0.377747 0.463135 -0.489014 0.635315 1445370611 0.377747 0.463135 -0.489014 0.635315 1445370611 0.377747 0.463135 -0.489014 0.635315 1445370611 0.377747 0.463135 -0.489014 0.635315 1445370611 0.377747 0.463135 -0.489014 0.635315 1445370611 0.359436 0.478210 -0.459595 0.656372 1445370611 0.359436 0.478210 -0.459595 0.656372 1445370611 0.359436 0.478210 -0.459595 0.656372 1445370611 0.359436 0.478210 -0.459595 0.656372 1445370611 0.359436 0.478210 -0.459595 0.656372 1445370611 0.338989 0.483704 -0.433960 0.680298 1445370611 0.338989 0.483704 -0.433960 0.680298 1445370611 0.338989 0.483704 -0.433960 0.680298 1445370611 0.338989 0.483704 -0.433960 0.680298 1445370611 0.338989 0.483704 -0.433960 0.680298 1445370611 0.338989 0.483704 -0.433960 0.680298 1445370611 0.327393 0.483398 -0.422791 0.693054 1445370611 0.327393 0.483398 -0.422791 0.693054 1445370611 0.327393 0.483398 -0.422791 0.693054 1445370611 0.327393 0.483398 -0.422791 0.693054 1445370611 0.327393 0.483398 -0.422791 0.693054 1445370611 0.327393 0.483398 -0.422791 0.693054 1445370611 0.324524 0.482056 -0.416992 0.698853 1445370611 0.324524 0.482056 -0.416992 0.698853 1445370611 0.324524 0.482056 -0.416992 0.698853 1445370611 0.324524 0.482056 -0.416992 0.698853 1445370611 0.324524 0.482056 -0.416992 0.698853 1445370611 0.314270 0.486389 -0.398621 0.711121 1445370611 0.314270 0.486389 -0.398621 0.711121 1445370611 0.314270 0.486389 -0.398621 0.711121 1445370611 0.314270 0.486389 -0.398621 0.711121 1445370611 0.314270 0.486389 -0.398621 0.711121 1445370611 0.314270 0.486389 -0.398621 0.711121 1445370611 0.297913 0.489136 -0.374207 0.729309 1445370611 0.297913 0.489136 -0.374207 0.729309 1445370611 0.297913 0.489136 -0.374207 0.729309 1445370611 0.297913 0.489136 -0.374207 0.729309 1445370611 0.297913 0.489136 -0.374207 0.729309 1445370611 0.297913 0.489136 -0.374207 0.729309 1445370611 0.281921 0.484192 -0.365967 0.742981 1445370611 0.281921 0.484192 -0.365967 0.742981 1445370611 0.281921 0.484192 -0.365967 0.742981 1445370611 0.281921 0.484192 -0.365967 0.742981 1445370611 0.281921 0.484192 -0.365967 0.742981 1445370611 0.281921 0.484192 -0.365967 0.742981 1445370611 0.272705 0.475952 -0.372925 0.748291 1445370611 0.272705 0.475952 -0.372925 0.748291 1445370611 0.272705 0.475952 -0.372925 0.748291 1445370611 0.272705 0.475952 -0.372925 0.748291 1445370611 0.272705 0.475952 -0.372925 0.748291 1445370611 0.274780 0.470154 -0.388733 0.743164 1445370611 0.274780 0.470154 -0.388733 0.743164 1445370611 0.274780 0.470154 -0.388733 0.743164 1445370611 0.274780 0.470154 -0.388733 0.743164 1445370611 0.274780 0.470154 -0.388733 0.743164 1445370611 0.274780 0.470154 -0.388733 0.743164 1445370611 0.280823 0.466003 -0.406677 0.733826 1445370611 0.280823 0.466003 -0.406677 0.733826 1445370611 0.280823 0.466003 -0.406677 0.733826 1445370611 0.280823 0.466003 -0.406677 0.733826 1445370611 0.280823 0.466003 -0.406677 0.733826 1445370611 0.293701 0.463440 -0.421875 0.721741 1445370611 0.293701 0.463440 -0.421875 0.721741 1445370611 0.293701 0.463440 -0.421875 0.721741 1445370611 0.293701 0.463440 -0.421875 0.721741 1445370611 0.293701 0.463440 -0.421875 0.721741 1445370611 0.293701 0.463440 -0.421875 0.721741 1445370611 0.328186 0.460938 -0.440979 0.696594 1445370611 0.328186 0.460938 -0.440979 0.696594 1445370611 0.328186 0.460938 -0.440979 0.696594 1445370611 0.328186 0.460938 -0.440979 0.696594 1445370611 0.328186 0.460938 -0.440979 0.696594 1445370611 0.328186 0.460938 -0.440979 0.696594 1445370611 0.377136 0.462463 -0.466309 0.653015 1445370611 0.377136 0.462463 -0.466309 0.653015 1445370611 0.377136 0.462463 -0.466309 0.653015 1445370611 0.377136 0.462463 -0.466309 0.653015 1445370611 0.377136 0.462463 -0.466309 0.653015 1445370611 0.377136 0.462463 -0.466309 0.653015 1445370611 0.404663 0.484070 -0.465088 0.620911 1445370611 0.404663 0.484070 -0.465088 0.620911 1445370611 0.404663 0.484070 -0.465088 0.620911 1445370611 0.404663 0.484070 -0.465088 0.620911 1445370611 0.404663 0.484070 -0.465088 0.620911 1445370611 0.402588 0.516296 -0.431335 0.620667 1445370611 0.402588 0.516296 -0.431335 0.620667 1445370611 0.402588 0.516296 -0.431335 0.620667 1445370611 0.402588 0.516296 -0.431335 0.620667 1445370612 0.402588 0.516296 -0.431335 0.620667 1445370612 0.402588 0.516296 -0.431335 0.620667 1445370612 0.383667 0.527344 -0.406921 0.639587 1445370612 0.383667 0.527344 -0.406921 0.639587 1445370612 0.383667 0.527344 -0.406921 0.639587 1445370612 0.383667 0.527344 -0.406921 0.639587 1445370612 0.383667 0.527344 -0.406921 0.639587 1445370612 0.383667 0.527344 -0.406921 0.639587 1445370612 0.383667 0.527344 -0.406921 0.639587 1445370612 0.354065 0.527710 -0.394775 0.663513 1445370612 0.354065 0.527710 -0.394775 0.663513 1445370612 0.354065 0.527710 -0.394775 0.663513 1445370612 0.354065 0.527710 -0.394775 0.663513 1445370612 0.354065 0.527710 -0.394775 0.663513 1445370612 0.354065 0.527710 -0.394775 0.663513 1445370612 0.324341 0.523865 -0.375732 0.692139 1445370612 0.324341 0.523865 -0.375732 0.692139 1445370612 0.324341 0.523865 -0.375732 0.692139 1445370612 0.324341 0.523865 -0.375732 0.692139 1445370612 0.324341 0.523865 -0.375732 0.692139 1445370612 0.324341 0.523865 -0.375732 0.692139 1445370612 0.306213 0.511536 -0.360901 0.717102 1445370612 0.306213 0.511536 -0.360901 0.717102 1445370612 0.306213 0.511536 -0.360901 0.717102 1445370612 0.306213 0.511536 -0.360901 0.717102 1445370612 0.306213 0.511536 -0.360901 0.717102 1445370612 0.306213 0.511536 -0.360901 0.717102 1445370612 0.296509 0.485962 -0.361267 0.738464 1445370612 0.296509 0.485962 -0.361267 0.738464 1445370612 0.296509 0.485962 -0.361267 0.738464 1445370612 0.296509 0.485962 -0.361267 0.738464 1445370612 0.296509 0.485962 -0.361267 0.738464 1445370612 0.296509 0.485962 -0.361267 0.738464 1445370612 0.296509 0.485962 -0.361267 0.738464 1445370612 0.284668 0.459656 -0.376099 0.752441 1445370612 0.284668 0.459656 -0.376099 0.752441 1445370612 0.284668 0.459656 -0.376099 0.752441 1445370612 0.284668 0.459656 -0.376099 0.752441 1445370612 0.284668 0.459656 -0.376099 0.752441 1445370612 0.279297 0.439453 -0.396179 0.756226 1445370612 0.279297 0.439453 -0.396179 0.756226 1445370612 0.279297 0.439453 -0.396179 0.756226 1445370612 0.279297 0.439453 -0.396179 0.756226 1445370612 0.279297 0.439453 -0.396179 0.756226 1445370612 0.279297 0.439453 -0.396179 0.756226 1445370612 0.278870 0.436707 -0.413025 0.748962 1445370612 0.278870 0.436707 -0.413025 0.748962 1445370612 0.278870 0.436707 -0.413025 0.748962 1445370612 0.278870 0.436707 -0.413025 0.748962 1445370612 0.278870 0.436707 -0.413025 0.748962 1445370612 0.278870 0.436707 -0.413025 0.748962 1445370612 0.278992 0.442383 -0.424377 0.739075 1445370612 0.278992 0.442383 -0.424377 0.739075 1445370612 0.278992 0.442383 -0.424377 0.739075 1445370612 0.278992 0.442383 -0.424377 0.739075 1445370612 0.278992 0.442383 -0.424377 0.739075 1445370612 0.278992 0.442383 -0.424377 0.739075 1445370612 0.281616 0.450378 -0.436401 0.726196 1445370612 0.281616 0.450378 -0.436401 0.726196 1445370612 0.281616 0.450378 -0.436401 0.726196 1445370612 0.281616 0.450378 -0.436401 0.726196 1445370612 0.281616 0.450378 -0.436401 0.726196 1445370612 0.281616 0.450378 -0.436401 0.726196 1445370612 0.295715 0.460205 -0.447083 0.707703 1445370612 0.295715 0.460205 -0.447083 0.707703 1445370612 0.295715 0.460205 -0.447083 0.707703 1445370612 0.295715 0.460205 -0.447083 0.707703 1445370612 0.295715 0.460205 -0.447083 0.707703 1445370612 0.316040 0.470886 -0.444946 0.693054 1445370612 0.316040 0.470886 -0.444946 0.693054 1445370612 0.316040 0.470886 -0.444946 0.693054 1445370612 0.316040 0.470886 -0.444946 0.693054 1445370612 0.316040 0.470886 -0.444946 0.693054 1445370612 0.316040 0.470886 -0.444946 0.693054 1445370612 0.316040 0.470886 -0.444946 0.693054 1445370612 0.358337 0.467834 -0.458801 0.664917 1445370612 0.358337 0.467834 -0.458801 0.664917 1445370612 0.358337 0.467834 -0.458801 0.664917 1445370612 0.358337 0.467834 -0.458801 0.664917 1445370612 0.358337 0.467834 -0.458801 0.664917 1445370612 0.358337 0.467834 -0.458801 0.664917 1445370612 0.406189 0.446289 -0.496033 0.624268 1445370612 0.406189 0.446289 -0.496033 0.624268 1445370612 0.406189 0.446289 -0.496033 0.624268 1445370612 0.406189 0.446289 -0.496033 0.624268 1445370612 0.406189 0.446289 -0.496033 0.624268 1445370612 0.406189 0.446289 -0.496033 0.624268 1445370612 0.421753 0.426270 -0.509277 0.617249 1445370612 0.421753 0.426270 -0.509277 0.617249 1445370612 0.421753 0.426270 -0.509277 0.617249 1445370612 0.421753 0.426270 -0.509277 0.617249 1445370612 0.421753 0.426270 -0.509277 0.617249 1445370612 0.421753 0.426270 -0.509277 0.617249 1445370612 0.398132 0.432373 -0.492859 0.641541 1445370612 0.398132 0.432373 -0.492859 0.641541 1445370612 0.398132 0.432373 -0.492859 0.641541 1445370612 0.398132 0.432373 -0.492859 0.641541 1445370612 0.398132 0.432373 -0.492859 0.641541 1445370612 0.398132 0.432373 -0.492859 0.641541 1445370612 0.366272 0.449158 -0.457031 0.674683 1445370612 0.366272 0.449158 -0.457031 0.674683 1445370612 0.366272 0.449158 -0.457031 0.674683 1445370612 0.366272 0.449158 -0.457031 0.674683 1445370612 0.366272 0.449158 -0.457031 0.674683 1445370612 0.366272 0.449158 -0.457031 0.674683 1445370612 0.345337 0.449402 -0.428406 0.703674 1445370612 0.345337 0.449402 -0.428406 0.703674 1445370612 0.345337 0.449402 -0.428406 0.703674 1445370612 0.345337 0.449402 -0.428406 0.703674 1445370612 0.345337 0.449402 -0.428406 0.703674 1445370612 0.345337 0.449402 -0.428406 0.703674 1445370613 0.333984 0.426086 -0.427307 0.723999 1445370613 0.333984 0.426086 -0.427307 0.723999 1445370613 0.333984 0.426086 -0.427307 0.723999 1445370613 0.333984 0.426086 -0.427307 0.723999 1445370613 0.333984 0.426086 -0.427307 0.723999 1445370613 0.325134 0.388672 -0.453491 0.733154 1445370613 0.325134 0.388672 -0.453491 0.733154 1445370613 0.325134 0.388672 -0.453491 0.733154 1445370613 0.325134 0.388672 -0.453491 0.733154 1445370613 0.325134 0.388672 -0.453491 0.733154 1445370613 0.325134 0.388672 -0.453491 0.733154 1445370613 0.305725 0.371338 -0.466003 0.742554 1445370613 0.305725 0.371338 -0.466003 0.742554 1445370613 0.305725 0.371338 -0.466003 0.742554 1445370613 0.305725 0.371338 -0.466003 0.742554 1445370613 0.305725 0.371338 -0.466003 0.742554 1445370613 0.305725 0.371338 -0.466003 0.742554 1445370613 0.293030 0.384338 -0.451477 0.750000 1445370613 0.293030 0.384338 -0.451477 0.750000 1445370613 0.293030 0.384338 -0.451477 0.750000 1445370613 0.293030 0.384338 -0.451477 0.750000 1445370613 0.293030 0.384338 -0.451477 0.750000 1445370613 0.293030 0.384338 -0.451477 0.750000 1445370613 0.290588 0.410095 -0.430786 0.749451 1445370613 0.290588 0.410095 -0.430786 0.749451 1445370613 0.290588 0.410095 -0.430786 0.749451 1445370613 0.290588 0.410095 -0.430786 0.749451 1445370613 0.290588 0.410095 -0.430786 0.749451 1445370613 0.290588 0.410095 -0.430786 0.749451 1445370613 0.298767 0.422485 -0.433960 0.737488 1445370613 0.298767 0.422485 -0.433960 0.737488 1445370613 0.298767 0.422485 -0.433960 0.737488 1445370613 0.298767 0.422485 -0.433960 0.737488 1445370613 0.298767 0.422485 -0.433960 0.737488 1445370613 0.298767 0.422485 -0.433960 0.737488 1445370613 0.317383 0.429810 -0.451843 0.714355 1445370613 0.317383 0.429810 -0.451843 0.714355 1445370613 0.317383 0.429810 -0.451843 0.714355 1445370613 0.317383 0.429810 -0.451843 0.714355 1445370613 0.317383 0.429810 -0.451843 0.714355 1445370613 0.317383 0.429810 -0.451843 0.714355 1445370613 0.349915 0.438110 -0.465881 0.684448 1445370613 0.349915 0.438110 -0.465881 0.684448 1445370613 0.349915 0.438110 -0.465881 0.684448 1445370613 0.349915 0.438110 -0.465881 0.684448 1445370613 0.349915 0.438110 -0.465881 0.684448 1445370613 0.349915 0.438110 -0.465881 0.684448 1445370613 0.349915 0.438110 -0.465881 0.684448 1445370613 0.394104 0.447815 -0.477417 0.645142 1445370613 0.394104 0.447815 -0.477417 0.645142 1445370613 0.394104 0.447815 -0.477417 0.645142 1445370613 0.394104 0.447815 -0.477417 0.645142 1445370613 0.394104 0.447815 -0.477417 0.645142 1445370613 0.430725 0.445007 -0.493958 0.610229 1445370613 0.430725 0.445007 -0.493958 0.610229 1445370613 0.430725 0.445007 -0.493958 0.610229 1445370613 0.430725 0.445007 -0.493958 0.610229 1445370613 0.430725 0.445007 -0.493958 0.610229 1445370613 0.430725 0.445007 -0.493958 0.610229 1445370613 0.443481 0.436707 -0.501221 0.601074 1445370613 0.443481 0.436707 -0.501221 0.601074 1445370613 0.443481 0.436707 -0.501221 0.601074 1445370613 0.443481 0.436707 -0.501221 0.601074 1445370613 0.443481 0.436707 -0.501221 0.601074 1445370613 0.443481 0.436707 -0.501221 0.601074 1445370613 0.427856 0.432434 -0.497498 0.618347 1445370613 0.427856 0.432434 -0.497498 0.618347 1445370613 0.427856 0.432434 -0.497498 0.618347 1445370613 0.427856 0.432434 -0.497498 0.618347 1445370613 0.427856 0.432434 -0.497498 0.618347 1445370613 0.394104 0.441833 -0.478210 0.648621 1445370613 0.394104 0.441833 -0.478210 0.648621 1445370613 0.394104 0.441833 -0.478210 0.648621 1445370613 0.394104 0.441833 -0.478210 0.648621 1445370613 0.394104 0.441833 -0.478210 0.648621 1445370613 0.394104 0.441833 -0.478210 0.648621 1445370613 0.394104 0.441833 -0.478210 0.648621 1445370613 0.362122 0.448792 -0.449585 0.682068 1445370613 0.362122 0.448792 -0.449585 0.682068 1445370613 0.362122 0.448792 -0.449585 0.682068 1445370613 0.362122 0.448792 -0.449585 0.682068 1445370613 0.362122 0.448792 -0.449585 0.682068 1445370613 0.362122 0.448792 -0.449585 0.682068 1445370613 0.330444 0.443909 -0.423401 0.717224 1445370613 0.330444 0.443909 -0.423401 0.717224 1445370613 0.330444 0.443909 -0.423401 0.717224 1445370613 0.330444 0.443909 -0.423401 0.717224 1445370613 0.330444 0.443909 -0.423401 0.717224 1445370613 0.330444 0.443909 -0.423401 0.717224 1445370613 0.299744 0.423035 -0.409729 0.750488 1445370613 0.299744 0.423035 -0.409729 0.750488 1445370613 0.299744 0.423035 -0.409729 0.750488 1445370613 0.299744 0.423035 -0.409729 0.750488 1445370613 0.299744 0.423035 -0.409729 0.750488 1445370613 0.299744 0.423035 -0.409729 0.750488 1445370613 0.268799 0.397522 -0.410645 0.775269 1445370613 0.268799 0.397522 -0.410645 0.775269 1445370613 0.268799 0.397522 -0.410645 0.775269 1445370613 0.268799 0.397522 -0.410645 0.775269 1445370613 0.268799 0.397522 -0.410645 0.775269 1445370613 0.268799 0.397522 -0.410645 0.775269 1445370613 0.268799 0.397522 -0.410645 0.775269 1445370613 0.260437 0.382813 -0.413452 0.783997 1445370613 0.260437 0.382813 -0.413452 0.783997 1445370613 0.260437 0.382813 -0.413452 0.783997 1445370613 0.260437 0.382813 -0.413452 0.783997 1445370613 0.260437 0.382813 -0.413452 0.783997 1445370613 0.260437 0.382813 -0.413452 0.783997 1445370613 0.263245 0.380798 -0.425537 0.777588 1445370614 0.263245 0.380798 -0.425537 0.777588 1445370614 0.263245 0.380798 -0.425537 0.777588 1445370614 0.263245 0.380798 -0.425537 0.777588 1445370614 0.263245 0.380798 -0.425537 0.777588 1445370614 0.263245 0.380798 -0.425537 0.777588 1445370614 0.266968 0.394287 -0.413635 0.776001 1445370614 0.266968 0.394287 -0.413635 0.776001 1445370614 0.266968 0.394287 -0.413635 0.776001 1445370614 0.266968 0.394287 -0.413635 0.776001 1445370614 0.266968 0.394287 -0.413635 0.776001 1445370614 0.266968 0.394287 -0.413635 0.776001 1445370614 0.287354 0.387573 -0.434631 0.760437 1445370614 0.287354 0.387573 -0.434631 0.760437 1445370614 0.287354 0.387573 -0.434631 0.760437 1445370614 0.287354 0.387573 -0.434631 0.760437 1445370614 0.287354 0.387573 -0.434631 0.760437 1445370614 0.287354 0.387573 -0.434631 0.760437 1445370614 0.317566 0.370483 -0.478882 0.729736 1445370614 0.317566 0.370483 -0.478882 0.729736 1445370614 0.317566 0.370483 -0.478882 0.729736 1445370614 0.317566 0.370483 -0.478882 0.729736 1445370614 0.317566 0.370483 -0.478882 0.729736 1445370614 0.317566 0.370483 -0.478882 0.729736 1445370614 0.317566 0.370483 -0.478882 0.729736 1445370614 0.361267 0.345215 -0.527649 0.686890 1445370614 0.361267 0.345215 -0.527649 0.686890 1445370614 0.361267 0.345215 -0.527649 0.686890 1445370614 0.361267 0.345215 -0.527649 0.686890 1445370614 0.361267 0.345215 -0.527649 0.686890 1445370614 0.361267 0.345215 -0.527649 0.686890 1445370614 0.429443 0.279785 -0.620605 0.593384 1445370614 0.429443 0.279785 -0.620605 0.593384 1445370614 0.429443 0.279785 -0.620605 0.593384 1445370614 0.429443 0.279785 -0.620605 0.593384 1445370614 0.429443 0.279785 -0.620605 0.593384 1445370614 0.429443 0.279785 -0.620605 0.593384 1445370614 0.472900 0.202148 -0.681335 0.520752 1445370614 0.472900 0.202148 -0.681335 0.520752 1445370614 0.472900 0.202148 -0.681335 0.520752 1445370614 0.472900 0.202148 -0.681335 0.520752 1445370614 0.472900 0.202148 -0.681335 0.520752 1445370614 0.468079 0.178833 -0.694275 0.516663 1445370614 0.468079 0.178833 -0.694275 0.516663 1445370614 0.468079 0.178833 -0.694275 0.516663 1445370614 0.468079 0.178833 -0.694275 0.516663 1445370614 0.468079 0.178833 -0.694275 0.516663 1445370614 0.468079 0.178833 -0.694275 0.516663 1445370614 0.426636 0.204651 -0.671631 0.570068 1445370614 0.426636 0.204651 -0.671631 0.570068 1445370614 0.426636 0.204651 -0.671631 0.570068 1445370614 0.426636 0.204651 -0.671631 0.570068 1445370614 0.426636 0.204651 -0.671631 0.570068 1445370614 0.426636 0.204651 -0.671631 0.570068 1445370614 0.426636 0.204651 -0.671631 0.570068 1445370614 0.387939 0.223022 -0.655762 0.608032 1445370614 0.387939 0.223022 -0.655762 0.608032 1445370614 0.387939 0.223022 -0.655762 0.608032 1445370614 0.387939 0.223022 -0.655762 0.608032 1445370614 0.387939 0.223022 -0.655762 0.608032 1445370614 0.387939 0.223022 -0.655762 0.608032 1445370614 0.358521 0.218445 -0.656555 0.626648 1445370614 0.358521 0.218445 -0.656555 0.626648 1445370614 0.358521 0.218445 -0.656555 0.626648 1445370614 0.358521 0.218445 -0.656555 0.626648 1445370614 0.358521 0.218445 -0.656555 0.626648 1445370614 0.358521 0.218445 -0.656555 0.626648 1445370614 0.329224 0.205139 -0.654114 0.649292 1445370614 0.329224 0.205139 -0.654114 0.649292 1445370614 0.329224 0.205139 -0.654114 0.649292 1445370614 0.329224 0.205139 -0.654114 0.649292 1445370614 0.329224 0.205139 -0.654114 0.649292 1445370614 0.329224 0.205139 -0.654114 0.649292 1445370614 0.292419 0.175781 -0.667236 0.662048 1445370614 0.292419 0.175781 -0.667236 0.662048 1445370614 0.292419 0.175781 -0.667236 0.662048 1445370614 0.292419 0.175781 -0.667236 0.662048 1445370614 0.292419 0.175781 -0.667236 0.662048 1445370614 0.292419 0.175781 -0.667236 0.662048 1445370614 0.292419 0.175781 -0.667236 0.662048 1445370614 0.252136 0.157349 -0.673157 0.677124 1445370614 0.252136 0.157349 -0.673157 0.677124 1445370614 0.252136 0.157349 -0.673157 0.677124 1445370614 0.252136 0.157349 -0.673157 0.677124 1445370614 0.252136 0.157349 -0.673157 0.677124 1445370614 0.252136 0.157349 -0.673157 0.677124 1445370614 0.228394 0.158752 -0.661926 0.696045 1445370614 0.228394 0.158752 -0.661926 0.696045 1445370614 0.228394 0.158752 -0.661926 0.696045 1445370614 0.228394 0.158752 -0.661926 0.696045 1445370614 0.228394 0.158752 -0.661926 0.696045 1445370614 0.228394 0.158752 -0.661926 0.696045 1445370614 0.228394 0.158752 -0.661926 0.696045 1445370614 0.214294 0.174011 -0.646484 0.711182 1445370614 0.214294 0.174011 -0.646484 0.711182 1445370614 0.214294 0.174011 -0.646484 0.711182 1445370614 0.214294 0.174011 -0.646484 0.711182 1445370614 0.214294 0.174011 -0.646484 0.711182 1445370614 0.214294 0.174011 -0.646484 0.711182 1445370614 0.202820 0.191650 -0.619751 0.733459 1445370614 0.202820 0.191650 -0.619751 0.733459 1445370614 0.202820 0.191650 -0.619751 0.733459 1445370614 0.202820 0.191650 -0.619751 0.733459 1445370614 0.202820 0.191650 -0.619751 0.733459 1445370614 0.202820 0.191650 -0.619751 0.733459 1445370614 0.210876 0.189575 -0.625061 0.727173 1445370614 0.210876 0.189575 -0.625061 0.727173 1445370614 0.210876 0.189575 -0.625061 0.727173 1445370614 0.210876 0.189575 -0.625061 0.727173 1445370614 0.210876 0.189575 -0.625061 0.727173 1445370614 0.210876 0.189575 -0.625061 0.727173 1445370614 0.210876 0.189575 -0.625061 0.727173 1445370614 0.241943 0.173584 -0.660645 0.689087 1445370615 0.241943 0.173584 -0.660645 0.689087 1445370615 0.241943 0.173584 -0.660645 0.689087 1445370615 0.241943 0.173584 -0.660645 0.689087 1445370615 0.241943 0.173584 -0.660645 0.689087 1445370615 0.241943 0.173584 -0.660645 0.689087 1445370615 0.291626 0.166138 -0.685730 0.645813 1445370615 0.291626 0.166138 -0.685730 0.645813 1445370615 0.291626 0.166138 -0.685730 0.645813 1445370615 0.291626 0.166138 -0.685730 0.645813 1445370615 0.291626 0.166138 -0.685730 0.645813 1445370615 0.291626 0.166138 -0.685730 0.645813 1445370615 0.291626 0.166138 -0.685730 0.645813 1445370615 0.337585 0.173096 -0.699707 0.605347 1445370615 0.337585 0.173096 -0.699707 0.605347 1445370615 0.337585 0.173096 -0.699707 0.605347 1445370615 0.337585 0.173096 -0.699707 0.605347 1445370615 0.337585 0.173096 -0.699707 0.605347 1445370615 0.337585 0.173096 -0.699707 0.605347 1445370615 0.358337 0.194641 -0.704651 0.580627 1445370615 0.358337 0.194641 -0.704651 0.580627 1445370615 0.358337 0.194641 -0.704651 0.580627 1445370615 0.358337 0.194641 -0.704651 0.580627 1445370615 0.358337 0.194641 -0.704651 0.580627 1445370615 0.331055 0.235596 -0.667297 0.624146 1445370615 0.331055 0.235596 -0.667297 0.624146 1445370615 0.331055 0.235596 -0.667297 0.624146 1445370615 0.331055 0.235596 -0.667297 0.624146 1445370615 0.331055 0.235596 -0.667297 0.624146 1445370615 0.331055 0.235596 -0.667297 0.624146 1445370615 0.278809 0.270508 -0.614685 0.686462 1445370615 0.278809 0.270508 -0.614685 0.686462 1445370615 0.278809 0.270508 -0.614685 0.686462 1445370615 0.278809 0.270508 -0.614685 0.686462 1445370615 0.278809 0.270508 -0.614685 0.686462 1445370615 0.278809 0.270508 -0.614685 0.686462 1445370615 0.240845 0.288940 -0.582275 0.720703 1445370615 0.240845 0.288940 -0.582275 0.720703 1445370615 0.240845 0.288940 -0.582275 0.720703 1445370615 0.240845 0.288940 -0.582275 0.720703 1445370615 0.240845 0.288940 -0.582275 0.720703 1445370615 0.240845 0.288940 -0.582275 0.720703 1445370615 0.217651 0.296936 -0.559631 0.742432 1445370615 0.217651 0.296936 -0.559631 0.742432 1445370615 0.217651 0.296936 -0.559631 0.742432 1445370615 0.217651 0.296936 -0.559631 0.742432 1445370615 0.217651 0.296936 -0.559631 0.742432 1445370615 0.199951 0.292175 -0.541382 0.762573 1445370615 0.199951 0.292175 -0.541382 0.762573 1445370615 0.199951 0.292175 -0.541382 0.762573 1445370615 0.199951 0.292175 -0.541382 0.762573 1445370615 0.199951 0.292175 -0.541382 0.762573 1445370615 0.199951 0.292175 -0.541382 0.762573 1445370615 0.189026 0.274414 -0.543152 0.770630 1445370615 0.189026 0.274414 -0.543152 0.770630 1445370615 0.189026 0.274414 -0.543152 0.770630 1445370615 0.189026 0.274414 -0.543152 0.770630 1445370615 0.189026 0.274414 -0.543152 0.770630 1445370615 0.189026 0.274414 -0.543152 0.770630 1445370615 0.186157 0.271912 -0.542908 0.772400 1445370615 0.186157 0.271912 -0.542908 0.772400 1445370615 0.186157 0.271912 -0.542908 0.772400 1445370615 0.186157 0.271912 -0.542908 0.772400 1445370615 0.186157 0.271912 -0.542908 0.772400 1445370615 0.186157 0.271912 -0.542908 0.772400 1445370615 0.194153 0.286255 -0.529968 0.774231 1445370615 0.194153 0.286255 -0.529968 0.774231 1445370615 0.194153 0.286255 -0.529968 0.774231 1445370615 0.194153 0.286255 -0.529968 0.774231 1445370615 0.194153 0.286255 -0.529968 0.774231 1445370615 0.194153 0.286255 -0.529968 0.774231 1445370615 0.208801 0.296509 -0.528259 0.767700 1445370615 0.208801 0.296509 -0.528259 0.767700 1445370615 0.208801 0.296509 -0.528259 0.767700 1445370615 0.208801 0.296509 -0.528259 0.767700 1445370615 0.208801 0.296509 -0.528259 0.767700 1445370615 0.208801 0.296509 -0.528259 0.767700 1445370615 0.208801 0.296509 -0.528259 0.767700 1445370615 0.234802 0.296387 -0.548157 0.745972 1445370615 0.234802 0.296387 -0.548157 0.745972 1445370615 0.234802 0.296387 -0.548157 0.745972 1445370615 0.234802 0.296387 -0.548157 0.745972 1445370615 0.234802 0.296387 -0.548157 0.745972 1445370615 0.234802 0.296387 -0.548157 0.745972 1445370615 0.274048 0.296997 -0.579651 0.707581 1445370615 0.274048 0.296997 -0.579651 0.707581 1445370615 0.274048 0.296997 -0.579651 0.707581 1445370615 0.274048 0.296997 -0.579651 0.707581 1445370615 0.274048 0.296997 -0.579651 0.707581 1445370615 0.314575 0.299805 -0.592651 0.678162 1445370615 0.314575 0.299805 -0.592651 0.678162 1445370615 0.314575 0.299805 -0.592651 0.678162 1445370615 0.314575 0.299805 -0.592651 0.678162 1445370615 0.314575 0.299805 -0.592651 0.678162 1445370615 0.314575 0.299805 -0.592651 0.678162 1445370615 0.347839 0.297546 -0.598389 0.657532 1445370615 0.347839 0.297546 -0.598389 0.657532 1445370615 0.347839 0.297546 -0.598389 0.657532 1445370615 0.347839 0.297546 -0.598389 0.657532 1445370615 0.347839 0.297546 -0.598389 0.657532 1445370615 0.347839 0.297546 -0.598389 0.657532 1445370615 0.366699 0.283630 -0.604004 0.648254 1445370615 0.366699 0.283630 -0.604004 0.648254 1445370615 0.366699 0.283630 -0.604004 0.648254 1445370615 0.366699 0.283630 -0.604004 0.648254 1445370615 0.366699 0.283630 -0.604004 0.648254 1445370615 0.366699 0.283630 -0.604004 0.648254 1445370615 0.366760 0.269409 -0.610901 0.647827 1445370615 0.366760 0.269409 -0.610901 0.647827 1445370616 0.366760 0.269409 -0.610901 0.647827 1445370616 0.366760 0.269409 -0.610901 0.647827 1445370616 0.366760 0.269409 -0.610901 0.647827 1445370616 0.366760 0.269409 -0.610901 0.647827 1445370616 0.338257 0.282776 -0.599365 0.668091 1445370616 0.338257 0.282776 -0.599365 0.668091 1445370616 0.338257 0.282776 -0.599365 0.668091 1445370616 0.338257 0.282776 -0.599365 0.668091 1445370616 0.338257 0.282776 -0.599365 0.668091 1445370616 0.338257 0.282776 -0.599365 0.668091 1445370616 0.338257 0.282776 -0.599365 0.668091 1445370616 0.304321 0.309998 -0.577148 0.691528 1445370616 0.304321 0.309998 -0.577148 0.691528 1445370616 0.304321 0.309998 -0.577148 0.691528 1445370616 0.304321 0.309998 -0.577148 0.691528 1445370616 0.304321 0.309998 -0.577148 0.691528 1445370616 0.270630 0.326111 -0.554749 0.715942 1445370616 0.270630 0.326111 -0.554749 0.715942 1445370616 0.270630 0.326111 -0.554749 0.715942 1445370616 0.270630 0.326111 -0.554749 0.715942 1445370616 0.270630 0.326111 -0.554749 0.715942 1445370616 0.270630 0.326111 -0.554749 0.715942 1445370616 0.227905 0.322327 -0.524597 0.754272 1445370616 0.227905 0.322327 -0.524597 0.754272 1445370616 0.227905 0.322327 -0.524597 0.754272 1445370616 0.227905 0.322327 -0.524597 0.754272 1445370616 0.227905 0.322327 -0.524597 0.754272 1445370616 0.199463 0.288269 -0.521057 0.778198 1445370616 0.199463 0.288269 -0.521057 0.778198 1445370616 0.199463 0.288269 -0.521057 0.778198 1445370616 0.199463 0.288269 -0.521057 0.778198 1445370616 0.199463 0.288269 -0.521057 0.778198 1445370616 
0.477295 0.427979 -0.588928 0.492065 1445370618 0.477295 0.427979 -0.588928 0.492065 1445370618 0.477295 0.427979 -0.588928 0.492065 1445370619 0.529541 0.350708 -0.635376 0.439148 1445370619 0.529541 0.350708 -0.635376 0.439148 1445370619 0.529541 0.350708 -0.635376 0.439148 1445370619 0.529541 0.350708 -0.635376 0.439148 1445370619 0.529541 0.350708 -0.635376 0.439148 1445370619 0.529541 0.350708 -0.635376 0.439148 1445370619 0.533325 0.213257 -0.741333 0.347168 1445370619 0.533325 0.213257 -0.741333 0.347168 1445370619 0.533325 0.213257 -0.741333 0.347168 1445370619 0.533325 0.213257 -0.741333 0.347168 1445370619 0.533325 0.213257 -0.741333 0.347168 1445370619 0.533325 0.213257 -0.741333 0.347168 1445370619 0.533325 0.213257 -0.741333 0.347168 1445370619 0.424011 0.110779 -0.847229 0.300293 1445370619 0.424011 0.110779 -0.847229 0.300293 1445370619 0.424011 0.110779 -0.847229 0.300293 1445370619 0.424011 0.110779 -0.847229 0.300293 1445370619 0.424011 0.110779 -0.847229 0.300293 1445370619 0.239380 0.053101 -0.928284 0.279602 1445370619 0.239380 0.053101 -0.928284 0.279602 1445370619 0.239380 0.053101 -0.928284 0.279602 1445370619 0.239380 0.053101 -0.928284 0.279602 1445370619 0.239380 0.053101 -0.928284 0.279602 1445370619 0.239380 0.053101 -0.928284 0.279602 1445370619 0.015747 0.042236 -0.957825 0.283875 1445370619 0.015747 0.042236 -0.957825 0.283875 1445370619 0.015747 0.042236 -0.957825 0.283875 1445370619 0.015747 0.042236 -0.957825 0.283875 1445370619 0.015747 0.042236 -0.957825 0.283875 1445370619 0.015747 0.042236 -0.957825 0.283875 1445370619 -0.235962 0.046082 -0.930847 0.275330 1445370619 -0.235962 0.046082 -0.930847 0.275330 1445370619 -0.235962 0.046082 -0.930847 0.275330 1445370619 -0.460815 0.046814 -0.847168 0.260437 1445370619 -0.460815 0.046814 -0.847168 0.260437 1445370619 -0.460815 0.046814 -0.847168 0.260437 1445370619 -0.460815 0.046814 -0.847168 0.260437 1445370619 -0.460815 0.046814 -0.847168 0.260437 1445370619 -0.460815 0.046814 -0.847168 0.260437 1445370619 -0.634766 0.043335 -0.721985 0.271912 1445370619 -0.634766 0.043335 -0.721985 0.271912 1445370619 -0.634766 0.043335 -0.721985 0.271912 1445370619 -0.634766 0.043335 -0.721985 0.271912 1445370619 -0.634766 0.043335 -0.721985 0.271912 1445370619 -0.634766 0.043335 -0.721985 0.271912 1445370619 -0.634766 0.043335 -0.721985 0.271912 1445370619 -0.699951 0.011780 -0.626221 0.343384 1445370619 -0.699951 0.011780 -0.626221 0.343384 1445370619 -0.699951 0.011780 -0.626221 0.343384 1445370619 -0.699951 0.011780 -0.626221 0.343384 1445370619 -0.699951 0.011780 -0.626221 0.343384 1445370619 -0.699951 0.011780 -0.626221 0.343384 1445370619 -0.645691 0.028809 -0.614441 0.452515 1445370619 -0.645691 0.028809 -0.614441 0.452515 1445370619 -0.645691 0.028809 -0.614441 0.452515 1445370619 -0.645691 0.028809 -0.614441 0.452515 1445370619 -0.645691 0.028809 -0.614441 0.452515 1445370619 -0.645691 0.028809 -0.614441 0.452515 1445370619 -0.645691 0.028809 -0.614441 0.452515 1445370619 -0.501282 0.037598 -0.561462 0.657349 1445370619 -0.501282 0.037598 -0.561462 0.657349 1445370619 -0.501282 0.037598 -0.561462 0.657349 1445370619 -0.501282 0.037598 -0.561462 0.657349 1445370619 -0.501282 0.037598 -0.561462 0.657349 1445370619 -0.501282 0.037598 -0.561462 0.657349 1445370619 -0.308716 0.165771 -0.449036 0.821899 1445370619 -0.308716 0.165771 -0.449036 0.821899 1445370619 -0.308716 0.165771 -0.449036 0.821899 1445370619 -0.308716 0.165771 -0.449036 0.821899 1445370619 -0.308716 0.165771 -0.449036 0.821899 1445370619 -0.308716 0.165771 -0.449036 0.821899 1445370619 -0.121033 0.324402 -0.367798 0.863037 1445370619 -0.121033 0.324402 -0.367798 0.863037 1445370619 -0.121033 0.324402 -0.367798 0.863037 1445370619 -0.121033 0.324402 -0.367798 0.863037 1445370619 -0.121033 0.324402 -0.367798 0.863037 1445370619 -0.121033 0.324402 -0.367798 0.863037 1445370619 -0.121033 0.324402 -0.367798 0.863037 1445370619 0.081970 0.438110 -0.427673 0.786377 1445370619 0.081970 0.438110 -0.427673 0.786377 1445370619 0.081970 0.438110 -0.427673 0.786377 1445370619 0.081970 0.438110 -0.427673 0.786377 1445370619 0.081970 0.438110 -0.427673 0.786377 1445370619 0.081970 0.438110 -0.427673 0.786377 1445370619 0.081970 0.438110 -0.427673 0.786377 1445370619 0.309143 0.383118 -0.600708 0.629883 1445370619 0.309143 0.383118 -0.600708 0.629883 1445370619 0.309143 0.383118 -0.600708 0.629883 1445370619 0.309143 0.383118 -0.600708 0.629883 1445370619 0.309143 0.383118 -0.600708 0.629883 1445370619 0.309143 0.383118 -0.600708 0.629883 1445370619 0.470276 0.230591 -0.745361 0.412415 1445370619 0.470276 0.230591 -0.745361 0.412415 1445370619 0.470276 0.230591 -0.745361 0.412415 1445370619 0.470276 0.230591 -0.745361 0.412415 1445370619 0.470276 0.230591 -0.745361 0.412415 1445370619 0.470276 0.230591 -0.745361 0.412415 1445370619 0.470276 0.230591 -0.745361 0.412415 1445370619 0.493347 0.127747 -0.814270 0.277954 1445370619 0.493347 0.127747 -0.814270 0.277954 1445370619 0.493347 0.127747 -0.814270 0.277954 1445370619 0.493347 0.127747 -0.814270 0.277954 1445370619 0.493347 0.127747 -0.814270 0.277954 1445370619 0.493347 0.127747 -0.814270 0.277954 1445370619 0.493347 0.127747 -0.814270 0.277954 1445370619 0.366394 0.132446 -0.875244 0.286682 1445370619 0.366394 0.132446 -0.875244 0.286682 1445370619 0.366394 0.132446 -0.875244 0.286682 1445370619 0.366394 0.132446 -0.875244 0.286682 1445370619 0.366394 0.132446 -0.875244 0.286682 1445370619 0.366394 0.132446 -0.875244 0.286682 1445370619 0.366394 0.132446 -0.875244 0.286682 1445370620 0.163635 0.130920 -0.925537 0.315430 1445370620 0.163635 0.130920 -0.925537 0.315430 1445370620 0.163635 0.130920 -0.925537 0.315430 1445370620 0.163635 0.130920 -0.925537 0.315430 1445370620 0.163635 0.130920 -0.925537 0.315430 1445370620 0.163635 0.130920 -0.925537 0.315430 1445370620 -0.068420 0.112488 -0.926086 0.353699 1445370620 -0.068420 0.112488 -0.926086 0.353699 1445370620 -0.068420 0.112488 -0.926086 0.353699 1445370620 -0.068420 0.112488 -0.926086 0.353699 1445370620 -0.068420 0.112488 -0.926086 0.353699 1445370620 -0.068420 0.112488 -0.926086 0.353699 1445370620 -0.280457 0.106689 -0.894409 0.331787 1445370620 -0.280457 0.106689 -0.894409 0.331787 1445370620 -0.280457 0.106689 -0.894409 0.331787 1445370620 -0.280457 0.106689 -0.894409 0.331787 1445370620 -0.280457 0.106689 -0.894409 0.331787 1445370620 -0.280457 0.106689 -0.894409 0.331787 1445370620 -0.482361 0.111877 -0.808167 0.318970 1445370620 -0.482361 0.111877 -0.808167 0.318970 1445370620 -0.482361 0.111877 -0.808167 0.318970 1445370620 -0.482361 0.111877 -0.808167 0.318970 1445370620 -0.482361 0.111877 -0.808167 0.318970 1445370620 -0.482361 0.111877 -0.808167 0.318970 1445370620 -0.631897 0.112061 -0.694519 0.325378 1445370620 -0.631897 0.112061 -0.694519 0.325378 1445370620 -0.631897 0.112061 -0.694519 0.325378 1445370620 -0.631897 0.112061 -0.694519 0.325378 1445370620 -0.631897 0.112061 -0.694519 0.325378 1445370620 -0.631897 0.112061 -0.694519 0.325378 1445370620 -0.702881 0.083313 -0.615051 0.347595 1445370620 -0.702881 0.083313 -0.615051 0.347595 1445370620 -0.702881 0.083313 -0.615051 0.347595 1445370620 -0.702881 0.083313 -0.615051 0.347595 1445370620 -0.702881 0.083313 -0.615051 0.347595 1445370620 -0.702881 0.083313 -0.615051 0.347595 1445370620 -0.702881 0.083313 -0.615051 0.347595 1445370620 -0.668274 0.114319 -0.622498 0.391052 1445370620 -0.668274 0.114319 -0.622498 0.391052 1445370620 -0.668274 0.114319 -0.622498 0.391052 1445370620 -0.668274 0.114319 -0.622498 0.391052 1445370620 -0.668274 0.114319 -0.622498 0.391052 1445370620 -0.668274 0.114319 -0.622498 0.391052 1445370620 -0.570374 0.156799 -0.610779 0.526306 1445370620 -0.570374 0.156799 -0.610779 0.526306 1445370620 -0.570374 0.156799 -0.610779 0.526306 1445370620 -0.570374 0.156799 -0.610779 0.526306 1445370620 -0.570374 0.156799 -0.610779 0.526306 1445370620 -0.570374 0.156799 -0.610779 0.526306 1445370620 -0.407166 0.266846 -0.567261 0.664246 1445370620 -0.407166 0.266846 -0.567261 0.664246 1445370620 -0.407166 0.266846 -0.567261 0.664246 1445370620 -0.407166 0.266846 -0.567261 0.664246 1445370620 -0.407166 0.266846 -0.567261 0.664246 1445370620 -0.407166 0.266846 -0.567261 0.664246 1445370620 -0.407166 0.266846 -0.567261 0.664246 1445370620 -0.208984 0.366699 -0.510376 0.749207 1445370620 -0.208984 0.366699 -0.510376 0.749207 1445370620 -0.208984 0.366699 -0.510376 0.749207 1445370620 -0.208984 0.366699 -0.510376 0.749207 1445370620 -0.208984 0.366699 -0.510376 0.749207 1445370620 -0.019470 0.437622 -0.487122 0.755493 1445370620 -0.019470 0.437622 -0.487122 0.755493 1445370620 -0.019470 0.437622 -0.487122 0.755493 1445370620 -0.019470 0.437622 -0.487122 0.755493 1445370620 -0.019470 0.437622 -0.487122 0.755493 1445370620 -0.019470 0.437622 -0.487122 0.755493 1445370620 0.128052 0.472534 -0.453979 0.744446 1445370620 0.128052 0.472534 -0.453979 0.744446 1445370620 0.128052 0.472534 -0.453979 0.744446 1445370620 0.128052 0.472534 -0.453979 0.744446 1445370620 0.128052 0.472534 -0.453979 0.744446 1445370620 0.128052 0.472534 -0.453979 0.744446 1445370620 0.128052 0.472534 -0.453979 0.744446 1445370620 0.381531 0.401062 -0.625549 0.549744 1445370620 0.381531 0.401062 -0.625549 0.549744 1445370620 0.381531 0.401062 -0.625549 0.549744 1445370620 0.381531 0.401062 -0.625549 0.549744 1445370620 0.381531 0.401062 -0.625549 0.549744 1445370620 0.381531 0.401062 -0.625549 0.549744 1445370620 0.500549 0.264771 -0.742615 0.357544 1445370620 0.500549 0.264771 -0.742615 0.357544 1445370620 0.500549 0.264771 -0.742615 0.357544 1445370620 0.500549 0.264771 -0.742615 0.357544 1445370620 0.500549 0.264771 -0.742615 0.357544 1445370620 0.500549 0.264771 -0.742615 0.357544 1445370620 0.500549 0.264771 -0.742615 0.357544 1445370620 0.403381 0.221191 -0.832458 0.308838 1445370620 0.403381 0.221191 -0.832458 0.308838 1445370620 0.403381 0.221191 -0.832458 0.308838 1445370620 0.403381 0.221191 -0.832458 0.308838 1445370620 0.403381 0.221191 -0.832458 0.308838 1445370620 0.403381 0.221191 -0.832458 0.308838 1445370620 0.222351 0.191956 -0.902344 0.315369 1445370620 0.222351 0.191956 -0.902344 0.315369 1445370620 0.222351 0.191956 -0.902344 0.315369 1445370620 0.222351 0.191956 -0.902344 0.315369 1445370620 0.222351 0.191956 -0.902344 0.315369 1445370620 0.222351 0.191956 -0.902344 0.315369 1445370620 0.222351 0.191956 -0.902344 0.315369 1445370620 0.021790 0.151428 -0.941650 0.299866 1445370620 0.021790 0.151428 -0.941650 0.299866 1445370620 0.021790 0.151428 -0.941650 0.299866 1445370620 0.021790 0.151428 -0.941650 0.299866 1445370620 0.021790 0.151428 -0.941650 0.299866 1445370620 0.021790 0.151428 -0.941650 0.299866 1445370620 -0.200500 0.140259 -0.926086 0.287354 1445370620 -0.200500 0.140259 -0.926086 0.287354 1445370620 -0.200500 0.140259 -0.926086 0.287354 1445370620 -0.200500 0.140259 -0.926086 0.287354 1445370620 -0.200500 0.140259 -0.926086 0.287354 1445370620 -0.200500 0.140259 -0.926086 0.287354 1445370620 -0.408081 0.135681 -0.861755 0.269165 1445370620 -0.408081 0.135681 -0.861755 0.269165 1445370620 -0.408081 0.135681 -0.861755 0.269165 1445370621 -0.408081 0.135681 -0.861755 0.269165 1445370621 -0.408081 0.135681 -0.861755 0.269165 1445370621 -0.408081 0.135681 -0.861755 0.269165 1445370621 -0.408081 0.135681 -0.861755 0.269165 1445370621 -0.576477 0.133972 -0.754883 0.282654 1445370621 -0.576477 0.133972 -0.754883 0.282654 1445370621 -0.576477 0.133972 -0.754883 0.282654 1445370621 -0.576477 0.133972 -0.754883 0.282654 1445370621 -0.576477 0.133972 -0.754883 0.282654 1445370621 -0.576477 0.133972 -0.754883 0.282654 1445370621 -0.667297 0.092102 -0.638306 0.372620 1445370621 -0.667297 0.092102 -0.638306 0.372620 1445370621 -0.667297 0.092102 -0.638306 0.372620 1445370621 -0.667297 0.092102 -0.638306 0.372620 1445370621 -0.667297 0.092102 -0.638306 0.372620 1445370621 -0.667297 0.092102 -0.638306 0.372620 1445370621 -0.667297 0.092102 -0.638306 0.372620 1445370621 -0.633301 0.079102 -0.591064 0.493286 1445370621 -0.633301 0.079102 -0.591064 0.493286 1445370621 -0.633301 0.079102 -0.591064 0.493286 1445370621 -0.633301 0.079102 -0.591064 0.493286 1445370621 -0.633301 0.079102 -0.591064 0.493286 1445370621 -0.633301 0.079102 -0.591064 0.493286 1445370621 -0.541199 0.084839 -0.511292 0.662231 1445370621 -0.541199 0.084839 -0.511292 0.662231 1445370621 -0.541199 0.084839 -0.511292 0.662231 1445370621 -0.541199 0.084839 -0.511292 0.662231 1445370621 -0.541199 0.084839 -0.511292 0.662231 1445370621 -0.541199 0.084839 -0.511292 0.662231 1445370621 -0.428772 0.163208 -0.373230 0.806335 1445370621 -0.428772 0.163208 -0.373230 0.806335 1445370621 -0.428772 0.163208 -0.373230 0.806335 1445370621 -0.428772 0.163208 -0.373230 0.806335 1445370621 -0.428772 0.163208 -0.373230 0.806335 1445370621 -0.428772 0.163208 -0.373230 0.806335 1445370621 -0.428772 0.163208 -0.373230 0.806335 1445370621 -0.270142 0.321838 -0.285950 0.861206 1445370621 -0.270142 0.321838 -0.285950 0.861206 1445370621 -0.270142 0.321838 -0.285950 0.861206 1445370621 -0.270142 0.321838 -0.285950 0.861206 1445370621 -0.270142 0.321838 -0.285950 0.861206 1445370621 -0.270142 0.321838 -0.285950 0.861206 1445370621 -0.007935 0.461182 -0.342224 0.818604 1445370621 -0.007935 0.461182 -0.342224 0.818604 1445370621 -0.007935 0.461182 -0.342224 0.818604 1445370621 -0.007935 0.461182 -0.342224 0.818604 1445370621 -0.007935 0.461182 -0.342224 0.818604 1445370621 -0.007935 0.461182 -0.342224 0.818604 1445370621 0.279175 0.459045 -0.479797 0.693604 1445370621 0.279175 0.459045 -0.479797 0.693604 1445370621 0.279175 0.459045 -0.479797 0.693604 1445370621 0.279175 0.459045 -0.479797 0.693604 1445370621 0.279175 0.459045 -0.479797 0.693604 1445370621 0.279175 0.459045 -0.479797 0.693604 1445370621 0.279175 0.459045 -0.479797 0.693604 1445370621 0.521240 0.272583 -0.653198 0.476807 1445370621 0.521240 0.272583 -0.653198 0.476807 1445370621 0.521240 0.272583 -0.653198 0.476807 1445370621 0.521240 0.272583 -0.653198 0.476807 1445370621 0.521240 0.272583 -0.653198 0.476807 1445370621 0.521240 0.272583 -0.653198 0.476807 1445370621 0.566772 0.112244 -0.746399 0.330200 1445370621 0.566772 0.112244 -0.746399 0.330200 1445370621 0.566772 0.112244 -0.746399 0.330200 1445370621 0.566772 0.112244 -0.746399 0.330200 1445370621 0.566772 0.112244 -0.746399 0.330200 1445370621 0.566772 0.112244 -0.746399 0.330200 1445370621 0.566772 0.112244 -0.746399 0.330200 1445370621 0.448792 0.127136 -0.824341 0.320862 1445370621 0.448792 0.127136 -0.824341 0.320862 1445370621 0.448792 0.127136 -0.824341 0.320862 1445370621 0.448792 0.127136 -0.824341 0.320862 1445370621 0.448792 0.127136 -0.824341 0.320862 1445370621 0.448792 0.127136 -0.824341 0.320862 1445370621 0.262085 0.132080 -0.900269 0.321533 1445370621 0.262085 0.132080 -0.900269 0.321533 1445370621 0.262085 0.132080 -0.900269 0.321533 1445370621 0.262085 0.132080 -0.900269 0.321533 1445370621 0.262085 0.132080 -0.900269 0.321533 1445370621 0.262085 0.132080 -0.900269 0.321533 1445370621 0.044128 0.135132 -0.939453 0.311829 1445370621 0.044128 0.135132 -0.939453 0.311829 1445370621 0.044128 0.135132 -0.939453 0.311829 1445370621 0.044128 0.135132 -0.939453 0.311829 1445370621 0.044128 0.135132 -0.939453 0.311829 1445370621 0.044128 0.135132 -0.939453 0.311829 1445370621 -0.186523 0.155273 -0.927124 0.285645 1445370621 -0.186523 0.155273 -0.927124 0.285645 1445370621 -0.186523 0.155273 -0.927124 0.285645 1445370621 -0.186523 0.155273 -0.927124 0.285645 1445370621 -0.186523 0.155273 -0.927124 0.285645 1445370621 -0.186523 0.155273 -0.927124 0.285645 1445370621 -0.385132 0.180054 -0.864868 0.267029 1445370621 -0.385132 0.180054 -0.864868 0.267029 1445370621 -0.385132 0.180054 -0.864868 0.267029 1445370621 -0.385132 0.180054 -0.864868 0.267029 1445370621 -0.385132 0.180054 -0.864868 0.267029 1445370621 -0.385132 0.180054 -0.864868 0.267029 1445370621 -0.385132 0.180054 -0.864868 0.267029 1445370621 -0.532837 0.188538 -0.771240 0.292908 1445370621 -0.532837 0.188538 -0.771240 0.292908 1445370621 -0.532837 0.188538 -0.771240 0.292908 1445370621 -0.532837 0.188538 -0.771240 0.292908 1445370621 -0.532837 0.188538 -0.771240 0.292908 1445370621 -0.532837 0.188538 -0.771240 0.292908 1445370621 -0.532837 0.188538 -0.771240 0.292908 1445370621 -0.603516 0.188477 -0.700317 0.331482 1445370621 -0.603516 0.188477 -0.700317 0.331482 1445370621 -0.603516 0.188477 -0.700317 0.331482 1445370621 -0.603516 0.188477 -0.700317 0.331482 1445370621 -0.603516 0.188477 -0.700317 0.331482 1445370621 -0.603516 0.188477 -0.700317 0.331482 1445370621 -0.594666 0.186096 -0.667725 0.407288 1445370621 -0.594666 0.186096 -0.667725 0.407288 1445370621 -0.594666 0.186096 -0.667725 0.407288 1445370622 -0.594666 0.186096 -0.667725 0.407288 1445370622 -0.594666 0.186096 -0.667725 0.407288 1445370622 -0.594666 0.186096 -0.667725 0.407288 1445370622 -0.531921 0.201294 -0.623413 0.536560 1445370622 -0.531921 0.201294 -0.623413 0.536560 1445370622 -0.531921 0.201294 -0.623413 0.536560 1445370622 -0.531921 0.201294 -0.623413 0.536560 1445370622 -0.531921 0.201294 -0.623413 0.536560 1445370622 -0.531921 0.201294 -0.623413 0.536560 1445370622 -0.531921 0.201294 -0.623413 0.536560 1445370622 -0.439575 0.240601 -0.471436 0.725708 1445370622 -0.439575 0.240601 -0.471436 0.725708 1445370622 -0.439575 0.240601 -0.471436 0.725708 1445370622 -0.439575 0.240601 -0.471436 0.725708 1445370622 -0.439575 0.240601 -0.471436 0.725708 1445370622 -0.439575 0.240601 -0.471436 0.725708 1445370622 -0.284058 0.360107 -0.309387 0.833008 1445370622 -0.284058 0.360107 -0.309387 0.833008 1445370622 -0.284058 0.360107 -0.309387 0.833008 1445370622 -0.284058 0.360107 -0.309387 0.833008 1445370622 -0.284058 0.360107 -0.309387 0.833008 1445370622 -0.284058 0.360107 -0.309387 0.833008 1445370622 -0.107605 0.480164 -0.276306 0.825500 1445370622 -0.107605 0.480164 -0.276306 0.825500 1445370622 -0.107605 0.480164 -0.276306 0.825500 1445370622 -0.107605 0.480164 -0.276306 0.825500 1445370622 -0.107605 0.480164 -0.276306 0.825500 1445370622 -0.107605 0.480164 -0.276306 0.825500 1445370622 0.101501 0.531128 -0.300964 0.785461 1445370622 0.101501 0.531128 -0.300964 0.785461 1445370622 0.101501 0.531128 -0.300964 0.785461 1445370622 0.101501 0.531128 -0.300964 0.785461 1445370622 0.101501 0.531128 -0.300964 0.785461 1445370622 0.101501 0.531128 -0.300964 0.785461 1445370622 0.101501 0.531128 -0.300964 0.785461 1445370622 0.363892 0.416382 -0.506165 0.661743 1445370622 0.363892 0.416382 -0.506165 0.661743 1445370622 0.363892 0.416382 -0.506165 0.661743 1445370622 0.363892 0.416382 -0.506165 0.661743 1445370622 0.363892 0.416382 -0.506165 0.661743 1445370622 0.363892 0.416382 -0.506165 0.661743 1445370622 0.363892 0.416382 -0.506165 0.661743 1445370622 0.548096 0.162537 -0.688721 0.445923 1445370622 0.548096 0.162537 -0.688721 0.445923 1445370622 0.548096 0.162537 -0.688721 0.445923 1445370622 0.548096 0.162537 -0.688721 0.445923 1445370622 0.548096 0.162537 -0.688721 0.445923 1445370622 0.548096 0.162537 -0.688721 0.445923 1445370622 0.534607 0.063782 -0.771973 0.337830 1445370622 0.534607 0.063782 -0.771973 0.337830 1445370622 0.534607 0.063782 -0.771973 0.337830 1445370622 0.534607 0.063782 -0.771973 0.337830 1445370622 0.534607 0.063782 -0.771973 0.337830 1445370622 0.534607 0.063782 -0.771973 0.337830 1445370622 0.409546 0.127747 -0.832947 0.349487 1445370622 0.409546 0.127747 -0.832947 0.349487 1445370622 0.409546 0.127747 -0.832947 0.349487 1445370622 0.409546 0.127747 -0.832947 0.349487 1445370622 0.409546 0.127747 -0.832947 0.349487 1445370622 0.409546 0.127747 -0.832947 0.349487 1445370622 0.409546 0.127747 -0.832947 0.349487 1445370622 0.225830 0.163391 -0.896790 0.343628 1445370622 0.225830 0.163391 -0.896790 0.343628 1445370622 0.225830 0.163391 -0.896790 0.343628 1445370622 0.225830 0.163391 -0.896790 0.343628 1445370622 0.225830 0.163391 -0.896790 0.343628 1445370622 0.225830 0.163391 -0.896790 0.343628 1445370622 0.010315 0.189209 -0.919983 0.343140 1445370622 0.010315 0.189209 -0.919983 0.343140 1445370622 0.010315 0.189209 -0.919983 0.343140 1445370622 0.010315 0.189209 -0.919983 0.343140 1445370622 0.010315 0.189209 -0.919983 0.343140 1445370622 0.010315 0.189209 -0.919983 0.343140 1445370622 0.010315 0.189209 -0.919983 0.343140 1445370622 -0.198669 0.212952 -0.894836 0.338379 1445370622 -0.198669 0.212952 -0.894836 0.338379 1445370622 -0.198669 0.212952 -0.894836 0.338379 1445370622 -0.198669 0.212952 -0.894836 0.338379 1445370622 -0.198669 0.212952 -0.894836 0.338379 1445370622 -0.374512 0.216309 -0.842834 0.320313 1445370622 -0.374512 0.216309 -0.842834 0.320313 1445370622 -0.374512 0.216309 -0.842834 0.320313 1445370622 -0.374512 0.216309 -0.842834 0.320313 1445370622 -0.374512 0.216309 -0.842834 0.320313 1445370622 -0.374512 0.216309 -0.842834 0.320313 1445370622 -0.374512 0.216309 -0.842834 0.320313 1445370622 -0.514954 0.214172 -0.760864 0.331787 1445370622 -0.514954 0.214172 -0.760864 0.331787 1445370622 -0.514954 0.214172 -0.760864 0.331787 1445370622 -0.514954 0.214172 -0.760864 0.331787 1445370622 -0.514954 0.214172 -0.760864 0.331787 1445370622 -0.514954 0.214172 -0.760864 0.331787 1445370622 -0.577148 0.206726 -0.694458 0.376709 1445370622 -0.577148 0.206726 -0.694458 0.376709 1445370622 -0.577148 0.206726 -0.694458 0.376709 1445370622 -0.577148 0.206726 -0.694458 0.376709 1445370622 -0.577148 0.206726 -0.694458 0.376709 1445370622 -0.577148 0.206726 -0.694458 0.376709 1445370622 -0.577148 0.206726 -0.694458 0.376709 1445370622 -0.533752 0.215149 -0.663635 0.477905 1445370622 -0.533752 0.215149 -0.663635 0.477905 1445370622 -0.533752 0.215149 -0.663635 0.477905 1445370622 -0.533752 0.215149 -0.663635 0.477905 1445370622 -0.533752 0.215149 -0.663635 0.477905 1445370622 -0.533752 0.215149 -0.663635 0.477905 1445370622 -0.446167 0.225586 -0.559448 0.661133 1445370622 -0.446167 0.225586 -0.559448 0.661133 1445370622 -0.446167 0.225586 -0.559448 0.661133 1445370622 -0.446167 0.225586 -0.559448 0.661133 1445370622 -0.446167 0.225586 -0.559448 0.661133 1445370622 -0.446167 0.225586 -0.559448 0.661133 1445370622 -0.344849 0.285095 -0.362854 0.817383 1445370622 -0.344849 0.285095 -0.362854 0.817383 1445370622 -0.344849 0.285095 -0.362854 0.817383 1445370622 -0.344849 0.285095 -0.362854 0.817383 1445370623 -0.344849 0.285095 -0.362854 0.817383 1445370623 -0.344849 0.285095 -0.362854 0.817383 1445370623 -0.344849 0.285095 -0.362854 0.817383 1445370623 -0.223267 0.423523 -0.130798 0.868103 1445370623 -0.223267 0.423523 -0.130798 0.868103 1445370623 -0.223267 0.423523 -0.130798 0.868103 1445370623 -0.223267 0.423523 -0.130798 0.868103 1445370623 -0.223267 0.423523 -0.130798 0.868103 1445370623 -0.223267 0.423523 -0.130798 0.868103 1445370623 -0.098633 0.563721 -0.002380 0.820007 1445370623 -0.098633 0.563721 -0.002380 0.820007 1445370623 -0.098633 0.563721 -0.002380 0.820007 1445370623 -0.098633 0.563721 -0.002380 0.820007 1445370623 -0.098633 0.563721 -0.002380 0.820007 1445370623 -0.098633 0.563721 -0.002380 0.820007 1445370623 0.115479 0.643982 -0.087891 0.751099 1445370623 0.115479 0.643982 -0.087891 0.751099 1445370623 0.115479 0.643982 -0.087891 0.751099 1445370623 0.115479 0.643982 -0.087891 0.751099 1445370623 0.115479 0.643982 -0.087891 0.751099 1445370623 0.115479 0.643982 -0.087891 0.751099 1445370623 0.340088 0.563049 -0.290344 0.694946 1445370623 0.340088 0.563049 -0.290344 0.694946 1445370623 0.340088 0.563049 -0.290344 0.694946 1445370623 0.340088 0.563049 -0.290344 0.694946 1445370623 0.340088 0.563049 -0.290344 0.694946 1445370623 0.340088 0.563049 -0.290344 0.694946 1445370623 0.340088 0.563049 -0.290344 0.694946 1445370623 0.483276 0.409851 -0.491699 0.597168 1445370623 0.483276 0.409851 -0.491699 0.597168 1445370623 0.483276 0.409851 -0.491699 0.597168 1445370623 0.483276 0.409851 -0.491699 0.597168 1445370623 0.483276 0.409851 -0.491699 0.597168 1445370623 0.483276 0.409851 -0.491699 0.597168 1445370623 0.483643 0.290100 -0.660095 0.496094 1445370623 0.483643 0.290100 -0.660095 0.496094 1445370623 0.483643 0.290100 -0.660095 0.496094 1445370623 0.483643 0.290100 -0.660095 0.496094 1445370623 0.483643 0.290100 -0.660095 0.496094 1445370623 0.483643 0.290100 -0.660095 0.496094 1445370623 0.369446 0.240356 -0.776611 0.450195 1445370623 0.369446 0.240356 -0.776611 0.450195 1445370623 0.369446 0.240356 -0.776611 0.450195 1445370623 0.369446 0.240356 -0.776611 0.450195 1445370623 0.369446 0.240356 -0.776611 0.450195 1445370623 0.369446 0.240356 -0.776611 0.450195 1445370623 0.369446 0.240356 -0.776611 0.450195 1445370623 0.193115 0.199646 -0.871399 0.404358 1445370623 0.193115 0.199646 -0.871399 0.404358 1445370623 0.193115 0.199646 -0.871399 0.404358 1445370623 0.193115 0.199646 -0.871399 0.404358 1445370623 0.193115 0.199646 -0.871399 0.404358 1445370623 0.193115 0.199646 -0.871399 0.404358 1445370623 -0.006531 0.176208 -0.911743 0.370972 1445370623 -0.006531 0.176208 -0.911743 0.370972 1445370623 -0.006531 0.176208 -0.911743 0.370972 1445370623 -0.006531 0.176208 -0.911743 0.370972 1445370623 -0.006531 0.176208 -0.911743 0.370972 1445370623 -0.006531 0.176208 -0.911743 0.370972 1445370623 -0.006531 0.176208 -0.911743 0.370972 1445370623 -0.213013 0.166931 -0.908691 0.317871 1445370623 -0.213013 0.166931 -0.908691 0.317871 1445370623 -0.213013 0.166931 -0.908691 0.317871 1445370623 -0.213013 0.166931 -0.908691 0.317871 1445370623 -0.213013 0.166931 -0.908691 0.317871 1445370623 -0.213013 0.166931 -0.908691 0.317871 1445370623 -0.213013 0.166931 -0.908691 0.317871 1445370623 -0.414490 0.161438 -0.857361 0.259033 1445370623 -0.414490 0.161438 -0.857361 0.259033 1445370623 -0.414490 0.161438 -0.857361 0.259033 1445370623 -0.414490 0.161438 -0.857361 0.259033 1445370623 -0.414490 0.161438 -0.857361 0.259033 1445370623 -0.414490 0.161438 -0.857361 0.259033 1445370623 -0.584900 0.148254 -0.743103 0.289368 1445370623 -0.584900 0.148254 -0.743103 0.289368 1445370623 -0.584900 0.148254 -0.743103 0.289368 1445370623 -0.584900 0.148254 -0.743103 0.289368 1445370623 -0.584900 0.148254 -0.743103 0.289368 1445370623 -0.584900 0.148254 -0.743103 0.289368 1445370623 -0.584900 0.148254 -0.743103 0.289368 1445370623 -0.635254 0.121277 -0.671082 0.362549 1445370623 -0.635254 0.121277 -0.671082 0.362549 1445370623 -0.635254 0.121277 -0.671082 0.362549 1445370623 -0.635254 0.121277 -0.671082 0.362549 1445370623 -0.635254 0.121277 -0.671082 0.362549 1445370623 -0.635254 0.121277 -0.671082 0.362549 1445370623 -0.635254 0.121277 -0.671082 0.362549 1445370623 -0.569153 0.139771 -0.649292 0.484741 1445370623 -0.569153 0.139771 -0.649292 0.484741 1445370623 -0.569153 0.139771 -0.649292 0.484741 1445370623 -0.569153 0.139771 -0.649292 0.484741 1445370623 -0.569153 0.139771 -0.649292 0.484741 1445370623 -0.569153 0.139771 -0.649292 0.484741 1445370623 -0.463196 0.241394 -0.598145 0.607788 1445370623 -0.463196 0.241394 -0.598145 0.607788 1445370623 -0.463196 0.241394 -0.598145 0.607788 1445370623 -0.463196 0.241394 -0.598145 0.607788 1445370623 -0.463196 0.241394 -0.598145 0.607788 1445370623 -0.463196 0.241394 -0.598145 0.607788 1445370623 -0.358459 0.319031 -0.342896 0.807556 1445370623 -0.358459 0.319031 -0.342896 0.807556 1445370623 -0.358459 0.319031 -0.342896 0.807556 1445370623 -0.358459 0.319031 -0.342896 0.807556 1445370623 -0.358459 0.319031 -0.342896 0.807556 1445370623 -0.358459 0.319031 -0.342896 0.807556 1445370623 -0.212585 0.495728 -0.085999 0.837585 1445370623 -0.212585 0.495728 -0.085999 0.837585 1445370623 -0.212585 0.495728 -0.085999 0.837585 1445370623 -0.212585 0.495728 -0.085999 0.837585 1445370623 -0.212585 0.495728 -0.085999 0.837585 1445370623 -0.212585 0.495728 -0.085999 0.837585 1445370623 -0.212585 0.495728 -0.085999 0.837585 1445370623 -0.045837 0.605530 -0.045288 0.793152 1445370623 -0.045837 0.605530 -0.045288 0.793152 1445370623 -0.045837 0.605530 -0.045288 0.793152 1445370623 -0.045837 0.605530 -0.045288 0.793152 1445370623 -0.045837 0.605530 -0.045288 0.793152 1445370624 -0.045837 0.605530 -0.045288 0.793152 1445370624 0.158081 0.619141 -0.108337 0.761536 1445370624 0.158081 0.619141 -0.108337 0.761536 1445370624 0.158081 0.619141 -0.108337 0.761536 1445370624 0.158081 0.619141 -0.108337 0.761536 1445370624 0.158081 0.619141 -0.108337 0.761536 1445370624 0.413086 0.505859 -0.286499 0.700928 1445370624 0.413086 0.505859 -0.286499 0.700928 1445370624 0.413086 0.505859 -0.286499 0.700928 1445370624 0.413086 0.505859 -0.286499 0.700928 1445370624 0.413086 0.505859 -0.286499 0.700928 1445370624 0.413086 0.505859 -0.286499 0.700928 1445370624 0.413086 0.505859 -0.286499 0.700928 1445370624 0.587341 0.231812 -0.550659 0.545898 1445370624 0.587341 0.231812 -0.550659 0.545898 1445370624 0.587341 0.231812 -0.550659 0.545898 1445370624 0.587341 0.231812 -0.550659 0.545898 1445370624 0.587341 0.231812 -0.550659 0.545898 1445370624 0.587341 0.231812 -0.550659 0.545898 1445370624 0.571289 0.077393 -0.710754 0.403015 1445370624 0.571289 0.077393 -0.710754 0.403015 1445370624 0.571289 0.077393 -0.710754 0.403015 1445370624 0.571289 0.077393 -0.710754 0.403015 1445370624 0.571289 0.077393 -0.710754 0.403015 1445370624 0.571289 0.077393 -0.710754 0.403015 1445370624 0.571289 0.077393 -0.710754 0.403015 1445370624 0.456299 0.115845 -0.804565 0.361938 1445370624 0.456299 0.115845 -0.804565 0.361938 1445370624 0.456299 0.115845 -0.804565 0.361938 1445370624 0.456299 0.115845 -0.804565 0.361938 1445370624 0.456299 0.115845 -0.804565 0.361938 1445370624 0.456299 0.115845 -0.804565 0.361938 1445370624 
0.276550 0.410156 -0.518494 0.697449 1445370626 0.271606 0.405945 -0.514709 0.704590 1445370626 0.271606 0.405945 -0.514709 0.704590 1445370626 0.271606 0.405945 -0.514709 0.704590 1445370626 0.271606 0.405945 -0.514709 0.704590 1445370626 0.271606 0.405945 -0.514709 0.704590 1445370626 0.271606 0.405945 -0.514709 0.704590 1445370626 0.264465 0.405090 -0.508423 0.712341 1445370626 0.264465 0.405090 -0.508423 0.712341 1445370626 0.264465 0.405090 -0.508423 0.712341 1445370626 0.264465 0.405090 -0.508423 0.712341 1445370626 0.264465 0.405090 -0.508423 0.712341 1445370626 0.264465 0.405090 -0.508423 0.712341 1445370626 0.261902 0.408997 -0.489197 0.724426 1445370626 0.261902 0.408997 -0.489197 0.724426 1445370626 0.261902 0.408997 -0.489197 0.724426 1445370626 0.261902 0.408997 -0.489197 0.724426 1445370626 0.261902 0.408997 -0.489197 0.724426 1445370626 0.261902 0.408997 -0.489197 0.724426 1445370626 0.262695 0.420410 -0.457642 0.738098 1445370626 0.262695 0.420410 -0.457642 0.738098 1445370626 0.262695 0.420410 -0.457642 0.738098 1445370626 0.262695 0.420410 -0.457642 0.738098 1445370626 0.262695 0.420410 -0.457642 0.738098 1445370626 0.262695 0.420410 -0.457642 0.738098 1445370626 0.262695 0.420410 -0.457642 0.738098 1445370626 0.253174 0.435059 -0.419922 0.755127 1445370626 0.253174 0.435059 -0.419922 0.755127 1445370626 0.253174 0.435059 -0.419922 0.755127 1445370626 0.253174 0.435059 -0.419922 0.755127 1445370626 0.253174 0.435059 -0.419922 0.755127 1445370626 0.253174 0.435059 -0.419922 0.755127 1445370626 0.253174 0.435059 -0.419922 0.755127 1445370626 0.227234 0.452698 -0.378845 0.774475 1445370626 0.227234 0.452698 -0.378845 0.774475 1445370626 0.227234 0.452698 -0.378845 0.774475 1445370626 0.227234 0.452698 -0.378845 0.774475 1445370626 0.227234 0.452698 -0.378845 0.774475 1445370626 0.196716 0.467957 -0.336609 0.793091 1445370626 0.196716 0.467957 -0.336609 0.793091 1445370627 0.196716 0.467957 -0.336609 0.793091 1445370627 0.196716 0.467957 -0.336609 0.793091 1445370627 0.196716 0.467957 -0.336609 0.793091 1445370627 0.196716 0.467957 -0.336609 0.793091 1445370627 0.182983 0.473389 -0.313110 0.802734 1445370627 0.182983 0.473389 -0.313110 0.802734 1445370627 0.182983 0.473389 -0.313110 0.802734 1445370627 0.182983 0.473389 -0.313110 0.802734 1445370627 0.182983 0.473389 -0.313110 0.802734 1445370627 0.191284 0.468811 -0.317688 0.801636 1445370627 0.191284 0.468811 -0.317688 0.801636 1445370627 0.191284 0.468811 -0.317688 0.801636 1445370627 0.191284 0.468811 -0.317688 0.801636 1445370627 0.191284 0.468811 -0.317688 0.801636 1445370627 0.191284 0.468811 -0.317688 0.801636 1445370627 0.220032 0.455444 -0.357361 0.785095 1445370627 0.220032 0.455444 -0.357361 0.785095 1445370627 0.220032 0.455444 -0.357361 0.785095 1445370627 0.220032 0.455444 -0.357361 0.785095 1445370627 0.220032 0.455444 -0.357361 0.785095 1445370627 0.220032 0.455444 -0.357361 0.785095 1445370627 0.220032 0.455444 -0.357361 0.785095 1445370627 0.259888 0.432007 -0.420227 0.754456 1445370627 0.259888 0.432007 -0.420227 0.754456 1445370627 0.259888 0.432007 -0.420227 0.754456 1445370627 0.259888 0.432007 -0.420227 0.754456 1445370627 0.259888 0.432007 -0.420227 0.754456 1445370627 0.300781 0.403687 -0.478333 0.719543 1445370627 0.300781 0.403687 -0.478333 0.719543 1445370627 0.300781 0.403687 -0.478333 0.719543 1445370627 0.300781 0.403687 -0.478333 0.719543 1445370627 0.300781 0.403687 -0.478333 0.719543 1445370627 0.300781 0.403687 -0.478333 0.719543 1445370627 0.346802 0.371826 -0.527466 0.680603 1445370627 0.346802 0.371826 -0.527466 0.680603 1445370627 0.346802 0.371826 -0.527466 0.680603 1445370627 0.346802 0.371826 -0.527466 0.680603 1445370627 0.346802 0.371826 -0.527466 0.680603 1445370627 0.346802 0.371826 -0.527466 0.680603 1445370627 0.378235 0.355957 -0.550781 0.653320 1445370627 0.378235 0.355957 -0.550781 0.653320 1445370627 0.378235 0.355957 -0.550781 0.653320 1445370627 0.378235 0.355957 -0.550781 0.653320 1445370627 0.378235 0.355957 -0.550781 0.653320 1445370627 0.378235 0.355957 -0.550781 0.653320 1445370627 0.381958 0.362488 -0.545166 0.652283 1445370627 0.381958 0.362488 -0.545166 0.652283 1445370627 0.381958 0.362488 -0.545166 0.652283 1445370627 0.381958 0.362488 -0.545166 0.652283 1445370627 0.381958 0.362488 -0.545166 0.652283 1445370627 0.347961 0.381836 -0.513306 0.685242 1445370627 0.347961 0.381836 -0.513306 0.685242 1445370627 0.347961 0.381836 -0.513306 0.685242 1445370627 0.347961 0.381836 -0.513306 0.685242 1445370627 0.347961 0.381836 -0.513306 0.685242 1445370627 0.347961 0.381836 -0.513306 0.685242 1445370627 0.347961 0.381836 -0.513306 0.685242 1445370627 0.304932 0.393738 -0.473450 0.726501 1445370627 0.304932 0.393738 -0.473450 0.726501 1445370627 0.304932 0.393738 -0.473450 0.726501 1445370627 0.304932 0.393738 -0.473450 0.726501 1445370627 0.304932 0.393738 -0.473450 0.726501 1445370627 0.304932 0.393738 -0.473450 0.726501 1445370627 0.273132 0.388123 -0.446106 0.758728 1445370627 0.273132 0.388123 -0.446106 0.758728 1445370627 0.273132 0.388123 -0.446106 0.758728 1445370627 0.273132 0.388123 -0.446106 0.758728 1445370627 0.273132 0.388123 -0.446106 0.758728 1445370627 0.273132 0.388123 -0.446106 0.758728 1445370627 0.251831 0.369324 -0.438477 0.779663 1445370627 0.251831 0.369324 -0.438477 0.779663 1445370627 0.251831 0.369324 -0.438477 0.779663 1445370627 0.251831 0.369324 -0.438477 0.779663 1445370627 0.251831 0.369324 -0.438477 0.779663 1445370627 0.251831 0.369324 -0.438477 0.779663 1445370627 0.236755 0.340454 -0.448425 0.791748 1445370627 0.236755 0.340454 -0.448425 0.791748 1445370627 0.236755 0.340454 -0.448425 0.791748 1445370627 0.236755 0.340454 -0.448425 0.791748 1445370627 0.236755 0.340454 -0.448425 0.791748 1445370627 0.236755 0.340454 -0.448425 0.791748 1445370627 0.236755 0.340454 -0.448425 0.791748 1445370627 0.221558 0.310669 -0.465393 0.798584 1445370627 0.221558 0.310669 -0.465393 0.798584 1445370627 0.221558 0.310669 -0.465393 0.798584 1445370627 0.221558 0.310669 -0.465393 0.798584 1445370627 0.221558 0.310669 -0.465393 0.798584 1445370627 0.203491 0.291382 -0.467957 0.809143 1445370627 0.203491 0.291382 -0.467957 0.809143 1445370627 0.203491 0.291382 -0.467957 0.809143 1445370627 0.203491 0.291382 -0.467957 0.809143 1445370627 0.203491 0.291382 -0.467957 0.809143 1445370627 0.180481 0.287903 -0.446228 0.827881 1445370627 0.180481 0.287903 -0.446228 0.827881 1445370627 0.180481 0.287903 -0.446228 0.827881 1445370627 0.180481 0.287903 -0.446228 0.827881 1445370627 0.180481 0.287903 -0.446228 0.827881 1445370627 0.180481 0.287903 -0.446228 0.827881 1445370627 0.161377 0.299377 -0.420837 0.840942 1445370627 0.161377 0.299377 -0.420837 0.840942 1445370627 0.161377 0.299377 -0.420837 0.840942 1445370627 0.161377 0.299377 -0.420837 0.840942 1445370627 0.161377 0.299377 -0.420837 0.840942 1445370627 0.161377 0.299377 -0.420837 0.840942 1445370627 0.161926 0.319092 -0.412354 0.837769 1445370627 0.161926 0.319092 -0.412354 0.837769 1445370628 0.161926 0.319092 -0.412354 0.837769 1445370628 0.161926 0.319092 -0.412354 0.837769 1445370628 0.161926 0.319092 -0.412354 0.837769 1445370628 0.161926 0.319092 -0.412354 0.837769 1445370628 0.182312 0.337341 -0.424194 0.820313 1445370628 0.182312 0.337341 -0.424194 0.820313 1445370628 0.182312 0.337341 -0.424194 0.820313 1445370628 0.182312 0.337341 -0.424194 0.820313 1445370628 0.182312 0.337341 -0.424194 0.820313 1445370628 0.182312 0.337341 -0.424194 0.820313 1445370628 0.226563 0.349365 -0.457520 0.785645 1445370628 0.226563 0.349365 -0.457520 0.785645 1445370628 0.226563 0.349365 -0.457520 0.785645 1445370628 0.226563 0.349365 -0.457520 0.785645 1445370628 0.226563 0.349365 -0.457520 0.785645 1445370628 0.226563 0.349365 -0.457520 0.785645 1445370628 0.281189 0.356873 -0.489380 0.744324 1445370628 0.281189 0.356873 -0.489380 0.744324 1445370628 0.281189 0.356873 -0.489380 0.744324 1445370628 0.281189 0.356873 -0.489380 0.744324 1445370628 0.281189 0.356873 -0.489380 0.744324 1445370628 0.328125 0.355103 -0.516479 0.706726 1445370628 0.328125 0.355103 -0.516479 0.706726 1445370628 0.328125 0.355103 -0.516479 0.706726 1445370628 0.328125 0.355103 -0.516479 0.706726 1445370628 0.328125 0.355103 -0.516479 0.706726 1445370628 0.328125 0.355103 -0.516479 0.706726 1445370628 0.347107 0.351257 -0.529968 0.689392 1445370628 0.347107 0.351257 -0.529968 0.689392 1445370628 0.347107 0.351257 -0.529968 0.689392 1445370628 0.347107 0.351257 -0.529968 0.689392 1445370628 0.347107 0.351257 -0.529968 0.689392 1445370628 0.333252 0.356140 -0.522644 0.699219 1445370628 0.333252 0.356140 -0.522644 0.699219 1445370628 0.333252 0.356140 -0.522644 0.699219 1445370628 0.333252 0.356140 -0.522644 0.699219 1445370628 0.333252 0.356140 -0.522644 0.699219 1445370628 0.333252 0.356140 -0.522644 0.699219 1445370628 0.333252 0.356140 -0.522644 0.699219 1445370628 0.299072 0.363037 -0.501404 0.726135 1445370628 0.299072 0.363037 -0.501404 0.726135 1445370628 0.299072 0.363037 -0.501404 0.726135 1445370628 0.299072 0.363037 -0.501404 0.726135 1445370628 0.299072 0.363037 -0.501404 0.726135 1445370628 0.299072 0.363037 -0.501404 0.726135 1445370628 0.265320 0.365356 -0.483521 0.749817 1445370628 0.265320 0.365356 -0.483521 0.749817 1445370628 0.265320 0.365356 -0.483521 0.749817 1445370628 0.265320 0.365356 -0.483521 0.749817 1445370628 0.265320 0.365356 -0.483521 0.749817 1445370628 0.265320 0.365356 -0.483521 0.749817 1445370628 0.234009 0.364807 -0.469238 0.769348 1445370628 0.234009 0.364807 -0.469238 0.769348 1445370628 0.234009 0.364807 -0.469238 0.769348 1445370628 0.234009 0.364807 -0.469238 0.769348 1445370628 0.234009 0.364807 -0.469238 0.769348 1445370628 0.234009 0.364807 -0.469238 0.769348 1445370628 0.199585 0.360535 -0.451050 0.791626 1445370628 0.199585 0.360535 -0.451050 0.791626 1445370628 0.199585 0.360535 -0.451050 0.791626 1445370628 0.199585 0.360535 -0.451050 0.791626 1445370628 0.199585 0.360535 -0.451050 0.791626 1445370628 0.199585 0.360535 -0.451050 0.791626 1445370628 0.168213 0.343994 -0.442200 0.811035 1445370628 0.168213 0.343994 -0.442200 0.811035 1445370628 0.168213 0.343994 -0.442200 0.811035 1445370628 0.168213 0.343994 -0.442200 0.811035 1445370628 0.168213 0.343994 -0.442200 0.811035 1445370628 0.168213 0.343994 -0.442200 0.811035 1445370628 0.168213 0.343994 -0.442200 0.811035 1445370628 0.143921 0.324158 -0.448120 0.820557 1445370628 0.143921 0.324158 -0.448120 0.820557 1445370628 0.143921 0.324158 -0.448120 0.820557 1445370628 0.143921 0.324158 -0.448120 0.820557 1445370628 0.143921 0.324158 -0.448120 0.820557 1445370628 0.143921 0.324158 -0.448120 0.820557 1445370628 0.131104 0.319031 -0.444397 0.826721 1445370628 0.131104 0.319031 -0.444397 0.826721 1445370628 0.131104 0.319031 -0.444397 0.826721 1445370628 0.131104 0.319031 -0.444397 0.826721 1445370628 0.131104 0.319031 -0.444397 0.826721 1445370628 0.131104 0.319031 -0.444397 0.826721 1445370628 0.127869 0.334412 -0.426270 0.830688 1445370628 0.127869 0.334412 -0.426270 0.830688 1445370628 0.127869 0.334412 -0.426270 0.830688 1445370628 0.127869 0.334412 -0.426270 0.830688 1445370628 0.127869 0.334412 -0.426270 0.830688 1445370628 0.127869 0.334412 -0.426270 0.830688 1445370628 0.134399 0.368835 -0.401550 0.827393 1445370628 0.134399 0.368835 -0.401550 0.827393 1445370628 0.134399 0.368835 -0.401550 0.827393 1445370628 0.134399 0.368835 -0.401550 0.827393 1445370628 0.134399 0.368835 -0.401550 0.827393 1445370628 0.134399 0.368835 -0.401550 0.827393 1445370628 0.158386 0.400696 -0.387939 0.814758 1445370628 0.158386 0.400696 -0.387939 0.814758 1445370628 0.158386 0.400696 -0.387939 0.814758 1445370628 0.158386 0.400696 -0.387939 0.814758 1445370628 0.158386 0.400696 -0.387939 0.814758 1445370628 0.158386 0.400696 -0.387939 0.814758 1445370628 0.200745 0.419678 -0.399414 0.789917 1445370628 0.200745 0.419678 -0.399414 0.789917 1445370628 0.200745 0.419678 -0.399414 0.789917 1445370628 0.200745 0.419678 -0.399414 0.789917 1445370628 0.200745 0.419678 -0.399414 0.789917 1445370628 0.200745 0.419678 -0.399414 0.789917 1445370628 0.252563 0.427490 -0.422852 0.757996 1445370628 0.252563 0.427490 -0.422852 0.757996 1445370628 0.252563 0.427490 -0.422852 0.757996 1445370628 0.252563 0.427490 -0.422852 0.757996 1445370629 0.252563 0.427490 -0.422852 0.757996 1445370629 0.252563 0.427490 -0.422852 0.757996 1445370629 0.302307 0.426575 -0.442017 0.728821 1445370629 0.302307 0.426575 -0.442017 0.728821 1445370629 0.302307 0.426575 -0.442017 0.728821 1445370629 0.302307 0.426575 -0.442017 0.728821 1445370629 0.302307 0.426575 -0.442017 0.728821 1445370629 0.302307 0.426575 -0.442017 0.728821 1445370629 0.341370 0.417236 -0.463501 0.703186 1445370629 0.341370 0.417236 -0.463501 0.703186 1445370629 0.341370 0.417236 -0.463501 0.703186 1445370629 0.341370 0.417236 -0.463501 0.703186 1445370629 0.341370 0.417236 -0.463501 0.703186 1445370629 0.341370 0.417236 -0.463501 0.703186 1445370629 0.351868 0.411072 -0.475342 0.693726 1445370629 0.351868 0.411072 -0.475342 0.693726 1445370629 0.351868 0.411072 -0.475342 0.693726 1445370629 0.351868 0.411072 -0.475342 0.693726 1445370629 0.351868 0.411072 -0.475342 0.693726 1445370629 0.351868 0.411072 -0.475342 0.693726 1445370629 0.330078 0.411926 -0.466919 0.709473 1445370629 0.330078 0.411926 -0.466919 0.709473 1445370629 0.330078 0.411926 -0.466919 0.709473 1445370629 0.330078 0.411926 -0.466919 0.709473 1445370629 0.330078 0.411926 -0.466919 0.709473 1445370629 0.287537 0.411621 -0.443298 0.742493 1445370629 0.287537 0.411621 -0.443298 0.742493 1445370629 0.287537 0.411621 -0.443298 0.742493 1445370629 0.287537 0.411621 -0.443298 0.742493 1445370629 0.287537 0.411621 -0.443298 0.742493 1445370629 0.287537 0.411621 -0.443298 0.742493 1445370629 0.287537 0.411621 -0.443298 0.742493 1445370629 0.254761 0.399536 -0.431458 0.767578 1445370629 0.254761 0.399536 -0.431458 0.767578 1445370629 0.254761 0.399536 -0.431458 0.767578 1445370629 0.254761 0.399536 -0.431458 0.767578 1445370629 0.254761 0.399536 -0.431458 0.767578 1445370629 0.254761 0.399536 -0.431458 0.767578 1445370629 0.229675 0.381958 -0.430359 0.784912 1445370629 0.229675 0.381958 -0.430359 0.784912 1445370629 0.229675 0.381958 -0.430359 0.784912 1445370629 0.229675 0.381958 -0.430359 0.784912 1445370629 0.229675 0.381958 -0.430359 0.784912 1445370629 0.229675 0.381958 -0.430359 0.784912 1445370629 0.199707 0.363892 -0.425537 0.804077 1445370629 0.199707 0.363892 -0.425537 0.804077 1445370629 0.199707 0.363892 -0.425537 0.804077 1445370629 0.199707 0.363892 -0.425537 0.804077 1445370629 0.199707 0.363892 -0.425537 0.804077 1445370629 0.199707 0.363892 -0.425537 0.804077 1445370629 0.170288 0.337830 -0.429016 0.820251 1445370629 0.170288 0.337830 -0.429016 0.820251 1445370629 0.170288 0.337830 -0.429016 0.820251 1445370629 0.170288 0.337830 -0.429016 0.820251 1445370629 0.170288 0.337830 -0.429016 0.820251 1445370629 0.143555 0.313110 -0.435852 0.831421 1445370629 0.143555 0.313110 -0.435852 0.831421 1445370629 0.143555 0.313110 -0.435852 0.831421 1445370629 0.143555 0.313110 -0.435852 0.831421 1445370629 0.143555 0.313110 -0.435852 0.831421 1445370629 0.143555 0.313110 -0.435852 0.831421 1445370629 0.143555 0.313110 -0.435852 0.831421 1445370629 0.133789 0.313232 -0.432434 0.834839 1445370629 0.133789 0.313232 -0.432434 0.834839 1445370629 0.133789 0.313232 -0.432434 0.834839 1445370629 0.133789 0.313232 -0.432434 0.834839 1445370629 0.133789 0.313232 -0.432434 0.834839 1445370629 0.146240 0.344421 -0.430237 0.821472 1445370629 0.146240 0.344421 -0.430237 0.821472 1445370629 0.146240 0.344421 -0.430237 0.821472 1445370629 0.146240 0.344421 -0.430237 0.821472 1445370629 0.146240 0.344421 -0.430237 0.821472 1445370629 0.146240 0.344421 -0.430237 0.821472 1445370629 0.153809 0.401733 -0.397522 0.810425 1445370629 0.153809 0.401733 -0.397522 0.810425 1445370629 0.153809 0.401733 -0.397522 0.810425 1445370629 0.153809 0.401733 -0.397522 0.810425 1445370629 0.153809 0.401733 -0.397522 0.810425 1445370629 0.153809 0.401733 -0.397522 0.810425 1445370629 0.174866 0.454956 -0.373779 0.789124 1445370629 0.174866 0.454956 -0.373779 0.789124 1445370629 0.174866 0.454956 -0.373779 0.789124 1445370629 0.174866 0.454956 -0.373779 0.789124 1445370629 0.174866 0.454956 -0.373779 0.789124 1445370629 0.174866 0.454956 -0.373779 0.789124 1445370629 0.174866 0.454956 -0.373779 0.789124 1445370629 0.218445 0.487000 -0.383423 0.753662 1445370629 0.218445 0.487000 -0.383423 0.753662 1445370629 0.218445 0.487000 -0.383423 0.753662 1445370629 0.218445 0.487000 -0.383423 0.753662 1445370629 0.218445 0.487000 -0.383423 0.753662 1445370629 0.218445 0.487000 -0.383423 0.753662 1445370629 0.282227 0.500610 -0.411499 0.707336 1445370629 0.282227 0.500610 -0.411499 0.707336 1445370629 0.282227 0.500610 -0.411499 0.707336 1445370629 0.282227 0.500610 -0.411499 0.707336 1445370629 0.282227 0.500610 -0.411499 0.707336 1445370629 0.282227 0.500610 -0.411499 0.707336 1445370629 0.339478 0.501343 -0.429077 0.670227 1445370629 0.339478 0.501343 -0.429077 0.670227 1445370629 0.339478 0.501343 -0.429077 0.670227 1445370629 0.339478 0.501343 -0.429077 0.670227 1445370629 0.339478 0.501343 -0.429077 0.670227 1445370629 0.339478 0.501343 -0.429077 0.670227 1445370629 0.378662 0.491760 -0.440002 0.648926 1445370629 0.378662 0.491760 -0.440002 0.648926 1445370629 0.378662 0.491760 -0.440002 0.648926 1445370629 0.378662 0.491760 -0.440002 0.648926 1445370629 0.378662 0.491760 -0.440002 0.648926 1445370630 0.378662 0.491760 -0.440002 0.648926 1445370630 0.387573 0.475708 -0.452759 0.646851 1445370630 0.387573 0.475708 -0.452759 0.646851 1445370630 0.387573 0.475708 -0.452759 0.646851 1445370630 0.387573 0.475708 -0.452759 0.646851 1445370630 0.387573 0.475708 -0.452759 0.646851 1445370630 0.387573 0.475708 -0.452759 0.646851 1445370630 0.371826 0.461548 -0.453308 0.665710 1445370630 0.371826 0.461548 -0.453308 0.665710 1445370630 0.371826 0.461548 -0.453308 0.665710 1445370630 0.371826 0.461548 -0.453308 0.665710 1445370630 0.371826 0.461548 -0.453308 0.665710 1445370630 0.341858 0.449585 -0.445374 0.694641 1445370630 0.341858 0.449585 -0.445374 0.694641 1445370630 0.341858 0.449585 -0.445374 0.694641 1445370630 0.341858 0.449585 -0.445374 0.694641 1445370630 0.341858 0.449585 -0.445374 0.694641 1445370630 0.341858 0.449585 -0.445374 0.694641 1445370630 0.317688 0.433105 -0.442688 0.717957 1445370630 0.317688 0.433105 -0.442688 0.717957 1445370630 0.317688 0.433105 -0.442688 0.717957 1445370630 0.317688 0.433105 -0.442688 0.717957 1445370630 0.317688 0.433105 -0.442688 0.717957 1445370630 0.317688 0.433105 -0.442688 0.717957 1445370630 0.294922 0.413940 -0.442810 0.738586 1445370630 0.294922 0.413940 -0.442810 0.738586 1445370630 0.294922 0.413940 -0.442810 0.738586 1445370630 0.294922 0.413940 -0.442810 0.738586 1445370630 0.294922 0.413940 -0.442810 0.738586 1445370630 0.294922 0.413940 -0.442810 0.738586 1445370630 0.271851 0.389526 -0.450012 0.756226 1445370630 0.271851 0.389526 -0.450012 0.756226 1445370630 0.271851 0.389526 -0.450012 0.756226 1445370630 0.271851 0.389526 -0.450012 0.756226 1445370630 0.271851 0.389526 -0.450012 0.756226 1445370630 0.271851 0.389526 -0.450012 0.756226 1445370630 0.247498 0.362183 -0.466797 0.767883 1445370630 0.247498 0.362183 -0.466797 0.767883 1445370630 0.247498 0.362183 -0.466797 0.767883 1445370630 0.247498 0.362183 -0.466797 0.767883 1445370630 0.247498 0.362183 -0.466797 0.767883 1445370630 0.247498 0.362183 -0.466797 0.767883 1445370630 0.222595 0.338867 -0.488220 0.772766 1445370630 0.222595 0.338867 -0.488220 0.772766 1445370630 0.222595 0.338867 -0.488220 0.772766 1445370630 0.222595 0.338867 -0.488220 0.772766 1445370630 0.222595 0.338867 -0.488220 0.772766 1445370630 0.222595 0.338867 -0.488220 0.772766 1445370630 0.222595 0.338867 -0.488220 0.772766 1445370630 0.200928 0.333008 -0.501404 0.772827 1445370630 0.200928 0.333008 -0.501404 0.772827 1445370630 0.200928 0.333008 -0.501404 0.772827 1445370630 0.200928 0.333008 -0.501404 0.772827 1445370630 0.200928 0.333008 -0.501404 0.772827 1445370630 0.191223 0.357056 -0.491394 0.770996 1445370630 0.191223 0.357056 -0.491394 0.770996 1445370630 0.191223 0.357056 -0.491394 0.770996 1445370630 0.191223 0.357056 -0.491394 0.770996 1445370630 0.191223 0.357056 -0.491394 0.770996 1445370630 0.191223 0.357056 -0.491394 0.770996 1445370630 0.181458 0.400940 -0.447510 0.778503 1445370630 0.181458 0.400940 -0.447510 0.778503 1445370630 0.181458 0.400940 -0.447510 0.778503 1445370630 0.181458 0.400940 -0.447510 0.778503 1445370630 0.181458 0.400940 -0.447510 0.778503 1445370630 0.181458 0.400940 -0.447510 0.778503 1445370630 0.190247 0.442017 -0.419067 0.769897 1445370630 0.190247 0.442017 -0.419067 0.769897 1445370630 0.190247 0.442017 -0.419067 0.769897 1445370630 0.190247 0.442017 -0.419067 0.769897 1445370630 0.190247 0.442017 -0.419067 0.769897 1445370630 0.190247 0.442017 -0.419067 0.769897 1445370630 0.217896 0.475952 -0.412659 0.745422 1445370630 0.217896 0.475952 -0.412659 0.745422 1445370630 0.217896 0.475952 -0.412659 0.745422 1445370630 0.217896 0.475952 -0.412659 0.745422 1445370630 0.217896 0.475952 -0.412659 0.745422 1445370630 0.217896 0.475952 -0.412659 0.745422 1445370630 0.260559 0.500061 -0.413330 0.714966 1445370630 0.260559 0.500061 -0.413330 0.714966 1445370630 0.260559 0.500061 -0.413330 0.714966 1445370630 0.260559 0.500061 -0.413330 0.714966 1445370630 0.260559 0.500061 -0.413330 0.714966 1445370630 0.260559 0.500061 -0.413330 0.714966 1445370630 0.312561 0.514893 -0.414185 0.682312 1445370630 0.312561 0.514893 -0.414185 0.682312 1445370630 0.312561 0.514893 -0.414185 0.682312 1445370630 0.312561 0.514893 -0.414185 0.682312 1445370630 0.312561 0.514893 -0.414185 0.682312 1445370630 0.312561 0.514893 -0.414185 0.682312 1445370630 0.363647 0.516785 -0.415283 0.654358 1445370630 0.363647 0.516785 -0.415283 0.654358 1445370630 0.363647 0.516785 -0.415283 0.654358 1445370630 0.363647 0.516785 -0.415283 0.654358 1445370630 0.363647 0.516785 -0.415283 0.654358 1445370630 0.363647 0.516785 -0.415283 0.654358 1445370630 0.400330 0.510132 -0.418823 0.635620 1445370630 0.400330 0.510132 -0.418823 0.635620 1445370630 0.400330 0.510132 -0.418823 0.635620 1445370630 0.400330 0.510132 -0.418823 0.635620 1445370630 0.400330 0.510132 -0.418823 0.635620 1445370630 0.400330 0.510132 -0.418823 0.635620 1445370630 0.400330 0.510132 -0.418823 0.635620 1445370630 0.392578 0.515137 -0.402405 0.646912 1445370630 0.392578 0.515137 -0.402405 0.646912 1445370630 0.392578 0.515137 -0.402405 0.646912 1445370630 0.392578 0.515137 -0.402405 0.646912 1445370630 0.392578 0.515137 -0.402405 0.646912 1445370630 0.392578 0.515137 -0.402405 0.646912 1445370631 0.349976 0.526489 -0.360535 0.685730 1445370631 0.349976 0.526489 -0.360535 0.685730 1445370631 0.349976 0.526489 -0.360535 0.685730 1445370631 0.349976 0.526489 -0.360535 0.685730 1445370631 0.349976 0.526489 -0.360535 0.685730 1445370631 0.349976 0.526489 -0.360535 0.685730 1445370631 0.349976 0.526489 -0.360535 0.685730 1445370631 0.317078 0.516602 -0.329956 0.723633 1445370631 0.317078 0.516602 -0.329956 0.723633 1445370631 0.317078 0.516602 -0.329956 0.723633 1445370631 0.317078 0.516602 -0.329956 0.723633 1445370631 0.317078 0.516602 -0.329956 0.723633 1445370631 0.317078 0.516602 -0.329956 0.723633 1445370631 0.303772 0.481873 -0.328430 0.753357 1445370631 0.303772 0.481873 -0.328430 0.753357 1445370631 0.303772 0.481873 -0.328430 0.753357 1445370631 0.303772 0.481873 -0.328430 0.753357 1445370631 0.303772 0.481873 -0.328430 0.753357 1445370631 0.303772 0.481873 -0.328430 0.753357 1445370631 0.296875 0.431946 -0.353394 0.774841 1445370631 0.296875 0.431946 -0.353394 0.774841 1445370631 0.296875 0.431946 -0.353394 0.774841 1445370631 0.296875 0.431946 -0.353394 0.774841 1445370631 0.296875 0.431946 -0.353394 0.774841 1445370631 0.296875 0.431946 -0.353394 0.774841 1445370631 0.285583 0.377380 -0.394348 0.787720 1445370631 0.285583 0.377380 -0.394348 0.787720 1445370631 0.285583 0.377380 -0.394348 0.787720 1445370631 0.285583 0.377380 -0.394348 0.787720 1445370631 0.285583 0.377380 -0.394348 0.787720 1445370631 0.285583 0.377380 -0.394348 0.787720 1445370631 0.257996 0.333557 -0.435120 0.795471 1445370631 0.257996 0.333557 -0.435120 0.795471 1445370631 0.257996 0.333557 -0.435120 0.795471 1445370631 0.257996 0.333557 -0.435120 0.795471 1445370631 0.257996 0.333557 -0.435120 0.795471 1445370631 0.257996 0.333557 -0.435120 0.795471 1445370631 0.257996 0.333557 -0.435120 0.795471 1445370631 0.222229 0.313965 -0.447449 0.807373 1445370631 0.222229 0.313965 -0.447449 0.807373 1445370631 0.222229 0.313965 -0.447449 0.807373 1445370631 0.222229 0.313965 -0.447449 0.807373 1445370631 0.222229 0.313965 -0.447449 0.807373 1445370631 0.222229 0.313965 -0.447449 0.807373 1445370631 0.200317 0.315674 -0.453613 0.808960 1445370631 0.200317 0.315674 -0.453613 0.808960 1445370631 0.200317 0.315674 -0.453613 0.808960 1445370631 0.200317 0.315674 -0.453613 0.808960 1445370631 0.200317 0.315674 -0.453613 0.808960 1445370631 0.200317 0.315674 -0.453613 0.808960 1445370631 0.197876 0.338684 -0.462280 0.795227 1445370631 0.197876 0.338684 -0.462280 0.795227 1445370631 0.197876 0.338684 -0.462280 0.795227 1445370631 0.197876 0.338684 -0.462280 0.795227 1445370631 0.197876 0.338684 -0.462280 0.795227 1445370631 0.197876 0.338684 -0.462280 0.795227 1445370631 0.204224 0.379517 -0.445007 0.784973 1445370631 0.204224 0.379517 -0.445007 0.784973 1445370631 0.204224 0.379517 -0.445007 0.784973 1445370631 0.204224 0.379517 -0.445007 0.784973 1445370631 0.204224 0.379517 -0.445007 0.784973 1445370631 0.204224 0.379517 -0.445007 0.784973 1445370631 0.216431 0.431274 -0.402771 0.777710 1445370631 0.216431 0.431274 -0.402771 0.777710 1445370631 0.216431 0.431274 -0.402771 0.777710 1445370631 0.216431 0.431274 -0.402771 0.777710 1445370631 0.216431 0.431274 -0.402771 0.777710 1445370631 0.216431 0.431274 -0.402771 0.777710 1445370631 0.241760 0.476685 -0.372498 0.758606 1445370631 0.241760 0.476685 -0.372498 0.758606 1445370631 0.241760 0.476685 -0.372498 0.758606 1445370631 0.241760 0.476685 -0.372498 0.758606 1445370631 0.241760 0.476685 -0.372498 0.758606 1445370631 0.241760 0.476685 -0.372498 0.758606 1445370631 0.241760 0.476685 -0.372498 0.758606 1445370631 0.283508 0.507263 -0.375977 0.721741 1445370631 0.283508 0.507263 -0.375977 0.721741 1445370631 0.283508 0.507263 -0.375977 0.721741 1445370631 0.283508 0.507263 -0.375977 0.721741 1445370631 0.283508 0.507263 -0.375977 0.721741 1445370631 0.283508 0.507263 -0.375977 0.721741 1445370631 0.333374 0.524780 -0.390259 0.679016 1445370631 0.333374 0.524780 -0.390259 0.679016 1445370631 0.333374 0.524780 -0.390259 0.679016 1445370631 0.333374 0.524780 -0.390259 0.679016 1445370631 0.333374 0.524780 -0.390259 0.679016 1445370631 0.333374 0.524780 -0.390259 0.679016 1445370631 0.333374 0.524780 -0.390259 0.679016 1445370631 0.373779 0.533203 -0.398254 0.645996 1445370631 0.373779 0.533203 -0.398254 0.645996 1445370631 0.373779 0.533203 -0.398254 0.645996 1445370631 0.373779 0.533203 -0.398254 0.645996 1445370631 0.373779 0.533203 -0.398254 0.645996 1445370631 0.373779 0.533203 -0.398254 0.645996 1445370631 0.403564 0.526245 -0.415100 0.622742 1445370631 0.403564 0.526245 -0.415100 0.622742 1445370631 0.403564 0.526245 -0.415100 0.622742 1445370631 0.403564 0.526245 -0.415100 0.622742 1445370631 0.403564 0.526245 -0.415100 0.622742 1445370631 0.403564 0.526245 -0.415100 0.622742 1445370631 0.406799 0.506226 -0.428589 0.628113 1445370631 0.406799 0.506226 -0.428589 0.628113 1445370631 0.406799 0.506226 -0.428589 0.628113 1445370631 0.406799 0.506226 -0.428589 0.628113 1445370631 0.406799 0.506226 -0.428589 0.628113 1445370631 0.406799 0.506226 -0.428589 0.628113 1445370631 0.406799 0.506226 -0.428589 0.628113 1445370631 0.389587 0.490234 -0.431641 0.649292 1445370631 0.389587 0.490234 -0.431641 0.649292 1445370631 0.389587 0.490234 -0.431641 0.649292 1445370631 0.389587 0.490234 -0.431641 0.649292 1445370631 
0.390076 0.215820 -0.818176 0.363037 1445370637 0.390076 0.215820 -0.818176 0.363037 1445370637 0.390076 0.215820 -0.818176 0.363037 1445370637 0.390076 0.215820 -0.818176 0.363037 1445370637 0.390076 0.215820 -0.818176 0.363037 1445370637 0.390076 0.215820 -0.818176 0.363037 1445370637 0.213501 0.152283 -0.907837 0.327271 1445370637 0.213501 0.152283 -0.907837 0.327271 1445370637 0.213501 0.152283 -0.907837 0.327271 1445370637 0.213501 0.152283 -0.907837 0.327271 1445370637 0.213501 0.152283 -0.907837 0.327271 1445370637 0.213501 0.152283 -0.907837 0.327271 1445370637 -0.002380 0.121216 -0.940735 0.316772 1445370637 -0.002380 0.121216 -0.940735 0.316772 1445370637 -0.002380 0.121216 -0.940735 0.316772 1445370637 -0.002380 0.121216 -0.940735 0.316772 1445370637 -0.002380 0.121216 -0.940735 0.316772 1445370637 -0.002380 0.121216 -0.940735 0.316772 1445370637 -0.207275 0.103455 -0.926636 0.296204 1445370637 -0.207275 0.103455 -0.926636 0.296204 1445370637 -0.207275 0.103455 -0.926636 0.296204 1445370637 -0.207275 0.103455 -0.926636 0.296204 1445370637 -0.207275 0.103455 -0.926636 0.296204 1445370637 -0.207275 0.103455 -0.926636 0.296204 1445370637 -0.380371 0.094971 -0.878784 0.272217 1445370637 -0.380371 0.094971 -0.878784 0.272217 1445370637 -0.380371 0.094971 -0.878784 0.272217 1445370637 -0.380371 0.094971 -0.878784 0.272217 1445370637 -0.380371 0.094971 -0.878784 0.272217 1445370637 -0.380371 0.094971 -0.878784 0.272217 1445370637 -0.380371 0.094971 -0.878784 0.272217 1445370637 -0.522339 0.093018 -0.805725 0.263550 1445370637 -0.522339 0.093018 -0.805725 0.263550 1445370637 -0.522339 0.093018 -0.805725 0.263550 1445370637 -0.522339 0.093018 -0.805725 0.263550 1445370637 -0.522339 0.093018 -0.805725 0.263550 1445370637 -0.522339 0.093018 -0.805725 0.263550 1445370637 -0.625244 0.104370 -0.728333 0.260315 1445370637 -0.625244 0.104370 -0.728333 0.260315 1445370637 -0.625244 0.104370 -0.728333 0.260315 1445370637 -0.625244 0.104370 -0.728333 0.260315 1445370637 -0.625244 0.104370 -0.728333 0.260315 1445370637 -0.625244 0.104370 -0.728333 0.260315 1445370637 -0.682556 0.098450 -0.656616 0.305481 1445370637 -0.682556 0.098450 -0.656616 0.305481 1445370637 -0.682556 0.098450 -0.656616 0.305481 1445370637 -0.682556 0.098450 -0.656616 0.305481 1445370637 -0.682556 0.098450 -0.656616 0.305481 1445370637 -0.682556 0.098450 -0.656616 0.305481 1445370637 -0.661255 0.105591 -0.644531 0.369019 1445370637 -0.661255 0.105591 -0.644531 0.369019 1445370637 -0.661255 0.105591 -0.644531 0.369019 1445370637 -0.661255 0.105591 -0.644531 0.369019 1445370637 -0.661255 0.105591 -0.644531 0.369019 1445370637 -0.661255 0.105591 -0.644531 0.369019 1445370637 -0.558777 0.115662 -0.648560 0.503723 1445370637 -0.558777 0.115662 -0.648560 0.503723 1445370637 -0.558777 0.115662 -0.648560 0.503723 1445370637 -0.558777 0.115662 -0.648560 0.503723 1445370637 -0.558777 0.115662 -0.648560 0.503723 1445370637 -0.558777 0.115662 -0.648560 0.503723 1445370637 -0.558777 0.115662 -0.648560 0.503723 1445370637 -0.362244 0.202393 -0.651184 0.635437 1445370637 -0.362244 0.202393 -0.651184 0.635437 1445370637 -0.362244 0.202393 -0.651184 0.635437 1445370637 -0.362244 0.202393 -0.651184 0.635437 1445370637 -0.362244 0.202393 -0.651184 0.635437 1445370637 -0.132324 0.301575 -0.619019 0.712952 1445370637 -0.132324 0.301575 -0.619019 0.712952 1445370637 -0.132324 0.301575 -0.619019 0.712952 1445370638 -0.132324 0.301575 -0.619019 0.712952 1445370638 -0.132324 0.301575 -0.619019 0.712952 1445370638 -0.132324 0.301575 -0.619019 0.712952 1445370638 -0.132324 0.301575 -0.619019 0.712952 1445370638 0.088989 0.384827 -0.564209 0.724976 1445370638 0.088989 0.384827 -0.564209 0.724976 1445370638 0.088989 0.384827 -0.564209 0.724976 1445370638 0.088989 0.384827 -0.564209 0.724976 1445370638 0.088989 0.384827 -0.564209 0.724976 1445370638 0.088989 0.384827 -0.564209 0.724976 1445370638 0.306152 0.390381 -0.599548 0.627930 1445370638 0.306152 0.390381 -0.599548 0.627930 1445370638 0.306152 0.390381 -0.599548 0.627930 1445370638 0.306152 0.390381 -0.599548 0.627930 1445370638 0.306152 0.390381 -0.599548 0.627930 1445370638 0.306152 0.390381 -0.599548 0.627930 1445370638 0.469666 0.339294 -0.629211 0.518005 1445370638 0.469666 0.339294 -0.629211 0.518005 1445370638 0.469666 0.339294 -0.629211 0.518005 1445370638 0.469666 0.339294 -0.629211 0.518005 1445370638 0.469666 0.339294 -0.629211 0.518005 1445370638 0.469666 0.339294 -0.629211 0.518005 1445370638 0.581238 0.232971 -0.678284 0.384399 1445370638 0.581238 0.232971 -0.678284 0.384399 1445370638 0.581238 0.232971 -0.678284 0.384399 1445370638 0.581238 0.232971 -0.678284 0.384399 1445370638 0.581238 0.232971 -0.678284 0.384399 1445370638 0.581238 0.232971 -0.678284 0.384399 1445370638 0.577576 0.189880 -0.724304 0.325134 1445370638 0.577576 0.189880 -0.724304 0.325134 1445370638 0.577576 0.189880 -0.724304 0.325134 1445370638 0.577576 0.189880 -0.724304 0.325134 1445370638 0.577576 0.189880 -0.724304 0.325134 1445370638 0.577576 0.189880 -0.724304 0.325134 1445370638 0.577576 0.189880 -0.724304 0.325134 1445370638 0.478821 0.203430 -0.782532 0.342102 1445370638 0.478821 0.203430 -0.782532 0.342102 1445370638 0.478821 0.203430 -0.782532 0.342102 1445370638 0.478821 0.203430 -0.782532 0.342102 1445370638 0.478821 0.203430 -0.782532 0.342102 1445370638 0.478821 0.203430 -0.782532 0.342102 1445370638 0.327209 0.216919 -0.813782 0.428528 1445370638 0.327209 0.216919 -0.813782 0.428528 1445370638 0.327209 0.216919 -0.813782 0.428528 1445370638 0.327209 0.216919 -0.813782 0.428528 1445370638 0.327209 0.216919 -0.813782 0.428528 1445370638 0.327209 0.216919 -0.813782 0.428528 1445370638 0.166992 0.154358 -0.886658 0.402710 1445370638 0.166992 0.154358 -0.886658 0.402710 1445370638 0.166992 0.154358 -0.886658 0.402710 1445370638 0.166992 0.154358 -0.886658 0.402710 1445370638 0.166992 0.154358 -0.886658 0.402710 1445370638 0.166992 0.154358 -0.886658 0.402710 1445370638 0.166992 0.154358 -0.886658 0.402710 1445370638 -0.056702 0.109924 -0.927063 0.353943 1445370638 -0.056702 0.109924 -0.927063 0.353943 1445370638 -0.056702 0.109924 -0.927063 0.353943 1445370638 -0.056702 0.109924 -0.927063 0.353943 1445370638 -0.056702 0.109924 -0.927063 0.353943 1445370638 -0.283752 0.100769 -0.904846 0.301086 1445370638 -0.283752 0.100769 -0.904846 0.301086 1445370638 -0.283752 0.100769 -0.904846 0.301086 1445370638 -0.283752 0.100769 -0.904846 0.301086 1445370638 -0.283752 0.100769 -0.904846 0.301086 1445370638 -0.469604 0.094116 -0.824463 0.301514 1445370638 -0.469604 0.094116 -0.824463 0.301514 1445370638 -0.469604 0.094116 -0.824463 0.301514 1445370638 -0.469604 0.094116 -0.824463 0.301514 1445370638 -0.469604 0.094116 -0.824463 0.301514 1445370638 -0.469604 0.094116 -0.824463 0.301514 1445370638 -0.469604 0.094116 -0.824463 0.301514 1445370638 -0.581177 0.083008 -0.742188 0.323425 1445370638 -0.581177 0.083008 -0.742188 0.323425 1445370638 -0.581177 0.083008 -0.742188 0.323425 1445370638 -0.581177 0.083008 -0.742188 0.323425 1445370638 -0.581177 0.083008 -0.742188 0.323425 1445370638 -0.581177 0.083008 -0.742188 0.323425 1445370638 -0.611145 0.093933 -0.706543 0.344238 1445370638 -0.611145 0.093933 -0.706543 0.344238 1445370638 -0.611145 0.093933 -0.706543 0.344238 1445370638 -0.611145 0.093933 -0.706543 0.344238 1445370638 -0.611145 0.093933 -0.706543 0.344238 1445370638 -0.611145 0.093933 -0.706543 0.344238 1445370638 -0.611145 0.093933 -0.706543 0.344238 1445370638 -0.571472 0.117249 -0.701904 0.408752 1445370638 -0.571472 0.117249 -0.701904 0.408752 1445370638 -0.571472 0.117249 -0.701904 0.408752 1445370638 -0.571472 0.117249 -0.701904 0.408752 1445370638 -0.571472 0.117249 -0.701904 0.408752 1445370638 -0.571472 0.117249 -0.701904 0.408752 1445370638 -0.459412 0.141541 -0.700195 0.527893 1445370638 -0.459412 0.141541 -0.700195 0.527893 1445370638 -0.459412 0.141541 -0.700195 0.527893 1445370638 -0.459412 0.141541 -0.700195 0.527893 1445370638 -0.459412 0.141541 -0.700195 0.527893 1445370638 -0.459412 0.141541 -0.700195 0.527893 1445370638 -0.256104 0.217896 -0.678040 0.653564 1445370638 -0.256104 0.217896 -0.678040 0.653564 1445370638 -0.256104 0.217896 -0.678040 0.653564 1445370638 -0.256104 0.217896 -0.678040 0.653564 1445370638 -0.256104 0.217896 -0.678040 0.653564 1445370638 -0.256104 0.217896 -0.678040 0.653564 1445370638 0.010254 0.312012 -0.673340 0.670166 1445370638 0.010254 0.312012 -0.673340 0.670166 1445370638 0.010254 0.312012 -0.673340 0.670166 1445370638 0.010254 0.312012 -0.673340 0.670166 1445370638 0.010254 0.312012 -0.673340 0.670166 1445370638 0.010254 0.312012 -0.673340 0.670166 1445370638 0.255981 0.364441 -0.628418 0.637756 1445370638 0.255981 0.364441 -0.628418 0.637756 1445370638 0.255981 0.364441 -0.628418 0.637756 1445370639 0.255981 0.364441 -0.628418 0.637756 1445370639 0.255981 0.364441 -0.628418 0.637756 1445370639 0.446594 0.324402 -0.626465 0.550293 1445370639 0.446594 0.324402 -0.626465 0.550293 1445370639 0.446594 0.324402 -0.626465 0.550293 1445370639 0.446594 0.324402 -0.626465 0.550293 1445370639 0.446594 0.324402 -0.626465 0.550293 1445370639 0.446594 0.324402 -0.626465 0.550293 1445370639 0.446594 0.324402 -0.626465 0.550293 1445370639 0.601501 0.243042 -0.639954 0.411743 1445370639 0.601501 0.243042 -0.639954 0.411743 1445370639 0.601501 0.243042 -0.639954 0.411743 1445370639 0.601501 0.243042 -0.639954 0.411743 1445370639 0.601501 0.243042 -0.639954 0.411743 1445370639 0.601501 0.243042 -0.639954 0.411743 1445370639 0.619141 0.231323 -0.660217 0.356812 1445370639 0.619141 0.231323 -0.660217 0.356812 1445370639 0.619141 0.231323 -0.660217 0.356812 1445370639 0.619141 0.231323 -0.660217 0.356812 1445370639 0.619141 0.231323 -0.660217 0.356812 1445370639 0.619141 0.231323 -0.660217 0.356812 1445370639 0.538818 0.209290 -0.752136 0.316528 1445370639 0.538818 0.209290 -0.752136 0.316528 1445370639 0.538818 0.209290 -0.752136 0.316528 1445370639 0.538818 0.209290 -0.752136 0.316528 1445370639 0.538818 0.209290 -0.752136 0.316528 1445370639 0.538818 0.209290 -0.752136 0.316528 1445370639 0.538818 0.209290 -0.752136 0.316528 1445370639 0.373169 0.167725 -0.851990 0.326721 1445370639 0.373169 0.167725 -0.851990 0.326721 1445370639 0.373169 0.167725 -0.851990 0.326721 1445370639 0.373169 0.167725 -0.851990 0.326721 1445370639 0.373169 0.167725 -0.851990 0.326721 1445370639 0.373169 0.167725 -0.851990 0.326721 1445370639 0.141296 0.121033 -0.934143 0.304565 1445370639 0.141296 0.121033 -0.934143 0.304565 1445370639 0.141296 0.121033 -0.934143 0.304565 1445370639 0.141296 0.121033 -0.934143 0.304565 1445370639 0.141296 0.121033 -0.934143 0.304565 1445370639 0.141296 0.121033 -0.934143 0.304565 1445370639 -0.124084 0.119629 -0.941589 0.289429 1445370639 -0.124084 0.119629 -0.941589 0.289429 1445370639 -0.124084 0.119629 -0.941589 0.289429 1445370639 -0.124084 0.119629 -0.941589 0.289429 1445370639 -0.124084 0.119629 -0.941589 0.289429 1445370639 -0.124084 0.119629 -0.941589 0.289429 1445370639 -0.124084 0.119629 -0.941589 0.289429 1445370639 -0.344116 0.128296 -0.890808 0.267761 1445370639 -0.344116 0.128296 -0.890808 0.267761 1445370639 -0.344116 0.128296 -0.890808 0.267761 1445370639 -0.344116 0.128296 -0.890808 0.267761 1445370639 -0.344116 0.128296 -0.890808 0.267761 1445370639 -0.344116 0.128296 -0.890808 0.267761 1445370639 -0.502991 0.132935 -0.814331 0.257385 1445370639 -0.502991 0.132935 -0.814331 0.257385 1445370639 -0.502991 0.132935 -0.814331 0.257385 1445370639 -0.502991 0.132935 -0.814331 0.257385 1445370639 -0.502991 0.132935 -0.814331 0.257385 1445370639 -0.502991 0.132935 -0.814331 0.257385 1445370639 -0.627197 0.149902 -0.723877 0.245300 1445370639 -0.627197 0.149902 -0.723877 0.245300 1445370639 -0.627197 0.149902 -0.723877 0.245300 1445370639 -0.627197 0.149902 -0.723877 0.245300 1445370639 -0.627197 0.149902 -0.723877 0.245300 1445370639 -0.627197 0.149902 -0.723877 0.245300 1445370639 -0.627197 0.149902 -0.723877 0.245300 1445370639 -0.710083 0.160217 -0.624939 0.282166 1445370639 -0.710083 0.160217 -0.624939 0.282166 1445370639 -0.710083 0.160217 -0.624939 0.282166 1445370639 -0.710083 0.160217 -0.624939 0.282166 1445370639 -0.710083 0.160217 -0.624939 0.282166 1445370639 -0.710083 0.160217 -0.624939 0.282166 1445370639 -0.710083 0.160217 -0.624939 0.282166 1445370639 -0.671021 0.166931 -0.632324 0.349426 1445370639 -0.671021 0.166931 -0.632324 0.349426 1445370639 -0.671021 0.166931 -0.632324 0.349426 1445370639 -0.671021 0.166931 -0.632324 0.349426 1445370639 -0.671021 0.166931 -0.632324 0.349426 1445370639 -0.671021 0.166931 -0.632324 0.349426 1445370639 -0.514709 0.173950 -0.696716 0.468445 1445370639 -0.514709 0.173950 -0.696716 0.468445 1445370639 -0.514709 0.173950 -0.696716 0.468445 1445370639 -0.514709 0.173950 -0.696716 0.468445 1445370639 -0.514709 0.173950 -0.696716 0.468445 1445370639 -0.514709 0.173950 -0.696716 0.468445 1445370639 -0.274170 0.227905 -0.726563 0.587402 1445370639 -0.274170 0.227905 -0.726563 0.587402 1445370639 -0.274170 0.227905 -0.726563 0.587402 1445370639 -0.274170 0.227905 -0.726563 0.587402 1445370639 -0.274170 0.227905 -0.726563 0.587402 1445370639 -0.274170 0.227905 -0.726563 0.587402 1445370639 -0.010010 0.302368 -0.703979 0.642517 1445370639 -0.010010 0.302368 -0.703979 0.642517 1445370639 -0.010010 0.302368 -0.703979 0.642517 1445370639 -0.010010 0.302368 -0.703979 0.642517 1445370639 -0.010010 0.302368 -0.703979 0.642517 1445370639 -0.010010 0.302368 -0.703979 0.642517 1445370639 0.239868 0.338440 -0.713501 0.564636 1445370639 0.239868 0.338440 -0.713501 0.564636 1445370639 0.239868 0.338440 -0.713501 0.564636 1445370639 0.239868 0.338440 -0.713501 0.564636 1445370639 0.239868 0.338440 -0.713501 0.564636 1445370639 0.239868 0.338440 -0.713501 0.564636 1445370639 0.239868 0.338440 -0.713501 0.564636 1445370639 0.407837 0.320862 -0.721375 0.458557 1445370639 0.407837 0.320862 -0.721375 0.458557 1445370639 0.407837 0.320862 -0.721375 0.458557 1445370639 0.407837 0.320862 -0.721375 0.458557 1445370639 0.407837 0.320862 -0.721375 0.458557 1445370639 0.407837 0.320862 -0.721375 0.458557 1445370639 0.407837 0.320862 -0.721375 0.458557 1445370639 0.514954 0.287476 -0.716553 0.372375 1445370639 0.514954 0.287476 -0.716553 0.372375 1445370639 0.514954 0.287476 -0.716553 0.372375 1445370640 0.514954 0.287476 -0.716553 0.372375 1445370640 0.514954 0.287476 -0.716553 0.372375 1445370640 0.514954 0.287476 -0.716553 0.372375 1445370640 0.547729 0.240845 -0.734314 0.320557 1445370640 0.547729 0.240845 -0.734314 0.320557 1445370640 0.547729 0.240845 -0.734314 0.320557 1445370640 0.547729 0.240845 -0.734314 0.320557 1445370640 0.547729 0.240845 -0.734314 0.320557 1445370640 0.547729 0.240845 -0.734314 0.320557 1445370640 0.547729 0.240845 -0.734314 0.320557 1445370640 0.473999 0.223450 -0.789917 0.318542 1445370640 0.473999 0.223450 -0.789917 0.318542 1445370640 0.473999 0.223450 -0.789917 0.318542 1445370640 0.473999 0.223450 -0.789917 0.318542 1445370640 0.473999 0.223450 -0.789917 0.318542 1445370640 0.473999 0.223450 -0.789917 0.318542 1445370640 0.307800 0.205566 -0.863220 0.343323 1445370640 0.307800 0.205566 -0.863220 0.343323 1445370640 0.307800 0.205566 -0.863220 0.343323 1445370640 0.307800 0.205566 -0.863220 0.343323 1445370640 0.307800 0.205566 -0.863220 0.343323 1445370640 0.307800 0.205566 -0.863220 0.343323 1445370640 0.101318 0.182312 -0.912659 0.351501 1445370640 0.101318 0.182312 -0.912659 0.351501 1445370640 0.101318 0.182312 -0.912659 0.351501 1445370640 0.101318 0.182312 -0.912659 0.351501 1445370640 0.101318 0.182312 -0.912659 0.351501 1445370640 0.101318 0.182312 -0.912659 0.351501 1445370640 -0.117981 0.162964 -0.923462 0.326721 1445370640 -0.117981 0.162964 -0.923462 0.326721 1445370640 -0.117981 0.162964 -0.923462 0.326721 1445370640 -0.117981 0.162964 -0.923462 0.326721 1445370640 -0.117981 0.162964 -0.923462 0.326721 1445370640 -0.117981 0.162964 -0.923462 0.326721 1445370640 -0.331665 0.154297 -0.886536 0.283447 1445370640 -0.331665 0.154297 -0.886536 0.283447 1445370640 -0.331665 0.154297 -0.886536 0.283447 1445370640 -0.331665 0.154297 -0.886536 0.283447 1445370640 -0.331665 0.154297 -0.886536 0.283447 1445370640 -0.510193 0.144043 -0.813721 0.238525 1445370640 -0.510193 0.144043 -0.813721 0.238525 1445370640 -0.510193 0.144043 -0.813721 0.238525 1445370640 -0.510193 0.144043 -0.813721 0.238525 1445370640 -0.510193 0.144043 -0.813721 0.238525 1445370640 -0.510193 0.144043 -0.813721 0.238525 1445370640 -0.510193 0.144043 -0.813721 0.238525 1445370640 -0.646362 0.132629 -0.717590 0.222961 1445370640 -0.646362 0.132629 -0.717590 0.222961 1445370640 -0.646362 0.132629 -0.717590 0.222961 1445370640 -0.646362 0.132629 -0.717590 0.222961 1445370640 -0.646362 0.132629 -0.717590 0.222961 1445370640 -0.646362 0.132629 -0.717590 0.222961 1445370640 -0.718018 0.114929 -0.648865 0.224304 1445370640 -0.718018 0.114929 -0.648865 0.224304 1445370640 -0.718018 0.114929 -0.648865 0.224304 1445370640 -0.718018 0.114929 -0.648865 0.224304 1445370640 -0.718018 0.114929 -0.648865 0.224304 1445370640 -0.718018 0.114929 -0.648865 0.224304 1445370640 -0.718018 0.114929 -0.648865 0.224304 1445370640 -0.715393 0.122803 -0.647034 0.233582 1445370640 -0.715393 0.122803 -0.647034 0.233582 1445370640 -0.715393 0.122803 -0.647034 0.233582 1445370640 -0.715393 0.122803 -0.647034 0.233582 1445370640 -0.715393 0.122803 -0.647034 0.233582 1445370640 -0.715393 0.122803 -0.647034 0.233582 1445370640 -0.638184 0.149414 -0.688721 0.309998 1445370640 -0.638184 0.149414 -0.688721 0.309998 1445370640 -0.638184 0.149414 -0.688721 0.309998 1445370640 -0.638184 0.149414 -0.688721 0.309998 1445370640 -0.638184 0.149414 -0.688721 0.309998 1445370640 -0.638184 0.149414 -0.688721 0.309998 1445370640 -0.483459 0.199097 -0.725464 0.447693 1445370640 -0.483459 0.199097 -0.725464 0.447693 1445370640 -0.483459 0.199097 -0.725464 0.447693 1445370640 -0.483459 0.199097 -0.725464 0.447693 1445370640 -0.483459 0.199097 -0.725464 0.447693 1445370640 -0.483459 0.199097 -0.725464 0.447693 1445370640 -0.483459 0.199097 -0.725464 0.447693 1445370640 -0.209595 0.289551 -0.782715 0.509521 1445370640 -0.209595 0.289551 -0.782715 0.509521 1445370640 -0.209595 0.289551 -0.782715 0.509521 1445370640 -0.209595 0.289551 -0.782715 0.509521 1445370640 -0.209595 0.289551 -0.782715 0.509521 1445370640 -0.209595 0.289551 -0.782715 0.509521 1445370640 0.084473 0.320618 -0.791016 0.514099 1445370640 0.084473 0.320618 -0.791016 0.514099 1445370640 0.084473 0.320618 -0.791016 0.514099 1445370640 0.084473 0.320618 -0.791016 0.514099 1445370640 0.084473 0.320618 -0.791016 0.514099 1445370640 0.084473 0.320618 -0.791016 0.514099 1445370640 0.294006 0.321838 -0.748962 0.499023 1445370640 0.294006 0.321838 -0.748962 0.499023 1445370640 0.294006 0.321838 -0.748962 0.499023 1445370640 0.294006 0.321838 -0.748962 0.499023 1445370640 0.294006 0.321838 -0.748962 0.499023 1445370640 0.294006 0.321838 -0.748962 0.499023 1445370640 0.454895 0.292542 -0.723145 0.429565 1445370640 0.454895 0.292542 -0.723145 0.429565 1445370640 0.454895 0.292542 -0.723145 0.429565 1445370640 0.454895 0.292542 -0.723145 0.429565 1445370640 0.454895 0.292542 -0.723145 0.429565 1445370640 0.454895 0.292542 -0.723145 0.429565 1445370640 0.535339 0.260803 -0.706665 0.382080 1445370640 0.535339 0.260803 -0.706665 0.382080 1445370640 0.535339 0.260803 -0.706665 0.382080 1445370640 0.535339 0.260803 -0.706665 0.382080 1445370640 0.535339 0.260803 -0.706665 0.382080 1445370640 0.535339 0.260803 -0.706665 0.382080 1445370640 0.541321 0.229431 -0.735107 0.337524 1445370640 0.541321 0.229431 -0.735107 0.337524 1445370640 0.541321 0.229431 -0.735107 0.337524 1445370640 0.541321 0.229431 -0.735107 0.337524 1445370641 0.541321 0.229431 -0.735107 0.337524 1445370641 0.541321 0.229431 -0.735107 0.337524 1445370641 0.541321 0.229431 -0.735107 0.337524 1445370641 0.443115 0.220337 -0.801086 0.336609 1445370641 0.443115 0.220337 -0.801086 0.336609 1445370641 0.443115 0.220337 -0.801086 0.336609 1445370641 0.443115 0.220337 -0.801086 0.336609 1445370641 0.443115 0.220337 -0.801086 0.336609 1445370641 0.443115 0.220337 -0.801086 0.336609 1445370641 0.273315 0.202454 -0.872009 0.351990 1445370641 0.273315 0.202454 -0.872009 0.351990 1445370641 0.273315 0.202454 -0.872009 0.351990 1445370641 0.273315 0.202454 -0.872009 0.351990 1445370641 0.273315 0.202454 -0.872009 0.351990 1445370641 0.273315 0.202454 -0.872009 0.351990 1445370641 0.034180 0.173950 -0.920532 0.348145 1445370641 0.034180 0.173950 -0.920532 0.348145 1445370641 0.034180 0.173950 -0.920532 0.348145 1445370641 0.034180 0.173950 -0.920532 0.348145 1445370641 0.034180 0.173950 -0.920532 0.348145 1445370641 0.034180 0.173950 -0.920532 0.348145 1445370641 -0.229797 0.159546 -0.906677 0.315735 1445370641 -0.229797 0.159546 -0.906677 0.315735 1445370641 -0.229797 0.159546 -0.906677 0.315735 1445370641 -0.229797 0.159546 -0.906677 0.315735 1445370641 -0.229797 0.159546 -0.906677 0.315735 1445370641 -0.229797 0.159546 -0.906677 0.315735 1445370641 -0.229797 0.159546 -0.906677 0.315735 1445370641 -0.432739 0.152588 -0.841736 0.284668 1445370641 -0.432739 0.152588 -0.841736 0.284668 1445370641 -0.432739 0.152588 -0.841736 0.284668 1445370641 -0.432739 0.152588 -0.841736 0.284668 1445370641 -0.432739 0.152588 -0.841736 0.284668 1445370641 -0.432739 0.152588 -0.841736 0.284668 1445370641 -0.569702 0.150208 -0.764343 0.262146 1445370641 -0.569702 0.150208 -0.764343 0.262146 1445370641 -0.569702 0.150208 -0.764343 0.262146 1445370641 -0.569702 0.150208 -0.764343 0.262146 1445370641 -0.569702 0.150208 -0.764343 0.262146 1445370641 -0.569702 0.150208 -0.764343 0.262146 1445370641 -0.658020 0.148865 -0.690552 0.260864 1445370641 -0.658020 0.148865 -0.690552 0.260864 1445370641 -0.658020 0.148865 -0.690552 0.260864 1445370641 -0.658020 0.148865 -0.690552 0.260864 1445370641 -0.658020 0.148865 -0.690552 0.260864 1445370641 -0.658020 0.148865 -0.690552 0.260864 1445370641 -0.690063 0.135498 -0.640808 0.308044 1445370641 -0.690063 0.135498 -0.640808 0.308044 1445370641 -0.690063 0.135498 -0.640808 0.308044 1445370641 -0.690063 0.135498 -0.640808 0.308044 1445370641 -0.690063 0.135498 -0.640808 0.308044 1445370641 -0.690063 0.135498 -0.640808 0.308044 1445370641 -0.690063 0.135498 -0.640808 0.308044 1445370641 -0.650208 0.138000 -0.630310 0.401123 1445370641 -0.650208 0.138000 -0.630310 0.401123 1445370641 -0.650208 0.138000 -0.630310 0.401123 1445370641 -0.650208 0.138000 -0.630310 0.401123 1445370641 -0.650208 0.138000 -0.630310 0.401123 1445370641 -0.650208 0.138000 -0.630310 0.401123 1445370641 -0.529846 0.185425 -0.658447 0.501343 1445370641 -0.529846 0.185425 -0.658447 0.501343 1445370641 -0.529846 0.185425 -0.658447 0.501343 1445370641 -0.529846 0.185425 -0.658447 0.501343 1445370641 -0.529846 0.185425 -0.658447 0.501343 1445370641 -0.529846 0.185425 -0.658447 0.501343 1445370641 -0.307800 0.258057 -0.696716 0.594421 1445370641 -0.307800 0.258057 -0.696716 0.594421 1445370641 -0.307800 0.258057 -0.696716 0.594421 1445370641 -0.307800 0.258057 -0.696716 0.594421 1445370641 -0.307800 0.258057 -0.696716 0.594421 1445370641 -0.307800 0.258057 -0.696716 0.594421 1445370641 -0.307800 0.258057 -0.696716 0.594421 1445370641 -0.027222 0.319458 -0.716858 0.619080 1445370641 -0.027222 0.319458 -0.716858 0.619080 1445370641 -0.027222 0.319458 -0.716858 0.619080 1445370641 -0.027222 0.319458 -0.716858 0.619080 1445370641 -0.027222 0.319458 -0.716858 0.619080 1445370641 -0.027222 0.319458 -0.716858 0.619080 1445370641 0.242065 0.329285 -0.717896 0.563538 1445370641 0.242065 0.329285 -0.717896 0.563538 1445370641 0.242065 0.329285 -0.717896 0.563538 1445370641 0.242065 0.329285 -0.717896 0.563538 1445370641 0.242065 0.329285 -0.717896 0.563538 1445370641 0.242065 0.329285 -0.717896 0.563538 1445370641 0.429443 0.285461 -0.692383 0.504639 1445370641 0.429443 0.285461 -0.692383 0.504639 1445370641 0.429443 0.285461 -0.692383 0.504639 1445370641 0.429443 0.285461 -0.692383 0.504639 1445370641 0.429443 0.285461 -0.692383 0.504639 1445370641 0.429443 0.285461 -0.692383 0.504639 1445370641 0.551086 0.217407 -0.685486 0.423157 1445370641 0.551086 0.217407 -0.685486 0.423157 1445370641 0.551086 0.217407 -0.685486 0.423157 1445370641 0.551086 0.217407 -0.685486 0.423157 1445370641 0.551086 0.217407 -0.685486 0.423157 1445370641 0.551086 0.217407 -0.685486 0.423157 1445370641 0.578857 0.156555 -0.714783 0.359802 1445370641 0.578857 0.156555 -0.714783 0.359802 1445370641 0.578857 0.156555 -0.714783 0.359802 1445370641 0.578857 0.156555 -0.714783 0.359802 1445370641 0.578857 0.156555 -0.714783 0.359802 1445370641 0.578857 0.156555 -0.714783 0.359802 1445370641 0.578857 0.156555 -0.714783 0.359802 1445370641 0.495117 0.130005 -0.788513 0.340820 1445370641 0.495117 0.130005 -0.788513 0.340820 1445370641 0.495117 0.130005 -0.788513 0.340820 1445370641 0.495117 0.130005 -0.788513 0.340820 1445370641 0.495117 0.130005 -0.788513 0.340820 1445370641 0.495117 0.130005 -0.788513 0.340820 1445370641 0.323486 0.133484 -0.865051 0.359558 1445370641 0.323486 0.133484 -0.865051 0.359558 1445370641 0.323486 0.133484 -0.865051 0.359558 1445370641 0.323486 0.133484 -0.865051 0.359558 1445370641 0.323486 0.133484 -0.865051 0.359558 1445370642 0.323486 0.133484 -0.865051 0.359558 1445370642 0.109253 0.135620 -0.918030 0.356201 1445370642 0.109253 0.135620 -0.918030 0.356201 1445370642 0.109253 0.135620 -0.918030 0.356201 1445370642 0.109253 0.135620 -0.918030 0.356201 1445370642 0.109253 0.135620 -0.918030 0.356201 1445370642 -0.130493 0.149597 -0.921082 0.335022 1445370642 -0.130493 0.149597 -0.921082 0.335022 1445370642 -0.130493 0.149597 -0.921082 0.335022 1445370642 -0.130493 0.149597 -0.921082 0.335022 1445370642 -0.130493 0.149597 -0.921082 0.335022 1445370642 -0.353333 0.164429 -0.867920 0.308105 1445370642 -0.353333 0.164429 -0.867920 0.308105 1445370642 -0.353333 0.164429 -0.867920 0.308105 1445370642 -0.353333 0.164429 -0.867920 0.308105 1445370642 -0.353333 0.164429 -0.867920 0.308105 1445370642 -0.353333 0.164429 -0.867920 0.308105 1445370642 -0.353333 0.164429 -0.867920 0.308105 1445370642 -0.528687 0.166443 -0.781982 0.285156 1445370642 -0.528687 0.166443 -0.781982 0.285156 1445370642 -0.528687 0.166443 -0.781982 0.285156 1445370642 -0.528687 0.166443 -0.781982 0.285156 1445370642 -0.528687 0.166443 -0.781982 0.285156 1445370642 -0.528687 0.166443 -0.781982 0.285156 1445370642 -0.648621 0.175537 -0.688660 0.272583 1445370642 -0.648621 0.175537 -0.688660 0.272583 1445370642 -0.648621 0.175537 -0.688660 0.272583 1445370642 -0.648621 0.175537 -0.688660 0.272583 1445370642 -0.648621 0.175537 -0.688660 0.272583 1445370642 -0.648621 0.175537 -0.688660 0.272583 1445370642 -0.705444 0.198486 -0.613464 0.294312 1445370642 -0.705444 0.198486 -0.613464 0.294312 1445370642 -0.705444 0.198486 -0.613464 0.294312 1445370642 -0.705444 0.198486 -0.613464 0.294312 1445370642 -0.705444 0.198486 -0.613464 0.294312 1445370642 -0.705444 0.198486 -0.613464 0.294312 1445370642 -0.705444 0.198486 -0.613464 0.294312 1445370642 
0.149475 0.576538 -0.315247 0.738770 1445370644 0.149475 0.576538 -0.315247 0.738770 1445370644 0.149475 0.576538 -0.315247 0.738770 1445370644 0.149475 0.576538 -0.315247 0.738770 1445370644 0.149475 0.576538 -0.315247 0.738770 1445370644 0.149475 0.576538 -0.315247 0.738770 1445370644 0.155090 0.571960 -0.324341 0.737244 1445370644 0.155090 0.571960 -0.324341 0.737244 1445370644 0.155090 0.571960 -0.324341 0.737244 1445370644 0.155090 0.571960 -0.324341 0.737244 1445370644 0.155090 0.571960 -0.324341 0.737244 1445370644 0.155090 0.571960 -0.324341 0.737244 1445370644 0.161377 0.570679 -0.336670 0.731323 1445370644 0.161377 0.570679 -0.336670 0.731323 1445370645 0.161377 0.570679 -0.336670 0.731323 1445370645 0.161377 0.570679 -0.336670 0.731323 1445370645 0.161377 0.570679 -0.336670 0.731323 1445370645 0.161377 0.570679 -0.336670 0.731323 1445370645 0.166687 0.572815 -0.339661 0.727112 1445370645 0.166687 0.572815 -0.339661 0.727112 1445370645 0.166687 0.572815 -0.339661 0.727112 1445370645 0.166687 0.572815 -0.339661 0.727112 1445370645 0.166687 0.572815 -0.339661 0.727112 1445370645 0.161621 0.575134 -0.329468 0.731079 1445370645 0.161621 0.575134 -0.329468 0.731079 1445370645 0.161621 0.575134 -0.329468 0.731079 1445370645 0.161621 0.575134 -0.329468 0.731079 1445370645 0.161621 0.575134 -0.329468 0.731079 1445370645 0.161621 0.575134 -0.329468 0.731079 1445370645 0.161621 0.575134 -0.329468 0.731079 1445370645 0.142090 0.576843 -0.310120 0.742188 1445370645 0.142090 0.576843 -0.310120 0.742188 1445370645 0.142090 0.576843 -0.310120 0.742188 1445370645 0.142090 0.576843 -0.310120 0.742188 1445370645 0.142090 0.576843 -0.310120 0.742188 1445370645 0.113953 0.577454 -0.279785 0.758423 1445370645 0.113953 0.577454 -0.279785 0.758423 1445370645 0.113953 0.577454 -0.279785 0.758423 1445370645 0.113953 0.577454 -0.279785 0.758423 1445370645 0.113953 0.577454 -0.279785 0.758423 1445370645 0.113953 0.577454 -0.279785 0.758423 1445370645 0.128906 0.578186 -0.287476 0.752563 1445370645 0.128906 0.578186 -0.287476 0.752563 1445370645 0.128906 0.578186 -0.287476 0.752563 1445370645 0.128906 0.578186 -0.287476 0.752563 1445370645 0.128906 0.578186 -0.287476 0.752563 1445370645 0.128906 0.578186 -0.287476 0.752563 1445370645 0.166199 0.572876 -0.327454 0.732727 1445370645 0.166199 0.572876 -0.327454 0.732727 1445370645 0.166199 0.572876 -0.327454 0.732727 1445370645 0.166199 0.572876 -0.327454 0.732727 1445370645 0.166199 0.572876 -0.327454 0.732727 1445370645 0.166199 0.572876 -0.327454 0.732727 1445370645 0.210510 0.566467 -0.356201 0.712646 1445370645 0.210510 0.566467 -0.356201 0.712646 1445370645 0.210510 0.566467 -0.356201 0.712646 1445370645 0.210510 0.566467 -0.356201 0.712646 1445370645 0.210510 0.566467 -0.356201 0.712646 1445370645 0.210510 0.566467 -0.356201 0.712646 1445370645 0.238586 0.566223 -0.365723 0.699036 1445370645 0.238586 0.566223 -0.365723 0.699036 1445370645 0.238586 0.566223 -0.365723 0.699036 1445370645 0.238586 0.566223 -0.365723 0.699036 1445370645 0.238586 0.566223 -0.365723 0.699036 1445370645 0.238586 0.566223 -0.365723 0.699036 1445370645 0.238586 0.566223 -0.365723 0.699036 1445370645 0.257751 0.567261 -0.363037 0.692749 1445370645 0.257751 0.567261 -0.363037 0.692749 1445370645 0.257751 0.567261 -0.363037 0.692749 1445370645 0.257751 0.567261 -0.363037 0.692749 1445370645 0.257751 0.567261 -0.363037 0.692749 1445370645 0.257751 0.567261 -0.363037 0.692749 1445370645 0.257751 0.567261 -0.363037 0.692749 1445370645 0.272644 0.571167 -0.352783 0.689148 1445370645 0.272644 0.571167 -0.352783 0.689148 1445370645 0.272644 0.571167 -0.352783 0.689148 1445370645 0.272644 0.571167 -0.352783 0.689148 1445370645 0.272644 0.571167 -0.352783 0.689148 1445370645 0.272644 0.571167 -0.352783 0.689148 1445370645 0.278015 0.581421 -0.334778 0.687378 1445370645 0.278015 0.581421 -0.334778 0.687378 1445370645 0.278015 0.581421 -0.334778 0.687378 1445370645 0.278015 0.581421 -0.334778 0.687378 1445370645 0.278015 0.581421 -0.334778 0.687378 1445370645 0.278015 0.581421 -0.334778 0.687378 1445370645 0.272034 0.591919 -0.314392 0.690430 1445370645 0.272034 0.591919 -0.314392 0.690430 1445370645 0.272034 0.591919 -0.314392 0.690430 1445370645 0.272034 0.591919 -0.314392 0.690430 1445370645 0.272034 0.591919 -0.314392 0.690430 1445370645 0.272034 0.591919 -0.314392 0.690430 1445370645 0.243286 0.603882 -0.286255 0.702942 1445370645 0.243286 0.603882 -0.286255 0.702942 1445370645 0.243286 0.603882 -0.286255 0.702942 1445370645 0.243286 0.603882 -0.286255 0.702942 1445370645 0.243286 0.603882 -0.286255 0.702942 1445370645 0.243286 0.603882 -0.286255 0.702942 1445370645 0.196106 0.617371 -0.249756 0.719666 1445370645 0.196106 0.617371 -0.249756 0.719666 1445370645 0.196106 0.617371 -0.249756 0.719666 1445370645 0.196106 0.617371 -0.249756 0.719666 1445370645 0.196106 0.617371 -0.249756 0.719666 1445370645 0.196106 0.617371 -0.249756 0.719666 1445370645 0.154297 0.611328 -0.219238 0.744507 1445370645 0.154297 0.611328 -0.219238 0.744507 1445370645 0.154297 0.611328 -0.219238 0.744507 1445370645 0.154297 0.611328 -0.219238 0.744507 1445370645 0.154297 0.611328 -0.219238 0.744507 1445370645 0.154297 0.611328 -0.219238 0.744507 1445370645 0.154297 0.611328 -0.219238 0.744507 1445370645 0.131226 0.581055 -0.223755 0.771362 1445370645 0.131226 0.581055 -0.223755 0.771362 1445370645 0.131226 0.581055 -0.223755 0.771362 1445370645 0.131226 0.581055 -0.223755 0.771362 1445370645 0.131226 0.581055 -0.223755 0.771362 1445370645 0.131226 0.581055 -0.223755 0.771362 1445370645 0.131226 0.581055 -0.223755 0.771362 1445370645 0.116150 0.541382 -0.262085 0.790344 1445370645 0.116150 0.541382 -0.262085 0.790344 1445370645 0.116150 0.541382 -0.262085 0.790344 1445370645 0.116150 0.541382 -0.262085 0.790344 1445370645 0.116150 0.541382 -0.262085 0.790344 1445370645 0.106812 0.515259 -0.279663 0.803040 1445370645 0.106812 0.515259 -0.279663 0.803040 1445370645 0.106812 0.515259 -0.279663 0.803040 1445370646 0.106812 0.515259 -0.279663 0.803040 1445370646 0.106812 0.515259 -0.279663 0.803040 1445370646 0.106812 0.515259 -0.279663 0.803040 1445370646 0.137207 0.502869 -0.315735 0.792847 1445370646 0.137207 0.502869 -0.315735 0.792847 1445370646 0.137207 0.502869 -0.315735 0.792847 1445370646 0.137207 0.502869 -0.315735 0.792847 1445370646 0.137207 0.502869 -0.315735 0.792847 1445370646 0.137207 0.502869 -0.315735 0.792847 1445370646 0.174194 0.507446 -0.343201 0.770935 1445370646 0.174194 0.507446 -0.343201 0.770935 1445370646 0.174194 0.507446 -0.343201 0.770935 1445370646 0.174194 0.507446 -0.343201 0.770935 1445370646 0.174194 0.507446 -0.343201 0.770935 1445370646 0.174194 0.507446 -0.343201 0.770935 1445370646 0.189453 0.517334 -0.357727 0.753967 1445370646 0.189453 0.517334 -0.357727 0.753967 1445370646 0.189453 0.517334 -0.357727 0.753967 1445370646 0.189453 0.517334 -0.357727 0.753967 1445370646 0.189453 0.517334 -0.357727 0.753967 1445370646 0.188721 0.527100 -0.355530 0.748352 1445370646 0.188721 0.527100 -0.355530 0.748352 1445370646 0.188721 0.527100 -0.355530 0.748352 1445370646 0.188721 0.527100 -0.355530 0.748352 1445370646 0.188721 0.527100 -0.355530 0.748352 1445370646 0.188721 0.527100 -0.355530 0.748352 1445370646 0.210510 0.538818 -0.354187 0.734741 1445370646 0.210510 0.538818 -0.354187 0.734741 1445370646 0.210510 0.538818 -0.354187 0.734741 1445370646 0.210510 0.538818 -0.354187 0.734741 1445370646 0.210510 0.538818 -0.354187 0.734741 1445370646 0.210510 0.538818 -0.354187 0.734741 1445370646 0.210510 0.538818 -0.354187 0.734741 1445370646 0.252014 0.546814 -0.351501 0.716858 1445370646 0.252014 0.546814 -0.351501 0.716858 1445370646 0.252014 0.546814 -0.351501 0.716858 1445370646 0.252014 0.546814 -0.351501 0.716858 1445370646 0.252014 0.546814 -0.351501 0.716858 1445370646 0.252014 0.546814 -0.351501 0.716858 1445370646 0.287964 0.556885 -0.343567 0.699158 1445370646 0.287964 0.556885 -0.343567 0.699158 1445370646 0.287964 0.556885 -0.343567 0.699158 1445370646 0.287964 0.556885 -0.343567 0.699158 1445370646 0.287964 0.556885 -0.343567 0.699158 1445370646 0.287964 0.556885 -0.343567 0.699158 1445370646 0.291687 0.566711 -0.326477 0.697937 1445370646 0.291687 0.566711 -0.326477 0.697937 1445370646 0.291687 0.566711 -0.326477 0.697937 1445370646 0.291687 0.566711 -0.326477 0.697937 1445370646 0.291687 0.566711 -0.326477 0.697937 1445370646 0.291687 0.566711 -0.326477 0.697937 1445370646 0.291687 0.566711 -0.326477 0.697937 1445370646 0.263672 0.572937 -0.297302 0.716736 1445370646 0.263672 0.572937 -0.297302 0.716736 1445370646 0.263672 0.572937 -0.297302 0.716736 1445370646 0.263672 0.572937 -0.297302 0.716736 1445370646 0.263672 0.572937 -0.297302 0.716736 1445370646 0.263672 0.572937 -0.297302 0.716736 1445370646 0.224854 0.574219 -0.266907 0.740540 1445370646 0.224854 0.574219 -0.266907 0.740540 1445370646 0.224854 0.574219 -0.266907 0.740540 1445370646 0.224854 0.574219 -0.266907 0.740540 1445370646 0.224854 0.574219 -0.266907 0.740540 1445370646 0.224854 0.574219 -0.266907 0.740540 1445370646 0.197693 0.568237 -0.248840 0.758972 1445370646 0.197693 0.568237 -0.248840 0.758972 1445370646 0.197693 0.568237 -0.248840 0.758972 1445370646 0.197693 0.568237 -0.248840 0.758972 1445370646 0.197693 0.568237 -0.248840 0.758972 1445370646 0.197693 0.568237 -0.248840 0.758972 1445370646 0.176147 0.545715 -0.244324 0.781921 1445370646 0.176147 0.545715 -0.244324 0.781921 1445370646 0.176147 0.545715 -0.244324 0.781921 1445370646 0.176147 0.545715 -0.244324 0.781921 1445370646 0.176147 0.545715 -0.244324 0.781921 1445370646 0.176147 0.545715 -0.244324 0.781921 1445370646 0.149902 0.510864 -0.256287 0.806702 1445370646 0.149902 0.510864 -0.256287 0.806702 1445370646 0.149902 0.510864 -0.256287 0.806702 1445370646 0.149902 0.510864 -0.256287 0.806702 1445370646 0.149902 0.510864 -0.256287 0.806702 1445370646 0.118652 0.467957 -0.284912 0.828064 1445370646 0.118652 0.467957 -0.284912 0.828064 1445370646 0.118652 0.467957 -0.284912 0.828064 1445370646 0.118652 0.467957 -0.284912 0.828064 1445370646 0.118652 0.467957 -0.284912 0.828064 1445370646 0.118652 0.467957 -0.284912 0.828064 1445370646 0.106812 0.430603 -0.326904 0.834412 1445370646 0.106812 0.430603 -0.326904 0.834412 1445370646 0.106812 0.430603 -0.326904 0.834412 1445370646 0.106812 0.430603 -0.326904 0.834412 1445370646 0.106812 0.430603 -0.326904 0.834412 1445370646 0.106812 0.430603 -0.326904 0.834412 1445370646 0.106812 0.430603 -0.326904 0.834412 1445370646 0.132324 0.414795 -0.400757 0.806091 1445370646 0.132324 0.414795 -0.400757 0.806091 1445370646 0.132324 0.414795 -0.400757 0.806091 1445370646 0.132324 0.414795 -0.400757 0.806091 1445370646 0.132324 0.414795 -0.400757 0.806091 1445370646 0.132324 0.414795 -0.400757 0.806091 1445370646 0.143677 0.426697 -0.401672 0.797363 1445370646 0.143677 0.426697 -0.401672 0.797363 1445370646 0.143677 0.426697 -0.401672 0.797363 1445370646 0.143677 0.426697 -0.401672 0.797363 1445370646 0.143677 0.426697 -0.401672 0.797363 1445370646 0.143677 0.426697 -0.401672 0.797363 1445370646 0.156128 0.468994 -0.354614 0.793640 1445370646 0.156128 0.468994 -0.354614 0.793640 1445370646 0.156128 0.468994 -0.354614 0.793640 1445370646 0.156128 0.468994 -0.354614 0.793640 1445370646 0.156128 0.468994 -0.354614 0.793640 1445370647 0.156128 0.468994 -0.354614 0.793640 1445370647 0.181274 0.505737 -0.337708 0.772827 1445370647 0.181274 0.505737 -0.337708 0.772827 1445370647 0.181274 0.505737 -0.337708 0.772827 1445370647 0.181274 0.505737 -0.337708 0.772827 1445370647 0.181274 0.505737 -0.337708 0.772827 1445370647 0.181274 0.505737 -0.337708 0.772827 1445370647 0.217407 0.531982 -0.337158 0.745605 1445370647 0.217407 0.531982 -0.337158 0.745605 1445370647 0.217407 0.531982 -0.337158 0.745605 1445370647 0.217407 0.531982 -0.337158 0.745605 1445370647 0.217407 0.531982 -0.337158 0.745605 1445370647 0.217407 0.531982 -0.337158 0.745605 1445370647 0.276672 0.545776 -0.344299 0.711975 1445370647 0.276672 0.545776 -0.344299 0.711975 1445370647 0.276672 0.545776 -0.344299 0.711975 1445370647 0.276672 0.545776 -0.344299 0.711975 1445370647 0.276672 0.545776 -0.344299 0.711975 1445370647 0.276672 0.545776 -0.344299 0.711975 1445370647 0.338135 0.544189 -0.364624 0.675659 1445370647 0.338135 0.544189 -0.364624 0.675659 1445370647 0.338135 0.544189 -0.364624 0.675659 1445370647 0.338135 0.544189 -0.364624 0.675659 1445370647 0.338135 0.544189 -0.364624 0.675659 1445370647 0.338135 0.544189 -0.364624 0.675659 1445370647 0.356812 0.548889 -0.369263 0.659546 1445370647 0.356812 0.548889 -0.369263 0.659546 1445370647 0.356812 0.548889 -0.369263 0.659546 1445370647 0.356812 0.548889 -0.369263 0.659546 1445370647 0.356812 0.548889 -0.369263 0.659546 1445370647 0.329773 0.566101 -0.348572 0.670288 1445370647 0.329773 0.566101 -0.348572 0.670288 1445370647 0.329773 0.566101 -0.348572 0.670288 1445370647 0.329773 0.566101 -0.348572 0.670288 1445370647 0.329773 0.566101 -0.348572 0.670288 1445370647 0.329773 0.566101 -0.348572 0.670288 1445370647 0.276550 0.583679 -0.316040 0.694885 1445370647 0.276550 0.583679 -0.316040 0.694885 1445370647 0.276550 0.583679 -0.316040 0.694885 1445370647 0.276550 0.583679 -0.316040 0.694885 1445370647 0.276550 0.583679 -0.316040 0.694885 1445370647 0.276550 0.583679 -0.316040 0.694885 1445370647 0.276550 0.583679 -0.316040 0.694885 1445370647 0.221924 0.586853 -0.288330 0.723267 1445370647 0.221924 0.586853 -0.288330 0.723267 1445370647 0.221924 0.586853 -0.288330 0.723267 1445370647 0.221924 0.586853 -0.288330 0.723267 1445370647 0.221924 0.586853 -0.288330 0.723267 1445370647 0.221924 0.586853 -0.288330 0.723267 1445370647 0.176758 0.572449 -0.275574 0.751709 1445370647 0.176758 0.572449 -0.275574 0.751709 1445370647 0.176758 0.572449 -0.275574 0.751709 1445370647 0.176758 0.572449 -0.275574 0.751709 1445370647 0.176758 0.572449 -0.275574 0.751709 1445370647 0.176758 0.572449 -0.275574 0.751709 1445370647 0.135925 0.543457 -0.278076 0.780273 1445370647 0.135925 0.543457 -0.278076 0.780273 1445370647 0.135925 0.543457 -0.278076 0.780273 1445370647 0.135925 0.543457 -0.278076 0.780273 1445370647 0.135925 0.543457 -0.278076 0.780273 1445370647 0.135925 0.543457 -0.278076 0.780273 1445370647 0.135925 0.543457 -0.278076 0.780273 1445370647 0.102844 0.510071 -0.294983 0.801331 1445370647 0.102844 0.510071 -0.294983 0.801331 1445370647 0.102844 0.510071 -0.294983 0.801331 1445370647 0.102844 0.510071 -0.294983 0.801331 1445370647 0.102844 0.510071 -0.294983 0.801331 1445370647 0.102844 0.510071 -0.294983 0.801331 1445370647 0.091248 0.488403 -0.318481 0.807251 1445370647 0.091248 0.488403 -0.318481 0.807251 1445370647 0.091248 0.488403 -0.318481 0.807251 1445370647 0.091248 0.488403 -0.318481 0.807251 1445370647 0.091248 0.488403 -0.318481 0.807251 1445370647 0.091248 0.488403 -0.318481 0.807251 1445370647 0.092407 0.485535 -0.323364 0.806885 1445370647 0.092407 0.485535 -0.323364 0.806885 1445370647 0.092407 0.485535 -0.323364 0.806885 1445370647 0.092407 0.485535 -0.323364 0.806885 1445370647 0.092407 0.485535 -0.323364 0.806885 1445370647 0.092407 0.485535 -0.323364 0.806885 1445370647 0.106934 0.502869 -0.311890 0.798950 1445370647 0.106934 0.502869 -0.311890 0.798950 1445370647 0.106934 0.502869 -0.311890 0.798950 1445370647 0.106934 0.502869 -0.311890 0.798950 1445370647 0.106934 0.502869 -0.311890 0.798950 1445370647 0.106934 0.502869 -0.311890 0.798950 1445370647 0.127625 0.528198 -0.301575 0.783386 1445370647 0.127625 0.528198 -0.301575 0.783386 1445370647 0.127625 0.528198 -0.301575 0.783386 1445370647 0.127625 0.528198 -0.301575 0.783386 1445370647 0.127625 0.528198 -0.301575 0.783386 1445370647 0.155945 0.547302 -0.309082 0.761963 1445370647 0.155945 0.547302 -0.309082 0.761963 1445370647 0.155945 0.547302 -0.309082 0.761963 1445370647 0.155945 0.547302 -0.309082 0.761963 1445370647 0.155945 0.547302 -0.309082 0.761963 1445370647 0.155945 0.547302 -0.309082 0.761963 1445370647 0.191467 0.567322 -0.311890 0.737671 1445370647 0.191467 0.567322 -0.311890 0.737671 1445370647 0.191467 0.567322 -0.311890 0.737671 1445370647 0.191467 0.567322 -0.311890 0.737671 1445370647 0.191467 0.567322 -0.311890 0.737671 1445370647 0.191467 0.567322 -0.311890 0.737671 1445370647 0.191467 0.567322 -0.311890 0.737671 1445370647 0.234131 0.580688 -0.313965 0.713684 1445370647 0.234131 0.580688 -0.313965 0.713684 1445370647 0.234131 0.580688 -0.313965 0.713684 1445370647 0.234131 0.580688 -0.313965 0.713684 1445370647 0.234131 0.580688 -0.313965 0.713684 1445370648 0.234131 0.580688 -0.313965 0.713684 1445370648 0.280579 0.587341 -0.317505 0.689514 1445370648 0.280579 0.587341 -0.317505 0.689514 1445370648 0.280579 0.587341 -0.317505 0.689514 1445370648 0.280579 0.587341 -0.317505 0.689514 1445370648 0.280579 0.587341 -0.317505 0.689514 1445370648 0.280579 0.587341 -0.317505 0.689514 1445370648 0.297791 0.596191 -0.308655 0.678650 1445370648 0.297791 0.596191 -0.308655 0.678650 1445370648 0.297791 0.596191 -0.308655 0.678650 1445370648 0.297791 0.596191 -0.308655 0.678650 1445370648 0.297791 0.596191 -0.308655 0.678650 1445370648 0.297791 0.596191 -0.308655 0.678650 1445370648 0.292419 0.601379 -0.292480 0.683533 1445370648 0.292419 0.601379 -0.292480 0.683533 1445370648 0.292419 0.601379 -0.292480 0.683533 1445370648 0.292419 0.601379 -0.292480 0.683533 1445370648 0.292419 0.601379 -0.292480 0.683533 1445370648 0.292419 0.601379 -0.292480 0.683533 1445370648 0.264282 0.604553 -0.278198 0.697998 1445370648 0.264282 0.604553 -0.278198 0.697998 1445370648 0.264282 0.604553 -0.278198 0.697998 1445370648 0.264282 0.604553 -0.278198 0.697998 1445370648 0.264282 0.604553 -0.278198 0.697998 1445370648 0.264282 0.604553 -0.278198 0.697998 1445370648 0.264282 0.604553 -0.278198 0.697998 1445370648 0.225098 0.598694 -0.264771 0.721619 1445370648 0.225098 0.598694 -0.264771 0.721619 1445370648 0.225098 0.598694 -0.264771 0.721619 1445370648 0.225098 0.598694 -0.264771 0.721619 1445370648 0.225098 0.598694 -0.264771 0.721619 1445370648 0.225098 0.598694 -0.264771 0.721619 1445370648 0.184448 0.581848 -0.264954 0.746399 1445370648 0.184448 0.581848 -0.264954 0.746399 1445370648 0.184448 0.581848 -0.264954 0.746399 1445370648 0.184448 0.581848 -0.264954 0.746399 1445370648 0.184448 0.581848 -0.264954 0.746399 1445370648 0.184448 0.581848 -0.264954 0.746399 1445370648 0.184448 0.581848 -0.264954 0.746399 1445370648 0.148743 0.557861 -0.279236 0.767212 1445370648 0.148743 0.557861 -0.279236 0.767212 1445370648 0.148743 0.557861 -0.279236 0.767212 1445370648 0.148743 0.557861 -0.279236 0.767212 1445370648 0.148743 0.557861 -0.279236 0.767212 1445370648 0.148743 0.557861 -0.279236 0.767212 1445370648 0.126648 0.532593 -0.305298 0.779114 1445370648 0.126648 0.532593 -0.305298 0.779114 1445370648 0.126648 0.532593 -0.305298 0.779114 1445370648 0.126648 0.532593 -0.305298 0.779114 1445370648 0.126648 0.532593 -0.305298 0.779114 1445370648 0.126648 0.532593 -0.305298 0.779114 1445370648 0.126648 0.532593 -0.305298 0.779114 1445370648 0.119995 0.518860 -0.323853 0.781982 1445370648 0.119995 0.518860 -0.323853 0.781982 1445370648 0.119995 0.518860 -0.323853 0.781982 1445370648 0.119995 0.518860 -0.323853 0.781982 1445370648 0.119995 0.518860 -0.323853 0.781982 1445370648 0.119995 0.518860 -0.323853 0.781982 1445370648 0.129272 0.520203 -0.340210 0.772583 1445370648 0.129272 0.520203 -0.340210 0.772583 1445370648 0.129272 0.520203 -0.340210 0.772583 1445370648 0.129272 0.520203 -0.340210 0.772583 1445370648 0.129272 0.520203 -0.340210 0.772583 1445370648 0.129272 0.520203 -0.340210 0.772583 1445370648 0.132019 0.536194 -0.331177 0.765076 1445370648 0.132019 0.536194 -0.331177 0.765076 1445370648 0.132019 0.536194 -0.331177 0.765076 1445370648 0.132019 0.536194 -0.331177 0.765076 1445370648 0.132019 0.536194 -0.331177 0.765076 1445370648 0.132019 0.536194 -0.331177 0.765076 1445370648 0.143738 0.560486 -0.317810 0.751099 1445370648 0.143738 0.560486 -0.317810 0.751099 1445370648 0.143738 0.560486 -0.317810 0.751099 1445370648 0.143738 0.560486 -0.317810 0.751099 1445370648 0.143738 0.560486 -0.317810 0.751099 1445370648 0.143738 0.560486 -0.317810 0.751099 1445370648 0.160950 0.582825 -0.308594 0.734253 1445370648 0.160950 0.582825 -0.308594 0.734253 1445370648 0.160950 0.582825 -0.308594 0.734253 1445370648 0.160950 0.582825 -0.308594 0.734253 1445370648 0.160950 0.582825 -0.308594 0.734253 1445370648 0.160950 0.582825 -0.308594 0.734253 1445370648 0.187805 0.604065 -0.300049 0.713928 1445370648 0.187805 0.604065 -0.300049 0.713928 1445370648 0.187805 0.604065 -0.300049 0.713928 1445370648 0.187805 0.604065 -0.300049 0.713928 1445370648 0.187805 0.604065 -0.300049 0.713928 1445370648 0.187805 0.604065 -0.300049 0.713928 1445370648 0.204529 0.624695 -0.278381 0.700256 1445370648 0.204529 0.624695 -0.278381 0.700256 1445370648 0.204529 0.624695 -0.278381 0.700256 1445370648 0.204529 0.624695 -0.278381 0.700256 1445370648 0.204529 0.624695 -0.278381 0.700256 1445370648 0.204529 0.624695 -0.278381 0.700256 1445370648 0.210022 0.633179 -0.250610 0.701538 1445370648 0.210022 0.633179 -0.250610 0.701538 1445370648 0.210022 0.633179 -0.250610 0.701538 1445370648 0.210022 0.633179 -0.250610 0.701538 1445370648 0.210022 0.633179 -0.250610 0.701538 1445370648 0.210022 0.633179 -0.250610 0.701538 1445370648 0.223206 0.627197 -0.251343 0.702515 1445370648 0.223206 0.627197 -0.251343 0.702515 1445370648 0.223206 0.627197 -0.251343 0.702515 1445370648 0.223206 0.627197 -0.251343 0.702515 1445370648 0.223206 0.627197 -0.251343 0.702515 1445370648 0.223206 0.627197 -0.251343 0.702515 1445370648 0.235046 0.616943 -0.269531 0.701050 1445370648 0.235046 0.616943 -0.269531 0.701050 1445370648 0.235046 0.616943 -0.269531 0.701050 1445370648 0.235046 0.616943 -0.269531 0.701050 1445370648 0.235046 0.616943 -0.269531 0.701050 1445370648 0.235046 0.616943 -0.269531 0.701050 1445370649 0.212769 0.621399 -0.257568 0.708618 1445370649 0.212769 0.621399 -0.257568 0.708618 1445370649 0.212769 0.621399 -0.257568 0.708618 1445370649 0.212769 0.621399 -0.257568 0.708618 1445370649 0.212769 0.621399 -0.257568 0.708618 1445370649 0.212769 0.621399 -0.257568 0.708618 1445370649 0.176575 0.621338 -0.228455 0.728333 1445370649 0.176575 0.621338 -0.228455 0.728333 1445370649 0.176575 0.621338 -0.228455 0.728333 1445370649 0.176575 0.621338 -0.228455 0.728333 1445370649 0.176575 0.621338 -0.228455 0.728333 1445370649 0.176575 0.621338 -0.228455 0.728333 1445370649 0.149109 0.601135 -0.223511 0.752563 1445370649 0.149109 0.601135 -0.223511 0.752563 1445370649 0.149109 0.601135 -0.223511 0.752563 1445370649 0.149109 0.601135 -0.223511 0.752563 1445370649 0.149109 0.601135 -0.223511 0.752563 1445370649 0.149109 0.601135 -0.223511 0.752563 1445370649 0.129944 0.565430 -0.245056 0.776672 1445370649 0.129944 0.565430 -0.245056 0.776672 1445370649 0.129944 0.565430 -0.245056 0.776672 1445370649 0.129944 0.565430 -0.245056 0.776672 1445370649 0.129944 0.565430 -0.245056 0.776672 1445370649 0.129944 0.565430 -0.245056 0.776672 1445370649 0.115479 0.531128 -0.279541 0.791443 1445370649 0.115479 0.531128 -0.279541 0.791443 1445370649 0.115479 0.531128 -0.279541 0.791443 1445370649 0.115479 0.531128 -0.279541 0.791443 1445370649 0.115479 0.531128 -0.279541 0.791443 1445370649 0.115479 0.531128 -0.279541 0.791443 1445370649 0.104553 0.512634 -0.301025 0.797241 1445370649 0.104553 0.512634 -0.301025 0.797241 1445370649 0.104553 0.512634 -0.301025 0.797241 1445370649 0.104553 0.512634 -0.301025 0.797241 1445370649 0.104553 0.512634 -0.301025 0.797241 1445370649 0.104553 0.512634 -0.301025 0.797241 1445370649 0.104553 0.512634 -0.301025 0.797241 1445370649 0.101929 0.516541 -0.307312 0.792664 1445370649 0.101929 0.516541 -0.307312 0.792664 1445370649 0.101929 0.516541 -0.307312 0.792664 1445370649 0.101929 0.516541 -0.307312 0.792664 1445370649 0.101929 0.516541 -0.307312 0.792664 1445370649 0.101929 0.516541 -0.307312 0.792664 1445370649 0.097717 0.535583 -0.288513 0.787598 1445370649 0.097717 0.535583 -0.288513 0.787598 1445370649 0.097717 0.535583 -0.288513 0.787598 1445370649 0.097717 0.535583 -0.288513 0.787598 1445370649 0.097717 0.535583 -0.288513 0.787598 1445370649 0.097717 0.535583 -0.288513 0.787598 1445370649 0.113159 0.556030 -0.281433 0.773743 1445370649 0.113159 0.556030 -0.281433 0.773743 1445370649 0.113159 0.556030 -0.281433 0.773743 1445370649 0.113159 0.556030 -0.281433 0.773743 1445370649 0.113159 0.556030 -0.281433 0.773743 1445370649 0.113159 0.556030 -0.281433 0.773743 1445370649 0.113159 0.556030 -0.281433 0.773743 1445370649 0.135986 0.568787 -0.296387 0.755066 1445370649 0.135986 0.568787 -0.296387 0.755066 1445370649 0.135986 0.568787 -0.296387 0.755066 1445370649 0.135986 0.568787 -0.296387 0.755066 1445370649 0.135986 0.568787 -0.296387 0.755066 1445370649 0.135986 0.568787 -0.296387 0.755066 1445370649 0.164612 0.579895 -0.306763 0.736511 1445370649 0.164612 0.579895 -0.306763 0.736511 1445370649 0.164612 0.579895 -0.306763 0.736511 1445370649 0.164612 0.579895 -0.306763 0.736511 1445370649 0.164612 0.579895 -0.306763 0.736511 1445370649 0.164612 0.579895 -0.306763 0.736511 1445370649 0.192200 0.591919 -0.309448 0.718933 1445370649 0.192200 0.591919 -0.309448 0.718933 1445370649 0.192200 0.591919 -0.309448 0.718933 1445370649 0.192200 0.591919 -0.309448 0.718933 1445370649 0.192200 0.591919 -0.309448 0.718933 1445370649 0.192200 0.591919 -0.309448 0.718933 1445370649 0.208496 0.603088 -0.295227 0.711060 1445370649 0.208496 0.603088 -0.295227 0.711060 1445370649 0.208496 0.603088 -0.295227 0.711060 1445370649 0.208496 0.603088 -0.295227 0.711060 1445370649 0.208496 0.603088 -0.295227 0.711060 1445370649 0.208496 0.603088 -0.295227 0.711060 1445370649 0.208496 0.603088 -0.295227 0.711060 1445370649 0.210938 0.611938 -0.277222 0.710022 1445370649 0.210938 0.611938 -0.277222 0.710022 1445370649 0.210938 0.611938 -0.277222 0.710022 1445370649 0.210938 0.611938 -0.277222 0.710022 1445370649 0.210938 0.611938 -0.277222 0.710022 1445370649 0.210938 0.611938 -0.277222 0.710022 1445370649 0.207397 0.613037 -0.271118 0.712463 1445370649 0.207397 0.613037 -0.271118 0.712463 1445370649 0.207397 0.613037 -0.271118 0.712463 1445370649 0.207397 0.613037 -0.271118 0.712463 1445370649 0.207397 0.613037 -0.271118 0.712463 1445370649 0.207397 0.613037 -0.271118 0.712463 1445370649 0.183533 0.615601 -0.252136 0.723633 1445370649 0.183533 0.615601 -0.252136 0.723633 1445370649 0.183533 0.615601 -0.252136 0.723633 1445370649 0.183533 0.615601 -0.252136 0.723633 1445370649 0.183533 0.615601 -0.252136 0.723633 1445370649 0.183533 0.615601 -0.252136 0.723633 1445370649 0.158508 0.606995 -0.228882 0.744324 1445370649 0.158508 0.606995 -0.228882 0.744324 1445370649 0.158508 0.606995 -0.228882 0.744324 1445370649 0.158508 0.606995 -0.228882 0.744324 1445370649 0.158508 0.606995 -0.228882 0.744324 1445370649 0.141602 0.582886 -0.227600 0.767029 1445370649 0.141602 0.582886 -0.227600 0.767029 1445370649 0.141602 0.582886 -0.227600 0.767029 1445370649 0.141602 0.582886 -0.227600 0.767029 1445370649 0.141602 0.582886 -0.227600 0.767029 1445370649 
0.362305 0.427612 -0.617432 0.551880 1445370652 0.362305 0.427612 -0.617432 0.551880 1445370652 0.362305 0.427612 -0.617432 0.551880 1445370652 0.362305 0.427612 -0.617432 0.551880 1445370652 0.424194 0.419067 -0.623291 0.505859 1445370652 0.424194 0.419067 -0.623291 0.505859 1445370652 0.424194 0.419067 -0.623291 0.505859 1445370652 0.424194 0.419067 -0.623291 0.505859 1445370652 0.424194 0.419067 -0.623291 0.505859 1445370652 0.473633 0.395935 -0.630188 0.470886 1445370652 0.473633 0.395935 -0.630188 0.470886 1445370652 0.473633 0.395935 -0.630188 0.470886 1445370652 0.473633 0.395935 -0.630188 0.470886 1445370652 0.473633 0.395935 -0.630188 0.470886 1445370652 0.473633 0.395935 -0.630188 0.470886 1445370652 0.479675 0.344299 -0.681458 0.432434 1445370652 0.479675 0.344299 -0.681458 0.432434 1445370652 0.479675 0.344299 -0.681458 0.432434 1445370652 0.479675 0.344299 -0.681458 0.432434 1445370652 0.479675 0.344299 -0.681458 0.432434 1445370652 0.479675 0.344299 -0.681458 0.432434 1445370652 0.410706 0.282410 -0.777466 0.383484 1445370652 0.410706 0.282410 -0.777466 0.383484 1445370652 0.410706 0.282410 -0.777466 0.383484 1445370652 0.410706 0.282410 -0.777466 0.383484 1445370652 0.410706 0.282410 -0.777466 0.383484 1445370652 0.410706 0.282410 -0.777466 0.383484 1445370652 0.246765 0.239746 -0.869690 0.353943 1445370652 0.246765 0.239746 -0.869690 0.353943 1445370652 0.246765 0.239746 -0.869690 0.353943 1445370652 0.246765 0.239746 -0.869690 0.353943 1445370652 0.246765 0.239746 -0.869690 0.353943 1445370652 0.246765 0.239746 -0.869690 0.353943 1445370652 0.246765 0.239746 -0.869690 0.353943 1445370652 0.036072 0.214172 -0.920837 0.323914 1445370652 0.036072 0.214172 -0.920837 0.323914 1445370652 0.036072 0.214172 -0.920837 0.323914 1445370652 0.036072 0.214172 -0.920837 0.323914 1445370652 0.036072 0.214172 -0.920837 0.323914 1445370652 0.036072 0.214172 -0.920837 0.323914 1445370652 -0.189392 0.201172 -0.918396 0.283203 1445370652 -0.189392 0.201172 -0.918396 0.283203 1445370652 -0.189392 0.201172 -0.918396 0.283203 1445370652 -0.189392 0.201172 -0.918396 0.283203 1445370652 -0.189392 0.201172 -0.918396 0.283203 1445370652 -0.189392 0.201172 -0.918396 0.283203 1445370652 -0.189392 0.201172 -0.918396 0.283203 1445370652 -0.386780 0.193054 -0.871155 0.232971 1445370652 -0.386780 0.193054 -0.871155 0.232971 1445370652 -0.386780 0.193054 -0.871155 0.232971 1445370652 -0.386780 0.193054 -0.871155 0.232971 1445370652 -0.386780 0.193054 -0.871155 0.232971 1445370652 -0.549500 0.177429 -0.787903 0.214111 1445370652 -0.549500 0.177429 -0.787903 0.214111 1445370652 -0.549500 0.177429 -0.787903 0.214111 1445370652 -0.549500 0.177429 -0.787903 0.214111 1445370652 -0.549500 0.177429 -0.787903 0.214111 1445370652 -0.549500 0.177429 -0.787903 0.214111 1445370652 -0.676270 0.146973 -0.677124 0.250366 1445370652 -0.676270 0.146973 -0.677124 0.250366 1445370652 -0.676270 0.146973 -0.677124 0.250366 1445370652 -0.676270 0.146973 -0.677124 0.250366 1445370652 -0.676270 0.146973 -0.677124 0.250366 1445370652 -0.676270 0.146973 -0.677124 0.250366 1445370652 -0.676270 0.146973 -0.677124 0.250366 1445370652 -0.696777 0.078308 -0.598816 0.387085 1445370652 -0.696777 0.078308 -0.598816 0.387085 1445370652 -0.696777 0.078308 -0.598816 0.387085 1445370652 -0.696777 0.078308 -0.598816 0.387085 1445370652 -0.696777 0.078308 -0.598816 0.387085 1445370652 -0.696777 0.078308 -0.598816 0.387085 1445370652 -0.582825 0.120544 -0.648376 0.474792 1445370652 -0.582825 0.120544 -0.648376 0.474792 1445370652 -0.582825 0.120544 -0.648376 0.474792 1445370652 -0.582825 0.120544 -0.648376 0.474792 1445370652 -0.582825 0.120544 -0.648376 0.474792 1445370652 -0.582825 0.120544 -0.648376 0.474792 1445370652 -0.391724 0.196289 -0.714783 0.545105 1445370652 -0.391724 0.196289 -0.714783 0.545105 1445370652 -0.391724 0.196289 -0.714783 0.545105 1445370652 -0.391724 0.196289 -0.714783 0.545105 1445370652 -0.391724 0.196289 -0.714783 0.545105 1445370653 -0.391724 0.196289 -0.714783 0.545105 1445370653 -0.391724 0.196289 -0.714783 0.545105 1445370653 -0.200867 0.274963 -0.759583 0.554138 1445370653 -0.200867 0.274963 -0.759583 0.554138 1445370653 -0.200867 0.274963 -0.759583 0.554138 1445370653 -0.200867 0.274963 -0.759583 0.554138 1445370653 -0.200867 0.274963 -0.759583 0.554138 1445370653 -0.200867 0.274963 -0.759583 0.554138 1445370653 0.004639 0.332825 -0.783752 0.524353 1445370653 0.004639 0.332825 -0.783752 0.524353 1445370653 0.004639 0.332825 -0.783752 0.524353 1445370653 0.004639 0.332825 -0.783752 0.524353 1445370653 0.004639 0.332825 -0.783752 0.524353 1445370653 0.004639 0.332825 -0.783752 0.524353 1445370653 0.004639 0.332825 -0.783752 0.524353 1445370653 0.218201 0.324524 -0.805786 0.444641 1445370653 0.218201 0.324524 -0.805786 0.444641 1445370653 0.218201 0.324524 -0.805786 0.444641 1445370653 0.218201 0.324524 -0.805786 0.444641 1445370653 0.218201 0.324524 -0.805786 0.444641 1445370653 0.218201 0.324524 -0.805786 0.444641 1445370653 0.390015 0.237183 -0.811951 0.363831 1445370653 0.390015 0.237183 -0.811951 0.363831 1445370653 0.390015 0.237183 -0.811951 0.363831 1445370653 0.390015 0.237183 -0.811951 0.363831 1445370653 0.390015 0.237183 -0.811951 0.363831 1445370653 0.390015 0.237183 -0.811951 0.363831 1445370653 0.390015 0.237183 -0.811951 0.363831 1445370653 0.439392 0.156616 -0.836609 0.287109 1445370653 0.439392 0.156616 -0.836609 0.287109 1445370653 0.439392 0.156616 -0.836609 0.287109 1445370653 0.439392 0.156616 -0.836609 0.287109 1445370653 0.439392 0.156616 -0.836609 0.287109 1445370653 0.439392 0.156616 -0.836609 0.287109 1445370653 0.310852 0.177612 -0.880920 0.309631 1445370653 0.310852 0.177612 -0.880920 0.309631 1445370653 0.310852 0.177612 -0.880920 0.309631 1445370653 0.310852 0.177612 -0.880920 0.309631 1445370653 0.310852 0.177612 -0.880920 0.309631 1445370653 0.310852 0.177612 -0.880920 0.309631 1445370653 0.100708 0.186218 -0.930786 0.298096 1445370653 0.100708 0.186218 -0.930786 0.298096 1445370653 0.100708 0.186218 -0.930786 0.298096 1445370653 0.100708 0.186218 -0.930786 0.298096 1445370653 0.100708 0.186218 -0.930786 0.298096 1445370653 0.100708 0.186218 -0.930786 0.298096 1445370653 0.100708 0.186218 -0.930786 0.298096 1445370653 -0.124268 0.199524 -0.920532 0.312134 1445370653 -0.124268 0.199524 -0.920532 0.312134 1445370653 -0.124268 0.199524 -0.920532 0.312134 1445370653 -0.124268 0.199524 -0.920532 0.312134 1445370653 -0.124268 0.199524 -0.920532 0.312134 1445370653 -0.293152 0.205750 -0.884888 0.297913 1445370653 -0.293152 0.205750 -0.884888 0.297913 1445370653 -0.293152 0.205750 -0.884888 0.297913 1445370653 -0.293152 0.205750 -0.884888 0.297913 1445370653 -0.293152 0.205750 -0.884888 0.297913 1445370653 -0.293152 0.205750 -0.884888 0.297913 1445370653 -0.432190 0.204895 -0.831787 0.281738 1445370653 -0.432190 0.204895 -0.831787 0.281738 1445370653 -0.432190 0.204895 -0.831787 0.281738 1445370653 -0.432190 0.204895 -0.831787 0.281738 1445370653 -0.432190 0.204895 -0.831787 0.281738 1445370653 -0.432190 0.204895 -0.831787 0.281738 1445370653 -0.544800 0.209045 -0.770203 0.257629 1445370653 -0.544800 0.209045 -0.770203 0.257629 1445370653 -0.544800 0.209045 -0.770203 0.257629 1445370653 -0.544800 0.209045 -0.770203 0.257629 1445370653 -0.544800 0.209045 -0.770203 0.257629 1445370653 -0.544800 0.209045 -0.770203 0.257629 1445370653 -0.648926 0.170227 -0.680054 0.295715 1445370653 -0.648926 0.170227 -0.680054 0.295715 1445370653 -0.648926 0.170227 -0.680054 0.295715 1445370653 -0.648926 0.170227 -0.680054 0.295715 1445370653 -0.648926 0.170227 -0.680054 0.295715 1445370653 -0.648926 0.170227 -0.680054 0.295715 1445370653 -0.648926 0.170227 -0.680054 0.295715 1445370653 -0.646729 0.124939 -0.657349 0.366089 1445370653 -0.646729 0.124939 -0.657349 0.366089 1445370653 -0.646729 0.124939 -0.657349 0.366089 1445370653 -0.646729 0.124939 -0.657349 0.366089 1445370653 -0.646729 0.124939 -0.657349 0.366089 1445370653 -0.646729 0.124939 -0.657349 0.366089 1445370653 -0.526733 0.158508 -0.703186 0.450623 1445370653 -0.526733 0.158508 -0.703186 0.450623 1445370653 -0.526733 0.158508 -0.703186 0.450623 1445370653 -0.526733 0.158508 -0.703186 0.450623 1445370653 -0.526733 0.158508 -0.703186 0.450623 1445370653 -0.526733 0.158508 -0.703186 0.450623 1445370653 -0.326904 0.239441 -0.729492 0.551086 1445370653 -0.326904 0.239441 -0.729492 0.551086 1445370653 -0.326904 0.239441 -0.729492 0.551086 1445370653 -0.326904 0.239441 -0.729492 0.551086 1445370653 -0.326904 0.239441 -0.729492 0.551086 1445370653 -0.326904 0.239441 -0.729492 0.551086 1445370653 -0.326904 0.239441 -0.729492 0.551086 1445370653 -0.099915 0.312500 -0.739136 0.588257 1445370653 -0.099915 0.312500 -0.739136 0.588257 1445370653 -0.099915 0.312500 -0.739136 0.588257 1445370653 -0.099915 0.312500 -0.739136 0.588257 1445370653 -0.099915 0.312500 -0.739136 0.588257 1445370653 -0.099915 0.312500 -0.739136 0.588257 1445370653 0.117188 0.349854 -0.738770 0.563965 1445370653 0.117188 0.349854 -0.738770 0.563965 1445370653 0.117188 0.349854 -0.738770 0.563965 1445370653 0.117188 0.349854 -0.738770 0.563965 1445370653 0.117188 0.349854 -0.738770 0.563965 1445370653 0.117188 0.349854 -0.738770 0.563965 1445370653 0.315186 0.318726 -0.752380 0.482666 1445370653 0.315186 0.318726 -0.752380 0.482666 1445370653 0.315186 0.318726 -0.752380 0.482666 1445370653 0.315186 0.318726 -0.752380 0.482666 1445370653 0.315186 0.318726 -0.752380 0.482666 1445370654 0.315186 0.318726 -0.752380 0.482666 1445370654 0.449158 0.247803 -0.751099 0.415527 1445370654 0.449158 0.247803 -0.751099 0.415527 1445370654 0.449158 0.247803 -0.751099 0.415527 1445370654 0.449158 0.247803 -0.751099 0.415527 1445370654 0.449158 0.247803 -0.751099 0.415527 1445370654 0.449158 0.247803 -0.751099 0.415527 1445370654 0.495911 0.172974 -0.778992 0.342468 1445370654 0.495911 0.172974 -0.778992 0.342468 1445370654 0.495911 0.172974 -0.778992 0.342468 1445370654 0.495911 0.172974 -0.778992 0.342468 1445370654 0.495911 0.172974 -0.778992 0.342468 1445370654 0.495911 0.172974 -0.778992 0.342468 1445370654 0.368835 0.217407 -0.825134 0.368530 1445370654 0.368835 0.217407 -0.825134 0.368530 1445370654 0.368835 0.217407 -0.825134 0.368530 1445370654 0.368835 0.217407 -0.825134 0.368530 1445370654 0.368835 0.217407 -0.825134 0.368530 1445370654 0.368835 0.217407 -0.825134 0.368530 1445370654 0.368835 0.217407 -0.825134 0.368530 1445370654 0.161804 0.246094 -0.888550 0.351807 1445370654 0.161804 0.246094 -0.888550 0.351807 1445370654 0.161804 0.246094 -0.888550 0.351807 1445370654 0.161804 0.246094 -0.888550 0.351807 1445370654 0.161804 0.246094 -0.888550 0.351807 1445370654 0.161804 0.246094 -0.888550 0.351807 1445370654 -0.092407 0.258362 -0.905945 0.322449 1445370654 -0.092407 0.258362 -0.905945 0.322449 1445370654 -0.092407 0.258362 -0.905945 0.322449 1445370654 -0.092407 0.258362 -0.905945 0.322449 1445370654 -0.092407 0.258362 -0.905945 0.322449 1445370654 -0.092407 0.258362 -0.905945 0.322449 1445370654 -0.313477 0.255737 -0.886169 0.225891 1445370654 -0.313477 0.255737 -0.886169 0.225891 1445370654 -0.313477 0.255737 -0.886169 0.225891 1445370654 -0.313477 0.255737 -0.886169 0.225891 1445370654 -0.313477 0.255737 -0.886169 0.225891 1445370654 -0.313477 0.255737 -0.886169 0.225891 1445370654 -0.313477 0.255737 -0.886169 0.225891 1445370654 -0.510986 0.244690 -0.803101 0.184631 1445370654 -0.510986 0.244690 -0.803101 0.184631 1445370654 -0.510986 0.244690 -0.803101 0.184631 1445370654 -0.510986 0.244690 -0.803101 0.184631 1445370654 -0.510986 0.244690 -0.803101 0.184631 1445370654 -0.510986 0.244690 -0.803101 0.184631 1445370654 -0.510986 0.244690 -0.803101 0.184631 1445370654 -0.649902 0.232361 -0.708557 0.147156 1445370654 -0.649902 0.232361 -0.708557 0.147156 1445370654 -0.649902 0.232361 -0.708557 0.147156 1445370654 -0.649902 0.232361 -0.708557 0.147156 1445370654 -0.649902 0.232361 -0.708557 0.147156 1445370654 -0.649902 0.232361 -0.708557 0.147156 1445370654 -0.731812 0.204773 -0.623718 0.183289 1445370654 -0.731812 0.204773 -0.623718 0.183289 1445370654 -0.731812 0.204773 -0.623718 0.183289 1445370654 -0.731812 0.204773 -0.623718 0.183289 1445370654 -0.731812 0.204773 -0.623718 0.183289 1445370654 -0.731812 0.204773 -0.623718 0.183289 1445370654 -0.717896 0.220215 -0.620544 0.226013 1445370654 -0.717896 0.220215 -0.620544 0.226013 1445370654 -0.717896 0.220215 -0.620544 0.226013 1445370654 -0.717896 0.220215 -0.620544 0.226013 1445370654 -0.717896 0.220215 -0.620544 0.226013 1445370654 -0.717896 0.220215 -0.620544 0.226013 1445370654 -0.717896 0.220215 -0.620544 0.226013 1445370654 -0.635193 0.242493 -0.652039 0.335571 1445370654 -0.635193 0.242493 -0.652039 0.335571 1445370654 -0.635193 0.242493 -0.652039 0.335571 1445370654 -0.635193 0.242493 -0.652039 0.335571 1445370654 -0.635193 0.242493 -0.652039 0.335571 1445370654 -0.635193 0.242493 -0.652039 0.335571 1445370654 -0.482117 0.307251 -0.683350 0.454163 1445370654 -0.482117 0.307251 -0.683350 0.454163 1445370654 -0.482117 0.307251 -0.683350 0.454163 1445370654 -0.482117 0.307251 -0.683350 0.454163 1445370654 -0.482117 0.307251 -0.683350 0.454163 1445370654 -0.254150 0.360718 -0.712402 0.545654 1445370654 -0.254150 0.360718 -0.712402 0.545654 1445370654 -0.254150 0.360718 -0.712402 0.545654 1445370654 -0.254150 0.360718 -0.712402 0.545654 1445370654 -0.254150 0.360718 -0.712402 0.545654 1445370654 -0.254150 0.360718 -0.712402 0.545654 1445370654 0.029724 0.384888 -0.754456 0.530823 1445370654 0.029724 0.384888 -0.754456 0.530823 1445370654 0.029724 0.384888 -0.754456 0.530823 1445370654 0.029724 0.384888 -0.754456 0.530823 1445370654 0.029724 0.384888 -0.754456 0.530823 1445370654 0.029724 0.384888 -0.754456 0.530823 1445370654 0.261047 0.357849 -0.728577 0.522461 1445370654 0.261047 0.357849 -0.728577 0.522461 1445370654 0.261047 0.357849 -0.728577 0.522461 1445370654 0.261047 0.357849 -0.728577 0.522461 1445370654 0.261047 0.357849 -0.728577 0.522461 1445370654 0.261047 0.357849 -0.728577 0.522461 1445370654 0.435303 0.290466 -0.722290 0.452087 1445370654 0.435303 0.290466 -0.722290 0.452087 1445370654 0.435303 0.290466 -0.722290 0.452087 1445370654 0.435303 0.290466 -0.722290 0.452087 1445370654 0.435303 0.290466 -0.722290 0.452087 1445370654 0.435303 0.290466 -0.722290 0.452087 1445370654 0.471069 0.248840 -0.741577 0.407715 1445370654 0.471069 0.248840 -0.741577 0.407715 1445370654 0.471069 0.248840 -0.741577 0.407715 1445370654 0.471069 0.248840 -0.741577 0.407715 1445370654 0.471069 0.248840 -0.741577 0.407715 1445370654 0.471069 0.248840 -0.741577 0.407715 1445370654 0.356323 0.265625 -0.790039 0.422241 1445370654 0.356323 0.265625 -0.790039 0.422241 1445370654 0.356323 0.265625 -0.790039 0.422241 1445370654 0.356323 0.265625 -0.790039 0.422241 1445370654 0.356323 0.265625 -0.790039 0.422241 1445370654 0.356323 0.265625 -0.790039 0.422241 1445370654 0.160950 0.268677 -0.841736 0.439758 1445370655 0.160950 0.268677 -0.841736 0.439758 1445370655 0.160950 0.268677 -0.841736 0.439758 1445370655 0.160950 0.268677 -0.841736 0.439758 1445370655 0.160950 0.268677 -0.841736 0.439758 1445370655 0.160950 0.268677 -0.841736 0.439758 1445370655 -0.067505 0.282227 -0.846130 0.447144 1445370655 -0.067505 0.282227 -0.846130 0.447144 1445370655 -0.067505 0.282227 -0.846130 0.447144 1445370655 -0.067505 0.282227 -0.846130 0.447144 1445370655 -0.067505 0.282227 -0.846130 0.447144 1445370655 -0.067505 0.282227 -0.846130 0.447144 1445370655 -0.259399 0.293823 -0.825317 0.406494 1445370655 -0.259399 0.293823 -0.825317 0.406494 1445370655 -0.259399 0.293823 -0.825317 0.406494 1445370655 -0.259399 0.293823 -0.825317 0.406494 1445370655 -0.259399 0.293823 -0.825317 0.406494 1445370655 -0.259399 0.293823 -0.825317 0.406494 1445370655 -0.413818 0.296692 -0.790833 0.339661 1445370655 -0.413818 0.296692 -0.790833 0.339661 1445370655 -0.413818 0.296692 -0.790833 0.339661 1445370655 -0.413818 0.296692 -0.790833 0.339661 1445370655 -0.413818 0.296692 -0.790833 0.339661 1445370655 -0.540466 0.300903 -0.733154 0.282654 1445370655 -0.540466 0.300903 -0.733154 0.282654 1445370655 -0.540466 0.300903 -0.733154 0.282654 1445370655 -0.540466 0.300903 -0.733154 0.282654 1445370655 -0.540466 0.300903 -0.733154 0.282654 1445370655 -0.540466 0.300903 -0.733154 0.282654 1445370655 -0.540466 0.300903 -0.733154 0.282654 1445370655 -0.629944 0.298157 -0.666199 0.265503 1445370655 -0.629944 0.298157 -0.666199 0.265503 1445370655 -0.629944 0.298157 -0.666199 0.265503 1445370655 -0.629944 0.298157 -0.666199 0.265503 1445370655 -0.629944 0.298157 -0.666199 0.265503 1445370655 -0.629944 0.298157 -0.666199 0.265503 1445370655 -0.650452 0.281860 -0.637390 0.302124 1445370655 -0.650452 0.281860 -0.637390 0.302124 1445370655 -0.650452 0.281860 -0.637390 0.302124 1445370655 -0.650452 0.281860 -0.637390 0.302124 1445370655 -0.650452 0.281860 -0.637390 0.302124 1445370655 -0.650452 0.281860 -0.637390 0.302124 1445370655 -0.650452 0.281860 -0.637390 0.302124 1445370655 -0.584778 0.279175 -0.658020 0.383545 1445370655 -0.584778 0.279175 -0.658020 0.383545 1445370655 -0.584778 0.279175 -0.658020 0.383545 1445370655 -0.584778 0.279175 -0.658020 0.383545 1445370655 -0.584778 0.279175 -0.658020 0.383545 1445370655 -0.584778 0.279175 -0.658020 0.383545 1445370655 -0.450317 0.297607 -0.676941 0.500488 1445370655 -0.450317 0.297607 -0.676941 0.500488 1445370655 -0.450317 0.297607 -0.676941 0.500488 1445370655 -0.450317 0.297607 -0.676941 0.500488 1445370655 -0.450317 0.297607 -0.676941 0.500488 1445370655 -0.450317 0.297607 -0.676941 0.500488 1445370655 -0.225830 0.354675 -0.691345 0.587585 1445370655 -0.225830 0.354675 -0.691345 0.587585 1445370655 -0.225830 0.354675 -0.691345 0.587585 1445370655 -0.225830 0.354675 -0.691345 0.587585 1445370655 -0.225830 0.354675 -0.691345 0.587585 1445370655 -0.225830 0.354675 -0.691345 0.587585 1445370655 0.066650 0.394653 -0.699341 0.592224 1445370655 0.066650 0.394653 -0.699341 0.592224 1445370655 0.066650 0.394653 -0.699341 0.592224 1445370655 0.066650 0.394653 -0.699341 0.592224 1445370655 0.066650 0.394653 -0.699341 0.592224 1445370655 0.066650 0.394653 -0.699341 0.592224 1445370655 0.304932 0.361206 -0.688232 0.550354 1445370655 0.304932 0.361206 -0.688232 0.550354 1445370655 0.304932 0.361206 -0.688232 0.550354 1445370655 0.304932 0.361206 -0.688232 0.550354 1445370655 0.304932 0.361206 -0.688232 0.550354 1445370655 0.304932 0.361206 -0.688232 0.550354 1445370655 0.471924 0.242920 -0.704041 0.471802 1445370655 0.471924 0.242920 -0.704041 0.471802 1445370655 0.471924 0.242920 -0.704041 0.471802 1445370655 0.471924 0.242920 -0.704041 0.471802 1445370655 0.471924 0.242920 -0.704041 0.471802 1445370655 0.471924 0.242920 -0.704041 0.471802 1445370655 0.471924 0.242920 -0.704041 0.471802 1445370655 0.495483 0.190857 -0.732117 0.426636 1445370655 0.495483 0.190857 -0.732117 0.426636 1445370655 0.495483 0.190857 -0.732117 0.426636 1445370655 0.495483 0.190857 -0.732117 0.426636 1445370655 0.495483 0.190857 -0.732117 0.426636 1445370655 0.495483 0.190857 -0.732117 0.426636 1445370655 0.495483 0.190857 -0.732117 0.426636 1445370655 0.370239 0.213928 -0.794495 0.431213 1445370655 0.370239 0.213928 -0.794495 0.431213 1445370655 0.370239 0.213928 -0.794495 0.431213 1445370655 0.370239 0.213928 -0.794495 0.431213 1445370655 0.370239 0.213928 -0.794495 0.431213 1445370655 0.370239 0.213928 -0.794495 0.431213 1445370655 0.158997 0.245605 -0.856445 0.425354 1445370655 0.158997 0.245605 -0.856445 0.425354 1445370655 0.158997 0.245605 -0.856445 0.425354 1445370655 0.158997 0.245605 -0.856445 0.425354 1445370655 0.158997 0.245605 -0.856445 0.425354 1445370655 0.158997 0.245605 -0.856445 0.425354 1445370655 0.158997 0.245605 -0.856445 0.425354 1445370655 -0.072144 0.279541 -0.862427 0.415771 1445370655 -0.072144 0.279541 -0.862427 0.415771 1445370655 -0.072144 0.279541 -0.862427 0.415771 1445370655 -0.072144 0.279541 -0.862427 0.415771 1445370655 -0.072144 0.279541 -0.862427 0.415771 1445370655 -0.072144 0.279541 -0.862427 0.415771 1445370655 -0.253113 0.296448 -0.829834 0.399231 1445370655 -0.253113 0.296448 -0.829834 0.399231 1445370655 -0.253113 0.296448 -0.829834 0.399231 1445370655 -0.253113 0.296448 -0.829834 0.399231 1445370655 -0.253113 0.296448 -0.829834 0.399231 1445370655 -0.253113 0.296448 -0.829834 0.399231 1445370655 -0.387146 0.302246 -0.786865 0.373657 1445370655 -0.387146 0.302246 -0.786865 0.373657 1445370655 -0.387146 0.302246 -0.786865 0.373657 1445370656 -0.387146 0.302246 -0.786865 0.373657 1445370656 -0.387146 0.302246 -0.786865 0.373657 1445370656 -0.387146 0.302246 -0.786865 0.373657 1445370656 -0.387146 0.302246 -0.786865 0.373657 1445370656 -0.496704 0.307922 -0.733398 0.347351 1445370656 -0.496704 0.307922 -0.733398 0.347351 1445370656 -0.496704 0.307922 -0.733398 0.347351 1445370656 -0.496704 0.307922 -0.733398 0.347351 1445370656 -0.496704 0.307922 -0.733398 0.347351 1445370656 -0.496704 0.307922 -0.733398 0.347351 1445370656 -0.584106 0.306702 -0.660461 0.358643 1445370656 -0.584106 0.306702 -0.660461 0.358643 1445370656 -0.584106 0.306702 -0.660461 0.358643 1445370656 -0.584106 0.306702 -0.660461 0.358643 1445370656 -0.584106 0.306702 -0.660461 0.358643 1445370656 -0.584106 0.306702 -0.660461 0.358643 1445370656 -0.595703 0.283997 -0.625000 0.417053 1445370656 -0.595703 0.283997 -0.625000 0.417053 1445370656 -0.595703 0.283997 -0.625000 0.417053 1445370656 -0.595703 0.283997 -0.625000 0.417053 1445370656 -0.595703 0.283997 -0.625000 0.417053 1445370656 -0.595703 0.283997 -0.625000 0.417053 1445370656 -0.479919 0.306396 -0.656067 0.495361 1445370656 -0.479919 0.306396 -0.656067 0.495361 1445370656 -0.479919 0.306396 -0.656067 0.495361 1445370656 -0.479919 0.306396 -0.656067 0.495361 1445370656 -0.479919 0.306396 -0.656067 0.495361 1445370656 -0.479919 0.306396 -0.656067 0.495361 1445370656 -0.297363 0.348694 -0.673401 0.580078 1445370656 -0.297363 0.348694 -0.673401 0.580078 1445370656 -0.297363 0.348694 -0.673401 0.580078 1445370656 -0.297363 0.348694 -0.673401 0.580078 1445370656 -0.297363 0.348694 -0.673401 0.580078 1445370656 -0.297363 0.348694 -0.673401 0.580078 1445370656 -0.297363 0.348694 -0.673401 0.580078 1445370656 -0.068176 0.391907 -0.685974 0.609253 1445370656 -0.068176 0.391907 -0.685974 0.609253 1445370656 -0.068176 0.391907 -0.685974 0.609253 1445370656 -0.068176 0.391907 -0.685974 0.609253 1445370656 -0.068176 0.391907 -0.685974 0.609253 1445370656 -0.068176 0.391907 -0.685974 0.609253 1445370656 -0.068176 0.391907 -0.685974 0.609253 1445370656 0.161499 0.387024 -0.694397 0.584717 1445370656 0.161499 0.387024 -0.694397 0.584717 1445370656 0.161499 0.387024 -0.694397 0.584717 1445370656 0.161499 0.387024 -0.694397 0.584717 1445370656 0.161499 0.387024 -0.694397 0.584717 1445370656 0.161499 0.387024 -0.694397 0.584717 1445370656 0.357178 0.312195 -0.714600 0.514099 1445370656 0.357178 0.312195 -0.714600 0.514099 1445370656 0.357178 0.312195 -0.714600 0.514099 1445370656 0.357178 0.312195 -0.714600 0.514099 1445370656 0.357178 0.312195 -0.714600 0.514099 1445370656 0.357178 0.312195 -0.714600 0.514099 1445370656 0.357178 0.312195 -0.714600 0.514099 1445370656 0.474976 0.224915 -0.720764 0.451904 1445370656 0.474976 0.224915 -0.720764 0.451904 1445370656 0.474976 0.224915 -0.720764 0.451904 1445370656 0.474976 0.224915 -0.720764 0.451904 1445370656 0.474976 0.224915 -0.720764 0.451904 1445370656 0.474976 0.224915 -0.720764 0.451904 1445370656 0.444519 0.238098 -0.729370 0.462219 1445370656 0.444519 0.238098 -0.729370 0.462219 1445370656 0.444519 0.238098 -0.729370 0.462219 1445370656 0.444519 0.238098 -0.729370 0.462219 1445370656 0.444519 0.238098 -0.729370 0.462219 1445370656 0.295044 0.239014 -0.785034 0.489380 1445370656 0.295044 0.239014 -0.785034 0.489380 1445370656 0.295044 0.239014 -0.785034 0.489380 1445370656 0.295044 0.239014 -0.785034 0.489380 1445370656 0.295044 0.239014 -0.785034 0.489380 1445370656 0.295044 0.239014 -0.785034 0.489380 1445370656 0.096313 0.237854 -0.829956 0.495300 1445370656 0.096313 0.237854 -0.829956 0.495300 1445370656 0.096313 0.237854 -0.829956 0.495300 1445370656 0.096313 0.237854 -0.829956 0.495300 1445370656 0.096313 0.237854 -0.829956 0.495300 1445370656 -0.104919 0.252197 -0.840637 0.467712 1445370656 -0.104919 0.252197 -0.840637 0.467712 1445370656 -0.104919 0.252197 -0.840637 0.467712 1445370656 -0.104919 0.252197 -0.840637 0.467712 1445370656 -0.104919 0.252197 -0.840637 0.467712 1445370656 -0.104919 0.252197 -0.840637 0.467712 1445370656 -0.278320 0.269165 -0.820923 0.419800 1445370656 -0.278320 0.269165 -0.820923 0.419800 1445370656 -0.278320 0.269165 -0.820923 0.419800 1445370656 -0.278320 0.269165 -0.820923 0.419800 1445370656 -0.278320 0.269165 -0.820923 0.419800 1445370656 -0.278320 0.269165 -0.820923 0.419800 1445370656 -0.423340 0.293335 -0.774963 0.366394 1445370656 -0.423340 0.293335 -0.774963 0.366394 1445370656 -0.423340 0.293335 -0.774963 0.366394 1445370656 -0.423340 0.293335 -0.774963 0.366394 1445370656 -0.423340 0.293335 -0.774963 0.366394 1445370656 -0.423340 0.293335 -0.774963 0.366394 1445370656 -0.545593 0.302917 -0.694214 0.358704 1445370656 -0.545593 0.302917 -0.694214 0.358704 1445370656 -0.545593 0.302917 -0.694214 0.358704 1445370656 -0.545593 0.302917 -0.694214 0.358704 1445370656 -0.545593 0.302917 -0.694214 0.358704 1445370656 -0.545593 0.302917 -0.694214 0.358704 1445370656 -0.600159 0.291321 -0.647766 0.368042 1445370656 -0.600159 0.291321 -0.647766 0.368042 1445370656 -0.600159 0.291321 -0.647766 0.368042 1445370656 -0.600159 0.291321 -0.647766 0.368042 1445370656 -0.600159 0.291321 -0.647766 0.368042 1445370656 -0.600159 0.291321 -0.647766 0.368042 1445370656 -0.600159 0.291321 -0.647766 0.368042 1445370656 -0.569824 0.300598 -0.641357 0.416687 1445370656 -0.569824 0.300598 -0.641357 0.416687 1445370656 -0.569824 0.300598 -0.641357 0.416687 1445370657 -0.569824 0.300598 -0.641357 0.416687 1445370657 -0.569824 0.300598 -0.641357 0.416687 1445370657 -0.569824 0.300598 -0.641357 0.416687 1445370657 -0.476746 0.322449 -0.638550 0.510925 1445370657 -0.476746 0.322449 -0.638550 0.510925 1445370657 -0.476746 0.322449 -0.638550 0.510925 1445370657 -0.476746 0.322449 -0.638550 0.510925 1445370657 -0.476746 0.322449 -0.638550 0.510925 1445370657 -0.476746 0.322449 -0.638550 0.510925 1445370657 -0.304688 0.375916 -0.647339 0.588928 1445370657 -0.304688 0.375916 -0.647339 0.588928 1445370657 -0.304688 0.375916 -0.647339 0.588928 1445370657 -0.304688 0.375916 -0.647339 0.588928 1445370657 -0.304688 0.375916 -0.647339 0.588928 1445370657 -0.304688 0.375916 -0.647339 0.588928 1445370657 -0.304688 0.375916 -0.647339 0.588928 1445370657 -0.058960 0.423218 -0.671448 0.605469 1445370657 -0.058960 0.423218 -0.671448 0.605469 1445370657 -0.058960 0.423218 -0.671448 0.605469 1445370657 -0.058960 0.423218 -0.671448 0.605469 1445370657 -0.058960 0.423218 -0.671448 0.605469 1445370657 -0.058960 0.423218 -0.671448 0.605469 1445370657 0.185791 0.437134 -0.653809 0.588989 1445370657 0.185791 0.437134 -0.653809 0.588989 1445370657 0.185791 0.437134 -0.653809 0.588989 1445370657 0.185791 0.437134 -0.653809 0.588989 1445370657 0.185791 0.437134 -0.653809 0.588989 1445370657 0.185791 0.437134 -0.653809 0.588989 1445370657 0.185791 0.437134 -0.653809 0.588989 1445370657 0.392029 0.380066 -0.654419 0.523010 1445370657 0.392029 0.380066 -0.654419 0.523010 1445370657 0.392029 0.380066 -0.654419 0.523010 1445370657 0.392029 0.380066 -0.654419 0.523010 1445370657 0.392029 0.380066 -0.654419 0.523010 1445370657 0.392029 0.380066 -0.654419 0.523010 1445370657 0.516235 0.260071 -0.682922 0.446594 1445370657 0.516235 0.260071 -0.682922 0.446594 1445370657 0.516235 0.260071 -0.682922 0.446594 1445370657 0.516235 0.260071 -0.682922 0.446594 1445370657 0.516235 0.260071 -0.682922 0.446594 1445370657 0.516235 0.260071 -0.682922 0.446594 1445370657 0.482483 0.214661 -0.749573 0.399048 1445370657 0.482483 0.214661 -0.749573 0.399048 1445370657 0.482483 0.214661 -0.749573 0.399048 1445370657 0.482483 0.214661 -0.749573 0.399048 1445370657 0.482483 0.214661 -0.749573 0.399048 1445370657 0.482483 0.214661 -0.749573 0.399048 1445370657 0.482483 0.214661 -0.749573 0.399048 1445370657 0.322571 0.243958 -0.821838 0.401306 1445370657 0.322571 0.243958 -0.821838 0.401306 1445370657 
0.126282 0.505676 -0.347595 0.779358 1445370659 0.125916 0.507385 -0.350342 0.777100 1445370659 0.125916 0.507385 -0.350342 0.777100 1445370659 0.125916 0.507385 -0.350342 0.777100 1445370659 0.125916 0.507385 -0.350342 0.777100 1445370659 0.125916 0.507385 -0.350342 0.777100 1445370659 0.125916 0.507385 -0.350342 0.777100 1445370659 0.119019 0.518127 -0.333191 0.778625 1445370659 0.119019 0.518127 -0.333191 0.778625 1445370659 0.119019 0.518127 -0.333191 0.778625 1445370659 0.119019 0.518127 -0.333191 0.778625 1445370659 0.119019 0.518127 -0.333191 0.778625 1445370659 0.119019 0.518127 -0.333191 0.778625 1445370659 0.105713 0.520935 -0.303894 0.790588 1445370659 0.105713 0.520935 -0.303894 0.790588 1445370659 0.105713 0.520935 -0.303894 0.790588 1445370659 0.105713 0.520935 -0.303894 0.790588 1445370659 0.105713 0.520935 -0.303894 0.790588 1445370659 0.105713 0.520935 -0.303894 0.790588 1445370659 0.106201 0.513000 -0.307800 0.794189 1445370659 0.106201 0.513000 -0.307800 0.794189 1445370659 0.106201 0.513000 -0.307800 0.794189 1445370659 0.106201 0.513000 -0.307800 0.794189 1445370659 0.106201 0.513000 -0.307800 0.794189 1445370659 0.106201 0.513000 -0.307800 0.794189 1445370659 0.116028 0.504761 -0.322754 0.792114 1445370659 0.116028 0.504761 -0.322754 0.792114 1445370659 0.116028 0.504761 -0.322754 0.792114 1445370659 0.116028 0.504761 -0.322754 0.792114 1445370659 0.116028 0.504761 -0.322754 0.792114 1445370659 0.116028 0.504761 -0.322754 0.792114 1445370659 0.118896 0.503784 -0.317810 0.794312 1445370660 0.118896 0.503784 -0.317810 0.794312 1445370660 0.118896 0.503784 -0.317810 0.794312 1445370660 0.118896 0.503784 -0.317810 0.794312 1445370660 0.118896 0.503784 -0.317810 0.794312 1445370660 0.118896 0.503784 -0.317810 0.794312 1445370660 0.113708 0.507263 -0.302490 0.798889 1445370660 0.113708 0.507263 -0.302490 0.798889 1445370660 0.113708 0.507263 -0.302490 0.798889 1445370660 0.113708 0.507263 -0.302490 0.798889 1445370660 0.113708 0.507263 -0.302490 0.798889 1445370660 0.113708 0.507263 -0.302490 0.798889 1445370660 0.110046 0.511292 -0.289001 0.801819 1445370660 0.110046 0.511292 -0.289001 0.801819 1445370660 0.110046 0.511292 -0.289001 0.801819 1445370660 0.110046 0.511292 -0.289001 0.801819 1445370660 0.110046 0.511292 -0.289001 0.801819 1445370660 0.133423 0.518066 -0.289490 0.793640 1445370660 0.133423 0.518066 -0.289490 0.793640 1445370660 0.133423 0.518066 -0.289490 0.793640 1445370660 0.133423 0.518066 -0.289490 0.793640 1445370660 0.133423 0.518066 -0.289490 0.793640 1445370660 0.133423 0.518066 -0.289490 0.793640 1445370660 0.191101 0.531433 -0.316650 0.762085 1445370660 0.191101 0.531433 -0.316650 0.762085 1445370660 0.191101 0.531433 -0.316650 0.762085 1445370660 0.191101 0.531433 -0.316650 0.762085 1445370660 0.191101 0.531433 -0.316650 0.762085 1445370660 0.217041 0.559204 -0.322144 0.732300 1445370660 0.217041 0.559204 -0.322144 0.732300 1445370660 0.217041 0.559204 -0.322144 0.732300 1445370660 0.217041 0.559204 -0.322144 0.732300 1445370660 0.217041 0.559204 -0.322144 0.732300 1445370660 0.217041 0.559204 -0.322144 0.732300 1445370660 0.224854 0.603577 -0.298523 0.704224 1445370660 0.224854 0.603577 -0.298523 0.704224 1445370660 0.224854 0.603577 -0.298523 0.704224 1445370660 0.224854 0.603577 -0.298523 0.704224 1445370660 0.224854 0.603577 -0.298523 0.704224 1445370660 0.224854 0.603577 -0.298523 0.704224 1445370660 0.224854 0.603577 -0.298523 0.704224 1445370660 0.262573 0.620483 -0.302002 0.674377 1445370660 0.262573 0.620483 -0.302002 0.674377 1445370660 0.262573 0.620483 -0.302002 0.674377 1445370660 0.262573 0.620483 -0.302002 0.674377 1445370660 0.262573 0.620483 -0.302002 0.674377 1445370660 0.262573 0.620483 -0.302002 0.674377 1445370660 0.312317 0.614685 -0.320923 0.649292 1445370660 0.312317 0.614685 -0.320923 0.649292 1445370660 0.312317 0.614685 -0.320923 0.649292 1445370660 0.312317 0.614685 -0.320923 0.649292 1445370660 0.312317 0.614685 -0.320923 0.649292 1445370660 0.339905 0.601868 -0.337952 0.638672 1445370660 0.339905 0.601868 -0.337952 0.638672 1445370660 0.339905 0.601868 -0.337952 0.638672 1445370660 0.339905 0.601868 -0.337952 0.638672 1445370660 0.339905 0.601868 -0.337952 0.638672 1445370660 0.339905 0.601868 -0.337952 0.638672 1445370660 0.335205 0.592529 -0.345093 0.646057 1445370660 0.335205 0.592529 -0.345093 0.646057 1445370660 0.335205 0.592529 -0.345093 0.646057 1445370660 0.335205 0.592529 -0.345093 0.646057 1445370660 0.335205 0.592529 -0.345093 0.646057 1445370660 0.335205 0.592529 -0.345093 0.646057 1445370660 0.307129 0.581665 -0.351929 0.665894 1445370660 0.307129 0.581665 -0.351929 0.665894 1445370660 0.307129 0.581665 -0.351929 0.665894 1445370660 0.307129 0.581665 -0.351929 0.665894 1445370660 0.307129 0.581665 -0.351929 0.665894 1445370660 0.267822 0.572205 -0.345215 0.693970 1445370660 0.267822 0.572205 -0.345215 0.693970 1445370660 0.267822 0.572205 -0.345215 0.693970 1445370660 0.267822 0.572205 -0.345215 0.693970 1445370660 0.267822 0.572205 -0.345215 0.693970 1445370660 0.267822 0.572205 -0.345215 0.693970 1445370660 0.267822 0.572205 -0.345215 0.693970 1445370660 0.244751 0.551880 -0.347778 0.717285 1445370660 0.244751 0.551880 -0.347778 0.717285 1445370660 0.244751 0.551880 -0.347778 0.717285 1445370660 0.244751 0.551880 -0.347778 0.717285 1445370660 0.244751 0.551880 -0.347778 0.717285 1445370660 0.244751 0.551880 -0.347778 0.717285 1445370660 0.230164 0.524719 -0.361938 0.735291 1445370660 0.230164 0.524719 -0.361938 0.735291 1445370660 0.230164 0.524719 -0.361938 0.735291 1445370660 0.230164 0.524719 -0.361938 0.735291 1445370660 0.230164 0.524719 -0.361938 0.735291 1445370660 0.230164 0.524719 -0.361938 0.735291 1445370660 0.214417 0.499329 -0.384766 0.746033 1445370660 0.214417 0.499329 -0.384766 0.746033 1445370660 0.214417 0.499329 -0.384766 0.746033 1445370660 0.214417 0.499329 -0.384766 0.746033 1445370660 0.214417 0.499329 -0.384766 0.746033 1445370660 0.214417 0.499329 -0.384766 0.746033 1445370660 0.192993 0.486389 -0.408020 0.748047 1445370660 0.192993 0.486389 -0.408020 0.748047 1445370660 0.192993 0.486389 -0.408020 0.748047 1445370660 0.192993 0.486389 -0.408020 0.748047 1445370660 0.192993 0.486389 -0.408020 0.748047 1445370660 0.192993 0.486389 -0.408020 0.748047 1445370660 0.174255 0.501282 -0.402527 0.745789 1445370660 0.174255 0.501282 -0.402527 0.745789 1445370660 0.174255 0.501282 -0.402527 0.745789 1445370660 0.174255 0.501282 -0.402527 0.745789 1445370660 0.174255 0.501282 -0.402527 0.745789 1445370660 0.174255 0.501282 -0.402527 0.745789 1445370660 0.151978 0.541138 -0.351685 0.748535 1445370661 0.151978 0.541138 -0.351685 0.748535 1445370661 0.151978 0.541138 -0.351685 0.748535 1445370661 0.151978 0.541138 -0.351685 0.748535 1445370661 0.151978 0.541138 -0.351685 0.748535 1445370661 0.151978 0.541138 -0.351685 0.748535 1445370661 0.143311 0.578796 -0.292603 0.747498 1445370661 0.143311 0.578796 -0.292603 0.747498 1445370661 0.143311 0.578796 -0.292603 0.747498 1445370661 0.143311 0.578796 -0.292603 0.747498 1445370661 0.143311 0.578796 -0.292603 0.747498 1445370661 0.143311 0.578796 -0.292603 0.747498 1445370661 0.181580 0.589294 -0.298096 0.728577 1445370661 0.181580 0.589294 -0.298096 0.728577 1445370661 0.181580 0.589294 -0.298096 0.728577 1445370661 0.181580 0.589294 -0.298096 0.728577 1445370661 0.181580 0.589294 -0.298096 0.728577 1445370661 0.181580 0.589294 -0.298096 0.728577 1445370661 0.223389 0.582092 -0.331787 0.707886 1445370661 0.223389 0.582092 -0.331787 0.707886 1445370661 0.223389 0.582092 -0.331787 0.707886 1445370661 0.223389 0.582092 -0.331787 0.707886 1445370661 0.223389 0.582092 -0.331787 0.707886 1445370661 0.223389 0.582092 -0.331787 0.707886 1445370661 0.259888 0.584045 -0.344604 0.687378 1445370661 0.259888 0.584045 -0.344604 0.687378 1445370661 0.259888 0.584045 -0.344604 0.687378 1445370661 0.259888 0.584045 -0.344604 0.687378 1445370661 0.259888 0.584045 -0.344604 0.687378 1445370661 0.259888 0.584045 -0.344604 0.687378 1445370661 0.280151 0.588318 -0.336426 0.679810 1445370661 0.280151 0.588318 -0.336426 0.679810 1445370661 0.280151 0.588318 -0.336426 0.679810 1445370661 0.280151 0.588318 -0.336426 0.679810 1445370661 0.280151 0.588318 -0.336426 0.679810 1445370661 0.280151 0.588318 -0.336426 0.679810 1445370661 0.294189 0.585388 -0.331482 0.678772 1445370661 0.294189 0.585388 -0.331482 0.678772 1445370661 0.294189 0.585388 -0.331482 0.678772 1445370661 0.294189 0.585388 -0.331482 0.678772 1445370661 0.294189 0.585388 -0.331482 0.678772 1445370661 0.294189 0.585388 -0.331482 0.678772 1445370661 0.308533 0.568176 -0.349487 0.678040 1445370661 0.308533 0.568176 -0.349487 0.678040 1445370661 0.308533 0.568176 -0.349487 0.678040 1445370661 0.308533 0.568176 -0.349487 0.678040 1445370661 0.308533 0.568176 -0.349487 0.678040 1445370661 0.308533 0.568176 -0.349487 0.678040 1445370661 0.297119 0.557373 -0.365662 0.683594 1445370661 0.297119 0.557373 -0.365662 0.683594 1445370661 0.297119 0.557373 -0.365662 0.683594 1445370661 0.297119 0.557373 -0.365662 0.683594 1445370661 0.297119 0.557373 -0.365662 0.683594 1445370661 0.253235 0.563049 -0.353455 0.702698 1445370661 0.253235 0.563049 -0.353455 0.702698 1445370661 0.253235 0.563049 -0.353455 0.702698 1445370661 0.253235 0.563049 -0.353455 0.702698 1445370661 0.253235 0.563049 -0.353455 0.702698 1445370661 0.253235 0.563049 -0.353455 0.702698 1445370661 0.204773 0.563660 -0.335449 0.726501 1445370661 0.204773 0.563660 -0.335449 0.726501 1445370661 0.204773 0.563660 -0.335449 0.726501 1445370661 0.204773 0.563660 -0.335449 0.726501 1445370661 0.204773 0.563660 -0.335449 0.726501 1445370661 0.204773 0.563660 -0.335449 0.726501 1445370661 0.166687 0.549194 -0.328674 0.750061 1445370661 0.166687 0.549194 -0.328674 0.750061 1445370661 0.166687 0.549194 -0.328674 0.750061 1445370661 0.166687 0.549194 -0.328674 0.750061 1445370661 0.166687 0.549194 -0.328674 0.750061 1445370661 0.166687 0.549194 -0.328674 0.750061 1445370661 0.142090 0.529053 -0.338623 0.764954 1445370661 0.142090 0.529053 -0.338623 0.764954 1445370661 0.142090 0.529053 -0.338623 0.764954 1445370661 0.142090 0.529053 -0.338623 0.764954 1445370661 0.142090 0.529053 -0.338623 0.764954 1445370661 0.142090 0.529053 -0.338623 0.764954 1445370661 0.125305 0.515503 -0.344849 0.774292 1445370661 0.125305 0.515503 -0.344849 0.774292 1445370661 0.125305 0.515503 -0.344849 0.774292 1445370661 0.125305 0.515503 -0.344849 0.774292 1445370661 0.125305 0.515503 -0.344849 0.774292 1445370661 0.125305 0.515503 -0.344849 0.774292 1445370661 0.120361 0.514832 -0.344116 0.775879 1445370661 0.120361 0.514832 -0.344116 0.775879 1445370661 0.120361 0.514832 -0.344116 0.775879 1445370661 0.120361 0.514832 -0.344116 0.775879 1445370661 0.120361 0.514832 -0.344116 0.775879 1445370661 0.120361 0.514832 -0.344116 0.775879 1445370661 0.120361 0.514832 -0.344116 0.775879 1445370661 0.125000 0.525574 -0.333435 0.772583 1445370661 0.125000 0.525574 -0.333435 0.772583 1445370661 0.125000 0.525574 -0.333435 0.772583 1445370661 0.125000 0.525574 -0.333435 0.772583 1445370661 0.125000 0.525574 -0.333435 0.772583 1445370661 0.125000 0.525574 -0.333435 0.772583 1445370661 0.133972 0.531677 -0.332092 0.767456 1445370661 0.133972 0.531677 -0.332092 0.767456 1445370661 0.133972 0.531677 -0.332092 0.767456 1445370661 0.133972 0.531677 -0.332092 0.767456 1445370661 0.133972 0.531677 -0.332092 0.767456 1445370661 0.155640 0.534790 -0.342590 0.756531 1445370661 0.155640 0.534790 -0.342590 0.756531 1445370661 0.155640 0.534790 -0.342590 0.756531 1445370661 0.155640 0.534790 -0.342590 0.756531 1445370661 0.155640 0.534790 -0.342590 0.756531 1445370661 0.155640 0.534790 -0.342590 0.756531 1445370661 0.187439 0.534912 -0.352051 0.744812 1445370661 0.187439 0.534912 -0.352051 0.744812 1445370662 0.187439 0.534912 -0.352051 0.744812 1445370662 0.187439 0.534912 -0.352051 0.744812 1445370662 0.187439 0.534912 -0.352051 0.744812 1445370662 0.187439 0.534912 -0.352051 0.744812 1445370662 0.212646 0.533813 -0.348083 0.740662 1445370662 0.212646 0.533813 -0.348083 0.740662 1445370662 0.212646 0.533813 -0.348083 0.740662 1445370662 0.212646 0.533813 -0.348083 0.740662 1445370662 0.212646 0.533813 -0.348083 0.740662 1445370662 0.212646 0.533813 -0.348083 0.740662 1445370662 0.237183 0.521606 -0.365417 0.733521 1445370662 0.237183 0.521606 -0.365417 0.733521 1445370662 0.237183 0.521606 -0.365417 0.733521 1445370662 0.237183 0.521606 -0.365417 0.733521 1445370662 0.237183 0.521606 -0.365417 0.733521 1445370662 0.237183 0.521606 -0.365417 0.733521 1445370662 0.237183 0.521606 -0.365417 0.733521 1445370662 0.246704 0.504578 -0.392944 0.728027 1445370662 0.246704 0.504578 -0.392944 0.728027 1445370662 0.246704 0.504578 -0.392944 0.728027 1445370662 0.246704 0.504578 -0.392944 0.728027 1445370662 0.246704 0.504578 -0.392944 0.728027 1445370662 0.246704 0.504578 -0.392944 0.728027 1445370662 0.222534 0.505676 -0.393860 0.734558 1445370662 0.222534 0.505676 -0.393860 0.734558 1445370662 0.222534 0.505676 -0.393860 0.734558 1445370662 0.222534 0.505676 -0.393860 0.734558 1445370662 0.222534 0.505676 -0.393860 0.734558 1445370662 0.222534 0.505676 -0.393860 0.734558 1445370662 0.185913 0.517212 -0.372131 0.747925 1445370662 0.185913 0.517212 -0.372131 0.747925 1445370662 0.185913 0.517212 -0.372131 0.747925 1445370662 0.185913 0.517212 -0.372131 0.747925 1445370662 0.185913 0.517212 -0.372131 0.747925 1445370662 0.150757 0.523804 -0.349426 0.762085 1445370662 0.150757 0.523804 -0.349426 0.762085 1445370662 0.150757 0.523804 -0.349426 0.762085 1445370662 0.150757 0.523804 -0.349426 0.762085 1445370662 0.150757 0.523804 -0.349426 0.762085 1445370662 0.150757 0.523804 -0.349426 0.762085 1445370662 0.150757 0.523804 -0.349426 0.762085 1445370662 0.116089 0.520386 -0.331604 0.778259 1445370662 0.116089 0.520386 -0.331604 0.778259 1445370662 0.116089 0.520386 -0.331604 0.778259 1445370662 0.116089 0.520386 -0.331604 0.778259 1445370662 0.116089 0.520386 -0.331604 0.778259 1445370662 0.116089 0.520386 -0.331604 0.778259 1445370662 0.088257 0.506104 -0.334839 0.789856 1445370662 0.088257 0.506104 -0.334839 0.789856 1445370662 0.088257 0.506104 -0.334839 0.789856 1445370662 0.088257 0.506104 -0.334839 0.789856 1445370662 0.088257 0.506104 -0.334839 0.789856 1445370662 0.088257 0.506104 -0.334839 0.789856 1445370662 0.059265 0.489929 -0.351868 0.795349 1445370662 0.059265 0.489929 -0.351868 0.795349 1445370662 0.059265 0.489929 -0.351868 0.795349 1445370662 0.059265 0.489929 -0.351868 0.795349 1445370662 0.059265 0.489929 -0.351868 0.795349 1445370662 0.059265 0.489929 -0.351868 0.795349 1445370662 0.059265 0.489929 -0.351868 0.795349 1445370662 0.040405 0.479675 -0.363831 0.797363 1445370662 0.040405 0.479675 -0.363831 0.797363 1445370662 0.040405 0.479675 -0.363831 0.797363 1445370662 0.040405 0.479675 -0.363831 0.797363 1445370662 0.040405 0.479675 -0.363831 0.797363 1445370662 0.040405 0.479675 -0.363831 0.797363 1445370662 0.040405 0.479675 -0.363831 0.797363 1445370662 0.049683 0.482666 -0.374756 0.789978 1445370662 0.049683 0.482666 -0.374756 0.789978 1445370662 0.049683 0.482666 -0.374756 0.789978 1445370662 0.049683 0.482666 -0.374756 0.789978 1445370662 0.049683 0.482666 -0.374756 0.789978 1445370662 0.049683 0.482666 -0.374756 0.789978 1445370662 0.076965 0.496643 -0.379333 0.776855 1445370662 0.076965 0.496643 -0.379333 0.776855 1445370662 0.076965 0.496643 -0.379333 0.776855 1445370662 0.076965 0.496643 -0.379333 0.776855 1445370662 0.076965 0.496643 -0.379333 0.776855 1445370662 0.076965 0.496643 -0.379333 0.776855 1445370662 0.111938 0.513794 -0.386108 0.757874 1445370662 0.111938 0.513794 -0.386108 0.757874 1445370662 0.111938 0.513794 -0.386108 0.757874 1445370662 0.111938 0.513794 -0.386108 0.757874 1445370662 0.111938 0.513794 -0.386108 0.757874 1445370662 0.111938 0.513794 -0.386108 0.757874 1445370662 0.152344 0.529602 -0.389893 0.737732 1445370662 0.152344 0.529602 -0.389893 0.737732 1445370662 0.152344 0.529602 -0.389893 0.737732 1445370662 0.152344 0.529602 -0.389893 0.737732 1445370662 0.152344 0.529602 -0.389893 0.737732 1445370662 0.152344 0.529602 -0.389893 0.737732 1445370662 0.196533 0.536133 -0.390137 0.722229 1445370662 0.196533 0.536133 -0.390137 0.722229 1445370662 0.196533 0.536133 -0.390137 0.722229 1445370662 0.196533 0.536133 -0.390137 0.722229 1445370662 0.196533 0.536133 -0.390137 0.722229 1445370662 0.232849 0.530640 -0.393372 0.713684 1445370662 0.232849 0.530640 -0.393372 0.713684 1445370662 0.232849 0.530640 -0.393372 0.713684 1445370662 0.232849 0.530640 -0.393372 0.713684 1445370662 0.232849 0.530640 -0.393372 0.713684 1445370662 0.232849 0.530640 -0.393372 0.713684 1445370662 0.247253 0.520264 -0.400146 0.712769 1445370662 0.247253 0.520264 -0.400146 0.712769 1445370662 0.247253 0.520264 -0.400146 0.712769 1445370662 0.247253 0.520264 -0.400146 0.712769 1445370662 0.247253 0.520264 -0.400146 0.712769 1445370662 0.247253 0.520264 -0.400146 0.712769 1445370662 0.247253 0.520264 -0.400146 0.712769 1445370662 0.236877 0.512329 -0.403015 0.720337 1445370662 0.236877 0.512329 -0.403015 0.720337 1445370662 0.236877 0.512329 -0.403015 0.720337 1445370663 0.236877 0.512329 -0.403015 0.720337 1445370663 0.236877 0.512329 -0.403015 0.720337 1445370663 0.236877 0.512329 -0.403015 0.720337 1445370663 0.205933 0.508728 -0.393127 0.737671 1445370663 0.205933 0.508728 -0.393127 0.737671 1445370663 0.205933 0.508728 -0.393127 0.737671 1445370663 0.205933 0.508728 -0.393127 0.737671 1445370663 0.205933 0.508728 -0.393127 0.737671 1445370663 0.205933 0.508728 -0.393127 0.737671 1445370663 0.178772 0.498840 -0.389099 0.753479 1445370663 0.178772 0.498840 -0.389099 0.753479 1445370663 0.178772 0.498840 -0.389099 0.753479 1445370663 0.178772 0.498840 -0.389099 0.753479 1445370663 0.178772 0.498840 -0.389099 0.753479 1445370663 0.178772 0.498840 -0.389099 0.753479 1445370663 0.153076 0.484009 -0.389832 0.768311 1445370663 0.153076 0.484009 -0.389832 0.768311 1445370663 0.153076 0.484009 -0.389832 0.768311 1445370663 0.153076 0.484009 -0.389832 0.768311 1445370663 0.153076 0.484009 -0.389832 0.768311 1445370663 0.153076 0.484009 -0.389832 0.768311 1445370663 0.124939 0.463684 -0.397766 0.781738 1445370663 0.124939 0.463684 -0.397766 0.781738 1445370663 0.124939 0.463684 -0.397766 0.781738 1445370663 0.124939 0.463684 -0.397766 0.781738 1445370663 0.124939 0.463684 -0.397766 0.781738 1445370663 0.124939 0.463684 -0.397766 0.781738 1445370663 0.102417 0.443542 -0.413879 0.788330 1445370663 0.102417 0.443542 -0.413879 0.788330 1445370663 0.102417 0.443542 -0.413879 0.788330 1445370663 0.102417 0.443542 -0.413879 0.788330 1445370663 0.102417 0.443542 -0.413879 0.788330 1445370663 0.102417 0.443542 -0.413879 0.788330 1445370663 0.102417 0.443542 -0.413879 0.788330 1445370663 0.096497 0.433777 -0.429077 0.786316 1445370663 0.096497 0.433777 -0.429077 0.786316 1445370663 0.096497 0.433777 -0.429077 0.786316 1445370663 0.096497 0.433777 -0.429077 0.786316 1445370663 0.096497 0.433777 -0.429077 0.786316 1445370663 0.096497 0.433777 -0.429077 0.786316 1445370663 0.108948 0.435120 -0.460693 0.765808 1445370663 0.108948 0.435120 -0.460693 0.765808 1445370663 0.108948 0.435120 -0.460693 0.765808 1445370663 0.108948 0.435120 -0.460693 0.765808 1445370663 0.108948 0.435120 -0.460693 0.765808 1445370663 0.115356 0.439087 -0.484558 0.747681 1445370663 0.115356 0.439087 -0.484558 0.747681 1445370663 0.115356 0.439087 -0.484558 0.747681 1445370663 0.115356 0.439087 -0.484558 0.747681 1445370663 0.115356 0.439087 -0.484558 0.747681 1445370663 0.115356 0.439087 -0.484558 0.747681 1445370663 0.115356 0.439087 -0.484558 0.747681 1445370663 0.125977 0.450012 -0.498169 0.730347 1445370663 0.125977 0.450012 -0.498169 0.730347 1445370663 0.125977 0.450012 -0.498169 0.730347 1445370663 0.125977 0.450012 -0.498169 0.730347 1445370663 0.125977 0.450012 -0.498169 0.730347 1445370663 0.125977 0.450012 -0.498169 0.730347 1445370663 0.147827 0.462708 -0.510986 0.709167 1445370663 0.147827 0.462708 -0.510986 0.709167 1445370663 0.147827 0.462708 -0.510986 0.709167 1445370663 0.147827 0.462708 -0.510986 0.709167 1445370663 0.147827 0.462708 -0.510986 0.709167 1445370663 0.147827 0.462708 -0.510986 0.709167 1445370663 0.175537 0.473694 -0.507690 0.697815 1445370663 0.175537 0.473694 -0.507690 0.697815 1445370663 0.175537 0.473694 -0.507690 0.697815 1445370663 0.175537 0.473694 -0.507690 0.697815 1445370663 0.175537 0.473694 -0.507690 0.697815 1445370663 0.175537 0.473694 -0.507690 0.697815 1445370663 0.204102 0.474243 -0.503967 0.692383 1445370663 0.204102 0.474243 -0.503967 0.692383 1445370663 0.204102 0.474243 -0.503967 0.692383 1445370663 0.204102 0.474243 -0.503967 0.692383 1445370663 0.204102 0.474243 -0.503967 0.692383 1445370663 0.204102 0.474243 -0.503967 0.692383 1445370663 0.226257 0.461731 -0.513611 0.686829 1445370663 0.226257 0.461731 -0.513611 0.686829 1445370663 0.226257 0.461731 -0.513611 0.686829 1445370663 0.226257 0.461731 -0.513611 0.686829 1445370663 0.226257 0.461731 -0.513611 0.686829 1445370663 0.226257 0.461731 -0.513611 0.686829 1445370663 0.228699 0.448792 -0.520874 0.689087 1445370663 0.228699 0.448792 -0.520874 0.689087 1445370663 0.228699 0.448792 -0.520874 0.689087 1445370663 0.228699 0.448792 -0.520874 0.689087 1445370663 0.228699 0.448792 -0.520874 0.689087 1445370663 0.228699 0.448792 -0.520874 0.689087 1445370663 0.212158 0.443420 -0.521057 0.697693 1445370663 0.212158 0.443420 -0.521057 0.697693 1445370663 0.212158 0.443420 -0.521057 0.697693 1445370663 0.212158 0.443420 -0.521057 0.697693 1445370663 0.183044 0.443054 -0.515625 0.710144 1445370663 0.183044 0.443054 -0.515625 0.710144 1445370663 0.183044 0.443054 -0.515625 0.710144 1445370663 0.183044 0.443054 -0.515625 0.710144 1445370663 0.183044 0.443054 -0.515625 0.710144 1445370663 0.183044 0.443054 -0.515625 0.710144 1445370663 0.150879 0.441711 -0.505432 0.725647 1445370663 0.150879 0.441711 -0.505432 0.725647 1445370663 0.150879 0.441711 -0.505432 0.725647 1445370663 0.150879 0.441711 -0.505432 0.725647 1445370663 0.150879 0.441711 -0.505432 0.725647 1445370663 0.150879 0.441711 -0.505432 0.725647 1445370663 0.116699 0.429565 -0.500061 0.742798 1445370663 0.116699 0.429565 -0.500061 0.742798 1445370663 0.116699 0.429565 -0.500061 0.742798 1445370664 0.116699 0.429565 -0.500061 0.742798 1445370664 0.116699 0.429565 -0.500061 0.742798 1445370664 0.086792 0.408447 -0.513489 0.749634 1445370664 0.086792 0.408447 -0.513489 0.749634 1445370664 0.086792 0.408447 -0.513489 0.749634 1445370664 0.086792 0.408447 -0.513489 0.749634 1445370664 0.086792 0.408447 -0.513489 0.749634 1445370664 0.086792 0.408447 -0.513489 0.749634 1445370664 0.064148 0.395447 -0.528870 0.748169 1445370664 0.064148 0.395447 -0.528870 0.748169 1445370664 0.064148 0.395447 -0.528870 0.748169 1445370664 0.064148 0.395447 -0.528870 0.748169 1445370664 0.064148 0.395447 -0.528870 0.748169 1445370664 0.064148 0.395447 -0.528870 0.748169 1445370664 0.064148 0.395447 -0.528870 0.748169 1445370664 0.053528 0.399902 -0.523071 0.750732 1445370664 0.053528 0.399902 -0.523071 0.750732 1445370664 0.053528 0.399902 -0.523071 0.750732 1445370664 0.053528 0.399902 -0.523071 0.750732 1445370664 0.053528 0.399902 -0.523071 0.750732 1445370664 0.064148 0.421631 -0.506042 0.749634 1445370664 0.064148 0.421631 -0.506042 0.749634 1445370664 0.064148 0.421631 -0.506042 0.749634 1445370664 0.064148 0.421631 -0.506042 0.749634 1445370664 0.064148 0.421631 -0.506042 0.749634 1445370664 0.064148 0.421631 -0.506042 0.749634 1445370664 0.081421 0.444153 -0.485718 0.748413 1445370664 0.081421 0.444153 -0.485718 0.748413 1445370664 0.081421 0.444153 -0.485718 0.748413 1445370664 0.081421 0.444153 -0.485718 0.748413 1445370664 0.081421 0.444153 -0.485718 0.748413 1445370664 0.081421 0.444153 -0.485718 0.748413 1445370664 0.081421 0.444153 -0.485718 0.748413 1445370664 0.111694 0.463867 -0.478455 0.737122 1445370664 0.111694 0.463867 -0.478455 0.737122 1445370664 0.111694 0.463867 -0.478455 0.737122 1445370664 0.111694 0.463867 -0.478455 0.737122 1445370664 0.111694 0.463867 -0.478455 0.737122 1445370664 0.111694 0.463867 -0.478455 0.737122 1445370664 0.148987 0.481689 -0.475037 0.721191 1445370664 0.148987 0.481689 -0.475037 0.721191 1445370664 0.148987 0.481689 -0.475037 0.721191 1445370664 0.148987 0.481689 -0.475037 0.721191 1445370664 0.148987 0.481689 -0.475037 0.721191 1445370664 0.148987 0.481689 -0.475037 0.721191 1445370664 0.182068 0.497314 -0.459473 0.712952 1445370664 0.182068 0.497314 -0.459473 0.712952 1445370664 0.182068 0.497314 -0.459473 0.712952 1445370664 0.182068 0.497314 -0.459473 0.712952 1445370664 0.182068 0.497314 -0.459473 0.712952 1445370664 0.182068 0.497314 -0.459473 0.712952 1445370664 0.208557 0.497559 -0.449280 0.712097 1445370664 0.208557 0.497559 -0.449280 0.712097 1445370664 0.208557 0.497559 -0.449280 0.712097 1445370664 0.208557 0.497559 -0.449280 0.712097 1445370664 0.208557 0.497559 -0.449280 0.712097 1445370664 0.208557 0.497559 -0.449280 0.712097 1445370664 0.225891 0.481873 -0.456970 0.712708 1445370664 0.225891 0.481873 -0.456970 0.712708 1445370664 0.225891 0.481873 -0.456970 0.712708 1445370664 0.225891 0.481873 -0.456970 0.712708 1445370664 0.225891 0.481873 -0.456970 0.712708 1445370664 0.225891 0.481873 -0.456970 0.712708 1445370664 0.225769 0.465698 -0.467712 0.716492 1445370664 0.225769 0.465698 -0.467712 0.716492 1445370664 0.225769 0.465698 -0.467712 0.716492 1445370664 0.225769 0.465698 -0.467712 0.716492 1445370664 0.225769 0.465698 -0.467712 0.716492 1445370664 0.225769 0.465698 -0.467712 0.716492 1445370664 0.225769 0.465698 -0.467712 0.716492 1445370664 0.207825 0.457947 -0.474915 0.722107 1445370664 0.207825 0.457947 -0.474915 0.722107 1445370664 0.207825 0.457947 -0.474915 0.722107 1445370664 0.207825 0.457947 -0.474915 0.722107 1445370664 0.207825 0.457947 -0.474915 0.722107 1445370664 0.176941 0.450684 -0.473633 0.735657 1445370664 0.176941 0.450684 -0.473633 0.735657 1445370664 0.176941 0.450684 -0.473633 0.735657 1445370664 0.176941 0.450684 -0.473633 0.735657 1445370664 0.176941 0.450684 -0.473633 0.735657 1445370664 0.176941 0.450684 -0.473633 0.735657 1445370664 0.152710 0.437988 -0.483337 0.742432 1445370664 0.152710 0.437988 -0.483337 0.742432 1445370664 0.152710 0.437988 -0.483337 0.742432 1445370664 0.152710 0.437988 -0.483337 0.742432 1445370664 0.152710 0.437988 -0.483337 0.742432 1445370664 0.152710 0.437988 -0.483337 0.742432 1445370664 0.152710 0.437988 -0.483337 0.742432 1445370664 0.126709 0.430786 -0.484985 0.750427 1445370664 0.126709 0.430786 -0.484985 0.750427 1445370664 0.126709 0.430786 -0.484985 0.750427 1445370664 0.126709 0.430786 -0.484985 0.750427 1445370664 0.126709 0.430786 -0.484985 0.750427 1445370664 0.126709 0.430786 -0.484985 0.750427 1445370664 0.100403 0.427185 -0.480591 0.759216 1445370664 0.100403 0.427185 -0.480591 0.759216 1445370664 0.100403 0.427185 -0.480591 0.759216 1445370664 0.100403 0.427185 -0.480591 0.759216 1445370664 0.100403 0.427185 -0.480591 0.759216 1445370664 
0.513306 0.302185 -0.680664 0.426453 1445370667 0.513306 0.302185 -0.680664 0.426453 1445370667 0.513306 0.302185 -0.680664 0.426453 1445370667 0.513306 0.302185 -0.680664 0.426453 1445370667 0.513306 0.302185 -0.680664 0.426453 1445370667 0.513306 0.302185 -0.680664 0.426453 1445370667 0.525513 0.278687 -0.708435 0.379883 1445370667 0.525513 0.278687 -0.708435 0.379883 1445370667 0.525513 0.278687 -0.708435 0.379883 1445370667 0.525513 0.278687 -0.708435 0.379883 1445370667 0.525513 0.278687 -0.708435 0.379883 1445370667 0.525513 0.278687 -0.708435 0.379883 1445370667 0.525513 0.278687 -0.708435 0.379883 1445370667 0.490662 0.267822 -0.748718 0.356262 1445370667 0.490662 0.267822 -0.748718 0.356262 1445370667 0.490662 0.267822 -0.748718 0.356262 1445370667 0.490662 0.267822 -0.748718 0.356262 1445370667 0.490662 0.267822 -0.748718 0.356262 1445370667 0.490662 0.267822 -0.748718 0.356262 1445370667 0.390747 0.266418 -0.806335 0.355103 1445370667 0.390747 0.266418 -0.806335 0.355103 1445370667 0.390747 0.266418 -0.806335 0.355103 1445370667 0.390747 0.266418 -0.806335 0.355103 1445370667 0.390747 0.266418 -0.806335 0.355103 1445370667 0.390747 0.266418 -0.806335 0.355103 1445370667 0.227478 0.257080 -0.876587 0.337219 1445370667 0.227478 0.257080 -0.876587 0.337219 1445370667 0.227478 0.257080 -0.876587 0.337219 1445370667 0.227478 0.257080 -0.876587 0.337219 1445370667 0.227478 0.257080 -0.876587 0.337219 1445370667 0.227478 0.257080 -0.876587 0.337219 1445370667 0.227478 0.257080 -0.876587 0.337219 1445370667 0.031494 0.255615 -0.916687 0.305542 1445370667 0.031494 0.255615 -0.916687 0.305542 1445370667 0.031494 0.255615 -0.916687 0.305542 1445370667 0.031494 0.255615 -0.916687 0.305542 1445370667 0.031494 0.255615 -0.916687 0.305542 1445370667 0.031494 0.255615 -0.916687 0.305542 1445370667 -0.170044 0.252380 -0.919617 0.248413 1445370667 -0.170044 0.252380 -0.919617 0.248413 1445370667 -0.170044 0.252380 -0.919617 0.248413 1445370667 -0.170044 0.252380 -0.919617 0.248413 1445370667 -0.170044 0.252380 -0.919617 0.248413 1445370667 -0.373291 0.243469 -0.879517 0.167053 1445370667 -0.373291 0.243469 -0.879517 0.167053 1445370667 -0.373291 0.243469 -0.879517 0.167053 1445370667 -0.373291 0.243469 -0.879517 0.167053 1445370667 -0.373291 0.243469 -0.879517 0.167053 1445370667 -0.373291 0.243469 -0.879517 0.167053 1445370667 -0.570923 0.222046 -0.786194 0.081909 1445370667 -0.570923 0.222046 -0.786194 0.081909 1445370667 -0.570923 0.222046 -0.786194 0.081909 1445370667 -0.570923 0.222046 -0.786194 0.081909 1445370667 -0.570923 0.222046 -0.786194 0.081909 1445370667 -0.570923 0.222046 -0.786194 0.081909 1445370667 -0.570923 0.222046 -0.786194 0.081909 1445370667 -0.704285 0.169434 -0.683289 0.092102 1445370667 -0.704285 0.169434 -0.683289 0.092102 1445370667 -0.704285 0.169434 -0.683289 0.092102 1445370667 -0.704285 0.169434 -0.683289 0.092102 1445370667 -0.704285 0.169434 -0.683289 0.092102 1445370667 -0.704285 0.169434 -0.683289 0.092102 1445370667 -0.683533 0.196289 -0.684937 0.158569 1445370667 -0.683533 0.196289 -0.684937 0.158569 1445370667 -0.683533 0.196289 -0.684937 0.158569 1445370667 -0.683533 0.196289 -0.684937 0.158569 1445370667 -0.683533 0.196289 -0.684937 0.158569 1445370667 -0.683533 0.196289 -0.684937 0.158569 1445370667 -0.683533 0.196289 -0.684937 0.158569 1445370667 -0.564392 0.237976 -0.731079 0.300598 1445370667 -0.564392 0.237976 -0.731079 0.300598 1445370667 -0.564392 0.237976 -0.731079 0.300598 1445370667 -0.564392 0.237976 -0.731079 0.300598 1445370667 -0.564392 0.237976 -0.731079 0.300598 1445370667 -0.564392 0.237976 -0.731079 0.300598 1445370667 -0.387756 0.309143 -0.768250 0.404785 1445370667 -0.387756 0.309143 -0.768250 0.404785 1445370667 -0.387756 0.309143 -0.768250 0.404785 1445370667 -0.387756 0.309143 -0.768250 0.404785 1445370667 -0.387756 0.309143 -0.768250 0.404785 1445370667 -0.387756 0.309143 -0.768250 0.404785 1445370667 -0.387756 0.309143 -0.768250 0.404785 1445370667 -0.156555 0.376099 -0.790344 0.457642 1445370667 -0.156555 0.376099 -0.790344 0.457642 1445370667 -0.156555 0.376099 -0.790344 0.457642 1445370667 -0.156555 0.376099 -0.790344 0.457642 1445370667 -0.156555 0.376099 -0.790344 0.457642 1445370667 -0.156555 0.376099 -0.790344 0.457642 1445370667 0.098511 0.412048 -0.783508 0.454529 1445370667 0.098511 0.412048 -0.783508 0.454529 1445370667 0.098511 0.412048 -0.783508 0.454529 1445370667 0.098511 0.412048 -0.783508 0.454529 1445370667 0.098511 0.412048 -0.783508 0.454529 1445370667 0.098511 0.412048 -0.783508 0.454529 1445370667 0.305786 0.383362 -0.767212 0.413330 1445370667 0.305786 0.383362 -0.767212 0.413330 1445370667 0.305786 0.383362 -0.767212 0.413330 1445370667 0.305786 0.383362 -0.767212 0.413330 1445370667 0.305786 0.383362 -0.767212 0.413330 1445370667 0.305786 0.383362 -0.767212 0.413330 1445370667 0.305786 0.383362 -0.767212 0.413330 1445370667 0.413818 0.333191 -0.750793 0.392517 1445370668 0.413818 0.333191 -0.750793 0.392517 1445370668 0.413818 0.333191 -0.750793 0.392517 1445370668 0.413818 0.333191 -0.750793 0.392517 1445370668 0.413818 0.333191 -0.750793 0.392517 1445370668 0.413818 0.333191 -0.750793 0.392517 1445370668 0.426331 0.287354 -0.775452 0.366516 1445370668 0.426331 0.287354 -0.775452 0.366516 1445370668 0.426331 0.287354 -0.775452 0.366516 1445370668 0.426331 0.287354 -0.775452 0.366516 1445370668 0.426331 0.287354 -0.775452 0.366516 1445370668 0.426331 0.287354 -0.775452 0.366516 1445370668 0.308960 0.291016 -0.839355 0.339600 1445370668 0.308960 0.291016 -0.839355 0.339600 1445370668 0.308960 0.291016 -0.839355 0.339600 1445370668 0.308960 0.291016 -0.839355 0.339600 1445370668 0.308960 0.291016 -0.839355 0.339600 1445370668 0.308960 0.291016 -0.839355 0.339600 1445370668 0.308960 0.291016 -0.839355 0.339600 1445370668 0.091858 0.323120 -0.883179 0.327332 1445370668 0.091858 0.323120 -0.883179 0.327332 1445370668 0.091858 0.323120 -0.883179 0.327332 1445370668 0.091858 0.323120 -0.883179 0.327332 1445370668 0.091858 0.323120 -0.883179 0.327332 1445370668 0.091858 0.323120 -0.883179 0.327332 1445370668 -0.143494 0.343506 -0.881104 0.291626 1445370668 -0.143494 0.343506 -0.881104 0.291626 1445370668 -0.143494 0.343506 -0.881104 0.291626 1445370668 -0.143494 0.343506 -0.881104 0.291626 1445370668 -0.143494 0.343506 -0.881104 0.291626 1445370668 -0.143494 0.343506 -0.881104 0.291626 1445370668 -0.143494 0.343506 -0.881104 0.291626 1445370668 -0.367676 0.345581 -0.834229 0.222473 1445370668 -0.367676 0.345581 -0.834229 0.222473 1445370668 -0.367676 0.345581 -0.834229 0.222473 1445370668 -0.367676 0.345581 -0.834229 0.222473 1445370668 -0.367676 0.345581 -0.834229 0.222473 1445370668 -0.367676 0.345581 -0.834229 0.222473 1445370668 -0.570374 0.333801 -0.739258 0.129639 1445370668 -0.570374 0.333801 -0.739258 0.129639 1445370668 -0.570374 0.333801 -0.739258 0.129639 1445370668 -0.570374 0.333801 -0.739258 0.129639 1445370668 -0.570374 0.333801 -0.739258 0.129639 1445370668 -0.570374 0.333801 -0.739258 0.129639 1445370668 -0.570374 0.333801 -0.739258 0.129639 1445370668 -0.745850 0.269226 -0.597229 0.120911 1445370668 -0.745850 0.269226 -0.597229 0.120911 1445370668 -0.745850 0.269226 -0.597229 0.120911 1445370668 -0.745850 0.269226 -0.597229 0.120911 1445370668 -0.745850 0.269226 -0.597229 0.120911 1445370668 -0.745850 0.269226 -0.597229 0.120911 1445370668 -0.745850 0.269226 -0.597229 0.120911 1445370668 -0.762878 0.263794 -0.576599 0.126770 1445370668 -0.762878 0.263794 -0.576599 0.126770 1445370668 -0.762878 0.263794 -0.576599 0.126770 1445370668 -0.762878 0.263794 -0.576599 0.126770 1445370668 -0.762878 0.263794 -0.576599 0.126770 1445370668 -0.762878 0.263794 -0.576599 0.126770 1445370668 -0.683228 0.311829 -0.625488 0.211548 1445370668 -0.683228 0.311829 -0.625488 0.211548 1445370668 -0.683228 0.311829 -0.625488 0.211548 1445370668 -0.683228 0.311829 -0.625488 0.211548 1445370668 -0.683228 0.311829 -0.625488 0.211548 1445370668 -0.683228 0.311829 -0.625488 0.211548 1445370668 -0.548889 0.392090 -0.662903 0.324951 1445370668 -0.548889 0.392090 -0.662903 0.324951 1445370668 -0.548889 0.392090 -0.662903 0.324951 1445370668 -0.548889 0.392090 -0.662903 0.324951 1445370668 -0.548889 0.392090 -0.662903 0.324951 1445370668 -0.548889 0.392090 -0.662903 0.324951 1445370668 -0.548889 0.392090 -0.662903 0.324951 1445370668 -0.337097 0.476135 -0.690979 0.426880 1445370668 -0.337097 0.476135 -0.690979 0.426880 1445370668 -0.337097 0.476135 -0.690979 0.426880 1445370668 -0.337097 0.476135 -0.690979 0.426880 1445370668 -0.337097 0.476135 -0.690979 0.426880 1445370668 -0.337097 0.476135 -0.690979 0.426880 1445370668 -0.337097 0.476135 -0.690979 0.426880 1445370668 -0.084839 0.517334 -0.706238 0.475830 1445370668 -0.084839 0.517334 -0.706238 0.475830 1445370668 -0.084839 0.517334 -0.706238 0.475830 1445370668 -0.084839 0.517334 -0.706238 0.475830 1445370668 -0.084839 0.517334 -0.706238 0.475830 1445370668 -0.084839 0.517334 -0.706238 0.475830 1445370668 0.129272 0.501648 -0.698120 0.494202 1445370668 0.129272 0.501648 -0.698120 0.494202 1445370668 0.129272 0.501648 -0.698120 0.494202 1445370668 0.129272 0.501648 -0.698120 0.494202 1445370668 0.129272 0.501648 -0.698120 0.494202 1445370668 0.304443 0.409485 -0.720703 0.469299 1445370668 0.304443 0.409485 -0.720703 0.469299 1445370668 0.304443 0.409485 -0.720703 0.469299 1445370668 0.304443 0.409485 -0.720703 0.469299 1445370668 0.304443 0.409485 -0.720703 0.469299 1445370668 0.304443 0.409485 -0.720703 0.469299 1445370668 0.423584 0.277161 -0.767334 0.393616 1445370668 0.423584 0.277161 -0.767334 0.393616 1445370668 0.423584 0.277161 -0.767334 0.393616 1445370668 0.423584 0.277161 -0.767334 0.393616 1445370668 0.423584 0.277161 -0.767334 0.393616 1445370668 0.423584 0.277161 -0.767334 0.393616 1445370668 0.402893 0.233826 -0.808167 0.360352 1445370668 0.402893 0.233826 -0.808167 0.360352 1445370668 0.402893 0.233826 -0.808167 0.360352 1445370668 0.402893 0.233826 -0.808167 0.360352 1445370668 0.402893 0.233826 -0.808167 0.360352 1445370668 0.402893 0.233826 -0.808167 0.360352 1445370668 0.271118 0.270630 -0.842285 0.379272 1445370668 0.271118 0.270630 -0.842285 0.379272 1445370668 0.271118 0.270630 -0.842285 0.379272 1445370668 0.271118 0.270630 -0.842285 0.379272 1445370668 0.271118 0.270630 -0.842285 0.379272 1445370668 0.271118 0.270630 -0.842285 0.379272 1445370668 0.271118 0.270630 -0.842285 0.379272 1445370668 0.108704 0.293152 -0.884827 0.345398 1445370668 0.108704 0.293152 -0.884827 0.345398 1445370669 0.108704 0.293152 -0.884827 0.345398 1445370669 0.108704 0.293152 -0.884827 0.345398 1445370669 0.108704 0.293152 -0.884827 0.345398 1445370669 0.108704 0.293152 -0.884827 0.345398 1445370669 -0.087341 0.317078 -0.895569 0.299744 1445370669 -0.087341 0.317078 -0.895569 0.299744 1445370669 -0.087341 0.317078 -0.895569 0.299744 1445370669 -0.087341 0.317078 -0.895569 0.299744 1445370669 -0.087341 0.317078 -0.895569 0.299744 1445370669 -0.087341 0.317078 -0.895569 0.299744 1445370669 -0.284180 0.343445 -0.865479 0.228577 1445370669 -0.284180 0.343445 -0.865479 0.228577 1445370669 -0.284180 0.343445 -0.865479 0.228577 1445370669 -0.284180 0.343445 -0.865479 0.228577 1445370669 -0.284180 0.343445 -0.865479 0.228577 1445370669 -0.284180 0.343445 -0.865479 0.228577 1445370669 -0.468567 0.345825 -0.794800 0.170776 1445370669 -0.468567 0.345825 -0.794800 0.170776 1445370669 -0.468567 0.345825 -0.794800 0.170776 1445370669 -0.468567 0.345825 -0.794800 0.170776 1445370669 -0.468567 0.345825 -0.794800 0.170776 1445370669 -0.468567 0.345825 -0.794800 0.170776 1445370669 -0.611389 0.329773 -0.705750 0.139343 1445370669 -0.611389 0.329773 -0.705750 0.139343 1445370669 -0.611389 0.329773 -0.705750 0.139343 1445370669 -0.611389 0.329773 -0.705750 0.139343 1445370669 -0.611389 0.329773 -0.705750 0.139343 1445370669 -0.611389 0.329773 -0.705750 0.139343 1445370669 -0.611389 0.329773 -0.705750 0.139343 1445370669 -0.705322 0.288269 -0.624817 0.170410 1445370669 -0.705322 0.288269 -0.624817 0.170410 1445370669 -0.705322 0.288269 -0.624817 0.170410 1445370669 -0.705322 0.288269 -0.624817 0.170410 1445370669 -0.705322 0.288269 -0.624817 0.170410 1445370669 -0.705322 0.288269 -0.624817 0.170410 1445370669 -0.707886 0.290100 -0.601929 0.229126 1445370669 -0.707886 0.290100 -0.601929 0.229126 1445370669 -0.707886 0.290100 -0.601929 0.229126 1445370669 -0.707886 0.290100 -0.601929 0.229126 1445370669 -0.707886 0.290100 -0.601929 0.229126 1445370669 -0.707886 0.290100 -0.601929 0.229126 1445370669 -0.617432 0.325867 -0.617126 0.362976 1445370669 -0.617432 0.325867 -0.617126 0.362976 1445370669 -0.617432 0.325867 -0.617126 0.362976 1445370669 -0.617432 0.325867 -0.617126 0.362976 1445370669 -0.617432 0.325867 -0.617126 0.362976 1445370669 -0.617432 0.325867 -0.617126 0.362976 1445370669 -0.429871 0.400269 -0.634460 0.502441 1445370669 -0.429871 0.400269 -0.634460 0.502441 1445370669 -0.429871 0.400269 -0.634460 0.502441 1445370669 -0.429871 0.400269 -0.634460 0.502441 1445370669 -0.429871 0.400269 -0.634460 0.502441 1445370669 -0.429871 0.400269 -0.634460 0.502441 1445370669 -0.171936 0.460510 -0.670105 0.556152 1445370669 -0.171936 0.460510 -0.670105 0.556152 1445370669 -0.171936 0.460510 -0.670105 0.556152 1445370669 -0.171936 0.460510 -0.670105 0.556152 1445370669 -0.171936 0.460510 -0.670105 0.556152 1445370669 -0.171936 0.460510 -0.670105 0.556152 1445370669 -0.171936 0.460510 -0.670105 0.556152 1445370669 0.037048 0.449707 -0.684143 0.572998 1445370669 0.037048 0.449707 -0.684143 0.572998 1445370669 0.037048 0.449707 -0.684143 0.572998 1445370669 0.037048 0.449707 -0.684143 0.572998 1445370669 0.037048 0.449707 -0.684143 0.572998 1445370669 0.037048 0.449707 -0.684143 0.572998 1445370669 0.234802 0.379028 -0.724060 0.526245 1445370669 0.234802 0.379028 -0.724060 0.526245 1445370669 0.234802 0.379028 -0.724060 0.526245 1445370669 0.234802 0.379028 -0.724060 0.526245 1445370669 0.234802 0.379028 -0.724060 0.526245 1445370669 0.388245 0.263184 -0.755615 0.457214 1445370669 0.388245 0.263184 -0.755615 0.457214 1445370669 0.388245 0.263184 -0.755615 0.457214 1445370669 0.388245 0.263184 -0.755615 0.457214 1445370669 0.388245 0.263184 -0.755615 0.457214 1445370669 0.388245 0.263184 -0.755615 0.457214 1445370669 0.388245 0.263184 -0.755615 0.457214 1445370669 0.479736 0.148376 -0.780090 0.373169 1445370669 0.479736 0.148376 -0.780090 0.373169 1445370669 0.479736 0.148376 -0.780090 0.373169 1445370669 0.479736 0.148376 -0.780090 0.373169 1445370669 0.479736 0.148376 -0.780090 0.373169 1445370669 0.479736 0.148376 -0.780090 0.373169 1445370669 0.430176 0.173828 -0.797607 0.385498 1445370669 0.430176 0.173828 -0.797607 0.385498 1445370669 0.430176 0.173828 -0.797607 0.385498 1445370669 0.430176 0.173828 -0.797607 0.385498 1445370669 0.430176 0.173828 -0.797607 0.385498 1445370669 0.430176 0.173828 -0.797607 0.385498 1445370669 0.430176 0.173828 -0.797607 0.385498 1445370669 0.278931 0.224426 -0.841431 0.404785 1445370669 0.278931 0.224426 -0.841431 0.404785 1445370669 0.278931 0.224426 -0.841431 0.404785 1445370669 0.278931 0.224426 -0.841431 0.404785 1445370669 0.278931 0.224426 -0.841431 0.404785 1445370669 0.278931 0.224426 -0.841431 0.404785 1445370669 0.098267 0.252319 -0.890564 0.365479 1445370669 0.098267 0.252319 -0.890564 0.365479 1445370669 0.098267 0.252319 -0.890564 0.365479 1445370669 0.098267 0.252319 -0.890564 0.365479 1445370669 0.098267 0.252319 -0.890564 0.365479 1445370669 0.098267 0.252319 -0.890564 0.365479 1445370669 -0.097412 0.292480 -0.887024 0.343811 1445370669 -0.097412 0.292480 -0.887024 0.343811 1445370669 -0.097412 0.292480 -0.887024 0.343811 1445370669 -0.097412 0.292480 -0.887024 0.343811 1445370669 -0.097412 0.292480 -0.887024 0.343811 1445370669 -0.097412 0.292480 -0.887024 0.343811 1445370669 -0.284607 0.312073 -0.872375 0.246216 1445370669 -0.284607 0.312073 -0.872375 0.246216 1445370669 -0.284607 0.312073 -0.872375 0.246216 1445370670 -0.284607 0.312073 -0.872375 0.246216 1445370670 -0.284607 0.312073 -0.872375 0.246216 1445370670 -0.284607 0.312073 -0.872375 0.246216 1445370670 -0.472656 0.331909 -0.801147 0.156982 1445370670 -0.472656 0.331909 -0.801147 0.156982 1445370670 -0.472656 0.331909 -0.801147 0.156982 1445370670 -0.472656 0.331909 -0.801147 0.156982 1445370670 -0.472656 0.331909 -0.801147 0.156982 1445370670 -0.472656 0.331909 -0.801147 0.156982 1445370670 -0.632507 0.331726 -0.685913 0.139648 1445370670 -0.632507 0.331726 -0.685913 0.139648 1445370670 -0.632507 0.331726 -0.685913 0.139648 1445370670 -0.632507 0.331726 -0.685913 0.139648 1445370670 -0.632507 0.331726 -0.685913 0.139648 1445370670 -0.632507 0.331726 -0.685913 0.139648 1445370670 -0.632507 0.331726 -0.685913 0.139648 1445370670 -0.705200 0.322754 -0.610535 0.160706 1445370670 -0.705200 0.322754 -0.610535 0.160706 1445370670 -0.705200 0.322754 -0.610535 0.160706 1445370670 -0.705200 0.322754 -0.610535 0.160706 1445370670 -0.705200 0.322754 -0.610535 0.160706 1445370670 -0.705200 0.322754 -0.610535 0.160706 1445370670 -0.678528 0.344055 -0.603699 0.238403 1445370670 -0.678528 0.344055 -0.603699 0.238403 1445370670 -0.678528 0.344055 -0.603699 0.238403 1445370670 -0.678528 0.344055 -0.603699 0.238403 1445370670 -0.678528 0.344055 -0.603699 0.238403 1445370670 -0.678528 0.344055 -0.603699 0.238403 1445370670 -0.678528 0.344055 -0.603699 0.238403 1445370670 -0.586548 0.347107 -0.626221 0.378601 1445370670 -0.586548 0.347107 -0.626221 0.378601 1445370670 -0.586548 0.347107 -0.626221 0.378601 1445370670 -0.586548 0.347107 -0.626221 0.378601 1445370670 -0.586548 0.347107 -0.626221 0.378601 1445370670 -0.586548 0.347107 -0.626221 0.378601 1445370670 -0.403992 0.385376 -0.658020 0.505249 1445370670 -0.403992 0.385376 -0.658020 0.505249 1445370670 -0.403992 0.385376 -0.658020 0.505249 1445370670 -0.403992 0.385376 -0.658020 0.505249 1445370670 -0.403992 0.385376 -0.658020 0.505249 1445370670 -0.403992 0.385376 -0.658020 0.505249 1445370670 -0.148926 0.416260 -0.688416 0.575012 1445370670 -0.148926 0.416260 -0.688416 0.575012 1445370670 -0.148926 0.416260 -0.688416 0.575012 1445370670 -0.148926 0.416260 -0.688416 0.575012 1445370670 -0.148926 0.416260 -0.688416 0.575012 1445370670 -0.148926 0.416260 -0.688416 0.575012 1445370670 0.102051 0.400879 -0.691833 0.591797 1445370670 0.102051 0.400879 -0.691833 0.591797 1445370670 0.102051 0.400879 -0.691833 0.591797 1445370670 0.102051 0.400879 -0.691833 0.591797 1445370670 0.102051 0.400879 -0.691833 0.591797 1445370670 0.292969 0.344116 -0.696472 0.557312 1445370670 0.292969 0.344116 -0.696472 0.557312 1445370670 0.292969 0.344116 -0.696472 0.557312 1445370670 0.292969 0.344116 -0.696472 0.557312 1445370670 0.292969 0.344116 -0.696472 0.557312 1445370670 0.292969 0.344116 -0.696472 0.557312 1445370670 0.429932 0.269592 -0.711243 0.486389 1445370670 0.429932 0.269592 -0.711243 0.486389 1445370670 0.429932 0.269592 -0.711243 0.486389 1445370670 0.429932 0.269592 -0.711243 0.486389 1445370670 0.429932 0.269592 -0.711243 0.486389 1445370670 0.429932 0.269592 -0.711243 0.486389 1445370670 0.450623 0.238159 -0.735168 0.446960 1445370670 0.450623 0.238159 -0.735168 0.446960 1445370670 0.450623 0.238159 -0.735168 0.446960 1445370670 0.450623 0.238159 -0.735168 0.446960 1445370670 0.450623 0.238159 -0.735168 0.446960 1445370670 0.450623 0.238159 -0.735168 0.446960 1445370670 0.450623 0.238159 -0.735168 0.446960 1445370670 0.343689 0.268066 -0.787048 0.436462 1445370670 0.343689 0.268066 -0.787048 0.436462 1445370670 0.343689 0.268066 -0.787048 0.436462 1445370670 0.343689 0.268066 -0.787048 0.436462 1445370670 0.343689 0.268066 -0.787048 0.436462 1445370670 0.343689 0.268066 -0.787048 0.436462 1445370670 0.160339 0.304810 -0.846130 0.406738 1445370670 0.160339 0.304810 -0.846130 0.406738 1445370670 0.160339 0.304810 -0.846130 0.406738 1445370670 0.160339 0.304810 -0.846130 0.406738 1445370670 0.160339 0.304810 -0.846130 0.406738 1445370670 0.160339 0.304810 -0.846130 0.406738 1445370670 -0.067505 0.340332 -0.867981 0.355347 1445370670 -0.067505 0.340332 -0.867981 0.355347 1445370670 -0.067505 0.340332 -0.867981 0.355347 1445370670 -0.067505 0.340332 -0.867981 0.355347 1445370670 -0.067505 0.340332 -0.867981 0.355347 1445370670 -0.067505 0.340332 -0.867981 0.355347 1445370670 -0.297241 0.362610 -0.835510 0.286499 1445370670 -0.297241 0.362610 -0.835510 0.286499 1445370670 -0.297241 0.362610 -0.835510 0.286499 1445370670 -0.297241 0.362610 -0.835510 0.286499 1445370670 -0.297241 0.362610 -0.835510 0.286499 1445370670 -0.480591 0.376282 -0.767212 0.197144 1445370670 -0.480591 0.376282 -0.767212 0.197144 1445370670 -0.480591 0.376282 -0.767212 0.197144 1445370670 -0.480591 0.376282 -0.767212 0.197144 1445370670 -0.480591 0.376282 -0.767212 0.197144 1445370670 -0.480591 0.376282 -0.767212 0.197144 1445370670 -0.629700 0.378174 -0.664917 0.135681 1445370670 -0.629700 0.378174 -0.664917 0.135681 1445370670 -0.629700 0.378174 -0.664917 0.135681 1445370670 -0.629700 0.378174 -0.664917 0.135681 1445370670 -0.629700 0.378174 -0.664917 0.135681 1445370670 -0.629700 0.378174 -0.664917 0.135681 1445370670 -0.629700 0.378174 -0.664917 0.135681 1445370670 -0.714783 0.352722 -0.593079 0.113953 1445370670 -0.714783 0.352722 -0.593079 0.113953 1445370670 -0.714783 0.352722 -0.593079 0.113953 1445370670 -0.714783 0.352722 -0.593079 0.113953 1445370670 -0.714783 0.352722 -0.593079 0.113953 1445370671 -0.714783 0.352722 -0.593079 0.113953 1445370671 -0.707520 0.368896 -0.585754 0.142395 1445370671 -0.707520 0.368896 -0.585754 0.142395 1445370671 -0.707520 0.368896 -0.585754 0.142395 1445370671 -0.707520 0.368896 -0.585754 0.142395 1445370671 -0.707520 0.368896 -0.585754 0.142395 1445370671 -0.707520 0.368896 -0.585754 0.142395 1445370671 -0.707520 0.368896 -0.585754 0.142395 1445370671 -0.644958 0.370972 -0.605652 0.282227 1445370671 -0.644958 0.370972 -0.605652 0.282227 1445370671 -0.644958 0.370972 -0.605652 0.282227 1445370671 -0.644958 0.370972 -0.605652 0.282227 1445370671 -0.644958 0.370972 -0.605652 0.282227 1445370671 -0.644958 0.370972 -0.605652 0.282227 1445370671 -0.494873 0.412476 -0.631531 0.431458 1445370671 -0.494873 0.412476 -0.631531 0.431458 1445370671 -0.494873 0.412476 -0.631531 0.431458 1445370671 -0.494873 0.412476 -0.631531 0.431458 1445370671 -0.494873 0.412476 -0.631531 0.431458 1445370671 -0.266296 0.433777 -0.668030 0.542786 1445370671 -0.266296 0.433777 -0.668030 0.542786 1445370671 -0.266296 0.433777 -0.668030 0.542786 1445370671 -0.266296 0.433777 -0.668030 0.542786 1445370671 -0.266296 0.433777 -0.668030 0.542786 1445370671 -0.266296 0.433777 -0.668030 0.542786 1445370671 -0.024048 0.434875 -0.677917 0.592163 1445370671 -0.024048 0.434875 -0.677917 0.592163 1445370671 -0.024048 0.434875 -0.677917 0.592163 1445370671 -0.024048 0.434875 -0.677917 0.592163 1445370671 -0.024048 0.434875 -0.677917 0.592163 1445370671 -0.024048 0.434875 -0.677917 0.592163 1445370671 -0.024048 0.434875 -0.677917 0.592163 1445370671 0.205200 0.394470 -0.674194 0.589661 1445370671 0.205200 0.394470 -0.674194 0.589661 1445370671 0.205200 0.394470 -0.674194 0.589661 1445370671 0.205200 0.394470 -0.674194 0.589661 1445370671 0.205200 0.394470 -0.674194 0.589661 1445370671 0.205200 0.394470 -0.674194 0.589661 1445370671 0.381104 0.319275 -0.677673 0.541748 1445370671 0.381104 0.319275 -0.677673 0.541748 1445370671 0.381104 0.319275 -0.677673 0.541748 1445370671 0.381104 0.319275 -0.677673 0.541748 1445370671 0.381104 0.319275 -0.677673 0.541748 1445370671 0.461914 0.254639 -0.683044 0.505188 1445370671 0.461914 0.254639 -0.683044 0.505188 1445370671 0.461914 0.254639 -0.683044 0.505188 1445370671 0.461914 0.254639 -0.683044 0.505188 1445370671 0.461914 0.254639 -0.683044 0.505188 1445370671 0.461914 0.254639 -0.683044 0.505188 1445370671 0.461914 0.254639 -0.683044 0.505188 1445370671 0.419800 0.249451 -0.722717 0.489075 1445370671 0.419800 0.249451 -0.722717 0.489075 1445370671 0.419800 0.249451 -0.722717 0.489075 1445370671 0.419800 0.249451 -0.722717 0.489075 1445370671 0.419800 0.249451 -0.722717 0.489075 1445370671 0.419800 0.249451 -0.722717 0.489075 1445370671 0.273254 0.271057 -0.788147 0.480286 1445370671 0.273254 0.271057 -0.788147 0.480286 1445370671 0.273254 0.271057 -0.788147 0.480286 1445370671 0.273254 0.271057 -0.788147 0.480286 1445370671 0.273254 0.271057 -0.788147 0.480286 1445370671 0.273254 0.271057 -0.788147 0.480286 1445370671 0.076416 0.299744 -0.839294 0.447144 1445370671 0.076416 0.299744 -0.839294 0.447144 1445370671 0.076416 0.299744 -0.839294 0.447144 1445370671 0.076416 0.299744 -0.839294 0.447144 1445370671 0.076416 0.299744 -0.839294 0.447144 1445370671 0.076416 0.299744 -0.839294 0.447144 1445370671 -0.127075 0.338806 -0.849426 0.384094 1445370671 -0.127075 0.338806 -0.849426 0.384094 1445370671 -0.127075 0.338806 -0.849426 0.384094 1445370671 -0.127075 0.338806 -0.849426 0.384094 1445370671 -0.127075 0.338806 -0.849426 0.384094 1445370671 -0.127075 0.338806 -0.849426 0.384094 1445370671 -0.127075 0.338806 -0.849426 0.384094 1445370671 -0.333618 0.381165 -0.816528 0.277039 1445370671 -0.333618 0.381165 -0.816528 0.277039 1445370671 -0.333618 0.381165 -0.816528 0.277039 1445370671 -0.333618 0.381165 -0.816528 0.277039 1445370671 -0.333618 0.381165 -0.816528 0.277039 1445370671 -0.540100 0.410828 -0.713074 0.176208 1445370671 -0.540100 0.410828 -0.713074 0.176208 1445370671 -0.540100 0.410828 -0.713074 0.176208 1445370671 -0.540100 0.410828 -0.713074 0.176208 1445370671 -0.540100 0.410828 -0.713074 0.176208 1445370671 -0.540100 0.410828 -0.713074 0.176208 1445370671 -0.701538 0.391541 -0.583435 0.118958 1445370671 -0.701538 0.391541 -0.583435 0.118958 1445370671 -0.701538 0.391541 -0.583435 0.118958 1445370671 -0.701538 0.391541 -0.583435 0.118958 1445370671 -0.701538 0.391541 -0.583435 0.118958 1445370671 -0.701538 0.391541 -0.583435 0.118958 1445370671 -0.701538 0.391541 -0.583435 0.118958 1445370671 -0.758362 0.350586 -0.531921 0.138306 1445370671 -0.758362 0.350586 -0.531921 0.138306 1445370671 -0.758362 0.350586 -0.531921 0.138306 1445370671 -0.758362 0.350586 -0.531921 0.138306 1445370671 -0.758362 0.350586 -0.531921 0.138306 1445370671 -0.758362 0.350586 -0.531921 0.138306 1445370671 -0.722168 0.358948 -0.546509 0.225830 1445370671 -0.722168 0.358948 -0.546509 0.225830 1445370671 -0.722168 0.358948 -0.546509 0.225830 1445370671 -0.722168 0.358948 -0.546509 0.225830 1445370671 -0.722168 0.358948 -0.546509 0.225830 1445370671 -0.722168 0.358948 -0.546509 0.225830 1445370671 -0.722168 0.358948 -0.546509 0.225830 1445370671 -0.626282 0.387024 -0.567932 0.368103 1445370671 -0.626282 0.387024 -0.567932 0.368103 1445370671 -0.626282 0.387024 -0.567932 0.368103 1445370671 -0.626282 0.387024 -0.567932 0.368103 1445370671 -0.626282 0.387024 -0.567932 0.368103 1445370671 -0.626282 0.387024 -0.567932 0.368103 1445370671 -0.425354 0.461914 -0.600891 0.494690 1445370672 -0.425354 0.461914 -0.600891 0.494690 1445370672 -0.425354 0.461914 -0.600891 0.494690 1445370672 -0.425354 0.461914 -0.600891 0.494690 1445370672 -0.425354 0.461914 -0.600891 0.494690 1445370672 -0.425354 0.461914 -0.600891 0.494690 1445370672 -0.425354 0.461914 -0.600891 0.494690 1445370672 -0.148010 0.500977 -0.634766 0.569336 1445370672 -0.148010 0.500977 -0.634766 0.569336 1445370672 -0.148010 0.500977 -0.634766 0.569336 1445370672 -0.148010 0.500977 -0.634766 0.569336 1445370672 -0.148010 0.500977 -0.634766 0.569336 1445370672 -0.148010 0.500977 -0.634766 0.569336 1445370672 0.105713 0.481628 -0.632874 0.596863 1445370672 0.105713 0.481628 -0.632874 0.596863 1445370672 
0.137817 0.573975 -0.315186 0.743042 1445370675 0.137817 0.573975 -0.315186 0.743042 1445370675 0.137817 0.573975 -0.315186 0.743042 1445370675 0.162292 0.565674 -0.332520 0.736877 1445370675 0.162292 0.565674 -0.332520 0.736877 1445370675 0.162292 0.565674 -0.332520 0.736877 1445370675 0.162292 0.565674 -0.332520 0.736877 1445370675 0.162292 0.565674 -0.332520 0.736877 1445370675 0.162292 0.565674 -0.332520 0.736877 1445370675 0.177307 0.562683 -0.334473 0.734863 1445370675 0.177307 0.562683 -0.334473 0.734863 1445370675 0.177307 0.562683 -0.334473 0.734863 1445370675 0.177307 0.562683 -0.334473 0.734863 1445370675 0.177307 0.562683 -0.334473 0.734863 1445370675 0.177307 0.562683 -0.334473 0.734863 1445370675 0.182251 0.559692 -0.330383 0.737732 1445370675 0.182251 0.559692 -0.330383 0.737732 1445370675 0.182251 0.559692 -0.330383 0.737732 1445370675 0.182251 0.559692 -0.330383 0.737732 1445370675 0.178406 0.556458 -0.325317 0.743347 1445370675 0.178406 0.556458 -0.325317 0.743347 1445370675 0.178406 0.556458 -0.325317 0.743347 1445370675 0.178406 0.556458 -0.325317 0.743347 1445370675 0.178406 0.556458 -0.325317 0.743347 1445370675 0.176575 0.554382 -0.328308 0.744080 1445370675 0.176575 0.554382 -0.328308 0.744080 1445370675 0.176575 0.554382 -0.328308 0.744080 1445370675 0.176575 0.554382 -0.328308 0.744080 1445370675 0.176575 0.554382 -0.328308 0.744080 1445370675 0.176575 0.554382 -0.328308 0.744080 1445370675 0.169312 0.557312 -0.320862 0.746826 1445370675 0.169312 0.557312 -0.320862 0.746826 1445370675 0.169312 0.557312 -0.320862 0.746826 1445370675 0.169312 0.557312 -0.320862 0.746826 1445370675 0.169312 0.557312 -0.320862 0.746826 1445370675 0.169312 0.557312 -0.320862 0.746826 1445370675 0.144470 0.565857 -0.292847 0.757019 1445370675 0.144470 0.565857 -0.292847 0.757019 1445370675 0.144470 0.565857 -0.292847 0.757019 1445370675 0.144470 0.565857 -0.292847 0.757019 1445370675 0.144470 0.565857 -0.292847 0.757019 1445370675 0.144470 0.565857 -0.292847 0.757019 1445370675 0.106201 0.570801 -0.257019 0.772522 1445370675 0.106201 0.570801 -0.257019 0.772522 1445370675 0.106201 0.570801 -0.257019 0.772522 1445370675 0.106201 0.570801 -0.257019 0.772522 1445370675 0.106201 0.570801 -0.257019 0.772522 1445370675 0.106201 0.570801 -0.257019 0.772522 1445370675 0.072632 0.566589 -0.242554 0.784058 1445370675 0.072632 0.566589 -0.242554 0.784058 1445370675 0.072632 0.566589 -0.242554 0.784058 1445370675 0.072632 0.566589 -0.242554 0.784058 1445370675 0.072632 0.566589 -0.242554 0.784058 1445370675 0.054688 0.558289 -0.247742 0.789856 1445370675 0.054688 0.558289 -0.247742 0.789856 1445370675 0.054688 0.558289 -0.247742 0.789856 1445370675 0.054688 0.558289 -0.247742 0.789856 1445370675 0.054688 0.558289 -0.247742 0.789856 1445370675 0.054688 0.558289 -0.247742 0.789856 1445370675 0.063843 0.553040 -0.271484 0.785034 1445370675 0.063843 0.553040 -0.271484 0.785034 1445370675 0.063843 0.553040 -0.271484 0.785034 1445370675 0.063843 0.553040 -0.271484 0.785034 1445370675 0.063843 0.553040 -0.271484 0.785034 1445370675 0.063843 0.553040 -0.271484 0.785034 1445370675 0.089233 0.551880 -0.292908 0.775635 1445370675 0.089233 0.551880 -0.292908 0.775635 1445370675 0.089233 0.551880 -0.292908 0.775635 1445370675 0.089233 0.551880 -0.292908 0.775635 1445370675 0.089233 0.551880 -0.292908 0.775635 1445370675 0.089233 0.551880 -0.292908 0.775635 1445370675 0.126038 0.554688 -0.314026 0.760071 1445370675 0.126038 0.554688 -0.314026 0.760071 1445370675 0.126038 0.554688 -0.314026 0.760071 1445370675 0.126038 0.554688 -0.314026 0.760071 1445370675 0.126038 0.554688 -0.314026 0.760071 1445370675 0.169678 0.559509 -0.335999 0.738403 1445370675 0.169678 0.559509 -0.335999 0.738403 1445370675 0.169678 0.559509 -0.335999 0.738403 1445370675 0.169678 0.559509 -0.335999 0.738403 1445370675 0.169678 0.559509 -0.335999 0.738403 1445370675 0.169678 0.559509 -0.335999 0.738403 1445370675 0.213562 0.561768 -0.352844 0.717102 1445370675 0.213562 0.561768 -0.352844 0.717102 1445370675 0.213562 0.561768 -0.352844 0.717102 1445370675 0.213562 0.561768 -0.352844 0.717102 1445370675 0.213562 0.561768 -0.352844 0.717102 1445370675 0.213562 0.561768 -0.352844 0.717102 1445370675 0.246338 0.559631 -0.363586 0.702759 1445370675 0.246338 0.559631 -0.363586 0.702759 1445370675 0.246338 0.559631 -0.363586 0.702759 1445370675 0.246338 0.559631 -0.363586 0.702759 1445370675 0.246338 0.559631 -0.363586 0.702759 1445370675 0.246338 0.559631 -0.363586 0.702759 1445370675 0.271179 0.548828 -0.381836 0.692383 1445370675 0.271179 0.548828 -0.381836 0.692383 1445370675 0.271179 0.548828 -0.381836 0.692383 1445370675 0.271179 0.548828 -0.381836 0.692383 1445370675 0.271179 0.548828 -0.381836 0.692383 1445370675 0.272766 0.542236 -0.388672 0.693115 1445370675 0.272766 0.542236 -0.388672 0.693115 1445370675 0.272766 0.542236 -0.388672 0.693115 1445370675 0.272766 0.542236 -0.388672 0.693115 1445370675 0.272766 0.542236 -0.388672 0.693115 1445370676 0.272766 0.542236 -0.388672 0.693115 1445370676 0.243896 0.550842 -0.366272 0.709167 1445370676 0.243896 0.550842 -0.366272 0.709167 1445370676 0.243896 0.550842 -0.366272 0.709167 1445370676 0.243896 0.550842 -0.366272 0.709167 1445370676 0.243896 0.550842 -0.366272 0.709167 1445370676 0.243896 0.550842 -0.366272 0.709167 1445370676 0.199219 0.561707 -0.327454 0.733154 1445370676 0.199219 0.561707 -0.327454 0.733154 1445370676 0.199219 0.561707 -0.327454 0.733154 1445370676 0.199219 0.561707 -0.327454 0.733154 1445370676 0.199219 0.561707 -0.327454 0.733154 1445370676 0.199219 0.561707 -0.327454 0.733154 1445370676 0.161499 0.558472 -0.297668 0.757202 1445370676 0.161499 0.558472 -0.297668 0.757202 1445370676 0.161499 0.558472 -0.297668 0.757202 1445370676 0.161499 0.558472 -0.297668 0.757202 1445370676 0.161499 0.558472 -0.297668 0.757202 1445370676 0.161499 0.558472 -0.297668 0.757202 1445370676 0.137817 0.541626 -0.295410 0.774780 1445370676 0.137817 0.541626 -0.295410 0.774780 1445370676 0.137817 0.541626 -0.295410 0.774780 1445370676 0.137817 0.541626 -0.295410 0.774780 1445370676 0.137817 0.541626 -0.295410 0.774780 1445370676 0.137817 0.541626 -0.295410 0.774780 1445370676 0.137817 0.541626 -0.295410 0.774780 1445370676 0.121399 0.520508 -0.314087 0.784607 1445370676 0.121399 0.520508 -0.314087 0.784607 1445370676 0.121399 0.520508 -0.314087 0.784607 1445370676 0.121399 0.520508 -0.314087 0.784607 1445370676 0.121399 0.520508 -0.314087 0.784607 1445370676 0.102295 0.502441 -0.339661 0.788452 1445370676 0.102295 0.502441 -0.339661 0.788452 1445370676 0.102295 0.502441 -0.339661 0.788452 1445370676 0.102295 0.502441 -0.339661 0.788452 1445370676 0.102295 0.502441 -0.339661 0.788452 1445370676 0.102295 0.502441 -0.339661 0.788452 1445370676 0.102295 0.502441 -0.339661 0.788452 1445370676 0.076599 0.502014 -0.344727 0.789429 1445370676 0.076599 0.502014 -0.344727 0.789429 1445370676 0.076599 0.502014 -0.344727 0.789429 1445370676 0.076599 0.502014 -0.344727 0.789429 1445370676 0.076599 0.502014 -0.344727 0.789429 1445370676 0.076599 0.502014 -0.344727 0.789429 1445370676 0.068726 0.514709 -0.330444 0.788086 1445370676 0.068726 0.514709 -0.330444 0.788086 1445370676 0.068726 0.514709 -0.330444 0.788086 1445370676 0.068726 0.514709 -0.330444 0.788086 1445370676 0.068726 0.514709 -0.330444 0.788086 1445370676 0.082214 0.531311 -0.320923 0.779663 1445370676 0.082214 0.531311 -0.320923 0.779663 1445370676 0.082214 0.531311 -0.320923 0.779663 1445370676 0.082214 0.531311 -0.320923 0.779663 1445370676 0.082214 0.531311 -0.320923 0.779663 1445370676 0.082214 0.531311 -0.320923 0.779663 1445370676 0.109009 0.546021 -0.321106 0.765991 1445370676 0.109009 0.546021 -0.321106 0.765991 1445370676 0.109009 0.546021 -0.321106 0.765991 1445370676 0.109009 0.546021 -0.321106 0.765991 1445370676 0.109009 0.546021 -0.321106 0.765991 1445370676 0.109009 0.546021 -0.321106 0.765991 1445370676 0.143250 0.561279 -0.327515 0.746399 1445370676 0.143250 0.561279 -0.327515 0.746399 1445370676 0.143250 0.561279 -0.327515 0.746399 1445370676 0.143250 0.561279 -0.327515 0.746399 1445370676 0.143250 0.561279 -0.327515 0.746399 1445370676 0.143250 0.561279 -0.327515 0.746399 1445370676 0.173462 0.574829 -0.328003 0.729248 1445370676 0.173462 0.574829 -0.328003 0.729248 1445370676 0.173462 0.574829 -0.328003 0.729248 1445370676 0.173462 0.574829 -0.328003 0.729248 1445370676 0.173462 0.574829 -0.328003 0.729248 1445370676 0.173462 0.574829 -0.328003 0.729248 1445370676 0.173462 0.574829 -0.328003 0.729248 1445370676 0.195068 0.578796 -0.324951 0.722046 1445370676 0.195068 0.578796 -0.324951 0.722046 1445370676 0.195068 0.578796 -0.324951 0.722046 1445370676 0.195068 0.578796 -0.324951 0.722046 1445370676 0.195068 0.578796 -0.324951 0.722046 1445370676 0.195068 0.578796 -0.324951 0.722046 1445370676 0.215027 0.569580 -0.337646 0.717834 1445370676 0.215027 0.569580 -0.337646 0.717834 1445370676 0.215027 0.569580 -0.337646 0.717834 1445370676 0.215027 0.569580 -0.337646 0.717834 1445370676 0.215027 0.569580 -0.337646 0.717834 1445370676 0.224121 0.556519 -0.352539 0.718079 1445370676 0.224121 0.556519 -0.352539 0.718079 1445370676 0.224121 0.556519 -0.352539 0.718079 1445370676 0.224121 0.556519 -0.352539 0.718079 1445370676 0.224121 0.556519 -0.352539 0.718079 1445370676 0.224121 0.556519 -0.352539 0.718079 1445370676 0.205200 0.549072 -0.350708 0.730347 1445370676 0.205200 0.549072 -0.350708 0.730347 1445370676 0.205200 0.549072 -0.350708 0.730347 1445370676 0.205200 0.549072 -0.350708 0.730347 1445370676 0.205200 0.549072 -0.350708 0.730347 1445370676 0.205200 0.549072 -0.350708 0.730347 1445370676 0.165344 0.550110 -0.333191 0.747620 1445370676 0.165344 0.550110 -0.333191 0.747620 1445370676 0.165344 0.550110 -0.333191 0.747620 1445370676 0.165344 0.550110 -0.333191 0.747620 1445370676 0.165344 0.550110 -0.333191 0.747620 1445370676 0.165344 0.550110 -0.333191 0.747620 1445370676 0.129944 0.543274 -0.318420 0.765869 1445370676 0.129944 0.543274 -0.318420 0.765869 1445370676 0.129944 0.543274 -0.318420 0.765869 1445370676 0.129944 0.543274 -0.318420 0.765869 1445370676 0.129944 0.543274 -0.318420 0.765869 1445370676 0.129944 0.543274 -0.318420 0.765869 1445370676 0.129944 0.543274 -0.318420 0.765869 1445370677 0.097412 0.528076 -0.313965 0.782959 1445370677 0.097412 0.528076 -0.313965 0.782959 1445370677 0.097412 0.528076 -0.313965 0.782959 1445370677 0.097412 0.528076 -0.313965 0.782959 1445370677 0.097412 0.528076 -0.313965 0.782959 1445370677 0.097412 0.528076 -0.313965 0.782959 1445370677 0.066956 0.506409 -0.320251 0.797791 1445370677 0.066956 0.506409 -0.320251 0.797791 1445370677 0.066956 0.506409 -0.320251 0.797791 1445370677 0.066956 0.506409 -0.320251 0.797791 1445370677 0.066956 0.506409 -0.320251 0.797791 1445370677 0.066956 0.506409 -0.320251 0.797791 1445370677 0.066956 0.506409 -0.320251 0.797791 1445370677 0.040100 0.479370 -0.338989 0.808472 1445370677 0.040100 0.479370 -0.338989 0.808472 1445370677 0.040100 0.479370 -0.338989 0.808472 1445370677 0.040100 0.479370 -0.338989 0.808472 1445370677 0.040100 0.479370 -0.338989 0.808472 1445370677 0.040100 0.479370 -0.338989 0.808472 1445370677 0.015137 0.460510 -0.344116 0.818054 1445370677 0.015137 0.460510 -0.344116 0.818054 1445370677 0.015137 0.460510 -0.344116 0.818054 1445370677 0.015137 0.460510 -0.344116 0.818054 1445370677 0.015137 0.460510 -0.344116 0.818054 1445370677 0.015137 0.460510 -0.344116 0.818054 1445370677 0.023071 0.454529 -0.350464 0.818542 1445370677 0.023071 0.454529 -0.350464 0.818542 1445370677 0.023071 0.454529 -0.350464 0.818542 1445370677 0.023071 0.454529 -0.350464 0.818542 1445370677 0.023071 0.454529 -0.350464 0.818542 1445370677 0.023071 0.454529 -0.350464 0.818542 1445370677 0.036377 0.470337 -0.338928 0.813965 1445370677 0.036377 0.470337 -0.338928 0.813965 1445370677 0.036377 0.470337 -0.338928 0.813965 1445370677 0.036377 0.470337 -0.338928 0.813965 1445370677 0.036377 0.470337 -0.338928 0.813965 1445370677 0.036377 0.470337 -0.338928 0.813965 1445370677 0.036377 0.470337 -0.338928 0.813965 1445370677 0.058289 0.497986 -0.304260 0.809937 1445370677 0.058289 0.497986 -0.304260 0.809937 1445370677 0.058289 0.497986 -0.304260 0.809937 1445370677 0.058289 0.497986 -0.304260 0.809937 1445370677 0.058289 0.497986 -0.304260 0.809937 1445370677 0.058289 0.497986 -0.304260 0.809937 1445370677 0.108337 0.521240 -0.298096 0.792236 1445370677 0.108337 0.521240 -0.298096 0.792236 1445370677 0.108337 0.521240 -0.298096 0.792236 1445370677 0.108337 0.521240 -0.298096 0.792236 1445370677 0.108337 0.521240 -0.298096 0.792236 1445370677 0.108337 0.521240 -0.298096 0.792236 1445370677 0.172119 0.532104 -0.316223 0.766296 1445370677 0.172119 0.532104 -0.316223 0.766296 1445370677 0.172119 0.532104 -0.316223 0.766296 1445370677 0.172119 0.532104 -0.316223 0.766296 1445370677 0.172119 0.532104 -0.316223 0.766296 1445370677 0.172119 0.532104 -0.316223 0.766296 1445370677 0.172119 0.532104 -0.316223 0.766296 1445370677 0.231445 0.530457 -0.340332 0.741089 1445370677 0.231445 0.530457 -0.340332 0.741089 1445370677 0.231445 0.530457 -0.340332 0.741089 1445370677 0.231445 0.530457 -0.340332 0.741089 1445370677 0.231445 0.530457 -0.340332 0.741089 1445370677 0.231445 0.530457 -0.340332 0.741089 1445370677 0.278137 0.519165 -0.368774 0.719055 1445370677 0.278137 0.519165 -0.368774 0.719055 1445370677 0.278137 0.519165 -0.368774 0.719055 1445370677 0.278137 0.519165 -0.368774 0.719055 1445370677 0.278137 0.519165 -0.368774 0.719055 1445370677 0.278137 0.519165 -0.368774 0.719055 1445370677 0.306763 0.504089 -0.400330 0.701050 1445370677 0.306763 0.504089 -0.400330 0.701050 1445370677 0.306763 0.504089 -0.400330 0.701050 1445370677 0.306763 0.504089 -0.400330 0.701050 1445370677 0.306763 0.504089 -0.400330 0.701050 1445370677 0.298706 0.487366 -0.421631 0.703857 1445370677 0.298706 0.487366 -0.421631 0.703857 1445370677 0.298706 0.487366 -0.421631 0.703857 1445370677 0.298706 0.487366 -0.421631 0.703857 1445370677 0.298706 0.487366 -0.421631 0.703857 1445370677 0.298706 0.487366 -0.421631 0.703857 1445370677 0.241272 0.491028 -0.411316 0.729004 1445370677 0.241272 0.491028 -0.411316 0.729004 1445370677 0.241272 0.491028 -0.411316 0.729004 1445370677 0.241272 0.491028 -0.411316 0.729004 1445370677 0.241272 0.491028 -0.411316 0.729004 1445370677 0.241272 0.491028 -0.411316 0.729004 1445370677 0.180603 0.486450 -0.393555 0.758850 1445370677 0.180603 0.486450 -0.393555 0.758850 1445370677 0.180603 0.486450 -0.393555 0.758850 1445370677 0.180603 0.486450 -0.393555 0.758850 1445370677 0.180603 0.486450 -0.393555 0.758850 1445370677 0.180603 0.486450 -0.393555 0.758850 1445370677 0.134705 0.463257 -0.397095 0.780701 1445370677 0.134705 0.463257 -0.397095 0.780701 1445370677 0.134705 0.463257 -0.397095 0.780701 1445370677 0.134705 0.463257 -0.397095 0.780701 1445370677 0.134705 0.463257 -0.397095 0.780701 1445370677 0.134705 0.463257 -0.397095 0.780701 1445370677 0.099609 0.433105 -0.417603 0.792480 1445370677 0.099609 0.433105 -0.417603 0.792480 1445370677 0.099609 0.433105 -0.417603 0.792480 1445370677 0.099609 0.433105 -0.417603 0.792480 1445370677 0.099609 0.433105 -0.417603 0.792480 1445370677 0.099609 0.433105 -0.417603 0.792480 1445370677 0.071472 0.402710 -0.445984 0.796082 1445370677 0.071472 0.402710 -0.445984 0.796082 1445370677 0.071472 0.402710 -0.445984 0.796082 1445370677 0.071472 0.402710 -0.445984 0.796082 1445370677 0.071472 0.402710 -0.445984 0.796082 1445370677 0.071472 0.402710 -0.445984 0.796082 1445370677 0.071472 0.402710 -0.445984 0.796082 1445370678 0.045471 0.385315 -0.464478 0.796021 1445370678 0.045471 0.385315 -0.464478 0.796021 1445370678 0.045471 0.385315 -0.464478 0.796021 1445370678 0.045471 0.385315 -0.464478 0.796021 1445370678 0.045471 0.385315 -0.464478 0.796021 1445370678 0.045471 0.385315 -0.464478 0.796021 1445370678 0.031555 0.392639 -0.456360 0.797791 1445370678 0.031555 0.392639 -0.456360 0.797791 1445370678 0.031555 0.392639 -0.456360 0.797791 1445370678 0.031555 0.392639 -0.456360 0.797791 1445370678 0.031555 0.392639 -0.456360 0.797791 1445370678 0.031555 0.392639 -0.456360 0.797791 1445370678 0.031555 0.392639 -0.456360 0.797791 1445370678 0.032898 0.420349 -0.423889 0.801575 1445370678 0.032898 0.420349 -0.423889 0.801575 1445370678 0.032898 0.420349 -0.423889 0.801575 1445370678 0.032898 0.420349 -0.423889 0.801575 1445370678 0.032898 0.420349 -0.423889 0.801575 1445370678 0.032898 0.420349 -0.423889 0.801575 1445370678 0.034180 0.455017 -0.368774 0.809814 1445370678 0.034180 0.455017 -0.368774 0.809814 1445370678 0.034180 0.455017 -0.368774 0.809814 1445370678 0.034180 0.455017 -0.368774 0.809814 1445370678 0.034180 0.455017 -0.368774 0.809814 1445370678 0.034180 0.455017 -0.368774 0.809814 1445370678 0.062317 0.485962 -0.336426 0.804199 1445370678 0.062317 0.485962 -0.336426 0.804199 1445370678 0.062317 0.485962 -0.336426 0.804199 1445370678 0.062317 0.485962 -0.336426 0.804199 1445370678 0.062317 0.485962 -0.336426 0.804199 1445370678 0.062317 0.485962 -0.336426 0.804199 1445370678 0.120544 0.506714 -0.347107 0.779846 1445370678 0.120544 0.506714 -0.347107 0.779846 1445370678 0.120544 0.506714 -0.347107 0.779846 1445370678 0.120544 0.506714 -0.347107 0.779846 1445370678 0.120544 0.506714 -0.347107 0.779846 1445370678 0.120544 0.506714 -0.347107 0.779846 1445370678 0.120544 0.506714 -0.347107 0.779846 1445370678 0.197205 0.517700 -0.382874 0.739258 1445370678 0.197205 0.517700 -0.382874 0.739258 1445370678 0.197205 0.517700 -0.382874 0.739258 1445370678 0.197205 0.517700 -0.382874 0.739258 1445370678 0.197205 0.517700 -0.382874 0.739258 1445370678 0.197205 0.517700 -0.382874 0.739258 1445370678 0.257141 0.516418 -0.411011 0.705811 1445370678 0.257141 0.516418 -0.411011 0.705811 1445370678 0.257141 0.516418 -0.411011 0.705811 1445370678 0.257141 0.516418 -0.411011 0.705811 1445370678 0.257141 0.516418 -0.411011 0.705811 1445370678 0.257141 0.516418 -0.411011 0.705811 1445370678 0.289368 0.510071 -0.425415 0.689270 1445370678 0.289368 0.510071 -0.425415 0.689270 1445370678 0.289368 0.510071 -0.425415 0.689270 1445370678 0.289368 0.510071 -0.425415 0.689270 1445370678 0.289368 0.510071 -0.425415 0.689270 1445370678 0.289368 0.510071 -0.425415 0.689270 1445370678 0.297607 0.502563 -0.433533 0.686157 1445370678 0.297607 0.502563 -0.433533 0.686157 1445370678 0.297607 0.502563 -0.433533 0.686157 1445370678 0.297607 0.502563 -0.433533 0.686157 1445370678 0.297607 0.502563 -0.433533 0.686157 1445370678 0.277893 0.497009 -0.434021 0.698120 1445370678 0.277893 0.497009 -0.434021 0.698120 1445370678 0.277893 0.497009 -0.434021 0.698120 1445370678 0.277893 0.497009 -0.434021 0.698120 1445370678 0.277893 0.497009 -0.434021 0.698120 1445370678 0.277893 0.497009 -0.434021 0.698120 1445370678 0.241760 0.497864 -0.432007 0.712036 1445370678 0.241760 0.497864 -0.432007 0.712036 1445370678 0.241760 0.497864 -0.432007 0.712036 1445370678 0.241760 0.497864 -0.432007 0.712036 1445370678 0.241760 0.497864 -0.432007 0.712036 1445370678 0.241760 0.497864 -0.432007 0.712036 1445370678 0.202271 0.498962 -0.422241 0.729248 1445370678 0.202271 0.498962 -0.422241 0.729248 1445370678 0.202271 0.498962 -0.422241 0.729248 1445370678 0.202271 0.498962 -0.422241 0.729248 1445370678 0.202271 0.498962 -0.422241 0.729248 1445370678 0.202271 0.498962 -0.422241 0.729248 1445370678 0.153503 0.496521 -0.404419 0.752502 1445370678 0.153503 0.496521 -0.404419 0.752502 1445370678 0.153503 0.496521 -0.404419 0.752502 1445370678 0.153503 0.496521 -0.404419 0.752502 1445370678 0.153503 0.496521 -0.404419 0.752502 1445370678 0.153503 0.496521 -0.404419 0.752502 1445370678 0.153503 0.496521 -0.404419 0.752502 1445370678 0.099304 0.486328 -0.387634 0.776733 1445370678 0.099304 0.486328 -0.387634 0.776733 1445370678 0.099304 0.486328 -0.387634 0.776733 1445370678 0.099304 0.486328 -0.387634 0.776733 1445370678 0.099304 0.486328 -0.387634 0.776733 1445370678 0.099304 0.486328 -0.387634 0.776733 1445370678 0.099304 0.486328 -0.387634 0.776733 1445370678 0.056274 0.466919 -0.395874 0.788696 1445370678 0.056274 0.466919 -0.395874 0.788696 1445370678 0.056274 0.466919 -0.395874 0.788696 1445370678 0.056274 0.466919 -0.395874 0.788696 1445370678 0.056274 0.466919 -0.395874 0.788696 1445370678 0.056274 0.466919 -0.395874 0.788696 1445370678 0.035217 0.454590 -0.414978 0.787292 1445370678 0.035217 0.454590 -0.414978 0.787292 1445370678 0.035217 0.454590 -0.414978 0.787292 1445370678 0.035217 0.454590 -0.414978 0.787292 1445370678 0.035217 0.454590 -0.414978 0.787292 1445370678 0.035217 0.454590 -0.414978 0.787292 1445370678 0.035217 0.454590 -0.414978 0.787292 1445370678 0.045166 0.462830 -0.425476 0.776306 1445370678 0.045166 0.462830 -0.425476 0.776306 1445370678 0.045166 0.462830 -0.425476 0.776306 1445370678 0.045166 0.462830 -0.425476 0.776306 1445370678 0.045166 0.462830 -0.425476 0.776306 1445370678 0.056946 0.485535 -0.408630 0.770691 1445370679 0.056946 0.485535 -0.408630 0.770691 1445370679 0.056946 0.485535 -0.408630 0.770691 1445370679 0.056946 0.485535 -0.408630 0.770691 1445370679 0.056946 0.485535 -0.408630 0.770691 1445370679 0.077148 0.514587 -0.388123 0.760620 1445370679 0.077148 0.514587 -0.388123 0.760620 1445370679 0.077148 0.514587 -0.388123 0.760620 1445370679 0.077148 0.514587 -0.388123 0.760620 1445370679 0.077148 0.514587 -0.388123 0.760620 1445370679 0.077148 0.514587 -0.388123 0.760620 1445370679 0.077148 0.514587 -0.388123 0.760620 1445370679 0.117981 0.541077 -0.381287 0.740173 1445370679 0.117981 0.541077 -0.381287 0.740173 1445370679 0.117981 0.541077 -0.381287 0.740173 1445370679 0.117981 0.541077 -0.381287 0.740173 1445370679 0.117981 0.541077 -0.381287 0.740173 1445370679 0.117981 0.541077 -0.381287 0.740173 1445370679 0.169922 0.563904 -0.379944 0.713257 1445370679 0.169922 0.563904 -0.379944 0.713257 1445370679 0.169922 0.563904 -0.379944 0.713257 1445370679 0.169922 0.563904 -0.379944 0.713257 1445370679 0.169922 0.563904 -0.379944 0.713257 1445370679 0.169922 0.563904 -0.379944 0.713257 1445370679 0.225769 0.577759 -0.379272 0.686523 1445370679 0.225769 0.577759 -0.379272 0.686523 1445370679 0.225769 0.577759 -0.379272 0.686523 1445370679 0.225769 0.577759 -0.379272 0.686523 1445370679 0.225769 0.577759 -0.379272 0.686523 1445370679 0.225769 0.577759 -0.379272 0.686523 1445370679 0.267761 0.588074 -0.363953 0.670776 1445370679 0.267761 0.588074 -0.363953 0.670776 1445370679 0.267761 0.588074 -0.363953 0.670776 1445370679 0.267761 0.588074 -0.363953 0.670776 1445370679 0.267761 0.588074 -0.363953 0.670776 1445370679 0.267761 0.588074 -0.363953 0.670776 1445370679 0.293884 0.585999 -0.358459 0.664551 1445370679 0.293884 0.585999 -0.358459 0.664551 1445370679 0.293884 0.585999 -0.358459 0.664551 1445370679 0.293884 0.585999 -0.358459 0.664551 1445370679 0.293884 0.585999 -0.358459 0.664551 1445370679 0.293884 0.585999 -0.358459 0.664551 1445370679 0.283875 0.579773 -0.351990 0.677734 1445370679 0.283875 0.579773 -0.351990 0.677734 1445370679 0.283875 0.579773 -0.351990 0.677734 1445370679 0.283875 0.579773 -0.351990 0.677734 1445370679 0.283875 0.579773 -0.351990 0.677734 1445370679 0.283875 0.579773 -0.351990 0.677734 1445370679 0.283875 0.579773 -0.351990 0.677734 1445370679 0.247437 0.581055 -0.341797 0.695862 1445370679 0.247437 0.581055 -0.341797 0.695862 1445370679 0.247437 0.581055 -0.341797 0.695862 1445370679 0.247437 0.581055 -0.341797 0.695862 1445370679 0.247437 0.581055 -0.341797 0.695862 1445370679 0.247437 0.581055 -0.341797 0.695862 1445370679 0.247437 0.581055 -0.341797 0.695862 1445370679 0.212830 0.573059 -0.336731 0.716125 1445370679 0.212830 0.573059 -0.336731 0.716125 1445370679 0.212830 0.573059 -0.336731 0.716125 1445370679 0.212830 0.573059 -0.336731 0.716125 1445370679 0.212830 0.573059 -0.336731 0.716125 1445370679 0.212830 0.573059 -0.336731 0.716125 1445370679 0.171204 0.557373 -0.334717 0.740173 1445370679 0.171204 0.557373 -0.334717 0.740173 1445370679 0.171204 0.557373 -0.334717 0.740173 1445370679 0.171204 0.557373 -0.334717 0.740173 1445370679 0.171204 0.557373 -0.334717 0.740173 1445370679 0.171204 0.557373 -0.334717 0.740173 1445370679 0.122620 0.532166 -0.338989 0.766052 1445370679 0.122620 0.532166 -0.338989 0.766052 1445370679 0.122620 0.532166 -0.338989 0.766052 1445370679 0.122620 0.532166 -0.338989 0.766052 1445370679 0.122620 0.532166 -0.338989 0.766052 1445370679 0.122620 0.532166 -0.338989 0.766052 1445370679 0.085510 0.497192 -0.370544 0.779846 1445370679 0.085510 0.497192 -0.370544 0.779846 1445370679 0.085510 0.497192 -0.370544 0.779846 1445370679 0.085510 0.497192 -0.370544 0.779846 1445370679 0.085510 0.497192 -0.370544 0.779846 1445370679 0.079712 0.471497 -0.412781 0.775208 1445370679 0.079712 0.471497 -0.412781 0.775208 1445370679 0.079712 0.471497 -0.412781 0.775208 1445370679 0.079712 0.471497 -0.412781 0.775208 1445370679 0.079712 0.471497 -0.412781 0.775208 1445370679 0.079712 0.471497 -0.412781 0.775208 1445370679 0.107422 0.474915 -0.435913 0.756897 1445370679 0.107422 0.474915 -0.435913 0.756897 1445370679 0.107422 0.474915 -0.435913 0.756897 1445370679 0.107422 0.474915 -0.435913 0.756897 1445370679 0.107422 0.474915 -0.435913 0.756897 1445370679 0.107422 0.474915 -0.435913 0.756897 1445370679 0.129700 0.494263 -0.412720 0.753967 1445370679 0.129700 0.494263 -0.412720 0.753967 1445370679 0.129700 0.494263 -0.412720 0.753967 1445370679 0.129700 0.494263 -0.412720 0.753967 1445370679 0.129700 0.494263 -0.412720 0.753967 1445370679 0.129700 0.494263 -0.412720 0.753967 1445370679 0.129700 0.494263 -0.412720 0.753967 1445370679 0.147766 0.525574 -0.382935 0.745178 1445370679 0.147766 0.525574 -0.382935 0.745178 1445370679 0.147766 0.525574 -0.382935 0.745178 1445370679 0.147766 0.525574 -0.382935 0.745178 1445370679 0.147766 0.525574 -0.382935 0.745178 1445370679 0.147766 0.525574 -0.382935 0.745178 1445370679 0.173889 0.550842 -0.372620 0.726257 1445370679 0.173889 0.550842 -0.372620 0.726257 1445370679 0.173889 0.550842 -0.372620 0.726257 1445370679 0.173889 0.550842 -0.372620 0.726257 1445370679 0.173889 0.550842 -0.372620 0.726257 1445370679 0.173889 0.550842 -0.372620 0.726257 1445370679 0.211182 0.569824 -0.368896 0.703247 1445370679 0.211182 0.569824 -0.368896 0.703247 1445370680 0.211182 0.569824 -0.368896 0.703247 1445370680 0.211182 0.569824 -0.368896 0.703247 1445370680 0.211182 0.569824 -0.368896 0.703247 1445370680 0.211182 0.569824 -0.368896 0.703247 1445370680 0.250000 0.579163 -0.360352 0.687134 1445370680 0.250000 0.579163 -0.360352 0.687134 1445370680 0.250000 0.579163 -0.360352 0.687134 1445370680 0.250000 0.579163 -0.360352 0.687134 1445370680 0.250000 0.579163 -0.360352 0.687134 1445370680 0.250000 0.579163 -0.360352 0.687134 1445370680 0.250000 0.579163 -0.360352 0.687134 1445370680 0.290833 0.576050 -0.356567 0.675537 1445370680 0.290833 0.576050 -0.356567 0.675537 1445370680 0.290833 0.576050 -0.356567 0.675537 1445370680 0.290833 0.576050 -0.356567 0.675537 1445370680 0.290833 0.576050 -0.356567 0.675537 1445370680 0.290833 0.576050 -0.356567 0.675537 1445370680 0.322693 0.563599 -0.359680 0.669922 1445370680 0.322693 0.563599 -0.359680 0.669922 1445370680 0.322693 0.563599 -0.359680 0.669922 1445370680 0.322693 0.563599 -0.359680 0.669922 1445370680 0.322693 0.563599 -0.359680 0.669922 1445370680 0.322693 0.563599 -0.359680 0.669922 1445370680 0.327881 0.554199 -0.363586 0.673096 1445370680 0.327881 0.554199 -0.363586 0.673096 1445370680
[truncated: 166,971 more chars]
