# Supplementary material for: Quaternion-Based Gesture Recognition Using Wireless Wearable Motion Capture Sensors
Source: Sensors (Basel). 2016 Apr 28;16(5):605. doi: 10.3390/s16050605 (PMC4883296; doi:10.3390/s16050605)
Supplement: Supplementary file 1 [file sensors-16-00605-s001.zip › MultiSensorGestureData/P10/2. Uppercut/Training16.txt]

0.307922 -0.740356 0.075867 0.592712 1445370539 0.320313 -0.737854 0.053101 0.591675 1445370539 0.320313 -0.737854 0.053101 0.591675 1445370539 0.320313 -0.737854 0.053101 0.591675 1445370539 0.320313 -0.737854 0.053101 0.591675 1445370539 0.320313 -0.737854 0.053101 0.591675 1445370539 0.320313 -0.737854 0.053101 0.591675 1445370539 0.349976 -0.736755 0.037476 0.577271 1445370539 0.349976 -0.736755 0.037476 0.577271 1445370539 0.349976 -0.736755 0.037476 0.577271 1445370539 0.349976 -0.736755 0.037476 0.577271 1445370539 0.349976 -0.736755 0.037476 0.577271 1445370539 0.349976 -0.736755 0.037476 0.577271 1445370539 0.370056 -0.730164 0.026978 0.573730 1445370539 0.370056 -0.730164 0.026978 0.573730 1445370539 0.370056 -0.730164 0.026978 0.573730 1445370539 0.370056 -0.730164 0.026978 0.573730 1445370539 0.370056 -0.730164 0.026978 0.573730 1445370539 0.365479 -0.731628 0.000427 0.575439 1445370539 0.365479 -0.731628 0.000427 0.575439 1445370539 0.365479 -0.731628 0.000427 0.575439 1445370539 0.365479 -0.731628 0.000427 0.575439 1445370539 0.365479 -0.731628 0.000427 0.575439 1445370539 0.365479 -0.731628 0.000427 0.575439 1445370539 0.382874 -0.727417 -0.015259 0.569275 1445370539 0.382874 -0.727417 -0.015259 0.569275 1445370539 0.382874 -0.727417 -0.015259 0.569275 1445370539 0.382874 -0.727417 -0.015259 0.569275 1445370539 0.382874 -0.727417 -0.015259 0.569275 1445370539 0.382874 -0.727417 -0.015259 0.569275 1445370539 0.414551 -0.713562 -0.012207 0.564575 1445370539 0.414551 -0.713562 -0.012207 0.564575 1445370539 0.414551 -0.713562 -0.012207 0.564575 1445370539 0.414551 -0.713562 -0.012207 0.564575 1445370539 0.414551 -0.713562 -0.012207 0.564575 1445370539 0.414551 -0.713562 -0.012207 0.564575 1445370539 0.413391 -0.719971 -0.037537 0.556213 1445370539 0.413391 -0.719971 -0.037537 0.556213 1445370539 0.413391 -0.719971 -0.037537 0.556213 1445370539 0.413391 -0.719971 -0.037537 0.556213 1445370539 0.413391 -0.719971 -0.037537 0.556213 1445370539 0.413391 -0.719971 -0.037537 0.556213 1445370539 0.393311 -0.740540 -0.061646 0.541382 1445370539 0.393311 -0.740540 -0.061646 0.541382 1445370539 0.393311 -0.740540 -0.061646 0.541382 1445370539 0.393311 -0.740540 -0.061646 0.541382 1445370539 0.393311 -0.740540 -0.061646 0.541382 1445370539 0.393311 -0.740540 -0.061646 0.541382 1445370539 0.390747 -0.754395 -0.037964 0.526123 1445370539 0.390747 -0.754395 -0.037964 0.526123 1445370539 0.390747 -0.754395 -0.037964 0.526123 1445370539 0.390747 -0.754395 -0.037964 0.526123 1445370539 0.390747 -0.754395 -0.037964 0.526123 1445370539 0.390747 -0.754395 -0.037964 0.526123 1445370539 0.391174 -0.760010 0.032532 0.518005 1445370539 0.391174 -0.760010 0.032532 0.518005 1445370539 0.391174 -0.760010 0.032532 0.518005 1445370539 0.391174 -0.760010 0.032532 0.518005 1445370539 0.391174 -0.760010 0.032532 0.518005 1445370539 0.391174 -0.760010 0.032532 0.518005 1445370539 0.349915 -0.757019 0.085449 0.545105 1445370539 0.349915 -0.757019 0.085449 0.545105 1445370539 0.349915 -0.757019 0.085449 0.545105 1445370539 0.349915 -0.757019 0.085449 0.545105 1445370539 0.349915 -0.757019 0.085449 0.545105 1445370539 0.349915 -0.757019 0.085449 0.545105 1445370539 0.349915 -0.757019 0.085449 0.545105 1445370539 0.317505 -0.741150 0.077148 0.586487 1445370539 0.317505 -0.741150 0.077148 0.586487 1445370539 0.317505 -0.741150 0.077148 0.586487 1445370539 0.317505 -0.741150 0.077148 0.586487 1445370539 0.317505 -0.741150 0.077148 0.586487 1445370539 0.317505 -0.741150 0.077148 0.586487 1445370539 0.326782 -0.685425 0.035889 0.649658 1445370539 0.326782 -0.685425 0.035889 0.649658 1445370539 0.326782 -0.685425 0.035889 0.649658 1445370539 0.326782 -0.685425 0.035889 0.649658 1445370539 0.326782 -0.685425 0.035889 0.649658 1445370539 0.326782 -0.685425 0.035889 0.649658 1445370539 0.347473 -0.590271 0.002136 0.728516 1445370539 0.347473 -0.590271 0.002136 0.728516 1445370539 0.347473 -0.590271 0.002136 0.728516 1445370539 0.347473 -0.590271 0.002136 0.728516 1445370539 0.347473 -0.590271 0.002136 0.728516 1445370539 0.347473 -0.590271 0.002136 0.728516 1445370539 0.347473 -0.590271 0.002136 0.728516 1445370539 0.353638 -0.476685 -0.053711 0.802979 1445370539 0.353638 -0.476685 -0.053711 0.802979 1445370539 0.353638 -0.476685 -0.053711 0.802979 1445370539 0.353638 -0.476685 -0.053711 0.802979 1445370539 0.353638 -0.476685 -0.053711 0.802979 1445370539 0.353638 -0.476685 -0.053711 0.802979 1445370539 0.346191 -0.347961 -0.102112 0.865234 1445370540 0.346191 -0.347961 -0.102112 0.865234 1445370540 0.346191 -0.347961 -0.102112 0.865234 1445370540 0.346191 -0.347961 -0.102112 0.865234 1445370540 0.346191 -0.347961 -0.102112 0.865234 1445370540 0.346191 -0.347961 -0.102112 0.865234 1445370540 0.342163 -0.270203 -0.195374 0.878479 1445370540 0.342163 -0.270203 -0.195374 0.878479 1445370540 0.342163 -0.270203 -0.195374 0.878479 1445370540 0.342163 -0.270203 -0.195374 0.878479 1445370540 0.342163 -0.270203 -0.195374 0.878479 1445370540 0.342163 -0.270203 -0.195374 0.878479 1445370540 0.354797 -0.253418 -0.223511 0.871704 1445370540 0.354797 -0.253418 -0.223511 0.871704 1445370540 0.354797 -0.253418 -0.223511 0.871704 1445370540 0.354797 -0.253418 -0.223511 0.871704 1445370540 0.354797 -0.253418 -0.223511 0.871704 1445370540 0.354797 -0.253418 -0.223511 0.871704 1445370540 0.377197 -0.315918 -0.293335 0.819641 1445370540 0.377197 -0.315918 -0.293335 0.819641 1445370540 0.377197 -0.315918 -0.293335 0.819641 1445370540 0.377197 -0.315918 -0.293335 0.819641 1445370540 0.377197 -0.315918 -0.293335 0.819641 1445370540 0.377197 -0.315918 -0.293335 0.819641 1445370540 0.435059 -0.403809 -0.309204 0.742981 1445370540 0.435059 -0.403809 -0.309204 0.742981 1445370540 0.435059 -0.403809 -0.309204 0.742981 1445370540 0.435059 -0.403809 -0.309204 0.742981 1445370540 0.435059 -0.403809 -0.309204 0.742981 1445370540 0.435059 -0.403809 -0.309204 0.742981 1445370540 0.481445 -0.496643 -0.287598 0.662415 1445370540 0.481445 -0.496643 -0.287598 0.662415 1445370540 0.481445 -0.496643 -0.287598 0.662415 1445370540 0.481445 -0.496643 -0.287598 0.662415 1445370540 0.481445 -0.496643 -0.287598 0.662415 1445370540 0.481445 -0.496643 -0.287598 0.662415 1445370540 0.481445 -0.496643 -0.287598 0.662415 1445370540 0.468506 -0.601318 -0.266113 0.590027 1445370540 0.468506 -0.601318 -0.266113 0.590027 1445370540 0.468506 -0.601318 -0.266113 0.590027 1445370540 0.468506 -0.601318 -0.266113 0.590027 1445370540 0.468506 -0.601318 -0.266113 0.590027 1445370540 0.468506 -0.601318 -0.266113 0.590027 1445370540 0.410767 -0.699951 -0.169495 0.559082 1445370540 0.410767 -0.699951 -0.169495 0.559082 1445370540 0.410767 -0.699951 -0.169495 0.559082 1445370540 0.410767 -0.699951 -0.169495 0.559082 1445370540 0.410767 -0.699951 -0.169495 0.559082 1445370540 0.410767 -0.699951 -0.169495 0.559082 1445370540 0.349670 -0.780151 -0.046875 0.516602 1445370540 0.349670 -0.780151 -0.046875 0.516602 1445370540 0.349670 -0.780151 -0.046875 0.516602 1445370540 0.349670 -0.780151 -0.046875 0.516602 1445370540 0.349670 -0.780151 -0.046875 0.516602 1445370540 0.349670 -0.780151 -0.046875 0.516602 1445370540 0.375244 -0.778320 0.089722 0.495300 1445370540 0.375244 -0.778320 0.089722 0.495300 1445370540 0.375244 -0.778320 0.089722 0.495300 1445370540 0.375244 -0.778320 0.089722 0.495300 1445370540 0.375244 -0.778320 0.089722 0.495300 1445370540 0.375244 -0.778320 0.089722 0.495300 1445370540 0.331177 -0.764099 0.131470 0.537720 1445370540 0.331177 -0.764099 0.131470 0.537720 1445370540 0.331177 -0.764099 0.131470 0.537720 1445370540 0.331177 -0.764099 0.131470 0.537720 1445370540 0.331177 -0.764099 0.131470 0.537720 1445370540 0.331177 -0.764099 0.131470 0.537720 1445370540 0.260254 -0.749878 0.027222 0.607605 1445370540 0.260254 -0.749878 0.027222 0.607605 1445370540 0.260254 -0.749878 0.027222 0.607605 1445370540 0.260254 -0.749878 0.027222 0.607605 1445370540 0.260254 -0.749878 0.027222 0.607605 1445370540 0.260254 -0.749878 0.027222 0.607605 1445370540 0.260254 -0.749878 0.027222 0.607605 1445370540 0.303345 -0.661377 -0.013123 0.685852 1445370540 0.303345 -0.661377 -0.013123 0.685852 1445370540 0.303345 -0.661377 -0.013123 0.685852 1445370540 0.303345 -0.661377 -0.013123 0.685852 1445370540 0.303345 -0.661377 -0.013123 0.685852 1445370540 0.303345 -0.661377 -0.013123 0.685852 1445370540 0.359924 -0.538513 0.010742 0.761780 1445370540 0.359924 -0.538513 0.010742 0.761780 1445370540 0.359924 -0.538513 0.010742 0.761780 1445370540 0.359924 -0.538513 0.010742 0.761780 1445370540 0.359924 -0.538513 0.010742 0.761780 1445370540 0.359924 -0.538513 0.010742 0.761780 1445370540 0.353455 -0.418945 -0.002197 0.836365 1445370540 0.353455 -0.418945 -0.002197 0.836365 1445370540 0.353455 -0.418945 -0.002197 0.836365 1445370540 0.353455 -0.418945 -0.002197 0.836365 1445370540 0.353455 -0.418945 -0.002197 0.836365 1445370540 0.353455 -0.418945 -0.002197 0.836365 1445370540 0.315491 -0.329224 -0.152466 0.876831 1445370540 0.315491 -0.329224 -0.152466 0.876831 1445370540 0.315491 -0.329224 -0.152466 0.876831 1445370540 0.315491 -0.329224 -0.152466 0.876831 1445370540 0.315491 -0.329224 -0.152466 0.876831 1445370540 0.315491 -0.329224 -0.152466 0.876831 1445370540 0.347229 -0.250305 -0.221924 0.876038 1445370540 0.347229 -0.250305 -0.221924 0.876038 1445370540 0.347229 -0.250305 -0.221924 0.876038 1445370540 0.347229 -0.250305 -0.221924 0.876038 1445370540 0.347229 -0.250305 -0.221924 0.876038 1445370540 0.347229 -0.250305 -0.221924 0.876038 1445370540 0.347229 -0.250305 -0.221924 0.876038 1445370540 0.354126 -0.271545 -0.211731 0.869446 1445370540 0.354126 -0.271545 -0.211731 0.869446 1445370540 0.354126 -0.271545 -0.211731 0.869446 1445370540 0.354126 -0.271545 -0.211731 0.869446 1445370540 0.354126 -0.271545 -0.211731 0.869446 1445370540 0.386414 -0.361389 -0.259705 0.807861 1445370540 0.386414 -0.361389 -0.259705 0.807861 1445370541 0.386414 -0.361389 -0.259705 0.807861 1445370541 0.386414 -0.361389 -0.259705 0.807861 1445370541 0.386414 -0.361389 -0.259705 0.807861 1445370541 0.386414 -0.361389 -0.259705 0.807861 1445370541 0.386414 -0.361389 -0.259705 0.807861 1445370541 0.437317 -0.464233 -0.270325 0.721191 1445370541 0.437317 -0.464233 -0.270325 0.721191 1445370541 0.437317 -0.464233 -0.270325 0.721191 1445370541 0.437317 -0.464233 -0.270325 0.721191 1445370541 0.437317 -0.464233 -0.270325 0.721191 1445370541 0.437317 -0.464233 -0.270325 0.721191 1445370541 0.469482 -0.541748 -0.257935 0.647705 1445370541 0.469482 -0.541748 -0.257935 0.647705 1445370541 0.469482 -0.541748 -0.257935 0.647705 1445370541 0.469482 -0.541748 -0.257935 0.647705 1445370541 0.469482 -0.541748 -0.257935 0.647705 1445370541 0.469482 -0.541748 -0.257935 0.647705 1445370541 0.437195 -0.652466 -0.223572 0.577148 1445370541 0.437195 -0.652466 -0.223572 0.577148 1445370541 0.437195 -0.652466 -0.223572 0.577148 1445370541 0.437195 -0.652466 -0.223572 0.577148 1445370541 0.437195 -0.652466 -0.223572 0.577148 1445370541 0.437195 -0.652466 -0.223572 0.577148 1445370541 0.412598 -0.732056 -0.113281 0.530090 1445370541 0.412598 -0.732056 -0.113281 0.530090 1445370541 0.412598 -0.732056 -0.113281 0.530090 1445370541 0.412598 -0.732056 -0.113281 0.530090 1445370541 0.412598 -0.732056 -0.113281 0.530090 1445370541 0.412598 -0.732056 -0.113281 0.530090 1445370541 0.400452 -0.782227 0.004456 0.477234 1445370541 0.400452 -0.782227 0.004456 0.477234 1445370541 0.400452 -0.782227 0.004456 0.477234 1445370541 0.400452 -0.782227 0.004456 0.477234 1445370541 0.400452 -0.782227 0.004456 0.477234 1445370541 0.400452 -0.782227 0.004456 0.477234 1445370541 0.400452 -0.782227 0.004456 0.477234 1445370541 0.373291 -0.791687 0.102661 0.472534 1445370541 0.373291 -0.791687 0.102661 0.472534 1445370541 0.373291 -0.791687 0.102661 0.472534 1445370541 0.373291 -0.791687 0.102661 0.472534 1445370541 0.373291 -0.791687 0.102661 0.472534 1445370541 0.373291 -0.791687 0.102661 0.472534 1445370541 0.274475 -0.801514 0.096008 0.522522 1445370541 0.274475 -0.801514 0.096008 0.522522 1445370541 0.274475 -0.801514 0.096008 0.522522 1445370541 0.274475 -0.801514 0.096008 0.522522 1445370541 0.274475 -0.801514 0.096008 0.522522 1445370541 0.274475 -0.801514 0.096008 0.522522 1445370541 0.236816 -0.763855 0.027588 0.599731 1445370541 0.236816 -0.763855 0.027588 0.599731 1445370541 0.236816 -0.763855 0.027588 0.599731 1445370541 0.236816 -0.763855 0.027588 0.599731 1445370541 0.236816 -0.763855 0.027588 0.599731 1445370541 0.236816 -0.763855 0.027588 0.599731 1445370541 0.273193 -0.661865 -0.006226 0.697998 1445370541 0.273193 -0.661865 -0.006226 0.697998 1445370541 0.273193 -0.661865 -0.006226 0.697998 1445370541 0.273193 -0.661865 -0.006226 0.697998 1445370541 0.273193 -0.661865 -0.006226 0.697998 1445370541 0.273193 -0.661865 -0.006226 0.697998 1445370541 0.273193 -0.661865 -0.006226 0.697998 1445370541 0.310242 -0.527344 -0.011353 0.790894 1445370541 0.310242 -0.527344 -0.011353 0.790894 1445370541 0.310242 -0.527344 -0.011353 0.790894 1445370541 0.310242 -0.527344 -0.011353 0.790894 1445370541 0.310242 -0.527344 -0.011353 0.790894 1445370541 0.310242 -0.527344 -0.011353 0.790894 1445370541 0.312378 -0.424805 -0.057800 0.847656 1445370541 0.312378 -0.424805 -0.057800 0.847656 1445370541 0.312378 -0.424805 -0.057800 0.847656 1445370541 0.312378 -0.424805 -0.057800 0.847656 1445370541 0.312378 -0.424805 -0.057800 0.847656 1445370541 0.312378 -0.424805 -0.057800 0.847656 1445370541 0.288391 -0.324951 -0.202332 0.877625 1445370541 0.288391 -0.324951 -0.202332 0.877625 1445370541 0.288391 -0.324951 -0.202332 0.877625 1445370541 0.288391 -0.324951 -0.202332 0.877625 1445370541 0.288391 -0.324951 -0.202332 0.877625 1445370541 0.288391 -0.324951 -0.202332 0.877625 1445370541 0.288391 -0.324951 -0.202332 0.877625 1445370541 0.332642 -0.247131 -0.223450 0.882202 1445370541 0.332642 -0.247131 -0.223450 0.882202 1445370541 0.332642 -0.247131 -0.223450 0.882202 1445370541 0.332642 -0.247131 -0.223450 0.882202 1445370541 0.332642 -0.247131 -0.223450 0.882202 1445370541 0.332642 -0.247131 -0.223450 0.882202 1445370541 0.311707 -0.254822 -0.168152 0.899780 1445370541 0.311707 -0.254822 -0.168152 0.899780 1445370541 0.311707 -0.254822 -0.168152 0.899780 1445370541 0.311707 -0.254822 -0.168152 0.899780 1445370541 0.311707 -0.254822 -0.168152 0.899780 1445370541 0.321411 -0.354492 -0.193115 0.856567 1445370541 0.321411 -0.354492 -0.193115 0.856567 1445370541 0.321411 -0.354492 -0.193115 0.856567 1445370541 0.321411 -0.354492 -0.193115 0.856567 1445370541 0.339539 -0.462952 -0.269287 0.773193 1445370541 0.339539 -0.462952 -0.269287 0.773193 1445370541 0.339539 -0.462952 -0.269287 0.773193 1445370541 0.339539 -0.462952 -0.269287 0.773193 1445370541 0.339539 -0.462952 -0.269287 0.773193 1445370541 0.339539 -0.462952 -0.269287 0.773193 1445370541 0.339539 -0.462952 -0.269287 0.773193 1445370541 0.415466 -0.545959 -0.214600 0.695190 1445370541 0.415466 -0.545959 -0.214600 0.695190 1445370541 0.415466 -0.545959 -0.214600 0.695190 1445370541 0.415466 -0.545959 -0.214600 0.695190 1445370541 0.415466 -0.545959 -0.214600 0.695190 1445370541 0.415466 -0.545959 -0.214600 0.695190 1445370541 0.425476 -0.636169 -0.187073 0.615784 1445370541 0.425476 -0.636169 -0.187073 0.615784 1445370541 0.425476 -0.636169 -0.187073 0.615784 1445370542 0.425476 -0.636169 -0.187073 0.615784 1445370542 0.425476 -0.636169 -0.187073 0.615784 1445370542 0.425476 -0.636169 -0.187073 0.615784 1445370542 0.396301 -0.733582 -0.135193 0.535278 1445370542 0.396301 -0.733582 -0.135193 0.535278 1445370542 0.396301 -0.733582 -0.135193 0.535278 1445370542 0.396301 -0.733582 -0.135193 0.535278 1445370542 0.396301 -0.733582 -0.135193 0.535278 1445370542 0.396301 -0.733582 -0.135193 0.535278 1445370542 0.398315 -0.776001 -0.025818 0.488403 1445370542 0.398315 -0.776001 -0.025818 0.488403 1445370542 0.398315 -0.776001 -0.025818 0.488403 1445370542 0.398315 -0.776001 -0.025818 0.488403 1445370542 0.398315 -0.776001 -0.025818 0.488403 1445370542 0.398315 -0.776001 -0.025818 0.488403 1445370542 0.395752 -0.784302 0.085327 0.470032 1445370542 0.395752 -0.784302 0.085327 0.470032 1445370542 0.395752 -0.784302 0.085327 0.470032 1445370542 0.395752 -0.784302 0.085327 0.470032 1445370542 0.395752 -0.784302 0.085327 0.470032 1445370542 0.395752 -0.784302 0.085327 0.470032 1445370542 0.395752 -0.784302 0.085327 0.470032 1445370542 0.345825 -0.782043 0.129822 0.501953 1445370542 0.345825 -0.782043 0.129822 0.501953 1445370542 0.345825 -0.782043 0.129822 0.501953 1445370542 0.345825 -0.782043 0.129822 0.501953 1445370542 0.345825 -0.782043 0.129822 0.501953 1445370542 0.345825 -0.782043 0.129822 0.501953 1445370542 0.245728 -0.781311 0.062439 0.570374 1445370542 0.245728 -0.781311 0.062439 0.570374 1445370542 0.245728 -0.781311 0.062439 0.570374 1445370542 0.245728 -0.781311 0.062439 0.570374 1445370542 0.245728 -0.781311 0.062439 0.570374 1445370542 0.245728 -0.781311 0.062439 0.570374 1445370542 0.277893 -0.705811 0.025635 0.651123 1445370542 0.277893 -0.705811 0.025635 0.651123 1445370542 0.277893 -0.705811 0.025635 0.651123 1445370542 0.277893 -0.705811 0.025635 0.651123 1445370542 0.277893 -0.705811 0.025635 0.651123 1445370542 0.277893 -0.705811 0.025635 0.651123 1445370542 0.332092 -0.583130 0.017700 0.741150 1445370542 0.332092 -0.583130 0.017700 0.741150 1445370542 0.332092 -0.583130 0.017700 0.741150 1445370542 0.332092 -0.583130 0.017700 0.741150 1445370542 0.332092 -0.583130 0.017700 0.741150 1445370542 0.332092 -0.583130 0.017700 0.741150 1445370542 0.332092 -0.583130 0.017700 0.741150 1445370542 0.346375 -0.471558 -0.006897 0.810913 1445370542 0.346375 -0.471558 -0.006897 0.810913 1445370542 0.346375 -0.471558 -0.006897 0.810913 1445370542 0.346375 -0.471558 -0.006897 0.810913 1445370542 0.346375 -0.471558 -0.006897 0.810913 1445370542 0.328064 -0.370239 -0.124390 0.860107 1445370542 0.328064 -0.370239 -0.124390 0.860107 1445370542 0.328064 -0.370239 -0.124390 0.860107 1445370542 0.328064 -0.370239 -0.124390 0.860107 1445370542 0.328064 -0.370239 -0.124390 0.860107 1445370542 0.328064 -0.370239 -0.124390 0.860107 1445370542 0.352051 -0.279968 -0.176575 0.875488 1445370542 0.352051 -0.279968 -0.176575 0.875488 1445370542 0.352051 -0.279968 -0.176575 0.875488 1445370542 0.352051 -0.279968 -0.176575 0.875488 1445370542 0.352051 -0.279968 -0.176575 0.875488 1445370542 0.352051 -0.279968 -0.176575 0.875488 1445370542 0.352051 -0.279968 -0.176575 0.875488 1445370542 0.350525 -0.250610 -0.168823 0.886414 1445370542 0.350525 -0.250610 -0.168823 0.886414 1445370542 0.350525 -0.250610 -0.168823 0.886414 1445370542 0.350525 -0.250610 -0.168823 0.886414 1445370542 0.350525 -0.250610 -0.168823 0.886414 1445370542 0.350525 -0.250610 -0.168823 0.886414 1445370542 0.362061 -0.294495 -0.212219 0.858521 1445370542 0.362061 -0.294495 -0.212219 0.858521 1445370542 0.362061 -0.294495 -0.212219 0.858521 1445370542 0.362061 -0.294495 -0.212219 0.858521 1445370542 0.362061 -0.294495 -0.212219 0.858521 1445370542 0.362061 -0.294495 -0.212219 0.858521 1445370542 0.384277 -0.394104 -0.223999 0.804260 1445370542 0.384277 -0.394104 -0.223999 0.804260 1445370542 0.384277 -0.394104 -0.223999 0.804260 1445370542 0.384277 -0.394104 -0.223999 0.804260 1445370542 0.384277 -0.394104 -0.223999 0.804260 1445370542 0.384277 -0.394104 -0.223999 0.804260 1445370542 0.431763 -0.484436 -0.213135 0.730347 1445370542 0.431763 -0.484436 -0.213135 0.730347 1445370542 0.431763 -0.484436 -0.213135 0.730347 1445370542 0.431763 -0.484436 -0.213135 0.730347 1445370542 0.431763 -0.484436 -0.213135 0.730347 1445370542 0.431763 -0.484436 -0.213135 0.730347 1445370542 0.431763 -0.484436 -0.213135 0.730347 1445370542 0.484741 -0.567810 -0.188171 0.638123 1445370542 0.484741 -0.567810 -0.188171 0.638123 1445370542 0.484741 -0.567810 -0.188171 0.638123 1445370542 0.484741 -0.567810 -0.188171 0.638123 1445370542 0.486877 -0.643616 -0.175598 0.563782 1445370542 0.486877 -0.643616 -0.175598 0.563782 1445370542 0.486877 -0.643616 -0.175598 0.563782 1445370542 0.486877 -0.643616 -0.175598 0.563782 1445370542 0.486877 -0.643616 -0.175598 0.563782 1445370542 0.473938 -0.716919 -0.125732 0.495605 1445370542 0.473938 -0.716919 -0.125732 0.495605 1445370542 0.473938 -0.716919 -0.125732 0.495605 1445370542 0.473938 -0.716919 -0.125732 0.495605 1445370542 0.473938 -0.716919 -0.125732 0.495605 1445370542 0.473938 -0.716919 -0.125732 0.495605 1445370542 0.516479 -0.725220 -0.000671 0.455261 1445370542 0.516479 -0.725220 -0.000671 0.455261 1445370542 0.516479 -0.725220 -0.000671 0.455261 1445370542 0.516479 -0.725220 -0.000671 0.455261 1445370543 0.516479 -0.725220 -0.000671 0.455261 1445370543 0.516479 -0.725220 -0.000671 0.455261 1445370543 0.490601 -0.741211 0.103455 0.446411 1445370543 0.490601 -0.741211 0.103455 0.446411 1445370543 0.490601 -0.741211 0.103455 0.446411 1445370543 0.490601 -0.741211 0.103455 0.446411 1445370543 0.490601 -0.741211 0.103455 0.446411 1445370543 0.490601 -0.741211 0.103455 0.446411 1445370543 0.370605 -0.777405 0.127563 0.491943 1445370543 0.370605 -0.777405 0.127563 0.491943 1445370543 0.370605 -0.777405 0.127563 0.491943 1445370543 0.370605 -0.777405 0.127563 0.491943 1445370543 0.370605 -0.777405 0.127563 0.491943 1445370543 0.370605 -0.777405 0.127563 0.491943 1445370543 0.303833 -0.775391 0.089722 0.546265 1445370543 0.303833 -0.775391 0.089722 0.546265 1445370543 0.303833 -0.775391 0.089722 0.546265 1445370543 0.303833 -0.775391 0.089722 0.546265 1445370543 0.303833 -0.775391 0.089722 0.546265 1445370543 0.303833 -0.775391 0.089722 0.546265 1445370543 0.306091 -0.720276 0.079285 0.617432 1445370543 0.306091 -0.720276 0.079285 0.617432 1445370543 0.306091 -0.720276 0.079285 0.617432 1445370543 0.306091 -0.720276 0.079285 0.617432 1445370543 0.306091 -0.720276 0.079285 0.617432 1445370543 0.306091 -0.720276 0.079285 0.617432 1445370543 0.306091 -0.720276 0.079285 0.617432 1445370543 0.323486 -0.635437 0.042542 0.699768 1445370543 0.323486 -0.635437 0.042542 0.699768 1445370543 0.323486 -0.635437 0.042542 0.699768 1445370543 0.323486 -0.635437 0.042542 0.699768 1445370543 0.323486 -0.635437 0.042542 0.699768 1445370543 0.323486 -0.635437 0.042542 0.699768 1445370543 0.323486 -0.635437 0.042542 0.699768 1445370543 0.357300 -0.548523 0.028076 0.755432 1445370543 0.357300 -0.548523 0.028076 0.755432 1445370543 0.357300 -0.548523 0.028076 0.755432 1445370543 0.357300 -0.548523 0.028076 0.755432 1445370543 0.357300 -0.548523 0.028076 0.755432 1445370543 0.357300 -0.548523 0.028076 0.755432 1445370543 0.356812 -0.452026 -0.034546 0.816772 1445370543 0.356812 -0.452026 -0.034546 0.816772 1445370543 0.356812 -0.452026 -0.034546 0.816772 1445370543 0.356812 -0.452026 -0.034546 0.816772 1445370543 0.356812 -0.452026 -0.034546 0.816772 1445370543 0.356812 -0.452026 -0.034546 0.816772 1445370543 0.356812 -0.452026 -0.034546 0.816772 1445370543 0.361450 -0.363220 -0.133789 0.848267 1445370543 0.361450 -0.363220 -0.133789 0.848267 1445370543 0.361450 -0.363220 -0.133789 0.848267 1445370543 0.361450 -0.363220 -0.133789 0.848267 1445370543 0.361450 -0.363220 -0.133789 0.848267 1445370543 0.390991 -0.307922 -0.155273 0.853333 1445370543 0.390991 -0.307922 -0.155273 0.853333 1445370543 0.390991 -0.307922 -0.155273 0.853333 1445370543 0.390991 -0.307922 -0.155273 0.853333 1445370543 0.390991 -0.307922 -0.155273 0.853333 1445370543 0.390991 -0.307922 -0.155273 0.853333 1445370543 0.397522 -0.317688 -0.164978 0.844910 1445370543 0.397522 -0.317688 -0.164978 0.844910 1445370543 0.397522 -0.317688 -0.164978 0.844910 1445370543 0.397522 -0.317688 -0.164978 0.844910 1445370543 0.397522 -0.317688 -0.164978 0.844910 1445370543 0.397522 -0.317688 -0.164978 0.844910 1445370543 0.422058 -0.385620 -0.196777 0.796509 1445370543 0.422058 -0.385620 -0.196777 0.796509 1445370543 0.422058 -0.385620 -0.196777 0.796509 1445370543 0.422058 -0.385620 -0.196777 0.796509 1445370543 0.422058 -0.385620 -0.196777 0.796509 1445370543 0.422058 -0.385620 -0.196777 0.796509 1445370543 0.456787 -0.459656 -0.215027 0.730652 1445370543 0.456787 -0.459656 -0.215027 0.730652 1445370543 0.456787 -0.459656 -0.215027 0.730652 1445370543 0.456787 -0.459656 -0.215027 0.730652 1445370543 0.456787 -0.459656 -0.215027 0.730652 1445370543 0.456787 -0.459656 -0.215027 0.730652 1445370543 0.484863 -0.531738 -0.205994 0.663086 1445370543 0.484863 -0.531738 -0.205994 0.663086 1445370543 0.484863 -0.531738 -0.205994 0.663086 1445370543 0.484863 -0.531738 -0.205994 0.663086 1445370543 0.484863 -0.531738 -0.205994 0.663086 1445370543 0.484863 -0.531738 -0.205994 0.663086 1445370543 0.484314 -0.619202 -0.181152 0.590942 1445370543 0.484314 -0.619202 -0.181152 0.590942 1445370543 0.484314 -0.619202 -0.181152 0.590942 1445370543 0.484314 -0.619202 -0.181152 0.590942 1445370543 0.484314 -0.619202 -0.181152 0.590942 1445370543 0.484314 -0.619202 -0.181152 0.590942 1445370543 0.462402 -0.697388 -0.125122 0.533020 1445370543 0.462402 -0.697388 -0.125122 0.533020 1445370543 0.462402 -0.697388 -0.125122 0.533020 1445370543 0.462402 -0.697388 -0.125122 0.533020 1445370543 0.462402 -0.697388 -0.125122 0.533020 1445370543 0.462402 -0.697388 -0.125122 0.533020 1445370543 0.462402 -0.697388 -0.125122 0.533020 1445370543 0.425476 -0.751160 -0.043396 0.502808 1445370543 0.425476 -0.751160 -0.043396 0.502808 1445370543 0.425476 -0.751160 -0.043396 0.502808 1445370543 0.425476 -0.751160 -0.043396 0.502808 1445370543 0.425476 -0.751160 -0.043396 0.502808 1445370543 0.425476 -0.751160 -0.043396 0.502808 1445370543 0.402100 -0.765686 0.061829 0.498169 1445370543 0.402100 -0.765686 0.061829 0.498169 1445370543 0.402100 -0.765686 0.061829 0.498169 1445370543 0.402100 -0.765686 0.061829 0.498169 1445370543 0.402100 -0.765686 0.061829 0.498169 1445370543 0.402100 -0.765686 0.061829 0.498169 1445370543 0.341736 -0.777161 0.115479 0.515686 1445370543 0.341736 -0.777161 0.115479 0.515686 1445370543 0.341736 -0.777161 0.115479 0.515686 1445370543 0.341736 -0.777161 0.115479 0.515686 1445370543 0.341736 -0.777161 0.115479 0.515686 1445370543 0.341736 -0.777161 0.115479 0.515686 1445370544 0.341736 -0.777161 0.115479 0.515686 1445370544 0.279907 -0.784729 0.101013 0.543762 1445370544 0.279907 -0.784729 0.101013 0.543762 1445370544 0.279907 -0.784729 0.101013 0.543762 1445370544 0.279907 -0.784729 0.101013 0.543762 1445370544 0.279907 -0.784729 0.101013 0.543762 1445370544 0.264893 -0.749207 0.071228 0.602844 1445370544 0.264893 -0.749207 0.071228 0.602844 1445370544 0.264893 -0.749207 0.071228 0.602844 1445370544 0.264893 -0.749207 0.071228 0.602844 1445370544 0.264893 -0.749207 0.071228 0.602844 1445370544 0.264893 -0.749207 0.071228 0.602844 1445370544 0.289978 -0.671448 0.021729 0.681580 1445370544 0.289978 -0.671448 0.021729 0.681580 1445370544 0.289978 -0.671448 0.021729 0.681580 1445370544 0.289978 -0.671448 0.021729 0.681580 1445370544 0.289978 -0.671448 0.021729 0.681580 1445370544 0.289978 -0.671448 0.021729 0.681580 1445370544 0.350525 -0.575928 -0.002869 0.738525 1445370544 0.350525 -0.575928 -0.002869 0.738525 1445370544 0.350525 -0.575928 -0.002869 0.738525 1445370544 0.350525 -0.575928 -0.002869 0.738525 1445370544 0.350525 -0.575928 -0.002869 0.738525 1445370544 0.350525 -0.575928 -0.002869 0.738525 1445370544 0.350525 -0.575928 -0.002869 0.738525 1445370544 0.379944 -0.477722 -0.007874 0.792053 1445370544 0.379944 -0.477722 -0.007874 0.792053 1445370544 0.379944 -0.477722 -0.007874 0.792053 1445370544 0.379944 -0.477722 -0.007874 0.792053 1445370544 0.379944 -0.477722 -0.007874 0.792053 1445370544 0.379944 -0.477722 -0.007874 0.792053 1445370544 0.362488 -0.375000 -0.099792 0.847351 1445370544 0.362488 -0.375000 -0.099792 0.847351 1445370544 0.362488 -0.375000 -0.099792 0.847351 1445370544 0.362488 -0.375000 -0.099792 0.847351 1445370544 0.362488 -0.375000 -0.099792 0.847351 1445370544 
0.281372 -0.739014 0.088257 0.605713 1445370548 0.281372 -0.739014 0.088257 0.605713 1445370548 0.281372 -0.739014 0.088257 0.605713 1445370548 0.281372 -0.739014 0.088257 0.605713 1445370548 0.281372 -0.739014 0.088257 0.605713 1445370548 0.281372 -0.739014 0.088257 0.605713 1445370548 0.284241 -0.738647 0.083618 0.605530 1445370548 0.284241 -0.738647 0.083618 0.605530 1445370548 0.284241 -0.738647 0.083618 0.605530 1445370548 0.284241 -0.738647 0.083618 0.605530 1445370548 0.284241 -0.738647 0.083618 0.605530 1445370548 0.284241 -0.738647 0.083618 0.605530 1445370548 0.277039 -0.739685 0.067200 0.609558 1445370548 0.277039 -0.739685 0.067200 0.609558 1445370548 0.277039 -0.739685 0.067200 0.609558 1445370548 0.277039 -0.739685 0.067200 0.609558 1445370548 0.277039 -0.739685 0.067200 0.609558 1445370548 0.277039 -0.739685 0.067200 0.609558 1445370548 0.277039 -0.739685 0.067200 0.609558 1445370548 0.270447 -0.737915 0.050415 0.616272 1445370548 0.270447 -0.737915 0.050415 0.616272 1445370548 0.270447 -0.737915 0.050415 0.616272 1445370548 0.270447 -0.737915 0.050415 0.616272 1445370548 0.270447 -0.737915 0.050415 0.616272 1445370548 0.270447 -0.737915 0.050415 0.616272 1445370548 0.265015 -0.736267 0.037170 0.621521 1445370548 0.265015 -0.736267 0.037170 0.621521 1445370548 0.265015 -0.736267 0.037170 0.621521 1445370548 0.265015 -0.736267 0.037170 0.621521 1445370548 0.265015 -0.736267 0.037170 0.621521 1445370548 0.274292 -0.735962 0.032104 0.618164 1445370548 0.274292 -0.735962 0.032104 0.618164 1445370548 0.274292 -0.735962 0.032104 0.618164 1445370548 0.274292 -0.735962 0.032104 0.618164 1445370548 0.274292 -0.735962 0.032104 0.618164 1445370548 0.274292 -0.735962 0.032104 0.618164 1445370548 0.288391 -0.736816 0.031738 0.610657 1445370548 0.288391 -0.736816 0.031738 0.610657 1445370548 0.288391 -0.736816 0.031738 0.610657 1445370548 0.288391 -0.736816 0.031738 0.610657 1445370548 0.288391 -0.736816 0.031738 0.610657 1445370548 0.288391 -0.736816 0.031738 0.610657 1445370548 0.288391 -0.736816 0.031738 0.610657 1445370548 0.312256 -0.737488 0.042297 0.597351 1445370548 0.312256 -0.737488 0.042297 0.597351 1445370548 0.312256 -0.737488 0.042297 0.597351 1445370548 0.312256 -0.737488 0.042297 0.597351 1445370548 0.312256 -0.737488 0.042297 0.597351 1445370548 0.349426 -0.735535 0.063110 0.576904 1445370548 0.349426 -0.735535 0.063110 0.576904 1445370548 0.349426 -0.735535 0.063110 0.576904 1445370548 0.349426 -0.735535 0.063110 0.576904 1445370548 0.349426 -0.735535 0.063110 0.576904 1445370548 0.349426 -0.735535 0.063110 0.576904 1445370548 0.349426 -0.735535 0.063110 0.576904 1445370548 0.383850 -0.737854 0.085388 0.548584 1445370548 0.383850 -0.737854 0.085388 0.548584 1445370548 0.383850 -0.737854 0.085388 0.548584 1445370548 0.383850 -0.737854 0.085388 0.548584 1445370548 0.383850 -0.737854 0.085388 0.548584 1445370548 0.383850 -0.737854 0.085388 0.548584 1445370548 0.409424 -0.748596 0.095215 0.512695 1445370548 0.409424 -0.748596 0.095215 0.512695 1445370548 0.409424 -0.748596 0.095215 0.512695 1445370548 0.409424 -0.748596 0.095215 0.512695 1445370548 0.409424 -0.748596 0.095215 0.512695 1445370548 0.409424 -0.748596 0.095215 0.512695 1445370548 0.419983 -0.764465 0.098145 0.479065 1445370548 0.419983 -0.764465 0.098145 0.479065 1445370548 0.419983 -0.764465 0.098145 0.479065 1445370548 0.419983 -0.764465 0.098145 0.479065 1445370548 0.419983 -0.764465 0.098145 0.479065 1445370549 0.419983 -0.764465 0.098145 0.479065 1445370549 0.419250 -0.775513 0.104004 0.460388 1445370549 0.419250 -0.775513 0.104004 0.460388 1445370549 0.419250 -0.775513 0.104004 0.460388 1445370549 0.419250 -0.775513 0.104004 0.460388 1445370549 0.419250 -0.775513 0.104004 0.460388 1445370549 0.419250 -0.775513 0.104004 0.460388 1445370549 0.421631 -0.768982 0.120361 0.465149 1445370549 0.421631 -0.768982 0.120361 0.465149 1445370549 0.421631 -0.768982 0.120361 0.465149 1445370549 0.421631 -0.768982 0.120361 0.465149 1445370549 0.421631 -0.768982 0.120361 0.465149 1445370549 0.421631 -0.768982 0.120361 0.465149 1445370549 0.421631 -0.768982 0.120361 0.465149 1445370549 0.422058 -0.762634 0.130615 0.472412 1445370549 0.422058 -0.762634 0.130615 0.472412 1445370549 0.422058 -0.762634 0.130615 0.472412 1445370549 0.422058 -0.762634 0.130615 0.472412 1445370549 0.422058 -0.762634 0.130615 0.472412 1445370549 0.422058 -0.762634 0.130615 0.472412 1445370549 0.409485 -0.760742 0.114014 0.490540 1445370549 0.409485 -0.760742 0.114014 0.490540 1445370549 0.409485 -0.760742 0.114014 0.490540 1445370549 0.409485 -0.760742 0.114014 0.490540 1445370549 0.409485 -0.760742 0.114014 0.490540 1445370549 0.409485 -0.760742 0.114014 0.490540 1445370549 0.415405 -0.748962 0.097046 0.507019 1445370549 0.415405 -0.748962 0.097046 0.507019 1445370549 0.415405 -0.748962 0.097046 0.507019 1445370549 0.415405 -0.748962 0.097046 0.507019 1445370549 0.415405 -0.748962 0.097046 0.507019 1445370549 0.415405 -0.748962 0.097046 0.507019 1445370549 0.422974 -0.734680 0.076477 0.524902 1445370549 0.422974 -0.734680 0.076477 0.524902 1445370549 0.422974 -0.734680 0.076477 0.524902 1445370549 0.422974 -0.734680 0.076477 0.524902 1445370549 0.422974 -0.734680 0.076477 0.524902 1445370549 0.422974 -0.734680 0.076477 0.524902 1445370549 0.428772 -0.721069 0.057800 0.541138 1445370549 0.428772 -0.721069 0.057800 0.541138 1445370549 0.428772 -0.721069 0.057800 0.541138 1445370549 0.428772 -0.721069 0.057800 0.541138 1445370549 0.424255 -0.707031 0.039673 0.564392 1445370549 0.424255 -0.707031 0.039673 0.564392 1445370549 0.424255 -0.707031 0.039673 0.564392 1445370549 0.424255 -0.707031 0.039673 0.564392 1445370549 0.424255 -0.707031 0.039673 0.564392 1445370549 0.424255 -0.707031 0.039673 0.564392 1445370549 0.422241 -0.690613 0.032349 0.586304 1445370549 0.422241 -0.690613 0.032349 0.586304 1445370549 0.422241 -0.690613 0.032349 0.586304 1445370549 0.422241 -0.690613 0.032349 0.586304 1445370549 0.422241 -0.690613 0.032349 0.586304 1445370549 0.422241 -0.690613 0.032349 0.586304 1445370549 0.422241 -0.690613 0.032349 0.586304 1445370549 0.427795 -0.682190 0.033691 0.591980 1445370549 0.427795 -0.682190 0.033691 0.591980 1445370549 0.427795 -0.682190 0.033691 0.591980 1445370549 0.427795 -0.682190 0.033691 0.591980 1445370549 0.427795 -0.682190 0.033691 0.591980 1445370549 0.427795 -0.682190 0.033691 0.591980 1445370549 0.412659 -0.690552 0.017700 0.593750 1445370549 0.412659 -0.690552 0.017700 0.593750 1445370549 0.412659 -0.690552 0.017700 0.593750 1445370549 0.412659 -0.690552 0.017700 0.593750 1445370549 0.412659 -0.690552 0.017700 0.593750 1445370549 0.412659 -0.690552 0.017700 0.593750 1445370549 0.401917 -0.701721 0.011292 0.588135 1445370549 0.401917 -0.701721 0.011292 0.588135 1445370549 0.401917 -0.701721 0.011292 0.588135 1445370549 0.401917 -0.701721 0.011292 0.588135 1445370549 0.401917 -0.701721 0.011292 0.588135 1445370549 0.401917 -0.701721 0.011292 0.588135 1445370549 0.415405 -0.705383 0.035522 0.573181 1445370549 0.415405 -0.705383 0.035522 0.573181 1445370549 0.415405 -0.705383 0.035522 0.573181 1445370549 0.415405 -0.705383 0.035522 0.573181 1445370549 0.415405 -0.705383 0.035522 0.573181 1445370549 0.415405 -0.705383 0.035522 0.573181 1445370549 0.428711 -0.723145 0.060120 0.538208 1445370549 0.428711 -0.723145 0.060120 0.538208 1445370549 0.428711 -0.723145 0.060120 0.538208 1445370549 0.428711 -0.723145 0.060120 0.538208 1445370549 0.428711 -0.723145 0.060120 0.538208 1445370549 0.428711 -0.723145 0.060120 0.538208 1445370549 0.434448 -0.755554 0.060181 0.486572 1445370549 0.434448 -0.755554 0.060181 0.486572 1445370549 0.434448 -0.755554 0.060181 0.486572 1445370549 0.434448 -0.755554 0.060181 0.486572 1445370549 0.434448 -0.755554 0.060181 0.486572 1445370549 0.434448 -0.755554 0.060181 0.486572 1445370549 0.445007 -0.776123 0.067261 0.441711 1445370549 0.445007 -0.776123 0.067261 0.441711 1445370549 0.445007 -0.776123 0.067261 0.441711 1445370549 0.445007 -0.776123 0.067261 0.441711 1445370549 0.445007 -0.776123 0.067261 0.441711 1445370549 0.445007 -0.776123 0.067261 0.441711 1445370549 0.457520 -0.780029 0.095581 0.415955 1445370549 0.457520 -0.780029 0.095581 0.415955 1445370549 0.457520 -0.780029 0.095581 0.415955 1445370549 0.457520 -0.780029 0.095581 0.415955 1445370549 0.457520 -0.780029 0.095581 0.415955 1445370549 0.457520 -0.780029 0.095581 0.415955 1445370549 0.481323 -0.759644 0.148071 0.411499 1445370549 0.481323 -0.759644 0.148071 0.411499 1445370549 0.481323 -0.759644 0.148071 0.411499 1445370549 0.481323 -0.759644 0.148071 0.411499 1445370549 0.481323 -0.759644 0.148071 0.411499 1445370549 0.481323 -0.759644 0.148071 0.411499 1445370549 0.478638 -0.745728 0.180603 0.426758 1445370550 0.478638 -0.745728 0.180603 0.426758 1445370550 0.478638 -0.745728 0.180603 0.426758 1445370550 0.478638 -0.745728 0.180603 0.426758 1445370550 0.478638 -0.745728 0.180603 0.426758 1445370550 0.478638 -0.745728 0.180603 0.426758 1445370550 0.478638 -0.745728 0.180603 0.426758 1445370550 0.441162 -0.756958 0.151123 0.457764 1445370550 0.441162 -0.756958 0.151123 0.457764 1445370550 0.441162 -0.756958 0.151123 0.457764 1445370550 0.441162 -0.756958 0.151123 0.457764 1445370550 0.441162 -0.756958 0.151123 0.457764 1445370550 0.441162 -0.756958 0.151123 0.457764 1445370550 0.436096 -0.751160 0.124268 0.479736 1445370550 0.436096 -0.751160 0.124268 0.479736 1445370550 0.436096 -0.751160 0.124268 0.479736 1445370550 0.436096 -0.751160 0.124268 0.479736 1445370550 0.436096 -0.751160 0.124268 0.479736 1445370550 0.436096 -0.751160 0.124268 0.479736 1445370550 0.439636 -0.736633 0.099609 0.504211 1445370550 0.439636 -0.736633 0.099609 0.504211 1445370550 0.439636 -0.736633 0.099609 0.504211 1445370550 0.439636 -0.736633 0.099609 0.504211 1445370550 0.439636 -0.736633 0.099609 0.504211 1445370550 0.439636 -0.736633 0.099609 0.504211 1445370550 0.435608 -0.725098 0.071350 0.528564 1445370550 0.435608 -0.725098 0.071350 0.528564 1445370550 0.435608 -0.725098 0.071350 0.528564 1445370550 0.435608 -0.725098 0.071350 0.528564 1445370550 0.435608 -0.725098 0.071350 0.528564 1445370550 0.435608 -0.725098 0.071350 0.528564 1445370550 0.423340 -0.716370 0.044006 0.552856 1445370550 0.423340 -0.716370 0.044006 0.552856 1445370550 0.423340 -0.716370 0.044006 0.552856 1445370550 0.423340 -0.716370 0.044006 0.552856 1445370550 0.423340 -0.716370 0.044006 0.552856 1445370550 0.423340 -0.716370 0.044006 0.552856 1445370550 0.418335 -0.704407 0.031860 0.572510 1445370550 0.418335 -0.704407 0.031860 0.572510 1445370550 0.418335 -0.704407 0.031860 0.572510 1445370550 0.418335 -0.704407 0.031860 0.572510 1445370550 0.423096 -0.696472 0.030884 0.578735 1445370550 0.423096 -0.696472 0.030884 0.578735 1445370550 0.423096 -0.696472 0.030884 0.578735 1445370550 0.423096 -0.696472 0.030884 0.578735 1445370550 0.417542 -0.696838 0.025085 0.582581 1445370550 0.417542 -0.696838 0.025085 0.582581 1445370550 0.417542 -0.696838 0.025085 0.582581 1445370550 0.417542 -0.696838 0.025085 0.582581 1445370550 0.417542 -0.696838 0.025085 0.582581 1445370550 0.417542 -0.696838 0.025085 0.582581 1445370550 0.415466 -0.704712 0.027588 0.574463 1445370550 0.415466 -0.704712 0.027588 0.574463 1445370550 0.415466 -0.704712 0.027588 0.574463 1445370550 0.415466 -0.704712 0.027588 0.574463 1445370550 0.415466 -0.704712 0.027588 0.574463 1445370550 0.415466 -0.704712 0.027588 0.574463 1445370550 0.429199 -0.710754 0.048157 0.555237 1445370550 0.429199 -0.710754 0.048157 0.555237 1445370550 0.429199 -0.710754 0.048157 0.555237 1445370550 0.429199 -0.710754 0.048157 0.555237 1445370550 0.429199 -0.710754 0.048157 0.555237 1445370550 0.429199 -0.710754 0.048157 0.555237 1445370550 0.443054 -0.717529 0.075256 0.532104 1445370550 0.443054 -0.717529 0.075256 0.532104 1445370550 0.443054 -0.717529 0.075256 0.532104 1445370550 0.443054 -0.717529 0.075256 0.532104 1445370550 0.443054 -0.717529 0.075256 0.532104 1445370550 0.449707 -0.731995 0.096069 0.502747 1445370550 0.449707 -0.731995 0.096069 0.502747 1445370550 0.449707 -0.731995 0.096069 0.502747 1445370550 0.449707 -0.731995 0.096069 0.502747 1445370550 0.449707 -0.731995 0.096069 0.502747 1445370550 0.449707 -0.731995 0.096069 0.502747 1445370550 0.453064 -0.750488 0.104431 0.469727 1445370550 0.453064 -0.750488 0.104431 0.469727 1445370550 0.453064 -0.750488 0.104431 0.469727 1445370550 0.453064 -0.750488 0.104431 0.469727 1445370550 0.453064 -0.750488 0.104431 0.469727 1445370550 0.462280 -0.766113 0.114624 0.431458 1445370550 0.462280 -0.766113 0.114624 0.431458 1445370550 0.462280 -0.766113 0.114624 0.431458 1445370550 0.462280 -0.766113 0.114624 0.431458 1445370550 0.462280 -0.766113 0.114624 0.431458 1445370550 0.462280 -0.766113 0.114624 0.431458 1445370550 0.472351 -0.769897 0.129944 0.408997 1445370550 0.472351 -0.769897 0.129944 0.408997 1445370550 0.472351 -0.769897 0.129944 0.408997 1445370550 0.472351 -0.769897 0.129944 0.408997 1445370550 0.472351 -0.769897 0.129944 0.408997 1445370550 0.472351 -0.769897 0.129944 0.408997 1445370550 0.472351 -0.769897 0.129944 0.408997 1445370550 0.489319 -0.759705 0.154236 0.399536 1445370550 0.489319 -0.759705 0.154236 0.399536 1445370550 0.489319 -0.759705 0.154236 0.399536 1445370550 0.489319 -0.759705 0.154236 0.399536 1445370550 0.477661 -0.756165 0.162292 0.416748 1445370550 0.477661 -0.756165 0.162292 0.416748 1445370550 0.477661 -0.756165 0.162292 0.416748 1445370550 0.477661 -0.756165 0.162292 0.416748 1445370550 0.477661 -0.756165 0.162292 0.416748 1445370550 0.477661 -0.756165 0.162292 0.416748 1445370550 0.477661 -0.756165 0.162292 0.416748 1445370550 0.437866 -0.764221 0.135132 0.453857 1445370551 0.437866 -0.764221 0.135132 0.453857 1445370551 0.437866 -0.764221 0.135132 0.453857 1445370551 0.437866 -0.764221 0.135132 0.453857 1445370551 0.437866 -0.764221 0.135132 0.453857 1445370551 0.437866 -0.764221 0.135132 0.453857 1445370551 0.411865 -0.760254 0.090576 0.494141 1445370551 0.411865 -0.760254 0.090576 0.494141 1445370551 0.411865 -0.760254 0.090576 0.494141 1445370551 0.411865 -0.760254 0.090576 0.494141 1445370551 0.411865 -0.760254 0.090576 0.494141 1445370551 0.411865 -0.760254 0.090576 0.494141 1445370551 0.424622 -0.740417 0.066956 0.516663 1445370551 0.424622 -0.740417 0.066956 0.516663 1445370551 0.424622 -0.740417 0.066956 0.516663 1445370551 0.424622 -0.740417 0.066956 0.516663 1445370551 0.424622 -0.740417 0.066956 0.516663 1445370551 0.424622 -0.740417 0.066956 0.516663 1445370551 0.424622 -0.740417 0.066956 0.516663 1445370551 0.434998 -0.723389 0.042908 0.534485 1445370551 0.434998 -0.723389 0.042908 0.534485 1445370551 0.434998 -0.723389 0.042908 0.534485 1445370551 0.434998 -0.723389 0.042908 0.534485 1445370551 0.434998 -0.723389 0.042908 0.534485 1445370551 0.434998 -0.723389 0.042908 0.534485 1445370551 0.429443 -0.711487 0.008789 0.556091 1445370551 0.429443 -0.711487 0.008789 0.556091 1445370551 0.429443 -0.711487 0.008789 0.556091 1445370551 0.429443 -0.711487 0.008789 0.556091 1445370551 0.429443 -0.711487 0.008789 0.556091 1445370551 0.427063 -0.697815 -0.009399 0.574951 1445370551 0.427063 -0.697815 -0.009399 0.574951 1445370551 0.427063 -0.697815 -0.009399 0.574951 1445370551 0.427063 -0.697815 -0.009399 0.574951 1445370551 0.427063 -0.697815 -0.009399 0.574951 1445370551 0.427063 -0.697815 -0.009399 0.574951 1445370551 0.427063 -0.697815 -0.009399 0.574951 1445370551 0.424927 -0.694458 -0.016479 0.580383 1445370551 0.424927 -0.694458 -0.016479 0.580383 1445370551 0.424927 -0.694458 -0.016479 0.580383 1445370551 0.424927 -0.694458 -0.016479 0.580383 1445370551 0.424927 -0.694458 -0.016479 0.580383 1445370551 0.424927 -0.694458 -0.016479 0.580383 1445370551 0.425903 -0.690369 -0.014099 0.584595 1445370551 0.425903 -0.690369 -0.014099 0.584595 1445370551 0.425903 -0.690369 -0.014099 0.584595 1445370551 0.425903 -0.690369 -0.014099 0.584595 1445370551 0.425903 -0.690369 -0.014099 0.584595 1445370551 0.425903 -0.690369 -0.014099 0.584595 1445370551 0.427917 -0.697021 -0.000366 0.575317 1445370551 0.427917 -0.697021 -0.000366 0.575317 1445370551 0.427917 -0.697021 -0.000366 0.575317 1445370551 0.427917 -0.697021 -0.000366 0.575317 1445370551 0.427917 -0.697021 -0.000366 0.575317 1445370551 0.427917 -0.697021 -0.000366 0.575317 1445370551 0.437317 -0.704407 0.026123 0.558411 1445370551 0.437317 -0.704407 0.026123 0.558411 1445370551 0.437317 -0.704407 0.026123 0.558411 1445370551 0.437317 -0.704407 0.026123 0.558411 1445370551 0.437317 -0.704407 0.026123 0.558411 1445370551 0.437317 -0.704407 0.026123 0.558411 1445370551 0.440125 -0.715698 0.045166 0.540405 1445370551 0.440125 -0.715698 0.045166 0.540405 1445370551 0.440125 -0.715698 0.045166 0.540405 1445370551 0.440125 -0.715698 0.045166 0.540405 1445370551 0.440125 -0.715698 0.045166 0.540405 1445370551 0.440125 -0.715698 0.045166 0.540405 1445370551 0.440125 -0.715698 0.045166 0.540405 1445370551 0.440674 -0.736084 0.046875 0.511658 1445370551 0.440674 -0.736084 0.046875 0.511658 1445370551 0.440674 -0.736084 0.046875 0.511658 1445370551 0.440674 -0.736084 0.046875 0.511658 1445370551 0.440674 -0.736084 0.046875 0.511658 1445370551 0.440674 -0.736084 0.046875 0.511658 1445370551 0.452332 -0.756348 0.053406 0.469543 1445370551 0.452332 -0.756348 0.053406 0.469543 1445370551 0.452332 -0.756348 0.053406 0.469543 1445370551 0.452332 -0.756348 0.053406 0.469543 1445370551 0.452332 -0.756348 0.053406 0.469543 1445370551 0.452332 -0.756348 0.053406 0.469543 1445370551 0.467651 -0.767456 0.067871 0.433228 1445370551 0.467651 -0.767456 0.067871 0.433228 1445370551 0.467651 -0.767456 0.067871 0.433228 1445370551 0.467651 -0.767456 0.067871 0.433228 1445370551 0.467651 -0.767456 0.067871 0.433228 1445370551 0.467651 -0.767456 0.067871 0.433228 1445370551 0.486694 -0.762939 0.094971 0.414734 1445370551 0.486694 -0.762939 0.094971 0.414734 1445370551 0.486694 -0.762939 0.094971 0.414734 1445370551 0.486694 -0.762939 0.094971 0.414734 1445370551 0.486694 -0.762939 0.094971 0.414734 1445370551 0.486694 -0.762939 0.094971 0.414734 1445370551 0.495911 -0.749084 0.132629 0.418701 1445370551 0.495911 -0.749084 0.132629 0.418701 1445370551 0.495911 -0.749084 0.132629 0.418701 1445370551 0.495911 -0.749084 0.132629 0.418701 1445370551 0.495911 -0.749084 0.132629 0.418701 1445370551 0.495911 -0.749084 0.132629 0.418701 1445370551 0.473633 -0.743896 0.151184 0.446533 1445370551 0.473633 -0.743896 0.151184 0.446533 1445370551 0.473633 -0.743896 0.151184 0.446533 1445370551 0.473633 -0.743896 0.151184 0.446533 1445370551 0.473633 -0.743896 0.151184 0.446533 1445370551 0.473633 -0.743896 0.151184 0.446533 1445370551 0.433960 -0.754639 0.126831 0.475525 1445370551 0.433960 -0.754639 0.126831 0.475525 1445370551 0.433960 -0.754639 0.126831 0.475525 1445370551 0.433960 -0.754639 0.126831 0.475525 1445370551 0.433960 -0.754639 0.126831 0.475525 1445370551 0.433960 -0.754639 0.126831 0.475525 1445370551 0.433960 -0.754639 0.126831 0.475525 1445370551 0.422607 -0.750549 0.100769 0.497925 1445370552 0.422607 -0.750549 0.100769 0.497925 1445370552 0.422607 -0.750549 0.100769 0.497925 1445370552 0.422607 -0.750549 0.100769 0.497925 1445370552 0.422607 -0.750549 0.100769 0.497925 1445370552 0.422607 -0.750549 0.100769 0.497925 1445370552 0.427368 -0.743713 0.076050 0.508423 1445370552 0.427368 -0.743713 0.076050 0.508423 1445370552 0.427368 -0.743713 0.076050 0.508423 1445370552 0.427368 -0.743713 0.076050 0.508423 1445370552 0.427368 -0.743713 0.076050 0.508423 1445370552 0.427368 -0.743713 0.076050 0.508423 1445370552 0.430542 -0.735596 0.051392 0.520447 1445370552 0.430542 -0.735596 0.051392 0.520447 1445370552 0.430542 -0.735596 0.051392 0.520447 1445370552 0.430542 -0.735596 0.051392 0.520447 1445370552 0.430542 -0.735596 0.051392 0.520447 1445370552 0.430542 -0.735596 0.051392 0.520447 1445370552 0.427673 -0.724121 0.022888 0.540527 1445370552 0.427673 -0.724121 0.022888 0.540527 1445370552 0.427673 -0.724121 0.022888 0.540527 1445370552 0.427673 -0.724121 0.022888 0.540527 1445370552 0.427673 -0.724121 0.022888 0.540527 1445370552 0.427917 -0.713440 0.005859 0.554871 1445370552 0.427917 -0.713440 0.005859 0.554871 1445370552 0.427917 -0.713440 0.005859 0.554871 1445370552 0.427917 -0.713440 0.005859 0.554871 1445370552 0.427917 -0.713440 0.005859 0.554871 1445370552 0.427917 -0.713440 0.005859 0.554871 1445370552 0.434998 -0.705811 0.006653 0.559082 1445370552 0.434998 -0.705811 0.006653 0.559082 1445370552 0.434998 -0.705811 0.006653 0.559082 1445370552 0.434998 -0.705811 0.006653 0.559082 1445370552 0.434998 -0.705811 0.006653 0.559082 1445370552 0.434998 -0.705811 0.006653 0.559082 1445370552 0.434998 -0.705811 0.006653 0.559082 1445370552 0.434448 -0.705383 0.014160 0.559875 1445370552 0.434448 -0.705383 0.014160 0.559875 1445370552 0.434448 -0.705383 0.014160 0.559875 1445370552 0.434448 -0.705383 0.014160 0.559875 1445370552 0.434448 -0.705383 0.014160 0.559875 1445370552 0.444641 -0.703369 0.033630 0.553528 1445370552 0.444641 -0.703369 0.033630 0.553528 1445370552 0.444641 -0.703369 0.033630 0.553528 1445370552 0.444641 -0.703369 0.033630 0.553528 1445370552 0.444641 -0.703369 0.033630 0.553528 1445370552 0.444641 -0.703369 0.033630 0.553528 1445370552 0.444641 -0.703369 0.033630 0.553528 1445370552 0.451294 -0.708008 0.055481 0.540405 1445370552 0.451294 -0.708008 0.055481 0.540405 1445370552 0.451294 -0.708008 0.055481 0.540405 1445370552 0.451294 -0.708008 0.055481 0.540405 1445370552 0.451294 -0.708008 0.055481 0.540405 1445370552 0.450562 -0.721252 0.070557 0.521301 1445370552 0.450562 -0.721252 0.070557 0.521301 1445370552 0.450562 -0.721252 0.070557 0.521301 1445370552 0.450562 -0.721252 0.070557 0.521301 1445370552 0.450562 -0.721252 0.070557 0.521301 1445370552 0.450562 -0.721252 0.070557 0.521301 1445370552 0.459229 -0.739136 0.088867 0.484680 1445370552 0.459229 -0.739136 0.088867 0.484680 1445370552 0.459229 -0.739136 0.088867 0.484680 1445370552 0.459229 -0.739136 0.088867 0.484680 1445370552 0.459229 -0.739136 0.088867 0.484680 1445370552 0.459229 -0.739136 0.088867 0.484680 1445370552 0.471497 -0.751343 0.110901 0.448242 1445370552 0.471497 -0.751343 0.110901 0.448242 1445370552 0.471497 -0.751343 0.110901 0.448242 1445370552 0.471497 -0.751343 0.110901 0.448242 1445370552 0.471497 -0.751343 0.110901 0.448242 1445370552 0.471497 -0.751343 0.110901 0.448242 1445370552 0.494446 -0.746277 0.149963 0.419617 1445370552 0.494446 -0.746277 0.149963 0.419617 1445370552 0.494446 -0.746277 0.149963 0.419617 1445370552 0.494446 -0.746277 0.149963 0.419617 1445370552 0.494446 -0.746277 0.149963 0.419617 1445370552 0.494446 -0.746277 0.149963 0.419617 1445370552 0.494446 -0.746277 0.149963 0.419617 1445370552 0.510193 -0.726196 0.192627 0.418579 1445370552 0.510193 -0.726196 0.192627 0.418579 1445370552 0.510193 -0.726196 0.192627 0.418579 1445370552 0.510193 -0.726196 0.192627 0.418579 1445370552 0.510193 -0.726196 0.192627 0.418579 1445370552 0.510193 -0.726196 0.192627 0.418579 1445370552 0.490601 -0.716736 0.210632 0.448608 1445370552 0.490601 -0.716736 0.210632 0.448608 1445370552 0.490601 -0.716736 0.210632 0.448608 1445370552 0.490601 -0.716736 0.210632 0.448608 1445370552 0.490601 -0.716736 0.210632 0.448608 1445370552 0.490601 -0.716736 0.210632 0.448608 1445370552 0.490601 -0.716736 0.210632 0.448608 1445370552 0.437378 -0.734131 0.176331 0.488586 1445370552 0.437378 -0.734131 0.176331 0.488586 1445370552 0.437378 -0.734131 0.176331 0.488586 1445370552 0.437378 -0.734131 0.176331 0.488586 1445370552 0.437378 -0.734131 0.176331 0.488586 1445370552 0.437378 -0.734131 0.176331 0.488586 1445370552 0.399231 -0.745422 0.114502 0.521362 1445370552 0.399231 -0.745422 0.114502 0.521362 1445370552 0.399231 -0.745422 0.114502 0.521362 1445370552 0.399231 -0.745422 0.114502 0.521362 1445370552 0.399231 -0.745422 0.114502 0.521362 1445370552 0.399231 -0.745422 0.114502 0.521362 1445370552 0.417908 -0.728516 0.090881 0.535095 1445370552 0.417908 -0.728516 0.090881 0.535095 1445370552 0.417908 -0.728516 0.090881 0.535095 1445370552 0.417908 -0.728516 0.090881 0.535095 1445370552 0.417908 -0.728516 0.090881 0.535095 1445370552 0.417908 -0.728516 0.090881 0.535095 1445370552 0.418274 -0.715271 0.059692 0.556641 1445370552 0.418274 -0.715271 0.059692 0.556641 1445370552 0.418274 -0.715271 0.059692 0.556641 1445370553 0.418274 -0.715271 0.059692 0.556641 1445370553 0.418274 -0.715271 0.059692 0.556641 1445370553 0.418274 -0.715271 0.059692 0.556641 1445370553 0.418274 -0.715271 0.059692 0.556641 1445370553 0.409302 -0.700928 0.020691 0.583740 1445370553 0.409302 -0.700928 0.020691 0.583740 1445370553 0.409302 -0.700928 0.020691 0.583740 1445370553 0.409302 -0.700928 0.020691 0.583740 1445370553 0.409302 -0.700928 0.020691 0.583740 1445370553 0.409302 -0.700928 0.020691 0.583740 1445370553 0.414001 -0.681458 0.002502 0.603516 1445370553 0.414001 -0.681458 0.002502 0.603516 1445370553 0.414001 -0.681458 0.002502 0.603516 1445370553 0.414001 -0.681458 0.002502 0.603516 1445370553 0.414001 -0.681458 0.002502 0.603516 1445370553 0.414001 -0.681458 0.002502 0.603516 1445370553 0.421814 -0.670349 0.001953 0.610413 1445370553 0.421814 -0.670349 0.001953 0.610413 1445370553 0.421814 -0.670349 0.001953 0.610413 1445370553 0.421814 -0.670349 0.001953 0.610413 1445370553 0.421814 -0.670349 0.001953 0.610413 1445370553 0.421814 -0.670349 0.001953 0.610413 1445370553 0.421814 -0.670349 0.001953 0.610413 1445370553 0.410278 -0.671143 -0.001221 0.617432 1445370553 0.410278 -0.671143 -0.001221 0.617432 1445370553 0.410278 -0.671143 -0.001221 0.617432 1445370553 0.410278 -0.671143 -0.001221 0.617432 1445370553 0.410278 -0.671143 -0.001221 0.617432 1445370553 0.407532 -0.678772 0.006226 0.610840 1445370553 0.407532 -0.678772 0.006226 0.610840 1445370553 0.407532 -0.678772 0.006226 0.610840 1445370553 0.407532 -0.678772 0.006226 0.610840 1445370553 0.407532 -0.678772 0.006226 0.610840 1445370553 0.407532 -0.678772 0.006226 0.610840 1445370553 0.407532 -0.678772 0.006226 0.610840 1445370553 0.422241 -0.681763 0.034546 0.596375 1445370553 0.422241 -0.681763 0.034546 0.596375 1445370553 0.422241 -0.681763 0.034546 0.596375 1445370553 0.422241 -0.681763 0.034546 0.596375 1445370553 0.422241 -0.681763 0.034546 0.596375 1445370553 0.422241 -0.681763 0.034546 0.596375 1445370553 0.424866 -0.694092 0.051819 0.578735 1445370553 0.424866 -0.694092 0.051819 0.578735 1445370553 0.424866 -0.694092 0.051819 0.578735 1445370553 0.424866 -0.694092 0.051819 0.578735 1445370553 0.424866 -0.694092 0.051819 0.578735 1445370553 0.424866 -0.694092 0.051819 0.578735 1445370553 0.424866 -0.694092 0.051819 0.578735 1445370553 0.424377 -0.717773 0.054932 0.549194 1445370553 0.424377 -0.717773 0.054932 0.549194 1445370553 0.424377 -0.717773 0.054932 0.549194 1445370553 0.424377 -0.717773 0.054932 0.549194 1445370553 0.424377 -0.717773 0.054932 0.549194 1445370553 0.424377 -0.717773 0.054932 0.549194 1445370553 0.455994 -0.734131 0.071533 0.497986 1445370553 0.455994 -0.734131 0.071533 0.497986 1445370553 0.455994 -0.734131 0.071533 0.497986 1445370553 0.455994 -0.734131 0.071533 0.497986 1445370553 0.455994 -0.734131 0.071533 0.497986 1445370553 0.455994 -0.734131 0.071533 0.497986 1445370553 0.487305 -0.742188 0.100769 0.448914 1445370553 0.487305 -0.742188 0.100769 0.448914 1445370553 0.487305 -0.742188 0.100769 0.448914 1445370553 0.487305 -0.742188 0.100769 0.448914 1445370553 0.487305 -0.742188 0.100769 0.448914 1445370553 0.487305 -0.742188 0.100769 0.448914 1445370553 0.507507 -0.736328 0.125671 0.429504 1445370553 0.507507 -0.736328 0.125671 0.429504 1445370553 0.507507 -0.736328 0.125671 0.429504 1445370553 0.507507 -0.736328 0.125671 0.429504 1445370553 0.507507 -0.736328 0.125671 0.429504 1445370553 0.507507 -0.736328 0.125671 0.429504 1445370553 0.529175 -0.714966 0.138000 0.435547 1445370553 0.529175 -0.714966 0.138000 0.435547 1445370553 0.529175 -0.714966 0.138000 0.435547 1445370553 0.529175 -0.714966 0.138000 0.435547 1445370553 0.529175 -0.714966 0.138000 0.435547 1445370553 0.529175 -0.714966 0.138000 0.435547 1445370553 0.549316 -0.688416 0.135742 0.453735 1445370553 0.549316 -0.688416 0.135742 0.453735 1445370553 0.549316 -0.688416 0.135742 0.453735 1445370553 0.549316 -0.688416 0.135742 0.453735 1445370553 0.549316 -0.688416 0.135742 0.453735 1445370553 0.549316 -0.688416 0.135742 0.453735 1445370553 0.549316 -0.688416 0.135742 0.453735 1445370553 0.545349 -0.672852 0.111938 0.487122 1445370553 0.545349 -0.672852 0.111938 0.487122 1445370553 0.545349 -0.672852 0.111938 0.487122 1445370553 0.545349 -0.672852 0.111938 0.487122 1445370553 
0.316528 -0.756348 0.135315 0.556213 1445370556 0.327148 -0.760742 0.152710 0.539368 1445370556 0.327148 -0.760742 0.152710 0.539368 1445370556 0.327148 -0.760742 0.152710 0.539368 1445370556 0.327148 -0.760742 0.152710 0.539368 1445370556 0.327148 -0.760742 0.152710 0.539368 1445370556 0.327148 -0.760742 0.152710 0.539368 1445370556 0.324341 -0.770874 0.166199 0.522400 1445370556 0.324341 -0.770874 0.166199 0.522400 1445370556 0.324341 -0.770874 0.166199 0.522400 1445370556 0.324341 -0.770874 0.166199 0.522400 1445370556 0.324341 -0.770874 0.166199 0.522400 1445370556 0.324341 -0.770874 0.166199 0.522400 1445370556 0.324341 -0.770874 0.166199 0.522400 1445370556 0.314880 -0.778931 0.171936 0.514282 1445370556 0.314880 -0.778931 0.171936 0.514282 1445370556 0.314880 -0.778931 0.171936 0.514282 1445370556 0.314880 -0.778931 0.171936 0.514282 1445370556 0.314880 -0.778931 0.171936 0.514282 1445370556 0.294861 -0.778809 0.171631 0.526367 1445370556 0.294861 -0.778809 0.171631 0.526367 1445370556 0.294861 -0.778809 0.171631 0.526367 1445370556 0.294861 -0.778809 0.171631 0.526367 1445370556 0.294861 -0.778809 0.171631 0.526367 1445370556 0.294861 -0.778809 0.171631 0.526367 1445370556 0.294861 -0.778809 0.171631 0.526367 1445370556 0.267456 -0.769287 0.150818 0.560242 1445370556 0.267456 -0.769287 0.150818 0.560242 1445370556 0.267456 -0.769287 0.150818 0.560242 1445370556 0.267456 -0.769287 0.150818 0.560242 1445370556 0.267456 -0.769287 0.150818 0.560242 1445370556 0.267456 -0.769287 0.150818 0.560242 1445370556 0.275513 -0.735596 0.118225 0.607483 1445370556 0.275513 -0.735596 0.118225 0.607483 1445370556 0.275513 -0.735596 0.118225 0.607483 1445370556 0.275513 -0.735596 0.118225 0.607483 1445370556 0.275513 -0.735596 0.118225 0.607483 1445370556 0.275513 -0.735596 0.118225 0.607483 1445370556 0.319519 -0.664612 0.091858 0.669189 1445370556 0.319519 -0.664612 0.091858 0.669189 1445370556 0.319519 -0.664612 0.091858 0.669189 1445370556 0.319519 -0.664612 0.091858 0.669189 1445370556 0.319519 -0.664612 0.091858 0.669189 1445370556 0.319519 -0.664612 0.091858 0.669189 1445370556 0.319519 -0.664612 0.091858 0.669189 1445370557 0.378174 -0.564270 0.083801 0.729004 1445370557 0.378174 -0.564270 0.083801 0.729004 1445370557 0.378174 -0.564270 0.083801 0.729004 1445370557 0.378174 -0.564270 0.083801 0.729004 1445370557 0.378174 -0.564270 0.083801 0.729004 1445370557 0.378174 -0.564270 0.083801 0.729004 1445370557 0.397888 -0.454407 0.130371 0.786194 1445370557 0.397888 -0.454407 0.130371 0.786194 1445370557 0.397888 -0.454407 0.130371 0.786194 1445370557 0.397888 -0.454407 0.130371 0.786194 1445370557 0.366394 -0.371216 0.049805 0.851746 1445370557 0.366394 -0.371216 0.049805 0.851746 1445370557 0.366394 -0.371216 0.049805 0.851746 1445370557 0.366394 -0.371216 0.049805 0.851746 1445370557 0.366394 -0.371216 0.049805 0.851746 1445370557 0.366394 -0.371216 0.049805 0.851746 1445370557 0.366394 -0.371216 0.049805 0.851746 1445370557 0.353210 -0.302917 -0.085388 0.880981 1445370557 0.353210 -0.302917 -0.085388 0.880981 1445370557 0.353210 -0.302917 -0.085388 0.880981 1445370557 0.353210 -0.302917 -0.085388 0.880981 1445370557 0.353210 -0.302917 -0.085388 0.880981 1445370557 0.353210 -0.302917 -0.085388 0.880981 1445370557 0.353271 -0.305847 -0.114441 0.876648 1445370557 0.353271 -0.305847 -0.114441 0.876648 1445370557 0.353271 -0.305847 -0.114441 0.876648 1445370557 0.353271 -0.305847 -0.114441 0.876648 1445370557 0.361450 -0.350586 -0.127930 0.854431 1445370557 0.361450 -0.350586 -0.127930 0.854431 1445370557 0.361450 -0.350586 -0.127930 0.854431 1445370557 0.361450 -0.350586 -0.127930 0.854431 1445370557 0.361450 -0.350586 -0.127930 0.854431 1445370557 0.392151 -0.438660 -0.202026 0.782898 1445370557 0.392151 -0.438660 -0.202026 0.782898 1445370557 0.392151 -0.438660 -0.202026 0.782898 1445370557 0.392151 -0.438660 -0.202026 0.782898 1445370557 0.392151 -0.438660 -0.202026 0.782898 1445370557 0.428467 -0.551697 -0.214478 0.682678 1445370557 0.428467 -0.551697 -0.214478 0.682678 1445370557 0.428467 -0.551697 -0.214478 0.682678 1445370557 0.428467 -0.551697 -0.214478 0.682678 1445370557 0.428467 -0.551697 -0.214478 0.682678 1445370557 0.471436 -0.620605 -0.121643 0.614624 1445370557 0.471436 -0.620605 -0.121643 0.614624 1445370557 0.471436 -0.620605 -0.121643 0.614624 1445370557 0.471436 -0.620605 -0.121643 0.614624 1445370557 0.471436 -0.620605 -0.121643 0.614624 1445370557 0.471436 -0.620605 -0.121643 0.614624 1445370557 0.471741 -0.681763 -0.025513 0.558594 1445370557 0.471741 -0.681763 -0.025513 0.558594 1445370557 0.471741 -0.681763 -0.025513 0.558594 1445370557 0.471741 -0.681763 -0.025513 0.558594 1445370557 0.471741 -0.681763 -0.025513 0.558594 1445370557 0.471741 -0.681763 -0.025513 0.558594 1445370557 0.405823 -0.756409 0.058228 0.509583 1445370557 0.405823 -0.756409 0.058228 0.509583 1445370557 0.405823 -0.756409 0.058228 0.509583 1445370557 0.405823 -0.756409 0.058228 0.509583 1445370557 0.405823 -0.756409 0.058228 0.509583 1445370557 0.405823 -0.756409 0.058228 0.509583 1445370557 0.405823 -0.756409 0.058228 0.509583 1445370557 0.349548 -0.781433 0.153931 0.493469 1445370557 0.349548 -0.781433 0.153931 0.493469 1445370557 0.349548 -0.781433 0.153931 0.493469 1445370557 0.349548 -0.781433 0.153931 0.493469 1445370557 0.349548 -0.781433 0.153931 0.493469 1445370557 0.349548 -0.781433 0.153931 0.493469 1445370557 0.240967 -0.801819 0.134766 0.529907 1445370557 0.240967 -0.801819 0.134766 0.529907 1445370557 0.240967 -0.801819 0.134766 0.529907 1445370557 0.240967 -0.801819 0.134766 0.529907 1445370557 0.240967 -0.801819 0.134766 0.529907 1445370557 0.240967 -0.801819 0.134766 0.529907 1445370557 0.225769 -0.774353 0.085938 0.584839 1445370557 0.225769 -0.774353 0.085938 0.584839 1445370557 0.225769 -0.774353 0.085938 0.584839 1445370557 0.225769 -0.774353 0.085938 0.584839 1445370557 0.225769 -0.774353 0.085938 0.584839 1445370557 0.225769 -0.774353 0.085938 0.584839 1445370557 0.225769 -0.774353 0.085938 0.584839 1445370557 0.289978 -0.695557 0.071228 0.653442 1445370557 0.289978 -0.695557 0.071228 0.653442 1445370557 0.289978 -0.695557 0.071228 0.653442 1445370557 0.289978 -0.695557 0.071228 0.653442 1445370557 0.289978 -0.695557 0.071228 0.653442 1445370557 0.289978 -0.695557 0.071228 0.653442 1445370557 0.348816 -0.583008 0.076599 0.729736 1445370557 0.348816 -0.583008 0.076599 0.729736 1445370557 0.348816 -0.583008 0.076599 0.729736 1445370557 0.348816 -0.583008 0.076599 0.729736 1445370557 0.348816 -0.583008 0.076599 0.729736 1445370557 0.348816 -0.583008 0.076599 0.729736 1445370557 0.360779 -0.462830 0.046936 0.808350 1445370557 0.360779 -0.462830 0.046936 0.808350 1445370557 0.360779 -0.462830 0.046936 0.808350 1445370557 0.360779 -0.462830 0.046936 0.808350 1445370557 0.360779 -0.462830 0.046936 0.808350 1445370557 0.360779 -0.462830 0.046936 0.808350 1445370557 0.360779 -0.462830 0.046936 0.808350 1445370557 0.336121 -0.351868 -0.067749 0.870972 1445370557 0.336121 -0.351868 -0.067749 0.870972 1445370557 0.336121 -0.351868 -0.067749 0.870972 1445370557 0.336121 -0.351868 -0.067749 0.870972 1445370557 0.336121 -0.351868 -0.067749 0.870972 1445370557 0.336121 -0.351868 -0.067749 0.870972 1445370557 0.336121 -0.351868 -0.067749 0.870972 1445370557 0.336182 -0.241699 -0.190247 0.890137 1445370558 0.336182 -0.241699 -0.190247 0.890137 1445370558 0.336182 -0.241699 -0.190247 0.890137 1445370558 0.336182 -0.241699 -0.190247 0.890137 1445370558 0.336182 -0.241699 -0.190247 0.890137 1445370558 0.336182 -0.241699 -0.190247 0.890137 1445370558 0.361084 -0.183960 -0.201416 0.891724 1445370558 0.361084 -0.183960 -0.201416 0.891724 1445370558 0.361084 -0.183960 -0.201416 0.891724 1445370558 0.361084 -0.183960 -0.201416 0.891724 1445370558 0.361084 -0.183960 -0.201416 0.891724 1445370558 0.361084 -0.183960 -0.201416 0.891724 1445370558 0.361328 -0.197449 -0.206421 0.887573 1445370558 0.361328 -0.197449 -0.206421 0.887573 1445370558 0.361328 -0.197449 -0.206421 0.887573 1445370558 0.361328 -0.197449 -0.206421 0.887573 1445370558 0.361328 -0.197449 -0.206421 0.887573 1445370558 0.361328 -0.197449 -0.206421 0.887573 1445370558 0.382568 -0.285095 -0.263672 0.838318 1445370558 0.382568 -0.285095 -0.263672 0.838318 1445370558 0.382568 -0.285095 -0.263672 0.838318 1445370558 0.382568 -0.285095 -0.263672 0.838318 1445370558 0.382568 -0.285095 -0.263672 0.838318 1445370558 0.382568 -0.285095 -0.263672 0.838318 1445370558 0.419739 -0.406921 -0.272522 0.764160 1445370558 0.419739 -0.406921 -0.272522 0.764160 1445370558 0.419739 -0.406921 -0.272522 0.764160 1445370558 0.419739 -0.406921 -0.272522 0.764160 1445370558 0.419739 -0.406921 -0.272522 0.764160 1445370558 0.419739 -0.406921 -0.272522 0.764160 1445370558 0.457092 -0.513367 -0.192871 0.700195 1445370558 0.457092 -0.513367 -0.192871 0.700195 1445370558 0.457092 -0.513367 -0.192871 0.700195 1445370558 0.457092 -0.513367 -0.192871 0.700195 1445370558 0.457092 -0.513367 -0.192871 0.700195 1445370558 0.457092 -0.513367 -0.192871 0.700195 1445370558 0.441223 -0.619141 -0.120300 0.638367 1445370558 0.441223 -0.619141 -0.120300 0.638367 1445370558 0.441223 -0.619141 -0.120300 0.638367 1445370558 0.441223 -0.619141 -0.120300 0.638367 1445370558 0.441223 -0.619141 -0.120300 0.638367 1445370558 0.441223 -0.619141 -0.120300 0.638367 1445370558 0.381409 -0.720825 -0.051758 0.576416 1445370558 0.381409 -0.720825 -0.051758 0.576416 1445370558 0.381409 -0.720825 -0.051758 0.576416 1445370558 0.381409 -0.720825 -0.051758 0.576416 1445370558 0.381409 -0.720825 -0.051758 0.576416 1445370558 0.381409 -0.720825 -0.051758 0.576416 1445370558 0.340149 -0.777283 0.050476 0.526855 1445370558 0.340149 -0.777283 0.050476 0.526855 1445370558 0.340149 -0.777283 0.050476 0.526855 1445370558 0.340149 -0.777283 0.050476 0.526855 1445370558 0.340149 -0.777283 0.050476 0.526855 1445370558 0.340149 -0.777283 0.050476 0.526855 1445370558 0.340149 -0.777283 0.050476 0.526855 1445370558 0.322083 -0.799561 0.153198 0.483154 1445370558 0.322083 -0.799561 0.153198 0.483154 1445370558 0.322083 -0.799561 0.153198 0.483154 1445370558 0.322083 -0.799561 0.153198 0.483154 1445370558 0.322083 -0.799561 0.153198 0.483154 1445370558 0.322083 -0.799561 0.153198 0.483154 1445370558 0.227661 -0.826843 0.149719 0.492004 1445370558 0.227661 -0.826843 0.149719 0.492004 1445370558 0.227661 -0.826843 0.149719 0.492004 1445370558 0.227661 -0.826843 0.149719 0.492004 1445370558 0.227661 -0.826843 0.149719 0.492004 1445370558 0.227661 -0.826843 0.149719 0.492004 1445370558 0.243835 -0.793213 0.094727 0.549927 1445370558 0.243835 -0.793213 0.094727 0.549927 1445370558 0.243835 -0.793213 0.094727 0.549927 1445370558 0.243835 -0.793213 0.094727 0.549927 1445370558 0.243835 -0.793213 0.094727 0.549927 1445370558 0.243835 -0.793213 0.094727 0.549927 1445370558 0.310547 -0.714661 0.064209 0.623413 1445370558 0.310547 -0.714661 0.064209 0.623413 1445370558 0.310547 -0.714661 0.064209 0.623413 1445370558 0.310547 -0.714661 0.064209 0.623413 1445370558 0.310547 -0.714661 0.064209 0.623413 1445370558 0.310547 -0.714661 0.064209 0.623413 1445370558 0.310547 -0.714661 0.064209 0.623413 1445370558 0.360291 -0.616943 0.026062 0.699158 1445370558 0.360291 -0.616943 0.026062 0.699158 1445370558 0.360291 -0.616943 0.026062 0.699158 1445370558 0.360291 -0.616943 0.026062 0.699158 1445370558 0.360291 -0.616943 0.026062 0.699158 1445370558 0.360291 -0.616943 0.026062 0.699158 1445370558 0.391907 -0.497437 0.011108 0.773865 1445370558 0.391907 -0.497437 0.011108 0.773865 1445370558 0.391907 -0.497437 0.011108 0.773865 1445370558 0.391907 -0.497437 0.011108 0.773865 1445370558 0.391907 -0.497437 0.011108 0.773865 1445370558 0.391907 -0.497437 0.011108 0.773865 1445370558 0.387695 -0.388367 -0.011597 0.835876 1445370558 0.387695 -0.388367 -0.011597 0.835876 1445370558 0.387695 -0.388367 -0.011597 0.835876 1445370558 0.387695 -0.388367 -0.011597 0.835876 1445370558 0.387695 -0.388367 -0.011597 0.835876 1445370558 0.387695 -0.388367 -0.011597 0.835876 1445370558 0.359680 -0.297363 -0.097168 0.879028 1445370558 0.359680 -0.297363 -0.097168 0.879028 1445370558 0.359680 -0.297363 -0.097168 0.879028 1445370558 0.359680 -0.297363 -0.097168 0.879028 1445370558 0.359680 -0.297363 -0.097168 0.879028 1445370558 0.359680 -0.297363 -0.097168 0.879028 1445370558 0.352783 -0.195007 -0.178345 0.897583 1445370558 0.352783 -0.195007 -0.178345 0.897583 1445370558 0.352783 -0.195007 -0.178345 0.897583 1445370558 0.352783 -0.195007 -0.178345 0.897583 1445370558 0.352783 -0.195007 -0.178345 0.897583 1445370558 0.352783 -0.195007 -0.178345 0.897583 1445370558 0.352783 -0.195007 -0.178345 0.897583 1445370558 0.357849 -0.156494 -0.208069 0.896729 1445370558 0.357849 -0.156494 -0.208069 0.896729 1445370559 0.357849 -0.156494 -0.208069 0.896729 1445370559 0.357849 -0.156494 -0.208069 0.896729 1445370559 0.357849 -0.156494 -0.208069 0.896729 1445370559 0.357849 -0.156494 -0.208069 0.896729 1445370559 0.381836 -0.178101 -0.251465 0.871338 1445370559 0.381836 -0.178101 -0.251465 0.871338 1445370559 0.381836 -0.178101 -0.251465 0.871338 1445370559 0.381836 -0.178101 -0.251465 0.871338 1445370559 0.381836 -0.178101 -0.251465 0.871338 1445370559 0.381836 -0.178101 -0.251465 0.871338 1445370559 0.381836 -0.178101 -0.251465 0.871338 1445370559 0.423645 -0.262756 -0.266174 0.824951 1445370559 0.423645 -0.262756 -0.266174 0.824951 1445370559 0.423645 -0.262756 -0.266174 0.824951 1445370559 0.423645 -0.262756 -0.266174 0.824951 1445370559 0.423645 -0.262756 -0.266174 0.824951 1445370559 0.423645 -0.262756 -0.266174 0.824951 1445370559 0.470215 -0.398071 -0.241150 0.749817 1445370559 0.470215 -0.398071 -0.241150 0.749817 1445370559 0.470215 -0.398071 -0.241150 0.749817 1445370559 0.470215 -0.398071 -0.241150 0.749817 1445370559 0.470215 -0.398071 -0.241150 0.749817 1445370559 0.470215 -0.398071 -0.241150 0.749817 1445370559 0.476318 -0.522400 -0.173828 0.685547 1445370559 0.476318 -0.522400 -0.173828 0.685547 1445370559 0.476318 -0.522400 -0.173828 0.685547 1445370559 0.476318 -0.522400 -0.173828 0.685547 1445370559 0.476318 -0.522400 -0.173828 0.685547 1445370559 0.476318 -0.522400 -0.173828 0.685547 1445370559 0.431458 -0.623779 -0.098999 0.644165 1445370559 0.431458 -0.623779 -0.098999 0.644165 1445370559 0.431458 -0.623779 -0.098999 0.644165 1445370559 0.431458 -0.623779 -0.098999 0.644165 1445370559 0.431458 -0.623779 -0.098999 0.644165 1445370559 0.431458 -0.623779 -0.098999 0.644165 1445370559 0.357239 -0.711243 -0.023193 0.604980 1445370559 0.357239 -0.711243 -0.023193 0.604980 1445370559 0.357239 -0.711243 -0.023193 0.604980 1445370559 0.357239 -0.711243 -0.023193 0.604980 1445370559 0.357239 -0.711243 -0.023193 0.604980 1445370559 0.357239 -0.711243 -0.023193 0.604980 1445370559 0.344421 -0.742676 0.062012 0.570923 1445370559 0.344421 -0.742676 0.062012 0.570923 1445370559 0.344421 -0.742676 0.062012 0.570923 1445370559 0.344421 -0.742676 0.062012 0.570923 1445370559 0.344421 -0.742676 0.062012 0.570923 1445370559 0.344421 -0.742676 0.062012 0.570923 1445370559 0.292847 -0.766663 0.109314 0.560791 1445370559 0.292847 -0.766663 0.109314 0.560791 1445370559 0.292847 -0.766663 0.109314 0.560791 1445370559 0.292847 -0.766663 0.109314 0.560791 1445370559 0.292847 -0.766663 0.109314 0.560791 1445370559 0.292847 -0.766663 0.109314 0.560791 1445370559 0.292847 -0.766663 0.109314 0.560791 1445370559 0.280518 -0.752197 0.112244 0.585571 1445370559 0.280518 -0.752197 0.112244 0.585571 1445370559 0.280518 -0.752197 0.112244 0.585571 1445370559 0.280518 -0.752197 0.112244 0.585571 1445370559 0.280518 -0.752197 0.112244 0.585571 1445370559 0.280518 -0.752197 0.112244 0.585571 1445370559 0.286072 -0.701782 0.075684 0.648010 1445370559 0.286072 -0.701782 0.075684 0.648010 1445370559 0.286072 -0.701782 0.075684 0.648010 1445370559 0.286072 -0.701782 0.075684 0.648010 1445370559 0.286072 -0.701782 0.075684 0.648010 1445370559 0.286072 -0.701782 0.075684 0.648010 1445370559 0.296692 -0.613037 0.008057 0.732178 1445370559 0.296692 -0.613037 0.008057 0.732178 1445370559 0.296692 -0.613037 0.008057 0.732178 1445370559 0.296692 -0.613037 0.008057 0.732178 1445370559 0.296692 -0.613037 0.008057 0.732178 1445370559 0.296692 -0.613037 0.008057 0.732178 1445370559 0.320435 -0.498962 -0.029358 0.804688 1445370559 0.320435 -0.498962 -0.029358 0.804688 1445370559 0.320435 -0.498962 -0.029358 0.804688 1445370559 0.320435 -0.498962 -0.029358 0.804688 1445370559 0.320435 -0.498962 -0.029358 0.804688 1445370559 0.320435 -0.498962 -0.029358 0.804688 1445370559 0.328186 -0.366150 -0.046021 0.869507 1445370559 0.328186 -0.366150 -0.046021 0.869507 1445370559 0.328186 -0.366150 -0.046021 0.869507 1445370559 0.328186 -0.366150 -0.046021 0.869507 1445370559 0.328186 -0.366150 -0.046021 0.869507 1445370559 0.328186 -0.366150 -0.046021 0.869507 1445370559 0.306152 -0.247986 -0.133057 0.909424 1445370559 0.306152 -0.247986 -0.133057 0.909424 1445370559 0.306152 -0.247986 -0.133057 0.909424 1445370559 0.306152 -0.247986 -0.133057 0.909424 1445370559 0.306152 -0.247986 -0.133057 0.909424 1445370559 0.306152 -0.247986 -0.133057 0.909424 1445370559 0.317627 -0.156982 -0.265259 0.896729 1445370559 0.317627 -0.156982 -0.265259 0.896729 1445370559 0.317627 -0.156982 -0.265259 0.896729 1445370559 0.317627 -0.156982 -0.265259 0.896729 1445370559 0.317627 -0.156982 -0.265259 0.896729 1445370559 0.317627 -0.156982 -0.265259 0.896729 1445370559 0.330566 -0.125610 -0.252075 0.900757 1445370559 0.330566 -0.125610 -0.252075 0.900757 1445370559 0.330566 -0.125610 -0.252075 0.900757 1445370559 0.330566 -0.125610 -0.252075 0.900757 1445370559 0.330566 -0.125610 -0.252075 0.900757 1445370559 0.330566 -0.125610 -0.252075 0.900757 1445370559 0.351318 -0.176819 -0.291809 0.871887 1445370559 0.351318 -0.176819 -0.291809 0.871887 1445370559 0.351318 -0.176819 -0.291809 0.871887 1445370559 0.351318 -0.176819 -0.291809 0.871887 1445370559 0.351318 -0.176819 -0.291809 0.871887 1445370559 0.351318 -0.176819 -0.291809 0.871887 1445370559 0.369202 -0.272339 -0.324036 0.827332 1445370559 0.369202 -0.272339 -0.324036 0.827332 1445370559 0.369202 -0.272339 -0.324036 0.827332 1445370559 0.369202 -0.272339 -0.324036 0.827332 1445370560 0.369202 -0.272339 -0.324036 0.827332 1445370560 0.369202 -0.272339 -0.324036 0.827332 1445370560 0.369202 -0.272339 -0.324036 0.827332 1445370560 0.393433 -0.431580 -0.280823 0.761658 1445370560 0.393433 -0.431580 -0.280823 0.761658 1445370560 0.393433 -0.431580 -0.280823 0.761658 1445370560 0.393433 -0.431580 -0.280823 0.761658 1445370560 0.393433 -0.431580 -0.280823 0.761658 1445370560 0.393433 -0.431580 -0.280823 0.761658 1445370560 0.386230 -0.565247 -0.188599 0.704041 1445370560 0.386230 -0.565247 -0.188599 0.704041 1445370560 0.386230 -0.565247 -0.188599 0.704041 1445370560 0.386230 -0.565247 -0.188599 0.704041 1445370560 0.386230 -0.565247 -0.188599 0.704041 1445370560 0.386230 -0.565247 -0.188599 0.704041 1445370560 0.386230 -0.565247 -0.188599 0.704041 1445370560 0.325989 -0.688171 -0.123230 0.636353 1445370560 0.325989 -0.688171 -0.123230 0.636353 1445370560 0.325989 -0.688171 -0.123230 0.636353 1445370560 0.325989 -0.688171 -0.123230 0.636353 1445370560 0.325989 -0.688171 -0.123230 0.636353 1445370560 0.325989 -0.688171 -0.123230 0.636353 1445370560 0.304749 -0.763672 -0.013977 0.568970 1445370560 0.304749 -0.763672 -0.013977 0.568970 1445370560 0.304749 -0.763672 -0.013977 0.568970 1445370560 0.304749 -0.763672 -0.013977 0.568970 1445370560 0.304749 -0.763672 -0.013977 0.568970 1445370560 0.319519 -0.784424 0.107361 0.520630 1445370560 0.319519 -0.784424 0.107361 0.520630 1445370560 0.319519 -0.784424 0.107361 0.520630 1445370560 0.319519 -0.784424 0.107361 0.520630 1445370560 0.319519 -0.784424 0.107361 0.520630 1445370560 0.272339 -0.807739 0.157715 0.498535 1445370560 0.272339 -0.807739 0.157715 0.498535 1445370560 0.272339 -0.807739 0.157715 0.498535 1445370560 0.272339 -0.807739 0.157715 0.498535 1445370560 0.272339 -0.807739 0.157715 0.498535 1445370560 0.290283 -0.783630 0.156189 0.526550 1445370560 0.290283 -0.783630 0.156189 0.526550 1445370560 0.290283 -0.783630 0.156189 0.526550 1445370560 0.290283 -0.783630 0.156189 0.526550 1445370560 0.290283 -0.783630 0.156189 0.526550 1445370560 0.290283 -0.783630 0.156189 0.526550 1445370560 0.293640 -0.728516 0.110107 0.609009 1445370560 0.293640 -0.728516 0.110107 0.609009 1445370560 0.293640 -0.728516 0.110107 0.609009 1445370560 0.293640 -0.728516 0.110107 0.609009 1445370560 0.293640 -0.728516 0.110107 0.609009 1445370560 0.293640 -0.728516 0.110107 0.609009 1445370560 0.279053 -0.658569 0.019226 0.698608 1445370560 0.279053 -0.658569 0.019226 0.698608 1445370560 0.279053 -0.658569 0.019226 0.698608 1445370560 0.279053 -0.658569 0.019226 0.698608 1445370560 0.279053 -0.658569 0.019226 0.698608 1445370560 0.279053 -0.658569 0.019226 0.698608 1445370560 0.279053 -0.658569 0.019226 0.698608 1445370560 0.307556 -0.552734 -0.031616 0.773865 1445370560 0.307556 -0.552734 -0.031616 0.773865 1445370560 0.307556 -0.552734 -0.031616 0.773865 1445370560 0.307556 -0.552734 -0.031616 0.773865 1445370560 0.307556 -0.552734 -0.031616 0.773865 1445370560 0.307556 -0.552734 -0.031616 0.773865 1445370560 0.344788 -0.428772 0.002319 0.835022 1445370560 0.344788 -0.428772 0.002319 0.835022 1445370560 0.344788 -0.428772 0.002319 0.835022 1445370560 0.344788 -0.428772 0.002319 0.835022 1445370560 0.344788 -0.428772 0.002319 0.835022 1445370560 0.344788 -0.428772 0.002319 0.835022 1445370560 0.325134 -0.323547 -0.049805 0.887146 1445370560 0.325134 -0.323547 -0.049805 0.887146 1445370560 0.325134 -0.323547 -0.049805 0.887146 1445370560 0.325134 -0.323547 -0.049805 0.887146 1445370560 0.325134 -0.323547 -0.049805 0.887146 1445370560 0.325134 -0.323547 -0.049805 0.887146 1445370560 0.309204 -0.238525 -0.181641 0.902466 1445370560 0.309204 -0.238525 -0.181641 0.902466 1445370560 0.309204 -0.238525 -0.181641 0.902466 1445370560 0.309204 -0.238525 -0.181641 0.902466 1445370560 0.309204 -0.238525 -0.181641 0.902466 1445370560 0.309204 -0.238525 -0.181641 0.902466 1445370560 0.329285 -0.195313 -0.179199 0.906250 1445370560 0.329285 -0.195313 -0.179199 0.906250 1445370560 0.329285 -0.195313 -0.179199 0.906250 1445370560 0.329285 -0.195313 -0.179199 0.906250 1445370560 0.329285 -0.195313 -0.179199 0.906250 1445370560 0.329285 -0.195313 -0.179199 0.906250 1445370560 0.329285 -0.195313 -0.179199 0.906250 1445370560 0.341431 -0.216248 -0.172485 0.898254 1445370560 0.341431 -0.216248 -0.172485 0.898254 1445370560 0.341431 -0.216248 -0.172485 0.898254 1445370560 0.341431 -0.216248 -0.172485 0.898254 1445370560 0.341431 -0.216248 -0.172485 0.898254 1445370560 0.341431 -0.216248 -0.172485 0.898254 1445370560 0.385559 -0.323608 -0.241272 0.829712 1445370560 0.385559 -0.323608 -0.241272 0.829712 1445370560 0.385559 -0.323608 -0.241272 0.829712 1445370560 0.385559 -0.323608 -0.241272 0.829712 1445370560 0.385559 -0.323608 -0.241272 0.829712 1445370560 0.385559 -0.323608 -0.241272 0.829712 1445370560 0.418030 -0.464172 -0.253967 0.738403 1445370560 0.418030 -0.464172 -0.253967 0.738403 1445370560 0.418030 -0.464172 -0.253967 0.738403 1445370560 0.418030 -0.464172 -0.253967 0.738403 1445370560 0.418030 -0.464172 -0.253967 0.738403 1445370560 0.448486 -0.548828 -0.172424 0.684021 1445370560 0.448486 -0.548828 -0.172424 0.684021 1445370560 0.448486 -0.548828 -0.172424 0.684021 1445370560 0.448486 -0.548828 -0.172424 0.684021 1445370560 0.448486 -0.548828 -0.172424 0.684021 1445370561 0.448486 -0.548828 -0.172424 0.684021 1445370561 0.415833 -0.649170 -0.119019 0.625732 1445370561 0.415833 -0.649170 -0.119019 0.625732 1445370561 0.415833 -0.649170 -0.119019 0.625732 1445370561 0.415833 -0.649170 -0.119019 0.625732 1445370561 0.415833 -0.649170 -0.119019 0.625732 1445370561 0.415833 -0.649170 -0.119019 0.625732 1445370561 0.351563 -0.751831 -0.043518 0.556152 1445370561 0.351563 -0.751831 -0.043518 0.556152 1445370561 0.351563 -0.751831 -0.043518 0.556152 1445370561 0.351563 -0.751831 -0.043518 0.556152 1445370561 0.351563 -0.751831 -0.043518 0.556152 1445370561 0.351563 -0.751831 -0.043518 0.556152 1445370561 0.358032 -0.786621 0.109131 0.491028 1445370561 0.358032 -0.786621 0.109131 0.491028 1445370561 0.358032 -0.786621 0.109131 0.491028 1445370561 0.358032 -0.786621 0.109131 0.491028 1445370561 0.358032 -0.786621 0.109131 0.491028 1445370561 0.358032 -0.786621 0.109131 0.491028 1445370561 0.298889 -0.815918 0.170898 0.464478 1445370561 0.298889 -0.815918 0.170898 0.464478 1445370561 0.298889 -0.815918 0.170898 0.464478 1445370561 0.298889 -0.815918 0.170898 0.464478 1445370561 0.298889 -0.815918 0.170898 0.464478 1445370561 0.298889 -0.815918 0.170898 0.464478 1445370561 0.237000 -0.823914 0.111938 0.502441 1445370561 0.237000 -0.823914 0.111938 0.502441 1445370561 0.237000 -0.823914 0.111938 0.502441 1445370561 0.237000 -0.823914 0.111938 0.502441 1445370561 0.237000 -0.823914 0.111938 0.502441 1445370561 0.237000 -0.823914 0.111938 0.502441 1445370561 0.237000 -0.823914 0.111938 0.502441 1445370561 0.265991 -0.770142 0.075256 0.574829 1445370561 0.265991 -0.770142 0.075256 0.574829 1445370561 0.265991 -0.770142 0.075256 0.574829 1445370561 0.265991 -0.770142 0.075256 0.574829 1445370561 0.265991 -0.770142 0.075256 0.574829 1445370561 0.265991 -0.770142 0.075256 0.574829 1445370561 0.265991 -0.770142 0.075256 0.574829 1445370561 0.314087 -0.675903 0.022583 0.666321 1445370561 0.314087 -0.675903 0.022583 0.666321 1445370561 0.314087 -0.675903 0.022583 0.666321 1445370561 0.314087 -0.675903 0.022583 0.666321 1445370561 0.314087 -0.675903 0.022583 0.666321 1445370561 0.314087 -0.675903 0.022583 0.666321 1445370561 0.359924 -0.553223 -0.005859 0.751221 1445370561 0.359924 -0.553223 -0.005859 0.751221 1445370561 0.359924 -0.553223 -0.005859 0.751221 1445370561 0.359924 -0.553223 -0.005859 0.751221 1445370561 0.375000 -0.431519 -0.026001 0.820007 1445370561 0.375000 -0.431519 -0.026001 0.820007 1445370561 0.375000 -0.431519 -0.026001 0.820007 1445370561 0.375000 -0.431519 -0.026001 0.820007 1445370561 0.375000 -0.431519 -0.026001 0.820007 1445370561 0.375000 -0.431519 -0.026001 0.820007 1445370561 0.367920 -0.322205 -0.107849 0.865540 1445370561 0.367920 -0.322205 -0.107849 0.865540 1445370561 0.367920 -0.322205 -0.107849 0.865540 1445370561 0.367920 -0.322205 -0.107849 0.865540 1445370561 0.367920 -0.322205 -0.107849 0.865540 1445370561 0.367920 -0.322205 -0.107849 0.865540 1445370561 0.375610 -0.211792 -0.198242 0.880188 1445370561 0.375610 -0.211792 -0.198242 0.880188 1445370561 0.375610 -0.211792 -0.198242 0.880188 1445370561 0.375610 -0.211792 -0.198242 0.880188 1445370561 0.375610 -0.211792 -0.198242 0.880188 1445370561 0.375610 -0.211792 -0.198242 0.880188 1445370561 0.396667 -0.140991 -0.220764 0.879761 1445370561 0.396667 -0.140991 -0.220764 0.879761 1445370561 0.396667 -0.140991 -0.220764 0.879761 1445370561 0.396667 -0.140991 -0.220764 0.879761 1445370561 0.396667 -0.140991 -0.220764 0.879761 1445370561 0.412598 -0.145630 -0.254211 0.862488 1445370561 0.412598 -0.145630 -0.254211 0.862488 1445370561 0.412598 -0.145630 -0.254211 0.862488 1445370561 0.412598 -0.145630 -0.254211 0.862488 1445370561 0.412598 -0.145630 -0.254211 0.862488 1445370561 0.412598 -0.145630 -0.254211 0.862488 1445370561 0.437378 -0.233154 -0.282593 0.821228 1445370561 0.437378 -0.233154 -0.282593 0.821228 1445370561 0.437378 -0.233154 -0.282593 0.821228 1445370561 0.437378 -0.233154 -0.282593 0.821228 1445370561 0.460388 -0.346863 -0.264771 0.773010 1445370561 0.460388 -0.346863 -0.264771 0.773010 1445370561 0.460388 -0.346863 -0.264771 0.773010 1445370561 0.460388 -0.346863 -0.264771 0.773010 1445370561 0.460388 -0.346863 -0.264771 0.773010 1445370561 0.460388 -0.346863 -0.264771 0.773010 1445370561 0.460388 -0.346863 -0.264771 0.773010 1445370561 0.469849 -0.446960 -0.224976 0.727234 1445370561 0.469849 -0.446960 -0.224976 0.727234 1445370561 0.469849 -0.446960 -0.224976 0.727234 1445370561 0.469849 -0.446960 -0.224976 0.727234 1445370561 0.469849 -0.446960 -0.224976 0.727234 1445370561 0.469849 -0.446960 -0.224976 0.727234 1445370561 0.448547 -0.541931 -0.196228 0.683105 1445370561 
0.315430 -0.709656 0.098450 0.622253 1445370565 0.318726 -0.707275 0.096558 0.623535 1445370565 0.318726 -0.707275 0.096558 0.623535 1445370565 0.318726 -0.707275 0.096558 0.623535 1445370565 0.318726 -0.707275 0.096558 0.623535 1445370565 0.318726 -0.707275 0.096558 0.623535 1445370565 0.318726 -0.707275 0.096558 0.623535 1445370565 0.327576 -0.704895 0.095520 0.621826 1445370565 0.327576 -0.704895 0.095520 0.621826 1445370565 0.327576 -0.704895 0.095520 0.621826 1445370565 0.327576 -0.704895 0.095520 0.621826 1445370565 0.327576 -0.704895 0.095520 0.621826 1445370565 0.327576 -0.704895 0.095520 0.621826 1445370565 0.338135 -0.702637 0.096985 0.618530 1445370565 0.338135 -0.702637 0.096985 0.618530 1445370565 0.338135 -0.702637 0.096985 0.618530 1445370565 0.338135 -0.702637 0.096985 0.618530 1445370565 0.338135 -0.702637 0.096985 0.618530 1445370565 0.338135 -0.702637 0.096985 0.618530 1445370565 0.336182 -0.702271 0.089111 0.621216 1445370565 0.336182 -0.702271 0.089111 0.621216 1445370565 0.336182 -0.702271 0.089111 0.621216 1445370565 0.336182 -0.702271 0.089111 0.621216 1445370565 0.337097 -0.699097 0.079102 0.625549 1445370565 0.337097 -0.699097 0.079102 0.625549 1445370565 0.337097 -0.699097 0.079102 0.625549 1445370565 0.337097 -0.699097 0.079102 0.625549 1445370565 0.337097 -0.699097 0.079102 0.625549 1445370565 0.337097 -0.699097 0.079102 0.625549 1445370565 0.340759 -0.696472 0.070129 0.627563 1445370565 0.340759 -0.696472 0.070129 0.627563 1445370565 0.340759 -0.696472 0.070129 0.627563 1445370565 0.340759 -0.696472 0.070129 0.627563 1445370565 0.340759 -0.696472 0.070129 0.627563 1445370565 0.340759 -0.696472 0.070129 0.627563 1445370565 0.340759 -0.696472 0.070129 0.627563 1445370565 0.347778 -0.697144 0.065674 0.623413 1445370565 0.347778 -0.697144 0.065674 0.623413 1445370565 0.347778 -0.697144 0.065674 0.623413 1445370565 0.347778 -0.697144 0.065674 0.623413 1445370565 0.347778 -0.697144 0.065674 0.623413 1445370565 0.347778 -0.697144 0.065674 0.623413 1445370565 0.358765 -0.700500 0.067078 0.613281 1445370565 0.358765 -0.700500 0.067078 0.613281 1445370565 0.358765 -0.700500 0.067078 0.613281 1445370565 0.358765 -0.700500 0.067078 0.613281 1445370565 0.358765 -0.700500 0.067078 0.613281 1445370565 0.370056 -0.698853 0.072754 0.607727 1445370565 0.370056 -0.698853 0.072754 0.607727 1445370565 0.370056 -0.698853 0.072754 0.607727 1445370565 0.370056 -0.698853 0.072754 0.607727 1445370565 0.370056 -0.698853 0.072754 0.607727 1445370565 0.370056 -0.698853 0.072754 0.607727 1445370565 0.370056 -0.698853 0.072754 0.607727 1445370565 0.383240 -0.698120 0.083740 0.598938 1445370565 0.383240 -0.698120 0.083740 0.598938 1445370565 0.383240 -0.698120 0.083740 0.598938 1445370565 0.383240 -0.698120 0.083740 0.598938 1445370565 0.383240 -0.698120 0.083740 0.598938 1445370565 0.383240 -0.698120 0.083740 0.598938 1445370565 0.383240 -0.698120 0.083740 0.598938 1445370565 0.389771 -0.702271 0.095398 0.588074 1445370565 0.389771 -0.702271 0.095398 0.588074 1445370565 0.389771 -0.702271 0.095398 0.588074 1445370565 0.389771 -0.702271 0.095398 0.588074 1445370565 0.389771 -0.702271 0.095398 0.588074 1445370565 0.389099 -0.710815 0.095703 0.578064 1445370565 0.389099 -0.710815 0.095703 0.578064 1445370565 0.389099 -0.710815 0.095703 0.578064 1445370565 0.389099 -0.710815 0.095703 0.578064 1445370565 0.389099 -0.710815 0.095703 0.578064 1445370565 0.389099 -0.710815 0.095703 0.578064 1445370565 0.389099 -0.710815 0.095703 0.578064 1445370565 0.391602 -0.728943 0.086731 0.554749 1445370565 0.391602 -0.728943 0.086731 0.554749 1445370565 0.391602 -0.728943 0.086731 0.554749 1445370565 0.391602 -0.728943 0.086731 0.554749 1445370565 0.391602 -0.728943 0.086731 0.554749 1445370565 0.391602 -0.728943 0.086731 0.554749 1445370565 0.402832 -0.745972 0.088806 0.522827 1445370565 0.402832 -0.745972 0.088806 0.522827 1445370565 0.402832 -0.745972 0.088806 0.522827 1445370565 0.402832 -0.745972 0.088806 0.522827 1445370566 0.402832 -0.745972 0.088806 0.522827 1445370566 0.402832 -0.745972 0.088806 0.522827 1445370566 0.424683 -0.745544 0.109375 0.501770 1445370566 0.424683 -0.745544 0.109375 0.501770 1445370566 0.424683 -0.745544 0.109375 0.501770 1445370566 0.424683 -0.745544 0.109375 0.501770 1445370566 0.424683 -0.745544 0.109375 0.501770 1445370566 0.424683 -0.745544 0.109375 0.501770 1445370566 0.445435 -0.734985 0.134705 0.493164 1445370566 0.445435 -0.734985 0.134705 0.493164 1445370566 0.445435 -0.734985 0.134705 0.493164 1445370566 0.445435 -0.734985 0.134705 0.493164 1445370566 0.445435 -0.734985 0.134705 0.493164 1445370566 0.445435 -0.734985 0.134705 0.493164 1445370566 0.445435 -0.734985 0.134705 0.493164 1445370566 0.438416 -0.730896 0.133728 0.505676 1445370566 0.438416 -0.730896 0.133728 0.505676 1445370566 0.438416 -0.730896 0.133728 0.505676 1445370566 0.438416 -0.730896 0.133728 0.505676 1445370566 0.438416 -0.730896 0.133728 0.505676 1445370566 0.438416 -0.730896 0.133728 0.505676 1445370566 0.413330 -0.732910 0.102051 0.530640 1445370566 0.413330 -0.732910 0.102051 0.530640 1445370566 0.413330 -0.732910 0.102051 0.530640 1445370566 0.413330 -0.732910 0.102051 0.530640 1445370566 0.413330 -0.732910 0.102051 0.530640 1445370566 0.413330 -0.732910 0.102051 0.530640 1445370566 0.413879 -0.718567 0.076416 0.553650 1445370566 0.413879 -0.718567 0.076416 0.553650 1445370566 0.413879 -0.718567 0.076416 0.553650 1445370566 0.413879 -0.718567 0.076416 0.553650 1445370566 0.413879 -0.718567 0.076416 0.553650 1445370566 0.413879 -0.718567 0.076416 0.553650 1445370566 0.413879 -0.718567 0.076416 0.553650 1445370566 0.426575 -0.698059 0.065186 0.571411 1445370566 0.426575 -0.698059 0.065186 0.571411 1445370566 0.426575 -0.698059 0.065186 0.571411 1445370566 0.426575 -0.698059 0.065186 0.571411 1445370566 0.426575 -0.698059 0.065186 0.571411 1445370566 0.426575 -0.698059 0.065186 0.571411 1445370566 0.424805 -0.683167 0.047913 0.591980 1445370566 0.424805 -0.683167 0.047913 0.591980 1445370566 0.424805 -0.683167 0.047913 0.591980 1445370566 0.424805 -0.683167 0.047913 0.591980 1445370566 0.424805 -0.683167 0.047913 0.591980 1445370566 0.424805 -0.683167 0.047913 0.591980 1445370566 0.415466 -0.668335 0.032471 0.616150 1445370566 0.415466 -0.668335 0.032471 0.616150 1445370566 0.415466 -0.668335 0.032471 0.616150 1445370566 0.415466 -0.668335 0.032471 0.616150 1445370566 0.415466 -0.668335 0.032471 0.616150 1445370566 0.415466 -0.668335 0.032471 0.616150 1445370566 0.415466 -0.668335 0.032471 0.616150 1445370566 0.406372 -0.653198 0.027771 0.638306 1445370566 0.406372 -0.653198 0.027771 0.638306 1445370566 0.406372 -0.653198 0.027771 0.638306 1445370566 0.406372 -0.653198 0.027771 0.638306 1445370566 0.406372 -0.653198 0.027771 0.638306 1445370566 0.387024 -0.651917 0.009583 0.651978 1445370566 0.387024 -0.651917 0.009583 0.651978 1445370566 0.387024 -0.651917 0.009583 0.651978 1445370566 0.387024 -0.651917 0.009583 0.651978 1445370566 0.387024 -0.651917 0.009583 0.651978 1445370566 0.387024 -0.651917 0.009583 0.651978 1445370566 0.382202 -0.657104 0.001343 0.649719 1445370566 0.382202 -0.657104 0.001343 0.649719 1445370566 0.382202 -0.657104 0.001343 0.649719 1445370566 0.382202 -0.657104 0.001343 0.649719 1445370566 0.382202 -0.657104 0.001343 0.649719 1445370566 0.382202 -0.657104 0.001343 0.649719 1445370566 0.382202 -0.657104 0.001343 0.649719 1445370566 0.404175 -0.657166 0.027405 0.635620 1445370566 0.404175 -0.657166 0.027405 0.635620 1445370566 0.404175 -0.657166 0.027405 0.635620 1445370566 0.404175 -0.657166 0.027405 0.635620 1445370566 0.404175 -0.657166 0.027405 0.635620 1445370566 0.404175 -0.657166 0.027405 0.635620 1445370566 0.430664 -0.663574 0.061646 0.608582 1445370566 0.430664 -0.663574 0.061646 0.608582 1445370566 0.430664 -0.663574 0.061646 0.608582 1445370566 0.430664 -0.663574 0.061646 0.608582 1445370566 0.430664 -0.663574 0.061646 0.608582 1445370566 0.451477 -0.678467 0.097961 0.571167 1445370566 0.451477 -0.678467 0.097961 0.571167 1445370566 0.451477 -0.678467 0.097961 0.571167 1445370566 0.451477 -0.678467 0.097961 0.571167 1445370566 0.451477 -0.678467 0.097961 0.571167 1445370566 0.451477 -0.678467 0.097961 0.571167 1445370566 0.451477 -0.678467 0.097961 0.571167 1445370566 0.461487 -0.696228 0.135132 0.532898 1445370566 0.461487 -0.696228 0.135132 0.532898 1445370566 0.461487 -0.696228 0.135132 0.532898 1445370566 0.461487 -0.696228 0.135132 0.532898 1445370566 0.461487 -0.696228 0.135132 0.532898 1445370566 0.461487 -0.696228 0.135132 0.532898 1445370566 0.462341 -0.706360 0.169861 0.508301 1445370566 0.462341 -0.706360 0.169861 0.508301 1445370566 0.462341 -0.706360 0.169861 0.508301 1445370566 0.462341 -0.706360 0.169861 0.508301 1445370566 0.462341 -0.706360 0.169861 0.508301 1445370566 0.462341 -0.706360 0.169861 0.508301 1445370566 0.462219 -0.709167 0.202637 0.492310 1445370566 0.462219 -0.709167 0.202637 0.492310 1445370566 0.462219 -0.709167 0.202637 0.492310 1445370566 0.462219 -0.709167 0.202637 0.492310 1445370566 0.462219 -0.709167 0.202637 0.492310 1445370566 0.462219 -0.709167 0.202637 0.492310 1445370566 0.459167 -0.713135 0.219788 0.481934 1445370566 0.459167 -0.713135 0.219788 0.481934 1445370566 0.459167 -0.713135 0.219788 0.481934 1445370566 0.459167 -0.713135 0.219788 0.481934 1445370566 0.459167 -0.713135 0.219788 0.481934 1445370567 0.459167 -0.713135 0.219788 0.481934 1445370567 0.445313 -0.720032 0.212219 0.488037 1445370567 0.445313 -0.720032 0.212219 0.488037 1445370567 0.445313 -0.720032 0.212219 0.488037 1445370567 0.445313 -0.720032 0.212219 0.488037 1445370567 0.445313 -0.720032 0.212219 0.488037 1445370567 0.445313 -0.720032 0.212219 0.488037 1445370567 0.434814 -0.720032 0.189392 0.506592 1445370567 0.434814 -0.720032 0.189392 0.506592 1445370567 0.434814 -0.720032 0.189392 0.506592 1445370567 0.434814 -0.720032 0.189392 0.506592 1445370567 0.434814 -0.720032 0.189392 0.506592 1445370567 0.434814 -0.720032 0.189392 0.506592 1445370567 0.430786 -0.712280 0.160400 0.530396 1445370567 0.430786 -0.712280 0.160400 0.530396 1445370567 0.430786 -0.712280 0.160400 0.530396 1445370567 0.430786 -0.712280 0.160400 0.530396 1445370567 0.430786 -0.712280 0.160400 0.530396 1445370567 0.430786 -0.712280 0.160400 0.530396 1445370567 0.430786 -0.712280 0.160400 0.530396 1445370567 0.425476 -0.701355 0.126953 0.557617 1445370567 0.425476 -0.701355 0.126953 0.557617 1445370567 0.425476 -0.701355 0.126953 0.557617 1445370567 0.425476 -0.701355 0.126953 0.557617 1445370567 0.425476 -0.701355 0.126953 0.557617 1445370567 0.425476 -0.701355 0.126953 0.557617 1445370567 0.417725 -0.690063 0.093506 0.583557 1445370567 0.417725 -0.690063 0.093506 0.583557 1445370567 0.417725 -0.690063 0.093506 0.583557 1445370567 0.417725 -0.690063 0.093506 0.583557 1445370567 0.417725 -0.690063 0.093506 0.583557 1445370567 0.417725 -0.690063 0.093506 0.583557 1445370567 0.418762 -0.675659 0.073425 0.602295 1445370567 0.418762 -0.675659 0.073425 0.602295 1445370567 0.418762 -0.675659 0.073425 0.602295 1445370567 0.418762 -0.675659 0.073425 0.602295 1445370567 0.418762 -0.675659 0.073425 0.602295 1445370567 0.418762 -0.675659 0.073425 0.602295 1445370567 0.416443 -0.667358 0.059204 0.614563 1445370567 0.416443 -0.667358 0.059204 0.614563 1445370567 0.416443 -0.667358 0.059204 0.614563 1445370567 0.416443 -0.667358 0.059204 0.614563 1445370567 0.416443 -0.667358 0.059204 0.614563 1445370567 0.416443 -0.667358 0.059204 0.614563 1445370567 0.398804 -0.663940 0.039551 0.631287 1445370567 0.398804 -0.663940 0.039551 0.631287 1445370567 0.398804 -0.663940 0.039551 0.631287 1445370567 0.398804 -0.663940 0.039551 0.631287 1445370567 0.398804 -0.663940 0.039551 0.631287 1445370567 0.398804 -0.663940 0.039551 0.631287 1445370567 0.396423 -0.666626 0.027466 0.630615 1445370567 0.396423 -0.666626 0.027466 0.630615 1445370567 0.396423 -0.666626 0.027466 0.630615 1445370567 0.396423 -0.666626 0.027466 0.630615 1445370567 0.396423 -0.666626 0.027466 0.630615 1445370567 0.396423 -0.666626 0.027466 0.630615 1445370567 0.418152 -0.669678 0.049377 0.611694 1445370567 0.418152 -0.669678 0.049377 0.611694 1445370567 0.418152 -0.669678 0.049377 0.611694 1445370567 0.418152 -0.669678 0.049377 0.611694 1445370567 0.418152 -0.669678 0.049377 0.611694 1445370567 0.444641 -0.673584 0.081604 0.584778 1445370567 0.444641 -0.673584 0.081604 0.584778 1445370567 0.444641 -0.673584 0.081604 0.584778 1445370567 0.444641 -0.673584 0.081604 0.584778 1445370567 0.444641 -0.673584 0.081604 0.584778 1445370567 0.444641 -0.673584 0.081604 0.584778 1445370567 0.444641 -0.673584 0.081604 0.584778 1445370567 0.456970 -0.684875 0.104187 0.557861 1445370567 0.456970 -0.684875 0.104187 0.557861 1445370567 0.456970 -0.684875 0.104187 0.557861 1445370567 0.456970 -0.684875 0.104187 0.557861 1445370567 0.456970 -0.684875 0.104187 0.557861 1445370567 0.456970 -0.684875 0.104187 0.557861 1445370567 0.457092 -0.702148 0.126770 0.531006 1445370567 0.457092 -0.702148 0.126770 0.531006 1445370567 0.457092 -0.702148 0.126770 0.531006 1445370567 0.457092 -0.702148 0.126770 0.531006 1445370567 0.457092 -0.702148 0.126770 0.531006 1445370567 0.457092 -0.702148 0.126770 0.531006 1445370567 0.460815 -0.710388 0.168579 0.504517 1445370567 0.460815 -0.710388 0.168579 0.504517 1445370567 0.460815 -0.710388 0.168579 0.504517 1445370567 0.460815 -0.710388 0.168579 0.504517 1445370567 0.460815 -0.710388 0.168579 0.504517 1445370567 0.460815 -0.710388 0.168579 0.504517 1445370567 0.470886 -0.709412 0.226013 0.473206 1445370567 0.470886 -0.709412 0.226013 0.473206 1445370567 0.470886 -0.709412 0.226013 0.473206 1445370567 0.470886 -0.709412 0.226013 0.473206 1445370567 0.470886 -0.709412 0.226013 0.473206 1445370567 0.470886 -0.709412 0.226013 0.473206 1445370567 0.468933 -0.707275 0.272583 0.453369 1445370567 0.468933 -0.707275 0.272583 0.453369 1445370567 0.468933 -0.707275 0.272583 0.453369 1445370567 0.468933 -0.707275 0.272583 0.453369 1445370567 0.468933 -0.707275 0.272583 0.453369 1445370567 0.468933 -0.707275 0.272583 0.453369 1445370567 0.437012 -0.723206 0.277710 0.457031 1445370567 0.437012 -0.723206 0.277710 0.457031 1445370567 0.437012 -0.723206 0.277710 0.457031 1445370567 0.437012 -0.723206 0.277710 0.457031 1445370567 0.437012 -0.723206 0.277710 0.457031 1445370567 0.437012 -0.723206 0.277710 0.457031 1445370567 0.437012 -0.723206 0.277710 0.457031 1445370567 0.407532 -0.741394 0.245117 0.473389 1445370567 0.407532 -0.741394 0.245117 0.473389 1445370567 0.407532 -0.741394 0.245117 0.473389 1445370567 0.407532 -0.741394 0.245117 0.473389 1445370567 0.407532 -0.741394 0.245117 0.473389 1445370567 0.407532 -0.741394 0.245117 0.473389 1445370568 0.415161 -0.734070 0.222839 0.489014 1445370568 0.415161 -0.734070 0.222839 0.489014 1445370568 0.415161 -0.734070 0.222839 0.489014 1445370568 0.415161 -0.734070 0.222839 0.489014 1445370568 0.415161 -0.734070 0.222839 0.489014 1445370568 0.415161 -0.734070 0.222839 0.489014 1445370568 0.422119 -0.723450 0.194458 0.510437 1445370568 0.422119 -0.723450 0.194458 0.510437 1445370568 0.422119 -0.723450 0.194458 0.510437 1445370568 0.422119 -0.723450 0.194458 0.510437 1445370568 0.422119 -0.723450 0.194458 0.510437 1445370568 0.422119 -0.723450 0.194458 0.510437 1445370568 0.417053 -0.715820 0.156250 0.537842 1445370568 0.417053 -0.715820 0.156250 0.537842 1445370568 0.417053 -0.715820 0.156250 0.537842 1445370568 0.417053 -0.715820 0.156250 0.537842 1445370568 0.417053 -0.715820 0.156250 0.537842 1445370568 0.417053 -0.715820 0.156250 0.537842 1445370568 0.417053 -0.715820 0.156250 0.537842 1445370568 0.413269 -0.702942 0.125366 0.565063 1445370568 0.413269 -0.702942 0.125366 0.565063 1445370568 0.413269 -0.702942 0.125366 0.565063 1445370568 0.413269 -0.702942 0.125366 0.565063 1445370568 0.413269 -0.702942 0.125366 0.565063 1445370568 0.413269 -0.702942 0.125366 0.565063 1445370568 0.419800 -0.685669 0.115662 0.583252 1445370568 0.419800 -0.685669 0.115662 0.583252 1445370568 0.419800 -0.685669 0.115662 0.583252 1445370568 0.419800 -0.685669 0.115662 0.583252 1445370568 0.419800 -0.685669 0.115662 0.583252 1445370568 0.419800 -0.685669 0.115662 0.583252 1445370568 0.419800 -0.685669 0.115662 0.583252 1445370568 0.427551 -0.672058 0.114441 0.593628 1445370568 0.427551 -0.672058 0.114441 0.593628 1445370568 0.427551 -0.672058 0.114441 0.593628 1445370568 0.427551 -0.672058 0.114441 0.593628 1445370568 0.427551 -0.672058 0.114441 0.593628 1445370568 0.427551 -0.672058 0.114441 0.593628 1445370568 0.414246 -0.678223 0.090698 0.600159 1445370568 0.414246 -0.678223 0.090698 0.600159 1445370568 0.414246 -0.678223 0.090698 0.600159 1445370568 0.414246 -0.678223 0.090698 0.600159 1445370568 0.414246 -0.678223 0.090698 0.600159 1445370568 0.414246 -0.678223 0.090698 0.600159 1445370568 0.403381 -0.688049 0.066956 0.599487 1445370568 0.403381 -0.688049 0.066956 0.599487 1445370568 0.403381 -0.688049 0.066956 0.599487 1445370568 0.403381 -0.688049 0.066956 0.599487 1445370568 0.425964 -0.684631 0.087463 0.584961 1445370568 0.425964 -0.684631 0.087463 0.584961 1445370568 0.425964 -0.684631 0.087463 0.584961 1445370568 0.425964 -0.684631 0.087463 0.584961 1445370568 0.425964 -0.684631 0.087463 0.584961 1445370568 0.425964 -0.684631 0.087463 0.584961 1445370568 0.445618 -0.686829 0.119080 0.561707 1445370568 0.445618 -0.686829 0.119080 0.561707 1445370568 0.445618 -0.686829 0.119080 0.561707 1445370568 0.445618 -0.686829 0.119080 0.561707 1445370568 0.445618 -0.686829 0.119080 0.561707 1445370568 0.445618 -0.686829 0.119080 0.561707 1445370568 0.448303 -0.700439 0.136719 0.538269 1445370568 0.448303 -0.700439 0.136719 0.538269 1445370568 0.448303 -0.700439 0.136719 0.538269 1445370568 0.448303 -0.700439 0.136719 0.538269 1445370568 0.448303 -0.700439 0.136719 0.538269 1445370568 0.448303 -0.700439 0.136719 0.538269 1445370568 0.446960 -0.712708 0.160583 0.516174 1445370568 0.446960 -0.712708 0.160583 0.516174 1445370568 0.446960 -0.712708 0.160583 0.516174 1445370568 0.446960 -0.712708 0.160583 0.516174 1445370568 0.446960 -0.712708 0.160583 0.516174 1445370568 0.446960 -0.712708 0.160583 0.516174 1445370568 0.451294 -0.714355 0.199646 0.496094 1445370568 0.451294 -0.714355 0.199646 0.496094 1445370568 0.451294 -0.714355 0.199646 0.496094 1445370568 0.451294 -0.714355 0.199646 0.496094 1445370568 0.451294 -0.714355 0.199646 0.496094 1445370568 0.451294 -0.714355 0.199646 0.496094 1445370568 0.449463 -0.714966 0.232605 0.482422 1445370568 0.449463 -0.714966 0.232605 0.482422 1445370568 0.449463 -0.714966 0.232605 0.482422 1445370568 0.449463 -0.714966 0.232605 0.482422 1445370568 0.449463 -0.714966 0.232605 0.482422 1445370568 0.434509 -0.725891 0.243896 0.474121 1445370568 0.434509 -0.725891 0.243896 0.474121 1445370568 0.434509 -0.725891 0.243896 0.474121 1445370568 0.434509 -0.725891 0.243896 0.474121 1445370568 0.434509 -0.725891 0.243896 0.474121 1445370568 0.434509 -0.725891 0.243896 0.474121 1445370568 0.430847 -0.727234 0.238037 0.478394 1445370568 0.430847 -0.727234 0.238037 0.478394 1445370568 0.430847 -0.727234 0.238037 0.478394 1445370568 0.430847 -0.727234 0.238037 0.478394 1445370568 0.430847 -0.727234 0.238037 0.478394 1445370568 0.430847 -0.727234 0.238037 0.478394 1445370568 0.437683 -0.718445 0.223938 0.492065 1445370568 0.437683 -0.718445 0.223938 0.492065 1445370568 0.437683 -0.718445 0.223938 0.492065 1445370568 0.437683 -0.718445 0.223938 0.492065 1445370568 0.437683 -0.718445 0.223938 0.492065 1445370568 0.437683 -0.718445 0.223938 0.492065 1445370568 0.437683 -0.718445 0.223938 0.492065 1445370568 0.437988 -0.710388 0.196533 0.514648 1445370568 0.437988 -0.710388 0.196533 0.514648 1445370568 0.437988 -0.710388 0.196533 0.514648 1445370568 0.437988 -0.710388 0.196533 0.514648 1445370568 0.437988 -0.710388 0.196533 0.514648 1445370568 0.437988 -0.710388 0.196533 0.514648 1445370568 0.435913 -0.700134 0.165894 0.540527 1445370569 0.435913 -0.700134 0.165894 0.540527 1445370569 0.435913 -0.700134 0.165894 0.540527 1445370569 0.435913 -0.700134 0.165894 0.540527 1445370569 0.435913 -0.700134 0.165894 0.540527 1445370569 0.435913 -0.700134 0.165894 0.540527 1445370569 0.435852 -0.687378 0.141846 0.563354 1445370569 0.435852 -0.687378 0.141846 0.563354 1445370569 0.435852 -0.687378 0.141846 0.563354 1445370569 0.435852 -0.687378 0.141846 0.563354 1445370569 0.435852 -0.687378 0.141846 0.563354 1445370569 0.435791 -0.677429 0.124390 0.579407 1445370569 0.435791 -0.677429 0.124390 0.579407 1445370569 0.435791 -0.677429 0.124390 0.579407 1445370569 0.435791 -0.677429 0.124390 0.579407 1445370569 0.435791 -0.677429 0.124390 0.579407 1445370569 0.434265 -0.672546 0.107666 0.589478 1445370569 0.434265 -0.672546 0.107666 0.589478 1445370569 0.434265 -0.672546 0.107666 0.589478 1445370569 0.434265 -0.672546 0.107666 0.589478 1445370569 0.434265 -0.672546 0.107666 0.589478 1445370569 0.434265 -0.672546 0.107666 0.589478 1445370569 0.429565 -0.678284 0.093567 0.588745 1445370569 0.429565 -0.678284 0.093567 0.588745 1445370569 0.429565 -0.678284 0.093567 0.588745 1445370569 0.429565 -0.678284 0.093567 0.588745 1445370569 0.429565 -0.678284 0.093567 0.588745 1445370569 0.429565 -0.678284 0.093567 0.588745 1445370569 0.429565 -0.678284 0.093567 0.588745 1445370569 0.427917 -0.683044 0.092712 0.584534 1445370569 0.427917 -0.683044 0.092712 0.584534 1445370569 0.427917 -0.683044 0.092712 0.584534 1445370569 0.427917 -0.683044 0.092712 0.584534 1445370569 0.427917 -0.683044 0.092712 0.584534 1445370569 0.427917 -0.683044 0.092712 0.584534 1445370569 0.438232 -0.683350 0.106995 0.574036 1445370569 0.438232 -0.683350 0.106995 0.574036 1445370569 0.438232 -0.683350 0.106995 0.574036 1445370569 0.438232 -0.683350 0.106995 0.574036 1445370569 0.438232 -0.683350 0.106995 0.574036 1445370569 0.438232 -0.683350 0.106995 0.574036 1445370569 0.438232 -0.683350 0.106995 0.574036 1445370569 0.450073 -0.684998 0.126221 0.558777 1445370569 0.450073 -0.684998 0.126221 0.558777 1445370569 0.450073 -0.684998 0.126221 0.558777 1445370569 0.450073 -0.684998 0.126221 0.558777 1445370569 0.450073 -0.684998 0.126221 0.558777 1445370569 0.450073 -0.684998 0.126221 0.558777 1445370569 0.450745 -0.695374 0.142395 0.541260 1445370569 0.450745 -0.695374 0.142395 0.541260 1445370569 0.450745 -0.695374 0.142395 0.541260 1445370569 0.450745 -0.695374 0.142395 0.541260 1445370569 0.444153 -0.708618 0.159912 0.524353 1445370569 0.444153 -0.708618 0.159912 0.524353 1445370569 0.444153 -0.708618 0.159912 0.524353 1445370569 0.444153 -0.708618 0.159912 0.524353 1445370569 0.444153 -0.708618 0.159912 0.524353 1445370569 0.444153 -0.708618 0.159912 0.524353 1445370569 0.438599 -0.717041 0.182190 0.510132 1445370569 0.438599 -0.717041 0.182190 0.510132 1445370569 0.438599 -0.717041 0.182190 0.510132 1445370569 0.438599 -0.717041 0.182190 0.510132 1445370569 0.438599 -0.717041 0.182190 0.510132 1445370569 0.438599 -0.717041 0.182190 0.510132 1445370569 0.436951 -0.724976 0.206116 0.490906 1445370569 0.436951 -0.724976 0.206116 0.490906 1445370569 0.436951 -0.724976 0.206116 0.490906 1445370569 0.436951 -0.724976 0.206116 0.490906 1445370569 0.436951 -0.724976 0.206116 0.490906 1445370569 0.436951 -0.724976 0.206116 0.490906 1445370569 0.424561 -0.741760 0.205078 0.476929 1445370569 0.424561 -0.741760 0.205078 0.476929 1445370569 0.424561 -0.741760 0.205078 0.476929 1445370569 0.424561 -0.741760 0.205078 0.476929 1445370569 0.424561 -0.741760 0.205078 0.476929 1445370569 0.424561 -0.741760 0.205078 0.476929 1445370569 0.416260 -0.754639 0.191162 0.469727 1445370569 0.416260 -0.754639 0.191162 0.469727 1445370569 0.416260 -0.754639 0.191162 0.469727 1445370569 0.416260 -0.754639 0.191162 0.469727 1445370569 0.416260 -0.754639 0.191162 0.469727 1445370569 0.416260 -0.754639 0.191162 0.469727 1445370569 0.438416 -0.739502 0.185852 0.475708 1445370569 0.438416 -0.739502 0.185852 0.475708 1445370569 0.438416 -0.739502 0.185852 0.475708 1445370569 0.438416 -0.739502 0.185852 0.475708 1445370569 0.438416 -0.739502 0.185852 0.475708 1445370569 0.438416 -0.739502 0.185852 0.475708 1445370569 0.438416 -0.739502 0.185852 0.475708 1445370569 0.451416 -0.726074 0.168213 0.490601 1445370569 0.451416 -0.726074 0.168213 0.490601 1445370569 0.451416 -0.726074 0.168213 0.490601 1445370569 0.451416 -0.726074 0.168213 0.490601 1445370569 0.451416 -0.726074 0.168213 0.490601 1445370569 0.451416 -0.726074 0.168213 0.490601 1445370569 0.448059 -0.719788 0.135803 0.512512 1445370569 0.448059 -0.719788 0.135803 0.512512 1445370569 0.448059 -0.719788 0.135803 0.512512 1445370569 0.448059 -0.719788 0.135803 0.512512 1445370569 0.448059 -0.719788 0.135803 0.512512 1445370569 0.448059 -0.719788 0.135803 0.512512 1445370569 0.447449 -0.707947 0.108643 0.535522 1445370569 0.447449 -0.707947 0.108643 0.535522 1445370569 0.447449 -0.707947 0.108643 0.535522 1445370569 0.447449 -0.707947 0.108643 0.535522 1445370569 0.447449 -0.707947 0.108643 0.535522 1445370569 0.447449 -0.707947 0.108643 0.535522 1445370569 0.451294 -0.695251 0.096558 0.551025 1445370569 0.451294 -0.695251 0.096558 0.551025 1445370570 0.451294 -0.695251 0.096558 0.551025 1445370570 0.451294 -0.695251 0.096558 0.551025 1445370570 0.451294 -0.695251 0.096558 0.551025 1445370570 0.451294 -0.695251 0.096558 0.551025 1445370570 0.452698 -0.688416 0.089966 0.559448 1445370570 0.452698 -0.688416 0.089966 0.559448 1445370570 0.452698 -0.688416 0.089966 0.559448 1445370570 0.452698 -0.688416 0.089966 0.559448 1445370570 0.452698 -0.688416 0.089966 0.559448 1445370570 0.452698 -0.688416 0.089966 0.559448 1445370570 0.434387 -0.692505 0.075745 0.570984 1445370570 0.434387 -0.692505 0.075745 0.570984 1445370570 0.434387 -0.692505 0.075745 0.570984 1445370570 0.434387 -0.692505 0.075745 0.570984 1445370570 0.434387 -0.692505 0.075745 0.570984 1445370570 0.434387 -0.692505 0.075745 0.570984 1445370570 0.415283 -0.702759 0.060486 0.574402 1445370570 0.415283 -0.702759 0.060486 0.574402 1445370570 0.415283 -0.702759 0.060486 0.574402 1445370570 0.415283 -0.702759 0.060486 0.574402 1445370570 0.415283 -0.702759 0.060486 0.574402 1445370570 0.415283 -0.702759 0.060486 0.574402 1445370570 0.421387 -0.701294 0.070007 0.570740 1445370570 0.421387 -0.701294 0.070007 0.570740 1445370570 0.421387 -0.701294 0.070007 0.570740 1445370570 0.421387 -0.701294 0.070007 0.570740 1445370570 0.421387 -0.701294 0.070007 0.570740 1445370570 0.421387 -0.701294 0.070007 0.570740 1445370570 0.435486 -0.701965 0.096252 0.555237 1445370570 0.435486 -0.701965 0.096252 0.555237 1445370570 0.435486 -0.701965 0.096252 0.555237 1445370570 
0.347473 -0.694031 0.175659 0.605530 1445370603 0.351135 -0.698669 0.171997 0.599121 1445370603 0.351135 -0.698669 0.171997 0.599121 1445370603 0.351135 -0.698669 0.171997 0.599121 1445370603 0.351135 -0.698669 0.171997 0.599121 1445370603 0.351135 -0.698669 0.171997 0.599121 1445370603 0.351135 -0.698669 0.171997 0.599121 1445370603 0.361267 -0.709167 0.166565 0.582092 1445370603 0.361267 -0.709167 0.166565 0.582092 1445370603 0.361267 -0.709167 0.166565 0.582092 1445370603 0.361267 -0.709167 0.166565 0.582092 1445370603 0.361267 -0.709167 0.166565 0.582092 1445370603 0.361267 -0.709167 0.166565 0.582092 1445370603 0.367310 -0.721802 0.158813 0.564636 1445370603 0.367310 -0.721802 0.158813 0.564636 1445370603 0.367310 -0.721802 0.158813 0.564636 1445370603 0.367310 -0.721802 0.158813 0.564636 1445370603 0.367310 -0.721802 0.158813 0.564636 1445370603 0.367310 -0.721802 0.158813 0.564636 1445370603 0.359802 -0.737915 0.153748 0.549866 1445370603 0.359802 -0.737915 0.153748 0.549866 1445370603 0.359802 -0.737915 0.153748 0.549866 1445370603 0.359802 -0.737915 0.153748 0.549866 1445370603 0.359802 -0.737915 0.153748 0.549866 1445370603 0.359802 -0.737915 0.153748 0.549866 1445370603 0.346802 -0.744324 0.166565 0.545837 1445370603 0.346802 -0.744324 0.166565 0.545837 1445370603 0.346802 -0.744324 0.166565 0.545837 1445370603 0.346802 -0.744324 0.166565 0.545837 1445370603 0.346802 -0.744324 0.166565 0.545837 1445370603 0.346802 -0.744324 0.166565 0.545837 1445370603 0.346802 -0.744324 0.166565 0.545837 1445370603 0.332703 -0.739563 0.181458 0.556213 1445370603 0.332703 -0.739563 0.181458 0.556213 1445370603 0.332703 -0.739563 0.181458 0.556213 1445370603 0.332703 -0.739563 0.181458 0.556213 1445370603 0.332703 -0.739563 0.181458 0.556213 1445370603 0.332703 -0.739563 0.181458 0.556213 1445370603 0.301025 -0.737366 0.177856 0.577942 1445370603 0.301025 -0.737366 0.177856 0.577942 1445370603 0.301025 -0.737366 0.177856 0.577942 1445370603 0.301025 -0.737366 0.177856 0.577942 1445370603 0.301025 -0.737366 0.177856 0.577942 1445370603 0.301025 -0.737366 0.177856 0.577942 1445370603 0.296875 -0.719910 0.155701 0.607727 1445370603 0.296875 -0.719910 0.155701 0.607727 1445370603 0.296875 -0.719910 0.155701 0.607727 1445370603 0.296875 -0.719910 0.155701 0.607727 1445370603 0.296875 -0.719910 0.155701 0.607727 1445370603 0.296875 -0.719910 0.155701 0.607727 1445370603 0.332031 -0.662659 0.140564 0.656433 1445370603 0.332031 -0.662659 0.140564 0.656433 1445370603 0.332031 -0.662659 0.140564 0.656433 1445370603 0.332031 -0.662659 0.140564 0.656433 1445370603 0.332031 -0.662659 0.140564 0.656433 1445370603 0.332031 -0.662659 0.140564 0.656433 1445370603 0.374512 -0.581116 0.106140 0.714661 1445370603 0.374512 -0.581116 0.106140 0.714661 1445370603 0.374512 -0.581116 0.106140 0.714661 1445370603 0.374512 -0.581116 0.106140 0.714661 1445370603 0.374512 -0.581116 0.106140 0.714661 1445370603 0.374512 -0.581116 0.106140 0.714661 1445370603 0.389648 -0.472168 0.037170 0.789856 1445370603 0.389648 -0.472168 0.037170 0.789856 1445370603 0.389648 -0.472168 0.037170 0.789856 1445370603 0.389648 -0.472168 0.037170 0.789856 1445370603 0.389648 -0.472168 0.037170 0.789856 1445370603 0.389648 -0.472168 0.037170 0.789856 1445370603 0.394653 -0.351440 -0.041687 0.847900 1445370603 0.394653 -0.351440 -0.041687 0.847900 1445370603 0.394653 -0.351440 -0.041687 0.847900 1445370603 0.394653 -0.351440 -0.041687 0.847900 1445370603 0.394653 -0.351440 -0.041687 0.847900 1445370603 0.394653 -0.351440 -0.041687 0.847900 1445370603 0.394653 -0.351440 -0.041687 0.847900 1445370603 0.401550 -0.261353 -0.094910 0.872559 1445370603 0.401550 -0.261353 -0.094910 0.872559 1445370603 0.401550 -0.261353 -0.094910 0.872559 1445370603 0.401550 -0.261353 -0.094910 0.872559 1445370603 0.401550 -0.261353 -0.094910 0.872559 1445370603 0.424072 -0.219666 -0.133301 0.868347 1445370603 0.424072 -0.219666 -0.133301 0.868347 1445370603 0.424072 -0.219666 -0.133301 0.868347 1445370603 0.424072 -0.219666 -0.133301 0.868347 1445370603 0.424072 -0.219666 -0.133301 0.868347 1445370603 0.424072 -0.219666 -0.133301 0.868347 1445370603 0.424072 -0.219666 -0.133301 0.868347 1445370603 0.456299 -0.287964 -0.193970 0.819275 1445370603 0.456299 -0.287964 -0.193970 0.819275 1445370603 0.456299 -0.287964 -0.193970 0.819275 1445370603 0.456299 -0.287964 -0.193970 0.819275 1445370603 0.456299 -0.287964 -0.193970 0.819275 1445370603 0.456299 -0.287964 -0.193970 0.819275 1445370603 0.475525 -0.371826 -0.288574 0.743225 1445370603 0.475525 -0.371826 -0.288574 0.743225 1445370603 0.475525 -0.371826 -0.288574 0.743225 1445370603 0.475525 -0.371826 -0.288574 0.743225 1445370603 0.475525 -0.371826 -0.288574 0.743225 1445370604 0.532898 -0.449951 -0.257751 0.668701 1445370604 0.532898 -0.449951 -0.257751 0.668701 1445370604 0.532898 -0.449951 -0.257751 0.668701 1445370604 0.532898 -0.449951 -0.257751 0.668701 1445370604 0.532898 -0.449951 -0.257751 0.668701 1445370604 0.532898 -0.449951 -0.257751 0.668701 1445370604 0.552246 -0.555420 -0.214233 0.583679 1445370604 0.552246 -0.555420 -0.214233 0.583679 1445370604 0.552246 -0.555420 -0.214233 0.583679 1445370604 0.552246 -0.555420 -0.214233 0.583679 1445370604 0.552246 -0.555420 -0.214233 0.583679 1445370604 0.486572 -0.666504 -0.173279 0.537537 1445370604 0.486572 -0.666504 -0.173279 0.537537 1445370604 0.486572 -0.666504 -0.173279 0.537537 1445370604 0.486572 -0.666504 -0.173279 0.537537 1445370604 0.486572 -0.666504 -0.173279 0.537537 1445370604 0.486572 -0.666504 -0.173279 0.537537 1445370604 0.440369 -0.739319 -0.041199 0.507751 1445370604 0.440369 -0.739319 -0.041199 0.507751 1445370604 0.440369 -0.739319 -0.041199 0.507751 1445370604 0.440369 -0.739319 -0.041199 0.507751 1445370604 0.440369 -0.739319 -0.041199 0.507751 1445370604 0.440369 -0.739319 -0.041199 0.507751 1445370604 0.440369 -0.739319 -0.041199 0.507751 1445370604 0.414734 -0.764099 0.092041 0.485413 1445370604 0.414734 -0.764099 0.092041 0.485413 1445370604 0.414734 -0.764099 0.092041 0.485413 1445370604 0.414734 -0.764099 0.092041 0.485413 1445370604 0.414734 -0.764099 0.092041 0.485413 1445370604 0.414734 -0.764099 0.092041 0.485413 1445370604 0.385803 -0.755554 0.174927 0.499634 1445370604 0.385803 -0.755554 0.174927 0.499634 1445370604 0.385803 -0.755554 0.174927 0.499634 1445370604 0.385803 -0.755554 0.174927 0.499634 1445370604 0.385803 -0.755554 0.174927 0.499634 1445370604 0.385803 -0.755554 0.174927 0.499634 1445370604 0.311829 -0.755249 0.135498 0.560364 1445370604 0.311829 -0.755249 0.135498 0.560364 1445370604 0.311829 -0.755249 0.135498 0.560364 1445370604 0.311829 -0.755249 0.135498 0.560364 1445370604 0.311829 -0.755249 0.135498 0.560364 1445370604 0.311829 -0.755249 0.135498 0.560364 1445370604 0.317383 -0.701904 0.055725 0.635254 1445370604 0.317383 -0.701904 0.055725 0.635254 1445370604 0.317383 -0.701904 0.055725 0.635254 1445370604 0.317383 -0.701904 0.055725 0.635254 1445370604 0.317383 -0.701904 0.055725 0.635254 1445370604 0.317383 -0.701904 0.055725 0.635254 1445370604 0.317383 -0.701904 0.055725 0.635254 1445370604 0.400330 -0.589233 0.044739 0.700378 1445370604 0.400330 -0.589233 0.044739 0.700378 1445370604 0.400330 -0.589233 0.044739 0.700378 1445370604 0.400330 -0.589233 0.044739 0.700378 1445370604 0.400330 -0.589233 0.044739 0.700378 1445370604 0.400330 -0.589233 0.044739 0.700378 1445370604 0.447754 -0.463989 0.085693 0.759460 1445370604 0.447754 -0.463989 0.085693 0.759460 1445370604 0.447754 -0.463989 0.085693 0.759460 1445370604 0.447754 -0.463989 0.085693 0.759460 1445370604 0.447754 -0.463989 0.085693 0.759460 1445370604 0.447754 -0.463989 0.085693 0.759460 1445370604 0.431396 -0.355957 0.113342 0.821167 1445370604 0.431396 -0.355957 0.113342 0.821167 1445370604 0.431396 -0.355957 0.113342 0.821167 1445370604 0.431396 -0.355957 0.113342 0.821167 1445370604 0.431396 -0.355957 0.113342 0.821167 1445370604 0.431396 -0.355957 0.113342 0.821167 1445370604 0.431396 -0.355957 0.113342 0.821167 1445370604 0.390686 -0.284668 0.006958 0.875366 1445370604 0.390686 -0.284668 0.006958 0.875366 1445370604 0.390686 -0.284668 0.006958 0.875366 1445370604 0.390686 -0.284668 0.006958 0.875366 1445370604 0.390686 -0.284668 0.006958 0.875366 1445370604 0.390686 -0.284668 0.006958 0.875366 1445370604 0.390747 -0.227783 -0.098877 0.886353 1445370604 0.390747 -0.227783 -0.098877 0.886353 1445370604 0.390747 -0.227783 -0.098877 0.886353 1445370604 0.390747 -0.227783 -0.098877 0.886353 1445370604 0.390747 -0.227783 -0.098877 0.886353 1445370604 0.390747 -0.227783 -0.098877 0.886353 1445370604 0.390747 -0.227783 -0.098877 0.886353 1445370604 0.421265 -0.239746 -0.209290 0.849243 1445370604 0.421265 -0.239746 -0.209290 0.849243 1445370604 0.421265 -0.239746 -0.209290 0.849243 1445370604 0.421265 -0.239746 -0.209290 0.849243 1445370604 0.421265 -0.239746 -0.209290 0.849243 1445370604 0.421265 -0.239746 -0.209290 0.849243 1445370604 0.483765 -0.287903 -0.247620 0.788513 1445370604 0.483765 -0.287903 -0.247620 0.788513 1445370604 0.483765 -0.287903 -0.247620 0.788513 1445370604 0.483765 -0.287903 -0.247620 0.788513 1445370604 0.483765 -0.287903 -0.247620 0.788513 1445370604 0.483765 -0.287903 -0.247620 0.788513 1445370604 0.550720 -0.395081 -0.231079 0.697998 1445370604 0.550720 -0.395081 -0.231079 0.697998 1445370604 0.550720 -0.395081 -0.231079 0.697998 1445370604 0.550720 -0.395081 -0.231079 0.697998 1445370604 0.550720 -0.395081 -0.231079 0.697998 1445370604 0.550720 -0.395081 -0.231079 0.697998 1445370604 0.555542 -0.533325 -0.220825 0.598511 1445370604 0.555542 -0.533325 -0.220825 0.598511 1445370604 0.555542 -0.533325 -0.220825 0.598511 1445370604 0.555542 -0.533325 -0.220825 0.598511 1445370604 0.555542 -0.533325 -0.220825 0.598511 1445370604 0.555542 -0.533325 -0.220825 0.598511 1445370604 0.555542 -0.533325 -0.220825 0.598511 1445370604 0.511414 -0.648499 -0.152039 0.542969 1445370604 0.511414 -0.648499 -0.152039 0.542969 1445370604 0.511414 -0.648499 -0.152039 0.542969 1445370604 0.511414 -0.648499 -0.152039 0.542969 1445370604 0.511414 -0.648499 -0.152039 0.542969 1445370604 0.511414 -0.648499 -0.152039 0.542969 1445370604 0.467102 -0.715576 -0.016479 0.519104 1445370605 0.467102 -0.715576 -0.016479 0.519104 1445370605 0.467102 -0.715576 -0.016479 0.519104 1445370605 0.467102 -0.715576 -0.016479 0.519104 1445370605 0.467102 -0.715576 -0.016479 0.519104 1445370605 0.467102 -0.715576 -0.016479 0.519104 1445370605 0.433167 -0.750732 0.117432 0.484680 1445370605 0.433167 -0.750732 0.117432 0.484680 1445370605 0.433167 -0.750732 0.117432 0.484680 1445370605 0.433167 -0.750732 0.117432 0.484680 1445370605 0.433167 -0.750732 0.117432 0.484680 1445370605 0.433167 -0.750732 0.117432 0.484680 1445370605 0.395386 -0.754150 0.196594 0.486023 1445370605 0.395386 -0.754150 0.196594 0.486023 1445370605 0.395386 -0.754150 0.196594 0.486023 1445370605 0.395386 -0.754150 0.196594 0.486023 1445370605 0.395386 -0.754150 0.196594 0.486023 1445370605 0.395386 -0.754150 0.196594 0.486023 1445370605 0.342834 -0.752808 0.169678 0.535645 1445370605 0.342834 -0.752808 0.169678 0.535645 1445370605 0.342834 -0.752808 0.169678 0.535645 1445370605 0.342834 -0.752808 0.169678 0.535645 1445370605 0.342834 -0.752808 0.169678 0.535645 1445370605 0.342834 -0.752808 0.169678 0.535645 1445370605 0.342834 -0.752808 0.169678 0.535645 1445370605 0.364380 -0.697998 0.094543 0.609131 1445370605 0.364380 -0.697998 0.094543 0.609131 1445370605 0.364380 -0.697998 0.094543 0.609131 1445370605 0.364380 -0.697998 0.094543 0.609131 1445370605 0.364380 -0.697998 0.094543 0.609131 1445370605 0.364380 -0.697998 0.094543 0.609131 1445370605 0.436096 -0.590027 0.044189 0.678040 1445370605 0.436096 -0.590027 0.044189 0.678040 1445370605 0.436096 -0.590027 0.044189 0.678040 1445370605 0.436096 -0.590027 0.044189 0.678040 1445370605 0.436096 -0.590027 0.044189 0.678040 1445370605 0.436096 -0.590027 0.044189 0.678040 1445370605 0.483337 -0.463623 0.038574 0.741577 1445370605 0.483337 -0.463623 0.038574 0.741577 1445370605 0.483337 -0.463623 0.038574 0.741577 1445370605 0.483337 -0.463623 0.038574 0.741577 1445370605 0.483337 -0.463623 0.038574 0.741577 1445370605 0.483337 -0.463623 0.038574 0.741577 1445370605 0.481018 -0.365662 -0.033875 0.796021 1445370605 0.481018 -0.365662 -0.033875 0.796021 1445370605 0.481018 -0.365662 -0.033875 0.796021 1445370605 0.481018 -0.365662 -0.033875 0.796021 1445370605 0.481018 -0.365662 -0.033875 0.796021 1445370605 0.481018 -0.365662 -0.033875 0.796021 1445370605 0.472473 -0.306580 -0.168640 0.808899 1445370605 0.472473 -0.306580 -0.168640 0.808899 1445370605 0.472473 -0.306580 -0.168640 0.808899 1445370605 0.472473 -0.306580 -0.168640 0.808899 1445370605 0.472473 -0.306580 -0.168640 0.808899 1445370605 0.472473 -0.306580 -0.168640 0.808899 1445370605 0.500183 -0.272339 -0.192139 0.799133 1445370605 0.500183 -0.272339 -0.192139 0.799133 1445370605 0.500183 -0.272339 -0.192139 0.799133 1445370605 0.500183 -0.272339 -0.192139 0.799133 1445370605 0.500183 -0.272339 -0.192139 0.799133 1445370605 0.500183 -0.272339 -0.192139 0.799133 1445370605 0.516724 -0.292664 -0.207214 0.777405 1445370605 0.516724 -0.292664 -0.207214 0.777405 1445370605 0.516724 -0.292664 -0.207214 0.777405 1445370605 0.516724 -0.292664 -0.207214 0.777405 1445370605 0.516724 -0.292664 -0.207214 0.777405 1445370605 0.516724 -0.292664 -0.207214 0.777405 1445370605 0.538757 -0.380127 -0.263123 0.704285 1445370605 0.538757 -0.380127 -0.263123 0.704285 1445370605 0.538757 -0.380127 -0.263123 0.704285 1445370605 0.538757 -0.380127 -0.263123 0.704285 1445370605 0.538757 -0.380127 -0.263123 0.704285 1445370605 0.538757 -0.380127 -0.263123 0.704285 1445370605 0.569580 -0.494080 -0.237732 0.612305 1445370605 0.569580 -0.494080 -0.237732 0.612305 1445370605 0.569580 -0.494080 -0.237732 0.612305 1445370605 0.569580 -0.494080 -0.237732 0.612305 1445370605 0.569580 -0.494080 -0.237732 0.612305 1445370605 0.569580 -0.494080 -0.237732 0.612305 1445370605 0.588379 -0.572449 -0.140564 0.553467 1445370605 0.588379 -0.572449 -0.140564 0.553467 1445370605 0.588379 -0.572449 -0.140564 0.553467 1445370605 0.588379 -0.572449 -0.140564 0.553467 1445370605 0.588379 -0.572449 -0.140564 0.553467 1445370605 0.588379 -0.572449 -0.140564 0.553467 1445370605 0.547058 -0.661621 -0.039856 0.511230 1445370605 0.547058 -0.661621 -0.039856 0.511230 1445370605 0.547058 -0.661621 -0.039856 0.511230 1445370605 0.547058 -0.661621 -0.039856 0.511230 1445370605 0.547058 -0.661621 -0.039856 0.511230 1445370605 0.547058 -0.661621 -0.039856 0.511230 1445370605 0.471680 -0.726135 0.077332 0.494202 1445370605 0.471680 -0.726135 0.077332 0.494202 1445370605 0.471680 -0.726135 0.077332 0.494202 1445370605 0.471680 -0.726135 0.077332 0.494202 1445370605 0.471680 -0.726135 0.077332 0.494202 1445370605 0.471680 -0.726135 0.077332 0.494202 1445370605 0.436768 -0.749023 0.168518 0.468750 1445370605 0.436768 -0.749023 0.168518 0.468750 1445370605 0.436768 -0.749023 0.168518 0.468750 1445370605 0.436768 -0.749023 0.168518 0.468750 1445370605 0.436768 -0.749023 0.168518 0.468750 1445370605 0.436768 -0.749023 0.168518 0.468750 1445370605 0.391785 -0.750854 0.210632 0.488159 1445370605 0.391785 -0.750854 0.210632 0.488159 1445370605 0.391785 -0.750854 0.210632 0.488159 1445370605 0.391785 -0.750854 0.210632 0.488159 1445370605 0.391785 -0.750854 0.210632 0.488159 1445370605 0.391785 -0.750854 0.210632 0.488159 1445370605 0.358948 -0.734802 0.142944 0.557495 1445370605 0.358948 -0.734802 0.142944 0.557495 1445370606 0.358948 -0.734802 0.142944 0.557495 1445370606 0.358948 -0.734802 0.142944 0.557495 1445370606 0.358948 -0.734802 0.142944 0.557495 1445370606 0.358948 -0.734802 0.142944 0.557495 1445370606 0.413940 -0.656433 0.063477 0.627441 1445370606 0.413940 -0.656433 0.063477 0.627441 1445370606 0.413940 -0.656433 0.063477 0.627441 1445370606 0.413940 -0.656433 0.063477 0.627441 1445370606 0.413940 -0.656433 0.063477 0.627441 1445370606 0.413940 -0.656433 0.063477 0.627441 1445370606 0.413940 -0.656433 0.063477 0.627441 1445370606 0.479248 -0.539307 0.047241 0.690796 1445370606 0.479248 -0.539307 0.047241 0.690796 1445370606 0.479248 -0.539307 0.047241 0.690796 1445370606 0.479248 -0.539307 0.047241 0.690796 1445370606 0.479248 -0.539307 0.047241 0.690796 1445370606 0.479248 -0.539307 0.047241 0.690796 1445370606 0.500854 -0.417175 0.028625 0.757751 1445370606 0.500854 -0.417175 0.028625 0.757751 1445370606 0.500854 -0.417175 0.028625 0.757751 1445370606 0.500854 -0.417175 0.028625 0.757751 1445370606 0.500854 -0.417175 0.028625 0.757751 1445370606 0.500854 -0.417175 0.028625 0.757751 1445370606 0.482483 -0.319519 -0.071899 0.812317 1445370606 0.482483 -0.319519 -0.071899 0.812317 1445370606 0.482483 -0.319519 -0.071899 0.812317 1445370606 0.482483 -0.319519 -0.071899 0.812317 1445370606 0.482483 -0.319519 -0.071899 0.812317 1445370606 0.482483 -0.319519 -0.071899 0.812317 1445370606 0.483765 -0.244812 -0.179260 0.820862 1445370606 0.483765 -0.244812 -0.179260 0.820862 1445370606 0.483765 -0.244812 -0.179260 0.820862 1445370606 0.483765 -0.244812 -0.179260 0.820862 1445370606 0.483765 -0.244812 -0.179260 0.820862 1445370606 0.483765 -0.244812 -0.179260 0.820862 1445370606 0.483765 -0.244812 -0.179260 0.820862 1445370606 0.493469 -0.217468 -0.209106 0.815735 1445370606 0.493469 -0.217468 -0.209106 0.815735 1445370606 0.493469 -0.217468 -0.209106 0.815735 1445370606 0.493469 -0.217468 -0.209106 0.815735 1445370606 0.493469 -0.217468 -0.209106 0.815735 1445370606 0.493469 -0.217468 -0.209106 0.815735 1445370606 0.516785 -0.256287 -0.270752 0.770630 1445370606 0.516785 -0.256287 -0.270752 0.770630 1445370606 0.516785 -0.256287 -0.270752 0.770630 1445370606 0.516785 -0.256287 -0.270752 0.770630 1445370606 0.516785 -0.256287 -0.270752 0.770630 1445370606 0.516785 -0.256287 -0.270752 0.770630 1445370606 0.555176 -0.342896 -0.298706 0.696350 1445370606 0.555176 -0.342896 -0.298706 0.696350 1445370606 0.555176 -0.342896 -0.298706 0.696350 1445370606 0.555176 -0.342896 -0.298706 0.696350 1445370606 0.555176 -0.342896 -0.298706 0.696350 1445370606 0.555176 -0.342896 -0.298706 0.696350 1445370606 0.580017 -0.457275 -0.263184 0.620667 1445370606 0.580017 -0.457275 -0.263184 0.620667 1445370606 0.580017 -0.457275 -0.263184 0.620667 1445370606 0.580017 -0.457275 -0.263184 0.620667 1445370606 0.580017 -0.457275 -0.263184 0.620667 1445370606 0.580017 -0.457275 -0.263184 0.620667 1445370606 0.554260 -0.582703 -0.202393 0.558838 1445370606 0.554260 -0.582703 -0.202393 0.558838 1445370606 0.554260 -0.582703 -0.202393 0.558838 1445370606 0.554260 -0.582703 -0.202393 0.558838 1445370606 0.554260 -0.582703 -0.202393 0.558838 1445370606 0.554260 -0.582703 -0.202393 0.558838 1445370606 0.484009 -0.702087 -0.087830 0.514832 1445370606 0.484009 -0.702087 -0.087830 0.514832 1445370606 0.484009 -0.702087 -0.087830 0.514832 1445370606 0.484009 -0.702087 -0.087830 0.514832 1445370606 0.484009 -0.702087 -0.087830 0.514832 1445370606 0.484009 -0.702087 -0.087830 0.514832 1445370606 0.422668 -0.758301 0.043945 0.494324 1445370606 0.422668 -0.758301 0.043945 0.494324 1445370606 0.422668 -0.758301 0.043945 0.494324 1445370606 0.422668 -0.758301 0.043945 0.494324 1445370606 0.422668 -0.758301 0.043945 0.494324 1445370606 0.422668 -0.758301 0.043945 0.494324 1445370606 0.422668 -0.758301 0.043945 0.494324 1445370606 0.418457 -0.744019 0.161682 0.495178 1445370606 0.418457 -0.744019 0.161682 0.495178 1445370606 0.418457 -0.744019 0.161682 0.495178 1445370606 0.418457 -0.744019 0.161682 0.495178 1445370606 0.418457 -0.744019 0.161682 0.495178 1445370606 0.418457 -0.744019 0.161682 0.495178 1445370606 0.372131 -0.743896 0.189514 0.521729 1445370606 0.372131 -0.743896 0.189514 0.521729 1445370606 0.372131 -0.743896 0.189514 0.521729 1445370606 0.372131 -0.743896 0.189514 0.521729 1445370606 0.372131 -0.743896 0.189514 0.521729 1445370606 0.372131 -0.743896 0.189514 0.521729 1445370606 0.372131 -0.743896 0.189514 0.521729 1445370606 0.364258 -0.721069 0.121887 0.576660 1445370606 0.364258 -0.721069 0.121887 0.576660 1445370606 0.364258 -0.721069 0.121887 0.576660 1445370606 0.364258 -0.721069 0.121887 0.576660 1445370606 0.364258 -0.721069 0.121887 0.576660 1445370606 0.364258 -0.721069 0.121887 0.576660 1445370606 0.428345 -0.633484 0.068481 0.640686 1445370606 0.428345 -0.633484 0.068481 0.640686 1445370606 0.428345 -0.633484 0.068481 0.640686 1445370606 0.428345 -0.633484 0.068481 0.640686 1445370606 0.428345 -0.633484 0.068481 0.640686 1445370606 0.428345 -0.633484 0.068481 0.640686 1445370606 0.489197 -0.513794 0.073303 0.700928 1445370606 0.489197 -0.513794 0.073303 0.700928 1445370606 0.489197 -0.513794 0.073303 0.700928 1445370606 0.489197 -0.513794 0.073303 0.700928 1445370606 0.499329 -0.408630 0.029236 0.763428 1445370606 0.499329 -0.408630 0.029236 0.763428 1445370606 0.499329 -0.408630 0.029236 0.763428 1445370606 0.499329 -0.408630 0.029236 0.763428 1445370607 0.499329 -0.408630 0.029236 0.763428 1445370607 0.499329 -0.408630 0.029236 0.763428 1445370607 0.499329 -0.408630 0.029236 0.763428 1445370607 0.480408 -0.327637 -0.096008 0.807861 1445370607 0.480408 -0.327637 -0.096008 0.807861 1445370607 0.480408 -0.327637 -0.096008 0.807861 1445370607 0.480408 -0.327637 -0.096008 0.807861 1445370607 0.480408 -0.327637 -0.096008 0.807861 1445370607 0.480408 -0.327637 -0.096008 0.807861 1445370607 0.480408 -0.327637 -0.096008 0.807861 1445370607 0.505127 -0.282776 -0.165710 0.798340 1445370607 0.505127 -0.282776 -0.165710 0.798340 1445370607 0.505127 -0.282776 -0.165710 0.798340 1445370607 0.505127 -0.282776 -0.165710 0.798340 1445370607 0.505127 -0.282776 -0.165710 0.798340 1445370607 0.520691 -0.267822 -0.206909 0.783752 1445370607 0.520691 -0.267822 -0.206909 0.783752 1445370607 0.520691 -0.267822 -0.206909 0.783752 1445370607 0.520691 -0.267822 -0.206909 0.783752 1445370607 0.520691 -0.267822 -0.206909 0.783752 1445370607 0.520691 -0.267822 -0.206909 0.783752 1445370607 0.520691 -0.267822 -0.206909 0.783752 1445370607 0.552795 -0.335327 -0.276855 0.710815 1445370607 0.552795 -0.335327 -0.276855 0.710815 1445370607 0.552795 -0.335327 -0.276855 0.710815 1445370607 0.552795 -0.335327 -0.276855 0.710815 1445370607 0.552795 -0.335327 -0.276855 0.710815 1445370607 0.552795 -0.335327 -0.276855 0.710815 1445370607 0.552795 -0.335327 -0.276855 0.710815 1445370607 0.591248 -0.428589 -0.285461 0.620667 1445370607 0.591248 -0.428589 -0.285461 0.620667 1445370607 0.591248 -0.428589 -0.285461 0.620667 1445370607 0.591248 -0.428589 -0.285461 0.620667 1445370607 0.591248 -0.428589 -0.285461 0.620667 1445370607 0.591248 -0.428589 -0.285461 0.620667 1445370607 0.612183 -0.505737 -0.234070 0.560913 1445370607 0.612183 -0.505737 -0.234070 0.560913 1445370607 0.612183 -0.505737 -0.234070 0.560913 1445370607 0.612183 -0.505737 -0.234070 0.560913 1445370607 0.612183 -0.505737 -0.234070 0.560913 1445370607 0.612183 -0.505737 -0.234070 0.560913 1445370607 0.612183 -0.505737 -0.234070 0.560913 1445370607 0.574341 -0.614868 -0.168457 0.513428 1445370607 0.574341 -0.614868 -0.168457 0.513428 1445370607 0.574341 -0.614868 -0.168457 0.513428 1445370607 0.574341 -0.614868 -0.168457 0.513428 1445370607 0.574341 -0.614868 -0.168457 0.513428 1445370607 0.497681 -0.711853 -0.059448 0.492004 1445370607 0.497681 -0.711853 -0.059448 0.492004 1445370607 0.497681 -0.711853 -0.059448 0.492004 1445370607 0.497681 -0.711853 -0.059448 0.492004 1445370607 0.497681 -0.711853 -0.059448 0.492004 1445370607 0.497681 -0.711853 -0.059448 0.492004 1445370607 0.432190 -0.755432 0.046509 0.490295 1445370607 0.432190 -0.755432 0.046509 0.490295 1445370607 0.432190 -0.755432 0.046509 0.490295 1445370607 0.432190 -0.755432 0.046509 0.490295 1445370607 0.432190 -0.755432 0.046509 0.490295 1445370607 0.432190 -0.755432 0.046509 0.490295 1445370607 0.437866 -0.736145 0.163269 0.489563 1445370607 0.437866 -0.736145 0.163269 0.489563 1445370607 0.437866 -0.736145 0.163269 0.489563 1445370607 0.437866 -0.736145 0.163269 0.489563 1445370607 0.437866 -0.736145 0.163269 0.489563 1445370607 0.437866 -0.736145 0.163269 0.489563 1445370607 0.437866 -0.736145 0.163269 0.489563 1445370607 0.397095 -0.716370 0.186096 0.542664 1445370607 0.397095 -0.716370 0.186096 0.542664 1445370607 0.397095 -0.716370 0.186096 0.542664 1445370607 0.397095 -0.716370 0.186096 0.542664 1445370607 0.397095 -0.716370 0.186096 0.542664 1445370607 0.397095 -0.716370 0.186096 0.542664 1445370607 0.360229 -0.690552 0.092590 0.620300 1445370607 0.360229 -0.690552 0.092590 0.620300 1445370607 0.360229 -0.690552 0.092590 0.620300 1445370607 0.360229 -0.690552 0.092590 0.620300 1445370607 0.360229 -0.690552 0.092590 0.620300 1445370607 0.360229 -0.690552 0.092590 0.620300 1445370607 0.415039 -0.590881 0.047668 0.690125 1445370607 0.415039 -0.590881 0.047668 0.690125 1445370607 0.415039 -0.590881 0.047668 0.690125 1445370607 0.415039 -0.590881 0.047668 0.690125 1445370607 0.415039 -0.590881 0.047668 0.690125 1445370607 0.415039 -0.590881 0.047668 0.690125 1445370607 0.458984 -0.462585 0.076843 0.754578 1445370607 0.458984 -0.462585 0.076843 0.754578 1445370607 0.458984 -0.462585 0.076843 0.754578 1445370607 0.458984 -0.462585 0.076843 0.754578 1445370607 0.458984 -0.462585 0.076843 0.754578 1445370607 0.458984 -0.462585 0.076843 0.754578 1445370607 0.434692 -0.355347 0.001282 0.827515 1445370607 0.434692 -0.355347 0.001282 0.827515 1445370607 0.434692 -0.355347 0.001282 0.827515 1445370607 0.434692 -0.355347 0.001282 0.827515 1445370607 0.434692 -0.355347 0.001282 0.827515 1445370607 0.403076 -0.281738 -0.146301 0.858337 1445370607 0.403076 -0.281738 -0.146301 0.858337 1445370607 0.403076 -0.281738 -0.146301 0.858337 1445370607 0.403076 -0.281738 -0.146301 0.858337 1445370607 0.403076 -0.281738 -0.146301 0.858337 1445370607 0.403076 -0.281738 -0.146301 0.858337 1445370607 0.411560 -0.224915 -0.180603 0.864502 1445370607 0.411560 -0.224915 -0.180603 0.864502 1445370607 0.411560 -0.224915 -0.180603 0.864502 1445370607 0.411560 -0.224915 -0.180603 0.864502 1445370607 0.411560 -0.224915 -0.180603 0.864502 1445370607 0.411560 -0.224915 -0.180603 0.864502 1445370607 0.415955 -0.250549 -0.205200 0.849731 1445370607 0.415955 -0.250549 -0.205200 0.849731 1445370607 0.415955 -0.250549 -0.205200 0.849731 1445370608 0.415955 -0.250549 -0.205200 0.849731 1445370608 0.415955 -0.250549 -0.205200 0.849731 1445370608 0.415955 -0.250549 -0.205200 0.849731 1445370608 0.454651 -0.321960 -0.280457 0.781616 1445370608 0.454651 -0.321960 -0.280457 0.781616 1445370608 0.454651 -0.321960 -0.280457 0.781616 1445370608 0.454651 -0.321960 -0.280457 0.781616 1445370608 0.454651 -0.321960 -0.280457 0.781616 1445370608 0.454651 -0.321960 -0.280457 0.781616 1445370608 0.454651 -0.321960 -0.280457 0.781616 1445370608 0.534302 -0.394958 -0.283875 0.691284 1445370608 0.534302 -0.394958 -0.283875 0.691284 1445370608 0.534302 -0.394958 -0.283875 0.691284 1445370608 0.534302 -0.394958 -0.283875 0.691284 1445370608 0.534302 -0.394958 -0.283875 0.691284 1445370608 0.534302 -0.394958 -0.283875 0.691284 1445370608 0.582031 -0.466614 -0.269592 0.608948 1445370608 0.582031 -0.466614 -0.269592 0.608948 1445370608 0.582031 -0.466614 -0.269592 0.608948 1445370608 0.582031 -0.466614 -0.269592 0.608948 1445370608 0.582031 -0.466614 -0.269592 0.608948 1445370608 0.582031 -0.466614 -0.269592 0.608948 1445370608 0.578247 -0.575195 -0.228760 0.531494 1445370608 0.578247 -0.575195 -0.228760 0.531494 1445370608 0.578247 -0.575195 -0.228760 0.531494 1445370608 0.578247 -0.575195 -0.228760 0.531494 1445370608 0.578247 -0.575195 -0.228760 0.531494 1445370608 0.578247 -0.575195 -0.228760 0.531494 1445370608 0.533569 -0.673157 -0.122437 0.497192 1445370608 0.533569 -0.673157 -0.122437 0.497192 1445370608 0.533569 -0.673157 -0.122437 0.497192 1445370608 0.533569 -0.673157 -0.122437 0.497192 1445370608 0.533569 -0.673157 -0.122437 0.497192 1445370608 0.533569 -0.673157 -0.122437 0.497192 1445370608 0.498596 -0.739868 0.010437 0.451477 1445370608 0.498596 -0.739868 0.010437 0.451477 1445370608 0.498596 -0.739868 0.010437 0.451477 1445370608 0.498596 -0.739868 0.010437 0.451477 1445370608 0.498596 -0.739868 0.010437 0.451477 1445370608 0.498596 -0.739868 0.010437 0.451477 1445370608 0.517700 -0.730957 0.148193 0.419189 1445370608 0.517700 -0.730957 0.148193 0.419189 1445370608 0.517700 -0.730957 0.148193 0.419189 1445370608 0.517700 -0.730957 0.148193 0.419189 1445370608 0.517700 -0.730957 0.148193 0.419189 1445370608 0.517700 -0.730957 0.148193 0.419189 1445370608 0.479065 -0.719482 0.240479 0.441589 1445370608 0.479065 -0.719482 0.240479 0.441589 1445370608 0.479065 -0.719482 0.240479 0.441589 1445370608 0.479065 -0.719482 0.240479 0.441589 1445370608 0.479065 -0.719482 0.240479 0.441589 1445370608 0.479065 -0.719482 0.240479 0.441589 1445370608 0.479065 -0.719482 0.240479 0.441589 1445370608 0.397034 -0.731079 0.205505 0.515381 1445370608 0.397034 -0.731079 0.205505 0.515381 1445370608 0.397034 -0.731079 0.205505 0.515381 1445370608 0.397034 -0.731079 0.205505 0.515381 1445370608 0.397034 -0.731079 0.205505 0.515381 1445370608 
0.357788 -0.728516 0.208191 0.545776 1445370611 0.357788 -0.728516 0.208191 0.545776 1445370611 0.357788 -0.728516 0.208191 0.545776 1445370611 0.357788 -0.728516 0.208191 0.545776 1445370611 0.357788 -0.728516 0.208191 0.545776 1445370611 0.350220 -0.731079 0.193542 0.552673 1445370611 0.350220 -0.731079 0.193542 0.552673 1445370611 0.350220 -0.731079 0.193542 0.552673 1445370611 0.350220 -0.731079 0.193542 0.552673 1445370611 0.350220 -0.731079 0.193542 0.552673 1445370611 0.350220 -0.731079 0.193542 0.552673 1445370611 0.363892 -0.722839 0.196045 0.553711 1445370611 0.363892 -0.722839 0.196045 0.553711 1445370611 0.363892 -0.722839 0.196045 0.553711 1445370611 0.363892 -0.722839 0.196045 0.553711 1445370611 0.363892 -0.722839 0.196045 0.553711 1445370611 0.363892 -0.722839 0.196045 0.553711 1445370611 0.385437 -0.712341 0.205566 0.549316 1445370611 0.385437 -0.712341 0.205566 0.549316 1445370611 0.385437 -0.712341 0.205566 0.549316 1445370611 0.385437 -0.712341 0.205566 0.549316 1445370611 0.385437 -0.712341 0.205566 0.549316 1445370611 0.385254 -0.711304 0.196716 0.554016 1445370611 0.385254 -0.711304 0.196716 0.554016 1445370611 0.385254 -0.711304 0.196716 0.554016 1445370611 0.385254 -0.711304 0.196716 0.554016 1445370611 0.385254 -0.711304 0.196716 0.554016 1445370611 0.385254 -0.711304 0.196716 0.554016 1445370611 0.385254 -0.711304 0.196716 0.554016 1445370611 0.382813 -0.710266 0.182495 0.561829 1445370611 0.382813 -0.710266 0.182495 0.561829 1445370611 0.382813 -0.710266 0.182495 0.561829 1445370611 0.382813 -0.710266 0.182495 0.561829 1445370611 0.382813 -0.710266 0.182495 0.561829 1445370611 0.382813 -0.710266 0.182495 0.561829 1445370611 0.382813 -0.710266 0.182495 0.561829 1445370611 0.391846 -0.704773 0.179199 0.563538 1445370611 0.391846 -0.704773 0.179199 0.563538 1445370611 0.391846 -0.704773 0.179199 0.563538 1445370611 0.391846 -0.704773 0.179199 0.563538 1445370611 0.391846 -0.704773 0.179199 0.563538 1445370611 0.391846 -0.704773 0.179199 0.563538 1445370611 0.395142 -0.707458 0.169312 0.560974 1445370611 0.395142 -0.707458 0.169312 0.560974 1445370611 0.395142 -0.707458 0.169312 0.560974 1445370611 0.395142 -0.707458 0.169312 0.560974 1445370611 0.395142 -0.707458 0.169312 0.560974 1445370611 0.399963 -0.719299 0.156006 0.546143 1445370611 0.399963 -0.719299 0.156006 0.546143 1445370611 0.399963 -0.719299 0.156006 0.546143 1445370611 0.399963 -0.719299 0.156006 0.546143 1445370611 0.399963 -0.719299 0.156006 0.546143 1445370611 0.399963 -0.719299 0.156006 0.546143 1445370611 0.417053 -0.721924 0.155518 0.529785 1445370611 0.417053 -0.721924 0.155518 0.529785 1445370611 0.417053 -0.721924 0.155518 0.529785 1445370611 0.417053 -0.721924 0.155518 0.529785 1445370611 0.417053 -0.721924 0.155518 0.529785 1445370611 0.417053 -0.721924 0.155518 0.529785 1445370611 0.417053 -0.721924 0.155518 0.529785 1445370611 0.443481 -0.720032 0.171021 0.505615 1445370611 0.443481 -0.720032 0.171021 0.505615 1445370611 0.443481 -0.720032 0.171021 0.505615 1445370611 0.443481 -0.720032 0.171021 0.505615 1445370611 0.443481 -0.720032 0.171021 0.505615 1445370611 0.443481 -0.720032 0.171021 0.505615 1445370611 0.464905 -0.720276 0.195251 0.476318 1445370611 0.464905 -0.720276 0.195251 0.476318 1445370611 0.464905 -0.720276 0.195251 0.476318 1445370611 0.464905 -0.720276 0.195251 0.476318 1445370611 0.464905 -0.720276 0.195251 0.476318 1445370611 0.464905 -0.720276 0.195251 0.476318 1445370611 0.477173 -0.721863 0.221191 0.449829 1445370611 0.477173 -0.721863 0.221191 0.449829 1445370611 0.477173 -0.721863 0.221191 0.449829 1445370611 0.477173 -0.721863 0.221191 0.449829 1445370611 0.477173 -0.721863 0.221191 0.449829 1445370611 0.477173 -0.721863 0.221191 0.449829 1445370611 0.477295 -0.724487 0.237549 0.436951 1445370611 0.477295 -0.724487 0.237549 0.436951 1445370611 0.477295 -0.724487 0.237549 0.436951 1445370611 0.477295 -0.724487 0.237549 0.436951 1445370611 0.477295 -0.724487 0.237549 0.436951 1445370611 0.477295 -0.724487 0.237549 0.436951 1445370611 0.477295 -0.724487 0.237549 0.436951 1445370611 0.461304 -0.725830 0.251770 0.443848 1445370611 0.461304 -0.725830 0.251770 0.443848 1445370611 0.461304 -0.725830 0.251770 0.443848 1445370611 0.461304 -0.725830 0.251770 0.443848 1445370611 0.461304 -0.725830 0.251770 0.443848 1445370611 0.461304 -0.725830 0.251770 0.443848 1445370611 0.437134 -0.735718 0.245361 0.455444 1445370611 0.437134 -0.735718 0.245361 0.455444 1445370611 0.437134 -0.735718 0.245361 0.455444 1445370611 0.437134 -0.735718 0.245361 0.455444 1445370611 0.437134 -0.735718 0.245361 0.455444 1445370611 0.437134 -0.735718 0.245361 0.455444 1445370611 0.431335 -0.735229 0.239746 0.464661 1445370612 0.431335 -0.735229 0.239746 0.464661 1445370612 0.431335 -0.735229 0.239746 0.464661 1445370612 0.431335 -0.735229 0.239746 0.464661 1445370612 0.431335 -0.735229 0.239746 0.464661 1445370612 0.431335 -0.735229 0.239746 0.464661 1445370612 0.436646 -0.731018 0.232361 0.470032 1445370612 0.436646 -0.731018 0.232361 0.470032 1445370612 0.436646 -0.731018 0.232361 0.470032 1445370612 0.436646 -0.731018 0.232361 0.470032 1445370612 0.436646 -0.731018 0.232361 0.470032 1445370612 0.436646 -0.731018 0.232361 0.470032 1445370612 0.427551 -0.734863 0.206055 0.484436 1445370612 0.427551 -0.734863 0.206055 0.484436 1445370612 0.427551 -0.734863 0.206055 0.484436 1445370612 0.427551 -0.734863 0.206055 0.484436 1445370612 0.427551 -0.734863 0.206055 0.484436 1445370612 0.427551 -0.734863 0.206055 0.484436 1445370612 0.421387 -0.733337 0.177551 0.503052 1445370612 0.421387 -0.733337 0.177551 0.503052 1445370612 0.421387 -0.733337 0.177551 0.503052 1445370612 0.421387 -0.733337 0.177551 0.503052 1445370612 0.421387 -0.733337 0.177551 0.503052 1445370612 0.421387 -0.733337 0.177551 0.503052 1445370612 0.421387 -0.733337 0.177551 0.503052 1445370612 0.418152 -0.726990 0.154785 0.522217 1445370612 0.418152 -0.726990 0.154785 0.522217 1445370612 0.418152 -0.726990 0.154785 0.522217 1445370612 0.418152 -0.726990 0.154785 0.522217 1445370612 0.418152 -0.726990 0.154785 0.522217 1445370612 0.418152 -0.726990 0.154785 0.522217 1445370612 0.416077 -0.718872 0.138184 0.539490 1445370612 0.416077 -0.718872 0.138184 0.539490 1445370612 0.416077 -0.718872 0.138184 0.539490 1445370612 0.416077 -0.718872 0.138184 0.539490 1445370612 0.416077 -0.718872 0.138184 0.539490 1445370612 0.416077 -0.718872 0.138184 0.539490 1445370612 0.414490 -0.718201 0.124512 0.544800 1445370612 0.414490 -0.718201 0.124512 0.544800 1445370612 0.414490 -0.718201 0.124512 0.544800 1445370612 0.414490 -0.718201 0.124512 0.544800 1445370612 0.414490 -0.718201 0.124512 0.544800 1445370612 0.414490 -0.718201 0.124512 0.544800 1445370612 0.401794 -0.723083 0.104126 0.552185 1445370612 0.401794 -0.723083 0.104126 0.552185 1445370612 0.401794 -0.723083 0.104126 0.552185 1445370612 0.401794 -0.723083 0.104126 0.552185 1445370612 0.401794 -0.723083 0.104126 0.552185 1445370612 0.401794 -0.723083 0.104126 0.552185 1445370612 0.407288 -0.723022 0.105652 0.547913 1445370612 0.407288 -0.723022 0.105652 0.547913 1445370612 0.407288 -0.723022 0.105652 0.547913 1445370612 0.407288 -0.723022 0.105652 0.547913 1445370612 0.407288 -0.723022 0.105652 0.547913 1445370612 0.407288 -0.723022 0.105652 0.547913 1445370612 0.407288 -0.723022 0.105652 0.547913 1445370612 0.434265 -0.717163 0.143677 0.525757 1445370612 0.434265 -0.717163 0.143677 0.525757 1445370612 0.434265 -0.717163 0.143677 0.525757 1445370612 0.434265 -0.717163 0.143677 0.525757 1445370612 0.434265 -0.717163 0.143677 0.525757 1445370612 0.445129 -0.716736 0.181885 0.505005 1445370612 0.445129 -0.716736 0.181885 0.505005 1445370612 0.445129 -0.716736 0.181885 0.505005 1445370612 0.445129 -0.716736 0.181885 0.505005 1445370612 0.445129 -0.716736 0.181885 0.505005 1445370612 0.445129 -0.716736 0.181885 0.505005 1445370612 0.443909 -0.716858 0.214539 0.492981 1445370612 0.443909 -0.716858 0.214539 0.492981 1445370612 0.443909 -0.716858 0.214539 0.492981 1445370612 0.443909 -0.716858 0.214539 0.492981 1445370612 0.443909 -0.716858 0.214539 0.492981 1445370612 0.443909 -0.716858 0.214539 0.492981 1445370612 0.443909 -0.716858 0.214539 0.492981 1445370612 0.438232 -0.712036 0.253784 0.486328 1445370612 0.438232 -0.712036 0.253784 0.486328 1445370612 0.438232 -0.712036 0.253784 0.486328 1445370612 0.438232 -0.712036 0.253784 0.486328 1445370612 0.438232 -0.712036 0.253784 0.486328 1445370612 0.438232 -0.712036 0.253784 0.486328 1445370612 0.426941 -0.716370 0.278870 0.476257 1445370612 0.426941 -0.716370 0.278870 0.476257 1445370612 0.426941 -0.716370 0.278870 0.476257 1445370612 0.426941 -0.716370 0.278870 0.476257 1445370612 0.426941 -0.716370 0.278870 0.476257 1445370612 0.426941 -0.716370 0.278870 0.476257 1445370612 0.426941 -0.716370 0.278870 0.476257 1445370612 0.427185 -0.712830 0.296753 0.470398 1445370612 0.427185 -0.712830 0.296753 0.470398 1445370612 0.427185 -0.712830 0.296753 0.470398 1445370612 0.427185 -0.712830 0.296753 0.470398 1445370612 0.427185 -0.712830 0.296753 0.470398 1445370612 0.427185 -0.712830 0.296753 0.470398 1445370612 0.433655 -0.706360 0.298279 0.473267 1445370612 0.433655 -0.706360 0.298279 0.473267 1445370612 0.433655 -0.706360 0.298279 0.473267 1445370612 0.433655 -0.706360 0.298279 0.473267 1445370612 0.433655 -0.706360 0.298279 0.473267 1445370612 0.433655 -0.706360 0.298279 0.473267 1445370612 0.433655 -0.706360 0.298279 0.473267 1445370612 0.417542 -0.717468 0.256775 0.494873 1445370612 0.417542 -0.717468 0.256775 0.494873 1445370612 0.417542 -0.717468 0.256775 0.494873 1445370612 0.417542 -0.717468 0.256775 0.494873 1445370612 0.417542 -0.717468 0.256775 0.494873 1445370612 0.417542 -0.717468 0.256775 0.494873 1445370612 0.411926 -0.720642 0.211548 0.515991 1445370612 0.411926 -0.720642 0.211548 0.515991 1445370612 0.411926 -0.720642 0.211548 0.515991 1445370612 0.411926 -0.720642 0.211548 0.515991 1445370612 0.411926 -0.720642 0.211548 0.515991 1445370612 0.411926 -0.720642 0.211548 0.515991 1445370612 0.416748 -0.711975 0.182800 0.534729 1445370612 0.416748 -0.711975 0.182800 0.534729 1445370613 0.416748 -0.711975 0.182800 0.534729 1445370613 0.416748 -0.711975 0.182800 0.534729 1445370613 0.416748 -0.711975 0.182800 0.534729 1445370613 0.416748 -0.711975 0.182800 0.534729 1445370613 0.429016 -0.699951 0.173096 0.544067 1445370613 0.429016 -0.699951 0.173096 0.544067 1445370613 0.429016 -0.699951 0.173096 0.544067 1445370613 0.429016 -0.699951 0.173096 0.544067 1445370613 0.429016 -0.699951 0.173096 0.544067 1445370613 0.429016 -0.699951 0.173096 0.544067 1445370613 0.438477 -0.692261 0.172424 0.546570 1445370613 0.438477 -0.692261 0.172424 0.546570 1445370613 0.438477 -0.692261 0.172424 0.546570 1445370613 0.438477 -0.692261 0.172424 0.546570 1445370613 0.438477 -0.692261 0.172424 0.546570 1445370613 0.438477 -0.692261 0.172424 0.546570 1445370613 0.422058 -0.704285 0.148254 0.551147 1445370613 0.422058 -0.704285 0.148254 0.551147 1445370613 0.422058 -0.704285 0.148254 0.551147 1445370613 0.422058 -0.704285 0.148254 0.551147 1445370613 0.422058 -0.704285 0.148254 0.551147 1445370613 0.422058 -0.704285 0.148254 0.551147 1445370613 0.414246 -0.712402 0.128784 0.551575 1445370613 0.414246 -0.712402 0.128784 0.551575 1445370613 0.414246 -0.712402 0.128784 0.551575 1445370613 0.414246 -0.712402 0.128784 0.551575 1445370613 0.414246 -0.712402 0.128784 0.551575 1445370613 0.414246 -0.712402 0.128784 0.551575 1445370613 0.439209 -0.707764 0.152283 0.531921 1445370613 0.439209 -0.707764 0.152283 0.531921 1445370613 0.439209 -0.707764 0.152283 0.531921 1445370613 0.439209 -0.707764 0.152283 0.531921 1445370613 0.439209 -0.707764 0.152283 0.531921 1445370613 0.439209 -0.707764 0.152283 0.531921 1445370613 0.439209 -0.707764 0.152283 0.531921 1445370613 0.458252 -0.707703 0.188721 0.503540 1445370613 0.458252 -0.707703 0.188721 0.503540 1445370613 0.458252 -0.707703 0.188721 0.503540 1445370613 0.458252 -0.707703 0.188721 0.503540 1445370613 0.458252 -0.707703 0.188721 0.503540 1445370613 0.458252 -0.707703 0.188721 0.503540 1445370613 0.459412 -0.715576 0.215027 0.480225 1445370613 0.459412 -0.715576 0.215027 0.480225 1445370613 0.459412 -0.715576 0.215027 0.480225 1445370613 0.459412 -0.715576 0.215027 0.480225 1445370613 0.459412 -0.715576 0.215027 0.480225 1445370613 0.459412 -0.715576 0.215027 0.480225 1445370613 0.456604 -0.713745 0.248535 0.469360 1445370613 0.456604 -0.713745 0.248535 0.469360 1445370613 0.456604 -0.713745 0.248535 0.469360 1445370613 0.456604 -0.713745 0.248535 0.469360 1445370613 0.456604 -0.713745 0.248535 0.469360 1445370613 0.456604 -0.713745 0.248535 0.469360 1445370613 0.444397 -0.715210 0.273438 0.465027 1445370613 0.444397 -0.715210 0.273438 0.465027 1445370613 0.444397 -0.715210 0.273438 0.465027 1445370613 0.444397 -0.715210 0.273438 0.465027 1445370613 0.444397 -0.715210 0.273438 0.465027 1445370613 0.444397 -0.715210 0.273438 0.465027 1445370613 0.444397 -0.715210 0.273438 0.465027 1445370613 0.440979 -0.713196 0.285645 0.463928 1445370613 0.440979 -0.713196 0.285645 0.463928 1445370613 0.440979 -0.713196 0.285645 0.463928 1445370613 0.440979 -0.713196 0.285645 0.463928 1445370613 0.440979 -0.713196 0.285645 0.463928 1445370613 0.440979 -0.713196 0.285645 0.463928 1445370613 0.453003 -0.700073 0.301025 0.462646 1445370613 0.453003 -0.700073 0.301025 0.462646 1445370613 0.453003 -0.700073 0.301025 0.462646 1445370613 0.453003 -0.700073 0.301025 0.462646 1445370613 0.453003 -0.700073 0.301025 0.462646 1445370613 0.453003 -0.700073 0.301025 0.462646 1445370613 0.453003 -0.700073 0.301025 0.462646 1445370613 0.443359 -0.703674 0.281311 0.478699 1445370613 0.443359 -0.703674 0.281311 0.478699 1445370613 0.443359 -0.703674 0.281311 0.478699 1445370613 0.443359 -0.703674 0.281311 0.478699 1445370613 0.443359 -0.703674 0.281311 0.478699 1445370613 0.432251 -0.706726 0.245300 0.503479 1445370613 0.432251 -0.706726 0.245300 0.503479 1445370613 0.432251 -0.706726 0.245300 0.503479 1445370613 0.432251 -0.706726 0.245300 0.503479 1445370613 0.432251 -0.706726 0.245300 0.503479 1445370613 0.432251 -0.706726 0.245300 0.503479 1445370613 0.427368 -0.700378 0.210571 0.531494 1445370613 0.427368 -0.700378 0.210571 0.531494 1445370613 0.427368 -0.700378 0.210571 0.531494 1445370613 0.427368 -0.700378 0.210571 0.531494 1445370613 0.427368 -0.700378 0.210571 0.531494 1445370613 0.427368 -0.700378 0.210571 0.531494 1445370613 0.426575 -0.689453 0.176392 0.558105 1445370613 0.426575 -0.689453 0.176392 0.558105 1445370613 0.426575 -0.689453 0.176392 0.558105 1445370613 0.426575 -0.689453 0.176392 0.558105 1445370613 0.426575 -0.689453 0.176392 0.558105 1445370613 0.426575 -0.689453 0.176392 0.558105 1445370613 0.435913 -0.672729 0.158752 0.576355 1445370613 0.435913 -0.672729 0.158752 0.576355 1445370613 0.435913 -0.672729 0.158752 0.576355 1445370613 0.435913 -0.672729 0.158752 0.576355 1445370613 0.435913 -0.672729 0.158752 0.576355 1445370613 0.435913 -0.672729 0.158752 0.576355 1445370613 0.445862 -0.664795 0.151428 0.579895 1445370613 0.445862 -0.664795 0.151428 0.579895 1445370613 0.445862 -0.664795 0.151428 0.579895 1445370613 0.445862 -0.664795 0.151428 0.579895 1445370613 0.445862 -0.664795 0.151428 0.579895 1445370613 0.445862 -0.664795 0.151428 0.579895 1445370613 0.426453 -0.673767 0.119629 0.591492 1445370613 0.426453 -0.673767 0.119629 0.591492 1445370613 0.426453 -0.673767 0.119629 0.591492 1445370613 0.426453 -0.673767 0.119629 0.591492 1445370614 0.426453 -0.673767 0.119629 0.591492 1445370614 0.426453 -0.673767 0.119629 0.591492 1445370614 0.429565 -0.676941 0.099976 0.589233 1445370614 0.429565 -0.676941 0.099976 0.589233 1445370614 0.429565 -0.676941 0.099976 0.589233 1445370614 0.429565 -0.676941 0.099976 0.589233 1445370614 0.429565 -0.676941 0.099976 0.589233 1445370614 0.429565 -0.676941 0.099976 0.589233 1445370614 0.429565 -0.676941 0.099976 0.589233 1445370614 0.458191 -0.674561 0.118835 0.566467 1445370614 0.458191 -0.674561 0.118835 0.566467 1445370614 0.458191 -0.674561 0.118835 0.566467 1445370614 0.458191 -0.674561 0.118835 0.566467 1445370614 0.458191 -0.674561 0.118835 0.566467 1445370614 0.458191 -0.674561 0.118835 0.566467 1445370614 0.479004 -0.679749 0.153076 0.533875 1445370614 0.479004 -0.679749 0.153076 0.533875 1445370614 0.479004 -0.679749 0.153076 0.533875 1445370614 0.479004 -0.679749 0.153076 0.533875 1445370614 0.479004 -0.679749 0.153076 0.533875 1445370614 0.479004 -0.679749 0.153076 0.533875 1445370614 0.479004 -0.679749 0.153076 0.533875 1445370614 0.488770 -0.690857 0.192688 0.496643 1445370614 0.488770 -0.690857 0.192688 0.496643 1445370614 0.488770 -0.690857 0.192688 0.496643 1445370614 0.488770 -0.690857 0.192688 0.496643 1445370614 0.488770 -0.690857 0.192688 0.496643 1445370614 0.488770 -0.690857 0.192688 0.496643 1445370614 0.497131 -0.698853 0.228210 0.460754 1445370614 0.497131 -0.698853 0.228210 0.460754 1445370614 0.497131 -0.698853 0.228210 0.460754 1445370614 0.497131 -0.698853 0.228210 0.460754 1445370614 0.497131 -0.698853 0.228210 0.460754 1445370614 0.497131 -0.698853 0.228210 0.460754 1445370614 0.505127 -0.695068 0.266296 0.436707 1445370614 0.505127 -0.695068 0.266296 0.436707 1445370614 0.505127 -0.695068 0.266296 0.436707 1445370614 0.505127 -0.695068 0.266296 0.436707 1445370614 0.505127 -0.695068 0.266296 0.436707 1445370614 0.505127 -0.695068 0.266296 0.436707 1445370614 0.505127 -0.695068 0.266296 0.436707 1445370614 0.505737 -0.693298 0.278687 0.431091 1445370614 0.505737 -0.693298 0.278687 0.431091 1445370614 0.505737 -0.693298 0.278687 0.431091 1445370614 0.505737 -0.693298 0.278687 0.431091 1445370614 0.505737 -0.693298 0.278687 0.431091 1445370614 0.505737 -0.693298 0.278687 0.431091 1445370614 0.509644 -0.686218 0.266663 0.445190 1445370614 0.509644 -0.686218 0.266663 0.445190 1445370614 0.509644 -0.686218 0.266663 0.445190 1445370614 0.509644 -0.686218 0.266663 0.445190 1445370614 0.509644 -0.686218 0.266663 0.445190 1445370614 0.509644 -0.686218 0.266663 0.445190 1445370614 0.509644 -0.686218 0.266663 0.445190 1445370614 0.497620 -0.688721 0.223694 0.477478 1445370614 0.497620 -0.688721 0.223694 0.477478 1445370614 0.497620 -0.688721 0.223694 0.477478 1445370614 0.497620 -0.688721 0.223694 0.477478 1445370614 0.497620 -0.688721 0.223694 0.477478 1445370614 0.497620 -0.688721 0.223694 0.477478 1445370614 0.493347 -0.681946 0.186340 0.506836 1445370614 0.493347 -0.681946 0.186340 0.506836 1445370614 0.493347 -0.681946 0.186340 0.506836 1445370614 0.493347 -0.681946 0.186340 0.506836 1445370614 0.493347 -0.681946 0.186340 0.506836 1445370614 0.493347 -0.681946 0.186340 0.506836 1445370614 0.481323 -0.672424 0.150574 0.541748 1445370614 0.481323 -0.672424 0.150574 0.541748 1445370614 0.481323 -0.672424 0.150574 0.541748 1445370614 0.481323 -0.672424 0.150574 0.541748 1445370614 0.481323 -0.672424 0.150574 0.541748 1445370614 0.481323 -0.672424 0.150574 0.541748 1445370614 0.481323 -0.672424 0.150574 0.541748 1445370614 0.477600 -0.655640 0.128418 0.570557 1445370614 0.477600 -0.655640 0.128418 0.570557 1445370614 0.477600 -0.655640 0.128418 0.570557 1445370614 0.477600 -0.655640 0.128418 0.570557 1445370614 0.477600 -0.655640 0.128418 0.570557 1445370614 0.477600 -0.655640 0.128418 0.570557 1445370614 0.488281 -0.633667 0.131042 0.585510 1445370614 0.488281 -0.633667 0.131042 0.585510 1445370614 0.488281 -0.633667 0.131042 0.585510 1445370614 0.488281 -0.633667 0.131042 0.585510 1445370614 0.488281 -0.633667 0.131042 0.585510 1445370614 0.488281 -0.633667 0.131042 0.585510 1445370614 0.488281 -0.633667 0.131042 0.585510 1445370614 0.474792 -0.639465 0.113037 0.593994 1445370614 0.474792 -0.639465 0.113037 0.593994 1445370614 0.474792 -0.639465 0.113037 0.593994 1445370614 0.474792 -0.639465 0.113037 0.593994 1445370614 0.474792 -0.639465 0.113037 0.593994 1445370614 0.474792 -0.639465 0.113037 0.593994 1445370614 0.462524 -0.654480 0.077698 0.593018 1445370614 0.462524 -0.654480 0.077698 0.593018 1445370614 0.462524 -0.654480 0.077698 0.593018 1445370614 0.462524 -0.654480 0.077698 0.593018 1445370614 0.462524 -0.654480 0.077698 0.593018 1445370614 0.462524 -0.654480 0.077698 0.593018 1445370614 0.462524 -0.654480 0.077698 0.593018 1445370614 0.488831 -0.654053 0.090942 0.570068 1445370614 0.488831 -0.654053 0.090942 0.570068 1445370614 0.488831 -0.654053 0.090942 0.570068 1445370614 0.488831 -0.654053 0.090942 0.570068 1445370614 0.488831 -0.654053 0.090942 0.570068 1445370614 0.509766 -0.660522 0.128723 0.536011 1445370614 0.509766 -0.660522 0.128723 0.536011 1445370614 0.509766 -0.660522 0.128723 0.536011 1445370614 0.509766 -0.660522 0.128723 0.536011 1445370614 0.509766 -0.660522 0.128723 0.536011 1445370614 0.509766 -0.660522 0.128723 0.536011 1445370614 0.516479 -0.674866 0.175415 0.497009 1445370614 0.516479 -0.674866 0.175415 0.497009 1445370614 0.516479 -0.674866 0.175415 0.497009 1445370614 0.516479 -0.674866 0.175415 0.497009 1445370615 0.516479 -0.674866 0.175415 0.497009 1445370615 0.516479 -0.674866 0.175415 0.497009 1445370615 0.511780 -0.691223 0.231323 0.454712 1445370615 0.511780 -0.691223 0.231323 0.454712 1445370615 0.511780 -0.691223 0.231323 0.454712 1445370615 0.511780 -0.691223 0.231323 0.454712 1445370615 0.511780 -0.691223 0.231323 0.454712 1445370615 0.511780 -0.691223 0.231323 0.454712 1445370615 0.507446 -0.690918 0.287231 0.427307 1445370615 0.507446 -0.690918 0.287231 0.427307 1445370615 0.507446 -0.690918 0.287231 0.427307 1445370615 0.507446 -0.690918 0.287231 0.427307 1445370615 0.507446 -0.690918 0.287231 0.427307 1445370615 0.507446 -0.690918 0.287231 0.427307 1445370615 0.500977 -0.689758 0.324707 0.409607 1445370615 0.500977 -0.689758 0.324707 0.409607 1445370615 0.500977 -0.689758 0.324707 0.409607 1445370615 0.500977 -0.689758 0.324707 0.409607 1445370615 0.500977 -0.689758 0.324707 0.409607 1445370615 0.500977 -0.689758 0.324707 0.409607 1445370615 0.479492 -0.703003 0.315125 0.420227 1445370615 0.479492 -0.703003 0.315125 0.420227 1445370615 0.479492 -0.703003 0.315125 0.420227 1445370615 0.479492 -0.703003 0.315125 0.420227 1445370615 0.479492 -0.703003 0.315125 0.420227 1445370615 0.479492 -0.703003 0.315125 0.420227 1445370615 0.473755 -0.708313 0.286133 0.438171 1445370615 0.473755 -0.708313 0.286133 0.438171 1445370615 0.473755 -0.708313 0.286133 0.438171 1445370615 0.473755 -0.708313 0.286133 0.438171 1445370615 0.473755 -0.708313 0.286133 0.438171 1445370615 0.473755 -0.708313 0.286133 0.438171 1445370615 0.482910 -0.700134 0.259583 0.457336 1445370615 0.482910 -0.700134 0.259583 0.457336 1445370615 0.482910 -0.700134 0.259583 0.457336 1445370615 0.482910 -0.700134 0.259583 0.457336 1445370615 0.482910 -0.700134 0.259583 0.457336 1445370615 0.482910 -0.700134 0.259583 0.457336 1445370615 0.482910 -0.700134 0.259583 0.457336 1445370615 0.483948 -0.693176 0.230957 0.481567 1445370615 0.483948 -0.693176 0.230957 0.481567 1445370615 0.483948 -0.693176 0.230957 0.481567 1445370615 0.483948 -0.693176 0.230957 0.481567 1445370615 0.483948 -0.693176 0.230957 0.481567 1445370615 0.483948 -0.693176 0.230957 0.481567 1445370615 0.472107 -0.693237 0.196960 0.507690 1445370615 0.472107 -0.693237 0.196960 0.507690 1445370615 0.472107 -0.693237 0.196960 0.507690 1445370615 0.472107 -0.693237 0.196960 0.507690 1445370615 0.472107 -0.693237 0.196960 0.507690 1445370615 0.472107 -0.693237 0.196960 0.507690 1445370615 0.466431 -0.691467 0.175232 0.523010 1445370615 0.466431 -0.691467 0.175232 0.523010 1445370615 0.466431 -0.691467 0.175232 0.523010 1445370615 0.466431 -0.691467 0.175232 0.523010 1445370615 0.466431 -0.691467 0.175232 0.523010 1445370615 0.468506 -0.687195 0.166687 0.529541 1445370615 0.468506 -0.687195 0.166687 0.529541 1445370615 0.468506 -0.687195 0.166687 0.529541 1445370615 0.468506 -0.687195 0.166687 0.529541 1445370615 0.465637 -0.688477 0.158325 0.532959 1445370615 0.465637 -0.688477 0.158325 0.532959 1445370615 0.465637 -0.688477 0.158325 0.532959 1445370615 0.465637 -0.688477 0.158325 0.532959 1445370615 0.465637 -0.688477 0.158325 0.532959 1445370615 0.465637 -0.688477 0.158325 0.532959 1445370615 0.469177 -0.689697 0.160095 0.527771 1445370615 0.469177 -0.689697 0.160095 0.527771 1445370615 0.469177 -0.689697 0.160095 0.527771 1445370615 0.469177 -0.689697 0.160095 0.527771 1445370615 0.469177 -0.689697 0.160095 0.527771 1445370615 0.469177 -0.689697 0.160095 0.527771 1445370615 0.485168 -0.689941 0.187805 0.503296 1445370615 0.485168 -0.689941 0.187805 0.503296 1445370615 0.485168 -0.689941 0.187805 0.503296 1445370615 0.485168 -0.689941 0.187805 0.503296 1445370615 0.485168 -0.689941 0.187805 0.503296 1445370615 0.485168 -0.689941 0.187805 0.503296 1445370615 0.493347 -0.693604 0.223755 0.474792 1445370615 0.493347 -0.693604 0.223755 0.474792 1445370615 0.493347 -0.693604 0.223755 0.474792 1445370615 0.493347 -0.693604 0.223755 0.474792 1445370615 0.493347 -0.693604 0.223755 0.474792 1445370615 0.493347 -0.693604 0.223755 0.474792 1445370615 0.493347 -0.693604 0.223755 0.474792 1445370615 0.490479 -0.698120 0.255981 0.454407 1445370615 0.490479 -0.698120 0.255981 0.454407 1445370615 0.490479 -0.698120 0.255981 0.454407 1445370615 0.490479 -0.698120 0.255981 0.454407 1445370615 0.490479 -0.698120 0.255981 0.454407 1445370615 0.493042 -0.695923 0.294312 0.431274 1445370615 0.493042 -0.695923 0.294312 0.431274 1445370615 0.493042 -0.695923 0.294312 0.431274 1445370615 0.493042 -0.695923 0.294312 0.431274 1445370615 0.493042 -0.695923 0.294312 0.431274 1445370615 0.493042 -0.695923 0.294312 0.431274 1445370615 0.493042 -0.695923 0.294312 0.431274 1445370615 0.494019 -0.694336 0.321106 0.413147 1445370615 0.494019 -0.694336 0.321106 0.413147 1445370615 0.494019 -0.694336 0.321106 0.413147 1445370615 0.494019 -0.694336 0.321106 0.413147 1445370615 0.494019 -0.694336 0.321106 0.413147 1445370615 0.494019 -0.694336 0.321106 0.413147 1445370615 0.505859 -0.686157 0.338684 0.398132 1445370615 0.505859 -0.686157 0.338684 0.398132 1445370615 0.505859 -0.686157 0.338684 0.398132 1445370615 0.505859 -0.686157 0.338684 0.398132 1445370615 0.505859 -0.686157 0.338684 0.398132 1445370615 0.505859 -0.686157 0.338684 0.398132 1445370616 0.505859 -0.686157 0.338684 0.398132 1445370616 0.513123 -0.678894 0.335815 0.403809 1445370616 0.513123 -0.678894 0.335815 0.403809 1445370616 0.513123 -0.678894 0.335815 0.403809 1445370616 0.513123 -0.678894 0.335815 0.403809 1445370616 0.513123 -0.678894 0.335815 0.403809 1445370616 0.513123 -0.678894 0.335815 0.403809 1445370616 0.492188 -0.691895 0.294617 0.438416 1445370616 0.492188 -0.691895 0.294617 0.438416 1445370616 0.492188 -0.691895 0.294617 0.438416 1445370616 0.492188 -0.691895 0.294617 0.438416 1445370616 0.492188 -0.691895 0.294617 0.438416 1445370616 0.492188 -0.691895 0.294617 0.438416 1445370616 0.492188 -0.691895 0.294617 0.438416 1445370616 0.475952 -0.700745 0.248291 0.469849 1445370616 0.475952 -0.700745 0.248291 0.469849 1445370616 0.475952 -0.700745 0.248291 0.469849 1445370616 0.475952 -0.700745 0.248291 0.469849 1445370616 0.475952 -0.700745 0.248291 0.469849 1445370616 0.475952 -0.700745 0.248291 0.469849 1445370616 0.466248 -0.699402 0.209351 0.499634 1445370616 0.466248 -0.699402 0.209351 0.499634 1445370616 0.466248 -0.699402 0.209351 0.499634 1445370616 0.466248 -0.699402 0.209351 0.499634 1445370616 0.466248 -0.699402 0.209351 0.499634 1445370616 0.466248 -0.699402 0.209351 0.499634 1445370616 0.463684 -0.695129 0.180054 0.519043 1445370616 0.463684 -0.695129 0.180054 0.519043 1445370616 0.463684 -0.695129 0.180054 0.519043 1445370616 0.463684 -0.695129 0.180054 0.519043 1445370616 0.463684 -0.695129 0.180054 0.519043 1445370616 0.463684 -0.695129 0.180054 0.519043 1445370616 0.472168 -0.683228 0.176331 0.528259 1445370616 0.472168 -0.683228 0.176331 0.528259 1445370616 
0.357422 -0.786804 0.187256 0.467102 1445370618 0.357422 -0.786804 0.187256 0.467102 1445370618 0.357422 -0.786804 0.187256 0.467102 1445370619 0.357422 -0.786804 0.187256 0.467102 1445370619 0.357422 -0.786804 0.187256 0.467102 1445370619 0.357422 -0.786804 0.187256 0.467102 1445370619 0.333984 -0.786377 0.200439 0.479431 1445370619 0.333984 -0.786377 0.200439 0.479431 1445370619 0.333984 -0.786377 0.200439 0.479431 1445370619 0.333984 -0.786377 0.200439 0.479431 1445370619 0.333984 -0.786377 0.200439 0.479431 1445370619 0.333984 -0.786377 0.200439 0.479431 1445370619 0.333984 -0.786377 0.200439 0.479431 1445370619 0.327942 -0.765747 0.196045 0.517334 1445370619 0.327942 -0.765747 0.196045 0.517334 1445370619 0.327942 -0.765747 0.196045 0.517334 1445370619 0.327942 -0.765747 0.196045 0.517334 1445370619 0.327942 -0.765747 0.196045 0.517334 1445370619 0.327942 -0.765747 0.196045 0.517334 1445370619 0.337646 -0.725403 0.161072 0.577759 1445370619 0.337646 -0.725403 0.161072 0.577759 1445370619 0.337646 -0.725403 0.161072 0.577759 1445370619 0.337646 -0.725403 0.161072 0.577759 1445370619 0.337646 -0.725403 0.161072 0.577759 1445370619 0.337646 -0.725403 0.161072 0.577759 1445370619 0.337646 -0.725403 0.161072 0.577759 1445370619 0.376526 -0.649780 0.110168 0.651062 1445370619 0.376526 -0.649780 0.110168 0.651062 1445370619 0.376526 -0.649780 0.110168 0.651062 1445370619 0.376526 -0.649780 0.110168 0.651062 1445370619 0.376526 -0.649780 0.110168 0.651062 1445370619 0.405518 -0.548584 0.069092 0.727844 1445370619 0.405518 -0.548584 0.069092 0.727844 1445370619 0.405518 -0.548584 0.069092 0.727844 1445370619 0.405518 -0.548584 0.069092 0.727844 1445370619 0.405518 -0.548584 0.069092 0.727844 1445370619 0.405518 -0.548584 0.069092 0.727844 1445370619 0.395386 -0.427124 -0.008728 0.813110 1445370619 0.395386 -0.427124 -0.008728 0.813110 1445370619 0.395386 -0.427124 -0.008728 0.813110 1445370619 0.395386 -0.427124 -0.008728 0.813110 1445370619 0.395386 -0.427124 -0.008728 0.813110 1445370619 0.395386 -0.427124 -0.008728 0.813110 1445370619 0.377869 -0.300720 -0.083191 0.871643 1445370619 0.377869 -0.300720 -0.083191 0.871643 1445370619 0.377869 -0.300720 -0.083191 0.871643 1445370619 0.377869 -0.300720 -0.083191 0.871643 1445370619 0.377869 -0.300720 -0.083191 0.871643 1445370619 0.377869 -0.300720 -0.083191 0.871643 1445370619 0.378662 -0.231384 -0.114014 0.888855 1445370619 0.378662 -0.231384 -0.114014 0.888855 1445370619 0.378662 -0.231384 -0.114014 0.888855 1445370619 0.378662 -0.231384 -0.114014 0.888855 1445370619 0.378662 -0.231384 -0.114014 0.888855 1445370619 0.378662 -0.231384 -0.114014 0.888855 1445370619 0.371704 -0.247681 -0.184570 0.875427 1445370619 0.371704 -0.247681 -0.184570 0.875427 1445370619 0.371704 -0.247681 -0.184570 0.875427 1445370619 0.371704 -0.247681 -0.184570 0.875427 1445370619 0.371704 -0.247681 -0.184570 0.875427 1445370619 0.371704 -0.247681 -0.184570 0.875427 1445370619 0.399048 -0.309692 -0.257141 0.823792 1445370619 0.399048 -0.309692 -0.257141 0.823792 1445370619 0.399048 -0.309692 -0.257141 0.823792 1445370619 0.399048 -0.309692 -0.257141 0.823792 1445370619 0.399048 -0.309692 -0.257141 0.823792 1445370619 0.399048 -0.309692 -0.257141 0.823792 1445370619 0.399048 -0.309692 -0.257141 0.823792 1445370619 0.465881 -0.395569 -0.238953 0.754578 1445370619 0.465881 -0.395569 -0.238953 0.754578 1445370619 0.465881 -0.395569 -0.238953 0.754578 1445370619 0.465881 -0.395569 -0.238953 0.754578 1445370619 0.465881 -0.395569 -0.238953 0.754578 1445370619 0.465881 -0.395569 -0.238953 0.754578 1445370619 0.510315 -0.516174 -0.182922 0.663086 1445370619 0.510315 -0.516174 -0.182922 0.663086 1445370619 0.510315 -0.516174 -0.182922 0.663086 1445370619 0.510315 -0.516174 -0.182922 0.663086 1445370619 0.510315 -0.516174 -0.182922 0.663086 1445370619 0.510315 -0.516174 -0.182922 0.663086 1445370619 0.510315 -0.516174 -0.182922 0.663086 1445370619 0.507263 -0.624756 -0.096741 0.585632 1445370619 0.507263 -0.624756 -0.096741 0.585632 1445370619 0.507263 -0.624756 -0.096741 0.585632 1445370619 0.507263 -0.624756 -0.096741 0.585632 1445370619 0.507263 -0.624756 -0.096741 0.585632 1445370619 0.507263 -0.624756 -0.096741 0.585632 1445370619 0.507263 -0.624756 -0.096741 0.585632 1445370619 0.474426 -0.708191 -0.000244 0.522766 1445370619 0.474426 -0.708191 -0.000244 0.522766 1445370619 0.474426 -0.708191 -0.000244 0.522766 1445370619 0.474426 -0.708191 -0.000244 0.522766 1445370619 0.474426 -0.708191 -0.000244 0.522766 1445370619 0.474426 -0.708191 -0.000244 0.522766 1445370619 0.431946 -0.759766 0.109009 0.473633 1445370619 0.431946 -0.759766 0.109009 0.473633 1445370619 0.431946 -0.759766 0.109009 0.473633 1445370619 0.431946 -0.759766 0.109009 0.473633 1445370619 0.431946 -0.759766 0.109009 0.473633 1445370619 0.431946 -0.759766 0.109009 0.473633 1445370619 0.431946 -0.759766 0.109009 0.473633 1445370619 0.386902 -0.773254 0.197021 0.462097 1445370619 0.386902 -0.773254 0.197021 0.462097 1445370619 0.386902 -0.773254 0.197021 0.462097 1445370619 0.386902 -0.773254 0.197021 0.462097 1445370619 0.386902 -0.773254 0.197021 0.462097 1445370619 0.386902 -0.773254 0.197021 0.462097 1445370619 0.262939 -0.799805 0.139160 0.521362 1445370619 0.262939 -0.799805 0.139160 0.521362 1445370619 0.262939 -0.799805 0.139160 0.521362 1445370619 0.262939 -0.799805 0.139160 0.521362 1445370619 0.262939 -0.799805 0.139160 0.521362 1445370619 0.262939 -0.799805 0.139160 0.521362 1445370619 0.303955 -0.736694 0.090210 0.597229 1445370619 0.303955 -0.736694 0.090210 0.597229 1445370619 0.303955 -0.736694 0.090210 0.597229 1445370620 0.303955 -0.736694 0.090210 0.597229 1445370620 0.303955 -0.736694 0.090210 0.597229 1445370620 0.303955 -0.736694 0.090210 0.597229 1445370620 0.398193 -0.593994 0.086670 0.693604 1445370620 0.398193 -0.593994 0.086670 0.693604 1445370620 0.398193 -0.593994 0.086670 0.693604 1445370620 0.398193 -0.593994 0.086670 0.693604 1445370620 0.398193 -0.593994 0.086670 0.693604 1445370620 0.398193 -0.593994 0.086670 0.693604 1445370620 0.398193 -0.593994 0.086670 0.693604 1445370620 0.439148 -0.439819 0.103271 0.776550 1445370620 0.439148 -0.439819 0.103271 0.776550 1445370620 0.439148 -0.439819 0.103271 0.776550 1445370620 0.439148 -0.439819 0.103271 0.776550 1445370620 0.439148 -0.439819 0.103271 0.776550 1445370620 0.414246 -0.326721 0.034241 0.848755 1445370620 0.414246 -0.326721 0.034241 0.848755 1445370620 0.414246 -0.326721 0.034241 0.848755 1445370620 0.414246 -0.326721 0.034241 0.848755 1445370620 0.414246 -0.326721 0.034241 0.848755 1445370620 0.414246 -0.326721 0.034241 0.848755 1445370620 0.378296 -0.232239 -0.147095 0.883911 1445370620 0.378296 -0.232239 -0.147095 0.883911 1445370620 0.378296 -0.232239 -0.147095 0.883911 1445370620 0.378296 -0.232239 -0.147095 0.883911 1445370620 0.378296 -0.232239 -0.147095 0.883911 1445370620 0.378296 -0.232239 -0.147095 0.883911 1445370620 0.378296 -0.232239 -0.147095 0.883911 1445370620 0.381470 -0.136108 -0.170044 0.898315 1445370620 0.381470 -0.136108 -0.170044 0.898315 1445370620 0.381470 -0.136108 -0.170044 0.898315 1445370620 0.381470 -0.136108 -0.170044 0.898315 1445370620 0.381470 -0.136108 -0.170044 0.898315 1445370620 0.381470 -0.136108 -0.170044 0.898315 1445370620 0.342957 -0.141479 -0.190247 0.908936 1445370620 0.342957 -0.141479 -0.190247 0.908936 1445370620 0.342957 -0.141479 -0.190247 0.908936 1445370620 0.342957 -0.141479 -0.190247 0.908936 1445370620 0.342957 -0.141479 -0.190247 0.908936 1445370620 0.342957 -0.141479 -0.190247 0.908936 1445370620 0.370361 -0.205627 -0.273743 0.863464 1445370620 0.370361 -0.205627 -0.273743 0.863464 1445370620 0.370361 -0.205627 -0.273743 0.863464 1445370620 0.370361 -0.205627 -0.273743 0.863464 1445370620 0.370361 -0.205627 -0.273743 0.863464 1445370620 0.370361 -0.205627 -0.273743 0.863464 1445370620 0.370361 -0.205627 -0.273743 0.863464 1445370620 0.421692 -0.302795 -0.303833 0.798828 1445370620 0.421692 -0.302795 -0.303833 0.798828 1445370620 0.421692 -0.302795 -0.303833 0.798828 1445370620 0.421692 -0.302795 -0.303833 0.798828 1445370620 0.421692 -0.302795 -0.303833 0.798828 1445370620 0.421692 -0.302795 -0.303833 0.798828 1445370620 0.471924 -0.451233 -0.252808 0.713928 1445370620 0.471924 -0.451233 -0.252808 0.713928 1445370620 0.471924 -0.451233 -0.252808 0.713928 1445370620 0.471924 -0.451233 -0.252808 0.713928 1445370620 0.471924 -0.451233 -0.252808 0.713928 1445370620 0.471924 -0.451233 -0.252808 0.713928 1445370620 0.489136 -0.585754 -0.145020 0.629761 1445370620 0.489136 -0.585754 -0.145020 0.629761 1445370620 0.489136 -0.585754 -0.145020 0.629761 1445370620 0.489136 -0.585754 -0.145020 0.629761 1445370620 0.489136 -0.585754 -0.145020 0.629761 1445370620 0.489136 -0.585754 -0.145020 0.629761 1445370620 0.441956 -0.689636 -0.057312 0.570801 1445370620 0.441956 -0.689636 -0.057312 0.570801 1445370620 0.441956 -0.689636 -0.057312 0.570801 1445370620 0.441956 -0.689636 -0.057312 0.570801 1445370620 0.441956 -0.689636 -0.057312 0.570801 1445370620 0.441956 -0.689636 -0.057312 0.570801 1445370620 0.441956 -0.689636 -0.057312 0.570801 1445370620 0.417664 -0.743408 0.070923 0.517517 1445370620 0.417664 -0.743408 0.070923 0.517517 1445370620 0.417664 -0.743408 0.070923 0.517517 1445370620 0.417664 -0.743408 0.070923 0.517517 1445370620 0.417664 -0.743408 0.070923 0.517517 1445370620 0.417664 -0.743408 0.070923 0.517517 1445370620 0.366943 -0.764954 0.172791 0.500305 1445370620 0.366943 -0.764954 0.172791 0.500305 1445370620 0.366943 -0.764954 0.172791 0.500305 1445370620 0.366943 -0.764954 0.172791 0.500305 1445370620 0.366943 -0.764954 0.172791 0.500305 1445370620 0.366943 -0.764954 0.172791 0.500305 1445370620 0.366943 -0.764954 0.172791 0.500305 1445370620 0.230652 -0.813538 0.126953 0.518494 1445370620 0.230652 -0.813538 0.126953 0.518494 1445370620 0.230652 -0.813538 0.126953 0.518494 1445370620 0.230652 -0.813538 0.126953 0.518494 1445370620 0.230652 -0.813538 0.126953 0.518494 1445370620 0.230652 -0.813538 0.126953 0.518494 1445370620 0.261963 -0.754578 0.087830 0.595215 1445370620 0.261963 -0.754578 0.087830 0.595215 1445370620 0.261963 -0.754578 0.087830 0.595215 1445370620 0.261963 -0.754578 0.087830 0.595215 1445370620 0.261963 -0.754578 0.087830 0.595215 1445370620 0.310486 -0.641418 0.029175 0.700928 1445370620 0.310486 -0.641418 0.029175 0.700928 1445370620 0.310486 -0.641418 0.029175 0.700928 1445370620 0.310486 -0.641418 0.029175 0.700928 1445370620 0.310486 -0.641418 0.029175 0.700928 1445370620 0.310486 -0.641418 0.029175 0.700928 1445370620 0.364746 -0.507813 0.019470 0.780151 1445370620 0.364746 -0.507813 0.019470 0.780151 1445370620 0.364746 -0.507813 0.019470 0.780151 1445370620 0.364746 -0.507813 0.019470 0.780151 1445370620 0.364746 -0.507813 0.019470 0.780151 1445370620 0.364746 -0.507813 0.019470 0.780151 1445370620 0.371704 -0.380676 -0.007324 0.846680 1445370620 0.371704 -0.380676 -0.007324 0.846680 1445370620 0.371704 -0.380676 -0.007324 0.846680 1445370620 0.371704 -0.380676 -0.007324 0.846680 1445370620 0.371704 -0.380676 -0.007324 0.846680 1445370620 0.371704 -0.380676 -0.007324 0.846680 1445370620 0.371704 -0.380676 -0.007324 0.846680 1445370621 0.356140 -0.273071 -0.122803 0.885132 1445370621 0.356140 -0.273071 -0.122803 0.885132 1445370621 0.356140 -0.273071 -0.122803 0.885132 1445370621 0.356140 -0.273071 -0.122803 0.885132 1445370621 0.356140 -0.273071 -0.122803 0.885132 1445370621 0.356140 -0.273071 -0.122803 0.885132 1445370621 0.376465 -0.186218 -0.189270 0.887512 1445370621 0.376465 -0.186218 -0.189270 0.887512 1445370621 0.376465 -0.186218 -0.189270 0.887512 1445370621 0.376465 -0.186218 -0.189270 0.887512 1445370621 0.376465 -0.186218 -0.189270 0.887512 1445370621 0.376465 -0.186218 -0.189270 0.887512 1445370621 0.376465 -0.186218 -0.189270 0.887512 1445370621 0.397644 -0.165222 -0.227478 0.873413 1445370621 0.397644 -0.165222 -0.227478 0.873413 1445370621 0.397644 -0.165222 -0.227478 0.873413 1445370621 0.397644 -0.165222 -0.227478 0.873413 1445370621 0.397644 -0.165222 -0.227478 0.873413 1445370621 0.397644 -0.165222 -0.227478 0.873413 1445370621 0.432129 -0.198120 -0.292175 0.829834 1445370621 0.432129 -0.198120 -0.292175 0.829834 1445370621 0.432129 -0.198120 -0.292175 0.829834 1445370621 0.432129 -0.198120 -0.292175 0.829834 1445370621 0.432129 -0.198120 -0.292175 0.829834 1445370621 0.488892 -0.288940 -0.307983 0.763306 1445370621 0.488892 -0.288940 -0.307983 0.763306 1445370621 0.488892 -0.288940 -0.307983 0.763306 1445370621 0.488892 -0.288940 -0.307983 0.763306 1445370621 0.488892 -0.288940 -0.307983 0.763306 1445370621 0.488892 -0.288940 -0.307983 0.763306 1445370621 0.536438 -0.428833 -0.272034 0.674011 1445370621 0.536438 -0.428833 -0.272034 0.674011 1445370621 0.536438 -0.428833 -0.272034 0.674011 1445370621 0.536438 -0.428833 -0.272034 0.674011 1445370621 0.536438 -0.428833 -0.272034 0.674011 1445370621 0.536438 -0.428833 -0.272034 0.674011 1445370621 0.539795 -0.563354 -0.178040 0.599670 1445370621 0.539795 -0.563354 -0.178040 0.599670 1445370621 0.539795 -0.563354 -0.178040 0.599670 1445370621 0.539795 -0.563354 -0.178040 0.599670 1445370621 0.539795 -0.563354 -0.178040 0.599670 1445370621 0.539795 -0.563354 -0.178040 0.599670 1445370621 0.539795 -0.563354 -0.178040 0.599670 1445370621 0.507324 -0.648315 -0.049622 0.565491 1445370621 0.507324 -0.648315 -0.049622 0.565491 1445370621 0.507324 -0.648315 -0.049622 0.565491 1445370621 0.507324 -0.648315 -0.049622 0.565491 1445370621 0.453674 -0.715515 0.063538 0.527405 1445370621 0.453674 -0.715515 0.063538 0.527405 1445370621 0.453674 -0.715515 0.063538 0.527405 1445370621 0.453674 -0.715515 0.063538 0.527405 1445370621 0.453674 -0.715515 0.063538 0.527405 1445370621 0.453674 -0.715515 0.063538 0.527405 1445370621 0.453674 -0.715515 0.063538 0.527405 1445370621 0.409607 -0.745422 0.144897 0.505554 1445370621 0.409607 -0.745422 0.144897 0.505554 1445370621 0.409607 -0.745422 0.144897 0.505554 1445370621 0.409607 -0.745422 0.144897 0.505554 1445370621 0.409607 -0.745422 0.144897 0.505554 1445370621 0.409607 -0.745422 0.144897 0.505554 1445370621 0.359741 -0.751282 0.172485 0.525696 1445370621 0.359741 -0.751282 0.172485 0.525696 1445370621 0.359741 -0.751282 0.172485 0.525696 1445370621 0.359741 -0.751282 0.172485 0.525696 1445370621 0.361267 -0.705139 0.144043 0.592834 1445370621 0.361267 -0.705139 0.144043 0.592834 1445370621 0.361267 -0.705139 0.144043 0.592834 1445370621 0.361267 -0.705139 0.144043 0.592834 1445370621 0.361267 -0.705139 0.144043 0.592834 1445370621 0.361267 -0.705139 0.144043 0.592834 1445370621 0.361267 -0.705139 0.144043 0.592834 1445370621 0.384766 -0.610657 0.122742 0.681152 1445370621 0.384766 -0.610657 0.122742 0.681152 1445370621 0.384766 -0.610657 0.122742 0.681152 1445370621 0.384766 -0.610657 0.122742 0.681152 1445370621 0.384766 -0.610657 0.122742 0.681152 1445370621 0.384766 -0.610657 0.122742 0.681152 1445370621 0.401550 -0.497314 0.115479 0.760315 1445370621 0.401550 -0.497314 0.115479 0.760315 1445370621 0.401550 -0.497314 0.115479 0.760315 1445370621 0.401550 -0.497314 0.115479 0.760315 1445370621 0.401550 -0.497314 0.115479 0.760315 1445370621 0.401550 -0.497314 0.115479 0.760315 1445370621 0.379028 -0.388306 0.040405 0.838989 1445370621 0.379028 -0.388306 0.040405 0.838989 1445370621 0.379028 -0.388306 0.040405 0.838989 1445370621 0.379028 -0.388306 0.040405 0.838989 1445370621 0.379028 -0.388306 0.040405 0.838989 1445370621 0.379028 -0.388306 0.040405 0.838989 1445370621 0.351807 -0.286194 -0.083862 0.887268 1445370621 0.351807 -0.286194 -0.083862 0.887268 1445370621 0.351807 -0.286194 -0.083862 0.887268 1445370621 0.351807 -0.286194 -0.083862 0.887268 1445370621 0.351807 -0.286194 -0.083862 0.887268 1445370621 0.351807 -0.286194 -0.083862 0.887268 1445370621 0.356506 -0.190918 -0.178589 0.896912 1445370621 0.356506 -0.190918 -0.178589 0.896912 1445370621 0.356506 -0.190918 -0.178589 0.896912 1445370621 0.356506 -0.190918 -0.178589 0.896912 1445370621 0.356506 -0.190918 -0.178589 0.896912 1445370621 0.356506 -0.190918 -0.178589 0.896912 1445370621 0.356506 -0.190918 -0.178589 0.896912 1445370621 0.374878 -0.167542 -0.210205 0.887207 1445370621 0.374878 -0.167542 -0.210205 0.887207 1445370621 0.374878 -0.167542 -0.210205 0.887207 1445370621 0.374878 -0.167542 -0.210205 0.887207 1445370621 0.374878 -0.167542 -0.210205 0.887207 1445370622 0.374878 -0.167542 -0.210205 0.887207 1445370622 0.407593 -0.215332 -0.260376 0.848328 1445370622 0.407593 -0.215332 -0.260376 0.848328 1445370622 0.407593 -0.215332 -0.260376 0.848328 1445370622 0.407593 -0.215332 -0.260376 0.848328 1445370622 0.407593 -0.215332 -0.260376 0.848328 1445370622 0.407593 -0.215332 -0.260376 0.848328 1445370622 0.455505 -0.292053 -0.296448 0.786987 1445370622 0.455505 -0.292053 -0.296448 0.786987 1445370622 0.455505 -0.292053 -0.296448 0.786987 1445370622 0.455505 -0.292053 -0.296448 0.786987 1445370622 0.455505 -0.292053 -0.296448 0.786987 1445370622 0.517029 -0.394348 -0.279358 0.706482 1445370622 0.517029 -0.394348 -0.279358 0.706482 1445370622 0.517029 -0.394348 -0.279358 0.706482 1445370622 0.517029 -0.394348 -0.279358 0.706482 1445370622 0.517029 -0.394348 -0.279358 0.706482 1445370622 0.517029 -0.394348 -0.279358 0.706482 1445370622 0.517029 -0.394348 -0.279358 0.706482 1445370622 0.542969 -0.500732 -0.233154 0.632507 1445370622 0.542969 -0.500732 -0.233154 0.632507 1445370622 0.542969 -0.500732 -0.233154 0.632507 1445370622 0.542969 -0.500732 -0.233154 0.632507 1445370622 0.542969 -0.500732 -0.233154 0.632507 1445370622 0.516479 -0.629333 -0.164490 0.556885 1445370622 0.516479 -0.629333 -0.164490 0.556885 1445370622 0.516479 -0.629333 -0.164490 0.556885 1445370622 0.516479 -0.629333 -0.164490 0.556885 1445370622 0.516479 -0.629333 -0.164490 0.556885 1445370622 0.516479 -0.629333 -0.164490 0.556885 1445370622 0.507751 -0.707336 -0.017151 0.491455 1445370622 0.507751 -0.707336 -0.017151 0.491455 1445370622 0.507751 -0.707336 -0.017151 0.491455 1445370622 0.507751 -0.707336 -0.017151 0.491455 1445370622 0.507751 -0.707336 -0.017151 0.491455 1445370622 0.507751 -0.707336 -0.017151 0.491455 1445370622 0.507751 -0.707336 -0.017151 0.491455 1445370622 0.508118 -0.737183 0.135620 0.424194 1445370622 0.508118 -0.737183 0.135620 0.424194 1445370622 0.508118 -0.737183 0.135620 0.424194 1445370622 0.508118 -0.737183 0.135620 0.424194 1445370622 0.508118 -0.737183 0.135620 0.424194 1445370622 0.508118 -0.737183 0.135620 0.424194 1445370622 0.508118 -0.737183 0.135620 0.424194 1445370622 0.428345 -0.772339 0.204895 0.421997 1445370622 0.428345 -0.772339 0.204895 0.421997 1445370622 0.428345 -0.772339 0.204895 0.421997 1445370622 0.428345 -0.772339 0.204895 0.421997 1445370622 0.428345 -0.772339 0.204895 0.421997 1445370622 0.352966 -0.789978 0.180237 0.467773 1445370622 0.352966 -0.789978 0.180237 0.467773 1445370622 0.352966 -0.789978 0.180237 0.467773 1445370622 0.352966 -0.789978 0.180237 0.467773 1445370622 0.352966 -0.789978 0.180237 0.467773 1445370622 0.352966 -0.789978 0.180237 0.467773 1445370622 0.342651 -0.743164 0.132019 0.559326 1445370622 0.342651 -0.743164 0.132019 0.559326 1445370622 0.342651 -0.743164 0.132019 0.559326 1445370622 0.342651 -0.743164 0.132019 0.559326 1445370622 0.342651 -0.743164 0.132019 0.559326 1445370622 0.342651 -0.743164 0.132019 0.559326 1445370622 0.344971 -0.657898 0.046387 0.667847 1445370622 0.344971 -0.657898 0.046387 0.667847 1445370622 0.344971 -0.657898 0.046387 0.667847 1445370622 0.344971 -0.657898 0.046387 0.667847 1445370622 0.344971 -0.657898 0.046387 0.667847 1445370622 0.380310 -0.531311 0.004456 0.756958 1445370622 0.380310 -0.531311 0.004456 0.756958 1445370622 0.380310 -0.531311 0.004456 0.756958 1445370622 0.380310 -0.531311 0.004456 0.756958 1445370622 0.380310 -0.531311 0.004456 0.756958 1445370622 0.380310 -0.531311 0.004456 0.756958 1445370622 0.389404 -0.396057 -0.021362 0.831299 1445370622 0.389404 -0.396057 -0.021362 0.831299 1445370622 0.389404 -0.396057 -0.021362 0.831299 1445370622 0.389404 -0.396057 -0.021362 0.831299 1445370622 0.389404 -0.396057 -0.021362 0.831299 1445370622 0.389404 -0.396057 -0.021362 0.831299 1445370622 0.370239 -0.288269 -0.127808 0.873779 1445370622 0.370239 -0.288269 -0.127808 0.873779 1445370622 0.370239 -0.288269 -0.127808 0.873779 1445370622 0.370239 -0.288269 -0.127808 0.873779 1445370622 0.370239 -0.288269 -0.127808 0.873779 1445370622 0.383972 -0.232422 -0.205688 0.869629 1445370622 0.383972 -0.232422 -0.205688 0.869629 1445370622 0.383972 -0.232422 -0.205688 0.869629 1445370622 0.383972 -0.232422 -0.205688 0.869629 1445370622 0.383972 -0.232422 -0.205688 0.869629 1445370622 0.383972 -0.232422 -0.205688 0.869629 1445370622 0.404480 -0.251892 -0.198486 0.856445 1445370622 0.404480 -0.251892 -0.198486 0.856445 1445370622 0.404480 -0.251892 -0.198486 0.856445 1445370622 0.404480 -0.251892 -0.198486 0.856445 1445370622 0.404480 -0.251892 -0.198486 0.856445 1445370622 0.404480 -0.251892 -0.198486 0.856445 1445370622 0.436523 -0.309387 -0.238281 0.810486 1445370622 0.436523 -0.309387 -0.238281 0.810486 1445370622 0.436523 -0.309387 -0.238281 0.810486 1445370622 0.436523 -0.309387 -0.238281 0.810486 1445370622 0.436523 -0.309387 -0.238281 0.810486 1445370622 0.436523 -0.309387 -0.238281 0.810486 1445370622 0.478943 -0.413757 -0.254089 0.731262 1445370622 0.478943 -0.413757 -0.254089 0.731262 1445370622 0.478943 -0.413757 -0.254089 0.731262 1445370622 0.478943 -0.413757 -0.254089 0.731262 1445370622 0.478943 -0.413757 -0.254089 0.731262 1445370622 0.513306 -0.515747 -0.216797 0.650757 1445370623 0.513306 -0.515747 -0.216797 0.650757 1445370623 0.513306 -0.515747 -0.216797 0.650757 1445370623 0.513306 -0.515747 -0.216797 0.650757 1445370623 0.513306 -0.515747 -0.216797 0.650757 1445370623 0.513306 -0.515747 -0.216797 0.650757 1445370623 0.523438 -0.596802 -0.156250 0.587769 1445370623 0.523438 -0.596802 -0.156250 0.587769 1445370623 0.523438 -0.596802 -0.156250 0.587769 1445370623 0.523438 -0.596802 -0.156250 0.587769 1445370623 0.523438 -0.596802 -0.156250 0.587769 1445370623 0.523438 -0.596802 -0.156250 0.587769 1445370623 0.498718 -0.689209 -0.101624 0.515686 1445370623 0.498718 -0.689209 -0.101624 0.515686 1445370623 0.498718 -0.689209 -0.101624 0.515686 1445370623 0.498718 -0.689209 -0.101624 0.515686 1445370623 0.498718 -0.689209 -0.101624 0.515686 1445370623 0.498718 -0.689209 -0.101624 0.515686 1445370623 0.485657 -0.747192 -0.006348 0.453674 1445370623 0.485657 -0.747192 -0.006348 0.453674 1445370623 0.485657 -0.747192 -0.006348 0.453674 1445370623 0.485657 -0.747192 -0.006348 0.453674 1445370623 0.485657 -0.747192 -0.006348 0.453674 1445370623 0.485657 -0.747192 -0.006348 0.453674 1445370623 0.485657 -0.747192 -0.006348 0.453674 1445370623 0.475525 -0.767212 0.098145 0.419006 1445370623 0.475525 -0.767212 0.098145 0.419006 1445370623 0.475525 -0.767212 0.098145 0.419006 1445370623 0.475525 -0.767212 0.098145 0.419006 1445370623 0.475525 -0.767212 0.098145 0.419006 1445370623 0.475525 -0.767212 0.098145 0.419006 1445370623 0.453979 -0.768860 0.172424 0.415955 1445370623 0.453979 -0.768860 0.172424 0.415955 1445370623 0.453979 -0.768860 0.172424 0.415955 1445370623 0.453979 -0.768860 0.172424 0.415955 1445370623 0.453979 -0.768860 0.172424 0.415955 1445370623 0.453979 -0.768860 0.172424 0.415955 1445370623 0.408813 -0.759705 0.188171 0.469360 1445370623 0.408813 -0.759705 0.188171 0.469360 1445370623 0.408813 -0.759705 0.188171 0.469360 1445370623 0.408813 -0.759705 0.188171 0.469360 1445370623 0.408813 -0.759705 0.188171 0.469360 1445370623 0.358765 -0.730286 0.129639 0.566711 1445370623 0.358765 -0.730286 0.129639 0.566711 1445370623 0.358765 -0.730286 0.129639 0.566711 1445370623 0.358765 -0.730286 0.129639 0.566711 1445370623 0.358765 -0.730286 0.129639 0.566711 1445370623 0.358765 -0.730286 0.129639 0.566711 1445370623 0.358765 -0.730286 0.129639 0.566711 1445370623 0.368591 -0.643738 0.056458 0.668274 1445370623 0.368591 -0.643738 0.056458 0.668274 1445370623 0.368591 -0.643738 0.056458 0.668274 1445370623 0.368591 -0.643738 0.056458 0.668274 1445370623 0.368591 -0.643738 0.056458 0.668274 1445370623 0.368591 -0.643738 0.056458 0.668274 1445370623 0.392639 -0.523010 0.025818 0.756042 1445370623 0.392639 -0.523010 0.025818 0.756042 1445370623 0.392639 -0.523010 0.025818 0.756042 1445370623 0.392639 -0.523010 0.025818 0.756042 1445370623 0.392639 -0.523010 0.025818 0.756042 1445370623 0.392639 -0.523010 0.025818 0.756042 1445370623 0.390015 -0.411316 -0.017273 0.823608 1445370623 0.390015 -0.411316 -0.017273 0.823608 1445370623 0.390015 -0.411316 -0.017273 0.823608 1445370623 0.390015 -0.411316 -0.017273 0.823608 1445370623 0.390015 -0.411316 -0.017273 0.823608 1445370623 0.390015 -0.411316 -0.017273 0.823608 1445370623 0.378174 -0.321472 -0.115112 0.860413 1445370623 0.378174 -0.321472 -0.115112 0.860413 1445370623 0.378174 -0.321472 -0.115112 0.860413 1445370623 0.378174 -0.321472 -0.115112 0.860413 1445370623 0.378174 -0.321472 -0.115112 0.860413 1445370623 0.378174 -0.321472 -0.115112 0.860413 1445370623 0.397827 -0.275085 -0.142944 0.863464 1445370623 0.397827 -0.275085 -0.142944 0.863464 1445370623 0.397827 -0.275085 -0.142944 0.863464 1445370623 0.397827 -0.275085 -0.142944 0.863464 1445370623 0.397827 -0.275085 -0.142944 0.863464 1445370623 0.397827 -0.275085 -0.142944 0.863464 1445370623 0.421448 -0.288818 -0.170776 0.842468 1445370623 0.421448 -0.288818 -0.170776 0.842468 1445370623 0.421448 -0.288818 -0.170776 0.842468 1445370623 0.421448 -0.288818 -0.170776 0.842468 1445370623 0.421448 -0.288818 -0.170776 0.842468 1445370623 0.421448 -0.288818 -0.170776 0.842468 1445370623 0.458557 -0.379578 -0.183655 0.782227 1445370623 0.458557 -0.379578 -0.183655 0.782227 1445370623 0.458557 -0.379578 -0.183655 0.782227 1445370623 0.458557 -0.379578 -0.183655 0.782227 1445370623 0.458557 -0.379578 -0.183655 0.782227 1445370623 0.458557 -0.379578 -0.183655 0.782227 1445370623 0.534973 -0.442749 -0.165771 0.700195 1445370623 0.534973 -0.442749 -0.165771 0.700195 1445370623 0.534973 -0.442749 -0.165771 0.700195 1445370623 0.534973 -0.442749 -0.165771 0.700195 1445370623 0.534973 -0.442749 -0.165771 0.700195 1445370623 0.534973 -0.442749 -0.165771 0.700195 1445370623 0.568787 -0.523865 -0.227051 0.592041 1445370623 0.568787 -0.523865 -0.227051 0.592041 1445370623 0.568787 -0.523865 -0.227051 0.592041 1445370623 0.568787 -0.523865 -0.227051 0.592041 1445370623 0.568787 -0.523865 -0.227051 0.592041 1445370623 0.568787 -0.523865 -0.227051 0.592041 1445370623 0.568787 -0.523865 -0.227051 0.592041 1445370623 0.565796 -0.601013 -0.234192 0.513611 1445370623 0.565796 -0.601013 -0.234192 0.513611 1445370623 0.565796 -0.601013 -0.234192 0.513611 1445370623 0.565796 -0.601013 -0.234192 0.513611 1445370623 0.565796 -0.601013 -0.234192 0.513611 1445370623 0.565796 -0.601013 -0.234192 0.513611 1445370623 0.548523 -0.680725 -0.166321 0.456177 1445370623 0.548523 -0.680725 -0.166321 0.456177 1445370624 0.548523 -0.680725 -0.166321 0.456177 1445370624 0.548523 -0.680725 -0.166321 0.456177 1445370624 0.548523 -0.680725 -0.166321 0.456177 1445370624 0.548523 -0.680725 -0.166321 0.456177 1445370624 0.543701 -0.718750 -0.047729 0.430664 1445370624 0.543701 -0.718750 -0.047729 0.430664 1445370624 0.543701 -0.718750 -0.047729 0.430664 1445370624 0.543701 -0.718750 -0.047729 0.430664 1445370624 0.543701 -0.718750 -0.047729 0.430664 1445370624 0.543701 -0.718750 -0.047729 0.430664 1445370624 0.543701 -0.718750 -0.047729 0.430664 1445370624 0.552551 -0.735107 0.069519 0.386597 1445370624 0.552551 -0.735107 0.069519 0.386597 1445370624 0.552551 -0.735107 0.069519 0.386597 1445370624 0.552551 -0.735107 0.069519 0.386597 1445370624 0.552551 -0.735107 0.069519 0.386597 1445370624 0.519775 -0.741211 0.175842 0.386597 1445370624 0.519775 -0.741211 0.175842 0.386597 1445370624 0.519775 -0.741211 0.175842 0.386597 1445370624 0.519775 -0.741211 0.175842 0.386597 1445370624 0.519775 -0.741211 0.175842 0.386597 1445370624 0.519775 -0.741211 0.175842 0.386597 1445370624 0.519775 -0.741211 0.175842 0.386597 1445370624 0.438599 -0.759155 0.195251 0.439514 1445370624 0.438599 -0.759155 0.195251 0.439514 1445370624 0.438599 -0.759155 0.195251 0.439514 1445370624 0.438599 -0.759155 0.195251 0.439514 1445370624 0.438599 -0.759155 0.195251 0.439514 1445370624 0.438599 -0.759155 0.195251 0.439514 1445370624 0.390625 -0.744629 0.152222 0.519409 1445370624 0.390625 -0.744629 0.152222 0.519409 1445370624 0.390625 -0.744629 0.152222 0.519409 1445370624 0.390625 -0.744629 0.152222 0.519409 1445370624 
0.371948 -0.701172 0.190002 0.577820 1445370626 0.371948 -0.701172 0.190002 0.577820 1445370626 0.371948 -0.701172 0.190002 0.577820 1445370626 0.371948 -0.701172 0.190002 0.577820 1445370626 0.371948 -0.701172 0.190002 0.577820 1445370626 0.402405 -0.683716 0.203979 0.573486 1445370626 0.402405 -0.683716 0.203979 0.573486 1445370626 0.402405 -0.683716 0.203979 0.573486 1445370626 0.402405 -0.683716 0.203979 0.573486 1445370626 0.402405 -0.683716 0.203979 0.573486 1445370626 0.414612 -0.672791 0.206055 0.577026 1445370626 0.414612 -0.672791 0.206055 0.577026 1445370626 0.414612 -0.672791 0.206055 0.577026 1445370626 0.414612 -0.672791 0.206055 0.577026 1445370626 0.414612 -0.672791 0.206055 0.577026 1445370626 0.414612 -0.672791 0.206055 0.577026 1445370626 0.405518 -0.671143 0.186157 0.591980 1445370626 0.405518 -0.671143 0.186157 0.591980 1445370626 0.405518 -0.671143 0.186157 0.591980 1445370626 0.405518 -0.671143 0.186157 0.591980 1445370626 0.405518 -0.671143 0.186157 0.591980 1445370626 0.405518 -0.671143 0.186157 0.591980 1445370626 0.398010 -0.668274 0.162048 0.607239 1445370626 0.398010 -0.668274 0.162048 0.607239 1445370626 0.398010 -0.668274 0.162048 0.607239 1445370626 0.398010 -0.668274 0.162048 0.607239 1445370626 0.398010 -0.668274 0.162048 0.607239 1445370626 0.398010 -0.668274 0.162048 0.607239 1445370626 0.399231 -0.665955 0.138245 0.614807 1445370626 0.399231 -0.665955 0.138245 0.614807 1445370626 0.399231 -0.665955 0.138245 0.614807 1445370626 0.399231 -0.665955 0.138245 0.614807 1445370626 0.399231 -0.665955 0.138245 0.614807 1445370626 0.399231 -0.665955 0.138245 0.614807 1445370626 0.400391 -0.671082 0.104919 0.615051 1445370626 0.400391 -0.671082 0.104919 0.615051 1445370626 0.400391 -0.671082 0.104919 0.615051 1445370626 0.400391 -0.671082 0.104919 0.615051 1445370626 0.400391 -0.671082 0.104919 0.615051 1445370627 0.400391 -0.671082 0.104919 0.615051 1445370627 0.400818 -0.681458 0.069763 0.608337 1445370627 0.400818 -0.681458 0.069763 0.608337 1445370627 0.400818 -0.681458 0.069763 0.608337 1445370627 0.400818 -0.681458 0.069763 0.608337 1445370627 0.400818 -0.681458 0.069763 0.608337 1445370627 0.400818 -0.681458 0.069763 0.608337 1445370627 0.400818 -0.681458 0.069763 0.608337 1445370627 0.408630 -0.685547 0.056885 0.599854 1445370627 0.408630 -0.685547 0.056885 0.599854 1445370627 0.408630 -0.685547 0.056885 0.599854 1445370627 0.408630 -0.685547 0.056885 0.599854 1445370627 0.408630 -0.685547 0.056885 0.599854 1445370627 0.432251 -0.687134 0.077332 0.578796 1445370627 0.432251 -0.687134 0.077332 0.578796 1445370627 0.432251 -0.687134 0.077332 0.578796 1445370627 0.432251 -0.687134 0.077332 0.578796 1445370627 0.432251 -0.687134 0.077332 0.578796 1445370627 0.432251 -0.687134 0.077332 0.578796 1445370627 0.462097 -0.687805 0.124756 0.545715 1445370627 0.462097 -0.687805 0.124756 0.545715 1445370627 0.462097 -0.687805 0.124756 0.545715 1445370627 0.462097 -0.687805 0.124756 0.545715 1445370627 0.462097 -0.687805 0.124756 0.545715 1445370627 0.462097 -0.687805 0.124756 0.545715 1445370627 0.484619 -0.689392 0.184082 0.505920 1445370627 0.484619 -0.689392 0.184082 0.505920 1445370627 0.484619 -0.689392 0.184082 0.505920 1445370627 0.484619 -0.689392 0.184082 0.505920 1445370627 0.484619 -0.689392 0.184082 0.505920 1445370627 0.484619 -0.689392 0.184082 0.505920 1445370627 0.497803 -0.690491 0.240967 0.466187 1445370627 0.497803 -0.690491 0.240967 0.466187 1445370627 0.497803 -0.690491 0.240967 0.466187 1445370627 0.497803 -0.690491 0.240967 0.466187 1445370627 0.497803 -0.690491 0.240967 0.466187 1445370627 0.497803 -0.690491 0.240967 0.466187 1445370627 0.500916 -0.686584 0.283508 0.444153 1445370627 0.500916 -0.686584 0.283508 0.444153 1445370627 0.500916 -0.686584 0.283508 0.444153 1445370627 0.500916 -0.686584 0.283508 0.444153 1445370627 0.500916 -0.686584 0.283508 0.444153 1445370627 0.500916 -0.686584 0.283508 0.444153 1445370627 0.490662 -0.693420 0.294250 0.437988 1445370627 0.490662 -0.693420 0.294250 0.437988 1445370627 0.490662 -0.693420 0.294250 0.437988 1445370627 0.490662 -0.693420 0.294250 0.437988 1445370627 0.490662 -0.693420 0.294250 0.437988 1445370627 0.490662 -0.693420 0.294250 0.437988 1445370627 0.490662 -0.693420 0.294250 0.437988 1445370627 0.474426 -0.701599 0.276489 0.454102 1445370627 0.474426 -0.701599 0.276489 0.454102 1445370627 0.474426 -0.701599 0.276489 0.454102 1445370627 0.477661 -0.694092 0.257446 0.473022 1445370627 0.477661 -0.694092 0.257446 0.473022 1445370627 0.477661 -0.694092 0.257446 0.473022 1445370627 0.477661 -0.694092 0.257446 0.473022 1445370627 0.477661 -0.694092 0.257446 0.473022 1445370627 0.477661 -0.694092 0.257446 0.473022 1445370627 0.477661 -0.694092 0.257446 0.473022 1445370627 0.481201 -0.682678 0.232239 0.498413 1445370627 0.481201 -0.682678 0.232239 0.498413 1445370627 0.481201 -0.682678 0.232239 0.498413 1445370627 0.481201 -0.682678 0.232239 0.498413 1445370627 0.481201 -0.682678 0.232239 0.498413 1445370627 0.479004 -0.669312 0.203491 0.530212 1445370627 0.479004 -0.669312 0.203491 0.530212 1445370627 0.479004 -0.669312 0.203491 0.530212 1445370627 0.479004 -0.669312 0.203491 0.530212 1445370627 0.479004 -0.669312 0.203491 0.530212 1445370627 0.479004 -0.669312 0.203491 0.530212 1445370627 0.479004 -0.669312 0.203491 0.530212 1445370627 0.477356 -0.655029 0.178284 0.557922 1445370627 0.477356 -0.655029 0.178284 0.557922 1445370627 0.477356 -0.655029 0.178284 0.557922 1445370627 0.477356 -0.655029 0.178284 0.557922 1445370627 0.477356 -0.655029 0.178284 0.557922 1445370627 0.477356 -0.655029 0.178284 0.557922 1445370627 0.481201 -0.638428 0.172302 0.575439 1445370627 0.481201 -0.638428 0.172302 0.575439 1445370627 0.481201 -0.638428 0.172302 0.575439 1445370627 0.481201 -0.638428 0.172302 0.575439 1445370627 0.481201 -0.638428 0.172302 0.575439 1445370627 0.481201 -0.638428 0.172302 0.575439 1445370627 0.478394 -0.630127 0.180725 0.584290 1445370627 0.478394 -0.630127 0.180725 0.584290 1445370627 0.478394 -0.630127 0.180725 0.584290 1445370627 0.478394 -0.630127 0.180725 0.584290 1445370627 0.478394 -0.630127 0.180725 0.584290 1445370627 0.478394 -0.630127 0.180725 0.584290 1445370627 0.464966 -0.639771 0.174744 0.586487 1445370627 0.464966 -0.639771 0.174744 0.586487 1445370627 0.464966 -0.639771 0.174744 0.586487 1445370627 0.464966 -0.639771 0.174744 0.586487 1445370627 0.464966 -0.639771 0.174744 0.586487 1445370627 0.464966 -0.639771 0.174744 0.586487 1445370627 0.453735 -0.658508 0.158813 0.578979 1445370627 0.453735 -0.658508 0.158813 0.578979 1445370627 0.453735 -0.658508 0.158813 0.578979 1445370627 0.453735 -0.658508 0.158813 0.578979 1445370627 0.453735 -0.658508 0.158813 0.578979 1445370627 0.453735 -0.658508 0.158813 0.578979 1445370627 0.453735 -0.658508 0.158813 0.578979 1445370627 0.466492 -0.670044 0.162048 0.554260 1445370627 0.466492 -0.670044 0.162048 0.554260 1445370627 0.466492 -0.670044 0.162048 0.554260 1445370627 0.466492 -0.670044 0.162048 0.554260 1445370627 0.466492 -0.670044 0.162048 0.554260 1445370628 0.487305 -0.675598 0.187195 0.520569 1445370628 0.487305 -0.675598 0.187195 0.520569 1445370628 0.487305 -0.675598 0.187195 0.520569 1445370628 0.487305 -0.675598 0.187195 0.520569 1445370628 0.487305 -0.675598 0.187195 0.520569 1445370628 0.487305 -0.675598 0.187195 0.520569 1445370628 0.487305 -0.675598 0.187195 0.520569 1445370628 0.503418 -0.680237 0.220215 0.485107 1445370628 0.503418 -0.680237 0.220215 0.485107 1445370628 0.503418 -0.680237 0.220215 0.485107 1445370628 0.503418 -0.680237 0.220215 0.485107 1445370628 0.503418 -0.680237 0.220215 0.485107 1445370628 0.503418 -0.680237 0.220215 0.485107 1445370628 0.505981 -0.687988 0.255005 0.453369 1445370628 0.505981 -0.687988 0.255005 0.453369 1445370628 0.505981 -0.687988 0.255005 0.453369 1445370628 0.505981 -0.687988 0.255005 0.453369 1445370628 0.505981 -0.687988 0.255005 0.453369 1445370628 0.505981 -0.687988 0.255005 0.453369 1445370628 0.506958 -0.689453 0.295105 0.424866 1445370628 0.506958 -0.689453 0.295105 0.424866 1445370628 0.506958 -0.689453 0.295105 0.424866 1445370628 0.506958 -0.689453 0.295105 0.424866 1445370628 0.506958 -0.689453 0.295105 0.424866 1445370628 0.506958 -0.689453 0.295105 0.424866 1445370628 0.502869 -0.690552 0.320618 0.409241 1445370628 0.502869 -0.690552 0.320618 0.409241 1445370628 0.502869 -0.690552 0.320618 0.409241 1445370628 0.502869 -0.690552 0.320618 0.409241 1445370628 0.502869 -0.690552 0.320618 0.409241 1445370628 0.502869 -0.690552 0.320618 0.409241 1445370628 0.502869 -0.690552 0.320618 0.409241 1445370628 0.494568 -0.696838 0.320862 0.408508 1445370628 0.494568 -0.696838 0.320862 0.408508 1445370628 0.494568 -0.696838 0.320862 0.408508 1445370628 0.494568 -0.696838 0.320862 0.408508 1445370628 0.494568 -0.696838 0.320862 0.408508 1445370628 0.494568 -0.696838 0.320862 0.408508 1445370628 0.489685 -0.698059 0.303955 0.424805 1445370628 0.489685 -0.698059 0.303955 0.424805 1445370628 0.489685 -0.698059 0.303955 0.424805 1445370628 0.489685 -0.698059 0.303955 0.424805 1445370628 0.489685 -0.698059 0.303955 0.424805 1445370628 0.489685 -0.698059 0.303955 0.424805 1445370628 0.489807 -0.692261 0.281616 0.448914 1445370628 0.489807 -0.692261 0.281616 0.448914 1445370628 0.489807 -0.692261 0.281616 0.448914 1445370628 0.489807 -0.692261 0.281616 0.448914 1445370628 0.489807 -0.692261 0.281616 0.448914 1445370628 0.489807 -0.692261 0.281616 0.448914 1445370628 0.482910 -0.688782 0.247925 0.480469 1445370628 0.482910 -0.688782 0.247925 0.480469 1445370628 0.482910 -0.688782 0.247925 0.480469 1445370628 0.482910 -0.688782 0.247925 0.480469 1445370628 0.482910 -0.688782 0.247925 0.480469 1445370628 0.482910 -0.688782 0.247925 0.480469 1445370628 0.482910 -0.688782 0.247925 0.480469 1445370628 0.471375 -0.685486 0.208496 0.514221 1445370628 0.471375 -0.685486 0.208496 0.514221 1445370628 0.471375 -0.685486 0.208496 0.514221 1445370628 0.471375 -0.685486 0.208496 0.514221 1445370628 0.471375 -0.685486 0.208496 0.514221 1445370628 0.471375 -0.685486 0.208496 0.514221 1445370628 0.464966 -0.677185 0.180237 0.541016 1445370628 0.464966 -0.677185 0.180237 0.541016 1445370628 0.464966 -0.677185 0.180237 0.541016 1445370628 0.464966 -0.677185 0.180237 0.541016 1445370628 0.464966 -0.677185 0.180237 0.541016 1445370628 0.464966 -0.677185 0.180237 0.541016 1445370628 0.464966 -0.677185 0.180237 0.541016 1445370628 0.467285 -0.662170 0.173462 0.559570 1445370628 0.467285 -0.662170 0.173462 0.559570 1445370628 0.467285 -0.662170 0.173462 0.559570 1445370628 0.467285 -0.662170 0.173462 0.559570 1445370628 0.467285 -0.662170 0.173462 0.559570 1445370628 0.461121 -0.657288 0.171387 0.570862 1445370628 0.461121 -0.657288 0.171387 0.570862 1445370628 0.461121 -0.657288 0.171387 0.570862 1445370628 0.461121 -0.657288 0.171387 0.570862 1445370628 0.461121 -0.657288 0.171387 0.570862 1445370628 0.461121 -0.657288 0.171387 0.570862 1445370628 0.461121 -0.657288 0.171387 0.570862 1445370628 0.434082 -0.675842 0.144043 0.578003 1445370628 0.434082 -0.675842 0.144043 0.578003 1445370628 0.434082 -0.675842 0.144043 0.578003 1445370628 0.434082 -0.675842 0.144043 0.578003 1445370628 0.434082 -0.675842 0.144043 0.578003 1445370628 0.433472 -0.691040 0.124268 0.564941 1445370628 0.433472 -0.691040 0.124268 0.564941 1445370628 0.433472 -0.691040 0.124268 0.564941 1445370628 0.433472 -0.691040 0.124268 0.564941 1445370628 0.433472 -0.691040 0.124268 0.564941 1445370628 0.433472 -0.691040 0.124268 0.564941 1445370628 0.459778 -0.689941 0.142944 0.540466 1445370628 0.459778 -0.689941 0.142944 0.540466 1445370628 0.459778 -0.689941 0.142944 0.540466 1445370628 0.459778 -0.689941 0.142944 0.540466 1445370628 0.459778 -0.689941 0.142944 0.540466 1445370628 0.459778 -0.689941 0.142944 0.540466 1445370628 0.459778 -0.689941 0.142944 0.540466 1445370628 0.482178 -0.692688 0.178223 0.505859 1445370628 0.482178 -0.692688 0.178223 0.505859 1445370628 0.482178 -0.692688 0.178223 0.505859 1445370628 0.482178 -0.692688 0.178223 0.505859 1445370628 0.482178 -0.692688 0.178223 0.505859 1445370628 0.482178 -0.692688 0.178223 0.505859 1445370628 0.491821 -0.698853 0.212402 0.473877 1445370628 0.491821 -0.698853 0.212402 0.473877 1445370628 0.491821 -0.698853 0.212402 0.473877 1445370628 0.491821 -0.698853 0.212402 0.473877 1445370628 0.491821 -0.698853 0.212402 0.473877 1445370628 0.491821 -0.698853 0.212402 0.473877 1445370628 0.491821 -0.698853 0.212402 0.473877 1445370629 0.503601 -0.697815 0.252380 0.442444 1445370629 0.503601 -0.697815 0.252380 0.442444 1445370629 0.503601 -0.697815 0.252380 0.442444 1445370629 0.503601 -0.697815 0.252380 0.442444 1445370629 0.503601 -0.697815 0.252380 0.442444 1445370629 0.514526 -0.687805 0.293762 0.419312 1445370629 0.514526 -0.687805 0.293762 0.419312 1445370629 0.514526 -0.687805 0.293762 0.419312 1445370629 0.514526 -0.687805 0.293762 0.419312 1445370629 0.514526 -0.687805 0.293762 0.419312 1445370629 0.514526 -0.687805 0.293762 0.419312 1445370629 0.514526 -0.687805 0.293762 0.419312 1445370629 0.512024 -0.684998 0.313293 0.412781 1445370629 0.512024 -0.684998 0.313293 0.412781 1445370629 0.512024 -0.684998 0.313293 0.412781 1445370629 0.512024 -0.684998 0.313293 0.412781 1445370629 0.512024 -0.684998 0.313293 0.412781 1445370629 0.512024 -0.684998 0.313293 0.412781 1445370629 0.498474 -0.693054 0.303955 0.422852 1445370629 0.498474 -0.693054 0.303955 0.422852 1445370629 0.498474 -0.693054 0.303955 0.422852 1445370629 0.498474 -0.693054 0.303955 0.422852 1445370629 0.498474 -0.693054 0.303955 0.422852 1445370629 0.498474 -0.693054 0.303955 0.422852 1445370629 0.498474 -0.693054 0.303955 0.422852 1445370629 0.488892 -0.697144 0.275330 0.446289 1445370629 0.488892 -0.697144 0.275330 0.446289 1445370629 0.488892 -0.697144 0.275330 0.446289 1445370629 0.488892 -0.697144 0.275330 0.446289 1445370629 0.488892 -0.697144 0.275330 0.446289 1445370629 0.488892 -0.697144 0.275330 0.446289 1445370629 0.491028 -0.689148 0.248779 0.471252 1445370629 0.491028 -0.689148 0.248779 0.471252 1445370629 0.491028 -0.689148 0.248779 0.471252 1445370629 0.491028 -0.689148 0.248779 0.471252 1445370629 0.491028 -0.689148 0.248779 0.471252 1445370629 0.491028 -0.689148 0.248779 0.471252 1445370629 0.488831 -0.679626 0.220154 0.500610 1445370629 0.488831 -0.679626 0.220154 0.500610 1445370629 0.488831 -0.679626 0.220154 0.500610 1445370629 0.488831 -0.679626 0.220154 0.500610 1445370629 0.488831 -0.679626 0.220154 0.500610 1445370629 0.488831 -0.679626 0.220154 0.500610 1445370629 0.476074 -0.674194 0.182861 0.534180 1445370629 0.476074 -0.674194 0.182861 0.534180 1445370629 0.476074 -0.674194 0.182861 0.534180 1445370629 0.476074 -0.674194 0.182861 0.534180 1445370629 0.476074 -0.674194 0.182861 0.534180 1445370629 0.476074 -0.674194 0.182861 0.534180 1445370629 0.468079 -0.666016 0.155334 0.559570 1445370629 0.468079 -0.666016 0.155334 0.559570 1445370629 0.468079 -0.666016 0.155334 0.559570 1445370629 0.468079 -0.666016 0.155334 0.559570 1445370629 0.468079 -0.666016 0.155334 0.559570 1445370629 0.468079 -0.666016 0.155334 0.559570 1445370629 0.471741 -0.651123 0.150696 0.575073 1445370629 0.471741 -0.651123 0.150696 0.575073 1445370629 0.471741 -0.651123 0.150696 0.575073 1445370629 0.471741 -0.651123 0.150696 0.575073 1445370629 0.471741 -0.651123 0.150696 0.575073 1445370629 0.471741 -0.651123 0.150696 0.575073 1445370629 0.465332 -0.647400 0.139954 0.587158 1445370629 0.465332 -0.647400 0.139954 0.587158 1445370629 0.465332 -0.647400 0.139954 0.587158 1445370629 0.465332 -0.647400 0.139954 0.587158 1445370629 0.465332 -0.647400 0.139954 0.587158 1445370629 0.442749 -0.661133 0.109070 0.595764 1445370629 0.442749 -0.661133 0.109070 0.595764 1445370629 0.442749 -0.661133 0.109070 0.595764 1445370629 0.442749 -0.661133 0.109070 0.595764 1445370629 0.442749 -0.661133 0.109070 0.595764 1445370629 0.442749 -0.661133 0.109070 0.595764 1445370629 0.442749 -0.661133 0.109070 0.595764 1445370629 0.441345 -0.672668 0.087646 0.587402 1445370629 0.441345 -0.672668 0.087646 0.587402 1445370629 0.441345 -0.672668 0.087646 0.587402 1445370629 0.441345 -0.672668 0.087646 0.587402 1445370629 0.441345 -0.672668 0.087646 0.587402 1445370629 0.441345 -0.672668 0.087646 0.587402 1445370629 0.454712 -0.679932 0.103821 0.565796 1445370629 0.454712 -0.679932 0.103821 0.565796 1445370629 0.454712 -0.679932 0.103821 0.565796 1445370629 0.454712 -0.679932 0.103821 0.565796 1445370629 0.454712 -0.679932 0.103821 0.565796 1445370629 0.454712 -0.679932 0.103821 0.565796 1445370629 0.462036 -0.694458 0.139648 0.533630 1445370629 0.462036 -0.694458 0.139648 0.533630 1445370629 0.462036 -0.694458 0.139648 0.533630 1445370629 0.462036 -0.694458 0.139648 0.533630 1445370629 0.462036 -0.694458 0.139648 0.533630 1445370629 0.462036 -0.694458 0.139648 0.533630 1445370629 0.460205 -0.711975 0.181580 0.498291 1445370629 0.460205 -0.711975 0.181580 0.498291 1445370629 0.460205 -0.711975 0.181580 0.498291 1445370629 0.460205 -0.711975 0.181580 0.498291 1445370629 0.460205 -0.711975 0.181580 0.498291 1445370629 0.460205 -0.711975 0.181580 0.498291 1445370629 0.457520 -0.719421 0.227905 0.470276 1445370629 0.457520 -0.719421 0.227905 0.470276 1445370629 0.457520 -0.719421 0.227905 0.470276 1445370629 0.457520 -0.719421 0.227905 0.470276 1445370629 0.457520 -0.719421 0.227905 0.470276 1445370629 0.457520 -0.719421 0.227905 0.470276 1445370629 0.462097 -0.713684 0.274841 0.448914 1445370629 0.462097 -0.713684 0.274841 0.448914 1445370629 0.462097 -0.713684 0.274841 0.448914 1445370629 0.462097 -0.713684 0.274841 0.448914 1445370629 0.462097 -0.713684 0.274841 0.448914 1445370629 0.462097 -0.713684 0.274841 0.448914 1445370629 0.468933 -0.705933 0.302185 0.436340 1445370629 0.468933 -0.705933 0.302185 0.436340 1445370630 0.468933 -0.705933 0.302185 0.436340 1445370630 0.468933 -0.705933 0.302185 0.436340 1445370630 0.468933 -0.705933 0.302185 0.436340 1445370630 0.468933 -0.705933 0.302185 0.436340 1445370630 0.470703 -0.704346 0.304260 0.435547 1445370630 0.470703 -0.704346 0.304260 0.435547 1445370630 0.470703 -0.704346 0.304260 0.435547 1445370630 0.470703 -0.704346 0.304260 0.435547 1445370630 0.470703 -0.704346 0.304260 0.435547 1445370630 0.470703 -0.704346 0.304260 0.435547 1445370630 0.470703 -0.704346 0.304260 0.435547 1445370630 0.461121 -0.712280 0.274292 0.452454 1445370630 0.461121 -0.712280 0.274292 0.452454 1445370630 0.461121 -0.712280 0.274292 0.452454 1445370630 0.461121 -0.712280 0.274292 0.452454 1445370630 0.461121 -0.712280 0.274292 0.452454 1445370630 0.461121 -0.712280 0.274292 0.452454 1445370630 0.462158 -0.708496 0.242493 0.474976 1445370630 0.462158 -0.708496 0.242493 0.474976 1445370630 0.462158 -0.708496 0.242493 0.474976 1445370630 0.462158 -0.708496 0.242493 0.474976 1445370630 0.462158 -0.708496 0.242493 0.474976 1445370630 0.462158 -0.708496 0.242493 0.474976 1445370630 0.463989 -0.698730 0.215027 0.500183 1445370630 0.463989 -0.698730 0.215027 0.500183 1445370630 0.463989 -0.698730 0.215027 0.500183 1445370630 0.463989 -0.698730 0.215027 0.500183 1445370630 0.463989 -0.698730 0.215027 0.500183 1445370630 0.463989 -0.698730 0.215027 0.500183 1445370630 0.463989 -0.698730 0.215027 0.500183 1445370630 0.463440 -0.687134 0.192505 0.525330 1445370630 0.463440 -0.687134 0.192505 0.525330 1445370630 0.463440 -0.687134 0.192505 0.525330 1445370630 0.463440 -0.687134 0.192505 0.525330 1445370630 0.463440 -0.687134 0.192505 0.525330 1445370630 0.463440 -0.687134 0.192505 0.525330 1445370630 0.462402 -0.676758 0.174133 0.545776 1445370630 0.462402 -0.676758 0.174133 0.545776 1445370630 0.462402 -0.676758 0.174133 0.545776 1445370630 0.462402 -0.676758 0.174133 0.545776 1445370630 0.462402 -0.676758 0.174133 0.545776 1445370630 0.465332 -0.665344 0.167664 0.559143 1445370630 0.465332 -0.665344 0.167664 0.559143 1445370630 0.465332 -0.665344 0.167664 0.559143 1445370630 0.465332 -0.665344 0.167664 0.559143 1445370630 0.465332 -0.665344 0.167664 0.559143 1445370630 0.465332 -0.665344 0.167664 0.559143 1445370630 0.464844 -0.660828 0.170776 0.563904 1445370630 0.464844 -0.660828 0.170776 0.563904 1445370630 0.464844 -0.660828 0.170776 0.563904 1445370630 0.464844 -0.660828 0.170776 0.563904 1445370630 0.464844 -0.660828 0.170776 0.563904 1445370630 0.464844 -0.660828 0.170776 0.563904 1445370630 0.443176 -0.673950 0.159241 0.569214 1445370630 0.443176 -0.673950 0.159241 0.569214 1445370630 0.443176 -0.673950 0.159241 0.569214 1445370630 0.443176 -0.673950 0.159241 0.569214 1445370630 0.443176 -0.673950 0.159241 0.569214 1445370630 0.443176 -0.673950 0.159241 0.569214 1445370630 0.425964 -0.682312 0.145630 0.575989 1445370630 0.425964 -0.682312 0.145630 0.575989 1445370630 0.425964 -0.682312 0.145630 0.575989 1445370630 0.425964 -0.682312 0.145630 0.575989 1445370630 0.425964 -0.682312 0.145630 0.575989 1445370630 0.425964 -0.682312 0.145630 0.575989 1445370630 0.425964 -0.682312 0.145630 0.575989 1445370630 0.438416 -0.688416 0.160156 0.555176 1445370630 0.438416 -0.688416 0.160156 0.555176 1445370630 0.438416 -0.688416 0.160156 0.555176 1445370630 0.438416 -0.688416 0.160156 0.555176 1445370630 0.438416 -0.688416 0.160156 0.555176 1445370630 0.438416 -0.688416 0.160156 0.555176 1445370630 0.445862 -0.697876 0.178223 0.531433 1445370630 0.445862 -0.697876 0.178223 0.531433 1445370630 0.445862 -0.697876 0.178223 0.531433 1445370630 0.445862 -0.697876 0.178223 0.531433 1445370630 0.445862 -0.697876 0.178223 0.531433 1445370630 0.445862 -0.697876 0.178223 0.531433 1445370630 0.445862 -0.697876 0.178223 0.531433 1445370630 0.445190 -0.714172 0.198425 0.502441 1445370630 0.445190 -0.714172 0.198425 0.502441 1445370630 0.445190 -0.714172 0.198425 0.502441 1445370630 0.445190 -0.714172 0.198425 0.502441 1445370630 0.445190 -0.714172 0.198425 0.502441 1445370630 0.445190 -0.714172 0.198425 0.502441 1445370630 0.451111 -0.721252 0.229797 0.472717 1445370630 0.451111 -0.721252 0.229797 0.472717 1445370630 0.451111 -0.721252 0.229797 0.472717 1445370630 0.451111 -0.721252 0.229797 0.472717 1445370630 0.451111 -0.721252 0.229797 0.472717 1445370630 0.451111 -0.721252 0.229797 0.472717 1445370630 0.463928 -0.715393 0.267151 0.448975 1445370630 0.463928 -0.715393 0.267151 0.448975 1445370630 0.463928 -0.715393 0.267151 0.448975 1445370630 0.463928 -0.715393 0.267151 0.448975 1445370630 0.463928 -0.715393 0.267151 0.448975 1445370630 0.463928 -0.715393 0.267151 0.448975 1445370630 0.473999 -0.706482 0.296204 0.434082 1445370630 0.473999 -0.706482 0.296204 0.434082 1445370630 0.473999 -0.706482 0.296204 0.434082 1445370630 0.473999 -0.706482 0.296204 0.434082 1445370630 0.473999 -0.706482 0.296204 0.434082 1445370630 0.473999 -0.706482 0.296204 0.434082 1445370630 0.480652 -0.700562 0.299744 0.433838 1445370630 0.480652 -0.700562 0.299744 0.433838 1445370630 0.480652 -0.700562 0.299744 0.433838 1445370630 0.480652 -0.700562 0.299744 0.433838 1445370630 0.480652 -0.700562 0.299744 0.433838 1445370630 0.480652 -0.700562 0.299744 0.433838 1445370630 0.480652 -0.700562 0.299744 0.433838 1445370630 0.476746 -0.709167 0.270996 0.443054 1445370630 0.476746 -0.709167 0.270996 0.443054 1445370631 0.476746 -0.709167 0.270996 0.443054 1445370631 0.476746 -0.709167 0.270996 0.443054 1445370631 0.476746 -0.709167 0.270996 0.443054 1445370631 0.476746 -0.709167 0.270996 0.443054 1445370631 0.472290 -0.717224 0.220520 0.462524 1445370631 0.472290 -0.717224 0.220520 0.462524 1445370631 0.472290 -0.717224 0.220520 0.462524 1445370631 0.472290 -0.717224 0.220520 0.462524 1445370631 0.472290 -0.717224 0.220520 0.462524 1445370631 0.472290 -0.717224 0.220520 0.462524 1445370631 0.484070 -0.706238 0.185303 0.482239 1445370631 0.484070 -0.706238 0.185303 0.482239 1445370631 0.484070 -0.706238 0.185303 0.482239 1445370631 0.484070 -0.706238 0.185303 0.482239 1445370631 0.484070 -0.706238 0.185303 0.482239 1445370631 0.484070 -0.706238 0.185303 0.482239 1445370631 0.484070 -0.706238 0.185303 0.482239 1445370631 0.493652 -0.691101 0.157349 0.503845 1445370631 0.493652 -0.691101 0.157349 0.503845 1445370631 0.493652 -0.691101 0.157349 0.503845 1445370631 0.493652 -0.691101 0.157349 0.503845 1445370631 0.493652 -0.691101 0.157349 0.503845 1445370631 0.493652 -0.691101 0.157349 0.503845 1445370631 0.502563 -0.672852 0.139832 0.524536 1445370631 0.502563 -0.672852 0.139832 0.524536 1445370631 0.502563 -0.672852 0.139832 0.524536 1445370631 0.502563 -0.672852 0.139832 0.524536 1445370631 0.502563 -0.672852 0.139832 0.524536 1445370631 0.502563 -0.672852 0.139832 0.524536 1445370631 0.502563 -0.660400 0.125488 0.543640 1445370631 0.502563 -0.660400 0.125488 0.543640 1445370631 0.502563 -0.660400 0.125488 0.543640 1445370631 0.502563 -0.660400 0.125488 0.543640 1445370631 0.502563 -0.660400 0.125488 0.543640 1445370631 0.502563 -0.660400 0.125488 0.543640 1445370631 0.504395 -0.651978 0.121338 0.552917 1445370631 0.504395 -0.651978 0.121338 0.552917 1445370631 0.504395 -0.651978 0.121338 0.552917 1445370631 0.504395 -0.651978 0.121338 0.552917 1445370631 0.504395 -0.651978 0.121338 0.552917 1445370631 0.504395 -0.651978 0.121338 0.552917 1445370631 0.504395 -0.651978 0.121338 0.552917 1445370631 0.493652 -0.652954 0.117798 0.562195 1445370631 0.493652 -0.652954 0.117798 0.562195 1445370631 0.493652 -0.652954 0.117798 0.562195 1445370631 0.493652 -0.652954 0.117798 0.562195 1445370631 0.493652 -0.652954 0.117798 0.562195 1445370631 0.493652 -0.652954 0.117798 0.562195 1445370631 0.479614 -0.664612 0.106323 0.562988 1445370631 0.479614 -0.664612 0.106323 0.562988 1445370631 0.479614 -0.664612 0.106323 0.562988 1445370631 0.479614 -0.664612 0.106323 0.562988 1445370631 0.479614 -0.664612 0.106323 0.562988 1445370631 0.479614 -0.664612 0.106323 0.562988 1445370631 0.479614 -0.664612 0.106323 0.562988 1445370631 0.472351 -0.678101 0.107788 0.552673 1445370631 0.472351 -0.678101 0.107788 0.552673 1445370631 0.472351 -0.678101 0.107788 0.552673 1445370631 0.472351 -0.678101 0.107788 0.552673 1445370631 0.472351 -0.678101 0.107788 0.552673 1445370631 0.472351 -0.678101 0.107788 0.552673 1445370631 0.476135 -0.685181 0.127808 0.536194 1445370631 0.476135 -0.685181 0.127808 0.536194 1445370631 0.476135 -0.685181 0.127808 0.536194 1445370631 0.476135 -0.685181 0.127808 0.536194 1445370631 0.476135 -0.685181 0.127808 0.536194 1445370631 0.476135 -0.685181 0.127808 0.536194 1445370631 0.476135 -0.685181 0.127808 0.536194 1445370631 0.477051 -0.691284 0.155884 0.519836 1445370631 0.477051 -0.691284 0.155884 0.519836 1445370631 0.477051 -0.691284 0.155884 0.519836 1445370631 0.477051 -0.691284 0.155884 0.519836 1445370631 0.477051 -0.691284 0.155884 0.519836 1445370631 0.477051 -0.691284 0.155884 0.519836 1445370631 0.469727 -0.706848 0.181763 0.496643 1445370631 0.469727 -0.706848 0.181763 0.496643 1445370631 0.469727 -0.706848 0.181763 0.496643 1445370631 0.469727 -0.706848 0.181763 0.496643 1445370631 0.469727 -0.706848 0.181763 0.496643 1445370631 0.469727 -0.706848 0.181763 0.496643 1445370631 0.469727 -0.706848 0.181763 0.496643 1445370631 0.463928 -0.721863 0.212280 0.467529 1445370631 0.463928 -0.721863 0.212280 0.467529 1445370631 0.463928 -0.721863 0.212280 0.467529 1445370631 0.463928 -0.721863 0.212280 0.467529 1445370631 0.463928 -0.721863 0.212280 0.467529 1445370631 0.463684 -0.727356 0.249146 0.440308 1445370631 0.463684 -0.727356 0.249146 0.440308 1445370631 0.463684 -0.727356 0.249146 0.440308 1445370631 0.463684 -0.727356 0.249146 0.440308 1445370631 0.470764 -0.725891 0.280701 0.415527 1445370631 0.470764 -0.725891 0.280701 0.415527 1445370631 0.470764 -0.725891 0.280701 0.415527 1445370631 0.470764 -0.725891 0.280701 0.415527 1445370631 0.470764 -0.725891 0.280701 0.415527 1445370631 0.470764 -0.725891 0.280701 0.415527 1445370631 0.476196 -0.723206 0.293030 0.405396 1445370631 0.476196 -0.723206 0.293030 0.405396 1445370631 0.476196 -0.723206 0.293030 0.405396 1445370631 0.476196 -0.723206 0.293030 0.405396 1445370631 0.476196 -0.723206 0.293030 0.405396 1445370631 0.476196 -0.723206 0.293030 0.405396 1445370631 0.478943 -0.725586 0.284424 0.403992 1445370631 0.478943 -0.725586 0.284424 0.403992 1445370631 0.478943 -0.725586 0.284424 0.403992 1445370631 0.478943 -0.725586 0.284424 0.403992 1445370631 0.478943 -0.725586 0.284424 0.403992 1445370631 0.486145 -0.720032 0.271057 0.414429 1445370631 
0.315979 -0.738770 0.188110 0.564758 1445370637 0.315979 -0.738770 0.188110 0.564758 1445370637 0.315979 -0.738770 0.188110 0.564758 1445370637 0.315979 -0.738770 0.188110 0.564758 1445370637 0.345459 -0.704651 0.158813 0.599060 1445370637 0.345459 -0.704651 0.158813 0.599060 1445370637 0.345459 -0.704651 0.158813 0.599060 1445370637 0.345459 -0.704651 0.158813 0.599060 1445370637 0.345459 -0.704651 0.158813 0.599060 1445370637 0.345459 -0.704651 0.158813 0.599060 1445370637 0.394287 -0.637085 0.126099 0.650146 1445370637 0.394287 -0.637085 0.126099 0.650146 1445370637 0.394287 -0.637085 0.126099 0.650146 1445370637 0.394287 -0.637085 0.126099 0.650146 1445370637 0.394287 -0.637085 0.126099 0.650146 1445370637 0.394287 -0.637085 0.126099 0.650146 1445370637 0.423950 -0.549500 0.059326 0.717468 1445370637 0.423950 -0.549500 0.059326 0.717468 1445370637 0.423950 -0.549500 0.059326 0.717468 1445370637 0.423950 -0.549500 0.059326 0.717468 1445370637 0.423950 -0.549500 0.059326 0.717468 1445370637 0.423950 -0.549500 0.059326 0.717468 1445370637 0.423950 -0.549500 0.059326 0.717468 1445370637 0.440002 -0.446960 -0.023987 0.778442 1445370637 0.440002 -0.446960 -0.023987 0.778442 1445370637 0.440002 -0.446960 -0.023987 0.778442 1445370637 0.440002 -0.446960 -0.023987 0.778442 1445370637 0.440002 -0.446960 -0.023987 0.778442 1445370637 0.440002 -0.446960 -0.023987 0.778442 1445370637 0.448975 -0.352112 -0.085876 0.816711 1445370637 0.448975 -0.352112 -0.085876 0.816711 1445370637 0.448975 -0.352112 -0.085876 0.816711 1445370637 0.448975 -0.352112 -0.085876 0.816711 1445370637 0.448975 -0.352112 -0.085876 0.816711 1445370637 0.448975 -0.352112 -0.085876 0.816711 1445370637 0.448975 -0.352112 -0.085876 0.816711 1445370637 0.447510 -0.281128 -0.136292 0.837891 1445370637 0.447510 -0.281128 -0.136292 0.837891 1445370637 0.447510 -0.281128 -0.136292 0.837891 1445370637 0.447510 -0.281128 -0.136292 0.837891 1445370637 0.447510 -0.281128 -0.136292 0.837891 1445370637 0.447510 -0.281128 -0.136292 0.837891 1445370637 0.437866 -0.253784 -0.191711 0.840881 1445370637 0.437866 -0.253784 -0.191711 0.840881 1445370637 0.437866 -0.253784 -0.191711 0.840881 1445370637 0.437866 -0.253784 -0.191711 0.840881 1445370637 0.437866 -0.253784 -0.191711 0.840881 1445370637 0.437866 -0.253784 -0.191711 0.840881 1445370637 0.437866 -0.253784 -0.191711 0.840881 1445370637 0.431030 -0.268738 -0.218567 0.833191 1445370637 0.431030 -0.268738 -0.218567 0.833191 1445370637 0.431030 -0.268738 -0.218567 0.833191 1445370637 0.431030 -0.268738 -0.218567 0.833191 1445370637 0.431030 -0.268738 -0.218567 0.833191 1445370637 0.431030 -0.268738 -0.218567 0.833191 1445370637 0.462097 -0.327148 -0.230896 0.791260 1445370637 0.462097 -0.327148 -0.230896 0.791260 1445370637 0.462097 -0.327148 -0.230896 0.791260 1445370637 0.462097 -0.327148 -0.230896 0.791260 1445370637 0.462097 -0.327148 -0.230896 0.791260 1445370637 0.462097 -0.327148 -0.230896 0.791260 1445370637 0.505371 -0.393250 -0.267883 0.719849 1445370637 0.505371 -0.393250 -0.267883 0.719849 1445370637 0.505371 -0.393250 -0.267883 0.719849 1445370637 0.505371 -0.393250 -0.267883 0.719849 1445370637 0.505371 -0.393250 -0.267883 0.719849 1445370637 0.505371 -0.393250 -0.267883 0.719849 1445370637 0.537537 -0.509399 -0.225037 0.633179 1445370637 0.537537 -0.509399 -0.225037 0.633179 1445370637 0.537537 -0.509399 -0.225037 0.633179 1445370637 0.537537 -0.509399 -0.225037 0.633179 1445370637 0.537537 -0.509399 -0.225037 0.633179 1445370638 0.537537 -0.509399 -0.225037 0.633179 1445370638 0.537537 -0.509399 -0.225037 0.633179 1445370638 0.540527 -0.616455 -0.130554 0.557495 1445370638 0.540527 -0.616455 -0.130554 0.557495 1445370638 0.540527 -0.616455 -0.130554 0.557495 1445370638 0.540527 -0.616455 -0.130554 0.557495 1445370638 0.540527 -0.616455 -0.130554 0.557495 1445370638 0.540527 -0.616455 -0.130554 0.557495 1445370638 0.529968 -0.671570 -0.020996 0.517334 1445370638 0.529968 -0.671570 -0.020996 0.517334 1445370638 0.529968 -0.671570 -0.020996 0.517334 1445370638 0.529968 -0.671570 -0.020996 0.517334 1445370638 0.529968 -0.671570 -0.020996 0.517334 1445370638 0.529968 -0.671570 -0.020996 0.517334 1445370638 0.488098 -0.722168 0.085571 0.482666 1445370638 0.488098 -0.722168 0.085571 0.482666 1445370638 0.488098 -0.722168 0.085571 0.482666 1445370638 0.488098 -0.722168 0.085571 0.482666 1445370638 0.488098 -0.722168 0.085571 0.482666 1445370638 0.488098 -0.722168 0.085571 0.482666 1445370638 0.488098 -0.722168 0.085571 0.482666 1445370638 0.466370 -0.726685 0.198914 0.463440 1445370638 0.466370 -0.726685 0.198914 0.463440 1445370638 0.466370 -0.726685 0.198914 0.463440 1445370638 0.466370 -0.726685 0.198914 0.463440 1445370638 0.466370 -0.726685 0.198914 0.463440 1445370638 0.466370 -0.726685 0.198914 0.463440 1445370638 0.466370 -0.726685 0.198914 0.463440 1445370638 0.416321 -0.733582 0.260559 0.469666 1445370638 0.416321 -0.733582 0.260559 0.469666 1445370638 0.416321 -0.733582 0.260559 0.469666 1445370638 0.416321 -0.733582 0.260559 0.469666 1445370638 0.416321 -0.733582 0.260559 0.469666 1445370638 0.416321 -0.733582 0.260559 0.469666 1445370638 0.349792 -0.753296 0.234009 0.505371 1445370638 0.349792 -0.753296 0.234009 0.505371 1445370638 0.349792 -0.753296 0.234009 0.505371 1445370638 0.349792 -0.753296 0.234009 0.505371 1445370638 0.349792 -0.753296 0.234009 0.505371 1445370638 0.349792 -0.753296 0.234009 0.505371 1445370638 0.349792 -0.753296 0.234009 0.505371 1445370638 0.362915 -0.712463 0.174622 0.574585 1445370638 0.362915 -0.712463 0.174622 0.574585 1445370638 0.362915 -0.712463 0.174622 0.574585 1445370638 0.362915 -0.712463 0.174622 0.574585 1445370638 0.362915 -0.712463 0.174622 0.574585 1445370638 0.362915 -0.712463 0.174622 0.574585 1445370638 0.418579 -0.624207 0.123596 0.648010 1445370638 0.418579 -0.624207 0.123596 0.648010 1445370638 0.418579 -0.624207 0.123596 0.648010 1445370638 0.418579 -0.624207 0.123596 0.648010 1445370638 0.418579 -0.624207 0.123596 0.648010 1445370638 0.418579 -0.624207 0.123596 0.648010 1445370638 0.418579 -0.624207 0.123596 0.648010 1445370638 0.477051 -0.519531 0.117188 0.699097 1445370638 0.477051 -0.519531 0.117188 0.699097 1445370638 0.477051 -0.519531 0.117188 0.699097 1445370638 0.477051 -0.519531 0.117188 0.699097 1445370638 0.477051 -0.519531 0.117188 0.699097 1445370638 0.477051 -0.519531 0.117188 0.699097 1445370638 0.488525 -0.433228 0.084595 0.752625 1445370638 0.488525 -0.433228 0.084595 0.752625 1445370638 0.488525 -0.433228 0.084595 0.752625 1445370638 0.488525 -0.433228 0.084595 0.752625 1445370638 0.488525 -0.433228 0.084595 0.752625 1445370638 0.488525 -0.433228 0.084595 0.752625 1445370638 0.462219 -0.358398 -0.042297 0.809937 1445370638 0.462219 -0.358398 -0.042297 0.809937 1445370638 0.462219 -0.358398 -0.042297 0.809937 1445370638 0.462219 -0.358398 -0.042297 0.809937 1445370638 0.462219 -0.358398 -0.042297 0.809937 1445370638 0.462219 -0.358398 -0.042297 0.809937 1445370638 0.453613 -0.276794 -0.148743 0.833923 1445370638 0.453613 -0.276794 -0.148743 0.833923 1445370638 0.453613 -0.276794 -0.148743 0.833923 1445370638 0.453613 -0.276794 -0.148743 0.833923 1445370638 0.453613 -0.276794 -0.148743 0.833923 1445370638 0.453613 -0.276794 -0.148743 0.833923 1445370638 0.456909 -0.216797 -0.169373 0.845886 1445370638 0.456909 -0.216797 -0.169373 0.845886 1445370638 0.456909 -0.216797 -0.169373 0.845886 1445370638 0.456909 -0.216797 -0.169373 0.845886 1445370638 0.456909 -0.216797 -0.169373 0.845886 1445370638 0.456909 -0.216797 -0.169373 0.845886 1445370638 0.456909 -0.216797 -0.169373 0.845886 1445370638 0.462219 -0.229736 -0.183777 0.836487 1445370638 0.462219 -0.229736 -0.183777 0.836487 1445370638 0.462219 -0.229736 -0.183777 0.836487 1445370638 0.462219 -0.229736 -0.183777 0.836487 1445370638 0.462219 -0.229736 -0.183777 0.836487 1445370638 0.462219 -0.229736 -0.183777 0.836487 1445370638 0.485291 -0.320496 -0.209167 0.786133 1445370638 0.485291 -0.320496 -0.209167 0.786133 1445370638 0.485291 -0.320496 -0.209167 0.786133 1445370638 0.485291 -0.320496 -0.209167 0.786133 1445370638 0.485291 -0.320496 -0.209167 0.786133 1445370638 0.485291 -0.320496 -0.209167 0.786133 1445370638 0.494934 -0.431763 -0.237183 0.715759 1445370638 0.494934 -0.431763 -0.237183 0.715759 1445370638 0.494934 -0.431763 -0.237183 0.715759 1445370638 0.494934 -0.431763 -0.237183 0.715759 1445370638 0.494934 -0.431763 -0.237183 0.715759 1445370638 0.494934 -0.431763 -0.237183 0.715759 1445370638 0.494934 -0.431763 -0.237183 0.715759 1445370638 0.533508 -0.539246 -0.127502 0.638977 1445370638 0.533508 -0.539246 -0.127502 0.638977 1445370638 0.533508 -0.539246 -0.127502 0.638977 1445370638 0.533508 -0.539246 -0.127502 0.638977 1445370638 0.533508 -0.539246 -0.127502 0.638977 1445370638 0.530029 -0.596619 -0.015564 0.602295 1445370638 0.530029 -0.596619 -0.015564 0.602295 1445370638 0.530029 -0.596619 -0.015564 0.602295 1445370638 0.530029 -0.596619 -0.015564 0.602295 1445370638 0.530029 -0.596619 -0.015564 0.602295 1445370638 0.530029 -0.596619 -0.015564 0.602295 1445370639 0.530029 -0.596619 -0.015564 0.602295 1445370639 0.466614 -0.678833 0.048096 0.564941 1445370639 0.466614 -0.678833 0.048096 0.564941 1445370639 0.466614 -0.678833 0.048096 0.564941 1445370639 0.466614 -0.678833 0.048096 0.564941 1445370639 0.466614 -0.678833 0.048096 0.564941 1445370639 0.466614 -0.678833 0.048096 0.564941 1445370639 0.432312 -0.715149 0.138855 0.531372 1445370639 0.432312 -0.715149 0.138855 0.531372 1445370639 0.432312 -0.715149 0.138855 0.531372 1445370639 0.432312 -0.715149 0.138855 0.531372 1445370639 0.432312 -0.715149 0.138855 0.531372 1445370639 0.432312 -0.715149 0.138855 0.531372 1445370639 0.429810 -0.718079 0.244019 0.489929 1445370639 0.429810 -0.718079 0.244019 0.489929 1445370639 0.429810 -0.718079 0.244019 0.489929 1445370639 0.429810 -0.718079 0.244019 0.489929 1445370639 0.429810 -0.718079 0.244019 0.489929 1445370639 0.429810 -0.718079 0.244019 0.489929 1445370639 0.351501 -0.753540 0.239319 0.501404 1445370639 0.351501 -0.753540 0.239319 0.501404 1445370639 0.351501 -0.753540 0.239319 0.501404 1445370639 0.351501 -0.753540 0.239319 0.501404 1445370639 0.351501 -0.753540 0.239319 0.501404 1445370639 0.351501 -0.753540 0.239319 0.501404 1445370639 0.351501 -0.753540 0.239319 0.501404 1445370639 0.363892 -0.712036 0.222717 0.557617 1445370639 0.363892 -0.712036 0.222717 0.557617 1445370639 0.363892 -0.712036 0.222717 0.557617 1445370639 0.363892 -0.712036 0.222717 0.557617 1445370639 0.363892 -0.712036 0.222717 0.557617 1445370639 0.363892 -0.712036 0.222717 0.557617 1445370639 0.376526 -0.645386 0.153015 0.646790 1445370639 0.376526 -0.645386 0.153015 0.646790 1445370639 0.376526 -0.645386 0.153015 0.646790 1445370639 0.376526 -0.645386 0.153015 0.646790 1445370639 0.376526 -0.645386 0.153015 0.646790 1445370639 0.376526 -0.645386 0.153015 0.646790 1445370639 0.424438 -0.547974 0.098755 0.713989 1445370639 0.424438 -0.547974 0.098755 0.713989 1445370639 0.424438 -0.547974 0.098755 0.713989 1445370639 0.424438 -0.547974 0.098755 0.713989 1445370639 0.424438 -0.547974 0.098755 0.713989 1445370639 0.424438 -0.547974 0.098755 0.713989 1445370639 0.433899 -0.433655 0.026001 0.789307 1445370639 0.433899 -0.433655 0.026001 0.789307 1445370639 0.433899 -0.433655 0.026001 0.789307 1445370639 0.433899 -0.433655 0.026001 0.789307 1445370639 0.433899 -0.433655 0.026001 0.789307 1445370639 0.433899 -0.433655 0.026001 0.789307 1445370639 0.433899 -0.433655 0.026001 0.789307 1445370639 0.427246 -0.322449 -0.087280 0.840149 1445370639 0.427246 -0.322449 -0.087280 0.840149 1445370639 0.427246 -0.322449 -0.087280 0.840149 1445370639 0.427246 -0.322449 -0.087280 0.840149 1445370639 0.427246 -0.322449 -0.087280 0.840149 1445370639 0.427246 -0.322449 -0.087280 0.840149 1445370639 0.428284 -0.235596 -0.181702 0.853210 1445370639 0.428284 -0.235596 -0.181702 0.853210 1445370639 0.428284 -0.235596 -0.181702 0.853210 1445370639 0.428284 -0.235596 -0.181702 0.853210 1445370639 0.428284 -0.235596 -0.181702 0.853210 1445370639 0.428284 -0.235596 -0.181702 0.853210 1445370639 0.434509 -0.207886 -0.214539 0.849670 1445370639 0.434509 -0.207886 -0.214539 0.849670 1445370639 0.434509 -0.207886 -0.214539 0.849670 1445370639 0.434509 -0.207886 -0.214539 0.849670 1445370639 0.434509 -0.207886 -0.214539 0.849670 1445370639 0.434509 -0.207886 -0.214539 0.849670 1445370639 0.419678 -0.270996 -0.201721 0.842407 1445370639 0.419678 -0.270996 -0.201721 0.842407 1445370639 0.419678 -0.270996 -0.201721 0.842407 1445370639 0.419678 -0.270996 -0.201721 0.842407 1445370639 0.419678 -0.270996 -0.201721 0.842407 1445370639 0.419678 -0.270996 -0.201721 0.842407 1445370639 0.419678 -0.270996 -0.201721 0.842407 1445370639 0.418335 -0.331970 -0.228699 0.813904 1445370639 0.418335 -0.331970 -0.228699 0.813904 1445370639 0.418335 -0.331970 -0.228699 0.813904 1445370639 0.418335 -0.331970 -0.228699 0.813904 1445370639 0.418335 -0.331970 -0.228699 0.813904 1445370639 0.439392 -0.396606 -0.239075 0.769714 1445370639 0.439392 -0.396606 -0.239075 0.769714 1445370639 0.439392 -0.396606 -0.239075 0.769714 1445370639 0.439392 -0.396606 -0.239075 0.769714 1445370639 0.439392 -0.396606 -0.239075 0.769714 1445370639 0.439392 -0.396606 -0.239075 0.769714 1445370639 0.439392 -0.396606 -0.239075 0.769714 1445370639 0.488159 -0.481262 -0.101868 0.720825 1445370639 0.488159 -0.481262 -0.101868 0.720825 1445370639 0.488159 -0.481262 -0.101868 0.720825 1445370639 0.488159 -0.481262 -0.101868 0.720825 1445370639 0.488159 -0.481262 -0.101868 0.720825 1445370639 0.488159 -0.481262 -0.101868 0.720825 1445370639 0.513000 -0.564880 0.040710 0.645020 1445370639 0.513000 -0.564880 0.040710 0.645020 1445370639 0.513000 -0.564880 0.040710 0.645020 1445370639 0.513000 -0.564880 0.040710 0.645020 1445370639 0.513000 -0.564880 0.040710 0.645020 1445370639 0.513000 -0.564880 0.040710 0.645020 1445370639 0.454407 -0.670654 0.079712 0.580811 1445370639 0.454407 -0.670654 0.079712 0.580811 1445370639 0.454407 -0.670654 0.079712 0.580811 1445370639 0.454407 -0.670654 0.079712 0.580811 1445370639 0.454407 -0.670654 0.079712 0.580811 1445370639 0.454407 -0.670654 0.079712 0.580811 1445370639 0.405640 -0.750305 0.155212 0.498352 1445370639 0.405640 -0.750305 0.155212 0.498352 1445370639 0.405640 -0.750305 0.155212 0.498352 1445370639 0.405640 -0.750305 0.155212 0.498352 1445370640 0.405884 -0.763489 0.251831 0.434631 1445370640 0.405884 -0.763489 0.251831 0.434631 1445370640 0.405884 -0.763489 0.251831 0.434631 1445370640 0.405884 -0.763489 0.251831 0.434631 1445370640 0.405884 -0.763489 0.251831 0.434631 1445370640 0.405884 -0.763489 0.251831 0.434631 1445370640 0.369995 -0.769531 0.265869 0.447449 1445370640 0.369995 -0.769531 0.265869 0.447449 1445370640 0.369995 -0.769531 0.265869 0.447449 1445370640 0.369995 -0.769531 0.265869 0.447449 1445370640 0.369995 -0.769531 0.265869 0.447449 1445370640 0.369995 -0.769531 0.265869 0.447449 1445370640 0.355408 -0.750366 0.217407 0.513184 1445370640 0.355408 -0.750366 0.217407 0.513184 1445370640 0.355408 -0.750366 0.217407 0.513184 1445370640 0.355408 -0.750366 0.217407 0.513184 1445370640 0.355408 -0.750366 0.217407 0.513184 1445370640 0.355408 -0.750366 0.217407 0.513184 1445370640 0.355408 -0.750366 0.217407 0.513184 1445370640 0.396790 -0.679016 0.163025 0.595703 1445370640 0.396790 -0.679016 0.163025 0.595703 1445370640 0.396790 -0.679016 0.163025 0.595703 1445370640 0.396790 -0.679016 0.163025 0.595703 1445370640 0.396790 -0.679016 0.163025 0.595703 1445370640 0.396790 -0.679016 0.163025 0.595703 1445370640 0.445007 -0.574524 0.128845 0.674744 1445370640 0.445007 -0.574524 0.128845 0.674744 1445370640 0.445007 -0.574524 0.128845 0.674744 1445370640 0.445007 -0.574524 0.128845 0.674744 1445370640 0.445007 -0.574524 0.128845 0.674744 1445370640 0.445007 -0.574524 0.128845 0.674744 1445370640 0.454346 -0.466858 0.077209 0.754700 1445370640 0.454346 -0.466858 0.077209 0.754700 1445370640 0.454346 -0.466858 0.077209 0.754700 1445370640 0.454346 -0.466858 0.077209 0.754700 1445370640 0.454346 -0.466858 0.077209 0.754700 1445370640 0.454346 -0.466858 0.077209 0.754700 1445370640 0.434570 -0.364868 -0.034058 0.822693 1445370640 0.434570 -0.364868 -0.034058 0.822693 1445370640 0.434570 -0.364868 -0.034058 0.822693 1445370640 0.434570 -0.364868 -0.034058 0.822693 1445370640 0.434570 -0.364868 -0.034058 0.822693 1445370640 0.434570 -0.364868 -0.034058 0.822693 1445370640 0.424255 -0.275452 -0.124634 0.853577 1445370640 0.424255 -0.275452 -0.124634 0.853577 1445370640 0.424255 -0.275452 -0.124634 0.853577 1445370640 0.424255 -0.275452 -0.124634 0.853577 1445370640 0.424255 -0.275452 -0.124634 0.853577 1445370640 0.424255 -0.275452 -0.124634 0.853577 1445370640 0.424255 -0.275452 -0.124634 0.853577 1445370640 0.421509 -0.198364 -0.126587 0.875732 1445370640 0.421509 -0.198364 -0.126587 0.875732 1445370640 0.421509 -0.198364 -0.126587 0.875732 1445370640 0.421509 -0.198364 -0.126587 0.875732 1445370640 0.421509 -0.198364 -0.126587 0.875732 1445370640 0.421509 -0.198364 -0.126587 0.875732 1445370640 0.398987 -0.193115 -0.145264 0.884521 1445370640 0.398987 -0.193115 -0.145264 0.884521 1445370640 0.398987 -0.193115 -0.145264 0.884521 1445370640 0.398987 -0.193115 -0.145264 0.884521 1445370640 0.398987 -0.193115 -0.145264 0.884521 1445370640 0.398987 -0.193115 -0.145264 0.884521 1445370640 0.414978 -0.290466 -0.170776 0.845093 1445370640 0.414978 -0.290466 -0.170776 0.845093 1445370640 0.414978 -0.290466 -0.170776 0.845093 1445370640 0.414978 -0.290466 -0.170776 0.845093 1445370640 0.414978 -0.290466 -0.170776 0.845093 1445370640 0.414978 -0.290466 -0.170776 0.845093 1445370640 0.414978 -0.290466 -0.170776 0.845093 1445370640 0.452209 -0.388123 -0.178589 0.782898 1445370640 0.452209 -0.388123 -0.178589 0.782898 1445370640 0.452209 -0.388123 -0.178589 0.782898 1445370640 0.452209 -0.388123 -0.178589 0.782898 1445370640 0.452209 -0.388123 -0.178589 0.782898 1445370640 0.452209 -0.388123 -0.178589 0.782898 1445370640 0.452209 -0.388123 -0.178589 0.782898 1445370640 0.500977 -0.494263 -0.112061 0.701538 1445370640 0.500977 -0.494263 -0.112061 0.701538 1445370640 0.500977 -0.494263 -0.112061 0.701538 1445370640 0.500977 -0.494263 -0.112061 0.701538 1445370640 0.500977 -0.494263 -0.112061 0.701538 1445370640 0.500977 -0.494263 -0.112061 0.701538 1445370640 0.482727 -0.620056 -0.042358 0.617004 1445370640 0.482727 -0.620056 -0.042358 0.617004 1445370640 0.482727 -0.620056 -0.042358 0.617004 1445370640 0.482727 -0.620056 -0.042358 0.617004 1445370640 0.482727 -0.620056 -0.042358 0.617004 1445370640 0.482727 -0.620056 -0.042358 0.617004 1445370640 0.464478 -0.691101 0.034241 0.552673 1445370640 0.464478 -0.691101 0.034241 0.552673 1445370640 0.464478 -0.691101 0.034241 0.552673 1445370640 0.464478 -0.691101 0.034241 0.552673 1445370640 0.464478 -0.691101 0.034241 0.552673 1445370640 0.464478 -0.691101 0.034241 0.552673 1445370640 0.464478 -0.691101 0.034241 0.552673 1445370640 0.433594 -0.739258 0.112854 0.502686 1445370640 0.433594 -0.739258 0.112854 0.502686 1445370640 0.433594 -0.739258 0.112854 0.502686 1445370640 0.433594 -0.739258 0.112854 0.502686 1445370640 0.433594 -0.739258 0.112854 0.502686 1445370640 0.433594 -0.739258 0.112854 0.502686 1445370640 0.433594 -0.739258 0.112854 0.502686 1445370640 0.419739 -0.751587 0.198059 0.468689 1445370640 0.419739 -0.751587 0.198059 0.468689 1445370640 0.419739 -0.751587 0.198059 0.468689 1445370640 0.419739 -0.751587 0.198059 0.468689 1445370640 0.419739 -0.751587 0.198059 0.468689 1445370640 0.419739 -0.751587 0.198059 0.468689 1445370640 0.409790 -0.751587 0.267029 0.442627 1445370640 0.409790 -0.751587 0.267029 0.442627 1445370640 0.409790 -0.751587 0.267029 0.442627 1445370640 0.409790 -0.751587 0.267029 0.442627 1445370640 0.409790 -0.751587 0.267029 0.442627 1445370640 0.409790 -0.751587 0.267029 0.442627 1445370640 0.377747 -0.757446 0.264648 0.462036 1445370641 0.377747 -0.757446 0.264648 0.462036 1445370641 0.377747 -0.757446 0.264648 0.462036 1445370641 0.377747 -0.757446 0.264648 0.462036 1445370641 0.377747 -0.757446 0.264648 0.462036 1445370641 0.377747 -0.757446 0.264648 0.462036 1445370641 0.381653 -0.731445 0.229614 0.516357 1445370641 0.381653 -0.731445 0.229614 0.516357 1445370641 0.381653 -0.731445 0.229614 0.516357 1445370641 0.381653 -0.731445 0.229614 0.516357 1445370641 0.381653 -0.731445 0.229614 0.516357 1445370641 0.381653 -0.731445 0.229614 0.516357 1445370641 0.381653 -0.731445 0.229614 0.516357 1445370641 0.396606 -0.685669 0.172852 0.585388 1445370641 0.396606 -0.685669 0.172852 0.585388 1445370641 0.396606 -0.685669 0.172852 0.585388 1445370641 0.396606 -0.685669 0.172852 0.585388 1445370641 0.396606 -0.685669 0.172852 0.585388 1445370641 0.396606 -0.685669 0.172852 0.585388 1445370641 0.401672 -0.627808 0.053101 0.664551 1445370641 0.401672 -0.627808 0.053101 0.664551 1445370641 0.401672 -0.627808 0.053101 0.664551 1445370641 0.401672 -0.627808 0.053101 0.664551 1445370641 0.401672 -0.627808 0.053101 0.664551 1445370641 0.401672 -0.627808 0.053101 0.664551 1445370641 0.438416 -0.495178 -0.055847 0.747986 1445370641 0.438416 -0.495178 -0.055847 0.747986 1445370641 0.438416 -0.495178 -0.055847 0.747986 1445370641 0.438416 -0.495178 -0.055847 0.747986 1445370641 0.438416 -0.495178 -0.055847 0.747986 1445370641 0.438416 -0.495178 -0.055847 0.747986 1445370641 0.438416 -0.495178 -0.055847 0.747986 1445370641 0.471008 -0.356079 -0.089539 0.802063 1445370641 0.471008 -0.356079 -0.089539 0.802063 1445370641 0.471008 -0.356079 -0.089539 0.802063 1445370641 0.471008 -0.356079 -0.089539 0.802063 1445370641 0.471008 -0.356079 -0.089539 0.802063 1445370641 0.471008 -0.356079 -0.089539 0.802063 1445370641 0.466858 -0.265625 -0.135254 0.832520 1445370641 0.466858 -0.265625 -0.135254 0.832520 1445370641 0.466858 -0.265625 -0.135254 0.832520 1445370641 0.466858 -0.265625 -0.135254 0.832520 1445370641 0.466858 -0.265625 -0.135254 0.832520 1445370641 0.466858 -0.265625 -0.135254 0.832520 1445370641 0.456543 -0.218872 -0.189514 0.841248 1445370641 0.456543 -0.218872 -0.189514 0.841248 1445370641 0.456543 -0.218872 -0.189514 0.841248 1445370641 0.456543 -0.218872 -0.189514 0.841248 1445370641 0.456543 -0.218872 -0.189514 0.841248 1445370641 0.456543 -0.218872 -0.189514 0.841248 1445370641 0.466797 -0.264893 -0.209167 0.817383 1445370641 0.466797 -0.264893 -0.209167 0.817383 1445370641 0.466797 -0.264893 -0.209167 0.817383 1445370641 0.466797 -0.264893 -0.209167 0.817383 1445370641 0.466797 -0.264893 -0.209167 0.817383 1445370641 0.466797 -0.264893 -0.209167 0.817383 1445370641 0.466797 -0.264893 -0.209167 0.817383 1445370641 0.480957 -0.373108 -0.216431 0.763245 1445370641 0.480957 -0.373108 -0.216431 0.763245 1445370641 0.480957 -0.373108 -0.216431 0.763245 1445370641 0.480957 -0.373108 -0.216431 0.763245 1445370641 0.480957 -0.373108 -0.216431 0.763245 1445370641 0.480957 -0.373108 -0.216431 0.763245 1445370641 0.505066 -0.472351 -0.166077 0.703003 1445370641 0.505066 -0.472351 -0.166077 0.703003 1445370641 0.505066 -0.472351 -0.166077 0.703003 1445370641 0.505066 -0.472351 -0.166077 0.703003 1445370641 0.505066 -0.472351 -0.166077 0.703003 1445370641 0.505066 -0.472351 -0.166077 0.703003 1445370641 0.530579 -0.574463 -0.062561 0.620117 1445370641 0.530579 -0.574463 -0.062561 0.620117 1445370641 0.530579 -0.574463 -0.062561 0.620117 1445370641 0.530579 -0.574463 -0.062561 0.620117 1445370641 0.530579 -0.574463 -0.062561 0.620117 1445370641 0.530579 -0.574463 -0.062561 0.620117 1445370641 0.529541 -0.662659 0.039551 0.528076 1445370641 0.529541 -0.662659 0.039551 0.528076 1445370641 0.529541 -0.662659 0.039551 0.528076 1445370641 0.529541 -0.662659 0.039551 0.528076 1445370641 0.529541 -0.662659 0.039551 0.528076 1445370641 0.529541 -0.662659 0.039551 0.528076 1445370641 0.527344 -0.702698 0.130920 0.459351 1445370641 0.527344 -0.702698 0.130920 0.459351 1445370641 0.527344 -0.702698 0.130920 0.459351 1445370641 0.527344 -0.702698 0.130920 0.459351 1445370641 0.527344 -0.702698 0.130920 0.459351 1445370641 0.527344 -0.702698 0.130920 0.459351 1445370641 0.494385 -0.741150 0.206360 0.404541 1445370641 0.494385 -0.741150 0.206360 0.404541 1445370641 0.494385 -0.741150 0.206360 0.404541 1445370641 0.494385 -0.741150 0.206360 0.404541 1445370641 0.494385 -0.741150 0.206360 0.404541 1445370641 0.494385 -0.741150 0.206360 0.404541 1445370641 0.470825 -0.757385 0.264160 0.367249 1445370641 0.470825 -0.757385 0.264160 0.367249 1445370641 0.470825 -0.757385 0.264160 0.367249 1445370641 0.470825 -0.757385 0.264160 0.367249 1445370641 0.470825 -0.757385 0.264160 0.367249 1445370641 0.470825 -0.757385 0.264160 0.367249 1445370641 0.437683 -0.760132 0.291199 0.381836 1445370641 0.437683 -0.760132 0.291199 0.381836 1445370641 0.437683 -0.760132 0.291199 0.381836 1445370641 0.437683 -0.760132 0.291199 0.381836 1445370641 0.437683 -0.760132 0.291199 0.381836 1445370641 0.437683 -0.760132 0.291199 0.381836 1445370641 0.437683 -0.760132 0.291199 0.381836 1445370641 0.432373 -0.737488 0.271484 0.442078 1445370641 0.432373 -0.737488 0.271484 0.442078 1445370641 0.432373 -0.737488 0.271484 0.442078 1445370641 0.432373 -0.737488 0.271484 0.442078 1445370641 0.432373 -0.737488 0.271484 0.442078 1445370641 0.432373 -0.737488 0.271484 0.442078 1445370641 0.458435 -0.680298 0.224426 0.526001 1445370642 0.458435 -0.680298 0.224426 0.526001 1445370642 0.458435 -0.680298 0.224426 0.526001 1445370642 0.458435 -0.680298 0.224426 0.526001 1445370642 0.458435 -0.680298 0.224426 0.526001 1445370642 0.458435 -0.680298 0.224426 0.526001 1445370642 0.479858 -0.609802 0.135864 0.615906 1445370642 0.479858 -0.609802 0.135864 0.615906 1445370642 0.479858 -0.609802 0.135864 0.615906 1445370642 0.479858 -0.609802 0.135864 0.615906 1445370642 0.479858 -0.609802 0.135864 0.615906 1445370642 0.479858 -0.609802 0.135864 0.615906 1445370642 0.479858 -0.609802 0.135864 0.615906 1445370642 0.492615 -0.511230 0.039673 0.703125 1445370642 0.492615 -0.511230 0.039673 0.703125 1445370642 0.492615 -0.511230 0.039673 0.703125 1445370642 0.492615 -0.511230 0.039673 0.703125 1445370642 0.492615 -0.511230 0.039673 0.703125 1445370642 0.492615 -0.511230 0.039673 0.703125 1445370642 0.497803 -0.397705 -0.051819 0.768982 1445370642 0.497803 -0.397705 -0.051819 0.768982 1445370642 0.497803 -0.397705 -0.051819 0.768982 1445370642 0.497803 -0.397705 -0.051819 0.768982 1445370642 0.497803 -0.397705 -0.051819 0.768982 1445370642 0.497803 -0.397705 -0.051819 0.768982 1445370642 0.497803 -0.397705 -0.051819 0.768982 1445370642 0.489807 -0.304321 -0.127747 0.806885 1445370642 0.489807 -0.304321 -0.127747 0.806885 1445370642 0.489807 -0.304321 -0.127747 0.806885 1445370642 0.489807 -0.304321 -0.127747 0.806885 1445370642 0.489807 -0.304321 -0.127747 0.806885 1445370642 0.489807 -0.304321 -0.127747 0.806885 1445370642 0.480896 -0.238586 -0.179932 0.824280 1445370642 0.480896 -0.238586 -0.179932 0.824280 1445370642 0.480896 -0.238586 -0.179932 0.824280 1445370642 0.480896 -0.238586 -0.179932 0.824280 1445370642 0.480896 -0.238586 -0.179932 0.824280 1445370642 0.480896 -0.238586 -0.179932 0.824280 1445370642 0.480774 -0.267090 -0.216614 0.806580 1445370642 0.480774 -0.267090 -0.216614 0.806580 1445370642 
0.363586 -0.709656 0.208862 0.566162 1445370644 0.363586 -0.709656 0.208862 0.566162 1445370644 0.363586 -0.709656 0.208862 0.566162 1445370644 0.363586 -0.709656 0.208862 0.566162 1445370644 0.370239 -0.706909 0.216797 0.562317 1445370644 0.370239 -0.706909 0.216797 0.562317 1445370644 0.370239 -0.706909 0.216797 0.562317 1445370644 0.370239 -0.706909 0.216797 0.562317 1445370644 0.370239 -0.706909 0.216797 0.562317 1445370644 0.370239 -0.706909 0.216797 0.562317 1445370644 0.381836 -0.701782 0.230103 0.555664 1445370644 0.381836 -0.701782 0.230103 0.555664 1445370644 0.381836 -0.701782 0.230103 0.555664 1445370644 0.381836 -0.701782 0.230103 0.555664 1445370645 0.381836 -0.701782 0.230103 0.555664 1445370645 0.381836 -0.701782 0.230103 0.555664 1445370645 0.378784 -0.702515 0.232849 0.555664 1445370645 0.378784 -0.702515 0.232849 0.555664 1445370645 0.378784 -0.702515 0.232849 0.555664 1445370645 0.378784 -0.702515 0.232849 0.555664 1445370645 0.378784 -0.702515 0.232849 0.555664 1445370645 0.367859 -0.705444 0.224487 0.562622 1445370645 0.367859 -0.705444 0.224487 0.562622 1445370645 0.367859 -0.705444 0.224487 0.562622 1445370645 0.367859 -0.705444 0.224487 0.562622 1445370645 0.367859 -0.705444 0.224487 0.562622 1445370645 0.367859 -0.705444 0.224487 0.562622 1445370645 0.367859 -0.705444 0.224487 0.562622 1445370645 0.361633 -0.706421 0.213501 0.569763 1445370645 0.361633 -0.706421 0.213501 0.569763 1445370645 0.361633 -0.706421 0.213501 0.569763 1445370645 0.361633 -0.706421 0.213501 0.569763 1445370645 0.361633 -0.706421 0.213501 0.569763 1445370645 0.361633 -0.706421 0.213501 0.569763 1445370645 0.361145 -0.708618 0.203796 0.570862 1445370645 0.361145 -0.708618 0.203796 0.570862 1445370645 0.361145 -0.708618 0.203796 0.570862 1445370645 0.361145 -0.708618 0.203796 0.570862 1445370645 0.361145 -0.708618 0.203796 0.570862 1445370645 0.361145 -0.708618 0.203796 0.570862 1445370645 0.358765 -0.717529 0.184021 0.567932 1445370645 0.358765 -0.717529 0.184021 0.567932 1445370645 0.358765 -0.717529 0.184021 0.567932 1445370645 0.358765 -0.717529 0.184021 0.567932 1445370645 0.358765 -0.717529 0.184021 0.567932 1445370645 0.358765 -0.717529 0.184021 0.567932 1445370645 0.367920 -0.724182 0.177551 0.555481 1445370645 0.367920 -0.724182 0.177551 0.555481 1445370645 0.367920 -0.724182 0.177551 0.555481 1445370645 0.367920 -0.724182 0.177551 0.555481 1445370645 0.367920 -0.724182 0.177551 0.555481 1445370645 0.367920 -0.724182 0.177551 0.555481 1445370645 0.394348 -0.722168 0.200195 0.531860 1445370645 0.394348 -0.722168 0.200195 0.531860 1445370645 0.394348 -0.722168 0.200195 0.531860 1445370645 0.394348 -0.722168 0.200195 0.531860 1445370645 0.394348 -0.722168 0.200195 0.531860 1445370645 0.415344 -0.720764 0.232117 0.504089 1445370645 0.415344 -0.720764 0.232117 0.504089 1445370645 0.415344 -0.720764 0.232117 0.504089 1445370645 0.415344 -0.720764 0.232117 0.504089 1445370645 0.415344 -0.720764 0.232117 0.504089 1445370645 0.415344 -0.720764 0.232117 0.504089 1445370645 0.435059 -0.717712 0.263977 0.475281 1445370645 0.435059 -0.717712 0.263977 0.475281 1445370645 0.435059 -0.717712 0.263977 0.475281 1445370645 0.435059 -0.717712 0.263977 0.475281 1445370645 0.435059 -0.717712 0.263977 0.475281 1445370645 0.435059 -0.717712 0.263977 0.475281 1445370645 0.446106 -0.714050 0.293701 0.452637 1445370645 0.446106 -0.714050 0.293701 0.452637 1445370645 0.446106 -0.714050 0.293701 0.452637 1445370645 0.446106 -0.714050 0.293701 0.452637 1445370645 0.446106 -0.714050 0.293701 0.452637 1445370645 0.446106 -0.714050 0.293701 0.452637 1445370645 0.445435 -0.714050 0.307617 0.443909 1445370645 0.445435 -0.714050 0.307617 0.443909 1445370645 0.445435 -0.714050 0.307617 0.443909 1445370645 0.445435 -0.714050 0.307617 0.443909 1445370645 0.445435 -0.714050 0.307617 0.443909 1445370645 0.445435 -0.714050 0.307617 0.443909 1445370645 0.454224 -0.705078 0.317078 0.442688 1445370645 0.454224 -0.705078 0.317078 0.442688 1445370645 0.454224 -0.705078 0.317078 0.442688 1445370645 0.454224 -0.705078 0.317078 0.442688 1445370645 0.454224 -0.705078 0.317078 0.442688 1445370645 0.454224 -0.705078 0.317078 0.442688 1445370645 0.457520 -0.698425 0.314087 0.451904 1445370645 0.457520 -0.698425 0.314087 0.451904 1445370645 0.457520 -0.698425 0.314087 0.451904 1445370645 0.457520 -0.698425 0.314087 0.451904 1445370645 0.457520 -0.698425 0.314087 0.451904 1445370645 0.437012 -0.708252 0.281311 0.477722 1445370645 0.437012 -0.708252 0.281311 0.477722 1445370645 0.437012 -0.708252 0.281311 0.477722 1445370645 0.437012 -0.708252 0.281311 0.477722 1445370645 0.437012 -0.708252 0.281311 0.477722 1445370645 0.437012 -0.708252 0.281311 0.477722 1445370645 0.424805 -0.710388 0.244812 0.504944 1445370645 0.424805 -0.710388 0.244812 0.504944 1445370645 0.424805 -0.710388 0.244812 0.504944 1445370645 0.424805 -0.710388 0.244812 0.504944 1445370645 0.424805 -0.710388 0.244812 0.504944 1445370645 0.424805 -0.710388 0.244812 0.504944 1445370645 0.424805 -0.710388 0.244812 0.504944 1445370645 0.426331 -0.700012 0.220215 0.528931 1445370645 0.426331 -0.700012 0.220215 0.528931 1445370645 0.426331 -0.700012 0.220215 0.528931 1445370645 0.426331 -0.700012 0.220215 0.528931 1445370645 0.426331 -0.700012 0.220215 0.528931 1445370645 0.426331 -0.700012 0.220215 0.528931 1445370645 0.429565 -0.687012 0.200195 0.550842 1445370645 0.429565 -0.687012 0.200195 0.550842 1445370645 0.429565 -0.687012 0.200195 0.550842 1445370645 0.429565 -0.687012 0.200195 0.550842 1445370645 0.429810 -0.676208 0.182556 0.569824 1445370645 0.429810 -0.676208 0.182556 0.569824 1445370645 0.429810 -0.676208 0.182556 0.569824 1445370645 0.429810 -0.676208 0.182556 0.569824 1445370645 0.429810 -0.676208 0.182556 0.569824 1445370645 0.429810 -0.676208 0.182556 0.569824 1445370646 0.418640 -0.672119 0.158813 0.589661 1445370646 0.418640 -0.672119 0.158813 0.589661 1445370646 0.418640 -0.672119 0.158813 0.589661 1445370646 0.418640 -0.672119 0.158813 0.589661 1445370646 0.418640 -0.672119 0.158813 0.589661 1445370646 0.418640 -0.672119 0.158813 0.589661 1445370646 0.412537 -0.678833 0.137756 0.591614 1445370646 0.412537 -0.678833 0.137756 0.591614 1445370646 0.412537 -0.678833 0.137756 0.591614 1445370646 0.412537 -0.678833 0.137756 0.591614 1445370646 0.412537 -0.678833 0.137756 0.591614 1445370646 0.412537 -0.678833 0.137756 0.591614 1445370646 0.432922 -0.680908 0.152405 0.570679 1445370646 0.432922 -0.680908 0.152405 0.570679 1445370646 0.432922 -0.680908 0.152405 0.570679 1445370646 0.432922 -0.680908 0.152405 0.570679 1445370646 0.432922 -0.680908 0.152405 0.570679 1445370646 0.432922 -0.680908 0.152405 0.570679 1445370646 0.454956 -0.691040 0.187744 0.529297 1445370646 0.454956 -0.691040 0.187744 0.529297 1445370646 0.454956 -0.691040 0.187744 0.529297 1445370646 0.454956 -0.691040 0.187744 0.529297 1445370646 0.454956 -0.691040 0.187744 0.529297 1445370646 0.454956 -0.691040 0.187744 0.529297 1445370646 0.472595 -0.695129 0.227478 0.491577 1445370646 0.472595 -0.695129 0.227478 0.491577 1445370646 0.472595 -0.695129 0.227478 0.491577 1445370646 0.472595 -0.695129 0.227478 0.491577 1445370646 0.472595 -0.695129 0.227478 0.491577 1445370646 0.472595 -0.695129 0.227478 0.491577 1445370646 0.484009 -0.690735 0.266846 0.466248 1445370646 0.484009 -0.690735 0.266846 0.466248 1445370646 0.484009 -0.690735 0.266846 0.466248 1445370646 0.484009 -0.690735 0.266846 0.466248 1445370646 0.484009 -0.690735 0.266846 0.466248 1445370646 0.484009 -0.690735 0.266846 0.466248 1445370646 0.492798 -0.678772 0.302490 0.452698 1445370646 0.492798 -0.678772 0.302490 0.452698 1445370646 0.492798 -0.678772 0.302490 0.452698 1445370646 0.492798 -0.678772 0.302490 0.452698 1445370646 0.492798 -0.678772 0.302490 0.452698 1445370646 0.492798 -0.678772 0.302490 0.452698 1445370646 0.495300 -0.674744 0.312866 0.448914 1445370646 0.495300 -0.674744 0.312866 0.448914 1445370646 0.495300 -0.674744 0.312866 0.448914 1445370646 0.495300 -0.674744 0.312866 0.448914 1445370646 0.495300 -0.674744 0.312866 0.448914 1445370646 0.495300 -0.674744 0.312866 0.448914 1445370646 0.497742 -0.675232 0.307068 0.449402 1445370646 0.497742 -0.675232 0.307068 0.449402 1445370646 0.497742 -0.675232 0.307068 0.449402 1445370646 0.497742 -0.675232 0.307068 0.449402 1445370646 0.497742 -0.675232 0.307068 0.449402 1445370646 0.496033 -0.674377 0.288513 0.464600 1445370646 0.496033 -0.674377 0.288513 0.464600 1445370646 0.496033 -0.674377 0.288513 0.464600 1445370646 0.496033 -0.674377 0.288513 0.464600 1445370646 0.496033 -0.674377 0.288513 0.464600 1445370646 0.488037 -0.674988 0.256470 0.490356 1445370646 0.488037 -0.674988 0.256470 0.490356 1445370646 0.488037 -0.674988 0.256470 0.490356 1445370646 0.488037 -0.674988 0.256470 0.490356 1445370646 0.488037 -0.674988 0.256470 0.490356 1445370646 0.488037 -0.674988 0.256470 0.490356 1445370646 0.488037 -0.674988 0.256470 0.490356 1445370646 0.480957 -0.672241 0.223877 0.516296 1445370646 0.480957 -0.672241 0.223877 0.516296 1445370646 0.480957 -0.672241 0.223877 0.516296 1445370646 0.480957 -0.672241 0.223877 0.516296 1445370646 0.480957 -0.672241 0.223877 0.516296 1445370646 0.480957 -0.672241 0.223877 0.516296 1445370646 0.480957 -0.672241 0.223877 0.516296 1445370646 0.475342 -0.664856 0.191956 0.543274 1445370646 0.475342 -0.664856 0.191956 0.543274 1445370646 0.475342 -0.664856 0.191956 0.543274 1445370646 0.475342 -0.664856 0.191956 0.543274 1445370646 0.475342 -0.664856 0.191956 0.543274 1445370646 0.475342 -0.664856 0.191956 0.543274 1445370646 0.479553 -0.652405 0.171509 0.561218 1445370646 0.479553 -0.652405 0.171509 0.561218 1445370646 0.479553 -0.652405 0.171509 0.561218 1445370646 0.479553 -0.652405 0.171509 0.561218 1445370646 0.479553 -0.652405 0.171509 0.561218 1445370646 0.479553 -0.652405 0.171509 0.561218 1445370646 0.481567 -0.638855 0.164368 0.576965 1445370646 0.481567 -0.638855 0.164368 0.576965 1445370646 0.481567 -0.638855 0.164368 0.576965 1445370646 0.481567 -0.638855 0.164368 0.576965 1445370646 0.481567 -0.638855 0.164368 0.576965 1445370646 0.481567 -0.638855 0.164368 0.576965 1445370646 0.463745 -0.636414 0.144653 0.599182 1445370646 0.463745 -0.636414 0.144653 0.599182 1445370646 0.463745 -0.636414 0.144653 0.599182 1445370646 0.463745 -0.636414 0.144653 0.599182 1445370646 0.463745 -0.636414 0.144653 0.599182 1445370646 0.463745 -0.636414 0.144653 0.599182 1445370646 0.453796 -0.643860 0.127075 0.602783 1445370646 0.453796 -0.643860 0.127075 0.602783 1445370646 0.453796 -0.643860 0.127075 0.602783 1445370646 0.453796 -0.643860 0.127075 0.602783 1445370646 0.453796 -0.643860 0.127075 0.602783 1445370646 0.453796 -0.643860 0.127075 0.602783 1445370646 0.462280 -0.649048 0.133301 0.589294 1445370646 0.462280 -0.649048 0.133301 0.589294 1445370646 0.462280 -0.649048 0.133301 0.589294 1445370646 0.462280 -0.649048 0.133301 0.589294 1445370646 0.462280 -0.649048 0.133301 0.589294 1445370646 0.462280 -0.649048 0.133301 0.589294 1445370646 0.462280 -0.649048 0.133301 0.589294 1445370646 0.473267 -0.660889 0.161621 0.559509 1445370647 0.473267 -0.660889 0.161621 0.559509 1445370647 0.473267 -0.660889 0.161621 0.559509 1445370647 0.473267 -0.660889 0.161621 0.559509 1445370647 0.473267 -0.660889 0.161621 0.559509 1445370647 0.473267 -0.660889 0.161621 0.559509 1445370647 0.482422 -0.675171 0.200195 0.520813 1445370647 0.482422 -0.675171 0.200195 0.520813 1445370647 0.482422 -0.675171 0.200195 0.520813 1445370647 0.482422 -0.675171 0.200195 0.520813 1445370647 0.482422 -0.675171 0.200195 0.520813 1445370647 0.482422 -0.675171 0.200195 0.520813 1445370647 0.493530 -0.676880 0.250488 0.485229 1445370647 0.493530 -0.676880 0.250488 0.485229 1445370647 0.493530 -0.676880 0.250488 0.485229 1445370647 0.493530 -0.676880 0.250488 0.485229 1445370647 0.493530 -0.676880 0.250488 0.485229 1445370647 0.493530 -0.676880 0.250488 0.485229 1445370647 0.510986 -0.664185 0.305176 0.452332 1445370647 0.510986 -0.664185 0.305176 0.452332 1445370647 0.510986 -0.664185 0.305176 0.452332 1445370647 0.510986 -0.664185 0.305176 0.452332 1445370647 0.510986 -0.664185 0.305176 0.452332 1445370647 0.510986 -0.664185 0.305176 0.452332 1445370647 0.516296 -0.655273 0.335754 0.437317 1445370647 0.516296 -0.655273 0.335754 0.437317 1445370647 0.516296 -0.655273 0.335754 0.437317 1445370647 0.516296 -0.655273 0.335754 0.437317 1445370647 0.516296 -0.655273 0.335754 0.437317 1445370647 0.516296 -0.655273 0.335754 0.437317 1445370647 0.497437 -0.671326 0.329712 0.439392 1445370647 0.497437 -0.671326 0.329712 0.439392 1445370647 0.497437 -0.671326 0.329712 0.439392 1445370647 0.497437 -0.671326 0.329712 0.439392 1445370647 0.497437 -0.671326 0.329712 0.439392 1445370647 0.497437 -0.671326 0.329712 0.439392 1445370647 0.485229 -0.679321 0.315918 0.450745 1445370647 0.485229 -0.679321 0.315918 0.450745 1445370647 0.485229 -0.679321 0.315918 0.450745 1445370647 0.485229 -0.679321 0.315918 0.450745 1445370647 0.485229 -0.679321 0.315918 0.450745 1445370647 0.485229 -0.679321 0.315918 0.450745 1445370647 0.477478 -0.679443 0.297302 0.471130 1445370647 0.477478 -0.679443 0.297302 0.471130 1445370647 0.477478 -0.679443 0.297302 0.471130 1445370647 0.477478 -0.679443 0.297302 0.471130 1445370647 0.477478 -0.679443 0.297302 0.471130 1445370647 0.477478 -0.679443 0.297302 0.471130 1445370647 0.477478 -0.679443 0.297302 0.471130 1445370647 0.464233 -0.681946 0.269714 0.496582 1445370647 0.464233 -0.681946 0.269714 0.496582 1445370647 0.464233 -0.681946 0.269714 0.496582 1445370647 0.464233 -0.681946 0.269714 0.496582 1445370647 0.464233 -0.681946 0.269714 0.496582 1445370647 0.464233 -0.681946 0.269714 0.496582 1445370647 0.443542 -0.689087 0.228577 0.525513 1445370647 0.443542 -0.689087 0.228577 0.525513 1445370647 0.443542 -0.689087 0.228577 0.525513 1445370647 0.443542 -0.689087 0.228577 0.525513 1445370647 0.443542 -0.689087 0.228577 0.525513 1445370647 0.443542 -0.689087 0.228577 0.525513 1445370647 0.436218 -0.686890 0.191956 0.548645 1445370647 0.436218 -0.686890 0.191956 0.548645 1445370647 0.436218 -0.686890 0.191956 0.548645 1445370647 0.436218 -0.686890 0.191956 0.548645 1445370647 0.436218 -0.686890 0.191956 0.548645 1445370647 0.436218 -0.686890 0.191956 0.548645 1445370647 0.435913 -0.677124 0.165466 0.569275 1445370647 0.435913 -0.677124 0.165466 0.569275 1445370647 0.435913 -0.677124 0.165466 0.569275 1445370647 0.435913 -0.677124 0.165466 0.569275 1445370647 0.435913 -0.677124 0.165466 0.569275 1445370647 0.435913 -0.677124 0.165466 0.569275 1445370647 0.427124 -0.679138 0.140015 0.580261 1445370647 0.427124 -0.679138 0.140015 0.580261 1445370647 0.427124 -0.679138 0.140015 0.580261 1445370647 0.427124 -0.679138 0.140015 0.580261 1445370647 0.427124 -0.679138 0.140015 0.580261 1445370647 0.427124 -0.679138 0.140015 0.580261 1445370647 0.418335 -0.688293 0.120117 0.580383 1445370647 0.418335 -0.688293 0.120117 0.580383 1445370647 0.418335 -0.688293 0.120117 0.580383 1445370647 0.418335 -0.688293 0.120117 0.580383 1445370647 0.418335 -0.688293 0.120117 0.580383 1445370647 0.418335 -0.688293 0.120117 0.580383 1445370647 0.431580 -0.690918 0.131592 0.564880 1445370647 0.431580 -0.690918 0.131592 0.564880 1445370647 0.431580 -0.690918 0.131592 0.564880 1445370647 0.431580 -0.690918 0.131592 0.564880 1445370647 0.451782 -0.693604 0.171204 0.534302 1445370647 0.451782 -0.693604 0.171204 0.534302 1445370647 0.451782 -0.693604 0.171204 0.534302 1445370647 0.451782 -0.693604 0.171204 0.534302 1445370647 0.451782 -0.693604 0.171204 0.534302 1445370647 0.451782 -0.693604 0.171204 0.534302 1445370647 0.451782 -0.693604 0.171204 0.534302 1445370647 0.462402 -0.702942 0.210938 0.497498 1445370647 0.462402 -0.702942 0.210938 0.497498 1445370647 0.462402 -0.702942 0.210938 0.497498 1445370647 0.462402 -0.702942 0.210938 0.497498 1445370647 0.462402 -0.702942 0.210938 0.497498 1445370647 0.473816 -0.703674 0.253723 0.464722 1445370647 0.473816 -0.703674 0.253723 0.464722 1445370647 0.473816 -0.703674 0.253723 0.464722 1445370647 0.473816 -0.703674 0.253723 0.464722 1445370647 0.473816 -0.703674 0.253723 0.464722 1445370647 0.473816 -0.703674 0.253723 0.464722 1445370647 0.473816 -0.703674 0.253723 0.464722 1445370647 0.484680 -0.697205 0.296204 0.437317 1445370648 0.484680 -0.697205 0.296204 0.437317 1445370648 0.484680 -0.697205 0.296204 0.437317 1445370648 0.484680 -0.697205 0.296204 0.437317 1445370648 0.484680 -0.697205 0.296204 0.437317 1445370648 0.484680 -0.697205 0.296204 0.437317 1445370648 0.485413 -0.696289 0.313416 0.425781 1445370648 0.485413 -0.696289 0.313416 0.425781 1445370648 0.485413 -0.696289 0.313416 0.425781 1445370648 0.485413 -0.696289 0.313416 0.425781 1445370648 0.485413 -0.696289 0.313416 0.425781 1445370648 0.485413 -0.696289 0.313416 0.425781 1445370648 0.485413 -0.696289 0.313416 0.425781 1445370648 0.486938 -0.694519 0.315186 0.425659 1445370648 0.486938 -0.694519 0.315186 0.425659 1445370648 0.486938 -0.694519 0.315186 0.425659 1445370648 0.486938 -0.694519 0.315186 0.425659 1445370648 0.486938 -0.694519 0.315186 0.425659 1445370648 0.486938 -0.694519 0.315186 0.425659 1445370648 0.487000 -0.690186 0.308960 0.437073 1445370648 0.487000 -0.690186 0.308960 0.437073 1445370648 0.487000 -0.690186 0.308960 0.437073 1445370648 0.487000 -0.690186 0.308960 0.437073 1445370648 0.487000 -0.690186 0.308960 0.437073 1445370648 0.487000 -0.690186 0.308960 0.437073 1445370648 0.471252 -0.697083 0.281677 0.461121 1445370648 0.471252 -0.697083 0.281677 0.461121 1445370648 0.471252 -0.697083 0.281677 0.461121 1445370648 0.471252 -0.697083 0.281677 0.461121 1445370648 0.471252 -0.697083 0.281677 0.461121 1445370648 0.471252 -0.697083 0.281677 0.461121 1445370648 0.456177 -0.701843 0.250793 0.486267 1445370648 0.456177 -0.701843 0.250793 0.486267 1445370648 0.456177 -0.701843 0.250793 0.486267 1445370648 0.456177 -0.701843 0.250793 0.486267 1445370648 0.456177 -0.701843 0.250793 0.486267 1445370648 0.456177 -0.701843 0.250793 0.486267 1445370648 0.456177 -0.701843 0.250793 0.486267 1445370648 0.437317 -0.704346 0.214050 0.516541 1445370648 0.437317 -0.704346 0.214050 0.516541 1445370648 0.437317 -0.704346 0.214050 0.516541 1445370648 0.437317 -0.704346 0.214050 0.516541 1445370648 0.437317 -0.704346 0.214050 0.516541 1445370648 0.437317 -0.704346 0.214050 0.516541 1445370648 0.432617 -0.694092 0.191711 0.542480 1445370648 0.432617 -0.694092 0.191711 0.542480 1445370648 0.432617 -0.694092 0.191711 0.542480 1445370648 0.432617 -0.694092 0.191711 0.542480 1445370648 0.432617 -0.694092 0.191711 0.542480 1445370648 0.432617 -0.694092 0.191711 0.542480 1445370648 0.432617 -0.694092 0.191711 0.542480 1445370648 0.431580 -0.681152 0.184143 0.561951 1445370648 0.431580 -0.681152 0.184143 0.561951 1445370648 0.431580 -0.681152 0.184143 0.561951 1445370648 0.431580 -0.681152 0.184143 0.561951 1445370648 0.431580 -0.681152 0.184143 0.561951 1445370648 0.431580 -0.681152 0.184143 0.561951 1445370648 0.418396 -0.685913 0.170776 0.570313 1445370648 0.418396 -0.685913 0.170776 0.570313 1445370648 0.418396 -0.685913 0.170776 0.570313 1445370648 0.418396 -0.685913 0.170776 0.570313 1445370648 0.418396 -0.685913 0.170776 0.570313 1445370648 0.418396 -0.685913 0.170776 0.570313 1445370648 0.408813 -0.695557 0.162842 0.567932 1445370648 0.408813 -0.695557 0.162842 0.567932 1445370648 0.408813 -0.695557 0.162842 0.567932 1445370648 0.408813 -0.695557 0.162842 0.567932 1445370648 0.408813 -0.695557 0.162842 0.567932 1445370648 0.408813 -0.695557 0.162842 0.567932 1445370648 0.418823 -0.698425 0.180237 0.551636 1445370648 0.418823 -0.698425 0.180237 0.551636 1445370648 0.418823 -0.698425 0.180237 0.551636 1445370648 0.418823 -0.698425 0.180237 0.551636 1445370648 0.418823 -0.698425 0.180237 0.551636 1445370648 0.418823 -0.698425 0.180237 0.551636 1445370648 0.428406 -0.705078 0.207642 0.525513 1445370648 0.428406 -0.705078 0.207642 0.525513 1445370648 0.428406 -0.705078 0.207642 0.525513 1445370648 0.428406 -0.705078 0.207642 0.525513 1445370648 0.428406 -0.705078 0.207642 0.525513 1445370648 0.428406 -0.705078 0.207642 0.525513 1445370648 0.434509 -0.713989 0.235046 0.496094 1445370648 0.434509 -0.713989 0.235046 0.496094 1445370648 0.434509 -0.713989 0.235046 0.496094 1445370648 0.434509 -0.713989 0.235046 0.496094 1445370648 0.434509 -0.713989 0.235046 0.496094 1445370648 0.434509 -0.713989 0.235046 0.496094 1445370648 0.434509 -0.713989 0.235046 0.496094 1445370648 0.440857 -0.715332 0.262939 0.474121 1445370648 0.440857 -0.715332 0.262939 0.474121 1445370648 0.440857 -0.715332 0.262939 0.474121 1445370648 0.440857 -0.715332 0.262939 0.474121 1445370648 0.440857 -0.715332 0.262939 0.474121 1445370648 0.440857 -0.715332 0.262939 0.474121 1445370648 0.448181 -0.715332 0.285278 0.453857 1445370648 0.448181 -0.715332 0.285278 0.453857 1445370648 0.448181 -0.715332 0.285278 0.453857 1445370648 0.448181 -0.715332 0.285278 0.453857 1445370648 0.448181 -0.715332 0.285278 0.453857 1445370648 0.448181 -0.715332 0.285278 0.453857 1445370648 0.466370 -0.709656 0.299500 0.434937 1445370648 0.466370 -0.709656 0.299500 0.434937 1445370648 0.466370 -0.709656 0.299500 0.434937 1445370648 0.466370 -0.709656 0.299500 0.434937 1445370648 0.466370 -0.709656 0.299500 0.434937 1445370648 0.466370 -0.709656 0.299500 0.434937 1445370648 0.488770 -0.695496 0.312439 0.424011 1445370648 0.488770 -0.695496 0.312439 0.424011 1445370648 0.488770 -0.695496 0.312439 0.424011 1445370648 0.488770 -0.695496 0.312439 0.424011 1445370648 0.488770 -0.695496 0.312439 0.424011 1445370648 0.488770 -0.695496 0.312439 0.424011 1445370648 0.478821 -0.697876 0.300903 0.439514 1445370648 0.478821 -0.697876 0.300903 0.439514 1445370648 0.478821 -0.697876 0.300903 0.439514 1445370649 0.478821 -0.697876 0.300903 0.439514 1445370649 0.478821 -0.697876 0.300903 0.439514 1445370649 0.478821 -0.697876 0.300903 0.439514 1445370649 0.459717 -0.707581 0.270569 0.463379 1445370649 0.459717 -0.707581 0.270569 0.463379 1445370649 0.459717 -0.707581 0.270569 0.463379 1445370649 0.459717 -0.707581 0.270569 0.463379 1445370649 0.459717 -0.707581 0.270569 0.463379 1445370649 0.459717 -0.707581 0.270569 0.463379 1445370649 0.453979 -0.705078 0.247131 0.485413 1445370649 0.453979 -0.705078 0.247131 0.485413 1445370649 0.453979 -0.705078 0.247131 0.485413 1445370649 0.453979 -0.705078 0.247131 0.485413 1445370649 0.453979 -0.705078 0.247131 0.485413 1445370649 0.453979 -0.705078 0.247131 0.485413 1445370649 0.453979 -0.705078 0.247131 0.485413 1445370649 0.454224 -0.699524 0.225098 0.503601 1445370649 0.454224 -0.699524 0.225098 0.503601 1445370649 0.454224 -0.699524 0.225098 0.503601 1445370649 0.454224 -0.699524 0.225098 0.503601 1445370649 0.454224 -0.699524 0.225098 0.503601 1445370649 0.454224 -0.699524 0.225098 0.503601 1445370649 0.456970 -0.690430 0.207275 0.521057 1445370649 0.456970 -0.690430 0.207275 0.521057 1445370649 0.456970 -0.690430 0.207275 0.521057 1445370649 0.456970 -0.690430 0.207275 0.521057 1445370649 0.456970 -0.690430 0.207275 0.521057 1445370649 0.456970 -0.690430 0.207275 0.521057 1445370649 0.451599 -0.684937 0.190063 0.539307 1445370649 0.451599 -0.684937 0.190063 0.539307 1445370649 0.451599 -0.684937 0.190063 0.539307 1445370649 0.451599 -0.684937 0.190063 0.539307 1445370649 0.451599 -0.684937 0.190063 0.539307 1445370649 0.451599 -0.684937 0.190063 0.539307 1445370649 0.434998 -0.689636 0.164856 0.554932 1445370649 0.434998 -0.689636 0.164856 0.554932 1445370649 0.434998 -0.689636 0.164856 0.554932 1445370649 0.434998 -0.689636 0.164856 0.554932 1445370649 0.434998 -0.689636 0.164856 0.554932 1445370649 0.434998 -0.689636 0.164856 0.554932 1445370649 0.421448 -0.697876 0.142822 0.561218 1445370649 0.421448 -0.697876 0.142822 0.561218 1445370649 0.421448 -0.697876 0.142822 0.561218 1445370649 0.421448 -0.697876 0.142822 0.561218 1445370649 0.421448 -0.697876 0.142822 0.561218 1445370649 0.421448 -0.697876 0.142822 0.561218 1445370649 0.426086 -0.701782 0.150208 0.550781 1445370649 0.426086 -0.701782 0.150208 0.550781 1445370649 0.426086 -0.701782 0.150208 0.550781 1445370649 0.426086 -0.701782 0.150208 0.550781 1445370649 0.426086 -0.701782 0.150208 0.550781 1445370649 0.426086 -0.701782 0.150208 0.550781 1445370649 0.436157 -0.704651 0.180420 0.529785 1445370649 0.436157 -0.704651 0.180420 0.529785 1445370649 0.436157 -0.704651 0.180420 0.529785 1445370649 0.436157 -0.704651 0.180420 0.529785 1445370649 0.436157 -0.704651 0.180420 0.529785 1445370649 0.436157 -0.704651 0.180420 0.529785 1445370649 0.447754 -0.708008 0.219543 0.499939 1445370649 0.447754 -0.708008 0.219543 0.499939 1445370649 0.447754 -0.708008 0.219543 0.499939 1445370649 0.447754 -0.708008 0.219543 0.499939 1445370649 0.447754 -0.708008 0.219543 0.499939 1445370649 0.447754 -0.708008 0.219543 0.499939 1445370649 0.456604 -0.708801 0.256775 0.472412 1445370649 0.456604 -0.708801 0.256775 0.472412 1445370649 0.456604 -0.708801 0.256775 0.472412 1445370649 0.456604 -0.708801 0.256775 0.472412 1445370649 0.456604 -0.708801 0.256775 0.472412 1445370649 0.456604 -0.708801 0.256775 0.472412 1445370649 0.461426 -0.704895 0.289246 0.454468 1445370649 0.461426 -0.704895 0.289246 0.454468 1445370649 0.461426 -0.704895 0.289246 0.454468 1445370649 0.461426 -0.704895 0.289246 0.454468 1445370649 0.461426 -0.704895 0.289246 0.454468 1445370649 0.461426 -0.704895 0.289246 0.454468 1445370649 0.461426 -0.704895 0.289246 0.454468 1445370649 0.464050 -0.702698 0.302734 0.446289 1445370649 0.464050 -0.702698 0.302734 0.446289 1445370649 0.464050 -0.702698 0.302734 0.446289 1445370649 0.464050 -0.702698 0.302734 0.446289 1445370649 0.464050 -0.702698 0.302734 0.446289 1445370649 0.464050 -0.702698 0.302734 0.446289 1445370649 0.471863 -0.696655 0.307251 0.444458 1445370649 0.471863 -0.696655 0.307251 0.444458 1445370649 0.471863 -0.696655 0.307251 0.444458 1445370649 0.471863 -0.696655 0.307251 0.444458 1445370649 0.471863 -0.696655 0.307251 0.444458 1445370649 0.471863 -0.696655 0.307251 0.444458 1445370649 0.464783 -0.696960 0.293091 0.460754 1445370649 0.464783 -0.696960 0.293091 0.460754 1445370649 0.464783 -0.696960 0.293091 0.460754 1445370649 0.464783 -0.696960 0.293091 0.460754 1445370649 0.464783 -0.696960 0.293091 0.460754 1445370649 0.464783 -0.696960 0.293091 0.460754 1445370649 0.464783 -0.696960 0.293091 0.460754 1445370649 0.453613 -0.700928 0.262878 0.483521 1445370649 0.453613 -0.700928 0.262878 0.483521 1445370649 0.453613 -0.700928 0.262878 0.483521 1445370649 0.453613 -0.700928 0.262878 0.483521 1445370649 0.453613 -0.700928 0.262878 0.483521 1445370649 0.453613 -0.700928 0.262878 0.483521 1445370649 0.456360 -0.691711 0.240906 0.505127 1445370649 0.456360 -0.691711 0.240906 0.505127 1445370649 0.456360 -0.691711 0.240906 0.505127 1445370649 0.456360 -0.691711 0.240906 0.505127 1445370649 0.456360 -0.691711 0.240906 0.505127 1445370649 0.456360 -0.691711 0.240906 0.505127 1445370649 0.460938 -0.680786 0.218384 0.525635 1445370649 
0.377014 -0.727295 0.230469 0.525146 1445370652 0.365723 -0.740295 0.233826 0.513306 1445370652 0.365723 -0.740295 0.233826 0.513306 1445370652 0.365723 -0.740295 0.233826 0.513306 1445370652 0.365723 -0.740295 0.233826 0.513306 1445370652 0.365723 -0.740295 0.233826 0.513306 1445370652 0.365723 -0.740295 0.233826 0.513306 1445370652 0.348816 -0.747375 0.246582 0.508911 1445370652 0.348816 -0.747375 0.246582 0.508911 1445370652 0.348816 -0.747375 0.246582 0.508911 1445370652 0.348816 -0.747375 0.246582 0.508911 1445370652 0.348816 -0.747375 0.246582 0.508911 1445370652 0.348816 -0.747375 0.246582 0.508911 1445370652 0.348816 -0.747375 0.246582 0.508911 1445370652 0.319336 -0.760254 0.236694 0.513794 1445370652 0.319336 -0.760254 0.236694 0.513794 1445370652 0.319336 -0.760254 0.236694 0.513794 1445370652 0.319336 -0.760254 0.236694 0.513794 1445370652 0.319336 -0.760254 0.236694 0.513794 1445370652 0.319336 -0.760254 0.236694 0.513794 1445370652 0.329346 -0.747009 0.225098 0.531799 1445370652 0.329346 -0.747009 0.225098 0.531799 1445370652 0.329346 -0.747009 0.225098 0.531799 1445370652 0.329346 -0.747009 0.225098 0.531799 1445370652 0.329346 -0.747009 0.225098 0.531799 1445370652 0.329346 -0.747009 0.225098 0.531799 1445370652 0.369080 -0.697754 0.204895 0.578735 1445370652 0.369080 -0.697754 0.204895 0.578735 1445370652 0.369080 -0.697754 0.204895 0.578735 1445370652 0.369080 -0.697754 0.204895 0.578735 1445370652 0.369080 -0.697754 0.204895 0.578735 1445370652 0.369080 -0.697754 0.204895 0.578735 1445370652 0.418457 -0.622253 0.156921 0.642639 1445370652 0.418457 -0.622253 0.156921 0.642639 1445370652 0.418457 -0.622253 0.156921 0.642639 1445370652 0.418457 -0.622253 0.156921 0.642639 1445370652 0.418457 -0.622253 0.156921 0.642639 1445370652 0.418457 -0.622253 0.156921 0.642639 1445370652 0.418457 -0.622253 0.156921 0.642639 1445370652 0.457336 -0.527649 0.120850 0.705505 1445370652 0.457336 -0.527649 0.120850 0.705505 1445370652 0.457336 -0.527649 0.120850 0.705505 1445370652 0.457336 -0.527649 0.120850 0.705505 1445370652 0.457336 -0.527649 0.120850 0.705505 1445370652 0.457336 -0.527649 0.120850 0.705505 1445370652 0.457336 -0.527649 0.120850 0.705505 1445370652 0.458862 -0.432068 0.048096 0.774841 1445370652 0.458862 -0.432068 0.048096 0.774841 1445370652 0.458862 -0.432068 0.048096 0.774841 1445370652 0.458862 -0.432068 0.048096 0.774841 1445370652 0.458862 -0.432068 0.048096 0.774841 1445370652 0.458862 -0.432068 0.048096 0.774841 1445370652 0.442566 -0.340515 -0.057129 0.827576 1445370652 0.442566 -0.340515 -0.057129 0.827576 1445370652 0.442566 -0.340515 -0.057129 0.827576 1445370652 0.442566 -0.340515 -0.057129 0.827576 1445370652 0.442566 -0.340515 -0.057129 0.827576 1445370652 0.442566 -0.340515 -0.057129 0.827576 1445370652 0.432922 -0.267761 -0.140198 0.849182 1445370652 0.432922 -0.267761 -0.140198 0.849182 1445370652 0.432922 -0.267761 -0.140198 0.849182 1445370652 0.432922 -0.267761 -0.140198 0.849182 1445370652 0.432922 -0.267761 -0.140198 0.849182 1445370652 0.432922 -0.267761 -0.140198 0.849182 1445370652 0.458801 -0.225891 -0.189758 0.838074 1445370652 0.458801 -0.225891 -0.189758 0.838074 1445370652 0.458801 -0.225891 -0.189758 0.838074 1445370652 0.458801 -0.225891 -0.189758 0.838074 1445370652 0.458801 -0.225891 -0.189758 0.838074 1445370652 0.498108 -0.268311 -0.183655 0.803833 1445370652 0.498108 -0.268311 -0.183655 0.803833 1445370652 0.498108 -0.268311 -0.183655 0.803833 1445370652 0.498108 -0.268311 -0.183655 0.803833 1445370652 0.498108 -0.268311 -0.183655 0.803833 1445370652 0.519836 -0.318542 -0.145081 0.779236 1445370652 0.519836 -0.318542 -0.145081 0.779236 1445370652 0.519836 -0.318542 -0.145081 0.779236 1445370652 0.519836 -0.318542 -0.145081 0.779236 1445370652 0.519836 -0.318542 -0.145081 0.779236 1445370652 0.519836 -0.318542 -0.145081 0.779236 1445370652 0.519836 -0.318542 -0.145081 0.779236 1445370652 0.542236 -0.478943 -0.101013 0.682861 1445370653 0.542236 -0.478943 -0.101013 0.682861 1445370653 0.542236 -0.478943 -0.101013 0.682861 1445370653 0.542236 -0.478943 -0.101013 0.682861 1445370653 0.542236 -0.478943 -0.101013 0.682861 1445370653 0.523926 -0.597656 -0.008301 0.606750 1445370653 0.523926 -0.597656 -0.008301 0.606750 1445370653 0.523926 -0.597656 -0.008301 0.606750 1445370653 0.523926 -0.597656 -0.008301 0.606750 1445370653 0.523926 -0.597656 -0.008301 0.606750 1445370653 0.523926 -0.597656 -0.008301 0.606750 1445370653 0.523926 -0.597656 -0.008301 0.606750 1445370653 0.489258 -0.682678 0.104126 0.532654 1445370653 0.489258 -0.682678 0.104126 0.532654 1445370653 0.489258 -0.682678 0.104126 0.532654 1445370653 0.489258 -0.682678 0.104126 0.532654 1445370653 0.489258 -0.682678 0.104126 0.532654 1445370653 0.489258 -0.682678 0.104126 0.532654 1445370653 0.451294 -0.722229 0.220764 0.475342 1445370653 0.451294 -0.722229 0.220764 0.475342 1445370653 0.451294 -0.722229 0.220764 0.475342 1445370653 0.451294 -0.722229 0.220764 0.475342 1445370653 0.451294 -0.722229 0.220764 0.475342 1445370653 0.451294 -0.722229 0.220764 0.475342 1445370653 0.451294 -0.722229 0.220764 0.475342 1445370653 0.397461 -0.736450 0.286621 0.466370 1445370653 0.397461 -0.736450 0.286621 0.466370 1445370653 0.397461 -0.736450 0.286621 0.466370 1445370653 0.397461 -0.736450 0.286621 0.466370 1445370653 0.397461 -0.736450 0.286621 0.466370 1445370653 0.349670 -0.748535 0.223267 0.517273 1445370653 0.349670 -0.748535 0.223267 0.517273 1445370653 0.349670 -0.748535 0.223267 0.517273 1445370653 0.349670 -0.748535 0.223267 0.517273 1445370653 0.349670 -0.748535 0.223267 0.517273 1445370653 0.349670 -0.748535 0.223267 0.517273 1445370653 0.349670 -0.748535 0.223267 0.517273 1445370653 0.410706 -0.672363 0.209045 0.579285 1445370653 0.410706 -0.672363 0.209045 0.579285 1445370653 0.410706 -0.672363 0.209045 0.579285 1445370653 0.410706 -0.672363 0.209045 0.579285 1445370653 0.410706 -0.672363 0.209045 0.579285 1445370653 0.410706 -0.672363 0.209045 0.579285 1445370653 0.475281 -0.552795 0.201172 0.654236 1445370653 0.475281 -0.552795 0.201172 0.654236 1445370653 0.475281 -0.552795 0.201172 0.654236 1445370653 0.475281 -0.552795 0.201172 0.654236 1445370653 0.475281 -0.552795 0.201172 0.654236 1445370653 0.475281 -0.552795 0.201172 0.654236 1445370653 0.494507 -0.431946 0.168640 0.735107 1445370653 0.494507 -0.431946 0.168640 0.735107 1445370653 0.494507 -0.431946 0.168640 0.735107 1445370653 0.494507 -0.431946 0.168640 0.735107 1445370653 0.494507 -0.431946 0.168640 0.735107 1445370653 0.494507 -0.431946 0.168640 0.735107 1445370653 0.473083 -0.349426 0.060730 0.806396 1445370653 0.473083 -0.349426 0.060730 0.806396 1445370653 0.473083 -0.349426 0.060730 0.806396 1445370653 0.473083 -0.349426 0.060730 0.806396 1445370653 0.473083 -0.349426 0.060730 0.806396 1445370653 0.473083 -0.349426 0.060730 0.806396 1445370653 0.449524 -0.288696 -0.069275 0.842468 1445370653 0.449524 -0.288696 -0.069275 0.842468 1445370653 0.449524 -0.288696 -0.069275 0.842468 1445370653 0.449524 -0.288696 -0.069275 0.842468 1445370653 0.449524 -0.288696 -0.069275 0.842468 1445370653 0.449524 -0.288696 -0.069275 0.842468 1445370653 0.447632 -0.226257 -0.140930 0.853516 1445370653 0.447632 -0.226257 -0.140930 0.853516 1445370653 0.447632 -0.226257 -0.140930 0.853516 1445370653 0.447632 -0.226257 -0.140930 0.853516 1445370653 0.447632 -0.226257 -0.140930 0.853516 1445370653 0.447632 -0.226257 -0.140930 0.853516 1445370653 0.453186 -0.210876 -0.142212 0.854309 1445370653 0.453186 -0.210876 -0.142212 0.854309 1445370653 0.453186 -0.210876 -0.142212 0.854309 1445370653 0.453186 -0.210876 -0.142212 0.854309 1445370653 0.453186 -0.210876 -0.142212 0.854309 1445370653 0.453186 -0.210876 -0.142212 0.854309 1445370653 0.453186 -0.210876 -0.142212 0.854309 1445370653 0.480225 -0.276733 -0.187256 0.810974 1445370653 0.480225 -0.276733 -0.187256 0.810974 1445370653 0.480225 -0.276733 -0.187256 0.810974 1445370653 0.480225 -0.276733 -0.187256 0.810974 1445370653 0.480225 -0.276733 -0.187256 0.810974 1445370653 0.480225 -0.276733 -0.187256 0.810974 1445370653 0.480225 -0.276733 -0.187256 0.810974 1445370653 0.522461 -0.355408 -0.154236 0.759521 1445370653 0.522461 -0.355408 -0.154236 0.759521 1445370653 0.522461 -0.355408 -0.154236 0.759521 1445370653 0.522461 -0.355408 -0.154236 0.759521 1445370653 0.522461 -0.355408 -0.154236 0.759521 1445370653 0.563354 -0.475037 -0.046021 0.674377 1445370653 0.563354 -0.475037 -0.046021 0.674377 1445370653 0.563354 -0.475037 -0.046021 0.674377 1445370653 0.563354 -0.475037 -0.046021 0.674377 1445370653 0.563354 -0.475037 -0.046021 0.674377 1445370653 0.563354 -0.475037 -0.046021 0.674377 1445370653 0.550903 -0.587952 0.020874 0.591919 1445370653 0.550903 -0.587952 0.020874 0.591919 1445370653 0.550903 -0.587952 0.020874 0.591919 1445370653 0.550903 -0.587952 0.020874 0.591919 1445370653 0.550903 -0.587952 0.020874 0.591919 1445370653 0.550903 -0.587952 0.020874 0.591919 1445370653 0.495483 -0.686462 0.087036 0.525024 1445370653 0.495483 -0.686462 0.087036 0.525024 1445370653 0.495483 -0.686462 0.087036 0.525024 1445370653 0.495483 -0.686462 0.087036 0.525024 1445370653 0.495483 -0.686462 0.087036 0.525024 1445370653 0.495483 -0.686462 0.087036 0.525024 1445370653 0.495483 -0.686462 0.087036 0.525024 1445370653 0.466431 -0.721985 0.207520 0.466980 1445370654 0.466431 -0.721985 0.207520 0.466980 1445370654 0.466431 -0.721985 0.207520 0.466980 1445370654 0.466431 -0.721985 0.207520 0.466980 1445370654 0.466431 -0.721985 0.207520 0.466980 1445370654 0.466431 -0.721985 0.207520 0.466980 1445370654 0.414368 -0.733093 0.284363 0.458252 1445370654 0.414368 -0.733093 0.284363 0.458252 1445370654 0.414368 -0.733093 0.284363 0.458252 1445370654 0.414368 -0.733093 0.284363 0.458252 1445370654 0.414368 -0.733093 0.284363 0.458252 1445370654 0.414368 -0.733093 0.284363 0.458252 1445370654 0.325562 -0.767944 0.206116 0.511658 1445370654 0.325562 -0.767944 0.206116 0.511658 1445370654 0.325562 -0.767944 0.206116 0.511658 1445370654 0.325562 -0.767944 0.206116 0.511658 1445370654 0.325562 -0.767944 0.206116 0.511658 1445370654 0.325562 -0.767944 0.206116 0.511658 1445370654 0.325562 -0.767944 0.206116 0.511658 1445370654 0.377930 -0.707520 0.169128 0.572632 1445370654 0.377930 -0.707520 0.169128 0.572632 1445370654 0.377930 -0.707520 0.169128 0.572632 1445370654 0.377930 -0.707520 0.169128 0.572632 1445370654 0.377930 -0.707520 0.169128 0.572632 1445370654 0.377930 -0.707520 0.169128 0.572632 1445370654 0.442749 -0.604797 0.145996 0.645630 1445370654 0.442749 -0.604797 0.145996 0.645630 1445370654 0.442749 -0.604797 0.145996 0.645630 1445370654 0.442749 -0.604797 0.145996 0.645630 1445370654 0.442749 -0.604797 0.145996 0.645630 1445370654 0.442749 -0.604797 0.145996 0.645630 1445370654 0.442749 -0.604797 0.145996 0.645630 1445370654 0.475342 -0.473694 0.174438 0.720520 1445370654 0.475342 -0.473694 0.174438 0.720520 1445370654 0.475342 -0.473694 0.174438 0.720520 1445370654 0.475342 -0.473694 0.174438 0.720520 1445370654 0.475342 -0.473694 0.174438 0.720520 1445370654 0.475342 -0.473694 0.174438 0.720520 1445370654 0.439453 -0.360413 0.113159 0.814941 1445370654 0.439453 -0.360413 0.113159 0.814941 1445370654 0.439453 -0.360413 0.113159 0.814941 1445370654 0.439453 -0.360413 0.113159 0.814941 1445370654 0.439453 -0.360413 0.113159 0.814941 1445370654 0.439453 -0.360413 0.113159 0.814941 1445370654 0.439453 -0.360413 0.113159 0.814941 1445370654 0.408630 -0.265381 -0.042358 0.872192 1445370654 0.408630 -0.265381 -0.042358 0.872192 1445370654 0.408630 -0.265381 -0.042358 0.872192 1445370654 0.408630 -0.265381 -0.042358 0.872192 1445370654 0.408630 -0.265381 -0.042358 0.872192 1445370654 0.408630 -0.265381 -0.042358 0.872192 1445370654 0.401367 -0.177063 -0.142761 0.887207 1445370654 0.401367 -0.177063 -0.142761 0.887207 1445370654 0.401367 -0.177063 -0.142761 0.887207 1445370654 0.401367 -0.177063 -0.142761 0.887207 1445370654 0.401367 -0.177063 -0.142761 0.887207 1445370654 0.401367 -0.177063 -0.142761 0.887207 1445370654 0.404724 -0.160706 -0.191528 0.879578 1445370654 0.404724 -0.160706 -0.191528 0.879578 1445370654 0.404724 -0.160706 -0.191528 0.879578 1445370654 0.404724 -0.160706 -0.191528 0.879578 1445370654 0.404724 -0.160706 -0.191528 0.879578 1445370654 0.404724 -0.160706 -0.191528 0.879578 1445370654 0.436218 -0.217285 -0.207397 0.848206 1445370654 0.436218 -0.217285 -0.207397 0.848206 1445370654 0.436218 -0.217285 -0.207397 0.848206 1445370654 0.436218 -0.217285 -0.207397 0.848206 1445370654 0.436218 -0.217285 -0.207397 0.848206 1445370654 0.436218 -0.217285 -0.207397 0.848206 1445370654 0.477539 -0.314697 -0.176636 0.801025 1445370654 0.477539 -0.314697 -0.176636 0.801025 1445370654 0.477539 -0.314697 -0.176636 0.801025 1445370654 0.477539 -0.314697 -0.176636 0.801025 1445370654 0.477539 -0.314697 -0.176636 0.801025 1445370654 0.477539 -0.314697 -0.176636 0.801025 1445370654 0.477539 -0.314697 -0.176636 0.801025 1445370654 0.512451 -0.445984 -0.089172 0.728333 1445370654 0.512451 -0.445984 -0.089172 0.728333 1445370654 0.512451 -0.445984 -0.089172 0.728333 1445370654 0.512451 -0.445984 -0.089172 0.728333 1445370654 0.512451 -0.445984 -0.089172 0.728333 1445370654 0.512451 -0.445984 -0.089172 0.728333 1445370654 0.522400 -0.562988 0.026367 0.639832 1445370654 0.522400 -0.562988 0.026367 0.639832 1445370654 0.522400 -0.562988 0.026367 0.639832 1445370654 0.522400 -0.562988 0.026367 0.639832 1445370654 0.522400 -0.562988 0.026367 0.639832 1445370654 0.522400 -0.562988 0.026367 0.639832 1445370654 0.490234 -0.645081 0.110657 0.575562 1445370654 0.490234 -0.645081 0.110657 0.575562 1445370654 0.490234 -0.645081 0.110657 0.575562 1445370654 0.490234 -0.645081 0.110657 0.575562 1445370654 0.490234 -0.645081 0.110657 0.575562 1445370654 0.490234 -0.645081 0.110657 0.575562 1445370654 0.490234 -0.645081 0.110657 0.575562 1445370654 0.483459 -0.690430 0.209473 0.495667 1445370654 0.483459 -0.690430 0.209473 0.495667 1445370654 0.483459 -0.690430 0.209473 0.495667 1445370654 0.483459 -0.690430 0.209473 0.495667 1445370654 0.483459 -0.690430 0.209473 0.495667 1445370654 0.483459 -0.690430 0.209473 0.495667 1445370654 0.469971 -0.703674 0.284058 0.450806 1445370654 0.469971 -0.703674 0.284058 0.450806 1445370654 0.469971 -0.703674 0.284058 0.450806 1445370654 0.469971 -0.703674 0.284058 0.450806 1445370654 0.469971 -0.703674 0.284058 0.450806 1445370654 0.469971 -0.703674 0.284058 0.450806 1445370654 0.469971 -0.703674 0.284058 0.450806 1445370654 0.414856 -0.725830 0.258667 0.483887 1445370654 0.414856 -0.725830 0.258667 0.483887 1445370654 0.414856 -0.725830 0.258667 0.483887 1445370654 0.414856 -0.725830 0.258667 0.483887 1445370654 0.414856 -0.725830 0.258667 0.483887 1445370654 0.414856 -0.725830 0.258667 0.483887 1445370654 0.417908 -0.675293 0.214783 0.568481 1445370654 0.417908 -0.675293 0.214783 0.568481 1445370654 0.417908 -0.675293 0.214783 0.568481 1445370655 0.417908 -0.675293 0.214783 0.568481 1445370655 0.417908 -0.675293 0.214783 0.568481 1445370655 0.417908 -0.675293 0.214783 0.568481 1445370655 0.438721 -0.568237 0.147888 0.680237 1445370655 0.438721 -0.568237 0.147888 0.680237 1445370655 0.438721 -0.568237 0.147888 0.680237 1445370655 0.438721 -0.568237 0.147888 0.680237 1445370655 0.438721 -0.568237 0.147888 0.680237 1445370655 0.438721 -0.568237 0.147888 0.680237 1445370655 0.438721 -0.568237 0.147888 0.680237 1445370655 0.455261 -0.441162 0.054993 0.771362 1445370655 0.455261 -0.441162 0.054993 0.771362 1445370655 0.455261 -0.441162 0.054993 0.771362 1445370655 0.455261 -0.441162 0.054993 0.771362 1445370655 0.455261 -0.441162 0.054993 0.771362 1445370655 0.455261 -0.441162 0.054993 0.771362 1445370655 0.447510 -0.328979 -0.037720 0.830688 1445370655 0.447510 -0.328979 -0.037720 0.830688 1445370655 0.447510 -0.328979 -0.037720 0.830688 1445370655 0.447510 -0.328979 -0.037720 0.830688 1445370655 0.447510 -0.328979 -0.037720 0.830688 1445370655 0.447510 -0.328979 -0.037720 0.830688 1445370655 0.447510 -0.328979 -0.037720 0.830688 1445370655 0.434753 -0.244080 -0.155212 0.852844 1445370655 0.434753 -0.244080 -0.155212 0.852844 1445370655 0.434753 -0.244080 -0.155212 0.852844 1445370655 0.434753 -0.244080 -0.155212 0.852844 1445370655 0.434753 -0.244080 -0.155212 0.852844 1445370655 0.434753 -0.244080 -0.155212 0.852844 1445370655 0.438354 -0.168762 -0.213257 0.856628 1445370655 0.438354 -0.168762 -0.213257 0.856628 1445370655 0.438354 -0.168762 -0.213257 0.856628 1445370655 0.438354 -0.168762 -0.213257 0.856628 1445370655 0.438354 -0.168762 -0.213257 0.856628 1445370655 0.437134 -0.133362 -0.242188 0.855835 1445370655 0.437134 -0.133362 -0.242188 0.855835 1445370655 0.437134 -0.133362 -0.242188 0.855835 1445370655 0.437134 -0.133362 -0.242188 0.855835 1445370655 0.437134 -0.133362 -0.242188 0.855835 1445370655 0.437134 -0.133362 -0.242188 0.855835 1445370655 0.437134 -0.133362 -0.242188 0.855835 1445370655 0.456848 -0.174561 -0.235779 0.839783 1445370655 0.456848 -0.174561 -0.235779 0.839783 1445370655 0.456848 -0.174561 -0.235779 0.839783 1445370655 0.456848 -0.174561 -0.235779 0.839783 1445370655 0.456848 -0.174561 -0.235779 0.839783 1445370655 0.456848 -0.174561 -0.235779 0.839783 1445370655 0.484558 -0.274414 -0.213806 0.802551 1445370655 0.484558 -0.274414 -0.213806 0.802551 1445370655 0.484558 -0.274414 -0.213806 0.802551 1445370655 0.484558 -0.274414 -0.213806 0.802551 1445370655 0.484558 -0.274414 -0.213806 0.802551 1445370655 0.484558 -0.274414 -0.213806 0.802551 1445370655 0.484558 -0.274414 -0.213806 0.802551 1445370655 0.517761 -0.404541 -0.145508 0.739624 1445370655 0.517761 -0.404541 -0.145508 0.739624 1445370655 0.517761 -0.404541 -0.145508 0.739624 1445370655 0.517761 -0.404541 -0.145508 0.739624 1445370655 0.517761 -0.404541 -0.145508 0.739624 1445370655 0.517761 -0.404541 -0.145508 0.739624 1445370655 0.516968 -0.549805 -0.038025 0.654968 1445370655 0.516968 -0.549805 -0.038025 0.654968 1445370655 0.516968 -0.549805 -0.038025 0.654968 1445370655 0.516968 -0.549805 -0.038025 0.654968 1445370655 0.516968 -0.549805 -0.038025 0.654968 1445370655 0.516968 -0.549805 -0.038025 0.654968 1445370655 0.516968 -0.549805 -0.038025 0.654968 1445370655 0.495972 -0.646667 0.076111 0.574524 1445370655 0.495972 -0.646667 0.076111 0.574524 1445370655 0.495972 -0.646667 0.076111 0.574524 1445370655 0.495972 -0.646667 0.076111 0.574524 1445370655 0.495972 -0.646667 0.076111 0.574524 1445370655 0.495972 -0.646667 0.076111 0.574524 1445370655 0.440002 -0.730652 0.172058 0.492859 1445370655 0.440002 -0.730652 0.172058 0.492859 1445370655 0.440002 -0.730652 0.172058 0.492859 1445370655 0.440002 -0.730652 0.172058 0.492859 1445370655 0.440002 -0.730652 0.172058 0.492859 1445370655 0.440002 -0.730652 0.172058 0.492859 1445370655 0.440002 -0.730652 0.172058 0.492859 1445370655 0.457031 -0.720886 0.270691 0.445190 1445370655 0.457031 -0.720886 0.270691 0.445190 1445370655 0.457031 -0.720886 0.270691 0.445190 1445370655 0.457031 -0.720886 0.270691 0.445190 1445370655 0.457031 -0.720886 0.270691 0.445190 1445370655 0.457031 -0.720886 0.270691 0.445190 1445370655 0.406738 -0.726379 0.254578 0.492065 1445370655 0.406738 -0.726379 0.254578 0.492065 1445370655 0.406738 -0.726379 0.254578 0.492065 1445370655 0.406738 -0.726379 0.254578 0.492065 1445370655 0.406738 -0.726379 0.254578 0.492065 1445370655 0.406738 -0.726379 0.254578 0.492065 1445370655 0.411316 -0.685181 0.173889 0.575378 1445370655 0.411316 -0.685181 0.173889 0.575378 1445370655 0.411316 -0.685181 0.173889 0.575378 1445370655 0.411316 -0.685181 0.173889 0.575378 1445370655 0.411316 -0.685181 0.173889 0.575378 1445370655 0.411316 -0.685181 0.173889 0.575378 1445370655 0.411316 -0.685181 0.173889 0.575378 1445370655 0.460327 -0.575317 0.112549 0.666687 1445370655 0.460327 -0.575317 0.112549 0.666687 1445370655 0.460327 -0.575317 0.112549 0.666687 1445370655 0.460327 -0.575317 0.112549 0.666687 1445370655 0.492004 -0.441162 0.054199 0.748535 1445370655 0.492004 -0.441162 0.054199 0.748535 1445370655 0.492004 -0.441162 0.054199 0.748535 1445370655 0.492004 -0.441162 0.054199 0.748535 1445370655 0.492004 -0.441162 0.054199 0.748535 1445370655 0.492004 -0.441162 0.054199 0.748535 1445370655 0.488220 -0.322510 -0.026550 0.810486 1445370655 0.488220 -0.322510 -0.026550 0.810486 1445370655 0.488220 -0.322510 -0.026550 0.810486 1445370655 0.488220 -0.322510 -0.026550 0.810486 1445370656 0.488220 -0.322510 -0.026550 0.810486 1445370656 0.488220 -0.322510 -0.026550 0.810486 1445370656 0.470947 -0.238770 -0.154236 0.835083 1445370656 0.470947 -0.238770 -0.154236 0.835083 1445370656 0.470947 -0.238770 -0.154236 0.835083 1445370656 0.470947 -0.238770 -0.154236 0.835083 1445370656 0.470947 -0.238770 -0.154236 0.835083 1445370656 0.470947 -0.238770 -0.154236 0.835083 1445370656 0.470947 -0.238770 -0.154236 0.835083 1445370656 0.473877 -0.166565 -0.215881 0.837280 1445370656 0.473877 -0.166565 -0.215881 0.837280 1445370656 0.473877 -0.166565 -0.215881 0.837280 1445370656 0.473877 -0.166565 -0.215881 0.837280 1445370656 0.473877 -0.166565 -0.215881 0.837280 1445370656 0.473877 -0.166565 -0.215881 0.837280 1445370656 0.473877 -0.159790 -0.219116 0.837769 1445370656 0.473877 -0.159790 -0.219116 0.837769 1445370656 0.473877 -0.159790 -0.219116 0.837769 1445370656 0.473877 -0.159790 -0.219116 0.837769 1445370656 0.473877 -0.159790 -0.219116 0.837769 1445370656 0.473877 -0.159790 -0.219116 0.837769 1445370656 0.473877 -0.159790 -0.219116 0.837769 1445370656 0.476196 -0.232239 -0.232178 0.815674 1445370656 0.476196 -0.232239 -0.232178 0.815674 1445370656 0.476196 -0.232239 -0.232178 0.815674 1445370656 0.476196 -0.232239 -0.232178 0.815674 1445370656 0.476196 -0.232239 -0.232178 0.815674 1445370656 0.476196 -0.232239 -0.232178 0.815674 1445370656 0.490906 -0.328857 -0.181030 0.786194 1445370656 0.490906 -0.328857 -0.181030 0.786194 1445370656 0.490906 -0.328857 -0.181030 0.786194 1445370656 0.490906 -0.328857 -0.181030 0.786194 1445370656 0.490906 -0.328857 -0.181030 0.786194 1445370656 0.490906 -0.328857 -0.181030 0.786194 1445370656 0.507935 -0.472290 -0.082947 0.715576 1445370656 0.507935 -0.472290 -0.082947 0.715576 1445370656 0.507935 -0.472290 -0.082947 0.715576 1445370656 0.507935 -0.472290 -0.082947 0.715576 1445370656 0.507935 -0.472290 -0.082947 0.715576 1445370656 0.507935 -0.472290 -0.082947 0.715576 1445370656 0.507935 -0.472290 -0.082947 0.715576 1445370656 0.497314 -0.586304 0.028015 0.638855 1445370656 0.497314 -0.586304 0.028015 0.638855 1445370656 0.497314 -0.586304 0.028015 0.638855 1445370656 0.497314 -0.586304 0.028015 0.638855 1445370656 0.497314 -0.586304 0.028015 0.638855 1445370656 0.497314 -0.586304 0.028015 0.638855 1445370656 0.461975 -0.669983 0.136414 0.564880 1445370656 0.461975 -0.669983 0.136414 0.564880 1445370656 0.461975 -0.669983 0.136414 0.564880 1445370656 0.461975 -0.669983 0.136414 0.564880 1445370656 0.461975 -0.669983 0.136414 0.564880 1445370656 0.461975 -0.669983 0.136414 0.564880 1445370656 0.456787 -0.695313 0.255737 0.492432 1445370656 0.456787 -0.695313 0.255737 0.492432 1445370656 0.456787 -0.695313 0.255737 0.492432 1445370656 0.456787 -0.695313 0.255737 0.492432 1445370656 0.456787 -0.695313 0.255737 0.492432 1445370656 0.456787 -0.695313 0.255737 0.492432 1445370656 0.429260 -0.701233 0.281799 0.494507 1445370656 0.429260 -0.701233 0.281799 0.494507 1445370656 0.429260 -0.701233 0.281799 0.494507 1445370656 0.429260 -0.701233 0.281799 0.494507 1445370656 0.429260 -0.701233 0.281799 0.494507 1445370656 0.429260 -0.701233 0.281799 0.494507 1445370656 0.429260 -0.701233 0.281799 0.494507 1445370656 0.402100 -0.690796 0.213196 0.561829 1445370656 0.402100 -0.690796 0.213196 0.561829 1445370656 0.402100 -0.690796 0.213196 0.561829 1445370656 0.402100 -0.690796 0.213196 0.561829 1445370656 0.402100 -0.690796 0.213196 0.561829 1445370656 0.446411 -0.605896 0.137329 0.643982 1445370656 0.446411 -0.605896 0.137329 0.643982 1445370656 0.446411 -0.605896 0.137329 0.643982 1445370656 0.446411 -0.605896 0.137329 0.643982 1445370656 0.446411 -0.605896 0.137329 0.643982 1445370656 0.446411 -0.605896 0.137329 0.643982 1445370656 0.497803 -0.476501 0.096619 0.718201 1445370656 0.497803 -0.476501 0.096619 0.718201 1445370656 0.497803 -0.476501 0.096619 0.718201 1445370656 0.497803 -0.476501 0.096619 0.718201 1445370656 0.497803 -0.476501 0.096619 0.718201 1445370656 0.509888 -0.353149 0.047974 0.782898 1445370656 0.509888 -0.353149 0.047974 0.782898 1445370656 0.509888 -0.353149 0.047974 0.782898 1445370656 0.509888 -0.353149 0.047974 0.782898 1445370656 0.509888 -0.353149 0.047974 0.782898 1445370656 0.509888 -0.353149 0.047974 0.782898 1445370656 0.509888 -0.353149 0.047974 0.782898 1445370656 0.488770 -0.278381 -0.075684 0.823303 1445370656 0.488770 -0.278381 -0.075684 0.823303 1445370656 0.488770 -0.278381 -0.075684 0.823303 1445370656 0.488770 -0.278381 -0.075684 0.823303 1445370656 0.488770 -0.278381 -0.075684 0.823303 1445370656 0.488770 -0.278381 -0.075684 0.823303 1445370656 0.480164 -0.216431 -0.182739 0.830139 1445370656 0.480164 -0.216431 -0.182739 0.830139 1445370656 0.480164 -0.216431 -0.182739 0.830139 1445370656 0.480164 -0.216431 -0.182739 0.830139 1445370656 0.480164 -0.216431 -0.182739 0.830139 1445370656 0.480164 -0.216431 -0.182739 0.830139 1445370656 0.478699 -0.161072 -0.212036 0.836609 1445370656 0.478699 -0.161072 -0.212036 0.836609 1445370656 0.478699 -0.161072 -0.212036 0.836609 1445370656 0.478699 -0.161072 -0.212036 0.836609 1445370656 0.478699 -0.161072 -0.212036 0.836609 1445370656 0.478699 -0.161072 -0.212036 0.836609 1445370656 0.476746 -0.169983 -0.223328 0.833008 1445370656 0.476746 -0.169983 -0.223328 0.833008 1445370656 0.476746 -0.169983 -0.223328 0.833008 1445370656 0.476746 -0.169983 -0.223328 0.833008 1445370656 0.476746 -0.169983 -0.223328 0.833008 1445370656 0.476746 -0.169983 -0.223328 0.833008 1445370657 0.499451 -0.259033 -0.229187 0.794312 1445370657 0.499451 -0.259033 -0.229187 0.794312 1445370657 0.499451 -0.259033 -0.229187 0.794312 1445370657 0.499451 -0.259033 -0.229187 0.794312 1445370657 0.499451 -0.259033 -0.229187 0.794312 1445370657 0.499451 -0.259033 -0.229187 0.794312 1445370657 0.499451 -0.259033 -0.229187 0.794312 1445370657 0.525330 -0.367981 -0.171448 0.747803 1445370657 0.525330 -0.367981 -0.171448 0.747803 1445370657 0.525330 -0.367981 -0.171448 0.747803 1445370657 0.525330 -0.367981 -0.171448 0.747803 1445370657 0.525330 -0.367981 -0.171448 0.747803 1445370657 0.525330 -0.367981 -0.171448 0.747803 1445370657 0.538635 -0.495544 -0.070190 0.677734 1445370657 0.538635 -0.495544 -0.070190 0.677734 1445370657 0.538635 -0.495544 -0.070190 0.677734 1445370657 0.538635 -0.495544 -0.070190 0.677734 1445370657 0.538635 -0.495544 -0.070190 0.677734 1445370657 0.538635 -0.495544 -0.070190 0.677734 1445370657 0.515442 -0.607178 0.022400 0.604248 1445370657 0.515442 -0.607178 0.022400 0.604248 1445370657 0.515442 -0.607178 0.022400 0.604248 1445370657 0.515442 -0.607178 0.022400 0.604248 1445370657 0.515442 -0.607178 0.022400 0.604248 1445370657 0.515442 -0.607178 0.022400 0.604248 1445370657 0.515442 -0.607178 0.022400 0.604248 1445370657 0.476807 -0.688599 0.122742 0.532349 1445370657 0.476807 -0.688599 0.122742 0.532349 1445370657 0.476807 -0.688599 0.122742 0.532349 1445370657 0.476807 -0.688599 0.122742 0.532349 1445370657 0.476807 -0.688599 0.122742 0.532349 1445370657 0.476807 -0.688599 0.122742 0.532349 1445370657 0.436218 -0.735474 0.225891 0.466675 1445370657 0.436218 -0.735474 0.225891 0.466675 1445370657 0.436218 -0.735474 0.225891 0.466675 1445370657 0.436218 -0.735474 0.225891 0.466675 1445370657 0.436218 -0.735474 0.225891 0.466675 1445370657 0.436218 -0.735474 0.225891 0.466675 1445370657 0.436218 -0.735474 0.225891 0.466675 1445370657 0.412903 -0.742554 0.294556 0.437378 1445370657 0.412903 -0.742554 0.294556 0.437378 1445370657 0.412903 -0.742554 0.294556 0.437378 1445370657 0.412903 -0.742554 0.294556 0.437378 1445370657 0.412903 -0.742554 0.294556 0.437378 1445370657 0.412903 -0.742554 0.294556 0.437378 1445370657 0.404602 -0.721436 0.283997 0.484863 1445370657 0.404602 -0.721436 0.283997 0.484863 1445370657 0.404602 -0.721436 0.283997 0.484863 1445370657 0.404602 -0.721436 0.283997 0.484863 1445370657 0.404602 -0.721436 0.283997 0.484863 1445370657 
0.432373 -0.696533 0.236145 0.521667 1445370659 0.432373 -0.696533 0.236145 0.521667 1445370659 0.432373 -0.696533 0.236145 0.521667 1445370659 0.432373 -0.696533 0.236145 0.521667 1445370659 0.432373 -0.696533 0.236145 0.521667 1445370659 0.417175 -0.705688 0.225037 0.526550 1445370659 0.417175 -0.705688 0.225037 0.526550 1445370659 0.417175 -0.705688 0.225037 0.526550 1445370659 0.417175 -0.705688 0.225037 0.526550 1445370659 0.417175 -0.705688 0.225037 0.526550 1445370659 0.417175 -0.705688 0.225037 0.526550 1445370659 0.409485 -0.708801 0.214111 0.533020 1445370659 0.409485 -0.708801 0.214111 0.533020 1445370659 0.409485 -0.708801 0.214111 0.533020 1445370659 0.409485 -0.708801 0.214111 0.533020 1445370659 0.409485 -0.708801 0.214111 0.533020 1445370659 0.409485 -0.708801 0.214111 0.533020 1445370659 0.442627 -0.688171 0.239868 0.522400 1445370659 0.442627 -0.688171 0.239868 0.522400 1445370659 0.442627 -0.688171 0.239868 0.522400 1445370659 0.442627 -0.688171 0.239868 0.522400 1445370659 0.442627 -0.688171 0.239868 0.522400 1445370659 0.442627 -0.688171 0.239868 0.522400 1445370659 0.442627 -0.688171 0.239868 0.522400 1445370659 0.448059 -0.683533 0.246765 0.520691 1445370659 0.448059 -0.683533 0.246765 0.520691 1445370659 0.448059 -0.683533 0.246765 0.520691 1445370659 0.448059 -0.683533 0.246765 0.520691 1445370659 0.448059 -0.683533 0.246765 0.520691 1445370659 0.448059 -0.683533 0.246765 0.520691 1445370659 0.436523 -0.691528 0.226807 0.528931 1445370659 0.436523 -0.691528 0.226807 0.528931 1445370660 0.436523 -0.691528 0.226807 0.528931 1445370660 0.436523 -0.691528 0.226807 0.528931 1445370660 0.436523 -0.691528 0.226807 0.528931 1445370660 0.436523 -0.691528 0.226807 0.528931 1445370660 0.430542 -0.695923 0.205688 0.536682 1445370660 0.430542 -0.695923 0.205688 0.536682 1445370660 0.430542 -0.695923 0.205688 0.536682 1445370660 0.430542 -0.695923 0.205688 0.536682 1445370660 0.430542 -0.695923 0.205688 0.536682 1445370660 0.430542 -0.695923 0.205688 0.536682 1445370660 0.429749 -0.704895 0.187439 0.532227 1445370660 0.429749 -0.704895 0.187439 0.532227 1445370660 0.429749 -0.704895 0.187439 0.532227 1445370660 0.429749 -0.704895 0.187439 0.532227 1445370660 0.429749 -0.704895 0.187439 0.532227 1445370660 0.429749 -0.704895 0.187439 0.532227 1445370660 0.433899 -0.713074 0.181030 0.520081 1445370660 0.433899 -0.713074 0.181030 0.520081 1445370660 0.433899 -0.713074 0.181030 0.520081 1445370660 0.433899 -0.713074 0.181030 0.520081 1445370660 0.433899 -0.713074 0.181030 0.520081 1445370660 0.433899 -0.713074 0.181030 0.520081 1445370660 0.450806 -0.712097 0.200928 0.499268 1445370660 0.450806 -0.712097 0.200928 0.499268 1445370660 0.450806 -0.712097 0.200928 0.499268 1445370660 0.450806 -0.712097 0.200928 0.499268 1445370660 0.450806 -0.712097 0.200928 0.499268 1445370660 0.450806 -0.712097 0.200928 0.499268 1445370660 0.456055 -0.716187 0.226685 0.477234 1445370660 0.456055 -0.716187 0.226685 0.477234 1445370660 0.456055 -0.716187 0.226685 0.477234 1445370660 0.456055 -0.716187 0.226685 0.477234 1445370660 0.456055 -0.716187 0.226685 0.477234 1445370660 0.456055 -0.716187 0.226685 0.477234 1445370660 0.445313 -0.733215 0.248169 0.449951 1445370660 0.445313 -0.733215 0.248169 0.449951 1445370660 0.445313 -0.733215 0.248169 0.449951 1445370660 0.445313 -0.733215 0.248169 0.449951 1445370660 0.445313 -0.733215 0.248169 0.449951 1445370660 0.445313 -0.733215 0.248169 0.449951 1445370660 0.442200 -0.738770 0.284363 0.421692 1445370660 0.442200 -0.738770 0.284363 0.421692 1445370660 0.442200 -0.738770 0.284363 0.421692 1445370660 0.442200 -0.738770 0.284363 0.421692 1445370660 0.442200 -0.738770 0.284363 0.421692 1445370660 0.442200 -0.738770 0.284363 0.421692 1445370660 0.443604 -0.730408 0.333862 0.397827 1445370660 0.443604 -0.730408 0.333862 0.397827 1445370660 0.443604 -0.730408 0.333862 0.397827 1445370660 0.443604 -0.730408 0.333862 0.397827 1445370660 0.443604 -0.730408 0.333862 0.397827 1445370660 0.443604 -0.730408 0.333862 0.397827 1445370660 0.440308 -0.723572 0.364624 0.386719 1445370660 0.440308 -0.723572 0.364624 0.386719 1445370660 0.440308 -0.723572 0.364624 0.386719 1445370660 0.440308 -0.723572 0.364624 0.386719 1445370660 0.440308 -0.723572 0.364624 0.386719 1445370660 0.440308 -0.723572 0.364624 0.386719 1445370660 0.440308 -0.723572 0.364624 0.386719 1445370660 0.445007 -0.717102 0.380005 0.378601 1445370660 0.445007 -0.717102 0.380005 0.378601 1445370660 0.445007 -0.717102 0.380005 0.378601 1445370660 0.445007 -0.717102 0.380005 0.378601 1445370660 0.445007 -0.717102 0.380005 0.378601 1445370660 0.445007 -0.717102 0.380005 0.378601 1445370660 0.451294 -0.715576 0.375549 0.378479 1445370660 0.451294 -0.715576 0.375549 0.378479 1445370660 0.451294 -0.715576 0.375549 0.378479 1445370660 0.451294 -0.715576 0.375549 0.378479 1445370660 0.451294 -0.715576 0.375549 0.378479 1445370660 0.451294 -0.715576 0.375549 0.378479 1445370660 0.450684 -0.721130 0.345276 0.396912 1445370660 0.450684 -0.721130 0.345276 0.396912 1445370660 0.450684 -0.721130 0.345276 0.396912 1445370660 0.450684 -0.721130 0.345276 0.396912 1445370660 0.450684 -0.721130 0.345276 0.396912 1445370660 0.453674 -0.722534 0.310120 0.419434 1445370660 0.453674 -0.722534 0.310120 0.419434 1445370660 0.453674 -0.722534 0.310120 0.419434 1445370660 0.453674 -0.722534 0.310120 0.419434 1445370660 0.453674 -0.722534 0.310120 0.419434 1445370660 0.453674 -0.722534 0.310120 0.419434 1445370660 0.454529 -0.718628 0.279297 0.445984 1445370660 0.454529 -0.718628 0.279297 0.445984 1445370660 0.454529 -0.718628 0.279297 0.445984 1445370660 0.454529 -0.718628 0.279297 0.445984 1445370660 0.454529 -0.718628 0.279297 0.445984 1445370660 0.454529 -0.718628 0.279297 0.445984 1445370660 0.460022 -0.709106 0.255615 0.469238 1445370660 0.460022 -0.709106 0.255615 0.469238 1445370660 0.460022 -0.709106 0.255615 0.469238 1445370660 0.460022 -0.709106 0.255615 0.469238 1445370660 0.460022 -0.709106 0.255615 0.469238 1445370660 0.460022 -0.709106 0.255615 0.469238 1445370660 0.467163 -0.698120 0.238403 0.487366 1445370660 0.467163 -0.698120 0.238403 0.487366 1445370660 0.467163 -0.698120 0.238403 0.487366 1445370660 0.467163 -0.698120 0.238403 0.487366 1445370660 0.467163 -0.698120 0.238403 0.487366 1445370660 0.467163 -0.698120 0.238403 0.487366 1445370660 0.447998 -0.705811 0.206543 0.508362 1445370660 0.447998 -0.705811 0.206543 0.508362 1445370660 0.447998 -0.705811 0.206543 0.508362 1445370660 0.447998 -0.705811 0.206543 0.508362 1445370660 0.447998 -0.705811 0.206543 0.508362 1445370660 0.447998 -0.705811 0.206543 0.508362 1445370660 0.447998 -0.705811 0.206543 0.508362 1445370660 0.405579 -0.729187 0.160828 0.527161 1445370660 0.405579 -0.729187 0.160828 0.527161 1445370660 0.405579 -0.729187 0.160828 0.527161 1445370661 0.405579 -0.729187 0.160828 0.527161 1445370661 0.405579 -0.729187 0.160828 0.527161 1445370661 0.405579 -0.729187 0.160828 0.527161 1445370661 0.399292 -0.738953 0.144470 0.523132 1445370661 0.399292 -0.738953 0.144470 0.523132 1445370661 0.399292 -0.738953 0.144470 0.523132 1445370661 0.399292 -0.738953 0.144470 0.523132 1445370661 0.399292 -0.738953 0.144470 0.523132 1445370661 0.399292 -0.738953 0.144470 0.523132 1445370661 0.427917 -0.728821 0.190918 0.499207 1445370661 0.427917 -0.728821 0.190918 0.499207 1445370661 0.427917 -0.728821 0.190918 0.499207 1445370661 0.427917 -0.728821 0.190918 0.499207 1445370661 0.427917 -0.728821 0.190918 0.499207 1445370661 0.427917 -0.728821 0.190918 0.499207 1445370661 0.427917 -0.728821 0.190918 0.499207 1445370661 0.437683 -0.729065 0.234192 0.471252 1445370661 0.437683 -0.729065 0.234192 0.471252 1445370661 0.437683 -0.729065 0.234192 0.471252 1445370661 0.437683 -0.729065 0.234192 0.471252 1445370661 0.437683 -0.729065 0.234192 0.471252 1445370661 0.447388 -0.726624 0.273438 0.443970 1445370661 0.447388 -0.726624 0.273438 0.443970 1445370661 0.447388 -0.726624 0.273438 0.443970 1445370661 0.447388 -0.726624 0.273438 0.443970 1445370661 0.447388 -0.726624 0.273438 0.443970 1445370661 0.447388 -0.726624 0.273438 0.443970 1445370661 0.447388 -0.726624 0.273438 0.443970 1445370661 0.455200 -0.718750 0.307983 0.425781 1445370661 0.455200 -0.718750 0.307983 0.425781 1445370661 0.455200 -0.718750 0.307983 0.425781 1445370661 0.455200 -0.718750 0.307983 0.425781 1445370661 0.455200 -0.718750 0.307983 0.425781 1445370661 0.455200 -0.718750 0.307983 0.425781 1445370661 0.448914 -0.718140 0.321960 0.423218 1445370661 0.448914 -0.718140 0.321960 0.423218 1445370661 0.448914 -0.718140 0.321960 0.423218 1445370661 0.448914 -0.718140 0.321960 0.423218 1445370661 0.448914 -0.718140 0.321960 0.423218 1445370661 0.448914 -0.718140 0.321960 0.423218 1445370661 0.453796 -0.712891 0.329590 0.420898 1445370661 0.453796 -0.712891 0.329590 0.420898 1445370661 0.453796 -0.712891 0.329590 0.420898 1445370661 0.453796 -0.712891 0.329590 0.420898 1445370661 0.453796 -0.712891 0.329590 0.420898 1445370661 0.453796 -0.712891 0.329590 0.420898 1445370661 0.453796 -0.712891 0.329590 0.420898 1445370661 0.467346 -0.698730 0.339355 0.422058 1445370661 0.467346 -0.698730 0.339355 0.422058 1445370661 0.467346 -0.698730 0.339355 0.422058 1445370661 0.467346 -0.698730 0.339355 0.422058 1445370661 0.467346 -0.698730 0.339355 0.422058 1445370661 0.467346 -0.698730 0.339355 0.422058 1445370661 0.449463 -0.707458 0.315796 0.444702 1445370661 0.449463 -0.707458 0.315796 0.444702 1445370661 0.449463 -0.707458 0.315796 0.444702 1445370661 0.449463 -0.707458 0.315796 0.444702 1445370661 0.449463 -0.707458 0.315796 0.444702 1445370661 0.449463 -0.707458 0.315796 0.444702 1445370661 0.433716 -0.716980 0.278198 0.469482 1445370661 0.433716 -0.716980 0.278198 0.469482 1445370661 0.433716 -0.716980 0.278198 0.469482 1445370661 0.433716 -0.716980 0.278198 0.469482 1445370661 0.433716 -0.716980 0.278198 0.469482 1445370661 0.433716 -0.716980 0.278198 0.469482 1445370661 0.431641 -0.712708 0.247620 0.494385 1445370661 0.431641 -0.712708 0.247620 0.494385 1445370661 0.431641 -0.712708 0.247620 0.494385 1445370661 0.431641 -0.712708 0.247620 0.494385 1445370661 0.431641 -0.712708 0.247620 0.494385 1445370661 0.431641 -0.712708 0.247620 0.494385 1445370661 0.437195 -0.698914 0.224976 0.519409 1445370661 0.437195 -0.698914 0.224976 0.519409 1445370661 0.437195 -0.698914 0.224976 0.519409 1445370661 0.437195 -0.698914 0.224976 0.519409 1445370661 0.437195 -0.698914 0.224976 0.519409 1445370661 0.437195 -0.698914 0.224976 0.519409 1445370661 0.430115 -0.694092 0.198059 0.542236 1445370661 0.430115 -0.694092 0.198059 0.542236 1445370661 0.430115 -0.694092 0.198059 0.542236 1445370661 0.430115 -0.694092 0.198059 0.542236 1445370661 0.430115 -0.694092 0.198059 0.542236 1445370661 0.430115 -0.694092 0.198059 0.542236 1445370661 0.420715 -0.698669 0.170715 0.552856 1445370661 0.420715 -0.698669 0.170715 0.552856 1445370661 0.420715 -0.698669 0.170715 0.552856 1445370661 0.420715 -0.698669 0.170715 0.552856 1445370661 0.420715 -0.698669 0.170715 0.552856 1445370661 0.420715 -0.698669 0.170715 0.552856 1445370661 0.423096 -0.701233 0.161377 0.550659 1445370661 0.423096 -0.701233 0.161377 0.550659 1445370661 0.423096 -0.701233 0.161377 0.550659 1445370661 0.423096 -0.701233 0.161377 0.550659 1445370661 0.423096 -0.701233 0.161377 0.550659 1445370661 0.423096 -0.701233 0.161377 0.550659 1445370661 0.440918 -0.698547 0.182068 0.533325 1445370661 0.440918 -0.698547 0.182068 0.533325 1445370661 0.440918 -0.698547 0.182068 0.533325 1445370661 0.440918 -0.698547 0.182068 0.533325 1445370661 0.440918 -0.698547 0.182068 0.533325 1445370661 0.463501 -0.694763 0.217957 0.504944 1445370661 0.463501 -0.694763 0.217957 0.504944 1445370661 0.463501 -0.694763 0.217957 0.504944 1445370661 0.463501 -0.694763 0.217957 0.504944 1445370661 0.463501 -0.694763 0.217957 0.504944 1445370661 0.463501 -0.694763 0.217957 0.504944 1445370661 0.463501 -0.694763 0.217957 0.504944 1445370661 0.479797 -0.691833 0.251221 0.477539 1445370661 0.479797 -0.691833 0.251221 0.477539 1445370661 0.479797 -0.691833 0.251221 0.477539 1445370661 0.479797 -0.691833 0.251221 0.477539 1445370661 0.479797 -0.691833 0.251221 0.477539 1445370662 0.479797 -0.691833 0.251221 0.477539 1445370662 0.489075 -0.686462 0.277344 0.461060 1445370662 0.489075 -0.686462 0.277344 0.461060 1445370662 0.489075 -0.686462 0.277344 0.461060 1445370662 0.489075 -0.686462 0.277344 0.461060 1445370662 0.489075 -0.686462 0.277344 0.461060 1445370662 0.489075 -0.686462 0.277344 0.461060 1445370662 0.496094 -0.684021 0.293396 0.447144 1445370662 0.496094 -0.684021 0.293396 0.447144 1445370662 0.496094 -0.684021 0.293396 0.447144 1445370662 0.496094 -0.684021 0.293396 0.447144 1445370662 0.496094 -0.684021 0.293396 0.447144 1445370662 0.496094 -0.684021 0.293396 0.447144 1445370662 0.496094 -0.684021 0.293396 0.447144 1445370662 0.503723 -0.682434 0.302307 0.434937 1445370662 0.503723 -0.682434 0.302307 0.434937 1445370662 0.503723 -0.682434 0.302307 0.434937 1445370662 0.503723 -0.682434 0.302307 0.434937 1445370662 0.503723 -0.682434 0.302307 0.434937 1445370662 0.503723 -0.682434 0.302307 0.434937 1445370662 0.507141 -0.676514 0.306274 0.437317 1445370662 0.507141 -0.676514 0.306274 0.437317 1445370662 0.507141 -0.676514 0.306274 0.437317 1445370662 0.507141 -0.676514 0.306274 0.437317 1445370662 0.507141 -0.676514 0.306274 0.437317 1445370662 0.507141 -0.676514 0.306274 0.437317 1445370662 0.488647 -0.686707 0.281860 0.458496 1445370662 0.488647 -0.686707 0.281860 0.458496 1445370662 0.488647 -0.686707 0.281860 0.458496 1445370662 0.488647 -0.686707 0.281860 0.458496 1445370662 0.488647 -0.686707 0.281860 0.458496 1445370662 0.488647 -0.686707 0.281860 0.458496 1445370662 0.474243 -0.693481 0.251343 0.480591 1445370662 0.474243 -0.693481 0.251343 0.480591 1445370662 0.474243 -0.693481 0.251343 0.480591 1445370662 0.474243 -0.693481 0.251343 0.480591 1445370662 0.474243 -0.693481 0.251343 0.480591 1445370662 0.474243 -0.693481 0.251343 0.480591 1445370662 0.459534 -0.696777 0.219177 0.505188 1445370662 0.459534 -0.696777 0.219177 0.505188 1445370662 0.459534 -0.696777 0.219177 0.505188 1445370662 0.459534 -0.696777 0.219177 0.505188 1445370662 0.459534 -0.696777 0.219177 0.505188 1445370662 0.450623 -0.697449 0.189453 0.524048 1445370662 0.450623 -0.697449 0.189453 0.524048 1445370662 0.450623 -0.697449 0.189453 0.524048 1445370662 0.450623 -0.697449 0.189453 0.524048 1445370662 0.450623 -0.697449 0.189453 0.524048 1445370662 0.450623 -0.697449 0.189453 0.524048 1445370662 0.450623 -0.697449 0.189453 0.524048 1445370662 0.451538 -0.694702 0.172119 0.532715 1445370662 0.451538 -0.694702 0.172119 0.532715 1445370662 0.451538 -0.694702 0.172119 0.532715 1445370662 0.451538 -0.694702 0.172119 0.532715 1445370662 0.451538 -0.694702 0.172119 0.532715 1445370662 0.451538 -0.694702 0.172119 0.532715 1445370662 0.451843 -0.697327 0.166382 0.530945 1445370662 0.451843 -0.697327 0.166382 0.530945 1445370662 0.451843 -0.697327 0.166382 0.530945 1445370662 0.451843 -0.697327 0.166382 0.530945 1445370662 0.451843 -0.697327 0.166382 0.530945 1445370662 0.451843 -0.697327 0.166382 0.530945 1445370662 0.448608 -0.698669 0.168152 0.531372 1445370662 0.448608 -0.698669 0.168152 0.531372 1445370662 0.448608 -0.698669 0.168152 0.531372 1445370662 0.448608 -0.698669 0.168152 0.531372 1445370662 0.448608 -0.698669 0.168152 0.531372 1445370662 0.448608 -0.698669 0.168152 0.531372 1445370662 0.456665 -0.697998 0.186768 0.518982 1445370662 0.456665 -0.697998 0.186768 0.518982 1445370662 0.456665 -0.697998 0.186768 0.518982 1445370662 0.456665 -0.697998 0.186768 0.518982 1445370662 0.456665 -0.697998 0.186768 0.518982 1445370662 0.456665 -0.697998 0.186768 0.518982 1445370662 0.465637 -0.699463 0.216919 0.496826 1445370662 0.465637 -0.699463 0.216919 0.496826 1445370662 0.465637 -0.699463 0.216919 0.496826 1445370662 0.465637 -0.699463 0.216919 0.496826 1445370662 0.465637 -0.699463 0.216919 0.496826 1445370662 0.465637 -0.699463 0.216919 0.496826 1445370662 0.465637 -0.699463 0.216919 0.496826 1445370662 0.470093 -0.706909 0.249268 0.465942 1445370662 0.470093 -0.706909 0.249268 0.465942 1445370662 0.470093 -0.706909 0.249268 0.465942 1445370662 0.470093 -0.706909 0.249268 0.465942 1445370662 0.470093 -0.706909 0.249268 0.465942 1445370662 0.470093 -0.706909 0.249268 0.465942 1445370662 0.473572 -0.712402 0.283020 0.433716 1445370662 0.473572 -0.712402 0.283020 0.433716 1445370662 0.473572 -0.712402 0.283020 0.433716 1445370662 0.473572 -0.712402 0.283020 0.433716 1445370662 0.473572 -0.712402 0.283020 0.433716 1445370662 0.473572 -0.712402 0.283020 0.433716 1445370662 0.473572 -0.712402 0.283020 0.433716 1445370662 0.480896 -0.710999 0.313293 0.406250 1445370662 0.480896 -0.710999 0.313293 0.406250 1445370662 0.480896 -0.710999 0.313293 0.406250 1445370662 0.480896 -0.710999 0.313293 0.406250 1445370662 0.491211 -0.707581 0.328064 0.387756 1445370662 0.491211 -0.707581 0.328064 0.387756 1445370662 0.491211 -0.707581 0.328064 0.387756 1445370662 0.491211 -0.707581 0.328064 0.387756 1445370662 0.491211 -0.707581 0.328064 0.387756 1445370662 0.491211 -0.707581 0.328064 0.387756 1445370662 0.500854 -0.701538 0.330261 0.384521 1445370662 0.500854 -0.701538 0.330261 0.384521 1445370662 0.500854 -0.701538 0.330261 0.384521 1445370662 0.500854 -0.701538 0.330261 0.384521 1445370662 0.500854 -0.701538 0.330261 0.384521 1445370663 0.500854 -0.701538 0.330261 0.384521 1445370663 0.496338 -0.702820 0.312317 0.402588 1445370663 0.496338 -0.702820 0.312317 0.402588 1445370663 0.496338 -0.702820 0.312317 0.402588 1445370663 0.496338 -0.702820 0.312317 0.402588 1445370663 0.496338 -0.702820 0.312317 0.402588 1445370663 0.496338 -0.702820 0.312317 0.402588 1445370663 0.493896 -0.702454 0.286377 0.424988 1445370663 0.493896 -0.702454 0.286377 0.424988 1445370663 0.493896 -0.702454 0.286377 0.424988 1445370663 0.493896 -0.702454 0.286377 0.424988 1445370663 0.493896 -0.702454 0.286377 0.424988 1445370663 0.493896 -0.702454 0.286377 0.424988 1445370663 0.492249 -0.698059 0.260437 0.450012 1445370663 0.492249 -0.698059 0.260437 0.450012 1445370663 0.492249 -0.698059 0.260437 0.450012 1445370663 0.492249 -0.698059 0.260437 0.450012 1445370663 0.492249 -0.698059 0.260437 0.450012 1445370663 0.492249 -0.698059 0.260437 0.450012 1445370663 0.487671 -0.694763 0.231018 0.475464 1445370663 0.487671 -0.694763 0.231018 0.475464 1445370663 0.487671 -0.694763 0.231018 0.475464 1445370663 0.487671 -0.694763 0.231018 0.475464 1445370663 0.487671 -0.694763 0.231018 0.475464 1445370663 0.487671 -0.694763 0.231018 0.475464 1445370663 0.487671 -0.694763 0.231018 0.475464 1445370663 0.487000 -0.689941 0.207581 0.493591 1445370663 0.487000 -0.689941 0.207581 0.493591 1445370663 0.487000 -0.689941 0.207581 0.493591 1445370663 0.487000 -0.689941 0.207581 0.493591 1445370663 0.487000 -0.689941 0.207581 0.493591 1445370663 0.487000 -0.689941 0.207581 0.493591 1445370663 0.481689 -0.690491 0.190186 0.505005 1445370663 0.481689 -0.690491 0.190186 0.505005 1445370663 0.481689 -0.690491 0.190186 0.505005 1445370663 0.481689 -0.690491 0.190186 0.505005 1445370663 0.481689 -0.690491 0.190186 0.505005 1445370663 0.481689 -0.690491 0.190186 0.505005 1445370663 0.477173 -0.699524 0.178284 0.501160 1445370663 0.477173 -0.699524 0.178284 0.501160 1445370663 0.477173 -0.699524 0.178284 0.501160 1445370663 0.477173 -0.699524 0.178284 0.501160 1445370663 0.477173 -0.699524 0.178284 0.501160 1445370663 0.477173 -0.699524 0.178284 0.501160 1445370663 0.477173 -0.699524 0.178284 0.501160 1445370663 0.477905 -0.706177 0.187439 0.487610 1445370663 0.477905 -0.706177 0.187439 0.487610 1445370663 0.477905 -0.706177 0.187439 0.487610 1445370663 0.477905 -0.706177 0.187439 0.487610 1445370663 0.477905 -0.706177 0.187439 0.487610 1445370663 0.477905 -0.706177 0.187439 0.487610 1445370663 0.482422 -0.710266 0.213684 0.465942 1445370663 0.482422 -0.710266 0.213684 0.465942 1445370663 0.482422 -0.710266 0.213684 0.465942 1445370663 0.482422 -0.710266 0.213684 0.465942 1445370663 0.482422 -0.710266 0.213684 0.465942 1445370663 0.482422 -0.710266 0.213684 0.465942 1445370663 0.486267 -0.715698 0.244934 0.437378 1445370663 0.486267 -0.715698 0.244934 0.437378 1445370663 0.486267 -0.715698 0.244934 0.437378 1445370663 0.486267 -0.715698 0.244934 0.437378 1445370663 0.486267 -0.715698 0.244934 0.437378 1445370663 0.486267 -0.715698 0.244934 0.437378 1445370663 0.485718 -0.719849 0.280029 0.409241 1445370663 0.485718 -0.719849 0.280029 0.409241 1445370663 0.485718 -0.719849 0.280029 0.409241 1445370663 0.485718 -0.719849 0.280029 0.409241 1445370663 0.485718 -0.719849 0.280029 0.409241 1445370663 0.485718 -0.719849 0.280029 0.409241 1445370663 0.483948 -0.720520 0.313660 0.385071 1445370663 0.483948 -0.720520 0.313660 0.385071 1445370663 0.483948 -0.720520 0.313660 0.385071 1445370663 0.483948 -0.720520 0.313660 0.385071 1445370663 0.483948 -0.720520 0.313660 0.385071 1445370663 0.483948 -0.720520 0.313660 0.385071 1445370663 0.488831 -0.719849 0.335876 0.360535 1445370663 0.488831 -0.719849 0.335876 0.360535 1445370663 0.488831 -0.719849 0.335876 0.360535 1445370663 0.488831 -0.719849 0.335876 0.360535 1445370663 0.488831 -0.719849 0.335876 0.360535 1445370663 0.488831 -0.719849 0.335876 0.360535 1445370663 0.499756 -0.714539 0.344421 0.347900 1445370663 0.499756 -0.714539 0.344421 0.347900 1445370663 0.499756 -0.714539 0.344421 0.347900 1445370663 0.499756 -0.714539 0.344421 0.347900 1445370663 0.499756 -0.714539 0.344421 0.347900 1445370663 0.499756 -0.714539 0.344421 0.347900 1445370663 0.507568 -0.707825 0.340271 0.354248 1445370663 0.507568 -0.707825 0.340271 0.354248 1445370663 0.507568 -0.707825 0.340271 0.354248 1445370663 0.507568 -0.707825 0.340271 0.354248 1445370663 0.507568 -0.707825 0.340271 0.354248 1445370663 0.507568 -0.707825 0.340271 0.354248 1445370663 0.504456 -0.706726 0.320313 0.378784 1445370663 0.504456 -0.706726 0.320313 0.378784 1445370663 0.504456 -0.706726 0.320313 0.378784 1445370663 0.504456 -0.706726 0.320313 0.378784 1445370663 0.504456 -0.706726 0.320313 0.378784 1445370663 0.504456 -0.706726 0.320313 0.378784 1445370663 0.504456 -0.706726 0.320313 0.378784 1445370663 0.494385 -0.707092 0.291687 0.412903 1445370663 0.494385 -0.707092 0.291687 0.412903 1445370663 0.494385 -0.707092 0.291687 0.412903 1445370663 0.494385 -0.707092 0.291687 0.412903 1445370663 0.494385 -0.707092 0.291687 0.412903 1445370663 0.494385 -0.707092 0.291687 0.412903 1445370663 0.491943 -0.698364 0.267578 0.445679 1445370663 0.491943 -0.698364 0.267578 0.445679 1445370663 0.491943 -0.698364 0.267578 0.445679 1445370663 0.491943 -0.698364 0.267578 0.445679 1445370663 0.491943 -0.698364 0.267578 0.445679 1445370663 0.491943 -0.698364 0.267578 0.445679 1445370664 0.491455 -0.690430 0.247437 0.469604 1445370664 0.491455 -0.690430 0.247437 0.469604 1445370664 0.491455 -0.690430 0.247437 0.469604 1445370664 0.491455 -0.690430 0.247437 0.469604 1445370664 0.491455 -0.690430 0.247437 0.469604 1445370664 0.491455 -0.690430 0.247437 0.469604 1445370664 0.489136 -0.686096 0.230530 0.486633 1445370664 0.489136 -0.686096 0.230530 0.486633 1445370664 0.489136 -0.686096 0.230530 0.486633 1445370664 0.489136 -0.686096 0.230530 0.486633 1445370664 0.489136 -0.686096 0.230530 0.486633 1445370664 0.489136 -0.686096 0.230530 0.486633 1445370664 0.489136 -0.686096 0.230530 0.486633 1445370664 0.477356 -0.691284 0.213867 0.498474 1445370664 0.477356 -0.691284 0.213867 0.498474 1445370664 0.477356 -0.691284 0.213867 0.498474 1445370664 0.477356 -0.691284 0.213867 0.498474 1445370664 0.477356 -0.691284 0.213867 0.498474 1445370664 0.477356 -0.691284 0.213867 0.498474 1445370664 0.463135 -0.697937 0.199219 0.508545 1445370664 0.463135 -0.697937 0.199219 0.508545 1445370664 0.463135 -0.697937 0.199219 0.508545 1445370664 0.463135 -0.697937 0.199219 0.508545 1445370664 0.463135 -0.697937 0.199219 0.508545 1445370664 0.469299 -0.697815 0.208862 0.499146 1445370664 0.469299 -0.697815 0.208862 0.499146 1445370664 0.469299 -0.697815 0.208862 0.499146 1445370664 0.469299 -0.697815 0.208862 0.499146 1445370664 0.469299 -0.697815 0.208862 0.499146 1445370664 0.469299 -0.697815 0.208862 0.499146 1445370664 0.469299 -0.697815 0.208862 0.499146 1445370664 0.476196 -0.701843 0.233521 0.475464 1445370664 0.476196 -0.701843 0.233521 0.475464 1445370664 0.476196 -0.701843 0.233521 0.475464 1445370664 0.476196 -0.701843 0.233521 0.475464 1445370664 0.476196 -0.701843 0.233521 0.475464 1445370664 0.476196 -0.701843 0.233521 0.475464 1445370664 0.474609 -0.715271 0.251892 0.446899 1445370664 0.474609 -0.715271 0.251892 0.446899 1445370664 0.474609 -0.715271 0.251892 0.446899 1445370664 0.474609 -0.715271 0.251892 0.446899 1445370664 0.474609 -0.715271 0.251892 0.446899 1445370664 0.477112 -0.723633 0.271118 0.418518 1445370664 0.477112 -0.723633 0.271118 0.418518 1445370664 0.477112 -0.723633 0.271118 0.418518 1445370664 0.477112 -0.723633 0.271118 0.418518 1445370664 0.477112 -0.723633 0.271118 0.418518 1445370664 0.477112 -0.723633 0.271118 0.418518 1445370664 0.488525 -0.723816 0.295105 0.387695 1445370664 0.488525 -0.723816 0.295105 0.387695 1445370664 0.488525 -0.723816 0.295105 0.387695 1445370664 0.488525 -0.723816 0.295105 0.387695 1445370664 0.488525 -0.723816 0.295105 0.387695 1445370664 0.488525 -0.723816 0.295105 0.387695 1445370664 0.505676 -0.717712 0.313293 0.362000 1445370664 0.505676 -0.717712 0.313293 0.362000 1445370664 0.505676 -0.717712 0.313293 0.362000 1445370664 0.505676 -0.717712 0.313293 0.362000 1445370664 0.505676 -0.717712 0.313293 0.362000 1445370664 0.505676 -0.717712 0.313293 0.362000 1445370664 0.525085 -0.706116 0.320862 0.350281 1445370664 0.525085 -0.706116 0.320862 0.350281 1445370664 0.525085 -0.706116 0.320862 0.350281 1445370664 0.525085 -0.706116 0.320862 0.350281 1445370664 0.525085 -0.706116 0.320862 0.350281 1445370664 0.525085 -0.706116 0.320862 0.350281 1445370664 0.527893 -0.704834 0.316162 0.352844 1445370664 0.527893 -0.704834 0.316162 0.352844 1445370664 0.527893 -0.704834 0.316162 0.352844 1445370664 0.527893 -0.704834 0.316162 0.352844 1445370664 0.527893 -0.704834 0.316162 0.352844 1445370664 0.527893 -0.704834 0.316162 0.352844 1445370664 0.527893 -0.704834 0.316162 0.352844 1445370664 0.515503 -0.714539 0.296875 0.368164 1445370664 0.515503 -0.714539 0.296875 0.368164 1445370664 0.515503 -0.714539 0.296875 0.368164 1445370664 0.515503 -0.714539 0.296875 0.368164 1445370664 0.515503 -0.714539 0.296875 0.368164 1445370664 0.513550 -0.713196 0.282288 0.384583 1445370664 0.513550 -0.713196 0.282288 0.384583 1445370664 0.513550 -0.713196 0.282288 0.384583 1445370664 0.513550 -0.713196 0.282288 0.384583 1445370664 0.513550 -0.713196 0.282288 0.384583 1445370664 0.513550 -0.713196 0.282288 0.384583 1445370664 0.512634 -0.705750 0.264221 0.411499 1445370664 0.512634 -0.705750 0.264221 0.411499 1445370664 0.512634 -0.705750 0.264221 0.411499 1445370664 0.512634 -0.705750 0.264221 0.411499 1445370664 0.512634 -0.705750 0.264221 0.411499 1445370664 0.512634 -0.705750 0.264221 0.411499 1445370664 0.509521 -0.698425 0.242004 0.440430 1445370664 0.509521 -0.698425 0.242004 0.440430 1445370664 0.509521 -0.698425 0.242004 0.440430 1445370664 0.509521 -0.698425 0.242004 0.440430 1445370664 0.509521 -0.698425 0.242004 0.440430 1445370664 0.509521 -0.698425 0.242004 0.440430 1445370664 0.502197 -0.697876 0.221497 0.460083 1445370664 
0.457275 -0.722961 0.324646 0.403442 1445370667 0.457275 -0.722961 0.324646 0.403442 1445370667 0.457275 -0.722961 0.324646 0.403442 1445370667 0.457275 -0.722961 0.324646 0.403442 1445370667 0.457275 -0.722961 0.324646 0.403442 1445370667 0.419250 -0.735718 0.338379 0.410400 1445370667 0.419250 -0.735718 0.338379 0.410400 1445370667 0.419250 -0.735718 0.338379 0.410400 1445370667 0.419250 -0.735718 0.338379 0.410400 1445370667 0.419250 -0.735718 0.338379 0.410400 1445370667 0.419250 -0.735718 0.338379 0.410400 1445370667 0.367554 -0.748779 0.321472 0.448181 1445370667 0.367554 -0.748779 0.321472 0.448181 1445370667 0.367554 -0.748779 0.321472 0.448181 1445370667 0.367554 -0.748779 0.321472 0.448181 1445370667 0.367554 -0.748779 0.321472 0.448181 1445370667 0.367554 -0.748779 0.321472 0.448181 1445370667 0.333862 -0.743408 0.270874 0.512329 1445370667 0.333862 -0.743408 0.270874 0.512329 1445370667 0.333862 -0.743408 0.270874 0.512329 1445370667 0.333862 -0.743408 0.270874 0.512329 1445370667 0.333862 -0.743408 0.270874 0.512329 1445370667 0.333862 -0.743408 0.270874 0.512329 1445370667 0.368408 -0.698792 0.219177 0.572632 1445370667 0.368408 -0.698792 0.219177 0.572632 1445370667 0.368408 -0.698792 0.219177 0.572632 1445370667 0.368408 -0.698792 0.219177 0.572632 1445370667 0.368408 -0.698792 0.219177 0.572632 1445370667 0.368408 -0.698792 0.219177 0.572632 1445370667 0.368408 -0.698792 0.219177 0.572632 1445370667 0.438232 -0.604553 0.195313 0.635864 1445370667 0.438232 -0.604553 0.195313 0.635864 1445370667 0.438232 -0.604553 0.195313 0.635864 1445370667 0.438232 -0.604553 0.195313 0.635864 1445370667 0.438232 -0.604553 0.195313 0.635864 1445370667 0.438232 -0.604553 0.195313 0.635864 1445370667 0.480774 -0.486145 0.189819 0.704590 1445370667 0.480774 -0.486145 0.189819 0.704590 1445370667 0.480774 -0.486145 0.189819 0.704590 1445370667 0.480774 -0.486145 0.189819 0.704590 1445370667 0.480774 -0.486145 0.189819 0.704590 1445370667 0.480774 -0.486145 0.189819 0.704590 1445370667 0.467163 -0.391174 0.150391 0.778503 1445370667 0.467163 -0.391174 0.150391 0.778503 1445370667 0.467163 -0.391174 0.150391 0.778503 1445370667 0.467163 -0.391174 0.150391 0.778503 1445370667 0.467163 -0.391174 0.150391 0.778503 1445370667 0.467163 -0.391174 0.150391 0.778503 1445370667 0.467163 -0.391174 0.150391 0.778503 1445370667 0.418335 -0.318726 0.012512 0.850403 1445370667 0.418335 -0.318726 0.012512 0.850403 1445370667 0.418335 -0.318726 0.012512 0.850403 1445370667 0.418335 -0.318726 0.012512 0.850403 1445370667 0.418335 -0.318726 0.012512 0.850403 1445370667 0.418335 -0.318726 0.012512 0.850403 1445370667 0.403870 -0.235474 -0.082092 0.880127 1445370667 0.403870 -0.235474 -0.082092 0.880127 1445370667 0.403870 -0.235474 -0.082092 0.880127 1445370667 0.403870 -0.235474 -0.082092 0.880127 1445370667 0.403870 -0.235474 -0.082092 0.880127 1445370667 0.403870 -0.235474 -0.082092 0.880127 1445370667 0.397156 -0.233276 -0.127136 0.878418 1445370667 0.397156 -0.233276 -0.127136 0.878418 1445370667 0.397156 -0.233276 -0.127136 0.878418 1445370667 0.397156 -0.233276 -0.127136 0.878418 1445370667 0.397156 -0.233276 -0.127136 0.878418 1445370667 0.397156 -0.233276 -0.127136 0.878418 1445370667 0.397156 -0.233276 -0.127136 0.878418 1445370667 0.437927 -0.310303 -0.120789 0.835022 1445370667 0.437927 -0.310303 -0.120789 0.835022 1445370667 0.437927 -0.310303 -0.120789 0.835022 1445370667 0.437927 -0.310303 -0.120789 0.835022 1445370667 0.437927 -0.310303 -0.120789 0.835022 1445370667 0.437927 -0.310303 -0.120789 0.835022 1445370667 0.478699 -0.422913 -0.069031 0.766296 1445370667 0.478699 -0.422913 -0.069031 0.766296 1445370667 0.478699 -0.422913 -0.069031 0.766296 1445370667 0.478699 -0.422913 -0.069031 0.766296 1445370667 0.478699 -0.422913 -0.069031 0.766296 1445370667 0.478699 -0.422913 -0.069031 0.766296 1445370667 0.486389 -0.567200 -0.017639 0.664368 1445370667 0.486389 -0.567200 -0.017639 0.664368 1445370667 0.486389 -0.567200 -0.017639 0.664368 1445370667 0.486389 -0.567200 -0.017639 0.664368 1445370667 0.486389 -0.567200 -0.017639 0.664368 1445370667 0.486389 -0.567200 -0.017639 0.664368 1445370667 0.478882 -0.669678 0.066467 0.563721 1445370667 0.478882 -0.669678 0.066467 0.563721 1445370667 0.478882 -0.669678 0.066467 0.563721 1445370667 0.478882 -0.669678 0.066467 0.563721 1445370667 0.478882 -0.669678 0.066467 0.563721 1445370667 0.478882 -0.669678 0.066467 0.563721 1445370667 0.483765 -0.714844 0.164978 0.477234 1445370667 0.483765 -0.714844 0.164978 0.477234 1445370667 0.483765 -0.714844 0.164978 0.477234 1445370667 0.483765 -0.714844 0.164978 0.477234 1445370667 0.483765 -0.714844 0.164978 0.477234 1445370667 0.483765 -0.714844 0.164978 0.477234 1445370667 0.483765 -0.714844 0.164978 0.477234 1445370667 0.462341 -0.731995 0.244690 0.436462 1445370667 0.462341 -0.731995 0.244690 0.436462 1445370667 0.462341 -0.731995 0.244690 0.436462 1445370667 0.462341 -0.731995 0.244690 0.436462 1445370668 0.462341 -0.731995 0.244690 0.436462 1445370668 0.462341 -0.731995 0.244690 0.436462 1445370668 0.415222 -0.741821 0.285461 0.442383 1445370668 0.415222 -0.741821 0.285461 0.442383 1445370668 0.415222 -0.741821 0.285461 0.442383 1445370668 0.415222 -0.741821 0.285461 0.442383 1445370668 0.415222 -0.741821 0.285461 0.442383 1445370668 0.415222 -0.741821 0.285461 0.442383 1445370668 0.386047 -0.738953 0.262390 0.485840 1445370668 0.386047 -0.738953 0.262390 0.485840 1445370668 0.386047 -0.738953 0.262390 0.485840 1445370668 0.386047 -0.738953 0.262390 0.485840 1445370668 0.386047 -0.738953 0.262390 0.485840 1445370668 0.386047 -0.738953 0.262390 0.485840 1445370668 0.386047 -0.738953 0.262390 0.485840 1445370668 0.395996 -0.694214 0.187195 0.571167 1445370668 0.395996 -0.694214 0.187195 0.571167 1445370668 0.395996 -0.694214 0.187195 0.571167 1445370668 0.395996 -0.694214 0.187195 0.571167 1445370668 0.395996 -0.694214 0.187195 0.571167 1445370668 0.395996 -0.694214 0.187195 0.571167 1445370668 0.430847 -0.592712 0.106995 0.671997 1445370668 0.430847 -0.592712 0.106995 0.671997 1445370668 0.430847 -0.592712 0.106995 0.671997 1445370668 0.430847 -0.592712 0.106995 0.671997 1445370668 0.430847 -0.592712 0.106995 0.671997 1445370668 0.430847 -0.592712 0.106995 0.671997 1445370668 0.430847 -0.592712 0.106995 0.671997 1445370668 0.461365 -0.457458 0.057068 0.757996 1445370668 0.461365 -0.457458 0.057068 0.757996 1445370668 0.461365 -0.457458 0.057068 0.757996 1445370668 0.461365 -0.457458 0.057068 0.757996 1445370668 0.452820 -0.320190 -0.015137 0.831970 1445370668 0.452820 -0.320190 -0.015137 0.831970 1445370668 0.452820 -0.320190 -0.015137 0.831970 1445370668 0.452820 -0.320190 -0.015137 0.831970 1445370668 0.452820 -0.320190 -0.015137 0.831970 1445370668 0.452820 -0.320190 -0.015137 0.831970 1445370668 0.444397 -0.229675 -0.147583 0.853210 1445370668 0.444397 -0.229675 -0.147583 0.853210 1445370668 0.444397 -0.229675 -0.147583 0.853210 1445370668 0.444397 -0.229675 -0.147583 0.853210 1445370668 0.444397 -0.229675 -0.147583 0.853210 1445370668 0.444397 -0.229675 -0.147583 0.853210 1445370668 0.444397 -0.229675 -0.147583 0.853210 1445370668 0.437256 -0.186462 -0.172485 0.862671 1445370668 0.437256 -0.186462 -0.172485 0.862671 1445370668 0.437256 -0.186462 -0.172485 0.862671 1445370668 0.437256 -0.186462 -0.172485 0.862671 1445370668 0.437256 -0.186462 -0.172485 0.862671 1445370668 0.437256 -0.186462 -0.172485 0.862671 1445370668 0.431396 -0.219910 -0.173279 0.857605 1445370668 0.431396 -0.219910 -0.173279 0.857605 1445370668 0.431396 -0.219910 -0.173279 0.857605 1445370668 0.431396 -0.219910 -0.173279 0.857605 1445370668 0.431396 -0.219910 -0.173279 0.857605 1445370668 0.431396 -0.219910 -0.173279 0.857605 1445370668 0.431396 -0.219910 -0.173279 0.857605 1445370668 0.448975 -0.356140 -0.211060 0.791809 1445370668 0.448975 -0.356140 -0.211060 0.791809 1445370668 0.448975 -0.356140 -0.211060 0.791809 1445370668 0.448975 -0.356140 -0.211060 0.791809 1445370668 0.448975 -0.356140 -0.211060 0.791809 1445370668 0.462952 -0.500000 -0.164673 0.713135 1445370668 0.462952 -0.500000 -0.164673 0.713135 1445370668 0.462952 -0.500000 -0.164673 0.713135 1445370668 0.462952 -0.500000 -0.164673 0.713135 1445370668 0.462952 -0.500000 -0.164673 0.713135 1445370668 0.462952 -0.500000 -0.164673 0.713135 1445370668 0.485596 -0.603149 -0.052368 0.630554 1445370668 0.485596 -0.603149 -0.052368 0.630554 1445370668 0.485596 -0.603149 -0.052368 0.630554 1445370668 0.485596 -0.603149 -0.052368 0.630554 1445370668 0.485596 -0.603149 -0.052368 0.630554 1445370668 0.485596 -0.603149 -0.052368 0.630554 1445370668 0.456482 -0.699219 0.022522 0.549744 1445370668 0.456482 -0.699219 0.022522 0.549744 1445370668 0.456482 -0.699219 0.022522 0.549744 1445370668 0.456482 -0.699219 0.022522 0.549744 1445370668 0.456482 -0.699219 0.022522 0.549744 1445370668 0.456482 -0.699219 0.022522 0.549744 1445370668 0.456482 -0.699219 0.022522 0.549744 1445370668 0.412048 -0.771912 0.117188 0.469666 1445370668 0.412048 -0.771912 0.117188 0.469666 1445370668 0.412048 -0.771912 0.117188 0.469666 1445370668 0.412048 -0.771912 0.117188 0.469666 1445370668 0.412048 -0.771912 0.117188 0.469666 1445370668 0.412048 -0.771912 0.117188 0.469666 1445370668 0.412048 -0.771912 0.117188 0.469666 1445370668 0.432007 -0.770142 0.254944 0.393982 1445370668 0.432007 -0.770142 0.254944 0.393982 1445370668 0.432007 -0.770142 0.254944 0.393982 1445370668 0.432007 -0.770142 0.254944 0.393982 1445370668 0.432007 -0.770142 0.254944 0.393982 1445370668 0.432007 -0.770142 0.254944 0.393982 1445370668 0.408508 -0.770142 0.321960 0.369324 1445370668 0.408508 -0.770142 0.321960 0.369324 1445370668 0.408508 -0.770142 0.321960 0.369324 1445370668 0.408508 -0.770142 0.321960 0.369324 1445370668 0.408508 -0.770142 0.321960 0.369324 1445370668 0.352783 -0.784058 0.272461 0.431885 1445370668 0.352783 -0.784058 0.272461 0.431885 1445370668 0.352783 -0.784058 0.272461 0.431885 1445370668 0.352783 -0.784058 0.272461 0.431885 1445370668 0.352783 -0.784058 0.272461 0.431885 1445370668 0.352783 -0.784058 0.272461 0.431885 1445370668 0.361694 -0.738464 0.198425 0.533386 1445370668 0.361694 -0.738464 0.198425 0.533386 1445370668 0.361694 -0.738464 0.198425 0.533386 1445370668 0.361694 -0.738464 0.198425 0.533386 1445370669 0.361694 -0.738464 0.198425 0.533386 1445370669 0.361694 -0.738464 0.198425 0.533386 1445370669 0.403931 -0.639648 0.119202 0.643066 1445370669 0.403931 -0.639648 0.119202 0.643066 1445370669 0.403931 -0.639648 0.119202 0.643066 1445370669 0.403931 -0.639648 0.119202 0.643066 1445370669 0.403931 -0.639648 0.119202 0.643066 1445370669 0.403931 -0.639648 0.119202 0.643066 1445370669 0.466919 -0.493713 0.105164 0.726013 1445370669 0.466919 -0.493713 0.105164 0.726013 1445370669 0.466919 -0.493713 0.105164 0.726013 1445370669 0.466919 -0.493713 0.105164 0.726013 1445370669 0.466919 -0.493713 0.105164 0.726013 1445370669 0.466919 -0.493713 0.105164 0.726013 1445370669 0.473083 -0.340088 0.107422 0.805603 1445370669 0.473083 -0.340088 0.107422 0.805603 1445370669 0.473083 -0.340088 0.107422 0.805603 1445370669 0.473083 -0.340088 0.107422 0.805603 1445370669 0.473083 -0.340088 0.107422 0.805603 1445370669 0.473083 -0.340088 0.107422 0.805603 1445370669 0.441711 -0.233337 -0.015869 0.866089 1445370669 0.441711 -0.233337 -0.015869 0.866089 1445370669 0.441711 -0.233337 -0.015869 0.866089 1445370669 0.441711 -0.233337 -0.015869 0.866089 1445370669 0.441711 -0.233337 -0.015869 0.866089 1445370669 0.441711 -0.233337 -0.015869 0.866089 1445370669 0.446716 -0.161194 -0.140137 0.868774 1445370669 0.446716 -0.161194 -0.140137 0.868774 1445370669 0.446716 -0.161194 -0.140137 0.868774 1445370669 0.446716 -0.161194 -0.140137 0.868774 1445370669 0.446716 -0.161194 -0.140137 0.868774 1445370669 0.451294 -0.149597 -0.167908 0.863525 1445370669 0.451294 -0.149597 -0.167908 0.863525 1445370669 0.451294 -0.149597 -0.167908 0.863525 1445370669 0.451294 -0.149597 -0.167908 0.863525 1445370669 0.451294 -0.149597 -0.167908 0.863525 1445370669 0.478394 -0.235352 -0.153748 0.831909 1445370669 0.478394 -0.235352 -0.153748 0.831909 1445370669 0.478394 -0.235352 -0.153748 0.831909 1445370669 0.478394 -0.235352 -0.153748 0.831909 1445370669 0.478394 -0.235352 -0.153748 0.831909 1445370669 0.478394 -0.235352 -0.153748 0.831909 1445370669 0.478394 -0.235352 -0.153748 0.831909 1445370669 0.504150 -0.384766 -0.172729 0.753601 1445370669 0.504150 -0.384766 -0.172729 0.753601 1445370669 0.504150 -0.384766 -0.172729 0.753601 1445370669 0.504150 -0.384766 -0.172729 0.753601 1445370669 0.504150 -0.384766 -0.172729 0.753601 1445370669 0.504150 -0.384766 -0.172729 0.753601 1445370669 0.521484 -0.522705 -0.083008 0.669250 1445370669 0.521484 -0.522705 -0.083008 0.669250 1445370669 0.521484 -0.522705 -0.083008 0.669250 1445370669 0.521484 -0.522705 -0.083008 0.669250 1445370669 0.521484 -0.522705 -0.083008 0.669250 1445370669 0.506165 -0.620789 0.017639 0.598450 1445370669 0.506165 -0.620789 0.017639 0.598450 1445370669 0.506165 -0.620789 0.017639 0.598450 1445370669 0.506165 -0.620789 0.017639 0.598450 1445370669 0.506165 -0.620789 0.017639 0.598450 1445370669 0.506165 -0.620789 0.017639 0.598450 1445370669 0.463318 -0.702393 0.115479 0.527832 1445370669 0.463318 -0.702393 0.115479 0.527832 1445370669 0.463318 -0.702393 0.115479 0.527832 1445370669 0.463318 -0.702393 0.115479 0.527832 1445370669 0.463318 -0.702393 0.115479 0.527832 1445370669 0.463318 -0.702393 0.115479 0.527832 1445370669 0.461670 -0.728638 0.262024 0.432739 1445370669 0.461670 -0.728638 0.262024 0.432739 1445370669 0.461670 -0.728638 0.262024 0.432739 1445370669 0.461670 -0.728638 0.262024 0.432739 1445370669 0.461670 -0.728638 0.262024 0.432739 1445370669 0.461670 -0.728638 0.262024 0.432739 1445370669 0.429749 -0.742615 0.366516 0.359863 1445370669 0.429749 -0.742615 0.366516 0.359863 1445370669 0.429749 -0.742615 0.366516 0.359863 1445370669 0.429749 -0.742615 0.366516 0.359863 1445370669 0.429749 -0.742615 0.366516 0.359863 1445370669 0.429749 -0.742615 0.366516 0.359863 1445370669 0.352905 -0.792358 0.317383 0.383179 1445370669 0.352905 -0.792358 0.317383 0.383179 1445370669 0.352905 -0.792358 0.317383 0.383179 1445370669 0.352905 -0.792358 0.317383 0.383179 1445370669 0.352905 -0.792358 0.317383 0.383179 1445370669 0.352905 -0.792358 0.317383 0.383179 1445370669 0.352905 -0.792358 0.317383 0.383179 1445370669 0.382202 -0.764404 0.287598 0.432251 1445370669 0.382202 -0.764404 0.287598 0.432251 1445370669 0.382202 -0.764404 0.287598 0.432251 1445370669 0.382202 -0.764404 0.287598 0.432251 1445370669 0.382202 -0.764404 0.287598 0.432251 1445370669 0.382202 -0.764404 0.287598 0.432251 1445370669 0.428406 -0.687683 0.252808 0.528809 1445370669 0.428406 -0.687683 0.252808 0.528809 1445370669 0.428406 -0.687683 0.252808 0.528809 1445370669 0.428406 -0.687683 0.252808 0.528809 1445370669 0.428406 -0.687683 0.252808 0.528809 1445370669 0.476257 -0.560791 0.202759 0.646179 1445370669 0.476257 -0.560791 0.202759 0.646179 1445370669 0.476257 -0.560791 0.202759 0.646179 1445370669 0.476257 -0.560791 0.202759 0.646179 1445370669 0.476257 -0.560791 0.202759 0.646179 1445370669 0.476257 -0.560791 0.202759 0.646179 1445370669 0.476257 -0.560791 0.202759 0.646179 1445370669 0.478882 -0.408875 0.176880 0.756409 1445370669 0.478882 -0.408875 0.176880 0.756409 1445370669 0.478882 -0.408875 0.176880 0.756409 1445370669 0.478882 -0.408875 0.176880 0.756409 1445370669 0.478882 -0.408875 0.176880 0.756409 1445370670 0.478882 -0.408875 0.176880 0.756409 1445370670 0.440430 -0.288208 0.092102 0.845215 1445370670 0.440430 -0.288208 0.092102 0.845215 1445370670 0.440430 -0.288208 0.092102 0.845215 1445370670 0.440430 -0.288208 0.092102 0.845215 1445370670 0.440430 -0.288208 0.092102 0.845215 1445370670 0.440430 -0.288208 0.092102 0.845215 1445370670 0.414917 -0.201843 -0.099609 0.881531 1445370670 0.414917 -0.201843 -0.099609 0.881531 1445370670 0.414917 -0.201843 -0.099609 0.881531 1445370670 0.414917 -0.201843 -0.099609 0.881531 1445370670 0.414917 -0.201843 -0.099609 0.881531 1445370670 0.414917 -0.201843 -0.099609 0.881531 1445370670 0.421936 -0.122864 -0.182373 0.879517 1445370670 0.421936 -0.122864 -0.182373 0.879517 1445370670 0.421936 -0.122864 -0.182373 0.879517 1445370670 0.421936 -0.122864 -0.182373 0.879517 1445370670 0.421936 -0.122864 -0.182373 0.879517 1445370670 0.421936 -0.122864 -0.182373 0.879517 1445370670 0.421936 -0.122864 -0.182373 0.879517 1445370670 0.431274 -0.134827 -0.194153 0.870667 1445370670 0.431274 -0.134827 -0.194153 0.870667 1445370670 0.431274 -0.134827 -0.194153 0.870667 1445370670 0.431274 -0.134827 -0.194153 0.870667 1445370670 0.431274 -0.134827 -0.194153 0.870667 1445370670 0.431274 -0.134827 -0.194153 0.870667 1445370670 0.470520 -0.248718 -0.177368 0.827820 1445370670 0.470520 -0.248718 -0.177368 0.827820 1445370670 0.470520 -0.248718 -0.177368 0.827820 1445370670 0.470520 -0.248718 -0.177368 0.827820 1445370670 0.470520 -0.248718 -0.177368 0.827820 1445370670 0.470520 -0.248718 -0.177368 0.827820 1445370670 0.505981 -0.391418 -0.159546 0.751892 1445370670 0.505981 -0.391418 -0.159546 0.751892 1445370670 0.505981 -0.391418 -0.159546 0.751892 1445370670 0.505981 -0.391418 -0.159546 0.751892 1445370670 0.505981 -0.391418 -0.159546 0.751892 1445370670 0.505981 -0.391418 -0.159546 0.751892 1445370670 0.505981 -0.391418 -0.159546 0.751892 1445370670 0.551697 -0.527954 -0.030029 0.644958 1445370670 0.551697 -0.527954 -0.030029 0.644958 1445370670 0.551697 -0.527954 -0.030029 0.644958 1445370670 0.551697 -0.527954 -0.030029 0.644958 1445370670 0.551697 -0.527954 -0.030029 0.644958 1445370670 0.551697 -0.527954 -0.030029 0.644958 1445370670 0.555664 -0.605713 0.089783 0.562378 1445370670 0.555664 -0.605713 0.089783 0.562378 1445370670 0.555664 -0.605713 0.089783 0.562378 1445370670 0.555664 -0.605713 0.089783 0.562378 1445370670 0.555664 -0.605713 0.089783 0.562378 1445370670 0.555664 -0.605713 0.089783 0.562378 1445370670 0.499634 -0.702576 0.152161 0.483276 1445370670 0.499634 -0.702576 0.152161 0.483276 1445370670 0.499634 -0.702576 0.152161 0.483276 1445370670 0.499634 -0.702576 0.152161 0.483276 1445370670 0.499634 -0.702576 0.152161 0.483276 1445370670 0.499634 -0.702576 0.152161 0.483276 1445370670 0.478760 -0.727661 0.250916 0.422302 1445370670 0.478760 -0.727661 0.250916 0.422302 1445370670 0.478760 -0.727661 0.250916 0.422302 1445370670 0.478760 -0.727661 0.250916 0.422302 1445370670 0.478760 -0.727661 0.250916 0.422302 1445370670 0.478760 -0.727661 0.250916 0.422302 1445370670 0.463257 -0.726379 0.322571 0.391968 1445370670 0.463257 -0.726379 0.322571 0.391968 1445370670 0.463257 -0.726379 0.322571 0.391968 1445370670 0.463257 -0.726379 0.322571 0.391968 1445370670 0.463257 -0.726379 0.322571 0.391968 1445370670 0.463257 -0.726379 0.322571 0.391968 1445370670 0.463257 -0.726379 0.322571 0.391968 1445370670 0.385925 -0.756348 0.282837 0.446106 1445370670 0.385925 -0.756348 0.282837 0.446106 1445370670 0.385925 -0.756348 0.282837 0.446106 1445370670 0.385925 -0.756348 0.282837 0.446106 1445370670 0.385925 -0.756348 0.282837 0.446106 1445370670 0.385925 -0.756348 0.282837 0.446106 1445370670 0.380981 -0.728271 0.210632 0.529175 1445370670 0.380981 -0.728271 0.210632 0.529175 1445370670 0.380981 -0.728271 0.210632 0.529175 1445370670 0.380981 -0.728271 0.210632 0.529175 1445370670 0.380981 -0.728271 0.210632 0.529175 1445370670 0.380981 -0.728271 0.210632 0.529175 1445370670 0.432983 -0.631470 0.143677 0.627014 1445370670 0.432983 -0.631470 0.143677 0.627014 1445370670 0.432983 -0.631470 0.143677 0.627014 1445370670 0.432983 -0.631470 0.143677 0.627014 1445370670 0.432983 -0.631470 0.143677 0.627014 1445370670 0.432983 -0.631470 0.143677 0.627014 1445370670 0.432983 -0.631470 0.143677 0.627014 1445370670 0.456360 -0.503052 0.058411 0.731628 1445370670 0.456360 -0.503052 0.058411 0.731628 1445370670 0.456360 -0.503052 0.058411 0.731628 1445370670 0.456360 -0.503052 0.058411 0.731628 1445370670 0.456360 -0.503052 0.058411 0.731628 1445370670 0.456360 -0.503052 0.058411 0.731628 1445370670 0.465515 -0.360962 -0.023254 0.807678 1445370670 0.465515 -0.360962 -0.023254 0.807678 1445370670 0.465515 -0.360962 -0.023254 0.807678 1445370670 0.465515 -0.360962 -0.023254 0.807678 1445370670 0.465515 -0.360962 -0.023254 0.807678 1445370670 0.465515 -0.360962 -0.023254 0.807678 1445370670 0.454590 -0.242371 -0.121277 0.848450 1445370670 0.454590 -0.242371 -0.121277 0.848450 1445370670 0.454590 -0.242371 -0.121277 0.848450 1445370670 0.454590 -0.242371 -0.121277 0.848450 1445370670 0.454590 -0.242371 -0.121277 0.848450 1445370670 0.454590 -0.242371 -0.121277 0.848450 1445370670 0.444275 -0.154480 -0.148743 0.869812 1445370670 0.444275 -0.154480 -0.148743 0.869812 1445370670 0.444275 -0.154480 -0.148743 0.869812 1445370670 0.444275 -0.154480 -0.148743 0.869812 1445370670 0.444275 -0.154480 -0.148743 0.869812 1445370670 0.444275 -0.154480 -0.148743 0.869812 1445370670 0.444275 -0.154480 -0.148743 0.869812 1445370671 0.419678 -0.151855 -0.143188 0.883301 1445370671 0.419678 -0.151855 -0.143188 0.883301 1445370671 0.419678 -0.151855 -0.143188 0.883301 1445370671 0.419678 -0.151855 -0.143188 0.883301 1445370671 0.419678 -0.151855 -0.143188 0.883301 1445370671 0.419678 -0.151855 -0.143188 0.883301 1445370671 0.435730 -0.233276 -0.203064 0.845215 1445370671 0.435730 -0.233276 -0.203064 0.845215 1445370671 0.435730 -0.233276 -0.203064 0.845215 1445370671 0.435730 -0.233276 -0.203064 0.845215 1445370671 0.435730 -0.233276 -0.203064 0.845215 1445370671 0.480652 -0.354004 -0.161133 0.785950 1445370671 0.480652 -0.354004 -0.161133 0.785950 1445370671 0.480652 -0.354004 -0.161133 0.785950 1445370671 0.480652 -0.354004 -0.161133 0.785950 1445370671 0.480652 -0.354004 -0.161133 0.785950 1445370671 0.480652 -0.354004 -0.161133 0.785950 1445370671 0.511963 -0.499268 -0.058899 0.696472 1445370671 0.511963 -0.499268 -0.058899 0.696472 1445370671 0.511963 -0.499268 -0.058899 0.696472 1445370671 0.511963 -0.499268 -0.058899 0.696472 1445370671 0.511963 -0.499268 -0.058899 0.696472 1445370671 0.511963 -0.499268 -0.058899 0.696472 1445370671 0.522827 -0.598633 0.040283 0.605469 1445370671 0.522827 -0.598633 0.040283 0.605469 1445370671 0.522827 -0.598633 0.040283 0.605469 1445370671 0.522827 -0.598633 0.040283 0.605469 1445370671 0.522827 -0.598633 0.040283 0.605469 1445370671 0.522827 -0.598633 0.040283 0.605469 1445370671 0.490356 -0.690186 0.112183 0.520203 1445370671 0.490356 -0.690186 0.112183 0.520203 1445370671 0.490356 -0.690186 0.112183 0.520203 1445370671 0.490356 -0.690186 0.112183 0.520203 1445370671 0.490356 -0.690186 0.112183 0.520203 1445370671 0.490356 -0.690186 0.112183 0.520203 1445370671 0.472778 -0.735474 0.205200 0.439819 1445370671 0.472778 -0.735474 0.205200 0.439819 1445370671 0.472778 -0.735474 0.205200 0.439819 1445370671 0.472778 -0.735474 0.205200 0.439819 1445370671 0.472778 -0.735474 0.205200 0.439819 1445370671 0.472778 -0.735474 0.205200 0.439819 1445370671 0.466553 -0.740417 0.288025 0.388733 1445370671 0.466553 -0.740417 0.288025 0.388733 1445370671 0.466553 -0.740417 0.288025 0.388733 1445370671 0.466553 -0.740417 0.288025 0.388733 1445370671 0.466553 -0.740417 0.288025 0.388733 1445370671 0.466553 -0.740417 0.288025 0.388733 1445370671 0.466553 -0.740417 0.288025 0.388733 1445370671 0.412415 -0.760742 0.285522 0.411865 1445370671 0.412415 -0.760742 0.285522 0.411865 1445370671 0.412415 -0.760742 0.285522 0.411865 1445370671 0.412415 -0.760742 0.285522 0.411865 1445370671 0.412415 -0.760742 0.285522 0.411865 1445370671 0.412415 -0.760742 0.285522 0.411865 1445370671 0.399170 -0.742188 0.238342 0.482666 1445370671 0.399170 -0.742188 0.238342 0.482666 1445370671 0.399170 -0.742188 0.238342 0.482666 1445370671 0.399170 -0.742188 0.238342 0.482666 1445370671 0.399170 -0.742188 0.238342 0.482666 1445370671 0.399170 -0.742188 0.238342 0.482666 1445370671 0.399170 -0.742188 0.238342 0.482666 1445370671 0.440002 -0.661621 0.188171 0.577271 1445370671 0.440002 -0.661621 0.188171 0.577271 1445370671 0.440002 -0.661621 0.188171 0.577271 1445370671 0.440002 -0.661621 0.188171 0.577271 1445370671 0.440002 -0.661621 0.188171 0.577271 1445370671 0.440002 -0.661621 0.188171 0.577271 1445370671 0.487610 -0.540100 0.147400 0.669922 1445370671 0.487610 -0.540100 0.147400 0.669922 1445370671 0.487610 -0.540100 0.147400 0.669922 1445370671 0.487610 -0.540100 0.147400 0.669922 1445370671 0.487610 -0.540100 0.147400 0.669922 1445370671 0.487610 -0.540100 0.147400 0.669922 1445370671 0.498230 -0.414429 0.116333 0.752625 1445370671 0.498230 -0.414429 0.116333 0.752625 1445370671 0.498230 -0.414429 0.116333 0.752625 1445370671 0.498230 -0.414429 0.116333 0.752625 1445370671 0.498230 -0.414429 0.116333 0.752625 1445370671 0.498230 -0.414429 0.116333 0.752625 1445370671 0.498230 -0.414429 0.116333 0.752625 1445370671 0.473694 -0.334106 0.029114 0.814331 1445370671 0.473694 -0.334106 0.029114 0.814331 1445370671 0.473694 -0.334106 0.029114 0.814331 1445370671 0.473694 -0.334106 0.029114 0.814331 1445370671 0.457336 -0.223633 -0.066101 0.858154 1445370671 0.457336 -0.223633 -0.066101 0.858154 1445370671 0.457336 -0.223633 -0.066101 0.858154 1445370671 0.457336 -0.223633 -0.066101 0.858154 1445370671 0.457336 -0.223633 -0.066101 0.858154 1445370671 0.457336 -0.223633 -0.066101 0.858154 1445370671 0.457336 -0.223633 -0.066101 0.858154 1445370671 0.445190 -0.148071 -0.147217 0.870728 1445370671 0.445190 -0.148071 -0.147217 0.870728 1445370671 0.445190 -0.148071 -0.147217 0.870728 1445370671 0.445190 -0.148071 -0.147217 0.870728 1445370671 0.445190 -0.148071 -0.147217 0.870728 1445370671 0.445190 -0.148071 -0.147217 0.870728 1445370671 0.452515 -0.176025 -0.166077 0.858276 1445370671 0.452515 -0.176025 -0.166077 0.858276 1445370671 0.452515 -0.176025 -0.166077 0.858276 1445370671 0.452515 -0.176025 -0.166077 0.858276 1445370671 0.452515 -0.176025 -0.166077 0.858276 1445370671 0.452515 -0.176025 -0.166077 0.858276 1445370671 0.486694 -0.276794 -0.141663 0.816345 1445370671 0.486694 -0.276794 -0.141663 0.816345 1445370671 0.486694 -0.276794 -0.141663 0.816345 1445370671 0.486694 -0.276794 -0.141663 0.816345 1445370671 0.486694 -0.276794 -0.141663 0.816345 1445370671 0.511475 -0.413452 -0.118103 0.743958 1445370671 0.511475 -0.413452 -0.118103 0.743958 1445370671 0.511475 -0.413452 -0.118103 0.743958 1445370672 0.511475 -0.413452 -0.118103 0.743958 1445370672 0.511475 -0.413452 -0.118103 0.743958 1445370672 0.511475 -0.413452 -0.118103 0.743958 1445370672 0.514160 -0.552002 -0.039734 0.655273 1445370672 0.514160 -0.552002 -0.039734 0.655273 1445370672 0.514160 -0.552002 -0.039734 0.655273 1445370672 0.514160 -0.552002 -0.039734 0.655273 1445370672 0.514160 -0.552002 -0.039734 0.655273 1445370672 0.514160 -0.552002 -0.039734 0.655273 1445370672 0.498352 -0.638550 0.052307 0.584045 1445370672 0.498352 -0.638550 0.052307 0.584045 1445370672 0.498352 -0.638550 0.052307 0.584045 1445370672 0.498352 -0.638550 0.052307 0.584045 1445370672 
0.440125 -0.693909 0.293945 0.488159 1445370674 0.440125 -0.693909 0.293945 0.488159 1445370675 0.443604 -0.691711 0.308533 0.479065 1445370675 0.443604 -0.691711 0.308533 0.479065 1445370675 0.443604 -0.691711 0.308533 0.479065 1445370675 0.443604 -0.691711 0.308533 0.479065 1445370675 0.443604 -0.691711 0.308533 0.479065 1445370675 0.443604 -0.691711 0.308533 0.479065 1445370675 0.439636 -0.697937 0.307495 0.474365 1445370675 0.439636 -0.697937 0.307495 0.474365 1445370675 0.439636 -0.697937 0.307495 0.474365 1445370675 0.439636 -0.697937 0.307495 0.474365 1445370675 0.439636 -0.697937 0.307495 0.474365 1445370675 0.437988 -0.702271 0.301086 0.473572 1445370675 0.437988 -0.702271 0.301086 0.473572 1445370675 0.437988 -0.702271 0.301086 0.473572 1445370675 0.437988 -0.702271 0.301086 0.473572 1445370675 0.437988 -0.702271 0.301086 0.473572 1445370675 0.437988 -0.702271 0.301086 0.473572 1445370675 0.456543 -0.689697 0.309204 0.469238 1445370675 0.456543 -0.689697 0.309204 0.469238 1445370675 0.456543 -0.689697 0.309204 0.469238 1445370675 0.456543 -0.689697 0.309204 0.469238 1445370675 0.456543 -0.689697 0.309204 0.469238 1445370675 0.456543 -0.689697 0.309204 0.469238 1445370675 0.456543 -0.689697 0.309204 0.469238 1445370675 0.469849 -0.677917 0.316223 0.468628 1445370675 0.469849 -0.677917 0.316223 0.468628 1445370675 0.469849 -0.677917 0.316223 0.468628 1445370675 0.469849 -0.677917 0.316223 0.468628 1445370675 0.469849 -0.677917 0.316223 0.468628 1445370675 0.465210 -0.679321 0.307251 0.477173 1445370675 0.465210 -0.679321 0.307251 0.477173 1445370675 0.465210 -0.679321 0.307251 0.477173 1445370675 0.465210 -0.679321 0.307251 0.477173 1445370675 0.465210 -0.679321 0.307251 0.477173 1445370675 0.465210 -0.679321 0.307251 0.477173 1445370675 0.465210 -0.679321 0.307251 0.477173 1445370675 0.452576 -0.684753 0.285400 0.494812 1445370675 0.452576 -0.684753 0.285400 0.494812 1445370675 0.452576 -0.684753 0.285400 0.494812 1445370675 0.452576 -0.684753 0.285400 0.494812 1445370675 0.452576 -0.684753 0.285400 0.494812 1445370675 0.452576 -0.684753 0.285400 0.494812 1445370675 0.448303 -0.685486 0.263367 0.509644 1445370675 0.448303 -0.685486 0.263367 0.509644 1445370675 0.448303 -0.685486 0.263367 0.509644 1445370675 0.448303 -0.685486 0.263367 0.509644 1445370675 0.448303 -0.685486 0.263367 0.509644 1445370675 0.448303 -0.685486 0.263367 0.509644 1445370675 0.448059 -0.685547 0.245117 0.518799 1445370675 0.448059 -0.685547 0.245117 0.518799 1445370675 0.448059 -0.685547 0.245117 0.518799 1445370675 0.448059 -0.685547 0.245117 0.518799 1445370675 0.448059 -0.685547 0.245117 0.518799 1445370675 0.448059 -0.685547 0.245117 0.518799 1445370675 0.448059 -0.685547 0.245117 0.518799 1445370675 0.442688 -0.697998 0.223450 0.516541 1445370675 0.442688 -0.697998 0.223450 0.516541 1445370675 0.442688 -0.697998 0.223450 0.516541 1445370675 0.442688 -0.697998 0.223450 0.516541 1445370675 0.442688 -0.697998 0.223450 0.516541 1445370675 0.442688 -0.697998 0.223450 0.516541 1445370675 0.430847 -0.711792 0.200012 0.517334 1445370675 0.430847 -0.711792 0.200012 0.517334 1445370675 0.430847 -0.711792 0.200012 0.517334 1445370675 0.430847 -0.711792 0.200012 0.517334 1445370675 0.430847 -0.711792 0.200012 0.517334 1445370675 0.430847 -0.711792 0.200012 0.517334 1445370675 0.444641 -0.708252 0.209106 0.506836 1445370675 0.444641 -0.708252 0.209106 0.506836 1445370675 0.444641 -0.708252 0.209106 0.506836 1445370675 0.444641 -0.708252 0.209106 0.506836 1445370675 0.444641 -0.708252 0.209106 0.506836 1445370675 0.444641 -0.708252 0.209106 0.506836 1445370675 0.464844 -0.698120 0.238586 0.489502 1445370675 0.464844 -0.698120 0.238586 0.489502 1445370675 0.464844 -0.698120 0.238586 0.489502 1445370675 0.464844 -0.698120 0.238586 0.489502 1445370675 0.464844 -0.698120 0.238586 0.489502 1445370675 0.464844 -0.698120 0.238586 0.489502 1445370675 0.469421 -0.700928 0.264954 0.466980 1445370675 0.469421 -0.700928 0.264954 0.466980 1445370675 0.469421 -0.700928 0.264954 0.466980 1445370675 0.469421 -0.700928 0.264954 0.466980 1445370675 0.469421 -0.700928 0.264954 0.466980 1445370675 0.469421 -0.700928 0.264954 0.466980 1445370675 0.468872 -0.705750 0.292358 0.443298 1445370675 0.468872 -0.705750 0.292358 0.443298 1445370675 0.468872 -0.705750 0.292358 0.443298 1445370675 0.468872 -0.705750 0.292358 0.443298 1445370675 0.468872 -0.705750 0.292358 0.443298 1445370675 0.468872 -0.705750 0.292358 0.443298 1445370675 0.472534 -0.701965 0.326843 0.420898 1445370675 0.472534 -0.701965 0.326843 0.420898 1445370675 0.472534 -0.701965 0.326843 0.420898 1445370675 0.472534 -0.701965 0.326843 0.420898 1445370675 0.472534 -0.701965 0.326843 0.420898 1445370675 0.472534 -0.701965 0.326843 0.420898 1445370675 0.485779 -0.687805 0.358887 0.402588 1445370675 0.485779 -0.687805 0.358887 0.402588 1445370675 0.485779 -0.687805 0.358887 0.402588 1445370675 0.485779 -0.687805 0.358887 0.402588 1445370675 0.485779 -0.687805 0.358887 0.402588 1445370675 0.485779 -0.687805 0.358887 0.402588 1445370675 0.485779 -0.687805 0.358887 0.402588 1445370675 0.504639 -0.671387 0.377441 0.390015 1445370675 0.504639 -0.671387 0.377441 0.390015 1445370675 0.504639 -0.671387 0.377441 0.390015 1445370675 0.504639 -0.671387 0.377441 0.390015 1445370675 0.504639 -0.671387 0.377441 0.390015 1445370675 0.504639 -0.671387 0.377441 0.390015 1445370675 0.493835 -0.682739 0.360352 0.400146 1445370676 0.493835 -0.682739 0.360352 0.400146 1445370676 0.493835 -0.682739 0.360352 0.400146 1445370676 0.493835 -0.682739 0.360352 0.400146 1445370676 0.493835 -0.682739 0.360352 0.400146 1445370676 0.493835 -0.682739 0.360352 0.400146 1445370676 0.493835 -0.682739 0.360352 0.400146 1445370676 0.486633 -0.691589 0.324158 0.424011 1445370676 0.486633 -0.691589 0.324158 0.424011 1445370676 0.486633 -0.691589 0.324158 0.424011 1445370676 0.486633 -0.691589 0.324158 0.424011 1445370676 0.486633 -0.691589 0.324158 0.424011 1445370676 0.486633 -0.691589 0.324158 0.424011 1445370676 0.498108 -0.684143 0.300354 0.440063 1445370676 0.498108 -0.684143 0.300354 0.440063 1445370676 0.498108 -0.684143 0.300354 0.440063 1445370676 0.498108 -0.684143 0.300354 0.440063 1445370676 0.498108 -0.684143 0.300354 0.440063 1445370676 0.498108 -0.684143 0.300354 0.440063 1445370676 0.497864 -0.681946 0.273987 0.460449 1445370676 0.497864 -0.681946 0.273987 0.460449 1445370676 0.497864 -0.681946 0.273987 0.460449 1445370676 0.497864 -0.681946 0.273987 0.460449 1445370676 0.497864 -0.681946 0.273987 0.460449 1445370676 0.497864 -0.681946 0.273987 0.460449 1445370676 0.491882 -0.683350 0.245667 0.480286 1445370676 0.491882 -0.683350 0.245667 0.480286 1445370676 0.491882 -0.683350 0.245667 0.480286 1445370676 0.491882 -0.683350 0.245667 0.480286 1445370676 0.491882 -0.683350 0.245667 0.480286 1445370676 0.491882 -0.683350 0.245667 0.480286 1445370676 0.492676 -0.677063 0.232788 0.494568 1445370676 0.492676 -0.677063 0.232788 0.494568 1445370676 0.492676 -0.677063 0.232788 0.494568 1445370676 0.492676 -0.677063 0.232788 0.494568 1445370676 0.492676 -0.677063 0.232788 0.494568 1445370676 0.492676 -0.677063 0.232788 0.494568 1445370676 0.492676 -0.677063 0.232788 0.494568 1445370676 0.485474 -0.675842 0.217957 0.509888 1445370676 0.485474 -0.675842 0.217957 0.509888 1445370676 0.485474 -0.675842 0.217957 0.509888 1445370676 0.485474 -0.675842 0.217957 0.509888 1445370676 0.485474 -0.675842 0.217957 0.509888 1445370676 0.485474 -0.675842 0.217957 0.509888 1445370676 0.471802 -0.682861 0.200928 0.520325 1445370676 0.471802 -0.682861 0.200928 0.520325 1445370676 0.471802 -0.682861 0.200928 0.520325 1445370676 0.471802 -0.682861 0.200928 0.520325 1445370676 0.471802 -0.682861 0.200928 0.520325 1445370676 0.471802 -0.682861 0.200928 0.520325 1445370676 0.471802 -0.682861 0.200928 0.520325 1445370676 0.467163 -0.686157 0.198425 0.521057 1445370676 0.467163 -0.686157 0.198425 0.521057 1445370676 0.467163 -0.686157 0.198425 0.521057 1445370676 0.467163 -0.686157 0.198425 0.521057 1445370676 0.467163 -0.686157 0.198425 0.521057 1445370676 0.467163 -0.686157 0.198425 0.521057 1445370676 0.478210 -0.684143 0.226746 0.501770 1445370676 0.478210 -0.684143 0.226746 0.501770 1445370676 0.478210 -0.684143 0.226746 0.501770 1445370676 0.478210 -0.684143 0.226746 0.501770 1445370676 0.478210 -0.684143 0.226746 0.501770 1445370676 0.478210 -0.684143 0.226746 0.501770 1445370676 0.483215 -0.686646 0.259277 0.477234 1445370676 0.483215 -0.686646 0.259277 0.477234 1445370676 0.483215 -0.686646 0.259277 0.477234 1445370676 0.483215 -0.686646 0.259277 0.477234 1445370676 0.483215 -0.686646 0.259277 0.477234 1445370676 0.483215 -0.686646 0.259277 0.477234 1445370676 0.482178 -0.693604 0.285889 0.452332 1445370676 0.482178 -0.693604 0.285889 0.452332 1445370676 0.482178 -0.693604 0.285889 0.452332 1445370676 0.482178 -0.693604 0.285889 0.452332 1445370676 0.482178 -0.693604 0.285889 0.452332 1445370676 0.482178 -0.693604 0.285889 0.452332 1445370676 0.487671 -0.691956 0.316589 0.427917 1445370676 0.487671 -0.691956 0.316589 0.427917 1445370676 0.487671 -0.691956 0.316589 0.427917 1445370676 0.487671 -0.691956 0.316589 0.427917 1445370676 0.487671 -0.691956 0.316589 0.427917 1445370676 0.487671 -0.691956 0.316589 0.427917 1445370676 0.487671 -0.691956 0.316589 0.427917 1445370676 0.495911 -0.685547 0.342102 0.408752 1445370676 0.495911 -0.685547 0.342102 0.408752 1445370676 0.495911 -0.685547 0.342102 0.408752 1445370676 0.495911 -0.685547 0.342102 0.408752 1445370676 0.495911 -0.685547 0.342102 0.408752 1445370676 0.495911 -0.685547 0.342102 0.408752 1445370676 0.504944 -0.680115 0.356018 0.394592 1445370676 0.504944 -0.680115 0.356018 0.394592 1445370676 0.504944 -0.680115 0.356018 0.394592 1445370676 0.504944 -0.680115 0.356018 0.394592 1445370676 0.504944 -0.680115 0.356018 0.394592 1445370676 0.504944 -0.680115 0.356018 0.394592 1445370676 0.503540 -0.680481 0.347351 0.403381 1445370676 0.503540 -0.680481 0.347351 0.403381 1445370676 0.503540 -0.680481 0.347351 0.403381 1445370676 0.503540 -0.680481 0.347351 0.403381 1445370676 0.503540 -0.680481 0.347351 0.403381 1445370676 0.503540 -0.680481 0.347351 0.403381 1445370676 0.496704 -0.685791 0.317566 0.426758 1445370676 0.496704 -0.685791 0.317566 0.426758 1445370676 0.496704 -0.685791 0.317566 0.426758 1445370676 0.496704 -0.685791 0.317566 0.426758 1445370676 0.496704 -0.685791 0.317566 0.426758 1445370676 0.496704 -0.685791 0.317566 0.426758 1445370676 0.496704 -0.685791 0.317566 0.426758 1445370676 0.501709 -0.679443 0.292603 0.448242 1445370676 0.501709 -0.679443 0.292603 0.448242 1445370676 0.501709 -0.679443 0.292603 0.448242 1445370676 0.501709 -0.679443 0.292603 0.448242 1445370676 0.501709 -0.679443 0.292603 0.448242 1445370676 0.501709 -0.679443 0.292603 0.448242 1445370676 0.497864 -0.675293 0.263123 0.476318 1445370676 0.497864 -0.675293 0.263123 0.476318 1445370677 0.497864 -0.675293 0.263123 0.476318 1445370677 0.497864 -0.675293 0.263123 0.476318 1445370677 0.497864 -0.675293 0.263123 0.476318 1445370677 0.497864 -0.675293 0.263123 0.476318 1445370677 0.495667 -0.669800 0.233337 0.501160 1445370677 0.495667 -0.669800 0.233337 0.501160 1445370677 0.495667 -0.669800 0.233337 0.501160 1445370677 0.495667 -0.669800 0.233337 0.501160 1445370677 0.495667 -0.669800 0.233337 0.501160 1445370677 0.495667 -0.669800 0.233337 0.501160 1445370677 0.495667 -0.669800 0.233337 0.501160 1445370677 0.507263 -0.652954 0.222961 0.516296 1445370677 0.507263 -0.652954 0.222961 0.516296 1445370677 0.507263 -0.652954 0.222961 0.516296 1445370677 0.507263 -0.652954 0.222961 0.516296 1445370677 0.507263 -0.652954 0.222961 0.516296 1445370677 0.507263 -0.652954 0.222961 0.516296 1445370677 0.517822 -0.639099 0.226318 0.521667 1445370677 0.517822 -0.639099 0.226318 0.521667 1445370677 0.517822 -0.639099 0.226318 0.521667 1445370677 0.517822 -0.639099 0.226318 0.521667 1445370677 0.517822 -0.639099 0.226318 0.521667 1445370677 0.517822 -0.639099 0.226318 0.521667 1445370677 0.504150 -0.646484 0.218933 0.529053 1445370677 0.504150 -0.646484 0.218933 0.529053 1445370677 0.504150 -0.646484 0.218933 0.529053 1445370677 0.504150 -0.646484 0.218933 0.529053 1445370677 0.504150 -0.646484 0.218933 0.529053 1445370677 0.504150 -0.646484 0.218933 0.529053 1445370677 0.504150 -0.646484 0.218933 0.529053 1445370677 0.491272 -0.662842 0.200195 0.528442 1445370677 0.491272 -0.662842 0.200195 0.528442 1445370677 0.491272 -0.662842 0.200195 0.528442 1445370677 0.491272 -0.662842 0.200195 0.528442 1445370677 0.491272 -0.662842 0.200195 0.528442 1445370677 0.491272 -0.662842 0.200195 0.528442 1445370677 0.510986 -0.661133 0.210327 0.507446 1445370677 0.510986 -0.661133 0.210327 0.507446 1445370677 0.510986 -0.661133 0.210327 0.507446 1445370677 0.510986 -0.661133 0.210327 0.507446 1445370677 0.510986 -0.661133 0.210327 0.507446 1445370677 0.510986 -0.661133 0.210327 0.507446 1445370677 0.528381 -0.660095 0.241455 0.476196 1445370677 0.528381 -0.660095 0.241455 0.476196 1445370677 0.528381 -0.660095 0.241455 0.476196 1445370677 0.528381 -0.660095 0.241455 0.476196 1445370677 0.528381 -0.660095 0.241455 0.476196 1445370677 0.528381 -0.660095 0.241455 0.476196 1445370677 0.528381 -0.660095 0.241455 0.476196 1445370677 0.526123 -0.671082 0.270630 0.446777 1445370677 0.526123 -0.671082 0.270630 0.446777 1445370677 0.526123 -0.671082 0.270630 0.446777 1445370677 0.526123 -0.671082 0.270630 0.446777 1445370677 0.526123 -0.671082 0.270630 0.446777 1445370677 0.526123 -0.671082 0.270630 0.446777 1445370677 0.528687 -0.676941 0.305969 0.410645 1445370677 0.528687 -0.676941 0.305969 0.410645 1445370677 0.528687 -0.676941 0.305969 0.410645 1445370677 0.528687 -0.676941 0.305969 0.410645 1445370677 0.528687 -0.676941 0.305969 0.410645 1445370677 0.538513 -0.669067 0.348694 0.375183 1445370677 0.538513 -0.669067 0.348694 0.375183 1445370677 0.538513 -0.669067 0.348694 0.375183 1445370677 0.538513 -0.669067 0.348694 0.375183 1445370677 0.538513 -0.669067 0.348694 0.375183 1445370677 0.538513 -0.669067 0.348694 0.375183 1445370677 0.542358 -0.664429 0.371643 0.355286 1445370677 0.542358 -0.664429 0.371643 0.355286 1445370677 0.542358 -0.664429 0.371643 0.355286 1445370677 0.542358 -0.664429 0.371643 0.355286 1445370677 0.542358 -0.664429 0.371643 0.355286 1445370677 0.542358 -0.664429 0.371643 0.355286 1445370677 0.538269 -0.668030 0.368958 0.357544 1445370677 0.538269 -0.668030 0.368958 0.357544 1445370677 0.538269 -0.668030 0.368958 0.357544 1445370677 0.538269 -0.668030 0.368958 0.357544 1445370677 0.538269 -0.668030 0.368958 0.357544 1445370677 0.538269 -0.668030 0.368958 0.357544 1445370677 0.529846 -0.676575 0.343689 0.378662 1445370677 0.529846 -0.676575 0.343689 0.378662 1445370677 0.529846 -0.676575 0.343689 0.378662 1445370677 0.529846 -0.676575 0.343689 0.378662 1445370677 0.529846 -0.676575 0.343689 0.378662 1445370677 0.529846 -0.676575 0.343689 0.378662 1445370677 0.529846 -0.676575 0.343689 0.378662 1445370677 0.535217 -0.672485 0.311584 0.405212 1445370677 0.535217 -0.672485 0.311584 0.405212 1445370677 0.535217 -0.672485 0.311584 0.405212 1445370677 0.535217 -0.672485 0.311584 0.405212 1445370677 0.535217 -0.672485 0.311584 0.405212 1445370677 0.535217 -0.672485 0.311584 0.405212 1445370677 0.539856 -0.664490 0.281372 0.433350 1445370677 0.539856 -0.664490 0.281372 0.433350 1445370677 0.539856 -0.664490 0.281372 0.433350 1445370677 0.539856 -0.664490 0.281372 0.433350 1445370677 0.539856 -0.664490 0.281372 0.433350 1445370677 0.539856 -0.664490 0.281372 0.433350 1445370677 0.535767 -0.658936 0.248718 0.465759 1445370677 0.535767 -0.658936 0.248718 0.465759 1445370677 0.535767 -0.658936 0.248718 0.465759 1445370677 0.535767 -0.658936 0.248718 0.465759 1445370677 0.535767 -0.658936 0.248718 0.465759 1445370677 0.535767 -0.658936 0.248718 0.465759 1445370677 0.540405 -0.642395 0.233459 0.490723 1445370677 0.540405 -0.642395 0.233459 0.490723 1445370677 0.540405 -0.642395 0.233459 0.490723 1445370677 0.540405 -0.642395 0.233459 0.490723 1445370677 0.540405 -0.642395 0.233459 0.490723 1445370677 0.540405 -0.642395 0.233459 0.490723 1445370677 0.540405 -0.642395 0.233459 0.490723 1445370677 0.546814 -0.620667 0.236267 0.509827 1445370677 0.546814 -0.620667 0.236267 0.509827 1445370678 0.546814 -0.620667 0.236267 0.509827 1445370678 0.546814 -0.620667 0.236267 0.509827 1445370678 0.546814 -0.620667 0.236267 0.509827 1445370678 0.546814 -0.620667 0.236267 0.509827 1445370678 0.534790 -0.621887 0.228333 0.524475 1445370678 0.534790 -0.621887 0.228333 0.524475 1445370678 0.534790 -0.621887 0.228333 0.524475 1445370678 0.534790 -0.621887 0.228333 0.524475 1445370678 0.534790 -0.621887 0.228333 0.524475 1445370678 0.534790 -0.621887 0.228333 0.524475 1445370678 0.509216 -0.644775 0.195679 0.535339 1445370678 0.509216 -0.644775 0.195679 0.535339 1445370678 0.509216 -0.644775 0.195679 0.535339 1445370678 0.509216 -0.644775 0.195679 0.535339 1445370678 0.509216 -0.644775 0.195679 0.535339 1445370678 0.509216 -0.644775 0.195679 0.535339 1445370678 0.510620 -0.654114 0.185547 0.526245 1445370678 0.510620 -0.654114 0.185547 0.526245 1445370678 0.510620 -0.654114 0.185547 0.526245 1445370678 0.510620 -0.654114 0.185547 0.526245 1445370678 0.510620 -0.654114 0.185547 0.526245 1445370678 0.510620 -0.654114 0.185547 0.526245 1445370678 0.532532 -0.648376 0.215454 0.499512 1445370678 0.532532 -0.648376 0.215454 0.499512 1445370678 0.532532 -0.648376 0.215454 0.499512 1445370678 0.532532 -0.648376 0.215454 0.499512 1445370678 0.532532 -0.648376 0.215454 0.499512 1445370678 0.532532 -0.648376 0.215454 0.499512 1445370678 0.541748 -0.648804 0.259155 0.467224 1445370678 0.541748 -0.648804 0.259155 0.467224 1445370678 0.541748 -0.648804 0.259155 0.467224 1445370678 0.541748 -0.648804 0.259155 0.467224 1445370678 0.541748 -0.648804 0.259155 0.467224 1445370678 0.541748 -0.648804 0.259155 0.467224 1445370678 0.532471 -0.662292 0.295410 0.436462 1445370678 0.532471 -0.662292 0.295410 0.436462 1445370678 0.532471 -0.662292 0.295410 0.436462 1445370678 0.532471 -0.662292 0.295410 0.436462 1445370678 0.532471 -0.662292 0.295410 0.436462 1445370678 0.532471 -0.662292 0.295410 0.436462 1445370678 0.529785 -0.667786 0.334778 0.401611 1445370678 0.529785 -0.667786 0.334778 0.401611 1445370678 0.529785 -0.667786 0.334778 0.401611 1445370678 0.529785 -0.667786 0.334778 0.401611 1445370678 0.529785 -0.667786 0.334778 0.401611 1445370678 0.529785 -0.667786 0.334778 0.401611 1445370678 0.531799 -0.663391 0.375854 0.368408 1445370678 0.531799 -0.663391 0.375854 0.368408 1445370678 0.531799 -0.663391 0.375854 0.368408 1445370678 0.531799 -0.663391 0.375854 0.368408 1445370678 0.531799 -0.663391 0.375854 0.368408 1445370678 0.531799 -0.663391 0.375854 0.368408 1445370678 0.531799 -0.663391 0.375854 0.368408 1445370678 0.529419 -0.665405 0.391724 0.351379 1445370678 0.529419 -0.665405 0.391724 0.351379 1445370678 0.529419 -0.665405 0.391724 0.351379 1445370678 0.529419 -0.665405 0.391724 0.351379 1445370678 0.529419 -0.665405 0.391724 0.351379 1445370678 0.529419 -0.665405 0.391724 0.351379 1445370678 0.525085 -0.668701 0.386108 0.357849 1445370678 0.525085 -0.668701 0.386108 0.357849 1445370678 0.525085 -0.668701 0.386108 0.357849 1445370678 0.525085 -0.668701 0.386108 0.357849 1445370678 0.525085 -0.668701 0.386108 0.357849 1445370678 0.525085 -0.668701 0.386108 0.357849 1445370678 0.526367 -0.665955 0.372437 0.375122 1445370678 0.526367 -0.665955 0.372437 0.375122 1445370678 0.526367 -0.665955 0.372437 0.375122 1445370678 0.526367 -0.665955 0.372437 0.375122 1445370678 0.526367 -0.665955 0.372437 0.375122 1445370678 0.526367 -0.665955 0.372437 0.375122 1445370678 0.520020 -0.668091 0.342712 0.407104 1445370678 0.520020 -0.668091 0.342712 0.407104 1445370678 0.520020 -0.668091 0.342712 0.407104 1445370678 0.520020 -0.668091 0.342712 0.407104 1445370678 0.520020 -0.668091 0.342712 0.407104 1445370678 0.520020 -0.668091 0.342712 0.407104 1445370678 0.507263 -0.672058 0.301270 0.447449 1445370678 0.507263 -0.672058 0.301270 0.447449 1445370678 0.507263 -0.672058 0.301270 0.447449 1445370678 0.507263 -0.672058 0.301270 0.447449 1445370678 0.507263 -0.672058 0.301270 0.447449 1445370678 0.507263 -0.672058 0.301270 0.447449 1445370678 0.507263 -0.672058 0.301270 0.447449 1445370678 0.500793 -0.672485 0.257446 0.480286 1445370678 0.500793 -0.672485 0.257446 0.480286 1445370678 0.500793 -0.672485 0.257446 0.480286 1445370678 0.500793 -0.672485 0.257446 0.480286 1445370678 0.500793 -0.672485 0.257446 0.480286 1445370678 0.500793 -0.672485 0.257446 0.480286 1445370678 0.507202 -0.661316 0.233521 0.500793 1445370678 0.507202 -0.661316 0.233521 0.500793 1445370678 0.507202 -0.661316 0.233521 0.500793 1445370678 0.507202 -0.661316 0.233521 0.500793 1445370678 0.507202 -0.661316 0.233521 0.500793 1445370678 0.507202 -0.661316 0.233521 0.500793 1445370678 0.505188 -0.659912 0.214905 0.512878 1445370678 0.505188 -0.659912 0.214905 0.512878 1445370678 0.505188 -0.659912 0.214905 0.512878 1445370678 0.505188 -0.659912 0.214905 0.512878 1445370678 0.505188 -0.659912 0.214905 0.512878 1445370678 0.505188 -0.659912 0.214905 0.512878 1445370678 0.505188 -0.659912 0.214905 0.512878 1445370678 0.481384 -0.672302 0.189880 0.529358 1445370678 0.481384 -0.672302 0.189880 0.529358 1445370678 0.481384 -0.672302 0.189880 0.529358 1445370678 0.481384 -0.672302 0.189880 0.529358 1445370678 0.481384 -0.672302 0.189880 0.529358 1445370678 0.481384 -0.672302 0.189880 0.529358 1445370678 0.470581 -0.681396 0.180420 0.530701 1445370678 0.470581 -0.681396 0.180420 0.530701 1445370678 0.470581 -0.681396 0.180420 0.530701 1445370679 0.470581 -0.681396 0.180420 0.530701 1445370679 0.470581 -0.681396 0.180420 0.530701 1445370679 0.470581 -0.681396 0.180420 0.530701 1445370679 0.481689 -0.681641 0.202881 0.511963 1445370679 0.481689 -0.681641 0.202881 0.511963 1445370679 0.481689 -0.681641 0.202881 0.511963 1445370679 0.481689 -0.681641 0.202881 0.511963 1445370679 0.481689 -0.681641 0.202881 0.511963 1445370679 0.481689 -0.681641 0.202881 0.511963 1445370679 0.484375 -0.686768 0.237549 0.487122 1445370679 0.484375 -0.686768 0.237549 0.487122 1445370679 0.484375 -0.686768 0.237549 0.487122 1445370679 0.484375 -0.686768 0.237549 0.487122 1445370679 0.484375 -0.686768 0.237549 0.487122 1445370679 0.484375 -0.686768 0.237549 0.487122 1445370679 0.476196 -0.699463 0.271545 0.458496 1445370679 0.476196 -0.699463 0.271545 0.458496 1445370679 0.476196 -0.699463 0.271545 0.458496 1445370679 0.476196 -0.699463 0.271545 0.458496 1445370679 0.476196 -0.699463 0.271545 0.458496 1445370679 0.476196 -0.699463 0.271545 0.458496 1445370679 0.473999 -0.706421 0.308044 0.425842 1445370679 0.473999 -0.706421 0.308044 0.425842 1445370679 0.473999 -0.706421 0.308044 0.425842 1445370679 0.473999 -0.706421 0.308044 0.425842 1445370679 0.473999 -0.706421 0.308044 0.425842 1445370679 0.473999 -0.706421 0.308044 0.425842 1445370679 0.468201 -0.706848 0.341797 0.405396 1445370679 0.468201 -0.706848 0.341797 0.405396 1445370679 0.468201 -0.706848 0.341797 0.405396 1445370679 0.468201 -0.706848 0.341797 0.405396 1445370679 0.468201 -0.706848 0.341797 0.405396 1445370679 0.468201 -0.706848 0.341797 0.405396 1445370679 0.468201 -0.706848 0.341797 0.405396 1445370679 0.468933 -0.704285 0.361572 0.391479 1445370679 0.468933 -0.704285 0.361572 0.391479 1445370679 0.468933 -0.704285 0.361572 0.391479 1445370679 0.468933 -0.704285 0.361572 0.391479 1445370679 0.468933 -0.704285 0.361572 0.391479 1445370679 0.468933 -0.704285 0.361572 0.391479 1445370679 0.472229 -0.700195 0.365173 0.391602 1445370679 0.472229 -0.700195 0.365173 0.391602 1445370679 0.472229 -0.700195 0.365173 0.391602 1445370679 0.472229 -0.700195 0.365173 0.391602 1445370679 0.472229 -0.700195 0.365173 0.391602 1445370679 0.472229 -0.700195 0.365173 0.391602 1445370679 0.476318 -0.697205 0.349915 0.405579 1445370679 0.476318 -0.697205 0.349915 0.405579 1445370679 0.476318 -0.697205 0.349915 0.405579 1445370679 0.476318 -0.697205 0.349915 0.405579 1445370679 0.476318 -0.697205 0.349915 0.405579 1445370679 0.476318 -0.697205 0.349915 0.405579 1445370679 0.476318 -0.697205 0.349915 0.405579 1445370679 0.478149 -0.691711 0.325745 0.432251 1445370679 0.478149 -0.691711 0.325745 0.432251 1445370679 0.478149 -0.691711 0.325745 0.432251 1445370679 0.478149 -0.691711 0.325745 0.432251 1445370679 0.478149 -0.691711 0.325745 0.432251 1445370679 0.478149 -0.691711 0.325745 0.432251 1445370679 0.479004 -0.683228 0.298218 0.463440 1445370679 0.479004 -0.683228 0.298218 0.463440 1445370679 0.479004 -0.683228 0.298218 0.463440 1445370679 0.479004 -0.683228 0.298218 0.463440 1445370679 0.479004 -0.683228 0.298218 0.463440 1445370679 0.479004 -0.683228 0.298218 0.463440 1445370679 0.479797 -0.676575 0.265137 0.491638 1445370679 0.479797 -0.676575 0.265137 0.491638 1445370679 0.479797 -0.676575 0.265137 0.491638 1445370679 0.479797 -0.676575 0.265137 0.491638 1445370679 0.479797 -0.676575 0.265137 0.491638 1445370679 0.479797 -0.676575 0.265137 0.491638 1445370679 0.479797 -0.676575 0.265137 0.491638 1445370679 0.488831 -0.666931 0.241699 0.507751 1445370679 0.488831 -0.666931 0.241699 0.507751 1445370679 0.488831 -0.666931 0.241699 0.507751 1445370679 0.488831 -0.666931 0.241699 0.507751 1445370679 0.488831 -0.666931 0.241699 0.507751 1445370679 0.492310 -0.659424 0.223999 0.522095 1445370679 0.492310 -0.659424 0.223999 0.522095 1445370679 0.492310 -0.659424 0.223999 0.522095 1445370679 0.492310 -0.659424 0.223999 0.522095 1445370679 0.492310 -0.659424 0.223999 0.522095 1445370679 0.492310 -0.659424 0.223999 0.522095 1445370679 0.492310 -0.659424 0.223999 0.522095 1445370679 0.475220 -0.659729 0.202026 0.545959 1445370679 0.475220 -0.659729 0.202026 0.545959 1445370679 0.475220 -0.659729 0.202026 0.545959 1445370679 0.475220 -0.659729 0.202026 0.545959 1445370679 0.475220 -0.659729 0.202026 0.545959 1445370679 0.460022 -0.668335 0.187378 0.553711 1445370679 0.460022 -0.668335 0.187378 0.553711 1445370679 0.460022 -0.668335 0.187378 0.553711 1445370679 0.460022 -0.668335 0.187378 0.553711 1445370679 0.460022 -0.668335 0.187378 0.553711 1445370679 0.460022 -0.668335 0.187378 0.553711 1445370679 0.463379 -0.674744 0.200012 0.538513 1445370679 0.463379 -0.674744 0.200012 0.538513 1445370679 0.463379 -0.674744 0.200012 0.538513 1445370679 0.463379 -0.674744 0.200012 0.538513 1445370679 0.463379 -0.674744 0.200012 0.538513 1445370679 0.463379 -0.674744 0.200012 0.538513 1445370679 0.464600 -0.688171 0.227539 0.508728 1445370679 0.464600 -0.688171 0.227539 0.508728 1445370679 0.464600 -0.688171 0.227539 0.508728 1445370679 0.464600 -0.688171 0.227539 0.508728 1445370679 0.464600 -0.688171 0.227539 0.508728 1445370679 0.465027 -0.701477 0.262817 0.471802 1445370679 0.465027 -0.701477 0.262817 0.471802 1445370679 0.465027 -0.701477 0.262817 0.471802 1445370679 0.465027 -0.701477 0.262817 0.471802 1445370680 0.465027 -0.701477 0.262817 0.471802 1445370680 0.465027 -0.701477 0.262817 0.471802 1445370680 0.471191 -0.701233 0.305786 0.438965 1445370680 0.471191 -0.701233 0.305786 0.438965 1445370680 0.471191 -0.701233 0.305786 0.438965 1445370680 0.471191 -0.701233 0.305786 0.438965 1445370680 0.471191 -0.701233 0.305786 0.438965 1445370680 0.471191 -0.701233 0.305786 0.438965 1445370680 0.483887 -0.690308 0.349304 0.408997 1445370680 0.483887 -0.690308 0.349304 0.408997 1445370680 0.483887 -0.690308 0.349304 0.408997 1445370680 0.483887 -0.690308 0.349304 0.408997 1445370680 0.483887 -0.690308 0.349304 0.408997 1445370680 0.483887 -0.690308 0.349304 0.408997 1445370680 0.491760 -0.681213 0.375122 0.391663 1445370680 0.491760 -0.681213 0.375122 0.391663 1445370680 0.491760 -0.681213 0.375122 0.391663 1445370680 0.491760 -0.681213 0.375122 0.391663 1445370680 0.491760 -0.681213 0.375122 0.391663 1445370680 0.491760 -0.681213 0.375122 0.391663 1445370680 0.497742 -0.678223 0.380920 0.383545 1445370680 0.497742 -0.678223 0.380920 0.383545 1445370680 0.497742 -0.678223 0.380920 0.383545 1445370680 0.497742 -0.678223 0.380920 0.383545 1445370680
[truncated: 163,508 more chars]
