# Supplementary material for: Quaternion-Based Gesture Recognition Using Wireless Wearable Motion Capture Sensors
Source: Sensors (Basel). 2016 Apr 28;16(5):605. doi: 10.3390/s16050605 (PMC4883296; doi:10.3390/s16050605)
Supplement: Supplementary file 1 [file sensors-16-00605-s001.zip › MultiSensorGestureData/P10/2. Uppercut/Training17.txt]

0.679810 -0.185547 -0.600830 -0.377380 1445370539 0.679810 -0.185547 -0.600830 -0.377380 1445370539 0.679810 -0.185547 -0.600830 -0.377380 1445370539 0.679810 -0.185547 -0.600830 -0.377380 1445370539 0.679810 -0.185547 -0.600830 -0.377380 1445370539 0.679810 -0.185547 -0.600830 -0.377380 1445370539 0.679810 -0.185547 -0.600830 -0.377380 1445370539 0.683411 -0.183167 -0.603455 -0.367737 1445370539 0.683411 -0.183167 -0.603455 -0.367737 1445370539 0.683411 -0.183167 -0.603455 -0.367737 1445370539 0.683411 -0.183167 -0.603455 -0.367737 1445370539 0.683411 -0.183167 -0.603455 -0.367737 1445370539 0.683411 -0.183167 -0.603455 -0.367737 1445370539 0.683167 -0.191406 -0.600281 -0.369202 1445370539 0.683167 -0.191406 -0.600281 -0.369202 1445370539 0.683167 -0.191406 -0.600281 -0.369202 1445370539 0.683167 -0.191406 -0.600281 -0.369202 1445370539 0.683167 -0.191406 -0.600281 -0.369202 1445370539 0.683167 -0.191406 -0.600281 -0.369202 1445370539 0.685547 -0.190308 -0.600098 -0.365662 1445370539 0.685547 -0.190308 -0.600098 -0.365662 1445370539 0.685547 -0.190308 -0.600098 -0.365662 1445370539 0.685547 -0.190308 -0.600098 -0.365662 1445370539 0.685547 -0.190308 -0.600098 -0.365662 1445370539 0.685547 -0.190308 -0.600098 -0.365662 1445370539 0.688538 -0.185364 -0.601624 -0.360107 1445370539 0.688538 -0.185364 -0.601624 -0.360107 1445370539 0.688538 -0.185364 -0.601624 -0.360107 1445370539 0.688538 -0.185364 -0.601624 -0.360107 1445370539 0.688538 -0.185364 -0.601624 -0.360107 1445370539 0.688538 -0.185364 -0.601624 -0.360107 1445370539 0.688538 -0.185364 -0.601624 -0.360107 1445370539 0.691895 -0.179077 -0.603516 -0.353577 1445370539 0.691895 -0.179077 -0.603516 -0.353577 1445370539 0.691895 -0.179077 -0.603516 -0.353577 1445370539 0.691895 -0.179077 -0.603516 -0.353577 1445370539 0.691895 -0.179077 -0.603516 -0.353577 1445370539 0.691895 -0.179077 -0.603516 -0.353577 1445370539 0.694702 -0.169006 -0.605591 -0.349548 1445370539 0.694702 -0.169006 -0.605591 -0.349548 1445370539 0.694702 -0.169006 -0.605591 -0.349548 1445370539 0.694702 -0.169006 -0.605591 -0.349548 1445370539 0.694702 -0.169006 -0.605591 -0.349548 1445370539 0.696594 -0.159790 -0.605225 -0.350708 1445370539 0.696594 -0.159790 -0.605225 -0.350708 1445370539 0.696594 -0.159790 -0.605225 -0.350708 1445370539 0.696594 -0.159790 -0.605225 -0.350708 1445370539 0.696594 -0.159790 -0.605225 -0.350708 1445370539 0.696594 -0.159790 -0.605225 -0.350708 1445370539 0.696594 -0.159790 -0.605225 -0.350708 1445370539 0.701477 -0.146912 -0.603516 -0.349426 1445370539 0.701477 -0.146912 -0.603516 -0.349426 1445370539 0.701477 -0.146912 -0.603516 -0.349426 1445370539 0.701477 -0.146912 -0.603516 -0.349426 1445370539 0.701477 -0.146912 -0.603516 -0.349426 1445370539 0.710266 -0.127075 -0.603027 -0.340149 1445370539 0.710266 -0.127075 -0.603027 -0.340149 1445370539 0.710266 -0.127075 -0.603027 -0.340149 1445370539 0.710266 -0.127075 -0.603027 -0.340149 1445370539 0.710266 -0.127075 -0.603027 -0.340149 1445370539 0.710266 -0.127075 -0.603027 -0.340149 1445370539 0.717651 -0.108948 -0.604492 -0.328247 1445370539 0.717651 -0.108948 -0.604492 -0.328247 1445370539 0.717651 -0.108948 -0.604492 -0.328247 1445370539 0.717651 -0.108948 -0.604492 -0.328247 1445370539 0.717651 -0.108948 -0.604492 -0.328247 1445370539 0.717651 -0.108948 -0.604492 -0.328247 1445370539 0.721069 -0.101929 -0.608826 -0.314697 1445370539 0.721069 -0.101929 -0.608826 -0.314697 1445370539 0.721069 -0.101929 -0.608826 -0.314697 1445370539 0.721069 -0.101929 -0.608826 -0.314697 1445370539 0.721069 -0.101929 -0.608826 -0.314697 1445370539 0.721069 -0.101929 -0.608826 -0.314697 1445370539 0.721069 -0.101929 -0.608826 -0.314697 1445370539 0.717834 -0.115845 -0.606445 -0.321838 1445370539 0.717834 -0.115845 -0.606445 -0.321838 1445370539 0.717834 -0.115845 -0.606445 -0.321838 1445370539 0.717834 -0.115845 -0.606445 -0.321838 1445370539 0.717834 -0.115845 -0.606445 -0.321838 1445370539 0.717834 -0.115845 -0.606445 -0.321838 1445370539 0.708679 -0.141296 -0.597961 -0.346863 1445370539 0.708679 -0.141296 -0.597961 -0.346863 1445370539 0.708679 -0.141296 -0.597961 -0.346863 1445370539 0.708679 -0.141296 -0.597961 -0.346863 1445370539 0.708679 -0.141296 -0.597961 -0.346863 1445370539 0.708679 -0.141296 -0.597961 -0.346863 1445370539 0.705994 -0.160339 -0.586975 -0.362427 1445370539 0.705994 -0.160339 -0.586975 -0.362427 1445370539 0.705994 -0.160339 -0.586975 -0.362427 1445370539 0.705994 -0.160339 -0.586975 -0.362427 1445370539 0.705994 -0.160339 -0.586975 -0.362427 1445370539 0.705994 -0.160339 -0.586975 -0.362427 1445370539 0.712708 -0.161926 -0.581360 -0.357483 1445370540 0.712708 -0.161926 -0.581360 -0.357483 1445370540 0.712708 -0.161926 -0.581360 -0.357483 1445370540 0.712708 -0.161926 -0.581360 -0.357483 1445370540 0.712708 -0.161926 -0.581360 -0.357483 1445370540 0.712708 -0.161926 -0.581360 -0.357483 1445370540 0.712708 -0.161926 -0.581360 -0.357483 1445370540 0.718567 -0.157043 -0.580627 -0.349182 1445370540 0.718567 -0.157043 -0.580627 -0.349182 1445370540 0.718567 -0.157043 -0.580627 -0.349182 1445370540 0.718567 -0.157043 -0.580627 -0.349182 1445370540 0.718567 -0.157043 -0.580627 -0.349182 1445370540 0.718567 -0.157043 -0.580627 -0.349182 1445370540 0.717590 -0.151428 -0.581909 -0.351501 1445370540 0.717590 -0.151428 -0.581909 -0.351501 1445370540 0.717590 -0.151428 -0.581909 -0.351501 1445370540 0.717590 -0.151428 -0.581909 -0.351501 1445370540 0.717590 -0.151428 -0.581909 -0.351501 1445370540 0.707520 -0.155762 -0.590332 -0.355896 1445370540 0.707520 -0.155762 -0.590332 -0.355896 1445370540 0.707520 -0.155762 -0.590332 -0.355896 1445370540 0.707520 -0.155762 -0.590332 -0.355896 1445370540 0.707520 -0.155762 -0.590332 -0.355896 1445370540 0.707520 -0.155762 -0.590332 -0.355896 1445370540 0.707520 -0.155762 -0.590332 -0.355896 1445370540 0.704285 -0.143372 -0.594299 -0.360962 1445370540 0.704285 -0.143372 -0.594299 -0.360962 1445370540 0.704285 -0.143372 -0.594299 -0.360962 1445370540 0.704285 -0.143372 -0.594299 -0.360962 1445370540 0.704285 -0.143372 -0.594299 -0.360962 1445370540 0.704285 -0.143372 -0.594299 -0.360962 1445370540 0.714905 -0.102966 -0.591492 -0.358459 1445370540 0.714905 -0.102966 -0.591492 -0.358459 1445370540 0.714905 -0.102966 -0.591492 -0.358459 1445370540 0.714905 -0.102966 -0.591492 -0.358459 1445370540 0.714905 -0.102966 -0.591492 -0.358459 1445370540 0.714905 -0.102966 -0.591492 -0.358459 1445370540 0.724243 -0.060425 -0.597961 -0.338135 1445370540 0.724243 -0.060425 -0.597961 -0.338135 1445370540 0.724243 -0.060425 -0.597961 -0.338135 1445370540 0.724243 -0.060425 -0.597961 -0.338135 1445370540 0.724243 -0.060425 -0.597961 -0.338135 1445370540 0.733704 -0.031677 -0.605164 -0.307434 1445370540 0.733704 -0.031677 -0.605164 -0.307434 1445370540 0.733704 -0.031677 -0.605164 -0.307434 1445370540 0.733704 -0.031677 -0.605164 -0.307434 1445370540 0.733704 -0.031677 -0.605164 -0.307434 1445370540 0.733704 -0.031677 -0.605164 -0.307434 1445370540 0.733704 -0.031677 -0.605164 -0.307434 1445370540 0.739258 -0.022949 -0.614258 -0.275085 1445370540 0.739258 -0.022949 -0.614258 -0.275085 1445370540 0.739258 -0.022949 -0.614258 -0.275085 1445370540 0.739258 -0.022949 -0.614258 -0.275085 1445370540 0.739258 -0.022949 -0.614258 -0.275085 1445370540 0.739258 -0.022949 -0.614258 -0.275085 1445370540 0.741333 -0.029968 -0.621704 -0.250977 1445370540 0.741333 -0.029968 -0.621704 -0.250977 1445370540 0.741333 -0.029968 -0.621704 -0.250977 1445370540 0.741333 -0.029968 -0.621704 -0.250977 1445370540 0.741333 -0.029968 -0.621704 -0.250977 1445370540 0.741333 -0.029968 -0.621704 -0.250977 1445370540 0.739624 -0.043579 -0.623535 -0.249573 1445370540 0.739624 -0.043579 -0.623535 -0.249573 1445370540 0.739624 -0.043579 -0.623535 -0.249573 1445370540 0.739624 -0.043579 -0.623535 -0.249573 1445370540 0.739624 -0.043579 -0.623535 -0.249573 1445370540 0.739624 -0.043579 -0.623535 -0.249573 1445370540 0.735474 -0.069275 -0.615906 -0.273804 1445370540 0.735474 -0.069275 -0.615906 -0.273804 1445370540 0.735474 -0.069275 -0.615906 -0.273804 1445370540 0.735474 -0.069275 -0.615906 -0.273804 1445370540 0.735474 -0.069275 -0.615906 -0.273804 1445370540 0.731567 -0.099426 -0.602600 -0.303040 1445370540 0.731567 -0.099426 -0.602600 -0.303040 1445370540 0.731567 -0.099426 -0.602600 -0.303040 1445370540 0.731567 -0.099426 -0.602600 -0.303040 1445370540 0.731567 -0.099426 -0.602600 -0.303040 1445370540 0.731567 -0.099426 -0.602600 -0.303040 1445370540 0.732788 -0.116516 -0.588074 -0.321960 1445370540 0.732788 -0.116516 -0.588074 -0.321960 1445370540 0.732788 -0.116516 -0.588074 -0.321960 1445370540 0.732788 -0.116516 -0.588074 -0.321960 1445370540 0.732788 -0.116516 -0.588074 -0.321960 1445370540 0.732788 -0.116516 -0.588074 -0.321960 1445370540 0.737732 -0.119263 -0.575806 -0.331604 1445370540 0.737732 -0.119263 -0.575806 -0.331604 1445370540 0.737732 -0.119263 -0.575806 -0.331604 1445370540 0.737732 -0.119263 -0.575806 -0.331604 1445370540 0.737732 -0.119263 -0.575806 -0.331604 1445370540 0.737732 -0.119263 -0.575806 -0.331604 1445370540 0.739380 -0.118713 -0.567322 -0.342651 1445370540 0.739380 -0.118713 -0.567322 -0.342651 1445370540 0.739380 -0.118713 -0.567322 -0.342651 1445370540 0.739380 -0.118713 -0.567322 -0.342651 1445370540 0.739380 -0.118713 -0.567322 -0.342651 1445370540 0.739380 -0.118713 -0.567322 -0.342651 1445370540 0.739380 -0.118713 -0.567322 -0.342651 1445370540 0.734863 -0.122559 -0.567200 -0.351074 1445370540 0.734863 -0.122559 -0.567200 -0.351074 1445370540 0.734863 -0.122559 -0.567200 -0.351074 1445370540 0.734863 -0.122559 -0.567200 -0.351074 1445370540 0.734863 -0.122559 -0.567200 -0.351074 1445370540 0.725586 -0.128723 -0.584167 -0.340210 1445370540 0.725586 -0.128723 -0.584167 -0.340210 1445370540 0.725586 -0.128723 -0.584167 -0.340210 1445370540 0.725586 -0.128723 -0.584167 -0.340210 1445370540 0.725586 -0.128723 -0.584167 -0.340210 1445370540 0.725586 -0.128723 -0.584167 -0.340210 1445370540 0.719788 -0.131592 -0.595703 -0.331238 1445370540 0.719788 -0.131592 -0.595703 -0.331238 1445370541 0.719788 -0.131592 -0.595703 -0.331238 1445370541 0.719788 -0.131592 -0.595703 -0.331238 1445370541 0.719788 -0.131592 -0.595703 -0.331238 1445370541 0.719788 -0.131592 -0.595703 -0.331238 1445370541 0.716492 -0.122681 -0.608398 -0.318481 1445370541 0.716492 -0.122681 -0.608398 -0.318481 1445370541 0.716492 -0.122681 -0.608398 -0.318481 1445370541 0.716492 -0.122681 -0.608398 -0.318481 1445370541 0.716492 -0.122681 -0.608398 -0.318481 1445370541 0.716492 -0.122681 -0.608398 -0.318481 1445370541 0.713501 -0.110168 -0.617126 -0.312927 1445370541 0.713501 -0.110168 -0.617126 -0.312927 1445370541 0.713501 -0.110168 -0.617126 -0.312927 1445370541 0.713501 -0.110168 -0.617126 -0.312927 1445370541 0.713501 -0.110168 -0.617126 -0.312927 1445370541 0.713501 -0.110168 -0.617126 -0.312927 1445370541 0.721680 -0.077454 -0.619019 -0.299988 1445370541 0.721680 -0.077454 -0.619019 -0.299988 1445370541 0.721680 -0.077454 -0.619019 -0.299988 1445370541 0.721680 -0.077454 -0.619019 -0.299988 1445370541 0.721680 -0.077454 -0.619019 -0.299988 1445370541 0.721680 -0.077454 -0.619019 -0.299988 1445370541 0.721680 -0.077454 -0.619019 -0.299988 1445370541 0.724854 -0.045898 -0.632935 -0.268066 1445370541 0.724854 -0.045898 -0.632935 -0.268066 1445370541 0.724854 -0.045898 -0.632935 -0.268066 1445370541 0.724854 -0.045898 -0.632935 -0.268066 1445370541 0.724854 -0.045898 -0.632935 -0.268066 1445370541 0.724854 -0.045898 -0.632935 -0.268066 1445370541 0.728394 -0.024963 -0.644287 -0.231750 1445370541 0.728394 -0.024963 -0.644287 -0.231750 1445370541 0.728394 -0.024963 -0.644287 -0.231750 1445370541 0.728394 -0.024963 -0.644287 -0.231750 1445370541 0.728394 -0.024963 -0.644287 -0.231750 1445370541 0.728394 -0.024963 -0.644287 -0.231750 1445370541 0.728394 -0.024963 -0.644287 -0.231750 1445370541 0.726807 -0.021851 -0.652832 -0.212524 1445370541 0.726807 -0.021851 -0.652832 -0.212524 1445370541 0.726807 -0.021851 -0.652832 -0.212524 1445370541 0.726807 -0.021851 -0.652832 -0.212524 1445370541 0.726807 -0.021851 -0.652832 -0.212524 1445370541 0.726807 -0.021851 -0.652832 -0.212524 1445370541 0.726807 -0.021851 -0.652832 -0.212524 1445370541 0.728210 -0.036133 -0.648682 -0.218323 1445370541 0.728210 -0.036133 -0.648682 -0.218323 1445370541 0.728210 -0.036133 -0.648682 -0.218323 1445370541 0.728210 -0.036133 -0.648682 -0.218323 1445370541 0.728210 -0.036133 -0.648682 -0.218323 1445370541 0.728210 -0.036133 -0.648682 -0.218323 1445370541 0.728088 -0.066223 -0.634094 -0.251953 1445370541 0.728088 -0.066223 -0.634094 -0.251953 1445370541 0.728088 -0.066223 -0.634094 -0.251953 1445370541 0.728088 -0.066223 -0.634094 -0.251953 1445370541 0.728088 -0.066223 -0.634094 -0.251953 1445370541 0.728088 -0.066223 -0.634094 -0.251953 1445370541 0.724792 -0.091064 -0.620605 -0.285095 1445370541 0.724792 -0.091064 -0.620605 -0.285095 1445370541 0.724792 -0.091064 -0.620605 -0.285095 1445370541 0.724792 -0.091064 -0.620605 -0.285095 1445370541 0.724792 -0.091064 -0.620605 -0.285095 1445370541 0.724792 -0.091064 -0.620605 -0.285095 1445370541 0.721191 -0.105103 -0.610474 -0.310181 1445370541 0.721191 -0.105103 -0.610474 -0.310181 1445370541 0.721191 -0.105103 -0.610474 -0.310181 1445370541 0.721191 -0.105103 -0.610474 -0.310181 1445370541 0.721191 -0.105103 -0.610474 -0.310181 1445370541 0.719421 -0.115601 -0.599670 -0.330933 1445370541 0.719421 -0.115601 -0.599670 -0.330933 1445370541 0.719421 -0.115601 -0.599670 -0.330933 1445370541 0.719421 -0.115601 -0.599670 -0.330933 1445370541 0.719421 -0.115601 -0.599670 -0.330933 1445370541 0.713806 -0.125610 -0.598633 -0.341187 1445370541 0.713806 -0.125610 -0.598633 -0.341187 1445370541 0.713806 -0.125610 -0.598633 -0.341187 1445370541 0.713806 -0.125610 -0.598633 -0.341187 1445370541 0.713806 -0.125610 -0.598633 -0.341187 1445370541 0.713806 -0.125610 -0.598633 -0.341187 1445370541 0.713806 -0.125610 -0.598633 -0.341187 1445370541 0.698120 -0.123901 -0.621155 -0.333862 1445370541 0.698120 -0.123901 -0.621155 -0.333862 1445370541 0.698120 -0.123901 -0.621155 -0.333862 1445370541 0.698120 -0.123901 -0.621155 -0.333862 1445370541 0.698120 -0.123901 -0.621155 -0.333862 1445370541 0.698120 -0.123901 -0.621155 -0.333862 1445370541 0.684692 -0.142151 -0.625183 -0.346619 1445370541 0.684692 -0.142151 -0.625183 -0.346619 1445370541 0.684692 -0.142151 -0.625183 -0.346619 1445370541 0.684692 -0.142151 -0.625183 -0.346619 1445370541 0.684692 -0.142151 -0.625183 -0.346619 1445370541 0.684692 -0.142151 -0.625183 -0.346619 1445370541 0.684692 -0.142151 -0.625183 -0.346619 1445370541 0.660034 -0.180115 -0.641418 -0.347107 1445370541 0.660034 -0.180115 -0.641418 -0.347107 1445370541 0.660034 -0.180115 -0.641418 -0.347107 1445370541 0.660034 -0.180115 -0.641418 -0.347107 1445370541 0.660034 -0.180115 -0.641418 -0.347107 1445370541 0.660034 -0.180115 -0.641418 -0.347107 1445370541 0.656738 -0.194214 -0.649536 -0.330383 1445370541 0.656738 -0.194214 -0.649536 -0.330383 1445370541 0.656738 -0.194214 -0.649536 -0.330383 1445370541 0.656738 -0.194214 -0.649536 -0.330383 1445370541 0.656738 -0.194214 -0.649536 -0.330383 1445370541 0.660522 -0.179443 -0.659058 -0.311707 1445370541 0.660522 -0.179443 -0.659058 -0.311707 1445370541 0.660522 -0.179443 -0.659058 -0.311707 1445370541 0.660522 -0.179443 -0.659058 -0.311707 1445370541 0.660522 -0.179443 -0.659058 -0.311707 1445370541 0.660522 -0.179443 -0.659058 -0.311707 1445370541 0.655640 -0.163086 -0.666626 -0.314941 1445370541 0.655640 -0.163086 -0.666626 -0.314941 1445370542 0.655640 -0.163086 -0.666626 -0.314941 1445370542 0.655640 -0.163086 -0.666626 -0.314941 1445370542 0.655640 -0.163086 -0.666626 -0.314941 1445370542 0.666199 -0.143494 -0.662720 -0.310608 1445370542 0.666199 -0.143494 -0.662720 -0.310608 1445370542 0.666199 -0.143494 -0.662720 -0.310608 1445370542 0.666199 -0.143494 -0.662720 -0.310608 1445370542 0.666199 -0.143494 -0.662720 -0.310608 1445370542 0.666199 -0.143494 -0.662720 -0.310608 1445370542 0.666199 -0.143494 -0.662720 -0.310608 1445370542 0.672180 -0.130615 -0.668213 -0.290894 1445370542 0.672180 -0.130615 -0.668213 -0.290894 1445370542 0.672180 -0.130615 -0.668213 -0.290894 1445370542 0.672180 -0.130615 -0.668213 -0.290894 1445370542 0.672180 -0.130615 -0.668213 -0.290894 1445370542 0.665039 -0.171509 -0.660095 -0.304321 1445370542 0.665039 -0.171509 -0.660095 -0.304321 1445370542 0.665039 -0.171509 -0.660095 -0.304321 1445370542 0.665039 -0.171509 -0.660095 -0.304321 1445370542 0.665039 -0.171509 -0.660095 -0.304321 1445370542 0.665039 -0.171509 -0.660095 -0.304321 1445370542 0.660217 -0.210327 -0.652344 -0.307190 1445370542 0.660217 -0.210327 -0.652344 -0.307190 1445370542 0.660217 -0.210327 -0.652344 -0.307190 1445370542 0.660217 -0.210327 -0.652344 -0.307190 1445370542 0.660217 -0.210327 -0.652344 -0.307190 1445370542 0.660217 -0.210327 -0.652344 -0.307190 1445370542 0.660217 -0.210327 -0.652344 -0.307190 1445370542 0.668518 -0.228271 -0.636108 -0.310425 1445370542 0.668518 -0.228271 -0.636108 -0.310425 1445370542 0.668518 -0.228271 -0.636108 -0.310425 1445370542 0.668518 -0.228271 -0.636108 -0.310425 1445370542 0.668518 -0.228271 -0.636108 -0.310425 1445370542 0.668518 -0.228271 -0.636108 -0.310425 1445370542 0.683289 -0.231445 -0.612793 -0.322571 1445370542 0.683289 -0.231445 -0.612793 -0.322571 1445370542 0.683289 -0.231445 -0.612793 -0.322571 1445370542 0.683289 -0.231445 -0.612793 -0.322571 1445370542 0.683289 -0.231445 -0.612793 -0.322571 1445370542 0.701050 -0.219849 -0.587524 -0.339172 1445370542 0.701050 -0.219849 -0.587524 -0.339172 1445370542 0.701050 -0.219849 -0.587524 -0.339172 1445370542 0.701050 -0.219849 -0.587524 -0.339172 1445370542 0.701050 -0.219849 -0.587524 -0.339172 1445370542 0.701050 -0.219849 -0.587524 -0.339172 1445370542 0.715515 -0.199829 -0.565430 -0.358398 1445370542 0.715515 -0.199829 -0.565430 -0.358398 1445370542 0.715515 -0.199829 -0.565430 -0.358398 1445370542 0.715515 -0.199829 -0.565430 -0.358398 1445370542 0.715515 -0.199829 -0.565430 -0.358398 1445370542 0.715515 -0.199829 -0.565430 -0.358398 1445370542 0.722351 -0.185425 -0.543640 -0.385071 1445370542 0.722351 -0.185425 -0.543640 -0.385071 1445370542 0.722351 -0.185425 -0.543640 -0.385071 1445370542 0.722351 -0.185425 -0.543640 -0.385071 1445370542 0.722351 -0.185425 -0.543640 -0.385071 1445370542 0.722534 -0.177551 -0.530884 -0.405762 1445370542 0.722534 -0.177551 -0.530884 -0.405762 1445370542 0.722534 -0.177551 -0.530884 -0.405762 1445370542 0.722534 -0.177551 -0.530884 -0.405762 1445370542 0.722534 -0.177551 -0.530884 -0.405762 1445370542 0.722534 -0.177551 -0.530884 -0.405762 1445370542 0.722534 -0.177551 -0.530884 -0.405762 1445370542 0.717468 -0.171326 -0.539307 -0.406311 1445370542 0.717468 -0.171326 -0.539307 -0.406311 1445370542 0.717468 -0.171326 -0.539307 -0.406311 1445370542 0.717468 -0.171326 -0.539307 -0.406311 1445370542 0.717468 -0.171326 -0.539307 -0.406311 1445370542 0.712952 -0.166138 -0.549316 -0.403015 1445370542 0.712952 -0.166138 -0.549316 -0.403015 1445370542 0.712952 -0.166138 -0.549316 -0.403015 1445370542 0.712952 -0.166138 -0.549316 -0.403015 1445370542 0.712952 -0.166138 -0.549316 -0.403015 1445370542 0.707581 -0.163025 -0.566223 -0.390076 1445370542 0.707581 -0.163025 -0.566223 -0.390076 1445370542 0.707581 -0.163025 -0.566223 -0.390076 1445370542 0.707581 -0.163025 -0.566223 -0.390076 1445370542 0.707581 -0.163025 -0.566223 -0.390076 1445370542 0.707581 -0.163025 -0.566223 -0.390076 1445370542 0.703369 -0.157959 -0.586975 -0.368530 1445370542 0.703369 -0.157959 -0.586975 -0.368530 1445370542 0.703369 -0.157959 -0.586975 -0.368530 1445370542 0.703369 -0.157959 -0.586975 -0.368530 1445370542 0.703369 -0.157959 -0.586975 -0.368530 1445370542 0.695923 -0.162109 -0.609070 -0.344177 1445370542 0.695923 -0.162109 -0.609070 -0.344177 1445370542 0.695923 -0.162109 -0.609070 -0.344177 1445370542 0.695923 -0.162109 -0.609070 -0.344177 1445370542 0.697144 -0.160095 -0.627563 -0.307495 1445370542 0.697144 -0.160095 -0.627563 -0.307495 1445370542 0.697144 -0.160095 -0.627563 -0.307495 1445370542 0.697144 -0.160095 -0.627563 -0.307495 1445370542 0.697144 -0.160095 -0.627563 -0.307495 1445370542 0.697144 -0.160095 -0.627563 -0.307495 1445370542 0.697144 -0.160095 -0.627563 -0.307495 1445370542 0.707886 -0.146667 -0.637146 -0.267273 1445370542 0.707886 -0.146667 -0.637146 -0.267273 1445370542 0.707886 -0.146667 -0.637146 -0.267273 1445370542 0.707886 -0.146667 -0.637146 -0.267273 1445370542 0.707886 -0.146667 -0.637146 -0.267273 1445370542 0.707886 -0.146667 -0.637146 -0.267273 1445370542 0.712708 -0.139404 -0.648865 -0.227173 1445370542 0.712708 -0.139404 -0.648865 -0.227173 1445370542 0.712708 -0.139404 -0.648865 -0.227173 1445370542 0.712708 -0.139404 -0.648865 -0.227173 1445370543 0.712708 -0.139404 -0.648865 -0.227173 1445370543 0.712708 -0.139404 -0.648865 -0.227173 1445370543 0.707275 -0.156555 -0.655457 -0.213562 1445370543 0.707275 -0.156555 -0.655457 -0.213562 1445370543 0.707275 -0.156555 -0.655457 -0.213562 1445370543 0.707275 -0.156555 -0.655457 -0.213562 1445370543 0.707275 -0.156555 -0.655457 -0.213562 1445370543 0.707275 -0.156555 -0.655457 -0.213562 1445370543 0.707275 -0.156555 -0.655457 -0.213562 1445370543 0.700989 -0.174683 -0.654846 -0.222046 1445370543 0.700989 -0.174683 -0.654846 -0.222046 1445370543 0.700989 -0.174683 -0.654846 -0.222046 1445370543 0.700989 -0.174683 -0.654846 -0.222046 1445370543 0.700989 -0.174683 -0.654846 -0.222046 1445370543 0.700989 -0.174683 -0.654846 -0.222046 1445370543 0.694702 -0.190918 -0.643250 -0.259277 1445370543 0.694702 -0.190918 -0.643250 -0.259277 1445370543 0.694702 -0.190918 -0.643250 -0.259277 1445370543 0.694702 -0.190918 -0.643250 -0.259277 1445370543 0.694702 -0.190918 -0.643250 -0.259277 1445370543 0.694702 -0.190918 -0.643250 -0.259277 1445370543 0.696411 -0.191528 -0.624329 -0.297485 1445370543 0.696411 -0.191528 -0.624329 -0.297485 1445370543 0.696411 -0.191528 -0.624329 -0.297485 1445370543 0.696411 -0.191528 -0.624329 -0.297485 1445370543 0.696411 -0.191528 -0.624329 -0.297485 1445370543 0.704956 -0.179077 -0.603699 -0.326355 1445370543 0.704956 -0.179077 -0.603699 -0.326355 1445370543 0.704956 -0.179077 -0.603699 -0.326355 1445370543 0.704956 -0.179077 -0.603699 -0.326355 1445370543 0.704956 -0.179077 -0.603699 -0.326355 1445370543 0.704956 -0.179077 -0.603699 -0.326355 1445370543 0.720642 -0.154663 -0.581238 -0.344910 1445370543 0.720642 -0.154663 -0.581238 -0.344910 1445370543 0.720642 -0.154663 -0.581238 -0.344910 1445370543 0.720642 -0.154663 -0.581238 -0.344910 1445370543 0.720642 -0.154663 -0.581238 -0.344910 1445370543 0.720642 -0.154663 -0.581238 -0.344910 1445370543 0.720642 -0.154663 -0.581238 -0.344910 1445370543 0.736206 -0.118042 -0.561157 -0.359436 1445370543 0.736206 -0.118042 -0.561157 -0.359436 1445370543 0.736206 -0.118042 -0.561157 -0.359436 1445370543 0.736206 -0.118042 -0.561157 -0.359436 1445370543 0.736206 -0.118042 -0.561157 -0.359436 1445370543 0.745850 -0.083435 -0.555664 -0.357788 1445370543 0.745850 -0.083435 -0.555664 -0.357788 1445370543 0.745850 -0.083435 -0.555664 -0.357788 1445370543 0.745850 -0.083435 -0.555664 -0.357788 1445370543 0.745850 -0.083435 -0.555664 -0.357788 1445370543 0.745850 -0.083435 -0.555664 -0.357788 1445370543 0.750977 -0.066650 -0.548340 -0.361877 1445370543 0.750977 -0.066650 -0.548340 -0.361877 1445370543 0.750977 -0.066650 -0.548340 -0.361877 1445370543 0.750977 -0.066650 -0.548340 -0.361877 1445370543 0.750977 -0.066650 -0.548340 -0.361877 1445370543 0.750977 -0.066650 -0.548340 -0.361877 1445370543 0.748352 -0.087402 -0.561401 -0.342346 1445370543 0.748352 -0.087402 -0.561401 -0.342346 1445370543 0.748352 -0.087402 -0.561401 -0.342346 1445370543 0.748352 -0.087402 -0.561401 -0.342346 1445370543 0.748352 -0.087402 -0.561401 -0.342346 1445370543 0.748352 -0.087402 -0.561401 -0.342346 1445370543 0.748352 -0.087402 -0.561401 -0.342346 1445370543 0.736633 -0.122620 -0.584351 -0.317627 1445370543 0.736633 -0.122620 -0.584351 -0.317627 1445370543 0.736633 -0.122620 -0.584351 -0.317627 1445370543 0.736633 -0.122620 -0.584351 -0.317627 1445370543 0.736633 -0.122620 -0.584351 -0.317627 1445370543 0.736633 -0.122620 -0.584351 -0.317627 1445370543 0.729187 -0.137939 -0.606567 -0.285278 1445370543 0.729187 -0.137939 -0.606567 -0.285278 1445370543 0.729187 -0.137939 -0.606567 -0.285278 1445370543 0.729187 -0.137939 -0.606567 -0.285278 1445370543 0.729187 -0.137939 -0.606567 -0.285278 1445370543 0.729187 -0.137939 -0.606567 -0.285278 1445370543 0.729187 -0.137939 -0.606567 -0.285278 1445370543 0.724854 -0.144958 -0.619995 -0.263123 1445370543 0.724854 -0.144958 -0.619995 -0.263123 1445370543 0.724854 -0.144958 -0.619995 -0.263123 1445370543 0.724854 -0.144958 -0.619995 -0.263123 1445370543 0.724854 -0.144958 -0.619995 -0.263123 1445370543 0.724854 -0.144958 -0.619995 -0.263123 1445370543 0.722412 -0.162048 -0.622742 -0.253113 1445370543 0.722412 -0.162048 -0.622742 -0.253113 1445370543 0.722412 -0.162048 -0.622742 -0.253113 1445370543 0.722412 -0.162048 -0.622742 -0.253113 1445370543 0.722412 -0.162048 -0.622742 -0.253113 1445370543 0.732788 -0.145264 -0.639771 -0.180664 1445370543 0.732788 -0.145264 -0.639771 -0.180664 1445370543 0.732788 -0.145264 -0.639771 -0.180664 1445370543 0.732788 -0.145264 -0.639771 -0.180664 1445370543 0.732788 -0.145264 -0.639771 -0.180664 1445370543 0.732788 -0.145264 -0.639771 -0.180664 1445370543 0.748901 -0.091248 -0.645447 -0.119385 1445370543 0.748901 -0.091248 -0.645447 -0.119385 1445370543 0.748901 -0.091248 -0.645447 -0.119385 1445370543 0.748901 -0.091248 -0.645447 -0.119385 1445370543 0.748901 -0.091248 -0.645447 -0.119385 1445370543 0.748901 -0.091248 -0.645447 -0.119385 1445370543 0.750183 -0.066711 -0.652344 -0.084961 1445370543 0.750183 -0.066711 -0.652344 -0.084961 1445370543 0.750183 -0.066711 -0.652344 -0.084961 1445370543 0.750183 -0.066711 -0.652344 -0.084961 1445370543 0.750183 -0.066711 -0.652344 -0.084961 1445370543 0.750183 -0.066711 -0.652344 -0.084961 1445370543 0.750183 -0.066711 -0.652344 -0.084961 1445370543 0.748962 -0.075684 -0.650269 -0.102112 1445370543 0.748962 -0.075684 -0.650269 -0.102112 1445370543 0.748962 -0.075684 -0.650269 -0.102112 1445370543 0.748962 -0.075684 -0.650269 -0.102112 1445370543 0.748962 -0.075684 -0.650269 -0.102112 1445370544 0.748962 -0.075684 -0.650269 -0.102112 1445370544 0.748291 -0.099243 -0.638245 -0.151306 1445370544 0.748291 -0.099243 -0.638245 -0.151306 1445370544 0.748291 -0.099243 -0.638245 -0.151306 1445370544 0.748291 -0.099243 -0.638245 -0.151306 1445370544 0.748291 -0.099243 -0.638245 -0.151306 1445370544 0.751587 -0.099976 -0.621155 -0.198303 1445370544 0.751587 -0.099976 -0.621155 -0.198303 1445370544 0.751587 -0.099976 -0.621155 -0.198303 1445370544 0.751587 -0.099976 -0.621155 -0.198303 1445370544 0.751587 -0.099976 -0.621155 -0.198303 1445370544 0.751587 -0.099976 -0.621155 -0.198303 1445370544 0.751587 -0.099976 -0.621155 -0.198303 1445370544 0.754089 -0.098877 -0.598572 -0.251465 1445370544 0.754089 -0.098877 -0.598572 -0.251465 1445370544 0.754089 -0.098877 -0.598572 -0.251465 1445370544 0.754089 -0.098877 -0.598572 -0.251465 1445370544 0.754089 -0.098877 -0.598572 -0.251465 1445370544 0.752563 -0.121338 -0.563110 -0.319092 1445370544 0.752563 -0.121338 -0.563110 -0.319092 1445370544 0.752563 -0.121338 -0.563110 -0.319092 1445370544 0.752563 -0.121338 -0.563110 -0.319092 1445370544 0.752563 -0.121338 -0.563110 -0.319092 1445370544 0.752563 -0.121338 -0.563110 -0.319092 1445370544 0.752563 -0.121338 -0.563110 -0.319092 1445370544 0.745728 -0.152405 -0.525024 -0.380798 1445370544 0.745728 -0.152405 -0.525024 -0.380798 1445370544 0.745728 -0.152405 -0.525024 -0.380798 1445370544 0.745728 -0.152405 -0.525024 -0.380798 1445370544 0.745728 -0.152405 -0.525024 -0.380798 1445370544 0.745728 -0.152405 -0.525024 -0.380798 1445370544 0.738342 -0.171936 -0.499207 -0.419678 1445370544 0.738342 -0.171936 -0.499207 -0.419678 1445370544 0.738342 -0.171936 -0.499207 -0.419678 1445370544 0.738342 -0.171936 -0.499207 -0.419678 1445370544 0.738342 -0.171936 -0.499207 -0.419678 1445370544 
0.584229 0.413574 -0.664795 -0.213745 1445370548 0.584229 0.413574 -0.664795 -0.213745 1445370548 0.584229 0.413574 -0.664795 -0.213745 1445370548 0.584229 0.413574 -0.664795 -0.213745 1445370548 0.584229 0.413574 -0.664795 -0.213745 1445370548 0.359436 0.598389 -0.630188 -0.339966 1445370548 0.359436 0.598389 -0.630188 -0.339966 1445370548 0.359436 0.598389 -0.630188 -0.339966 1445370548 0.359436 0.598389 -0.630188 -0.339966 1445370548 0.359436 0.598389 -0.630188 -0.339966 1445370548 0.359436 0.598389 -0.630188 -0.339966 1445370548 0.359436 0.598389 -0.630188 -0.339966 1445370548 0.178589 0.645081 -0.552979 -0.496155 1445370548 0.178589 0.645081 -0.552979 -0.496155 1445370548 0.178589 0.645081 -0.552979 -0.496155 1445370548 0.178589 0.645081 -0.552979 -0.496155 1445370548 0.178589 0.645081 -0.552979 -0.496155 1445370548 0.178589 0.645081 -0.552979 -0.496155 1445370548 0.027832 0.630371 -0.488647 -0.602600 1445370548 0.027832 0.630371 -0.488647 -0.602600 1445370548 0.027832 0.630371 -0.488647 -0.602600 1445370548 0.027832 0.630371 -0.488647 -0.602600 1445370548 0.027832 0.630371 -0.488647 -0.602600 1445370548 0.027832 0.630371 -0.488647 -0.602600 1445370548 -0.065247 0.605713 -0.437439 -0.661499 1445370548 -0.065247 0.605713 -0.437439 -0.661499 1445370548 -0.065247 0.605713 -0.437439 -0.661499 1445370548 -0.065247 0.605713 -0.437439 -0.661499 1445370548 -0.065247 0.605713 -0.437439 -0.661499 1445370548 -0.065247 0.605713 -0.437439 -0.661499 1445370548 -0.098938 0.589844 -0.410706 -0.688232 1445370548 -0.098938 0.589844 -0.410706 -0.688232 1445370548 -0.098938 0.589844 -0.410706 -0.688232 1445370548 -0.098938 0.589844 -0.410706 -0.688232 1445370548 -0.098938 0.589844 -0.410706 -0.688232 1445370548 -0.098938 0.589844 -0.410706 -0.688232 1445370548 -0.098938 0.589844 -0.410706 -0.688232 1445370548 -0.054626 0.581299 -0.374817 -0.720215 1445370548 -0.054626 0.581299 -0.374817 -0.720215 1445370548 -0.054626 0.581299 -0.374817 -0.720215 1445370548 -0.054626 0.581299 -0.374817 -0.720215 1445370548 -0.054626 0.581299 -0.374817 -0.720215 1445370548 -0.054626 0.581299 -0.374817 -0.720215 1445370548 0.089172 0.547791 -0.326416 -0.765137 1445370548 0.089172 0.547791 -0.326416 -0.765137 1445370548 0.089172 0.547791 -0.326416 -0.765137 1445370548 0.089172 0.547791 -0.326416 -0.765137 1445370548 0.089172 0.547791 -0.326416 -0.765137 1445370548 0.089172 0.547791 -0.326416 -0.765137 1445370548 0.277039 0.445618 -0.342773 -0.779236 1445370548 0.277039 0.445618 -0.342773 -0.779236 1445370548 0.277039 0.445618 -0.342773 -0.779236 1445370548 0.277039 0.445618 -0.342773 -0.779236 1445370548 0.277039 0.445618 -0.342773 -0.779236 1445370548 0.277039 0.445618 -0.342773 -0.779236 1445370548 0.438110 0.279602 -0.421570 -0.743103 1445370548 0.438110 0.279602 -0.421570 -0.743103 1445370548 0.438110 0.279602 -0.421570 -0.743103 1445370548 0.438110 0.279602 -0.421570 -0.743103 1445370548 0.438110 0.279602 -0.421570 -0.743103 1445370548 0.438110 0.279602 -0.421570 -0.743103 1445370548 0.556580 0.075562 -0.444031 -0.698120 1445370548 0.556580 0.075562 -0.444031 -0.698120 1445370548 0.556580 0.075562 -0.444031 -0.698120 1445370548 0.556580 0.075562 -0.444031 -0.698120 1445370548 0.556580 0.075562 -0.444031 -0.698120 1445370548 0.556580 0.075562 -0.444031 -0.698120 1445370548 0.625977 -0.091248 -0.440674 -0.636902 1445370548 0.625977 -0.091248 -0.440674 -0.636902 1445370548 0.625977 -0.091248 -0.440674 -0.636902 1445370548 0.625977 -0.091248 -0.440674 -0.636902 1445370549 0.625977 -0.091248 -0.440674 -0.636902 1445370549 0.691345 -0.009094 -0.594849 -0.410156 1445370549 0.691345 -0.009094 -0.594849 -0.410156 1445370549 0.691345 -0.009094 -0.594849 -0.410156 1445370549 0.691345 -0.009094 -0.594849 -0.410156 1445370549 0.691345 -0.009094 -0.594849 -0.410156 1445370549 0.691345 -0.009094 -0.594849 -0.410156 1445370549 0.727051 0.147583 -0.606995 -0.284912 1445370549 0.727051 0.147583 -0.606995 -0.284912 1445370549 0.727051 0.147583 -0.606995 -0.284912 1445370549 0.727051 0.147583 -0.606995 -0.284912 1445370549 0.727051 0.147583 -0.606995 -0.284912 1445370549 0.727051 0.147583 -0.606995 -0.284912 1445370549 0.639832 0.434570 -0.618286 -0.139343 1445370549 0.639832 0.434570 -0.618286 -0.139343 1445370549 0.639832 0.434570 -0.618286 -0.139343 1445370549 0.639832 0.434570 -0.618286 -0.139343 1445370549 0.639832 0.434570 -0.618286 -0.139343 1445370549 0.639832 0.434570 -0.618286 -0.139343 1445370549 0.639832 0.434570 -0.618286 -0.139343 1445370549 0.475891 0.636597 -0.594788 -0.120544 1445370549 0.475891 0.636597 -0.594788 -0.120544 1445370549 0.475891 0.636597 -0.594788 -0.120544 1445370549 0.475891 0.636597 -0.594788 -0.120544 1445370549 0.475891 0.636597 -0.594788 -0.120544 1445370549 0.475891 0.636597 -0.594788 -0.120544 1445370549 0.331421 0.716919 -0.570923 -0.224243 1445370549 0.331421 0.716919 -0.570923 -0.224243 1445370549 0.331421 0.716919 -0.570923 -0.224243 1445370549 0.331421 0.716919 -0.570923 -0.224243 1445370549 0.331421 0.716919 -0.570923 -0.224243 1445370549 0.331421 0.716919 -0.570923 -0.224243 1445370549 0.169434 0.742615 -0.535889 -0.364136 1445370549 0.169434 0.742615 -0.535889 -0.364136 1445370549 0.169434 0.742615 -0.535889 -0.364136 1445370549 0.169434 0.742615 -0.535889 -0.364136 1445370549 0.169434 0.742615 -0.535889 -0.364136 1445370549 0.169434 0.742615 -0.535889 -0.364136 1445370549 -0.002502 0.725037 -0.471008 -0.502502 1445370549 -0.002502 0.725037 -0.471008 -0.502502 1445370549 -0.002502 0.725037 -0.471008 -0.502502 1445370549 -0.002502 0.725037 -0.471008 -0.502502 1445370549 -0.002502 0.725037 -0.471008 -0.502502 1445370549 -0.002502 0.725037 -0.471008 -0.502502 1445370549 -0.140930 0.662231 -0.377014 -0.632019 1445370549 -0.140930 0.662231 -0.377014 -0.632019 1445370549 -0.140930 0.662231 -0.377014 -0.632019 1445370549 -0.140930 0.662231 -0.377014 -0.632019 1445370549 -0.140930 0.662231 -0.377014 -0.632019 1445370549 -0.140930 0.662231 -0.377014 -0.632019 1445370549 -0.140930 0.662231 -0.377014 -0.632019 1445370549 -0.220276 0.574036 -0.325012 -0.718567 1445370549 -0.220276 0.574036 -0.325012 -0.718567 1445370549 -0.220276 0.574036 -0.325012 -0.718567 1445370549 -0.220276 0.574036 -0.325012 -0.718567 1445370549 -0.220276 0.574036 -0.325012 -0.718567 1445370549 -0.220276 0.574036 -0.325012 -0.718567 1445370549 -0.220276 0.574036 -0.325012 -0.718567 1445370549 -0.208679 0.534424 -0.309265 -0.758484 1445370549 -0.208679 0.534424 -0.309265 -0.758484 1445370549 -0.208679 0.534424 -0.309265 -0.758484 1445370549 -0.208679 0.534424 -0.309265 -0.758484 1445370549 -0.208679 0.534424 -0.309265 -0.758484 1445370549 -0.208679 0.534424 -0.309265 -0.758484 1445370549 -0.134705 0.551819 -0.323303 -0.756897 1445370549 -0.134705 0.551819 -0.323303 -0.756897 1445370549 -0.134705 0.551819 -0.323303 -0.756897 1445370549 -0.134705 0.551819 -0.323303 -0.756897 1445370549 -0.134705 0.551819 -0.323303 -0.756897 1445370549 -0.134705 0.551819 -0.323303 -0.756897 1445370549 0.041504 0.539612 -0.309509 -0.781860 1445370549 0.041504 0.539612 -0.309509 -0.781860 1445370549 0.041504 0.539612 -0.309509 -0.781860 1445370549 0.041504 0.539612 -0.309509 -0.781860 1445370549 0.041504 0.539612 -0.309509 -0.781860 1445370549 0.041504 0.539612 -0.309509 -0.781860 1445370549 0.041504 0.539612 -0.309509 -0.781860 1445370549 0.280090 0.449463 -0.361145 -0.767517 1445370549 0.280090 0.449463 -0.361145 -0.767517 1445370549 0.280090 0.449463 -0.361145 -0.767517 1445370549 0.280090 0.449463 -0.361145 -0.767517 1445370549 0.280090 0.449463 -0.361145 -0.767517 1445370549 0.280090 0.449463 -0.361145 -0.767517 1445370549 0.488281 0.222107 -0.385925 -0.750549 1445370549 0.488281 0.222107 -0.385925 -0.750549 1445370549 0.488281 0.222107 -0.385925 -0.750549 1445370549 0.488281 0.222107 -0.385925 -0.750549 1445370549 0.488281 0.222107 -0.385925 -0.750549 1445370549 0.488281 0.222107 -0.385925 -0.750549 1445370549 0.560669 -0.100403 -0.296814 -0.766479 1445370549 0.560669 -0.100403 -0.296814 -0.766479 1445370549 0.560669 -0.100403 -0.296814 -0.766479 1445370549 0.560669 -0.100403 -0.296814 -0.766479 1445370549 0.560669 -0.100403 -0.296814 -0.766479 1445370549 0.560669 -0.100403 -0.296814 -0.766479 1445370549 0.577026 -0.308838 -0.264954 -0.708191 1445370549 0.577026 -0.308838 -0.264954 -0.708191 1445370549 0.577026 -0.308838 -0.264954 -0.708191 1445370549 0.577026 -0.308838 -0.264954 -0.708191 1445370549 0.577026 -0.308838 -0.264954 -0.708191 1445370549 0.577026 -0.308838 -0.264954 -0.708191 1445370549 0.694336 -0.116272 -0.532959 -0.469421 1445370549 0.694336 -0.116272 -0.532959 -0.469421 1445370549 0.694336 -0.116272 -0.532959 -0.469421 1445370549 0.694336 -0.116272 -0.532959 -0.469421 1445370549 0.694336 -0.116272 -0.532959 -0.469421 1445370549 0.694336 -0.116272 -0.532959 -0.469421 1445370549 0.747437 0.116333 -0.620239 -0.207703 1445370549 0.747437 0.116333 -0.620239 -0.207703 1445370549 0.747437 0.116333 -0.620239 -0.207703 1445370549 0.747437 0.116333 -0.620239 -0.207703 1445370549 0.747437 0.116333 -0.620239 -0.207703 1445370549 0.747437 0.116333 -0.620239 -0.207703 1445370550 0.729187 0.292358 -0.612549 -0.086853 1445370550 0.729187 0.292358 -0.612549 -0.086853 1445370550 0.729187 0.292358 -0.612549 -0.086853 1445370550 0.729187 0.292358 -0.612549 -0.086853 1445370550 0.729187 0.292358 -0.612549 -0.086853 1445370550 0.621033 0.485413 -0.615173 -0.016052 1445370550 0.621033 0.485413 -0.615173 -0.016052 1445370550 0.621033 0.485413 -0.615173 -0.016052 1445370550 0.621033 0.485413 -0.615173 -0.016052 1445370550 0.621033 0.485413 -0.615173 -0.016052 1445370550 0.621033 0.485413 -0.615173 -0.016052 1445370550 0.524658 0.570313 -0.620972 -0.117920 1445370550 0.524658 0.570313 -0.620972 -0.117920 1445370550 0.524658 0.570313 -0.620972 -0.117920 1445370550 0.524658 0.570313 -0.620972 -0.117920 1445370550 0.524658 0.570313 -0.620972 -0.117920 1445370550 0.358154 0.672302 -0.602905 -0.237122 1445370550 0.358154 0.672302 -0.602905 -0.237122 1445370550 0.358154 0.672302 -0.602905 -0.237122 1445370550 0.358154 0.672302 -0.602905 -0.237122 1445370550 0.358154 0.672302 -0.602905 -0.237122 1445370550 0.358154 0.672302 -0.602905 -0.237122 1445370550 0.170410 0.710449 -0.562134 -0.387573 1445370550 0.170410 0.710449 -0.562134 -0.387573 1445370550 0.170410 0.710449 -0.562134 -0.387573 1445370550 0.170410 0.710449 -0.562134 -0.387573 1445370550 0.170410 0.710449 -0.562134 -0.387573 1445370550 0.170410 0.710449 -0.562134 -0.387573 1445370550 -0.018860 0.665588 -0.503113 -0.550964 1445370550 -0.018860 0.665588 -0.503113 -0.550964 1445370550 -0.018860 0.665588 -0.503113 -0.550964 1445370550 -0.018860 0.665588 -0.503113 -0.550964 1445370550 -0.018860 0.665588 -0.503113 -0.550964 1445370550 -0.018860 0.665588 -0.503113 -0.550964 1445370550 -0.018860 0.665588 -0.503113 -0.550964 1445370550 -0.155334 0.574524 -0.428589 -0.679810 1445370550 -0.155334 0.574524 -0.428589 -0.679810 1445370550 -0.155334 0.574524 -0.428589 -0.679810 1445370550 -0.155334 0.574524 -0.428589 -0.679810 1445370550 -0.155334 0.574524 -0.428589 -0.679810 1445370550 -0.155334 0.574524 -0.428589 -0.679810 1445370550 -0.226135 0.521362 -0.417175 -0.709229 1445370550 -0.226135 0.521362 -0.417175 -0.709229 1445370550 -0.226135 0.521362 -0.417175 -0.709229 1445370550 -0.226135 0.521362 -0.417175 -0.709229 1445370550 -0.226135 0.521362 -0.417175 -0.709229 1445370550 -0.226135 0.521362 -0.417175 -0.709229 1445370550 -0.208191 0.511414 -0.415283 -0.722961 1445370550 -0.208191 0.511414 -0.415283 -0.722961 1445370550 -0.208191 0.511414 -0.415283 -0.722961 1445370550 -0.208191 0.511414 -0.415283 -0.722961 1445370550 -0.208191 0.511414 -0.415283 -0.722961 1445370550 -0.208191 0.511414 -0.415283 -0.722961 1445370550 -0.208191 0.511414 -0.415283 -0.722961 1445370550 -0.109863 0.528931 -0.414978 -0.732178 1445370550 -0.109863 0.528931 -0.414978 -0.732178 1445370550 -0.109863 0.528931 -0.414978 -0.732178 1445370550 -0.109863 0.528931 -0.414978 -0.732178 1445370550 -0.109863 0.528931 -0.414978 -0.732178 1445370550 -0.109863 0.528931 -0.414978 -0.732178 1445370550 0.105957 0.504944 -0.393250 -0.761047 1445370550 0.105957 0.504944 -0.393250 -0.761047 1445370550 0.105957 0.504944 -0.393250 -0.761047 1445370550 0.105957 0.504944 -0.393250 -0.761047 1445370550 0.105957 0.504944 -0.393250 -0.761047 1445370550 0.105957 0.504944 -0.393250 -0.761047 1445370550 0.320557 0.414246 -0.484131 -0.700867 1445370550 0.320557 0.414246 -0.484131 -0.700867 1445370550 0.320557 0.414246 -0.484131 -0.700867 1445370550 0.320557 0.414246 -0.484131 -0.700867 1445370550 0.320557 0.414246 -0.484131 -0.700867 1445370550 0.320557 0.414246 -0.484131 -0.700867 1445370550 0.503601 0.223633 -0.551453 -0.626282 1445370550 0.503601 0.223633 -0.551453 -0.626282 1445370550 0.503601 0.223633 -0.551453 -0.626282 1445370550 0.503601 0.223633 -0.551453 -0.626282 1445370550 0.503601 0.223633 -0.551453 -0.626282 1445370550 0.503601 0.223633 -0.551453 -0.626282 1445370550 0.600525 0.023743 -0.582703 -0.546997 1445370550 0.600525 0.023743 -0.582703 -0.546997 1445370550 0.600525 0.023743 -0.582703 -0.546997 1445370550 0.600525 0.023743 -0.582703 -0.546997 1445370550 0.600525 0.023743 -0.582703 -0.546997 1445370550 0.600525 0.023743 -0.582703 -0.546997 1445370550 0.640137 -0.070679 -0.615417 -0.454468 1445370550 0.640137 -0.070679 -0.615417 -0.454468 1445370550 0.640137 -0.070679 -0.615417 -0.454468 1445370550 0.640137 -0.070679 -0.615417 -0.454468 1445370550 0.640137 -0.070679 -0.615417 -0.454468 1445370550 0.640137 -0.070679 -0.615417 -0.454468 1445370550 0.677856 0.055237 -0.691589 -0.243408 1445370550 0.677856 0.055237 -0.691589 -0.243408 1445370550 0.677856 0.055237 -0.691589 -0.243408 1445370550 0.677856 0.055237 -0.691589 -0.243408 1445370550 0.677856 0.055237 -0.691589 -0.243408 1445370550 0.677856 0.055237 -0.691589 -0.243408 1445370550 0.677856 0.055237 -0.691589 -0.243408 1445370550 0.667175 0.246826 -0.700012 -0.063049 1445370550 0.667175 0.246826 -0.700012 -0.063049 1445370550 0.667175 0.246826 -0.700012 -0.063049 1445370550 0.667175 0.246826 -0.700012 -0.063049 1445370550 0.667175 0.246826 -0.700012 -0.063049 1445370550 0.667175 0.246826 -0.700012 -0.063049 1445370550 0.636353 0.365906 -0.676086 -0.063843 1445370550 0.636353 0.365906 -0.676086 -0.063843 1445370550 0.636353 0.365906 -0.676086 -0.063843 1445370550 0.636353 0.365906 -0.676086 -0.063843 1445370550 0.636353 0.365906 -0.676086 -0.063843 1445370550 0.636353 0.365906 -0.676086 -0.063843 1445370550 0.636353 0.365906 -0.676086 -0.063843 1445370551 0.521057 0.511780 -0.674988 -0.104980 1445370551 0.521057 0.511780 -0.674988 -0.104980 1445370551 0.521057 0.511780 -0.674988 -0.104980 1445370551 0.521057 0.511780 -0.674988 -0.104980 1445370551 0.521057 0.511780 -0.674988 -0.104980 1445370551 0.521057 0.511780 -0.674988 -0.104980 1445370551 0.400208 0.598450 -0.656555 -0.224854 1445370551 0.400208 0.598450 -0.656555 -0.224854 1445370551 0.400208 0.598450 -0.656555 -0.224854 1445370551 0.400208 0.598450 -0.656555 -0.224854 1445370551 0.400208 0.598450 -0.656555 -0.224854 1445370551 0.400208 0.598450 -0.656555 -0.224854 1445370551 0.290405 0.640930 -0.605225 -0.372253 1445370551 0.290405 0.640930 -0.605225 -0.372253 1445370551 0.290405 0.640930 -0.605225 -0.372253 1445370551 0.290405 0.640930 -0.605225 -0.372253 1445370551 0.290405 0.640930 -0.605225 -0.372253 1445370551 0.290405 0.640930 -0.605225 -0.372253 1445370551 0.290405 0.640930 -0.605225 -0.372253 1445370551 0.157043 0.664917 -0.540344 -0.491150 1445370551 0.157043 0.664917 -0.540344 -0.491150 1445370551 0.157043 0.664917 -0.540344 -0.491150 1445370551 0.157043 0.664917 -0.540344 -0.491150 1445370551 0.157043 0.664917 -0.540344 -0.491150 1445370551 0.157043 0.664917 -0.540344 -0.491150 1445370551 -0.062927 0.652344 -0.491516 -0.573547 1445370551 -0.062927 0.652344 -0.491516 -0.573547 1445370551 -0.062927 0.652344 -0.491516 -0.573547 1445370551 -0.062927 0.652344 -0.491516 -0.573547 1445370551 -0.062927 0.652344 -0.491516 -0.573547 1445370551 -0.062927 0.652344 -0.491516 -0.573547 1445370551 -0.062927 0.652344 -0.491516 -0.573547 1445370551 -0.182800 0.563660 -0.414124 -0.690918 1445370551 -0.182800 0.563660 -0.414124 -0.690918 1445370551 -0.182800 0.563660 -0.414124 -0.690918 1445370551 -0.182800 0.563660 -0.414124 -0.690918 1445370551 -0.182800 0.563660 -0.414124 -0.690918 1445370551 -0.182800 0.563660 -0.414124 -0.690918 1445370551 -0.225281 0.514832 -0.424622 -0.709839 1445370551 -0.225281 0.514832 -0.424622 -0.709839 1445370551 -0.225281 0.514832 -0.424622 -0.709839 1445370551 -0.225281 0.514832 -0.424622 -0.709839 1445370551 -0.225281 0.514832 -0.424622 -0.709839 1445370551 -0.225281 0.514832 -0.424622 -0.709839 1445370551 -0.176636 0.509521 -0.423035 -0.728210 1445370551 -0.176636 0.509521 -0.423035 -0.728210 1445370551 -0.176636 0.509521 -0.423035 -0.728210 1445370551 -0.176636 0.509521 -0.423035 -0.728210 1445370551 -0.176636 0.509521 -0.423035 -0.728210 1445370551 -0.176636 0.509521 -0.423035 -0.728210 1445370551 -0.176636 0.509521 -0.423035 -0.728210 1445370551 -0.048889 0.525391 -0.445923 -0.723022 1445370551 -0.048889 0.525391 -0.445923 -0.723022 1445370551 -0.048889 0.525391 -0.445923 -0.723022 1445370551 -0.048889 0.525391 -0.445923 -0.723022 1445370551 -0.048889 0.525391 -0.445923 -0.723022 1445370551 -0.048889 0.525391 -0.445923 -0.723022 1445370551 0.166931 0.503357 -0.479919 -0.698914 1445370551 0.166931 0.503357 -0.479919 -0.698914 1445370551 0.166931 0.503357 -0.479919 -0.698914 1445370551 0.166931 0.503357 -0.479919 -0.698914 1445370551 0.166931 0.503357 -0.479919 -0.698914 1445370551 0.166931 0.503357 -0.479919 -0.698914 1445370551 0.166931 0.503357 -0.479919 -0.698914 1445370551 0.396606 0.346191 -0.583862 -0.618042 1445370551 0.396606 0.346191 -0.583862 -0.618042 1445370551 0.396606 0.346191 -0.583862 -0.618042 1445370551 0.396606 0.346191 -0.583862 -0.618042 1445370551 0.396606 0.346191 -0.583862 -0.618042 1445370551 0.396606 0.346191 -0.583862 -0.618042 1445370551 0.521484 0.140686 -0.671753 -0.507019 1445370551 0.521484 0.140686 -0.671753 -0.507019 1445370551 0.521484 0.140686 -0.671753 -0.507019 1445370551 0.521484 0.140686 -0.671753 -0.507019 1445370551 0.521484 0.140686 -0.671753 -0.507019 1445370551 0.521484 0.140686 -0.671753 -0.507019 1445370551 0.585815 0.119934 -0.708679 -0.374573 1445370551 0.585815 0.119934 -0.708679 -0.374573 1445370551 0.585815 0.119934 -0.708679 -0.374573 1445370551 0.585815 0.119934 -0.708679 -0.374573 1445370551 0.585815 0.119934 -0.708679 -0.374573 1445370551 0.585815 0.119934 -0.708679 -0.374573 1445370551 0.623474 0.239929 -0.706970 -0.232056 1445370551 0.623474 0.239929 -0.706970 -0.232056 1445370551 0.623474 0.239929 -0.706970 -0.232056 1445370551 0.623474 0.239929 -0.706970 -0.232056 1445370551 0.623474 0.239929 -0.706970 -0.232056 1445370551 0.623474 0.239929 -0.706970 -0.232056 1445370551 0.646484 0.309692 -0.675232 -0.173645 1445370551 0.646484 0.309692 -0.675232 -0.173645 1445370551 0.646484 0.309692 -0.675232 -0.173645 1445370551 0.646484 0.309692 -0.675232 -0.173645 1445370551 0.646484 0.309692 -0.675232 -0.173645 1445370551 0.646484 0.309692 -0.675232 -0.173645 1445370551 0.646484 0.309692 -0.675232 -0.173645 1445370551 0.608887 0.431335 -0.662659 -0.063965 1445370551 0.608887 0.431335 -0.662659 -0.063965 1445370551 0.608887 0.431335 -0.662659 -0.063965 1445370551 0.608887 0.431335 -0.662659 -0.063965 1445370551 0.608887 0.431335 -0.662659 -0.063965 1445370551 0.608887 0.431335 -0.662659 -0.063965 1445370551 0.518616 0.549805 -0.654358 0.023010 1445370551 0.518616 0.549805 -0.654358 0.023010 1445370551 0.518616 0.549805 -0.654358 0.023010 1445370551 0.518616 0.549805 -0.654358 0.023010 1445370551 0.518616 0.549805 -0.654358 0.023010 1445370551 0.518616 0.549805 -0.654358 0.023010 1445370551 0.518616 0.549805 -0.654358 0.023010 1445370551 0.408325 0.646667 -0.644287 -0.005676 1445370551 0.408325 0.646667 -0.644287 -0.005676 1445370551 0.408325 0.646667 -0.644287 -0.005676 1445370551 0.408325 0.646667 -0.644287 -0.005676 1445370551 0.408325 0.646667 -0.644287 -0.005676 1445370551 0.307434 0.699646 -0.626526 -0.153076 1445370552 0.307434 0.699646 -0.626526 -0.153076 1445370552 0.307434 0.699646 -0.626526 -0.153076 1445370552 0.307434 0.699646 -0.626526 -0.153076 1445370552 0.307434 0.699646 -0.626526 -0.153076 1445370552 0.307434 0.699646 -0.626526 -0.153076 1445370552 0.307434 0.699646 -0.626526 -0.153076 1445370552 0.186279 0.708069 -0.594910 -0.331726 1445370552 0.186279 0.708069 -0.594910 -0.331726 1445370552 0.186279 0.708069 -0.594910 -0.331726 1445370552 0.186279 0.708069 -0.594910 -0.331726 1445370552 0.186279 0.708069 -0.594910 -0.331726 1445370552 0.186279 0.708069 -0.594910 -0.331726 1445370552 0.035034 0.672424 -0.537842 -0.507263 1445370552 0.035034 0.672424 -0.537842 -0.507263 1445370552 0.035034 0.672424 -0.537842 -0.507263 1445370552 0.035034 0.672424 -0.537842 -0.507263 1445370552 0.035034 0.672424 -0.537842 -0.507263 1445370552 0.035034 0.672424 -0.537842 -0.507263 1445370552 0.035034 0.672424 -0.537842 -0.507263 1445370552 -0.079224 0.601379 -0.446472 -0.657837 1445370552 -0.079224 0.601379 -0.446472 -0.657837 1445370552 -0.079224 0.601379 -0.446472 -0.657837 1445370552 -0.079224 0.601379 -0.446472 -0.657837 1445370552 -0.079224 0.601379 -0.446472 -0.657837 1445370552 -0.079224 0.601379 -0.446472 -0.657837 1445370552 -0.136536 0.535645 -0.397766 -0.732300 1445370552 -0.136536 0.535645 -0.397766 -0.732300 1445370552 -0.136536 0.535645 -0.397766 -0.732300 1445370552 -0.136536 0.535645 -0.397766 -0.732300 1445370552 -0.136536 0.535645 -0.397766 -0.732300 1445370552 -0.123413 0.497742 -0.377686 -0.770996 1445370552 -0.123413 0.497742 -0.377686 -0.770996 1445370552 -0.123413 0.497742 -0.377686 -0.770996 1445370552 -0.123413 0.497742 -0.377686 -0.770996 1445370552 -0.123413 0.497742 -0.377686 -0.770996 1445370552 -0.123413 0.497742 -0.377686 -0.770996 1445370552 -0.123413 0.497742 -0.377686 -0.770996 1445370552 -0.063354 0.498474 -0.394287 -0.769470 1445370552 -0.063354 0.498474 -0.394287 -0.769470 1445370552 -0.063354 0.498474 -0.394287 -0.769470 1445370552 -0.063354 0.498474 -0.394287 -0.769470 1445370552 -0.063354 0.498474 -0.394287 -0.769470 1445370552 -0.063354 0.498474 -0.394287 -0.769470 1445370552 0.073669 0.493713 -0.430237 -0.752197 1445370552 0.073669 0.493713 -0.430237 -0.752197 1445370552 0.073669 0.493713 -0.430237 -0.752197 1445370552 0.073669 0.493713 -0.430237 -0.752197 1445370552 0.073669 0.493713 -0.430237 -0.752197 1445370552 0.073669 0.493713 -0.430237 -0.752197 1445370552 0.073669 0.493713 -0.430237 -0.752197 1445370552 0.236755 0.437378 -0.559448 -0.663086 1445370552 0.236755 0.437378 -0.559448 -0.663086 1445370552 0.236755 0.437378 -0.559448 -0.663086 1445370552 0.236755 0.437378 -0.559448 -0.663086 1445370552 0.236755 0.437378 -0.559448 -0.663086 1445370552 0.236755 0.437378 -0.559448 -0.663086 1445370552 0.461914 0.313293 -0.633789 -0.535583 1445370552 0.461914 0.313293 -0.633789 -0.535583 1445370552 0.461914 0.313293 -0.633789 -0.535583 1445370552 0.461914 0.313293 -0.633789 -0.535583 1445370552 0.461914 0.313293 -0.633789 -0.535583 1445370552 0.619873 0.063232 -0.576172 -0.528992 1445370552 0.619873 0.063232 -0.576172 -0.528992 1445370552 0.619873 0.063232 -0.576172 -0.528992 1445370552 0.619873 0.063232 -0.576172 -0.528992 1445370552 0.619873 0.063232 -0.576172 -0.528992 1445370552 0.619873 0.063232 -0.576172 -0.528992 1445370552 0.619873 0.063232 -0.576172 -0.528992 1445370552 0.633362 -0.190796 -0.480225 -0.576050 1445370552 0.633362 -0.190796 -0.480225 -0.576050 1445370552 0.633362 -0.190796 -0.480225 -0.576050 1445370552 0.633362 -0.190796 -0.480225 -0.576050 1445370552 0.633362 -0.190796 -0.480225 -0.576050 1445370552 0.633362 -0.190796 -0.480225 -0.576050 1445370552 0.705994 -0.059509 -0.580566 -0.401245 1445370552 0.705994 -0.059509 -0.580566 -0.401245 1445370552 0.705994 -0.059509 -0.580566 -0.401245 1445370552 0.705994 -0.059509 -0.580566 -0.401245 1445370552 0.705994 -0.059509 -0.580566 -0.401245 1445370552 0.705994 -0.059509 -0.580566 -0.401245 1445370552 0.723022 0.133789 -0.641235 -0.219604 1445370552 0.723022 0.133789 -0.641235 -0.219604 1445370552 0.723022 0.133789 -0.641235 -0.219604 1445370552 0.723022 0.133789 -0.641235 -0.219604 1445370552 0.723022 0.133789 -0.641235 -0.219604 1445370552 0.723022 0.133789 -0.641235 -0.219604 1445370552 0.676086 0.308167 -0.667419 -0.049805 1445370552 0.676086 0.308167 -0.667419 -0.049805 1445370552 0.676086 0.308167 -0.667419 -0.049805 1445370552 0.676086 0.308167 -0.667419 -0.049805 1445370552 0.676086 0.308167 -0.667419 -0.049805 1445370552 0.676086 0.308167 -0.667419 -0.049805 1445370552 0.676086 0.308167 -0.667419 -0.049805 1445370552 0.564331 0.471375 -0.677429 0.020569 1445370552 0.564331 0.471375 -0.677429 0.020569 1445370552 0.564331 0.471375 -0.677429 0.020569 1445370552 0.564331 0.471375 -0.677429 0.020569 1445370552 0.564331 0.471375 -0.677429 0.020569 1445370552 0.459167 0.566772 -0.676331 -0.102478 1445370552 0.459167 0.566772 -0.676331 -0.102478 1445370552 0.459167 0.566772 -0.676331 -0.102478 1445370552 0.459167 0.566772 -0.676331 -0.102478 1445370552 0.459167 0.566772 -0.676331 -0.102478 1445370552 0.459167 0.566772 -0.676331 -0.102478 1445370552 0.459167 0.566772 -0.676331 -0.102478 1445370552 0.315857 0.640564 -0.651367 -0.256226 1445370552 0.315857 0.640564 -0.651367 -0.256226 1445370552 0.315857 0.640564 -0.651367 -0.256226 1445370552 0.315857 0.640564 -0.651367 -0.256226 1445370552 0.315857 0.640564 -0.651367 -0.256226 1445370552 0.315857 0.640564 -0.651367 -0.256226 1445370552 0.160889 0.666260 -0.580383 -0.439697 1445370552 0.160889 0.666260 -0.580383 -0.439697 1445370553 0.160889 0.666260 -0.580383 -0.439697 1445370553 0.160889 0.666260 -0.580383 -0.439697 1445370553 0.160889 0.666260 -0.580383 -0.439697 1445370553 0.013428 0.643188 -0.483826 -0.593384 1445370553 0.013428 0.643188 -0.483826 -0.593384 1445370553 0.013428 0.643188 -0.483826 -0.593384 1445370553 0.013428 0.643188 -0.483826 -0.593384 1445370553 0.013428 0.643188 -0.483826 -0.593384 1445370553 0.013428 0.643188 -0.483826 -0.593384 1445370553 0.013428 0.643188 -0.483826 -0.593384 1445370553 -0.096436 0.584351 -0.413269 -0.691711 1445370553 -0.096436 0.584351 -0.413269 -0.691711 1445370553 -0.096436 0.584351 -0.413269 -0.691711 1445370553 -0.096436 0.584351 -0.413269 -0.691711 1445370553 -0.096436 0.584351 -0.413269 -0.691711 1445370553 -0.096436 0.584351 -0.413269 -0.691711 1445370553 -0.093079 0.528137 -0.371521 -0.757874 1445370553 -0.093079 0.528137 -0.371521 -0.757874 1445370553 -0.093079 0.528137 -0.371521 -0.757874 1445370553 -0.093079 0.528137 -0.371521 -0.757874 1445370553 -0.093079 0.528137 -0.371521 -0.757874 1445370553 -0.093079 0.528137 -0.371521 -0.757874 1445370553 -0.093079 0.528137 -0.371521 -0.757874 1445370553 -0.037842 0.513306 -0.351013 -0.782227 1445370553 -0.037842 0.513306 -0.351013 -0.782227 1445370553 -0.037842 0.513306 -0.351013 -0.782227 1445370553 -0.037842 0.513306 -0.351013 -0.782227 1445370553 -0.037842 0.513306 -0.351013 -0.782227 1445370553 -0.037842 0.513306 -0.351013 -0.782227 1445370553 0.085083 0.510132 -0.310913 -0.797424 1445370553 0.085083 0.510132 -0.310913 -0.797424 1445370553 0.085083 0.510132 -0.310913 -0.797424 1445370553 0.085083 0.510132 -0.310913 -0.797424 1445370553 0.085083 0.510132 -0.310913 -0.797424 1445370553 0.085083 0.510132 -0.310913 -0.797424 1445370553 0.280090 0.466370 -0.292114 -0.786560 1445370553 0.280090 0.466370 -0.292114 -0.786560 1445370553 0.280090 0.466370 -0.292114 -0.786560 1445370553 0.280090 0.466370 -0.292114 -0.786560 1445370553 0.280090 0.466370 -0.292114 -0.786560 1445370553 0.280090 0.466370 -0.292114 -0.786560 1445370553 0.523193 0.250488 -0.326172 -0.746399 1445370553 0.523193 0.250488 -0.326172 -0.746399 1445370553 0.523193 0.250488 -0.326172 -0.746399 1445370553 0.523193 0.250488 -0.326172 -0.746399 1445370553 0.523193 0.250488 -0.326172 -0.746399 1445370553 0.523193 0.250488 -0.326172 -0.746399 1445370553 0.523193 0.250488 -0.326172 -0.746399 1445370553 0.589600 -0.179749 -0.222046 -0.755554 1445370553 0.589600 -0.179749 -0.222046 -0.755554 1445370553 0.589600 -0.179749 -0.222046 -0.755554 1445370553 0.589600 -0.179749 -0.222046 -0.755554 1445370553 0.589600 -0.179749 -0.222046 -0.755554 1445370553 0.589600 -0.179749 -0.222046 -0.755554 1445370553 0.627014 -0.183899 -0.443909 -0.613220 1445370553 0.627014 -0.183899 -0.443909 -0.613220 1445370553 0.627014 -0.183899 -0.443909 -0.613220 1445370553 0.627014 -0.183899 -0.443909 -0.613220 1445370553 0.627014 -0.183899 -0.443909 -0.613220 1445370553 0.627014 -0.183899 -0.443909 -0.613220 1445370553 0.700623 -0.059753 -0.603821 -0.375488 1445370553 0.700623 -0.059753 -0.603821 -0.375488 1445370553 0.700623 -0.059753 -0.603821 -0.375488 1445370553 0.700623 -0.059753 -0.603821 -0.375488 1445370553 0.700623 -0.059753 -0.603821 -0.375488 1445370553 0.700623 -0.059753 -0.603821 -0.375488 1445370553 0.700623 -0.059753 -0.603821 -0.375488 1445370553 0.721008 0.122070 -0.669006 -0.132996 1445370553 0.721008 0.122070 -0.669006 -0.132996 1445370553 0.721008 0.122070 -0.669006 -0.132996 1445370553 0.721008 0.122070 -0.669006 -0.132996 1445370553 0.721008 0.122070 -0.669006 -0.132996 1445370553 0.721008 0.122070 -0.669006 -0.132996 1445370553 0.654480 0.336121 -0.676819 0.022583 1445370553 0.654480 0.336121 -0.676819 0.022583 1445370553 0.654480 0.336121 -0.676819 0.022583 1445370553 0.654480 0.336121 -0.676819 0.022583 1445370553 0.654480 0.336121 -0.676819 0.022583 1445370553 0.654480 0.336121 -0.676819 0.022583 1445370553 0.488403 0.559937 -0.661743 0.100220 1445370553 0.488403 0.559937 -0.661743 0.100220 1445370553 0.488403 0.559937 -0.661743 0.100220 1445370553 0.488403 0.559937 -0.661743 0.100220 1445370553 0.488403 0.559937 -0.661743 0.100220 1445370553 0.488403 0.559937 -0.661743 0.100220 1445370553 0.488403 0.559937 -0.661743 0.100220 1445370553 0.356079 0.674622 -0.646606 0.006042 1445370553 0.356079 0.674622 -0.646606 0.006042 1445370553 0.356079 0.674622 -0.646606 0.006042 1445370553 
0.682922 -0.114746 -0.656677 -0.298767 1445370556 0.687988 -0.108887 -0.652893 -0.297607 1445370556 0.687988 -0.108887 -0.652893 -0.297607 1445370556 0.687988 -0.108887 -0.652893 -0.297607 1445370556 0.687988 -0.108887 -0.652893 -0.297607 1445370556 0.687988 -0.108887 -0.652893 -0.297607 1445370556 0.687988 -0.108887 -0.652893 -0.297607 1445370556 0.687988 -0.108887 -0.652893 -0.297607 1445370556 0.694763 -0.120667 -0.644775 -0.294983 1445370556 0.694763 -0.120667 -0.644775 -0.294983 1445370556 0.694763 -0.120667 -0.644775 -0.294983 1445370556 0.694763 -0.120667 -0.644775 -0.294983 1445370556 0.694763 -0.120667 -0.644775 -0.294983 1445370556 0.694763 -0.120667 -0.644775 -0.294983 1445370556 0.702332 -0.125183 -0.641296 -0.282532 1445370556 0.702332 -0.125183 -0.641296 -0.282532 1445370556 0.702332 -0.125183 -0.641296 -0.282532 1445370556 0.702332 -0.125183 -0.641296 -0.282532 1445370556 0.702332 -0.125183 -0.641296 -0.282532 1445370556 0.702332 -0.125183 -0.641296 -0.282532 1445370556 0.707825 -0.124939 -0.641846 -0.267334 1445370556 0.707825 -0.124939 -0.641846 -0.267334 1445370556 0.707825 -0.124939 -0.641846 -0.267334 1445370556 0.707825 -0.124939 -0.641846 -0.267334 1445370556 0.707825 -0.124939 -0.641846 -0.267334 1445370556 0.707825 -0.124939 -0.641846 -0.267334 1445370556 0.711121 -0.119995 -0.647034 -0.247437 1445370556 0.711121 -0.119995 -0.647034 -0.247437 1445370556 0.711121 -0.119995 -0.647034 -0.247437 1445370556 0.711121 -0.119995 -0.647034 -0.247437 1445370556 0.711121 -0.119995 -0.647034 -0.247437 1445370556 0.711121 -0.119995 -0.647034 -0.247437 1445370556 0.714111 -0.107910 -0.653809 -0.225830 1445370556 0.714111 -0.107910 -0.653809 -0.225830 1445370556 0.714111 -0.107910 -0.653809 -0.225830 1445370556 0.714111 -0.107910 -0.653809 -0.225830 1445370556 0.714111 -0.107910 -0.653809 -0.225830 1445370556 0.714111 -0.107910 -0.653809 -0.225830 1445370556 0.713440 -0.094299 -0.660828 -0.213196 1445370556 0.713440 -0.094299 -0.660828 -0.213196 1445370556 0.713440 -0.094299 -0.660828 -0.213196 1445370556 0.713440 -0.094299 -0.660828 -0.213196 1445370556 0.713440 -0.094299 -0.660828 -0.213196 1445370557 0.713440 -0.094299 -0.660828 -0.213196 1445370557 0.709045 -0.094116 -0.663879 -0.218262 1445370557 0.709045 -0.094116 -0.663879 -0.218262 1445370557 0.709045 -0.094116 -0.663879 -0.218262 1445370557 0.709045 -0.094116 -0.663879 -0.218262 1445370557 0.709045 -0.094116 -0.663879 -0.218262 1445370557 0.709045 -0.094116 -0.663879 -0.218262 1445370557 0.709045 -0.094116 -0.663879 -0.218262 1445370557 0.706665 -0.101074 -0.661194 -0.230713 1445370557 0.706665 -0.101074 -0.661194 -0.230713 1445370557 0.706665 -0.101074 -0.661194 -0.230713 1445370557 0.706665 -0.101074 -0.661194 -0.230713 1445370557 0.706665 -0.101074 -0.661194 -0.230713 1445370557 0.706665 -0.101074 -0.661194 -0.230713 1445370557 0.707825 -0.102600 -0.657898 -0.235901 1445370557 0.707825 -0.102600 -0.657898 -0.235901 1445370557 0.707825 -0.102600 -0.657898 -0.235901 1445370557 0.707825 -0.102600 -0.657898 -0.235901 1445370557 0.707825 -0.102600 -0.657898 -0.235901 1445370557 0.710754 -0.097168 -0.655762 -0.235352 1445370557 0.710754 -0.097168 -0.655762 -0.235352 1445370557 0.710754 -0.097168 -0.655762 -0.235352 1445370557 0.710754 -0.097168 -0.655762 -0.235352 1445370557 0.710754 -0.097168 -0.655762 -0.235352 1445370557 0.710754 -0.097168 -0.655762 -0.235352 1445370557 0.710754 -0.097168 -0.655762 -0.235352 1445370557 0.709167 -0.092834 -0.653687 -0.247253 1445370557 0.709167 -0.092834 -0.653687 -0.247253 1445370557 0.709167 -0.092834 -0.653687 -0.247253 1445370557 0.709167 -0.092834 -0.653687 -0.247253 1445370557 0.709167 -0.092834 -0.653687 -0.247253 1445370557 0.709167 -0.092834 -0.653687 -0.247253 1445370557 0.706787 -0.095825 -0.650085 -0.262085 1445370557 0.706787 -0.095825 -0.650085 -0.262085 1445370557 0.706787 -0.095825 -0.650085 -0.262085 1445370557 0.706787 -0.095825 -0.650085 -0.262085 1445370557 0.706787 -0.095825 -0.650085 -0.262085 1445370557 0.706787 -0.095825 -0.650085 -0.262085 1445370557 0.713257 -0.074890 -0.648987 -0.253967 1445370557 0.713257 -0.074890 -0.648987 -0.253967 1445370557 0.713257 -0.074890 -0.648987 -0.253967 1445370557 0.713257 -0.074890 -0.648987 -0.253967 1445370557 0.713257 -0.074890 -0.648987 -0.253967 1445370557 0.713257 -0.074890 -0.648987 -0.253967 1445370557 0.713257 -0.074890 -0.648987 -0.253967 1445370557 0.718872 -0.035095 -0.649658 -0.244873 1445370557 0.718872 -0.035095 -0.649658 -0.244873 1445370557 0.718872 -0.035095 -0.649658 -0.244873 1445370557 0.718872 -0.035095 -0.649658 -0.244873 1445370557 0.718872 -0.035095 -0.649658 -0.244873 1445370557 0.718872 -0.035095 -0.649658 -0.244873 1445370557 0.726929 -0.008057 -0.642822 -0.241516 1445370557 0.726929 -0.008057 -0.642822 -0.241516 1445370557 0.726929 -0.008057 -0.642822 -0.241516 1445370557 0.726929 -0.008057 -0.642822 -0.241516 1445370557 0.726929 -0.008057 -0.642822 -0.241516 1445370557 0.726929 -0.008057 -0.642822 -0.241516 1445370557 0.735413 0.016113 -0.641541 -0.217712 1445370557 0.735413 0.016113 -0.641541 -0.217712 1445370557 0.735413 0.016113 -0.641541 -0.217712 1445370557 0.735413 0.016113 -0.641541 -0.217712 1445370557 0.735413 0.016113 -0.641541 -0.217712 1445370557 0.735413 0.016113 -0.641541 -0.217712 1445370557 0.735413 0.016113 -0.641541 -0.217712 1445370557 0.736084 0.067078 -0.652466 -0.167297 1445370557 0.736084 0.067078 -0.652466 -0.167297 1445370557 0.736084 0.067078 -0.652466 -0.167297 1445370557 0.736084 0.067078 -0.652466 -0.167297 1445370557 0.736084 0.067078 -0.652466 -0.167297 1445370557 0.736084 0.067078 -0.652466 -0.167297 1445370557 0.730225 0.100037 -0.663330 -0.129456 1445370557 0.730225 0.100037 -0.663330 -0.129456 1445370557 0.730225 0.100037 -0.663330 -0.129456 1445370557 0.730225 0.100037 -0.663330 -0.129456 1445370557 0.730225 0.100037 -0.663330 -0.129456 1445370557 0.730225 0.100037 -0.663330 -0.129456 1445370557 0.730225 0.100037 -0.663330 -0.129456 1445370557 0.728333 0.084595 -0.666016 -0.137146 1445370557 0.728333 0.084595 -0.666016 -0.137146 1445370557 0.728333 0.084595 -0.666016 -0.137146 1445370557 0.728333 0.084595 -0.666016 -0.137146 1445370557 0.728333 0.084595 -0.666016 -0.137146 1445370557 0.728333 0.084595 -0.666016 -0.137146 1445370557 0.730835 0.032898 -0.656067 -0.185425 1445370557 0.730835 0.032898 -0.656067 -0.185425 1445370557 0.730835 0.032898 -0.656067 -0.185425 1445370557 0.730835 0.032898 -0.656067 -0.185425 1445370557 0.730835 0.032898 -0.656067 -0.185425 1445370557 0.730835 0.032898 -0.656067 -0.185425 1445370557 0.729980 -0.027527 -0.639648 -0.239380 1445370557 0.729980 -0.027527 -0.639648 -0.239380 1445370557 0.729980 -0.027527 -0.639648 -0.239380 1445370557 0.729980 -0.027527 -0.639648 -0.239380 1445370557 0.729980 -0.027527 -0.639648 -0.239380 1445370557 0.729980 -0.027527 -0.639648 -0.239380 1445370557 0.729980 -0.027527 -0.639648 -0.239380 1445370557 0.727356 -0.088440 -0.618774 -0.283325 1445370557 0.727356 -0.088440 -0.618774 -0.283325 1445370557 0.727356 -0.088440 -0.618774 -0.283325 1445370557 0.727356 -0.088440 -0.618774 -0.283325 1445370557 0.727356 -0.088440 -0.618774 -0.283325 1445370557 0.731995 -0.119934 -0.597168 -0.305237 1445370557 0.731995 -0.119934 -0.597168 -0.305237 1445370557 0.731995 -0.119934 -0.597168 -0.305237 1445370557 0.731995 -0.119934 -0.597168 -0.305237 1445370557 0.731995 -0.119934 -0.597168 -0.305237 1445370557 0.731995 -0.119934 -0.597168 -0.305237 1445370557 0.731995 -0.119934 -0.597168 -0.305237 1445370557 0.734924 -0.121643 -0.586304 -0.318359 1445370557 0.734924 -0.121643 -0.586304 -0.318359 1445370557 0.734924 -0.121643 -0.586304 -0.318359 1445370557 0.734924 -0.121643 -0.586304 -0.318359 1445370557 0.734924 -0.121643 -0.586304 -0.318359 1445370557 0.734924 -0.121643 -0.586304 -0.318359 1445370558 0.734863 -0.119446 -0.580139 -0.330444 1445370558 0.734863 -0.119446 -0.580139 -0.330444 1445370558 0.734863 -0.119446 -0.580139 -0.330444 1445370558 0.734863 -0.119446 -0.580139 -0.330444 1445370558 0.734863 -0.119446 -0.580139 -0.330444 1445370558 0.734863 -0.119446 -0.580139 -0.330444 1445370558 0.734863 -0.114075 -0.575745 -0.339844 1445370558 0.734863 -0.114075 -0.575745 -0.339844 1445370558 0.734863 -0.114075 -0.575745 -0.339844 1445370558 0.734863 -0.114075 -0.575745 -0.339844 1445370558 0.734863 -0.114075 -0.575745 -0.339844 1445370558 0.734863 -0.114075 -0.575745 -0.339844 1445370558 0.734863 -0.114075 -0.575745 -0.339844 1445370558 0.730652 -0.106323 -0.582825 -0.339417 1445370558 0.730652 -0.106323 -0.582825 -0.339417 1445370558 0.730652 -0.106323 -0.582825 -0.339417 1445370558 0.730652 -0.106323 -0.582825 -0.339417 1445370558 0.730652 -0.106323 -0.582825 -0.339417 1445370558 0.730652 -0.106323 -0.582825 -0.339417 1445370558 0.730652 -0.106323 -0.582825 -0.339417 1445370558 0.725647 -0.095215 -0.598511 -0.325806 1445370558 0.725647 -0.095215 -0.598511 -0.325806 1445370558 0.725647 -0.095215 -0.598511 -0.325806 1445370558 0.725647 -0.095215 -0.598511 -0.325806 1445370558 0.725647 -0.095215 -0.598511 -0.325806 1445370558 0.725647 -0.095215 -0.598511 -0.325806 1445370558 0.720093 -0.076843 -0.617493 -0.307007 1445370558 0.720093 -0.076843 -0.617493 -0.307007 1445370558 0.720093 -0.076843 -0.617493 -0.307007 1445370558 0.720093 -0.076843 -0.617493 -0.307007 1445370558 0.720093 -0.076843 -0.617493 -0.307007 1445370558 0.720093 -0.076843 -0.617493 -0.307007 1445370558 0.720093 -0.076843 -0.617493 -0.307007 1445370558 0.715271 -0.056824 -0.631714 -0.293457 1445370558 0.715271 -0.056824 -0.631714 -0.293457 1445370558 0.715271 -0.056824 -0.631714 -0.293457 1445370558 0.715271 -0.056824 -0.631714 -0.293457 1445370558 0.715271 -0.056824 -0.631714 -0.293457 1445370558 0.715271 -0.056824 -0.631714 -0.293457 1445370558 0.713562 -0.036499 -0.647034 -0.266174 1445370558 0.713562 -0.036499 -0.647034 -0.266174 1445370558 0.713562 -0.036499 -0.647034 -0.266174 1445370558 0.713562 -0.036499 -0.647034 -0.266174 1445370558 0.713562 -0.036499 -0.647034 -0.266174 1445370558 0.713562 -0.036499 -0.647034 -0.266174 1445370558 0.717651 -0.004333 -0.666321 -0.202393 1445370558 0.717651 -0.004333 -0.666321 -0.202393 1445370558 0.717651 -0.004333 -0.666321 -0.202393 1445370558 0.717651 -0.004333 -0.666321 -0.202393 1445370558 0.717651 -0.004333 -0.666321 -0.202393 1445370558 0.717651 -0.004333 -0.666321 -0.202393 1445370558 0.719543 0.029114 -0.679443 -0.140564 1445370558 0.719543 0.029114 -0.679443 -0.140564 1445370558 0.719543 0.029114 -0.679443 -0.140564 1445370558 0.719543 0.029114 -0.679443 -0.140564 1445370558 0.719543 0.029114 -0.679443 -0.140564 1445370558 0.719543 0.029114 -0.679443 -0.140564 1445370558 0.717834 0.020630 -0.681824 -0.139160 1445370558 0.717834 0.020630 -0.681824 -0.139160 1445370558 0.717834 0.020630 -0.681824 -0.139160 1445370558 0.717834 0.020630 -0.681824 -0.139160 1445370558 0.717834 0.020630 -0.681824 -0.139160 1445370558 0.717834 0.020630 -0.681824 -0.139160 1445370558 0.719482 -0.014160 -0.673279 -0.169861 1445370558 0.719482 -0.014160 -0.673279 -0.169861 1445370558 0.719482 -0.014160 -0.673279 -0.169861 1445370558 0.719482 -0.014160 -0.673279 -0.169861 1445370558 0.719482 -0.014160 -0.673279 -0.169861 1445370558 0.719482 -0.014160 -0.673279 -0.169861 1445370558 0.730530 -0.039307 -0.652954 -0.196045 1445370558 0.730530 -0.039307 -0.652954 -0.196045 1445370558 0.730530 -0.039307 -0.652954 -0.196045 1445370558 0.730530 -0.039307 -0.652954 -0.196045 1445370558 0.730530 -0.039307 -0.652954 -0.196045 1445370558 0.730530 -0.039307 -0.652954 -0.196045 1445370558 0.730530 -0.039307 -0.652954 -0.196045 1445370558 0.743591 -0.042358 -0.634155 -0.207642 1445370558 0.743591 -0.042358 -0.634155 -0.207642 1445370558 0.743591 -0.042358 -0.634155 -0.207642 1445370558 0.743591 -0.042358 -0.634155 -0.207642 1445370558 0.743591 -0.042358 -0.634155 -0.207642 1445370558 0.743591 -0.042358 -0.634155 -0.207642 1445370558 0.757202 -0.039673 -0.613647 -0.220337 1445370558 0.757202 -0.039673 -0.613647 -0.220337 1445370558 0.757202 -0.039673 -0.613647 -0.220337 1445370558 0.757202 -0.039673 -0.613647 -0.220337 1445370558 0.757202 -0.039673 -0.613647 -0.220337 1445370558 0.757202 -0.039673 -0.613647 -0.220337 1445370558 0.771606 -0.029053 -0.590881 -0.233826 1445370558 0.771606 -0.029053 -0.590881 -0.233826 1445370558 0.771606 -0.029053 -0.590881 -0.233826 1445370558 0.771606 -0.029053 -0.590881 -0.233826 1445370558 0.771606 -0.029053 -0.590881 -0.233826 1445370558 0.771606 -0.029053 -0.590881 -0.233826 1445370558 0.771606 -0.029053 -0.590881 -0.233826 1445370558 0.780762 -0.016113 -0.571960 -0.251160 1445370558 0.780762 -0.016113 -0.571960 -0.251160 1445370558 0.780762 -0.016113 -0.571960 -0.251160 1445370558 0.780762 -0.016113 -0.571960 -0.251160 1445370558 0.780762 -0.016113 -0.571960 -0.251160 1445370558 0.780762 -0.016113 -0.571960 -0.251160 1445370558 0.784302 -0.012146 -0.556274 -0.274414 1445370558 0.784302 -0.012146 -0.556274 -0.274414 1445370558 0.784302 -0.012146 -0.556274 -0.274414 1445370558 0.784302 -0.012146 -0.556274 -0.274414 1445370558 0.784302 -0.012146 -0.556274 -0.274414 1445370558 0.784302 -0.012146 -0.556274 -0.274414 1445370558 0.784302 -0.012146 -0.556274 -0.274414 1445370558 0.782410 -0.019043 -0.549561 -0.292358 1445370558 0.782410 -0.019043 -0.549561 -0.292358 1445370558 0.782410 -0.019043 -0.549561 -0.292358 1445370558 0.782410 -0.019043 -0.549561 -0.292358 1445370558 0.782410 -0.019043 -0.549561 -0.292358 1445370558 0.782410 -0.019043 -0.549561 -0.292358 1445370558 0.782410 -0.019043 -0.549561 -0.292358 1445370558 0.777527 -0.020813 -0.559570 -0.286316 1445370559 0.777527 -0.020813 -0.559570 -0.286316 1445370559 0.777527 -0.020813 -0.559570 -0.286316 1445370559 0.777527 -0.020813 -0.559570 -0.286316 1445370559 0.777527 -0.020813 -0.559570 -0.286316 1445370559 0.777527 -0.020813 -0.559570 -0.286316 1445370559 0.769836 -0.035828 -0.572815 -0.279175 1445370559 0.769836 -0.035828 -0.572815 -0.279175 1445370559 0.769836 -0.035828 -0.572815 -0.279175 1445370559 0.769836 -0.035828 -0.572815 -0.279175 1445370559 0.769836 -0.035828 -0.572815 -0.279175 1445370559 0.769836 -0.035828 -0.572815 -0.279175 1445370559 0.764221 -0.042786 -0.587769 -0.261963 1445370559 0.764221 -0.042786 -0.587769 -0.261963 1445370559 0.764221 -0.042786 -0.587769 -0.261963 1445370559 0.764221 -0.042786 -0.587769 -0.261963 1445370559 0.764221 -0.042786 -0.587769 -0.261963 1445370559 0.764221 -0.042786 -0.587769 -0.261963 1445370559 0.758789 -0.018005 -0.608521 -0.231628 1445370559 0.758789 -0.018005 -0.608521 -0.231628 1445370559 0.758789 -0.018005 -0.608521 -0.231628 1445370559 0.758789 -0.018005 -0.608521 -0.231628 1445370559 0.758789 -0.018005 -0.608521 -0.231628 1445370559 0.758789 -0.018005 -0.608521 -0.231628 1445370559 0.750793 -0.006531 -0.626831 -0.208252 1445370559 0.750793 -0.006531 -0.626831 -0.208252 1445370559 0.750793 -0.006531 -0.626831 -0.208252 1445370559 0.750793 -0.006531 -0.626831 -0.208252 1445370559 0.750793 -0.006531 -0.626831 -0.208252 1445370559 0.750793 -0.006531 -0.626831 -0.208252 1445370559 0.750793 -0.006531 -0.626831 -0.208252 1445370559 0.744324 0.005737 -0.646729 -0.166382 1445370559 0.744324 0.005737 -0.646729 -0.166382 1445370559 0.744324 0.005737 -0.646729 -0.166382 1445370559 0.744324 0.005737 -0.646729 -0.166382 1445370559 0.744324 0.005737 -0.646729 -0.166382 1445370559 0.744324 0.005737 -0.646729 -0.166382 1445370559 0.744324 0.005737 -0.646729 -0.166382 1445370559 0.731323 0.042542 -0.675659 -0.082458 1445370559 0.731323 0.042542 -0.675659 -0.082458 1445370559 0.731323 0.042542 -0.675659 -0.082458 1445370559 0.731323 0.042542 -0.675659 -0.082458 1445370559 0.731323 0.042542 -0.675659 -0.082458 1445370559 0.731323 0.042542 -0.675659 -0.082458 1445370559 0.717224 0.086853 -0.691223 -0.016602 1445370559 0.717224 0.086853 -0.691223 -0.016602 1445370559 0.717224 0.086853 -0.691223 -0.016602 1445370559 0.717224 0.086853 -0.691223 -0.016602 1445370559 0.717224 0.086853 -0.691223 -0.016602 1445370559 0.717224 0.086853 -0.691223 -0.016602 1445370559 0.717224 0.086853 -0.691223 -0.016602 1445370559 0.714966 0.072205 -0.694214 -0.040771 1445370559 0.714966 0.072205 -0.694214 -0.040771 1445370559 0.714966 0.072205 -0.694214 -0.040771 1445370559 0.714966 0.072205 -0.694214 -0.040771 1445370559 0.714966 0.072205 -0.694214 -0.040771 1445370559 0.714966 0.072205 -0.694214 -0.040771 1445370559 0.731628 0.032288 -0.673401 -0.101013 1445370559 0.731628 0.032288 -0.673401 -0.101013 1445370559 0.731628 0.032288 -0.673401 -0.101013 1445370559 0.731628 0.032288 -0.673401 -0.101013 1445370559 0.731628 0.032288 -0.673401 -0.101013 1445370559 0.731628 0.032288 -0.673401 -0.101013 1445370559 0.749329 0.022583 -0.647217 -0.138245 1445370559 0.749329 0.022583 -0.647217 -0.138245 1445370559 0.749329 0.022583 -0.647217 -0.138245 1445370559 0.749329 0.022583 -0.647217 -0.138245 1445370559 0.749329 0.022583 -0.647217 -0.138245 1445370559 0.749329 0.022583 -0.647217 -0.138245 1445370559 0.749329 0.022583 -0.647217 -0.138245 1445370559 0.765869 0.022583 -0.618469 -0.174316 1445370559 0.765869 0.022583 -0.618469 -0.174316 1445370559 0.765869 0.022583 -0.618469 -0.174316 1445370559 0.765869 0.022583 -0.618469 -0.174316 1445370559 0.765869 0.022583 -0.618469 -0.174316 1445370559 0.765869 0.022583 -0.618469 -0.174316 1445370559 0.778748 0.017090 -0.588684 -0.216187 1445370559 0.778748 0.017090 -0.588684 -0.216187 1445370559 0.778748 0.017090 -0.588684 -0.216187 1445370559 0.778748 0.017090 -0.588684 -0.216187 1445370559 0.778748 0.017090 -0.588684 -0.216187 1445370559 0.778748 0.017090 -0.588684 -0.216187 1445370559 0.790894 0.016174 -0.557251 -0.252441 1445370559 0.790894 0.016174 -0.557251 -0.252441 1445370559 0.790894 0.016174 -0.557251 -0.252441 1445370559 0.790894 0.016174 -0.557251 -0.252441 1445370559 0.790894 0.016174 -0.557251 -0.252441 1445370559 0.790894 0.016174 -0.557251 -0.252441 1445370559 0.790894 0.016174 -0.557251 -0.252441 1445370559 0.799805 0.019531 -0.530396 -0.280396 1445370559 0.799805 0.019531 -0.530396 -0.280396 1445370559 0.799805 0.019531 -0.530396 -0.280396 1445370559 0.799805 0.019531 -0.530396 -0.280396 1445370559 0.799805 0.019531 -0.530396 -0.280396 1445370559 0.803833 -0.005432 -0.498901 -0.323914 1445370559 0.803833 -0.005432 -0.498901 -0.323914 1445370559 0.803833 -0.005432 -0.498901 -0.323914 1445370559 0.803833 -0.005432 -0.498901 -0.323914 1445370559 0.803833 -0.005432 -0.498901 -0.323914 1445370559 0.803833 -0.005432 -0.498901 -0.323914 1445370559 0.803833 -0.005432 -0.498901 -0.323914 1445370559 0.797363 -0.060791 -0.481934 -0.358154 1445370559 0.797363 -0.060791 -0.481934 -0.358154 1445370559 0.797363 -0.060791 -0.481934 -0.358154 1445370559 0.797363 -0.060791 -0.481934 -0.358154 1445370559 0.776733 -0.097961 -0.507385 -0.360046 1445370559 0.776733 -0.097961 -0.507385 -0.360046 1445370559 0.776733 -0.097961 -0.507385 -0.360046 1445370559 0.776733 -0.097961 -0.507385 -0.360046 1445370559 0.776733 -0.097961 -0.507385 -0.360046 1445370559 0.776733 -0.097961 -0.507385 -0.360046 1445370559 0.759521 -0.121338 -0.533569 -0.351746 1445370559 0.759521 -0.121338 -0.533569 -0.351746 1445370560 0.759521 -0.121338 -0.533569 -0.351746 1445370560 0.759521 -0.121338 -0.533569 -0.351746 1445370560 0.759521 -0.121338 -0.533569 -0.351746 1445370560 0.759521 -0.121338 -0.533569 -0.351746 1445370560 0.751465 -0.106750 -0.567932 -0.318420 1445370560 0.751465 -0.106750 -0.567932 -0.318420 1445370560 0.751465 -0.106750 -0.567932 -0.318420 1445370560 0.751465 -0.106750 -0.567932 -0.318420 1445370560 0.751465 -0.106750 -0.567932 -0.318420 1445370560 0.751465 -0.106750 -0.567932 -0.318420 1445370560 0.754089 -0.058899 -0.599182 -0.262573 1445370560 0.754089 -0.058899 -0.599182 -0.262573 1445370560 0.754089 -0.058899 -0.599182 -0.262573 1445370560 0.754089 -0.058899 -0.599182 -0.262573 1445370560 0.754089 -0.058899 -0.599182 -0.262573 1445370560 0.754089 -0.058899 -0.599182 -0.262573 1445370560 0.750305 -0.008301 -0.631897 -0.194092 1445370560 0.750305 -0.008301 -0.631897 -0.194092 1445370560 0.750305 -0.008301 -0.631897 -0.194092 1445370560 0.750305 -0.008301 -0.631897 -0.194092 1445370560 0.750305 -0.008301 -0.631897 -0.194092 1445370560 0.750305 -0.008301 -0.631897 -0.194092 1445370560 0.733154 0.036133 -0.666687 -0.129089 1445370560 0.733154 0.036133 -0.666687 -0.129089 1445370560 0.733154 0.036133 -0.666687 -0.129089 1445370560 0.733154 0.036133 -0.666687 -0.129089 1445370560 0.733154 0.036133 -0.666687 -0.129089 1445370560 0.733154 0.036133 -0.666687 -0.129089 1445370560 0.728760 0.049622 -0.676941 -0.090271 1445370560 0.728760 0.049622 -0.676941 -0.090271 1445370560 0.728760 0.049622 -0.676941 -0.090271 1445370560 0.728760 0.049622 -0.676941 -0.090271 1445370560 0.728760 0.049622 -0.676941 -0.090271 1445370560 0.728760 0.049622 -0.676941 -0.090271 1445370560 0.738159 0.020752 -0.666992 -0.098999 1445370560 0.738159 0.020752 -0.666992 -0.098999 1445370560 0.738159 0.020752 -0.666992 -0.098999 1445370560 0.738159 0.020752 -0.666992 -0.098999 1445370560 0.738159 0.020752 -0.666992 -0.098999 1445370560 0.738159 0.020752 -0.666992 -0.098999 1445370560 0.757202 0.003296 -0.644531 -0.105652 1445370560 0.757202 0.003296 -0.644531 -0.105652 1445370560 0.757202 0.003296 -0.644531 -0.105652 1445370560 0.757202 0.003296 -0.644531 -0.105652 1445370560 0.757202 0.003296 -0.644531 -0.105652 1445370560 0.757202 0.003296 -0.644531 -0.105652 1445370560 0.757202 0.003296 -0.644531 -0.105652 1445370560 0.773804 0.013550 -0.622375 -0.117126 1445370560 0.773804 0.013550 -0.622375 -0.117126 1445370560 0.773804 0.013550 -0.622375 -0.117126 1445370560 0.773804 0.013550 -0.622375 -0.117126 1445370560 0.773804 0.013550 -0.622375 -0.117126 1445370560 0.773804 0.013550 -0.622375 -0.117126 1445370560 0.790344 0.023376 -0.594910 -0.144653 1445370560 0.790344 0.023376 -0.594910 -0.144653 1445370560 0.790344 0.023376 -0.594910 -0.144653 1445370560 0.790344 0.023376 -0.594910 -0.144653 1445370560 0.790344 0.023376 -0.594910 -0.144653 1445370560 0.790344 0.023376 -0.594910 -0.144653 1445370560 0.808472 0.044983 -0.558044 -0.181519 1445370560 0.808472 0.044983 -0.558044 -0.181519 1445370560 0.808472 0.044983 -0.558044 -0.181519 1445370560 0.808472 0.044983 -0.558044 -0.181519 1445370560 0.808472 0.044983 -0.558044 -0.181519 1445370560 0.819946 0.074829 -0.523865 -0.218384 1445370560 0.819946 0.074829 -0.523865 -0.218384 1445370560 0.819946 0.074829 -0.523865 -0.218384 1445370560 0.819946 0.074829 -0.523865 -0.218384 1445370560 0.819946 0.074829 -0.523865 -0.218384 1445370560 0.819946 0.074829 -0.523865 -0.218384 1445370560 0.819946 0.074829 -0.523865 -0.218384 1445370560 0.826233 0.098999 -0.495605 -0.248779 1445370560 0.826233 0.098999 -0.495605 -0.248779 1445370560 0.826233 0.098999 -0.495605 -0.248779 1445370560 0.826233 0.098999 -0.495605 -0.248779 1445370560 0.826233 0.098999 -0.495605 -0.248779 1445370560 0.826233 0.098999 -0.495605 -0.248779 1445370560 0.826111 0.098450 -0.483459 -0.272278 1445370560 0.826111 0.098450 -0.483459 -0.272278 1445370560 0.826111 0.098450 -0.483459 -0.272278 1445370560 0.826111 0.098450 -0.483459 -0.272278 1445370560 0.826111 0.098450 -0.483459 -0.272278 1445370560 0.826111 0.098450 -0.483459 -0.272278 1445370560 0.821533 0.082275 -0.489197 -0.281006 1445370560 0.821533 0.082275 -0.489197 -0.281006 1445370560 0.821533 0.082275 -0.489197 -0.281006 1445370560 0.821533 0.082275 -0.489197 -0.281006 1445370560 0.821533 0.082275 -0.489197 -0.281006 1445370560 0.821533 0.082275 -0.489197 -0.281006 1445370560 0.805664 0.059021 -0.521484 -0.274780 1445370560 0.805664 0.059021 -0.521484 -0.274780 1445370560 0.805664 0.059021 -0.521484 -0.274780 1445370560 0.805664 0.059021 -0.521484 -0.274780 1445370560 0.805664 0.059021 -0.521484 -0.274780 1445370560 0.805664 0.059021 -0.521484 -0.274780 1445370560 0.789917 0.029358 -0.553040 -0.263245 1445370560 0.789917 0.029358 -0.553040 -0.263245 1445370560 0.789917 0.029358 -0.553040 -0.263245 1445370560 0.789917 0.029358 -0.553040 -0.263245 1445370560 0.789917 0.029358 -0.553040 -0.263245 1445370560 0.789917 0.029358 -0.553040 -0.263245 1445370560 0.773682 0.013489 -0.583984 -0.245300 1445370560 0.773682 0.013489 -0.583984 -0.245300 1445370560 0.773682 0.013489 -0.583984 -0.245300 1445370560 0.773682 0.013489 -0.583984 -0.245300 1445370560 0.773682 0.013489 -0.583984 -0.245300 1445370560 0.773682 0.013489 -0.583984 -0.245300 1445370560 0.757080 0.012085 -0.616394 -0.216248 1445370560 0.757080 0.012085 -0.616394 -0.216248 1445370560 0.757080 0.012085 -0.616394 -0.216248 1445370560 0.757080 0.012085 -0.616394 -0.216248 1445370561 0.757080 0.012085 -0.616394 -0.216248 1445370561 0.757080 0.012085 -0.616394 -0.216248 1445370561 0.757080 0.012085 -0.616394 -0.216248 1445370561 0.754028 0.041382 -0.635620 -0.160400 1445370561 0.754028 0.041382 -0.635620 -0.160400 1445370561 0.754028 0.041382 -0.635620 -0.160400 1445370561 0.754028 0.041382 -0.635620 -0.160400 1445370561 0.754028 0.041382 -0.635620 -0.160400 1445370561 0.754028 0.041382 -0.635620 -0.160400 1445370561 0.749023 0.089478 -0.650146 -0.090942 1445370561 0.749023 0.089478 -0.650146 -0.090942 1445370561 0.749023 0.089478 -0.650146 -0.090942 1445370561 0.749023 0.089478 -0.650146 -0.090942 1445370561 0.749023 0.089478 -0.650146 -0.090942 1445370561 0.749023 0.089478 -0.650146 -0.090942 1445370561 0.748230 0.121887 -0.650635 -0.044006 1445370561 0.748230 0.121887 -0.650635 -0.044006 1445370561 0.748230 0.121887 -0.650635 -0.044006 1445370561 0.748230 0.121887 -0.650635 -0.044006 1445370561 0.748230 0.121887 -0.650635 -0.044006 1445370561 0.748230 0.121887 -0.650635 -0.044006 1445370561 0.748230 0.121887 -0.650635 -0.044006 1445370561 0.753845 0.127136 -0.643616 -0.036987 1445370561 0.753845 0.127136 -0.643616 -0.036987 1445370561 0.753845 0.127136 -0.643616 -0.036987 1445370561 0.753845 0.127136 -0.643616 -0.036987 1445370561 0.753845 0.127136 -0.643616 -0.036987 1445370561 0.753845 0.127136 -0.643616 -0.036987 1445370561 0.766052 0.114258 -0.629639 -0.060852 1445370561 0.766052 0.114258 -0.629639 -0.060852 1445370561 0.766052 0.114258 -0.629639 -0.060852 1445370561 0.766052 0.114258 -0.629639 -0.060852 1445370561 0.766052 0.114258 -0.629639 -0.060852 1445370561 0.766052 0.114258 -0.629639 -0.060852 1445370561 0.783630 0.108459 -0.604736 -0.091797 1445370561 0.783630 0.108459 -0.604736 -0.091797 1445370561 0.783630 0.108459 -0.604736 -0.091797 1445370561 0.783630 0.108459 -0.604736 -0.091797 1445370561 0.783630 0.108459 -0.604736 -0.091797 1445370561 0.783630 0.108459 -0.604736 -0.091797 1445370561 0.783630 0.108459 -0.604736 -0.091797 1445370561 0.799194 0.138367 -0.573730 -0.113586 1445370561 0.799194 0.138367 -0.573730 -0.113586 1445370561 0.799194 0.138367 -0.573730 -0.113586 1445370561 0.799194 0.138367 -0.573730 -0.113586 1445370561 0.799194 0.138367 -0.573730 -0.113586 1445370561 0.799194 0.138367 -0.573730 -0.113586 1445370561 0.812134 0.194458 -0.533691 -0.133301 1445370561 0.812134 0.194458 -0.533691 -0.133301 1445370561 0.812134 0.194458 -0.533691 -0.133301 1445370561 0.812134 0.194458 -0.533691 -0.133301 1445370561 0.812134 0.194458 -0.533691 -0.133301 1445370561 0.812134 0.194458 -0.533691 -0.133301 1445370561 0.818970 0.244080 -0.494568 -0.158569 1445370561 0.818970 0.244080 -0.494568 -0.158569 1445370561 0.818970 0.244080 -0.494568 -0.158569 1445370561 0.818970 0.244080 -0.494568 -0.158569 1445370561 0.818970 0.244080 -0.494568 -0.158569 1445370561 0.818970 0.244080 -0.494568 -0.158569 1445370561 0.826172 0.262329 -0.459717 -0.192932 1445370561 0.826172 0.262329 -0.459717 -0.192932 1445370561 0.826172 0.262329 -0.459717 -0.192932 1445370561 0.826172 0.262329 -0.459717 -0.192932 1445370561 0.831421 0.267456 -0.436768 -0.215515 1445370561 0.831421 0.267456 -0.436768 -0.215515 1445370561 0.831421 0.267456 -0.436768 -0.215515 1445370561 0.831421 0.267456 -0.436768 -0.215515 1445370561 0.829346 0.283447 -0.428772 -0.219116 1445370561 0.829346 0.283447 -0.428772 -0.219116 1445370561 0.829346 0.283447 -0.428772 -0.219116 1445370561 0.829346 0.283447 -0.428772 -0.219116 1445370561 0.818298 0.305115 -0.442627 -0.203369 1445370561 0.818298 0.305115 -0.442627 -0.203369 1445370561 0.818298 0.305115 -0.442627 -0.203369 1445370561 0.818298 0.305115 -0.442627 -0.203369 1445370561 0.818298 0.305115 -0.442627 -0.203369 1445370561 0.818298 0.305115 -0.442627 -0.203369 1445370561 0.811523 0.300659 -0.467957 -0.178894 1445370561 0.811523 0.300659 -0.467957 -0.178894 1445370561 0.811523 0.300659 -0.467957 -0.178894 1445370561 0.811523 0.300659 -0.467957 -0.178894 1445370561 0.811523 0.300659 -0.467957 -0.178894 1445370561 0.811523 0.300659 -0.467957 -0.178894 1445370561 0.811523 0.300659 -0.467957 -0.178894 1445370561 0.804626 0.271545 -0.505249 -0.153564 1445370561 0.804626 0.271545 -0.505249 -0.153564 1445370561 0.804626 0.271545 -0.505249 -0.153564 1445370561 0.804626 0.271545 -0.505249 -0.153564 1445370561 0.804626 0.271545 -0.505249 -0.153564 1445370561 0.804626 0.271545 -0.505249 -0.153564 1445370561 0.792175 0.238586 -0.545105 -0.135620 1445370561 0.792175 0.238586 -0.545105 -0.135620 1445370561 0.792175 0.238586 -0.545105 -0.135620 1445370561 0.792175 0.238586 -0.545105 -0.135620 1445370561 0.792175 0.238586 -0.545105 -0.135620 1445370561 
0.603577 0.440430 -0.653198 0.122559 1445370565 0.603577 0.440430 -0.653198 0.122559 1445370565 0.603577 0.440430 -0.653198 0.122559 1445370565 0.603577 0.440430 -0.653198 0.122559 1445370565 0.603577 0.440430 -0.653198 0.122559 1445370565 0.476074 0.605774 -0.635620 0.048523 1445370565 0.476074 0.605774 -0.635620 0.048523 1445370565 0.476074 0.605774 -0.635620 0.048523 1445370565 0.476074 0.605774 -0.635620 0.048523 1445370565 0.476074 0.605774 -0.635620 0.048523 1445370565 0.476074 0.605774 -0.635620 0.048523 1445370565 0.329285 0.707336 -0.614807 -0.114929 1445370565 0.329285 0.707336 -0.614807 -0.114929 1445370565 0.329285 0.707336 -0.614807 -0.114929 1445370565 0.329285 0.707336 -0.614807 -0.114929 1445370565 0.329285 0.707336 -0.614807 -0.114929 1445370565 0.329285 0.707336 -0.614807 -0.114929 1445370565 0.170227 0.745300 -0.577454 -0.286560 1445370565 0.170227 0.745300 -0.577454 -0.286560 1445370565 0.170227 0.745300 -0.577454 -0.286560 1445370565 0.170227 0.745300 -0.577454 -0.286560 1445370565 0.170227 0.745300 -0.577454 -0.286560 1445370565 0.170227 0.745300 -0.577454 -0.286560 1445370565 0.170227 0.745300 -0.577454 -0.286560 1445370565 0.029663 0.728943 -0.518372 -0.446167 1445370565 0.029663 0.728943 -0.518372 -0.446167 1445370565 0.029663 0.728943 -0.518372 -0.446167 1445370565 0.029663 0.728943 -0.518372 -0.446167 1445370565 0.029663 0.728943 -0.518372 -0.446167 1445370565 0.029663 0.728943 -0.518372 -0.446167 1445370565 -0.097656 0.680176 -0.448792 -0.571350 1445370565 -0.097656 0.680176 -0.448792 -0.571350 1445370565 -0.097656 0.680176 -0.448792 -0.571350 1445370565 -0.097656 0.680176 -0.448792 -0.571350 1445370565 -0.097656 0.680176 -0.448792 -0.571350 1445370565 -0.097656 0.680176 -0.448792 -0.571350 1445370565 -0.172913 0.620972 -0.377686 -0.664734 1445370565 -0.172913 0.620972 -0.377686 -0.664734 1445370565 -0.172913 0.620972 -0.377686 -0.664734 1445370565 -0.172913 0.620972 -0.377686 -0.664734 1445370565 -0.172913 0.620972 -0.377686 -0.664734 1445370565 -0.172913 0.620972 -0.377686 -0.664734 1445370565 -0.202026 0.587341 -0.331787 -0.710083 1445370565 -0.202026 0.587341 -0.331787 -0.710083 1445370565 -0.202026 0.587341 -0.331787 -0.710083 1445370565 -0.202026 0.587341 -0.331787 -0.710083 1445370565 -0.202026 0.587341 -0.331787 -0.710083 1445370565 -0.202026 0.587341 -0.331787 -0.710083 1445370565 -0.202026 0.587341 -0.331787 -0.710083 1445370565 -0.118164 0.590881 -0.296387 -0.741028 1445370565 -0.118164 0.590881 -0.296387 -0.741028 1445370565 -0.118164 0.590881 -0.296387 -0.741028 1445370565 -0.118164 0.590881 -0.296387 -0.741028 1445370565 -0.118164 0.590881 -0.296387 -0.741028 1445370565 -0.118164 0.590881 -0.296387 -0.741028 1445370565 0.061035 0.583191 -0.273987 -0.762329 1445370565 0.061035 0.583191 -0.273987 -0.762329 1445370565 0.061035 0.583191 -0.273987 -0.762329 1445370565 0.061035 0.583191 -0.273987 -0.762329 1445370565 0.061035 0.583191 -0.273987 -0.762329 1445370565 0.061035 0.583191 -0.273987 -0.762329 1445370565 0.299805 0.523010 -0.307312 -0.736267 1445370565 0.299805 0.523010 -0.307312 -0.736267 1445370565 0.299805 0.523010 -0.307312 -0.736267 1445370565 0.299805 0.523010 -0.307312 -0.736267 1445370565 0.299805 0.523010 -0.307312 -0.736267 1445370565 0.299805 0.523010 -0.307312 -0.736267 1445370565 0.519958 0.341125 -0.385864 -0.681458 1445370565 0.519958 0.341125 -0.385864 -0.681458 1445370565 0.519958 0.341125 -0.385864 -0.681458 1445370565 0.519958 0.341125 -0.385864 -0.681458 1445370565 0.519958 0.341125 -0.385864 -0.681458 1445370565 0.519958 0.341125 -0.385864 -0.681458 1445370565 0.519958 0.341125 -0.385864 -0.681458 1445370565 0.656067 -0.007141 -0.376648 -0.653931 1445370565 0.656067 -0.007141 -0.376648 -0.653931 1445370565 0.656067 -0.007141 -0.376648 -0.653931 1445370565 0.656067 -0.007141 -0.376648 -0.653931 1445370565 0.656067 -0.007141 -0.376648 -0.653931 1445370565 0.656067 -0.007141 -0.376648 -0.653931 1445370565 0.628235 -0.360596 -0.301025 -0.620239 1445370565 0.628235 -0.360596 -0.301025 -0.620239 1445370565 0.628235 -0.360596 -0.301025 -0.620239 1445370565 0.628235 -0.360596 -0.301025 -0.620239 1445370565 0.628235 -0.360596 -0.301025 -0.620239 1445370565 0.628235 -0.360596 -0.301025 -0.620239 1445370565 0.689941 -0.148865 -0.625854 -0.331848 1445370565 0.689941 -0.148865 -0.625854 -0.331848 1445370565 0.689941 -0.148865 -0.625854 -0.331848 1445370566 0.689941 -0.148865 -0.625854 -0.331848 1445370566 0.689941 -0.148865 -0.625854 -0.331848 1445370566 0.689941 -0.148865 -0.625854 -0.331848 1445370566 0.679138 0.242615 -0.690857 0.051453 1445370566 0.679138 0.242615 -0.690857 0.051453 1445370566 0.679138 0.242615 -0.690857 0.051453 1445370566 0.679138 0.242615 -0.690857 0.051453 1445370566 0.679138 0.242615 -0.690857 0.051453 1445370566 0.679138 0.242615 -0.690857 0.051453 1445370566 0.670288 0.309204 -0.672241 0.056519 1445370566 0.670288 0.309204 -0.672241 0.056519 1445370566 0.670288 0.309204 -0.672241 0.056519 1445370566 0.670288 0.309204 -0.672241 0.056519 1445370566 0.670288 0.309204 -0.672241 0.056519 1445370566 0.670288 0.309204 -0.672241 0.056519 1445370566 0.584351 0.457581 -0.668091 0.052612 1445370566 0.584351 0.457581 -0.668091 0.052612 1445370566 0.584351 0.457581 -0.668091 0.052612 1445370566 0.584351 0.457581 -0.668091 0.052612 1445370566 0.584351 0.457581 -0.668091 0.052612 1445370566 0.584351 0.457581 -0.668091 0.052612 1445370566 0.443237 0.630188 -0.637390 -0.010803 1445370566 0.443237 0.630188 -0.637390 -0.010803 1445370566 0.443237 0.630188 -0.637390 -0.010803 1445370566 0.443237 0.630188 -0.637390 -0.010803 1445370566 0.443237 0.630188 -0.637390 -0.010803 1445370566 0.443237 0.630188 -0.637390 -0.010803 1445370566 0.443237 0.630188 -0.637390 -0.010803 1445370566 0.269775 0.740295 -0.599060 -0.142456 1445370566 0.269775 0.740295 -0.599060 -0.142456 1445370566 0.269775 0.740295 -0.599060 -0.142456 1445370566 0.269775 0.740295 -0.599060 -0.142456 1445370566 0.269775 0.740295 -0.599060 -0.142456 1445370566 0.269775 0.740295 -0.599060 -0.142456 1445370566 0.139709 0.754272 -0.552124 -0.326660 1445370566 0.139709 0.754272 -0.552124 -0.326660 1445370566 0.139709 0.754272 -0.552124 -0.326660 1445370566 0.139709 0.754272 -0.552124 -0.326660 1445370566 0.139709 0.754272 -0.552124 -0.326660 1445370566 0.139709 0.754272 -0.552124 -0.326660 1445370566 0.017456 0.731140 -0.489014 -0.475403 1445370566 0.017456 0.731140 -0.489014 -0.475403 1445370566 0.017456 0.731140 -0.489014 -0.475403 1445370566 0.017456 0.731140 -0.489014 -0.475403 1445370566 0.017456 0.731140 -0.489014 -0.475403 1445370566 0.017456 0.731140 -0.489014 -0.475403 1445370566 -0.078308 0.687134 -0.430298 -0.580139 1445370566 -0.078308 0.687134 -0.430298 -0.580139 1445370566 -0.078308 0.687134 -0.430298 -0.580139 1445370566 -0.078308 0.687134 -0.430298 -0.580139 1445370566 -0.078308 0.687134 -0.430298 -0.580139 1445370566 -0.078308 0.687134 -0.430298 -0.580139 1445370566 -0.136475 0.657166 -0.399963 -0.624146 1445370566 -0.136475 0.657166 -0.399963 -0.624146 1445370566 -0.136475 0.657166 -0.399963 -0.624146 1445370566 -0.136475 0.657166 -0.399963 -0.624146 1445370566 -0.136475 0.657166 -0.399963 -0.624146 1445370566 -0.136475 0.657166 -0.399963 -0.624146 1445370566 -0.136475 0.657166 -0.399963 -0.624146 1445370566 -0.132202 0.632690 -0.394653 -0.653076 1445370566 -0.132202 0.632690 -0.394653 -0.653076 1445370566 -0.132202 0.632690 -0.394653 -0.653076 1445370566 -0.132202 0.632690 -0.394653 -0.653076 1445370566 -0.132202 0.632690 -0.394653 -0.653076 1445370566 -0.132202 0.632690 -0.394653 -0.653076 1445370566 -0.020386 0.627380 -0.418701 -0.656250 1445370566 -0.020386 0.627380 -0.418701 -0.656250 1445370566 -0.020386 0.627380 -0.418701 -0.656250 1445370566 -0.020386 0.627380 -0.418701 -0.656250 1445370566 -0.020386 0.627380 -0.418701 -0.656250 1445370566 -0.020386 0.627380 -0.418701 -0.656250 1445370566 0.211121 0.584351 -0.407227 -0.669434 1445370566 0.211121 0.584351 -0.407227 -0.669434 1445370566 0.211121 0.584351 -0.407227 -0.669434 1445370566 0.211121 0.584351 -0.407227 -0.669434 1445370566 0.211121 0.584351 -0.407227 -0.669434 1445370566 0.211121 0.584351 -0.407227 -0.669434 1445370566 0.416992 0.462524 -0.473206 -0.623169 1445370566 0.416992 0.462524 -0.473206 -0.623169 1445370566 0.416992 0.462524 -0.473206 -0.623169 1445370566 0.416992 0.462524 -0.473206 -0.623169 1445370566 0.416992 0.462524 -0.473206 -0.623169 1445370566 0.416992 0.462524 -0.473206 -0.623169 1445370566 0.416992 0.462524 -0.473206 -0.623169 1445370566 0.562012 0.310669 -0.580933 -0.500183 1445370566 0.562012 0.310669 -0.580933 -0.500183 1445370566 0.562012 0.310669 -0.580933 -0.500183 1445370566 0.562012 0.310669 -0.580933 -0.500183 1445370566 0.562012 0.310669 -0.580933 -0.500183 1445370566 0.562012 0.310669 -0.580933 -0.500183 1445370566 0.653137 0.107666 -0.644592 -0.382568 1445370566 0.653137 0.107666 -0.644592 -0.382568 1445370566 0.653137 0.107666 -0.644592 -0.382568 1445370566 0.653137 0.107666 -0.644592 -0.382568 1445370566 0.653137 0.107666 -0.644592 -0.382568 1445370566 0.653137 0.107666 -0.644592 -0.382568 1445370566 0.657227 -0.006836 -0.707397 -0.259888 1445370566 0.657227 -0.006836 -0.707397 -0.259888 1445370566 0.657227 -0.006836 -0.707397 -0.259888 1445370566 0.657227 -0.006836 -0.707397 -0.259888 1445370566 0.657227 -0.006836 -0.707397 -0.259888 1445370566 0.657227 -0.006836 -0.707397 -0.259888 1445370566 0.667847 0.065430 -0.738464 -0.066162 1445370566 0.667847 0.065430 -0.738464 -0.066162 1445370566 0.667847 0.065430 -0.738464 -0.066162 1445370566 0.667847 0.065430 -0.738464 -0.066162 1445370566 0.667847 0.065430 -0.738464 -0.066162 1445370566 0.667847 0.065430 -0.738464 -0.066162 1445370566 0.658081 0.252380 -0.697449 0.129761 1445370566 0.658081 0.252380 -0.697449 0.129761 1445370566 0.658081 0.252380 -0.697449 0.129761 1445370566 0.658081 0.252380 -0.697449 0.129761 1445370567 0.658081 0.252380 -0.697449 0.129761 1445370567 0.658081 0.252380 -0.697449 0.129761 1445370567 0.605408 0.445190 -0.641907 0.152405 1445370567 0.605408 0.445190 -0.641907 0.152405 1445370567 0.605408 0.445190 -0.641907 0.152405 1445370567 0.605408 0.445190 -0.641907 0.152405 1445370567 0.605408 0.445190 -0.641907 0.152405 1445370567 0.605408 0.445190 -0.641907 0.152405 1445370567 0.537476 0.591614 -0.600220 0.028259 1445370567 0.537476 0.591614 -0.600220 0.028259 1445370567 0.537476 0.591614 -0.600220 0.028259 1445370567 0.537476 0.591614 -0.600220 0.028259 1445370567 0.537476 0.591614 -0.600220 0.028259 1445370567 0.537476 0.591614 -0.600220 0.028259 1445370567 0.537476 0.591614 -0.600220 0.028259 1445370567 0.375244 0.732300 -0.559082 -0.101563 1445370567 0.375244 0.732300 -0.559082 -0.101563 1445370567 0.375244 0.732300 -0.559082 -0.101563 1445370567 0.375244 0.732300 -0.559082 -0.101563 1445370567 0.375244 0.732300 -0.559082 -0.101563 1445370567 0.375244 0.732300 -0.559082 -0.101563 1445370567 0.259033 0.764771 -0.514465 -0.288757 1445370567 0.259033 0.764771 -0.514465 -0.288757 1445370567 0.259033 0.764771 -0.514465 -0.288757 1445370567 0.259033 0.764771 -0.514465 -0.288757 1445370567 0.259033 0.764771 -0.514465 -0.288757 1445370567 0.259033 0.764771 -0.514465 -0.288757 1445370567 0.146606 0.742249 -0.461121 -0.463562 1445370567 0.146606 0.742249 -0.461121 -0.463562 1445370567 0.146606 0.742249 -0.461121 -0.463562 1445370567 0.146606 0.742249 -0.461121 -0.463562 1445370567 0.146606 0.742249 -0.461121 -0.463562 1445370567 0.146606 0.742249 -0.461121 -0.463562 1445370567 0.146606 0.742249 -0.461121 -0.463562 1445370567 0.033630 0.686096 -0.405945 -0.602783 1445370567 0.033630 0.686096 -0.405945 -0.602783 1445370567 0.033630 0.686096 -0.405945 -0.602783 1445370567 0.033630 0.686096 -0.405945 -0.602783 1445370567 0.033630 0.686096 -0.405945 -0.602783 1445370567 0.033630 0.686096 -0.405945 -0.602783 1445370567 -0.055786 0.606506 -0.389954 -0.690674 1445370567 -0.055786 0.606506 -0.389954 -0.690674 1445370567 -0.055786 0.606506 -0.389954 -0.690674 1445370567 -0.055786 0.606506 -0.389954 -0.690674 1445370567 -0.055786 0.606506 -0.389954 -0.690674 1445370567 -0.055786 0.606506 -0.389954 -0.690674 1445370567 -0.055786 0.606506 -0.389954 -0.690674 1445370567 -0.064819 0.570740 -0.364014 -0.733215 1445370567 -0.064819 0.570740 -0.364014 -0.733215 1445370567 -0.064819 0.570740 -0.364014 -0.733215 1445370567 -0.064819 0.570740 -0.364014 -0.733215 1445370567 -0.064819 0.570740 -0.364014 -0.733215 1445370567 -0.064819 0.570740 -0.364014 -0.733215 1445370567 -0.022400 0.573364 -0.358276 -0.736511 1445370567 -0.022400 0.573364 -0.358276 -0.736511 1445370567 -0.022400 0.573364 -0.358276 -0.736511 1445370567 -0.022400 0.573364 -0.358276 -0.736511 1445370567 -0.022400 0.573364 -0.358276 -0.736511 1445370567 -0.022400 0.573364 -0.358276 -0.736511 1445370567 0.132568 0.555847 -0.318848 -0.756226 1445370567 0.132568 0.555847 -0.318848 -0.756226 1445370567 0.132568 0.555847 -0.318848 -0.756226 1445370567 0.132568 0.555847 -0.318848 -0.756226 1445370567 0.132568 0.555847 -0.318848 -0.756226 1445370567 0.132568 0.555847 -0.318848 -0.756226 1445370567 0.295898 0.495850 -0.332642 -0.745605 1445370567 0.295898 0.495850 -0.332642 -0.745605 1445370567 0.295898 0.495850 -0.332642 -0.745605 1445370567 0.295898 0.495850 -0.332642 -0.745605 1445370567 0.295898 0.495850 -0.332642 -0.745605 1445370567 0.295898 0.495850 -0.332642 -0.745605 1445370567 0.295898 0.495850 -0.332642 -0.745605 1445370567 0.456421 0.396240 -0.379028 -0.700745 1445370567 0.456421 0.396240 -0.379028 -0.700745 1445370567 0.456421 0.396240 -0.379028 -0.700745 1445370567 0.456421 0.396240 -0.379028 -0.700745 1445370567 0.456421 0.396240 -0.379028 -0.700745 1445370567 0.456421 0.396240 -0.379028 -0.700745 1445370567 0.590393 0.251892 -0.441040 -0.627319 1445370567 0.590393 0.251892 -0.441040 -0.627319 1445370567 0.590393 0.251892 -0.441040 -0.627319 1445370567 0.590393 0.251892 -0.441040 -0.627319 1445370567 0.590393 0.251892 -0.441040 -0.627319 1445370567 0.590393 0.251892 -0.441040 -0.627319 1445370567 0.679138 0.087646 -0.491394 -0.538147 1445370567 0.679138 0.087646 -0.491394 -0.538147 1445370567 0.679138 0.087646 -0.491394 -0.538147 1445370567 0.679138 0.087646 -0.491394 -0.538147 1445370567 0.679138 0.087646 -0.491394 -0.538147 1445370567 0.679138 0.087646 -0.491394 -0.538147 1445370567 0.679138 0.087646 -0.491394 -0.538147 1445370567 0.704346 0.110962 -0.646057 -0.272400 1445370567 0.704346 0.110962 -0.646057 -0.272400 1445370567 0.704346 0.110962 -0.646057 -0.272400 1445370567 0.704346 0.110962 -0.646057 -0.272400 1445370567 0.704346 0.110962 -0.646057 -0.272400 1445370567 0.704346 0.110962 -0.646057 -0.272400 1445370567 0.573547 0.418274 -0.687561 0.152771 1445370567 0.573547 0.418274 -0.687561 0.152771 1445370567 0.573547 0.418274 -0.687561 0.152771 1445370567 0.573547 0.418274 -0.687561 0.152771 1445370567 0.573547 0.418274 -0.687561 0.152771 1445370567 0.573547 0.418274 -0.687561 0.152771 1445370567 0.474792 0.582275 -0.599609 0.275574 1445370567 0.474792 0.582275 -0.599609 0.275574 1445370567 0.474792 0.582275 -0.599609 0.275574 1445370567 0.474792 0.582275 -0.599609 0.275574 1445370567 0.474792 0.582275 -0.599609 0.275574 1445370567 0.474792 0.582275 -0.599609 0.275574 1445370567 0.474792 0.582275 -0.599609 0.275574 1445370567 0.457520 0.629272 -0.616211 0.122375 1445370567 0.457520 0.629272 -0.616211 0.122375 1445370567 0.457520 0.629272 -0.616211 0.122375 1445370567 0.457520 0.629272 -0.616211 0.122375 1445370567 0.457520 0.629272 -0.616211 0.122375 1445370568 0.457520 0.629272 -0.616211 0.122375 1445370568 0.384399 0.706665 -0.592712 -0.038940 1445370568 0.384399 0.706665 -0.592712 -0.038940 1445370568 0.384399 0.706665 -0.592712 -0.038940 1445370568 0.384399 0.706665 -0.592712 -0.038940 1445370568 0.384399 0.706665 -0.592712 -0.038940 1445370568 0.384399 0.706665 -0.592712 -0.038940 1445370568 0.305725 0.746765 -0.550171 -0.214844 1445370568 0.305725 0.746765 -0.550171 -0.214844 1445370568 0.305725 0.746765 -0.550171 -0.214844 1445370568 0.305725 0.746765 -0.550171 -0.214844 1445370568 0.305725 0.746765 -0.550171 -0.214844 1445370568 0.305725 0.746765 -0.550171 -0.214844 1445370568 0.243347 0.737854 -0.478516 -0.409180 1445370568 0.243347 0.737854 -0.478516 -0.409180 1445370568 0.243347 0.737854 -0.478516 -0.409180 1445370568 0.157959 0.691711 -0.379028 -0.594116 1445370568 0.157959 0.691711 -0.379028 -0.594116 1445370568 0.157959 0.691711 -0.379028 -0.594116 1445370568 0.157959 0.691711 -0.379028 -0.594116 1445370568 0.157959 0.691711 -0.379028 -0.594116 1445370568 0.157959 0.691711 -0.379028 -0.594116 1445370568 0.157959 0.691711 -0.379028 -0.594116 1445370568 0.053223 0.624390 -0.309448 -0.715210 1445370568 0.053223 0.624390 -0.309448 -0.715210 1445370568 0.053223 0.624390 -0.309448 -0.715210 1445370568 0.053223 0.624390 -0.309448 -0.715210 1445370568 0.053223 0.624390 -0.309448 -0.715210 1445370568 0.053223 0.624390 -0.309448 -0.715210 1445370568 -0.007813 0.581482 -0.276306 -0.765198 1445370568 -0.007813 0.581482 -0.276306 -0.765198 1445370568 -0.007813 0.581482 -0.276306 -0.765198 1445370568 -0.007813 0.581482 -0.276306 -0.765198 1445370568 -0.007813 0.581482 -0.276306 -0.765198 1445370568 -0.007813 0.581482 -0.276306 -0.765198 1445370568 -0.007813 0.581482 -0.276306 -0.765198 1445370568 0.012451 0.561462 -0.269531 -0.782288 1445370568 0.012451 0.561462 -0.269531 -0.782288 1445370568 0.012451 0.561462 -0.269531 -0.782288 1445370568 0.012451 0.561462 -0.269531 -0.782288 1445370568 0.012451 0.561462 -0.269531 -0.782288 1445370568 0.012451 0.561462 -0.269531 -0.782288 1445370568 0.099365 0.556030 -0.268005 -0.780457 1445370568 0.099365 0.556030 -0.268005 -0.780457 1445370568 0.099365 0.556030 -0.268005 -0.780457 1445370568 0.099365 0.556030 -0.268005 -0.780457 1445370568 0.099365 0.556030 -0.268005 -0.780457 1445370568 0.099365 0.556030 -0.268005 -0.780457 1445370568 0.245667 0.518311 -0.272644 -0.772461 1445370568 0.245667 0.518311 -0.272644 -0.772461 1445370568 0.245667 0.518311 -0.272644 -0.772461 1445370568 0.245667 0.518311 -0.272644 -0.772461 1445370568 0.245667 0.518311 -0.272644 -0.772461 1445370568 0.245667 0.518311 -0.272644 -0.772461 1445370568 0.245667 0.518311 -0.272644 -0.772461 1445370568 0.419983 0.399475 -0.267212 -0.769836 1445370568 0.419983 0.399475 -0.267212 -0.769836 1445370568 0.419983 0.399475 -0.267212 -0.769836 1445370568 0.419983 0.399475 -0.267212 -0.769836 1445370568 0.419983 0.399475 -0.267212 -0.769836 1445370568 0.419983 0.399475 -0.267212 -0.769836 1445370568 0.557800 0.256409 -0.335876 -0.714355 1445370568 0.557800 0.256409 -0.335876 -0.714355 1445370568 0.557800 0.256409 -0.335876 -0.714355 1445370568 0.557800 0.256409 -0.335876 -0.714355 1445370568 0.557800 0.256409 -0.335876 -0.714355 1445370568 0.557800 0.256409 -0.335876 -0.714355 1445370568 0.557800 0.256409 -0.335876 -0.714355 1445370568 0.656128 0.098328 -0.442688 -0.603271 1445370568 0.656128 0.098328 -0.442688 -0.603271 1445370568 0.656128 0.098328 -0.442688 -0.603271 1445370568 0.656128 0.098328 -0.442688 -0.603271 1445370568 0.656128 0.098328 -0.442688 -0.603271 1445370568 0.656128 0.098328 -0.442688 -0.603271 1445370568 0.688232 0.109802 -0.631714 -0.339478 1445370568 0.688232 0.109802 -0.631714 -0.339478 1445370568 0.688232 0.109802 -0.631714 -0.339478 1445370568 0.688232 0.109802 -0.631714 -0.339478 1445370568 0.688232 0.109802 -0.631714 -0.339478 1445370568 0.644836 0.283752 -0.709656 0.010193 1445370568 0.644836 0.283752 -0.709656 0.010193 1445370568 0.644836 0.283752 -0.709656 0.010193 1445370568 0.644836 0.283752 -0.709656 0.010193 1445370568 0.644836 0.283752 -0.709656 0.010193 1445370568 0.644836 0.283752 -0.709656 0.010193 1445370568 0.644836 0.283752 -0.709656 0.010193 1445370568 0.534180 0.472961 -0.668274 0.210693 1445370568 0.534180 0.472961 -0.668274 0.210693 1445370568 0.534180 0.472961 -0.668274 0.210693 1445370568 0.534180 0.472961 -0.668274 0.210693 1445370568 0.534180 0.472961 -0.668274 0.210693 1445370568 0.534180 0.472961 -0.668274 0.210693 1445370568 0.507141 0.560547 -0.634644 0.160461 1445370568 0.507141 0.560547 -0.634644 0.160461 1445370568 0.507141 0.560547 -0.634644 0.160461 1445370568 0.507141 0.560547 -0.634644 0.160461 1445370568 0.507141 0.560547 -0.634644 0.160461 1445370568 0.507141 0.560547 -0.634644 0.160461 1445370568 0.464355 0.645386 -0.606201 0.016602 1445370568 0.464355 0.645386 -0.606201 0.016602 1445370568 0.464355 0.645386 -0.606201 0.016602 1445370568 0.464355 0.645386 -0.606201 0.016602 1445370568 0.464355 0.645386 -0.606201 0.016602 1445370568 0.464355 0.645386 -0.606201 0.016602 1445370568 0.464355 0.645386 -0.606201 0.016602 1445370568 0.377136 0.716492 -0.568542 -0.145325 1445370568 0.377136 0.716492 -0.568542 -0.145325 1445370568 0.377136 0.716492 -0.568542 -0.145325 1445370568 0.377136 0.716492 -0.568542 -0.145325 1445370568 0.377136 0.716492 -0.568542 -0.145325 1445370568 0.377136 0.716492 -0.568542 -0.145325 1445370569 0.294556 0.735901 -0.514099 -0.327637 1445370569 0.294556 0.735901 -0.514099 -0.327637 1445370569 0.294556 0.735901 -0.514099 -0.327637 1445370569 0.294556 0.735901 -0.514099 -0.327637 1445370569 0.294556 0.735901 -0.514099 -0.327637 1445370569 0.294556 0.735901 -0.514099 -0.327637 1445370569 0.208435 0.710693 -0.447388 -0.501343 1445370569 0.208435 0.710693 -0.447388 -0.501343 1445370569 0.208435 0.710693 -0.447388 -0.501343 1445370569 0.208435 0.710693 -0.447388 -0.501343 1445370569 0.208435 0.710693 -0.447388 -0.501343 1445370569 0.208435 0.710693 -0.447388 -0.501343 1445370569 0.157471 0.646484 -0.342712 -0.663147 1445370569 0.157471 0.646484 -0.342712 -0.663147 1445370569 0.157471 0.646484 -0.342712 -0.663147 1445370569 0.157471 0.646484 -0.342712 -0.663147 1445370569 0.157471 0.646484 -0.342712 -0.663147 1445370569 0.157471 0.646484 -0.342712 -0.663147 1445370569 0.071960 0.586182 -0.303345 -0.747803 1445370569 0.071960 0.586182 -0.303345 -0.747803 1445370569 0.071960 0.586182 -0.303345 -0.747803 1445370569 0.071960 0.586182 -0.303345 -0.747803 1445370569 0.071960 0.586182 -0.303345 -0.747803 1445370569 0.071960 0.586182 -0.303345 -0.747803 1445370569 0.073853 0.558105 -0.269165 -0.781433 1445370569 0.073853 0.558105 -0.269165 -0.781433 1445370569 0.073853 0.558105 -0.269165 -0.781433 1445370569 0.073853 0.558105 -0.269165 -0.781433 1445370569 0.073853 0.558105 -0.269165 -0.781433 1445370569 0.073853 0.558105 -0.269165 -0.781433 1445370569 0.122192 0.548950 -0.263123 -0.783875 1445370569 0.122192 0.548950 -0.263123 -0.783875 1445370569 0.122192 0.548950 -0.263123 -0.783875 1445370569 0.122192 0.548950 -0.263123 -0.783875 1445370569 0.122192 0.548950 -0.263123 -0.783875 1445370569 0.122192 0.548950 -0.263123 -0.783875 1445370569 0.122192 0.548950 -0.263123 -0.783875 1445370569 0.228027 0.526794 -0.242188 -0.782227 1445370569 0.228027 0.526794 -0.242188 -0.782227 1445370569 0.228027 0.526794 -0.242188 -0.782227 1445370569 0.228027 0.526794 -0.242188 -0.782227 1445370569 0.228027 0.526794 -0.242188 -0.782227 1445370569 0.228027 0.526794 -0.242188 -0.782227 1445370569 0.359802 0.472046 -0.278503 -0.755066 1445370569 0.359802 0.472046 -0.278503 -0.755066 1445370569 0.359802 0.472046 -0.278503 -0.755066 1445370569 0.359802 0.472046 -0.278503 -0.755066 1445370569 0.359802 0.472046 -0.278503 -0.755066 1445370569 0.359802 0.472046 -0.278503 -0.755066 1445370569 0.359802 0.472046 -0.278503 -0.755066 1445370569 0.502747 0.410156 -0.363403 -0.668579 1445370569 0.502747 0.410156 -0.363403 -0.668579 1445370569 0.502747 0.410156 -0.363403 -0.668579 1445370569 0.502747 0.410156 -0.363403 -0.668579 1445370569 0.502747 0.410156 -0.363403 -0.668579 1445370569 0.502747 0.410156 -0.363403 -0.668579 1445370569 0.610107 0.329590 -0.522827 -0.495789 1445370569 0.610107 0.329590 -0.522827 -0.495789 1445370569 0.610107 0.329590 -0.522827 -0.495789 1445370569 0.610107 0.329590 -0.522827 -0.495789 1445370569 0.610107 0.329590 -0.522827 -0.495789 1445370569 0.610107 0.329590 -0.522827 -0.495789 1445370569 0.648438 0.286194 -0.661316 -0.245483 1445370569 0.648438 0.286194 -0.661316 -0.245483 1445370569 0.648438 0.286194 -0.661316 -0.245483 1445370569 0.648438 0.286194 -0.661316 -0.245483 1445370569 0.648438 0.286194 -0.661316 -0.245483 1445370569 0.593872 0.388062 -0.696960 0.104309 1445370569 0.593872 0.388062 -0.696960 0.104309 1445370569 0.593872 0.388062 -0.696960 0.104309 1445370569 0.593872 0.388062 -0.696960 0.104309 1445370569 0.593872 0.388062 -0.696960 0.104309 1445370569 0.593872 0.388062 -0.696960 0.104309 1445370569 0.540039 0.475098 -0.612793 0.327271 1445370569 0.540039 0.475098 -0.612793 0.327271 1445370569 0.540039 0.475098 -0.612793 0.327271 1445370569 0.540039 0.475098 -0.612793 0.327271 1445370569 0.540039 0.475098 -0.612793 0.327271 1445370569 0.540039 0.475098 -0.612793 0.327271 1445370569 0.540039 0.475098 -0.612793 0.327271 1445370569 0.512695 0.553040 -0.584106 0.300232 1445370569 0.512695 0.553040 -0.584106 0.300232 1445370569 0.512695 0.553040 -0.584106 0.300232 1445370569 0.512695 0.553040 -0.584106 0.300232 1445370569 0.512695 0.553040 -0.584106 0.300232 1445370569 0.512695 0.553040 -0.584106 0.300232 1445370569 0.458191 0.665955 -0.565491 0.163452 1445370569 0.458191 0.665955 -0.565491 0.163452 1445370569 0.458191 0.665955 -0.565491 0.163452 1445370569 0.458191 0.665955 -0.565491 0.163452 1445370569 0.458191 0.665955 -0.565491 0.163452 1445370569 0.458191 0.665955 -0.565491 0.163452 1445370569 0.458191 0.665955 -0.565491 0.163452 1445370569 0.374573 0.760254 -0.529907 -0.030457 1445370569 0.374573 0.760254 -0.529907 -0.030457 1445370569 0.374573 0.760254 -0.529907 -0.030457 1445370569 0.374573 0.760254 -0.529907 -0.030457 1445370569 0.374573 0.760254 -0.529907 -0.030457 1445370569 0.374573 0.760254 -0.529907 -0.030457 1445370569 0.305664 0.782410 -0.484741 -0.243774 1445370569 0.305664 0.782410 -0.484741 -0.243774 1445370569 0.305664 0.782410 -0.484741 -0.243774 1445370569 0.305664 0.782410 -0.484741 -0.243774 1445370569 0.305664 0.782410 -0.484741 -0.243774 1445370569 0.305664 0.782410 -0.484741 -0.243774 1445370569 0.256409 0.755920 -0.420898 -0.430969 1445370569 0.256409 0.755920 -0.420898 -0.430969 1445370569 0.256409 0.755920 -0.420898 -0.430969 1445370569 0.256409 0.755920 -0.420898 -0.430969 1445370569 0.256409 0.755920 -0.420898 -0.430969 1445370569 0.256409 0.755920 -0.420898 -0.430969 1445370569 0.202637 0.700806 -0.334778 -0.596436 1445370570 0.202637 0.700806 -0.334778 -0.596436 1445370570 0.202637 0.700806 -0.334778 -0.596436 1445370570 0.202637 0.700806 -0.334778 -0.596436 1445370570 0.202637 0.700806 -0.334778 -0.596436 1445370570 0.202637 0.700806 -0.334778 -0.596436 1445370570 0.096558 0.637634 -0.275146 -0.713013 1445370570 0.096558 0.637634 -0.275146 -0.713013 1445370570 0.096558 0.637634 -0.275146 -0.713013 1445370570 0.096558 0.637634 -0.275146 -0.713013 1445370570 0.096558 0.637634 -0.275146 -0.713013 1445370570 0.096558 0.637634 -0.275146 -0.713013 1445370570 0.096558 0.637634 -0.275146 -0.713013 1445370570 0.007202 0.565186 -0.261597 -0.782349 1445370570 0.007202 0.565186 -0.261597 -0.782349 1445370570 0.007202 0.565186 -0.261597 -0.782349 1445370570 0.007202 0.565186 -0.261597 -0.782349 1445370570 0.007202 0.565186 -0.261597 -0.782349 1445370570 0.007202 0.565186 -0.261597 -0.782349 1445370570 0.017151 0.552002 -0.259460 -0.792297 1445370570 0.017151 0.552002 -0.259460 -0.792297 1445370570 0.017151 0.552002 -0.259460 -0.792297 1445370570 0.017151 0.552002 -0.259460 -0.792297 1445370570 0.017151 0.552002 -0.259460 -0.792297 1445370570 0.017151 0.552002 -0.259460 -0.792297 1445370570 0.017151 0.552002 -0.259460 -0.792297 1445370570 0.110229 0.563232 -0.281372 -0.769104 1445370570 0.110229 0.563232 -0.281372 -0.769104 1445370570 0.110229 0.563232 -0.281372 -0.769104 1445370570 0.110229 0.563232 -0.281372 -0.769104 1445370570 0.110229 0.563232 -0.281372 -0.769104 1445370570 0.110229 0.563232 -0.281372 -0.769104 1445370570 0.293579 0.519653 -0.284485 -0.750183 1445370570 
0.673401 -0.190063 -0.605835 -0.378723 1445370603 0.673401 -0.190063 -0.605835 -0.378723 1445370603 0.673401 -0.190063 -0.605835 -0.378723 1445370603 0.673401 -0.190063 -0.605835 -0.378723 1445370603 0.673401 -0.190063 -0.605835 -0.378723 1445370603 0.672974 -0.193054 -0.605530 -0.378479 1445370603 0.672974 -0.193054 -0.605530 -0.378479 1445370603 0.672974 -0.193054 -0.605530 -0.378479 1445370603 0.672974 -0.193054 -0.605530 -0.378479 1445370603 0.672974 -0.193054 -0.605530 -0.378479 1445370603 0.672974 -0.193054 -0.605530 -0.378479 1445370603 0.677185 -0.190369 -0.605652 -0.372070 1445370603 0.677185 -0.190369 -0.605652 -0.372070 1445370603 0.677185 -0.190369 -0.605652 -0.372070 1445370603 0.677185 -0.190369 -0.605652 -0.372070 1445370603 0.677185 -0.190369 -0.605652 -0.372070 1445370603 0.677185 -0.190369 -0.605652 -0.372070 1445370603 0.677185 -0.190369 -0.605652 -0.372070 1445370603 0.680237 -0.193909 -0.604675 -0.366272 1445370603 0.680237 -0.193909 -0.604675 -0.366272 1445370603 0.680237 -0.193909 -0.604675 -0.366272 1445370603 0.680237 -0.193909 -0.604675 -0.366272 1445370603 0.680237 -0.193909 -0.604675 -0.366272 1445370603 0.680237 -0.193909 -0.604675 -0.366272 1445370603 0.680237 -0.193909 -0.604675 -0.366272 1445370603 0.685852 -0.199646 -0.606018 -0.349976 1445370603 0.685852 -0.199646 -0.606018 -0.349976 1445370603 0.685852 -0.199646 -0.606018 -0.349976 1445370603 0.685852 -0.199646 -0.606018 -0.349976 1445370603 0.685852 -0.199646 -0.606018 -0.349976 1445370603 0.685852 -0.199646 -0.606018 -0.349976 1445370603 0.696472 -0.178894 -0.617432 -0.319031 1445370603 0.696472 -0.178894 -0.617432 -0.319031 1445370603 0.696472 -0.178894 -0.617432 -0.319031 1445370603 0.696472 -0.178894 -0.617432 -0.319031 1445370603 0.696472 -0.178894 -0.617432 -0.319031 1445370603 0.696472 -0.178894 -0.617432 -0.319031 1445370603 0.705688 -0.149597 -0.628174 -0.291626 1445370603 0.705688 -0.149597 -0.628174 -0.291626 1445370603 0.705688 -0.149597 -0.628174 -0.291626 1445370603 0.705688 -0.149597 -0.628174 -0.291626 1445370603 0.705688 -0.149597 -0.628174 -0.291626 1445370603 0.705688 -0.149597 -0.628174 -0.291626 1445370603 0.705688 -0.149597 -0.628174 -0.291626 1445370603 0.712646 -0.132690 -0.632629 -0.272644 1445370603 0.712646 -0.132690 -0.632629 -0.272644 1445370603 0.712646 -0.132690 -0.632629 -0.272644 1445370603 0.712646 -0.132690 -0.632629 -0.272644 1445370603 0.712646 -0.132690 -0.632629 -0.272644 1445370603 0.712646 -0.132690 -0.632629 -0.272644 1445370603 0.714478 -0.133423 -0.633179 -0.266174 1445370603 0.714478 -0.133423 -0.633179 -0.266174 1445370603 0.714478 -0.133423 -0.633179 -0.266174 1445370603 0.714478 -0.133423 -0.633179 -0.266174 1445370603 0.714478 -0.133423 -0.633179 -0.266174 1445370603 0.714478 -0.133423 -0.633179 -0.266174 1445370603 0.710083 -0.135437 -0.638184 -0.264893 1445370603 0.710083 -0.135437 -0.638184 -0.264893 1445370603 0.710083 -0.135437 -0.638184 -0.264893 1445370603 0.710083 -0.135437 -0.638184 -0.264893 1445370603 0.710083 -0.135437 -0.638184 -0.264893 1445370603 0.710083 -0.135437 -0.638184 -0.264893 1445370603 0.705261 -0.146240 -0.637756 -0.272949 1445370603 0.705261 -0.146240 -0.637756 -0.272949 1445370603 0.705261 -0.146240 -0.637756 -0.272949 1445370603 0.705261 -0.146240 -0.637756 -0.272949 1445370603 0.705261 -0.146240 -0.637756 -0.272949 1445370603 0.705261 -0.146240 -0.637756 -0.272949 1445370603 0.705261 -0.146240 -0.637756 -0.272949 1445370603 0.705017 -0.160828 -0.630127 -0.283020 1445370603 0.705017 -0.160828 -0.630127 -0.283020 1445370603 0.705017 -0.160828 -0.630127 -0.283020 1445370603 0.705017 -0.160828 -0.630127 -0.283020 1445370603 0.705017 -0.160828 -0.630127 -0.283020 1445370603 0.705017 -0.160828 -0.630127 -0.283020 1445370603 0.709045 -0.161804 -0.624878 -0.284058 1445370603 0.709045 -0.161804 -0.624878 -0.284058 1445370603 0.709045 -0.161804 -0.624878 -0.284058 1445370603 0.709045 -0.161804 -0.624878 -0.284058 1445370603 0.709045 -0.161804 -0.624878 -0.284058 1445370603 0.709045 -0.161804 -0.624878 -0.284058 1445370603 0.713989 -0.148926 -0.617737 -0.294067 1445370603 0.713989 -0.148926 -0.617737 -0.294067 1445370603 0.713989 -0.148926 -0.617737 -0.294067 1445370603 0.713989 -0.148926 -0.617737 -0.294067 1445370603 0.713989 -0.148926 -0.617737 -0.294067 1445370603 0.713989 -0.148926 -0.617737 -0.294067 1445370603 0.713989 -0.148926 -0.617737 -0.294067 1445370603 0.703430 -0.148010 -0.630859 -0.292114 1445370603 0.703430 -0.148010 -0.630859 -0.292114 1445370603 0.703430 -0.148010 -0.630859 -0.292114 1445370603 0.703430 -0.148010 -0.630859 -0.292114 1445370603 0.703430 -0.148010 -0.630859 -0.292114 1445370603 0.703430 -0.148010 -0.630859 -0.292114 1445370603 0.702881 -0.141418 -0.637512 -0.282043 1445370603 0.702881 -0.141418 -0.637512 -0.282043 1445370603 0.702881 -0.141418 -0.637512 -0.282043 1445370603 0.702881 -0.141418 -0.637512 -0.282043 1445370603 0.702881 -0.141418 -0.637512 -0.282043 1445370603 0.702881 -0.141418 -0.637512 -0.282043 1445370603 0.702881 -0.141418 -0.637512 -0.282043 1445370603 0.703247 -0.114319 -0.647766 -0.269897 1445370603 0.703247 -0.114319 -0.647766 -0.269897 1445370603 0.703247 -0.114319 -0.647766 -0.269897 1445370604 0.703247 -0.114319 -0.647766 -0.269897 1445370604 0.703247 -0.114319 -0.647766 -0.269897 1445370604 0.703247 -0.114319 -0.647766 -0.269897 1445370604 0.713074 -0.081299 -0.640991 -0.272278 1445370604 0.713074 -0.081299 -0.640991 -0.272278 1445370604 0.713074 -0.081299 -0.640991 -0.272278 1445370604 0.713074 -0.081299 -0.640991 -0.272278 1445370604 0.713074 -0.081299 -0.640991 -0.272278 1445370604 0.713074 -0.081299 -0.640991 -0.272278 1445370604 0.723694 -0.035583 -0.641235 -0.252625 1445370604 0.723694 -0.035583 -0.641235 -0.252625 1445370604 0.723694 -0.035583 -0.641235 -0.252625 1445370604 0.723694 -0.035583 -0.641235 -0.252625 1445370604 0.723694 -0.035583 -0.641235 -0.252625 1445370604 0.723694 -0.035583 -0.641235 -0.252625 1445370604 0.723694 -0.035583 -0.641235 -0.252625 1445370604 0.735291 0.006104 -0.643921 -0.211365 1445370604 0.735291 0.006104 -0.643921 -0.211365 1445370604 0.735291 0.006104 -0.643921 -0.211365 1445370604 0.735291 0.006104 -0.643921 -0.211365 1445370604 0.735291 0.006104 -0.643921 -0.211365 1445370604 0.735291 0.006104 -0.643921 -0.211365 1445370604 0.743347 0.037964 -0.648438 -0.159729 1445370604 0.743347 0.037964 -0.648438 -0.159729 1445370604 0.743347 0.037964 -0.648438 -0.159729 1445370604 0.743347 0.037964 -0.648438 -0.159729 1445370604 0.743347 0.037964 -0.648438 -0.159729 1445370604 0.743347 0.037964 -0.648438 -0.159729 1445370604 0.743347 0.037964 -0.648438 -0.159729 1445370604 0.736755 0.046326 -0.664063 -0.118530 1445370604 0.736755 0.046326 -0.664063 -0.118530 1445370604 0.736755 0.046326 -0.664063 -0.118530 1445370604 0.736755 0.046326 -0.664063 -0.118530 1445370604 0.736755 0.046326 -0.664063 -0.118530 1445370604 0.736755 0.046326 -0.664063 -0.118530 1445370604 0.728455 0.018127 -0.672607 -0.128967 1445370604 0.728455 0.018127 -0.672607 -0.128967 1445370604 0.728455 0.018127 -0.672607 -0.128967 1445370604 0.728455 0.018127 -0.672607 -0.128967 1445370604 0.728455 0.018127 -0.672607 -0.128967 1445370604 0.728455 0.018127 -0.672607 -0.128967 1445370604 0.723999 -0.041870 -0.662537 -0.187378 1445370604 0.723999 -0.041870 -0.662537 -0.187378 1445370604 0.723999 -0.041870 -0.662537 -0.187378 1445370604 0.723999 -0.041870 -0.662537 -0.187378 1445370604 0.723999 -0.041870 -0.662537 -0.187378 1445370604 0.723999 -0.041870 -0.662537 -0.187378 1445370604 0.726624 -0.086975 -0.643677 -0.224060 1445370604 0.726624 -0.086975 -0.643677 -0.224060 1445370604 0.726624 -0.086975 -0.643677 -0.224060 1445370604 0.726624 -0.086975 -0.643677 -0.224060 1445370604 0.726624 -0.086975 -0.643677 -0.224060 1445370604 0.726624 -0.086975 -0.643677 -0.224060 1445370604 0.726624 -0.086975 -0.643677 -0.224060 1445370604 0.742981 -0.092957 -0.620300 -0.233521 1445370604 0.742981 -0.092957 -0.620300 -0.233521 1445370604 0.742981 -0.092957 -0.620300 -0.233521 1445370604 0.742981 -0.092957 -0.620300 -0.233521 1445370604 0.742981 -0.092957 -0.620300 -0.233521 1445370604 0.742981 -0.092957 -0.620300 -0.233521 1445370604 0.761536 -0.079529 -0.599121 -0.234070 1445370604 0.761536 -0.079529 -0.599121 -0.234070 1445370604 0.761536 -0.079529 -0.599121 -0.234070 1445370604 0.761536 -0.079529 -0.599121 -0.234070 1445370604 0.761536 -0.079529 -0.599121 -0.234070 1445370604 0.775391 -0.068665 -0.579468 -0.241272 1445370604 0.775391 -0.068665 -0.579468 -0.241272 1445370604 0.775391 -0.068665 -0.579468 -0.241272 1445370604 0.775391 -0.068665 -0.579468 -0.241272 1445370604 0.775391 -0.068665 -0.579468 -0.241272 1445370604 0.775391 -0.068665 -0.579468 -0.241272 1445370604 0.775391 -0.068665 -0.579468 -0.241272 1445370604 0.780457 -0.067078 -0.565735 -0.257690 1445370604 0.780457 -0.067078 -0.565735 -0.257690 1445370604 0.780457 -0.067078 -0.565735 -0.257690 1445370604 0.780457 -0.067078 -0.565735 -0.257690 1445370604 0.780457 -0.067078 -0.565735 -0.257690 1445370604 0.780457 -0.067078 -0.565735 -0.257690 1445370604 0.775696 -0.064331 -0.571594 -0.259644 1445370604 0.775696 -0.064331 -0.571594 -0.259644 1445370604 0.775696 -0.064331 -0.571594 -0.259644 1445370604 0.775696 -0.064331 -0.571594 -0.259644 1445370604 0.775696 -0.064331 -0.571594 -0.259644 1445370604 0.775696 -0.064331 -0.571594 -0.259644 1445370604 0.775696 -0.064331 -0.571594 -0.259644 1445370604 0.766663 -0.041382 -0.585266 -0.260803 1445370604 0.766663 -0.041382 -0.585266 -0.260803 1445370604 0.766663 -0.041382 -0.585266 -0.260803 1445370604 0.766663 -0.041382 -0.585266 -0.260803 1445370604 0.766663 -0.041382 -0.585266 -0.260803 1445370604 0.766663 -0.041382 -0.585266 -0.260803 1445370604 0.758972 -0.035706 -0.587097 -0.279175 1445370604 0.758972 -0.035706 -0.587097 -0.279175 1445370604 0.758972 -0.035706 -0.587097 -0.279175 1445370604 0.758972 -0.035706 -0.587097 -0.279175 1445370604 0.758972 -0.035706 -0.587097 -0.279175 1445370604 0.758972 -0.035706 -0.587097 -0.279175 1445370604 0.758972 -0.035706 -0.587097 -0.279175 1445370604 0.756531 -0.026245 -0.589111 -0.282715 1445370604 0.756531 -0.026245 -0.589111 -0.282715 1445370604 0.756531 -0.026245 -0.589111 -0.282715 1445370604 0.756531 -0.026245 -0.589111 -0.282715 1445370604 0.756531 -0.026245 -0.589111 -0.282715 1445370604 0.756653 0.004639 -0.599609 -0.260681 1445370604 0.756653 0.004639 -0.599609 -0.260681 1445370604 0.756653 0.004639 -0.599609 -0.260681 1445370604 0.756653 0.004639 -0.599609 -0.260681 1445370604 0.756653 0.004639 -0.599609 -0.260681 1445370604 0.756653 0.004639 -0.599609 -0.260681 1445370604 0.746521 0.011230 -0.626099 -0.224792 1445370604 0.746521 0.011230 -0.626099 -0.224792 1445370604 0.746521 0.011230 -0.626099 -0.224792 1445370604 0.746521 0.011230 -0.626099 -0.224792 1445370605 0.746521 0.011230 -0.626099 -0.224792 1445370605 0.746521 0.011230 -0.626099 -0.224792 1445370605 0.725403 -0.034180 -0.662170 -0.184875 1445370605 0.725403 -0.034180 -0.662170 -0.184875 1445370605 0.725403 -0.034180 -0.662170 -0.184875 1445370605 0.725403 -0.034180 -0.662170 -0.184875 1445370605 0.725403 -0.034180 -0.662170 -0.184875 1445370605 0.725403 -0.034180 -0.662170 -0.184875 1445370605 0.700745 -0.101990 -0.686707 -0.164551 1445370605 0.700745 -0.101990 -0.686707 -0.164551 1445370605 0.700745 -0.101990 -0.686707 -0.164551 1445370605 0.700745 -0.101990 -0.686707 -0.164551 1445370605 0.700745 -0.101990 -0.686707 -0.164551 1445370605 0.700745 -0.101990 -0.686707 -0.164551 1445370605 0.700745 -0.101990 -0.686707 -0.164551 1445370605 0.693237 -0.132629 -0.687988 -0.168823 1445370605 0.693237 -0.132629 -0.687988 -0.168823 1445370605 0.693237 -0.132629 -0.687988 -0.168823 1445370605 0.693237 -0.132629 -0.687988 -0.168823 1445370605 0.693237 -0.132629 -0.687988 -0.168823 1445370605 0.693237 -0.132629 -0.687988 -0.168823 1445370605 0.696350 -0.131897 -0.678467 -0.193359 1445370605 0.696350 -0.131897 -0.678467 -0.193359 1445370605 0.696350 -0.131897 -0.678467 -0.193359 1445370605 0.696350 -0.131897 -0.678467 -0.193359 1445370605 0.696350 -0.131897 -0.678467 -0.193359 1445370605 0.696350 -0.131897 -0.678467 -0.193359 1445370605 0.696350 -0.131897 -0.678467 -0.193359 1445370605 0.708557 -0.122253 -0.661194 -0.214050 1445370605 0.708557 -0.122253 -0.661194 -0.214050 1445370605 0.708557 -0.122253 -0.661194 -0.214050 1445370605 0.708557 -0.122253 -0.661194 -0.214050 1445370605 0.708557 -0.122253 -0.661194 -0.214050 1445370605 0.729614 -0.109802 -0.634644 -0.229858 1445370605 0.729614 -0.109802 -0.634644 -0.229858 1445370605 0.729614 -0.109802 -0.634644 -0.229858 1445370605 0.729614 -0.109802 -0.634644 -0.229858 1445370605 0.729614 -0.109802 -0.634644 -0.229858 1445370605 0.729614 -0.109802 -0.634644 -0.229858 1445370605 0.749451 -0.092712 -0.608398 -0.243958 1445370605 0.749451 -0.092712 -0.608398 -0.243958 1445370605 0.749451 -0.092712 -0.608398 -0.243958 1445370605 0.749451 -0.092712 -0.608398 -0.243958 1445370605 0.749451 -0.092712 -0.608398 -0.243958 1445370605 0.749451 -0.092712 -0.608398 -0.243958 1445370605 0.763855 -0.085876 -0.581238 -0.266968 1445370605 0.763855 -0.085876 -0.581238 -0.266968 1445370605 0.763855 -0.085876 -0.581238 -0.266968 1445370605 0.763855 -0.085876 -0.581238 -0.266968 1445370605 0.763855 -0.085876 -0.581238 -0.266968 1445370605 0.763855 -0.085876 -0.581238 -0.266968 1445370605 0.768433 -0.090027 -0.562866 -0.290894 1445370605 0.768433 -0.090027 -0.562866 -0.290894 1445370605 0.768433 -0.090027 -0.562866 -0.290894 1445370605 0.768433 -0.090027 -0.562866 -0.290894 1445370605 0.768433 -0.090027 -0.562866 -0.290894 1445370605 0.768433 -0.090027 -0.562866 -0.290894 1445370605 0.766602 -0.073853 -0.579590 -0.266479 1445370605 0.766602 -0.073853 -0.579590 -0.266479 1445370605 0.766602 -0.073853 -0.579590 -0.266479 1445370605 0.766602 -0.073853 -0.579590 -0.266479 1445370605 0.766602 -0.073853 -0.579590 -0.266479 1445370605 0.766602 -0.073853 -0.579590 -0.266479 1445370605 0.766785 -0.073425 -0.586914 -0.249329 1445370605 0.766785 -0.073425 -0.586914 -0.249329 1445370605 0.766785 -0.073425 -0.586914 -0.249329 1445370605 0.766785 -0.073425 -0.586914 -0.249329 1445370605 0.766785 -0.073425 -0.586914 -0.249329 1445370605 0.766785 -0.073425 -0.586914 -0.249329 1445370605 0.766907 -0.053040 -0.594604 -0.235596 1445370605 0.766907 -0.053040 -0.594604 -0.235596 1445370605 0.766907 -0.053040 -0.594604 -0.235596 1445370605 0.766907 -0.053040 -0.594604 -0.235596 1445370605 0.766907 -0.053040 -0.594604 -0.235596 1445370605 0.766907 -0.053040 -0.594604 -0.235596 1445370605 0.766907 -0.053040 -0.594604 -0.235596 1445370605 0.765442 -0.026550 -0.598816 -0.234070 1445370605 0.765442 -0.026550 -0.598816 -0.234070 1445370605 0.765442 -0.026550 -0.598816 -0.234070 1445370605 0.765442 -0.026550 -0.598816 -0.234070 1445370605 0.765442 -0.026550 -0.598816 -0.234070 1445370605 0.765442 -0.026550 -0.598816 -0.234070 1445370605 0.763489 0.001282 -0.612305 -0.205383 1445370605 0.763489 0.001282 -0.612305 -0.205383 1445370605 0.763489 0.001282 -0.612305 -0.205383 1445370605 0.763489 0.001282 -0.612305 -0.205383 1445370605 0.763489 0.001282 -0.612305 -0.205383 1445370605 0.763489 0.001282 -0.612305 -0.205383 1445370605 0.760864 0.034912 -0.629883 -0.152100 1445370605 0.760864 0.034912 -0.629883 -0.152100 1445370605 0.760864 0.034912 -0.629883 -0.152100 1445370605 0.760864 0.034912 -0.629883 -0.152100 1445370605 0.732788 0.033691 -0.669983 -0.114258 1445370605 0.732788 0.033691 -0.669983 -0.114258 1445370605 0.732788 0.033691 -0.669983 -0.114258 1445370605 0.732788 0.033691 -0.669983 -0.114258 1445370605 0.732788 0.033691 -0.669983 -0.114258 1445370605 0.732788 0.033691 -0.669983 -0.114258 1445370605 0.717407 -0.018127 -0.682800 -0.137146 1445370605 0.717407 -0.018127 -0.682800 -0.137146 1445370605 0.717407 -0.018127 -0.682800 -0.137146 1445370605 0.717407 -0.018127 -0.682800 -0.137146 1445370605 0.717407 -0.018127 -0.682800 -0.137146 1445370605 0.717407 -0.018127 -0.682800 -0.137146 1445370605 0.715698 -0.077332 -0.667114 -0.191895 1445370605 0.715698 -0.077332 -0.667114 -0.191895 1445370605 0.715698 -0.077332 -0.667114 -0.191895 1445370605 0.715698 -0.077332 -0.667114 -0.191895 1445370605 0.715698 -0.077332 -0.667114 -0.191895 1445370606 0.720642 -0.087769 -0.656067 -0.206421 1445370606 0.720642 -0.087769 -0.656067 -0.206421 1445370606 0.720642 -0.087769 -0.656067 -0.206421 1445370606 0.720642 -0.087769 -0.656067 -0.206421 1445370606 0.720642 -0.087769 -0.656067 -0.206421 1445370606 0.720642 -0.087769 -0.656067 -0.206421 1445370606 0.733826 -0.078613 -0.640015 -0.213745 1445370606 0.733826 -0.078613 -0.640015 -0.213745 1445370606 0.733826 -0.078613 -0.640015 -0.213745 1445370606 0.733826 -0.078613 -0.640015 -0.213745 1445370606 0.733826 -0.078613 -0.640015 -0.213745 1445370606 0.733826 -0.078613 -0.640015 -0.213745 1445370606 0.746765 -0.084167 -0.616638 -0.234680 1445370606 0.746765 -0.084167 -0.616638 -0.234680 1445370606 0.746765 -0.084167 -0.616638 -0.234680 1445370606 0.746765 -0.084167 -0.616638 -0.234680 1445370606 0.746765 -0.084167 -0.616638 -0.234680 1445370606 0.746765 -0.084167 -0.616638 -0.234680 1445370606 0.758484 -0.097961 -0.587769 -0.264038 1445370606 0.758484 -0.097961 -0.587769 -0.264038 1445370606 0.758484 -0.097961 -0.587769 -0.264038 1445370606 0.758484 -0.097961 -0.587769 -0.264038 1445370606 0.758484 -0.097961 -0.587769 -0.264038 1445370606 0.758484 -0.097961 -0.587769 -0.264038 1445370606 0.768066 -0.100647 -0.565979 -0.282104 1445370606 0.768066 -0.100647 -0.565979 -0.282104 1445370606 0.768066 -0.100647 -0.565979 -0.282104 1445370606 0.768066 -0.100647 -0.565979 -0.282104 1445370606 0.768066 -0.100647 -0.565979 -0.282104 1445370606 0.768066 -0.100647 -0.565979 -0.282104 1445370606 0.768066 -0.100647 -0.565979 -0.282104 1445370606 0.773010 -0.099182 -0.547668 -0.304504 1445370606 0.773010 -0.099182 -0.547668 -0.304504 1445370606 0.773010 -0.099182 -0.547668 -0.304504 1445370606 0.773010 -0.099182 -0.547668 -0.304504 1445370606 0.773010 -0.099182 -0.547668 -0.304504 1445370606 0.773010 -0.099182 -0.547668 -0.304504 1445370606 0.768127 -0.093262 -0.556274 -0.303101 1445370606 0.768127 -0.093262 -0.556274 -0.303101 1445370606 0.768127 -0.093262 -0.556274 -0.303101 1445370606 0.768127 -0.093262 -0.556274 -0.303101 1445370606 0.768127 -0.093262 -0.556274 -0.303101 1445370606 0.768127 -0.093262 -0.556274 -0.303101 1445370606 0.768127 -0.093262 -0.556274 -0.303101 1445370606 0.768433 -0.053650 -0.563171 -0.299072 1445370606 0.768433 -0.053650 -0.563171 -0.299072 1445370606 0.768433 -0.053650 -0.563171 -0.299072 1445370606 0.768433 -0.053650 -0.563171 -0.299072 1445370606 0.768433 -0.053650 -0.563171 -0.299072 1445370606 0.768433 -0.053650 -0.563171 -0.299072 1445370606 0.761230 -0.025696 -0.570984 -0.306274 1445370606 0.761230 -0.025696 -0.570984 -0.306274 1445370606 0.761230 -0.025696 -0.570984 -0.306274 1445370606 0.761230 -0.025696 -0.570984 -0.306274 1445370606 0.761230 -0.025696 -0.570984 -0.306274 1445370606 0.761230 -0.025696 -0.570984 -0.306274 1445370606 0.761230 -0.025696 -0.570984 -0.306274 1445370606 0.757446 0.001343 -0.579834 -0.300171 1445370606 0.757446 0.001343 -0.579834 -0.300171 1445370606 0.757446 0.001343 -0.579834 -0.300171 1445370606 0.757446 0.001343 -0.579834 -0.300171 1445370606 0.757446 0.001343 -0.579834 -0.300171 1445370606 0.755249 0.021484 -0.595215 -0.273560 1445370606 0.755249 0.021484 -0.595215 -0.273560 1445370606 0.755249 0.021484 -0.595215 -0.273560 1445370606 0.755249 0.021484 -0.595215 -0.273560 1445370606 0.755249 0.021484 -0.595215 -0.273560 1445370606 0.755249 0.021484 -0.595215 -0.273560 1445370606 0.744568 0.034912 -0.627563 -0.224915 1445370606 0.744568 0.034912 -0.627563 -0.224915 1445370606 0.744568 0.034912 -0.627563 -0.224915 1445370606 0.744568 0.034912 -0.627563 -0.224915 1445370606 0.744568 0.034912 -0.627563 -0.224915 1445370606 0.744568 0.034912 -0.627563 -0.224915 1445370606 0.735840 0.029846 -0.647095 -0.197266 1445370606 0.735840 0.029846 -0.647095 -0.197266 1445370606 0.735840 0.029846 -0.647095 -0.197266 1445370606 0.735840 0.029846 -0.647095 -0.197266 1445370606 0.735840 0.029846 -0.647095 -0.197266 1445370606 0.736328 0.013428 -0.645203 -0.203308 1445370606 0.736328 0.013428 -0.645203 -0.203308 1445370606 0.736328 0.013428 -0.645203 -0.203308 1445370606 0.736328 0.013428 -0.645203 -0.203308 1445370606 0.736328 0.013428 -0.645203 -0.203308 1445370606 0.736328 0.013428 -0.645203 -0.203308 1445370606 0.736328 0.013428 -0.645203 -0.203308 1445370606 0.746399 -0.002930 -0.627747 -0.220825 1445370606 0.746399 -0.002930 -0.627747 -0.220825 1445370606 0.746399 -0.002930 -0.627747 -0.220825 1445370606 0.746399 -0.002930 -0.627747 -0.220825 1445370606 0.746399 -0.002930 -0.627747 -0.220825 1445370606 0.746399 -0.002930 -0.627747 -0.220825 1445370606 0.757019 -0.021423 -0.608154 -0.237976 1445370606 0.757019 -0.021423 -0.608154 -0.237976 1445370606 0.757019 -0.021423 -0.608154 -0.237976 1445370606 0.757019 -0.021423 -0.608154 -0.237976 1445370606 0.757019 -0.021423 -0.608154 -0.237976 1445370606 0.757019 -0.021423 -0.608154 -0.237976 1445370606 0.768372 -0.039734 -0.585388 -0.255615 1445370606 0.768372 -0.039734 -0.585388 -0.255615 1445370606 0.768372 -0.039734 -0.585388 -0.255615 1445370606 0.768372 -0.039734 -0.585388 -0.255615 1445370606 0.768372 -0.039734 -0.585388 -0.255615 1445370606 0.779541 -0.056274 -0.561646 -0.271362 1445370606 0.779541 -0.056274 -0.561646 -0.271362 1445370606 0.779541 -0.056274 -0.561646 -0.271362 1445370606 0.779541 -0.056274 -0.561646 -0.271362 1445370606 0.779541 -0.056274 -0.561646 -0.271362 1445370606 0.779541 -0.056274 -0.561646 -0.271362 1445370606 0.779541 -0.056274 -0.561646 -0.271362 1445370607 0.790405 -0.063293 -0.538574 -0.284851 1445370607 0.790405 -0.063293 -0.538574 -0.284851 1445370607 0.790405 -0.063293 -0.538574 -0.284851 1445370607 0.790405 -0.063293 -0.538574 -0.284851 1445370607 0.790405 -0.063293 -0.538574 -0.284851 1445370607 0.790405 -0.063293 -0.538574 -0.284851 1445370607 0.795776 -0.063660 -0.523193 -0.298279 1445370607 0.795776 -0.063660 -0.523193 -0.298279 1445370607 0.795776 -0.063660 -0.523193 -0.298279 1445370607 0.795776 -0.063660 -0.523193 -0.298279 1445370607 0.795776 -0.063660 -0.523193 -0.298279 1445370607 0.795776 -0.063660 -0.523193 -0.298279 1445370607 0.795776 -0.063660 -0.523193 -0.298279 1445370607 0.793884 -0.060425 -0.524170 -0.302246 1445370607 0.793884 -0.060425 -0.524170 -0.302246 1445370607 0.793884 -0.060425 -0.524170 -0.302246 1445370607 0.793884 -0.060425 -0.524170 -0.302246 1445370607 0.793884 -0.060425 -0.524170 -0.302246 1445370607 0.793884 -0.060425 -0.524170 -0.302246 1445370607 0.785217 -0.034973 -0.546570 -0.289063 1445370607 0.785217 -0.034973 -0.546570 -0.289063 1445370607 0.785217 -0.034973 -0.546570 -0.289063 1445370607 0.785217 -0.034973 -0.546570 -0.289063 1445370607 0.785217 -0.034973 -0.546570 -0.289063 1445370607 0.785217 -0.034973 -0.546570 -0.289063 1445370607 0.785217 -0.034973 -0.546570 -0.289063 1445370607 0.777222 -0.005859 -0.567932 -0.270752 1445370607 0.777222 -0.005859 -0.567932 -0.270752 1445370607 0.777222 -0.005859 -0.567932 -0.270752 1445370607 0.777222 -0.005859 -0.567932 -0.270752 1445370607 0.777222 -0.005859 -0.567932 -0.270752 1445370607 0.777222 -0.005859 -0.567932 -0.270752 1445370607 0.767334 0.006897 -0.586975 -0.257996 1445370607 0.767334 0.006897 -0.586975 -0.257996 1445370607 0.767334 0.006897 -0.586975 -0.257996 1445370607 0.767334 0.006897 -0.586975 -0.257996 1445370607 0.767334 0.006897 -0.586975 -0.257996 1445370607 0.767334 0.006897 -0.586975 -0.257996 1445370607 0.767334 0.006897 -0.586975 -0.257996 1445370607 0.765076 0.025269 -0.599365 -0.234009 1445370607 0.765076 0.025269 -0.599365 -0.234009 1445370607 0.765076 0.025269 -0.599365 -0.234009 1445370607 0.765076 0.025269 -0.599365 -0.234009 1445370607 0.765076 0.025269 -0.599365 -0.234009 1445370607 0.765076 0.025269 -0.599365 -0.234009 1445370607 0.752319 0.048889 -0.632385 -0.178162 1445370607 0.752319 0.048889 -0.632385 -0.178162 1445370607 0.752319 0.048889 -0.632385 -0.178162 1445370607 0.752319 0.048889 -0.632385 -0.178162 1445370607 0.752319 0.048889 -0.632385 -0.178162 1445370607 0.733337 0.066284 -0.665527 -0.122314 1445370607 0.733337 0.066284 -0.665527 -0.122314 1445370607 0.733337 0.066284 -0.665527 -0.122314 1445370607 0.733337 0.066284 -0.665527 -0.122314 1445370607 0.733337 0.066284 -0.665527 -0.122314 1445370607 0.733337 0.066284 -0.665527 -0.122314 1445370607 0.733337 0.066284 -0.665527 -0.122314 1445370607 0.727539 0.055542 -0.676697 -0.098389 1445370607 0.727539 0.055542 -0.676697 -0.098389 1445370607 0.727539 0.055542 -0.676697 -0.098389 1445370607 0.727539 0.055542 -0.676697 -0.098389 1445370607 0.727539 0.055542 -0.676697 -0.098389 1445370607 0.727539 0.055542 -0.676697 -0.098389 1445370607 0.737183 0.029846 -0.666138 -0.109009 1445370607 0.737183 0.029846 -0.666138 -0.109009 1445370607 0.737183 0.029846 -0.666138 -0.109009 1445370607 0.737183 0.029846 -0.666138 -0.109009 1445370607 0.737183 0.029846 -0.666138 -0.109009 1445370607 0.737183 0.029846 -0.666138 -0.109009 1445370607 0.737183 0.029846 -0.666138 -0.109009 1445370607 0.752014 0.018677 -0.647644 -0.121155 1445370607 0.752014 0.018677 -0.647644 -0.121155 1445370607 0.752014 0.018677 -0.647644 -0.121155 1445370607 0.752014 0.018677 -0.647644 -0.121155 1445370607 0.752014 0.018677 -0.647644 -0.121155 1445370607 0.752014 0.018677 -0.647644 -0.121155 1445370607 0.767944 0.011108 -0.626221 -0.134033 1445370607 0.767944 0.011108 -0.626221 -0.134033 1445370607 0.767944 0.011108 -0.626221 -0.134033 1445370607 0.767944 0.011108 -0.626221 -0.134033 1445370607 0.767944 0.011108 -0.626221 -0.134033 1445370607 0.767944 0.011108 -0.626221 -0.134033 1445370607 0.783081 -0.009888 -0.600952 -0.159912 1445370607 0.783081 -0.009888 -0.600952 -0.159912 1445370607 0.783081 -0.009888 -0.600952 -0.159912 1445370607 0.783081 -0.009888 -0.600952 -0.159912 1445370607 0.783081 -0.009888 -0.600952 -0.159912 1445370607 0.783081 -0.009888 -0.600952 -0.159912 1445370607 0.797913 -0.030151 -0.572083 -0.187378 1445370607 0.797913 -0.030151 -0.572083 -0.187378 1445370607 0.797913 -0.030151 -0.572083 -0.187378 1445370607 0.797913 -0.030151 -0.572083 -0.187378 1445370607 0.797913 -0.030151 -0.572083 -0.187378 1445370607 0.797913 -0.030151 -0.572083 -0.187378 1445370607 0.797913 -0.030151 -0.572083 -0.187378 1445370607 0.810852 -0.033936 -0.544922 -0.210754 1445370607 0.810852 -0.033936 -0.544922 -0.210754 1445370607 0.810852 -0.033936 -0.544922 -0.210754 1445370607 0.810852 -0.033936 -0.544922 -0.210754 1445370607 0.810852 -0.033936 -0.544922 -0.210754 1445370607 0.810852 -0.033936 -0.544922 -0.210754 1445370607 0.816467 -0.035217 -0.523987 -0.239929 1445370607 0.816467 -0.035217 -0.523987 -0.239929 1445370607 0.816467 -0.035217 -0.523987 -0.239929 1445370607 0.816467 -0.035217 -0.523987 -0.239929 1445370607 0.816467 -0.035217 -0.523987 -0.239929 1445370607 0.816467 -0.035217 -0.523987 -0.239929 1445370607 0.808228 -0.046936 -0.530579 -0.251282 1445370607 0.808228 -0.046936 -0.530579 -0.251282 1445370607 0.808228 -0.046936 -0.530579 -0.251282 1445370607 0.808228 -0.046936 -0.530579 -0.251282 1445370607 0.808228 -0.046936 -0.530579 -0.251282 1445370607 0.808228 -0.046936 -0.530579 -0.251282 1445370608 0.800659 -0.054871 -0.539063 -0.255615 1445370608 0.800659 -0.054871 -0.539063 -0.255615 1445370608 0.800659 -0.054871 -0.539063 -0.255615 1445370608 0.800659 -0.054871 -0.539063 -0.255615 1445370608 0.800659 -0.054871 -0.539063 -0.255615 1445370608 0.800659 -0.054871 -0.539063 -0.255615 1445370608 0.789673 -0.067383 -0.552307 -0.258606 1445370608 0.789673 -0.067383 -0.552307 -0.258606 1445370608 0.789673 -0.067383 -0.552307 -0.258606 1445370608 0.789673 -0.067383 -0.552307 -0.258606 1445370608 0.789673 -0.067383 -0.552307 -0.258606 1445370608 0.789673 -0.067383 -0.552307 -0.258606 1445370608 0.782837 -0.053589 -0.567139 -0.250305 1445370608 0.782837 -0.053589 -0.567139 -0.250305 1445370608 0.782837 -0.053589 -0.567139 -0.250305 1445370608 0.782837 -0.053589 -0.567139 -0.250305 1445370608 0.782837 -0.053589 -0.567139 -0.250305 1445370608 0.782837 -0.053589 -0.567139 -0.250305 1445370608 0.787292 -0.008545 -0.571167 -0.232056 1445370608 0.787292 -0.008545 -0.571167 -0.232056 1445370608 0.787292 -0.008545 -0.571167 -0.232056 1445370608 0.787292 -0.008545 -0.571167 -0.232056 1445370608 0.787292 -0.008545 -0.571167 -0.232056 1445370608 0.787292 -0.008545 -0.571167 -0.232056 1445370608 0.788513 0.039368 -0.581055 -0.197693 1445370608 0.788513 0.039368 -0.581055 -0.197693 1445370608 0.788513 0.039368 -0.581055 -0.197693 1445370608 0.788513 0.039368 -0.581055 -0.197693 1445370608 0.788513 0.039368 -0.581055 -0.197693 1445370608 0.788513 0.039368 -0.581055 -0.197693 1445370608 0.786682 0.088440 -0.590759 -0.155884 1445370608 0.786682 0.088440 -0.590759 -0.155884 1445370608 0.786682 0.088440 -0.590759 -0.155884 1445370608 0.786682 0.088440 -0.590759 -0.155884 1445370608 0.786682 0.088440 -0.590759 -0.155884 1445370608 0.786682 0.088440 -0.590759 -0.155884 1445370608 0.779419 0.108582 -0.603455 -0.128479 1445370608 0.779419 0.108582 -0.603455 -0.128479 1445370608 0.779419 0.108582 -0.603455 -0.128479 1445370608 0.779419 0.108582 -0.603455 -0.128479 1445370608 0.779419 0.108582 -0.603455 -0.128479 1445370608 0.779419 0.108582 -0.603455 -0.128479 1445370608 0.786316 0.086731 -0.593994 -0.146179 1445370608 0.786316 0.086731 -0.593994 -0.146179 1445370608 0.786316 0.086731 -0.593994 -0.146179 1445370608 0.786316 0.086731 -0.593994 -0.146179 1445370608 0.786316 0.086731 -0.593994 -0.146179 1445370608 0.786316 0.086731 -0.593994 -0.146179 1445370608 0.786316 0.086731 -0.593994 -0.146179 1445370608 0.803894 0.057678 -0.562256 -0.185242 1445370608 0.803894 0.057678 -0.562256 -0.185242 1445370608 0.803894 0.057678 -0.562256 -0.185242 1445370608 0.803894 0.057678 -0.562256 -0.185242 1445370608 0.803894 0.057678 -0.562256 -0.185242 1445370608 0.817200 0.052124 -0.532959 -0.213074 1445370608 0.817200 0.052124 -0.532959 -0.213074 1445370608 0.817200 0.052124 -0.532959 -0.213074 1445370608 
0.623657 0.390198 -0.674622 -0.060425 1445370611 0.623657 0.390198 -0.674622 -0.060425 1445370611 0.623657 0.390198 -0.674622 -0.060425 1445370611 0.611328 0.391479 -0.684937 -0.061951 1445370611 0.611328 0.391479 -0.684937 -0.061951 1445370611 0.611328 0.391479 -0.684937 -0.061951 1445370611 0.611328 0.391479 -0.684937 -0.061951 1445370611 0.611328 0.391479 -0.684937 -0.061951 1445370611 0.611328 0.391479 -0.684937 -0.061951 1445370611 0.542419 0.499084 -0.670105 -0.087219 1445370611 0.542419 0.499084 -0.670105 -0.087219 1445370611 0.542419 0.499084 -0.670105 -0.087219 1445370611 0.542419 0.499084 -0.670105 -0.087219 1445370611 0.542419 0.499084 -0.670105 -0.087219 1445370611 0.412292 0.617554 -0.640015 -0.197510 1445370611 0.412292 0.617554 -0.640015 -0.197510 1445370611 0.412292 0.617554 -0.640015 -0.197510 1445370611 0.412292 0.617554 -0.640015 -0.197510 1445370611 0.412292 0.617554 -0.640015 -0.197510 1445370611 0.412292 0.617554 -0.640015 -0.197510 1445370611 0.240540 0.693298 -0.583435 -0.347900 1445370611 0.240540 0.693298 -0.583435 -0.347900 1445370611 0.240540 0.693298 -0.583435 -0.347900 1445370611 0.240540 0.693298 -0.583435 -0.347900 1445370611 0.240540 0.693298 -0.583435 -0.347900 1445370611 0.240540 0.693298 -0.583435 -0.347900 1445370611 0.096802 0.696899 -0.484924 -0.519409 1445370611 0.096802 0.696899 -0.484924 -0.519409 1445370611 0.096802 0.696899 -0.484924 -0.519409 1445370611 0.096802 0.696899 -0.484924 -0.519409 1445370611 0.096802 0.696899 -0.484924 -0.519409 1445370611 -0.024048 0.661987 -0.388855 -0.640320 1445370611 -0.024048 0.661987 -0.388855 -0.640320 1445370611 -0.024048 0.661987 -0.388855 -0.640320 1445370611 -0.024048 0.661987 -0.388855 -0.640320 1445370611 -0.024048 0.661987 -0.388855 -0.640320 1445370611 -0.024048 0.661987 -0.388855 -0.640320 1445370611 -0.024048 0.661987 -0.388855 -0.640320 1445370611 -0.096558 0.632263 -0.340576 -0.689209 1445370611 -0.096558 0.632263 -0.340576 -0.689209 1445370611 -0.096558 0.632263 -0.340576 -0.689209 1445370611 -0.096558 0.632263 -0.340576 -0.689209 1445370611 -0.096558 0.632263 -0.340576 -0.689209 1445370611 -0.096558 0.632263 -0.340576 -0.689209 1445370611 -0.090881 0.612915 -0.322571 -0.715576 1445370611 -0.090881 0.612915 -0.322571 -0.715576 1445370611 -0.090881 0.612915 -0.322571 -0.715576 1445370611 -0.090881 0.612915 -0.322571 -0.715576 1445370611 -0.090881 0.612915 -0.322571 -0.715576 1445370611 -0.090881 0.612915 -0.322571 -0.715576 1445370611 0.008667 0.609131 -0.311401 -0.729309 1445370611 0.008667 0.609131 -0.311401 -0.729309 1445370611 0.008667 0.609131 -0.311401 -0.729309 1445370611 0.008667 0.609131 -0.311401 -0.729309 1445370611 0.008667 0.609131 -0.311401 -0.729309 1445370611 0.008667 0.609131 -0.311401 -0.729309 1445370611 0.008667 0.609131 -0.311401 -0.729309 1445370611 0.186401 0.570923 -0.332153 -0.727295 1445370611 0.186401 0.570923 -0.332153 -0.727295 1445370611 0.186401 0.570923 -0.332153 -0.727295 1445370611 0.186401 0.570923 -0.332153 -0.727295 1445370611 0.186401 0.570923 -0.332153 -0.727295 1445370611 0.186401 0.570923 -0.332153 -0.727295 1445370611 0.348511 0.485840 -0.414307 -0.686157 1445370611 0.348511 0.485840 -0.414307 -0.686157 1445370611 0.348511 0.485840 -0.414307 -0.686157 1445370611 0.348511 0.485840 -0.414307 -0.686157 1445370611 0.348511 0.485840 -0.414307 -0.686157 1445370611 0.490723 0.393494 -0.510010 -0.586731 1445370611 0.490723 0.393494 -0.510010 -0.586731 1445370611 0.490723 0.393494 -0.510010 -0.586731 1445370611 0.490723 0.393494 -0.510010 -0.586731 1445370611 0.490723 0.393494 -0.510010 -0.586731 1445370611 0.594299 0.310547 -0.584839 -0.456421 1445370611 0.594299 0.310547 -0.584839 -0.456421 1445370611 0.594299 0.310547 -0.584839 -0.456421 1445370611 0.594299 0.310547 -0.584839 -0.456421 1445370611 0.594299 0.310547 -0.584839 -0.456421 1445370611 0.594299 0.310547 -0.584839 -0.456421 1445370611 0.517456 0.468018 -0.709778 -0.097351 1445370611 0.517456 0.468018 -0.709778 -0.097351 1445370611 0.517456 0.468018 -0.709778 -0.097351 1445370611 0.517456 0.468018 -0.709778 -0.097351 1445370611 0.517456 0.468018 -0.709778 -0.097351 1445370611 0.517456 0.468018 -0.709778 -0.097351 1445370611 0.405762 0.614746 -0.661926 0.138794 1445370611 0.405762 0.614746 -0.661926 0.138794 1445370611 0.405762 0.614746 -0.661926 0.138794 1445370611 0.405762 0.614746 -0.661926 0.138794 1445370611 0.405762 0.614746 -0.661926 0.138794 1445370611 0.405762 0.614746 -0.661926 0.138794 1445370611 0.388000 0.676270 -0.624695 0.042542 1445370611 0.388000 0.676270 -0.624695 0.042542 1445370611 0.388000 0.676270 -0.624695 0.042542 1445370611 0.388000 0.676270 -0.624695 0.042542 1445370612 0.388000 0.676270 -0.624695 0.042542 1445370612 0.332642 0.721924 -0.594360 -0.122070 1445370612 0.332642 0.721924 -0.594360 -0.122070 1445370612 0.332642 0.721924 -0.594360 -0.122070 1445370612 0.332642 0.721924 -0.594360 -0.122070 1445370612 0.332642 0.721924 -0.594360 -0.122070 1445370612 0.332642 0.721924 -0.594360 -0.122070 1445370612 0.248901 0.755005 -0.539673 -0.277039 1445370612 0.248901 0.755005 -0.539673 -0.277039 1445370612 0.248901 0.755005 -0.539673 -0.277039 1445370612 0.248901 0.755005 -0.539673 -0.277039 1445370612 0.248901 0.755005 -0.539673 -0.277039 1445370612 0.248901 0.755005 -0.539673 -0.277039 1445370612 0.158875 0.764832 -0.467407 -0.413879 1445370612 0.158875 0.764832 -0.467407 -0.413879 1445370612 0.158875 0.764832 -0.467407 -0.413879 1445370612 0.158875 0.764832 -0.467407 -0.413879 1445370612 0.158875 0.764832 -0.467407 -0.413879 1445370612 0.158875 0.764832 -0.467407 -0.413879 1445370612 0.035706 0.744629 -0.406677 -0.528137 1445370612 0.035706 0.744629 -0.406677 -0.528137 1445370612 0.035706 0.744629 -0.406677 -0.528137 1445370612 0.035706 0.744629 -0.406677 -0.528137 1445370612 0.035706 0.744629 -0.406677 -0.528137 1445370612 0.035706 0.744629 -0.406677 -0.528137 1445370612 -0.041321 0.659668 -0.345947 -0.665894 1445370612 -0.041321 0.659668 -0.345947 -0.665894 1445370612 -0.041321 0.659668 -0.345947 -0.665894 1445370612 -0.041321 0.659668 -0.345947 -0.665894 1445370612 -0.041321 0.659668 -0.345947 -0.665894 1445370612 -0.041321 0.659668 -0.345947 -0.665894 1445370612 -0.093994 0.579224 -0.308472 -0.748657 1445370612 -0.093994 0.579224 -0.308472 -0.748657 1445370612 -0.093994 0.579224 -0.308472 -0.748657 1445370612 -0.093994 0.579224 -0.308472 -0.748657 1445370612 -0.093994 0.579224 -0.308472 -0.748657 1445370612 -0.093994 0.579224 -0.308472 -0.748657 1445370612 -0.065796 0.540405 -0.282593 -0.789795 1445370612 -0.065796 0.540405 -0.282593 -0.789795 1445370612 -0.065796 0.540405 -0.282593 -0.789795 1445370612 -0.065796 0.540405 -0.282593 -0.789795 1445370612 -0.065796 0.540405 -0.282593 -0.789795 1445370612 -0.065796 0.540405 -0.282593 -0.789795 1445370612 0.024719 0.541199 -0.301147 -0.784729 1445370612 0.024719 0.541199 -0.301147 -0.784729 1445370612 0.024719 0.541199 -0.301147 -0.784729 1445370612 0.024719 0.541199 -0.301147 -0.784729 1445370612 0.024719 0.541199 -0.301147 -0.784729 1445370612 0.024719 0.541199 -0.301147 -0.784729 1445370612 0.186401 0.522644 -0.309143 -0.772400 1445370612 0.186401 0.522644 -0.309143 -0.772400 1445370612 0.186401 0.522644 -0.309143 -0.772400 1445370612 0.186401 0.522644 -0.309143 -0.772400 1445370612 0.186401 0.522644 -0.309143 -0.772400 1445370612 0.186401 0.522644 -0.309143 -0.772400 1445370612 0.186401 0.522644 -0.309143 -0.772400 1445370612 0.353088 0.460571 -0.370178 -0.725342 1445370612 0.353088 0.460571 -0.370178 -0.725342 1445370612 0.353088 0.460571 -0.370178 -0.725342 1445370612 0.353088 0.460571 -0.370178 -0.725342 1445370612 0.353088 0.460571 -0.370178 -0.725342 1445370612 0.353088 0.460571 -0.370178 -0.725342 1445370612 0.552551 0.277649 -0.369934 -0.693359 1445370612 0.552551 0.277649 -0.369934 -0.693359 1445370612 0.552551 0.277649 -0.369934 -0.693359 1445370612 0.552551 0.277649 -0.369934 -0.693359 1445370612 0.552551 0.277649 -0.369934 -0.693359 1445370612 0.552551 0.277649 -0.369934 -0.693359 1445370612 0.689758 0.072510 -0.439636 -0.570740 1445370612 0.689758 0.072510 -0.439636 -0.570740 1445370612 0.689758 0.072510 -0.439636 -0.570740 1445370612 0.689758 0.072510 -0.439636 -0.570740 1445370612 0.689758 0.072510 -0.439636 -0.570740 1445370612 0.689758 0.072510 -0.439636 -0.570740 1445370612 0.697998 0.224609 -0.629395 -0.257324 1445370612 0.697998 0.224609 -0.629395 -0.257324 1445370612 0.697998 0.224609 -0.629395 -0.257324 1445370612 0.697998 0.224609 -0.629395 -0.257324 1445370612 0.697998 0.224609 -0.629395 -0.257324 1445370612 0.697998 0.224609 -0.629395 -0.257324 1445370612 0.609131 0.432739 -0.663147 -0.043152 1445370612 0.609131 0.432739 -0.663147 -0.043152 1445370612 0.609131 0.432739 -0.663147 -0.043152 1445370612 0.609131 0.432739 -0.663147 -0.043152 1445370612 0.609131 0.432739 -0.663147 -0.043152 1445370612 0.609131 0.432739 -0.663147 -0.043152 1445370612 0.517029 0.577332 -0.625549 -0.089417 1445370612 0.517029 0.577332 -0.625549 -0.089417 1445370612 0.517029 0.577332 -0.625549 -0.089417 1445370612 0.517029 0.577332 -0.625549 -0.089417 1445370612 0.517029 0.577332 -0.625549 -0.089417 1445370612 0.517029 0.577332 -0.625549 -0.089417 1445370612 0.517029 0.577332 -0.625549 -0.089417 1445370612 0.428345 0.661926 -0.567749 -0.236816 1445370612 0.428345 0.661926 -0.567749 -0.236816 1445370612 0.428345 0.661926 -0.567749 -0.236816 1445370612 0.428345 0.661926 -0.567749 -0.236816 1445370612 0.428345 0.661926 -0.567749 -0.236816 1445370612 0.428345 0.661926 -0.567749 -0.236816 1445370612 0.322632 0.708008 -0.501099 -0.378845 1445370612 0.322632 0.708008 -0.501099 -0.378845 1445370612 0.322632 0.708008 -0.501099 -0.378845 1445370612 0.322632 0.708008 -0.501099 -0.378845 1445370612 0.322632 0.708008 -0.501099 -0.378845 1445370612 0.322632 0.708008 -0.501099 -0.378845 1445370612 0.226990 0.712158 -0.422729 -0.512451 1445370612 0.226990 0.712158 -0.422729 -0.512451 1445370612 0.226990 0.712158 -0.422729 -0.512451 1445370612 0.226990 0.712158 -0.422729 -0.512451 1445370612 0.226990 0.712158 -0.422729 -0.512451 1445370613 0.226990 0.712158 -0.422729 -0.512451 1445370613 0.104187 0.690186 -0.354248 -0.622375 1445370613 0.104187 0.690186 -0.354248 -0.622375 1445370613 0.104187 0.690186 -0.354248 -0.622375 1445370613 0.104187 0.690186 -0.354248 -0.622375 1445370613 0.104187 0.690186 -0.354248 -0.622375 1445370613 0.104187 0.690186 -0.354248 -0.622375 1445370613 0.104187 0.690186 -0.354248 -0.622375 1445370613 -0.008423 0.633728 -0.339294 -0.695129 1445370613 -0.008423 0.633728 -0.339294 -0.695129 1445370613 -0.008423 0.633728 -0.339294 -0.695129 1445370613 -0.008423 0.633728 -0.339294 -0.695129 1445370613 -0.008423 0.633728 -0.339294 -0.695129 1445370613 -0.008423 0.633728 -0.339294 -0.695129 1445370613 -0.023193 0.590637 -0.322266 -0.739441 1445370613 -0.023193 0.590637 -0.322266 -0.739441 1445370613 -0.023193 0.590637 -0.322266 -0.739441 1445370613 -0.023193 0.590637 -0.322266 -0.739441 1445370613 -0.023193 0.590637 -0.322266 -0.739441 1445370613 -0.023193 0.590637 -0.322266 -0.739441 1445370613 0.037170 0.573364 -0.323120 -0.752014 1445370613 0.037170 0.573364 -0.323120 -0.752014 1445370613 0.037170 0.573364 -0.323120 -0.752014 1445370613 0.037170 0.573364 -0.323120 -0.752014 1445370613 0.037170 0.573364 -0.323120 -0.752014 1445370613 0.037170 0.573364 -0.323120 -0.752014 1445370613 0.037170 0.573364 -0.323120 -0.752014 1445370613 0.209961 0.530212 -0.269165 -0.776123 1445370613 0.209961 0.530212 -0.269165 -0.776123 1445370613 0.209961 0.530212 -0.269165 -0.776123 1445370613 0.209961 0.530212 -0.269165 -0.776123 1445370613 0.209961 0.530212 -0.269165 -0.776123 1445370613 0.209961 0.530212 -0.269165 -0.776123 1445370613 0.395508 0.427002 -0.253113 -0.772766 1445370613 0.395508 0.427002 -0.253113 -0.772766 1445370613 0.395508 0.427002 -0.253113 -0.772766 1445370613 0.395508 0.427002 -0.253113 -0.772766 1445370613 0.395508 0.427002 -0.253113 -0.772766 1445370613 0.576782 0.240479 -0.246582 -0.740784 1445370613 0.576782 0.240479 -0.246582 -0.740784 1445370613 0.576782 0.240479 -0.246582 -0.740784 1445370613 0.576782 0.240479 -0.246582 -0.740784 1445370613 0.576782 0.240479 -0.246582 -0.740784 1445370613 0.576782 0.240479 -0.246582 -0.740784 1445370613 0.576782 0.240479 -0.246582 -0.740784 1445370613 0.673828 0.066833 -0.386292 -0.626343 1445370613 0.673828 0.066833 -0.386292 -0.626343 1445370613 0.673828 0.066833 -0.386292 -0.626343 1445370613 0.673828 0.066833 -0.386292 -0.626343 1445370613 0.687683 0.143616 -0.621155 -0.347351 1445370613 0.687683 0.143616 -0.621155 -0.347351 1445370613 0.687683 0.143616 -0.621155 -0.347351 1445370613 0.687683 0.143616 -0.621155 -0.347351 1445370613 0.687683 0.143616 -0.621155 -0.347351 1445370613 0.687683 0.143616 -0.621155 -0.347351 1445370613 0.612610 0.379822 -0.692749 0.022888 1445370613 0.612610 0.379822 -0.692749 0.022888 1445370613 0.612610 0.379822 -0.692749 0.022888 1445370613 0.612610 0.379822 -0.692749 0.022888 1445370613 0.612610 0.379822 -0.692749 0.022888 1445370613 0.612610 0.379822 -0.692749 0.022888 1445370613 0.612610 0.379822 -0.692749 0.022888 1445370613 0.522522 0.528564 -0.660156 0.108582 1445370613 0.522522 0.528564 -0.660156 0.108582 1445370613 0.522522 0.528564 -0.660156 0.108582 1445370613 0.522522 0.528564 -0.660156 0.108582 1445370613 0.522522 0.528564 -0.660156 0.108582 1445370613 0.522522 0.528564 -0.660156 0.108582 1445370613 0.462280 0.632385 -0.621277 -0.020142 1445370613 0.462280 0.632385 -0.621277 -0.020142 1445370613 0.462280 0.632385 -0.621277 -0.020142 1445370613 0.462280 0.632385 -0.621277 -0.020142 1445370613 0.462280 0.632385 -0.621277 -0.020142 1445370613 0.462280 0.632385 -0.621277 -0.020142 1445370613 0.336487 0.734314 -0.566162 -0.164368 1445370613 0.336487 0.734314 -0.566162 -0.164368 1445370613 0.336487 0.734314 -0.566162 -0.164368 1445370613 0.336487 0.734314 -0.566162 -0.164368 1445370613 0.336487 0.734314 -0.566162 -0.164368 1445370613 0.336487 0.734314 -0.566162 -0.164368 1445370613 0.221863 0.772583 -0.497192 -0.326660 1445370613 0.221863 0.772583 -0.497192 -0.326660 1445370613 0.221863 0.772583 -0.497192 -0.326660 1445370613 0.221863 0.772583 -0.497192 -0.326660 1445370613 0.221863 0.772583 -0.497192 -0.326660 1445370613 0.221863 0.772583 -0.497192 -0.326660 1445370613 0.221863 0.772583 -0.497192 -0.326660 1445370613 0.119202 0.757019 -0.430847 -0.476563 1445370613 0.119202 0.757019 -0.430847 -0.476563 1445370613 0.119202 0.757019 -0.430847 -0.476563 1445370613 0.119202 0.757019 -0.430847 -0.476563 1445370613 0.119202 0.757019 -0.430847 -0.476563 1445370613 0.119202 0.757019 -0.430847 -0.476563 1445370613 0.026245 0.704834 -0.375549 -0.601257 1445370613 0.026245 0.704834 -0.375549 -0.601257 1445370613 0.026245 0.704834 -0.375549 -0.601257 1445370613 0.026245 0.704834 -0.375549 -0.601257 1445370613 0.026245 0.704834 -0.375549 -0.601257 1445370613 0.026245 0.704834 -0.375549 -0.601257 1445370613 -0.027527 0.637024 -0.346985 -0.687805 1445370613 -0.027527 0.637024 -0.346985 -0.687805 1445370613 -0.027527 0.637024 -0.346985 -0.687805 1445370613 -0.027527 0.637024 -0.346985 -0.687805 1445370613 -0.027527 0.637024 -0.346985 -0.687805 1445370613 -0.027527 0.637024 -0.346985 -0.687805 1445370613 -0.021790 0.595032 -0.324890 -0.734802 1445370613 -0.021790 0.595032 -0.324890 -0.734802 1445370613 -0.021790 0.595032 -0.324890 -0.734802 1445370613 -0.021790 0.595032 -0.324890 -0.734802 1445370613 -0.021790 0.595032 -0.324890 -0.734802 1445370613 -0.021790 0.595032 -0.324890 -0.734802 1445370613 0.041565 0.589966 -0.336182 -0.732971 1445370614 0.041565 0.589966 -0.336182 -0.732971 1445370614 0.041565 0.589966 -0.336182 -0.732971 1445370614 0.041565 0.589966 -0.336182 -0.732971 1445370614 0.041565 0.589966 -0.336182 -0.732971 1445370614 0.041565 0.589966 -0.336182 -0.732971 1445370614 0.041565 0.589966 -0.336182 -0.732971 1445370614 0.154358 0.588379 -0.355530 -0.709656 1445370614 0.154358 0.588379 -0.355530 -0.709656 1445370614 0.154358 0.588379 -0.355530 -0.709656 1445370614 0.154358 0.588379 -0.355530 -0.709656 1445370614 0.154358 0.588379 -0.355530 -0.709656 1445370614 0.154358 0.588379 -0.355530 -0.709656 1445370614 0.343506 0.561707 -0.363647 -0.658997 1445370614 0.343506 0.561707 -0.363647 -0.658997 1445370614 0.343506 0.561707 -0.363647 -0.658997 1445370614 0.343506 0.561707 -0.363647 -0.658997 1445370614 0.343506 0.561707 -0.363647 -0.658997 1445370614 0.343506 0.561707 -0.363647 -0.658997 1445370614 0.520081 0.493286 -0.410461 -0.563660 1445370614 0.520081 0.493286 -0.410461 -0.563660 1445370614 0.520081 0.493286 -0.410461 -0.563660 1445370614 0.520081 0.493286 -0.410461 -0.563660 1445370614 0.520081 0.493286 -0.410461 -0.563660 1445370614 0.520081 0.493286 -0.410461 -0.563660 1445370614 0.562561 0.538513 -0.556335 -0.289734 1445370614 0.562561 0.538513 -0.556335 -0.289734 1445370614 0.562561 0.538513 -0.556335 -0.289734 1445370614 0.562561 0.538513 -0.556335 -0.289734 1445370614 0.562561 0.538513 -0.556335 -0.289734 1445370614 0.562561 0.538513 -0.556335 -0.289734 1445370614 0.405823 0.712158 -0.565247 0.093018 1445370614 0.405823 0.712158 -0.565247 0.093018 1445370614 0.405823 0.712158 -0.565247 0.093018 1445370614 0.405823 0.712158 -0.565247 0.093018 1445370614 0.405823 0.712158 -0.565247 0.093018 1445370614 0.405823 0.712158 -0.565247 0.093018 1445370614 0.357300 0.742493 -0.542847 0.161987 1445370614 0.357300 0.742493 -0.542847 0.161987 1445370614 0.357300 0.742493 -0.542847 0.161987 1445370614 0.357300 0.742493 -0.542847 0.161987 1445370614 0.357300 0.742493 -0.542847 0.161987 1445370614 0.357300 0.742493 -0.542847 0.161987 1445370614 0.324768 0.766174 -0.551147 0.060791 1445370614 0.324768 0.766174 -0.551147 0.060791 1445370614 0.324768 0.766174 -0.551147 0.060791 1445370614 0.324768 0.766174 -0.551147 0.060791 1445370614 0.324768 0.766174 -0.551147 0.060791 1445370614 0.324768 0.766174 -0.551147 0.060791 1445370614 0.298096 0.787903 -0.522644 -0.130920 1445370614 0.298096 0.787903 -0.522644 -0.130920 1445370614 0.298096 0.787903 -0.522644 -0.130920 1445370614 0.298096 0.787903 -0.522644 -0.130920 1445370614 0.298096 0.787903 -0.522644 -0.130920 1445370614 0.298096 0.787903 -0.522644 -0.130920 1445370614 0.303101 0.765869 -0.451843 -0.342651 1445370614 0.303101 0.765869 -0.451843 -0.342651 1445370614 0.303101 0.765869 -0.451843 -0.342651 1445370614 0.303101 0.765869 -0.451843 -0.342651 1445370614 0.303101 0.765869 -0.451843 -0.342651 1445370614 0.303101 0.765869 -0.451843 -0.342651 1445370614 0.303101 0.765869 -0.451843 -0.342651 1445370614 0.285706 0.720215 -0.359436 -0.520081 1445370614 0.285706 0.720215 -0.359436 -0.520081 1445370614 0.285706 0.720215 -0.359436 -0.520081 1445370614 0.285706 0.720215 -0.359436 -0.520081 1445370614 0.285706 0.720215 -0.359436 -0.520081 1445370614 0.285706 0.720215 -0.359436 -0.520081 1445370614 0.214050 0.675964 -0.293457 -0.641235 1445370614 0.214050 0.675964 -0.293457 -0.641235 1445370614 0.214050 0.675964 -0.293457 -0.641235 1445370614 0.214050 0.675964 -0.293457 -0.641235 1445370614 0.214050 0.675964 -0.293457 -0.641235 1445370614 0.214050 0.675964 -0.293457 -0.641235 1445370614 0.100647 0.627686 -0.247070 -0.731323 1445370614 0.100647 0.627686 -0.247070 -0.731323 1445370614 0.100647 0.627686 -0.247070 -0.731323 1445370614 0.100647 0.627686 -0.247070 -0.731323 1445370614 0.100647 0.627686 -0.247070 -0.731323 1445370614 0.029541 0.589539 -0.219910 -0.776672 1445370614 0.029541 0.589539 -0.219910 -0.776672 1445370614 0.029541 0.589539 -0.219910 -0.776672 1445370614 0.029541 0.589539 -0.219910 -0.776672 1445370614 0.029541 0.589539 -0.219910 -0.776672 1445370614 0.029541 0.589539 -0.219910 -0.776672 1445370614 0.035767 0.578430 -0.241211 -0.778442 1445370614 0.035767 0.578430 -0.241211 -0.778442 1445370614 0.035767 0.578430 -0.241211 -0.778442 1445370614 0.035767 0.578430 -0.241211 -0.778442 1445370614 0.035767 0.578430 -0.241211 -0.778442 1445370614 0.035767 0.578430 -0.241211 -0.778442 1445370614 0.035767 0.578430 -0.241211 -0.778442 1445370614 0.132690 0.567688 -0.278503 -0.763245 1445370614 0.132690 0.567688 -0.278503 -0.763245 1445370614 0.132690 0.567688 -0.278503 -0.763245 1445370614 0.132690 0.567688 -0.278503 -0.763245 1445370614 0.132690 0.567688 -0.278503 -0.763245 1445370614 0.132690 0.567688 -0.278503 -0.763245 1445370614 0.288818 0.542297 -0.309937 -0.725586 1445370614 0.288818 0.542297 -0.309937 -0.725586 1445370614 0.288818 0.542297 -0.309937 -0.725586 1445370614 0.288818 0.542297 -0.309937 -0.725586 1445370614 0.288818 0.542297 -0.309937 -0.725586 1445370614 0.288818 0.542297 -0.309937 -0.725586 1445370614 0.288818 0.542297 -0.309937 -0.725586 1445370614 0.424438 0.520691 -0.367188 -0.643372 1445370614 0.424438 0.520691 -0.367188 -0.643372 1445370614 0.424438 0.520691 -0.367188 -0.643372 1445370614 0.424438 0.520691 -0.367188 -0.643372 1445370614 0.424438 0.520691 -0.367188 -0.643372 1445370614 0.424438 0.520691 -0.367188 -0.643372 1445370614 0.497803 0.565552 -0.494446 -0.433350 1445370615 0.497803 0.565552 -0.494446 -0.433350 1445370615 0.497803 0.565552 -0.494446 -0.433350 1445370615 0.497803 0.565552 -0.494446 -0.433350 1445370615 0.519226 0.632507 -0.554199 -0.152161 1445370615 0.519226 0.632507 -0.554199 -0.152161 1445370615 0.519226 0.632507 -0.554199 -0.152161 1445370615 0.519226 0.632507 -0.554199 -0.152161 1445370615 0.519226 0.632507 -0.554199 -0.152161 1445370615 0.519226 0.632507 -0.554199 -0.152161 1445370615 0.472229 0.687866 -0.543701 0.090271 1445370615 0.472229 0.687866 -0.543701 0.090271 1445370615 0.472229 0.687866 -0.543701 0.090271 1445370615 0.472229 0.687866 -0.543701 0.090271 1445370615 0.472229 0.687866 -0.543701 0.090271 1445370615 0.472229 0.687866 -0.543701 0.090271 1445370615 0.443909 0.688477 -0.553162 0.151184 1445370615 0.443909 0.688477 -0.553162 0.151184 1445370615 0.443909 0.688477 -0.553162 0.151184 1445370615 0.443909 0.688477 -0.553162 0.151184 1445370615 0.443909 0.688477 -0.553162 0.151184 1445370615 0.443909 0.688477 -0.553162 0.151184 1445370615 0.427429 0.709167 -0.559143 0.041199 1445370615 0.427429 0.709167 -0.559143 0.041199 1445370615 0.427429 0.709167 -0.559143 0.041199 1445370615 0.427429 0.709167 -0.559143 0.041199 1445370615 0.427429 0.709167 -0.559143 0.041199 1445370615 0.427429 0.709167 -0.559143 0.041199 1445370615 0.427429 0.709167 -0.559143 0.041199 1445370615 0.397156 0.736938 -0.530151 -0.134583 1445370615 0.397156 0.736938 -0.530151 -0.134583 1445370615 0.397156 0.736938 -0.530151 -0.134583 1445370615 0.397156 0.736938 -0.530151 -0.134583 1445370615 0.397156 0.736938 -0.530151 -0.134583 1445370615 0.397156 0.736938 -0.530151 -0.134583 1445370615 0.397156 0.736938 -0.530151 -0.134583 1445370615 0.347473 0.745667 -0.475342 -0.311951 1445370615 0.347473 0.745667 -0.475342 -0.311951 1445370615 0.347473 0.745667 -0.475342 -0.311951 1445370615 0.347473 0.745667 -0.475342 -0.311951 1445370615 0.347473 0.745667 -0.475342 -0.311951 1445370615 0.347473 0.745667 -0.475342 -0.311951 1445370615 0.255676 0.734924 -0.415405 -0.471069 1445370615 0.255676 0.734924 -0.415405 -0.471069 1445370615 0.255676 0.734924 -0.415405 -0.471069 1445370615 0.255676 0.734924 -0.415405 -0.471069 1445370615 0.255676 0.734924 -0.415405 -0.471069 1445370615 0.255676 0.734924 -0.415405 -0.471069 1445370615 0.135803 0.684265 -0.362671 -0.617859 1445370615 0.135803 0.684265 -0.362671 -0.617859 1445370615 0.135803 0.684265 -0.362671 -0.617859 1445370615 0.135803 0.684265 -0.362671 -0.617859 1445370615 0.135803 0.684265 -0.362671 -0.617859 1445370615 0.135803 0.684265 -0.362671 -0.617859 1445370615 0.045837 0.604187 -0.309326 -0.732910 1445370615 0.045837 0.604187 -0.309326 -0.732910 1445370615 0.045837 0.604187 -0.309326 -0.732910 1445370615 0.045837 0.604187 -0.309326 -0.732910 1445370615 0.045837 0.604187 -0.309326 -0.732910 1445370615 0.045837 0.604187 -0.309326 -0.732910 1445370615 0.045837 0.604187 -0.309326 -0.732910 1445370615 0.022644 0.564026 -0.258667 -0.783875 1445370615 0.022644 0.564026 -0.258667 -0.783875 1445370615 0.022644 0.564026 -0.258667 -0.783875 1445370615 0.022644 0.564026 -0.258667 -0.783875 1445370615 0.022644 0.564026 -0.258667 -0.783875 1445370615 0.022644 0.564026 -0.258667 -0.783875 1445370615 0.036499 0.574341 -0.286377 -0.766052 1445370615 0.036499 0.574341 -0.286377 -0.766052 1445370615 0.036499 0.574341 -0.286377 -0.766052 1445370615 0.036499 0.574341 -0.286377 -0.766052 1445370615 0.036499 0.574341 -0.286377 -0.766052 1445370615 0.036499 0.574341 -0.286377 -0.766052 1445370615 0.134094 0.574036 -0.308533 -0.746582 1445370615 0.134094 0.574036 -0.308533 -0.746582 1445370615 0.134094 0.574036 -0.308533 -0.746582 1445370615 0.134094 0.574036 -0.308533 -0.746582 1445370615 0.134094 0.574036 -0.308533 -0.746582 1445370615 0.134094 0.574036 -0.308533 -0.746582 1445370615 0.281860 0.551453 -0.345581 -0.705017 1445370615 0.281860 0.551453 -0.345581 -0.705017 1445370615 0.281860 0.551453 -0.345581 -0.705017 1445370615 0.281860 0.551453 -0.345581 -0.705017 1445370615 0.281860 0.551453 -0.345581 -0.705017 1445370615 0.281860 0.551453 -0.345581 -0.705017 1445370615 0.281860 0.551453 -0.345581 -0.705017 1445370615 0.422241 0.523926 -0.437866 -0.596252 1445370615 0.422241 0.523926 -0.437866 -0.596252 1445370615 0.422241 0.523926 -0.437866 -0.596252 1445370615 0.422241 0.523926 -0.437866 -0.596252 1445370615 0.422241 0.523926 -0.437866 -0.596252 1445370615 0.422241 0.523926 -0.437866 -0.596252 1445370615 0.451294 0.572632 -0.610962 -0.308472 1445370615 0.451294 0.572632 -0.610962 -0.308472 1445370615 0.451294 0.572632 -0.610962 -0.308472 1445370615 0.451294 0.572632 -0.610962 -0.308472 1445370615 0.451294 0.572632 -0.610962 -0.308472 1445370615 0.426147 0.657898 -0.620911 -0.003784 1445370615 0.426147 0.657898 -0.620911 -0.003784 1445370615 0.426147 0.657898 -0.620911 -0.003784 1445370615 0.426147 0.657898 -0.620911 -0.003784 1445370615 0.426147 0.657898 -0.620911 -0.003784 1445370615 0.426147 0.657898 -0.620911 -0.003784 1445370615 0.426147 0.657898 -0.620911 -0.003784 1445370615 0.374390 0.730347 -0.565186 0.083252 1445370615 0.374390 0.730347 -0.565186 0.083252 1445370615 0.374390 0.730347 -0.565186 0.083252 1445370615 0.374390 0.730347 -0.565186 0.083252 1445370615 0.374390 0.730347 -0.565186 0.083252 1445370615 0.374390 0.730347 -0.565186 0.083252 1445370615 0.389282 0.756531 -0.524109 -0.036438 1445370615 0.389282 0.756531 -0.524109 -0.036438 1445370616 0.389282 0.756531 -0.524109 -0.036438 1445370616 0.389282 0.756531 -0.524109 -0.036438 1445370616 0.389282 0.756531 -0.524109 -0.036438 1445370616 0.389282 0.756531 -0.524109 -0.036438 1445370616 0.389282 0.756531 -0.524109 -0.036438 1445370616 0.387634 0.768372 -0.478882 -0.173157 1445370616 0.387634 0.768372 -0.478882 -0.173157 1445370616 0.387634 0.768372 -0.478882 -0.173157 1445370616 0.387634 0.768372 -0.478882 -0.173157 1445370616 0.387634 0.768372 -0.478882 -0.173157 1445370616 0.387634 0.768372 -0.478882 -0.173157 1445370616 0.352600 0.772522 -0.454224 -0.269470 1445370616 0.352600 0.772522 -0.454224 -0.269470 1445370616 0.352600 0.772522 -0.454224 -0.269470 1445370616 0.352600 0.772522 -0.454224 -0.269470 1445370616 0.352600 0.772522 -0.454224 -0.269470 1445370616 0.352600 0.772522 -0.454224 -0.269470 1445370616 0.300659 0.755249 -0.423584 -0.399658 1445370616 0.300659 0.755249 -0.423584 -0.399658 1445370616 0.300659 0.755249 -0.423584 -0.399658 1445370616 0.300659 0.755249 -0.423584 -0.399658 1445370616 0.300659 0.755249 -0.423584 -0.399658 1445370616 0.300659 0.755249 -0.423584 -0.399658 1445370616 0.300659 0.755249 -0.423584 -0.399658 1445370616 0.193115 0.722961 -0.381714 -0.542542 1445370616 0.193115 0.722961 -0.381714 -0.542542 1445370616 0.193115 0.722961 -0.381714 -0.542542 1445370616 0.193115 0.722961 -0.381714 -0.542542 1445370616 0.193115 0.722961 -0.381714 -0.542542 1445370616 0.062744 0.659851 -0.337708 -0.668274 1445370616 0.062744 0.659851 -0.337708 -0.668274 1445370616 0.062744 0.659851 -0.337708 -0.668274 1445370616 0.062744 0.659851 -0.337708 -0.668274 1445370616 0.062744 0.659851 -0.337708 -0.668274 1445370616 
0.759033 0.018066 -0.583374 -0.288391 1445370618 0.759033 0.018066 -0.583374 -0.288391 1445370618 0.759033 0.018066 -0.583374 -0.288391 1445370619 0.759033 0.018066 -0.583374 -0.288391 1445370619 0.775513 0.064331 -0.561951 -0.280457 1445370619 0.775513 0.064331 -0.561951 -0.280457 1445370619 0.775513 0.064331 -0.561951 -0.280457 1445370619 0.775513 0.064331 -0.561951 -0.280457 1445370619 0.775513 0.064331 -0.561951 -0.280457 1445370619 0.775513 0.064331 -0.561951 -0.280457 1445370619 0.786438 0.098633 -0.545471 -0.272400 1445370619 0.786438 0.098633 -0.545471 -0.272400 1445370619 0.786438 0.098633 -0.545471 -0.272400 1445370619 0.786438 0.098633 -0.545471 -0.272400 1445370619 0.786438 0.098633 -0.545471 -0.272400 1445370619 0.786438 0.098633 -0.545471 -0.272400 1445370619 0.793579 0.118408 -0.530396 -0.273621 1445370619 0.793579 0.118408 -0.530396 -0.273621 1445370619 0.793579 0.118408 -0.530396 -0.273621 1445370619 0.793579 0.118408 -0.530396 -0.273621 1445370619 0.793579 0.118408 -0.530396 -0.273621 1445370619 0.793579 0.118408 -0.530396 -0.273621 1445370619 0.793579 0.118408 -0.530396 -0.273621 1445370619 0.798035 0.118713 -0.516113 -0.287598 1445370619 0.798035 0.118713 -0.516113 -0.287598 1445370619 0.798035 0.118713 -0.516113 -0.287598 1445370619 0.798035 0.118713 -0.516113 -0.287598 1445370619 0.798035 0.118713 -0.516113 -0.287598 1445370619 0.801758 0.105042 -0.504517 -0.302673 1445370619 0.801758 0.105042 -0.504517 -0.302673 1445370619 0.801758 0.105042 -0.504517 -0.302673 1445370619 0.801758 0.105042 -0.504517 -0.302673 1445370619 0.801758 0.105042 -0.504517 -0.302673 1445370619 0.801758 0.105042 -0.504517 -0.302673 1445370619 0.806396 0.089050 -0.493713 -0.313110 1445370619 0.806396 0.089050 -0.493713 -0.313110 1445370619 0.806396 0.089050 -0.493713 -0.313110 1445370619 0.806396 0.089050 -0.493713 -0.313110 1445370619 0.806396 0.089050 -0.493713 -0.313110 1445370619 0.806396 0.089050 -0.493713 -0.313110 1445370619 0.811462 0.076599 -0.484497 -0.317749 1445370619 0.811462 0.076599 -0.484497 -0.317749 1445370619 0.811462 0.076599 -0.484497 -0.317749 1445370619 0.811462 0.076599 -0.484497 -0.317749 1445370619 0.811462 0.076599 -0.484497 -0.317749 1445370619 0.811462 0.076599 -0.484497 -0.317749 1445370619 0.815491 0.067200 -0.484070 -0.309998 1445370619 0.815491 0.067200 -0.484070 -0.309998 1445370619 0.815491 0.067200 -0.484070 -0.309998 1445370619 0.815491 0.067200 -0.484070 -0.309998 1445370619 0.815491 0.067200 -0.484070 -0.309998 1445370619 0.815491 0.067200 -0.484070 -0.309998 1445370619 0.815918 0.057678 -0.495728 -0.291870 1445370619 0.815918 0.057678 -0.495728 -0.291870 1445370619 0.815918 0.057678 -0.495728 -0.291870 1445370619 0.815918 0.057678 -0.495728 -0.291870 1445370619 0.815918 0.057678 -0.495728 -0.291870 1445370619 0.815918 0.057678 -0.495728 -0.291870 1445370619 0.814392 0.041687 -0.509277 -0.275024 1445370619 0.814392 0.041687 -0.509277 -0.275024 1445370619 0.814392 0.041687 -0.509277 -0.275024 1445370619 0.814392 0.041687 -0.509277 -0.275024 1445370619 0.814392 0.041687 -0.509277 -0.275024 1445370619 0.814392 0.041687 -0.509277 -0.275024 1445370619 0.815613 0.037476 -0.517822 -0.255493 1445370619 0.815613 0.037476 -0.517822 -0.255493 1445370619 0.815613 0.037476 -0.517822 -0.255493 1445370619 0.815613 0.037476 -0.517822 -0.255493 1445370619 0.815613 0.037476 -0.517822 -0.255493 1445370619 0.815613 0.037476 -0.517822 -0.255493 1445370619 0.818420 0.071899 -0.527344 -0.216614 1445370619 0.818420 0.071899 -0.527344 -0.216614 1445370619 0.818420 0.071899 -0.527344 -0.216614 1445370619 0.818420 0.071899 -0.527344 -0.216614 1445370619 0.818420 0.071899 -0.527344 -0.216614 1445370619 0.818420 0.071899 -0.527344 -0.216614 1445370619 0.818420 0.071899 -0.527344 -0.216614 1445370619 0.819336 0.137390 -0.533813 -0.157837 1445370619 0.819336 0.137390 -0.533813 -0.157837 1445370619 0.819336 0.137390 -0.533813 -0.157837 1445370619 0.819336 0.137390 -0.533813 -0.157837 1445370619 0.819336 0.137390 -0.533813 -0.157837 1445370619 0.819336 0.137390 -0.533813 -0.157837 1445370619 0.815247 0.202209 -0.534668 -0.092834 1445370619 0.815247 0.202209 -0.534668 -0.092834 1445370619 0.815247 0.202209 -0.534668 -0.092834 1445370619 0.815247 0.202209 -0.534668 -0.092834 1445370619 0.815247 0.202209 -0.534668 -0.092834 1445370619 0.815247 0.202209 -0.534668 -0.092834 1445370619 0.803650 0.256348 -0.536072 -0.031311 1445370619 0.803650 0.256348 -0.536072 -0.031311 1445370619 0.803650 0.256348 -0.536072 -0.031311 1445370619 0.803650 0.256348 -0.536072 -0.031311 1445370619 0.803650 0.256348 -0.536072 -0.031311 1445370619 0.803650 0.256348 -0.536072 -0.031311 1445370619 0.793884 0.284607 -0.537354 -0.000793 1445370619 0.793884 0.284607 -0.537354 -0.000793 1445370619 0.793884 0.284607 -0.537354 -0.000793 1445370619 0.793884 0.284607 -0.537354 -0.000793 1445370619 0.793884 0.284607 -0.537354 -0.000793 1445370619 0.793884 0.284607 -0.537354 -0.000793 1445370619 0.793884 0.284607 -0.537354 -0.000793 1445370619 0.797241 0.274536 -0.537109 -0.023376 1445370619 0.797241 0.274536 -0.537109 -0.023376 1445370619 0.797241 0.274536 -0.537109 -0.023376 1445370619 0.797241 0.274536 -0.537109 -0.023376 1445370619 0.797241 0.274536 -0.537109 -0.023376 1445370619 0.816345 0.223328 -0.524475 -0.092773 1445370619 0.816345 0.223328 -0.524475 -0.092773 1445370619 0.816345 0.223328 -0.524475 -0.092773 1445370619 0.816345 0.223328 -0.524475 -0.092773 1445370619 0.816345 0.223328 -0.524475 -0.092773 1445370620 0.816345 0.223328 -0.524475 -0.092773 1445370620 0.834167 0.164673 -0.498657 -0.168396 1445370620 0.834167 0.164673 -0.498657 -0.168396 1445370620 0.834167 0.164673 -0.498657 -0.168396 1445370620 0.834167 0.164673 -0.498657 -0.168396 1445370620 0.834167 0.164673 -0.498657 -0.168396 1445370620 0.834167 0.164673 -0.498657 -0.168396 1445370620 0.843018 0.128723 -0.475647 -0.215637 1445370620 0.843018 0.128723 -0.475647 -0.215637 1445370620 0.843018 0.128723 -0.475647 -0.215637 1445370620 0.843018 0.128723 -0.475647 -0.215637 1445370620 0.843018 0.128723 -0.475647 -0.215637 1445370620 0.843018 0.128723 -0.475647 -0.215637 1445370620 0.853271 0.108337 -0.446594 -0.246399 1445370620 0.853271 0.108337 -0.446594 -0.246399 1445370620 0.853271 0.108337 -0.446594 -0.246399 1445370620 0.853271 0.108337 -0.446594 -0.246399 1445370620 0.853271 0.108337 -0.446594 -0.246399 1445370620 0.864563 0.098511 -0.413818 -0.267395 1445370620 0.864563 0.098511 -0.413818 -0.267395 1445370620 0.864563 0.098511 -0.413818 -0.267395 1445370620 0.864563 0.098511 -0.413818 -0.267395 1445370620 0.864563 0.098511 -0.413818 -0.267395 1445370620 0.864563 0.098511 -0.413818 -0.267395 1445370620 0.873962 0.100708 -0.386230 -0.277283 1445370620 0.873962 0.100708 -0.386230 -0.277283 1445370620 0.873962 0.100708 -0.386230 -0.277283 1445370620 0.873962 0.100708 -0.386230 -0.277283 1445370620 0.873962 0.100708 -0.386230 -0.277283 1445370620 0.873962 0.100708 -0.386230 -0.277283 1445370620 0.871765 0.122375 -0.387390 -0.273865 1445370620 0.871765 0.122375 -0.387390 -0.273865 1445370620 0.871765 0.122375 -0.387390 -0.273865 1445370620 0.871765 0.122375 -0.387390 -0.273865 1445370620 0.871765 0.122375 -0.387390 -0.273865 1445370620 0.871765 0.122375 -0.387390 -0.273865 1445370620 0.871765 0.122375 -0.387390 -0.273865 1445370620 0.860901 0.109253 -0.416992 -0.270081 1445370620 0.860901 0.109253 -0.416992 -0.270081 1445370620 0.860901 0.109253 -0.416992 -0.270081 1445370620 0.860901 0.109253 -0.416992 -0.270081 1445370620 0.860901 0.109253 -0.416992 -0.270081 1445370620 0.860901 0.109253 -0.416992 -0.270081 1445370620 0.860901 0.109253 -0.416992 -0.270081 1445370620 0.850525 0.057007 -0.441406 -0.280090 1445370620 0.850525 0.057007 -0.441406 -0.280090 1445370620 0.850525 0.057007 -0.441406 -0.280090 1445370620 0.850525 0.057007 -0.441406 -0.280090 1445370620 0.850525 0.057007 -0.441406 -0.280090 1445370620 0.838257 0.043945 -0.467102 -0.277893 1445370620 0.838257 0.043945 -0.467102 -0.277893 1445370620 0.838257 0.043945 -0.467102 -0.277893 1445370620 0.838257 0.043945 -0.467102 -0.277893 1445370620 0.838257 0.043945 -0.467102 -0.277893 1445370620 0.838257 0.043945 -0.467102 -0.277893 1445370620 0.833679 0.129578 -0.484741 -0.230652 1445370620 0.833679 0.129578 -0.484741 -0.230652 1445370620 0.833679 0.129578 -0.484741 -0.230652 1445370620 0.833679 0.129578 -0.484741 -0.230652 1445370620 0.833679 0.129578 -0.484741 -0.230652 1445370620 0.833679 0.129578 -0.484741 -0.230652 1445370620 0.825562 0.234375 -0.490906 -0.150085 1445370620 0.825562 0.234375 -0.490906 -0.150085 1445370620 0.825562 0.234375 -0.490906 -0.150085 1445370620 0.825562 0.234375 -0.490906 -0.150085 1445370620 0.825562 0.234375 -0.490906 -0.150085 1445370620 0.825562 0.234375 -0.490906 -0.150085 1445370620 0.815857 0.289734 -0.487671 -0.111877 1445370620 0.815857 0.289734 -0.487671 -0.111877 1445370620 0.815857 0.289734 -0.487671 -0.111877 1445370620 0.815857 0.289734 -0.487671 -0.111877 1445370620 0.815857 0.289734 -0.487671 -0.111877 1445370620 0.815857 0.289734 -0.487671 -0.111877 1445370620 0.815857 0.289734 -0.487671 -0.111877 1445370620 0.798523 0.336731 -0.489746 -0.095459 1445370620 0.798523 0.336731 -0.489746 -0.095459 1445370620 0.798523 0.336731 -0.489746 -0.095459 1445370620 0.798523 0.336731 -0.489746 -0.095459 1445370620 0.798523 0.336731 -0.489746 -0.095459 1445370620 0.798523 0.336731 -0.489746 -0.095459 1445370620 0.790955 0.345825 -0.489990 -0.121155 1445370620 0.790955 0.345825 -0.489990 -0.121155 1445370620 0.790955 0.345825 -0.489990 -0.121155 1445370620 0.790955 0.345825 -0.489990 -0.121155 1445370620 0.790955 0.345825 -0.489990 -0.121155 1445370620 0.790955 0.345825 -0.489990 -0.121155 1445370620 0.809021 0.293030 -0.469910 -0.196960 1445370620 0.809021 0.293030 -0.469910 -0.196960 1445370620 0.809021 0.293030 -0.469910 -0.196960 1445370620 0.809021 0.293030 -0.469910 -0.196960 1445370620 0.809021 0.293030 -0.469910 -0.196960 1445370620 0.809021 0.293030 -0.469910 -0.196960 1445370620 0.823425 0.244080 -0.440491 -0.261353 1445370620 0.823425 0.244080 -0.440491 -0.261353 1445370620 0.823425 0.244080 -0.440491 -0.261353 1445370620 0.823425 0.244080 -0.440491 -0.261353 1445370620 0.823425 0.244080 -0.440491 -0.261353 1445370620 0.823425 0.244080 -0.440491 -0.261353 1445370620 0.823425 0.244080 -0.440491 -0.261353 1445370620 0.827087 0.222290 -0.424072 -0.294434 1445370620 0.827087 0.222290 -0.424072 -0.294434 1445370620 0.827087 0.222290 -0.424072 -0.294434 1445370620 0.827087 0.222290 -0.424072 -0.294434 1445370620 0.827087 0.222290 -0.424072 -0.294434 1445370620 0.831116 0.204529 -0.411377 -0.313354 1445370620 0.831116 0.204529 -0.411377 -0.313354 1445370620 0.831116 0.204529 -0.411377 -0.313354 1445370620 0.831116 0.204529 -0.411377 -0.313354 1445370620 0.831116 0.204529 -0.411377 -0.313354 1445370620 0.831116 0.204529 -0.411377 -0.313354 1445370620 0.831116 0.204529 -0.411377 -0.313354 1445370620 0.837463 0.184875 -0.393188 -0.331482 1445370620 0.837463 0.184875 -0.393188 -0.331482 1445370621 0.837463 0.184875 -0.393188 -0.331482 1445370621 0.837463 0.184875 -0.393188 -0.331482 1445370621 0.837463 0.184875 -0.393188 -0.331482 1445370621 0.837463 0.184875 -0.393188 -0.331482 1445370621 0.841797 0.168396 -0.381104 -0.343140 1445370621 0.841797 0.168396 -0.381104 -0.343140 1445370621 0.841797 0.168396 -0.381104 -0.343140 1445370621 0.841797 0.168396 -0.381104 -0.343140 1445370621 0.841797 0.168396 -0.381104 -0.343140 1445370621 0.841797 0.168396 -0.381104 -0.343140 1445370621 0.841797 0.168396 -0.381104 -0.343140 1445370621 0.838440 0.179871 -0.401184 -0.321960 1445370621 0.838440 0.179871 -0.401184 -0.321960 1445370621 0.838440 0.179871 -0.401184 -0.321960 1445370621 0.838440 0.179871 -0.401184 -0.321960 1445370621 0.838440 0.179871 -0.401184 -0.321960 1445370621 0.838440 0.179871 -0.401184 -0.321960 1445370621 0.836975 0.152039 -0.432800 -0.298340 1445370621 0.836975 0.152039 -0.432800 -0.298340 1445370621 0.836975 0.152039 -0.432800 -0.298340 1445370621 0.836975 0.152039 -0.432800 -0.298340 1445370621 0.836975 0.152039 -0.432800 -0.298340 1445370621 0.836975 0.152039 -0.432800 -0.298340 1445370621 0.840942 0.086182 -0.451599 -0.285461 1445370621 0.840942 0.086182 -0.451599 -0.285461 1445370621 0.840942 0.086182 -0.451599 -0.285461 1445370621 0.840942 0.086182 -0.451599 -0.285461 1445370621 0.840942 0.086182 -0.451599 -0.285461 1445370621 0.840942 0.086182 -0.451599 -0.285461 1445370621 0.842468 0.087769 -0.466980 -0.253845 1445370621 0.842468 0.087769 -0.466980 -0.253845 1445370621 0.842468 0.087769 -0.466980 -0.253845 1445370621 0.842468 0.087769 -0.466980 -0.253845 1445370621 0.842468 0.087769 -0.466980 -0.253845 1445370621 0.842468 0.087769 -0.466980 -0.253845 1445370621 0.842468 0.087769 -0.466980 -0.253845 1445370621 0.837585 0.137329 -0.490051 -0.198547 1445370621 0.837585 0.137329 -0.490051 -0.198547 1445370621 0.837585 0.137329 -0.490051 -0.198547 1445370621 0.837585 0.137329 -0.490051 -0.198547 1445370621 0.837585 0.137329 -0.490051 -0.198547 1445370621 0.837585 0.137329 -0.490051 -0.198547 1445370621 0.831787 0.161682 -0.510193 -0.147095 1445370621 0.831787 0.161682 -0.510193 -0.147095 1445370621 0.831787 0.161682 -0.510193 -0.147095 1445370621 0.831787 0.161682 -0.510193 -0.147095 1445370621 0.831787 0.161682 -0.510193 -0.147095 1445370621 0.831787 0.161682 -0.510193 -0.147095 1445370621 0.822327 0.178833 -0.530823 -0.099792 1445370621 0.822327 0.178833 -0.530823 -0.099792 1445370621 0.822327 0.178833 -0.530823 -0.099792 1445370621 0.822327 0.178833 -0.530823 -0.099792 1445370621 0.822327 0.178833 -0.530823 -0.099792 1445370621 0.822327 0.178833 -0.530823 -0.099792 1445370621 0.814636 0.202087 -0.539185 -0.069458 1445370621 0.814636 0.202087 -0.539185 -0.069458 1445370621 0.814636 0.202087 -0.539185 -0.069458 1445370621 0.814636 0.202087 -0.539185 -0.069458 1445370621 0.814636 0.202087 -0.539185 -0.069458 1445370621 0.814636 0.202087 -0.539185 -0.069458 1445370621 0.823120 0.197632 -0.525024 -0.088196 1445370621 0.823120 0.197632 -0.525024 -0.088196 1445370621 0.823120 0.197632 -0.525024 -0.088196 1445370621 0.823120 0.197632 -0.525024 -0.088196 1445370621 0.823120 0.197632 -0.525024 -0.088196 1445370621 0.823120 0.197632 -0.525024 -0.088196 1445370621 0.823120 0.197632 -0.525024 -0.088196 1445370621 0.843079 0.184998 -0.487854 -0.130310 1445370621 0.843079 0.184998 -0.487854 -0.130310 1445370621 0.843079 0.184998 -0.487854 -0.130310 1445370621 0.843079 0.184998 -0.487854 -0.130310 1445370621 0.843079 0.184998 -0.487854 -0.130310 1445370621 0.843079 0.184998 -0.487854 -0.130310 1445370621 0.860352 0.171021 -0.446960 -0.175415 1445370621 0.860352 0.171021 -0.446960 -0.175415 1445370621 0.860352 0.171021 -0.446960 -0.175415 1445370621 0.860352 0.171021 -0.446960 -0.175415 1445370621 0.860352 0.171021 -0.446960 -0.175415 1445370621 0.860352 0.171021 -0.446960 -0.175415 1445370621 0.875671 0.145386 -0.403870 -0.221191 1445370621 0.875671 0.145386 -0.403870 -0.221191 1445370621 0.875671 0.145386 -0.403870 -0.221191 1445370621 0.875671 0.145386 -0.403870 -0.221191 1445370621 0.875671 0.145386 -0.403870 -0.221191 1445370621 0.875671 0.145386 -0.403870 -0.221191 1445370621 0.875671 0.145386 -0.403870 -0.221191 1445370621 0.889099 0.124268 -0.355347 -0.260315 1445370621 0.889099 0.124268 -0.355347 -0.260315 1445370621 0.889099 0.124268 -0.355347 -0.260315 1445370621 0.889099 0.124268 -0.355347 -0.260315 1445370621 0.889099 0.124268 -0.355347 -0.260315 1445370621 0.896484 0.130066 -0.308960 -0.289734 1445370621 0.896484 0.130066 -0.308960 -0.289734 1445370621 0.896484 0.130066 -0.308960 -0.289734 1445370621 0.896484 0.130066 -0.308960 -0.289734 1445370621 0.896484 0.130066 -0.308960 -0.289734 1445370621 0.896484 0.130066 -0.308960 -0.289734 1445370621 0.896484 0.130066 -0.308960 -0.289734 1445370621 0.893799 0.158875 -0.282349 -0.309998 1445370621 0.893799 0.158875 -0.282349 -0.309998 1445370621 0.893799 0.158875 -0.282349 -0.309998 1445370621 0.893799 0.158875 -0.282349 -0.309998 1445370621 0.893799 0.158875 -0.282349 -0.309998 1445370621 0.893799 0.158875 -0.282349 -0.309998 1445370621 0.881165 0.195984 -0.285156 -0.322205 1445370621 0.881165 0.195984 -0.285156 -0.322205 1445370621 0.881165 0.195984 -0.285156 -0.322205 1445370621 0.881165 0.195984 -0.285156 -0.322205 1445370621 0.881165 0.195984 -0.285156 -0.322205 1445370621 0.881165 0.195984 -0.285156 -0.322205 1445370621 0.865784 0.202698 -0.322876 -0.324097 1445370621 0.865784 0.202698 -0.322876 -0.324097 1445370622 0.865784 0.202698 -0.322876 -0.324097 1445370622 0.865784 0.202698 -0.322876 -0.324097 1445370622 0.865784 0.202698 -0.322876 -0.324097 1445370622 0.865784 0.202698 -0.322876 -0.324097 1445370622 0.855957 0.146606 -0.371277 -0.328552 1445370622 0.855957 0.146606 -0.371277 -0.328552 1445370622 0.855957 0.146606 -0.371277 -0.328552 1445370622 0.855957 0.146606 -0.371277 -0.328552 1445370622 0.855957 0.146606 -0.371277 -0.328552 1445370622 0.855957 0.146606 -0.371277 -0.328552 1445370622 0.855957 0.146606 -0.371277 -0.328552 1445370622 0.837097 0.100952 -0.434692 -0.316345 1445370622 0.837097 0.100952 -0.434692 -0.316345 1445370622 0.837097 0.100952 -0.434692 -0.316345 1445370622 0.837097 0.100952 -0.434692 -0.316345 1445370622 0.837097 0.100952 -0.434692 -0.316345 1445370622 0.837097 0.100952 -0.434692 -0.316345 1445370622 0.808960 0.107605 -0.509644 -0.272522 1445370622 0.808960 0.107605 -0.509644 -0.272522 1445370622 0.808960 0.107605 -0.509644 -0.272522 1445370622 0.808960 0.107605 -0.509644 -0.272522 1445370622 0.808960 0.107605 -0.509644 -0.272522 1445370622 0.783508 0.167725 -0.563293 -0.201782 1445370622 0.783508 0.167725 -0.563293 -0.201782 1445370622 0.783508 0.167725 -0.563293 -0.201782 1445370622 0.783508 0.167725 -0.563293 -0.201782 1445370622 0.783508 0.167725 -0.563293 -0.201782 1445370622 0.783508 0.167725 -0.563293 -0.201782 1445370622 0.783508 0.167725 -0.563293 -0.201782 1445370622 0.766663 0.252808 -0.583008 -0.091553 1445370622 0.766663 0.252808 -0.583008 -0.091553 1445370622 0.766663 0.252808 -0.583008 -0.091553 1445370622 0.766663 0.252808 -0.583008 -0.091553 1445370622 0.766663 0.252808 -0.583008 -0.091553 1445370622 0.766663 0.252808 -0.583008 -0.091553 1445370622 0.766663 0.252808 -0.583008 -0.091553 1445370622 0.720215 0.414917 -0.551758 0.068726 1445370622 0.720215 0.414917 -0.551758 0.068726 1445370622 0.720215 0.414917 -0.551758 0.068726 1445370622 0.720215 0.414917 -0.551758 0.068726 1445370622 0.720215 0.414917 -0.551758 0.068726 1445370622 0.720215 0.414917 -0.551758 0.068726 1445370622 0.744690 0.407654 -0.522766 0.076843 1445370622 0.744690 0.407654 -0.522766 0.076843 1445370622 0.744690 0.407654 -0.522766 0.076843 1445370622 0.744690 0.407654 -0.522766 0.076843 1445370622 0.744690 0.407654 -0.522766 0.076843 1445370622 0.744690 0.407654 -0.522766 0.076843 1445370622 0.760315 0.403748 -0.506897 0.043579 1445370622 0.760315 0.403748 -0.506897 0.043579 1445370622 0.760315 0.403748 -0.506897 0.043579 1445370622 0.760315 0.403748 -0.506897 0.043579 1445370622 0.760315 0.403748 -0.506897 0.043579 1445370622 0.760315 0.403748 -0.506897 0.043579 1445370622 0.760315 0.403748 -0.506897 0.043579 1445370622 0.785400 0.380981 -0.487000 -0.027893 1445370622 0.785400 0.380981 -0.487000 -0.027893 1445370622 0.785400 0.380981 -0.487000 -0.027893 1445370622 0.785400 0.380981 -0.487000 -0.027893 1445370622 0.785400 0.380981 -0.487000 -0.027893 1445370622 0.817871 0.325500 -0.459839 -0.116821 1445370622 0.817871 0.325500 -0.459839 -0.116821 1445370622 0.817871 0.325500 -0.459839 -0.116821 1445370622 0.817871 0.325500 -0.459839 -0.116821 1445370622 0.817871 0.325500 -0.459839 -0.116821 1445370622 0.817871 0.325500 -0.459839 -0.116821 1445370622 0.817871 0.325500 -0.459839 -0.116821 1445370622 0.840088 0.283752 -0.422729 -0.187195 1445370622 0.840088 0.283752 -0.422729 -0.187195 1445370622 0.840088 0.283752 -0.422729 -0.187195 1445370622 0.840088 0.283752 -0.422729 -0.187195 1445370622 0.840088 0.283752 -0.422729 -0.187195 1445370622 0.840088 0.283752 -0.422729 -0.187195 1445370622 0.854004 0.265686 -0.377380 -0.240173 1445370622 0.854004 0.265686 -0.377380 -0.240173 1445370622 0.854004 0.265686 -0.377380 -0.240173 1445370622 0.854004 0.265686 -0.377380 -0.240173 1445370622 0.854004 0.265686 -0.377380 -0.240173 1445370622 0.854004 0.265686 -0.377380 -0.240173 1445370622 0.862000 0.260864 -0.331604 -0.280823 1445370622 0.862000 0.260864 -0.331604 -0.280823 1445370622 0.862000 0.260864 -0.331604 -0.280823 1445370622 0.862000 0.260864 -0.331604 -0.280823 1445370622 0.862000 0.260864 -0.331604 -0.280823 1445370622 0.862000 0.260864 -0.331604 -0.280823 1445370622 0.862000 0.260864 -0.331604 -0.280823 1445370622 0.859741 0.272644 -0.306091 -0.304565 1445370622 0.859741 0.272644 -0.306091 -0.304565 1445370622 0.859741 0.272644 -0.306091 -0.304565 1445370622 0.859741 0.272644 -0.306091 -0.304565 1445370622 0.859741 0.272644 -0.306091 -0.304565 1445370622 0.859741 0.272644 -0.306091 -0.304565 1445370622 0.849182 0.282410 -0.312622 -0.318420 1445370622 0.849182 0.282410 -0.312622 -0.318420 1445370622 0.849182 0.282410 -0.312622 -0.318420 1445370622 0.849182 0.282410 -0.312622 -0.318420 1445370622 0.849182 0.282410 -0.312622 -0.318420 1445370622 0.849182 0.282410 -0.312622 -0.318420 1445370622 0.850708 0.232910 -0.330872 -0.335510 1445370622 0.850708 0.232910 -0.330872 -0.335510 1445370622 0.850708 0.232910 -0.330872 -0.335510 1445370622 0.850708 0.232910 -0.330872 -0.335510 1445370622 0.850708 0.232910 -0.330872 -0.335510 1445370622 0.850708 0.232910 -0.330872 -0.335510 1445370622 0.855469 0.163452 -0.354919 -0.339783 1445370622 0.855469 0.163452 -0.354919 -0.339783 1445370622 0.855469 0.163452 -0.354919 -0.339783 1445370622 0.855469 0.163452 -0.354919 -0.339783 1445370622 0.855469 0.163452 -0.354919 -0.339783 1445370622 0.855469 0.163452 -0.354919 -0.339783 1445370622 0.849976 0.131531 -0.401611 -0.314636 1445370622 0.849976 0.131531 -0.401611 -0.314636 1445370623 0.849976 0.131531 -0.401611 -0.314636 1445370623 0.849976 0.131531 -0.401611 -0.314636 1445370623 0.849976 0.131531 -0.401611 -0.314636 1445370623 0.849976 0.131531 -0.401611 -0.314636 1445370623 0.840149 0.136230 -0.455811 -0.260498 1445370623 0.840149 0.136230 -0.455811 -0.260498 1445370623 0.840149 0.136230 -0.455811 -0.260498 1445370623 0.840149 0.136230 -0.455811 -0.260498 1445370623 0.840149 0.136230 -0.455811 -0.260498 1445370623 0.840149 0.136230 -0.455811 -0.260498 1445370623 0.828064 0.136230 -0.506165 -0.198914 1445370623 0.828064 0.136230 -0.506165 -0.198914 1445370623 0.828064 0.136230 -0.506165 -0.198914 1445370623 0.828064 0.136230 -0.506165 -0.198914 1445370623 0.828064 0.136230 -0.506165 -0.198914 1445370623 0.828064 0.136230 -0.506165 -0.198914 1445370623 0.828064 0.136230 -0.506165 -0.198914 1445370623 0.815857 0.152771 -0.540955 -0.135681 1445370623 0.815857 0.152771 -0.540955 -0.135681 1445370623 0.815857 0.152771 -0.540955 -0.135681 1445370623 0.815857 0.152771 -0.540955 -0.135681 1445370623 0.815857 0.152771 -0.540955 -0.135681 1445370623 0.815857 0.152771 -0.540955 -0.135681 1445370623 0.807434 0.183472 -0.553467 -0.089905 1445370623 0.807434 0.183472 -0.553467 -0.089905 1445370623 0.807434 0.183472 -0.553467 -0.089905 1445370623 0.807434 0.183472 -0.553467 -0.089905 1445370623 0.807434 0.183472 -0.553467 -0.089905 1445370623 0.807434 0.183472 -0.553467 -0.089905 1445370623 0.807434 0.183472 -0.553467 -0.089905 1445370623 0.811584 0.192871 -0.543884 -0.090942 1445370623 0.811584 0.192871 -0.543884 -0.090942 1445370623 0.811584 0.192871 -0.543884 -0.090942 1445370623 0.811584 0.192871 -0.543884 -0.090942 1445370623 0.811584 0.192871 -0.543884 -0.090942 1445370623 0.827759 0.170349 -0.516724 -0.136841 1445370623 0.827759 0.170349 -0.516724 -0.136841 1445370623 0.827759 0.170349 -0.516724 -0.136841 1445370623 0.827759 0.170349 -0.516724 -0.136841 1445370623 0.827759 0.170349 -0.516724 -0.136841 1445370623 0.827759 0.170349 -0.516724 -0.136841 1445370623 0.827759 0.170349 -0.516724 -0.136841 1445370623 0.847229 0.123901 -0.475586 -0.201538 1445370623 0.847229 0.123901 -0.475586 -0.201538 1445370623 0.847229 0.123901 -0.475586 -0.201538 1445370623 0.847229 0.123901 -0.475586 -0.201538 1445370623 0.847229 0.123901 -0.475586 -0.201538 1445370623 0.847229 0.123901 -0.475586 -0.201538 1445370623 0.862183 0.075745 -0.427795 -0.260498 1445370623 0.862183 0.075745 -0.427795 -0.260498 1445370623 0.862183 0.075745 -0.427795 -0.260498 1445370623 0.862183 0.075745 -0.427795 -0.260498 1445370623 0.862183 0.075745 -0.427795 -0.260498 1445370623 0.862183 0.075745 -0.427795 -0.260498 1445370623 0.876221 0.061951 -0.370972 -0.301270 1445370623 0.876221 0.061951 -0.370972 -0.301270 1445370623 0.876221 0.061951 -0.370972 -0.301270 1445370623 0.876221 0.061951 -0.370972 -0.301270 1445370623 0.876221 0.061951 -0.370972 -0.301270 1445370623 0.876221 0.061951 -0.370972 -0.301270 1445370623 0.883606 0.099854 -0.321716 -0.325134 1445370623 0.883606 0.099854 -0.321716 -0.325134 1445370623 0.883606 0.099854 -0.321716 -0.325134 1445370623 0.883606 0.099854 -0.321716 -0.325134 1445370623 0.883606 0.099854 -0.321716 -0.325134 1445370623 0.883606 0.099854 -0.321716 -0.325134 1445370623 0.882202 0.151367 -0.282227 -0.345093 1445370623 0.882202 0.151367 -0.282227 -0.345093 1445370623 0.882202 0.151367 -0.282227 -0.345093 1445370623 0.873169 0.197083 -0.262695 -0.360107 1445370623 0.873169 0.197083 -0.262695 -0.360107 1445370623 0.873169 0.197083 -0.262695 -0.360107 1445370623 0.873169 0.197083 -0.262695 -0.360107 1445370623 0.873169 0.197083 -0.262695 -0.360107 1445370623 0.873169 0.197083 -0.262695 -0.360107 1445370623 0.856201 0.232544 -0.283325 -0.364014 1445370623 0.856201 0.232544 -0.283325 -0.364014 1445370623 0.856201 0.232544 -0.283325 -0.364014 1445370623 0.856201 0.232544 -0.283325 -0.364014 1445370623 0.856201 0.232544 -0.283325 -0.364014 1445370623 0.856201 0.232544 -0.283325 -0.364014 1445370623 0.851563 0.190002 -0.320374 -0.368835 1445370623 0.851563 0.190002 -0.320374 -0.368835 1445370623 0.851563 0.190002 -0.320374 -0.368835 1445370623 0.851563 0.190002 -0.320374 -0.368835 1445370623 0.851563 0.190002 -0.320374 -0.368835 1445370623 0.851563 0.190002 -0.320374 -0.368835 1445370623 0.851563 0.190002 -0.320374 -0.368835 1445370623 0.843018 0.124268 -0.360840 -0.379028 1445370623 0.843018 0.124268 -0.360840 -0.379028 1445370623 0.843018 0.124268 -0.360840 -0.379028 1445370623 0.843018 0.124268 -0.360840 -0.379028 1445370623 0.843018 0.124268 -0.360840 -0.379028 1445370623 0.843018 0.124268 -0.360840 -0.379028 1445370623 0.823242 0.095032 -0.432617 -0.355103 1445370623 0.823242 0.095032 -0.432617 -0.355103 1445370623 0.823242 0.095032 -0.432617 -0.355103 1445370623 0.823242 0.095032 -0.432617 -0.355103 1445370623 0.823242 0.095032 -0.432617 -0.355103 1445370623 0.823242 0.095032 -0.432617 -0.355103 1445370623 0.803345 0.094177 -0.511780 -0.289551 1445370623 0.803345 0.094177 -0.511780 -0.289551 1445370623 0.803345 0.094177 -0.511780 -0.289551 1445370623 0.803345 0.094177 -0.511780 -0.289551 1445370623 0.803345 0.094177 -0.511780 -0.289551 1445370623 0.803345 0.094177 -0.511780 -0.289551 1445370623 0.785950 0.116760 -0.572876 -0.201111 1445370623 0.785950 0.116760 -0.572876 -0.201111 1445370623 0.785950 0.116760 -0.572876 -0.201111 1445370623 0.785950 0.116760 -0.572876 -0.201111 1445370624 0.785950 0.116760 -0.572876 -0.201111 1445370624 0.785950 0.116760 -0.572876 -0.201111 1445370624 0.773438 0.159424 -0.602783 -0.114258 1445370624 0.773438 0.159424 -0.602783 -0.114258 1445370624 0.773438 0.159424 -0.602783 -0.114258 1445370624 0.773438 0.159424 -0.602783 -0.114258 1445370624 0.773438 0.159424 -0.602783 -0.114258 1445370624 0.773438 0.159424 -0.602783 -0.114258 1445370624 0.773438 0.159424 -0.602783 -0.114258 1445370624 0.764648 0.222046 -0.603149 -0.047058 1445370624 0.764648 0.222046 -0.603149 -0.047058 1445370624 0.764648 0.222046 -0.603149 -0.047058 1445370624 0.764648 0.222046 -0.603149 -0.047058 1445370624 0.764648 0.222046 -0.603149 -0.047058 1445370624 0.764648 0.222046 -0.603149 -0.047058 1445370624 0.770996 0.256287 -0.581604 -0.039490 1445370624 0.770996 0.256287 -0.581604 -0.039490 1445370624 0.770996 0.256287 -0.581604 -0.039490 1445370624 0.770996 0.256287 -0.581604 -0.039490 1445370624 0.770996 0.256287 -0.581604 -0.039490 1445370624 0.799377 0.232666 -0.545532 -0.095825 1445370624 0.799377 0.232666 -0.545532 -0.095825 1445370624 0.799377 0.232666 -0.545532 -0.095825 1445370624 0.799377 0.232666 -0.545532 -0.095825 1445370624 0.799377 0.232666 -0.545532 -0.095825 1445370624 0.799377 0.232666 -0.545532 -0.095825 1445370624 0.825195 0.201355 -0.502502 -0.161194 1445370624 0.825195 0.201355 -0.502502 -0.161194 1445370624 0.825195 0.201355 -0.502502 -0.161194 1445370624 0.825195 0.201355 -0.502502 -0.161194 1445370624 0.825195 0.201355 -0.502502 -0.161194 1445370624 
0.526611 0.557678 -0.612671 0.190491 1445370626 0.526611 0.557678 -0.612671 0.190491 1445370626 0.526611 0.557678 -0.612671 0.190491 1445370626 0.422241 0.681030 -0.598145 -0.008606 1445370626 0.422241 0.681030 -0.598145 -0.008606 1445370626 0.422241 0.681030 -0.598145 -0.008606 1445370626 0.422241 0.681030 -0.598145 -0.008606 1445370626 0.422241 0.681030 -0.598145 -0.008606 1445370626 0.422241 0.681030 -0.598145 -0.008606 1445370626 0.290283 0.752075 -0.552002 -0.212891 1445370626 0.290283 0.752075 -0.552002 -0.212891 1445370626 0.290283 0.752075 -0.552002 -0.212891 1445370626 0.290283 0.752075 -0.552002 -0.212891 1445370626 0.290283 0.752075 -0.552002 -0.212891 1445370626 0.290283 0.752075 -0.552002 -0.212891 1445370626 0.290283 0.752075 -0.552002 -0.212891 1445370626 0.176636 0.761902 -0.488098 -0.387329 1445370626 0.176636 0.761902 -0.488098 -0.387329 1445370626 0.176636 0.761902 -0.488098 -0.387329 1445370626 0.176636 0.761902 -0.488098 -0.387329 1445370626 0.176636 0.761902 -0.488098 -0.387329 1445370626 0.176636 0.761902 -0.488098 -0.387329 1445370626 0.090027 0.736511 -0.423828 -0.519409 1445370626 0.090027 0.736511 -0.423828 -0.519409 1445370626 0.090027 0.736511 -0.423828 -0.519409 1445370626 0.090027 0.736511 -0.423828 -0.519409 1445370626 0.090027 0.736511 -0.423828 -0.519409 1445370626 0.090027 0.736511 -0.423828 -0.519409 1445370626 0.015076 0.683228 -0.387451 -0.618774 1445370626 0.015076 0.683228 -0.387451 -0.618774 1445370626 0.015076 0.683228 -0.387451 -0.618774 1445370626 0.015076 0.683228 -0.387451 -0.618774 1445370626 0.015076 0.683228 -0.387451 -0.618774 1445370626 0.015076 0.683228 -0.387451 -0.618774 1445370626 -0.002380 0.621643 -0.330688 -0.710083 1445370626 -0.002380 0.621643 -0.330688 -0.710083 1445370626 -0.002380 0.621643 -0.330688 -0.710083 1445370626 -0.002380 0.621643 -0.330688 -0.710083 1445370626 0.016113 0.585449 -0.287476 -0.757874 1445370627 0.016113 0.585449 -0.287476 -0.757874 1445370627 0.016113 0.585449 -0.287476 -0.757874 1445370627 0.016113 0.585449 -0.287476 -0.757874 1445370627 0.016113 0.585449 -0.287476 -0.757874 1445370627 0.016113 0.585449 -0.287476 -0.757874 1445370627 0.117554 0.582947 -0.264709 -0.759155 1445370627 0.117554 0.582947 -0.264709 -0.759155 1445370627 0.117554 0.582947 -0.264709 -0.759155 1445370627 0.117554 0.582947 -0.264709 -0.759155 1445370627 0.286926 0.550110 -0.247498 -0.744202 1445370627 0.286926 0.550110 -0.247498 -0.744202 1445370627 0.286926 0.550110 -0.247498 -0.744202 1445370627 0.286926 0.550110 -0.247498 -0.744202 1445370627 0.286926 0.550110 -0.247498 -0.744202 1445370627 0.286926 0.550110 -0.247498 -0.744202 1445370627 0.437500 0.523804 -0.332825 -0.650757 1445370627 0.437500 0.523804 -0.332825 -0.650757 1445370627 0.437500 0.523804 -0.332825 -0.650757 1445370627 0.437500 0.523804 -0.332825 -0.650757 1445370627 0.437500 0.523804 -0.332825 -0.650757 1445370627 0.437500 0.523804 -0.332825 -0.650757 1445370627 0.538879 0.491821 -0.501038 -0.465515 1445370627 0.538879 0.491821 -0.501038 -0.465515 1445370627 0.538879 0.491821 -0.501038 -0.465515 1445370627 0.538879 0.491821 -0.501038 -0.465515 1445370627 0.538879 0.491821 -0.501038 -0.465515 1445370627 0.538879 0.491821 -0.501038 -0.465515 1445370627 0.575562 0.503296 -0.613281 -0.198120 1445370627 0.575562 0.503296 -0.613281 -0.198120 1445370627 0.575562 0.503296 -0.613281 -0.198120 1445370627 0.575562 0.503296 -0.613281 -0.198120 1445370627 0.575562 0.503296 -0.613281 -0.198120 1445370627 0.575562 0.503296 -0.613281 -0.198120 1445370627 0.539612 0.557922 -0.629272 0.039612 1445370627 0.539612 0.557922 -0.629272 0.039612 1445370627 0.539612 0.557922 -0.629272 0.039612 1445370627 0.539612 0.557922 -0.629272 0.039612 1445370627 0.539612 0.557922 -0.629272 0.039612 1445370627 0.539612 0.557922 -0.629272 0.039612 1445370627 0.437927 0.642639 -0.605530 0.169006 1445370627 0.437927 0.642639 -0.605530 0.169006 1445370627 0.437927 0.642639 -0.605530 0.169006 1445370627 0.437927 0.642639 -0.605530 0.169006 1445370627 0.437927 0.642639 -0.605530 0.169006 1445370627 0.437927 0.642639 -0.605530 0.169006 1445370627 0.413269 0.687927 -0.591003 0.081299 1445370627 0.413269 0.687927 -0.591003 0.081299 1445370627 0.413269 0.687927 -0.591003 0.081299 1445370627 0.413269 0.687927 -0.591003 0.081299 1445370627 0.413269 0.687927 -0.591003 0.081299 1445370627 0.413269 0.687927 -0.591003 0.081299 1445370627 0.382324 0.732300 -0.559082 -0.070129 1445370627 0.382324 0.732300 -0.559082 -0.070129 1445370627 0.382324 0.732300 -0.559082 -0.070129 1445370627 0.382324 0.732300 -0.559082 -0.070129 1445370627 0.382324 0.732300 -0.559082 -0.070129 1445370627 0.382324 0.732300 -0.559082 -0.070129 1445370627 0.316772 0.769592 -0.509949 -0.217407 1445370627 0.316772 0.769592 -0.509949 -0.217407 1445370627 0.316772 0.769592 -0.509949 -0.217407 1445370627 0.316772 0.769592 -0.509949 -0.217407 1445370627 0.316772 0.769592 -0.509949 -0.217407 1445370627 0.316772 0.769592 -0.509949 -0.217407 1445370627 0.236206 0.781799 -0.450378 -0.360779 1445370627 0.236206 0.781799 -0.450378 -0.360779 1445370627 0.236206 0.781799 -0.450378 -0.360779 1445370627 0.236206 0.781799 -0.450378 -0.360779 1445370627 0.236206 0.781799 -0.450378 -0.360779 1445370627 0.138367 0.766174 -0.383179 -0.497009 1445370627 0.138367 0.766174 -0.383179 -0.497009 1445370627 0.138367 0.766174 -0.383179 -0.497009 1445370627 0.138367 0.766174 -0.383179 -0.497009 1445370627 0.138367 0.766174 -0.383179 -0.497009 1445370627 0.138367 0.766174 -0.383179 -0.497009 1445370627 0.040527 0.717834 -0.320007 -0.616943 1445370627 0.040527 0.717834 -0.320007 -0.616943 1445370627 0.040527 0.717834 -0.320007 -0.616943 1445370627 0.040527 0.717834 -0.320007 -0.616943 1445370627 0.040527 0.717834 -0.320007 -0.616943 1445370627 0.040527 0.717834 -0.320007 -0.616943 1445370627 -0.034973 0.660278 -0.296082 -0.689331 1445370627 -0.034973 0.660278 -0.296082 -0.689331 1445370627 -0.034973 0.660278 -0.296082 -0.689331 1445370627 -0.034973 0.660278 -0.296082 -0.689331 1445370627 -0.034973 0.660278 -0.296082 -0.689331 1445370627 -0.034973 0.660278 -0.296082 -0.689331 1445370627 -0.034973 0.660278 -0.296082 -0.689331 1445370627 -0.036865 0.631653 -0.283936 -0.720459 1445370627 -0.036865 0.631653 -0.283936 -0.720459 1445370627 -0.036865 0.631653 -0.283936 -0.720459 1445370627 -0.036865 0.631653 -0.283936 -0.720459 1445370627 -0.036865 0.631653 -0.283936 -0.720459 1445370627 0.004639 0.649597 -0.318237 -0.690491 1445370627 0.004639 0.649597 -0.318237 -0.690491 1445370627 0.004639 0.649597 -0.318237 -0.690491 1445370627 0.004639 0.649597 -0.318237 -0.690491 1445370627 0.004639 0.649597 -0.318237 -0.690491 1445370627 0.004639 0.649597 -0.318237 -0.690491 1445370627 0.004639 0.649597 -0.318237 -0.690491 1445370627 0.107971 0.658447 -0.344543 -0.660339 1445370627 0.107971 0.658447 -0.344543 -0.660339 1445370627 0.107971 0.658447 -0.344543 -0.660339 1445370627 0.107971 0.658447 -0.344543 -0.660339 1445370627 0.107971 0.658447 -0.344543 -0.660339 1445370627 0.107971 0.658447 -0.344543 -0.660339 1445370627 0.107971 0.658447 -0.344543 -0.660339 1445370627 0.227356 0.668701 -0.402039 -0.582703 1445370628 0.227356 0.668701 -0.402039 -0.582703 1445370628 0.227356 0.668701 -0.402039 -0.582703 1445370628 0.227356 0.668701 -0.402039 -0.582703 1445370628 0.227356 0.668701 -0.402039 -0.582703 1445370628 0.227356 0.668701 -0.402039 -0.582703 1445370628 0.343506 0.674011 -0.493042 -0.429688 1445370628 0.343506 0.674011 -0.493042 -0.429688 1445370628 0.343506 0.674011 -0.493042 -0.429688 1445370628 0.343506 0.674011 -0.493042 -0.429688 1445370628 0.343506 0.674011 -0.493042 -0.429688 1445370628 0.343506 0.674011 -0.493042 -0.429688 1445370628 0.433899 0.657227 -0.580261 -0.207458 1445370628 0.433899 0.657227 -0.580261 -0.207458 1445370628 0.433899 0.657227 -0.580261 -0.207458 1445370628 0.433899 0.657227 -0.580261 -0.207458 1445370628 0.433899 0.657227 -0.580261 -0.207458 1445370628 0.433899 0.657227 -0.580261 -0.207458 1445370628 0.433899 0.657227 -0.580261 -0.207458 1445370628 0.490112 0.626465 -0.605713 0.020142 1445370628 0.490112 0.626465 -0.605713 0.020142 1445370628 0.490112 0.626465 -0.605713 0.020142 1445370628 0.490112 0.626465 -0.605713 0.020142 1445370628 0.491028 0.611389 -0.592102 0.185669 1445370628 0.491028 0.611389 -0.592102 0.185669 1445370628 0.491028 0.611389 -0.592102 0.185669 1445370628 0.491028 0.611389 -0.592102 0.185669 1445370628 0.491028 0.611389 -0.592102 0.185669 1445370628 0.491028 0.611389 -0.592102 0.185669 1445370628 0.449341 0.631165 -0.584106 0.241882 1445370628 0.449341 0.631165 -0.584106 0.241882 1445370628 0.449341 0.631165 -0.584106 0.241882 1445370628 0.449341 0.631165 -0.584106 0.241882 1445370628 0.449341 0.631165 -0.584106 0.241882 1445370628 0.449341 0.631165 -0.584106 0.241882 1445370628 0.449341 0.631165 -0.584106 0.241882 1445370628 0.443054 0.651062 -0.604309 0.120728 1445370628 0.443054 0.651062 -0.604309 0.120728 1445370628 0.443054 0.651062 -0.604309 0.120728 1445370628 0.443054 0.651062 -0.604309 0.120728 1445370628 0.443054 0.651062 -0.604309 0.120728 1445370628 0.411133 0.691223 -0.591675 -0.055725 1445370628 0.411133 0.691223 -0.591675 -0.055725 1445370628 0.411133 0.691223 -0.591675 -0.055725 1445370628 0.411133 0.691223 -0.591675 -0.055725 1445370628 0.411133 0.691223 -0.591675 -0.055725 1445370628 0.411133 0.691223 -0.591675 -0.055725 1445370628 0.411133 0.691223 -0.591675 -0.055725 1445370628 0.339417 0.732849 -0.544922 -0.225403 1445370628 0.339417 0.732849 -0.544922 -0.225403 1445370628 0.339417 0.732849 -0.544922 -0.225403 1445370628 0.339417 0.732849 -0.544922 -0.225403 1445370628 0.339417 0.732849 -0.544922 -0.225403 1445370628 0.339417 0.732849 -0.544922 -0.225403 1445370628 0.252625 0.746521 -0.481323 -0.383606 1445370628 0.252625 0.746521 -0.481323 -0.383606 1445370628 0.252625 0.746521 -0.481323 -0.383606 1445370628 0.252625 0.746521 -0.481323 -0.383606 1445370628 0.252625 0.746521 -0.481323 -0.383606 1445370628 0.252625 0.746521 -0.481323 -0.383606 1445370628 0.156250 0.735535 -0.410583 -0.515747 1445370628 0.156250 0.735535 -0.410583 -0.515747 1445370628 0.156250 0.735535 -0.410583 -0.515747 1445370628 0.156250 0.735535 -0.410583 -0.515747 1445370628 0.156250 0.735535 -0.410583 -0.515747 1445370628 0.156250 0.735535 -0.410583 -0.515747 1445370628 0.071594 0.698181 -0.351318 -0.619690 1445370628 0.071594 0.698181 -0.351318 -0.619690 1445370628 0.071594 0.698181 -0.351318 -0.619690 1445370628 0.071594 0.698181 -0.351318 -0.619690 1445370628 0.071594 0.698181 -0.351318 -0.619690 1445370628 0.071594 0.698181 -0.351318 -0.619690 1445370628 0.071594 0.698181 -0.351318 -0.619690 1445370628 0.014343 0.673523 -0.315186 -0.668457 1445370628 0.014343 0.673523 -0.315186 -0.668457 1445370628 0.014343 0.673523 -0.315186 -0.668457 1445370628 0.014343 0.673523 -0.315186 -0.668457 1445370628 0.014343 0.673523 -0.315186 -0.668457 1445370628 0.014343 0.673523 -0.315186 -0.668457 1445370628 0.019775 0.654419 -0.303284 -0.692383 1445370628 0.019775 0.654419 -0.303284 -0.692383 1445370628 0.019775 0.654419 -0.303284 -0.692383 1445370628 0.019775 0.654419 -0.303284 -0.692383 1445370628 0.019775 0.654419 -0.303284 -0.692383 1445370628 0.019775 0.654419 -0.303284 -0.692383 1445370628 0.019775 0.654419 -0.303284 -0.692383 1445370628 0.070068 0.659790 -0.316956 -0.677734 1445370628 0.070068 0.659790 -0.316956 -0.677734 1445370628 0.070068 0.659790 -0.316956 -0.677734 1445370628 0.070068 0.659790 -0.316956 -0.677734 1445370628 0.070068 0.659790 -0.316956 -0.677734 1445370628 0.070068 0.659790 -0.316956 -0.677734 1445370628 0.175293 0.663696 -0.360840 -0.631348 1445370628 0.175293 0.663696 -0.360840 -0.631348 1445370628 0.175293 0.663696 -0.360840 -0.631348 1445370628 0.175293 0.663696 -0.360840 -0.631348 1445370628 0.175293 0.663696 -0.360840 -0.631348 1445370628 0.175293 0.663696 -0.360840 -0.631348 1445370628 0.175293 0.663696 -0.360840 -0.631348 1445370628 0.301453 0.657166 -0.423096 -0.546143 1445370628 0.301453 0.657166 -0.423096 -0.546143 1445370628 0.301453 0.657166 -0.423096 -0.546143 1445370628 0.301453 0.657166 -0.423096 -0.546143 1445370628 0.301453 0.657166 -0.423096 -0.546143 1445370628 0.301453 0.657166 -0.423096 -0.546143 1445370628 0.434204 0.620239 -0.500610 -0.419739 1445370628 0.434204 0.620239 -0.500610 -0.419739 1445370628 0.434204 0.620239 -0.500610 -0.419739 1445370628 0.434204 0.620239 -0.500610 -0.419739 1445370628 0.434204 0.620239 -0.500610 -0.419739 1445370628 0.434204 0.620239 -0.500610 -0.419739 1445370628 0.434204 0.620239 -0.500610 -0.419739 1445370628 0.521545 0.585144 -0.582642 -0.214600 1445370628 0.521545 0.585144 -0.582642 -0.214600 1445370629 0.521545 0.585144 -0.582642 -0.214600 1445370629 0.521545 0.585144 -0.582642 -0.214600 1445370629 0.521545 0.585144 -0.582642 -0.214600 1445370629 0.521545 0.585144 -0.582642 -0.214600 1445370629 0.550537 0.573853 -0.606262 -0.002869 1445370629 0.550537 0.573853 -0.606262 -0.002869 1445370629 0.550537 0.573853 -0.606262 -0.002869 1445370629 0.550537 0.573853 -0.606262 -0.002869 1445370629 0.550537 0.573853 -0.606262 -0.002869 1445370629 0.550537 0.573853 -0.606262 -0.002869 1445370629 0.528015 0.587402 -0.593750 0.153687 1445370629 0.528015 0.587402 -0.593750 0.153687 1445370629 0.528015 0.587402 -0.593750 0.153687 1445370629 0.528015 0.587402 -0.593750 0.153687 1445370629 0.528015 0.587402 -0.593750 0.153687 1445370629 0.528015 0.587402 -0.593750 0.153687 1445370629 0.528015 0.587402 -0.593750 0.153687 1445370629 0.485046 0.623901 -0.581665 0.192749 1445370629 0.485046 0.623901 -0.581665 0.192749 1445370629 0.485046 0.623901 -0.581665 0.192749 1445370629 0.485046 0.623901 -0.581665 0.192749 1445370629 0.485046 0.623901 -0.581665 0.192749 1445370629 0.485046 0.623901 -0.581665 0.192749 1445370629 0.440796 0.683228 -0.574463 0.093994 1445370629 0.440796 0.683228 -0.574463 0.093994 1445370629 0.440796 0.683228 -0.574463 0.093994 1445370629 0.440796 0.683228 -0.574463 0.093994 1445370629 0.440796 0.683228 -0.574463 0.093994 1445370629 0.440796 0.683228 -0.574463 0.093994 1445370629 0.378540 0.742798 -0.546265 -0.080688 1445370629 0.378540 0.742798 -0.546265 -0.080688 1445370629 0.378540 0.742798 -0.546265 -0.080688 1445370629 0.378540 0.742798 -0.546265 -0.080688 1445370629 0.378540 0.742798 -0.546265 -0.080688 1445370629 0.378540 0.742798 -0.546265 -0.080688 1445370629 0.281433 0.779663 -0.498352 -0.254028 1445370629 0.281433 0.779663 -0.498352 -0.254028 1445370629 0.281433 0.779663 -0.498352 -0.254028 1445370629 0.281433 0.779663 -0.498352 -0.254028 1445370629 0.281433 0.779663 -0.498352 -0.254028 1445370629 0.281433 0.779663 -0.498352 -0.254028 1445370629 0.185608 0.775391 -0.437195 -0.416138 1445370629 0.185608 0.775391 -0.437195 -0.416138 1445370629 0.185608 0.775391 -0.437195 -0.416138 1445370629 0.185608 0.775391 -0.437195 -0.416138 1445370629 0.185608 0.775391 -0.437195 -0.416138 1445370629 0.185608 0.775391 -0.437195 -0.416138 1445370629 0.185608 0.775391 -0.437195 -0.416138 1445370629 0.091797 0.744019 -0.371338 -0.547791 1445370629 0.091797 0.744019 -0.371338 -0.547791 1445370629 0.091797 0.744019 -0.371338 -0.547791 1445370629 0.091797 0.744019 -0.371338 -0.547791 1445370629 0.091797 0.744019 -0.371338 -0.547791 1445370629 0.091797 0.744019 -0.371338 -0.547791 1445370629 0.002136 0.691956 -0.327759 -0.643311 1445370629 0.002136 0.691956 -0.327759 -0.643311 1445370629 0.002136 0.691956 -0.327759 -0.643311 1445370629 0.002136 0.691956 -0.327759 -0.643311 1445370629 0.002136 0.691956 -0.327759 -0.643311 1445370629 0.002136 0.691956 -0.327759 -0.643311 1445370629 -0.026489 0.653381 -0.282288 -0.701965 1445370629 -0.026489 0.653381 -0.282288 -0.701965 1445370629 -0.026489 0.653381 -0.282288 -0.701965 1445370629 -0.026489 0.653381 -0.282288 -0.701965 1445370629 -0.026489 0.653381 -0.282288 -0.701965 1445370629 -0.012695 0.631714 -0.268982 -0.726929 1445370629 -0.012695 0.631714 -0.268982 -0.726929 1445370629 -0.012695 0.631714 -0.268982 -0.726929 1445370629 -0.012695 0.631714 -0.268982 -0.726929 1445370629 -0.012695 0.631714 -0.268982 -0.726929 1445370629 -0.012695 0.631714 -0.268982 -0.726929 1445370629 -0.012695 0.631714 -0.268982 -0.726929 1445370629 0.046631 0.650024 -0.289856 -0.700928 1445370629 0.046631 0.650024 -0.289856 -0.700928 1445370629 0.046631 0.650024 -0.289856 -0.700928 1445370629 0.046631 0.650024 -0.289856 -0.700928 1445370629 0.046631 0.650024 -0.289856 -0.700928 1445370629 0.046631 0.650024 -0.289856 -0.700928 1445370629 0.148132 0.667236 -0.323181 -0.654541 1445370629 0.148132 0.667236 -0.323181 -0.654541 1445370629 0.148132 0.667236 -0.323181 -0.654541 1445370629 0.148132 0.667236 -0.323181 -0.654541 1445370629 0.148132 0.667236 -0.323181 -0.654541 1445370629 0.148132 0.667236 -0.323181 -0.654541 1445370629 0.251587 0.695435 -0.398987 -0.542114 1445370629 0.251587 0.695435 -0.398987 -0.542114 1445370629 0.251587 0.695435 -0.398987 -0.542114 1445370629 0.251587 0.695435 -0.398987 -0.542114 1445370629 0.251587 0.695435 -0.398987 -0.542114 1445370629 0.251587 0.695435 -0.398987 -0.542114 1445370629 0.348877 0.712769 -0.483337 -0.369568 1445370629 0.348877 0.712769 -0.483337 -0.369568 1445370629 0.348877 0.712769 -0.483337 -0.369568 1445370629 0.348877 0.712769 -0.483337 -0.369568 1445370629 0.348877 0.712769 -0.483337 -0.369568 1445370629 0.348877 0.712769 -0.483337 -0.369568 1445370629 0.406311 0.708435 -0.558716 -0.144348 1445370629 0.406311 0.708435 -0.558716 -0.144348 1445370629 0.406311 0.708435 -0.558716 -0.144348 1445370629 0.406311 0.708435 -0.558716 -0.144348 1445370629 0.406311 0.708435 -0.558716 -0.144348 1445370629 0.406311 0.708435 -0.558716 -0.144348 1445370629 0.454773 0.680603 -0.572021 0.052063 1445370629 0.454773 0.680603 -0.572021 0.052063 1445370629 0.454773 0.680603 -0.572021 0.052063 1445370629 0.454773 0.680603 -0.572021 0.052063 1445370629 0.454773 0.680603 -0.572021 0.052063 1445370629 0.454773 0.680603 -0.572021 0.052063 1445370629 0.455078 0.667603 -0.551819 0.206604 1445370629 0.455078 0.667603 -0.551819 0.206604 1445370629 0.455078 0.667603 -0.551819 0.206604 1445370630 0.455078 0.667603 -0.551819 0.206604 1445370630 0.455078 0.667603 -0.551819 0.206604 1445370630 0.455078 0.667603 -0.551819 0.206604 1445370630 0.435242 0.679749 -0.540283 0.237793 1445370630 0.435242 0.679749 -0.540283 0.237793 1445370630 0.435242 0.679749 -0.540283 0.237793 1445370630 0.435242 0.679749 -0.540283 0.237793 1445370630 0.435242 0.679749 -0.540283 0.237793 1445370630 0.435242 0.679749 -0.540283 0.237793 1445370630 0.435242 0.679749 -0.540283 0.237793 1445370630 0.422424 0.711243 -0.548889 0.119934 1445370630 0.422424 0.711243 -0.548889 0.119934 1445370630 0.422424 0.711243 -0.548889 0.119934 1445370630 0.422424 0.711243 -0.548889 0.119934 1445370630 0.422424 0.711243 -0.548889 0.119934 1445370630 0.399658 0.738708 -0.538513 -0.067566 1445370630 0.399658 0.738708 -0.538513 -0.067566 1445370630 0.399658 0.738708 -0.538513 -0.067566 1445370630 0.399658 0.738708 -0.538513 -0.067566 1445370630 0.399658 0.738708 -0.538513 -0.067566 1445370630 0.353943 0.743774 -0.507080 -0.253601 1445370630 0.353943 0.743774 -0.507080 -0.253601 1445370630 0.353943 0.743774 -0.507080 -0.253601 1445370630 0.353943 0.743774 -0.507080 -0.253601 1445370630 0.353943 0.743774 -0.507080 -0.253601 1445370630 0.353943 0.743774 -0.507080 -0.253601 1445370630 0.272949 0.740784 -0.456116 -0.410706 1445370630 0.272949 0.740784 -0.456116 -0.410706 1445370630 0.272949 0.740784 -0.456116 -0.410706 1445370630 0.272949 0.740784 -0.456116 -0.410706 1445370630 0.272949 0.740784 -0.456116 -0.410706 1445370630 0.272949 0.740784 -0.456116 -0.410706 1445370630 0.272949 0.740784 -0.456116 -0.410706 1445370630 0.172852 0.720398 -0.402771 -0.537537 1445370630 0.172852 0.720398 -0.402771 -0.537537 1445370630 0.172852 0.720398 -0.402771 -0.537537 1445370630 0.172852 0.720398 -0.402771 -0.537537 1445370630 0.172852 0.720398 -0.402771 -0.537537 1445370630 0.172852 0.720398 -0.402771 -0.537537 1445370630 0.066772 0.675964 -0.357239 -0.641113 1445370630 0.066772 0.675964 -0.357239 -0.641113 1445370630 0.066772 0.675964 -0.357239 -0.641113 1445370630 0.066772 0.675964 -0.357239 -0.641113 1445370630 0.066772 0.675964 -0.357239 -0.641113 1445370630 0.066772 0.675964 -0.357239 -0.641113 1445370630 0.015991 0.617859 -0.292114 -0.729858 1445370630 0.015991 0.617859 -0.292114 -0.729858 1445370630 0.015991 0.617859 -0.292114 -0.729858 1445370630 0.015991 0.617859 -0.292114 -0.729858 1445370630 0.015991 0.617859 -0.292114 -0.729858 1445370630 0.015991 0.617859 -0.292114 -0.729858 1445370630 0.001831 0.586731 -0.228394 -0.776917 1445370630 0.001831 0.586731 -0.228394 -0.776917 1445370630 0.001831 0.586731 -0.228394 -0.776917 1445370630 0.001831 0.586731 -0.228394 -0.776917 1445370630 0.001831 0.586731 -0.228394 -0.776917 1445370630 0.001831 0.586731 -0.228394 -0.776917 1445370630 0.025024 0.617859 -0.255249 -0.743286 1445370630 0.025024 0.617859 -0.255249 -0.743286 1445370630 0.025024 0.617859 -0.255249 -0.743286 1445370630 0.025024 0.617859 -0.255249 -0.743286 1445370630 0.025024 0.617859 -0.255249 -0.743286 1445370630 0.025024 0.617859 -0.255249 -0.743286 1445370630 0.025024 0.617859 -0.255249 -0.743286 1445370630 0.118469 0.654175 -0.314392 -0.677673 1445370630 0.118469 0.654175 -0.314392 -0.677673 1445370630 0.118469 0.654175 -0.314392 -0.677673 1445370630 0.118469 0.654175 -0.314392 -0.677673 1445370630 0.118469 0.654175 -0.314392 -0.677673 1445370630 0.118469 0.654175 -0.314392 -0.677673 1445370630 0.233521 0.678345 -0.403931 -0.567627 1445370630 0.233521 0.678345 -0.403931 -0.567627 1445370630 0.233521 0.678345 -0.403931 -0.567627 1445370630 0.233521 0.678345 -0.403931 -0.567627 1445370630 0.233521 0.678345 -0.403931 -0.567627 1445370630 0.233521 0.678345 -0.403931 -0.567627 1445370630 0.340637 0.697998 -0.480347 -0.407532 1445370630 0.340637 0.697998 -0.480347 -0.407532 1445370630 0.340637 0.697998 -0.480347 -0.407532 1445370630 0.340637 0.697998 -0.480347 -0.407532 1445370630 0.340637 0.697998 -0.480347 -0.407532 1445370630 0.340637 0.697998 -0.480347 -0.407532 1445370630 0.429260 0.695862 -0.536438 -0.209106 1445370630 0.429260 0.695862 -0.536438 -0.209106 1445370630 0.429260 0.695862 -0.536438 -0.209106 1445370630 0.429260 0.695862 -0.536438 -0.209106 1445370630 0.429260 0.695862 -0.536438 -0.209106 1445370630 0.463867 0.687500 -0.558533 0.012390 1445370630 0.463867 0.687500 -0.558533 0.012390 1445370630 0.463867 0.687500 -0.558533 0.012390 1445370630 0.463867 0.687500 -0.558533 0.012390 1445370630 0.463867 0.687500 -0.558533 0.012390 1445370630 0.463867 0.687500 -0.558533 0.012390 1445370630 0.475830 0.677002 -0.533997 0.173340 1445370630 0.475830 0.677002 -0.533997 0.173340 1445370630 0.475830 0.677002 -0.533997 0.173340 1445370630 0.475830 0.677002 -0.533997 0.173340 1445370630 0.475830 0.677002 -0.533997 0.173340 1445370630 0.475830 0.677002 -0.533997 0.173340 1445370630 0.454712 0.696960 -0.492554 0.254700 1445370630 0.454712 0.696960 -0.492554 0.254700 1445370630 0.454712 0.696960 -0.492554 0.254700 1445370630 0.454712 0.696960 -0.492554 0.254700 1445370630 0.454712 0.696960 -0.492554 0.254700 1445370630 0.454712 0.696960 -0.492554 0.254700 1445370630 0.454712 0.696960 -0.492554 0.254700 1445370630 0.443481 0.728149 -0.483337 0.198547 1445370630 0.443481 0.728149 -0.483337 0.198547 1445370630 0.443481 0.728149 -0.483337 0.198547 1445370630 0.443481 0.728149 -0.483337 0.198547 1445370631 0.443481 0.728149 -0.483337 0.198547 1445370631 0.443481 0.728149 -0.483337 0.198547 1445370631 0.426758 0.759827 -0.487427 0.053894 1445370631 0.426758 0.759827 -0.487427 0.053894 1445370631 0.426758 0.759827 -0.487427 0.053894 1445370631 0.426758 0.759827 -0.487427 0.053894 1445370631 0.426758 0.759827 -0.487427 0.053894 1445370631 0.426758 0.759827 -0.487427 0.053894 1445370631 0.368652 0.791809 -0.472290 -0.118408 1445370631 0.368652 0.791809 -0.472290 -0.118408 1445370631 0.368652 0.791809 -0.472290 -0.118408 1445370631 0.368652 0.791809 -0.472290 -0.118408 1445370631 0.368652 0.791809 -0.472290 -0.118408 1445370631 0.368652 0.791809 -0.472290 -0.118408 1445370631 0.300842 0.788086 -0.445557 -0.299744 1445370631 0.300842 0.788086 -0.445557 -0.299744 1445370631 0.300842 0.788086 -0.445557 -0.299744 1445370631 0.300842 0.788086 -0.445557 -0.299744 1445370631 0.300842 0.788086 -0.445557 -0.299744 1445370631 0.300842 0.788086 -0.445557 -0.299744 1445370631 0.224976 0.761780 -0.405701 -0.452209 1445370631 0.224976 0.761780 -0.405701 -0.452209 1445370631 0.224976 0.761780 -0.405701 -0.452209 1445370631 0.224976 0.761780 -0.405701 -0.452209 1445370631 0.224976 0.761780 -0.405701 -0.452209 1445370631 0.224976 0.761780 -0.405701 -0.452209 1445370631 0.130371 0.725830 -0.369019 -0.565674 1445370631 0.130371 0.725830 -0.369019 -0.565674 1445370631 0.130371 0.725830 -0.369019 -0.565674 1445370631 0.130371 0.725830 -0.369019 -0.565674 1445370631 0.130371 0.725830 -0.369019 -0.565674 1445370631 0.130371 0.725830 -0.369019 -0.565674 1445370631 0.056091 0.673096 -0.342529 -0.653015 1445370631 0.056091 0.673096 -0.342529 -0.653015 1445370631 0.056091 0.673096 -0.342529 -0.653015 1445370631 0.056091 0.673096 -0.342529 -0.653015 1445370631 0.056091 0.673096 -0.342529 -0.653015 1445370631 0.056091 0.673096 -0.342529 -0.653015 1445370631 0.056091 0.673096 -0.342529 -0.653015 1445370631 0.032288 0.639038 -0.320923 -0.698303 1445370631 0.032288 0.639038 -0.320923 -0.698303 1445370631 0.032288 0.639038 -0.320923 -0.698303 1445370631 0.032288 0.639038 -0.320923 -0.698303 1445370631 0.032288 0.639038 -0.320923 -0.698303 1445370631 0.032288 0.639038 -0.320923 -0.698303 1445370631 0.035461 0.620667 -0.322021 -0.714050 1445370631 0.035461 0.620667 -0.322021 -0.714050 1445370631 0.035461 0.620667 -0.322021 -0.714050 1445370631 0.035461 0.620667 -0.322021 -0.714050 1445370631 0.035461 0.620667 -0.322021 -0.714050 1445370631 0.035461 0.620667 -0.322021 -0.714050 1445370631 0.086487 0.629517 -0.344238 -0.691223 1445370631 0.086487 0.629517 -0.344238 -0.691223 1445370631 0.086487 0.629517 -0.344238 -0.691223 1445370631 0.086487 0.629517 -0.344238 -0.691223 1445370631 0.086487 0.629517 -0.344238 -0.691223 1445370631 0.086487 0.629517 -0.344238 -0.691223 1445370631 0.180847 0.650146 -0.372253 -0.637207 1445370631 0.180847 0.650146 -0.372253 -0.637207 1445370631 0.180847 0.650146 -0.372253 -0.637207 1445370631 0.180847 0.650146 -0.372253 -0.637207 1445370631 0.180847 0.650146 -0.372253 -0.637207 1445370631 0.180847 0.650146 -0.372253 -0.637207 1445370631 0.180847 0.650146 -0.372253 -0.637207 1445370631 0.280884 0.676331 -0.437866 -0.521423 1445370631 0.280884 0.676331 -0.437866 -0.521423 1445370631 0.280884 0.676331 -0.437866 -0.521423 1445370631 0.280884 0.676331 -0.437866 -0.521423 1445370631 0.280884 0.676331 -0.437866 -0.521423 1445370631 0.280884 0.676331 -0.437866 -0.521423 1445370631 0.372559 0.700134 -0.510681 -0.331970 1445370631 0.372559 0.700134 -0.510681 -0.331970 1445370631 0.372559 0.700134 -0.510681 -0.331970 1445370631 0.372559 0.700134 -0.510681 -0.331970 1445370631 0.372559 0.700134 -0.510681 -0.331970 1445370631 0.372559 0.700134 -0.510681 -0.331970 1445370631 0.449890 0.686462 -0.557983 -0.122742 1445370631 0.449890 0.686462 -0.557983 -0.122742 1445370631 0.449890 0.686462 -0.557983 -0.122742 1445370631 0.449890 0.686462 -0.557983 -0.122742 1445370631 0.449890 0.686462 -0.557983 -0.122742 1445370631 0.449890 0.686462 -0.557983 -0.122742 1445370631 0.449890 0.686462 -0.557983 -0.122742 1445370631 0.498901 0.645203 -0.574646 0.067444 1445370631 0.498901 0.645203 -0.574646 0.067444 1445370631 0.498901 0.645203 -0.574646 0.067444 1445370631 0.498901 0.645203 -0.574646 0.067444 1445370631 0.498901 0.645203 -0.574646 0.067444 1445370631 0.498901 0.645203 -0.574646 0.067444 1445370631 0.519531 0.605652 -0.561401 0.219116 1445370631 0.519531 0.605652 -0.561401 0.219116 1445370631 0.519531 0.605652 -0.561401 0.219116 1445370631 0.519531 0.605652 -0.561401 0.219116 1445370631 0.519531 0.605652 -0.561401 0.219116 1445370631 0.519775 0.594055 -0.526001 0.316528 1445370631 0.519775 0.594055 -0.526001 0.316528 1445370631 0.519775 0.594055 -0.526001 0.316528 1445370631 0.519775 0.594055 -0.526001 0.316528 1445370631 0.519775 0.594055 -0.526001 0.316528 1445370631 0.519775 0.594055 -0.526001 0.316528 1445370631 0.519775 0.594055 -0.526001 0.316528 1445370631 0.494385 0.647400 -0.476624 0.330444 1445370631 0.494385 0.647400 -0.476624 0.330444 1445370631 0.494385 0.647400 -0.476624 0.330444 1445370631 0.494385 0.647400 -0.476624 0.330444 1445370631 0.494385 0.647400 -0.476624 0.330444 1445370631 0.475098 0.711365 -0.470642 0.216125 1445370631 0.475098 0.711365 -0.470642 0.216125 1445370631 0.475098 0.711365 -0.470642 0.216125 1445370631 
0.757507 0.001160 -0.617859 -0.210754 1445370637 0.757507 0.001160 -0.617859 -0.210754 1445370637 0.762085 0.014709 -0.609802 -0.217163 1445370637 0.762085 0.014709 -0.609802 -0.217163 1445370637 0.762085 0.014709 -0.609802 -0.217163 1445370637 0.762085 0.014709 -0.609802 -0.217163 1445370637 0.762085 0.014709 -0.609802 -0.217163 1445370637 0.767273 0.028870 -0.602783 -0.217102 1445370637 0.767273 0.028870 -0.602783 -0.217102 1445370637 0.767273 0.028870 -0.602783 -0.217102 1445370637 0.767273 0.028870 -0.602783 -0.217102 1445370637 0.767273 0.028870 -0.602783 -0.217102 1445370637 0.767273 0.028870 -0.602783 -0.217102 1445370637 0.772705 0.036865 -0.597046 -0.212463 1445370637 0.772705 0.036865 -0.597046 -0.212463 1445370637 0.772705 0.036865 -0.597046 -0.212463 1445370637 0.772705 0.036865 -0.597046 -0.212463 1445370637 0.772705 0.036865 -0.597046 -0.212463 1445370637 0.772705 0.036865 -0.597046 -0.212463 1445370637 0.772705 0.036865 -0.597046 -0.212463 1445370637 0.772705 0.036865 -0.597046 -0.212463 1445370637 0.778564 0.042969 -0.593018 -0.200745 1445370637 0.778564 0.042969 -0.593018 -0.200745 1445370637 0.778564 0.042969 -0.593018 -0.200745 1445370637 0.778564 0.042969 -0.593018 -0.200745 1445370637 0.778564 0.042969 -0.593018 -0.200745 1445370637 0.778564 0.042969 -0.593018 -0.200745 1445370637 0.783752 0.043396 -0.589966 -0.189087 1445370637 0.783752 0.043396 -0.589966 -0.189087 1445370637 0.783752 0.043396 -0.589966 -0.189087 1445370637 0.783752 0.043396 -0.589966 -0.189087 1445370637 0.783752 0.043396 -0.589966 -0.189087 1445370637 0.783752 0.043396 -0.589966 -0.189087 1445370637 0.789368 0.040649 -0.585083 -0.181580 1445370637 0.789368 0.040649 -0.585083 -0.181580 1445370637 0.789368 0.040649 -0.585083 -0.181580 1445370637 0.789368 0.040649 -0.585083 -0.181580 1445370637 0.789368 0.040649 -0.585083 -0.181580 1445370637 0.789368 0.040649 -0.585083 -0.181580 1445370637 0.789368 0.040649 -0.585083 -0.181580 1445370637 0.792725 0.041931 -0.583618 -0.171082 1445370637 0.792725 0.041931 -0.583618 -0.171082 1445370637 0.792725 0.041931 -0.583618 -0.171082 1445370637 0.792725 0.041931 -0.583618 -0.171082 1445370637 0.792725 0.041931 -0.583618 -0.171082 1445370637 0.792725 0.041931 -0.583618 -0.171082 1445370637 0.790161 0.044312 -0.592285 -0.151428 1445370637 0.790161 0.044312 -0.592285 -0.151428 1445370637 0.790161 0.044312 -0.592285 -0.151428 1445370637 0.790161 0.044312 -0.592285 -0.151428 1445370637 0.790161 0.044312 -0.592285 -0.151428 1445370637 0.790161 0.044312 -0.592285 -0.151428 1445370637 0.782166 0.052673 -0.605774 -0.135864 1445370637 0.782166 0.052673 -0.605774 -0.135864 1445370637 0.782166 0.052673 -0.605774 -0.135864 1445370637 0.782166 0.052673 -0.605774 -0.135864 1445370637 0.782166 0.052673 -0.605774 -0.135864 1445370637 0.782166 0.052673 -0.605774 -0.135864 1445370637 0.782166 0.052673 -0.605774 -0.135864 1445370637 0.764099 0.046509 -0.626343 -0.147278 1445370637 0.764099 0.046509 -0.626343 -0.147278 1445370637 0.764099 0.046509 -0.626343 -0.147278 1445370637 0.764099 0.046509 -0.626343 -0.147278 1445370637 0.764099 0.046509 -0.626343 -0.147278 1445370637 0.764099 0.046509 -0.626343 -0.147278 1445370637 0.744690 0.031799 -0.644775 -0.169189 1445370637 0.744690 0.031799 -0.644775 -0.169189 1445370637 0.744690 0.031799 -0.644775 -0.169189 1445370637 0.744690 0.031799 -0.644775 -0.169189 1445370637 0.744690 0.031799 -0.644775 -0.169189 1445370637 0.744690 0.031799 -0.644775 -0.169189 1445370638 0.730896 0.034241 -0.661072 -0.166138 1445370638 0.730896 0.034241 -0.661072 -0.166138 1445370638 0.730896 0.034241 -0.661072 -0.166138 1445370638 0.730896 0.034241 -0.661072 -0.166138 1445370638 0.730896 0.034241 -0.661072 -0.166138 1445370638 0.730896 0.034241 -0.661072 -0.166138 1445370638 0.738159 0.071228 -0.658569 -0.127625 1445370638 0.738159 0.071228 -0.658569 -0.127625 1445370638 0.738159 0.071228 -0.658569 -0.127625 1445370638 0.738159 0.071228 -0.658569 -0.127625 1445370638 0.738159 0.071228 -0.658569 -0.127625 1445370638 0.738159 0.071228 -0.658569 -0.127625 1445370638 0.739319 0.131042 -0.658752 -0.047241 1445370638 0.739319 0.131042 -0.658752 -0.047241 1445370638 0.739319 0.131042 -0.658752 -0.047241 1445370638 0.739319 0.131042 -0.658752 -0.047241 1445370638 0.739319 0.131042 -0.658752 -0.047241 1445370638 0.739319 0.131042 -0.658752 -0.047241 1445370638 0.726135 0.207153 -0.653015 0.058594 1445370638 0.726135 0.207153 -0.653015 0.058594 1445370638 0.726135 0.207153 -0.653015 0.058594 1445370638 0.726135 0.207153 -0.653015 0.058594 1445370638 0.726135 0.207153 -0.653015 0.058594 1445370638 0.726135 0.207153 -0.653015 0.058594 1445370638 0.726135 0.207153 -0.653015 0.058594 1445370638 0.709839 0.262329 -0.637756 0.143494 1445370638 0.709839 0.262329 -0.637756 0.143494 1445370638 0.709839 0.262329 -0.637756 0.143494 1445370638 0.709839 0.262329 -0.637756 0.143494 1445370638 0.709839 0.262329 -0.637756 0.143494 1445370638 0.703308 0.300598 -0.622742 0.164673 1445370638 0.703308 0.300598 -0.622742 0.164673 1445370638 0.703308 0.300598 -0.622742 0.164673 1445370638 0.703308 0.300598 -0.622742 0.164673 1445370638 0.703308 0.300598 -0.622742 0.164673 1445370638 0.703308 0.300598 -0.622742 0.164673 1445370638 0.715515 0.278748 -0.630371 0.113464 1445370638 0.715515 0.278748 -0.630371 0.113464 1445370638 0.715515 0.278748 -0.630371 0.113464 1445370638 0.715515 0.278748 -0.630371 0.113464 1445370638 0.715515 0.278748 -0.630371 0.113464 1445370638 0.715515 0.278748 -0.630371 0.113464 1445370638 0.724854 0.236938 -0.643250 0.068726 1445370638 0.724854 0.236938 -0.643250 0.068726 1445370638 0.724854 0.236938 -0.643250 0.068726 1445370638 0.724854 0.236938 -0.643250 0.068726 1445370638 0.724854 0.236938 -0.643250 0.068726 1445370638 0.724854 0.236938 -0.643250 0.068726 1445370638 0.724854 0.236938 -0.643250 0.068726 1445370638 0.726257 0.225830 -0.647034 0.054138 1445370638 0.726257 0.225830 -0.647034 0.054138 1445370638 0.726257 0.225830 -0.647034 0.054138 1445370638 0.726257 0.225830 -0.647034 0.054138 1445370638 0.726257 0.225830 -0.647034 0.054138 1445370638 0.732910 0.213013 -0.645386 0.030273 1445370638 0.732910 0.213013 -0.645386 0.030273 1445370638 0.732910 0.213013 -0.645386 0.030273 1445370638 0.732910 0.213013 -0.645386 0.030273 1445370638 0.732910 0.213013 -0.645386 0.030273 1445370638 0.732910 0.213013 -0.645386 0.030273 1445370638 0.732910 0.213013 -0.645386 0.030273 1445370638 0.742859 0.198303 -0.639404 -0.003113 1445370638 0.742859 0.198303 -0.639404 -0.003113 1445370638 0.742859 0.198303 -0.639404 -0.003113 1445370638 0.742859 0.198303 -0.639404 -0.003113 1445370638 0.742859 0.198303 -0.639404 -0.003113 1445370638 0.742859 0.198303 -0.639404 -0.003113 1445370638 0.752686 0.187927 -0.630310 -0.029297 1445370638 0.752686 0.187927 -0.630310 -0.029297 1445370638 0.752686 0.187927 -0.630310 -0.029297 1445370638 0.752686 0.187927 -0.630310 -0.029297 1445370638 0.752686 0.187927 -0.630310 -0.029297 1445370638 0.752686 0.187927 -0.630310 -0.029297 1445370638 0.752686 0.187927 -0.630310 -0.029297 1445370638 0.757141 0.163208 -0.631226 -0.040894 1445370638 0.757141 0.163208 -0.631226 -0.040894 1445370638 0.757141 0.163208 -0.631226 -0.040894 1445370638 0.757141 0.163208 -0.631226 -0.040894 1445370638 0.757141 0.163208 -0.631226 -0.040894 1445370638 0.757141 0.163208 -0.631226 -0.040894 1445370638 0.761902 0.137146 -0.631165 -0.048157 1445370638 0.761902 0.137146 -0.631165 -0.048157 1445370638 0.761902 0.137146 -0.631165 -0.048157 1445370638 0.761902 0.137146 -0.631165 -0.048157 1445370638 0.761902 0.137146 -0.631165 -0.048157 1445370638 0.761902 0.137146 -0.631165 -0.048157 1445370638 0.755066 0.114319 -0.641968 -0.068176 1445370638 0.755066 0.114319 -0.641968 -0.068176 1445370638 0.755066 0.114319 -0.641968 -0.068176 1445370638 0.755066 0.114319 -0.641968 -0.068176 1445370638 0.755066 0.114319 -0.641968 -0.068176 1445370638 0.755066 0.114319 -0.641968 -0.068176 1445370638 0.740845 0.088074 -0.660217 -0.086304 1445370638 0.740845 0.088074 -0.660217 -0.086304 1445370638 0.740845 0.088074 -0.660217 -0.086304 1445370638 0.740845 0.088074 -0.660217 -0.086304 1445370638 0.740845 0.088074 -0.660217 -0.086304 1445370638 0.740845 0.088074 -0.660217 -0.086304 1445370638 0.730469 0.119568 -0.669250 -0.065002 1445370638 0.730469 0.119568 -0.669250 -0.065002 1445370638 0.730469 0.119568 -0.669250 -0.065002 1445370638 0.730469 0.119568 -0.669250 -0.065002 1445370638 0.730469 0.119568 -0.669250 -0.065002 1445370638 0.730469 0.119568 -0.669250 -0.065002 1445370638 0.720093 0.170410 -0.671997 -0.029419 1445370638 0.720093 0.170410 -0.671997 -0.029419 1445370638 0.720093 0.170410 -0.671997 -0.029419 1445370638 0.720093 0.170410 -0.671997 -0.029419 1445370638 0.720093 0.170410 -0.671997 -0.029419 1445370638 0.720093 0.170410 -0.671997 -0.029419 1445370638 0.720093 0.170410 -0.671997 -0.029419 1445370638 0.703369 0.228821 -0.672485 0.025696 1445370639 0.703369 0.228821 -0.672485 0.025696 1445370639 0.703369 0.228821 -0.672485 0.025696 1445370639 0.703369 0.228821 -0.672485 0.025696 1445370639 0.703369 0.228821 -0.672485 0.025696 1445370639 0.703369 0.228821 -0.672485 0.025696 1445370639 0.706116 0.255859 -0.657349 0.061768 1445370639 0.706116 0.255859 -0.657349 0.061768 1445370639 0.706116 0.255859 -0.657349 0.061768 1445370639 0.706116 0.255859 -0.657349 0.061768 1445370639 0.706116 0.255859 -0.657349 0.061768 1445370639 0.706116 0.255859 -0.657349 0.061768 1445370639 0.706116 0.255859 -0.657349 0.061768 1445370639 0.700928 0.258240 -0.658875 0.088501 1445370639 0.700928 0.258240 -0.658875 0.088501 1445370639 0.700928 0.258240 -0.658875 0.088501 1445370639 0.700928 0.258240 -0.658875 0.088501 1445370639 0.700928 0.258240 -0.658875 0.088501 1445370639 0.700928 0.258240 -0.658875 0.088501 1445370639 0.699463 0.264771 -0.652405 0.122559 1445370639 0.699463 0.264771 -0.652405 0.122559 1445370639 0.699463 0.264771 -0.652405 0.122559 1445370639 0.699463 0.264771 -0.652405 0.122559 1445370639 0.699463 0.264771 -0.652405 0.122559 1445370639 0.699463 0.264771 -0.652405 0.122559 1445370639 0.701538 0.271912 -0.648438 0.115723 1445370639 0.701538 0.271912 -0.648438 0.115723 1445370639 0.701538 0.271912 -0.648438 0.115723 1445370639 0.701538 0.271912 -0.648438 0.115723 1445370639 0.701538 0.271912 -0.648438 0.115723 1445370639 0.701538 0.271912 -0.648438 0.115723 1445370639 0.709229 0.243896 -0.657593 0.071167 1445370639 0.709229 0.243896 -0.657593 0.071167 1445370639 0.709229 0.243896 -0.657593 0.071167 1445370639 0.709229 0.243896 -0.657593 0.071167 1445370639 0.709229 0.243896 -0.657593 0.071167 1445370639 0.709229 0.243896 -0.657593 0.071167 1445370639 0.708130 0.232910 -0.664124 0.056946 1445370639 0.708130 0.232910 -0.664124 0.056946 1445370639 0.708130 0.232910 -0.664124 0.056946 1445370639 0.708130 0.232910 -0.664124 0.056946 1445370639 0.708130 0.232910 -0.664124 0.056946 1445370639 0.708130 0.232910 -0.664124 0.056946 1445370639 0.722046 0.245728 -0.645264 0.043823 1445370639 0.722046 0.245728 -0.645264 0.043823 1445370639 0.722046 0.245728 -0.645264 0.043823 1445370639 0.722046 0.245728 -0.645264 0.043823 1445370639 0.722046 0.245728 -0.645264 0.043823 1445370639 0.722046 0.245728 -0.645264 0.043823 1445370639 0.735840 0.250244 -0.629028 0.015076 1445370639 0.735840 0.250244 -0.629028 0.015076 1445370639 0.735840 0.250244 -0.629028 0.015076 1445370639 0.735840 0.250244 -0.629028 0.015076 1445370639 0.735840 0.250244 -0.629028 0.015076 1445370639 0.735840 0.250244 -0.629028 0.015076 1445370639 0.735840 0.250244 -0.629028 0.015076 1445370639 0.744812 0.256104 -0.616089 -0.011597 1445370639 0.744812 0.256104 -0.616089 -0.011597 1445370639 0.744812 0.256104 -0.616089 -0.011597 1445370639 0.744812 0.256104 -0.616089 -0.011597 1445370639 0.744812 0.256104 -0.616089 -0.011597 1445370639 0.744812 0.256104 -0.616089 -0.011597 1445370639 0.746277 0.276367 -0.605042 -0.024353 1445370639 0.746277 0.276367 -0.605042 -0.024353 1445370639 0.746277 0.276367 -0.605042 -0.024353 1445370639 0.746277 0.276367 -0.605042 -0.024353 1445370639 0.746277 0.276367 -0.605042 -0.024353 1445370639 0.746277 0.276367 -0.605042 -0.024353 1445370639 0.746277 0.276367 -0.605042 -0.024353 1445370639 0.741882 0.293091 -0.602722 -0.020447 1445370639 0.741882 0.293091 -0.602722 -0.020447 1445370639 0.741882 0.293091 -0.602722 -0.020447 1445370639 0.741882 0.293091 -0.602722 -0.020447 1445370639 0.741882 0.293091 -0.602722 -0.020447 1445370639 0.741882 0.293091 -0.602722 -0.020447 1445370639 0.736694 0.289673 -0.610840 -0.016663 1445370639 0.736694 0.289673 -0.610840 -0.016663 1445370639 0.736694 0.289673 -0.610840 -0.016663 1445370639 0.736694 0.289673 -0.610840 -0.016663 1445370639 0.736694 0.289673 -0.610840 -0.016663 1445370639 0.736694 0.289673 -0.610840 -0.016663 1445370639 0.728882 0.284607 -0.622253 -0.023010 1445370639 0.728882 0.284607 -0.622253 -0.023010 1445370639 0.728882 0.284607 -0.622253 -0.023010 1445370639 0.728882 0.284607 -0.622253 -0.023010 1445370639 0.728882 0.284607 -0.622253 -0.023010 1445370639 0.728882 0.284607 -0.622253 -0.023010 1445370639 0.728882 0.284607 -0.622253 -0.023010 1445370639 0.715332 0.257141 -0.648132 -0.045715 1445370639 0.715332 0.257141 -0.648132 -0.045715 1445370639 0.715332 0.257141 -0.648132 -0.045715 1445370639 0.715332 0.257141 -0.648132 -0.045715 1445370639 0.715332 0.257141 -0.648132 -0.045715 1445370639 0.715332 0.257141 -0.648132 -0.045715 1445370639 0.705261 0.241150 -0.665283 -0.043396 1445370639 0.705261 0.241150 -0.665283 -0.043396 1445370639 0.705261 0.241150 -0.665283 -0.043396 1445370639 0.705261 0.241150 -0.665283 -0.043396 1445370639 0.705261 0.241150 -0.665283 -0.043396 1445370639 0.705261 0.241150 -0.665283 -0.043396 1445370639 0.695923 0.241699 -0.676025 -0.014343 1445370639 0.695923 0.241699 -0.676025 -0.014343 1445370639 0.695923 0.241699 -0.676025 -0.014343 1445370639 0.695923 0.241699 -0.676025 -0.014343 1445370639 0.695923 0.241699 -0.676025 -0.014343 1445370639 0.697021 0.273865 -0.661438 0.040283 1445370639 0.697021 0.273865 -0.661438 0.040283 1445370639 0.697021 0.273865 -0.661438 0.040283 1445370639 0.697021 0.273865 -0.661438 0.040283 1445370639 0.690918 0.317871 -0.642273 0.095337 1445370640 0.690918 0.317871 -0.642273 0.095337 1445370640 0.690918 0.317871 -0.642273 0.095337 1445370640 0.690918 0.317871 -0.642273 0.095337 1445370640 0.690918 0.317871 -0.642273 0.095337 1445370640 0.690918 0.317871 -0.642273 0.095337 1445370640 0.704102 0.290405 -0.641785 0.089294 1445370640 0.704102 0.290405 -0.641785 0.089294 1445370640 0.704102 0.290405 -0.641785 0.089294 1445370640 0.704102 0.290405 -0.641785 0.089294 1445370640 0.704102 0.290405 -0.641785 0.089294 1445370640 0.704102 0.290405 -0.641785 0.089294 1445370640 0.728210 0.224487 -0.646912 0.028564 1445370640 0.728210 0.224487 -0.646912 0.028564 1445370640 0.728210 0.224487 -0.646912 0.028564 1445370640 0.728210 0.224487 -0.646912 0.028564 1445370640 0.728210 0.224487 -0.646912 0.028564 1445370640 0.728210 0.224487 -0.646912 0.028564 1445370640 0.728210 0.224487 -0.646912 0.028564 1445370640 0.748413 0.165955 -0.641235 -0.033875 1445370640 0.748413 0.165955 -0.641235 -0.033875 1445370640 0.748413 0.165955 -0.641235 -0.033875 1445370640 0.748413 0.165955 -0.641235 -0.033875 1445370640 0.748413 0.165955 -0.641235 -0.033875 1445370640 0.748413 0.165955 -0.641235 -0.033875 1445370640 0.768494 0.130249 -0.622620 -0.068970 1445370640 0.768494 0.130249 -0.622620 -0.068970 1445370640 0.768494 0.130249 -0.622620 -0.068970 1445370640 0.768494 0.130249 -0.622620 -0.068970 1445370640 0.768494 0.130249 -0.622620 -0.068970 1445370640 0.768494 0.130249 -0.622620 -0.068970 1445370640 0.786377 0.127441 -0.598755 -0.082703 1445370640 0.786377 0.127441 -0.598755 -0.082703 1445370640 0.786377 0.127441 -0.598755 -0.082703 1445370640 0.786377 0.127441 -0.598755 -0.082703 1445370640 0.786377 0.127441 -0.598755 -0.082703 1445370640 0.786377 0.127441 -0.598755 -0.082703 1445370640 0.786377 0.127441 -0.598755 -0.082703 1445370640 0.799561 0.144104 -0.575439 -0.093872 1445370640 0.799561 0.144104 -0.575439 -0.093872 1445370640 0.799561 0.144104 -0.575439 -0.093872 1445370640 0.799561 0.144104 -0.575439 -0.093872 1445370640 0.799561 0.144104 -0.575439 -0.093872 1445370640 0.799561 0.144104 -0.575439 -0.093872 1445370640 0.806519 0.158386 -0.557251 -0.117737 1445370640 0.806519 0.158386 -0.557251 -0.117737 1445370640 0.806519 0.158386 -0.557251 -0.117737 1445370640 0.806519 0.158386 -0.557251 -0.117737 1445370640 0.806519 0.158386 -0.557251 -0.117737 1445370640 0.806519 0.158386 -0.557251 -0.117737 1445370640 0.802063 0.181519 -0.552795 -0.134644 1445370640 0.802063 0.181519 -0.552795 -0.134644 1445370640 0.802063 0.181519 -0.552795 -0.134644 1445370640 0.802063 0.181519 -0.552795 -0.134644 1445370640 0.802063 0.181519 -0.552795 -0.134644 1445370640 0.802063 0.181519 -0.552795 -0.134644 1445370640 0.789368 0.194580 -0.566467 -0.134766 1445370640 0.789368 0.194580 -0.566467 -0.134766 1445370640 0.789368 0.194580 -0.566467 -0.134766 1445370640 0.789368 0.194580 -0.566467 -0.134766 1445370640 0.789368 0.194580 -0.566467 -0.134766 1445370640 0.789368 0.194580 -0.566467 -0.134766 1445370640 0.789368 0.194580 -0.566467 -0.134766 1445370640 0.778870 0.182495 -0.589111 -0.113770 1445370640 0.778870 0.182495 -0.589111 -0.113770 1445370640 0.778870 0.182495 -0.589111 -0.113770 1445370640 0.778870 0.182495 -0.589111 -0.113770 1445370640 0.778870 0.182495 -0.589111 -0.113770 1445370640 0.778870 0.182495 -0.589111 -0.113770 1445370640 0.766907 0.152039 -0.615356 -0.100281 1445370640 0.766907 0.152039 -0.615356 -0.100281 1445370640 0.766907 0.152039 -0.615356 -0.100281 1445370640 0.766907 0.152039 -0.615356 -0.100281 1445370640 0.766907 0.152039 -0.615356 -0.100281 1445370640 0.766907 0.152039 -0.615356 -0.100281 1445370640 0.748840 0.146973 -0.641357 -0.079529 1445370640 0.748840 0.146973 -0.641357 -0.079529 1445370640 0.748840 0.146973 -0.641357 -0.079529 1445370640 0.748840 0.146973 -0.641357 -0.079529 1445370640 0.748840 0.146973 -0.641357 -0.079529 1445370640 0.748840 0.146973 -0.641357 -0.079529 1445370640 0.748840 0.146973 -0.641357 -0.079529 1445370640 0.730164 0.159912 -0.662415 -0.050110 1445370640 0.730164 0.159912 -0.662415 -0.050110 1445370640 0.730164 0.159912 -0.662415 -0.050110 1445370640 0.730164 0.159912 -0.662415 -0.050110 1445370640 0.730164 0.159912 -0.662415 -0.050110 1445370640 0.711975 0.193359 -0.674805 0.017334 1445370640 0.711975 0.193359 -0.674805 0.017334 1445370640 0.711975 0.193359 -0.674805 0.017334 1445370640 0.711975 0.193359 -0.674805 0.017334 1445370640 0.711975 0.193359 -0.674805 0.017334 1445370640 0.711975 0.193359 -0.674805 0.017334 1445370640 0.711975 0.193359 -0.674805 0.017334 1445370640 0.704468 0.207825 -0.674377 0.075867 1445370640 0.704468 0.207825 -0.674377 0.075867 1445370640 0.704468 0.207825 -0.674377 0.075867 1445370640 0.704468 0.207825 -0.674377 0.075867 1445370640 0.704468 0.207825 -0.674377 0.075867 1445370640 0.704468 0.207825 -0.674377 0.075867 1445370640 0.700806 0.191956 -0.679626 0.100708 1445370640 0.700806 0.191956 -0.679626 0.100708 1445370640 0.700806 0.191956 -0.679626 0.100708 1445370640 0.700806 0.191956 -0.679626 0.100708 1445370640 0.700806 0.191956 -0.679626 0.100708 1445370640 0.700806 0.191956 -0.679626 0.100708 1445370640 0.699646 0.180298 -0.683167 0.106079 1445370640 0.699646 0.180298 -0.683167 0.106079 1445370640 0.699646 0.180298 -0.683167 0.106079 1445370640 0.699646 0.180298 -0.683167 0.106079 1445370640 0.699646 0.180298 -0.683167 0.106079 1445370640 0.699646 0.180298 -0.683167 0.106079 1445370640 0.699646 0.180298 -0.683167 0.106079 1445370640 0.706970 0.165100 -0.681091 0.095154 1445370641 0.706970 0.165100 -0.681091 0.095154 1445370641 0.706970 0.165100 -0.681091 0.095154 1445370641 0.706970 0.165100 -0.681091 0.095154 1445370641 0.706970 0.165100 -0.681091 0.095154 1445370641 0.706970 0.165100 -0.681091 0.095154 1445370641 0.722595 0.157776 -0.670227 0.061340 1445370641 0.722595 0.157776 -0.670227 0.061340 1445370641 0.722595 0.157776 -0.670227 0.061340 1445370641 0.722595 0.157776 -0.670227 0.061340 1445370641 0.722595 0.157776 -0.670227 0.061340 1445370641 0.722595 0.157776 -0.670227 0.061340 1445370641 0.737549 0.149048 -0.658630 0.006836 1445370641 0.737549 0.149048 -0.658630 0.006836 1445370641 0.737549 0.149048 -0.658630 0.006836 1445370641 0.737549 0.149048 -0.658630 0.006836 1445370641 0.737549 0.149048 -0.658630 0.006836 1445370641 0.750244 0.140259 -0.644897 -0.039429 1445370641 0.750244 0.140259 -0.644897 -0.039429 1445370641 0.750244 0.140259 -0.644897 -0.039429 1445370641 0.750244 0.140259 -0.644897 -0.039429 1445370641 0.750244 0.140259 -0.644897 -0.039429 1445370641 0.750244 0.140259 -0.644897 -0.039429 1445370641 0.759216 0.146362 -0.629883 -0.073730 1445370641 0.759216 0.146362 -0.629883 -0.073730 1445370641 0.759216 0.146362 -0.629883 -0.073730 1445370641 0.759216 0.146362 -0.629883 -0.073730 1445370641 0.759216 0.146362 -0.629883 -0.073730 1445370641 0.759216 0.146362 -0.629883 -0.073730 1445370641 0.759216 0.146362 -0.629883 -0.073730 1445370641 0.773254 0.160767 -0.603271 -0.110718 1445370641 0.773254 0.160767 -0.603271 -0.110718 1445370641 0.773254 0.160767 -0.603271 -0.110718 1445370641 0.773254 0.160767 -0.603271 -0.110718 1445370641 0.773254 0.160767 -0.603271 -0.110718 1445370641 0.773254 0.160767 -0.603271 -0.110718 1445370641 0.780396 0.164429 -0.585571 -0.145020 1445370641 0.780396 0.164429 -0.585571 -0.145020 1445370641 0.780396 0.164429 -0.585571 -0.145020 1445370641 0.780396 0.164429 -0.585571 -0.145020 1445370641 0.780396 0.164429 -0.585571 -0.145020 1445370641 0.780396 0.164429 -0.585571 -0.145020 1445370641 0.780518 0.173584 -0.576294 -0.168884 1445370641 0.780518 0.173584 -0.576294 -0.168884 1445370641 0.780518 0.173584 -0.576294 -0.168884 1445370641 0.780518 0.173584 -0.576294 -0.168884 1445370641 0.780518 0.173584 -0.576294 -0.168884 1445370641 0.780518 0.173584 -0.576294 -0.168884 1445370641 0.775269 0.185852 -0.579102 -0.170410 1445370641 0.775269 0.185852 -0.579102 -0.170410 1445370641 0.775269 0.185852 -0.579102 -0.170410 1445370641 0.775269 0.185852 -0.579102 -0.170410 1445370641 0.775269 0.185852 -0.579102 -0.170410 1445370641 0.775269 0.185852 -0.579102 -0.170410 1445370641 0.764404 0.174316 -0.599915 -0.159363 1445370641 0.764404 0.174316 -0.599915 -0.159363 1445370641 0.764404 0.174316 -0.599915 -0.159363 1445370641 0.764404 0.174316 -0.599915 -0.159363 1445370641 0.764404 0.174316 -0.599915 -0.159363 1445370641 0.764404 0.174316 -0.599915 -0.159363 1445370641 0.755249 0.142761 -0.622864 -0.145752 1445370641 0.755249 0.142761 -0.622864 -0.145752 1445370641 0.755249 0.142761 -0.622864 -0.145752 1445370641 0.755249 0.142761 -0.622864 -0.145752 1445370641 0.755249 0.142761 -0.622864 -0.145752 1445370641 0.755249 0.142761 -0.622864 -0.145752 1445370641 0.742310 0.127441 -0.647522 -0.115967 1445370641 0.742310 0.127441 -0.647522 -0.115967 1445370641 0.742310 0.127441 -0.647522 -0.115967 1445370641 0.742310 0.127441 -0.647522 -0.115967 1445370641 0.742310 0.127441 -0.647522 -0.115967 1445370641 0.742310 0.127441 -0.647522 -0.115967 1445370641 0.729126 0.127808 -0.667847 -0.077209 1445370641 0.729126 0.127808 -0.667847 -0.077209 1445370641 0.729126 0.127808 -0.667847 -0.077209 1445370641 0.729126 0.127808 -0.667847 -0.077209 1445370641 0.729126 0.127808 -0.667847 -0.077209 1445370641 0.729126 0.127808 -0.667847 -0.077209 1445370641 0.729126 0.127808 -0.667847 -0.077209 1445370641 0.730042 0.145081 -0.666809 -0.037292 1445370641 0.730042 0.145081 -0.666809 -0.037292 1445370641 0.730042 0.145081 -0.666809 -0.037292 1445370641 0.730042 0.145081 -0.666809 -0.037292 1445370641 0.730042 0.145081 -0.666809 -0.037292 1445370641 0.730042 0.145081 -0.666809 -0.037292 1445370641 0.730042 0.145081 -0.666809 -0.037292 1445370641 0.726990 0.157471 -0.668335 0.002991 1445370641 0.726990 0.157471 -0.668335 0.002991 1445370641 0.726990 0.157471 -0.668335 0.002991 1445370641 0.726990 0.157471 -0.668335 0.002991 1445370641 0.726990 0.157471 -0.668335 0.002991 1445370641 0.726990 0.157471 -0.668335 0.002991 1445370641 0.730469 0.164734 -0.662231 0.025330 1445370641 0.730469 0.164734 -0.662231 0.025330 1445370641 0.730469 0.164734 -0.662231 0.025330 1445370641 0.730469 0.164734 -0.662231 0.025330 1445370641 0.730469 0.164734 -0.662231 0.025330 1445370641 0.730469 0.164734 -0.662231 0.025330 1445370641 0.736450 0.172302 -0.653503 0.028564 1445370641 0.736450 0.172302 -0.653503 0.028564 1445370641 0.736450 0.172302 -0.653503 0.028564 1445370641 0.736450 0.172302 -0.653503 0.028564 1445370641 0.736450 0.172302 -0.653503 0.028564 1445370641 0.736450 0.172302 -0.653503 0.028564 1445370641 0.745117 0.175049 -0.643433 0.013184 1445370641 0.745117 0.175049 -0.643433 0.013184 1445370641 0.745117 0.175049 -0.643433 0.013184 1445370641 0.745117 0.175049 -0.643433 0.013184 1445370641 0.745117 0.175049 -0.643433 0.013184 1445370641 0.745117 0.175049 -0.643433 0.013184 1445370641 0.745117 0.175049 -0.643433 0.013184 1445370641 0.755859 0.162842 -0.633606 -0.026245 1445370641 0.755859 0.162842 -0.633606 -0.026245 1445370642 0.755859 0.162842 -0.633606 -0.026245 1445370642 0.755859 0.162842 -0.633606 -0.026245 1445370642 0.755859 0.162842 -0.633606 -0.026245 1445370642 0.768494 0.139587 -0.619507 -0.078674 1445370642 0.768494 0.139587 -0.619507 -0.078674 1445370642 0.768494 0.139587 -0.619507 -0.078674 1445370642 0.768494 0.139587 -0.619507 -0.078674 1445370642 0.768494 0.139587 -0.619507 -0.078674 1445370642 0.786560 0.121033 -0.591736 -0.128418 1445370642 0.786560 0.121033 -0.591736 -0.128418 1445370642 0.786560 0.121033 -0.591736 -0.128418 1445370642 0.786560 0.121033 -0.591736 -0.128418 1445370642 0.786560 0.121033 -0.591736 -0.128418 1445370642 0.786560 0.121033 -0.591736 -0.128418 1445370642 0.799500 0.123840 -0.563171 -0.168213 1445370642 0.799500 0.123840 -0.563171 -0.168213 1445370642 0.799500 0.123840 -0.563171 -0.168213 1445370642 0.799500 0.123840 -0.563171 -0.168213 1445370642 0.799500 0.123840 -0.563171 -0.168213 1445370642 0.799500 0.123840 -0.563171 -0.168213 1445370642 0.801880 0.145569 -0.545776 -0.194580 1445370642 0.801880 0.145569 -0.545776 -0.194580 1445370642 0.801880 0.145569 -0.545776 -0.194580 1445370642 0.801880 0.145569 -0.545776 -0.194580 1445370642 0.801880 0.145569 -0.545776 -0.194580 1445370642 0.801880 0.145569 -0.545776 -0.194580 1445370642 0.798828 0.163818 -0.538208 -0.212830 1445370642 0.798828 0.163818 -0.538208 -0.212830 1445370642 0.798828 0.163818 -0.538208 -0.212830 1445370642 0.798828 0.163818 -0.538208 -0.212830 1445370642 0.798828 0.163818 -0.538208 -0.212830 1445370642 0.798828 0.163818 -0.538208 -0.212830 1445370642 0.798828 0.163818 -0.538208 -0.212830 1445370642 0.794617 0.191650 -0.541077 -0.197632 1445370642 0.794617 0.191650 -0.541077 -0.197632 1445370642 0.794617 0.191650 -0.541077 -0.197632 1445370642 0.794617 0.191650 -0.541077 -0.197632 1445370642 
0.704956 0.205505 -0.678040 -0.033020 1445370644 0.704956 0.205505 -0.678040 -0.033020 1445370644 0.704956 0.205505 -0.678040 -0.033020 1445370644 0.707275 0.303894 -0.629028 -0.108398 1445370644 0.707275 0.303894 -0.629028 -0.108398 1445370644 0.707275 0.303894 -0.629028 -0.108398 1445370644 0.707275 0.303894 -0.629028 -0.108398 1445370644 0.707275 0.303894 -0.629028 -0.108398 1445370644 0.707275 0.303894 -0.629028 -0.108398 1445370644 0.707275 0.303894 -0.629028 -0.108398 1445370644 0.631165 0.509338 -0.553955 -0.187866 1445370644 0.631165 0.509338 -0.553955 -0.187866 1445370644 0.631165 0.509338 -0.553955 -0.187866 1445370644 0.631165 0.509338 -0.553955 -0.187866 1445370644 0.631165 0.509338 -0.553955 -0.187866 1445370645 0.631165 0.509338 -0.553955 -0.187866 1445370645 0.493286 0.646301 -0.473633 -0.338623 1445370645 0.493286 0.646301 -0.473633 -0.338623 1445370645 0.493286 0.646301 -0.473633 -0.338623 1445370645 0.493286 0.646301 -0.473633 -0.338623 1445370645 0.493286 0.646301 -0.473633 -0.338623 1445370645 0.493286 0.646301 -0.473633 -0.338623 1445370645 0.364990 0.688965 -0.378113 -0.499084 1445370645 0.364990 0.688965 -0.378113 -0.499084 1445370645 0.364990 0.688965 -0.378113 -0.499084 1445370645 0.364990 0.688965 -0.378113 -0.499084 1445370645 0.364990 0.688965 -0.378113 -0.499084 1445370645 0.364990 0.688965 -0.378113 -0.499084 1445370645 0.236267 0.685974 -0.282471 -0.627563 1445370645 0.236267 0.685974 -0.282471 -0.627563 1445370645 0.236267 0.685974 -0.282471 -0.627563 1445370645 0.236267 0.685974 -0.282471 -0.627563 1445370645 0.236267 0.685974 -0.282471 -0.627563 1445370645 0.236267 0.685974 -0.282471 -0.627563 1445370645 0.236267 0.685974 -0.282471 -0.627563 1445370645 0.133423 0.677246 -0.228394 -0.686584 1445370645 0.133423 0.677246 -0.228394 -0.686584 1445370645 0.133423 0.677246 -0.228394 -0.686584 1445370645 0.133423 0.677246 -0.228394 -0.686584 1445370645 0.133423 0.677246 -0.228394 -0.686584 1445370645 0.133423 0.677246 -0.228394 -0.686584 1445370645 0.114258 0.672607 -0.204163 -0.702087 1445370645 0.114258 0.672607 -0.204163 -0.702087 1445370645 0.114258 0.672607 -0.204163 -0.702087 1445370645 0.114258 0.672607 -0.204163 -0.702087 1445370645 0.114258 0.672607 -0.204163 -0.702087 1445370645 0.114258 0.672607 -0.204163 -0.702087 1445370645 0.171509 0.678284 -0.227783 -0.677246 1445370645 0.171509 0.678284 -0.227783 -0.677246 1445370645 0.171509 0.678284 -0.227783 -0.677246 1445370645 0.171509 0.678284 -0.227783 -0.677246 1445370645 0.171509 0.678284 -0.227783 -0.677246 1445370645 0.171509 0.678284 -0.227783 -0.677246 1445370645 0.171509 0.678284 -0.227783 -0.677246 1445370645 0.300354 0.655823 -0.277893 -0.634399 1445370645 0.300354 0.655823 -0.277893 -0.634399 1445370645 0.300354 0.655823 -0.277893 -0.634399 1445370645 0.300354 0.655823 -0.277893 -0.634399 1445370645 0.300354 0.655823 -0.277893 -0.634399 1445370645 0.300354 0.655823 -0.277893 -0.634399 1445370645 0.415649 0.654114 -0.378296 -0.506226 1445370645 0.415649 0.654114 -0.378296 -0.506226 1445370645 0.415649 0.654114 -0.378296 -0.506226 1445370645 0.415649 0.654114 -0.378296 -0.506226 1445370645 0.415649 0.654114 -0.378296 -0.506226 1445370645 0.415649 0.654114 -0.378296 -0.506226 1445370645 0.482727 0.655945 -0.504761 -0.286133 1445370645 0.482727 0.655945 -0.504761 -0.286133 1445370645 0.482727 0.655945 -0.504761 -0.286133 1445370645 0.482727 0.655945 -0.504761 -0.286133 1445370645 0.482727 0.655945 -0.504761 -0.286133 1445370645 0.482727 0.655945 -0.504761 -0.286133 1445370645 0.482727 0.655945 -0.504761 -0.286133 1445370645 0.519775 0.633423 -0.572205 -0.034119 1445370645 0.519775 0.633423 -0.572205 -0.034119 1445370645 0.519775 0.633423 -0.572205 -0.034119 1445370645 0.519775 0.633423 -0.572205 -0.034119 1445370645 0.519775 0.633423 -0.572205 -0.034119 1445370645 0.519775 0.633423 -0.572205 -0.034119 1445370645 0.485962 0.630249 -0.579407 0.175659 1445370645 0.485962 0.630249 -0.579407 0.175659 1445370645 0.485962 0.630249 -0.579407 0.175659 1445370645 0.485962 0.630249 -0.579407 0.175659 1445370645 0.485962 0.630249 -0.579407 0.175659 1445370645 0.485962 0.630249 -0.579407 0.175659 1445370645 0.475220 0.630066 -0.582947 0.193176 1445370645 0.475220 0.630066 -0.582947 0.193176 1445370645 0.475220 0.630066 -0.582947 0.193176 1445370645 0.475220 0.630066 -0.582947 0.193176 1445370645 0.475220 0.630066 -0.582947 0.193176 1445370645 0.475220 0.630066 -0.582947 0.193176 1445370645 0.451233 0.687500 -0.566650 0.051208 1445370645 0.451233 0.687500 -0.566650 0.051208 1445370645 0.451233 0.687500 -0.566650 0.051208 1445370645 0.451233 0.687500 -0.566650 0.051208 1445370645 0.451233 0.687500 -0.566650 0.051208 1445370645 0.451233 0.687500 -0.566650 0.051208 1445370645 0.403748 0.746460 -0.506714 -0.151733 1445370645 0.403748 0.746460 -0.506714 -0.151733 1445370645 0.403748 0.746460 -0.506714 -0.151733 1445370645 0.403748 0.746460 -0.506714 -0.151733 1445370645 0.403748 0.746460 -0.506714 -0.151733 1445370645 0.403748 0.746460 -0.506714 -0.151733 1445370645 0.330261 0.776672 -0.413513 -0.341675 1445370645 0.330261 0.776672 -0.413513 -0.341675 1445370645 0.330261 0.776672 -0.413513 -0.341675 1445370645 0.330261 0.776672 -0.413513 -0.341675 1445370645 0.330261 0.776672 -0.413513 -0.341675 1445370645 0.330261 0.776672 -0.413513 -0.341675 1445370645 0.227783 0.774292 -0.325012 -0.492920 1445370645 0.227783 0.774292 -0.325012 -0.492920 1445370645 0.227783 0.774292 -0.325012 -0.492920 1445370645 0.227783 0.774292 -0.325012 -0.492920 1445370645 0.227783 0.774292 -0.325012 -0.492920 1445370645 0.227783 0.774292 -0.325012 -0.492920 1445370645 0.227783 0.774292 -0.325012 -0.492920 1445370645 0.141846 0.728638 -0.247375 -0.622742 1445370645 0.141846 0.728638 -0.247375 -0.622742 1445370645 0.141846 0.728638 -0.247375 -0.622742 1445370645 0.141846 0.728638 -0.247375 -0.622742 1445370645 0.141846 0.728638 -0.247375 -0.622742 1445370645 0.141846 0.728638 -0.247375 -0.622742 1445370645 0.069580 0.682556 -0.211304 -0.696167 1445370645 0.069580 0.682556 -0.211304 -0.696167 1445370645 0.069580 0.682556 -0.211304 -0.696167 1445370645 0.069580 0.682556 -0.211304 -0.696167 1445370645 0.069580 0.682556 -0.211304 -0.696167 1445370645 0.069580 0.682556 -0.211304 -0.696167 1445370645 0.069580 0.682556 -0.211304 -0.696167 1445370645 0.073792 0.647400 -0.187378 -0.735107 1445370646 0.073792 0.647400 -0.187378 -0.735107 1445370646 0.073792 0.647400 -0.187378 -0.735107 1445370646 0.073792 0.647400 -0.187378 -0.735107 1445370646 0.073792 0.647400 -0.187378 -0.735107 1445370646 0.073792 0.647400 -0.187378 -0.735107 1445370646 0.132263 0.645752 -0.192383 -0.726990 1445370646 0.132263 0.645752 -0.192383 -0.726990 1445370646 0.132263 0.645752 -0.192383 -0.726990 1445370646 0.132263 0.645752 -0.192383 -0.726990 1445370646 0.132263 0.645752 -0.192383 -0.726990 1445370646 0.132263 0.645752 -0.192383 -0.726990 1445370646 0.252502 0.642273 -0.186035 -0.699402 1445370646 0.252502 0.642273 -0.186035 -0.699402 1445370646 0.252502 0.642273 -0.186035 -0.699402 1445370646 0.252502 0.642273 -0.186035 -0.699402 1445370646 0.252502 0.642273 -0.186035 -0.699402 1445370646 0.252502 0.642273 -0.186035 -0.699402 1445370646 0.252502 0.642273 -0.186035 -0.699402 1445370646 0.345703 0.655945 -0.259827 -0.618652 1445370646 0.345703 0.655945 -0.259827 -0.618652 1445370646 0.345703 0.655945 -0.259827 -0.618652 1445370646 0.345703 0.655945 -0.259827 -0.618652 1445370646 0.345703 0.655945 -0.259827 -0.618652 1445370646 0.345703 0.655945 -0.259827 -0.618652 1445370646 0.419312 0.677979 -0.377502 -0.471191 1445370646 0.419312 0.677979 -0.377502 -0.471191 1445370646 0.419312 0.677979 -0.377502 -0.471191 1445370646 0.419312 0.677979 -0.377502 -0.471191 1445370646 0.419312 0.677979 -0.377502 -0.471191 1445370646 0.419312 0.677979 -0.377502 -0.471191 1445370646 0.472290 0.675537 -0.513245 -0.239075 1445370646 0.472290 0.675537 -0.513245 -0.239075 1445370646 0.472290 0.675537 -0.513245 -0.239075 1445370646 0.472290 0.675537 -0.513245 -0.239075 1445370646 0.472290 0.675537 -0.513245 -0.239075 1445370646 0.472290 0.675537 -0.513245 -0.239075 1445370646 0.467468 0.663208 -0.584229 0.016052 1445370646 0.467468 0.663208 -0.584229 0.016052 1445370646 0.467468 0.663208 -0.584229 0.016052 1445370646 0.467468 0.663208 -0.584229 0.016052 1445370646 0.467468 0.663208 -0.584229 0.016052 1445370646 0.467468 0.663208 -0.584229 0.016052 1445370646 0.467468 0.663208 -0.584229 0.016052 1445370646 0.441711 0.651123 -0.595825 0.161011 1445370646 0.441711 0.651123 -0.595825 0.161011 1445370646 0.441711 0.651123 -0.595825 0.161011 1445370646 0.441711 0.651123 -0.595825 0.161011 1445370646 0.441711 0.651123 -0.595825 0.161011 1445370646 0.418335 0.657593 -0.612305 0.132690 1445370646 0.418335 0.657593 -0.612305 0.132690 1445370646 0.418335 0.657593 -0.612305 0.132690 1445370646 0.426025 0.675659 -0.600586 -0.035583 1445370646 0.426025 0.675659 -0.600586 -0.035583 1445370646 0.426025 0.675659 -0.600586 -0.035583 1445370646 0.426025 0.675659 -0.600586 -0.035583 1445370646 0.426025 0.675659 -0.600586 -0.035583 1445370646 0.426025 0.675659 -0.600586 -0.035583 1445370646 0.399292 0.712524 -0.536316 -0.212524 1445370646 0.399292 0.712524 -0.536316 -0.212524 1445370646 0.399292 0.712524 -0.536316 -0.212524 1445370646 0.399292 0.712524 -0.536316 -0.212524 1445370646 0.399292 0.712524 -0.536316 -0.212524 1445370646 0.399292 0.712524 -0.536316 -0.212524 1445370646 0.399292 0.712524 -0.536316 -0.212524 1445370646 0.357300 0.728088 -0.441956 -0.383301 1445370646 0.357300 0.728088 -0.441956 -0.383301 1445370646 0.357300 0.728088 -0.441956 -0.383301 1445370646 0.357300 0.728088 -0.441956 -0.383301 1445370646 0.357300 0.728088 -0.441956 -0.383301 1445370646 0.357300 0.728088 -0.441956 -0.383301 1445370646 0.282227 0.730652 -0.339844 -0.520569 1445370646 0.282227 0.730652 -0.339844 -0.520569 1445370646 0.282227 0.730652 -0.339844 -0.520569 1445370646 0.282227 0.730652 -0.339844 -0.520569 1445370646 0.282227 0.730652 -0.339844 -0.520569 1445370646 0.282227 0.730652 -0.339844 -0.520569 1445370646 0.282227 0.730652 -0.339844 -0.520569 1445370646 0.165039 0.709900 -0.241882 -0.640503 1445370646 0.165039 0.709900 -0.241882 -0.640503 1445370646 0.165039 0.709900 -0.241882 -0.640503 1445370646 0.165039 0.709900 -0.241882 -0.640503 1445370646 0.165039 0.709900 -0.241882 -0.640503 1445370646 0.165039 0.709900 -0.241882 -0.640503 1445370646 0.050598 0.657593 -0.190796 -0.727051 1445370646 0.050598 0.657593 -0.190796 -0.727051 1445370646 0.050598 0.657593 -0.190796 -0.727051 1445370646 0.050598 0.657593 -0.190796 -0.727051 1445370646 0.050598 0.657593 -0.190796 -0.727051 1445370646 0.050598 0.657593 -0.190796 -0.727051 1445370646 0.029480 0.617249 -0.146973 -0.772339 1445370646 0.029480 0.617249 -0.146973 -0.772339 1445370646 0.029480 0.617249 -0.146973 -0.772339 1445370646 0.029480 0.617249 -0.146973 -0.772339 1445370646 0.057678 0.631836 -0.192810 -0.748535 1445370646 0.057678 0.631836 -0.192810 -0.748535 1445370646 0.057678 0.631836 -0.192810 -0.748535 1445370646 0.057678 0.631836 -0.192810 -0.748535 1445370646 0.057678 0.631836 -0.192810 -0.748535 1445370646 0.057678 0.631836 -0.192810 -0.748535 1445370646 0.135254 0.651306 -0.245178 -0.705261 1445370646 0.135254 0.651306 -0.245178 -0.705261 1445370646 0.135254 0.651306 -0.245178 -0.705261 1445370646 0.135254 0.651306 -0.245178 -0.705261 1445370646 0.135254 0.651306 -0.245178 -0.705261 1445370646 0.219299 0.673584 -0.326904 -0.625610 1445370646 0.219299 0.673584 -0.326904 -0.625610 1445370646 0.219299 0.673584 -0.326904 -0.625610 1445370647 0.219299 0.673584 -0.326904 -0.625610 1445370647 0.219299 0.673584 -0.326904 -0.625610 1445370647 0.219299 0.673584 -0.326904 -0.625610 1445370647 0.302124 0.697144 -0.429993 -0.487671 1445370647 0.302124 0.697144 -0.429993 -0.487671 1445370647 0.302124 0.697144 -0.429993 -0.487671 1445370647 0.302124 0.697144 -0.429993 -0.487671 1445370647 0.302124 0.697144 -0.429993 -0.487671 1445370647 0.302124 0.697144 -0.429993 -0.487671 1445370647 0.302124 0.697144 -0.429993 -0.487671 1445370647 0.370239 0.695984 -0.557007 -0.261108 1445370647 0.370239 0.695984 -0.557007 -0.261108 1445370647 0.370239 0.695984 -0.557007 -0.261108 1445370647 0.370239 0.695984 -0.557007 -0.261108 1445370647 0.370239 0.695984 -0.557007 -0.261108 1445370647 0.370239 0.695984 -0.557007 -0.261108 1445370647 0.423645 0.654663 -0.625244 -0.032166 1445370647 0.423645 0.654663 -0.625244 -0.032166 1445370647 0.423645 0.654663 -0.625244 -0.032166 1445370647 0.423645 0.654663 -0.625244 -0.032166 1445370647 0.423645 0.654663 -0.625244 -0.032166 1445370647 0.423645 0.654663 -0.625244 -0.032166 1445370647 0.416687 0.659485 -0.612000 0.129944 1445370647 0.416687 0.659485 -0.612000 0.129944 1445370647 0.416687 0.659485 -0.612000 0.129944 1445370647 0.416687 0.659485 -0.612000 0.129944 1445370647 0.416687 0.659485 -0.612000 0.129944 1445370647 0.416687 0.659485 -0.612000 0.129944 1445370647 0.416687 0.659485 -0.612000 0.129944 1445370647 0.399231 0.674927 -0.609131 0.118103 1445370647 0.399231 0.674927 -0.609131 0.118103 1445370647 0.399231 0.674927 -0.609131 0.118103 1445370647 0.399231 0.674927 -0.609131 0.118103 1445370647 0.396057 0.693848 -0.600647 -0.029602 1445370647 0.396057 0.693848 -0.600647 -0.029602 1445370647 0.396057 0.693848 -0.600647 -0.029602 1445370647 0.396057 0.693848 -0.600647 -0.029602 1445370647 0.396057 0.693848 -0.600647 -0.029602 1445370647 0.396057 0.693848 -0.600647 -0.029602 1445370647 0.360352 0.726440 -0.547974 -0.205383 1445370647 0.360352 0.726440 -0.547974 -0.205383 1445370647 0.360352 0.726440 -0.547974 -0.205383 1445370647 0.360352 0.726440 -0.547974 -0.205383 1445370647 0.360352 0.726440 -0.547974 -0.205383 1445370647 0.360352 0.726440 -0.547974 -0.205383 1445370647 0.306335 0.736938 -0.463623 -0.384949 1445370647 0.306335 0.736938 -0.463623 -0.384949 1445370647 0.306335 0.736938 -0.463623 -0.384949 1445370647 0.306335 0.736938 -0.463623 -0.384949 1445370647 0.306335 0.736938 -0.463623 -0.384949 1445370647 0.306335 0.736938 -0.463623 -0.384949 1445370647 0.229736 0.723938 -0.366943 -0.537048 1445370647 0.229736 0.723938 -0.366943 -0.537048 1445370647 0.229736 0.723938 -0.366943 -0.537048 1445370647 0.229736 0.723938 -0.366943 -0.537048 1445370647 0.229736 0.723938 -0.366943 -0.537048 1445370647 0.229736 0.723938 -0.366943 -0.537048 1445370647 0.229736 0.723938 -0.366943 -0.537048 1445370647 0.145447 0.686340 -0.286865 -0.652283 1445370647 0.145447 0.686340 -0.286865 -0.652283 1445370647 0.145447 0.686340 -0.286865 -0.652283 1445370647 0.145447 0.686340 -0.286865 -0.652283 1445370647 0.145447 0.686340 -0.286865 -0.652283 1445370647 0.145447 0.686340 -0.286865 -0.652283 1445370647 0.084595 0.633667 -0.234314 -0.732361 1445370647 0.084595 0.633667 -0.234314 -0.732361 1445370647 0.084595 0.633667 -0.234314 -0.732361 1445370647 0.084595 0.633667 -0.234314 -0.732361 1445370647 0.084595 0.633667 -0.234314 -0.732361 1445370647 0.084595 0.633667 -0.234314 -0.732361 1445370647 0.054138 0.606873 -0.223938 -0.760681 1445370647 0.054138 0.606873 -0.223938 -0.760681 1445370647 0.054138 0.606873 -0.223938 -0.760681 1445370647 0.054138 0.606873 -0.223938 -0.760681 1445370647 0.054138 0.606873 -0.223938 -0.760681 1445370647 0.082764 0.605347 -0.242676 -0.753540 1445370647 0.082764 0.605347 -0.242676 -0.753540 1445370647 0.082764 0.605347 -0.242676 -0.753540 1445370647 0.082764 0.605347 -0.242676 -0.753540 1445370647 0.082764 0.605347 -0.242676 -0.753540 1445370647 0.082764 0.605347 -0.242676 -0.753540 1445370647 0.148254 0.635071 -0.302551 -0.695068 1445370647 0.148254 0.635071 -0.302551 -0.695068 1445370647 0.148254 0.635071 -0.302551 -0.695068 1445370647 0.148254 0.635071 -0.302551 -0.695068 1445370647 0.148254 0.635071 -0.302551 -0.695068 1445370647 0.148254 0.635071 -0.302551 -0.695068 1445370647 0.240479 0.653503 -0.353271 -0.624695 1445370647 0.240479 0.653503 -0.353271 -0.624695 1445370647 0.240479 0.653503 -0.353271 -0.624695 1445370647 0.240479 0.653503 -0.353271 -0.624695 1445370647 0.240479 0.653503 -0.353271 -0.624695 1445370647 0.240479 0.653503 -0.353271 -0.624695 1445370647 0.328979 0.683960 -0.443909 -0.476318 1445370647 0.328979 0.683960 -0.443909 -0.476318 1445370647 0.328979 0.683960 -0.443909 -0.476318 1445370647 0.328979 0.683960 -0.443909 -0.476318 1445370647 0.328979 0.683960 -0.443909 -0.476318 1445370647 0.328979 0.683960 -0.443909 -0.476318 1445370647 0.389526 0.704651 -0.536865 -0.251892 1445370647 0.389526 0.704651 -0.536865 -0.251892 1445370647 0.389526 0.704651 -0.536865 -0.251892 1445370647 0.389526 0.704651 -0.536865 -0.251892 1445370647 0.389526 0.704651 -0.536865 -0.251892 1445370647 0.389526 0.704651 -0.536865 -0.251892 1445370647 0.389526 0.704651 -0.536865 -0.251892 1445370647 0.374573 0.728760 -0.573181 -0.001343 1445370647 0.374573 0.728760 -0.573181 -0.001343 1445370648 0.374573 0.728760 -0.573181 -0.001343 1445370648 0.374573 0.728760 -0.573181 -0.001343 1445370648 0.374573 0.728760 -0.573181 -0.001343 1445370648 0.374573 0.728760 -0.573181 -0.001343 1445370648 0.376099 0.731323 -0.560120 0.099792 1445370648 0.376099 0.731323 -0.560120 0.099792 1445370648 0.376099 0.731323 -0.560120 0.099792 1445370648 0.376099 0.731323 -0.560120 0.099792 1445370648 0.376099 0.731323 -0.560120 0.099792 1445370648 0.376099 0.731323 -0.560120 0.099792 1445370648 0.342957 0.749817 -0.561584 0.068665 1445370648 0.342957 0.749817 -0.561584 0.068665 1445370648 0.342957 0.749817 -0.561584 0.068665 1445370648 0.342957 0.749817 -0.561584 0.068665 1445370648 0.342957 0.749817 -0.561584 0.068665 1445370648 0.342957 0.749817 -0.561584 0.068665 1445370648 0.350952 0.758301 -0.540161 -0.099915 1445370648 0.350952 0.758301 -0.540161 -0.099915 1445370648 0.350952 0.758301 -0.540161 -0.099915 1445370648 0.350952 0.758301 -0.540161 -0.099915 1445370648 0.350952 0.758301 -0.540161 -0.099915 1445370648 0.350952 0.758301 -0.540161 -0.099915 1445370648 0.350952 0.758301 -0.540161 -0.099915 1445370648 0.316467 0.772217 -0.479370 -0.271484 1445370648 0.316467 0.772217 -0.479370 -0.271484 1445370648 0.316467 0.772217 -0.479370 -0.271484 1445370648 0.316467 0.772217 -0.479370 -0.271484 1445370648 0.316467 0.772217 -0.479370 -0.271484 1445370648 0.316467 0.772217 -0.479370 -0.271484 1445370648 0.263489 0.764282 -0.394653 -0.436707 1445370648 0.263489 0.764282 -0.394653 -0.436707 1445370648 0.263489 0.764282 -0.394653 -0.436707 1445370648 0.263489 0.764282 -0.394653 -0.436707 1445370648 0.263489 0.764282 -0.394653 -0.436707 1445370648 0.189026 0.739319 -0.309326 -0.567444 1445370648 0.189026 0.739319 -0.309326 -0.567444 1445370648 0.189026 0.739319 -0.309326 -0.567444 1445370648 0.189026 0.739319 -0.309326 -0.567444 1445370648 0.189026 0.739319 -0.309326 -0.567444 1445370648 0.189026 0.739319 -0.309326 -0.567444 1445370648 0.111206 0.693115 -0.247559 -0.667786 1445370648 0.111206 0.693115 -0.247559 -0.667786 1445370648 0.111206 0.693115 -0.247559 -0.667786 1445370648 0.111206 0.693115 -0.247559 -0.667786 1445370648 0.111206 0.693115 -0.247559 -0.667786 1445370648 0.111206 0.693115 -0.247559 -0.667786 1445370648 0.111206 0.693115 -0.247559 -0.667786 1445370648 0.037537 0.651855 -0.233704 -0.720459 1445370648 0.037537 0.651855 -0.233704 -0.720459 1445370648 0.037537 0.651855 -0.233704 -0.720459 1445370648 0.037537 0.651855 -0.233704 -0.720459 1445370648 0.037537 0.651855 -0.233704 -0.720459 1445370648 0.037537 0.651855 -0.233704 -0.720459 1445370648 0.019775 0.627441 -0.229187 -0.743896 1445370648 0.019775 0.627441 -0.229187 -0.743896 1445370648 0.019775 0.627441 -0.229187 -0.743896 1445370648 0.019775 0.627441 -0.229187 -0.743896 1445370648 0.019775 0.627441 -0.229187 -0.743896 1445370648 0.019775 0.627441 -0.229187 -0.743896 1445370648 0.042786 0.630920 -0.245178 -0.734863 1445370648 0.042786 0.630920 -0.245178 -0.734863 1445370648 0.042786 0.630920 -0.245178 -0.734863 1445370648 0.042786 0.630920 -0.245178 -0.734863 1445370648 0.042786 0.630920 -0.245178 -0.734863 1445370648 0.042786 0.630920 -0.245178 -0.734863 1445370648 0.042786 0.630920 -0.245178 -0.734863 1445370648 0.116638 0.656799 -0.264404 -0.696533 1445370648 0.116638 0.656799 -0.264404 -0.696533 1445370648 0.116638 0.656799 -0.264404 -0.696533 1445370648 0.116638 0.656799 -0.264404 -0.696533 1445370648 0.116638 0.656799 -0.264404 -0.696533 1445370648 0.116638 0.656799 -0.264404 -0.696533 1445370648 0.221863 0.684814 -0.319885 -0.616028 1445370648 0.221863 0.684814 -0.319885 -0.616028 1445370648 0.221863 0.684814 -0.319885 -0.616028 1445370648 0.221863 0.684814 -0.319885 -0.616028 1445370648 0.221863 0.684814 -0.319885 -0.616028 1445370648 0.221863 0.684814 -0.319885 -0.616028 1445370648 0.221863 0.684814 -0.319885 -0.616028 1445370648 0.307251 0.719299 -0.413696 -0.465881 1445370648 0.307251 0.719299 -0.413696 -0.465881 1445370648 0.307251 0.719299 -0.413696 -0.465881 1445370648 0.307251 0.719299 -0.413696 -0.465881 1445370648 0.359497 0.736694 -0.520874 -0.238220 1445370648 0.359497 0.736694 -0.520874 -0.238220 1445370648 0.359497 0.736694 -0.520874 -0.238220 1445370648 0.359497 0.736694 -0.520874 -0.238220 1445370648 0.359497 0.736694 -0.520874 -0.238220 1445370648 0.359497 0.736694 -0.520874 -0.238220 1445370648 0.392029 0.727905 -0.562378 -0.013428 1445370648 0.392029 0.727905 -0.562378 -0.013428 1445370648 0.392029 0.727905 -0.562378 -0.013428 1445370648 0.392029 0.727905 -0.562378 -0.013428 1445370648 0.392029 0.727905 -0.562378 -0.013428 1445370648 0.392029 0.727905 -0.562378 -0.013428 1445370648 0.380127 0.730652 -0.554932 0.117004 1445370648 0.380127 0.730652 -0.554932 0.117004 1445370648 0.380127 0.730652 -0.554932 0.117004 1445370648 0.380127 0.730652 -0.554932 0.117004 1445370648 0.380127 0.730652 -0.554932 0.117004 1445370648 0.380127 0.730652 -0.554932 0.117004 1445370648 0.380127 0.730652 -0.554932 0.117004 1445370648 0.364441 0.742432 -0.557800 0.069275 1445370648 0.364441 0.742432 -0.557800 0.069275 1445370648 0.364441 0.742432 -0.557800 0.069275 1445370648 0.364441 0.742432 -0.557800 0.069275 1445370648 0.364441 0.742432 -0.557800 0.069275 1445370648 0.371887 0.759460 -0.521667 -0.113098 1445370648 0.371887 0.759460 -0.521667 -0.113098 1445370648 0.371887 0.759460 -0.521667 -0.113098 1445370648 0.371887 0.759460 -0.521667 -0.113098 1445370649 0.371887 0.759460 -0.521667 -0.113098 1445370649 0.371887 0.759460 -0.521667 -0.113098 1445370649 0.321533 0.778625 -0.458374 -0.283264 1445370649 0.321533 0.778625 -0.458374 -0.283264 1445370649 0.321533 0.778625 -0.458374 -0.283264 1445370649 0.321533 0.778625 -0.458374 -0.283264 1445370649 0.321533 0.778625 -0.458374 -0.283264 1445370649 0.321533 0.778625 -0.458374 -0.283264 1445370649 0.321533 0.778625 -0.458374 -0.283264 1445370649 0.275818 0.760498 -0.371948 -0.455200 1445370649 0.275818 0.760498 -0.371948 -0.455200 1445370649 0.275818 0.760498 -0.371948 -0.455200 1445370649 0.275818 0.760498 -0.371948 -0.455200 1445370649 0.275818 0.760498 -0.371948 -0.455200 1445370649 0.275818 0.760498 -0.371948 -0.455200 1445370649 0.203125 0.734680 -0.289734 -0.578796 1445370649 0.203125 0.734680 -0.289734 -0.578796 1445370649 0.203125 0.734680 -0.289734 -0.578796 1445370649 0.203125 0.734680 -0.289734 -0.578796 1445370649 0.203125 0.734680 -0.289734 -0.578796 1445370649 0.203125 0.734680 -0.289734 -0.578796 1445370649 0.203125 0.734680 -0.289734 -0.578796 1445370649 0.132080 0.693176 -0.227295 -0.671082 1445370649 0.132080 0.693176 -0.227295 -0.671082 1445370649 0.132080 0.693176 -0.227295 -0.671082 1445370649 0.132080 0.693176 -0.227295 -0.671082 1445370649 0.132080 0.693176 -0.227295 -0.671082 1445370649 0.132080 0.693176 -0.227295 -0.671082 1445370649 0.063843 0.657349 -0.217957 -0.718567 1445370649 0.063843 0.657349 -0.217957 -0.718567 1445370649 0.063843 0.657349 -0.217957 -0.718567 1445370649 0.063843 0.657349 -0.217957 -0.718567 1445370649 0.063843 0.657349 -0.217957 -0.718567 1445370649 0.063843 0.657349 -0.217957 -0.718567 1445370649 0.063843 0.657349 -0.217957 -0.718567 1445370649 0.057556 0.629028 -0.209900 -0.746277 1445370649 0.057556 0.629028 -0.209900 -0.746277 1445370649 0.057556 0.629028 -0.209900 -0.746277 1445370649 0.057556 0.629028 -0.209900 -0.746277 1445370649 0.057556 0.629028 -0.209900 -0.746277 1445370649 0.093750 0.633362 -0.238647 -0.730164 1445370649 0.093750 0.633362 -0.238647 -0.730164 1445370649 0.093750 0.633362 -0.238647 -0.730164 1445370649 0.093750 0.633362 -0.238647 -0.730164 1445370649 0.093750 0.633362 -0.238647 -0.730164 1445370649 0.093750 0.633362 -0.238647 -0.730164 1445370649 0.093750 0.633362 -0.238647 -0.730164 1445370649 0.175598 0.652649 -0.278381 -0.682495 1445370649 0.175598 0.652649 -0.278381 -0.682495 1445370649 0.175598 0.652649 -0.278381 -0.682495 1445370649 0.175598 0.652649 -0.278381 -0.682495 1445370649 0.175598 0.652649 -0.278381 -0.682495 1445370649 0.175598 0.652649 -0.278381 -0.682495 1445370649 0.262939 0.667969 -0.356079 -0.598206 1445370649 0.262939 0.667969 -0.356079 -0.598206 1445370649 0.262939 0.667969 -0.356079 -0.598206 1445370649 0.262939 0.667969 -0.356079 -0.598206 1445370649 0.262939 0.667969 -0.356079 -0.598206 1445370649 0.262939 0.667969 -0.356079 -0.598206 1445370649 0.338867 0.697632 -0.444519 -0.448181 1445370649 0.338867 0.697632 -0.444519 -0.448181 1445370649 0.338867 0.697632 -0.444519 -0.448181 1445370649 0.338867 0.697632 -0.444519 -0.448181 1445370649 0.338867 0.697632 -0.444519 -0.448181 1445370649 0.338867 0.697632 -0.444519 -0.448181 1445370649 0.375854 0.720215 -0.531250 -0.240417 1445370649 0.375854 0.720215 -0.531250 -0.240417 1445370649 0.375854 0.720215 -0.531250 -0.240417 1445370649 0.375854 0.720215 -0.531250 -0.240417 1445370649 0.375854 0.720215 -0.531250 -0.240417 1445370649 0.375854 0.720215 -0.531250 -0.240417 1445370649 0.375854 0.720215 -0.531250 -0.240417 1445370649 0.381836 0.736694 -0.556702 -0.038452 1445370649 0.381836 0.736694 -0.556702 -0.038452 1445370649 0.381836 0.736694 -0.556702 -0.038452 1445370649 0.381836 0.736694 -0.556702 -0.038452 1445370649 0.381836 0.736694 -0.556702 -0.038452 1445370649 0.381836 0.736694 -0.556702 -0.038452 1445370649 0.355774 0.759949 -0.538574 0.076416 1445370649 0.355774 0.759949 -0.538574 0.076416 1445370649 0.355774 0.759949 -0.538574 0.076416 1445370649 0.355774 0.759949 -0.538574 0.076416 1445370649 0.355774 0.759949 -0.538574 0.076416 1445370649 0.355774 0.759949 -0.538574 0.076416 1445370649 0.321594 0.777832 -0.539185 0.027832 1445370649 0.321594 0.777832 -0.539185 0.027832 1445370649 0.321594 0.777832 -0.539185 0.027832 1445370649 0.321594 0.777832 -0.539185 0.027832 1445370649 0.321594 0.777832 -0.539185 0.027832 1445370649 0.321594 0.777832 -0.539185 0.027832 1445370649 0.321594 0.777832 -0.539185 0.027832 1445370649 0.324402 0.781555 -0.508240 -0.159973 1445370649 0.324402 0.781555 -0.508240 -0.159973 1445370649 0.324402 0.781555 -0.508240 -0.159973 1445370649 0.324402 0.781555 -0.508240 -0.159973 1445370649 0.324402 0.781555 -0.508240 -0.159973 1445370649 0.279053 0.781433 -0.450745 -0.329102 1445370649 0.279053 0.781433 -0.450745 -0.329102 1445370649 0.279053 0.781433 -0.450745 -0.329102 1445370649 0.279053 0.781433 -0.450745 -0.329102 1445370649 0.279053 0.781433 -0.450745 -0.329102 1445370649 0.279053 0.781433 -0.450745 -0.329102 1445370649 0.279053 0.781433 -0.450745 -0.329102 1445370649 0.240295 0.755249 -0.378540 -0.478027 1445370649 0.240295 0.755249 -0.378540 -0.478027 1445370649 0.240295 0.755249 -0.378540 -0.478027 1445370649 0.240295 0.755249 -0.378540 -0.478027 1445370649 0.240295 0.755249 -0.378540 -0.478027 1445370649 0.240295 0.755249 -0.378540 -0.478027 1445370649 0.181519 0.723328 -0.313416 -0.587891 1445370649 
0.754395 0.086914 -0.574707 -0.304932 1445370652 0.760376 0.096008 -0.561218 -0.312439 1445370652 0.760376 0.096008 -0.561218 -0.312439 1445370652 0.760376 0.096008 -0.561218 -0.312439 1445370652 0.760376 0.096008 -0.561218 -0.312439 1445370652 0.760376 0.096008 -0.561218 -0.312439 1445370652 0.766052 0.101318 -0.559998 -0.298889 1445370652 0.766052 0.101318 -0.559998 -0.298889 1445370652 0.766052 0.101318 -0.559998 -0.298889 1445370652 0.766052 0.101318 -0.559998 -0.298889 1445370652 0.766052 0.101318 -0.559998 -0.298889 1445370652 0.766052 0.101318 -0.559998 -0.298889 1445370652 0.766052 0.101318 -0.559998 -0.298889 1445370652 0.773071 0.101746 -0.562561 -0.274841 1445370652 0.773071 0.101746 -0.562561 -0.274841 1445370652 0.773071 0.101746 -0.562561 -0.274841 1445370652 0.773071 0.101746 -0.562561 -0.274841 1445370652 0.773071 0.101746 -0.562561 -0.274841 1445370652 0.773071 0.101746 -0.562561 -0.274841 1445370652 0.780518 0.099426 -0.561462 -0.256348 1445370652 0.780518 0.099426 -0.561462 -0.256348 1445370652 0.780518 0.099426 -0.561462 -0.256348 1445370652 0.780518 0.099426 -0.561462 -0.256348 1445370652 0.780518 0.099426 -0.561462 -0.256348 1445370652 0.780518 0.099426 -0.561462 -0.256348 1445370652 0.785522 0.099792 -0.560791 -0.241882 1445370652 0.785522 0.099792 -0.560791 -0.241882 1445370652 0.785522 0.099792 -0.560791 -0.241882 1445370652 0.785522 0.099792 -0.560791 -0.241882 1445370652 0.785522 0.099792 -0.560791 -0.241882 1445370652 0.785522 0.099792 -0.560791 -0.241882 1445370652 0.788818 0.102112 -0.560425 -0.230835 1445370652 0.788818 0.102112 -0.560425 -0.230835 1445370652 0.788818 0.102112 -0.560425 -0.230835 1445370652 0.788818 0.102112 -0.560425 -0.230835 1445370652 0.788818 0.102112 -0.560425 -0.230835 1445370652 0.788818 0.102112 -0.560425 -0.230835 1445370652 0.788818 0.102112 -0.560425 -0.230835 1445370652 0.791565 0.088989 -0.555969 -0.237549 1445370652 0.791565 0.088989 -0.555969 -0.237549 1445370652 0.791565 0.088989 -0.555969 -0.237549 1445370652 0.791565 0.088989 -0.555969 -0.237549 1445370652 0.791565 0.088989 -0.555969 -0.237549 1445370652 0.791565 0.088989 -0.555969 -0.237549 1445370652 0.797913 0.070251 -0.544861 -0.248108 1445370652 0.797913 0.070251 -0.544861 -0.248108 1445370652 0.797913 0.070251 -0.544861 -0.248108 1445370652 0.797913 0.070251 -0.544861 -0.248108 1445370652 0.797913 0.070251 -0.544861 -0.248108 1445370652 0.797913 0.070251 -0.544861 -0.248108 1445370652 0.804077 0.064026 -0.536011 -0.249023 1445370652 0.804077 0.064026 -0.536011 -0.249023 1445370652 0.804077 0.064026 -0.536011 -0.249023 1445370652 0.804077 0.064026 -0.536011 -0.249023 1445370652 0.804077 0.064026 -0.536011 -0.249023 1445370652 0.804077 0.064026 -0.536011 -0.249023 1445370652 0.805847 0.062012 -0.538208 -0.238892 1445370652 0.805847 0.062012 -0.538208 -0.238892 1445370652 0.805847 0.062012 -0.538208 -0.238892 1445370652 0.805847 0.062012 -0.538208 -0.238892 1445370652 0.805847 0.062012 -0.538208 -0.238892 1445370652 0.805847 0.062012 -0.538208 -0.238892 1445370652 0.802063 0.062622 -0.555115 -0.211243 1445370652 0.802063 0.062622 -0.555115 -0.211243 1445370652 0.802063 0.062622 -0.555115 -0.211243 1445370652 0.802063 0.062622 -0.555115 -0.211243 1445370652 0.802063 0.062622 -0.555115 -0.211243 1445370652 0.802063 0.062622 -0.555115 -0.211243 1445370652 0.802063 0.062622 -0.555115 -0.211243 1445370652 0.793091 0.032043 -0.573608 -0.202271 1445370652 0.793091 0.032043 -0.573608 -0.202271 1445370652 0.793091 0.032043 -0.573608 -0.202271 1445370652 0.793091 0.032043 -0.573608 -0.202271 1445370652 0.793091 0.032043 -0.573608 -0.202271 1445370652 0.787476 0.001770 -0.586731 -0.188660 1445370652 0.787476 0.001770 -0.586731 -0.188660 1445370652 0.787476 0.001770 -0.586731 -0.188660 1445370652 0.787476 0.001770 -0.586731 -0.188660 1445370652 0.787476 0.001770 -0.586731 -0.188660 1445370652 0.787476 0.001770 -0.586731 -0.188660 1445370652 0.787476 0.001770 -0.586731 -0.188660 1445370652 0.791504 0.023254 -0.586304 -0.170898 1445370653 0.791504 0.023254 -0.586304 -0.170898 1445370653 0.791504 0.023254 -0.586304 -0.170898 1445370653 0.791504 0.023254 -0.586304 -0.170898 1445370653 0.791504 0.023254 -0.586304 -0.170898 1445370653 0.791504 0.023254 -0.586304 -0.170898 1445370653 0.790161 0.069336 -0.593750 -0.135315 1445370653 0.790161 0.069336 -0.593750 -0.135315 1445370653 0.790161 0.069336 -0.593750 -0.135315 1445370653 0.790161 0.069336 -0.593750 -0.135315 1445370653 0.790161 0.069336 -0.593750 -0.135315 1445370653 0.790161 0.069336 -0.593750 -0.135315 1445370653 0.791016 0.108337 -0.594055 -0.098083 1445370653 0.791016 0.108337 -0.594055 -0.098083 1445370653 0.791016 0.108337 -0.594055 -0.098083 1445370653 0.791016 0.108337 -0.594055 -0.098083 1445370653 0.791016 0.108337 -0.594055 -0.098083 1445370653 0.788635 0.135742 -0.595581 -0.070007 1445370653 0.788635 0.135742 -0.595581 -0.070007 1445370653 0.788635 0.135742 -0.595581 -0.070007 1445370653 0.788635 0.135742 -0.595581 -0.070007 1445370653 0.788635 0.135742 -0.595581 -0.070007 1445370653 0.788635 0.135742 -0.595581 -0.070007 1445370653 0.791077 0.140198 -0.591980 -0.063599 1445370653 0.791077 0.140198 -0.591980 -0.063599 1445370653 0.791077 0.140198 -0.591980 -0.063599 1445370653 0.791077 0.140198 -0.591980 -0.063599 1445370653 0.791077 0.140198 -0.591980 -0.063599 1445370653 0.791077 0.140198 -0.591980 -0.063599 1445370653 0.800110 0.121521 -0.580627 -0.088684 1445370653 0.800110 0.121521 -0.580627 -0.088684 1445370653 0.800110 0.121521 -0.580627 -0.088684 1445370653 0.800110 0.121521 -0.580627 -0.088684 1445370653 0.800110 0.121521 -0.580627 -0.088684 1445370653 0.800110 0.121521 -0.580627 -0.088684 1445370653 0.800110 0.121521 -0.580627 -0.088684 1445370653 0.809509 0.097534 -0.564636 -0.127747 1445370653 0.809509 0.097534 -0.564636 -0.127747 1445370653 0.809509 0.097534 -0.564636 -0.127747 1445370653 0.809509 0.097534 -0.564636 -0.127747 1445370653 0.809509 0.097534 -0.564636 -0.127747 1445370653 0.809509 0.097534 -0.564636 -0.127747 1445370653 0.819275 0.070557 -0.543518 -0.168274 1445370653 0.819275 0.070557 -0.543518 -0.168274 1445370653 0.819275 0.070557 -0.543518 -0.168274 1445370653 0.819275 0.070557 -0.543518 -0.168274 1445370653 0.819275 0.070557 -0.543518 -0.168274 1445370653 0.819275 0.070557 -0.543518 -0.168274 1445370653 0.828735 0.051392 -0.520996 -0.197754 1445370653 0.828735 0.051392 -0.520996 -0.197754 1445370653 0.828735 0.051392 -0.520996 -0.197754 1445370653 0.828735 0.051392 -0.520996 -0.197754 1445370653 0.828735 0.051392 -0.520996 -0.197754 1445370653 0.828735 0.051392 -0.520996 -0.197754 1445370653 0.839294 0.048340 -0.495300 -0.218994 1445370653 0.839294 0.048340 -0.495300 -0.218994 1445370653 0.839294 0.048340 -0.495300 -0.218994 1445370653 0.839294 0.048340 -0.495300 -0.218994 1445370653 0.839294 0.048340 -0.495300 -0.218994 1445370653 0.839294 0.048340 -0.495300 -0.218994 1445370653 0.846558 0.054321 -0.472656 -0.238586 1445370653 0.846558 0.054321 -0.472656 -0.238586 1445370653 0.846558 0.054321 -0.472656 -0.238586 1445370653 0.846558 0.054321 -0.472656 -0.238586 1445370653 0.846558 0.054321 -0.472656 -0.238586 1445370653 0.846558 0.054321 -0.472656 -0.238586 1445370653 0.846985 0.075745 -0.468018 -0.240417 1445370653 0.846985 0.075745 -0.468018 -0.240417 1445370653 0.846985 0.075745 -0.468018 -0.240417 1445370653 0.846985 0.075745 -0.468018 -0.240417 1445370653 0.846985 0.075745 -0.468018 -0.240417 1445370653 0.830566 0.118713 -0.499512 -0.215698 1445370653 0.830566 0.118713 -0.499512 -0.215698 1445370653 0.830566 0.118713 -0.499512 -0.215698 1445370653 0.830566 0.118713 -0.499512 -0.215698 1445370653 0.830566 0.118713 -0.499512 -0.215698 1445370653 0.830566 0.118713 -0.499512 -0.215698 1445370653 0.830566 0.118713 -0.499512 -0.215698 1445370653 0.820618 0.135010 -0.518005 -0.199951 1445370653 0.820618 0.135010 -0.518005 -0.199951 1445370653 0.820618 0.135010 -0.518005 -0.199951 1445370653 0.820618 0.135010 -0.518005 -0.199951 1445370653 0.820618 0.135010 -0.518005 -0.199951 1445370653 0.820618 0.135010 -0.518005 -0.199951 1445370653 0.805054 0.084167 -0.553040 -0.197327 1445370653 0.805054 0.084167 -0.553040 -0.197327 1445370653 0.805054 0.084167 -0.553040 -0.197327 1445370653 0.805054 0.084167 -0.553040 -0.197327 1445370653 0.805054 0.084167 -0.553040 -0.197327 1445370653 0.805054 0.084167 -0.553040 -0.197327 1445370653 0.791870 0.067566 -0.577026 -0.188110 1445370653 0.791870 0.067566 -0.577026 -0.188110 1445370653 0.791870 0.067566 -0.577026 -0.188110 1445370653 0.791870 0.067566 -0.577026 -0.188110 1445370653 0.791870 0.067566 -0.577026 -0.188110 1445370653 0.791870 0.067566 -0.577026 -0.188110 1445370653 0.791870 0.067566 -0.577026 -0.188110 1445370653 0.783813 0.086914 -0.590576 -0.171082 1445370653 0.783813 0.086914 -0.590576 -0.171082 1445370653 0.783813 0.086914 -0.590576 -0.171082 1445370653 0.783813 0.086914 -0.590576 -0.171082 1445370653 0.783813 0.086914 -0.590576 -0.171082 1445370653 0.783813 0.086914 -0.590576 -0.171082 1445370653 0.780640 0.110596 -0.601990 -0.126343 1445370653 0.780640 0.110596 -0.601990 -0.126343 1445370653 0.780640 0.110596 -0.601990 -0.126343 1445370653 0.780640 0.110596 -0.601990 -0.126343 1445370653 0.780640 0.110596 -0.601990 -0.126343 1445370653 0.780640 0.110596 -0.601990 -0.126343 1445370653 0.779968 0.146118 -0.603760 -0.075867 1445370653 0.779968 0.146118 -0.603760 -0.075867 1445370653 0.779968 0.146118 -0.603760 -0.075867 1445370654 0.779968 0.146118 -0.603760 -0.075867 1445370654 0.779968 0.146118 -0.603760 -0.075867 1445370654 0.779968 0.146118 -0.603760 -0.075867 1445370654 0.779968 0.146118 -0.603760 -0.075867 1445370654 0.783508 0.165894 -0.596313 -0.054321 1445370654 0.783508 0.165894 -0.596313 -0.054321 1445370654 0.783508 0.165894 -0.596313 -0.054321 1445370654 0.783508 0.165894 -0.596313 -0.054321 1445370654 0.783508 0.165894 -0.596313 -0.054321 1445370654 0.783508 0.165894 -0.596313 -0.054321 1445370654 0.801636 0.150818 -0.573486 -0.075867 1445370654 0.801636 0.150818 -0.573486 -0.075867 1445370654 0.801636 0.150818 -0.573486 -0.075867 1445370654 0.801636 0.150818 -0.573486 -0.075867 1445370654 0.801636 0.150818 -0.573486 -0.075867 1445370654 0.801636 0.150818 -0.573486 -0.075867 1445370654 0.822571 0.124817 -0.540405 -0.125732 1445370654 0.822571 0.124817 -0.540405 -0.125732 1445370654 0.822571 0.124817 -0.540405 -0.125732 1445370654 0.822571 0.124817 -0.540405 -0.125732 1445370654 0.822571 0.124817 -0.540405 -0.125732 1445370654 0.822571 0.124817 -0.540405 -0.125732 1445370654 0.841553 0.108521 -0.500732 -0.171021 1445370654 0.841553 0.108521 -0.500732 -0.171021 1445370654 0.841553 0.108521 -0.500732 -0.171021 1445370654 0.841553 0.108521 -0.500732 -0.171021 1445370654 0.841553 0.108521 -0.500732 -0.171021 1445370654 0.841553 0.108521 -0.500732 -0.171021 1445370654 0.841553 0.108521 -0.500732 -0.171021 1445370654 0.856262 0.108765 -0.462280 -0.203247 1445370654 0.856262 0.108765 -0.462280 -0.203247 1445370654 0.856262 0.108765 -0.462280 -0.203247 1445370654 0.856262 0.108765 -0.462280 -0.203247 1445370654 0.856262 0.108765 -0.462280 -0.203247 1445370654 0.856262 0.108765 -0.462280 -0.203247 1445370654 0.867493 0.114380 -0.424377 -0.232788 1445370654 0.867493 0.114380 -0.424377 -0.232788 1445370654 0.867493 0.114380 -0.424377 -0.232788 1445370654 0.867493 0.114380 -0.424377 -0.232788 1445370654 0.874817 0.115234 -0.389893 -0.263306 1445370654 0.874817 0.115234 -0.389893 -0.263306 1445370654 0.874817 0.115234 -0.389893 -0.263306 1445370654 0.874817 0.115234 -0.389893 -0.263306 1445370654 0.874817 0.115234 -0.389893 -0.263306 1445370654 0.874817 0.115234 -0.389893 -0.263306 1445370654 0.874817 0.115234 -0.389893 -0.263306 1445370654 0.877563 0.116760 -0.368896 -0.283081 1445370654 0.877563 0.116760 -0.368896 -0.283081 1445370654 0.877563 0.116760 -0.368896 -0.283081 1445370654 0.877563 0.116760 -0.368896 -0.283081 1445370654 0.877563 0.116760 -0.368896 -0.283081 1445370654 0.877563 0.116760 -0.368896 -0.283081 1445370654 0.868408 0.142090 -0.390015 -0.271240 1445370654 0.868408 0.142090 -0.390015 -0.271240 1445370654 0.868408 0.142090 -0.390015 -0.271240 1445370654 0.868408 0.142090 -0.390015 -0.271240 1445370654 0.868408 0.142090 -0.390015 -0.271240 1445370654 0.868408 0.142090 -0.390015 -0.271240 1445370654 0.861633 0.161072 -0.412292 -0.248352 1445370654 0.861633 0.161072 -0.412292 -0.248352 1445370654 0.861633 0.161072 -0.412292 -0.248352 1445370654 0.861633 0.161072 -0.412292 -0.248352 1445370654 0.861633 0.161072 -0.412292 -0.248352 1445370654 0.854980 0.119690 -0.452820 -0.222656 1445370654 0.854980 0.119690 -0.452820 -0.222656 1445370654 0.854980 0.119690 -0.452820 -0.222656 1445370654 0.854980 0.119690 -0.452820 -0.222656 1445370654 0.854980 0.119690 -0.452820 -0.222656 1445370654 0.854980 0.119690 -0.452820 -0.222656 1445370654 0.854980 0.119690 -0.452820 -0.222656 1445370654 0.839172 0.069214 -0.501221 -0.199402 1445370654 0.839172 0.069214 -0.501221 -0.199402 1445370654 0.839172 0.069214 -0.501221 -0.199402 1445370654 0.839172 0.069214 -0.501221 -0.199402 1445370654 0.839172 0.069214 -0.501221 -0.199402 1445370654 0.839172 0.069214 -0.501221 -0.199402 1445370654 0.812622 0.050537 -0.553894 -0.173828 1445370654 0.812622 0.050537 -0.553894 -0.173828 1445370654 0.812622 0.050537 -0.553894 -0.173828 1445370654 0.812622 0.050537 -0.553894 -0.173828 1445370654 0.812622 0.050537 -0.553894 -0.173828 1445370654 0.800293 0.048828 -0.579529 -0.145813 1445370654 0.800293 0.048828 -0.579529 -0.145813 1445370654 0.800293 0.048828 -0.579529 -0.145813 1445370654 0.800293 0.048828 -0.579529 -0.145813 1445370654 0.800293 0.048828 -0.579529 -0.145813 1445370654 0.800293 0.048828 -0.579529 -0.145813 1445370654 0.800293 0.048828 -0.579529 -0.145813 1445370654 0.803223 0.079590 -0.582275 -0.097351 1445370654 0.803223 0.079590 -0.582275 -0.097351 1445370654 0.803223 0.079590 -0.582275 -0.097351 1445370654 0.803223 0.079590 -0.582275 -0.097351 1445370654 0.803223 0.079590 -0.582275 -0.097351 1445370654 0.805237 0.106262 -0.578247 -0.076965 1445370654 0.805237 0.106262 -0.578247 -0.076965 1445370654 0.805237 0.106262 -0.578247 -0.076965 1445370654 0.805237 0.106262 -0.578247 -0.076965 1445370654 0.805237 0.106262 -0.578247 -0.076965 1445370654 0.805237 0.106262 -0.578247 -0.076965 1445370654 0.805237 0.106262 -0.578247 -0.076965 1445370654 0.816528 0.062561 -0.561829 -0.117065 1445370654 0.816528 0.062561 -0.561829 -0.117065 1445370654 0.816528 0.062561 -0.561829 -0.117065 1445370654 0.816528 0.062561 -0.561829 -0.117065 1445370654 0.816528 0.062561 -0.561829 -0.117065 1445370654 0.816528 0.062561 -0.561829 -0.117065 1445370654 0.828308 0.011658 -0.532104 -0.175049 1445370654 0.828308 0.011658 -0.532104 -0.175049 1445370654 0.828308 0.011658 -0.532104 -0.175049 1445370654 0.828308 0.011658 -0.532104 -0.175049 1445370655 0.828308 0.011658 -0.532104 -0.175049 1445370655 0.828308 0.011658 -0.532104 -0.175049 1445370655 0.828308 0.011658 -0.532104 -0.175049 1445370655 0.843445 0.008179 -0.494263 -0.210449 1445370655 0.843445 0.008179 -0.494263 -0.210449 1445370655 0.843445 0.008179 -0.494263 -0.210449 1445370655 0.843445 0.008179 -0.494263 -0.210449 1445370655 0.843445 0.008179 -0.494263 -0.210449 1445370655 0.843445 0.008179 -0.494263 -0.210449 1445370655 0.855286 0.032471 -0.459167 -0.237976 1445370655 0.855286 0.032471 -0.459167 -0.237976 1445370655 0.855286 0.032471 -0.459167 -0.237976 1445370655 0.855286 0.032471 -0.459167 -0.237976 1445370655 0.855286 0.032471 -0.459167 -0.237976 1445370655 0.862366 0.057495 -0.423706 -0.270996 1445370655 0.862366 0.057495 -0.423706 -0.270996 1445370655 0.862366 0.057495 -0.423706 -0.270996 1445370655 0.862366 0.057495 -0.423706 -0.270996 1445370655 0.862366 0.057495 -0.423706 -0.270996 1445370655 0.862366 0.057495 -0.423706 -0.270996 1445370655 0.862366 0.057495 -0.423706 -0.270996 1445370655 0.862427 0.085815 -0.395996 -0.303467 1445370655 0.862427 0.085815 -0.395996 -0.303467 1445370655 0.862427 0.085815 -0.395996 -0.303467 1445370655 0.862427 0.085815 -0.395996 -0.303467 1445370655 0.862427 0.085815 -0.395996 -0.303467 1445370655 0.862427 0.085815 -0.395996 -0.303467 1445370655 0.862427 0.085815 -0.395996 -0.303467 1445370655 0.848572 0.119690 -0.400818 -0.323914 1445370655 0.848572 0.119690 -0.400818 -0.323914 1445370655 0.848572 0.119690 -0.400818 -0.323914 1445370655 0.848572 0.119690 -0.400818 -0.323914 1445370655 0.848572 0.119690 -0.400818 -0.323914 1445370655 0.848572 0.119690 -0.400818 -0.323914 1445370655 0.828552 0.141357 -0.426514 -0.334106 1445370655 0.828552 0.141357 -0.426514 -0.334106 1445370655 0.828552 0.141357 -0.426514 -0.334106 1445370655 0.828552 0.141357 -0.426514 -0.334106 1445370655 0.828552 0.141357 -0.426514 -0.334106 1445370655 0.828552 0.141357 -0.426514 -0.334106 1445370655 0.828552 0.141357 -0.426514 -0.334106 1445370655 0.817078 0.094360 -0.452515 -0.344543 1445370655 0.817078 0.094360 -0.452515 -0.344543 1445370655 0.817078 0.094360 -0.452515 -0.344543 1445370655 0.817078 0.094360 -0.452515 -0.344543 1445370655 0.817078 0.094360 -0.452515 -0.344543 1445370655 0.817078 0.094360 -0.452515 -0.344543 1445370655 0.803467 0.015747 -0.488037 -0.340515 1445370655 0.803467 0.015747 -0.488037 -0.340515 1445370655 0.803467 0.015747 -0.488037 -0.340515 1445370655 0.803467 0.015747 -0.488037 -0.340515 1445370655 0.803467 0.015747 -0.488037 -0.340515 1445370655 0.803467 0.015747 -0.488037 -0.340515 1445370655 0.782898 -0.023743 -0.537354 -0.312683 1445370655 0.782898 -0.023743 -0.537354 -0.312683 1445370655 0.782898 -0.023743 -0.537354 -0.312683 1445370655 0.782898 -0.023743 -0.537354 -0.312683 1445370655 0.782898 -0.023743 -0.537354 -0.312683 1445370655 0.782898 -0.023743 -0.537354 -0.312683 1445370655 0.782898 -0.023743 -0.537354 -0.312683 1445370655 0.768555 -0.025940 -0.577637 -0.273865 1445370655 0.768555 -0.025940 -0.577637 -0.273865 1445370655 0.768555 -0.025940 -0.577637 -0.273865 1445370655 0.768555 -0.025940 -0.577637 -0.273865 1445370655 0.768555 -0.025940 -0.577637 -0.273865 1445370655 0.768555 -0.025940 -0.577637 -0.273865 1445370655 0.766724 -0.002563 -0.601685 -0.223816 1445370655 0.766724 -0.002563 -0.601685 -0.223816 1445370655 0.766724 -0.002563 -0.601685 -0.223816 1445370655 0.766724 -0.002563 -0.601685 -0.223816 1445370655 0.766724 -0.002563 -0.601685 -0.223816 1445370655 0.766724 -0.002563 -0.601685 -0.223816 1445370655 0.770142 0.047485 -0.616516 -0.156738 1445370655 0.770142 0.047485 -0.616516 -0.156738 1445370655 0.770142 0.047485 -0.616516 -0.156738 1445370655 0.770142 0.047485 -0.616516 -0.156738 1445370655 0.770142 0.047485 -0.616516 -0.156738 1445370655 0.770142 0.047485 -0.616516 -0.156738 1445370655 0.770325 0.099243 -0.621826 -0.100464 1445370655 0.770325 0.099243 -0.621826 -0.100464 1445370655 0.770325 0.099243 -0.621826 -0.100464 1445370655 0.770325 0.099243 -0.621826 -0.100464 1445370655 0.770325 0.099243 -0.621826 -0.100464 1445370655 0.770325 0.099243 -0.621826 -0.100464 1445370655 0.770325 0.099243 -0.621826 -0.100464 1445370655 0.770935 0.115479 -0.619690 -0.090698 1445370655 0.770935 0.115479 -0.619690 -0.090698 1445370655 0.770935 0.115479 -0.619690 -0.090698 1445370655 0.770935 0.115479 -0.619690 -0.090698 1445370655 0.770935 0.115479 -0.619690 -0.090698 1445370655 0.770935 0.115479 -0.619690 -0.090698 1445370655 0.777344 0.075317 -0.608704 -0.139893 1445370655 0.777344 0.075317 -0.608704 -0.139893 1445370655 0.777344 0.075317 -0.608704 -0.139893 1445370655 0.777344 0.075317 -0.608704 -0.139893 1445370655 0.777344 0.075317 -0.608704 -0.139893 1445370655 0.777344 0.075317 -0.608704 -0.139893 1445370655 0.786133 0.018127 -0.586670 -0.193787 1445370655 0.786133 0.018127 -0.586670 -0.193787 1445370655 0.786133 0.018127 -0.586670 -0.193787 1445370655 0.786133 0.018127 -0.586670 -0.193787 1445370655 0.786133 0.018127 -0.586670 -0.193787 1445370655 0.786133 0.018127 -0.586670 -0.193787 1445370655 0.802124 0.000916 -0.556946 -0.215454 1445370655 0.802124 0.000916 -0.556946 -0.215454 1445370655 0.802124 0.000916 -0.556946 -0.215454 1445370655 0.802124 0.000916 -0.556946 -0.215454 1445370655 0.802124 0.000916 -0.556946 -0.215454 1445370655 0.802124 0.000916 -0.556946 -0.215454 1445370655 0.818542 0.027771 -0.531738 -0.215515 1445370655 0.818542 0.027771 -0.531738 -0.215515 1445370655 0.818542 0.027771 -0.531738 -0.215515 1445370655 0.818542 0.027771 -0.531738 -0.215515 1445370655 0.818542 0.027771 -0.531738 -0.215515 1445370656 0.818542 0.027771 -0.531738 -0.215515 1445370656 0.827332 0.072327 -0.515991 -0.209900 1445370656 0.827332 0.072327 -0.515991 -0.209900 1445370656 0.827332 0.072327 -0.515991 -0.209900 1445370656 0.827332 0.072327 -0.515991 -0.209900 1445370656 0.827332 0.072327 -0.515991 -0.209900 1445370656 0.827332 0.072327 -0.515991 -0.209900 1445370656 0.827332 0.072327 -0.515991 -0.209900 1445370656 0.827576 0.103699 -0.512146 -0.205078 1445370656 0.827576 0.103699 -0.512146 -0.205078 1445370656 0.827576 0.103699 -0.512146 -0.205078 1445370656 0.827576 0.103699 -0.512146 -0.205078 1445370656 0.827576 0.103699 -0.512146 -0.205078 1445370656 0.827576 0.103699 -0.512146 -0.205078 1445370656 0.820190 0.110840 -0.526733 -0.193726 1445370656 0.820190 0.110840 -0.526733 -0.193726 1445370656 0.820190 0.110840 -0.526733 -0.193726 1445370656 0.820190 0.110840 -0.526733 -0.193726 1445370656 0.820190 0.110840 -0.526733 -0.193726 1445370656 0.820190 0.110840 -0.526733 -0.193726 1445370656 0.809204 0.085938 -0.551392 -0.183777 1445370656 0.809204 0.085938 -0.551392 -0.183777 1445370656 0.809204 0.085938 -0.551392 -0.183777 1445370656 0.809204 0.085938 -0.551392 -0.183777 1445370656 0.809204 0.085938 -0.551392 -0.183777 1445370656 0.809204 0.085938 -0.551392 -0.183777 1445370656 0.809204 0.085938 -0.551392 -0.183777 1445370656 0.794800 0.050476 -0.578979 -0.174622 1445370656 0.794800 0.050476 -0.578979 -0.174622 1445370656 0.794800 0.050476 -0.578979 -0.174622 1445370656 0.794800 0.050476 -0.578979 -0.174622 1445370656 0.794800 0.050476 -0.578979 -0.174622 1445370656 0.794800 0.050476 -0.578979 -0.174622 1445370656 0.783081 0.044556 -0.599854 -0.157959 1445370656 0.783081 0.044556 -0.599854 -0.157959 1445370656 0.783081 0.044556 -0.599854 -0.157959 1445370656 0.783081 0.044556 -0.599854 -0.157959 1445370656 0.783081 0.044556 -0.599854 -0.157959 1445370656 0.783081 0.044556 -0.599854 -0.157959 1445370656 0.774292 0.073242 -0.615601 -0.127258 1445370656 0.774292 0.073242 -0.615601 -0.127258 1445370656 0.774292 0.073242 -0.615601 -0.127258 1445370656 0.774292 0.073242 -0.615601 -0.127258 1445370656 0.774292 0.073242 -0.615601 -0.127258 1445370656 0.774292 0.073242 -0.615601 -0.127258 1445370656 0.774292 0.073242 -0.615601 -0.127258 1445370656 0.770874 0.104431 -0.621643 -0.091553 1445370656 0.770874 0.104431 -0.621643 -0.091553 1445370656 0.770874 0.104431 -0.621643 -0.091553 1445370656 0.770874 0.104431 -0.621643 -0.091553 1445370656 0.770874 0.104431 -0.621643 -0.091553 1445370656 0.770874 0.104431 -0.621643 -0.091553 1445370656 0.770508 0.116821 -0.622375 -0.072998 1445370656 0.770508 0.116821 -0.622375 -0.072998 1445370656 0.770508 0.116821 -0.622375 -0.072998 1445370656 0.770508 0.116821 -0.622375 -0.072998 1445370656 0.770508 0.116821 -0.622375 -0.072998 1445370656 0.770508 0.116821 -0.622375 -0.072998 1445370656 0.777405 0.117737 -0.614136 -0.067566 1445370656 0.777405 0.117737 -0.614136 -0.067566 1445370656 0.777405 0.117737 -0.614136 -0.067566 1445370656 0.777405 0.117737 -0.614136 -0.067566 1445370656 0.777405 0.117737 -0.614136 -0.067566 1445370656 0.777405 0.117737 -0.614136 -0.067566 1445370656 0.777405 0.117737 -0.614136 -0.067566 1445370656 0.787170 0.104187 -0.600525 -0.094238 1445370656 0.787170 0.104187 -0.600525 -0.094238 1445370656 0.787170 0.104187 -0.600525 -0.094238 1445370656 0.787170 0.104187 -0.600525 -0.094238 1445370656 0.787170 0.104187 -0.600525 -0.094238 1445370656 0.801453 0.080505 -0.576111 -0.138855 1445370656 0.801453 0.080505 -0.576111 -0.138855 1445370656 0.801453 0.080505 -0.576111 -0.138855 1445370656 0.801453 0.080505 -0.576111 -0.138855 1445370656 0.801453 0.080505 -0.576111 -0.138855 1445370656 0.801453 0.080505 -0.576111 -0.138855 1445370656 0.801453 0.080505 -0.576111 -0.138855 1445370656 0.814819 0.073059 -0.549194 -0.170471 1445370656 0.814819 0.073059 -0.549194 -0.170471 1445370656 0.814819 0.073059 -0.549194 -0.170471 1445370656 0.814819 0.073059 -0.549194 -0.170471 1445370656 0.814819 0.073059 -0.549194 -0.170471 1445370656 0.814819 0.073059 -0.549194 -0.170471 1445370656 0.828491 0.077881 -0.518799 -0.195923 1445370656 0.828491 0.077881 -0.518799 -0.195923 1445370656 0.828491 0.077881 -0.518799 -0.195923 1445370656 0.828491 0.077881 -0.518799 -0.195923 1445370656 0.828491 0.077881 -0.518799 -0.195923 1445370656 0.828491 0.077881 -0.518799 -0.195923 1445370656 0.828491 0.077881 -0.518799 -0.195923 1445370656 0.838684 0.095398 -0.489746 -0.218201 1445370656 0.838684 0.095398 -0.489746 -0.218201 1445370656 0.838684 0.095398 -0.489746 -0.218201 1445370656 0.838684 0.095398 -0.489746 -0.218201 1445370656 0.838684 0.095398 -0.489746 -0.218201 1445370656 0.838684 0.095398 -0.489746 -0.218201 1445370656 0.838684 0.095398 -0.489746 -0.218201 1445370656 0.841003 0.121704 -0.472290 -0.234192 1445370656 0.841003 0.121704 -0.472290 -0.234192 1445370656 0.841003 0.121704 -0.472290 -0.234192 1445370656 0.841003 0.121704 -0.472290 -0.234192 1445370656 0.841003 0.121704 -0.472290 -0.234192 1445370656 0.841003 0.121704 -0.472290 -0.234192 1445370656 0.831421 0.159790 -0.480286 -0.229187 1445370656 0.831421 0.159790 -0.480286 -0.229187 1445370656 0.831421 0.159790 -0.480286 -0.229187 1445370656 0.831421 0.159790 -0.480286 -0.229187 1445370656 0.831421 0.159790 -0.480286 -0.229187 1445370656 0.831421 0.159790 -0.480286 -0.229187 1445370656 0.831421 0.159790 -0.480286 -0.229187 1445370656 0.812500 0.185974 -0.509338 -0.214050 1445370656 0.812500 0.185974 -0.509338 -0.214050 1445370656 0.812500 0.185974 -0.509338 -0.214050 1445370656 0.812500 0.185974 -0.509338 -0.214050 1445370656 0.812500 0.185974 -0.509338 -0.214050 1445370656 0.812500 0.185974 -0.509338 -0.214050 1445370657 0.801147 0.166931 -0.537781 -0.202576 1445370657 0.801147 0.166931 -0.537781 -0.202576 1445370657 0.801147 0.166931 -0.537781 -0.202576 1445370657 0.801147 0.166931 -0.537781 -0.202576 1445370657 0.801147 0.166931 -0.537781 -0.202576 1445370657 0.801147 0.166931 -0.537781 -0.202576 1445370657 0.788330 0.132202 -0.573120 -0.180359 1445370657 0.788330 0.132202 -0.573120 -0.180359 1445370657 0.788330 0.132202 -0.573120 -0.180359 1445370657 0.788330 0.132202 -0.573120 -0.180359 1445370657 0.788330 0.132202 -0.573120 -0.180359 1445370657 0.788330 0.132202 -0.573120 -0.180359 1445370657 0.773193 0.117859 -0.604431 -0.151672 1445370657 0.773193 0.117859 -0.604431 -0.151672 1445370657 0.773193 0.117859 -0.604431 -0.151672 1445370657 0.773193 0.117859 -0.604431 -0.151672 1445370657 0.773193 0.117859 -0.604431 -0.151672 1445370657 0.773193 0.117859 -0.604431 -0.151672 1445370657 0.756897 0.119751 -0.632813 -0.110840 1445370657 0.756897 0.119751 -0.632813 -0.110840 1445370657 0.756897 0.119751 -0.632813 -0.110840 1445370657 0.756897 0.119751 -0.632813 -0.110840 1445370657 0.756897 0.119751 -0.632813 -0.110840 1445370657 0.756897 0.119751 -0.632813 -0.110840 1445370657 0.746460 0.134888 -0.648621 -0.062073 1445370657 0.746460 0.134888 -0.648621 -0.062073 1445370657 0.746460 0.134888 -0.648621 -0.062073 1445370657 0.746460 0.134888 -0.648621 -0.062073 1445370657 0.746460 0.134888 -0.648621 -0.062073 1445370657 0.746460 0.134888 -0.648621 -0.062073 1445370657 0.740967 0.162659 -0.651489 -0.008118 1445370657 0.740967 0.162659 -0.651489 -0.008118 1445370657 0.740967 0.162659 -0.651489 -0.008118 1445370657 0.740967 0.162659 -0.651489 -0.008118 1445370657 0.740967 0.162659 -0.651489 -0.008118 1445370657 0.740967 0.162659 -0.651489 -0.008118 1445370657 0.739197 0.200134 -0.642273 0.031311 1445370657 0.739197 0.200134 -0.642273 0.031311 1445370657 0.739197 0.200134 -0.642273 0.031311 1445370657 0.739197 0.200134 -0.642273 0.031311 1445370657 0.739197 0.200134 -0.642273 0.031311 1445370657 0.739197 0.200134 -0.642273 0.031311 1445370657 0.739197 0.200134 -0.642273 0.031311 1445370657 0.746094 0.215454 -0.629517 0.024780 1445370657 0.746094 0.215454 -0.629517 0.024780 1445370657 0.746094 0.215454 -0.629517 0.024780 1445370657 0.746094 0.215454 -0.629517 0.024780 1445370657 
0.645691 0.407349 -0.632690 0.129883 1445370659 0.645691 0.407349 -0.632690 0.129883 1445370659 0.645691 0.407349 -0.632690 0.129883 1445370659 0.645691 0.407349 -0.632690 0.129883 1445370659 0.594238 0.518982 -0.603638 0.114685 1445370659 0.594238 0.518982 -0.603638 0.114685 1445370659 0.594238 0.518982 -0.603638 0.114685 1445370659 0.594238 0.518982 -0.603638 0.114685 1445370659 0.594238 0.518982 -0.603638 0.114685 1445370659 0.594238 0.518982 -0.603638 0.114685 1445370659 0.594238 0.518982 -0.603638 0.114685 1445370659 0.496216 0.655762 -0.568970 -0.002197 1445370659 0.496216 0.655762 -0.568970 -0.002197 1445370659 0.496216 0.655762 -0.568970 -0.002197 1445370659 0.496216 0.655762 -0.568970 -0.002197 1445370659 0.496216 0.655762 -0.568970 -0.002197 1445370659 0.496216 0.655762 -0.568970 -0.002197 1445370659 0.371277 0.744995 -0.522034 -0.186035 1445370659 0.371277 0.744995 -0.522034 -0.186035 1445370659 0.371277 0.744995 -0.522034 -0.186035 1445370659 0.371277 0.744995 -0.522034 -0.186035 1445370659 0.371277 0.744995 -0.522034 -0.186035 1445370659 0.371277 0.744995 -0.522034 -0.186035 1445370659 0.251526 0.765930 -0.459717 -0.372437 1445370659 0.251526 0.765930 -0.459717 -0.372437 1445370659 0.251526 0.765930 -0.459717 -0.372437 1445370659 0.251526 0.765930 -0.459717 -0.372437 1445370659 0.251526 0.765930 -0.459717 -0.372437 1445370659 0.251526 0.765930 -0.459717 -0.372437 1445370659 0.162476 0.741516 -0.377808 -0.530090 1445370659 0.162476 0.741516 -0.377808 -0.530090 1445370659 0.162476 0.741516 -0.377808 -0.530090 1445370660 0.162476 0.741516 -0.377808 -0.530090 1445370660 0.162476 0.741516 -0.377808 -0.530090 1445370660 0.162476 0.741516 -0.377808 -0.530090 1445370660 0.055176 0.707947 -0.318970 -0.627686 1445370660 0.055176 0.707947 -0.318970 -0.627686 1445370660 0.055176 0.707947 -0.318970 -0.627686 1445370660 0.055176 0.707947 -0.318970 -0.627686 1445370660 0.055176 0.707947 -0.318970 -0.627686 1445370660 0.055176 0.707947 -0.318970 -0.627686 1445370660 0.055176 0.707947 -0.318970 -0.627686 1445370660 0.001953 0.676575 -0.275818 -0.682800 1445370660 0.001953 0.676575 -0.275818 -0.682800 1445370660 0.001953 0.676575 -0.275818 -0.682800 1445370660 0.001953 0.676575 -0.275818 -0.682800 1445370660 0.001953 0.676575 -0.275818 -0.682800 1445370660 0.001953 0.676575 -0.275818 -0.682800 1445370660 -0.000916 0.664856 -0.259705 -0.700378 1445370660 -0.000916 0.664856 -0.259705 -0.700378 1445370660 -0.000916 0.664856 -0.259705 -0.700378 1445370660 -0.000916 0.664856 -0.259705 -0.700378 1445370660 -0.000916 0.664856 -0.259705 -0.700378 1445370660 -0.000916 0.664856 -0.259705 -0.700378 1445370660 0.035156 0.664795 -0.272766 -0.694580 1445370660 0.035156 0.664795 -0.272766 -0.694580 1445370660 0.035156 0.664795 -0.272766 -0.694580 1445370660 0.035156 0.664795 -0.272766 -0.694580 1445370660 0.035156 0.664795 -0.272766 -0.694580 1445370660 0.035156 0.664795 -0.272766 -0.694580 1445370660 0.116760 0.670593 -0.288025 -0.673584 1445370660 0.116760 0.670593 -0.288025 -0.673584 1445370660 0.116760 0.670593 -0.288025 -0.673584 1445370660 0.116760 0.670593 -0.288025 -0.673584 1445370660 0.116760 0.670593 -0.288025 -0.673584 1445370660 0.116760 0.670593 -0.288025 -0.673584 1445370660 0.202087 0.685059 -0.358032 -0.601379 1445370660 0.202087 0.685059 -0.358032 -0.601379 1445370660 0.202087 0.685059 -0.358032 -0.601379 1445370660 0.202087 0.685059 -0.358032 -0.601379 1445370660 0.202087 0.685059 -0.358032 -0.601379 1445370660 0.202087 0.685059 -0.358032 -0.601379 1445370660 0.202087 0.685059 -0.358032 -0.601379 1445370660 0.295044 0.716675 -0.454224 -0.439331 1445370660 0.295044 0.716675 -0.454224 -0.439331 1445370660 0.295044 0.716675 -0.454224 -0.439331 1445370660 0.295044 0.716675 -0.454224 -0.439331 1445370660 0.295044 0.716675 -0.454224 -0.439331 1445370660 0.295044 0.716675 -0.454224 -0.439331 1445370660 0.376404 0.734985 -0.527954 -0.198425 1445370660 0.376404 0.734985 -0.527954 -0.198425 1445370660 0.376404 0.734985 -0.527954 -0.198425 1445370660 0.376404 0.734985 -0.527954 -0.198425 1445370660 0.376404 0.734985 -0.527954 -0.198425 1445370660 0.376404 0.734985 -0.527954 -0.198425 1445370660 0.418823 0.735046 -0.533020 0.013672 1445370660 0.418823 0.735046 -0.533020 0.013672 1445370660 0.418823 0.735046 -0.533020 0.013672 1445370660 0.418823 0.735046 -0.533020 0.013672 1445370660 0.418823 0.735046 -0.533020 0.013672 1445370660 0.418823 0.735046 -0.533020 0.013672 1445370660 0.342102 0.764221 -0.522644 0.160400 1445370660 0.342102 0.764221 -0.522644 0.160400 1445370660 0.342102 0.764221 -0.522644 0.160400 1445370660 0.342102 0.764221 -0.522644 0.160400 1445370660 0.342102 0.764221 -0.522644 0.160400 1445370660 0.342102 0.764221 -0.522644 0.160400 1445370660 0.366150 0.757385 -0.538025 0.052979 1445370660 0.366150 0.757385 -0.538025 0.052979 1445370660 0.366150 0.757385 -0.538025 0.052979 1445370660 0.366150 0.757385 -0.538025 0.052979 1445370660 0.366150 0.757385 -0.538025 0.052979 1445370660 0.366150 0.757385 -0.538025 0.052979 1445370660 0.366150 0.757385 -0.538025 0.052979 1445370660 0.358398 0.767334 -0.516724 -0.125427 1445370660 0.358398 0.767334 -0.516724 -0.125427 1445370660 0.358398 0.767334 -0.516724 -0.125427 1445370660 0.358398 0.767334 -0.516724 -0.125427 1445370660 0.358398 0.767334 -0.516724 -0.125427 1445370660 0.358398 0.767334 -0.516724 -0.125427 1445370660 0.308350 0.775757 -0.466614 -0.292175 1445370660 0.308350 0.775757 -0.466614 -0.292175 1445370660 0.308350 0.775757 -0.466614 -0.292175 1445370660 0.308350 0.775757 -0.466614 -0.292175 1445370660 0.308350 0.775757 -0.466614 -0.292175 1445370660 0.308350 0.775757 -0.466614 -0.292175 1445370660 0.308350 0.775757 -0.466614 -0.292175 1445370660 0.223633 0.767944 -0.407104 -0.441040 1445370660 0.223633 0.767944 -0.407104 -0.441040 1445370660 0.223633 0.767944 -0.407104 -0.441040 1445370660 0.223633 0.767944 -0.407104 -0.441040 1445370660 0.117920 0.733643 -0.360596 -0.563782 1445370660 0.117920 0.733643 -0.360596 -0.563782 1445370660 0.117920 0.733643 -0.360596 -0.563782 1445370660 0.117920 0.733643 -0.360596 -0.563782 1445370660 0.117920 0.733643 -0.360596 -0.563782 1445370660 0.117920 0.733643 -0.360596 -0.563782 1445370660 0.117920 0.733643 -0.360596 -0.563782 1445370660 0.054321 0.656982 -0.317444 -0.681641 1445370660 0.054321 0.656982 -0.317444 -0.681641 1445370660 0.054321 0.656982 -0.317444 -0.681641 1445370660 0.054321 0.656982 -0.317444 -0.681641 1445370660 0.054321 0.656982 -0.317444 -0.681641 1445370660 0.054321 0.656982 -0.317444 -0.681641 1445370660 0.039063 0.612305 -0.273438 -0.740845 1445370660 0.039063 0.612305 -0.273438 -0.740845 1445370660 0.039063 0.612305 -0.273438 -0.740845 1445370660 0.039063 0.612305 -0.273438 -0.740845 1445370660 0.039063 0.612305 -0.273438 -0.740845 1445370660 0.039063 0.612305 -0.273438 -0.740845 1445370660 0.066345 0.621704 -0.273499 -0.730957 1445370660 0.066345 0.621704 -0.273499 -0.730957 1445370660 0.066345 0.621704 -0.273499 -0.730957 1445370660 0.066345 0.621704 -0.273499 -0.730957 1445370661 0.066345 0.621704 -0.273499 -0.730957 1445370661 0.066345 0.621704 -0.273499 -0.730957 1445370661 0.066345 0.621704 -0.273499 -0.730957 1445370661 0.144592 0.642212 -0.313354 -0.684448 1445370661 0.144592 0.642212 -0.313354 -0.684448 1445370661 0.144592 0.642212 -0.313354 -0.684448 1445370661 0.144592 0.642212 -0.313354 -0.684448 1445370661 0.144592 0.642212 -0.313354 -0.684448 1445370661 0.144592 0.642212 -0.313354 -0.684448 1445370661 0.236938 0.683228 -0.376221 -0.579224 1445370661 0.236938 0.683228 -0.376221 -0.579224 1445370661 0.236938 0.683228 -0.376221 -0.579224 1445370661 0.236938 0.683228 -0.376221 -0.579224 1445370661 0.236938 0.683228 -0.376221 -0.579224 1445370661 0.236938 0.683228 -0.376221 -0.579224 1445370661 0.332520 0.719421 -0.456055 -0.404785 1445370661 0.332520 0.719421 -0.456055 -0.404785 1445370661 0.332520 0.719421 -0.456055 -0.404785 1445370661 0.332520 0.719421 -0.456055 -0.404785 1445370661 0.332520 0.719421 -0.456055 -0.404785 1445370661 0.332520 0.719421 -0.456055 -0.404785 1445370661 0.332520 0.719421 -0.456055 -0.404785 1445370661 0.393127 0.728271 -0.535828 -0.167114 1445370661 0.393127 0.728271 -0.535828 -0.167114 1445370661 0.393127 0.728271 -0.535828 -0.167114 1445370661 0.393127 0.728271 -0.535828 -0.167114 1445370661 0.393127 0.728271 -0.535828 -0.167114 1445370661 0.393127 0.728271 -0.535828 -0.167114 1445370661 0.451111 0.690186 -0.564941 0.031128 1445370661 0.451111 0.690186 -0.564941 0.031128 1445370661 0.451111 0.690186 -0.564941 0.031128 1445370661 0.451111 0.690186 -0.564941 0.031128 1445370661 0.451111 0.690186 -0.564941 0.031128 1445370661 0.451111 0.690186 -0.564941 0.031128 1445370661 0.451111 0.690186 -0.564941 0.031128 1445370661 0.421448 0.700012 -0.545654 0.185974 1445370661 0.421448 0.700012 -0.545654 0.185974 1445370661 0.421448 0.700012 -0.545654 0.185974 1445370661 0.421448 0.700012 -0.545654 0.185974 1445370661 0.421448 0.700012 -0.545654 0.185974 1445370661 0.421448 0.700012 -0.545654 0.185974 1445370661 0.389282 0.737854 -0.531372 0.147278 1445370661 0.389282 0.737854 -0.531372 0.147278 1445370661 0.389282 0.737854 -0.531372 0.147278 1445370661 0.389282 0.737854 -0.531372 0.147278 1445370661 0.389282 0.737854 -0.531372 0.147278 1445370661 0.389282 0.737854 -0.531372 0.147278 1445370661 0.359802 0.777649 -0.514648 -0.031128 1445370661 0.359802 0.777649 -0.514648 -0.031128 1445370661 0.359802 0.777649 -0.514648 -0.031128 1445370661 0.359802 0.777649 -0.514648 -0.031128 1445370661 0.359802 0.777649 -0.514648 -0.031128 1445370661 0.359802 0.777649 -0.514648 -0.031128 1445370661 0.359802 0.777649 -0.514648 -0.031128 1445370661 0.315674 0.794678 -0.458740 -0.241516 1445370661 0.315674 0.794678 -0.458740 -0.241516 1445370661 0.315674 0.794678 -0.458740 -0.241516 1445370661 0.315674 0.794678 -0.458740 -0.241516 1445370661 0.315674 0.794678 -0.458740 -0.241516 1445370661 0.244141 0.783508 -0.393860 -0.414001 1445370661 0.244141 0.783508 -0.393860 -0.414001 1445370661 0.244141 0.783508 -0.393860 -0.414001 1445370661 0.244141 0.783508 -0.393860 -0.414001 1445370661 0.244141 0.783508 -0.393860 -0.414001 1445370661 0.244141 0.783508 -0.393860 -0.414001 1445370661 0.244141 0.783508 -0.393860 -0.414001 1445370661 0.155457 0.752747 -0.338318 -0.542908 1445370661 0.155457 0.752747 -0.338318 -0.542908 1445370661 0.155457 0.752747 -0.338318 -0.542908 1445370661 0.155457 0.752747 -0.338318 -0.542908 1445370661 0.155457 0.752747 -0.338318 -0.542908 1445370661 0.155457 0.752747 -0.338318 -0.542908 1445370661 0.086121 0.696655 -0.307678 -0.642334 1445370661 0.086121 0.696655 -0.307678 -0.642334 1445370661 0.086121 0.696655 -0.307678 -0.642334 1445370661 0.086121 0.696655 -0.307678 -0.642334 1445370661 0.086121 0.696655 -0.307678 -0.642334 1445370661 0.086121 0.696655 -0.307678 -0.642334 1445370661 0.086121 0.696655 -0.307678 -0.642334 1445370661 0.047791 0.661926 -0.286499 -0.690979 1445370661 0.047791 0.661926 -0.286499 -0.690979 1445370661 0.047791 0.661926 -0.286499 -0.690979 1445370661 0.047791 0.661926 -0.286499 -0.690979 1445370661 0.047791 0.661926 -0.286499 -0.690979 1445370661 0.047791 0.661926 -0.286499 -0.690979 1445370661 0.053833 0.642517 -0.284302 -0.709595 1445370661 0.053833 0.642517 -0.284302 -0.709595 1445370661 0.053833 0.642517 -0.284302 -0.709595 1445370661 0.053833 0.642517 -0.284302 -0.709595 1445370661 0.053833 0.642517 -0.284302 -0.709595 1445370661 0.053833 0.642517 -0.284302 -0.709595 1445370661 0.103882 0.662842 -0.299744 -0.678223 1445370661 0.103882 0.662842 -0.299744 -0.678223 1445370661 0.103882 0.662842 -0.299744 -0.678223 1445370661 0.103882 0.662842 -0.299744 -0.678223 1445370661 0.103882 0.662842 -0.299744 -0.678223 1445370661 0.103882 0.662842 -0.299744 -0.678223 1445370661 0.197266 0.685303 -0.341553 -0.612183 1445370661 0.197266 0.685303 -0.341553 -0.612183 1445370661 0.197266 0.685303 -0.341553 -0.612183 1445370661 0.197266 0.685303 -0.341553 -0.612183 1445370661 0.197266 0.685303 -0.341553 -0.612183 1445370661 0.197266 0.685303 -0.341553 -0.612183 1445370661 0.197266 0.685303 -0.341553 -0.612183 1445370661 0.303406 0.715027 -0.417725 -0.471375 1445370661 0.303406 0.715027 -0.417725 -0.471375 1445370661 0.303406 0.715027 -0.417725 -0.471375 1445370661 0.303406 0.715027 -0.417725 -0.471375 1445370661 0.303406 0.715027 -0.417725 -0.471375 1445370661 0.303406 0.715027 -0.417725 -0.471375 1445370661 0.379089 0.728333 -0.511108 -0.254089 1445370661 0.379089 0.728333 -0.511108 -0.254089 1445370661 0.379089 0.728333 -0.511108 -0.254089 1445370661 0.379089 0.728333 -0.511108 -0.254089 1445370661 0.379089 0.728333 -0.511108 -0.254089 1445370661 0.379089 0.728333 -0.511108 -0.254089 1445370662 0.414001 0.717896 -0.559387 -0.014160 1445370662 0.414001 0.717896 -0.559387 -0.014160 1445370662 0.414001 0.717896 -0.559387 -0.014160 1445370662 0.414001 0.717896 -0.559387 -0.014160 1445370662 0.414001 0.717896 -0.559387 -0.014160 1445370662 0.414001 0.717896 -0.559387 -0.014160 1445370662 0.401062 0.723450 -0.534851 0.172424 1445370662 0.401062 0.723450 -0.534851 0.172424 1445370662 0.401062 0.723450 -0.534851 0.172424 1445370662 0.401062 0.723450 -0.534851 0.172424 1445370662 0.401062 0.723450 -0.534851 0.172424 1445370662 0.401062 0.723450 -0.534851 0.172424 1445370662 0.401062 0.723450 -0.534851 0.172424 1445370662 0.371826 0.745056 -0.525208 0.175293 1445370662 0.371826 0.745056 -0.525208 0.175293 1445370662 0.371826 0.745056 -0.525208 0.175293 1445370662 0.371826 0.745056 -0.525208 0.175293 1445370662 0.371826 0.745056 -0.525208 0.175293 1445370662 0.371826 0.745056 -0.525208 0.175293 1445370662 0.376587 0.768005 -0.517883 -0.008606 1445370662 0.376587 0.768005 -0.517883 -0.008606 1445370662 0.376587 0.768005 -0.517883 -0.008606 1445370662 0.376587 0.768005 -0.517883 -0.008606 1445370662 0.376587 0.768005 -0.517883 -0.008606 1445370662 0.376587 0.768005 -0.517883 -0.008606 1445370662 0.376587 0.768005 -0.517883 -0.008606 1445370662 0.328979 0.790100 -0.474487 -0.205811 1445370662 0.328979 0.790100 -0.474487 -0.205811 1445370662 0.328979 0.790100 -0.474487 -0.205811 1445370662 0.328979 0.790100 -0.474487 -0.205811 1445370662 0.328979 0.790100 -0.474487 -0.205811 1445370662 0.328979 0.790100 -0.474487 -0.205811 1445370662 0.268982 0.776428 -0.413086 -0.392578 1445370662 0.268982 0.776428 -0.413086 -0.392578 1445370662 0.268982 0.776428 -0.413086 -0.392578 1445370662 0.268982 0.776428 -0.413086 -0.392578 1445370662 0.268982 0.776428 -0.413086 -0.392578 1445370662 0.268982 0.776428 -0.413086 -0.392578 1445370662 0.182190 0.741760 -0.368408 -0.529968 1445370662 0.182190 0.741760 -0.368408 -0.529968 1445370662 0.182190 0.741760 -0.368408 -0.529968 1445370662 0.182190 0.741760 -0.368408 -0.529968 1445370662 0.182190 0.741760 -0.368408 -0.529968 1445370662 0.182190 0.741760 -0.368408 -0.529968 1445370662 0.182190 0.741760 -0.368408 -0.529968 1445370662 0.116760 0.678894 -0.329834 -0.645508 1445370662 0.116760 0.678894 -0.329834 -0.645508 1445370662 0.116760 0.678894 -0.329834 -0.645508 1445370662 0.116760 0.678894 -0.329834 -0.645508 1445370662 0.116760 0.678894 -0.329834 -0.645508 1445370662 0.116760 0.678894 -0.329834 -0.645508 1445370662 0.057007 0.633850 -0.292419 -0.713806 1445370662 0.057007 0.633850 -0.292419 -0.713806 1445370662 0.057007 0.633850 -0.292419 -0.713806 1445370662 0.057007 0.633850 -0.292419 -0.713806 1445370662 0.057007 0.633850 -0.292419 -0.713806 1445370662 0.057007 0.633850 -0.292419 -0.713806 1445370662 0.041199 0.613770 -0.266602 -0.741943 1445370662 0.041199 0.613770 -0.266602 -0.741943 1445370662 0.041199 0.613770 -0.266602 -0.741943 1445370662 0.041199 0.613770 -0.266602 -0.741943 1445370662 0.041199 0.613770 -0.266602 -0.741943 1445370662 0.041199 0.613770 -0.266602 -0.741943 1445370662 0.087463 0.635559 -0.270508 -0.717834 1445370662 0.087463 0.635559 -0.270508 -0.717834 1445370662 0.087463 0.635559 -0.270508 -0.717834 1445370662 0.087463 0.635559 -0.270508 -0.717834 1445370662 0.087463 0.635559 -0.270508 -0.717834 1445370662 0.087463 0.635559 -0.270508 -0.717834 1445370662 0.087463 0.635559 -0.270508 -0.717834 1445370662 0.170105 0.667358 -0.330627 -0.645264 1445370662 0.170105 0.667358 -0.330627 -0.645264 1445370662 0.170105 0.667358 -0.330627 -0.645264 1445370662 0.170105 0.667358 -0.330627 -0.645264 1445370662 0.170105 0.667358 -0.330627 -0.645264 1445370662 0.170105 0.667358 -0.330627 -0.645264 1445370662 0.279053 0.715881 -0.420776 -0.482300 1445370662 0.279053 0.715881 -0.420776 -0.482300 1445370662 0.279053 0.715881 -0.420776 -0.482300 1445370662 0.279053 0.715881 -0.420776 -0.482300 1445370662 0.279053 0.715881 -0.420776 -0.482300 1445370662 0.347168 0.743286 -0.507813 -0.262817 1445370662 0.347168 0.743286 -0.507813 -0.262817 1445370662 0.347168 0.743286 -0.507813 -0.262817 1445370662 0.347168 0.743286 -0.507813 -0.262817 1445370662 0.347168 0.743286 -0.507813 -0.262817 1445370662 0.365967 0.756653 -0.540955 -0.028809 1445370662 0.365967 0.756653 -0.540955 -0.028809 1445370662 0.365967 0.756653 -0.540955 -0.028809 1445370662 0.365967 0.756653 -0.540955 -0.028809 1445370662 0.365967 0.756653 -0.540955 -0.028809 1445370662 0.365967 0.756653 -0.540955 -0.028809 1445370662 0.365967 0.756653 -0.540955 -0.028809 1445370662 0.362183 0.763916 -0.515930 0.137878 1445370662 0.362183 0.763916 -0.515930 0.137878 1445370662 0.362183 0.763916 -0.515930 0.137878 1445370662 0.362183 0.763916 -0.515930 0.137878 1445370662 0.362183 0.763916 -0.515930 0.137878 1445370662 0.362183 0.763916 -0.515930 0.137878 1445370662 0.362183 0.763916 -0.515930 0.137878 1445370662 0.343994 0.781006 -0.487000 0.185669 1445370662 0.343994 0.781006 -0.487000 0.185669 1445370662 0.343994 0.781006 -0.487000 0.185669 1445370662 0.343994 0.781006 -0.487000 0.185669 1445370662 0.343994 0.781006 -0.487000 0.185669 1445370662 0.339783 0.792786 -0.499146 0.082825 1445370662 0.339783 0.792786 -0.499146 0.082825 1445370662 0.339783 0.792786 -0.499146 0.082825 1445370662 0.339783 0.792786 -0.499146 0.082825 1445370662 0.339783 0.792786 -0.499146 0.082825 1445370662 0.339783 0.792786 -0.499146 0.082825 1445370663 0.339722 0.791199 -0.497314 -0.105896 1445370663 0.339722 0.791199 -0.497314 -0.105896 1445370663 0.339722 0.791199 -0.497314 -0.105896 1445370663 0.339722 0.791199 -0.497314 -0.105896 1445370663 0.339722 0.791199 -0.497314 -0.105896 1445370663 0.339722 0.791199 -0.497314 -0.105896 1445370663 0.289490 0.777466 -0.476013 -0.291809 1445370663 0.289490 0.777466 -0.476013 -0.291809 1445370663 0.289490 0.777466 -0.476013 -0.291809 1445370663 0.289490 0.777466 -0.476013 -0.291809 1445370663 0.289490 0.777466 -0.476013 -0.291809 1445370663 0.289490 0.777466 -0.476013 -0.291809 1445370663 0.207947 0.744629 -0.445496 -0.451538 1445370663 0.207947 0.744629 -0.445496 -0.451538 1445370663 0.207947 0.744629 -0.445496 -0.451538 1445370663 0.207947 0.744629 -0.445496 -0.451538 1445370663 0.207947 0.744629 -0.445496 -0.451538 1445370663 0.207947 0.744629 -0.445496 -0.451538 1445370663 0.207947 0.744629 -0.445496 -0.451538 1445370663 0.126648 0.695801 -0.406128 -0.578674 1445370663 0.126648 0.695801 -0.406128 -0.578674 1445370663 0.126648 0.695801 -0.406128 -0.578674 1445370663 0.126648 0.695801 -0.406128 -0.578674 1445370663 0.126648 0.695801 -0.406128 -0.578674 1445370663 0.126648 0.695801 -0.406128 -0.578674 1445370663 0.126648 0.695801 -0.406128 -0.578674 1445370663 0.056519 0.640747 -0.372131 -0.669189 1445370663 0.056519 0.640747 -0.372131 -0.669189 1445370663 0.056519 0.640747 -0.372131 -0.669189 1445370663 0.056519 0.640747 -0.372131 -0.669189 1445370663 0.056519 0.640747 -0.372131 -0.669189 1445370663 0.056519 0.640747 -0.372131 -0.669189 1445370663 0.022339 0.602539 -0.338867 -0.722290 1445370663 0.022339 0.602539 -0.338867 -0.722290 1445370663 0.022339 0.602539 -0.338867 -0.722290 1445370663 0.022339 0.602539 -0.338867 -0.722290 1445370663 0.022339 0.602539 -0.338867 -0.722290 1445370663 0.022339 0.602539 -0.338867 -0.722290 1445370663 0.022339 0.602539 -0.338867 -0.722290 1445370663 0.030029 0.591431 -0.323669 -0.737976 1445370663 0.030029 0.591431 -0.323669 -0.737976 1445370663 0.030029 0.591431 -0.323669 -0.737976 1445370663 0.030029 0.591431 -0.323669 -0.737976 1445370663 0.030029 0.591431 -0.323669 -0.737976 1445370663 0.030029 0.591431 -0.323669 -0.737976 1445370663 0.097717 0.599121 -0.341675 -0.717468 1445370663 0.097717 0.599121 -0.341675 -0.717468 1445370663 0.097717 0.599121 -0.341675 -0.717468 1445370663 0.097717 0.599121 -0.341675 -0.717468 1445370663 0.097717 0.599121 -0.341675 -0.717468 1445370663 0.097717 0.599121 -0.341675 -0.717468 1445370663 0.097717 0.599121 -0.341675 -0.717468 1445370663 0.194885 0.611572 -0.417664 -0.643066 1445370663 0.194885 0.611572 -0.417664 -0.643066 1445370663 0.194885 0.611572 -0.417664 -0.643066 1445370663 0.194885 0.611572 -0.417664 -0.643066 1445370663 0.194885 0.611572 -0.417664 -0.643066 1445370663 0.194885 0.611572 -0.417664 -0.643066 1445370663 0.287109 0.655090 -0.490356 -0.497925 1445370663 0.287109 0.655090 -0.490356 -0.497925 1445370663 0.287109 0.655090 -0.490356 -0.497925 1445370663 0.287109 0.655090 -0.490356 -0.497925 1445370663 0.287109 0.655090 -0.490356 -0.497925 1445370663 0.287109 0.655090 -0.490356 -0.497925 1445370663 0.348389 0.707581 -0.543945 -0.286499 1445370663 0.348389 0.707581 -0.543945 -0.286499 1445370663 0.348389 0.707581 -0.543945 -0.286499 1445370663 0.348389 0.707581 -0.543945 -0.286499 1445370663 0.348389 0.707581 -0.543945 -0.286499 1445370663 0.348389 0.707581 -0.543945 -0.286499 1445370663 0.382507 0.737915 -0.551880 -0.067993 1445370663 0.382507 0.737915 -0.551880 -0.067993 1445370663 0.382507 0.737915 -0.551880 -0.067993 1445370663 0.382507 0.737915 -0.551880 -0.067993 1445370663 0.382507 0.737915 -0.551880 -0.067993 1445370663 0.401794 0.746399 -0.524658 0.078247 1445370663 0.401794 0.746399 -0.524658 0.078247 1445370663 0.401794 0.746399 -0.524658 0.078247 1445370663 0.401794 0.746399 -0.524658 0.078247 1445370663 0.401794 0.746399 -0.524658 0.078247 1445370663 0.401794 0.746399 -0.524658 0.078247 1445370663 0.401794 0.746399 -0.524658 0.078247 1445370663 0.356140 0.767944 -0.519470 0.116455 1445370663 0.356140 0.767944 -0.519470 0.116455 1445370663 0.356140 0.767944 -0.519470 0.116455 1445370663 0.356140 0.767944 -0.519470 0.116455 1445370663 0.356140 0.767944 -0.519470 0.116455 1445370663 0.356140 0.767944 -0.519470 0.116455 1445370663 0.350220 0.776123 -0.522949 -0.038391 1445370663 0.350220 0.776123 -0.522949 -0.038391 1445370663 0.350220 0.776123 -0.522949 -0.038391 1445370663 0.350220 0.776123 -0.522949 -0.038391 1445370663 0.350220 0.776123 -0.522949 -0.038391 1445370663 0.305725 0.780945 -0.495728 -0.225586 1445370663 0.305725 0.780945 -0.495728 -0.225586 1445370663 0.305725 0.780945 -0.495728 -0.225586 1445370663 0.305725 0.780945 -0.495728 -0.225586 1445370663 0.305725 0.780945 -0.495728 -0.225586 1445370663 0.305725 0.780945 -0.495728 -0.225586 1445370663 0.305725 0.780945 -0.495728 -0.225586 1445370663 0.248047 0.756897 -0.453430 -0.399902 1445370663 0.248047 0.756897 -0.453430 -0.399902 1445370663 0.248047 0.756897 -0.453430 -0.399902 1445370663 0.248047 0.756897 -0.453430 -0.399902 1445370663 0.248047 0.756897 -0.453430 -0.399902 1445370663 0.248047 0.756897 -0.453430 -0.399902 1445370663 0.170593 0.716858 -0.408386 -0.538757 1445370663 0.170593 0.716858 -0.408386 -0.538757 1445370663 0.170593 0.716858 -0.408386 -0.538757 1445370663 0.170593 0.716858 -0.408386 -0.538757 1445370663 0.170593 0.716858 -0.408386 -0.538757 1445370663 0.170593 0.716858 -0.408386 -0.538757 1445370663 0.170593 0.716858 -0.408386 -0.538757 1445370664 0.090088 0.664551 -0.371643 -0.642029 1445370664 0.090088 0.664551 -0.371643 -0.642029 1445370664 0.090088 0.664551 -0.371643 -0.642029 1445370664 0.090088 0.664551 -0.371643 -0.642029 1445370664 0.090088 0.664551 -0.371643 -0.642029 1445370664 0.090088 0.664551 -0.371643 -0.642029 1445370664 0.028198 0.597656 -0.342468 -0.724365 1445370664 0.028198 0.597656 -0.342468 -0.724365 1445370664 0.028198 0.597656 -0.342468 -0.724365 1445370664 0.028198 0.597656 -0.342468 -0.724365 1445370664 0.028198 0.597656 -0.342468 -0.724365 1445370664 0.028198 0.597656 -0.342468 -0.724365 1445370664 0.013611 0.556519 -0.300903 -0.774353 1445370664 0.013611 0.556519 -0.300903 -0.774353 1445370664 0.013611 0.556519 -0.300903 -0.774353 1445370664 0.013611 0.556519 -0.300903 -0.774353 1445370664 0.013611 0.556519 -0.300903 -0.774353 1445370664 0.013611 0.556519 -0.300903 -0.774353 1445370664 0.013611 0.556519 -0.300903 -0.774353 1445370664 0.027771 0.558533 -0.305908 -0.770508 1445370664 0.027771 0.558533 -0.305908 -0.770508 1445370664 0.027771 0.558533 -0.305908 -0.770508 1445370664 0.027771 0.558533 -0.305908 -0.770508 1445370664 0.027771 0.558533 -0.305908 -0.770508 1445370664 0.027771 0.558533 -0.305908 -0.770508 1445370664 0.092224 0.586365 -0.347046 -0.726135 1445370664 0.092224 0.586365 -0.347046 -0.726135 1445370664 0.092224 0.586365 -0.347046 -0.726135 1445370664 0.092224 0.586365 -0.347046 -0.726135 1445370664 0.092224 0.586365 -0.347046 -0.726135 1445370664 0.092224 0.586365 -0.347046 -0.726135 1445370664 0.180542 0.631104 -0.427246 -0.621765 1445370664 0.180542 0.631104 -0.427246 -0.621765 1445370664 0.180542 0.631104 -0.427246 -0.621765 1445370664 0.180542 0.631104 -0.427246 -0.621765 1445370664 0.180542 0.631104 -0.427246 -0.621765 1445370664 0.180542 0.631104 -0.427246 -0.621765 1445370664 0.180542 0.631104 -0.427246 -0.621765 1445370664 0.273560 0.690002 -0.505798 -0.439575 1445370664 0.273560 0.690002 -0.505798 -0.439575 1445370664 0.273560 0.690002 -0.505798 -0.439575 1445370664 0.273560 0.690002 -0.505798 -0.439575 1445370664 0.273560 0.690002 -0.505798 -0.439575 1445370664 0.273560 0.690002 -0.505798 -0.439575 1445370664 0.357849 0.727722 -0.551392 -0.195740 1445370664 0.357849 0.727722 -0.551392 -0.195740 1445370664 0.357849 0.727722 -0.551392 -0.195740 1445370664 0.357849 0.727722 -0.551392 -0.195740 1445370664 0.357849 0.727722 -0.551392 -0.195740 1445370664 0.357849 0.727722 -0.551392 -0.195740 1445370664 0.413330 0.731628 -0.540222 0.044067 1445370664 0.413330 0.731628 -0.540222 0.044067 1445370664 0.413330 0.731628 -0.540222 0.044067 1445370664 0.413330 0.731628 -0.540222 0.044067 1445370664 0.413330 0.731628 -0.540222 0.044067 1445370664 0.413330 0.731628 -0.540222 0.044067 1445370664 0.407837 0.745911 -0.488098 0.197693 1445370664 0.407837 0.745911 -0.488098 0.197693 1445370664 0.407837 0.745911 -0.488098 0.197693 1445370664 0.407837 0.745911 -0.488098 0.197693 1445370664 0.407837 0.745911 -0.488098 0.197693 1445370664 0.407837 0.745911 -0.488098 0.197693 1445370664 0.407837 0.745911 -0.488098 0.197693 1445370664 0.383850 0.771484 -0.475952 0.175659 1445370664 0.383850 0.771484 -0.475952 0.175659 1445370664 0.383850 0.771484 -0.475952 0.175659 1445370664 0.383850 0.771484 -0.475952 0.175659 1445370664 0.383850 0.771484 -0.475952 0.175659 1445370664 0.383850 0.771484 -0.475952 0.175659 1445370664 0.383850 0.771484 -0.475952 0.175659 1445370664 0.374634 0.783752 -0.495300 0.004944 1445370664 0.374634 0.783752 -0.495300 0.004944 1445370664 0.374634 0.783752 -0.495300 0.004944 1445370664 0.374634 0.783752 -0.495300 0.004944 1445370664 0.374634 0.783752 -0.495300 0.004944 1445370664 0.374634 0.783752 -0.495300 0.004944 1445370664 0.325317 0.781189 -0.496094 -0.194275 1445370664 0.325317 0.781189 -0.496094 -0.194275 1445370664 0.325317 0.781189 -0.496094 -0.194275 1445370664 0.325317 0.781189 -0.496094 -0.194275 1445370664 0.325317 0.781189 -0.496094 -0.194275 1445370664 0.325317 0.781189 -0.496094 -0.194275 1445370664 0.276123 0.736938 -0.472412 -0.396912 1445370664 0.276123 0.736938 -0.472412 -0.396912 1445370664 0.276123 0.736938 -0.472412 -0.396912 1445370664 0.276123 0.736938 -0.472412 -0.396912 1445370664 0.276123 0.736938 -0.472412 -0.396912 1445370664 0.276123 0.736938 -0.472412 -0.396912 1445370664 0.210449 0.683899 -0.434875 -0.546692 1445370664 0.210449 0.683899 -0.434875 -0.546692 1445370664 0.210449 0.683899 -0.434875 -0.546692 1445370664 0.210449 0.683899 -0.434875 -0.546692 1445370664 0.210449 0.683899 -0.434875 -0.546692 1445370664 0.210449 0.683899 -0.434875 -0.546692 1445370664 0.135742 0.637329 -0.404297 -0.641846 1445370664 0.135742 0.637329 -0.404297 -0.641846 1445370664 0.135742 0.637329 -0.404297 -0.641846 1445370664 0.135742 0.637329 -0.404297 -0.641846 1445370664 0.135742 0.637329 -0.404297 -0.641846 1445370664 0.135742 0.637329 -0.404297 -0.641846 1445370664 0.135742 0.637329 -0.404297 -0.641846 1445370664 0.071289 0.581299 -0.379089 -0.716492 1445370664 
0.754883 0.182129 -0.562195 -0.284546 1445370667 0.754883 0.182129 -0.562195 -0.284546 1445370667 0.754883 0.182129 -0.562195 -0.284546 1445370667 0.759094 0.186035 -0.557800 -0.279358 1445370667 0.759094 0.186035 -0.557800 -0.279358 1445370667 0.759094 0.186035 -0.557800 -0.279358 1445370667 0.759094 0.186035 -0.557800 -0.279358 1445370667 0.759094 0.186035 -0.557800 -0.279358 1445370667 0.759094 0.186035 -0.557800 -0.279358 1445370667 0.759094 0.186035 -0.557800 -0.279358 1445370667 0.759094 0.208862 -0.567322 -0.241516 1445370667 0.759094 0.208862 -0.567322 -0.241516 1445370667 0.759094 0.208862 -0.567322 -0.241516 1445370667 0.759094 0.208862 -0.567322 -0.241516 1445370667 0.759094 0.208862 -0.567322 -0.241516 1445370667 0.759094 0.208862 -0.567322 -0.241516 1445370667 0.737549 0.298828 -0.584290 -0.159058 1445370667 0.737549 0.298828 -0.584290 -0.159058 1445370667 0.737549 0.298828 -0.584290 -0.159058 1445370667 0.737549 0.298828 -0.584290 -0.159058 1445370667 0.737549 0.298828 -0.584290 -0.159058 1445370667 0.737549 0.298828 -0.584290 -0.159058 1445370667 0.728333 0.359375 -0.568848 -0.129456 1445370667 0.728333 0.359375 -0.568848 -0.129456 1445370667 0.728333 0.359375 -0.568848 -0.129456 1445370667 0.728333 0.359375 -0.568848 -0.129456 1445370667 0.728333 0.359375 -0.568848 -0.129456 1445370667 0.728333 0.359375 -0.568848 -0.129456 1445370667 0.732727 0.385254 -0.545715 -0.130066 1445370667 0.732727 0.385254 -0.545715 -0.130066 1445370667 0.732727 0.385254 -0.545715 -0.130066 1445370667 0.732727 0.385254 -0.545715 -0.130066 1445370667 0.732727 0.385254 -0.545715 -0.130066 1445370667 0.732727 0.385254 -0.545715 -0.130066 1445370667 0.721313 0.423828 -0.535645 -0.114746 1445370667 0.721313 0.423828 -0.535645 -0.114746 1445370667 0.721313 0.423828 -0.535645 -0.114746 1445370667 0.721313 0.423828 -0.535645 -0.114746 1445370667 0.721313 0.423828 -0.535645 -0.114746 1445370667 0.721313 0.423828 -0.535645 -0.114746 1445370667 0.721313 0.423828 -0.535645 -0.114746 1445370667 0.723083 0.430664 -0.527832 -0.114319 1445370667 0.723083 0.430664 -0.527832 -0.114319 1445370667 0.723083 0.430664 -0.527832 -0.114319 1445370667 0.723083 0.430664 -0.527832 -0.114319 1445370667 0.723083 0.430664 -0.527832 -0.114319 1445370667 0.723083 0.430664 -0.527832 -0.114319 1445370667 0.735107 0.414429 -0.522766 -0.120361 1445370667 0.735107 0.414429 -0.522766 -0.120361 1445370667 0.735107 0.414429 -0.522766 -0.120361 1445370667 0.735107 0.414429 -0.522766 -0.120361 1445370667 0.735107 0.414429 -0.522766 -0.120361 1445370667 0.735107 0.414429 -0.522766 -0.120361 1445370667 0.739807 0.406982 -0.523499 -0.113892 1445370667 0.739807 0.406982 -0.523499 -0.113892 1445370667 0.739807 0.406982 -0.523499 -0.113892 1445370667 0.739807 0.406982 -0.523499 -0.113892 1445370667 0.739807 0.406982 -0.523499 -0.113892 1445370667 0.739807 0.406982 -0.523499 -0.113892 1445370667 0.739624 0.401489 -0.531189 -0.098022 1445370667 0.739624 0.401489 -0.531189 -0.098022 1445370667 0.739624 0.401489 -0.531189 -0.098022 1445370667 0.739624 0.401489 -0.531189 -0.098022 1445370667 0.739624 0.401489 -0.531189 -0.098022 1445370667 0.739624 0.401489 -0.531189 -0.098022 1445370667 0.739624 0.401489 -0.531189 -0.098022 1445370667 0.742249 0.385803 -0.542175 -0.078857 1445370667 0.742249 0.385803 -0.542175 -0.078857 1445370667 0.742249 0.385803 -0.542175 -0.078857 1445370667 0.742249 0.385803 -0.542175 -0.078857 1445370667 0.742249 0.385803 -0.542175 -0.078857 1445370667 0.742249 0.385803 -0.542175 -0.078857 1445370667 0.740906 0.375977 -0.553162 -0.061096 1445370667 0.740906 0.375977 -0.553162 -0.061096 1445370667 0.740906 0.375977 -0.553162 -0.061096 1445370667 0.740906 0.375977 -0.553162 -0.061096 1445370667 0.740906 0.375977 -0.553162 -0.061096 1445370667 0.740906 0.375977 -0.553162 -0.061096 1445370667 0.728638 0.386902 -0.564514 -0.026794 1445370667 0.728638 0.386902 -0.564514 -0.026794 1445370667 0.728638 0.386902 -0.564514 -0.026794 1445370667 0.728638 0.386902 -0.564514 -0.026794 1445370667 0.728638 0.386902 -0.564514 -0.026794 1445370667 0.728638 0.386902 -0.564514 -0.026794 1445370667 0.721619 0.398743 -0.565735 0.012512 1445370667 0.721619 0.398743 -0.565735 0.012512 1445370667 0.721619 0.398743 -0.565735 0.012512 1445370667 0.721619 0.398743 -0.565735 0.012512 1445370667 0.721619 0.398743 -0.565735 0.012512 1445370667 0.721619 0.398743 -0.565735 0.012512 1445370667 0.721619 0.398743 -0.565735 0.012512 1445370667 0.711792 0.421936 -0.557861 0.064148 1445370667 0.711792 0.421936 -0.557861 0.064148 1445370667 0.711792 0.421936 -0.557861 0.064148 1445370667 0.711792 0.421936 -0.557861 0.064148 1445370667 0.711792 0.421936 -0.557861 0.064148 1445370667 0.711792 0.421936 -0.557861 0.064148 1445370667 0.689026 0.467529 -0.540161 0.121948 1445370667 0.689026 0.467529 -0.540161 0.121948 1445370667 0.689026 0.467529 -0.540161 0.121948 1445370667 0.689026 0.467529 -0.540161 0.121948 1445370668 0.689026 0.467529 -0.540161 0.121948 1445370668 0.689026 0.467529 -0.540161 0.121948 1445370668 0.689026 0.467529 -0.540161 0.121948 1445370668 0.674744 0.500183 -0.521545 0.149841 1445370668 0.674744 0.500183 -0.521545 0.149841 1445370668 0.674744 0.500183 -0.521545 0.149841 1445370668 0.674744 0.500183 -0.521545 0.149841 1445370668 0.674744 0.500183 -0.521545 0.149841 1445370668 0.674744 0.500183 -0.521545 0.149841 1445370668 0.683899 0.501343 -0.513794 0.130127 1445370668 0.683899 0.501343 -0.513794 0.130127 1445370668 0.683899 0.501343 -0.513794 0.130127 1445370668 0.683899 0.501343 -0.513794 0.130127 1445370668 0.683899 0.501343 -0.513794 0.130127 1445370668 0.683899 0.501343 -0.513794 0.130127 1445370668 0.699036 0.491089 -0.512878 0.084595 1445370668 0.699036 0.491089 -0.512878 0.084595 1445370668 0.699036 0.491089 -0.512878 0.084595 1445370668 0.699036 0.491089 -0.512878 0.084595 1445370668 0.699036 0.491089 -0.512878 0.084595 1445370668 0.699036 0.491089 -0.512878 0.084595 1445370668 0.714111 0.477966 -0.510193 0.035278 1445370668 0.714111 0.477966 -0.510193 0.035278 1445370668 0.714111 0.477966 -0.510193 0.035278 1445370668 0.714111 0.477966 -0.510193 0.035278 1445370668 0.714111 0.477966 -0.510193 0.035278 1445370668 0.714111 0.477966 -0.510193 0.035278 1445370668 0.727356 0.468018 -0.501831 -0.003662 1445370668 0.727356 0.468018 -0.501831 -0.003662 1445370668 0.727356 0.468018 -0.501831 -0.003662 1445370668 0.727356 0.468018 -0.501831 -0.003662 1445370668 0.727356 0.468018 -0.501831 -0.003662 1445370668 0.727356 0.468018 -0.501831 -0.003662 1445370668 0.742859 0.457458 -0.487122 -0.039429 1445370668 0.742859 0.457458 -0.487122 -0.039429 1445370668 0.742859 0.457458 -0.487122 -0.039429 1445370668 0.742859 0.457458 -0.487122 -0.039429 1445370668 0.742859 0.457458 -0.487122 -0.039429 1445370668 0.742859 0.457458 -0.487122 -0.039429 1445370668 0.742859 0.457458 -0.487122 -0.039429 1445370668 0.753784 0.451233 -0.473877 -0.059753 1445370668 0.753784 0.451233 -0.473877 -0.059753 1445370668 0.753784 0.451233 -0.473877 -0.059753 1445370668 0.753784 0.451233 -0.473877 -0.059753 1445370668 0.753784 0.451233 -0.473877 -0.059753 1445370668 0.753784 0.451233 -0.473877 -0.059753 1445370668 0.751404 0.457764 -0.471558 -0.058777 1445370668 0.751404 0.457764 -0.471558 -0.058777 1445370668 0.751404 0.457764 -0.471558 -0.058777 1445370668 0.751404 0.457764 -0.471558 -0.058777 1445370668 0.751404 0.457764 -0.471558 -0.058777 1445370668 0.751404 0.457764 -0.471558 -0.058777 1445370668 0.751404 0.457764 -0.471558 -0.058777 1445370668 0.742981 0.457336 -0.487000 -0.040771 1445370668 0.742981 0.457336 -0.487000 -0.040771 1445370668 0.742981 0.457336 -0.487000 -0.040771 1445370668 0.742981 0.457336 -0.487000 -0.040771 1445370668 0.742981 0.457336 -0.487000 -0.040771 1445370668 0.740784 0.428101 -0.517212 -0.019287 1445370668 0.740784 0.428101 -0.517212 -0.019287 1445370668 0.740784 0.428101 -0.517212 -0.019287 1445370668 0.740784 0.428101 -0.517212 -0.019287 1445370668 0.740784 0.428101 -0.517212 -0.019287 1445370668 0.740784 0.428101 -0.517212 -0.019287 1445370668 0.740784 0.428101 -0.517212 -0.019287 1445370668 0.734924 0.391235 -0.553894 -0.001404 1445370668 0.734924 0.391235 -0.553894 -0.001404 1445370668 0.734924 0.391235 -0.553894 -0.001404 1445370668 0.734924 0.391235 -0.553894 -0.001404 1445370668 0.734924 0.391235 -0.553894 -0.001404 1445370668 0.734924 0.391235 -0.553894 -0.001404 1445370668 0.708313 0.375000 -0.597351 0.028687 1445370668 0.708313 0.375000 -0.597351 0.028687 1445370668 0.708313 0.375000 -0.597351 0.028687 1445370668 0.708313 0.375000 -0.597351 0.028687 1445370668 0.708313 0.375000 -0.597351 0.028687 1445370668 0.708313 0.375000 -0.597351 0.028687 1445370668 0.700684 0.374451 -0.603455 0.067993 1445370668 0.700684 0.374451 -0.603455 0.067993 1445370668 0.700684 0.374451 -0.603455 0.067993 1445370668 0.700684 0.374451 -0.603455 0.067993 1445370668 0.700684 0.374451 -0.603455 0.067993 1445370668 0.700684 0.374451 -0.603455 0.067993 1445370668 0.682617 0.422729 -0.580200 0.136719 1445370668 0.682617 0.422729 -0.580200 0.136719 1445370668 0.682617 0.422729 -0.580200 0.136719 1445370668 0.682617 0.422729 -0.580200 0.136719 1445370668 0.682617 0.422729 -0.580200 0.136719 1445370668 0.682617 0.422729 -0.580200 0.136719 1445370668 0.682617 0.422729 -0.580200 0.136719 1445370668 0.663269 0.488647 -0.535278 0.186340 1445370668 0.663269 0.488647 -0.535278 0.186340 1445370668 0.663269 0.488647 -0.535278 0.186340 1445370668 0.663269 0.488647 -0.535278 0.186340 1445370668 0.663269 0.488647 -0.535278 0.186340 1445370668 0.663269 0.488647 -0.535278 0.186340 1445370668 0.674438 0.490295 -0.522400 0.178406 1445370668 0.674438 0.490295 -0.522400 0.178406 1445370668 0.674438 0.490295 -0.522400 0.178406 1445370668 0.674438 0.490295 -0.522400 0.178406 1445370668 0.674438 0.490295 -0.522400 0.178406 1445370668 0.674438 0.490295 -0.522400 0.178406 1445370668 0.686951 0.484985 -0.520874 0.147034 1445370668 0.686951 0.484985 -0.520874 0.147034 1445370668 0.686951 0.484985 -0.520874 0.147034 1445370668 0.686951 0.484985 -0.520874 0.147034 1445370668 0.686951 0.484985 -0.520874 0.147034 1445370668 0.686951 0.484985 -0.520874 0.147034 1445370668 0.686951 0.484985 -0.520874 0.147034 1445370668 0.719849 0.450867 -0.522949 0.070618 1445370668 0.719849 0.450867 -0.522949 0.070618 1445370668 0.719849 0.450867 -0.522949 0.070618 1445370668 0.719849 0.450867 -0.522949 0.070618 1445370669 0.719849 0.450867 -0.522949 0.070618 1445370669 0.719849 0.450867 -0.522949 0.070618 1445370669 0.752686 0.412781 -0.512878 -0.002258 1445370669 0.752686 0.412781 -0.512878 -0.002258 1445370669 0.752686 0.412781 -0.512878 -0.002258 1445370669 0.752686 0.412781 -0.512878 -0.002258 1445370669 0.752686 0.412781 -0.512878 -0.002258 1445370669 0.752686 0.412781 -0.512878 -0.002258 1445370669 0.766724 0.412537 -0.489929 -0.042847 1445370669 0.766724 0.412537 -0.489929 -0.042847 1445370669 0.766724 0.412537 -0.489929 -0.042847 1445370669 0.766724 0.412537 -0.489929 -0.042847 1445370669 0.766724 0.412537 -0.489929 -0.042847 1445370669 0.766724 0.412537 -0.489929 -0.042847 1445370669 0.766724 0.412537 -0.489929 -0.042847 1445370669 0.773621 0.423096 -0.466370 -0.070374 1445370669 0.773621 0.423096 -0.466370 -0.070374 1445370669 0.773621 0.423096 -0.466370 -0.070374 1445370669 0.773621 0.423096 -0.466370 -0.070374 1445370669 0.773621 0.423096 -0.466370 -0.070374 1445370669 0.773621 0.423096 -0.466370 -0.070374 1445370669 0.788391 0.410889 -0.446716 -0.100281 1445370669 0.788391 0.410889 -0.446716 -0.100281 1445370669 0.788391 0.410889 -0.446716 -0.100281 1445370669 0.788391 0.410889 -0.446716 -0.100281 1445370669 0.788391 0.410889 -0.446716 -0.100281 1445370669 0.788391 0.410889 -0.446716 -0.100281 1445370669 0.801697 0.392883 -0.434204 -0.119690 1445370669 0.801697 0.392883 -0.434204 -0.119690 1445370669 0.801697 0.392883 -0.434204 -0.119690 1445370669 0.801697 0.392883 -0.434204 -0.119690 1445370669 0.801697 0.392883 -0.434204 -0.119690 1445370669 0.801697 0.392883 -0.434204 -0.119690 1445370669 0.803528 0.388672 -0.437500 -0.108704 1445370669 0.803528 0.388672 -0.437500 -0.108704 1445370669 0.803528 0.388672 -0.437500 -0.108704 1445370669 0.803528 0.388672 -0.437500 -0.108704 1445370669 0.803528 0.388672 -0.437500 -0.108704 1445370669 0.803528 0.388672 -0.437500 -0.108704 1445370669 0.803528 0.388672 -0.437500 -0.108704 1445370669 0.799072 0.363281 -0.472595 -0.078613 1445370669 0.799072 0.363281 -0.472595 -0.078613 1445370669 0.799072 0.363281 -0.472595 -0.078613 1445370669 0.799072 0.363281 -0.472595 -0.078613 1445370669 0.799072 0.363281 -0.472595 -0.078613 1445370669 0.799072 0.363281 -0.472595 -0.078613 1445370669 0.800415 0.294067 -0.518860 -0.059570 1445370669 0.800415 0.294067 -0.518860 -0.059570 1445370669 0.800415 0.294067 -0.518860 -0.059570 1445370669 0.800415 0.294067 -0.518860 -0.059570 1445370669 0.800415 0.294067 -0.518860 -0.059570 1445370669 0.800415 0.294067 -0.518860 -0.059570 1445370669 0.791870 0.238525 -0.559570 -0.053711 1445370669 0.791870 0.238525 -0.559570 -0.053711 1445370669 0.791870 0.238525 -0.559570 -0.053711 1445370669 0.791870 0.238525 -0.559570 -0.053711 1445370669 0.791870 0.238525 -0.559570 -0.053711 1445370669 0.791870 0.238525 -0.559570 -0.053711 1445370669 0.791870 0.238525 -0.559570 -0.053711 1445370669 0.771362 0.237122 -0.590088 -0.022278 1445370669 0.771362 0.237122 -0.590088 -0.022278 1445370669 0.771362 0.237122 -0.590088 -0.022278 1445370669 0.771362 0.237122 -0.590088 -0.022278 1445370669 0.771362 0.237122 -0.590088 -0.022278 1445370669 0.771362 0.237122 -0.590088 -0.022278 1445370669 0.755920 0.257568 -0.601135 0.030029 1445370669 0.755920 0.257568 -0.601135 0.030029 1445370669 0.755920 0.257568 -0.601135 0.030029 1445370669 0.755920 0.257568 -0.601135 0.030029 1445370669 0.755920 0.257568 -0.601135 0.030029 1445370669 0.755920 0.257568 -0.601135 0.030029 1445370669 0.742188 0.298157 -0.592407 0.096619 1445370669 0.742188 0.298157 -0.592407 0.096619 1445370669 0.742188 0.298157 -0.592407 0.096619 1445370669 0.742188 0.298157 -0.592407 0.096619 1445370669 0.742188 0.298157 -0.592407 0.096619 1445370669 0.742188 0.298157 -0.592407 0.096619 1445370669 0.742188 0.298157 -0.592407 0.096619 1445370669 0.724731 0.367188 -0.564270 0.146667 1445370669 0.724731 0.367188 -0.564270 0.146667 1445370669 0.724731 0.367188 -0.564270 0.146667 1445370669 0.724731 0.367188 -0.564270 0.146667 1445370669 0.724731 0.367188 -0.564270 0.146667 1445370669 0.724731 0.367188 -0.564270 0.146667 1445370669 0.711426 0.433899 -0.527893 0.164001 1445370669 0.711426 0.433899 -0.527893 0.164001 1445370669 0.711426 0.433899 -0.527893 0.164001 1445370669 0.711426 0.433899 -0.527893 0.164001 1445370669 0.711426 0.433899 -0.527893 0.164001 1445370669 0.711426 0.433899 -0.527893 0.164001 1445370669 0.711426 0.433899 -0.527893 0.164001 1445370669 0.717041 0.464661 -0.505798 0.118591 1445370669 0.717041 0.464661 -0.505798 0.118591 1445370669 0.717041 0.464661 -0.505798 0.118591 1445370669 0.717041 0.464661 -0.505798 0.118591 1445370669 0.717041 0.464661 -0.505798 0.118591 1445370669 0.717041 0.464661 -0.505798 0.118591 1445370669 0.741577 0.449951 -0.495911 0.040894 1445370669 0.741577 0.449951 -0.495911 0.040894 1445370669 0.741577 0.449951 -0.495911 0.040894 1445370669 0.741577 0.449951 -0.495911 0.040894 1445370669 0.741577 0.449951 -0.495911 0.040894 1445370669 0.741577 0.449951 -0.495911 0.040894 1445370669 0.756775 0.432617 -0.489502 -0.022156 1445370669 0.756775 0.432617 -0.489502 -0.022156 1445370669 0.756775 0.432617 -0.489502 -0.022156 1445370669 0.756775 0.432617 -0.489502 -0.022156 1445370669 0.756775 0.432617 -0.489502 -0.022156 1445370669 0.756775 0.432617 -0.489502 -0.022156 1445370669 0.764587 0.420776 -0.483582 -0.067200 1445370669 0.764587 0.420776 -0.483582 -0.067200 1445370669 0.764587 0.420776 -0.483582 -0.067200 1445370669 0.764587 0.420776 -0.483582 -0.067200 1445370669 0.764587 0.420776 -0.483582 -0.067200 1445370669 0.764587 0.420776 -0.483582 -0.067200 1445370670 0.774048 0.408508 -0.472168 -0.104858 1445370670 0.774048 0.408508 -0.472168 -0.104858 1445370670 0.774048 0.408508 -0.472168 -0.104858 1445370670 0.774048 0.408508 -0.472168 -0.104858 1445370670 0.774048 0.408508 -0.472168 -0.104858 1445370670 0.774048 0.408508 -0.472168 -0.104858 1445370670 0.774048 0.408508 -0.472168 -0.104858 1445370670 0.752319 0.443909 -0.474304 -0.109558 1445370670 0.752319 0.443909 -0.474304 -0.109558 1445370670 0.752319 0.443909 -0.474304 -0.109558 1445370670 0.752319 0.443909 -0.474304 -0.109558 1445370670 0.752319 0.443909 -0.474304 -0.109558 1445370670 0.752319 0.443909 -0.474304 -0.109558 1445370670 0.722107 0.492126 -0.477356 -0.092163 1445370670 0.722107 0.492126 -0.477356 -0.092163 1445370670 0.722107 0.492126 -0.477356 -0.092163 1445370670 0.722107 0.492126 -0.477356 -0.092163 1445370670 0.722107 0.492126 -0.477356 -0.092163 1445370670 0.722107 0.492126 -0.477356 -0.092163 1445370670 0.722107 0.492126 -0.477356 -0.092163 1445370670 0.705505 0.509399 -0.489136 -0.058716 1445370670 0.705505 0.509399 -0.489136 -0.058716 1445370670 0.705505 0.509399 -0.489136 -0.058716 1445370670 0.705505 0.509399 -0.489136 -0.058716 1445370670 0.705505 0.509399 -0.489136 -0.058716 1445370670 0.698730 0.497742 -0.513428 -0.017456 1445370670 0.698730 0.497742 -0.513428 -0.017456 1445370670 0.698730 0.497742 -0.513428 -0.017456 1445370670 0.698730 0.497742 -0.513428 -0.017456 1445370670 0.698730 0.497742 -0.513428 -0.017456 1445370670 0.698730 0.497742 -0.513428 -0.017456 1445370670 0.698730 0.497742 -0.513428 -0.017456 1445370670 0.699707 0.466675 -0.540710 0.013245 1445370670 0.699707 0.466675 -0.540710 0.013245 1445370670 0.699707 0.466675 -0.540710 0.013245 1445370670 0.699707 0.466675 -0.540710 0.013245 1445370670 0.699707 0.466675 -0.540710 0.013245 1445370670 0.699707 0.466675 -0.540710 0.013245 1445370670 0.688477 0.450806 -0.566162 0.046997 1445370670 0.688477 0.450806 -0.566162 0.046997 1445370670 0.688477 0.450806 -0.566162 0.046997 1445370670 0.688477 0.450806 -0.566162 0.046997 1445370670 0.688477 0.450806 -0.566162 0.046997 1445370670 0.688477 0.450806 -0.566162 0.046997 1445370670 0.688477 0.450806 -0.566162 0.046997 1445370670 0.680847 0.445801 -0.574463 0.087708 1445370670 0.680847 0.445801 -0.574463 0.087708 1445370670 0.680847 0.445801 -0.574463 0.087708 1445370670 0.680847 0.445801 -0.574463 0.087708 1445370670 0.680847 0.445801 -0.574463 0.087708 1445370670 0.680847 0.445801 -0.574463 0.087708 1445370670 0.673462 0.455261 -0.566650 0.134277 1445370670 0.673462 0.455261 -0.566650 0.134277 1445370670 0.673462 0.455261 -0.566650 0.134277 1445370670 0.673462 0.455261 -0.566650 0.134277 1445370670 0.673462 0.455261 -0.566650 0.134277 1445370670 0.673462 0.455261 -0.566650 0.134277 1445370670 0.671509 0.470886 -0.546387 0.169678 1445370670 0.671509 0.470886 -0.546387 0.169678 1445370670 0.671509 0.470886 -0.546387 0.169678 1445370670 0.671509 0.470886 -0.546387 0.169678 1445370670 0.671509 0.470886 -0.546387 0.169678 1445370670 0.671509 0.470886 -0.546387 0.169678 1445370670 0.669617 0.481689 -0.531494 0.192505 1445370670 0.669617 0.481689 -0.531494 0.192505 1445370670 0.669617 0.481689 -0.531494 0.192505 1445370670 0.669617 0.481689 -0.531494 0.192505 1445370670 0.669617 0.481689 -0.531494 0.192505 1445370670 0.669617 0.481689 -0.531494 0.192505 1445370670 0.681335 0.484741 -0.519653 0.175415 1445370670 0.681335 0.484741 -0.519653 0.175415 1445370670 0.681335 0.484741 -0.519653 0.175415 1445370670 0.681335 0.484741 -0.519653 0.175415 1445370670 0.681335 0.484741 -0.519653 0.175415 1445370670 0.681335 0.484741 -0.519653 0.175415 1445370670 0.709106 0.471802 -0.510498 0.117798 1445370670 0.709106 0.471802 -0.510498 0.117798 1445370670 0.709106 0.471802 -0.510498 0.117798 1445370670 0.709106 0.471802 -0.510498 0.117798 1445370670 0.709106 0.471802 -0.510498 0.117798 1445370670 0.709106 0.471802 -0.510498 0.117798 1445370670 0.709106 0.471802 -0.510498 0.117798 1445370670 0.725159 0.475220 -0.493713 0.067383 1445370670 0.725159 0.475220 -0.493713 0.067383 1445370670 0.725159 0.475220 -0.493713 0.067383 1445370670 0.725159 0.475220 -0.493713 0.067383 1445370670 0.725159 0.475220 -0.493713 0.067383 1445370670 0.725159 0.475220 -0.493713 0.067383 1445370670 0.736511 0.484131 -0.471802 0.022766 1445370670 0.736511 0.484131 -0.471802 0.022766 1445370670 0.736511 0.484131 -0.471802 0.022766 1445370670 0.736511 0.484131 -0.471802 0.022766 1445370670 0.736511 0.484131 -0.471802 0.022766 1445370670 0.736511 0.484131 -0.471802 0.022766 1445370670 0.736511 0.484131 -0.471802 0.022766 1445370670 0.750854 0.482361 -0.450684 -0.021057 1445370670 0.750854 0.482361 -0.450684 -0.021057 1445370670 0.750854 0.482361 -0.450684 -0.021057 1445370670 0.750854 0.482361 -0.450684 -0.021057 1445370670 0.750854 0.482361 -0.450684 -0.021057 1445370670 0.750854 0.482361 -0.450684 -0.021057 1445370670 0.750854 0.482361 -0.450684 -0.021057 1445370670 0.760620 0.478088 -0.435608 -0.055298 1445370670 0.760620 0.478088 -0.435608 -0.055298 1445370670 0.760620 0.478088 -0.435608 -0.055298 1445370670 0.760620 0.478088 -0.435608 -0.055298 1445370670 0.760620 0.478088 -0.435608 -0.055298 1445370670 0.760620 0.478088 -0.435608 -0.055298 1445370670 0.764221 0.473206 -0.430786 -0.080322 1445370670 0.764221 0.473206 -0.430786 -0.080322 1445370670 0.764221 0.473206 -0.430786 -0.080322 1445370670 0.764221 0.473206 -0.430786 -0.080322 1445370670 0.764221 0.473206 -0.430786 -0.080322 1445370670 0.764221 0.473206 -0.430786 -0.080322 1445370670 0.768921 0.460632 -0.435608 -0.082153 1445370671 0.768921 0.460632 -0.435608 -0.082153 1445370671 0.768921 0.460632 -0.435608 -0.082153 1445370671 0.768921 0.460632 -0.435608 -0.082153 1445370671 0.768921 0.460632 -0.435608 -0.082153 1445370671 0.768921 0.460632 -0.435608 -0.082153 1445370671 0.768921 0.460632 -0.435608 -0.082153 1445370671 0.777100 0.429810 -0.455078 -0.064514 1445370671 0.777100 0.429810 -0.455078 -0.064514 1445370671 0.777100 0.429810 -0.455078 -0.064514 1445370671 0.777100 0.429810 -0.455078 -0.064514 1445370671 0.777100 0.429810 -0.455078 -0.064514 1445370671 0.777100 0.429810 -0.455078 -0.064514 1445370671 0.773621 0.407166 -0.484680 -0.028381 1445370671 0.773621 0.407166 -0.484680 -0.028381 1445370671 0.773621 0.407166 -0.484680 -0.028381 1445370671 0.773621 0.407166 -0.484680 -0.028381 1445370671 0.773621 0.407166 -0.484680 -0.028381 1445370671 0.773621 0.407166 -0.484680 -0.028381 1445370671 0.757813 0.394348 -0.519348 0.020386 1445370671 0.757813 0.394348 -0.519348 0.020386 1445370671 0.757813 0.394348 -0.519348 0.020386 1445370671 0.757813 0.394348 -0.519348 0.020386 1445370671 0.757813 0.394348 -0.519348 0.020386 1445370671 0.757813 0.394348 -0.519348 0.020386 1445370671 0.757813 0.394348 -0.519348 0.020386 1445370671 0.740601 0.384888 -0.546021 0.072205 1445370671 0.740601 0.384888 -0.546021 0.072205 1445370671 0.740601 0.384888 -0.546021 0.072205 1445370671 0.740601 0.384888 -0.546021 0.072205 1445370671 0.740601 0.384888 -0.546021 0.072205 1445370671 0.724426 0.389038 -0.554993 0.125916 1445370671 0.724426 0.389038 -0.554993 0.125916 1445370671 0.724426 0.389038 -0.554993 0.125916 1445370671 0.724426 0.389038 -0.554993 0.125916 1445370671 0.724426 0.389038 -0.554993 0.125916 1445370671 0.724426 0.389038 -0.554993 0.125916 1445370671 0.724426 0.389038 -0.554993 0.125916 1445370671 0.706726 0.413818 -0.546753 0.174133 1445370671 0.706726 0.413818 -0.546753 0.174133 1445370671 0.706726 0.413818 -0.546753 0.174133 1445370671 0.706726 0.413818 -0.546753 0.174133 1445370671 0.706726 0.413818 -0.546753 0.174133 1445370671 0.706726 0.413818 -0.546753 0.174133 1445370671 0.697449 0.438293 -0.532837 0.193604 1445370671 0.697449 0.438293 -0.532837 0.193604 1445370671 0.697449 0.438293 -0.532837 0.193604 1445370671 0.697449 0.438293 -0.532837 0.193604 1445370671 0.697449 0.438293 -0.532837 0.193604 1445370671 0.697449 0.438293 -0.532837 0.193604 1445370671 0.706970 0.437622 -0.527283 0.174927 1445370671 0.706970 0.437622 -0.527283 0.174927 1445370671 0.706970 0.437622 -0.527283 0.174927 1445370671 0.706970 0.437622 -0.527283 0.174927 1445370671 0.706970 0.437622 -0.527283 0.174927 1445370671 0.706970 0.437622 -0.527283 0.174927 1445370671 0.706970 0.437622 -0.527283 0.174927 1445370671 0.730408 0.421753 -0.522583 0.124634 1445370671 0.730408 0.421753 -0.522583 0.124634 1445370671 0.730408 0.421753 -0.522583 0.124634 1445370671 0.730408 0.421753 -0.522583 0.124634 1445370671 0.730408 0.421753 -0.522583 0.124634 1445370671 0.730408 0.421753 -0.522583 0.124634 1445370671 0.763245 0.392151 -0.510193 0.057922 1445370671 0.763245 0.392151 -0.510193 0.057922 1445370671 0.763245 0.392151 -0.510193 0.057922 1445370671 0.763245 0.392151 -0.510193 0.057922 1445370671 0.763245 0.392151 -0.510193 0.057922 1445370671 0.763245 0.392151 -0.510193 0.057922 1445370671 0.782166 0.390747 -0.485168 0.008301 1445370671 0.782166 0.390747 -0.485168 0.008301 1445370671 0.782166 0.390747 -0.485168 0.008301 1445370671 0.782166 0.390747 -0.485168 0.008301 1445370671 0.782166 0.390747 -0.485168 0.008301 1445370671 0.782166 0.390747 -0.485168 0.008301 1445370671 0.791199 0.405945 -0.456177 -0.033081 1445370671 0.791199 0.405945 -0.456177 -0.033081 1445370671 0.791199 0.405945 -0.456177 -0.033081 1445370671 0.791199 0.405945 -0.456177 -0.033081 1445370671 0.791199 0.405945 -0.456177 -0.033081 1445370671 0.791199 0.405945 -0.456177 -0.033081 1445370671 0.801147 0.408386 -0.431335 -0.072754 1445370671 0.801147 0.408386 -0.431335 -0.072754 1445370671 0.801147 0.408386 -0.431335 -0.072754 1445370671 0.801147 0.408386 -0.431335 -0.072754 1445370671 0.801147 0.408386 -0.431335 -0.072754 1445370671 0.801147 0.408386 -0.431335 -0.072754 1445370671 0.806152 0.409851 -0.415405 -0.097717 1445370671 0.806152 0.409851 -0.415405 -0.097717 1445370671 0.806152 0.409851 -0.415405 -0.097717 1445370671 0.806152 0.409851 -0.415405 -0.097717 1445370671 0.806152 0.409851 -0.415405 -0.097717 1445370671 0.806152 0.409851 -0.415405 -0.097717 1445370671 0.802490 0.416809 -0.414124 -0.103577 1445370671 0.802490 0.416809 -0.414124 -0.103577 1445370671 0.802490 0.416809 -0.414124 -0.103577 1445370671 0.802490 0.416809 -0.414124 -0.103577 1445370671 0.802490 0.416809 -0.414124 -0.103577 1445370671 0.802490 0.416809 -0.414124 -0.103577 1445370671 0.802490 0.416809 -0.414124 -0.103577 1445370671 0.794495 0.412231 -0.437378 -0.086731 1445370671 0.794495 0.412231 -0.437378 -0.086731 1445370671 0.794495 0.412231 -0.437378 -0.086731 1445370671 0.794495 0.412231 -0.437378 -0.086731 1445370671 0.794495 0.412231 -0.437378 -0.086731 1445370671 0.794495 0.412231 -0.437378 -0.086731 1445370671 0.789856 0.381836 -0.475952 -0.061157 1445370671 0.789856 0.381836 -0.475952 -0.061157 1445370671 0.789856 0.381836 -0.475952 -0.061157 1445370671 0.789856 0.381836 -0.475952 -0.061157 1445370671 0.789856 0.381836 -0.475952 -0.061157 1445370671 0.789856 0.381836 -0.475952 -0.061157 1445370671 0.775269 0.345520 -0.528198 -0.024536 1445370671 0.775269 0.345520 -0.528198 -0.024536 1445370672 0.775269 0.345520 -0.528198 -0.024536 1445370672 0.775269 0.345520 -0.528198 -0.024536 1445370672 0.775269 0.345520 -0.528198 -0.024536 1445370672 0.775269 0.345520 -0.528198 -0.024536 1445370672 0.756165 0.318298 -0.571472 0.017090 1445370672 0.756165 0.318298 -0.571472 0.017090 1445370672 0.756165 0.318298 -0.571472 0.017090 1445370672 0.756165 0.318298 -0.571472 0.017090 1445370672 0.756165 0.318298 -0.571472 0.017090 1445370672 0.756165 0.318298 -0.571472 0.017090 1445370672 0.739563 0.309814 -0.593811 0.066345 1445370672 0.739563 0.309814 -0.593811 0.066345 1445370672 0.739563 0.309814 -0.593811 0.066345 1445370672 0.739563 0.309814 -0.593811 0.066345 1445370672 
0.659912 0.256897 -0.705627 0.025269 1445370675 0.659912 0.256897 -0.705627 0.025269 1445370675 0.637817 0.300049 -0.701660 0.103943 1445370675 0.637817 0.300049 -0.701660 0.103943 1445370675 0.637817 0.300049 -0.701660 0.103943 1445370675 0.637817 0.300049 -0.701660 0.103943 1445370675 0.637817 0.300049 -0.701660 0.103943 1445370675 0.637817 0.300049 -0.701660 0.103943 1445370675 0.637817 0.300049 -0.701660 0.103943 1445370675 0.630676 0.326843 -0.687805 0.149292 1445370675 0.630676 0.326843 -0.687805 0.149292 1445370675 0.630676 0.326843 -0.687805 0.149292 1445370675 0.630676 0.326843 -0.687805 0.149292 1445370675 0.643127 0.339539 -0.674194 0.128479 1445370675 0.643127 0.339539 -0.674194 0.128479 1445370675 0.643127 0.339539 -0.674194 0.128479 1445370675 0.643127 0.339539 -0.674194 0.128479 1445370675 0.643127 0.339539 -0.674194 0.128479 1445370675 0.643127 0.339539 -0.674194 0.128479 1445370675 0.643127 0.339539 -0.674194 0.128479 1445370675 0.644714 0.398987 -0.648865 0.063721 1445370675 0.644714 0.398987 -0.648865 0.063721 1445370675 0.644714 0.398987 -0.648865 0.063721 1445370675 0.644714 0.398987 -0.648865 0.063721 1445370675 0.644714 0.398987 -0.648865 0.063721 1445370675 0.644714 0.398987 -0.648865 0.063721 1445370675 0.581177 0.540894 -0.607117 -0.032410 1445370675 0.581177 0.540894 -0.607117 -0.032410 1445370675 0.581177 0.540894 -0.607117 -0.032410 1445370675 0.581177 0.540894 -0.607117 -0.032410 1445370675 0.581177 0.540894 -0.607117 -0.032410 1445370675 0.581177 0.540894 -0.607117 -0.032410 1445370675 0.404663 0.709229 -0.554688 -0.159851 1445370675 0.404663 0.709229 -0.554688 -0.159851 1445370675 0.404663 0.709229 -0.554688 -0.159851 1445370675 0.404663 0.709229 -0.554688 -0.159851 1445370675 0.404663 0.709229 -0.554688 -0.159851 1445370675 0.404663 0.709229 -0.554688 -0.159851 1445370675 0.404663 0.709229 -0.554688 -0.159851 1445370675 0.260925 0.752991 -0.489441 -0.354126 1445370675 0.260925 0.752991 -0.489441 -0.354126 1445370675 0.260925 0.752991 -0.489441 -0.354126 1445370675 0.260925 0.752991 -0.489441 -0.354126 1445370675 0.260925 0.752991 -0.489441 -0.354126 1445370675 0.260925 0.752991 -0.489441 -0.354126 1445370675 0.134888 0.739258 -0.417358 -0.510986 1445370675 0.134888 0.739258 -0.417358 -0.510986 1445370675 0.134888 0.739258 -0.417358 -0.510986 1445370675 0.134888 0.739258 -0.417358 -0.510986 1445370675 0.134888 0.739258 -0.417358 -0.510986 1445370675 0.134888 0.739258 -0.417358 -0.510986 1445370675 0.034180 0.705078 -0.351563 -0.614929 1445370675 0.034180 0.705078 -0.351563 -0.614929 1445370675 0.034180 0.705078 -0.351563 -0.614929 1445370675 0.034180 0.705078 -0.351563 -0.614929 1445370675 0.034180 0.705078 -0.351563 -0.614929 1445370675 0.034180 0.705078 -0.351563 -0.614929 1445370675 0.034180 0.705078 -0.351563 -0.614929 1445370675 -0.003601 0.682495 -0.310669 -0.661621 1445370675 -0.003601 0.682495 -0.310669 -0.661621 1445370675 -0.003601 0.682495 -0.310669 -0.661621 1445370675 -0.003601 0.682495 -0.310669 -0.661621 1445370675 -0.003601 0.682495 -0.310669 -0.661621 1445370675 -0.003601 0.682495 -0.310669 -0.661621 1445370675 0.016907 0.662659 -0.297058 -0.687256 1445370675 0.016907 0.662659 -0.297058 -0.687256 1445370675 0.016907 0.662659 -0.297058 -0.687256 1445370675 0.016907 0.662659 -0.297058 -0.687256 1445370675 0.016907 0.662659 -0.297058 -0.687256 1445370675 0.016907 0.662659 -0.297058 -0.687256 1445370675 0.099792 0.666626 -0.307495 -0.671692 1445370675 0.099792 0.666626 -0.307495 -0.671692 1445370675 0.099792 0.666626 -0.307495 -0.671692 1445370675 0.099792 0.666626 -0.307495 -0.671692 1445370675 0.099792 0.666626 -0.307495 -0.671692 1445370675 0.215820 0.670776 -0.368225 -0.606506 1445370675 0.215820 0.670776 -0.368225 -0.606506 1445370675 0.215820 0.670776 -0.368225 -0.606506 1445370675 0.215820 0.670776 -0.368225 -0.606506 1445370675 0.215820 0.670776 -0.368225 -0.606506 1445370675 0.215820 0.670776 -0.368225 -0.606506 1445370675 0.215820 0.670776 -0.368225 -0.606506 1445370675 0.325439 0.688660 -0.469482 -0.446533 1445370675 0.325439 0.688660 -0.469482 -0.446533 1445370675 0.325439 0.688660 -0.469482 -0.446533 1445370675 0.325439 0.688660 -0.469482 -0.446533 1445370675 0.325439 0.688660 -0.469482 -0.446533 1445370675 0.325439 0.688660 -0.469482 -0.446533 1445370675 0.411682 0.678040 -0.565674 -0.225403 1445370675 0.411682 0.678040 -0.565674 -0.225403 1445370675 0.411682 0.678040 -0.565674 -0.225403 1445370675 0.411682 0.678040 -0.565674 -0.225403 1445370675 0.411682 0.678040 -0.565674 -0.225403 1445370675 0.411682 0.678040 -0.565674 -0.225403 1445370675 0.453369 0.659790 -0.599243 0.006042 1445370675 0.453369 0.659790 -0.599243 0.006042 1445370675 0.453369 0.659790 -0.599243 0.006042 1445370675 0.453369 0.659790 -0.599243 0.006042 1445370675 0.453369 0.659790 -0.599243 0.006042 1445370675 0.453369 0.659790 -0.599243 0.006042 1445370675 0.453369 0.659790 -0.599243 0.006042 1445370675 0.442322 0.671082 -0.567688 0.178101 1445370675 0.442322 0.671082 -0.567688 0.178101 1445370675 0.442322 0.671082 -0.567688 0.178101 1445370675 0.442322 0.671082 -0.567688 0.178101 1445370675 0.442322 0.671082 -0.567688 0.178101 1445370675 0.442322 0.671082 -0.567688 0.178101 1445370675 0.417358 0.698120 -0.547058 0.197815 1445370675 0.417358 0.698120 -0.547058 0.197815 1445370675 0.417358 0.698120 -0.547058 0.197815 1445370675 0.417358 0.698120 -0.547058 0.197815 1445370675 0.417358 0.698120 -0.547058 0.197815 1445370675 0.417358 0.698120 -0.547058 0.197815 1445370676 0.408691 0.731140 -0.542542 0.063232 1445370676 0.408691 0.731140 -0.542542 0.063232 1445370676 0.408691 0.731140 -0.542542 0.063232 1445370676 0.408691 0.731140 -0.542542 0.063232 1445370676 0.408691 0.731140 -0.542542 0.063232 1445370676 0.408691 0.731140 -0.542542 0.063232 1445370676 0.364258 0.768433 -0.514099 -0.111816 1445370676 0.364258 0.768433 -0.514099 -0.111816 1445370676 0.364258 0.768433 -0.514099 -0.111816 1445370676 0.364258 0.768433 -0.514099 -0.111816 1445370676 0.364258 0.768433 -0.514099 -0.111816 1445370676 0.364258 0.768433 -0.514099 -0.111816 1445370676 0.293701 0.779785 -0.470642 -0.290161 1445370676 0.293701 0.779785 -0.470642 -0.290161 1445370676 0.293701 0.779785 -0.470642 -0.290161 1445370676 0.293701 0.779785 -0.470642 -0.290161 1445370676 0.293701 0.779785 -0.470642 -0.290161 1445370676 0.293701 0.779785 -0.470642 -0.290161 1445370676 0.293701 0.779785 -0.470642 -0.290161 1445370676 0.198853 0.762634 -0.422180 -0.447937 1445370676 0.198853 0.762634 -0.422180 -0.447937 1445370676 0.198853 0.762634 -0.422180 -0.447937 1445370676 0.198853 0.762634 -0.422180 -0.447937 1445370676 0.198853 0.762634 -0.422180 -0.447937 1445370676 0.198853 0.762634 -0.422180 -0.447937 1445370676 0.102661 0.719360 -0.374023 -0.576233 1445370676 0.102661 0.719360 -0.374023 -0.576233 1445370676 0.102661 0.719360 -0.374023 -0.576233 1445370676 0.102661 0.719360 -0.374023 -0.576233 1445370676 0.102661 0.719360 -0.374023 -0.576233 1445370676 0.102661 0.719360 -0.374023 -0.576233 1445370676 0.024780 0.659302 -0.352356 -0.663757 1445370676 0.024780 0.659302 -0.352356 -0.663757 1445370676 0.024780 0.659302 -0.352356 -0.663757 1445370676 0.024780 0.659302 -0.352356 -0.663757 1445370676 0.024780 0.659302 -0.352356 -0.663757 1445370676 0.024780 0.659302 -0.352356 -0.663757 1445370676 0.024780 0.659302 -0.352356 -0.663757 1445370676 0.026367 0.620605 -0.323792 -0.713684 1445370676 0.026367 0.620605 -0.323792 -0.713684 1445370676 0.026367 0.620605 -0.323792 -0.713684 1445370676 0.026367 0.620605 -0.323792 -0.713684 1445370676 0.026367 0.620605 -0.323792 -0.713684 1445370676 0.026367 0.620605 -0.323792 -0.713684 1445370676 0.054932 0.615173 -0.322937 -0.717102 1445370676 0.054932 0.615173 -0.322937 -0.717102 1445370676 0.054932 0.615173 -0.322937 -0.717102 1445370676 0.054932 0.615173 -0.322937 -0.717102 1445370676 0.054932 0.615173 -0.322937 -0.717102 1445370676 0.054932 0.615173 -0.322937 -0.717102 1445370676 0.054932 0.615173 -0.322937 -0.717102 1445370676 0.118774 0.632019 -0.345459 -0.683472 1445370676 0.118774 0.632019 -0.345459 -0.683472 1445370676 0.118774 0.632019 -0.345459 -0.683472 1445370676 0.118774 0.632019 -0.345459 -0.683472 1445370676 0.118774 0.632019 -0.345459 -0.683472 1445370676 0.118774 0.632019 -0.345459 -0.683472 1445370676 0.211426 0.651245 -0.402588 -0.607544 1445370676 0.211426 0.651245 -0.402588 -0.607544 1445370676 0.211426 0.651245 -0.402588 -0.607544 1445370676 0.211426 0.651245 -0.402588 -0.607544 1445370676 0.211426 0.651245 -0.402588 -0.607544 1445370676 0.211426 0.651245 -0.402588 -0.607544 1445370676 0.293091 0.688904 -0.471069 -0.466431 1445370676 0.293091 0.688904 -0.471069 -0.466431 1445370676 0.293091 0.688904 -0.471069 -0.466431 1445370676 0.293091 0.688904 -0.471069 -0.466431 1445370676 0.293091 0.688904 -0.471069 -0.466431 1445370676 0.293091 0.688904 -0.471069 -0.466431 1445370676 0.359802 0.718506 -0.540894 -0.248413 1445370676 0.359802 0.718506 -0.540894 -0.248413 1445370676 0.359802 0.718506 -0.540894 -0.248413 1445370676 0.359802 0.718506 -0.540894 -0.248413 1445370676 0.359802 0.718506 -0.540894 -0.248413 1445370676 0.359802 0.718506 -0.540894 -0.248413 1445370676 0.403564 0.720459 -0.563904 -0.009094 1445370676 0.403564 0.720459 -0.563904 -0.009094 1445370676 0.403564 0.720459 -0.563904 -0.009094 1445370676 0.403564 0.720459 -0.563904 -0.009094 1445370676 0.403564 0.720459 -0.563904 -0.009094 1445370676 0.403564 0.720459 -0.563904 -0.009094 1445370676 0.411011 0.720947 -0.535522 0.156433 1445370676 0.411011 0.720947 -0.535522 0.156433 1445370676 0.411011 0.720947 -0.535522 0.156433 1445370676 0.411011 0.720947 -0.535522 0.156433 1445370676 0.411011 0.720947 -0.535522 0.156433 1445370676 0.411011 0.720947 -0.535522 0.156433 1445370676 0.400574 0.738708 -0.515076 0.168701 1445370676 0.400574 0.738708 -0.515076 0.168701 1445370676 0.400574 0.738708 -0.515076 0.168701 1445370676 0.400574 0.738708 -0.515076 0.168701 1445370676 0.400574 0.738708 -0.515076 0.168701 1445370676 0.400574 0.738708 -0.515076 0.168701 1445370676 0.362488 0.778564 -0.510437 0.042969 1445370676 0.362488 0.778564 -0.510437 0.042969 1445370676 0.362488 0.778564 -0.510437 0.042969 1445370676 0.362488 0.778564 -0.510437 0.042969 1445370676 0.362488 0.778564 -0.510437 0.042969 1445370676 0.362488 0.778564 -0.510437 0.042969 1445370676 0.308960 0.798706 -0.493469 -0.151794 1445370676 0.308960 0.798706 -0.493469 -0.151794 1445370676 0.308960 0.798706 -0.493469 -0.151794 1445370676 0.308960 0.798706 -0.493469 -0.151794 1445370676 0.308960 0.798706 -0.493469 -0.151794 1445370676 0.308960 0.798706 -0.493469 -0.151794 1445370676 0.308960 0.798706 -0.493469 -0.151794 1445370676 0.244812 0.783081 -0.461853 -0.336975 1445370676 0.244812 0.783081 -0.461853 -0.336975 1445370676 0.244812 0.783081 -0.461853 -0.336975 1445370676 0.244812 0.783081 -0.461853 -0.336975 1445370676 0.244812 0.783081 -0.461853 -0.336975 1445370676 0.244812 0.783081 -0.461853 -0.336975 1445370676 0.244812 0.783081 -0.461853 -0.336975 1445370676 0.169800 0.749268 -0.420959 -0.482239 1445370677 0.169800 0.749268 -0.420959 -0.482239 1445370677 0.169800 0.749268 -0.420959 -0.482239 1445370677 0.169800 0.749268 -0.420959 -0.482239 1445370677 0.169800 0.749268 -0.420959 -0.482239 1445370677 0.169800 0.749268 -0.420959 -0.482239 1445370677 0.099121 0.700439 -0.376526 -0.598145 1445370677 0.099121 0.700439 -0.376526 -0.598145 1445370677 0.099121 0.700439 -0.376526 -0.598145 1445370677 0.099121 0.700439 -0.376526 -0.598145 1445370677 0.099121 0.700439 -0.376526 -0.598145 1445370677 0.099121 0.700439 -0.376526 -0.598145 1445370677 0.037537 0.640564 -0.342407 -0.686340 1445370677 0.037537 0.640564 -0.342407 -0.686340 1445370677 0.037537 0.640564 -0.342407 -0.686340 1445370677 0.037537 0.640564 -0.342407 -0.686340 1445370677 0.037537 0.640564 -0.342407 -0.686340 1445370677 0.037537 0.640564 -0.342407 -0.686340 1445370677 0.011169 0.594360 -0.313538 -0.740479 1445370677 0.011169 0.594360 -0.313538 -0.740479 1445370677 0.011169 0.594360 -0.313538 -0.740479 1445370677 0.011169 0.594360 -0.313538 -0.740479 1445370677 0.011169 0.594360 -0.313538 -0.740479 1445370677 0.011169 0.594360 -0.313538 -0.740479 1445370677 0.011169 0.594360 -0.313538 -0.740479 1445370677 0.025574 0.579834 -0.296875 -0.758301 1445370677 0.025574 0.579834 -0.296875 -0.758301 1445370677 0.025574 0.579834 -0.296875 -0.758301 1445370677 0.025574 0.579834 -0.296875 -0.758301 1445370677 0.025574 0.579834 -0.296875 -0.758301 1445370677 0.025574 0.579834 -0.296875 -0.758301 1445370677 0.074219 0.607727 -0.316895 -0.724426 1445370677 0.074219 0.607727 -0.316895 -0.724426 1445370677 0.074219 0.607727 -0.316895 -0.724426 1445370677 0.074219 0.607727 -0.316895 -0.724426 1445370677 0.074219 0.607727 -0.316895 -0.724426 1445370677 0.074219 0.607727 -0.316895 -0.724426 1445370677 0.074219 0.607727 -0.316895 -0.724426 1445370677 0.157349 0.646606 -0.373596 -0.646179 1445370677 0.157349 0.646606 -0.373596 -0.646179 1445370677 0.157349 0.646606 -0.373596 -0.646179 1445370677 0.157349 0.646606 -0.373596 -0.646179 1445370677 0.157349 0.646606 -0.373596 -0.646179 1445370677 0.157349 0.646606 -0.373596 -0.646179 1445370677 0.157349 0.646606 -0.373596 -0.646179 1445370677 0.242310 0.690002 -0.461731 -0.501953 1445370677 0.242310 0.690002 -0.461731 -0.501953 1445370677 0.242310 0.690002 -0.461731 -0.501953 1445370677 0.242310 0.690002 -0.461731 -0.501953 1445370677 0.242310 0.690002 -0.461731 -0.501953 1445370677 0.242310 0.690002 -0.461731 -0.501953 1445370677 0.329224 0.705383 -0.544495 -0.312439 1445370677 0.329224 0.705383 -0.544495 -0.312439 1445370677 0.329224 0.705383 -0.544495 -0.312439 1445370677 0.329224 0.705383 -0.544495 -0.312439 1445370677 0.329224 0.705383 -0.544495 -0.312439 1445370677 0.329224 0.705383 -0.544495 -0.312439 1445370677 0.370117 0.713379 -0.589966 -0.077698 1445370677 0.370117 0.713379 -0.589966 -0.077698 1445370677 0.370117 0.713379 -0.589966 -0.077698 1445370677 0.370117 0.713379 -0.589966 -0.077698 1445370677 0.370117 0.713379 -0.589966 -0.077698 1445370677 0.370117 0.713379 -0.589966 -0.077698 1445370677 0.400391 0.716492 -0.562256 0.100708 1445370677 0.400391 0.716492 -0.562256 0.100708 1445370677 0.400391 0.716492 -0.562256 0.100708 1445370677 0.400391 0.716492 -0.562256 0.100708 1445370677 0.400391 0.716492 -0.562256 0.100708 1445370677 0.400391 0.716492 -0.562256 0.100708 1445370677 0.391052 0.732605 -0.522888 0.191956 1445370677 0.391052 0.732605 -0.522888 0.191956 1445370677 0.391052 0.732605 -0.522888 0.191956 1445370677 0.391052 0.732605 -0.522888 0.191956 1445370677 0.391052 0.732605 -0.522888 0.191956 1445370677 0.391052 0.732605 -0.522888 0.191956 1445370677 0.391052 0.732605 -0.522888 0.191956 1445370677 0.372864 0.750244 -0.528870 0.135620 1445370677 0.372864 0.750244 -0.528870 0.135620 1445370677 0.372864 0.750244 -0.528870 0.135620 1445370677 0.372864 0.750244 -0.528870 0.135620 1445370677 0.372864 0.750244 -0.528870 0.135620 1445370677 0.372864 0.750244 -0.528870 0.135620 1445370677 0.357666 0.760498 -0.540771 -0.035339 1445370677 0.357666 0.760498 -0.540771 -0.035339 1445370677 0.357666 0.760498 -0.540771 -0.035339 1445370677 0.357666 0.760498 -0.540771 -0.035339 1445370677 0.357666 0.760498 -0.540771 -0.035339 1445370677 0.357666 0.760498 -0.540771 -0.035339 1445370677 0.312866 0.760254 -0.526062 -0.217590 1445370677 0.312866 0.760254 -0.526062 -0.217590 1445370677 0.312866 0.760254 -0.526062 -0.217590 1445370677 0.312866 0.760254 -0.526062 -0.217590 1445370677 0.312866 0.760254 -0.526062 -0.217590 1445370677 0.312866 0.760254 -0.526062 -0.217590 1445370677 0.257996 0.738525 -0.488892 -0.385986 1445370677 0.257996 0.738525 -0.488892 -0.385986 1445370677 0.257996 0.738525 -0.488892 -0.385986 1445370677 0.257996 0.738525 -0.488892 -0.385986 1445370677 0.257996 0.738525 -0.488892 -0.385986 1445370677 0.257996 0.738525 -0.488892 -0.385986 1445370677 0.156860 0.710327 -0.453003 -0.515381 1445370677 0.156860 0.710327 -0.453003 -0.515381 1445370677 0.156860 0.710327 -0.453003 -0.515381 1445370677 0.156860 0.710327 -0.453003 -0.515381 1445370677 0.156860 0.710327 -0.453003 -0.515381 1445370677 0.156860 0.710327 -0.453003 -0.515381 1445370677 0.073181 0.648682 -0.403931 -0.640869 1445370677 0.073181 0.648682 -0.403931 -0.640869 1445370677 0.073181 0.648682 -0.403931 -0.640869 1445370677 0.073181 0.648682 -0.403931 -0.640869 1445370677 0.073181 0.648682 -0.403931 -0.640869 1445370677 0.073181 0.648682 -0.403931 -0.640869 1445370677 0.073181 0.648682 -0.403931 -0.640869 1445370677 -0.003296 0.574097 -0.356445 -0.737122 1445370678 -0.003296 0.574097 -0.356445 -0.737122 1445370678 -0.003296 0.574097 -0.356445 -0.737122 1445370678 -0.003296 0.574097 -0.356445 -0.737122 1445370678 -0.003296 0.574097 -0.356445 -0.737122 1445370678 -0.003296 0.574097 -0.356445 -0.737122 1445370678 -0.019165 0.525940 -0.299438 -0.795898 1445370678 -0.019165 0.525940 -0.299438 -0.795898 1445370678 -0.019165 0.525940 -0.299438 -0.795898 1445370678 -0.019165 0.525940 -0.299438 -0.795898 1445370678 -0.019165 0.525940 -0.299438 -0.795898 1445370678 -0.019165 0.525940 -0.299438 -0.795898 1445370678 0.003479 0.526123 -0.319092 -0.788269 1445370678 0.003479 0.526123 -0.319092 -0.788269 1445370678 0.003479 0.526123 -0.319092 -0.788269 1445370678 0.003479 0.526123 -0.319092 -0.788269 1445370678 0.003479 0.526123 -0.319092 -0.788269 1445370678 0.003479 0.526123 -0.319092 -0.788269 1445370678 0.003479 0.526123 -0.319092 -0.788269 1445370678 0.082031 0.558777 -0.356567 -0.744263 1445370678 0.082031 0.558777 -0.356567 -0.744263 1445370678 0.082031 0.558777 -0.356567 -0.744263 1445370678 0.082031 0.558777 -0.356567 -0.744263 1445370678 0.082031 0.558777 -0.356567 -0.744263 1445370678 0.189819 0.597717 -0.434509 -0.646484 1445370678 0.189819 0.597717 -0.434509 -0.646484 1445370678 0.189819 0.597717 -0.434509 -0.646484 1445370678 0.189819 0.597717 -0.434509 -0.646484 1445370678 0.189819 0.597717 -0.434509 -0.646484 1445370678 0.189819 0.597717 -0.434509 -0.646484 1445370678 0.289978 0.645142 -0.503479 -0.496216 1445370678 0.289978 0.645142 -0.503479 -0.496216 1445370678 0.289978 0.645142 -0.503479 -0.496216 1445370678 0.289978 0.645142 -0.503479 -0.496216 1445370678 0.289978 0.645142 -0.503479 -0.496216 1445370678 0.289978 0.645142 -0.503479 -0.496216 1445370678 0.368774 0.677307 -0.571045 -0.281372 1445370678 0.368774 0.677307 -0.571045 -0.281372 1445370678 0.368774 0.677307 -0.571045 -0.281372 1445370678 0.368774 0.677307 -0.571045 -0.281372 1445370678 0.368774 0.677307 -0.571045 -0.281372 1445370678 0.368774 0.677307 -0.571045 -0.281372 1445370678 0.418579 0.686890 -0.592834 -0.039612 1445370678 0.418579 0.686890 -0.592834 -0.039612 1445370678 0.418579 0.686890 -0.592834 -0.039612 1445370678 0.418579 0.686890 -0.592834 -0.039612 1445370678 0.418579 0.686890 -0.592834 -0.039612 1445370678 0.418579 0.686890 -0.592834 -0.039612 1445370678 0.418579 0.686890 -0.592834 -0.039612 1445370678 0.443542 0.701843 -0.540161 0.137268 1445370678 0.443542 0.701843 -0.540161 0.137268 1445370678 0.443542 0.701843 -0.540161 0.137268 1445370678 0.443542 0.701843 -0.540161 0.137268 1445370678 0.443542 0.701843 -0.540161 0.137268 1445370678 0.443542 0.701843 -0.540161 0.137268 1445370678 0.411804 0.739014 -0.493042 0.202759 1445370678 0.411804 0.739014 -0.493042 0.202759 1445370678 0.411804 0.739014 -0.493042 0.202759 1445370678 0.411804 0.739014 -0.493042 0.202759 1445370678 0.411804 0.739014 -0.493042 0.202759 1445370678 0.397827 0.750854 -0.521057 0.079834 1445370678 0.397827 0.750854 -0.521057 0.079834 1445370678 0.397827 0.750854 -0.521057 0.079834 1445370678 0.397827 0.750854 -0.521057 0.079834 1445370678 0.397827 0.750854 -0.521057 0.079834 1445370678 0.397827 0.750854 -0.521057 0.079834 1445370678 0.367432 0.760376 -0.519409 -0.130371 1445370678 0.367432 0.760376 -0.519409 -0.130371 1445370678 0.367432 0.760376 -0.519409 -0.130371 1445370678 0.367432 0.760376 -0.519409 -0.130371 1445370678 0.367432 0.760376 -0.519409 -0.130371 1445370678 0.367432 0.760376 -0.519409 -0.130371 1445370678 0.367432 0.760376 -0.519409 -0.130371 1445370678 0.301758 0.754272 -0.482300 -0.327759 1445370678 0.301758 0.754272 -0.482300 -0.327759 1445370678 0.301758 0.754272 -0.482300 -0.327759 1445370678 0.301758 0.754272 -0.482300 -0.327759 1445370678 0.301758 0.754272 -0.482300 -0.327759 1445370678 0.301758 0.754272 -0.482300 -0.327759 1445370678 0.226868 0.717102 -0.442017 -0.488831 1445370678 0.226868 0.717102 -0.442017 -0.488831 1445370678 0.226868 0.717102 -0.442017 -0.488831 1445370678 0.226868 0.717102 -0.442017 -0.488831 1445370678 0.226868 0.717102 -0.442017 -0.488831 1445370678 0.127808 0.667908 -0.404907 -0.611206 1445370678 0.127808 0.667908 -0.404907 -0.611206 1445370678 0.127808 0.667908 -0.404907 -0.611206 1445370678 0.127808 0.667908 -0.404907 -0.611206 1445370678 0.127808 0.667908 -0.404907 -0.611206 1445370678 0.127808 0.667908 -0.404907 -0.611206 1445370678 0.041504 0.595032 -0.373657 -0.710388 1445370678 0.041504 0.595032 -0.373657 -0.710388 1445370678 0.041504 0.595032 -0.373657 -0.710388 1445370678 0.041504 0.595032 -0.373657 -0.710388 1445370678 0.041504 0.595032 -0.373657 -0.710388 1445370678 0.041504 0.595032 -0.373657 -0.710388 1445370678 0.041504 0.595032 -0.373657 -0.710388 1445370678 0.009277 0.543030 -0.321899 -0.775513 1445370678 0.009277 0.543030 -0.321899 -0.775513 1445370678 0.009277 0.543030 -0.321899 -0.775513 1445370678 0.009277 0.543030 -0.321899 -0.775513 1445370678 0.008911 0.523010 -0.296631 -0.799011 1445370678 0.008911 0.523010 -0.296631 -0.799011 1445370678 0.008911 0.523010 -0.296631 -0.799011 1445370678 0.008911 0.523010 -0.296631 -0.799011 1445370678 0.008911 0.523010 -0.296631 -0.799011 1445370678 0.008911 0.523010 -0.296631 -0.799011 1445370678 0.062988 0.556519 -0.319885 -0.764160 1445370678 0.062988 0.556519 -0.319885 -0.764160 1445370678 0.062988 0.556519 -0.319885 -0.764160 1445370679 0.062988 0.556519 -0.319885 -0.764160 1445370679 0.062988 0.556519 -0.319885 -0.764160 1445370679 0.062988 0.556519 -0.319885 -0.764160 1445370679 0.169250 0.601685 -0.382568 -0.680420 1445370679 0.169250 0.601685 -0.382568 -0.680420 1445370679 0.169250 0.601685 -0.382568 -0.680420 1445370679 0.169250 0.601685 -0.382568 -0.680420 1445370679 0.169250 0.601685 -0.382568 -0.680420 1445370679 0.169250 0.601685 -0.382568 -0.680420 1445370679 0.282288 0.655579 -0.449341 -0.537231 1445370679 0.282288 0.655579 -0.449341 -0.537231 1445370679 0.282288 0.655579 -0.449341 -0.537231 1445370679 0.282288 0.655579 -0.449341 -0.537231 1445370679 0.282288 0.655579 -0.449341 -0.537231 1445370679 0.282288 0.655579 -0.449341 -0.537231 1445370679 0.360901 0.713806 -0.512207 -0.312866 1445370679 0.360901 0.713806 -0.512207 -0.312866 1445370679 0.360901 0.713806 -0.512207 -0.312866 1445370679 0.360901 0.713806 -0.512207 -0.312866 1445370679 0.360901 0.713806 -0.512207 -0.312866 1445370679 0.360901 0.713806 -0.512207 -0.312866 1445370679 0.392212 0.760193 -0.512939 -0.071777 1445370679 0.392212 0.760193 -0.512939 -0.071777 1445370679 0.392212 0.760193 -0.512939 -0.071777 1445370679 0.392212 0.760193 -0.512939 -0.071777 1445370679 0.392212 0.760193 -0.512939 -0.071777 1445370679 0.392212 0.760193 -0.512939 -0.071777 1445370679 0.392212 0.760193 -0.512939 -0.071777 1445370679 0.424622 0.775146 -0.459900 0.085022 1445370679 0.424622 0.775146 -0.459900 0.085022 1445370679 0.424622 0.775146 -0.459900 0.085022 1445370679 0.424622 0.775146 -0.459900 0.085022 1445370679 0.384094 0.792603 -0.435547 0.185669 1445370679 0.384094 0.792603 -0.435547 0.185669 1445370679 0.384094 0.792603 -0.435547 0.185669 1445370679 0.384094 0.792603 -0.435547 0.185669 1445370679 0.384094 0.792603 -0.435547 0.185669 1445370679 0.384094 0.792603 -0.435547 0.185669 1445370679 0.394348 0.789795 -0.460876 0.091003 1445370679 0.394348 0.789795 -0.460876 0.091003 1445370679 0.394348 0.789795 -0.460876 0.091003 1445370679 0.394348 0.789795 -0.460876 0.091003 1445370679 0.394348 0.789795 -0.460876 0.091003 1445370679 0.394348 0.789795 -0.460876 0.091003 1445370679 0.394348 0.789795 -0.460876 0.091003 1445370679 0.376099 0.796570 -0.463684 -0.094421 1445370679 0.376099 0.796570 -0.463684 -0.094421 1445370679 0.376099 0.796570 -0.463684 -0.094421 1445370679 0.376099 0.796570 -0.463684 -0.094421 1445370679 0.376099 0.796570 -0.463684 -0.094421 1445370679 0.376099 0.796570 -0.463684 -0.094421 1445370679 0.327881 0.781006 -0.451721 -0.280151 1445370679 0.327881 0.781006 -0.451721 -0.280151 1445370679 0.327881 0.781006 -0.451721 -0.280151 1445370679 0.327881 0.781006 -0.451721 -0.280151 1445370679 0.327881 0.781006 -0.451721 -0.280151 1445370679 0.327881 0.781006 -0.451721 -0.280151 1445370679 0.273376 0.739502 -0.419373 -0.450012 1445370679 0.273376 0.739502 -0.419373 -0.450012 1445370679 0.273376 0.739502 -0.419373 -0.450012 1445370679 0.273376 0.739502 -0.419373 -0.450012 1445370679 0.273376 0.739502 -0.419373 -0.450012 1445370679 0.273376 0.739502 -0.419373 -0.450012 1445370679 0.176453 0.701538 -0.377380 -0.578247 1445370679 0.176453 0.701538 -0.377380 -0.578247 1445370679 0.176453 0.701538 -0.377380 -0.578247 1445370679 0.176453 0.701538 -0.377380 -0.578247 1445370679 0.176453 0.701538 -0.377380 -0.578247 1445370679 0.176453 0.701538 -0.377380 -0.578247 1445370679 0.176453 0.701538 -0.377380 -0.578247 1445370679 0.087341 0.645386 -0.331116 -0.682800 1445370679 0.087341 0.645386 -0.331116 -0.682800 1445370679 0.087341 0.645386 -0.331116 -0.682800 1445370679 0.087341 0.645386 -0.331116 -0.682800 1445370679 0.087341 0.645386 -0.331116 -0.682800 1445370679 0.087341 0.645386 -0.331116 -0.682800 1445370679 0.040588 0.580383 -0.300964 -0.755615 1445370679 0.040588 0.580383 -0.300964 -0.755615 1445370679 0.040588 0.580383 -0.300964 -0.755615 1445370679 0.040588 0.580383 -0.300964 -0.755615 1445370679 0.040588 0.580383 -0.300964 -0.755615 1445370679 0.035767 0.546143 -0.278015 -0.789429 1445370679 0.035767 0.546143 -0.278015 -0.789429 1445370679 0.035767 0.546143 -0.278015 -0.789429 1445370679 0.035767 0.546143 -0.278015 -0.789429 1445370679 0.035767 0.546143 -0.278015 -0.789429 1445370679 0.035767 0.546143 -0.278015 -0.789429 1445370679 0.035767 0.546143 -0.278015 -0.789429 1445370679 0.081177 0.566650 -0.289368 -0.767212 1445370679 0.081177 0.566650 -0.289368 -0.767212 1445370679 0.081177 0.566650 -0.289368 -0.767212 1445370679 0.081177 0.566650 -0.289368 -0.767212 1445370679 0.081177 0.566650 -0.289368 -0.767212 1445370679 0.081177 0.566650 -0.289368 -0.767212 1445370679 0.157532 0.590332 -0.336060 -0.716797 1445370679 0.157532 0.590332 -0.336060 -0.716797 1445370679 0.157532 0.590332 -0.336060 -0.716797 1445370679 0.157532 0.590332 -0.336060 -0.716797 1445370679 0.157532 0.590332 -0.336060 -0.716797 1445370679 0.157532 0.590332 -0.336060 -0.716797 1445370679 0.261536 0.636414 -0.412048 -0.597351 1445370679 0.261536 0.636414 -0.412048 -0.597351 1445370679 0.261536 0.636414 -0.412048 -0.597351 1445370679 0.261536 0.636414 -0.412048 -0.597351 1445370679 0.261536 0.636414 -0.412048 -0.597351 1445370679 0.261536 0.636414 -0.412048 -0.597351 1445370679 0.261536 0.636414 -0.412048 -0.597351 1445370679 0.376160 0.668274 -0.494690 -0.408875 1445370679 0.376160 0.668274 -0.494690 -0.408875 1445370679 0.376160 0.668274 -0.494690 -0.408875 1445370680 0.376160 0.668274 -0.494690 -0.408875 1445370680 0.376160 0.668274 -0.494690 -0.408875 1445370680 0.376160 0.668274 -0.494690 -0.408875 1445370680 0.435425 0.688782 -0.559265 -0.152161 1445370680 0.435425 0.688782 -0.559265 -0.152161 1445370680 0.435425 0.688782 -0.559265 -0.152161 1445370680 0.435425 0.688782 -0.559265 -0.152161 1445370680 0.435425 0.688782 -0.559265 -0.152161 1445370680 0.435425 0.688782 -0.559265 -0.152161 1445370680 0.454285 0.693909 -0.556030 0.054077 1445370680 0.454285 0.693909 -0.556030 0.054077 1445370680 0.454285 0.693909 -0.556030 0.054077 1445370680 0.454285 0.693909 -0.556030 0.054077 1445370680 0.454285 0.693909 -0.556030 0.054077 1445370680 0.454285 0.693909 -0.556030 0.054077 1445370680 0.454285 0.693909 -0.556030 0.054077 1445370680 0.445984 0.711853 -0.514099 0.173340 1445370680 0.445984 0.711853 -0.514099 0.173340 1445370680 0.445984 0.711853 -0.514099 0.173340 1445370680 0.445984 0.711853 -0.514099 0.173340 1445370680 0.445984 0.711853 -0.514099 0.173340 1445370680 0.445984 0.711853 -0.514099 0.173340 1445370680 0.419373 0.744202 -0.492737 0.165649 1445370680 0.419373 0.744202 -0.492737 0.165649 1445370680 0.419373 0.744202 -0.492737 0.165649 1445370680
[truncated: 166,047 more chars]
