# Supplementary material for: Quaternion-Based Gesture Recognition Using Wireless Wearable Motion Capture Sensors
Source: Sensors (Basel). 2016 Apr 28;16(5):605. doi: 10.3390/s16050605 (PMC4883296; doi:10.3390/s16050605)
Supplement: Supplementary file 1 [file sensors-16-00605-s001.zip › MultiSensorGestureData/P10/2. Uppercut/Training18.txt]

0.361572 -0.521240 0.312256 0.707153 1445370539 0.361572 -0.521240 0.312256 0.707153 1445370539 0.361572 -0.521240 0.312256 0.707153 1445370539 0.357788 -0.519531 0.312134 0.710388 1445370539 0.357788 -0.519531 0.312134 0.710388 1445370539 0.357788 -0.519531 0.312134 0.710388 1445370539 0.357788 -0.519531 0.312134 0.710388 1445370539 0.357788 -0.519531 0.312134 0.710388 1445370539 0.357788 -0.519531 0.312134 0.710388 1445370539 0.357788 -0.519531 0.312134 0.710388 1445370539 0.357849 -0.512451 0.317444 0.713135 1445370539 0.357849 -0.512451 0.317444 0.713135 1445370539 0.357849 -0.512451 0.317444 0.713135 1445370539 0.357849 -0.512451 0.317444 0.713135 1445370539 0.357849 -0.512451 0.317444 0.713135 1445370539 0.357849 -0.512451 0.317444 0.713135 1445370539 0.355042 -0.507874 0.317871 0.717590 1445370539 0.355042 -0.507874 0.317871 0.717590 1445370539 0.355042 -0.507874 0.317871 0.717590 1445370539 0.355042 -0.507874 0.317871 0.717590 1445370539 0.355042 -0.507874 0.317871 0.717590 1445370539 0.355042 -0.507874 0.317871 0.717590 1445370539 0.351868 -0.506104 0.317566 0.720520 1445370539 0.351868 -0.506104 0.317566 0.720520 1445370539 0.351868 -0.506104 0.317566 0.720520 1445370539 0.351868 -0.506104 0.317566 0.720520 1445370539 0.351868 -0.506104 0.317566 0.720520 1445370539 0.351868 -0.506104 0.317566 0.720520 1445370539 0.351868 -0.506104 0.317566 0.720520 1445370539 0.348511 -0.507507 0.315552 0.722046 1445370539 0.348511 -0.507507 0.315552 0.722046 1445370539 0.348511 -0.507507 0.315552 0.722046 1445370539 0.348511 -0.507507 0.315552 0.722046 1445370539 0.348511 -0.507507 0.315552 0.722046 1445370539 0.348511 -0.507507 0.315552 0.722046 1445370539 0.340881 -0.510437 0.310547 0.725769 1445370539 0.340881 -0.510437 0.310547 0.725769 1445370539 0.340881 -0.510437 0.310547 0.725769 1445370539 0.340881 -0.510437 0.310547 0.725769 1445370539 0.340881 -0.510437 0.310547 0.725769 1445370539 0.340881 -0.510437 0.310547 0.725769 1445370539 0.333862 -0.511719 0.310303 0.728210 1445370539 0.333862 -0.511719 0.310303 0.728210 1445370539 0.333862 -0.511719 0.310303 0.728210 1445370539 0.333862 -0.511719 0.310303 0.728210 1445370539 0.333862 -0.511719 0.310303 0.728210 1445370539 0.333862 -0.511719 0.310303 0.728210 1445370539 0.324585 -0.511841 0.311890 0.731689 1445370539 0.324585 -0.511841 0.311890 0.731689 1445370539 0.324585 -0.511841 0.311890 0.731689 1445370539 0.324585 -0.511841 0.311890 0.731689 1445370539 0.324585 -0.511841 0.311890 0.731689 1445370539 0.324585 -0.511841 0.311890 0.731689 1445370539 0.311890 -0.517090 0.302368 0.737488 1445370539 0.311890 -0.517090 0.302368 0.737488 1445370539 0.311890 -0.517090 0.302368 0.737488 1445370539 0.311890 -0.517090 0.302368 0.737488 1445370539 0.311890 -0.517090 0.302368 0.737488 1445370539 0.311890 -0.517090 0.302368 0.737488 1445370539 0.294495 -0.528870 0.273438 0.747498 1445370539 0.294495 -0.528870 0.273438 0.747498 1445370539 0.294495 -0.528870 0.273438 0.747498 1445370539 0.294495 -0.528870 0.273438 0.747498 1445370539 0.294495 -0.528870 0.273438 0.747498 1445370539 0.294495 -0.528870 0.273438 0.747498 1445370539 0.294495 -0.528870 0.273438 0.747498 1445370539 0.283630 -0.538940 0.249634 0.752869 1445370539 0.283630 -0.538940 0.249634 0.752869 1445370539 0.283630 -0.538940 0.249634 0.752869 1445370539 0.283630 -0.538940 0.249634 0.752869 1445370539 0.283630 -0.538940 0.249634 0.752869 1445370539 0.283630 -0.538940 0.249634 0.752869 1445370539 0.293884 -0.539063 0.254822 0.747009 1445370539 0.293884 -0.539063 0.254822 0.747009 1445370539 0.293884 -0.539063 0.254822 0.747009 1445370539 0.293884 -0.539063 0.254822 0.747009 1445370539 0.293884 -0.539063 0.254822 0.747009 1445370539 0.293884 -0.539063 0.254822 0.747009 1445370539 0.293884 -0.539063 0.254822 0.747009 1445370539 0.303772 -0.533875 0.263672 0.743774 1445370539 0.303772 -0.533875 0.263672 0.743774 1445370539 0.303772 -0.533875 0.263672 0.743774 1445370539 0.303772 -0.533875 0.263672 0.743774 1445370539 0.303772 -0.533875 0.263672 0.743774 1445370539 0.303772 -0.533875 0.263672 0.743774 1445370539 0.313538 -0.527222 0.268860 0.742554 1445370539 0.313538 -0.527222 0.268860 0.742554 1445370539 0.313538 -0.527222 0.268860 0.742554 1445370539 0.313538 -0.527222 0.268860 0.742554 1445370539 0.313538 -0.527222 0.268860 0.742554 1445370539 0.313538 -0.527222 0.268860 0.742554 1445370539 0.327698 -0.515747 0.281921 0.739685 1445370539 0.327698 -0.515747 0.281921 0.739685 1445370539 0.327698 -0.515747 0.281921 0.739685 1445370539 0.327698 -0.515747 0.281921 0.739685 1445370539 0.327698 -0.515747 0.281921 0.739685 1445370539 0.327698 -0.515747 0.281921 0.739685 1445370540 0.327698 -0.515747 0.281921 0.739685 1445370540 0.325867 -0.512939 0.273560 0.745544 1445370540 0.325867 -0.512939 0.273560 0.745544 1445370540 0.325867 -0.512939 0.273560 0.745544 1445370540 0.325867 -0.512939 0.273560 0.745544 1445370540 0.325867 -0.512939 0.273560 0.745544 1445370540 0.325867 -0.512939 0.273560 0.745544 1445370540 0.325867 -0.512939 0.273560 0.745544 1445370540 0.320435 -0.508240 0.276001 0.750183 1445370540 0.320435 -0.508240 0.276001 0.750183 1445370540 0.320435 -0.508240 0.276001 0.750183 1445370540 0.320435 -0.508240 0.276001 0.750183 1445370540 0.320435 -0.508240 0.276001 0.750183 1445370540 0.320435 -0.508240 0.276001 0.750183 1445370540 0.336243 -0.484558 0.315002 0.743591 1445370540 0.336243 -0.484558 0.315002 0.743591 1445370540 0.336243 -0.484558 0.315002 0.743591 1445370540 0.336243 -0.484558 0.315002 0.743591 1445370540 0.336243 -0.484558 0.315002 0.743591 1445370540 0.336243 -0.484558 0.315002 0.743591 1445370540 0.335205 -0.467834 0.337402 0.744873 1445370540 0.335205 -0.467834 0.337402 0.744873 1445370540 0.335205 -0.467834 0.337402 0.744873 1445370540 0.335205 -0.467834 0.337402 0.744873 1445370540 0.335205 -0.467834 0.337402 0.744873 1445370540 0.335205 -0.467834 0.337402 0.744873 1445370540 0.284485 -0.487244 0.298767 0.769653 1445370540 0.284485 -0.487244 0.298767 0.769653 1445370540 0.284485 -0.487244 0.298767 0.769653 1445370540 0.284485 -0.487244 0.298767 0.769653 1445370540 0.284485 -0.487244 0.298767 0.769653 1445370540 0.284485 -0.487244 0.298767 0.769653 1445370540 0.284485 -0.487244 0.298767 0.769653 1445370540 0.227905 -0.508545 0.259338 0.788757 1445370540 0.227905 -0.508545 0.259338 0.788757 1445370540 0.227905 -0.508545 0.259338 0.788757 1445370540 0.227905 -0.508545 0.259338 0.788757 1445370540 0.227905 -0.508545 0.259338 0.788757 1445370540 0.227905 -0.508545 0.259338 0.788757 1445370540 0.191101 -0.520081 0.251343 0.793579 1445370540 0.191101 -0.520081 0.251343 0.793579 1445370540 0.191101 -0.520081 0.251343 0.793579 1445370540 0.191101 -0.520081 0.251343 0.793579 1445370540 0.191101 -0.520081 0.251343 0.793579 1445370540 0.191101 -0.520081 0.251343 0.793579 1445370540 0.163208 -0.536621 0.231750 0.794800 1445370540 0.163208 -0.536621 0.231750 0.794800 1445370540 0.163208 -0.536621 0.231750 0.794800 1445370540 0.163208 -0.536621 0.231750 0.794800 1445370540 0.163208 -0.536621 0.231750 0.794800 1445370540 0.163208 -0.536621 0.231750 0.794800 1445370540 0.163208 -0.536621 0.231750 0.794800 1445370540 0.157471 -0.552368 0.209412 0.791321 1445370540 0.157471 -0.552368 0.209412 0.791321 1445370540 0.157471 -0.552368 0.209412 0.791321 1445370540 0.157471 -0.552368 0.209412 0.791321 1445370540 0.157471 -0.552368 0.209412 0.791321 1445370540 0.157471 -0.552368 0.209412 0.791321 1445370540 0.159180 -0.558655 0.193054 0.790710 1445370540 0.159180 -0.558655 0.193054 0.790710 1445370540 0.159180 -0.558655 0.193054 0.790710 1445370540 0.159180 -0.558655 0.193054 0.790710 1445370540 0.159180 -0.558655 0.193054 0.790710 1445370540 0.159180 -0.558655 0.193054 0.790710 1445370540 0.186157 -0.559570 0.205017 0.781128 1445370540 0.186157 -0.559570 0.205017 0.781128 1445370540 0.186157 -0.559570 0.205017 0.781128 1445370540 0.186157 -0.559570 0.205017 0.781128 1445370540 0.186157 -0.559570 0.205017 0.781128 1445370540 0.186157 -0.559570 0.205017 0.781128 1445370540 0.186157 -0.559570 0.205017 0.781128 1445370540 0.225647 -0.549500 0.231506 0.770386 1445370540 0.225647 -0.549500 0.231506 0.770386 1445370540 0.225647 -0.549500 0.231506 0.770386 1445370540 0.225647 -0.549500 0.231506 0.770386 1445370540 0.225647 -0.549500 0.231506 0.770386 1445370540 0.254517 -0.540222 0.237732 0.766052 1445370540 0.254517 -0.540222 0.237732 0.766052 1445370540 0.254517 -0.540222 0.237732 0.766052 1445370540 0.254517 -0.540222 0.237732 0.766052 1445370540 0.254517 -0.540222 0.237732 0.766052 1445370540 0.254517 -0.540222 0.237732 0.766052 1445370540 0.254517 -0.540222 0.237732 0.766052 1445370540 0.279297 -0.531616 0.242432 0.761963 1445370540 0.279297 -0.531616 0.242432 0.761963 1445370540 0.279297 -0.531616 0.242432 0.761963 1445370540 0.279297 -0.531616 0.242432 0.761963 1445370540 0.279297 -0.531616 0.242432 0.761963 1445370540 0.279297 -0.531616 0.242432 0.761963 1445370540 0.299194 -0.519409 0.256348 0.758240 1445370540 0.299194 -0.519409 0.256348 0.758240 1445370540 0.299194 -0.519409 0.256348 0.758240 1445370540 0.299194 -0.519409 0.256348 0.758240 1445370540 0.299194 -0.519409 0.256348 0.758240 1445370540 0.299194 -0.519409 0.256348 0.758240 1445370540 0.299194 -0.519409 0.256348 0.758240 1445370540 0.308838 -0.507690 0.269226 0.757813 1445370540 0.308838 -0.507690 0.269226 0.757813 1445370540 0.308838 -0.507690 0.269226 0.757813 1445370540 0.308838 -0.507690 0.269226 0.757813 1445370540 0.308838 -0.507690 0.269226 0.757813 1445370540 0.308838 -0.507690 0.269226 0.757813 1445370540 0.328857 -0.492126 0.294373 0.750305 1445370540 0.328857 -0.492126 0.294373 0.750305 1445370540 0.328857 -0.492126 0.294373 0.750305 1445370540 0.328857 -0.492126 0.294373 0.750305 1445370540 0.328857 -0.492126 0.294373 0.750305 1445370540 0.328857 -0.492126 0.294373 0.750305 1445370540 0.328857 -0.492126 0.294373 0.750305 1445370540 0.341370 -0.479309 0.319641 0.742676 1445370540 0.341370 -0.479309 0.319641 0.742676 1445370540 0.341370 -0.479309 0.319641 0.742676 1445370540 0.341370 -0.479309 0.319641 0.742676 1445370540 0.341370 -0.479309 0.319641 0.742676 1445370540 0.341370 -0.479309 0.319641 0.742676 1445370541 0.316772 -0.490356 0.310059 0.750366 1445370541 0.316772 -0.490356 0.310059 0.750366 1445370541 0.316772 -0.490356 0.310059 0.750366 1445370541 0.316772 -0.490356 0.310059 0.750366 1445370541 0.316772 -0.490356 0.310059 0.750366 1445370541 0.316772 -0.490356 0.310059 0.750366 1445370541 0.278564 -0.505066 0.292664 0.762634 1445370541 0.278564 -0.505066 0.292664 0.762634 1445370541 0.278564 -0.505066 0.292664 0.762634 1445370541 0.278564 -0.505066 0.292664 0.762634 1445370541 0.278564 -0.505066 0.292664 0.762634 1445370541 0.278564 -0.505066 0.292664 0.762634 1445370541 0.233948 -0.514221 0.275818 0.777588 1445370541 0.233948 -0.514221 0.275818 0.777588 1445370541 0.233948 -0.514221 0.275818 0.777588 1445370541 0.233948 -0.514221 0.275818 0.777588 1445370541 0.233948 -0.514221 0.275818 0.777588 1445370541 0.233948 -0.514221 0.275818 0.777588 1445370541 0.189697 -0.527100 0.249451 0.789856 1445370541 0.189697 -0.527100 0.249451 0.789856 1445370541 0.189697 -0.527100 0.249451 0.789856 1445370541 0.189697 -0.527100 0.249451 0.789856 1445370541 0.189697 -0.527100 0.249451 0.789856 1445370541 0.189697 -0.527100 0.249451 0.789856 1445370541 0.189697 -0.527100 0.249451 0.789856 1445370541 0.166382 -0.541382 0.224182 0.793030 1445370541 0.166382 -0.541382 0.224182 0.793030 1445370541 0.166382 -0.541382 0.224182 0.793030 1445370541 0.166382 -0.541382 0.224182 0.793030 1445370541 0.166382 -0.541382 0.224182 0.793030 1445370541 0.166382 -0.541382 0.224182 0.793030 1445370541 0.157654 -0.548218 0.213989 0.792908 1445370541 0.157654 -0.548218 0.213989 0.792908 1445370541 0.157654 -0.548218 0.213989 0.792908 1445370541 0.157654 -0.548218 0.213989 0.792908 1445370541 0.157654 -0.548218 0.213989 0.792908 1445370541 0.157654 -0.548218 0.213989 0.792908 1445370541 0.165649 -0.558594 0.209290 0.785278 1445370541 0.165649 -0.558594 0.209290 0.785278 1445370541 0.165649 -0.558594 0.209290 0.785278 1445370541 0.165649 -0.558594 0.209290 0.785278 1445370541 0.165649 -0.558594 0.209290 0.785278 1445370541 0.165649 -0.558594 0.209290 0.785278 1445370541 0.192810 -0.561462 0.221802 0.773499 1445370541 0.192810 -0.561462 0.221802 0.773499 1445370541 0.192810 -0.561462 0.221802 0.773499 1445370541 0.192810 -0.561462 0.221802 0.773499 1445370541 0.192810 -0.561462 0.221802 0.773499 1445370541 0.192810 -0.561462 0.221802 0.773499 1445370541 0.223572 -0.558838 0.231079 0.764343 1445370541 0.223572 -0.558838 0.231079 0.764343 1445370541 0.223572 -0.558838 0.231079 0.764343 1445370541 0.223572 -0.558838 0.231079 0.764343 1445370541 0.223572 -0.558838 0.231079 0.764343 1445370541 0.223572 -0.558838 0.231079 0.764343 1445370541 0.253784 -0.551941 0.237305 0.757996 1445370541 0.253784 -0.551941 0.237305 0.757996 1445370541 0.253784 -0.551941 0.237305 0.757996 1445370541 0.253784 -0.551941 0.237305 0.757996 1445370541 0.253784 -0.551941 0.237305 0.757996 1445370541 0.253784 -0.551941 0.237305 0.757996 1445370541 0.288574 -0.540039 0.259705 0.746704 1445370541 0.288574 -0.540039 0.259705 0.746704 1445370541 0.288574 -0.540039 0.259705 0.746704 1445370541 0.288574 -0.540039 0.259705 0.746704 1445370541 0.321289 -0.521667 0.292908 0.734070 1445370541 0.321289 -0.521667 0.292908 0.734070 1445370541 0.321289 -0.521667 0.292908 0.734070 1445370541 0.321289 -0.521667 0.292908 0.734070 1445370541 0.321289 -0.521667 0.292908 0.734070 1445370541 0.321289 -0.521667 0.292908 0.734070 1445370541 0.331116 -0.512207 0.300720 0.733154 1445370541 0.331116 -0.512207 0.300720 0.733154 1445370541 0.331116 -0.512207 0.300720 0.733154 1445370541 0.331116 -0.512207 0.300720 0.733154 1445370541 0.331116 -0.512207 0.300720 0.733154 1445370541 0.331116 -0.512207 0.300720 0.733154 1445370541 0.356812 -0.501831 0.323425 0.718506 1445370541 0.356812 -0.501831 0.323425 0.718506 1445370541 0.356812 -0.501831 0.323425 0.718506 1445370541 0.356812 -0.501831 0.323425 0.718506 1445370541 0.356812 -0.501831 0.323425 0.718506 1445370541 0.378235 -0.479004 0.361511 0.704834 1445370541 0.378235 -0.479004 0.361511 0.704834 1445370541 0.378235 -0.479004 0.361511 0.704834 1445370541 0.378235 -0.479004 0.361511 0.704834 1445370541 0.378235 -0.479004 0.361511 0.704834 1445370541 0.378235 -0.479004 0.361511 0.704834 1445370541 0.361816 -0.486145 0.366394 0.705994 1445370541 0.361816 -0.486145 0.366394 0.705994 1445370541 0.361816 -0.486145 0.366394 0.705994 1445370541 0.361816 -0.486145 0.366394 0.705994 1445370541 0.361816 -0.486145 0.366394 0.705994 1445370541 0.361816 -0.486145 0.366394 0.705994 1445370541 0.330994 -0.502258 0.356934 0.714661 1445370541 0.330994 -0.502258 0.356934 0.714661 1445370541 0.330994 -0.502258 0.356934 0.714661 1445370541 0.330994 -0.502258 0.356934 0.714661 1445370541 0.330994 -0.502258 0.356934 0.714661 1445370541 0.330994 -0.502258 0.356934 0.714661 1445370541 0.288513 -0.515198 0.337891 0.732849 1445370541 0.288513 -0.515198 0.337891 0.732849 1445370541 0.288513 -0.515198 0.337891 0.732849 1445370541 0.288513 -0.515198 0.337891 0.732849 1445370541 0.288513 -0.515198 0.337891 0.732849 1445370541 0.288513 -0.515198 0.337891 0.732849 1445370541 0.288513 -0.515198 0.337891 0.732849 1445370542 0.248535 -0.520630 0.318909 0.751953 1445370542 0.248535 -0.520630 0.318909 0.751953 1445370542 0.248535 -0.520630 0.318909 0.751953 1445370542 0.248535 -0.520630 0.318909 0.751953 1445370542 0.248535 -0.520630 0.318909 0.751953 1445370542 0.248535 -0.520630 0.318909 0.751953 1445370542 0.212952 -0.531006 0.301880 0.762573 1445370542 0.212952 -0.531006 0.301880 0.762573 1445370542 0.212952 -0.531006 0.301880 0.762573 1445370542 0.212952 -0.531006 0.301880 0.762573 1445370542 0.212952 -0.531006 0.301880 0.762573 1445370542 0.212952 -0.531006 0.301880 0.762573 1445370542 0.187500 -0.543030 0.267395 0.773560 1445370542 0.187500 -0.543030 0.267395 0.773560 1445370542 0.187500 -0.543030 0.267395 0.773560 1445370542 0.187500 -0.543030 0.267395 0.773560 1445370542 0.187500 -0.543030 0.267395 0.773560 1445370542 0.187500 -0.543030 0.267395 0.773560 1445370542 0.182617 -0.551636 0.241821 0.777039 1445370542 0.182617 -0.551636 0.241821 0.777039 1445370542 0.182617 -0.551636 0.241821 0.777039 1445370542 0.182617 -0.551636 0.241821 0.777039 1445370542 0.182617 -0.551636 0.241821 0.777039 1445370542 0.182617 -0.551636 0.241821 0.777039 1445370542 0.206970 -0.555237 0.246521 0.766846 1445370542 0.206970 -0.555237 0.246521 0.766846 1445370542 0.206970 -0.555237 0.246521 0.766846 1445370542 0.206970 -0.555237 0.246521 0.766846 1445370542 0.206970 -0.555237 0.246521 0.766846 1445370542 0.243469 -0.543823 0.263794 0.758545 1445370542 0.243469 -0.543823 0.263794 0.758545 1445370542 0.243469 -0.543823 0.263794 0.758545 1445370542 0.243469 -0.543823 0.263794 0.758545 1445370542 0.265991 -0.537170 0.253784 0.759094 1445370542 0.265991 -0.537170 0.253784 0.759094 1445370542 0.265991 -0.537170 0.253784 0.759094 1445370542 0.265991 -0.537170 0.253784 0.759094 1445370542 0.265991 -0.537170 0.253784 0.759094 1445370542 0.265991 -0.537170 0.253784 0.759094 1445370542 0.295288 -0.528259 0.248108 0.756409 1445370542 0.295288 -0.528259 0.248108 0.756409 1445370542 0.295288 -0.528259 0.248108 0.756409 1445370542 0.295288 -0.528259 0.248108 0.756409 1445370542 0.295288 -0.528259 0.248108 0.756409 1445370542 0.295288 -0.528259 0.248108 0.756409 1445370542 0.325867 -0.513367 0.255310 0.751709 1445370542 0.325867 -0.513367 0.255310 0.751709 1445370542 0.325867 -0.513367 0.255310 0.751709 1445370542 0.325867 -0.513367 0.255310 0.751709 1445370542 0.325867 -0.513367 0.255310 0.751709 1445370542 0.325867 -0.513367 0.255310 0.751709 1445370542 0.325867 -0.513367 0.255310 0.751709 1445370542 0.341431 -0.501648 0.256836 0.752136 1445370542 0.341431 -0.501648 0.256836 0.752136 1445370542 0.341431 -0.501648 0.256836 0.752136 1445370542 0.341431 -0.501648 0.256836 0.752136 1445370542 0.341431 -0.501648 0.256836 0.752136 1445370542 0.341431 -0.501648 0.256836 0.752136 1445370542 0.355896 -0.495789 0.260376 0.748108 1445370542 0.355896 -0.495789 0.260376 0.748108 1445370542 0.355896 -0.495789 0.260376 0.748108 1445370542 0.355896 -0.495789 0.260376 0.748108 1445370542 0.355896 -0.495789 0.260376 0.748108 1445370542 0.355896 -0.495789 0.260376 0.748108 1445370542 0.355896 -0.495789 0.260376 0.748108 1445370542 0.373413 -0.492310 0.275513 0.736389 1445370542 0.373413 -0.492310 0.275513 0.736389 1445370542 0.373413 -0.492310 0.275513 0.736389 1445370542 0.373413 -0.492310 0.275513 0.736389 1445370542 0.373108 -0.491516 0.285950 0.733032 1445370542 0.373108 -0.491516 0.285950 0.733032 1445370542 0.373108 -0.491516 0.285950 0.733032 1445370542 0.373108 -0.491516 0.285950 0.733032 1445370542 0.373108 -0.491516 0.285950 0.733032 1445370542 0.373108 -0.491516 0.285950 0.733032 1445370542 0.349304 -0.502563 0.281677 0.738892 1445370542 0.349304 -0.502563 0.281677 0.738892 1445370542 0.349304 -0.502563 0.281677 0.738892 1445370542 0.349304 -0.502563 0.281677 0.738892 1445370542 0.349304 -0.502563 0.281677 0.738892 1445370542 0.349304 -0.502563 0.281677 0.738892 1445370542 0.323303 -0.504761 0.284668 0.748108 1445370542 0.323303 -0.504761 0.284668 0.748108 1445370542 0.323303 -0.504761 0.284668 0.748108 1445370542 0.323303 -0.504761 0.284668 0.748108 1445370542 0.323303 -0.504761 0.284668 0.748108 1445370542 0.323303 -0.504761 0.284668 0.748108 1445370542 0.285217 -0.503967 0.286133 0.763367 1445370542 0.285217 -0.503967 0.286133 0.763367 1445370542 0.285217 -0.503967 0.286133 0.763367 1445370542 0.233215 -0.509094 0.272644 0.782349 1445370542 0.233215 -0.509094 0.272644 0.782349 1445370542 0.233215 -0.509094 0.272644 0.782349 1445370542 0.233215 -0.509094 0.272644 0.782349 1445370542 0.233215 -0.509094 0.272644 0.782349 1445370542 0.233215 -0.509094 0.272644 0.782349 1445370542 0.185974 -0.513245 0.247803 0.800354 1445370542 0.185974 -0.513245 0.247803 0.800354 1445370542 0.185974 -0.513245 0.247803 0.800354 1445370542 0.185974 -0.513245 0.247803 0.800354 1445370542 0.185974 -0.513245 0.247803 0.800354 1445370542 0.185974 -0.513245 0.247803 0.800354 1445370542 0.185974 -0.513245 0.247803 0.800354 1445370542 0.160828 -0.518127 0.220337 0.810608 1445370543 0.160828 -0.518127 0.220337 0.810608 1445370543 0.160828 -0.518127 0.220337 0.810608 1445370543 0.160828 -0.518127 0.220337 0.810608 1445370543 0.160828 -0.518127 0.220337 0.810608 1445370543 0.166260 -0.522217 0.216980 0.807800 1445370543 0.166260 -0.522217 0.216980 0.807800 1445370543 0.166260 -0.522217 0.216980 0.807800 1445370543 0.166260 -0.522217 0.216980 0.807800 1445370543 0.166260 -0.522217 0.216980 0.807800 1445370543 0.166260 -0.522217 0.216980 0.807800 1445370543 0.166260 -0.522217 0.216980 0.807800 1445370543 0.178467 -0.524536 0.227905 0.800659 1445370543 0.178467 -0.524536 0.227905 0.800659 1445370543 0.178467 -0.524536 0.227905 0.800659 1445370543 0.178467 -0.524536 0.227905 0.800659 1445370543 0.178467 -0.524536 0.227905 0.800659 1445370543 0.205750 -0.524109 0.249573 0.787842 1445370543 0.205750 -0.524109 0.249573 0.787842 1445370543 0.205750 -0.524109 0.249573 0.787842 1445370543 0.205750 -0.524109 0.249573 0.787842 1445370543 0.205750 -0.524109 0.249573 0.787842 1445370543 0.205750 -0.524109 0.249573 0.787842 1445370543 0.205750 -0.524109 0.249573 0.787842 1445370543 0.235962 -0.520325 0.265442 0.776611 1445370543 0.235962 -0.520325 0.265442 0.776611 1445370543 0.235962 -0.520325 0.265442 0.776611 1445370543 0.235962 -0.520325 0.265442 0.776611 1445370543 0.235962 -0.520325 0.265442 0.776611 1445370543 0.235962 -0.520325 0.265442 0.776611 1445370543 0.261780 -0.523193 0.261963 0.767517 1445370543 0.261780 -0.523193 0.261963 0.767517 1445370543 0.261780 -0.523193 0.261963 0.767517 1445370543 0.261780 -0.523193 0.261963 0.767517 1445370543 0.261780 -0.523193 0.261963 0.767517 1445370543 0.261780 -0.523193 0.261963 0.767517 1445370543 0.261780 -0.523193 0.261963 0.767517 1445370543 0.287659 -0.522888 0.257813 0.759827 1445370543 0.287659 -0.522888 0.257813 0.759827 1445370543 0.287659 -0.522888 0.257813 0.759827 1445370543 0.287659 -0.522888 0.257813 0.759827 1445370543 0.287659 -0.522888 0.257813 0.759827 1445370543 0.287659 -0.522888 0.257813 0.759827 1445370543 0.304138 -0.523315 0.247864 0.756409 1445370543 0.304138 -0.523315 0.247864 0.756409 1445370543 0.304138 -0.523315 0.247864 0.756409 1445370543 0.304138 -0.523315 0.247864 0.756409 1445370543 0.304138 -0.523315 0.247864 0.756409 1445370543 0.304138 -0.523315 0.247864 0.756409 1445370543 0.319092 -0.527222 0.240051 0.750061 1445370543 0.319092 -0.527222 0.240051 0.750061 1445370543 0.319092 -0.527222 0.240051 0.750061 1445370543 0.319092 -0.527222 0.240051 0.750061 1445370543 0.319092 -0.527222 0.240051 0.750061 1445370543 0.319092 -0.527222 0.240051 0.750061 1445370543 0.341309 -0.529724 0.251404 0.734619 1445370543 0.341309 -0.529724 0.251404 0.734619 1445370543 0.341309 -0.529724 0.251404 0.734619 1445370543 0.341309 -0.529724 0.251404 0.734619 1445370543 0.341309 -0.529724 0.251404 0.734619 1445370543 0.341309 -0.529724 0.251404 0.734619 1445370543 0.341309 -0.529724 0.251404 0.734619 1445370543 0.366516 -0.518921 0.270447 0.723328 1445370543 0.366516 -0.518921 0.270447 0.723328 1445370543 0.366516 -0.518921 0.270447 0.723328 1445370543 0.366516 -0.518921 0.270447 0.723328 1445370543 0.366516 -0.518921 0.270447 0.723328 1445370543 0.366516 -0.518921 0.270447 0.723328 1445370543 0.347717 -0.520142 0.272278 0.730957 1445370543 0.347717 -0.520142 0.272278 0.730957 1445370543 0.347717 -0.520142 0.272278 0.730957 1445370543 0.347717 -0.520142 0.272278 0.730957 1445370543 0.347717 -0.520142 0.272278 0.730957 1445370543 0.347717 -0.520142 0.272278 0.730957 1445370543 0.318542 -0.521118 0.278564 0.741150 1445370543 0.318542 -0.521118 0.278564 0.741150 1445370543 0.318542 -0.521118 0.278564 0.741150 1445370543 0.318542 -0.521118 0.278564 0.741150 1445370543 0.318542 -0.521118 0.278564 0.741150 1445370543 0.318542 -0.521118 0.278564 0.741150 1445370543 0.285400 -0.516418 0.285767 0.755066 1445370543 0.285400 -0.516418 0.285767 0.755066 1445370543 0.285400 -0.516418 0.285767 0.755066 1445370543 0.285400 -0.516418 0.285767 0.755066 1445370543 0.285400 -0.516418 0.285767 0.755066 1445370543 0.285400 -0.516418 0.285767 0.755066 1445370543 0.220276 -0.539246 0.253479 0.772278 1445370543 0.220276 -0.539246 0.253479 0.772278 1445370543 0.220276 -0.539246 0.253479 0.772278 1445370543 0.220276 -0.539246 0.253479 0.772278 1445370543 0.220276 -0.539246 0.253479 0.772278 1445370543 0.220276 -0.539246 0.253479 0.772278 1445370543 0.220276 -0.539246 0.253479 0.772278 1445370543 0.148132 -0.563538 0.178040 0.792908 1445370543 0.148132 -0.563538 0.178040 0.792908 1445370543 0.148132 -0.563538 0.178040 0.792908 1445370543 0.148132 -0.563538 0.178040 0.792908 1445370543 0.148132 -0.563538 0.178040 0.792908 1445370543 0.148132 -0.563538 0.178040 0.792908 1445370543 0.113220 -0.571594 0.140320 0.800476 1445370543 0.113220 -0.571594 0.140320 0.800476 1445370543 0.113220 -0.571594 0.140320 0.800476 1445370543 0.113220 -0.571594 0.140320 0.800476 1445370543 0.113220 -0.571594 0.140320 0.800476 1445370543 0.113220 -0.571594 0.140320 0.800476 1445370543 0.137085 -0.569519 0.165161 0.793457 1445370543 0.137085 -0.569519 0.165161 0.793457 1445370543 0.137085 -0.569519 0.165161 0.793457 1445370543 0.137085 -0.569519 0.165161 0.793457 1445370543 0.137085 -0.569519 0.165161 0.793457 1445370543 0.137085 -0.569519 0.165161 0.793457 1445370543 0.137085 -0.569519 0.165161 0.793457 1445370543 0.156372 -0.566223 0.176575 0.789734 1445370543 0.156372 -0.566223 0.176575 0.789734 1445370543 0.156372 -0.566223 0.176575 0.789734 1445370544 0.156372 -0.566223 0.176575 0.789734 1445370544 0.156372 -0.566223 0.176575 0.789734 1445370544 0.156372 -0.566223 0.176575 0.789734 1445370544 0.175232 -0.568787 0.172119 0.784973 1445370544 0.175232 -0.568787 0.172119 0.784973 1445370544 0.175232 -0.568787 0.172119 0.784973 1445370544 0.175232 -0.568787 0.172119 0.784973 1445370544 0.175232 -0.568787 0.172119 0.784973 1445370544 0.175232 -0.568787 0.172119 0.784973 1445370544 0.213074 -0.565491 0.185303 0.774902 1445370544 0.213074 -0.565491 0.185303 0.774902 1445370544 0.213074 -0.565491 0.185303 0.774902 1445370544 0.213074 -0.565491 0.185303 0.774902 1445370544 0.213074 -0.565491 0.185303 0.774902 1445370544 0.213074 -0.565491 0.185303 0.774902 1445370544 0.213074 -0.565491 0.185303 0.774902 1445370544 0.257874 -0.559143 0.203430 0.761169 1445370544 0.257874 -0.559143 0.203430 0.761169 1445370544 0.257874 -0.559143 0.203430 0.761169 1445370544 0.257874 -0.559143 0.203430 0.761169 1445370544 0.257874 -0.559143 0.203430 0.761169 1445370544 0.257874 -0.559143 0.203430 0.761169 1445370544 0.297241 -0.552917 0.211792 0.749023 1445370544 0.297241 -0.552917 0.211792 0.749023 1445370544 0.297241 -0.552917 0.211792 0.749023 1445370544 0.297241 -0.552917 0.211792 0.749023 1445370544 0.297241 -0.552917 0.211792 0.749023 1445370544 0.297241 -0.552917 0.211792 0.749023 1445370544 0.297241 -0.552917 0.211792 0.749023 1445370544 0.329895 -0.544800 0.217102 0.739685 1445370544 0.329895 -0.544800 0.217102 0.739685 1445370544 0.329895 -0.544800 0.217102 0.739685 1445370544 0.329895 -0.544800 0.217102 0.739685 1445370544 0.329895 -0.544800 0.217102 0.739685 1445370544 0.329895 -0.544800 0.217102 0.739685 1445370544 0.356812 -0.532959 0.230408 0.731812 1445370544 0.356812 -0.532959 0.230408 0.731812 1445370544 
0.374268 -0.546997 0.278137 0.695190 1445370548 0.416870 -0.554932 0.222473 0.684692 1445370548 0.416870 -0.554932 0.222473 0.684692 1445370548 0.416870 -0.554932 0.222473 0.684692 1445370548 0.416870 -0.554932 0.222473 0.684692 1445370548 0.416870 -0.554932 0.222473 0.684692 1445370548 0.416870 -0.554932 0.222473 0.684692 1445370548 0.481018 -0.597717 0.116333 0.630676 1445370548 0.481018 -0.597717 0.116333 0.630676 1445370548 0.481018 -0.597717 0.116333 0.630676 1445370548 0.481018 -0.597717 0.116333 0.630676 1445370548 0.481018 -0.597717 0.116333 0.630676 1445370548 0.481018 -0.597717 0.116333 0.630676 1445370548 0.481018 -0.597717 0.116333 0.630676 1445370548 0.562073 -0.633179 0.002869 0.532104 1445370548 0.562073 -0.633179 0.002869 0.532104 1445370548 0.562073 -0.633179 0.002869 0.532104 1445370548 0.562073 -0.633179 0.002869 0.532104 1445370548 0.562073 -0.633179 0.002869 0.532104 1445370548 0.562073 -0.633179 0.002869 0.532104 1445370548 0.650208 -0.614868 -0.038086 0.444580 1445370548 0.650208 -0.614868 -0.038086 0.444580 1445370548 0.650208 -0.614868 -0.038086 0.444580 1445370548 0.650208 -0.614868 -0.038086 0.444580 1445370548 0.650208 -0.614868 -0.038086 0.444580 1445370548 0.650208 -0.614868 -0.038086 0.444580 1445370548 0.710938 -0.566895 -0.050171 0.413147 1445370548 0.710938 -0.566895 -0.050171 0.413147 1445370548 0.710938 -0.566895 -0.050171 0.413147 1445370548 0.710938 -0.566895 -0.050171 0.413147 1445370548 0.710938 -0.566895 -0.050171 0.413147 1445370548 0.710938 -0.566895 -0.050171 0.413147 1445370548 0.723694 -0.552185 -0.064453 0.408813 1445370548 0.723694 -0.552185 -0.064453 0.408813 1445370548 0.723694 -0.552185 -0.064453 0.408813 1445370548 0.723694 -0.552185 -0.064453 0.408813 1445370548 0.723694 -0.552185 -0.064453 0.408813 1445370548 0.723694 -0.552185 -0.064453 0.408813 1445370548 0.693909 -0.552795 -0.054443 0.458191 1445370548 0.693909 -0.552795 -0.054443 0.458191 1445370548 0.693909 -0.552795 -0.054443 0.458191 1445370548 0.693909 -0.552795 -0.054443 0.458191 1445370548 0.693909 -0.552795 -0.054443 0.458191 1445370548 0.693909 -0.552795 -0.054443 0.458191 1445370548 0.638184 -0.527588 -0.014221 0.560486 1445370548 0.638184 -0.527588 -0.014221 0.560486 1445370548 0.638184 -0.527588 -0.014221 0.560486 1445370548 0.638184 -0.527588 -0.014221 0.560486 1445370548 0.638184 -0.527588 -0.014221 0.560486 1445370548 0.638184 -0.527588 -0.014221 0.560486 1445370548 0.566528 -0.471313 0.034607 0.674988 1445370548 0.566528 -0.471313 0.034607 0.674988 1445370548 0.566528 -0.471313 0.034607 0.674988 1445370548 0.566528 -0.471313 0.034607 0.674988 1445370548 0.566528 -0.471313 0.034607 0.674988 1445370548 0.566528 -0.471313 0.034607 0.674988 1445370548 0.500366 -0.393250 0.115173 0.762634 1445370548 0.500366 -0.393250 0.115173 0.762634 1445370548 0.500366 -0.393250 0.115173 0.762634 1445370548 0.500366 -0.393250 0.115173 0.762634 1445370548 0.500366 -0.393250 0.115173 0.762634 1445370548 0.500366 -0.393250 0.115173 0.762634 1445370548 0.500366 -0.393250 0.115173 0.762634 1445370548 0.425476 -0.333252 0.230530 0.809143 1445370548 0.425476 -0.333252 0.230530 0.809143 1445370548 0.425476 -0.333252 0.230530 0.809143 1445370548 0.425476 -0.333252 0.230530 0.809143 1445370548 0.425476 -0.333252 0.230530 0.809143 1445370548 0.327026 -0.345703 0.317566 0.820129 1445370548 0.327026 -0.345703 0.317566 0.820129 1445370549 0.327026 -0.345703 0.317566 0.820129 1445370549 0.327026 -0.345703 0.317566 0.820129 1445370549 0.327026 -0.345703 0.317566 0.820129 1445370549 0.327026 -0.345703 0.317566 0.820129 1445370549 0.327026 -0.345703 0.317566 0.820129 1445370549 0.231812 -0.431641 0.284180 0.824097 1445370549 0.231812 -0.431641 0.284180 0.824097 1445370549 0.231812 -0.431641 0.284180 0.824097 1445370549 0.231812 -0.431641 0.284180 0.824097 1445370549 0.231812 -0.431641 0.284180 0.824097 1445370549 0.161072 -0.485840 0.257202 0.819641 1445370549 0.161072 -0.485840 0.257202 0.819641 1445370549 0.161072 -0.485840 0.257202 0.819641 1445370549 0.161072 -0.485840 0.257202 0.819641 1445370549 0.161072 -0.485840 0.257202 0.819641 1445370549 0.161072 -0.485840 0.257202 0.819641 1445370549 0.161072 -0.485840 0.257202 0.819641 1445370549 0.187561 -0.550964 0.251099 0.773376 1445370549 0.187561 -0.550964 0.251099 0.773376 1445370549 0.187561 -0.550964 0.251099 0.773376 1445370549 0.187561 -0.550964 0.251099 0.773376 1445370549 0.187561 -0.550964 0.251099 0.773376 1445370549 0.187561 -0.550964 0.251099 0.773376 1445370549 0.272949 -0.599365 0.234985 0.714844 1445370549 0.272949 -0.599365 0.234985 0.714844 1445370549 0.272949 -0.599365 0.234985 0.714844 1445370549 0.272949 -0.599365 0.234985 0.714844 1445370549 0.272949 -0.599365 0.234985 0.714844 1445370549 0.272949 -0.599365 0.234985 0.714844 1445370549 0.383911 -0.632935 0.161682 0.652527 1445370549 0.383911 -0.632935 0.161682 0.652527 1445370549 0.383911 -0.632935 0.161682 0.652527 1445370549 0.383911 -0.632935 0.161682 0.652527 1445370549 0.383911 -0.632935 0.161682 0.652527 1445370549 0.383911 -0.632935 0.161682 0.652527 1445370549 0.497986 -0.666870 0.070313 0.549805 1445370549 0.497986 -0.666870 0.070313 0.549805 1445370549 0.497986 -0.666870 0.070313 0.549805 1445370549 0.497986 -0.666870 0.070313 0.549805 1445370549 0.497986 -0.666870 0.070313 0.549805 1445370549 0.497986 -0.666870 0.070313 0.549805 1445370549 0.582764 -0.691711 -0.035461 0.425049 1445370549 0.582764 -0.691711 -0.035461 0.425049 1445370549 0.582764 -0.691711 -0.035461 0.425049 1445370549 0.582764 -0.691711 -0.035461 0.425049 1445370549 0.582764 -0.691711 -0.035461 0.425049 1445370549 0.582764 -0.691711 -0.035461 0.425049 1445370549 0.680298 -0.642578 -0.080933 0.343018 1445370549 0.680298 -0.642578 -0.080933 0.343018 1445370549 0.680298 -0.642578 -0.080933 0.343018 1445370549 0.680298 -0.642578 -0.080933 0.343018 1445370549 0.680298 -0.642578 -0.080933 0.343018 1445370549 0.680298 -0.642578 -0.080933 0.343018 1445370549 0.680298 -0.642578 -0.080933 0.343018 1445370549 0.739319 -0.584290 -0.096313 0.320557 1445370549 0.739319 -0.584290 -0.096313 0.320557 1445370549 0.739319 -0.584290 -0.096313 0.320557 1445370549 0.739319 -0.584290 -0.096313 0.320557 1445370549 0.739319 -0.584290 -0.096313 0.320557 1445370549 0.739319 -0.584290 -0.096313 0.320557 1445370549 0.729980 -0.582275 -0.085876 0.347351 1445370549 0.729980 -0.582275 -0.085876 0.347351 1445370549 0.729980 -0.582275 -0.085876 0.347351 1445370549 0.729980 -0.582275 -0.085876 0.347351 1445370549 0.729980 -0.582275 -0.085876 0.347351 1445370549 0.729980 -0.582275 -0.085876 0.347351 1445370549 0.690186 -0.584595 -0.047607 0.423706 1445370549 0.690186 -0.584595 -0.047607 0.423706 1445370549 0.690186 -0.584595 -0.047607 0.423706 1445370549 0.690186 -0.584595 -0.047607 0.423706 1445370549 0.690186 -0.584595 -0.047607 0.423706 1445370549 0.690186 -0.584595 -0.047607 0.423706 1445370549 0.622925 -0.567505 -0.010071 0.538330 1445370549 0.622925 -0.567505 -0.010071 0.538330 1445370549 0.622925 -0.567505 -0.010071 0.538330 1445370549 0.622925 -0.567505 -0.010071 0.538330 1445370549 0.622925 -0.567505 -0.010071 0.538330 1445370549 0.622925 -0.567505 -0.010071 0.538330 1445370549 0.550537 -0.509949 0.033325 0.660095 1445370549 0.550537 -0.509949 0.033325 0.660095 1445370549 0.550537 -0.509949 0.033325 0.660095 1445370549 0.550537 -0.509949 0.033325 0.660095 1445370549 0.550537 -0.509949 0.033325 0.660095 1445370549 0.550537 -0.509949 0.033325 0.660095 1445370549 0.550537 -0.509949 0.033325 0.660095 1445370549 0.504395 -0.406433 0.110229 0.753784 1445370549 0.504395 -0.406433 0.110229 0.753784 1445370549 0.504395 -0.406433 0.110229 0.753784 1445370549 0.504395 -0.406433 0.110229 0.753784 1445370549 0.504395 -0.406433 0.110229 0.753784 1445370549 0.504395 -0.406433 0.110229 0.753784 1445370549 0.443237 -0.310059 0.261597 0.799316 1445370549 0.443237 -0.310059 0.261597 0.799316 1445370549 0.443237 -0.310059 0.261597 0.799316 1445370549 0.443237 -0.310059 0.261597 0.799316 1445370549 0.443237 -0.310059 0.261597 0.799316 1445370549 0.443237 -0.310059 0.261597 0.799316 1445370549 0.443237 -0.310059 0.261597 0.799316 1445370549 0.326965 -0.325623 0.334656 0.821533 1445370549 0.326965 -0.325623 0.334656 0.821533 1445370549 0.326965 -0.325623 0.334656 0.821533 1445370549 0.326965 -0.325623 0.334656 0.821533 1445370549 0.326965 -0.325623 0.334656 0.821533 1445370549 0.326965 -0.325623 0.334656 0.821533 1445370549 0.198425 -0.413513 0.278992 0.843689 1445370549 0.198425 -0.413513 0.278992 0.843689 1445370549 0.198425 -0.413513 0.278992 0.843689 1445370549 0.198425 -0.413513 0.278992 0.843689 1445370549 0.198425 -0.413513 0.278992 0.843689 1445370549 0.198425 -0.413513 0.278992 0.843689 1445370549 0.120667 -0.473877 0.215637 0.845154 1445370549 0.120667 -0.473877 0.215637 0.845154 1445370549 0.120667 -0.473877 0.215637 0.845154 1445370549 0.120667 -0.473877 0.215637 0.845154 1445370550 0.120667 -0.473877 0.215637 0.845154 1445370550 0.120667 -0.473877 0.215637 0.845154 1445370550 0.120667 -0.473877 0.215637 0.845154 1445370550 0.131775 -0.527832 0.223267 0.808777 1445370550 0.131775 -0.527832 0.223267 0.808777 1445370550 0.131775 -0.527832 0.223267 0.808777 1445370550 0.131775 -0.527832 0.223267 0.808777 1445370550 0.131775 -0.527832 0.223267 0.808777 1445370550 0.131775 -0.527832 0.223267 0.808777 1445370550 0.216980 -0.567383 0.246033 0.755249 1445370550 0.216980 -0.567383 0.246033 0.755249 1445370550 0.216980 -0.567383 0.246033 0.755249 1445370550 0.216980 -0.567383 0.246033 0.755249 1445370550 0.216980 -0.567383 0.246033 0.755249 1445370550 0.216980 -0.567383 0.246033 0.755249 1445370550 0.319397 -0.592468 0.231506 0.702393 1445370550 0.319397 -0.592468 0.231506 0.702393 1445370550 0.319397 -0.592468 0.231506 0.702393 1445370550 0.319397 -0.592468 0.231506 0.702393 1445370550 0.319397 -0.592468 0.231506 0.702393 1445370550 0.319397 -0.592468 0.231506 0.702393 1445370550 0.433899 -0.620789 0.151306 0.635193 1445370550 0.433899 -0.620789 0.151306 0.635193 1445370550 0.433899 -0.620789 0.151306 0.635193 1445370550 0.433899 -0.620789 0.151306 0.635193 1445370550 0.433899 -0.620789 0.151306 0.635193 1445370550 0.433899 -0.620789 0.151306 0.635193 1445370550 0.433899 -0.620789 0.151306 0.635193 1445370550 0.530762 -0.657654 0.027344 0.533875 1445370550 0.530762 -0.657654 0.027344 0.533875 1445370550 0.530762 -0.657654 0.027344 0.533875 1445370550 0.530762 -0.657654 0.027344 0.533875 1445370550 0.530762 -0.657654 0.027344 0.533875 1445370550 0.530762 -0.657654 0.027344 0.533875 1445370550 0.637329 -0.655090 -0.038147 0.403931 1445370550 0.637329 -0.655090 -0.038147 0.403931 1445370550 0.637329 -0.655090 -0.038147 0.403931 1445370550 0.637329 -0.655090 -0.038147 0.403931 1445370550 0.637329 -0.655090 -0.038147 0.403931 1445370550 0.637329 -0.655090 -0.038147 0.403931 1445370550 0.728760 -0.585632 -0.059509 0.349792 1445370550 0.728760 -0.585632 -0.059509 0.349792 1445370550 0.728760 -0.585632 -0.059509 0.349792 1445370550 0.728760 -0.585632 -0.059509 0.349792 1445370550 0.728760 -0.585632 -0.059509 0.349792 1445370550 0.728760 -0.585632 -0.059509 0.349792 1445370550 0.728760 -0.585632 -0.059509 0.349792 1445370550 0.766663 -0.549744 -0.062683 0.325623 1445370550 0.766663 -0.549744 -0.062683 0.325623 1445370550 0.766663 -0.549744 -0.062683 0.325623 1445370550 0.766663 -0.549744 -0.062683 0.325623 1445370550 0.766663 -0.549744 -0.062683 0.325623 1445370550 0.766663 -0.549744 -0.062683 0.325623 1445370550 0.745483 -0.557373 -0.048218 0.362244 1445370550 0.745483 -0.557373 -0.048218 0.362244 1445370550 0.745483 -0.557373 -0.048218 0.362244 1445370550 0.745483 -0.557373 -0.048218 0.362244 1445370550 0.745483 -0.557373 -0.048218 0.362244 1445370550 0.745483 -0.557373 -0.048218 0.362244 1445370550 0.745483 -0.557373 -0.048218 0.362244 1445370550 0.690247 -0.566345 -0.012146 0.450134 1445370550 0.690247 -0.566345 -0.012146 0.450134 1445370550 0.690247 -0.566345 -0.012146 0.450134 1445370550 0.690247 -0.566345 -0.012146 0.450134 1445370550 0.690247 -0.566345 -0.012146 0.450134 1445370550 0.690247 -0.566345 -0.012146 0.450134 1445370550 0.617981 -0.535645 0.049011 0.573364 1445370550 0.617981 -0.535645 0.049011 0.573364 1445370550 0.617981 -0.535645 0.049011 0.573364 1445370550 0.617981 -0.535645 0.049011 0.573364 1445370550 0.617981 -0.535645 0.049011 0.573364 1445370550 0.617981 -0.535645 0.049011 0.573364 1445370550 0.532959 -0.472046 0.136414 0.688782 1445370550 0.532959 -0.472046 0.136414 0.688782 1445370550 0.532959 -0.472046 0.136414 0.688782 1445370550 0.532959 -0.472046 0.136414 0.688782 1445370550 0.532959 -0.472046 0.136414 0.688782 1445370550 0.532959 -0.472046 0.136414 0.688782 1445370550 0.532959 -0.472046 0.136414 0.688782 1445370550 0.439209 -0.395081 0.237488 0.771057 1445370550 0.439209 -0.395081 0.237488 0.771057 1445370550 0.439209 -0.395081 0.237488 0.771057 1445370550 0.439209 -0.395081 0.237488 0.771057 1445370550 0.439209 -0.395081 0.237488 0.771057 1445370550 0.439209 -0.395081 0.237488 0.771057 1445370550 0.325439 -0.337219 0.332397 0.818420 1445370550 0.325439 -0.337219 0.332397 0.818420 1445370550 0.325439 -0.337219 0.332397 0.818420 1445370550 0.325439 -0.337219 0.332397 0.818420 1445370550 0.325439 -0.337219 0.332397 0.818420 1445370550 0.325439 -0.337219 0.332397 0.818420 1445370550 0.208984 -0.338989 0.341675 0.851257 1445370550 0.208984 -0.338989 0.341675 0.851257 1445370550 0.208984 -0.338989 0.341675 0.851257 1445370550 0.135254 -0.363281 0.309509 0.868286 1445370550 0.135254 -0.363281 0.309509 0.868286 1445370550 0.135254 -0.363281 0.309509 0.868286 1445370550 0.135254 -0.363281 0.309509 0.868286 1445370550 0.135254 -0.363281 0.309509 0.868286 1445370550 0.135254 -0.363281 0.309509 0.868286 1445370550 0.117004 -0.409729 0.300842 0.853149 1445370550 0.117004 -0.409729 0.300842 0.853149 1445370550 0.117004 -0.409729 0.300842 0.853149 1445370550 0.117004 -0.409729 0.300842 0.853149 1445370550 0.117004 -0.409729 0.300842 0.853149 1445370550 0.117004 -0.409729 0.300842 0.853149 1445370550 0.117004 -0.409729 0.300842 0.853149 1445370550 0.165161 -0.462097 0.296753 0.819153 1445370550 0.165161 -0.462097 0.296753 0.819153 1445370550 0.165161 -0.462097 0.296753 0.819153 1445370550 0.165161 -0.462097 0.296753 0.819153 1445370550 0.165161 -0.462097 0.296753 0.819153 1445370551 0.165161 -0.462097 0.296753 0.819153 1445370551 0.165161 -0.462097 0.296753 0.819153 1445370551 0.280090 -0.513916 0.276978 0.762024 1445370551 0.280090 -0.513916 0.276978 0.762024 1445370551 0.280090 -0.513916 0.276978 0.762024 1445370551 0.280090 -0.513916 0.276978 0.762024 1445370551 0.280090 -0.513916 0.276978 0.762024 1445370551 0.387817 -0.568115 0.187683 0.701172 1445370551 0.387817 -0.568115 0.187683 0.701172 1445370551 0.387817 -0.568115 0.187683 0.701172 1445370551 0.387817 -0.568115 0.187683 0.701172 1445370551 0.387817 -0.568115 0.187683 0.701172 1445370551 0.387817 -0.568115 0.187683 0.701172 1445370551 0.492981 -0.613220 0.082581 0.611572 1445370551 0.492981 -0.613220 0.082581 0.611572 1445370551 0.492981 -0.613220 0.082581 0.611572 1445370551 0.492981 -0.613220 0.082581 0.611572 1445370551 0.492981 -0.613220 0.082581 0.611572 1445370551 0.492981 -0.613220 0.082581 0.611572 1445370551 0.586975 -0.625366 0.012756 0.513977 1445370551 0.586975 -0.625366 0.012756 0.513977 1445370551 0.586975 -0.625366 0.012756 0.513977 1445370551 0.586975 -0.625366 0.012756 0.513977 1445370551 0.586975 -0.625366 0.012756 0.513977 1445370551 0.586975 -0.625366 0.012756 0.513977 1445370551 0.586975 -0.625366 0.012756 0.513977 1445370551 0.651550 -0.635620 -0.051331 0.410889 1445370551 0.651550 -0.635620 -0.051331 0.410889 1445370551 0.651550 -0.635620 -0.051331 0.410889 1445370551 0.651550 -0.635620 -0.051331 0.410889 1445370551 0.651550 -0.635620 -0.051331 0.410889 1445370551 0.651550 -0.635620 -0.051331 0.410889 1445370551 0.711243 -0.598022 -0.084412 0.359619 1445370551 0.711243 -0.598022 -0.084412 0.359619 1445370551 0.711243 -0.598022 -0.084412 0.359619 1445370551 0.711243 -0.598022 -0.084412 0.359619 1445370551 0.711243 -0.598022 -0.084412 0.359619 1445370551 0.711243 -0.598022 -0.084412 0.359619 1445370551 0.745544 -0.558167 -0.071106 0.357117 1445370551 0.745544 -0.558167 -0.071106 0.357117 1445370551 0.745544 -0.558167 -0.071106 0.357117 1445370551 0.745544 -0.558167 -0.071106 0.357117 1445370551 0.745544 -0.558167 -0.071106 0.357117 1445370551 0.745544 -0.558167 -0.071106 0.357117 1445370551 0.745544 -0.558167 -0.071106 0.357117 1445370551 0.723999 -0.554565 -0.032410 0.408936 1445370551 0.723999 -0.554565 -0.032410 0.408936 1445370551 0.723999 -0.554565 -0.032410 0.408936 1445370551 0.723999 -0.554565 -0.032410 0.408936 1445370551 0.723999 -0.554565 -0.032410 0.408936 1445370551 0.723999 -0.554565 -0.032410 0.408936 1445370551 0.674072 -0.543152 0.035522 0.499268 1445370551 0.674072 -0.543152 0.035522 0.499268 1445370551 0.674072 -0.543152 0.035522 0.499268 1445370551 0.674072 -0.543152 0.035522 0.499268 1445370551 0.674072 -0.543152 0.035522 0.499268 1445370551 0.674072 -0.543152 0.035522 0.499268 1445370551 0.595581 -0.509338 0.118652 0.609680 1445370551 0.595581 -0.509338 0.118652 0.609680 1445370551 0.595581 -0.509338 0.118652 0.609680 1445370551 0.595581 -0.509338 0.118652 0.609680 1445370551 0.595581 -0.509338 0.118652 0.609680 1445370551 0.595581 -0.509338 0.118652 0.609680 1445370551 0.595581 -0.509338 0.118652 0.609680 1445370551 0.519531 -0.435059 0.203308 0.706665 1445370551 0.519531 -0.435059 0.203308 0.706665 1445370551 0.519531 -0.435059 0.203308 0.706665 1445370551 0.519531 -0.435059 0.203308 0.706665 1445370551 0.519531 -0.435059 0.203308 0.706665 1445370551 0.519531 -0.435059 0.203308 0.706665 1445370551 0.417053 -0.343872 0.343018 0.768188 1445370551 0.417053 -0.343872 0.343018 0.768188 1445370551 0.417053 -0.343872 0.343018 0.768188 1445370551 0.417053 -0.343872 0.343018 0.768188 1445370551 0.417053 -0.343872 0.343018 0.768188 1445370551 0.417053 -0.343872 0.343018 0.768188 1445370551 0.417053 -0.343872 0.343018 0.768188 1445370551 0.274414 -0.324829 0.378174 0.822266 1445370551 0.274414 -0.324829 0.378174 0.822266 1445370551 0.274414 -0.324829 0.378174 0.822266 1445370551 0.274414 -0.324829 0.378174 0.822266 1445370551 0.274414 -0.324829 0.378174 0.822266 1445370551 0.274414 -0.324829 0.378174 0.822266 1445370551 0.157410 -0.348877 0.341492 0.858337 1445370551 0.157410 -0.348877 0.341492 0.858337 1445370551 0.157410 -0.348877 0.341492 0.858337 1445370551 0.157410 -0.348877 0.341492 0.858337 1445370551 0.157410 -0.348877 0.341492 0.858337 1445370551 0.157410 -0.348877 0.341492 0.858337 1445370551 0.071106 -0.373230 0.298950 0.875366 1445370551 0.071106 -0.373230 0.298950 0.875366 1445370551 0.071106 -0.373230 0.298950 0.875366 1445370551 0.071106 -0.373230 0.298950 0.875366 1445370551 0.071106 -0.373230 0.298950 0.875366 1445370551 0.071106 -0.373230 0.298950 0.875366 1445370551 0.073669 -0.418152 0.297668 0.855042 1445370551 0.073669 -0.418152 0.297668 0.855042 1445370551 0.073669 -0.418152 0.297668 0.855042 1445370551 0.073669 -0.418152 0.297668 0.855042 1445370551 0.073669 -0.418152 0.297668 0.855042 1445370551 0.073669 -0.418152 0.297668 0.855042 1445370551 0.150513 -0.467468 0.319092 0.810486 1445370551 0.150513 -0.467468 0.319092 0.810486 1445370551 0.150513 -0.467468 0.319092 0.810486 1445370551 0.150513 -0.467468 0.319092 0.810486 1445370551 0.150513 -0.467468 0.319092 0.810486 1445370551 0.150513 -0.467468 0.319092 0.810486 1445370551 0.150513 -0.467468 0.319092 0.810486 1445370551 0.278320 -0.507446 0.308350 0.754883 1445370551 0.278320 -0.507446 0.308350 0.754883 1445370551 0.278320 -0.507446 0.308350 0.754883 1445370551 0.278320 -0.507446 0.308350 0.754883 1445370552 0.278320 -0.507446 0.308350 0.754883 1445370552 0.278320 -0.507446 0.308350 0.754883 1445370552 0.373779 -0.577332 0.168945 0.705994 1445370552 0.373779 -0.577332 0.168945 0.705994 1445370552 0.373779 -0.577332 0.168945 0.705994 1445370552 0.373779 -0.577332 0.168945 0.705994 1445370552 0.373779 -0.577332 0.168945 0.705994 1445370552 0.373779 -0.577332 0.168945 0.705994 1445370552 0.488831 -0.633484 0.041138 0.598389 1445370552 0.488831 -0.633484 0.041138 0.598389 1445370552 0.488831 -0.633484 0.041138 0.598389 1445370552 0.488831 -0.633484 0.041138 0.598389 1445370552 0.488831 -0.633484 0.041138 0.598389 1445370552 0.488831 -0.633484 0.041138 0.598389 1445370552 0.600647 -0.639709 -0.046509 0.477234 1445370552 0.600647 -0.639709 -0.046509 0.477234 1445370552 0.600647 -0.639709 -0.046509 0.477234 1445370552 0.600647 -0.639709 -0.046509 0.477234 1445370552 0.600647 -0.639709 -0.046509 0.477234 1445370552 0.600647 -0.639709 -0.046509 0.477234 1445370552 0.600647 -0.639709 -0.046509 0.477234 1445370552 0.681458 -0.606628 -0.090881 0.399170 1445370552 0.681458 -0.606628 -0.090881 0.399170 1445370552 0.681458 -0.606628 -0.090881 0.399170 1445370552 0.681458 -0.606628 -0.090881 0.399170 1445370552 0.681458 -0.606628 -0.090881 0.399170 1445370552 0.681458 -0.606628 -0.090881 0.399170 1445370552 0.729309 -0.568298 -0.104004 0.366455 1445370552 0.729309 -0.568298 -0.104004 0.366455 1445370552 0.729309 -0.568298 -0.104004 0.366455 1445370552 0.729309 -0.568298 -0.104004 0.366455 1445370552 0.729309 -0.568298 -0.104004 0.366455 1445370552 0.729309 -0.568298 -0.104004 0.366455 1445370552 0.728333 -0.552185 -0.085327 0.396667 1445370552 0.728333 -0.552185 -0.085327 0.396667 1445370552 0.728333 -0.552185 -0.085327 0.396667 1445370552 0.728333 -0.552185 -0.085327 0.396667 1445370552 0.728333 -0.552185 -0.085327 0.396667 1445370552 0.728333 -0.552185 -0.085327 0.396667 1445370552 0.728333 -0.552185 -0.085327 0.396667 1445370552 0.690674 -0.552307 -0.037109 0.465332 1445370552 0.690674 -0.552307 -0.037109 0.465332 1445370552 0.690674 -0.552307 -0.037109 0.465332 1445370552 0.690674 -0.552307 -0.037109 0.465332 1445370552 0.690674 -0.552307 -0.037109 0.465332 1445370552 0.690674 -0.552307 -0.037109 0.465332 1445370552 0.642151 -0.510132 0.025146 0.571655 1445370552 0.642151 -0.510132 0.025146 0.571655 1445370552 0.642151 -0.510132 0.025146 0.571655 1445370552 0.642151 -0.510132 0.025146 0.571655 1445370552 0.642151 -0.510132 0.025146 0.571655 1445370552 0.642151 -0.510132 0.025146 0.571655 1445370552 0.642151 -0.510132 0.025146 0.571655 1445370552 0.591370 -0.435486 0.079224 0.674011 1445370552 0.591370 -0.435486 0.079224 0.674011 1445370552 0.591370 -0.435486 0.079224 0.674011 1445370552 0.591370 -0.435486 0.079224 0.674011 1445370552 0.591370 -0.435486 0.079224 0.674011 1445370552 0.591370 -0.435486 0.079224 0.674011 1445370552 0.527710 -0.335754 0.187012 0.757507 1445370552 0.527710 -0.335754 0.187012 0.757507 1445370552 0.527710 -0.335754 0.187012 0.757507 1445370552 0.527710 -0.335754 0.187012 0.757507 1445370552 0.527710 -0.335754 0.187012 0.757507 1445370552 0.527710 -0.335754 0.187012 0.757507 1445370552 0.426819 -0.271118 0.301331 0.808350 1445370552 0.426819 -0.271118 0.301331 0.808350 1445370552 0.426819 -0.271118 0.301331 0.808350 1445370552 0.426819 -0.271118 0.301331 0.808350 1445370552 0.426819 -0.271118 0.301331 0.808350 1445370552 0.426819 -0.271118 0.301331 0.808350 1445370552 0.301636 -0.287048 0.335266 0.845093 1445370552 0.301636 -0.287048 0.335266 0.845093 1445370552 0.301636 -0.287048 0.335266 0.845093 1445370552 0.301636 -0.287048 0.335266 0.845093 1445370552 0.301636 -0.287048 0.335266 0.845093 1445370552 0.301636 -0.287048 0.335266 0.845093 1445370552 0.180664 -0.328064 0.328674 0.866943 1445370552 0.180664 -0.328064 0.328674 0.866943 1445370552 0.180664 -0.328064 0.328674 0.866943 1445370552 0.180664 -0.328064 0.328674 0.866943 1445370552 0.180664 -0.328064 0.328674 0.866943 1445370552 0.180664 -0.328064 0.328674 0.866943 1445370552 0.120483 -0.392639 0.290649 0.864197 1445370552 0.120483 -0.392639 0.290649 0.864197 1445370552 0.120483 -0.392639 0.290649 0.864197 1445370552 0.120483 -0.392639 0.290649 0.864197 1445370552 0.120483 -0.392639 0.290649 0.864197 1445370552 0.120483 -0.392639 0.290649 0.864197 1445370552 0.120483 -0.392639 0.290649 0.864197 1445370552 0.167236 -0.457031 0.305176 0.818542 1445370552 0.167236 -0.457031 0.305176 0.818542 1445370552 0.167236 -0.457031 0.305176 0.818542 1445370552 0.167236 -0.457031 0.305176 0.818542 1445370552 0.167236 -0.457031 0.305176 0.818542 1445370552 0.167236 -0.457031 0.305176 0.818542 1445370552 0.271179 -0.492432 0.332214 0.757324 1445370552 0.271179 -0.492432 0.332214 0.757324 1445370552 0.271179 -0.492432 0.332214 0.757324 1445370552 0.271179 -0.492432 0.332214 0.757324 1445370552 0.361084 -0.545837 0.228394 0.720764 1445370552 0.361084 -0.545837 0.228394 0.720764 1445370552 0.361084 -0.545837 0.228394 0.720764 1445370552 0.361084 -0.545837 0.228394 0.720764 1445370552 0.361084 -0.545837 0.228394 0.720764 1445370552 0.361084 -0.545837 0.228394 0.720764 1445370552 0.481140 -0.597839 0.096863 0.633789 1445370552 0.481140 -0.597839 0.096863 0.633789 1445370552 0.481140 -0.597839 0.096863 0.633789 1445370552 0.481140 -0.597839 0.096863 0.633789 1445370552 0.481140 -0.597839 0.096863 0.633789 1445370553 0.481140 -0.597839 0.096863 0.633789 1445370553 0.577271 -0.622192 -0.012268 0.528625 1445370553 0.577271 -0.622192 -0.012268 0.528625 1445370553 0.577271 -0.622192 -0.012268 0.528625 1445370553 0.577271 -0.622192 -0.012268 0.528625 1445370553 0.577271 -0.622192 -0.012268 0.528625 1445370553 0.577271 -0.622192 -0.012268 0.528625 1445370553 0.663574 -0.612183 -0.089111 0.420593 1445370553 0.663574 -0.612183 -0.089111 0.420593 1445370553 0.663574 -0.612183 -0.089111 0.420593 1445370553 0.663574 -0.612183 -0.089111 0.420593 1445370553 0.663574 -0.612183 -0.089111 0.420593 1445370553 0.663574 -0.612183 -0.089111 0.420593 1445370553 0.734436 -0.537231 -0.125916 0.395081 1445370553 0.734436 -0.537231 -0.125916 0.395081 1445370553 0.734436 -0.537231 -0.125916 0.395081 1445370553 0.734436 -0.537231 -0.125916 0.395081 1445370553 0.734436 -0.537231 -0.125916 0.395081 1445370553 0.734436 -0.537231 -0.125916 0.395081 1445370553 0.734436 -0.537231 -0.125916 0.395081 1445370553 0.742920 -0.518188 -0.143127 0.398743 1445370553 0.742920 -0.518188 -0.143127 0.398743 1445370553 0.742920 -0.518188 -0.143127 0.398743 1445370553 0.742920 -0.518188 -0.143127 0.398743 1445370553 0.742920 -0.518188 -0.143127 0.398743 1445370553 0.742920 -0.518188 -0.143127 0.398743 1445370553 0.718933 -0.523010 -0.124939 0.440430 1445370553 0.718933 -0.523010 -0.124939 0.440430 1445370553 0.718933 -0.523010 -0.124939 0.440430 1445370553 0.718933 -0.523010 -0.124939 0.440430 1445370553 0.718933 -0.523010 -0.124939 0.440430 1445370553 0.718933 -0.523010 -0.124939 0.440430 1445370553 0.718933 -0.523010 -0.124939 0.440430 1445370553 0.664978 -0.527527 -0.067749 0.524292 1445370553 0.664978 -0.527527 -0.067749 0.524292 1445370553 0.664978 -0.527527 -0.067749 0.524292 1445370553 0.664978 -0.527527 -0.067749 0.524292 1445370553 0.664978 -0.527527 -0.067749 0.524292 1445370553 0.664978 -0.527527 -0.067749 0.524292 1445370553 0.586609 -0.506714 0.013489 0.631592 1445370553 0.586609 -0.506714 0.013489 0.631592 1445370553 0.586609 -0.506714 0.013489 0.631592 1445370553 0.586609 -0.506714 0.013489 0.631592 1445370553 0.586609 -0.506714 0.013489 0.631592 1445370553 0.521057 -0.432922 0.096985 0.729126 1445370553 0.521057 -0.432922 0.096985 0.729126 1445370553 0.521057 -0.432922 0.096985 0.729126 1445370553 0.521057 -0.432922 0.096985 0.729126 1445370553 0.521057 -0.432922 0.096985 0.729126 1445370553 0.521057 -0.432922 0.096985 0.729126 1445370553 0.521057 -0.432922 0.096985 0.729126 1445370553 0.449219 -0.318970 0.271423 0.789124 1445370553 0.449219 -0.318970 0.271423 0.789124 1445370553 0.449219 -0.318970 0.271423 0.789124 1445370553 0.449219 -0.318970 0.271423 0.789124 1445370553 0.449219 -0.318970 0.271423 0.789124 1445370553 0.322083 -0.312744 0.350708 0.821777 1445370553 0.322083 -0.312744 0.350708 0.821777 1445370553 0.322083 -0.312744 0.350708 0.821777 1445370553 0.322083 -0.312744 0.350708 0.821777 1445370553 0.322083 -0.312744 0.350708 0.821777 1445370553 0.322083 -0.312744 0.350708 0.821777 1445370553 0.210632 -0.364868 0.328796 0.845215 1445370553 0.210632 -0.364868 0.328796 0.845215 1445370553 0.210632 -0.364868 0.328796 0.845215 1445370553 0.210632 -0.364868 0.328796 0.845215 1445370553 0.210632 -0.364868 0.328796 0.845215 1445370553 0.210632 -0.364868 0.328796 0.845215 1445370553 0.210632 -0.364868 0.328796 0.845215 1445370553 0.126770 -0.413513 0.298767 0.850647 1445370553 0.126770 -0.413513 0.298767 0.850647 1445370553 0.126770 -0.413513 0.298767 0.850647 1445370553 0.126770 -0.413513 0.298767 0.850647 1445370553 0.126770 -0.413513 0.298767 0.850647 1445370553 0.126770 -0.413513 0.298767 0.850647 1445370553 0.132202 -0.460876 0.297058 0.825745 1445370553 0.132202 -0.460876 0.297058 0.825745 1445370553 0.132202 -0.460876 0.297058 0.825745 1445370553 0.132202 -0.460876 0.297058 0.825745 1445370553 0.132202 -0.460876 0.297058 0.825745 1445370553 0.132202 -0.460876 0.297058 0.825745 1445370553 0.232971 -0.519714 0.329712 0.752869 1445370553 0.232971 -0.519714 0.329712 0.752869 1445370553 0.232971 -0.519714 0.329712 0.752869 1445370553 0.232971 -0.519714 0.329712 0.752869 1445370553 0.232971 -0.519714 0.329712 0.752869 1445370553 0.232971 -0.519714 0.329712 0.752869 1445370553 0.332397 -0.566833 0.276123 0.701416 1445370553 0.332397 -0.566833 0.276123 0.701416 1445370553 
0.343201 -0.545288 0.318542 0.695251 1445370556 0.343201 -0.545288 0.318542 0.695251 1445370556 0.343201 -0.545288 0.318542 0.695251 1445370556 0.343201 -0.545288 0.318542 0.695251 1445370556 0.333069 -0.549561 0.309509 0.700867 1445370556 0.333069 -0.549561 0.309509 0.700867 1445370556 0.333069 -0.549561 0.309509 0.700867 1445370556 0.333069 -0.549561 0.309509 0.700867 1445370556 0.333069 -0.549561 0.309509 0.700867 1445370556 0.333069 -0.549561 0.309509 0.700867 1445370556 0.321594 -0.552551 0.293518 0.710693 1445370556 0.321594 -0.552551 0.293518 0.710693 1445370556 0.321594 -0.552551 0.293518 0.710693 1445370556 0.321594 -0.552551 0.293518 0.710693 1445370556 0.321594 -0.552551 0.293518 0.710693 1445370556 0.321594 -0.552551 0.293518 0.710693 1445370556 0.314636 -0.545898 0.281982 0.723511 1445370556 0.314636 -0.545898 0.281982 0.723511 1445370556 0.314636 -0.545898 0.281982 0.723511 1445370556 0.314636 -0.545898 0.281982 0.723511 1445370556 0.314636 -0.545898 0.281982 0.723511 1445370556 0.314636 -0.545898 0.281982 0.723511 1445370556 0.314636 -0.545898 0.281982 0.723511 1445370556 0.305176 -0.539978 0.269104 0.736755 1445370556 0.305176 -0.539978 0.269104 0.736755 1445370556 0.305176 -0.539978 0.269104 0.736755 1445370556 0.305176 -0.539978 0.269104 0.736755 1445370556 0.305176 -0.539978 0.269104 0.736755 1445370556 0.305176 -0.539978 0.269104 0.736755 1445370556 0.296875 -0.539490 0.253845 0.745850 1445370556 0.296875 -0.539490 0.253845 0.745850 1445370556 0.296875 -0.539490 0.253845 0.745850 1445370556 0.296875 -0.539490 0.253845 0.745850 1445370556 0.296875 -0.539490 0.253845 0.745850 1445370556 0.296875 -0.539490 0.253845 0.745850 1445370556 0.284668 -0.546021 0.238342 0.750977 1445370556 0.284668 -0.546021 0.238342 0.750977 1445370556 0.284668 -0.546021 0.238342 0.750977 1445370556 0.284668 -0.546021 0.238342 0.750977 1445370556 0.284668 -0.546021 0.238342 0.750977 1445370556 0.284668 -0.546021 0.238342 0.750977 1445370556 0.273743 -0.553894 0.228333 0.752380 1445370556 0.273743 -0.553894 0.228333 0.752380 1445370556 0.273743 -0.553894 0.228333 0.752380 1445370557 0.273743 -0.553894 0.228333 0.752380 1445370557 0.273743 -0.553894 0.228333 0.752380 1445370557 0.273743 -0.553894 0.228333 0.752380 1445370557 0.280396 -0.552124 0.240967 0.747253 1445370557 0.280396 -0.552124 0.240967 0.747253 1445370557 0.280396 -0.552124 0.240967 0.747253 1445370557 0.280396 -0.552124 0.240967 0.747253 1445370557 0.280396 -0.552124 0.240967 0.747253 1445370557 0.280396 -0.552124 0.240967 0.747253 1445370557 0.281921 -0.550476 0.254395 0.743469 1445370557 0.281921 -0.550476 0.254395 0.743469 1445370557 0.281921 -0.550476 0.254395 0.743469 1445370557 0.281921 -0.550476 0.254395 0.743469 1445370557 0.281921 -0.550476 0.254395 0.743469 1445370557 0.281921 -0.550476 0.254395 0.743469 1445370557 0.281921 -0.550476 0.254395 0.743469 1445370557 0.279907 -0.549255 0.254150 0.745178 1445370557 0.279907 -0.549255 0.254150 0.745178 1445370557 0.279907 -0.549255 0.254150 0.745178 1445370557 0.279907 -0.549255 0.254150 0.745178 1445370557 0.279907 -0.549255 0.254150 0.745178 1445370557 0.279907 -0.549255 0.254150 0.745178 1445370557 0.287476 -0.542603 0.263367 0.744019 1445370557 0.287476 -0.542603 0.263367 0.744019 1445370557 0.287476 -0.542603 0.263367 0.744019 1445370557 0.287476 -0.542603 0.263367 0.744019 1445370557 0.287476 -0.542603 0.263367 0.744019 1445370557 0.287476 -0.542603 0.263367 0.744019 1445370557 0.311218 -0.524170 0.305664 0.731384 1445370557 0.311218 -0.524170 0.305664 0.731384 1445370557 0.311218 -0.524170 0.305664 0.731384 1445370557 0.311218 -0.524170 0.305664 0.731384 1445370557 0.311218 -0.524170 0.305664 0.731384 1445370557 0.311218 -0.524170 0.305664 0.731384 1445370557 0.318665 -0.511353 0.324524 0.729126 1445370557 0.318665 -0.511353 0.324524 0.729126 1445370557 0.318665 -0.511353 0.324524 0.729126 1445370557 0.318665 -0.511353 0.324524 0.729126 1445370557 0.318665 -0.511353 0.324524 0.729126 1445370557 0.318665 -0.511353 0.324524 0.729126 1445370557 0.318665 -0.511353 0.324524 0.729126 1445370557 0.281982 -0.529846 0.289917 0.745422 1445370557 0.281982 -0.529846 0.289917 0.745422 1445370557 0.281982 -0.529846 0.289917 0.745422 1445370557 0.281982 -0.529846 0.289917 0.745422 1445370557 0.281982 -0.529846 0.289917 0.745422 1445370557 0.281982 -0.529846 0.289917 0.745422 1445370557 0.240601 -0.542908 0.261047 0.761047 1445370557 0.240601 -0.542908 0.261047 0.761047 1445370557 0.240601 -0.542908 0.261047 0.761047 1445370557 0.240601 -0.542908 0.261047 0.761047 1445370557 0.240601 -0.542908 0.261047 0.761047 1445370557 0.240601 -0.542908 0.261047 0.761047 1445370557 0.200439 -0.549377 0.244202 0.773560 1445370557 0.200439 -0.549377 0.244202 0.773560 1445370557 0.200439 -0.549377 0.244202 0.773560 1445370557 0.200439 -0.549377 0.244202 0.773560 1445370557 0.200439 -0.549377 0.244202 0.773560 1445370557 0.200439 -0.549377 0.244202 0.773560 1445370557 0.172913 -0.552551 0.221008 0.784790 1445370557 0.172913 -0.552551 0.221008 0.784790 1445370557 0.172913 -0.552551 0.221008 0.784790 1445370557 0.172913 -0.552551 0.221008 0.784790 1445370557 0.172913 -0.552551 0.221008 0.784790 1445370557 0.172913 -0.552551 0.221008 0.784790 1445370557 0.158875 -0.558289 0.198181 0.789795 1445370557 0.158875 -0.558289 0.198181 0.789795 1445370557 0.158875 -0.558289 0.198181 0.789795 1445370557 0.158875 -0.558289 0.198181 0.789795 1445370557 0.158875 -0.558289 0.198181 0.789795 1445370557 0.158875 -0.558289 0.198181 0.789795 1445370557 0.160828 -0.562439 0.191895 0.787964 1445370557 0.160828 -0.562439 0.191895 0.787964 1445370557 0.160828 -0.562439 0.191895 0.787964 1445370557 0.160828 -0.562439 0.191895 0.787964 1445370557 0.160828 -0.562439 0.191895 0.787964 1445370557 0.160828 -0.562439 0.191895 0.787964 1445370557 0.160828 -0.562439 0.191895 0.787964 1445370557 0.189514 -0.560608 0.208130 0.778748 1445370557 0.189514 -0.560608 0.208130 0.778748 1445370557 0.189514 -0.560608 0.208130 0.778748 1445370557 0.189514 -0.560608 0.208130 0.778748 1445370557 0.189514 -0.560608 0.208130 0.778748 1445370557 0.189514 -0.560608 0.208130 0.778748 1445370557 0.221741 -0.553894 0.221313 0.771362 1445370557 0.221741 -0.553894 0.221313 0.771362 1445370557 0.221741 -0.553894 0.221313 0.771362 1445370557 0.221741 -0.553894 0.221313 0.771362 1445370557 0.221741 -0.553894 0.221313 0.771362 1445370557 0.221741 -0.553894 0.221313 0.771362 1445370557 0.221741 -0.553894 0.221313 0.771362 1445370557 0.250488 -0.551758 0.216980 0.765320 1445370557 0.250488 -0.551758 0.216980 0.765320 1445370557 0.250488 -0.551758 0.216980 0.765320 1445370557 0.250488 -0.551758 0.216980 0.765320 1445370557 0.250488 -0.551758 0.216980 0.765320 1445370557 0.280518 -0.548706 0.220642 0.755981 1445370557 0.280518 -0.548706 0.220642 0.755981 1445370557 0.280518 -0.548706 0.220642 0.755981 1445370557 0.280518 -0.548706 0.220642 0.755981 1445370557 0.280518 -0.548706 0.220642 0.755981 1445370557 0.280518 -0.548706 0.220642 0.755981 1445370557 0.280518 -0.548706 0.220642 0.755981 1445370557 0.307861 -0.537903 0.234680 0.748840 1445370557 0.307861 -0.537903 0.234680 0.748840 1445370557 0.307861 -0.537903 0.234680 0.748840 1445370557 0.307861 -0.537903 0.234680 0.748840 1445370557 0.307861 -0.537903 0.234680 0.748840 1445370557 0.307861 -0.537903 0.234680 0.748840 1445370557 0.320251 -0.531616 0.242615 0.745605 1445370557 0.320251 -0.531616 0.242615 0.745605 1445370557 0.320251 -0.531616 0.242615 0.745605 1445370558 0.320251 -0.531616 0.242615 0.745605 1445370558 0.320251 -0.531616 0.242615 0.745605 1445370558 0.320251 -0.531616 0.242615 0.745605 1445370558 0.326294 -0.530212 0.238831 0.745178 1445370558 0.326294 -0.530212 0.238831 0.745178 1445370558 0.326294 -0.530212 0.238831 0.745178 1445370558 0.326294 -0.530212 0.238831 0.745178 1445370558 0.326294 -0.530212 0.238831 0.745178 1445370558 0.326294 -0.530212 0.238831 0.745178 1445370558 0.326294 -0.530212 0.238831 0.745178 1445370558 0.332153 -0.528137 0.245178 0.742004 1445370558 0.332153 -0.528137 0.245178 0.742004 1445370558 0.332153 -0.528137 0.245178 0.742004 1445370558 0.332153 -0.528137 0.245178 0.742004 1445370558 0.332153 -0.528137 0.245178 0.742004 1445370558 0.332153 -0.528137 0.245178 0.742004 1445370558 0.343140 -0.520447 0.269775 0.733887 1445370558 0.343140 -0.520447 0.269775 0.733887 1445370558 0.343140 -0.520447 0.269775 0.733887 1445370558 0.343140 -0.520447 0.269775 0.733887 1445370558 0.343140 -0.520447 0.269775 0.733887 1445370558 0.330383 -0.520142 0.279602 0.736267 1445370558 0.330383 -0.520142 0.279602 0.736267 1445370558 0.330383 -0.520142 0.279602 0.736267 1445370558 0.330383 -0.520142 0.279602 0.736267 1445370558 0.330383 -0.520142 0.279602 0.736267 1445370558 0.330383 -0.520142 0.279602 0.736267 1445370558 0.284363 -0.538574 0.261230 0.748840 1445370558 0.284363 -0.538574 0.261230 0.748840 1445370558 0.284363 -0.538574 0.261230 0.748840 1445370558 0.284363 -0.538574 0.261230 0.748840 1445370558 0.284363 -0.538574 0.261230 0.748840 1445370558 0.238281 -0.553589 0.246460 0.758911 1445370558 0.238281 -0.553589 0.246460 0.758911 1445370558 0.238281 -0.553589 0.246460 0.758911 1445370558 0.238281 -0.553589 0.246460 0.758911 1445370558 0.238281 -0.553589 0.246460 0.758911 1445370558 0.202515 -0.565735 0.239136 0.762695 1445370558 0.202515 -0.565735 0.239136 0.762695 1445370558 0.202515 -0.565735 0.239136 0.762695 1445370558 0.202515 -0.565735 0.239136 0.762695 1445370558 0.202515 -0.565735 0.239136 0.762695 1445370558 0.202515 -0.565735 0.239136 0.762695 1445370558 0.202515 -0.565735 0.239136 0.762695 1445370558 0.170105 -0.582397 0.219666 0.763916 1445370558 0.170105 -0.582397 0.219666 0.763916 1445370558 0.170105 -0.582397 0.219666 0.763916 1445370558 0.170105 -0.582397 0.219666 0.763916 1445370558 0.170105 -0.582397 0.219666 0.763916 1445370558 0.148193 -0.587830 0.195801 0.770813 1445370558 0.148193 -0.587830 0.195801 0.770813 1445370558 0.148193 -0.587830 0.195801 0.770813 1445370558 0.148193 -0.587830 0.195801 0.770813 1445370558 0.148193 -0.587830 0.195801 0.770813 1445370558 0.148193 -0.587830 0.195801 0.770813 1445370558 0.148193 -0.587830 0.195801 0.770813 1445370558 0.152344 -0.578125 0.198242 0.776672 1445370558 0.152344 -0.578125 0.198242 0.776672 1445370558 0.152344 -0.578125 0.198242 0.776672 1445370558 0.152344 -0.578125 0.198242 0.776672 1445370558 0.152344 -0.578125 0.198242 0.776672 1445370558 0.152344 -0.578125 0.198242 0.776672 1445370558 0.152344 -0.578125 0.198242 0.776672 1445370558 0.169922 -0.566528 0.207275 0.779236 1445370558 0.169922 -0.566528 0.207275 0.779236 1445370558 0.169922 -0.566528 0.207275 0.779236 1445370558 0.169922 -0.566528 0.207275 0.779236 1445370558 0.191589 -0.558777 0.203064 0.780884 1445370558 0.191589 -0.558777 0.203064 0.780884 1445370558 0.191589 -0.558777 0.203064 0.780884 1445370558 0.191589 -0.558777 0.203064 0.780884 1445370558 0.191589 -0.558777 0.203064 0.780884 1445370558 0.191589 -0.558777 0.203064 0.780884 1445370558 0.216858 -0.552368 0.188904 0.782410 1445370558 0.216858 -0.552368 0.188904 0.782410 1445370558 0.216858 -0.552368 0.188904 0.782410 1445370558 0.216858 -0.552368 0.188904 0.782410 1445370558 0.216858 -0.552368 0.188904 0.782410 1445370558 0.216858 -0.552368 0.188904 0.782410 1445370558 0.241272 -0.547180 0.174072 0.782349 1445370558 0.241272 -0.547180 0.174072 0.782349 1445370558 0.241272 -0.547180 0.174072 0.782349 1445370558 0.241272 -0.547180 0.174072 0.782349 1445370558 0.241272 -0.547180 0.174072 0.782349 1445370558 0.241272 -0.547180 0.174072 0.782349 1445370558 0.266235 -0.540039 0.168701 0.780334 1445370558 0.266235 -0.540039 0.168701 0.780334 1445370558 0.266235 -0.540039 0.168701 0.780334 1445370558 0.266235 -0.540039 0.168701 0.780334 1445370558 0.266235 -0.540039 0.168701 0.780334 1445370558 0.266235 -0.540039 0.168701 0.780334 1445370558 0.266235 -0.540039 0.168701 0.780334 1445370558 0.285889 -0.530212 0.168091 0.780273 1445370558 0.285889 -0.530212 0.168091 0.780273 1445370558 0.285889 -0.530212 0.168091 0.780273 1445370558 0.285889 -0.530212 0.168091 0.780273 1445370558 0.285889 -0.530212 0.168091 0.780273 1445370558 0.285889 -0.530212 0.168091 0.780273 1445370558 0.296448 -0.521240 0.173279 0.781250 1445370558 0.296448 -0.521240 0.173279 0.781250 1445370558 0.296448 -0.521240 0.173279 0.781250 1445370558 0.296448 -0.521240 0.173279 0.781250 1445370558 0.296448 -0.521240 0.173279 0.781250 1445370558 0.296448 -0.521240 0.173279 0.781250 1445370558 0.296448 -0.521240 0.173279 0.781250 1445370558 0.315613 -0.510437 0.195557 0.775574 1445370558 0.315613 -0.510437 0.195557 0.775574 1445370558 0.315613 -0.510437 0.195557 0.775574 1445370558 0.315613 -0.510437 0.195557 0.775574 1445370558 0.315613 -0.510437 0.195557 0.775574 1445370559 0.315613 -0.510437 0.195557 0.775574 1445370559 0.331421 -0.495117 0.227356 0.770264 1445370559 0.331421 -0.495117 0.227356 0.770264 1445370559 0.331421 -0.495117 0.227356 0.770264 1445370559 0.331421 -0.495117 0.227356 0.770264 1445370559 0.331421 -0.495117 0.227356 0.770264 1445370559 0.331421 -0.495117 0.227356 0.770264 1445370559 0.324707 -0.491821 0.240295 0.771301 1445370559 0.324707 -0.491821 0.240295 0.771301 1445370559 0.324707 -0.491821 0.240295 0.771301 1445370559 0.324707 -0.491821 0.240295 0.771301 1445370559 0.324707 -0.491821 0.240295 0.771301 1445370559 0.324707 -0.491821 0.240295 0.771301 1445370559 0.281128 -0.506653 0.226257 0.782959 1445370559 0.281128 -0.506653 0.226257 0.782959 1445370559 0.281128 -0.506653 0.226257 0.782959 1445370559 0.281128 -0.506653 0.226257 0.782959 1445370559 0.281128 -0.506653 0.226257 0.782959 1445370559 0.281128 -0.506653 0.226257 0.782959 1445370559 0.281128 -0.506653 0.226257 0.782959 1445370559 0.231567 -0.520752 0.211243 0.794067 1445370559 0.231567 -0.520752 0.211243 0.794067 1445370559 0.231567 -0.520752 0.211243 0.794067 1445370559 0.231567 -0.520752 0.211243 0.794067 1445370559 0.231567 -0.520752 0.211243 0.794067 1445370559 0.231567 -0.520752 0.211243 0.794067 1445370559 0.180725 -0.537415 0.195435 0.800171 1445370559 0.180725 -0.537415 0.195435 0.800171 1445370559 0.180725 -0.537415 0.195435 0.800171 1445370559 0.180725 -0.537415 0.195435 0.800171 1445370559 0.180725 -0.537415 0.195435 0.800171 1445370559 0.136536 -0.559631 0.178406 0.797668 1445370559 0.136536 -0.559631 0.178406 0.797668 1445370559 0.136536 -0.559631 0.178406 0.797668 1445370559 0.136536 -0.559631 0.178406 0.797668 1445370559 0.136536 -0.559631 0.178406 0.797668 1445370559 0.136536 -0.559631 0.178406 0.797668 1445370559 0.099548 -0.585754 0.157532 0.788757 1445370559 0.099548 -0.585754 0.157532 0.788757 1445370559 0.099548 -0.585754 0.157532 0.788757 1445370559 0.099548 -0.585754 0.157532 0.788757 1445370559 0.099548 -0.585754 0.157532 0.788757 1445370559 0.099548 -0.585754 0.157532 0.788757 1445370559 0.099548 -0.585754 0.157532 0.788757 1445370559 0.100952 -0.594177 0.163147 0.781128 1445370559 0.100952 -0.594177 0.163147 0.781128 1445370559 0.100952 -0.594177 0.163147 0.781128 1445370559 0.100952 -0.594177 0.163147 0.781128 1445370559 0.100952 -0.594177 0.163147 0.781128 1445370559 0.113586 -0.597229 0.169373 0.775696 1445370559 0.113586 -0.597229 0.169373 0.775696 1445370559 0.113586 -0.597229 0.169373 0.775696 1445370559 0.113586 -0.597229 0.169373 0.775696 1445370559 0.113586 -0.597229 0.169373 0.775696 1445370559 0.113586 -0.597229 0.169373 0.775696 1445370559 0.113586 -0.597229 0.169373 0.775696 1445370559 0.138184 -0.597229 0.166321 0.772400 1445370559 0.138184 -0.597229 0.166321 0.772400 1445370559 0.138184 -0.597229 0.166321 0.772400 1445370559 0.138184 -0.597229 0.166321 0.772400 1445370559 0.138184 -0.597229 0.166321 0.772400 1445370559 0.172913 -0.595459 0.155151 0.769043 1445370559 0.172913 -0.595459 0.155151 0.769043 1445370559 0.172913 -0.595459 0.155151 0.769043 1445370559 0.172913 -0.595459 0.155151 0.769043 1445370559 0.172913 -0.595459 0.155151 0.769043 1445370559 0.172913 -0.595459 0.155151 0.769043 1445370559 0.210022 -0.589050 0.146423 0.766479 1445370559 0.210022 -0.589050 0.146423 0.766479 1445370559 0.210022 -0.589050 0.146423 0.766479 1445370559 0.210022 -0.589050 0.146423 0.766479 1445370559 0.210022 -0.589050 0.146423 0.766479 1445370559 0.210022 -0.589050 0.146423 0.766479 1445370559 0.249451 -0.577515 0.150696 0.762573 1445370559 0.249451 -0.577515 0.150696 0.762573 1445370559 0.249451 -0.577515 0.150696 0.762573 1445370559 0.249451 -0.577515 0.150696 0.762573 1445370559 0.249451 -0.577515 0.150696 0.762573 1445370559 0.249451 -0.577515 0.150696 0.762573 1445370559 0.281921 -0.563110 0.162903 0.759521 1445370559 0.281921 -0.563110 0.162903 0.759521 1445370559 0.281921 -0.563110 0.162903 0.759521 1445370559 0.281921 -0.563110 0.162903 0.759521 1445370559 0.281921 -0.563110 0.162903 0.759521 1445370559 0.293274 -0.554443 0.153381 0.763550 1445370559 0.293274 -0.554443 0.153381 0.763550 1445370559 0.293274 -0.554443 0.153381 0.763550 1445370559 0.293274 -0.554443 0.153381 0.763550 1445370559 0.293274 -0.554443 0.153381 0.763550 1445370559 0.293274 -0.554443 0.153381 0.763550 1445370559 0.293274 -0.554443 0.153381 0.763550 1445370559 0.304993 -0.551697 0.146240 0.762329 1445370559 0.304993 -0.551697 0.146240 0.762329 1445370559 0.304993 -0.551697 0.146240 0.762329 1445370559 0.304993 -0.551697 0.146240 0.762329 1445370559 0.304993 -0.551697 0.146240 0.762329 1445370559 0.304993 -0.551697 0.146240 0.762329 1445370559 0.331543 -0.533997 0.180054 0.756592 1445370559 0.331543 -0.533997 0.180054 0.756592 1445370559 0.331543 -0.533997 0.180054 0.756592 1445370559 0.331543 -0.533997 0.180054 0.756592 1445370559 0.331543 -0.533997 0.180054 0.756592 1445370559 0.331543 -0.533997 0.180054 0.756592 1445370559 0.331543 -0.533997 0.180054 0.756592 1445370559 0.336243 -0.516479 0.221375 0.755737 1445370559 0.336243 -0.516479 0.221375 0.755737 1445370559 0.336243 -0.516479 0.221375 0.755737 1445370559 0.336243 -0.516479 0.221375 0.755737 1445370559 0.336243 -0.516479 0.221375 0.755737 1445370560 0.284058 -0.538940 0.213318 0.763733 1445370560 0.284058 -0.538940 0.213318 0.763733 1445370560 0.284058 -0.538940 0.213318 0.763733 1445370560 0.284058 -0.538940 0.213318 0.763733 1445370560 0.284058 -0.538940 0.213318 0.763733 1445370560 0.284058 -0.538940 0.213318 0.763733 1445370560 0.217224 -0.573181 0.190247 0.766846 1445370560 0.217224 -0.573181 0.190247 0.766846 1445370560 0.217224 -0.573181 0.190247 0.766846 1445370560 0.217224 -0.573181 0.190247 0.766846 1445370560 0.217224 -0.573181 0.190247 0.766846 1445370560 0.217224 -0.573181 0.190247 0.766846 1445370560 0.217224 -0.573181 0.190247 0.766846 1445370560 0.153809 -0.599243 0.162598 0.768616 1445370560 0.153809 -0.599243 0.162598 0.768616 1445370560 0.153809 -0.599243 0.162598 0.768616 1445370560 0.153809 -0.599243 0.162598 0.768616 1445370560 0.153809 -0.599243 0.162598 0.768616 1445370560 0.107178 -0.620850 0.128235 0.765930 1445370560 0.107178 -0.620850 0.128235 0.765930 1445370560 0.107178 -0.620850 0.128235 0.765930 1445370560 0.107178 -0.620850 0.128235 0.765930 1445370560 0.107178 -0.620850 0.128235 0.765930 1445370560 0.107178 -0.620850 0.128235 0.765930 1445370560 0.107178 -0.620850 0.128235 0.765930 1445370560 0.118164 -0.625854 0.145020 0.757202 1445370560 0.118164 -0.625854 0.145020 0.757202 1445370560 0.118164 -0.625854 0.145020 0.757202 1445370560 0.118164 -0.625854 0.145020 0.757202 1445370560 0.118164 -0.625854 0.145020 0.757202 1445370560 0.118164 -0.625854 0.145020 0.757202 1445370560 0.137085 -0.618164 0.161072 0.757019 1445370560 0.137085 -0.618164 0.161072 0.757019 1445370560 0.137085 -0.618164 0.161072 0.757019 1445370560 0.137085 -0.618164 0.161072 0.757019 1445370560 0.137085 -0.618164 0.161072 0.757019 1445370560 0.137085 -0.618164 0.161072 0.757019 1445370560 0.145508 -0.617065 0.132996 0.761780 1445370560 0.145508 -0.617065 0.132996 0.761780 1445370560 0.145508 -0.617065 0.132996 0.761780 1445370560 0.145508 -0.617065 0.132996 0.761780 1445370560 0.145508 -0.617065 0.132996 0.761780 1445370560 0.145508 -0.617065 0.132996 0.761780 1445370560 0.145508 -0.617065 0.132996 0.761780 1445370560 0.174133 -0.610352 0.116333 0.763916 1445370560 0.174133 -0.610352 0.116333 0.763916 1445370560 0.174133 -0.610352 0.116333 0.763916 1445370560 0.174133 -0.610352 0.116333 0.763916 1445370560 0.174133 -0.610352 0.116333 0.763916 1445370560 0.174133 -0.610352 0.116333 0.763916 1445370560 0.210754 -0.601990 0.106567 0.762756 1445370560 0.210754 -0.601990 0.106567 0.762756 1445370560 0.210754 -0.601990 0.106567 0.762756 1445370560 0.210754 -0.601990 0.106567 0.762756 1445370560 0.210754 -0.601990 0.106567 0.762756 1445370560 0.210754 -0.601990 0.106567 0.762756 1445370560 0.210754 -0.601990 0.106567 0.762756 1445370560 0.233765 -0.597595 0.084839 0.762268 1445370560 0.233765 -0.597595 0.084839 0.762268 1445370560 0.233765 -0.597595 0.084839 0.762268 1445370560 0.233765 -0.597595 0.084839 0.762268 1445370560 0.233765 -0.597595 0.084839 0.762268 1445370560 0.243286 -0.595276 0.064819 0.763062 1445370560 0.243286 -0.595276 0.064819 0.763062 1445370560 0.243286 -0.595276 0.064819 0.763062 1445370560 0.243286 -0.595276 0.064819 0.763062 1445370560 0.243286 -0.595276 0.064819 0.763062 1445370560 0.243286 -0.595276 0.064819 0.763062 1445370560 0.262024 -0.584656 0.071655 0.764404 1445370560 0.262024 -0.584656 0.071655 0.764404 1445370560 0.262024 -0.584656 0.071655 0.764404 1445370560 0.262024 -0.584656 0.071655 0.764404 1445370560 0.262024 -0.584656 0.071655 0.764404 1445370560 0.262024 -0.584656 0.071655 0.764404 1445370560 0.276672 -0.572571 0.082947 0.767273 1445370560 0.276672 -0.572571 0.082947 0.767273 1445370560 0.276672 -0.572571 0.082947 0.767273 1445370560 0.276672 -0.572571 0.082947 0.767273 1445370560 0.276672 -0.572571 0.082947 0.767273 1445370560 0.276672 -0.572571 0.082947 0.767273 1445370560 0.276672 -0.572571 0.082947 0.767273 1445370560 0.273010 -0.570496 0.084473 0.769958 1445370560 0.273010 -0.570496 0.084473 0.769958 1445370560 0.273010 -0.570496 0.084473 0.769958 1445370560 0.273010 -0.570496 0.084473 0.769958 1445370560 0.273010 -0.570496 0.084473 0.769958 1445370560 0.286377 -0.562134 0.109253 0.768127 1445370560 0.286377 -0.562134 0.109253 0.768127 1445370560 0.286377 -0.562134 0.109253 0.768127 1445370560 0.286377 -0.562134 0.109253 0.768127 1445370560 0.286377 -0.562134 0.109253 0.768127 1445370560 0.286377 -0.562134 0.109253 0.768127 1445370560 0.299805 -0.540955 0.161316 0.769043 1445370560 0.299805 -0.540955 0.161316 0.769043 1445370560 0.299805 -0.540955 0.161316 0.769043 1445370560 0.299805 -0.540955 0.161316 0.769043 1445370560 0.299805 -0.540955 0.161316 0.769043 1445370560 0.299805 -0.540955 0.161316 0.769043 1445370560 0.299805 -0.540955 0.161316 0.769043 1445370560 0.258545 -0.544250 0.172607 0.779175 1445370560 0.258545 -0.544250 0.172607 0.779175 1445370560 0.258545 -0.544250 0.172607 0.779175 1445370560 0.258545 -0.544250 0.172607 0.779175 1445370560 0.258545 -0.544250 0.172607 0.779175 1445370560 0.258545 -0.544250 0.172607 0.779175 1445370560 0.196899 -0.558716 0.162659 0.789063 1445370560 0.196899 -0.558716 0.162659 0.789063 1445370560 0.196899 -0.558716 0.162659 0.789063 1445370560 0.196899 -0.558716 0.162659 0.789063 1445370560 0.196899 -0.558716 0.162659 0.789063 1445370560 0.196899 -0.558716 0.162659 0.789063 1445370560 0.154663 -0.563599 0.185791 0.789856 1445370560 0.154663 -0.563599 0.185791 0.789856 1445370561 0.154663 -0.563599 0.185791 0.789856 1445370561 0.154663 -0.563599 0.185791 0.789856 1445370561 0.154663 -0.563599 0.185791 0.789856 1445370561 0.154663 -0.563599 0.185791 0.789856 1445370561 0.106262 -0.570557 0.188293 0.792297 1445370561 0.106262 -0.570557 0.188293 0.792297 1445370561 0.106262 -0.570557 0.188293 0.792297 1445370561 0.106262 -0.570557 0.188293 0.792297 1445370561 0.106262 -0.570557 0.188293 0.792297 1445370561 0.106262 -0.570557 0.188293 0.792297 1445370561 0.066162 -0.579224 0.147461 0.798950 1445370561 0.066162 -0.579224 0.147461 0.798950 1445370561 0.066162 -0.579224 0.147461 0.798950 1445370561 0.066162 -0.579224 0.147461 0.798950 1445370561 0.066162 -0.579224 0.147461 0.798950 1445370561 0.066162 -0.579224 0.147461 0.798950 1445370561 0.054993 -0.579407 0.124329 0.803589 1445370561 0.054993 -0.579407 0.124329 0.803589 1445370561 0.054993 -0.579407 0.124329 0.803589 1445370561 0.054993 -0.579407 0.124329 0.803589 1445370561 0.054993 -0.579407 0.124329 0.803589 1445370561 0.054993 -0.579407 0.124329 0.803589 1445370561 0.054993 -0.579407 0.124329 0.803589 1445370561 0.073486 -0.575256 0.129517 0.804321 1445370561 0.073486 -0.575256 0.129517 0.804321 1445370561 0.073486 -0.575256 0.129517 0.804321 1445370561 0.073486 -0.575256 0.129517 0.804321 1445370561 0.073486 -0.575256 0.129517 0.804321 1445370561 0.073486 -0.575256 0.129517 0.804321 1445370561 0.104553 -0.571533 0.135681 0.802490 1445370561 0.104553 -0.571533 0.135681 0.802490 1445370561 0.104553 -0.571533 0.135681 0.802490 1445370561 0.104553 -0.571533 0.135681 0.802490 1445370561 0.104553 -0.571533 0.135681 0.802490 1445370561 0.104553 -0.571533 0.135681 0.802490 1445370561 0.104553 -0.571533 0.135681 0.802490 1445370561 0.133545 -0.566833 0.119690 0.804077 1445370561 0.133545 -0.566833 0.119690 0.804077 1445370561 0.133545 -0.566833 0.119690 0.804077 1445370561 0.133545 -0.566833 0.119690 0.804077 1445370561 0.133545 -0.566833 0.119690 0.804077 1445370561 0.133545 -0.566833 0.119690 0.804077 1445370561 0.149231 -0.563477 0.088501 0.807678 1445370561 0.149231 -0.563477 0.088501 0.807678 1445370561 0.149231 -0.563477 0.088501 0.807678 1445370561 0.149231 -0.563477 0.088501 0.807678 1445370561 0.149231 -0.563477 0.088501 0.807678 1445370561 0.149231 -0.563477 0.088501 0.807678 1445370561 0.177002 -0.557617 0.074402 0.807556 1445370561 0.177002 -0.557617 0.074402 0.807556 1445370561 0.177002 -0.557617 0.074402 0.807556 1445370561 0.208679 -0.545044 0.071655 0.808838 1445370561 0.208679 -0.545044 0.071655 0.808838 1445370561 0.208679 -0.545044 0.071655 0.808838 1445370561 0.208679 -0.545044 0.071655 0.808838 1445370561 0.208679 -0.545044 0.071655 0.808838 1445370561 0.208679 -0.545044 0.071655 0.808838 1445370561 0.223328 -0.537415 0.054993 0.811340 1445370561 0.223328 -0.537415 0.054993 0.811340 1445370561 0.223328 -0.537415 0.054993 0.811340 1445370561 0.223328 -0.537415 0.054993 0.811340 1445370561 0.229553 -0.534363 0.040649 0.812439 1445370561 0.229553 -0.534363 0.040649 0.812439 1445370561 0.229553 -0.534363 0.040649 0.812439 1445370561 0.229553 -0.534363 0.040649 0.812439 1445370561 0.229553 -0.534363 0.040649 0.812439 1445370561 0.229553 -0.534363 0.040649 0.812439 1445370561 0.238953 -0.531616 0.057922 0.810486 1445370561 0.238953 -0.531616 0.057922 0.810486 1445370561 0.238953 -0.531616 0.057922 0.810486 1445370561 0.238953 -0.531616 0.057922 0.810486 1445370561 0.238953 -0.531616 0.057922 0.810486 1445370561 0.236938 -0.523682 0.078430 0.814514 1445370561 0.236938 -0.523682 0.078430 0.814514 1445370561 0.236938 -0.523682 0.078430 0.814514 1445370561 0.236938 -0.523682 0.078430 0.814514 1445370561 0.236938 -0.523682 0.078430 0.814514 1445370561 0.236938 -0.523682 0.078430 0.814514 1445370561 0.211304 -0.528320 0.080444 0.818359 1445370561 0.211304 -0.528320 0.080444 0.818359 1445370561 0.211304 -0.528320 0.080444 0.818359 1445370561 0.211304 -0.528320 0.080444 0.818359 1445370561 0.211304 -0.528320 0.080444 0.818359 1445370561 0.211304 -0.528320 0.080444 0.818359 1445370561 0.185059 -0.535828 0.086121 0.819275 1445370561 0.185059 -0.535828 0.086121 0.819275 1445370561 0.185059 -0.535828 0.086121 0.819275 1445370561 0.185059 -0.535828 0.086121 0.819275 1445370561 0.185059 -0.535828 0.086121 0.819275 1445370561 0.185059 -0.535828 0.086121 0.819275 1445370561 0.164795 -0.543274 0.110962 0.815674 1445370561 0.164795 -0.543274 0.110962 0.815674 1445370561 0.164795 -0.543274 0.110962 0.815674 1445370561 
0.271606 -0.583069 0.288818 0.709106 1445370565 0.304871 -0.571167 0.298767 0.701111 1445370565 0.304871 -0.571167 0.298767 0.701111 1445370565 0.304871 -0.571167 0.298767 0.701111 1445370565 0.304871 -0.571167 0.298767 0.701111 1445370565 0.304871 -0.571167 0.298767 0.701111 1445370565 0.304871 -0.571167 0.298767 0.701111 1445370565 0.338440 -0.572876 0.273865 0.694397 1445370565 0.338440 -0.572876 0.273865 0.694397 1445370565 0.338440 -0.572876 0.273865 0.694397 1445370565 0.338440 -0.572876 0.273865 0.694397 1445370565 0.338440 -0.572876 0.273865 0.694397 1445370565 0.338440 -0.572876 0.273865 0.694397 1445370565 0.338440 -0.572876 0.273865 0.694397 1445370565 0.381592 -0.615112 0.168823 0.668945 1445370565 0.381592 -0.615112 0.168823 0.668945 1445370565 0.381592 -0.615112 0.168823 0.668945 1445370565 0.381592 -0.615112 0.168823 0.668945 1445370565 0.381592 -0.615112 0.168823 0.668945 1445370565 0.381592 -0.615112 0.168823 0.668945 1445370565 0.469910 -0.656250 0.055176 0.587769 1445370565 0.469910 -0.656250 0.055176 0.587769 1445370565 0.469910 -0.656250 0.055176 0.587769 1445370565 0.469910 -0.656250 0.055176 0.587769 1445370565 0.469910 -0.656250 0.055176 0.587769 1445370565 0.562317 -0.670105 -0.026123 0.483826 1445370565 0.562317 -0.670105 -0.026123 0.483826 1445370565 0.562317 -0.670105 -0.026123 0.483826 1445370565 0.562317 -0.670105 -0.026123 0.483826 1445370565 0.562317 -0.670105 -0.026123 0.483826 1445370565 0.562317 -0.670105 -0.026123 0.483826 1445370565 0.562317 -0.670105 -0.026123 0.483826 1445370565 0.636414 -0.657959 -0.079468 0.394653 1445370565 0.636414 -0.657959 -0.079468 0.394653 1445370565 0.636414 -0.657959 -0.079468 0.394653 1445370565 0.636414 -0.657959 -0.079468 0.394653 1445370565 0.636414 -0.657959 -0.079468 0.394653 1445370565 0.636414 -0.657959 -0.079468 0.394653 1445370565 0.684753 -0.631348 -0.105835 0.348267 1445370565 0.684753 -0.631348 -0.105835 0.348267 1445370565 0.684753 -0.631348 -0.105835 0.348267 1445370565 0.684753 -0.631348 -0.105835 0.348267 1445370565 0.684753 -0.631348 -0.105835 0.348267 1445370565 0.684753 -0.631348 -0.105835 0.348267 1445370565 0.708801 -0.600525 -0.102783 0.355530 1445370565 0.708801 -0.600525 -0.102783 0.355530 1445370565 0.708801 -0.600525 -0.102783 0.355530 1445370565 0.708801 -0.600525 -0.102783 0.355530 1445370565 0.708801 -0.600525 -0.102783 0.355530 1445370565 0.708801 -0.600525 -0.102783 0.355530 1445370565 0.676453 -0.600403 -0.085144 0.417908 1445370565 0.676453 -0.600403 -0.085144 0.417908 1445370565 0.676453 -0.600403 -0.085144 0.417908 1445370565 0.676453 -0.600403 -0.085144 0.417908 1445370565 0.676453 -0.600403 -0.085144 0.417908 1445370565 0.676453 -0.600403 -0.085144 0.417908 1445370565 0.614868 -0.594727 -0.045105 0.515930 1445370565 0.614868 -0.594727 -0.045105 0.515930 1445370565 0.614868 -0.594727 -0.045105 0.515930 1445370565 0.614868 -0.594727 -0.045105 0.515930 1445370565 0.614868 -0.594727 -0.045105 0.515930 1445370565 0.544006 -0.551270 0.029297 0.631897 1445370565 0.544006 -0.551270 0.029297 0.631897 1445370565 0.544006 -0.551270 0.029297 0.631897 1445370565 0.544006 -0.551270 0.029297 0.631897 1445370565 0.544006 -0.551270 0.029297 0.631897 1445370565 0.544006 -0.551270 0.029297 0.631897 1445370565 0.476074 -0.485779 0.130188 0.721375 1445370565 0.476074 -0.485779 0.130188 0.721375 1445370565 0.476074 -0.485779 0.130188 0.721375 1445370565 0.476074 -0.485779 0.130188 0.721375 1445370565 0.476074 -0.485779 0.130188 0.721375 1445370565 0.476074 -0.485779 0.130188 0.721375 1445370565 0.412903 -0.426147 0.248596 0.765564 1445370565 0.412903 -0.426147 0.248596 0.765564 1445370565 0.412903 -0.426147 0.248596 0.765564 1445370565 0.412903 -0.426147 0.248596 0.765564 1445370565 0.412903 -0.426147 0.248596 0.765564 1445370565 0.412903 -0.426147 0.248596 0.765564 1445370565 0.301025 -0.421265 0.329895 0.789307 1445370565 0.301025 -0.421265 0.329895 0.789307 1445370565 0.301025 -0.421265 0.329895 0.789307 1445370565 0.301025 -0.421265 0.329895 0.789307 1445370565 0.301025 -0.421265 0.329895 0.789307 1445370565 0.301025 -0.421265 0.329895 0.789307 1445370565 0.301025 -0.421265 0.329895 0.789307 1445370566 0.179993 -0.471069 0.283691 0.815552 1445370566 0.179993 -0.471069 0.283691 0.815552 1445370566 0.179993 -0.471069 0.283691 0.815552 1445370566 0.179993 -0.471069 0.283691 0.815552 1445370566 0.179993 -0.471069 0.283691 0.815552 1445370566 0.109924 -0.498108 0.265076 0.818237 1445370566 0.109924 -0.498108 0.265076 0.818237 1445370566 0.109924 -0.498108 0.265076 0.818237 1445370566 0.109924 -0.498108 0.265076 0.818237 1445370566 0.109924 -0.498108 0.265076 0.818237 1445370566 0.109924 -0.498108 0.265076 0.818237 1445370566 0.131287 -0.524414 0.285461 0.791321 1445370566 0.131287 -0.524414 0.285461 0.791321 1445370566 0.131287 -0.524414 0.285461 0.791321 1445370566 0.131287 -0.524414 0.285461 0.791321 1445370566 0.131287 -0.524414 0.285461 0.791321 1445370566 0.131287 -0.524414 0.285461 0.791321 1445370566 0.131287 -0.524414 0.285461 0.791321 1445370566 0.212463 -0.554688 0.299377 0.746704 1445370566 0.212463 -0.554688 0.299377 0.746704 1445370566 0.212463 -0.554688 0.299377 0.746704 1445370566 0.212463 -0.554688 0.299377 0.746704 1445370566 0.212463 -0.554688 0.299377 0.746704 1445370566 0.212463 -0.554688 0.299377 0.746704 1445370566 0.300598 -0.584717 0.254456 0.709229 1445370566 0.300598 -0.584717 0.254456 0.709229 1445370566 0.300598 -0.584717 0.254456 0.709229 1445370566 0.300598 -0.584717 0.254456 0.709229 1445370566 0.300598 -0.584717 0.254456 0.709229 1445370566 0.387024 -0.631775 0.144226 0.655884 1445370566 0.387024 -0.631775 0.144226 0.655884 1445370566 0.387024 -0.631775 0.144226 0.655884 1445370566 0.387024 -0.631775 0.144226 0.655884 1445370566 0.387024 -0.631775 0.144226 0.655884 1445370566 0.387024 -0.631775 0.144226 0.655884 1445370566 0.489868 -0.669739 0.036499 0.556885 1445370566 0.489868 -0.669739 0.036499 0.556885 1445370566 0.489868 -0.669739 0.036499 0.556885 1445370566 0.489868 -0.669739 0.036499 0.556885 1445370566 0.489868 -0.669739 0.036499 0.556885 1445370566 0.489868 -0.669739 0.036499 0.556885 1445370566 0.575623 -0.678284 -0.040039 0.454895 1445370566 0.575623 -0.678284 -0.040039 0.454895 1445370566 0.575623 -0.678284 -0.040039 0.454895 1445370566 0.575623 -0.678284 -0.040039 0.454895 1445370566 0.575623 -0.678284 -0.040039 0.454895 1445370566 0.575623 -0.678284 -0.040039 0.454895 1445370566 0.650391 -0.652405 -0.072449 0.382202 1445370566 0.650391 -0.652405 -0.072449 0.382202 1445370566 0.650391 -0.652405 -0.072449 0.382202 1445370566 0.650391 -0.652405 -0.072449 0.382202 1445370566 0.650391 -0.652405 -0.072449 0.382202 1445370566 0.650391 -0.652405 -0.072449 0.382202 1445370566 0.650391 -0.652405 -0.072449 0.382202 1445370566 0.699829 -0.614197 -0.070068 0.357910 1445370566 0.699829 -0.614197 -0.070068 0.357910 1445370566 0.699829 -0.614197 -0.070068 0.357910 1445370566 0.699829 -0.614197 -0.070068 0.357910 1445370566 0.699829 -0.614197 -0.070068 0.357910 1445370566 0.700684 -0.600098 -0.045166 0.383240 1445370566 0.700684 -0.600098 -0.045166 0.383240 1445370566 0.700684 -0.600098 -0.045166 0.383240 1445370566 0.700684 -0.600098 -0.045166 0.383240 1445370566 0.700684 -0.600098 -0.045166 0.383240 1445370566 0.700684 -0.600098 -0.045166 0.383240 1445370566 0.661621 -0.589539 -0.012573 0.463196 1445370566 0.661621 -0.589539 -0.012573 0.463196 1445370566 0.661621 -0.589539 -0.012573 0.463196 1445370566 0.661621 -0.589539 -0.012573 0.463196 1445370566 0.661621 -0.589539 -0.012573 0.463196 1445370566 0.661621 -0.589539 -0.012573 0.463196 1445370566 0.593323 -0.561829 0.032959 0.575500 1445370566 0.593323 -0.561829 0.032959 0.575500 1445370566 0.593323 -0.561829 0.032959 0.575500 1445370566 0.593323 -0.561829 0.032959 0.575500 1445370566 0.593323 -0.561829 0.032959 0.575500 1445370566 0.593323 -0.561829 0.032959 0.575500 1445370566 0.511292 -0.514954 0.108459 0.679382 1445370566 0.511292 -0.514954 0.108459 0.679382 1445370566 0.511292 -0.514954 0.108459 0.679382 1445370566 0.511292 -0.514954 0.108459 0.679382 1445370566 0.511292 -0.514954 0.108459 0.679382 1445370566 0.511292 -0.514954 0.108459 0.679382 1445370566 0.415100 -0.490784 0.207886 0.737244 1445370566 0.415100 -0.490784 0.207886 0.737244 1445370566 0.415100 -0.490784 0.207886 0.737244 1445370566 0.415100 -0.490784 0.207886 0.737244 1445370566 0.415100 -0.490784 0.207886 0.737244 1445370566 0.415100 -0.490784 0.207886 0.737244 1445370566 0.415100 -0.490784 0.207886 0.737244 1445370566 0.321960 -0.479858 0.307129 0.756104 1445370566 0.321960 -0.479858 0.307129 0.756104 1445370566 0.321960 -0.479858 0.307129 0.756104 1445370566 0.321960 -0.479858 0.307129 0.756104 1445370566 0.321960 -0.479858 0.307129 0.756104 1445370566 0.321960 -0.479858 0.307129 0.756104 1445370566 0.209412 -0.500122 0.326477 0.774231 1445370566 0.209412 -0.500122 0.326477 0.774231 1445370566 0.209412 -0.500122 0.326477 0.774231 1445370566 0.209412 -0.500122 0.326477 0.774231 1445370566 0.209412 -0.500122 0.326477 0.774231 1445370566 0.209412 -0.500122 0.326477 0.774231 1445370566 0.151245 -0.523132 0.340759 0.766357 1445370566 0.151245 -0.523132 0.340759 0.766357 1445370566 0.151245 -0.523132 0.340759 0.766357 1445370566 0.151245 -0.523132 0.340759 0.766357 1445370566 0.151245 -0.523132 0.340759 0.766357 1445370566 0.166626 -0.528625 0.379333 0.740845 1445370566 0.166626 -0.528625 0.379333 0.740845 1445370567 0.166626 -0.528625 0.379333 0.740845 1445370567 0.166626 -0.528625 0.379333 0.740845 1445370567 0.166626 -0.528625 0.379333 0.740845 1445370567 0.166626 -0.528625 0.379333 0.740845 1445370567 0.166626 -0.528625 0.379333 0.740845 1445370567 0.198364 -0.544861 0.330078 0.744873 1445370567 0.198364 -0.544861 0.330078 0.744873 1445370567 0.198364 -0.544861 0.330078 0.744873 1445370567 0.198364 -0.544861 0.330078 0.744873 1445370567 0.198364 -0.544861 0.330078 0.744873 1445370567 0.198364 -0.544861 0.330078 0.744873 1445370567 0.259827 -0.576538 0.222656 0.741943 1445370567 0.259827 -0.576538 0.222656 0.741943 1445370567 0.259827 -0.576538 0.222656 0.741943 1445370567 0.259827 -0.576538 0.222656 0.741943 1445370567 0.259827 -0.576538 0.222656 0.741943 1445370567 0.354919 -0.604126 0.101135 0.706238 1445370567 0.354919 -0.604126 0.101135 0.706238 1445370567 0.354919 -0.604126 0.101135 0.706238 1445370567 0.354919 -0.604126 0.101135 0.706238 1445370567 0.354919 -0.604126 0.101135 0.706238 1445370567 0.354919 -0.604126 0.101135 0.706238 1445370567 0.464478 -0.626343 -0.005432 0.625977 1445370567 0.464478 -0.626343 -0.005432 0.625977 1445370567 0.464478 -0.626343 -0.005432 0.625977 1445370567 0.464478 -0.626343 -0.005432 0.625977 1445370567 0.464478 -0.626343 -0.005432 0.625977 1445370567 0.464478 -0.626343 -0.005432 0.625977 1445370567 0.464478 -0.626343 -0.005432 0.625977 1445370567 0.553040 -0.635315 -0.097046 0.530151 1445370567 0.553040 -0.635315 -0.097046 0.530151 1445370567 0.553040 -0.635315 -0.097046 0.530151 1445370567 0.553040 -0.635315 -0.097046 0.530151 1445370567 0.553040 -0.635315 -0.097046 0.530151 1445370567 0.553040 -0.635315 -0.097046 0.530151 1445370567 0.640869 -0.613708 -0.142212 0.438599 1445370567 0.640869 -0.613708 -0.142212 0.438599 1445370567 0.640869 -0.613708 -0.142212 0.438599 1445370567 0.640869 -0.613708 -0.142212 0.438599 1445370567 0.640869 -0.613708 -0.142212 0.438599 1445370567 0.640869 -0.613708 -0.142212 0.438599 1445370567 0.716187 -0.556885 -0.144775 0.395020 1445370567 0.716187 -0.556885 -0.144775 0.395020 1445370567 0.716187 -0.556885 -0.144775 0.395020 1445370567 0.716187 -0.556885 -0.144775 0.395020 1445370567 0.716187 -0.556885 -0.144775 0.395020 1445370567 0.716187 -0.556885 -0.144775 0.395020 1445370567 0.716187 -0.556885 -0.144775 0.395020 1445370567 0.733459 -0.539307 -0.135559 0.390930 1445370567 0.733459 -0.539307 -0.135559 0.390930 1445370567 0.733459 -0.539307 -0.135559 0.390930 1445370567 0.733459 -0.539307 -0.135559 0.390930 1445370567 0.733459 -0.539307 -0.135559 0.390930 1445370567 0.733459 -0.539307 -0.135559 0.390930 1445370567 0.706360 -0.547974 -0.110352 0.434204 1445370567 0.706360 -0.547974 -0.110352 0.434204 1445370567 0.706360 -0.547974 -0.110352 0.434204 1445370567 0.706360 -0.547974 -0.110352 0.434204 1445370567 0.659241 -0.540955 -0.087830 0.514771 1445370567 0.659241 -0.540955 -0.087830 0.514771 1445370567 0.659241 -0.540955 -0.087830 0.514771 1445370567 0.659241 -0.540955 -0.087830 0.514771 1445370567 0.659241 -0.540955 -0.087830 0.514771 1445370567 0.659241 -0.540955 -0.087830 0.514771 1445370567 0.659241 -0.540955 -0.087830 0.514771 1445370567 0.595703 -0.503967 -0.035095 0.624390 1445370567 0.595703 -0.503967 -0.035095 0.624390 1445370567 0.595703 -0.503967 -0.035095 0.624390 1445370567 0.595703 -0.503967 -0.035095 0.624390 1445370567 0.595703 -0.503967 -0.035095 0.624390 1445370567 0.511841 -0.458252 0.061096 0.724060 1445370567 0.511841 -0.458252 0.061096 0.724060 1445370567 0.511841 -0.458252 0.061096 0.724060 1445370567 0.511841 -0.458252 0.061096 0.724060 1445370567 0.511841 -0.458252 0.061096 0.724060 1445370567 0.511841 -0.458252 0.061096 0.724060 1445370567 0.511841 -0.458252 0.061096 0.724060 1445370567 0.390015 -0.430725 0.205078 0.787537 1445370567 0.390015 -0.430725 0.205078 0.787537 1445370567 0.390015 -0.430725 0.205078 0.787537 1445370567 0.390015 -0.430725 0.205078 0.787537 1445370567 0.390015 -0.430725 0.205078 0.787537 1445370567 0.390015 -0.430725 0.205078 0.787537 1445370567 0.249878 -0.457886 0.290283 0.802246 1445370567 0.249878 -0.457886 0.290283 0.802246 1445370567 0.249878 -0.457886 0.290283 0.802246 1445370567 0.249878 -0.457886 0.290283 0.802246 1445370567 0.249878 -0.457886 0.290283 0.802246 1445370567 0.153076 -0.513000 0.269592 0.800415 1445370567 0.153076 -0.513000 0.269592 0.800415 1445370567 0.153076 -0.513000 0.269592 0.800415 1445370567 0.153076 -0.513000 0.269592 0.800415 1445370567 0.153076 -0.513000 0.269592 0.800415 1445370567 0.153076 -0.513000 0.269592 0.800415 1445370567 0.153076 -0.513000 0.269592 0.800415 1445370567 0.150391 -0.537354 0.279297 0.781372 1445370567 0.150391 -0.537354 0.279297 0.781372 1445370567 0.150391 -0.537354 0.279297 0.781372 1445370567 0.150391 -0.537354 0.279297 0.781372 1445370567 0.150391 -0.537354 0.279297 0.781372 1445370567 0.150391 -0.537354 0.279297 0.781372 1445370567 0.219604 -0.529114 0.347778 0.742188 1445370567 0.219604 -0.529114 0.347778 0.742188 1445370567 0.219604 -0.529114 0.347778 0.742188 1445370567 0.219604 -0.529114 0.347778 0.742188 1445370567 0.219604 -0.529114 0.347778 0.742188 1445370567 0.219604 -0.529114 0.347778 0.742188 1445370567 0.265747 -0.546753 0.301270 0.734619 1445370567 0.265747 -0.546753 0.301270 0.734619 1445370567 0.265747 -0.546753 0.301270 0.734619 1445370568 0.265747 -0.546753 0.301270 0.734619 1445370568 0.265747 -0.546753 0.301270 0.734619 1445370568 0.265747 -0.546753 0.301270 0.734619 1445370568 0.330750 -0.586853 0.166870 0.719910 1445370568 0.330750 -0.586853 0.166870 0.719910 1445370568 0.330750 -0.586853 0.166870 0.719910 1445370568 0.330750 -0.586853 0.166870 0.719910 1445370568 0.330750 -0.586853 0.166870 0.719910 1445370568 0.330750 -0.586853 0.166870 0.719910 1445370568 0.415588 -0.618347 0.019775 0.666748 1445370568 0.415588 -0.618347 0.019775 0.666748 1445370568 0.415588 -0.618347 0.019775 0.666748 1445370568 0.415588 -0.618347 0.019775 0.666748 1445370568 0.415588 -0.618347 0.019775 0.666748 1445370568 0.415588 -0.618347 0.019775 0.666748 1445370568 0.513794 -0.626709 -0.047180 0.583984 1445370568 0.513794 -0.626709 -0.047180 0.583984 1445370568 0.513794 -0.626709 -0.047180 0.583984 1445370568 0.513794 -0.626709 -0.047180 0.583984 1445370568 0.513794 -0.626709 -0.047180 0.583984 1445370568 0.513794 -0.626709 -0.047180 0.583984 1445370568 0.603821 -0.615540 -0.117737 0.492554 1445370568 0.603821 -0.615540 -0.117737 0.492554 1445370568 0.603821 -0.615540 -0.117737 0.492554 1445370568 0.603821 -0.615540 -0.117737 0.492554 1445370568 0.603821 -0.615540 -0.117737 0.492554 1445370568 0.663025 -0.602356 -0.160034 0.414673 1445370568 0.663025 -0.602356 -0.160034 0.414673 1445370568 0.663025 -0.602356 -0.160034 0.414673 1445370568 0.663025 -0.602356 -0.160034 0.414673 1445370568 0.663025 -0.602356 -0.160034 0.414673 1445370568 0.663025 -0.602356 -0.160034 0.414673 1445370568 0.663025 -0.602356 -0.160034 0.414673 1445370568 0.721069 -0.547913 -0.160461 0.392517 1445370568 0.721069 -0.547913 -0.160461 0.392517 1445370568 0.721069 -0.547913 -0.160461 0.392517 1445370568 0.721069 -0.547913 -0.160461 0.392517 1445370568 0.721069 -0.547913 -0.160461 0.392517 1445370568 0.721069 -0.547913 -0.160461 0.392517 1445370568 0.722778 -0.537720 -0.141846 0.410278 1445370568 0.722778 -0.537720 -0.141846 0.410278 1445370568 0.722778 -0.537720 -0.141846 0.410278 1445370568 0.722778 -0.537720 -0.141846 0.410278 1445370568 0.722778 -0.537720 -0.141846 0.410278 1445370568 0.722778 -0.537720 -0.141846 0.410278 1445370568 0.686157 -0.545776 -0.117859 0.466309 1445370568 0.686157 -0.545776 -0.117859 0.466309 1445370568 0.686157 -0.545776 -0.117859 0.466309 1445370568 0.686157 -0.545776 -0.117859 0.466309 1445370568 0.686157 -0.545776 -0.117859 0.466309 1445370568 0.686157 -0.545776 -0.117859 0.466309 1445370568 0.639954 -0.521179 -0.075867 0.559448 1445370568 0.639954 -0.521179 -0.075867 0.559448 1445370568 0.639954 -0.521179 -0.075867 0.559448 1445370568 0.639954 -0.521179 -0.075867 0.559448 1445370568 0.639954 -0.521179 -0.075867 0.559448 1445370568 0.639954 -0.521179 -0.075867 0.559448 1445370568 0.575806 -0.475525 0.019409 0.664734 1445370568 0.575806 -0.475525 0.019409 0.664734 1445370568 0.575806 -0.475525 0.019409 0.664734 1445370568 0.575806 -0.475525 0.019409 0.664734 1445370568 0.575806 -0.475525 0.019409 0.664734 1445370568 0.575806 -0.475525 0.019409 0.664734 1445370568 0.476318 -0.444397 0.160583 0.741455 1445370568 0.476318 -0.444397 0.160583 0.741455 1445370568 0.476318 -0.444397 0.160583 0.741455 1445370568 0.476318 -0.444397 0.160583 0.741455 1445370568 0.476318 -0.444397 0.160583 0.741455 1445370568 0.476318 -0.444397 0.160583 0.741455 1445370568 0.476318 -0.444397 0.160583 0.741455 1445370568 0.333984 -0.456604 0.283142 0.774414 1445370568 0.333984 -0.456604 0.283142 0.774414 1445370568 0.333984 -0.456604 0.283142 0.774414 1445370568 0.333984 -0.456604 0.283142 0.774414 1445370568 0.333984 -0.456604 0.283142 0.774414 1445370568 0.333984 -0.456604 0.283142 0.774414 1445370568 0.194275 -0.497375 0.285034 0.796021 1445370568 0.194275 -0.497375 0.285034 0.796021 1445370568 0.194275 -0.497375 0.285034 0.796021 1445370568 0.194275 -0.497375 0.285034 0.796021 1445370568 0.194275 -0.497375 0.285034 0.796021 1445370568 0.194275 -0.497375 0.285034 0.796021 1445370568 0.194275 -0.497375 0.285034 0.796021 1445370568 0.133850 -0.524231 0.281860 0.792358 1445370568 0.133850 -0.524231 0.281860 0.792358 1445370568 0.133850 -0.524231 0.281860 0.792358 1445370568 0.133850 -0.524231 0.281860 0.792358 1445370568 0.133850 -0.524231 0.281860 0.792358 1445370568 0.133850 -0.524231 0.281860 0.792358 1445370568 0.202026 -0.535400 0.368408 0.732605 1445370568 0.202026 -0.535400 0.368408 0.732605 1445370568 0.202026 -0.535400 0.368408 0.732605 1445370568 0.202026 -0.535400 0.368408 0.732605 1445370568 0.202026 -0.535400 0.368408 0.732605 1445370568 0.202026 -0.535400 0.368408 0.732605 1445370568 0.255737 -0.540283 0.344604 0.723755 1445370568 0.255737 -0.540283 0.344604 0.723755 1445370568 0.255737 -0.540283 0.344604 0.723755 1445370568 0.255737 -0.540283 0.344604 0.723755 1445370568 0.255737 -0.540283 0.344604 0.723755 1445370568 0.302246 -0.574829 0.208923 0.731140 1445370568 0.302246 -0.574829 0.208923 0.731140 1445370568 0.302246 -0.574829 0.208923 0.731140 1445370568 0.302246 -0.574829 0.208923 0.731140 1445370568 0.302246 -0.574829 0.208923 0.731140 1445370568 0.302246 -0.574829 0.208923 0.731140 1445370568 0.389099 -0.596863 0.070679 0.698059 1445370568 0.389099 -0.596863 0.070679 0.698059 1445370568 0.389099 -0.596863 0.070679 0.698059 1445370568 0.389099 -0.596863 0.070679 0.698059 1445370569 0.389099 -0.596863 0.070679 0.698059 1445370569 0.389099 -0.596863 0.070679 0.698059 1445370569 0.492554 -0.607361 -0.020264 0.622925 1445370569 0.492554 -0.607361 -0.020264 0.622925 1445370569 0.492554 -0.607361 -0.020264 0.622925 1445370569 0.492554 -0.607361 -0.020264 0.622925 1445370569 0.492554 -0.607361 -0.020264 0.622925 1445370569 0.492554 -0.607361 -0.020264 0.622925 1445370569 0.492554 -0.607361 -0.020264 0.622925 1445370569 0.578369 -0.601685 -0.086243 0.544006 1445370569 0.578369 -0.601685 -0.086243 0.544006 1445370569 0.578369 -0.601685 -0.086243 0.544006 1445370569 0.578369 -0.601685 -0.086243 0.544006 1445370569 0.578369 -0.601685 -0.086243 0.544006 1445370569 0.578369 -0.601685 -0.086243 0.544006 1445370569 0.650330 -0.575623 -0.136475 0.476563 1445370569 0.650330 -0.575623 -0.136475 0.476563 1445370569 0.650330 -0.575623 -0.136475 0.476563 1445370569 0.650330 -0.575623 -0.136475 0.476563 1445370569 0.650330 -0.575623 -0.136475 0.476563 1445370569 0.650330 -0.575623 -0.136475 0.476563 1445370569 0.650330 -0.575623 -0.136475 0.476563 1445370569 0.703186 -0.537292 -0.151855 0.440186 1445370569 0.703186 -0.537292 -0.151855 0.440186 1445370569 0.703186 -0.537292 -0.151855 0.440186 1445370569 0.703186 -0.537292 -0.151855 0.440186 1445370569 0.703186 -0.537292 -0.151855 0.440186 1445370569 0.703186 -0.537292 -0.151855 0.440186 1445370569 0.724915 -0.507446 -0.146667 0.442139 1445370569 0.724915 -0.507446 -0.146667 0.442139 1445370569 0.724915 -0.507446 -0.146667 0.442139 1445370569 0.724915 -0.507446 -0.146667 0.442139 1445370569 0.724915 -0.507446 -0.146667 0.442139 1445370569 0.724915 -0.507446 -0.146667 0.442139 1445370569 0.696411 -0.517334 -0.132568 0.479309 1445370569 0.696411 -0.517334 -0.132568 0.479309 1445370569 0.696411 -0.517334 -0.132568 0.479309 1445370569 0.696411 -0.517334 -0.132568 0.479309 1445370569 0.696411 -0.517334 -0.132568 0.479309 1445370569 0.646729 -0.518616 -0.096313 0.550842 1445370569 0.646729 -0.518616 -0.096313 0.550842 1445370569 0.646729 -0.518616 -0.096313 0.550842 1445370569 0.646729 -0.518616 -0.096313 0.550842 1445370569 0.646729 -0.518616 -0.096313 0.550842 1445370569 0.646729 -0.518616 -0.096313 0.550842 1445370569 0.568909 -0.515076 -0.026672 0.640564 1445370569 0.568909 -0.515076 -0.026672 0.640564 1445370569 0.568909 -0.515076 -0.026672 0.640564 1445370569 0.568909 -0.515076 -0.026672 0.640564 1445370569 0.568909 -0.515076 -0.026672 0.640564 1445370569 0.568909 -0.515076 -0.026672 0.640564 1445370569 0.470947 -0.508850 0.078369 0.716309 1445370569 0.470947 -0.508850 0.078369 0.716309 1445370569 0.470947 -0.508850 0.078369 0.716309 1445370569 0.470947 -0.508850 0.078369 0.716309 1445370569 0.470947 -0.508850 0.078369 0.716309 1445370569 0.470947 -0.508850 0.078369 0.716309 1445370569 0.355591 -0.507019 0.188354 0.762207 1445370569 0.355591 -0.507019 0.188354 0.762207 1445370569 0.355591 -0.507019 0.188354 0.762207 1445370569 0.355591 -0.507019 0.188354 0.762207 1445370569 0.355591 -0.507019 0.188354 0.762207 1445370569 0.355591 -0.507019 0.188354 0.762207 1445370569 0.355591 -0.507019 0.188354 0.762207 1445370569 0.220398 -0.537109 0.240051 0.778015 1445370569 0.220398 -0.537109 0.240051 0.778015 1445370569 0.220398 -0.537109 0.240051 0.778015 1445370569 0.220398 -0.537109 0.240051 0.778015 1445370569 0.220398 -0.537109 0.240051 0.778015 1445370569 0.220398 -0.537109 0.240051 0.778015 1445370569 0.138977 -0.565247 0.253174 0.772705 1445370569 0.138977 -0.565247 0.253174 0.772705 1445370569 0.138977 -0.565247 0.253174 0.772705 1445370569 0.138977 -0.565247 0.253174 0.772705 1445370569 0.138977 -0.565247 0.253174 0.772705 1445370569 0.138977 -0.565247 0.253174 0.772705 1445370569 0.138977 -0.565247 0.253174 0.772705 1445370569 0.169128 -0.547180 0.350159 0.741150 1445370569 0.169128 -0.547180 0.350159 0.741150 1445370569 0.169128 -0.547180 0.350159 0.741150 1445370569 0.169128 -0.547180 0.350159 0.741150 1445370569 0.169128 -0.547180 0.350159 0.741150 1445370569 0.169128 -0.547180 0.350159 0.741150 1445370569 0.169128 -0.547180 0.350159 0.741150 1445370569 0.195129 -0.547852 0.357666 0.730652 1445370569 0.195129 -0.547852 0.357666 0.730652 1445370569 0.195129 -0.547852 0.357666 0.730652 1445370569 0.195129 -0.547852 0.357666 0.730652 1445370569 0.195129 -0.547852 0.357666 0.730652 1445370569 0.195129 -0.547852 0.357666 0.730652 1445370569 0.242493 -0.581055 0.262329 0.731201 1445370569 0.242493 -0.581055 0.262329 0.731201 1445370569 0.242493 -0.581055 0.262329 0.731201 1445370569 0.242493 -0.581055 0.262329 0.731201 1445370569 0.242493 -0.581055 0.262329 0.731201 1445370569 0.317627 -0.610535 0.117859 0.715820 1445370569 0.317627 -0.610535 0.117859 0.715820 1445370569 0.317627 -0.610535 0.117859 0.715820 1445370569 0.317627 -0.610535 0.117859 0.715820 1445370569 0.317627 -0.610535 0.117859 0.715820 1445370569 0.317627 -0.610535 0.117859 0.715820 1445370569 0.317627 -0.610535 0.117859 0.715820 1445370569 0.428589 -0.629333 -0.008545 0.648193 1445370569 0.428589 -0.629333 -0.008545 0.648193 1445370569 0.428589 -0.629333 -0.008545 0.648193 1445370569 0.428589 -0.629333 -0.008545 0.648193 1445370569 0.428589 -0.629333 -0.008545 0.648193 1445370569 0.428589 -0.629333 -0.008545 0.648193 1445370569 0.526184 -0.628601 -0.086182 0.566162 1445370569 0.526184 -0.628601 -0.086182 0.566162 1445370569 0.526184 -0.628601 -0.086182 0.566162 1445370569 0.526184 -0.628601 -0.086182 0.566162 1445370569 0.526184 -0.628601 -0.086182 0.566162 1445370570 0.526184 -0.628601 -0.086182 0.566162 1445370570 0.611084 -0.608337 -0.145752 0.484985 1445370570 0.611084 -0.608337 -0.145752 0.484985 1445370570 0.611084 -0.608337 -0.145752 0.484985 1445370570 0.611084 -0.608337 -0.145752 0.484985 1445370570 0.611084 -0.608337 -0.145752 0.484985 1445370570 0.611084 -0.608337 -0.145752 0.484985 1445370570 0.691589 -0.569275 -0.160156 0.414612 1445370570 0.691589 -0.569275 -0.160156 0.414612 1445370570 0.691589 -0.569275 -0.160156 0.414612 1445370570 0.691589 -0.569275 -0.160156 0.414612 1445370570 0.691589 -0.569275 -0.160156 0.414612 1445370570 0.691589 -0.569275 -0.160156 0.414612 1445370570 0.731384 -0.526550 -0.153809 0.405212 1445370570 0.731384 -0.526550 -0.153809 0.405212 1445370570 0.731384 -0.526550 -0.153809 0.405212 1445370570 0.731384 -0.526550 -0.153809 0.405212 1445370570 0.731384 -0.526550 -0.153809 0.405212 1445370570 0.731384 -0.526550 -0.153809 0.405212 1445370570 0.720154 -0.527405 -0.127319 0.432312 1445370570 0.720154 -0.527405 -0.127319 0.432312 1445370570 0.720154 -0.527405 -0.127319 0.432312 1445370570 0.720154 -0.527405 -0.127319 0.432312 1445370570 0.720154 -0.527405 -0.127319 0.432312 1445370570 0.720154 -0.527405 -0.127319 0.432312 1445370570 0.666504 -0.542542 -0.091492 0.503052 1445370570 0.666504 -0.542542 -0.091492 0.503052 1445370570 0.666504 -0.542542 -0.091492 0.503052 1445370570 0.666504 -0.542542 -0.091492 0.503052 1445370570 0.666504 -0.542542 -0.091492 0.503052 1445370570 0.666504 -0.542542 -0.091492 0.503052 1445370570 
0.311096 -0.549744 0.252747 0.732849 1445370603 0.311279 -0.550903 0.251404 0.732361 1445370603 0.311279 -0.550903 0.251404 0.732361 1445370603 0.311279 -0.550903 0.251404 0.732361 1445370603 0.311279 -0.550903 0.251404 0.732361 1445370603 0.311279 -0.550903 0.251404 0.732361 1445370603 0.309814 -0.551575 0.252502 0.732117 1445370603 0.309814 -0.551575 0.252502 0.732117 1445370603 0.309814 -0.551575 0.252502 0.732117 1445370603 0.309814 -0.551575 0.252502 0.732117 1445370603 0.309814 -0.551575 0.252502 0.732117 1445370603 0.309814 -0.551575 0.252502 0.732117 1445370603 0.297852 -0.555115 0.248535 0.735718 1445370603 0.297852 -0.555115 0.248535 0.735718 1445370603 0.297852 -0.555115 0.248535 0.735718 1445370603 0.297852 -0.555115 0.248535 0.735718 1445370603 0.297852 -0.555115 0.248535 0.735718 1445370603 0.297852 -0.555115 0.248535 0.735718 1445370603 0.297852 -0.555115 0.248535 0.735718 1445370603 0.282959 -0.556824 0.241211 0.742737 1445370603 0.282959 -0.556824 0.241211 0.742737 1445370603 0.282959 -0.556824 0.241211 0.742737 1445370603 0.282959 -0.556824 0.241211 0.742737 1445370603 0.282959 -0.556824 0.241211 0.742737 1445370603 0.282959 -0.556824 0.241211 0.742737 1445370603 0.265625 -0.555725 0.231750 0.752869 1445370603 0.265625 -0.555725 0.231750 0.752869 1445370603 0.265625 -0.555725 0.231750 0.752869 1445370603 0.265625 -0.555725 0.231750 0.752869 1445370603 0.265625 -0.555725 0.231750 0.752869 1445370603 0.247314 -0.554260 0.218872 0.763977 1445370603 0.247314 -0.554260 0.218872 0.763977 1445370603 0.247314 -0.554260 0.218872 0.763977 1445370603 0.247314 -0.554260 0.218872 0.763977 1445370603 0.247314 -0.554260 0.218872 0.763977 1445370603 0.247314 -0.554260 0.218872 0.763977 1445370603 0.247314 -0.554260 0.218872 0.763977 1445370603 0.231934 -0.554626 0.203979 0.772644 1445370603 0.231934 -0.554626 0.203979 0.772644 1445370603 0.231934 -0.554626 0.203979 0.772644 1445370603 0.231934 -0.554626 0.203979 0.772644 1445370603 0.231934 -0.554626 0.203979 0.772644 1445370603 0.231934 -0.554626 0.203979 0.772644 1445370603 0.217346 -0.557556 0.187500 0.778870 1445370603 0.217346 -0.557556 0.187500 0.778870 1445370603 0.217346 -0.557556 0.187500 0.778870 1445370603 0.202942 -0.562134 0.169983 0.783508 1445370603 0.202942 -0.562134 0.169983 0.783508 1445370603 0.202942 -0.562134 0.169983 0.783508 1445370603 0.202942 -0.562134 0.169983 0.783508 1445370603 0.202942 -0.562134 0.169983 0.783508 1445370603 0.202942 -0.562134 0.169983 0.783508 1445370603 0.205261 -0.564270 0.174500 0.780396 1445370603 0.205261 -0.564270 0.174500 0.780396 1445370603 0.205261 -0.564270 0.174500 0.780396 1445370603 0.205261 -0.564270 0.174500 0.780396 1445370603 0.205261 -0.564270 0.174500 0.780396 1445370603 0.205261 -0.564270 0.174500 0.780396 1445370603 0.217834 -0.560486 0.195068 0.774780 1445370603 0.217834 -0.560486 0.195068 0.774780 1445370603 0.217834 -0.560486 0.195068 0.774780 1445370603 0.217834 -0.560486 0.195068 0.774780 1445370603 0.217834 -0.560486 0.195068 0.774780 1445370603 0.217834 -0.560486 0.195068 0.774780 1445370603 0.219177 -0.559265 0.193359 0.775757 1445370603 0.219177 -0.559265 0.193359 0.775757 1445370603 0.219177 -0.559265 0.193359 0.775757 1445370603 0.219177 -0.559265 0.193359 0.775757 1445370603 0.219177 -0.559265 0.193359 0.775757 1445370603 0.219177 -0.559265 0.193359 0.775757 1445370603 0.215027 -0.558960 0.191711 0.777527 1445370603 0.215027 -0.558960 0.191711 0.777527 1445370603 0.215027 -0.558960 0.191711 0.777527 1445370603 0.215027 -0.558960 0.191711 0.777527 1445370603 0.215027 -0.558960 0.191711 0.777527 1445370603 0.215027 -0.558960 0.191711 0.777527 1445370603 0.215027 -0.558960 0.191711 0.777527 1445370603 0.223816 -0.546631 0.221924 0.775757 1445370603 0.223816 -0.546631 0.221924 0.775757 1445370603 0.223816 -0.546631 0.221924 0.775757 1445370603 0.223816 -0.546631 0.221924 0.775757 1445370603 0.223816 -0.546631 0.221924 0.775757 1445370603 0.223816 -0.546631 0.221924 0.775757 1445370603 0.249756 -0.527649 0.270264 0.765564 1445370603 0.249756 -0.527649 0.270264 0.765564 1445370603 0.249756 -0.527649 0.270264 0.765564 1445370603 0.249756 -0.527649 0.270264 0.765564 1445370603 0.249756 -0.527649 0.270264 0.765564 1445370603 0.249756 -0.527649 0.270264 0.765564 1445370603 0.239868 -0.520325 0.275879 0.771729 1445370603 0.239868 -0.520325 0.275879 0.771729 1445370603 0.239868 -0.520325 0.275879 0.771729 1445370603 0.239868 -0.520325 0.275879 0.771729 1445370603 0.239868 -0.520325 0.275879 0.771729 1445370603 0.239868 -0.520325 0.275879 0.771729 1445370603 0.190796 -0.531494 0.237549 0.790344 1445370604 0.190796 -0.531494 0.237549 0.790344 1445370604 0.190796 -0.531494 0.237549 0.790344 1445370604 0.190796 -0.531494 0.237549 0.790344 1445370604 0.190796 -0.531494 0.237549 0.790344 1445370604 0.190796 -0.531494 0.237549 0.790344 1445370604 0.137939 -0.538818 0.203003 0.805847 1445370604 0.137939 -0.538818 0.203003 0.805847 1445370604 0.137939 -0.538818 0.203003 0.805847 1445370604 0.137939 -0.538818 0.203003 0.805847 1445370604 0.137939 -0.538818 0.203003 0.805847 1445370604 0.137939 -0.538818 0.203003 0.805847 1445370604 0.088074 -0.548462 0.182190 0.811279 1445370604 0.088074 -0.548462 0.182190 0.811279 1445370604 0.088074 -0.548462 0.182190 0.811279 1445370604 0.088074 -0.548462 0.182190 0.811279 1445370604 0.088074 -0.548462 0.182190 0.811279 1445370604 0.088074 -0.548462 0.182190 0.811279 1445370604 0.041443 -0.563904 0.152344 0.810608 1445370604 0.041443 -0.563904 0.152344 0.810608 1445370604 0.041443 -0.563904 0.152344 0.810608 1445370604 0.041443 -0.563904 0.152344 0.810608 1445370604 0.041443 -0.563904 0.152344 0.810608 1445370604 0.017212 -0.579102 0.112427 0.807312 1445370604 0.017212 -0.579102 0.112427 0.807312 1445370604 0.017212 -0.579102 0.112427 0.807312 1445370604 0.017212 -0.579102 0.112427 0.807312 1445370604 0.017212 -0.579102 0.112427 0.807312 1445370604 0.017212 -0.579102 0.112427 0.807312 1445370604 0.013306 -0.585876 0.084961 0.805786 1445370604 0.013306 -0.585876 0.084961 0.805786 1445370604 0.013306 -0.585876 0.084961 0.805786 1445370604 0.013306 -0.585876 0.084961 0.805786 1445370604 0.013306 -0.585876 0.084961 0.805786 1445370604 0.013306 -0.585876 0.084961 0.805786 1445370604 0.043945 -0.588806 0.108398 0.799744 1445370604 0.043945 -0.588806 0.108398 0.799744 1445370604 0.043945 -0.588806 0.108398 0.799744 1445370604 0.043945 -0.588806 0.108398 0.799744 1445370604 0.043945 -0.588806 0.108398 0.799744 1445370604 0.043945 -0.588806 0.108398 0.799744 1445370604 0.043945 -0.588806 0.108398 0.799744 1445370604 0.088257 -0.581787 0.148865 0.794678 1445370604 0.088257 -0.581787 0.148865 0.794678 1445370604 0.088257 -0.581787 0.148865 0.794678 1445370604 0.088257 -0.581787 0.148865 0.794678 1445370604 0.088257 -0.581787 0.148865 0.794678 1445370604 0.088257 -0.581787 0.148865 0.794678 1445370604 0.119690 -0.572388 0.153564 0.796509 1445370604 0.119690 -0.572388 0.153564 0.796509 1445370604 0.119690 -0.572388 0.153564 0.796509 1445370604 0.119690 -0.572388 0.153564 0.796509 1445370604 0.119690 -0.572388 0.153564 0.796509 1445370604 0.119690 -0.572388 0.153564 0.796509 1445370604 0.149109 -0.563232 0.147888 0.799133 1445370604 0.149109 -0.563232 0.147888 0.799133 1445370604 0.149109 -0.563232 0.147888 0.799133 1445370604 0.149109 -0.563232 0.147888 0.799133 1445370604 0.149109 -0.563232 0.147888 0.799133 1445370604 0.149109 -0.563232 0.147888 0.799133 1445370604 0.149109 -0.563232 0.147888 0.799133 1445370604 0.183960 -0.549500 0.148926 0.801270 1445370604 0.183960 -0.549500 0.148926 0.801270 1445370604 0.183960 -0.549500 0.148926 0.801270 1445370604 0.183960 -0.549500 0.148926 0.801270 1445370604 0.183960 -0.549500 0.148926 0.801270 1445370604 0.183960 -0.549500 0.148926 0.801270 1445370604 0.203430 -0.542236 0.137268 0.803528 1445370604 0.203430 -0.542236 0.137268 0.803528 1445370604 0.203430 -0.542236 0.137268 0.803528 1445370604 0.203430 -0.542236 0.137268 0.803528 1445370604 0.203430 -0.542236 0.137268 0.803528 1445370604 0.203430 -0.542236 0.137268 0.803528 1445370604 0.219482 -0.536316 0.137939 0.803162 1445370604 0.219482 -0.536316 0.137939 0.803162 1445370604 0.219482 -0.536316 0.137939 0.803162 1445370604 0.219482 -0.536316 0.137939 0.803162 1445370604 0.219482 -0.536316 0.137939 0.803162 1445370604 0.219482 -0.536316 0.137939 0.803162 1445370604 0.244629 -0.521240 0.175598 0.798462 1445370604 0.244629 -0.521240 0.175598 0.798462 1445370604 0.244629 -0.521240 0.175598 0.798462 1445370604 0.244629 -0.521240 0.175598 0.798462 1445370604 0.244629 -0.521240 0.175598 0.798462 1445370604 0.244629 -0.521240 0.175598 0.798462 1445370604 0.249146 -0.503967 0.210449 0.799805 1445370604 0.249146 -0.503967 0.210449 0.799805 1445370604 0.249146 -0.503967 0.210449 0.799805 1445370604 0.249146 -0.503967 0.210449 0.799805 1445370604 0.249146 -0.503967 0.210449 0.799805 1445370604 0.249146 -0.503967 0.210449 0.799805 1445370604 0.200989 -0.516357 0.188538 0.810791 1445370604 0.200989 -0.516357 0.188538 0.810791 1445370604 0.200989 -0.516357 0.188538 0.810791 1445370604 0.200989 -0.516357 0.188538 0.810791 1445370604 0.200989 -0.516357 0.188538 0.810791 1445370604 0.200989 -0.516357 0.188538 0.810791 1445370604 0.139526 -0.534790 0.150696 0.819641 1445370604 0.139526 -0.534790 0.150696 0.819641 1445370604 0.139526 -0.534790 0.150696 0.819641 1445370604 0.139526 -0.534790 0.150696 0.819641 1445370604 0.139526 -0.534790 0.150696 0.819641 1445370604 0.139526 -0.534790 0.150696 0.819641 1445370604 0.139526 -0.534790 0.150696 0.819641 1445370604 0.102417 -0.539795 0.142151 0.823364 1445370604 0.102417 -0.539795 0.142151 0.823364 1445370604 0.102417 -0.539795 0.142151 0.823364 1445370604 0.102417 -0.539795 0.142151 0.823364 1445370604 0.102417 -0.539795 0.142151 0.823364 1445370604 0.102417 -0.539795 0.142151 0.823364 1445370604 0.080139 -0.552002 0.133423 0.819153 1445370604 0.080139 -0.552002 0.133423 0.819153 1445370605 0.080139 -0.552002 0.133423 0.819153 1445370605 0.080139 -0.552002 0.133423 0.819153 1445370605 0.080139 -0.552002 0.133423 0.819153 1445370605 0.080139 -0.552002 0.133423 0.819153 1445370605 0.088684 -0.561279 0.140991 0.810669 1445370605 0.088684 -0.561279 0.140991 0.810669 1445370605 0.088684 -0.561279 0.140991 0.810669 1445370605 0.088684 -0.561279 0.140991 0.810669 1445370605 0.088684 -0.561279 0.140991 0.810669 1445370605 0.088684 -0.561279 0.140991 0.810669 1445370605 0.093445 -0.561768 0.148804 0.808411 1445370605 0.093445 -0.561768 0.148804 0.808411 1445370605 0.093445 -0.561768 0.148804 0.808411 1445370605 0.093445 -0.561768 0.148804 0.808411 1445370605 0.093445 -0.561768 0.148804 0.808411 1445370605 0.093445 -0.561768 0.148804 0.808411 1445370605 0.093445 -0.561768 0.148804 0.808411 1445370605 0.082092 -0.562866 0.143799 0.809814 1445370605 0.082092 -0.562866 0.143799 0.809814 1445370605 0.082092 -0.562866 0.143799 0.809814 1445370605 0.082092 -0.562866 0.143799 0.809814 1445370605 0.104492 -0.558289 0.169983 0.805237 1445370605 0.104492 -0.558289 0.169983 0.805237 1445370605 0.104492 -0.558289 0.169983 0.805237 1445370605 0.104492 -0.558289 0.169983 0.805237 1445370605 0.104492 -0.558289 0.169983 0.805237 1445370605 0.104492 -0.558289 0.169983 0.805237 1445370605 0.129395 -0.550476 0.187988 0.803040 1445370605 0.129395 -0.550476 0.187988 0.803040 1445370605 0.129395 -0.550476 0.187988 0.803040 1445370605 0.129395 -0.550476 0.187988 0.803040 1445370605 0.129395 -0.550476 0.187988 0.803040 1445370605 0.129395 -0.550476 0.187988 0.803040 1445370605 0.150635 -0.544006 0.181274 0.805298 1445370605 0.150635 -0.544006 0.181274 0.805298 1445370605 0.150635 -0.544006 0.181274 0.805298 1445370605 0.150635 -0.544006 0.181274 0.805298 1445370605 0.150635 -0.544006 0.181274 0.805298 1445370605 0.150635 -0.544006 0.181274 0.805298 1445370605 0.150635 -0.544006 0.181274 0.805298 1445370605 0.184326 -0.533325 0.175049 0.806763 1445370605 0.184326 -0.533325 0.175049 0.806763 1445370605 0.184326 -0.533325 0.175049 0.806763 1445370605 0.184326 -0.533325 0.175049 0.806763 1445370605 0.184326 -0.533325 0.175049 0.806763 1445370605 0.184326 -0.533325 0.175049 0.806763 1445370605 0.212341 -0.522034 0.172424 0.807861 1445370605 0.212341 -0.522034 0.172424 0.807861 1445370605 0.212341 -0.522034 0.172424 0.807861 1445370605 0.212341 -0.522034 0.172424 0.807861 1445370605 0.212341 -0.522034 0.172424 0.807861 1445370605 0.212341 -0.522034 0.172424 0.807861 1445370605 0.250610 -0.506836 0.188538 0.802917 1445370605 0.250610 -0.506836 0.188538 0.802917 1445370605 0.250610 -0.506836 0.188538 0.802917 1445370605 0.250610 -0.506836 0.188538 0.802917 1445370605 0.250610 -0.506836 0.188538 0.802917 1445370605 0.250610 -0.506836 0.188538 0.802917 1445370605 0.290955 -0.492493 0.227234 0.788147 1445370605 0.290955 -0.492493 0.227234 0.788147 1445370605 0.290955 -0.492493 0.227234 0.788147 1445370605 0.290955 -0.492493 0.227234 0.788147 1445370605 0.290955 -0.492493 0.227234 0.788147 1445370605 0.290955 -0.492493 0.227234 0.788147 1445370605 0.275330 -0.485718 0.233032 0.796204 1445370605 0.275330 -0.485718 0.233032 0.796204 1445370605 0.275330 -0.485718 0.233032 0.796204 1445370605 0.275330 -0.485718 0.233032 0.796204 1445370605 0.275330 -0.485718 0.233032 0.796204 1445370605 0.275330 -0.485718 0.233032 0.796204 1445370605 0.202148 -0.509277 0.185181 0.815735 1445370605 0.202148 -0.509277 0.185181 0.815735 1445370605 0.202148 -0.509277 0.185181 0.815735 1445370605 0.202148 -0.509277 0.185181 0.815735 1445370605 0.202148 -0.509277 0.185181 0.815735 1445370605 0.202148 -0.509277 0.185181 0.815735 1445370605 0.202148 -0.509277 0.185181 0.815735 1445370605 0.125000 -0.536316 0.145569 0.821899 1445370605 0.125000 -0.536316 0.145569 0.821899 1445370605 0.125000 -0.536316 0.145569 0.821899 1445370605 0.125000 -0.536316 0.145569 0.821899 1445370605 0.125000 -0.536316 0.145569 0.821899 1445370605 0.125000 -0.536316 0.145569 0.821899 1445370605 0.083679 -0.551636 0.143311 0.817383 1445370605 0.083679 -0.551636 0.143311 0.817383 1445370605 0.083679 -0.551636 0.143311 0.817383 1445370605 0.083679 -0.551636 0.143311 0.817383 1445370605 0.083679 -0.551636 0.143311 0.817383 1445370605 0.083679 -0.551636 0.143311 0.817383 1445370605 0.050598 -0.570557 0.128174 0.809631 1445370605 0.050598 -0.570557 0.128174 0.809631 1445370605 0.050598 -0.570557 0.128174 0.809631 1445370605 0.050598 -0.570557 0.128174 0.809631 1445370605 0.050598 -0.570557 0.128174 0.809631 1445370605 0.050598 -0.570557 0.128174 0.809631 1445370605 0.053528 -0.584106 0.120850 0.800842 1445370605 0.053528 -0.584106 0.120850 0.800842 1445370605 0.053528 -0.584106 0.120850 0.800842 1445370605 0.053528 -0.584106 0.120850 0.800842 1445370605 0.053528 -0.584106 0.120850 0.800842 1445370605 0.053528 -0.584106 0.120850 0.800842 1445370605 0.063110 -0.586060 0.143250 0.794983 1445370605 0.063110 -0.586060 0.143250 0.794983 1445370605 0.063110 -0.586060 0.143250 0.794983 1445370605 0.063110 -0.586060 0.143250 0.794983 1445370605 0.063110 -0.586060 0.143250 0.794983 1445370605 0.063110 -0.586060 0.143250 0.794983 1445370605 0.076782 -0.584656 0.151306 0.793335 1445370605 0.076782 -0.584656 0.151306 0.793335 1445370606 0.076782 -0.584656 0.151306 0.793335 1445370606 0.076782 -0.584656 0.151306 0.793335 1445370606 0.076782 -0.584656 0.151306 0.793335 1445370606 0.105713 -0.574402 0.160828 0.795593 1445370606 0.105713 -0.574402 0.160828 0.795593 1445370606 0.105713 -0.574402 0.160828 0.795593 1445370606 0.105713 -0.574402 0.160828 0.795593 1445370606 0.105713 -0.574402 0.160828 0.795593 1445370606 0.105713 -0.574402 0.160828 0.795593 1445370606 0.105713 -0.574402 0.160828 0.795593 1445370606 0.145020 -0.560059 0.171387 0.797424 1445370606 0.145020 -0.560059 0.171387 0.797424 1445370606 0.145020 -0.560059 0.171387 0.797424 1445370606 0.145020 -0.560059 0.171387 0.797424 1445370606 0.145020 -0.560059 0.171387 0.797424 1445370606 0.183838 -0.542358 0.181030 0.799561 1445370606 0.183838 -0.542358 0.181030 0.799561 1445370606 0.183838 -0.542358 0.181030 0.799561 1445370606 0.183838 -0.542358 0.181030 0.799561 1445370606 0.183838 -0.542358 0.181030 0.799561 1445370606 0.183838 -0.542358 0.181030 0.799561 1445370606 0.183838 -0.542358 0.181030 0.799561 1445370606 0.208984 -0.528259 0.178040 0.803467 1445370606 0.208984 -0.528259 0.178040 0.803467 1445370606 0.208984 -0.528259 0.178040 0.803467 1445370606 0.208984 -0.528259 0.178040 0.803467 1445370606 0.208984 -0.528259 0.178040 0.803467 1445370606 0.229126 -0.514282 0.174316 0.807800 1445370606 0.229126 -0.514282 0.174316 0.807800 1445370606 0.229126 -0.514282 0.174316 0.807800 1445370606 0.229126 -0.514282 0.174316 0.807800 1445370606 0.229126 -0.514282 0.174316 0.807800 1445370606 0.229126 -0.514282 0.174316 0.807800 1445370606 0.250061 -0.501953 0.180786 0.807922 1445370606 0.250061 -0.501953 0.180786 0.807922 1445370606 0.250061 -0.501953 0.180786 0.807922 1445370606 0.250061 -0.501953 0.180786 0.807922 1445370606 0.250061 -0.501953 0.180786 0.807922 1445370606 0.250061 -0.501953 0.180786 0.807922 1445370606 0.250061 -0.501953 0.180786 0.807922 1445370606 0.259521 -0.494202 0.205627 0.803833 1445370606 0.259521 -0.494202 0.205627 0.803833 1445370606 0.259521 -0.494202 0.205627 0.803833 1445370606 0.259521 -0.494202 0.205627 0.803833 1445370606 0.259521 -0.494202 0.205627 0.803833 1445370606 0.259521 -0.494202 0.205627 0.803833 1445370606 0.227478 -0.501770 0.202271 0.809631 1445370606 0.227478 -0.501770 0.202271 0.809631 1445370606 0.227478 -0.501770 0.202271 0.809631 1445370606 0.227478 -0.501770 0.202271 0.809631 1445370606 0.227478 -0.501770 0.202271 0.809631 1445370606 0.227478 -0.501770 0.202271 0.809631 1445370606 0.166321 -0.523987 0.173401 0.817078 1445370606 0.166321 -0.523987 0.173401 0.817078 1445370606 0.166321 -0.523987 0.173401 0.817078 1445370606 0.166321 -0.523987 0.173401 0.817078 1445370606 0.166321 -0.523987 0.173401 0.817078 1445370606 0.166321 -0.523987 0.173401 0.817078 1445370606 0.166321 -0.523987 0.173401 0.817078 1445370606 0.119507 -0.541565 0.168152 0.814941 1445370606 0.119507 -0.541565 0.168152 0.814941 1445370606 0.119507 -0.541565 0.168152 0.814941 1445370606 0.119507 -0.541565 0.168152 0.814941 1445370606 0.119507 -0.541565 0.168152 0.814941 1445370606 0.083679 -0.560547 0.171265 0.805908 1445370606 0.083679 -0.560547 0.171265 0.805908 1445370606 0.083679 -0.560547 0.171265 0.805908 1445370606 0.083679 -0.560547 0.171265 0.805908 1445370606 0.083679 -0.560547 0.171265 0.805908 1445370606 0.083679 -0.560547 0.171265 0.805908 1445370606 0.083679 -0.560547 0.171265 0.805908 1445370606 0.059998 -0.576660 0.160278 0.798828 1445370606 0.059998 -0.576660 0.160278 0.798828 1445370606 0.059998 -0.576660 0.160278 0.798828 1445370606 0.059998 -0.576660 0.160278 0.798828 1445370606 0.059998 -0.576660 0.160278 0.798828 1445370606 0.059998 -0.576660 0.160278 0.798828 1445370606 0.046692 -0.580322 0.144226 0.800171 1445370606 0.046692 -0.580322 0.144226 0.800171 1445370606 0.046692 -0.580322 0.144226 0.800171 1445370606 0.046692 -0.580322 0.144226 0.800171 1445370606 0.046692 -0.580322 0.144226 0.800171 1445370606 0.046692 -0.580322 0.144226 0.800171 1445370606 0.049438 -0.582764 0.132080 0.800293 1445370606 0.049438 -0.582764 0.132080 0.800293 1445370606 0.049438 -0.582764 0.132080 0.800293 1445370606 0.049438 -0.582764 0.132080 0.800293 1445370606 0.049438 -0.582764 0.132080 0.800293 1445370606 0.049438 -0.582764 0.132080 0.800293 1445370606 0.049438 -0.582764 0.132080 0.800293 1445370606 0.080444 -0.573730 0.144592 0.802124 1445370606 0.080444 -0.573730 0.144592 0.802124 1445370606 0.080444 -0.573730 0.144592 0.802124 1445370606 0.080444 -0.573730 0.144592 0.802124 1445370606 0.080444 -0.573730 0.144592 0.802124 1445370606 0.114929 -0.562378 0.141968 0.806458 1445370606 0.114929 -0.562378 0.141968 0.806458 1445370606 0.114929 -0.562378 0.141968 0.806458 1445370606 0.114929 -0.562378 0.141968 0.806458 1445370606 0.114929 -0.562378 0.141968 0.806458 1445370606 0.114929 -0.562378 0.141968 0.806458 1445370606 0.153870 -0.549866 0.138062 0.809265 1445370606 0.153870 -0.549866 0.138062 0.809265 1445370606 0.153870 -0.549866 0.138062 0.809265 1445370606 0.153870 -0.549866 0.138062 0.809265 1445370606 0.153870 -0.549866 0.138062 0.809265 1445370606 0.153870 -0.549866 0.138062 0.809265 1445370606 0.192932 -0.534729 0.141663 0.810364 1445370606 0.192932 -0.534729 0.141663 0.810364 1445370606 0.192932 -0.534729 0.141663 0.810364 1445370606 0.192932 -0.534729 0.141663 0.810364 1445370607 0.192932 -0.534729 0.141663 0.810364 1445370607 0.192932 -0.534729 0.141663 0.810364 1445370607 0.216980 -0.522888 0.138855 0.812500 1445370607 0.216980 -0.522888 0.138855 0.812500 1445370607 0.229797 -0.512939 0.139221 0.815247 1445370607 0.229797 -0.512939 0.139221 0.815247 1445370607 0.229797 -0.512939 0.139221 0.815247 1445370607 0.229797 -0.512939 0.139221 0.815247 1445370607 0.229797 -0.512939 0.139221 0.815247 1445370607 0.229797 -0.512939 0.139221 0.815247 1445370607 0.243408 -0.510315 0.156433 0.809875 1445370607 0.243408 -0.510315 0.156433 0.809875 1445370607 0.243408 -0.510315 0.156433 0.809875 1445370607 0.243408 -0.510315 0.156433 0.809875 1445370607 0.243408 -0.510315 0.156433 0.809875 1445370607 0.243408 -0.510315 0.156433 0.809875 1445370607 0.235291 -0.509827 0.180298 0.807556 1445370607 0.235291 -0.509827 0.180298 0.807556 1445370607 0.235291 -0.509827 0.180298 0.807556 1445370607 0.235291 -0.509827 0.180298 0.807556 1445370607 0.235291 -0.509827 0.180298 0.807556 1445370607 0.187256 -0.523865 0.171204 0.813110 1445370607 0.187256 -0.523865 0.171204 0.813110 1445370607 0.187256 -0.523865 0.171204 0.813110 1445370607 0.187256 -0.523865 0.171204 0.813110 1445370607 0.187256 -0.523865 0.171204 0.813110 1445370607 0.187256 -0.523865 0.171204 0.813110 1445370607 0.187256 -0.523865 0.171204 0.813110 1445370607 0.118408 -0.549011 0.144348 0.814697 1445370607 0.118408 -0.549011 0.144348 0.814697 1445370607 0.118408 -0.549011 0.144348 0.814697 1445370607 0.118408 -0.549011 0.144348 0.814697 1445370607 0.118408 -0.549011 0.144348 0.814697 1445370607 0.118408 -0.549011 0.144348 0.814697 1445370607 0.073425 -0.571655 0.148560 0.803589 1445370607 0.073425 -0.571655 0.148560 0.803589 1445370607 0.073425 -0.571655 0.148560 0.803589 1445370607 0.073425 -0.571655 0.148560 0.803589 1445370607 0.073425 -0.571655 0.148560 0.803589 1445370607 0.073425 -0.571655 0.148560 0.803589 1445370607 0.073425 -0.571655 0.148560 0.803589 1445370607 0.039490 -0.589722 0.143188 0.793762 1445370607 0.039490 -0.589722 0.143188 0.793762 1445370607 0.039490 -0.589722 0.143188 0.793762 1445370607 0.039490 -0.589722 0.143188 0.793762 1445370607 0.039490 -0.589722 0.143188 0.793762 1445370607 0.025024 -0.603638 0.126526 0.786743 1445370607 0.025024 -0.603638 0.126526 0.786743 1445370607 0.025024 -0.603638 0.126526 0.786743 1445370607 0.025024 -0.603638 0.126526 0.786743 1445370607 0.025024 -0.603638 0.126526 0.786743 1445370607 0.025024 -0.603638 0.126526 0.786743 1445370607 0.025574 -0.607178 0.120728 0.784912 1445370607 0.025574 -0.607178 0.120728 0.784912 1445370607 0.025574 -0.607178 0.120728 0.784912 1445370607 0.025574 -0.607178 0.120728 0.784912 1445370607 0.025574 -0.607178 0.120728 0.784912 1445370607 0.025574 -0.607178 0.120728 0.784912 1445370607 0.031677 -0.603394 0.110657 0.789063 1445370607 0.031677 -0.603394 0.110657 0.789063 1445370607 0.031677 -0.603394 0.110657 0.789063 1445370607 0.031677 -0.603394 0.110657 0.789063 1445370607 0.031677 -0.603394 0.110657 0.789063 1445370607 0.031677 -0.603394 0.110657 0.789063 1445370607 0.031677 -0.603394 0.110657 0.789063 1445370607 0.060242 -0.592773 0.113892 0.794983 1445370607 0.100586 -0.579834 0.110840 0.800842 1445370607 0.100586 -0.579834 0.110840 0.800842 1445370607 0.100586 -0.579834 0.110840 0.800842 1445370607 0.100586 -0.579834 0.110840 0.800842 1445370607 0.100586 -0.579834 0.110840 0.800842 1445370607 0.100586 -0.579834 0.110840 0.800842 1445370607 0.143066 -0.564514 0.104248 0.806213 1445370607 0.143066 -0.564514 0.104248 0.806213 1445370607 0.143066 -0.564514 0.104248 0.806213 1445370607 0.143066 -0.564514 0.104248 0.806213 1445370607 0.143066 -0.564514 0.104248 0.806213 1445370607 0.143066 -0.564514 0.104248 0.806213 1445370607 0.177307 -0.548706 0.099121 0.810913 1445370607 0.177307 -0.548706 0.099121 0.810913 1445370607 0.177307 -0.548706 0.099121 0.810913 1445370607 0.177307 -0.548706 0.099121 0.810913 1445370607 0.177307 -0.548706 0.099121 0.810913 1445370607 0.202942 -0.533936 0.100586 0.814575 1445370607 0.202942 -0.533936 0.100586 0.814575 1445370607 0.202942 -0.533936 0.100586 0.814575 1445370607 0.202942 -0.533936 0.100586 0.814575 1445370607 0.202942 -0.533936 0.100586 0.814575 1445370607 0.202942 -0.533936 0.100586 0.814575 1445370607 0.228394 -0.514404 0.117798 0.818115 1445370607 0.228394 -0.514404 0.117798 0.818115 1445370607 0.228394 -0.514404 0.117798 0.818115 1445370607 0.228394 -0.514404 0.117798 0.818115 1445370607 0.228394 -0.514404 0.117798 0.818115 1445370607 0.228394 -0.514404 0.117798 0.818115 1445370607 0.228394 -0.514404 0.117798 0.818115 1445370607 0.260315 -0.500366 0.155640 0.810913 1445370607 0.260315 -0.500366 0.155640 0.810913 1445370607 0.260315 -0.500366 0.155640 0.810913 1445370607 0.260315 -0.500366 0.155640 0.810913 1445370608 0.260315 -0.500366 0.155640 0.810913 1445370608 0.260315 -0.500366 0.155640 0.810913 1445370608 0.269653 -0.480530 0.184570 0.813843 1445370608 0.269653 -0.480530 0.184570 0.813843 1445370608 0.269653 -0.480530 0.184570 0.813843 1445370608 0.269653 -0.480530 0.184570 0.813843 1445370608 0.269653 -0.480530 0.184570 0.813843 1445370608 0.227539 -0.487549 0.175781 0.824402 1445370608 0.227539 -0.487549 0.175781 0.824402 1445370608 0.227539 -0.487549 0.175781 0.824402 1445370608 0.227539 -0.487549 0.175781 0.824402 1445370608 0.227539 -0.487549 0.175781 0.824402 1445370608 0.227539 -0.487549 0.175781 0.824402 1445370608 0.159912 -0.501343 0.161682 0.834778 1445370608 0.159912 -0.501343 0.161682 0.834778 1445370608 0.159912 -0.501343 0.161682 0.834778 1445370608 0.159912 -0.501343 0.161682 0.834778 1445370608 0.159912 -0.501343 0.161682 0.834778 1445370608 0.159912 -0.501343 0.161682 0.834778 1445370608 0.085876 -0.516357 0.155579 0.837708 1445370608 0.085876 -0.516357 0.155579 0.837708 1445370608 0.085876 -0.516357 0.155579 0.837708 1445370608 0.085876 -0.516357 0.155579 0.837708 1445370608 0.085876 -0.516357 0.155579 0.837708 1445370608 0.085876 -0.516357 0.155579 0.837708 1445370608 0.085876 -0.516357 0.155579 0.837708 1445370608 0.010986 -0.532227 0.142151 0.834473 1445370608 0.010986 -0.532227 0.142151 0.834473 1445370608 0.010986 -0.532227 0.142151 0.834473 1445370608 0.010986 -0.532227 0.142151 0.834473 1445370608 0.010986 -0.532227 0.142151 0.834473 1445370608 0.010986 -0.532227 0.142151 0.834473 1445370608 -0.037720 -0.541992 0.132019 0.829102 1445370608 -0.037720 -0.541992 0.132019 0.829102 1445370608 -0.037720 -0.541992 0.132019 0.829102 1445370608 -0.037720 -0.541992 0.132019 0.829102 1445370608 -0.037720 -0.541992 0.132019 0.829102 1445370608 -0.037720 -0.541992 0.132019 0.829102 1445370608 -0.046631 -0.555908 0.114563 0.822021 1445370608 -0.046631 -0.555908 0.114563 0.822021 1445370608 -0.046631 -0.555908 0.114563 0.822021 1445370608 -0.046631 -0.555908 0.114563 0.822021 1445370608 -0.046631 -0.555908 0.114563 0.822021 1445370608 -0.046631 -0.555908 0.114563 0.822021 1445370608 -0.045776 -0.559143 0.095581 0.822266 1445370608 -0.045776 -0.559143 0.095581 0.822266 1445370608 -0.045776 -0.559143 0.095581 0.822266 1445370608 -0.045776 -0.559143 0.095581 0.822266 1445370608 -0.045776 -0.559143 0.095581 0.822266 1445370608 -0.045776 -0.559143 0.095581 0.822266 1445370608 -0.024963 -0.556274 0.083374 0.826416 1445370608 -0.024963 -0.556274 0.083374 0.826416 1445370608 -0.024963 -0.556274 0.083374 0.826416 1445370608 -0.024963 -0.556274 0.083374 0.826416 1445370608 -0.024963 -0.556274 0.083374 0.826416 1445370608 -0.024963 -0.556274 0.083374 0.826416 1445370608 0.020752 -0.550842 0.080200 0.830444 1445370608 
0.327026 -0.562439 0.231506 0.723206 1445370611 0.327026 -0.562439 0.231506 0.723206 1445370611 0.327026 -0.562439 0.231506 0.723206 1445370611 0.327026 -0.562439 0.231506 0.723206 1445370611 0.350891 -0.545593 0.253845 0.717468 1445370611 0.350891 -0.545593 0.253845 0.717468 1445370611 0.350891 -0.545593 0.253845 0.717468 1445370611 0.350891 -0.545593 0.253845 0.717468 1445370611 0.350891 -0.545593 0.253845 0.717468 1445370611 0.350891 -0.545593 0.253845 0.717468 1445370611 0.368164 -0.541992 0.205566 0.726929 1445370611 0.368164 -0.541992 0.205566 0.726929 1445370611 0.368164 -0.541992 0.205566 0.726929 1445370611 0.368164 -0.541992 0.205566 0.726929 1445370611 0.400208 -0.563965 0.098938 0.715515 1445370611 0.400208 -0.563965 0.098938 0.715515 1445370611 0.400208 -0.563965 0.098938 0.715515 1445370611 0.400208 -0.563965 0.098938 0.715515 1445370611 0.400208 -0.563965 0.098938 0.715515 1445370611 0.400208 -0.563965 0.098938 0.715515 1445370611 0.461304 -0.601685 -0.003723 0.652039 1445370611 0.461304 -0.601685 -0.003723 0.652039 1445370611 0.461304 -0.601685 -0.003723 0.652039 1445370611 0.461304 -0.601685 -0.003723 0.652039 1445370611 0.461304 -0.601685 -0.003723 0.652039 1445370611 0.461304 -0.601685 -0.003723 0.652039 1445370611 0.461304 -0.601685 -0.003723 0.652039 1445370611 0.529602 -0.628601 -0.098083 0.561035 1445370611 0.529602 -0.628601 -0.098083 0.561035 1445370611 0.529602 -0.628601 -0.098083 0.561035 1445370611 0.529602 -0.628601 -0.098083 0.561035 1445370611 0.529602 -0.628601 -0.098083 0.561035 1445370611 0.529602 -0.628601 -0.098083 0.561035 1445370611 0.598083 -0.618286 -0.140503 0.490173 1445370611 0.598083 -0.618286 -0.140503 0.490173 1445370611 0.598083 -0.618286 -0.140503 0.490173 1445370611 0.598083 -0.618286 -0.140503 0.490173 1445370611 0.598083 -0.618286 -0.140503 0.490173 1445370611 0.598083 -0.618286 -0.140503 0.490173 1445370611 0.652527 -0.570679 -0.144409 0.477112 1445370611 0.652527 -0.570679 -0.144409 0.477112 1445370611 0.652527 -0.570679 -0.144409 0.477112 1445370611 0.652527 -0.570679 -0.144409 0.477112 1445370611 0.652527 -0.570679 -0.144409 0.477112 1445370611 0.652527 -0.570679 -0.144409 0.477112 1445370611 0.652527 -0.570679 -0.144409 0.477112 1445370611 0.650269 -0.562073 -0.135315 0.492859 1445370611 0.650269 -0.562073 -0.135315 0.492859 1445370611 0.650269 -0.562073 -0.135315 0.492859 1445370611 0.650269 -0.562073 -0.135315 0.492859 1445370611 0.650269 -0.562073 -0.135315 0.492859 1445370611 0.650269 -0.562073 -0.135315 0.492859 1445370611 0.607300 -0.560364 -0.116333 0.551086 1445370611 0.607300 -0.560364 -0.116333 0.551086 1445370611 0.607300 -0.560364 -0.116333 0.551086 1445370611 0.607300 -0.560364 -0.116333 0.551086 1445370611 0.607300 -0.560364 -0.116333 0.551086 1445370611 0.607300 -0.560364 -0.116333 0.551086 1445370611 0.607300 -0.560364 -0.116333 0.551086 1445370611 0.547668 -0.525330 -0.058655 0.648560 1445370611 0.547668 -0.525330 -0.058655 0.648560 1445370611 0.547668 -0.525330 -0.058655 0.648560 1445370611 0.547668 -0.525330 -0.058655 0.648560 1445370611 0.547668 -0.525330 -0.058655 0.648560 1445370611 0.547668 -0.525330 -0.058655 0.648560 1445370611 0.476074 -0.474243 0.057495 0.738281 1445370611 0.476074 -0.474243 0.057495 0.738281 1445370611 0.476074 -0.474243 0.057495 0.738281 1445370611 0.476074 -0.474243 0.057495 0.738281 1445370611 0.476074 -0.474243 0.057495 0.738281 1445370611 0.476074 -0.474243 0.057495 0.738281 1445370611 0.476074 -0.474243 0.057495 0.738281 1445370611 0.356995 -0.472900 0.192932 0.782104 1445370611 0.356995 -0.472900 0.192932 0.782104 1445370611 0.356995 -0.472900 0.192932 0.782104 1445370611 0.356995 -0.472900 0.192932 0.782104 1445370611 0.356995 -0.472900 0.192932 0.782104 1445370611 0.356995 -0.472900 0.192932 0.782104 1445370611 0.356995 -0.472900 0.192932 0.782104 1445370611 0.211243 -0.518188 0.249207 0.790405 1445370611 0.211243 -0.518188 0.249207 0.790405 1445370611 0.211243 -0.518188 0.249207 0.790405 1445370611 0.211243 -0.518188 0.249207 0.790405 1445370611 0.211243 -0.518188 0.249207 0.790405 1445370611 0.135498 -0.543518 0.237488 0.793579 1445370611 0.135498 -0.543518 0.237488 0.793579 1445370611 0.135498 -0.543518 0.237488 0.793579 1445370611 0.135498 -0.543518 0.237488 0.793579 1445370611 0.135498 -0.543518 0.237488 0.793579 1445370611 0.135498 -0.543518 0.237488 0.793579 1445370611 0.135498 -0.543518 0.237488 0.793579 1445370611 0.175110 -0.566528 0.288391 0.751770 1445370611 0.175110 -0.566528 0.288391 0.751770 1445370611 0.175110 -0.566528 0.288391 0.751770 1445370611 0.175110 -0.566528 0.288391 0.751770 1445370611 0.175110 -0.566528 0.288391 0.751770 1445370611 0.175110 -0.566528 0.288391 0.751770 1445370611 0.228088 -0.583069 0.255615 0.736633 1445370611 0.228088 -0.583069 0.255615 0.736633 1445370612 0.228088 -0.583069 0.255615 0.736633 1445370612 0.228088 -0.583069 0.255615 0.736633 1445370612 0.228088 -0.583069 0.255615 0.736633 1445370612 0.228088 -0.583069 0.255615 0.736633 1445370612 0.228088 -0.583069 0.255615 0.736633 1445370612 0.300293 -0.615906 0.120789 0.718262 1445370612 0.300293 -0.615906 0.120789 0.718262 1445370612 0.300293 -0.615906 0.120789 0.718262 1445370612 0.300293 -0.615906 0.120789 0.718262 1445370612 0.300293 -0.615906 0.120789 0.718262 1445370612 0.300293 -0.615906 0.120789 0.718262 1445370612 0.393799 -0.640442 -0.018860 0.659058 1445370612 0.393799 -0.640442 -0.018860 0.659058 1445370612 0.393799 -0.640442 -0.018860 0.659058 1445370612 0.393799 -0.640442 -0.018860 0.659058 1445370612 0.393799 -0.640442 -0.018860 0.659058 1445370612 0.393799 -0.640442 -0.018860 0.659058 1445370612 0.495728 -0.643555 -0.108154 0.573059 1445370612 0.495728 -0.643555 -0.108154 0.573059 1445370612 0.495728 -0.643555 -0.108154 0.573059 1445370612 0.495728 -0.643555 -0.108154 0.573059 1445370612 0.495728 -0.643555 -0.108154 0.573059 1445370612 0.495728 -0.643555 -0.108154 0.573059 1445370612 0.600403 -0.601624 -0.148499 0.505432 1445370612 0.600403 -0.601624 -0.148499 0.505432 1445370612 0.600403 -0.601624 -0.148499 0.505432 1445370612 0.600403 -0.601624 -0.148499 0.505432 1445370612 0.600403 -0.601624 -0.148499 0.505432 1445370612 0.600403 -0.601624 -0.148499 0.505432 1445370612 0.600403 -0.601624 -0.148499 0.505432 1445370612 0.678894 -0.555969 -0.184570 0.442627 1445370612 0.678894 -0.555969 -0.184570 0.442627 1445370612 0.678894 -0.555969 -0.184570 0.442627 1445370612 0.678894 -0.555969 -0.184570 0.442627 1445370612 0.678894 -0.555969 -0.184570 0.442627 1445370612 0.678894 -0.555969 -0.184570 0.442627 1445370612 0.725342 -0.497620 -0.196167 0.433350 1445370612 0.725342 -0.497620 -0.196167 0.433350 1445370612 0.725342 -0.497620 -0.196167 0.433350 1445370612 0.725342 -0.497620 -0.196167 0.433350 1445370612 0.725342 -0.497620 -0.196167 0.433350 1445370612 0.725342 -0.497620 -0.196167 0.433350 1445370612 0.719421 -0.482727 -0.196960 0.458801 1445370612 0.719421 -0.482727 -0.196960 0.458801 1445370612 0.719421 -0.482727 -0.196960 0.458801 1445370612 0.719421 -0.482727 -0.196960 0.458801 1445370612 0.719421 -0.482727 -0.196960 0.458801 1445370612 0.719421 -0.482727 -0.196960 0.458801 1445370612 0.674988 -0.484741 -0.163696 0.531555 1445370612 0.674988 -0.484741 -0.163696 0.531555 1445370612 0.674988 -0.484741 -0.163696 0.531555 1445370612 0.674988 -0.484741 -0.163696 0.531555 1445370612 0.674988 -0.484741 -0.163696 0.531555 1445370612 0.606873 -0.475342 -0.096680 0.629578 1445370612 0.606873 -0.475342 -0.096680 0.629578 1445370612 0.606873 -0.475342 -0.096680 0.629578 1445370612 0.606873 -0.475342 -0.096680 0.629578 1445370612 0.606873 -0.475342 -0.096680 0.629578 1445370612 0.606873 -0.475342 -0.096680 0.629578 1445370612 0.512695 -0.455750 -0.009949 0.727539 1445370612 0.512695 -0.455750 -0.009949 0.727539 1445370612 0.512695 -0.455750 -0.009949 0.727539 1445370612 0.512695 -0.455750 -0.009949 0.727539 1445370612 0.512695 -0.455750 -0.009949 0.727539 1445370612 0.512695 -0.455750 -0.009949 0.727539 1445370612 0.512695 -0.455750 -0.009949 0.727539 1445370612 0.390686 -0.454895 0.112610 0.792236 1445370612 0.390686 -0.454895 0.112610 0.792236 1445370612 0.390686 -0.454895 0.112610 0.792236 1445370612 0.390686 -0.454895 0.112610 0.792236 1445370612 0.390686 -0.454895 0.112610 0.792236 1445370612 0.266235 -0.506592 0.197083 0.795959 1445370612 0.266235 -0.506592 0.197083 0.795959 1445370612 0.266235 -0.506592 0.197083 0.795959 1445370612 0.266235 -0.506592 0.197083 0.795959 1445370612 0.266235 -0.506592 0.197083 0.795959 1445370612 0.266235 -0.506592 0.197083 0.795959 1445370612 0.160461 -0.529846 0.229614 0.800476 1445370612 0.160461 -0.529846 0.229614 0.800476 1445370612 0.160461 -0.529846 0.229614 0.800476 1445370612 0.160461 -0.529846 0.229614 0.800476 1445370612 0.160461 -0.529846 0.229614 0.800476 1445370612 0.160461 -0.529846 0.229614 0.800476 1445370612 0.155457 -0.557373 0.212280 0.787476 1445370612 0.155457 -0.557373 0.212280 0.787476 1445370612 0.155457 -0.557373 0.212280 0.787476 1445370612 0.155457 -0.557373 0.212280 0.787476 1445370612 0.155457 -0.557373 0.212280 0.787476 1445370612 0.239502 -0.583923 0.167664 0.757324 1445370612 0.239502 -0.583923 0.167664 0.757324 1445370612 0.239502 -0.583923 0.167664 0.757324 1445370612 0.239502 -0.583923 0.167664 0.757324 1445370612 0.239502 -0.583923 0.167664 0.757324 1445370612 0.239502 -0.583923 0.167664 0.757324 1445370612 0.239502 -0.583923 0.167664 0.757324 1445370612 0.341370 -0.594482 0.041260 0.726868 1445370612 0.341370 -0.594482 0.041260 0.726868 1445370612 0.341370 -0.594482 0.041260 0.726868 1445370612 0.341370 -0.594482 0.041260 0.726868 1445370612 0.341370 -0.594482 0.041260 0.726868 1445370612 0.434326 -0.604553 -0.073425 0.663696 1445370612 0.434326 -0.604553 -0.073425 0.663696 1445370612 0.434326 -0.604553 -0.073425 0.663696 1445370612 0.434326 -0.604553 -0.073425 0.663696 1445370612 0.434326 -0.604553 -0.073425 0.663696 1445370612 0.434326 -0.604553 -0.073425 0.663696 1445370612 0.515503 -0.600403 -0.143799 0.594177 1445370612 0.515503 -0.600403 -0.143799 0.594177 1445370612 0.515503 -0.600403 -0.143799 0.594177 1445370613 0.515503 -0.600403 -0.143799 0.594177 1445370613 0.515503 -0.600403 -0.143799 0.594177 1445370613 0.515503 -0.600403 -0.143799 0.594177 1445370613 0.515503 -0.600403 -0.143799 0.594177 1445370613 0.591370 -0.578125 -0.180725 0.532288 1445370613 0.591370 -0.578125 -0.180725 0.532288 1445370613 0.591370 -0.578125 -0.180725 0.532288 1445370613 0.591370 -0.578125 -0.180725 0.532288 1445370613 0.591370 -0.578125 -0.180725 0.532288 1445370613 0.591370 -0.578125 -0.180725 0.532288 1445370613 0.642029 -0.546082 -0.198486 0.500183 1445370613 0.642029 -0.546082 -0.198486 0.500183 1445370613 0.642029 -0.546082 -0.198486 0.500183 1445370613 0.642029 -0.546082 -0.198486 0.500183 1445370613 0.642029 -0.546082 -0.198486 0.500183 1445370613 0.642029 -0.546082 -0.198486 0.500183 1445370613 0.642029 -0.546082 -0.198486 0.500183 1445370613 0.668823 -0.514404 -0.190186 0.501831 1445370613 0.668823 -0.514404 -0.190186 0.501831 1445370613 0.668823 -0.514404 -0.190186 0.501831 1445370613 0.668823 -0.514404 -0.190186 0.501831 1445370613 0.668823 -0.514404 -0.190186 0.501831 1445370613 0.668823 -0.514404 -0.190186 0.501831 1445370613 0.652832 -0.496643 -0.162659 0.548340 1445370613 0.652832 -0.496643 -0.162659 0.548340 1445370613 0.652832 -0.496643 -0.162659 0.548340 1445370613 0.652832 -0.496643 -0.162659 0.548340 1445370613 0.652832 -0.496643 -0.162659 0.548340 1445370613 0.652832 -0.496643 -0.162659 0.548340 1445370613 0.652832 -0.496643 -0.162659 0.548340 1445370613 0.598389 -0.486328 -0.120789 0.625122 1445370613 0.598389 -0.486328 -0.120789 0.625122 1445370613 0.598389 -0.486328 -0.120789 0.625122 1445370613 0.598389 -0.486328 -0.120789 0.625122 1445370613 0.598389 -0.486328 -0.120789 0.625122 1445370613 0.519043 -0.473877 -0.049377 0.709656 1445370613 0.519043 -0.473877 -0.049377 0.709656 1445370613 0.519043 -0.473877 -0.049377 0.709656 1445370613 0.519043 -0.473877 -0.049377 0.709656 1445370613 0.519043 -0.473877 -0.049377 0.709656 1445370613 0.519043 -0.473877 -0.049377 0.709656 1445370613 0.519043 -0.473877 -0.049377 0.709656 1445370613 0.425049 -0.463196 0.068481 0.774597 1445370613 0.425049 -0.463196 0.068481 0.774597 1445370613 0.425049 -0.463196 0.068481 0.774597 1445370613 0.425049 -0.463196 0.068481 0.774597 1445370613 0.425049 -0.463196 0.068481 0.774597 1445370613 0.302429 -0.488342 0.187012 0.796875 1445370613 0.302429 -0.488342 0.187012 0.796875 1445370613 0.302429 -0.488342 0.187012 0.796875 1445370613 0.302429 -0.488342 0.187012 0.796875 1445370613 0.302429 -0.488342 0.187012 0.796875 1445370613 0.173157 -0.540466 0.210083 0.796082 1445370613 0.173157 -0.540466 0.210083 0.796082 1445370613 0.173157 -0.540466 0.210083 0.796082 1445370613 0.173157 -0.540466 0.210083 0.796082 1445370613 0.173157 -0.540466 0.210083 0.796082 1445370613 0.173157 -0.540466 0.210083 0.796082 1445370613 0.137512 -0.559143 0.217712 0.788025 1445370613 0.137512 -0.559143 0.217712 0.788025 1445370613 0.137512 -0.559143 0.217712 0.788025 1445370613 0.137512 -0.559143 0.217712 0.788025 1445370613 0.137512 -0.559143 0.217712 0.788025 1445370613 0.137512 -0.559143 0.217712 0.788025 1445370613 0.201782 -0.570374 0.248474 0.756409 1445370613 0.201782 -0.570374 0.248474 0.756409 1445370613 0.201782 -0.570374 0.248474 0.756409 1445370613 0.201782 -0.570374 0.248474 0.756409 1445370613 0.201782 -0.570374 0.248474 0.756409 1445370613 0.201782 -0.570374 0.248474 0.756409 1445370613 0.270630 -0.578796 0.153748 0.753723 1445370613 0.270630 -0.578796 0.153748 0.753723 1445370613 0.270630 -0.578796 0.153748 0.753723 1445370613 0.270630 -0.578796 0.153748 0.753723 1445370613 0.270630 -0.578796 0.153748 0.753723 1445370613 0.270630 -0.578796 0.153748 0.753723 1445370613 0.364014 -0.601074 0.000061 0.711487 1445370613 0.364014 -0.601074 0.000061 0.711487 1445370613 0.364014 -0.601074 0.000061 0.711487 1445370613 0.364014 -0.601074 0.000061 0.711487 1445370613 0.364014 -0.601074 0.000061 0.711487 1445370613 0.364014 -0.601074 0.000061 0.711487 1445370613 0.364014 -0.601074 0.000061 0.711487 1445370613 0.461243 -0.616455 -0.116394 0.627441 1445370613 0.461243 -0.616455 -0.116394 0.627441 1445370613 0.461243 -0.616455 -0.116394 0.627441 1445370613 0.461243 -0.616455 -0.116394 0.627441 1445370613 0.461243 -0.616455 -0.116394 0.627441 1445370613 0.461243 -0.616455 -0.116394 0.627441 1445370613 0.557556 -0.598572 -0.181213 0.545898 1445370613 0.557556 -0.598572 -0.181213 0.545898 1445370613 0.557556 -0.598572 -0.181213 0.545898 1445370613 0.557556 -0.598572 -0.181213 0.545898 1445370613 0.557556 -0.598572 -0.181213 0.545898 1445370613 0.557556 -0.598572 -0.181213 0.545898 1445370613 0.640564 -0.554626 -0.207947 0.488708 1445370613 0.640564 -0.554626 -0.207947 0.488708 1445370613 0.640564 -0.554626 -0.207947 0.488708 1445370613 0.640564 -0.554626 -0.207947 0.488708 1445370613 0.640564 -0.554626 -0.207947 0.488708 1445370613 0.640564 -0.554626 -0.207947 0.488708 1445370613 0.689331 -0.508606 -0.216614 0.468201 1445370613 0.689331 -0.508606 -0.216614 0.468201 1445370613 0.689331 -0.508606 -0.216614 0.468201 1445370613 0.689331 -0.508606 -0.216614 0.468201 1445370613 0.689331 -0.508606 -0.216614 0.468201 1445370613 0.689331 -0.508606 -0.216614 0.468201 1445370613 0.689331 -0.508606 -0.216614 0.468201 1445370613 0.706970 -0.471008 -0.207581 0.484985 1445370613 0.706970 -0.471008 -0.207581 0.484985 1445370613 0.706970 -0.471008 -0.207581 0.484985 1445370613 0.706970 -0.471008 -0.207581 0.484985 1445370614 0.706970 -0.471008 -0.207581 0.484985 1445370614 0.706970 -0.471008 -0.207581 0.484985 1445370614 0.669006 -0.480042 -0.195862 0.532532 1445370614 0.669006 -0.480042 -0.195862 0.532532 1445370614 0.669006 -0.480042 -0.195862 0.532532 1445370614 0.669006 -0.480042 -0.195862 0.532532 1445370614 0.669006 -0.480042 -0.195862 0.532532 1445370614 0.669006 -0.480042 -0.195862 0.532532 1445370614 0.669006 -0.480042 -0.195862 0.532532 1445370614 0.597900 -0.482544 -0.154175 0.621216 1445370614 0.597900 -0.482544 -0.154175 0.621216 1445370614 0.597900 -0.482544 -0.154175 0.621216 1445370614 0.597900 -0.482544 -0.154175 0.621216 1445370614 0.597900 -0.482544 -0.154175 0.621216 1445370614 0.597900 -0.482544 -0.154175 0.621216 1445370614 0.488159 -0.486816 -0.083496 0.719543 1445370614 0.488159 -0.486816 -0.083496 0.719543 1445370614 0.488159 -0.486816 -0.083496 0.719543 1445370614 0.488159 -0.486816 -0.083496 0.719543 1445370614 0.488159 -0.486816 -0.083496 0.719543 1445370614 0.488159 -0.486816 -0.083496 0.719543 1445370614 0.343811 -0.511353 0.019653 0.787354 1445370614 0.343811 -0.511353 0.019653 0.787354 1445370614 0.343811 -0.511353 0.019653 0.787354 1445370614 0.343811 -0.511353 0.019653 0.787354 1445370614 0.343811 -0.511353 0.019653 0.787354 1445370614 0.156433 -0.561157 0.142578 0.800171 1445370614 0.156433 -0.561157 0.142578 0.800171 1445370614 0.156433 -0.561157 0.142578 0.800171 1445370614 0.156433 -0.561157 0.142578 0.800171 1445370614 0.156433 -0.561157 0.142578 0.800171 1445370614 0.156433 -0.561157 0.142578 0.800171 1445370614 0.027771 -0.595825 0.211548 0.774231 1445370614 0.027771 -0.595825 0.211548 0.774231 1445370614 0.027771 -0.595825 0.211548 0.774231 1445370614 0.027771 -0.595825 0.211548 0.774231 1445370614 0.027771 -0.595825 0.211548 0.774231 1445370614 0.027771 -0.595825 0.211548 0.774231 1445370614 0.064575 -0.605896 0.238708 0.756104 1445370614 0.064575 -0.605896 0.238708 0.756104 1445370614 0.064575 -0.605896 0.238708 0.756104 1445370614 0.064575 -0.605896 0.238708 0.756104 1445370614 0.064575 -0.605896 0.238708 0.756104 1445370614 0.064575 -0.605896 0.238708 0.756104 1445370614 0.064575 -0.605896 0.238708 0.756104 1445370614 0.143433 -0.612793 0.186829 0.754272 1445370614 0.143433 -0.612793 0.186829 0.754272 1445370614 0.143433 -0.612793 0.186829 0.754272 1445370614 0.143433 -0.612793 0.186829 0.754272 1445370614 0.143433 -0.612793 0.186829 0.754272 1445370614 0.143433 -0.612793 0.186829 0.754272 1445370614 0.263306 -0.616211 0.043030 0.740967 1445370614 0.263306 -0.616211 0.043030 0.740967 1445370614 0.263306 -0.616211 0.043030 0.740967 1445370614 0.263306 -0.616211 0.043030 0.740967 1445370614 0.263306 -0.616211 0.043030 0.740967 1445370614 0.396667 -0.625000 -0.101501 0.664612 1445370614 0.396667 -0.625000 -0.101501 0.664612 1445370614 0.396667 -0.625000 -0.101501 0.664612 1445370614 0.396667 -0.625000 -0.101501 0.664612 1445370614 0.396667 -0.625000 -0.101501 0.664612 1445370614 0.396667 -0.625000 -0.101501 0.664612 1445370614 0.495544 -0.622192 -0.190735 0.575256 1445370614 0.495544 -0.622192 -0.190735 0.575256 1445370614 0.495544 -0.622192 -0.190735 0.575256 1445370614 0.495544 -0.622192 -0.190735 0.575256 1445370614 0.495544 -0.622192 -0.190735 0.575256 1445370614 0.495544 -0.622192 -0.190735 0.575256 1445370614 0.591675 -0.594238 -0.211609 0.501953 1445370614 0.591675 -0.594238 -0.211609 0.501953 1445370614 0.591675 -0.594238 -0.211609 0.501953 1445370614 0.591675 -0.594238 -0.211609 0.501953 1445370614 0.591675 -0.594238 -0.211609 0.501953 1445370614 0.591675 -0.594238 -0.211609 0.501953 1445370614 0.591675 -0.594238 -0.211609 0.501953 1445370614 0.661194 -0.551941 -0.207886 0.463623 1445370614 0.661194 -0.551941 -0.207886 0.463623 1445370614 0.661194 -0.551941 -0.207886 0.463623 1445370614 0.661194 -0.551941 -0.207886 0.463623 1445370614 0.661194 -0.551941 -0.207886 0.463623 1445370614 0.661194 -0.551941 -0.207886 0.463623 1445370614 0.685364 -0.517944 -0.211792 0.465942 1445370614 0.685364 -0.517944 -0.211792 0.465942 1445370614 0.685364 -0.517944 -0.211792 0.465942 1445370614 0.685364 -0.517944 -0.211792 0.465942 1445370614 0.685364 -0.517944 -0.211792 0.465942 1445370614 0.685364 -0.517944 -0.211792 0.465942 1445370614 0.662048 -0.524231 -0.202820 0.495667 1445370614 0.662048 -0.524231 -0.202820 0.495667 1445370614 0.662048 -0.524231 -0.202820 0.495667 1445370614 0.662048 -0.524231 -0.202820 0.495667 1445370614 0.662048 -0.524231 -0.202820 0.495667 1445370614 0.662048 -0.524231 -0.202820 0.495667 1445370614 0.612610 -0.512207 -0.164978 0.578857 1445370614 0.612610 -0.512207 -0.164978 0.578857 1445370614 0.612610 -0.512207 -0.164978 0.578857 1445370614 0.612610 -0.512207 -0.164978 0.578857 1445370614 0.612610 -0.512207 -0.164978 0.578857 1445370614 0.612610 -0.512207 -0.164978 0.578857 1445370614 0.612610 -0.512207 -0.164978 0.578857 1445370614 0.527466 -0.500977 -0.099487 0.678894 1445370614 0.527466 -0.500977 -0.099487 0.678894 1445370614 0.527466 -0.500977 -0.099487 0.678894 1445370614 0.527466 -0.500977 -0.099487 0.678894 1445370614 0.527466 -0.500977 -0.099487 0.678894 1445370614 0.527466 -0.500977 -0.099487 0.678894 1445370614 0.400269 -0.513000 -0.017822 0.759155 1445370614 0.400269 -0.513000 -0.017822 0.759155 1445370614 0.400269 -0.513000 -0.017822 0.759155 1445370614 0.400269 -0.513000 -0.017822 0.759155 1445370614 0.400269 -0.513000 -0.017822 0.759155 1445370615 0.400269 -0.513000 -0.017822 0.759155 1445370615 0.400269 -0.513000 -0.017822 0.759155 1445370615 0.244507 -0.547791 0.090576 0.794922 1445370615 0.244507 -0.547791 0.090576 0.794922 1445370615 0.244507 -0.547791 0.090576 0.794922 1445370615 0.244507 -0.547791 0.090576 0.794922 1445370615 0.244507 -0.547791 0.090576 0.794922 1445370615 0.244507 -0.547791 0.090576 0.794922 1445370615 0.085510 -0.589722 0.141235 0.790527 1445370615 0.085510 -0.589722 0.141235 0.790527 1445370615 0.085510 -0.589722 0.141235 0.790527 1445370615 0.085510 -0.589722 0.141235 0.790527 1445370615 0.085510 -0.589722 0.141235 0.790527 1445370615 0.085510 -0.589722 0.141235 0.790527 1445370615 0.033936 -0.601868 0.159912 0.781677 1445370615 0.033936 -0.601868 0.159912 0.781677 1445370615 0.033936 -0.601868 0.159912 0.781677 1445370615 0.033936 -0.601868 0.159912 0.781677 1445370615 0.033936 -0.601868 0.159912 0.781677 1445370615 0.033936 -0.601868 0.159912 0.781677 1445370615 0.121216 -0.590698 0.238953 0.761108 1445370615 0.121216 -0.590698 0.238953 0.761108 1445370615 0.121216 -0.590698 0.238953 0.761108 1445370615 0.121216 -0.590698 0.238953 0.761108 1445370615 0.121216 -0.590698 0.238953 0.761108 1445370615 0.121216 -0.590698 0.238953 0.761108 1445370615 0.205444 -0.589905 0.196228 0.755859 1445370615 0.205444 -0.589905 0.196228 0.755859 1445370615 0.205444 -0.589905 0.196228 0.755859 1445370615 0.205444 -0.589905 0.196228 0.755859 1445370615 0.205444 -0.589905 0.196228 0.755859 1445370615 0.205444 -0.589905 0.196228 0.755859 1445370615 0.293213 -0.600830 0.014038 0.743530 1445370615 0.293213 -0.600830 0.014038 0.743530 1445370615 0.293213 -0.600830 0.014038 0.743530 1445370615 0.293213 -0.600830 0.014038 0.743530 1445370615 0.293213 -0.600830 0.014038 0.743530 1445370615 0.401001 -0.610596 -0.109314 0.674072 1445370615 0.401001 -0.610596 -0.109314 0.674072 1445370615 0.401001 -0.610596 -0.109314 0.674072 1445370615 0.401001 -0.610596 -0.109314 0.674072 1445370615 0.401001 -0.610596 -0.109314 0.674072 1445370615 0.401001 -0.610596 -0.109314 0.674072 1445370615 0.401001 -0.610596 -0.109314 0.674072 1445370615 0.503174 -0.606140 -0.161682 0.594360 1445370615 0.503174 -0.606140 -0.161682 0.594360 1445370615 0.503174 -0.606140 -0.161682 0.594360 1445370615 0.503174 -0.606140 -0.161682 0.594360 1445370615 0.503174 -0.606140 -0.161682 0.594360 1445370615 0.503174 -0.606140 -0.161682 0.594360 1445370615 0.604248 -0.576416 -0.184875 0.518066 1445370615 0.604248 -0.576416 -0.184875 0.518066 1445370615 0.604248 -0.576416 -0.184875 0.518066 1445370615 0.604248 -0.576416 -0.184875 0.518066 1445370615 0.604248 -0.576416 -0.184875 0.518066 1445370615 0.604248 -0.576416 -0.184875 0.518066 1445370615 0.604248 -0.576416 -0.184875 0.518066 1445370615 0.665527 -0.538208 -0.197571 0.477844 1445370615 0.665527 -0.538208 -0.197571 0.477844 1445370615 0.665527 -0.538208 -0.197571 0.477844 1445370615 0.665527 -0.538208 -0.197571 0.477844 1445370615 0.665527 -0.538208 -0.197571 0.477844 1445370615 0.665527 -0.538208 -0.197571 0.477844 1445370615 0.685120 -0.522339 -0.198425 0.467285 1445370615 0.685120 -0.522339 -0.198425 0.467285 1445370615 0.685120 -0.522339 -0.198425 0.467285 1445370615 0.685120 -0.522339 -0.198425 0.467285 1445370615 0.685120 -0.522339 -0.198425 0.467285 1445370615 0.685120 -0.522339 -0.198425 0.467285 1445370615 0.685120 -0.522339 -0.198425 0.467285 1445370615 0.658264 -0.527832 -0.177734 0.506409 1445370615 0.658264 -0.527832 -0.177734 0.506409 1445370615 0.658264 -0.527832 -0.177734 0.506409 1445370615 0.658264 -0.527832 -0.177734 0.506409 1445370615 0.658264 -0.527832 -0.177734 0.506409 1445370615 0.658264 -0.527832 -0.177734 0.506409 1445370615 0.601868 -0.527832 -0.131470 0.584717 1445370615 0.601868 -0.527832 -0.131470 0.584717 1445370615 0.601868 -0.527832 -0.131470 0.584717 1445370615 0.601868 -0.527832 -0.131470 0.584717 1445370615 0.601868 -0.527832 -0.131470 0.584717 1445370615 0.601868 -0.527832 -0.131470 0.584717 1445370615 0.511047 -0.527100 -0.050537 0.677063 1445370615 0.511047 -0.527100 -0.050537 0.677063 1445370615 0.511047 -0.527100 -0.050537 0.677063 1445370615 0.511047 -0.527100 -0.050537 0.677063 1445370615 0.511047 -0.527100 -0.050537 0.677063 1445370615 0.511047 -0.527100 -0.050537 0.677063 1445370615 0.385315 -0.529419 0.067444 0.752747 1445370615 0.385315 -0.529419 0.067444 0.752747 1445370615 0.385315 -0.529419 0.067444 0.752747 1445370615 0.385315 -0.529419 0.067444 0.752747 1445370615 0.385315 -0.529419 0.067444 0.752747 1445370615 0.385315 -0.529419 0.067444 0.752747 1445370615 0.221558 -0.541931 0.205139 0.784241 1445370615 0.221558 -0.541931 0.205139 0.784241 1445370615 0.221558 -0.541931 0.205139 0.784241 1445370615 0.221558 -0.541931 0.205139 0.784241 1445370615 0.221558 -0.541931 0.205139 0.784241 1445370615 0.052734 -0.558289 0.260193 0.786011 1445370615 0.052734 -0.558289 0.260193 0.786011 1445370615 0.052734 -0.558289 0.260193 0.786011 1445370615 0.052734 -0.558289 0.260193 0.786011 1445370615 0.052734 -0.558289 0.260193 0.786011 1445370615 0.052734 -0.558289 0.260193 0.786011 1445370615 0.052734 -0.558289 0.260193 0.786011 1445370615 0.025879 -0.568359 0.239624 0.786682 1445370615 0.025879 -0.568359 0.239624 0.786682 1445370615 0.025879 -0.568359 0.239624 0.786682 1445370615 0.025879 -0.568359 0.239624 0.786682 1445370615 0.025879 -0.568359 0.239624 0.786682 1445370615 0.025879 -0.568359 0.239624 0.786682 1445370616 0.025879 -0.568359 0.239624 0.786682 1445370616 0.098267 -0.565491 0.145020 0.805908 1445370616 0.098267 -0.565491 0.145020 0.805908 1445370616 0.098267 -0.565491 0.145020 0.805908 1445370616 0.098267 -0.565491 0.145020 0.805908 1445370616 0.098267 -0.565491 0.145020 0.805908 1445370616 0.227417 -0.568298 0.007080 0.790710 1445370616 0.227417 -0.568298 0.007080 0.790710 1445370616 0.227417 -0.568298 0.007080 0.790710 1445370616 0.227417 -0.568298 0.007080 0.790710 1445370616 0.227417 -0.568298 0.007080 0.790710 1445370616 0.373047 -0.558044 -0.106384 0.733521 1445370616 0.373047 -0.558044 -0.106384 0.733521 1445370616 0.373047 -0.558044 -0.106384 0.733521 1445370616 0.373047 -0.558044 -0.106384 0.733521 1445370616 0.373047 -0.558044 -0.106384 0.733521 1445370616 0.373047 -0.558044 -0.106384 0.733521 1445370616 0.462646 -0.568970 -0.156677 0.661560 1445370616 0.462646 -0.568970 -0.156677 0.661560 1445370616 0.462646 -0.568970 -0.156677 0.661560 1445370616 0.462646 -0.568970 -0.156677 0.661560 1445370616 0.462646 -0.568970 -0.156677 0.661560 1445370616 0.462646 -0.568970 -0.156677 0.661560 1445370616 0.554871 -0.571289 -0.191223 0.573669 1445370616 0.554871 -0.571289 -0.191223 0.573669 1445370616 0.554871 -0.571289 -0.191223 0.573669 1445370616 0.554871 -0.571289 -0.191223 0.573669 1445370616 0.554871 -0.571289 -0.191223 0.573669 1445370616 0.554871 -0.571289 -0.191223 0.573669 1445370616 0.627991 -0.560303 -0.198608 0.502258 1445370616 0.627991 -0.560303 -0.198608 0.502258 1445370616 0.627991 -0.560303 -0.198608 0.502258 1445370616 
0.187988 -0.569092 0.156982 0.784973 1445370618 0.187988 -0.569092 0.156982 0.784973 1445370618 0.187988 -0.569092 0.156982 0.784973 1445370619 0.187988 -0.569092 0.156982 0.784973 1445370619 0.187988 -0.569092 0.156982 0.784973 1445370619 0.169006 -0.568970 0.127197 0.794678 1445370619 0.169006 -0.568970 0.127197 0.794678 1445370619 0.169006 -0.568970 0.127197 0.794678 1445370619 0.169006 -0.568970 0.127197 0.794678 1445370619 0.169006 -0.568970 0.127197 0.794678 1445370619 0.169006 -0.568970 0.127197 0.794678 1445370619 0.158447 -0.570007 0.101196 0.799805 1445370619 0.158447 -0.570007 0.101196 0.799805 1445370619 0.158447 -0.570007 0.101196 0.799805 1445370619 0.158447 -0.570007 0.101196 0.799805 1445370619 0.158447 -0.570007 0.101196 0.799805 1445370619 0.158447 -0.570007 0.101196 0.799805 1445370619 0.157532 -0.571838 0.080811 0.801025 1445370619 0.157532 -0.571838 0.080811 0.801025 1445370619 0.157532 -0.571838 0.080811 0.801025 1445370619 0.157532 -0.571838 0.080811 0.801025 1445370619 0.157532 -0.571838 0.080811 0.801025 1445370619 0.157532 -0.571838 0.080811 0.801025 1445370619 0.163269 -0.571594 0.067810 0.801270 1445370619 0.163269 -0.571594 0.067810 0.801270 1445370619 0.163269 -0.571594 0.067810 0.801270 1445370619 0.163269 -0.571594 0.067810 0.801270 1445370619 0.163269 -0.571594 0.067810 0.801270 1445370619 0.163269 -0.571594 0.067810 0.801270 1445370619 0.175293 -0.566833 0.069336 0.801941 1445370619 0.175293 -0.566833 0.069336 0.801941 1445370619 0.175293 -0.566833 0.069336 0.801941 1445370619 0.175293 -0.566833 0.069336 0.801941 1445370619 0.175293 -0.566833 0.069336 0.801941 1445370619 0.175293 -0.566833 0.069336 0.801941 1445370619 0.186157 -0.555481 0.079407 0.806519 1445370619 0.186157 -0.555481 0.079407 0.806519 1445370619 0.186157 -0.555481 0.079407 0.806519 1445370619 0.186157 -0.555481 0.079407 0.806519 1445370619 0.186157 -0.555481 0.079407 0.806519 1445370619 0.186157 -0.555481 0.079407 0.806519 1445370619 0.185791 -0.543518 0.080078 0.814636 1445370619 0.185791 -0.543518 0.080078 0.814636 1445370619 0.185791 -0.543518 0.080078 0.814636 1445370619 0.185791 -0.543518 0.080078 0.814636 1445370619 0.185791 -0.543518 0.080078 0.814636 1445370619 0.185791 -0.543518 0.080078 0.814636 1445370619 0.189331 -0.537964 0.089417 0.816528 1445370619 0.189331 -0.537964 0.089417 0.816528 1445370619 0.189331 -0.537964 0.089417 0.816528 1445370619 0.189331 -0.537964 0.089417 0.816528 1445370619 0.189331 -0.537964 0.089417 0.816528 1445370619 0.189331 -0.537964 0.089417 0.816528 1445370619 0.196655 -0.528992 0.118225 0.816956 1445370619 0.196655 -0.528992 0.118225 0.816956 1445370619 0.196655 -0.528992 0.118225 0.816956 1445370619 0.196655 -0.528992 0.118225 0.816956 1445370619 0.196655 -0.528992 0.118225 0.816956 1445370619 0.196655 -0.528992 0.118225 0.816956 1445370619 0.193726 -0.514038 0.151367 0.821777 1445370619 0.193726 -0.514038 0.151367 0.821777 1445370619 0.193726 -0.514038 0.151367 0.821777 1445370619 0.193726 -0.514038 0.151367 0.821777 1445370619 0.193726 -0.514038 0.151367 0.821777 1445370619 0.193726 -0.514038 0.151367 0.821777 1445370619 0.193726 -0.514038 0.151367 0.821777 1445370619 0.140198 -0.520508 0.136963 0.831055 1445370619 0.140198 -0.520508 0.136963 0.831055 1445370619 0.140198 -0.520508 0.136963 0.831055 1445370619 0.140198 -0.520508 0.136963 0.831055 1445370619 0.140198 -0.520508 0.136963 0.831055 1445370619 0.140198 -0.520508 0.136963 0.831055 1445370619 0.072205 -0.535706 0.111145 0.833923 1445370619 0.072205 -0.535706 0.111145 0.833923 1445370619 0.072205 -0.535706 0.111145 0.833923 1445370619 0.072205 -0.535706 0.111145 0.833923 1445370619 0.072205 -0.535706 0.111145 0.833923 1445370619 0.072205 -0.535706 0.111145 0.833923 1445370619 0.072205 -0.535706 0.111145 0.833923 1445370619 0.000122 -0.550659 0.084839 0.830383 1445370619 0.000122 -0.550659 0.084839 0.830383 1445370619 0.000122 -0.550659 0.084839 0.830383 1445370619 0.000122 -0.550659 0.084839 0.830383 1445370619 0.000122 -0.550659 0.084839 0.830383 1445370619 0.000122 -0.550659 0.084839 0.830383 1445370619 -0.063599 -0.562561 0.051880 0.822632 1445370619 -0.063599 -0.562561 0.051880 0.822632 1445370619 -0.063599 -0.562561 0.051880 0.822632 1445370619 -0.063599 -0.562561 0.051880 0.822632 1445370619 -0.063599 -0.562561 0.051880 0.822632 1445370619 -0.063599 -0.562561 0.051880 0.822632 1445370619 -0.101318 -0.565552 0.015076 0.818298 1445370619 -0.101318 -0.565552 0.015076 0.818298 1445370619 -0.101318 -0.565552 0.015076 0.818298 1445370619 -0.101318 -0.565552 0.015076 0.818298 1445370619 -0.101318 -0.565552 0.015076 0.818298 1445370619 -0.101318 -0.565552 0.015076 0.818298 1445370619 -0.103027 -0.567200 0.004700 0.817078 1445370619 -0.103027 -0.567200 0.004700 0.817078 1445370619 -0.103027 -0.567200 0.004700 0.817078 1445370619 -0.103027 -0.567200 0.004700 0.817078 1445370619 -0.103027 -0.567200 0.004700 0.817078 1445370619 -0.103027 -0.567200 0.004700 0.817078 1445370619 -0.066040 -0.568481 0.020569 0.819763 1445370619 -0.066040 -0.568481 0.020569 0.819763 1445370619 -0.066040 -0.568481 0.020569 0.819763 1445370619 -0.066040 -0.568481 0.020569 0.819763 1445370619 -0.066040 -0.568481 0.020569 0.819763 1445370619 -0.066040 -0.568481 0.020569 0.819763 1445370619 -0.066040 -0.568481 0.020569 0.819763 1445370619 -0.027039 -0.564209 0.021790 0.824890 1445370619 -0.027039 -0.564209 0.021790 0.824890 1445370619 -0.027039 -0.564209 0.021790 0.824890 1445370620 -0.027039 -0.564209 0.021790 0.824890 1445370620 -0.027039 -0.564209 0.021790 0.824890 1445370620 -0.027039 -0.564209 0.021790 0.824890 1445370620 0.022827 -0.556702 0.014832 0.830261 1445370620 0.022827 -0.556702 0.014832 0.830261 1445370620 0.022827 -0.556702 0.014832 0.830261 1445370620 0.022827 -0.556702 0.014832 0.830261 1445370620 0.022827 -0.556702 0.014832 0.830261 1445370620 0.081970 -0.546631 0.026550 0.832886 1445370620 0.081970 -0.546631 0.026550 0.832886 1445370620 0.081970 -0.546631 0.026550 0.832886 1445370620 0.081970 -0.546631 0.026550 0.832886 1445370620 0.081970 -0.546631 0.026550 0.832886 1445370620 0.081970 -0.546631 0.026550 0.832886 1445370620 0.136902 -0.531067 0.051147 0.834656 1445370620 0.136902 -0.531067 0.051147 0.834656 1445370620 0.136902 -0.531067 0.051147 0.834656 1445370620 0.136902 -0.531067 0.051147 0.834656 1445370620 0.136902 -0.531067 0.051147 0.834656 1445370620 0.136902 -0.531067 0.051147 0.834656 1445370620 0.159241 -0.517822 0.043579 0.839355 1445370620 0.159241 -0.517822 0.043579 0.839355 1445370620 0.159241 -0.517822 0.043579 0.839355 1445370620 0.159241 -0.517822 0.043579 0.839355 1445370620 0.159241 -0.517822 0.043579 0.839355 1445370620 0.159241 -0.517822 0.043579 0.839355 1445370620 0.162354 -0.518250 0.025269 0.839294 1445370620 0.162354 -0.518250 0.025269 0.839294 1445370620 0.162354 -0.518250 0.025269 0.839294 1445370620 0.162354 -0.518250 0.025269 0.839294 1445370620 0.162354 -0.518250 0.025269 0.839294 1445370620 0.162354 -0.518250 0.025269 0.839294 1445370620 0.183228 -0.517578 0.042847 0.834656 1445370620 0.183228 -0.517578 0.042847 0.834656 1445370620 0.183228 -0.517578 0.042847 0.834656 1445370620 0.183228 -0.517578 0.042847 0.834656 1445370620 0.183228 -0.517578 0.042847 0.834656 1445370620 0.183228 -0.517578 0.042847 0.834656 1445370620 0.207947 -0.504578 0.094238 0.832642 1445370620 0.207947 -0.504578 0.094238 0.832642 1445370620 0.207947 -0.504578 0.094238 0.832642 1445370620 0.207947 -0.504578 0.094238 0.832642 1445370620 0.207947 -0.504578 0.094238 0.832642 1445370620 0.207947 -0.504578 0.094238 0.832642 1445370620 0.207947 -0.504578 0.094238 0.832642 1445370620 0.172241 -0.511414 0.103149 0.835571 1445370620 0.172241 -0.511414 0.103149 0.835571 1445370620 0.172241 -0.511414 0.103149 0.835571 1445370620 0.172241 -0.511414 0.103149 0.835571 1445370620 0.172241 -0.511414 0.103149 0.835571 1445370620 0.172241 -0.511414 0.103149 0.835571 1445370620 0.103516 -0.531189 0.085388 0.836548 1445370620 0.103516 -0.531189 0.085388 0.836548 1445370620 0.103516 -0.531189 0.085388 0.836548 1445370620 0.103516 -0.531189 0.085388 0.836548 1445370620 0.103516 -0.531189 0.085388 0.836548 1445370620 0.103516 -0.531189 0.085388 0.836548 1445370620 0.103516 -0.531189 0.085388 0.836548 1445370620 0.036255 -0.564270 0.076843 0.821167 1445370620 0.036255 -0.564270 0.076843 0.821167 1445370620 0.036255 -0.564270 0.076843 0.821167 1445370620 0.036255 -0.564270 0.076843 0.821167 1445370620 0.036255 -0.564270 0.076843 0.821167 1445370620 -0.018250 -0.589600 0.040344 0.806458 1445370620 -0.018250 -0.589600 0.040344 0.806458 1445370620 -0.018250 -0.589600 0.040344 0.806458 1445370620 -0.018250 -0.589600 0.040344 0.806458 1445370620 -0.018250 -0.589600 0.040344 0.806458 1445370620 -0.018250 -0.589600 0.040344 0.806458 1445370620 -0.059448 -0.599792 -0.008545 0.797852 1445370620 -0.059448 -0.599792 -0.008545 0.797852 1445370620 -0.059448 -0.599792 -0.008545 0.797852 1445370620 -0.059448 -0.599792 -0.008545 0.797852 1445370620 -0.059448 -0.599792 -0.008545 0.797852 1445370620 -0.059448 -0.599792 -0.008545 0.797852 1445370620 -0.034363 -0.615479 -0.005066 0.787354 1445370620 -0.034363 -0.615479 -0.005066 0.787354 1445370620 -0.034363 -0.615479 -0.005066 0.787354 1445370620 -0.034363 -0.615479 -0.005066 0.787354 1445370620 -0.034363 -0.615479 -0.005066 0.787354 1445370620 -0.034363 -0.615479 -0.005066 0.787354 1445370620 -0.034363 -0.615479 -0.005066 0.787354 1445370620 0.020569 -0.619019 0.031372 0.784424 1445370620 0.020569 -0.619019 0.031372 0.784424 1445370620 0.020569 -0.619019 0.031372 0.784424 1445370620 0.020569 -0.619019 0.031372 0.784424 1445370620 0.020569 -0.619019 0.031372 0.784424 1445370620 0.020569 -0.619019 0.031372 0.784424 1445370620 0.050293 -0.611816 0.022339 0.789124 1445370620 0.050293 -0.611816 0.022339 0.789124 1445370620 0.050293 -0.611816 0.022339 0.789124 1445370620 0.050293 -0.611816 0.022339 0.789124 1445370620 0.050293 -0.611816 0.022339 0.789124 1445370620 0.050293 -0.611816 0.022339 0.789124 1445370620 0.088806 -0.598511 0.013123 0.796082 1445370620 0.088806 -0.598511 0.013123 0.796082 1445370620 0.088806 -0.598511 0.013123 0.796082 1445370620 0.088806 -0.598511 0.013123 0.796082 1445370620 0.088806 -0.598511 0.013123 0.796082 1445370620 0.134155 -0.583740 0.023743 0.800415 1445370620 0.134155 -0.583740 0.023743 0.800415 1445370620 0.134155 -0.583740 0.023743 0.800415 1445370620 0.134155 -0.583740 0.023743 0.800415 1445370620 0.134155 -0.583740 0.023743 0.800415 1445370620 0.134155 -0.583740 0.023743 0.800415 1445370620 0.172729 -0.568481 0.041199 0.803284 1445370620 0.172729 -0.568481 0.041199 0.803284 1445370620 0.172729 -0.568481 0.041199 0.803284 1445370620 0.172729 -0.568481 0.041199 0.803284 1445370620 0.172729 -0.568481 0.041199 0.803284 1445370621 0.172729 -0.568481 0.041199 0.803284 1445370621 0.190063 -0.554504 0.040894 0.809143 1445370621 0.190063 -0.554504 0.040894 0.809143 1445370621 0.190063 -0.554504 0.040894 0.809143 1445370621 0.190063 -0.554504 0.040894 0.809143 1445370621 0.190063 -0.554504 0.040894 0.809143 1445370621 0.190063 -0.554504 0.040894 0.809143 1445370621 0.196289 -0.555420 0.044739 0.806824 1445370621 0.196289 -0.555420 0.044739 0.806824 1445370621 0.196289 -0.555420 0.044739 0.806824 1445370621 0.196289 -0.555420 0.044739 0.806824 1445370621 0.196289 -0.555420 0.044739 0.806824 1445370621 0.196289 -0.555420 0.044739 0.806824 1445370621 0.196289 -0.555420 0.044739 0.806824 1445370621 0.216858 -0.543213 0.074524 0.807678 1445370621 0.216858 -0.543213 0.074524 0.807678 1445370621 0.216858 -0.543213 0.074524 0.807678 1445370621 0.216858 -0.543213 0.074524 0.807678 1445370621 0.216858 -0.543213 0.074524 0.807678 1445370621 0.216858 -0.543213 0.074524 0.807678 1445370621 0.231567 -0.523315 0.121216 0.811035 1445370621 0.231567 -0.523315 0.121216 0.811035 1445370621 0.231567 -0.523315 0.121216 0.811035 1445370621 0.231567 -0.523315 0.121216 0.811035 1445370621 0.231567 -0.523315 0.121216 0.811035 1445370621 0.231567 -0.523315 0.121216 0.811035 1445370621 0.170105 -0.536133 0.110596 0.819336 1445370621 0.170105 -0.536133 0.110596 0.819336 1445370621 0.170105 -0.536133 0.110596 0.819336 1445370621 0.170105 -0.536133 0.110596 0.819336 1445370621 0.170105 -0.536133 0.110596 0.819336 1445370621 0.170105 -0.536133 0.110596 0.819336 1445370621 0.089844 -0.551819 0.080444 0.825195 1445370621 0.089844 -0.551819 0.080444 0.825195 1445370621 0.089844 -0.551819 0.080444 0.825195 1445370621 0.089844 -0.551819 0.080444 0.825195 1445370621 0.089844 -0.551819 0.080444 0.825195 1445370621 0.089844 -0.551819 0.080444 0.825195 1445370621 0.020081 -0.562134 0.068420 0.823914 1445370621 0.020081 -0.562134 0.068420 0.823914 1445370621 0.020081 -0.562134 0.068420 0.823914 1445370621 0.020081 -0.562134 0.068420 0.823914 1445370621 0.020081 -0.562134 0.068420 0.823914 1445370621 0.020081 -0.562134 0.068420 0.823914 1445370621 -0.038879 -0.573792 0.055420 0.816223 1445370621 -0.038879 -0.573792 0.055420 0.816223 1445370621 -0.038879 -0.573792 0.055420 0.816223 1445370621 -0.038879 -0.573792 0.055420 0.816223 1445370621 -0.038879 -0.573792 0.055420 0.816223 1445370621 -0.038879 -0.573792 0.055420 0.816223 1445370621 -0.076599 -0.577148 0.041626 0.811951 1445370621 -0.076599 -0.577148 0.041626 0.811951 1445370621 -0.076599 -0.577148 0.041626 0.811951 1445370621 -0.076599 -0.577148 0.041626 0.811951 1445370621 -0.076599 -0.577148 0.041626 0.811951 1445370621 -0.076599 -0.577148 0.041626 0.811951 1445370621 -0.082520 -0.574219 0.035706 0.813782 1445370621 -0.082520 -0.574219 0.035706 0.813782 1445370621 -0.082520 -0.574219 0.035706 0.813782 1445370621 -0.082520 -0.574219 0.035706 0.813782 1445370621 -0.082520 -0.574219 0.035706 0.813782 1445370621 -0.065857 -0.565979 0.028320 0.821289 1445370621 -0.065857 -0.565979 0.028320 0.821289 1445370621 -0.065857 -0.565979 0.028320 0.821289 1445370621 -0.065857 -0.565979 0.028320 0.821289 1445370621 -0.065857 -0.565979 0.028320 0.821289 1445370621 -0.065857 -0.565979 0.028320 0.821289 1445370621 -0.065857 -0.565979 0.028320 0.821289 1445370621 -0.029480 -0.554688 0.018372 0.831360 1445370621 -0.029480 -0.554688 0.018372 0.831360 1445370621 -0.029480 -0.554688 0.018372 0.831360 1445370621 -0.029480 -0.554688 0.018372 0.831360 1445370621 -0.029480 -0.554688 0.018372 0.831360 1445370621 -0.029480 -0.554688 0.018372 0.831360 1445370621 -0.029480 -0.554688 0.018372 0.831360 1445370621 0.032959 -0.543579 0.012329 0.838562 1445370621 0.032959 -0.543579 0.012329 0.838562 1445370621 0.032959 -0.543579 0.012329 0.838562 1445370621 0.032959 -0.543579 0.012329 0.838562 1445370621 0.032959 -0.543579 0.012329 0.838562 1445370621 0.032959 -0.543579 0.012329 0.838562 1445370621 0.032959 -0.543579 0.012329 0.838562 1445370621 0.094482 -0.533142 -0.001831 0.840698 1445370621 0.094482 -0.533142 -0.001831 0.840698 1445370621 0.094482 -0.533142 -0.001831 0.840698 1445370621 0.094482 -0.533142 -0.001831 0.840698 1445370621 0.094482 -0.533142 -0.001831 0.840698 1445370621 0.094482 -0.533142 -0.001831 0.840698 1445370621 0.141846 -0.524658 -0.020935 0.839172 1445370621 0.141846 -0.524658 -0.020935 0.839172 1445370621 0.141846 -0.524658 -0.020935 0.839172 1445370621 0.141846 -0.524658 -0.020935 0.839172 1445370621 0.141846 -0.524658 -0.020935 0.839172 1445370621 0.141846 -0.524658 -0.020935 0.839172 1445370621 0.175659 -0.521606 -0.037170 0.834045 1445370621 0.175659 -0.521606 -0.037170 0.834045 1445370621 0.175659 -0.521606 -0.037170 0.834045 1445370621 0.175659 -0.521606 -0.037170 0.834045 1445370621 0.175659 -0.521606 -0.037170 0.834045 1445370621 0.175659 -0.521606 -0.037170 0.834045 1445370621 0.200378 -0.525024 -0.033569 0.826477 1445370621 0.200378 -0.525024 -0.033569 0.826477 1445370621 0.200378 -0.525024 -0.033569 0.826477 1445370621 0.200378 -0.525024 -0.033569 0.826477 1445370621 0.200378 -0.525024 -0.033569 0.826477 1445370621 0.200378 -0.525024 -0.033569 0.826477 1445370621 0.221191 -0.527649 0.001648 0.820129 1445370621 0.221191 -0.527649 0.001648 0.820129 1445370621 0.221191 -0.527649 0.001648 0.820129 1445370621 0.221191 -0.527649 0.001648 0.820129 1445370621 0.221191 -0.527649 0.001648 0.820129 1445370622 0.232910 -0.518799 0.047241 0.821167 1445370622 0.232910 -0.518799 0.047241 0.821167 1445370622 0.232910 -0.518799 0.047241 0.821167 1445370622 0.232910 -0.518799 0.047241 0.821167 1445370622 0.232910 -0.518799 0.047241 0.821167 1445370622 0.232910 -0.518799 0.047241 0.821167 1445370622 0.232910 -0.518799 0.047241 0.821167 1445370622 0.199036 -0.529785 0.063293 0.822021 1445370622 0.199036 -0.529785 0.063293 0.822021 1445370622 0.199036 -0.529785 0.063293 0.822021 1445370622 0.199036 -0.529785 0.063293 0.822021 1445370622 0.199036 -0.529785 0.063293 0.822021 1445370622 0.142090 -0.548523 0.076355 0.820435 1445370622 0.142090 -0.548523 0.076355 0.820435 1445370622 0.142090 -0.548523 0.076355 0.820435 1445370622 0.142090 -0.548523 0.076355 0.820435 1445370622 0.142090 -0.548523 0.076355 0.820435 1445370622 0.142090 -0.548523 0.076355 0.820435 1445370622 0.078369 -0.562927 0.112000 0.815063 1445370622 0.078369 -0.562927 0.112000 0.815063 1445370622 0.078369 -0.562927 0.112000 0.815063 1445370622 0.078369 -0.562927 0.112000 0.815063 1445370622 0.078369 -0.562927 0.112000 0.815063 1445370622 0.078369 -0.562927 0.112000 0.815063 1445370622 -0.009705 -0.578125 0.137451 0.804199 1445370622 -0.009705 -0.578125 0.137451 0.804199 1445370622 -0.009705 -0.578125 0.137451 0.804199 1445370622 -0.009705 -0.578125 0.137451 0.804199 1445370622 -0.009705 -0.578125 0.137451 0.804199 1445370622 -0.009705 -0.578125 0.137451 0.804199 1445370622 -0.106079 -0.587097 0.112427 0.794617 1445370622 -0.106079 -0.587097 0.112427 0.794617 1445370622 -0.106079 -0.587097 0.112427 0.794617 1445370622 -0.106079 -0.587097 0.112427 0.794617 1445370622 -0.106079 -0.587097 0.112427 0.794617 1445370622 -0.106079 -0.587097 0.112427 0.794617 1445370622 -0.171570 -0.581543 0.063782 0.792664 1445370622 -0.171570 -0.581543 0.063782 0.792664 1445370622 -0.171570 -0.581543 0.063782 0.792664 1445370622 -0.171570 -0.581543 0.063782 0.792664 1445370622 -0.171570 -0.581543 0.063782 0.792664 1445370622 -0.171570 -0.581543 0.063782 0.792664 1445370622 -0.187683 -0.568542 0.020752 0.800720 1445370622 -0.187683 -0.568542 0.020752 0.800720 1445370622 -0.187683 -0.568542 0.020752 0.800720 1445370622 -0.187683 -0.568542 0.020752 0.800720 1445370622 -0.187683 -0.568542 0.020752 0.800720 1445370622 -0.187683 -0.568542 0.020752 0.800720 1445370622 -0.153015 -0.564453 0.015320 0.811035 1445370622 -0.153015 -0.564453 0.015320 0.811035 1445370622 -0.153015 -0.564453 0.015320 0.811035 1445370622 -0.153015 -0.564453 0.015320 0.811035 1445370622 -0.153015 -0.564453 0.015320 0.811035 1445370622 -0.153015 -0.564453 0.015320 0.811035 1445370622 -0.087341 -0.561279 0.021484 0.822693 1445370622 -0.087341 -0.561279 0.021484 0.822693 1445370622 -0.087341 -0.561279 0.021484 0.822693 1445370622 -0.087341 -0.561279 0.021484 0.822693 1445370622 -0.087341 -0.561279 0.021484 0.822693 1445370622 -0.087341 -0.561279 0.021484 0.822693 1445370622 -0.011108 -0.550903 0.015503 0.834351 1445370622 -0.011108 -0.550903 0.015503 0.834351 1445370622 -0.011108 -0.550903 0.015503 0.834351 1445370622 -0.011108 -0.550903 0.015503 0.834351 1445370622 -0.011108 -0.550903 0.015503 0.834351 1445370622 -0.011108 -0.550903 0.015503 0.834351 1445370622 0.054626 -0.536255 -0.000122 0.842285 1445370622 0.054626 -0.536255 -0.000122 0.842285 1445370622 0.054626 -0.536255 -0.000122 0.842285 1445370622 0.054626 -0.536255 -0.000122 0.842285 1445370622 0.054626 -0.536255 -0.000122 0.842285 1445370622 0.054626 -0.536255 -0.000122 0.842285 1445370622 0.110596 -0.521423 -0.014709 0.845947 1445370622 0.110596 -0.521423 -0.014709 0.845947 1445370622 0.110596 -0.521423 -0.014709 0.845947 1445370622 0.110596 -0.521423 -0.014709 0.845947 1445370622 0.110596 -0.521423 -0.014709 0.845947 1445370622 0.110596 -0.521423 -0.014709 0.845947 1445370622 0.110596 -0.521423 -0.014709 0.845947 1445370622 0.154785 -0.507874 -0.029358 0.846924 1445370622 0.154785 -0.507874 -0.029358 0.846924 1445370622 0.154785 -0.507874 -0.029358 0.846924 1445370622 0.154785 -0.507874 -0.029358 0.846924 1445370622 0.154785 -0.507874 -0.029358 0.846924 1445370622 0.154785 -0.507874 -0.029358 0.846924 1445370622 0.154785 -0.507874 -0.029358 0.846924 1445370622 0.188110 -0.498535 -0.030762 0.845642 1445370622 0.188110 -0.498535 -0.030762 0.845642 1445370622 0.188110 -0.498535 -0.030762 0.845642 1445370622 0.188110 -0.498535 -0.030762 0.845642 1445370622 0.188110 -0.498535 -0.030762 0.845642 1445370622 0.188110 -0.498535 -0.030762 0.845642 1445370622 0.216431 -0.486633 -0.010071 0.846313 1445370622 0.216431 -0.486633 -0.010071 0.846313 1445370622 0.216431 -0.486633 -0.010071 0.846313 1445370622 0.216431 -0.486633 -0.010071 0.846313 1445370622 0.216431 -0.486633 -0.010071 0.846313 1445370622 0.216431 -0.486633 -0.010071 0.846313 1445370622 0.226074 -0.477539 0.022705 0.848694 1445370622 0.226074 -0.477539 0.022705 0.848694 1445370622 0.226074 -0.477539 0.022705 0.848694 1445370622 0.226074 -0.477539 0.022705 0.848694 1445370622 0.226074 -0.477539 0.022705 0.848694 1445370622 0.226074 -0.477539 0.022705 0.848694 1445370622 0.226074 -0.477539 0.022705 0.848694 1445370622 0.195618 -0.479370 0.046448 0.854248 1445370622 0.195618 -0.479370 0.046448 0.854248 1445370622 0.195618 -0.479370 0.046448 0.854248 1445370622 0.195618 -0.479370 0.046448 0.854248 1445370622 0.195618 -0.479370 0.046448 0.854248 1445370622 0.195618 -0.479370 0.046448 0.854248 1445370622 0.139648 -0.489441 0.057129 0.858887 1445370623 0.139648 -0.489441 0.057129 0.858887 1445370623 0.139648 -0.489441 0.057129 0.858887 1445370623 0.139648 -0.489441 0.057129 0.858887 1445370623 0.139648 -0.489441 0.057129 0.858887 1445370623 0.139648 -0.489441 0.057129 0.858887 1445370623 0.071228 -0.499451 0.077393 0.859924 1445370623 0.071228 -0.499451 0.077393 0.859924 1445370623 0.071228 -0.499451 0.077393 0.859924 1445370623 0.071228 -0.499451 0.077393 0.859924 1445370623 0.071228 -0.499451 0.077393 0.859924 1445370623 0.071228 -0.499451 0.077393 0.859924 1445370623 -0.000732 -0.505920 0.080933 0.858765 1445370623 -0.000732 -0.505920 0.080933 0.858765 1445370623 -0.000732 -0.505920 0.080933 0.858765 1445370623 -0.000732 -0.505920 0.080933 0.858765 1445370623 -0.000732 -0.505920 0.080933 0.858765 1445370623 -0.000732 -0.505920 0.080933 0.858765 1445370623 -0.000732 -0.505920 0.080933 0.858765 1445370623 -0.059814 -0.512878 0.080200 0.852600 1445370623 -0.059814 -0.512878 0.080200 0.852600 1445370623 -0.059814 -0.512878 0.080200 0.852600 1445370623 -0.059814 -0.512878 0.080200 0.852600 1445370623 -0.084656 -0.515686 0.077942 0.848999 1445370623 -0.084656 -0.515686 0.077942 0.848999 1445370623 -0.084656 -0.515686 0.077942 0.848999 1445370623 -0.084656 -0.515686 0.077942 0.848999 1445370623 -0.084656 -0.515686 0.077942 0.848999 1445370623 -0.087524 -0.514038 0.057800 0.851318 1445370623 -0.087524 -0.514038 0.057800 0.851318 1445370623 -0.087524 -0.514038 0.057800 0.851318 1445370623 -0.087524 -0.514038 0.057800 0.851318 1445370623 -0.087524 -0.514038 0.057800 0.851318 1445370623 -0.087524 -0.514038 0.057800 0.851318 1445370623 -0.051147 -0.517456 0.044312 0.853027 1445370623 -0.051147 -0.517456 0.044312 0.853027 1445370623 -0.051147 -0.517456 0.044312 0.853027 1445370623 -0.051147 -0.517456 0.044312 0.853027 1445370623 -0.051147 -0.517456 0.044312 0.853027 1445370623 -0.051147 -0.517456 0.044312 0.853027 1445370623 0.012634 -0.524536 0.031921 0.850708 1445370623 0.012634 -0.524536 0.031921 0.850708 1445370623 0.012634 -0.524536 0.031921 0.850708 1445370623 0.012634 -0.524536 0.031921 0.850708 1445370623 0.012634 -0.524536 0.031921 0.850708 1445370623 0.012634 -0.524536 0.031921 0.850708 1445370623 0.012634 -0.524536 0.031921 0.850708 1445370623 0.081482 -0.529419 0.006653 0.844421 1445370623 0.081482 -0.529419 0.006653 0.844421 1445370623 0.081482 -0.529419 0.006653 0.844421 1445370623 0.081482 -0.529419 0.006653 0.844421 1445370623 0.081482 -0.529419 0.006653 0.844421 1445370623 0.081482 -0.529419 0.006653 0.844421 1445370623 0.140991 -0.531921 -0.020813 0.834717 1445370623 0.140991 -0.531921 -0.020813 0.834717 1445370623 0.140991 -0.531921 -0.020813 0.834717 1445370623 0.140991 -0.531921 -0.020813 0.834717 1445370623 0.140991 -0.531921 -0.020813 0.834717 1445370623 0.190186 -0.531738 -0.036560 0.824463 1445370623 0.190186 -0.531738 -0.036560 0.824463 1445370623 0.190186 -0.531738 -0.036560 0.824463 1445370623 0.190186 -0.531738 -0.036560 0.824463 1445370623 0.190186 -0.531738 -0.036560 0.824463 1445370623 0.190186 -0.531738 -0.036560 0.824463 1445370623 0.190186 -0.531738 -0.036560 0.824463 1445370623 0.227051 -0.530579 -0.042358 0.815552 1445370623 0.227051 -0.530579 -0.042358 0.815552 1445370623 0.227051 -0.530579 -0.042358 0.815552 1445370623 0.227051 -0.530579 -0.042358 0.815552 1445370623 0.227051 -0.530579 -0.042358 0.815552 1445370623 0.227051 -0.530579 -0.042358 0.815552 1445370623 0.256836 -0.535706 -0.018616 0.804138 1445370623 0.256836 -0.535706 -0.018616 0.804138 1445370623 0.256836 -0.535706 -0.018616 0.804138 1445370623 0.256836 -0.535706 -0.018616 0.804138 1445370623 0.256836 -0.535706 -0.018616 0.804138 1445370623 0.273621 -0.521729 0.013794 0.807922 1445370623 0.273621 -0.521729 0.013794 0.807922 1445370623 0.273621 -0.521729 0.013794 0.807922 1445370623 0.273621 -0.521729 0.013794 0.807922 1445370623 0.273621 -0.521729 0.013794 0.807922 1445370623 0.273621 -0.521729 0.013794 0.807922 1445370623 0.258179 -0.504883 0.072571 0.820435 1445370623 0.258179 -0.504883 0.072571 0.820435 1445370623 0.258179 -0.504883 0.072571 0.820435 1445370623 0.258179 -0.504883 0.072571 0.820435 1445370623 0.258179 -0.504883 0.072571 0.820435 1445370623 0.258179 -0.504883 0.072571 0.820435 1445370623 0.198547 -0.509155 0.100281 0.831421 1445370623 0.198547 -0.509155 0.100281 0.831421 1445370623 0.198547 -0.509155 0.100281 0.831421 1445370623 0.198547 -0.509155 0.100281 0.831421 1445370623 0.198547 -0.509155 0.100281 0.831421 1445370623 0.198547 -0.509155 0.100281 0.831421 1445370623 0.126953 -0.514099 0.128174 0.838501 1445370623 0.126953 -0.514099 0.128174 0.838501 1445370623 0.126953 -0.514099 0.128174 0.838501 1445370623 0.126953 -0.514099 0.128174 0.838501 1445370623 0.126953 -0.514099 0.128174 0.838501 1445370623 0.126953 -0.514099 0.128174 0.838501 1445370623 0.126953 -0.514099 0.128174 0.838501 1445370623 0.034241 -0.522217 0.156433 0.837585 1445370623 0.034241 -0.522217 0.156433 0.837585 1445370623 0.034241 -0.522217 0.156433 0.837585 1445370623 0.034241 -0.522217 0.156433 0.837585 1445370623 0.034241 -0.522217 0.156433 0.837585 1445370623 0.034241 -0.522217 0.156433 0.837585 1445370623 -0.051636 -0.527710 0.158447 0.832886 1445370624 -0.051636 -0.527710 0.158447 0.832886 1445370624 -0.051636 -0.527710 0.158447 0.832886 1445370624 -0.051636 -0.527710 0.158447 0.832886 1445370624 -0.051636 -0.527710 0.158447 0.832886 1445370624 -0.051636 -0.527710 0.158447 0.832886 1445370624 -0.112305 -0.533020 0.154541 0.824280 1445370624 -0.112305 -0.533020 0.154541 0.824280 1445370624 -0.112305 -0.533020 0.154541 0.824280 1445370624 -0.112305 -0.533020 0.154541 0.824280 1445370624 -0.112305 -0.533020 0.154541 0.824280 1445370624 -0.112305 -0.533020 0.154541 0.824280 1445370624 -0.141602 -0.537048 0.140076 0.819702 1445370624 -0.141602 -0.537048 0.140076 0.819702 1445370624 -0.141602 -0.537048 0.140076 0.819702 1445370624 -0.141602 -0.537048 0.140076 0.819702 1445370624 -0.141602 -0.537048 0.140076 0.819702 1445370624 -0.141602 -0.537048 0.140076 0.819702 1445370624 -0.141602 -0.537048 0.140076 0.819702 1445370624 -0.135925 -0.539185 0.114929 0.823181 1445370624 -0.135925 -0.539185 0.114929 0.823181 1445370624 -0.135925 -0.539185 0.114929 0.823181 1445370624 -0.135925 -0.539185 0.114929 0.823181 1445370624 -0.135925 -0.539185 0.114929 0.823181 1445370624 -0.135925 -0.539185 0.114929 0.823181 1445370624 -0.100647 -0.539124 0.089722 0.831360 1445370624 -0.100647 -0.539124 0.089722 0.831360 1445370624 -0.100647 -0.539124 0.089722 0.831360 1445370624 -0.100647 -0.539124 0.089722 0.831360 1445370624 -0.100647 -0.539124 0.089722 0.831360 1445370624 -0.100647 -0.539124 0.089722 0.831360 1445370624 -0.044006 -0.539856 0.066467 0.837952 1445370624 -0.044006 -0.539856 0.066467 0.837952 1445370624 -0.044006 -0.539856 0.066467 0.837952 1445370624 -0.044006 -0.539856 0.066467 0.837952 1445370624 
0.152283 -0.574768 0.264648 0.759155 1445370626 0.152283 -0.574768 0.264648 0.759155 1445370626 0.152283 -0.574768 0.264648 0.759155 1445370626 0.152283 -0.574768 0.264648 0.759155 1445370626 0.152283 -0.574768 0.264648 0.759155 1445370626 0.221008 -0.592529 0.190430 0.750854 1445370626 0.221008 -0.592529 0.190430 0.750854 1445370626 0.221008 -0.592529 0.190430 0.750854 1445370626 0.221008 -0.592529 0.190430 0.750854 1445370626 0.221008 -0.592529 0.190430 0.750854 1445370626 0.221008 -0.592529 0.190430 0.750854 1445370626 0.314758 -0.628540 0.043335 0.709900 1445370626 0.314758 -0.628540 0.043335 0.709900 1445370626 0.314758 -0.628540 0.043335 0.709900 1445370626 0.314758 -0.628540 0.043335 0.709900 1445370626 0.314758 -0.628540 0.043335 0.709900 1445370626 0.314758 -0.628540 0.043335 0.709900 1445370626 0.418274 -0.648254 -0.076782 0.631531 1445370626 0.418274 -0.648254 -0.076782 0.631531 1445370626 0.418274 -0.648254 -0.076782 0.631531 1445370626 0.418274 -0.648254 -0.076782 0.631531 1445370626 0.418274 -0.648254 -0.076782 0.631531 1445370626 0.418274 -0.648254 -0.076782 0.631531 1445370626 0.527832 -0.627136 -0.132935 0.557129 1445370626 0.527832 -0.627136 -0.132935 0.557129 1445370626 0.527832 -0.627136 -0.132935 0.557129 1445370626 0.527832 -0.627136 -0.132935 0.557129 1445370626 0.527832 -0.627136 -0.132935 0.557129 1445370626 0.527832 -0.627136 -0.132935 0.557129 1445370626 0.630249 -0.569519 -0.140503 0.508545 1445370626 0.630249 -0.569519 -0.140503 0.508545 1445370626 0.630249 -0.569519 -0.140503 0.508545 1445370626 0.630249 -0.569519 -0.140503 0.508545 1445370626 0.630249 -0.569519 -0.140503 0.508545 1445370626 0.630249 -0.569519 -0.140503 0.508545 1445370626 0.630249 -0.569519 -0.140503 0.508545 1445370626 0.680603 -0.524902 -0.146790 0.489624 1445370626 0.680603 -0.524902 -0.146790 0.489624 1445370626 0.680603 -0.524902 -0.146790 0.489624 1445370626 0.680603 -0.524902 -0.146790 0.489624 1445370627 0.680603 -0.524902 -0.146790 0.489624 1445370627 0.681091 -0.497864 -0.142578 0.517578 1445370627 0.681091 -0.497864 -0.142578 0.517578 1445370627 0.681091 -0.497864 -0.142578 0.517578 1445370627 0.681091 -0.497864 -0.142578 0.517578 1445370627 0.681091 -0.497864 -0.142578 0.517578 1445370627 0.681091 -0.497864 -0.142578 0.517578 1445370627 0.616882 -0.511780 -0.138733 0.581604 1445370627 0.616882 -0.511780 -0.138733 0.581604 1445370627 0.616882 -0.511780 -0.138733 0.581604 1445370627 0.616882 -0.511780 -0.138733 0.581604 1445370627 0.616882 -0.511780 -0.138733 0.581604 1445370627 0.616882 -0.511780 -0.138733 0.581604 1445370627 0.521667 -0.510620 -0.099792 0.676147 1445370627 0.521667 -0.510620 -0.099792 0.676147 1445370627 0.521667 -0.510620 -0.099792 0.676147 1445370627 0.521667 -0.510620 -0.099792 0.676147 1445370627 0.521667 -0.510620 -0.099792 0.676147 1445370627 0.521667 -0.510620 -0.099792 0.676147 1445370627 0.406189 -0.494995 -0.016418 0.767883 1445370627 0.406189 -0.494995 -0.016418 0.767883 1445370627 0.406189 -0.494995 -0.016418 0.767883 1445370627 0.406189 -0.494995 -0.016418 0.767883 1445370627 0.406189 -0.494995 -0.016418 0.767883 1445370627 0.406189 -0.494995 -0.016418 0.767883 1445370627 0.277710 -0.486023 0.123352 0.819397 1445370627 0.277710 -0.486023 0.123352 0.819397 1445370627 0.277710 -0.486023 0.123352 0.819397 1445370627 0.277710 -0.486023 0.123352 0.819397 1445370627 0.277710 -0.486023 0.123352 0.819397 1445370627 0.277710 -0.486023 0.123352 0.819397 1445370627 0.112854 -0.521912 0.220764 0.816162 1445370627 0.112854 -0.521912 0.220764 0.816162 1445370627 0.112854 -0.521912 0.220764 0.816162 1445370627 0.112854 -0.521912 0.220764 0.816162 1445370627 0.112854 -0.521912 0.220764 0.816162 1445370627 0.112854 -0.521912 0.220764 0.816162 1445370627 -0.012512 -0.531738 0.210632 0.820190 1445370627 -0.012512 -0.531738 0.210632 0.820190 1445370627 -0.012512 -0.531738 0.210632 0.820190 1445370627 -0.012512 -0.531738 0.210632 0.820190 1445370627 -0.012512 -0.531738 0.210632 0.820190 1445370627 -0.012512 -0.531738 0.210632 0.820190 1445370627 -0.012512 -0.531738 0.210632 0.820190 1445370627 0.002686 -0.558594 0.233337 0.795898 1445370627 0.002686 -0.558594 0.233337 0.795898 1445370627 0.002686 -0.558594 0.233337 0.795898 1445370627 0.002686 -0.558594 0.233337 0.795898 1445370627 0.002686 -0.558594 0.233337 0.795898 1445370627 0.002686 -0.558594 0.233337 0.795898 1445370627 0.105713 -0.579346 0.236084 0.772949 1445370627 0.105713 -0.579346 0.236084 0.772949 1445370627 0.105713 -0.579346 0.236084 0.772949 1445370627 0.105713 -0.579346 0.236084 0.772949 1445370627 0.105713 -0.579346 0.236084 0.772949 1445370627 0.105713 -0.579346 0.236084 0.772949 1445370627 0.105713 -0.579346 0.236084 0.772949 1445370627 0.211853 -0.595093 0.131042 0.764038 1445370627 0.211853 -0.595093 0.131042 0.764038 1445370627 0.211853 -0.595093 0.131042 0.764038 1445370627 0.211853 -0.595093 0.131042 0.764038 1445370627 0.211853 -0.595093 0.131042 0.764038 1445370627 0.211853 -0.595093 0.131042 0.764038 1445370627 0.211853 -0.595093 0.131042 0.764038 1445370627 0.317505 -0.611084 -0.002747 0.725037 1445370627 0.317505 -0.611084 -0.002747 0.725037 1445370627 0.317505 -0.611084 -0.002747 0.725037 1445370627 0.317505 -0.611084 -0.002747 0.725037 1445370627 0.317505 -0.611084 -0.002747 0.725037 1445370627 0.317505 -0.611084 -0.002747 0.725037 1445370627 0.412231 -0.625977 -0.095093 0.655151 1445370627 0.412231 -0.625977 -0.095093 0.655151 1445370627 0.412231 -0.625977 -0.095093 0.655151 1445370627 0.412231 -0.625977 -0.095093 0.655151 1445370627 0.412231 -0.625977 -0.095093 0.655151 1445370627 0.412231 -0.625977 -0.095093 0.655151 1445370627 0.412231 -0.625977 -0.095093 0.655151 1445370627 0.501953 -0.621643 -0.142761 0.584167 1445370627 0.501953 -0.621643 -0.142761 0.584167 1445370627 0.501953 -0.621643 -0.142761 0.584167 1445370627 0.501953 -0.621643 -0.142761 0.584167 1445370627 0.501953 -0.621643 -0.142761 0.584167 1445370627 0.501953 -0.621643 -0.142761 0.584167 1445370627 0.568176 -0.608093 -0.180786 0.524109 1445370627 0.568176 -0.608093 -0.180786 0.524109 1445370627 0.568176 -0.608093 -0.180786 0.524109 1445370627 0.568176 -0.608093 -0.180786 0.524109 1445370627 0.568176 -0.608093 -0.180786 0.524109 1445370627 0.568176 -0.608093 -0.180786 0.524109 1445370627 0.614868 -0.580566 -0.200500 0.494690 1445370627 0.614868 -0.580566 -0.200500 0.494690 1445370627 0.614868 -0.580566 -0.200500 0.494690 1445370627 0.614868 -0.580566 -0.200500 0.494690 1445370627 0.614868 -0.580566 -0.200500 0.494690 1445370627 0.614868 -0.580566 -0.200500 0.494690 1445370627 0.622375 -0.559143 -0.185242 0.515381 1445370627 0.622375 -0.559143 -0.185242 0.515381 1445370627 0.622375 -0.559143 -0.185242 0.515381 1445370627 0.622375 -0.559143 -0.185242 0.515381 1445370627 0.622375 -0.559143 -0.185242 0.515381 1445370627 0.622375 -0.559143 -0.185242 0.515381 1445370627 0.585083 -0.555054 -0.156189 0.570251 1445370627 0.585083 -0.555054 -0.156189 0.570251 1445370627 0.585083 -0.555054 -0.156189 0.570251 1445370627 0.585083 -0.555054 -0.156189 0.570251 1445370627 0.585083 -0.555054 -0.156189 0.570251 1445370627 0.518250 -0.545410 -0.112549 0.649048 1445370627 0.518250 -0.545410 -0.112549 0.649048 1445370627 0.518250 -0.545410 -0.112549 0.649048 1445370627 0.518250 -0.545410 -0.112549 0.649048 1445370627 0.518250 -0.545410 -0.112549 0.649048 1445370627 0.518250 -0.545410 -0.112549 0.649048 1445370628 0.518250 -0.545410 -0.112549 0.649048 1445370628 0.417114 -0.530945 -0.045166 0.736267 1445370628 0.417114 -0.530945 -0.045166 0.736267 1445370628 0.417114 -0.530945 -0.045166 0.736267 1445370628 0.417114 -0.530945 -0.045166 0.736267 1445370628 0.417114 -0.530945 -0.045166 0.736267 1445370628 0.305603 -0.509888 0.057495 0.802063 1445370628 0.305603 -0.509888 0.057495 0.802063 1445370628 0.305603 -0.509888 0.057495 0.802063 1445370628 0.305603 -0.509888 0.057495 0.802063 1445370628 0.305603 -0.509888 0.057495 0.802063 1445370628 0.305603 -0.509888 0.057495 0.802063 1445370628 0.305603 -0.509888 0.057495 0.802063 1445370628 0.175232 -0.507141 0.180786 0.824219 1445370628 0.175232 -0.507141 0.180786 0.824219 1445370628 0.175232 -0.507141 0.180786 0.824219 1445370628 0.175232 -0.507141 0.180786 0.824219 1445370628 0.175232 -0.507141 0.180786 0.824219 1445370628 0.175232 -0.507141 0.180786 0.824219 1445370628 0.039612 -0.531677 0.214783 0.818237 1445370628 0.039612 -0.531677 0.214783 0.818237 1445370628 0.039612 -0.531677 0.214783 0.818237 1445370628 0.039612 -0.531677 0.214783 0.818237 1445370628 0.039612 -0.531677 0.214783 0.818237 1445370628 0.039612 -0.531677 0.214783 0.818237 1445370628 -0.010559 -0.537720 0.230103 0.811035 1445370628 -0.010559 -0.537720 0.230103 0.811035 1445370628 -0.010559 -0.537720 0.230103 0.811035 1445370628 -0.010559 -0.537720 0.230103 0.811035 1445370628 -0.010559 -0.537720 0.230103 0.811035 1445370628 -0.010559 -0.537720 0.230103 0.811035 1445370628 0.029053 -0.551453 0.267822 0.789490 1445370628 0.029053 -0.551453 0.267822 0.789490 1445370628 0.029053 -0.551453 0.267822 0.789490 1445370628 0.029053 -0.551453 0.267822 0.789490 1445370628 0.029053 -0.551453 0.267822 0.789490 1445370628 0.029053 -0.551453 0.267822 0.789490 1445370628 0.029053 -0.551453 0.267822 0.789490 1445370628 0.115417 -0.563477 0.262817 0.774658 1445370628 0.115417 -0.563477 0.262817 0.774658 1445370628 0.115417 -0.563477 0.262817 0.774658 1445370628 0.115417 -0.563477 0.262817 0.774658 1445370628 0.115417 -0.563477 0.262817 0.774658 1445370628 0.222656 -0.577393 0.169800 0.766968 1445370628 0.222656 -0.577393 0.169800 0.766968 1445370628 0.222656 -0.577393 0.169800 0.766968 1445370628 0.222656 -0.577393 0.169800 0.766968 1445370628 0.222656 -0.577393 0.169800 0.766968 1445370628 0.222656 -0.577393 0.169800 0.766968 1445370628 0.222656 -0.577393 0.169800 0.766968 1445370628 0.330811 -0.592590 0.047424 0.732910 1445370628 0.330811 -0.592590 0.047424 0.732910 1445370628 0.330811 -0.592590 0.047424 0.732910 1445370628 0.330811 -0.592590 0.047424 0.732910 1445370628 0.330811 -0.592590 0.047424 0.732910 1445370628 0.330811 -0.592590 0.047424 0.732910 1445370628 0.426270 -0.612488 -0.054749 0.663452 1445370628 0.426270 -0.612488 -0.054749 0.663452 1445370628 0.426270 -0.612488 -0.054749 0.663452 1445370628 0.426270 -0.612488 -0.054749 0.663452 1445370628 0.426270 -0.612488 -0.054749 0.663452 1445370628 0.426270 -0.612488 -0.054749 0.663452 1445370628 0.513184 -0.616943 -0.114319 0.585571 1445370628 0.513184 -0.616943 -0.114319 0.585571 1445370628 0.513184 -0.616943 -0.114319 0.585571 1445370628 0.513184 -0.616943 -0.114319 0.585571 1445370628 0.513184 -0.616943 -0.114319 0.585571 1445370628 0.513184 -0.616943 -0.114319 0.585571 1445370628 0.580200 -0.603088 -0.143677 0.528198 1445370628 0.580200 -0.603088 -0.143677 0.528198 1445370628 0.580200 -0.603088 -0.143677 0.528198 1445370628 0.580200 -0.603088 -0.143677 0.528198 1445370628 0.580200 -0.603088 -0.143677 0.528198 1445370628 0.580200 -0.603088 -0.143677 0.528198 1445370628 0.622131 -0.572876 -0.153809 0.510986 1445370628 0.622131 -0.572876 -0.153809 0.510986 1445370628 0.622131 -0.572876 -0.153809 0.510986 1445370628 0.622131 -0.572876 -0.153809 0.510986 1445370628 0.622131 -0.572876 -0.153809 0.510986 1445370628 0.622131 -0.572876 -0.153809 0.510986 1445370628 0.622498 -0.559937 -0.147156 0.526550 1445370628 0.622498 -0.559937 -0.147156 0.526550 1445370628 0.622498 -0.559937 -0.147156 0.526550 1445370628 0.622498 -0.559937 -0.147156 0.526550 1445370628 0.622498 -0.559937 -0.147156 0.526550 1445370628 0.622498 -0.559937 -0.147156 0.526550 1445370628 0.583923 -0.554993 -0.122009 0.579773 1445370628 0.583923 -0.554993 -0.122009 0.579773 1445370628 0.583923 -0.554993 -0.122009 0.579773 1445370628 0.583923 -0.554993 -0.122009 0.579773 1445370628 0.583923 -0.554993 -0.122009 0.579773 1445370628 0.583923 -0.554993 -0.122009 0.579773 1445370628 0.583923 -0.554993 -0.122009 0.579773 1445370628 0.514099 -0.547119 -0.082031 0.655457 1445370628 0.514099 -0.547119 -0.082031 0.655457 1445370628 0.514099 -0.547119 -0.082031 0.655457 1445370628 0.514099 -0.547119 -0.082031 0.655457 1445370628 0.514099 -0.547119 -0.082031 0.655457 1445370628 0.412659 -0.531677 -0.016418 0.739441 1445370628 0.412659 -0.531677 -0.016418 0.739441 1445370628 0.412659 -0.531677 -0.016418 0.739441 1445370628 0.412659 -0.531677 -0.016418 0.739441 1445370628 0.412659 -0.531677 -0.016418 0.739441 1445370628 0.412659 -0.531677 -0.016418 0.739441 1445370628 0.289978 -0.515747 0.070618 0.803040 1445370628 0.289978 -0.515747 0.070618 0.803040 1445370628 0.289978 -0.515747 0.070618 0.803040 1445370628 0.289978 -0.515747 0.070618 0.803040 1445370628 0.289978 -0.515747 0.070618 0.803040 1445370628 0.289978 -0.515747 0.070618 0.803040 1445370629 0.150940 -0.515137 0.154968 0.829346 1445370629 0.150940 -0.515137 0.154968 0.829346 1445370629 0.150940 -0.515137 0.154968 0.829346 1445370629 0.150940 -0.515137 0.154968 0.829346 1445370629 0.150940 -0.515137 0.154968 0.829346 1445370629 0.150940 -0.515137 0.154968 0.829346 1445370629 0.030151 -0.532349 0.186401 0.825195 1445370629 0.030151 -0.532349 0.186401 0.825195 1445370629 0.030151 -0.532349 0.186401 0.825195 1445370629 0.030151 -0.532349 0.186401 0.825195 1445370629 0.030151 -0.532349 0.186401 0.825195 1445370629 0.030151 -0.532349 0.186401 0.825195 1445370629 -0.008667 -0.544312 0.191040 0.816772 1445370629 -0.008667 -0.544312 0.191040 0.816772 1445370629 -0.008667 -0.544312 0.191040 0.816772 1445370629 -0.008667 -0.544312 0.191040 0.816772 1445370629 -0.008667 -0.544312 0.191040 0.816772 1445370629 -0.008667 -0.544312 0.191040 0.816772 1445370629 0.046936 -0.561523 0.224060 0.795166 1445370629 0.046936 -0.561523 0.224060 0.795166 1445370629 0.046936 -0.561523 0.224060 0.795166 1445370629 0.046936 -0.561523 0.224060 0.795166 1445370629 0.046936 -0.561523 0.224060 0.795166 1445370629 0.046936 -0.561523 0.224060 0.795166 1445370629 0.119995 -0.582642 0.202209 0.777954 1445370629 0.119995 -0.582642 0.202209 0.777954 1445370629 0.119995 -0.582642 0.202209 0.777954 1445370629 0.119995 -0.582642 0.202209 0.777954 1445370629 0.119995 -0.582642 0.202209 0.777954 1445370629 0.119995 -0.582642 0.202209 0.777954 1445370629 0.119995 -0.582642 0.202209 0.777954 1445370629 0.223389 -0.605469 0.097717 0.757568 1445370629 0.223389 -0.605469 0.097717 0.757568 1445370629 0.223389 -0.605469 0.097717 0.757568 1445370629 0.223389 -0.605469 0.097717 0.757568 1445370629 0.223389 -0.605469 0.097717 0.757568 1445370629 0.223389 -0.605469 0.097717 0.757568 1445370629 0.343689 -0.622253 -0.024902 0.702820 1445370629 0.343689 -0.622253 -0.024902 0.702820 1445370629 0.343689 -0.622253 -0.024902 0.702820 1445370629 0.343689 -0.622253 -0.024902 0.702820 1445370629 0.343689 -0.622253 -0.024902 0.702820 1445370629 0.343689 -0.622253 -0.024902 0.702820 1445370629 0.443665 -0.630188 -0.119446 0.625854 1445370629 0.443665 -0.630188 -0.119446 0.625854 1445370629 0.443665 -0.630188 -0.119446 0.625854 1445370629 0.443665 -0.630188 -0.119446 0.625854 1445370629 0.443665 -0.630188 -0.119446 0.625854 1445370629 0.443665 -0.630188 -0.119446 0.625854 1445370629 0.535645 -0.615295 -0.164551 0.554443 1445370629 0.535645 -0.615295 -0.164551 0.554443 1445370629 0.535645 -0.615295 -0.164551 0.554443 1445370629 0.535645 -0.615295 -0.164551 0.554443 1445370629 0.535645 -0.615295 -0.164551 0.554443 1445370629 0.535645 -0.615295 -0.164551 0.554443 1445370629 0.599426 -0.590149 -0.189026 0.506653 1445370629 0.599426 -0.590149 -0.189026 0.506653 1445370629 0.599426 -0.590149 -0.189026 0.506653 1445370629 0.599426 -0.590149 -0.189026 0.506653 1445370629 0.599426 -0.590149 -0.189026 0.506653 1445370629 0.599426 -0.590149 -0.189026 0.506653 1445370629 0.599426 -0.590149 -0.189026 0.506653 1445370629 0.635376 -0.560547 -0.193542 0.494629 1445370629 0.635376 -0.560547 -0.193542 0.494629 1445370629 0.635376 -0.560547 -0.193542 0.494629 1445370629 0.635376 -0.560547 -0.193542 0.494629 1445370629 0.635376 -0.560547 -0.193542 0.494629 1445370629 0.635376 -0.560547 -0.193542 0.494629 1445370629 0.627625 -0.553711 -0.183105 0.515686 1445370629 0.627625 -0.553711 -0.183105 0.515686 1445370629 0.627625 -0.553711 -0.183105 0.515686 1445370629 0.627625 -0.553711 -0.183105 0.515686 1445370629 0.627625 -0.553711 -0.183105 0.515686 1445370629 0.627625 -0.553711 -0.183105 0.515686 1445370629 0.579529 -0.561768 -0.165894 0.566528 1445370629 0.579529 -0.561768 -0.165894 0.566528 1445370629 0.579529 -0.561768 -0.165894 0.566528 1445370629 0.579529 -0.561768 -0.165894 0.566528 1445370629 0.579529 -0.561768 -0.165894 0.566528 1445370629 0.579529 -0.561768 -0.165894 0.566528 1445370629 0.504517 -0.556824 -0.119629 0.648865 1445370629 0.504517 -0.556824 -0.119629 0.648865 1445370629 0.504517 -0.556824 -0.119629 0.648865 1445370629 0.504517 -0.556824 -0.119629 0.648865 1445370629 0.504517 -0.556824 -0.119629 0.648865 1445370629 0.396606 -0.555298 -0.049255 0.729309 1445370629 0.396606 -0.555298 -0.049255 0.729309 1445370629 0.396606 -0.555298 -0.049255 0.729309 1445370629 0.396606 -0.555298 -0.049255 0.729309 1445370629 0.396606 -0.555298 -0.049255 0.729309 1445370629 0.396606 -0.555298 -0.049255 0.729309 1445370629 0.276550 -0.538879 0.050903 0.794067 1445370629 0.276550 -0.538879 0.050903 0.794067 1445370629 0.276550 -0.538879 0.050903 0.794067 1445370629 0.276550 -0.538879 0.050903 0.794067 1445370629 0.276550 -0.538879 0.050903 0.794067 1445370629 0.137512 -0.538269 0.147278 0.818298 1445370629 0.137512 -0.538269 0.147278 0.818298 1445370629 0.137512 -0.538269 0.147278 0.818298 1445370629 0.137512 -0.538269 0.147278 0.818298 1445370629 0.137512 -0.538269 0.147278 0.818298 1445370629 0.137512 -0.538269 0.147278 0.818298 1445370629 -0.006104 -0.547668 0.180664 0.816895 1445370629 -0.006104 -0.547668 0.180664 0.816895 1445370629 -0.006104 -0.547668 0.180664 0.816895 1445370629 -0.006104 -0.547668 0.180664 0.816895 1445370629 -0.006104 -0.547668 0.180664 0.816895 1445370629 -0.006104 -0.547668 0.180664 0.816895 1445370629 -0.006104 -0.547668 0.180664 0.816895 1445370629 -0.072937 -0.539917 0.175598 0.819946 1445370630 -0.072937 -0.539917 0.175598 0.819946 1445370630 -0.072937 -0.539917 0.175598 0.819946 1445370630 -0.072937 -0.539917 0.175598 0.819946 1445370630 -0.072937 -0.539917 0.175598 0.819946 1445370630 -0.024658 -0.557373 0.216797 0.801086 1445370630 -0.024658 -0.557373 0.216797 0.801086 1445370630 -0.024658 -0.557373 0.216797 0.801086 1445370630 -0.024658 -0.557373 0.216797 0.801086 1445370630 -0.024658 -0.557373 0.216797 0.801086 1445370630 -0.024658 -0.557373 0.216797 0.801086 1445370630 -0.024658 -0.557373 0.216797 0.801086 1445370630 0.074585 -0.578369 0.214783 0.783386 1445370630 0.074585 -0.578369 0.214783 0.783386 1445370630 0.074585 -0.578369 0.214783 0.783386 1445370630 0.074585 -0.578369 0.214783 0.783386 1445370630 0.074585 -0.578369 0.214783 0.783386 1445370630 0.074585 -0.578369 0.214783 0.783386 1445370630 0.195801 -0.593811 0.115784 0.771790 1445370630 0.195801 -0.593811 0.115784 0.771790 1445370630 0.195801 -0.593811 0.115784 0.771790 1445370630 0.195801 -0.593811 0.115784 0.771790 1445370630 0.195801 -0.593811 0.115784 0.771790 1445370630 0.195801 -0.593811 0.115784 0.771790 1445370630 0.327087 -0.601746 0.002502 0.728638 1445370630 0.327087 -0.601746 0.002502 0.728638 1445370630 0.327087 -0.601746 0.002502 0.728638 1445370630 0.327087 -0.601746 0.002502 0.728638 1445370630 0.327087 -0.601746 0.002502 0.728638 1445370630 0.327087 -0.601746 0.002502 0.728638 1445370630 0.327087 -0.601746 0.002502 0.728638 1445370630 0.434265 -0.609314 -0.087708 0.657593 1445370630 0.434265 -0.609314 -0.087708 0.657593 1445370630 0.434265 -0.609314 -0.087708 0.657593 1445370630 0.434265 -0.609314 -0.087708 0.657593 1445370630 0.434265 -0.609314 -0.087708 0.657593 1445370630 0.530212 -0.599609 -0.138733 0.583191 1445370630 0.530212 -0.599609 -0.138733 0.583191 1445370630 0.530212 -0.599609 -0.138733 0.583191 1445370630 0.530212 -0.599609 -0.138733 0.583191 1445370630 0.530212 -0.599609 -0.138733 0.583191 1445370630 0.530212 -0.599609 -0.138733 0.583191 1445370630 0.530212 -0.599609 -0.138733 0.583191 1445370630 0.608093 -0.572937 -0.163818 0.524536 1445370630 0.608093 -0.572937 -0.163818 0.524536 1445370630 0.608093 -0.572937 -0.163818 0.524536 1445370630 0.608093 -0.572937 -0.163818 0.524536 1445370630 0.608093 -0.572937 -0.163818 0.524536 1445370630 0.608093 -0.572937 -0.163818 0.524536 1445370630 0.655701 -0.547913 -0.177307 0.488220 1445370630 0.655701 -0.547913 -0.177307 0.488220 1445370630 0.655701 -0.547913 -0.177307 0.488220 1445370630 0.655701 -0.547913 -0.177307 0.488220 1445370630 0.655701 -0.547913 -0.177307 0.488220 1445370630 0.655701 -0.547913 -0.177307 0.488220 1445370630 0.669067 -0.535156 -0.157104 0.491150 1445370630 0.669067 -0.535156 -0.157104 0.491150 1445370630 0.669067 -0.535156 -0.157104 0.491150 1445370630 0.669067 -0.535156 -0.157104 0.491150 1445370630 0.669067 -0.535156 -0.157104 0.491150 1445370630 0.669067 -0.535156 -0.157104 0.491150 1445370630 0.607300 -0.573975 -0.144897 0.529846 1445370630 0.607300 -0.573975 -0.144897 0.529846 1445370630 0.607300 -0.573975 -0.144897 0.529846 1445370630 0.607300 -0.573975 -0.144897 0.529846 1445370630 0.607300 -0.573975 -0.144897 0.529846 1445370630 0.607300 -0.573975 -0.144897 0.529846 1445370630 0.529236 -0.591614 -0.121887 0.595886 1445370630 0.529236 -0.591614 -0.121887 0.595886 1445370630 0.529236 -0.591614 -0.121887 0.595886 1445370630 0.529236 -0.591614 -0.121887 0.595886 1445370630 0.529236 -0.591614 -0.121887 0.595886 1445370630 0.529236 -0.591614 -0.121887 0.595886 1445370630 0.434021 -0.578674 -0.061096 0.687744 1445370630 0.434021 -0.578674 -0.061096 0.687744 1445370630 0.434021 -0.578674 -0.061096 0.687744 1445370630 0.434021 -0.578674 -0.061096 0.687744 1445370630 0.434021 -0.578674 -0.061096 0.687744 1445370630 0.434021 -0.578674 -0.061096 0.687744 1445370630 0.434021 -0.578674 -0.061096 0.687744 1445370630 0.321472 -0.558777 0.021545 0.764160 1445370630 0.321472 -0.558777 0.021545 0.764160 1445370630 0.321472 -0.558777 0.021545 0.764160 1445370630 0.321472 -0.558777 0.021545 0.764160 1445370630 0.321472 -0.558777 0.021545 0.764160 1445370630 0.321472 -0.558777 0.021545 0.764160 1445370630 0.194397 -0.543152 0.118774 0.808105 1445370630 0.194397 -0.543152 0.118774 0.808105 1445370630 0.194397 -0.543152 0.118774 0.808105 1445370630 0.194397 -0.543152 0.118774 0.808105 1445370630 0.194397 -0.543152 0.118774 0.808105 1445370630 0.194397 -0.543152 0.118774 0.808105 1445370630 0.059021 -0.547607 0.170837 0.816956 1445370630 0.059021 -0.547607 0.170837 0.816956 1445370630 0.059021 -0.547607 0.170837 0.816956 1445370630 0.059021 -0.547607 0.170837 0.816956 1445370630 0.059021 -0.547607 0.170837 0.816956 1445370630 0.059021 -0.547607 0.170837 0.816956 1445370630 -0.046692 -0.554138 0.196350 0.807617 1445370630 -0.046692 -0.554138 0.196350 0.807617 1445370630 -0.046692 -0.554138 0.196350 0.807617 1445370630 -0.046692 -0.554138 0.196350 0.807617 1445370630 -0.046692 -0.554138 0.196350 0.807617 1445370630 -0.046692 -0.554138 0.196350 0.807617 1445370630 -0.046692 -0.554138 0.196350 0.807617 1445370630 -0.086792 -0.556824 0.200745 0.801331 1445370630 -0.086792 -0.556824 0.200745 0.801331 1445370630 -0.086792 -0.556824 0.200745 0.801331 1445370630 -0.086792 -0.556824 0.200745 0.801331 1445370630 -0.086792 -0.556824 0.200745 0.801331 1445370630 -0.086792 -0.556824 0.200745 0.801331 1445370630 -0.029663 -0.563416 0.207825 0.799072 1445370630 -0.029663 -0.563416 0.207825 0.799072 1445370631 -0.029663 -0.563416 0.207825 0.799072 1445370631 -0.029663 -0.563416 0.207825 0.799072 1445370631 -0.029663 -0.563416 0.207825 0.799072 1445370631 -0.029663 -0.563416 0.207825 0.799072 1445370631 0.086426 -0.578552 0.179443 0.790955 1445370631 0.086426 -0.578552 0.179443 0.790955 1445370631 0.086426 -0.578552 0.179443 0.790955 1445370631 0.086426 -0.578552 0.179443 0.790955 1445370631 0.086426 -0.578552 0.179443 0.790955 1445370631 0.086426 -0.578552 0.179443 0.790955 1445370631 0.086426 -0.578552 0.179443 0.790955 1445370631 0.210205 -0.592163 0.077820 0.773987 1445370631 0.210205 -0.592163 0.077820 0.773987 1445370631 0.210205 -0.592163 0.077820 0.773987 1445370631 0.210205 -0.592163 0.077820 0.773987 1445370631 0.210205 -0.592163 0.077820 0.773987 1445370631 0.210205 -0.592163 0.077820 0.773987 1445370631 0.326111 -0.612854 -0.044861 0.718323 1445370631 0.326111 -0.612854 -0.044861 0.718323 1445370631 0.326111 -0.612854 -0.044861 0.718323 1445370631 0.326111 -0.612854 -0.044861 0.718323 1445370631 0.326111 -0.612854 -0.044861 0.718323 1445370631 0.326111 -0.612854 -0.044861 0.718323 1445370631 0.326111 -0.612854 -0.044861 0.718323 1445370631 0.429199 -0.627075 -0.117981 0.639282 1445370631 0.429199 -0.627075 -0.117981 0.639282 1445370631 0.429199 -0.627075 -0.117981 0.639282 1445370631 0.429199 -0.627075 -0.117981 0.639282 1445370631 0.429199 -0.627075 -0.117981 0.639282 1445370631 0.429199 -0.627075 -0.117981 0.639282 1445370631 0.530273 -0.610840 -0.135559 0.572083 1445370631 0.530273 -0.610840 -0.135559 0.572083 1445370631 0.530273 -0.610840 -0.135559 0.572083 1445370631 0.530273 -0.610840 -0.135559 0.572083 1445370631 0.530273 -0.610840 -0.135559 0.572083 1445370631 0.530273 -0.610840 -0.135559 0.572083 1445370631 0.596863 -0.584351 -0.150085 0.528931 1445370631 0.596863 -0.584351 -0.150085 0.528931 1445370631 0.596863 -0.584351 -0.150085 0.528931 1445370631 0.596863 -0.584351 -0.150085 0.528931 1445370631 0.596863 -0.584351 -0.150085 0.528931 1445370631 0.596863 -0.584351 -0.150085 0.528931 1445370631 0.620422 -0.571289 -0.152100 0.515320 1445370631 0.620422 -0.571289 -0.152100 0.515320 1445370631 0.620422 -0.571289 -0.152100 0.515320 1445370631 0.620422 -0.571289 -0.152100 0.515320 1445370631 0.620422 -0.571289 -0.152100 0.515320 1445370631 0.620422 -0.571289 -0.152100 0.515320 1445370631 0.620422 -0.571289 -0.152100 0.515320 1445370631 0.623413 -0.556030 -0.125793 0.535095 1445370631 0.623413 -0.556030 -0.125793 0.535095 1445370631 0.623413 -0.556030 -0.125793 0.535095 1445370631 0.623413 -0.556030 -0.125793 0.535095 1445370631 0.623413 -0.556030 -0.125793 0.535095 1445370631 0.572083 -0.577393 -0.125000 0.568909 1445370631 0.572083 -0.577393 -0.125000 0.568909 1445370631 0.572083 -0.577393 -0.125000 0.568909 1445370631 0.572083 -0.577393 -0.125000 0.568909 1445370631 0.572083 -0.577393 -0.125000 0.568909 1445370631 0.572083 -0.577393 -0.125000 0.568909 1445370631 0.572083 -0.577393 -0.125000 0.568909 1445370631 0.493408 -0.588257 -0.101624 0.632568 1445370631 0.493408 -0.588257 -0.101624 0.632568 1445370631 0.493408 -0.588257 -0.101624 0.632568 1445370631 0.493408 -0.588257 -0.101624 0.632568 1445370631 0.493408 -0.588257 -0.101624 0.632568 1445370631 0.397217 -0.573242 -0.023254 0.716309 1445370631 0.397217 -0.573242 -0.023254 0.716309 1445370631 0.397217 -0.573242 -0.023254 0.716309 1445370631 0.397217 -0.573242 -0.023254 0.716309 1445370631 0.397217 -0.573242 -0.023254 0.716309 1445370631 0.397217 -0.573242 -0.023254 0.716309 1445370631 0.283813 -0.552612 0.070435 0.780457 1445370631 0.283813 -0.552612 0.070435 0.780457 1445370631 0.283813 -0.552612 0.070435 0.780457 1445370631 0.283813 -0.552612 0.070435 0.780457 1445370631 0.283813 -0.552612 0.070435 0.780457 1445370631 0.283813 -0.552612 0.070435 0.780457 1445370631 0.283813 -0.552612 0.070435 0.780457 1445370631 0.156494 -0.536194 0.152344 0.815308 1445370631 0.156494 -0.536194 0.152344 0.815308 1445370631 0.156494 -0.536194 0.152344 0.815308 1445370631 0.156494 -0.536194 0.152344 0.815308 1445370631 0.156494 -0.536194 0.152344 0.815308 1445370631 0.156494 -0.536194 0.152344 0.815308 1445370631 0.036682 -0.529907 0.200623 0.823120 1445370631 0.036682 -0.529907 0.200623 0.823120 1445370631 0.036682 -0.529907 0.200623 0.823120 1445370631 0.036682 -0.529907 0.200623 0.823120 1445370631 0.036682 -0.529907 0.200623 0.823120 1445370631 0.036682 -0.529907 0.200623 0.823120 1445370631 -0.051208 -0.533325 0.222717 0.814453 1445370631 -0.051208 -0.533325 0.222717 0.814453 1445370631 -0.051208 -0.533325 0.222717 0.814453 1445370631 -0.051208 -0.533325 0.222717 0.814453 1445370631 -0.051208 -0.533325 0.222717 0.814453 1445370631 -0.051208 -0.533325 0.222717 0.814453 1445370631 -0.051208 -0.533325 0.222717 0.814453 1445370631 -0.097839 -0.552124 0.253174 0.788330 1445370631 -0.097839 -0.552124 0.253174 0.788330 1445370631 -0.097839 -0.552124 0.253174 0.788330 1445370631 -0.097839 -0.552124 0.253174 0.788330 1445370631 -0.097839 -0.552124 0.253174 0.788330 1445370631 -0.097839 -0.552124 0.253174 0.788330 1445370631 -0.083740 -0.561096 0.298096 0.767639 1445370631 -0.083740 -0.561096 0.298096 0.767639 1445370631 -0.083740 -0.561096 0.298096 0.767639 1445370631 -0.083740 -0.561096 0.298096 0.767639 1445370631 -0.083740 -0.561096 0.298096 0.767639 1445370631 -0.083740 -0.561096 0.298096 0.767639 1445370631 -0.083740 -0.561096 0.298096 0.767639 1445370631 -0.009888 -0.572510 0.267212 0.775024 1445370631 
0.183960 -0.594238 0.133972 0.771423 1445370637 0.183960 -0.594238 0.133972 0.771423 1445370637 0.183960 -0.594238 0.133972 0.771423 1445370637 0.183960 -0.594238 0.133972 0.771423 1445370637 0.176514 -0.595032 0.125122 0.773987 1445370637 0.176514 -0.595032 0.125122 0.773987 1445370637 0.176514 -0.595032 0.125122 0.773987 1445370637 0.176514 -0.595032 0.125122 0.773987 1445370637 0.176514 -0.595032 0.125122 0.773987 1445370637 0.176514 -0.595032 0.125122 0.773987 1445370637 0.169983 -0.597046 0.113403 0.775757 1445370637 0.169983 -0.597046 0.113403 0.775757 1445370637 0.169983 -0.597046 0.113403 0.775757 1445370637 0.169983 -0.597046 0.113403 0.775757 1445370637 0.169983 -0.597046 0.113403 0.775757 1445370637 0.169983 -0.597046 0.113403 0.775757 1445370637 0.169983 -0.597046 0.113403 0.775757 1445370637 0.159241 -0.599670 0.099304 0.777893 1445370637 0.159241 -0.599670 0.099304 0.777893 1445370637 0.159241 -0.599670 0.099304 0.777893 1445370637 0.159241 -0.599670 0.099304 0.777893 1445370637 0.152710 -0.593262 0.088135 0.785461 1445370637 0.152710 -0.593262 0.088135 0.785461 1445370637 0.152710 -0.593262 0.088135 0.785461 1445370637 0.152710 -0.593262 0.088135 0.785461 1445370637 0.152710 -0.593262 0.088135 0.785461 1445370637 0.152710 -0.593262 0.088135 0.785461 1445370637 0.144958 -0.587524 0.075745 0.792480 1445370637 0.144958 -0.587524 0.075745 0.792480 1445370637 0.144958 -0.587524 0.075745 0.792480 1445370637 0.144958 -0.587524 0.075745 0.792480 1445370637 0.144958 -0.587524 0.075745 0.792480 1445370637 0.133301 -0.586731 0.060608 0.796448 1445370637 0.133301 -0.586731 0.060608 0.796448 1445370637 0.133301 -0.586731 0.060608 0.796448 1445370637 0.133301 -0.586731 0.060608 0.796448 1445370637 0.133301 -0.586731 0.060608 0.796448 1445370637 0.133301 -0.586731 0.060608 0.796448 1445370637 0.133301 -0.586731 0.060608 0.796448 1445370637 0.130371 -0.582764 0.072632 0.798828 1445370637 0.130371 -0.582764 0.072632 0.798828 1445370637 0.130371 -0.582764 0.072632 0.798828 1445370637 0.130371 -0.582764 0.072632 0.798828 1445370637 0.130371 -0.582764 0.072632 0.798828 1445370637 0.130371 -0.582764 0.072632 0.798828 1445370637 0.140991 -0.571411 0.128723 0.798096 1445370637 0.140991 -0.571411 0.128723 0.798096 1445370637 0.140991 -0.571411 0.128723 0.798096 1445370637 0.140991 -0.571411 0.128723 0.798096 1445370637 0.140991 -0.571411 0.128723 0.798096 1445370637 0.140991 -0.571411 0.128723 0.798096 1445370637 0.146667 -0.557922 0.191895 0.793945 1445370637 0.146667 -0.557922 0.191895 0.793945 1445370637 0.146667 -0.557922 0.191895 0.793945 1445370637 0.146667 -0.557922 0.191895 0.793945 1445370637 0.146667 -0.557922 0.191895 0.793945 1445370637 0.146667 -0.557922 0.191895 0.793945 1445370637 0.107605 -0.559387 0.203430 0.796265 1445370637 0.107605 -0.559387 0.203430 0.796265 1445370637 0.107605 -0.559387 0.203430 0.796265 1445370637 0.107605 -0.559387 0.203430 0.796265 1445370637 0.107605 -0.559387 0.203430 0.796265 1445370638 0.107605 -0.559387 0.203430 0.796265 1445370638 0.107605 -0.559387 0.203430 0.796265 1445370638 0.057190 -0.572998 0.182312 0.796936 1445370638 0.057190 -0.572998 0.182312 0.796936 1445370638 0.057190 -0.572998 0.182312 0.796936 1445370638 0.057190 -0.572998 0.182312 0.796936 1445370638 0.057190 -0.572998 0.182312 0.796936 1445370638 0.014282 -0.587402 0.153687 0.794434 1445370638 0.014282 -0.587402 0.153687 0.794434 1445370638 0.014282 -0.587402 0.153687 0.794434 1445370638 0.014282 -0.587402 0.153687 0.794434 1445370638 0.014282 -0.587402 0.153687 0.794434 1445370638 0.014282 -0.587402 0.153687 0.794434 1445370638 0.014282 -0.587402 0.153687 0.794434 1445370638 -0.014648 -0.604614 0.120667 0.787170 1445370638 -0.014648 -0.604614 0.120667 0.787170 1445370638 -0.014648 -0.604614 0.120667 0.787170 1445370638 -0.014648 -0.604614 0.120667 0.787170 1445370638 -0.014648 -0.604614 0.120667 0.787170 1445370638 -0.017456 -0.612732 0.090515 0.784912 1445370638 -0.017456 -0.612732 0.090515 0.784912 1445370638 -0.017456 -0.612732 0.090515 0.784912 1445370638 -0.017456 -0.612732 0.090515 0.784912 1445370638 -0.017456 -0.612732 0.090515 0.784912 1445370638 -0.017456 -0.612732 0.090515 0.784912 1445370638 -0.024536 -0.618652 0.077698 0.781372 1445370638 -0.024536 -0.618652 0.077698 0.781372 1445370638 -0.024536 -0.618652 0.077698 0.781372 1445370638 -0.024536 -0.618652 0.077698 0.781372 1445370638 -0.024536 -0.618652 0.077698 0.781372 1445370638 -0.024536 -0.618652 0.077698 0.781372 1445370638 -0.008850 -0.617676 0.103516 0.779541 1445370638 -0.008850 -0.617676 0.103516 0.779541 1445370638 -0.008850 -0.617676 0.103516 0.779541 1445370638 -0.008850 -0.617676 0.103516 0.779541 1445370638 -0.008850 -0.617676 0.103516 0.779541 1445370638 -0.008850 -0.617676 0.103516 0.779541 1445370638 -0.008850 -0.617676 0.103516 0.779541 1445370638 0.012146 -0.612732 0.129211 0.779541 1445370638 0.012146 -0.612732 0.129211 0.779541 1445370638 0.012146 -0.612732 0.129211 0.779541 1445370638 0.012146 -0.612732 0.129211 0.779541 1445370638 0.012146 -0.612732 0.129211 0.779541 1445370638 0.012146 -0.612732 0.129211 0.779541 1445370638 0.044739 -0.612305 0.148376 0.775269 1445370638 0.044739 -0.612305 0.148376 0.775269 1445370638 0.044739 -0.612305 0.148376 0.775269 1445370638 0.044739 -0.612305 0.148376 0.775269 1445370638 0.044739 -0.612305 0.148376 0.775269 1445370638 0.044739 -0.612305 0.148376 0.775269 1445370638 0.089294 -0.604675 0.179932 0.770691 1445370638 0.089294 -0.604675 0.179932 0.770691 1445370638 0.089294 -0.604675 0.179932 0.770691 1445370638 0.089294 -0.604675 0.179932 0.770691 1445370638 0.089294 -0.604675 0.179932 0.770691 1445370638 0.089294 -0.604675 0.179932 0.770691 1445370638 0.117126 -0.593750 0.194702 0.771851 1445370638 0.117126 -0.593750 0.194702 0.771851 1445370638 0.117126 -0.593750 0.194702 0.771851 1445370638 0.117126 -0.593750 0.194702 0.771851 1445370638 0.117126 -0.593750 0.194702 0.771851 1445370638 0.117126 -0.593750 0.194702 0.771851 1445370638 0.117126 -0.593750 0.194702 0.771851 1445370638 0.137390 -0.584839 0.188965 0.776794 1445370638 0.137390 -0.584839 0.188965 0.776794 1445370638 0.137390 -0.584839 0.188965 0.776794 1445370638 0.137390 -0.584839 0.188965 0.776794 1445370638 0.137390 -0.584839 0.188965 0.776794 1445370638 0.137390 -0.584839 0.188965 0.776794 1445370638 0.158691 -0.580444 0.175903 0.779053 1445370638 0.158691 -0.580444 0.175903 0.779053 1445370638 0.158691 -0.580444 0.175903 0.779053 1445370638 0.158691 -0.580444 0.175903 0.779053 1445370638 0.158691 -0.580444 0.175903 0.779053 1445370638 0.158691 -0.580444 0.175903 0.779053 1445370638 0.189026 -0.573608 0.175781 0.777405 1445370638 0.189026 -0.573608 0.175781 0.777405 1445370638 0.189026 -0.573608 0.175781 0.777405 1445370638 0.189026 -0.573608 0.175781 0.777405 1445370638 0.189026 -0.573608 0.175781 0.777405 1445370638 0.189026 -0.573608 0.175781 0.777405 1445370638 0.198975 -0.567688 0.189636 0.776001 1445370638 0.198975 -0.567688 0.189636 0.776001 1445370638 0.198975 -0.567688 0.189636 0.776001 1445370638 0.198975 -0.567688 0.189636 0.776001 1445370638 0.198975 -0.567688 0.189636 0.776001 1445370638 0.208069 -0.550110 0.224854 0.776855 1445370638 0.208069 -0.550110 0.224854 0.776855 1445370638 0.208069 -0.550110 0.224854 0.776855 1445370638 0.208069 -0.550110 0.224854 0.776855 1445370638 0.208069 -0.550110 0.224854 0.776855 1445370638 0.208069 -0.550110 0.224854 0.776855 1445370638 0.177979 -0.553284 0.224426 0.782166 1445370638 0.177979 -0.553284 0.224426 0.782166 1445370638 0.177979 -0.553284 0.224426 0.782166 1445370638 0.177979 -0.553284 0.224426 0.782166 1445370638 0.177979 -0.553284 0.224426 0.782166 1445370638 0.177979 -0.553284 0.224426 0.782166 1445370638 0.114136 -0.575562 0.186646 0.787964 1445370638 0.114136 -0.575562 0.186646 0.787964 1445370638 0.114136 -0.575562 0.186646 0.787964 1445370638 0.114136 -0.575562 0.186646 0.787964 1445370638 0.114136 -0.575562 0.186646 0.787964 1445370638 0.114136 -0.575562 0.186646 0.787964 1445370638 0.062805 -0.589111 0.159729 0.789551 1445370638 0.062805 -0.589111 0.159729 0.789551 1445370638 0.062805 -0.589111 0.159729 0.789551 1445370638 0.062805 -0.589111 0.159729 0.789551 1445370639 0.032959 -0.598206 0.156067 0.785278 1445370639 0.032959 -0.598206 0.156067 0.785278 1445370639 0.032959 -0.598206 0.156067 0.785278 1445370639 0.032959 -0.598206 0.156067 0.785278 1445370639 0.032959 -0.598206 0.156067 0.785278 1445370639 0.032959 -0.598206 0.156067 0.785278 1445370639 0.032959 -0.598206 0.156067 0.785278 1445370639 0.018188 -0.609009 0.144348 0.779724 1445370639 0.018188 -0.609009 0.144348 0.779724 1445370639 0.018188 -0.609009 0.144348 0.779724 1445370639 0.018188 -0.609009 0.144348 0.779724 1445370639 0.018188 -0.609009 0.144348 0.779724 1445370639 0.018188 -0.609009 0.144348 0.779724 1445370639 0.003296 -0.615479 0.103760 0.781311 1445370639 0.003296 -0.615479 0.103760 0.781311 1445370639 0.003296 -0.615479 0.103760 0.781311 1445370639 0.003296 -0.615479 0.103760 0.781311 1445370639 0.003296 -0.615479 0.103760 0.781311 1445370639 0.003296 -0.615479 0.103760 0.781311 1445370639 -0.010742 -0.617188 0.075073 0.783142 1445370639 -0.010742 -0.617188 0.075073 0.783142 1445370639 -0.010742 -0.617188 0.075073 0.783142 1445370639 -0.010742 -0.617188 0.075073 0.783142 1445370639 -0.010742 -0.617188 0.075073 0.783142 1445370639 -0.010742 -0.617188 0.075073 0.783142 1445370639 -0.010742 -0.617188 0.075073 0.783142 1445370639 0.025452 -0.612305 0.104797 0.783203 1445370639 0.025452 -0.612305 0.104797 0.783203 1445370639 0.025452 -0.612305 0.104797 0.783203 1445370639 0.025452 -0.612305 0.104797 0.783203 1445370639 0.081848 -0.597107 0.157593 0.782288 1445370639 0.081848 -0.597107 0.157593 0.782288 1445370639 0.081848 -0.597107 0.157593 0.782288 1445370639 0.081848 -0.597107 0.157593 0.782288 1445370639 0.081848 -0.597107 0.157593 0.782288 1445370639 0.081848 -0.597107 0.157593 0.782288 1445370639 0.106873 -0.589905 0.171265 0.781799 1445370639 0.106873 -0.589905 0.171265 0.781799 1445370639 0.106873 -0.589905 0.171265 0.781799 1445370639 0.106873 -0.589905 0.171265 0.781799 1445370639 0.106873 -0.589905 0.171265 0.781799 1445370639 0.106873 -0.589905 0.171265 0.781799 1445370639 0.128418 -0.576965 0.168579 0.788818 1445370639 0.128418 -0.576965 0.168579 0.788818 1445370639 0.128418 -0.576965 0.168579 0.788818 1445370639 0.128418 -0.576965 0.168579 0.788818 1445370639 0.128418 -0.576965 0.168579 0.788818 1445370639 0.128418 -0.576965 0.168579 0.788818 1445370639 0.128418 -0.576965 0.168579 0.788818 1445370639 0.148315 -0.567322 0.155579 0.794922 1445370639 0.148315 -0.567322 0.155579 0.794922 1445370639 0.148315 -0.567322 0.155579 0.794922 1445370639 0.148315 -0.567322 0.155579 0.794922 1445370639 0.148315 -0.567322 0.155579 0.794922 1445370639 0.161926 -0.562317 0.138550 0.798950 1445370639 0.161926 -0.562317 0.138550 0.798950 1445370639 0.161926 -0.562317 0.138550 0.798950 1445370639 0.161926 -0.562317 0.138550 0.798950 1445370639 0.161926 -0.562317 0.138550 0.798950 1445370639 0.161926 -0.562317 0.138550 0.798950 1445370639 0.161926 -0.562317 0.138550 0.798950 1445370639 0.172729 -0.566345 0.124084 0.796265 1445370639 0.172729 -0.566345 0.124084 0.796265 1445370639 0.172729 -0.566345 0.124084 0.796265 1445370639 0.172729 -0.566345 0.124084 0.796265 1445370639 0.172729 -0.566345 0.124084 0.796265 1445370639 0.172729 -0.566345 0.124084 0.796265 1445370639 0.198120 -0.579407 0.130188 0.779785 1445370639 0.198120 -0.579407 0.130188 0.779785 1445370639 0.198120 -0.579407 0.130188 0.779785 1445370639 0.198120 -0.579407 0.130188 0.779785 1445370639 0.198120 -0.579407 0.130188 0.779785 1445370639 0.198120 -0.579407 0.130188 0.779785 1445370639 0.198120 -0.579407 0.130188 0.779785 1445370639 0.207581 -0.578674 0.152832 0.773743 1445370639 0.207581 -0.578674 0.152832 0.773743 1445370639 0.207581 -0.578674 0.152832 0.773743 1445370639 0.207581 -0.578674 0.152832 0.773743 1445370639 0.207581 -0.578674 0.152832 0.773743 1445370639 0.207581 -0.578674 0.152832 0.773743 1445370639 0.189636 -0.584656 0.167175 0.770874 1445370639 0.189636 -0.584656 0.167175 0.770874 1445370639 0.189636 -0.584656 0.167175 0.770874 1445370639 0.189636 -0.584656 0.167175 0.770874 1445370639 0.189636 -0.584656 0.167175 0.770874 1445370639 0.189636 -0.584656 0.167175 0.770874 1445370639 0.168457 -0.584595 0.185608 0.771667 1445370639 0.168457 -0.584595 0.185608 0.771667 1445370639 0.168457 -0.584595 0.185608 0.771667 1445370639 0.168457 -0.584595 0.185608 0.771667 1445370639 0.168457 -0.584595 0.185608 0.771667 1445370639 0.128479 -0.593262 0.187683 0.772156 1445370639 0.128479 -0.593262 0.187683 0.772156 1445370639 0.128479 -0.593262 0.187683 0.772156 1445370639 0.128479 -0.593262 0.187683 0.772156 1445370639 0.128479 -0.593262 0.187683 0.772156 1445370639 0.075989 -0.605286 0.168823 0.774170 1445370639 0.075989 -0.605286 0.168823 0.774170 1445370639 0.075989 -0.605286 0.168823 0.774170 1445370639 0.075989 -0.605286 0.168823 0.774170 1445370639 0.075989 -0.605286 0.168823 0.774170 1445370639 0.075989 -0.605286 0.168823 0.774170 1445370639 0.075989 -0.605286 0.168823 0.774170 1445370639 0.032410 -0.613037 0.152283 0.774536 1445370639 0.032410 -0.613037 0.152283 0.774536 1445370639 0.032410 -0.613037 0.152283 0.774536 1445370639 0.032410 -0.613037 0.152283 0.774536 1445370640 0.032410 -0.613037 0.152283 0.774536 1445370640 0.003296 -0.610291 0.113098 0.784058 1445370640 0.003296 -0.610291 0.113098 0.784058 1445370640 0.003296 -0.610291 0.113098 0.784058 1445370640 0.003296 -0.610291 0.113098 0.784058 1445370640 0.003296 -0.610291 0.113098 0.784058 1445370640 0.020447 -0.598816 0.092590 0.795227 1445370640 0.020447 -0.598816 0.092590 0.795227 1445370640 0.020447 -0.598816 0.092590 0.795227 1445370640 0.020447 -0.598816 0.092590 0.795227 1445370640 0.020447 -0.598816 0.092590 0.795227 1445370640 0.020447 -0.598816 0.092590 0.795227 1445370640 0.060120 -0.584839 0.106506 0.801819 1445370640 0.060120 -0.584839 0.106506 0.801819 1445370640 0.060120 -0.584839 0.106506 0.801819 1445370640 0.112915 -0.568115 0.126953 0.805176 1445370640 0.112915 -0.568115 0.126953 0.805176 1445370640 0.112915 -0.568115 0.126953 0.805176 1445370640 0.112915 -0.568115 0.126953 0.805176 1445370640 0.112915 -0.568115 0.126953 0.805176 1445370640 0.142639 -0.557983 0.115723 0.809265 1445370640 0.142639 -0.557983 0.115723 0.809265 1445370640 0.142639 -0.557983 0.115723 0.809265 1445370640 0.142639 -0.557983 0.115723 0.809265 1445370640 0.142639 -0.557983 0.115723 0.809265 1445370640 0.142639 -0.557983 0.115723 0.809265 1445370640 0.142639 -0.557983 0.115723 0.809265 1445370640 0.164978 -0.551086 0.100403 0.811768 1445370640 0.164978 -0.551086 0.100403 0.811768 1445370640 0.164978 -0.551086 0.100403 0.811768 1445370640 0.164978 -0.551086 0.100403 0.811768 1445370640 0.164978 -0.551086 0.100403 0.811768 1445370640 0.164978 -0.551086 0.100403 0.811768 1445370640 0.189148 -0.541260 0.094238 0.813843 1445370640 0.189148 -0.541260 0.094238 0.813843 1445370640 0.189148 -0.541260 0.094238 0.813843 1445370640 0.189148 -0.541260 0.094238 0.813843 1445370640 0.189148 -0.541260 0.094238 0.813843 1445370640 0.189148 -0.541260 0.094238 0.813843 1445370640 0.199951 -0.535400 0.091675 0.815430 1445370640 0.199951 -0.535400 0.091675 0.815430 1445370640 0.199951 -0.535400 0.091675 0.815430 1445370640 0.199951 -0.535400 0.091675 0.815430 1445370640 0.199951 -0.535400 0.091675 0.815430 1445370640 0.199951 -0.535400 0.091675 0.815430 1445370640 0.208740 -0.530273 0.098328 0.815796 1445370640 0.208740 -0.530273 0.098328 0.815796 1445370640 0.208740 -0.530273 0.098328 0.815796 1445370640 0.208740 -0.530273 0.098328 0.815796 1445370640 0.208740 -0.530273 0.098328 0.815796 1445370640 0.208740 -0.530273 0.098328 0.815796 1445370640 0.226624 -0.533508 0.124329 0.805298 1445370640 0.226624 -0.533508 0.124329 0.805298 1445370640 0.226624 -0.533508 0.124329 0.805298 1445370640 0.226624 -0.533508 0.124329 0.805298 1445370640 0.226624 -0.533508 0.124329 0.805298 1445370640 0.226624 -0.533508 0.124329 0.805298 1445370640 0.233765 -0.524292 0.161804 0.802612 1445370640 0.233765 -0.524292 0.161804 0.802612 1445370640 0.233765 -0.524292 0.161804 0.802612 1445370640 0.233765 -0.524292 0.161804 0.802612 1445370640 0.233765 -0.524292 0.161804 0.802612 1445370640 0.196533 -0.532837 0.171143 0.805054 1445370640 0.196533 -0.532837 0.171143 0.805054 1445370640 0.196533 -0.532837 0.171143 0.805054 1445370640 0.196533 -0.532837 0.171143 0.805054 1445370640 0.196533 -0.532837 0.171143 0.805054 1445370640 0.196533 -0.532837 0.171143 0.805054 1445370640 0.143677 -0.541626 0.173096 0.809937 1445370640 0.143677 -0.541626 0.173096 0.809937 1445370640 0.143677 -0.541626 0.173096 0.809937 1445370640 0.143677 -0.541626 0.173096 0.809937 1445370640 0.143677 -0.541626 0.173096 0.809937 1445370640 0.143677 -0.541626 0.173096 0.809937 1445370640 0.080750 -0.553894 0.162781 0.812500 1445370640 0.080750 -0.553894 0.162781 0.812500 1445370640 0.080750 -0.553894 0.162781 0.812500 1445370640 0.080750 -0.553894 0.162781 0.812500 1445370640 0.080750 -0.553894 0.162781 0.812500 1445370640 0.031799 -0.569214 0.159851 0.805847 1445370640 0.031799 -0.569214 0.159851 0.805847 1445370640 0.031799 -0.569214 0.159851 0.805847 1445370640 0.031799 -0.569214 0.159851 0.805847 1445370640 0.031799 -0.569214 0.159851 0.805847 1445370640 0.031799 -0.569214 0.159851 0.805847 1445370640 0.031799 -0.569214 0.159851 0.805847 1445370640 0.010071 -0.585327 0.165894 0.793579 1445370640 0.010071 -0.585327 0.165894 0.793579 1445370640 0.010071 -0.585327 0.165894 0.793579 1445370640 0.010071 -0.585327 0.165894 0.793579 1445370640 0.010071 -0.585327 0.165894 0.793579 1445370640 -0.003235 -0.593140 0.156738 0.789673 1445370640 -0.003235 -0.593140 0.156738 0.789673 1445370640 -0.003235 -0.593140 0.156738 0.789673 1445370640 -0.003235 -0.593140 0.156738 0.789673 1445370640 -0.003235 -0.593140 0.156738 0.789673 1445370640 -0.003235 -0.593140 0.156738 0.789673 1445370640 -0.002686 -0.597961 0.137329 0.789673 1445370640 -0.002686 -0.597961 0.137329 0.789673 1445370640 -0.002686 -0.597961 0.137329 0.789673 1445370640 -0.002686 -0.597961 0.137329 0.789673 1445370640 -0.002686 -0.597961 0.137329 0.789673 1445370640 -0.002686 -0.597961 0.137329 0.789673 1445370641 0.017090 -0.598022 0.132996 0.790161 1445370641 0.017090 -0.598022 0.132996 0.790161 1445370641 0.017090 -0.598022 0.132996 0.790161 1445370641 0.017090 -0.598022 0.132996 0.790161 1445370641 0.017090 -0.598022 0.132996 0.790161 1445370641 0.046387 -0.596741 0.138428 0.789001 1445370641 0.046387 -0.596741 0.138428 0.789001 1445370641 0.046387 -0.596741 0.138428 0.789001 1445370641 0.046387 -0.596741 0.138428 0.789001 1445370641 0.046387 -0.596741 0.138428 0.789001 1445370641 0.046387 -0.596741 0.138428 0.789001 1445370641 0.046387 -0.596741 0.138428 0.789001 1445370641 0.091248 -0.590698 0.149658 0.787598 1445370641 0.091248 -0.590698 0.149658 0.787598 1445370641 0.091248 -0.590698 0.149658 0.787598 1445370641 0.091248 -0.590698 0.149658 0.787598 1445370641 0.091248 -0.590698 0.149658 0.787598 1445370641 0.127747 -0.585510 0.142822 0.787659 1445370641 0.127747 -0.585510 0.142822 0.787659 1445370641 0.127747 -0.585510 0.142822 0.787659 1445370641 0.127747 -0.585510 0.142822 0.787659 1445370641 0.127747 -0.585510 0.142822 0.787659 1445370641 0.127747 -0.585510 0.142822 0.787659 1445370641 0.155151 -0.583008 0.125916 0.787476 1445370641 0.155151 -0.583008 0.125916 0.787476 1445370641 0.155151 -0.583008 0.125916 0.787476 1445370641 0.155151 -0.583008 0.125916 0.787476 1445370641 0.155151 -0.583008 0.125916 0.787476 1445370641 0.155151 -0.583008 0.125916 0.787476 1445370641 0.155151 -0.583008 0.125916 0.787476 1445370641 0.187683 -0.578003 0.118713 0.785217 1445370641 0.187683 -0.578003 0.118713 0.785217 1445370641 0.187683 -0.578003 0.118713 0.785217 1445370641 0.187683 -0.578003 0.118713 0.785217 1445370641 0.187683 -0.578003 0.118713 0.785217 1445370641 0.187683 -0.578003 0.118713 0.785217 1445370641 0.217651 -0.569580 0.121155 0.783264 1445370641 0.217651 -0.569580 0.121155 0.783264 1445370641 0.217651 -0.569580 0.121155 0.783264 1445370641 0.217651 -0.569580 0.121155 0.783264 1445370641 0.217651 -0.569580 0.121155 0.783264 1445370641 0.217651 -0.569580 0.121155 0.783264 1445370641 0.217651 -0.569580 0.121155 0.783264 1445370641 0.231812 -0.558777 0.135986 0.784546 1445370641 0.231812 -0.558777 0.135986 0.784546 1445370641 0.231812 -0.558777 0.135986 0.784546 1445370641 0.231812 -0.558777 0.135986 0.784546 1445370641 0.231812 -0.558777 0.135986 0.784546 1445370641 0.231812 -0.558777 0.135986 0.784546 1445370641 0.245911 -0.552795 0.163086 0.779297 1445370641 0.245911 -0.552795 0.163086 0.779297 1445370641 0.245911 -0.552795 0.163086 0.779297 1445370641 0.245911 -0.552795 0.163086 0.779297 1445370641 0.245911 -0.552795 0.163086 0.779297 1445370641 0.245911 -0.552795 0.163086 0.779297 1445370641 0.241943 -0.543762 0.185242 0.781982 1445370641 0.241943 -0.543762 0.185242 0.781982 1445370641 0.241943 -0.543762 0.185242 0.781982 1445370641 0.241943 -0.543762 0.185242 0.781982 1445370641 0.241943 -0.543762 0.185242 0.781982 1445370641 0.208618 -0.548828 0.186829 0.787598 1445370641 0.208618 -0.548828 0.186829 0.787598 1445370641 0.208618 -0.548828 0.186829 0.787598 1445370641 0.208618 -0.548828 0.186829 0.787598 1445370641 0.208618 -0.548828 0.186829 0.787598 1445370641 0.208618 -0.548828 0.186829 0.787598 1445370641 0.166016 -0.553894 0.190369 0.793274 1445370641 0.166016 -0.553894 0.190369 0.793274 1445370641 0.166016 -0.553894 0.190369 0.793274 1445370641 0.166016 -0.553894 0.190369 0.793274 1445370641 0.166016 -0.553894 0.190369 0.793274 1445370641 0.166016 -0.553894 0.190369 0.793274 1445370641 0.113403 -0.562195 0.184692 0.798096 1445370641 0.113403 -0.562195 0.184692 0.798096 1445370641 0.113403 -0.562195 0.184692 0.798096 1445370641 0.113403 -0.562195 0.184692 0.798096 1445370641 0.113403 -0.562195 0.184692 0.798096 1445370641 0.113403 -0.562195 0.184692 0.798096 1445370641 0.058044 -0.569336 0.167908 0.802673 1445370641 0.058044 -0.569336 0.167908 0.802673 1445370641 0.058044 -0.569336 0.167908 0.802673 1445370641 0.058044 -0.569336 0.167908 0.802673 1445370641 0.058044 -0.569336 0.167908 0.802673 1445370641 0.058044 -0.569336 0.167908 0.802673 1445370641 0.058044 -0.569336 0.167908 0.802673 1445370641 0.024231 -0.573364 0.141846 0.806580 1445370641 0.024231 -0.573364 0.141846 0.806580 1445370641 0.024231 -0.573364 0.141846 0.806580 1445370641 0.024231 -0.573364 0.141846 0.806580 1445370641 0.024231 -0.573364 0.141846 0.806580 1445370641 0.024231 -0.573364 0.141846 0.806580 1445370641 0.005432 -0.570801 0.112244 0.813354 1445370641 0.005432 -0.570801 0.112244 0.813354 1445370641 0.005432 -0.570801 0.112244 0.813354 1445370641 0.005432 -0.570801 0.112244 0.813354 1445370641 0.005432 -0.570801 0.112244 0.813354 1445370641 0.005432 -0.570801 0.112244 0.813354 1445370641 0.005432 -0.570801 0.112244 0.813354 1445370641 0.010193 -0.569214 0.097290 0.816345 1445370641 0.010193 -0.569214 0.097290 0.816345 1445370641 0.010193 -0.569214 0.097290 0.816345 1445370641 0.010193 -0.569214 0.097290 0.816345 1445370641 0.010193 -0.569214 0.097290 0.816345 1445370641 0.010193 -0.569214 0.097290 0.816345 1445370641 0.042358 -0.567932 0.105347 0.815186 1445370641 0.042358 -0.567932 0.105347 0.815186 1445370641 0.042358 -0.567932 0.105347 0.815186 1445370642 0.092957 -0.566284 0.117065 0.810547 1445370642 0.092957 -0.566284 0.117065 0.810547 1445370642 0.092957 -0.566284 0.117065 0.810547 1445370642 0.092957 -0.566284 0.117065 0.810547 1445370642 0.092957 -0.566284 0.117065 0.810547 1445370642 0.148743 -0.561768 0.120850 0.804749 1445370642 0.148743 -0.561768 0.120850 0.804749 1445370642 0.148743 -0.561768 0.120850 0.804749 1445370642 0.148743 -0.561768 0.120850 0.804749 1445370642 0.148743 -0.561768 0.120850 0.804749 1445370642 0.148743 -0.561768 0.120850 0.804749 1445370642 0.194397 -0.555725 0.112976 0.800354 1445370642 0.194397 -0.555725 0.112976 0.800354 1445370642 0.194397 -0.555725 0.112976 0.800354 1445370642 0.194397 -0.555725 0.112976 0.800354 1445370642 0.229065 -0.550110 0.094910 0.797363 1445370642 0.229065 -0.550110 0.094910 0.797363 1445370642 0.229065 -0.550110 0.094910 0.797363 1445370642 0.229065 -0.550110 0.094910 0.797363 1445370642 0.229065 -0.550110 0.094910 0.797363 1445370642 0.229065 -0.550110 0.094910 0.797363 1445370642 0.229065 -0.550110 0.094910 0.797363 1445370642 0.252930 -0.546387 0.085938 0.793762 1445370642 0.252930 -0.546387 0.085938 0.793762 1445370642 0.252930 -0.546387 0.085938 0.793762 1445370642 0.252930 -0.546387 0.085938 0.793762 1445370642 0.252930 -0.546387 0.085938 0.793762 1445370642 0.252930 -0.546387 0.085938 0.793762 1445370642 0.276062 -0.544678 0.094116 0.786255 1445370642 0.276062 -0.544678 0.094116 0.786255 1445370642 0.276062 -0.544678 0.094116 0.786255 1445370642 0.276062 -0.544678 0.094116 0.786255 1445370642 0.276062 -0.544678 0.094116 0.786255 1445370642 0.276062 -0.544678 0.094116 0.786255 1445370642 0.296143 -0.525818 0.126587 0.787231 1445370642 0.296143 -0.525818 0.126587 0.787231 1445370642 
0.164856 -0.598755 0.204590 0.756592 1445370644 0.164856 -0.598755 0.204590 0.756592 1445370644 0.164856 -0.598755 0.204590 0.756592 1445370644 0.164856 -0.598755 0.204590 0.756592 1445370644 0.164856 -0.598755 0.204590 0.756592 1445370644 0.164856 -0.598755 0.204590 0.756592 1445370644 0.215027 -0.575989 0.182739 0.767151 1445370644 0.215027 -0.575989 0.182739 0.767151 1445370644 0.215027 -0.575989 0.182739 0.767151 1445370644 0.215027 -0.575989 0.182739 0.767151 1445370644 0.215027 -0.575989 0.182739 0.767151 1445370644 0.276306 -0.558289 0.106689 0.774963 1445370644 0.276306 -0.558289 0.106689 0.774963 1445370644 0.276306 -0.558289 0.106689 0.774963 1445370645 0.276306 -0.558289 0.106689 0.774963 1445370645 0.276306 -0.558289 0.106689 0.774963 1445370645 0.276306 -0.558289 0.106689 0.774963 1445370645 0.342712 -0.570862 -0.026489 0.745667 1445370645 0.342712 -0.570862 -0.026489 0.745667 1445370645 0.342712 -0.570862 -0.026489 0.745667 1445370645 0.342712 -0.570862 -0.026489 0.745667 1445370645 0.342712 -0.570862 -0.026489 0.745667 1445370645 0.342712 -0.570862 -0.026489 0.745667 1445370645 0.424438 -0.590332 -0.139648 0.672180 1445370645 0.424438 -0.590332 -0.139648 0.672180 1445370645 0.424438 -0.590332 -0.139648 0.672180 1445370645 0.424438 -0.590332 -0.139648 0.672180 1445370645 0.424438 -0.590332 -0.139648 0.672180 1445370645 0.424438 -0.590332 -0.139648 0.672180 1445370645 0.502258 -0.589111 -0.187683 0.604492 1445370645 0.502258 -0.589111 -0.187683 0.604492 1445370645 0.502258 -0.589111 -0.187683 0.604492 1445370645 0.502258 -0.589111 -0.187683 0.604492 1445370645 0.502258 -0.589111 -0.187683 0.604492 1445370645 0.502258 -0.589111 -0.187683 0.604492 1445370645 0.502258 -0.589111 -0.187683 0.604492 1445370645 0.549438 -0.552246 -0.193054 0.596558 1445370645 0.549438 -0.552246 -0.193054 0.596558 1445370645 0.549438 -0.552246 -0.193054 0.596558 1445370645 0.549438 -0.552246 -0.193054 0.596558 1445370645 0.549438 -0.552246 -0.193054 0.596558 1445370645 0.549438 -0.552246 -0.193054 0.596558 1445370645 0.542114 -0.543579 -0.185059 0.613464 1445370645 0.542114 -0.543579 -0.185059 0.613464 1445370645 0.542114 -0.543579 -0.185059 0.613464 1445370645 0.542114 -0.543579 -0.185059 0.613464 1445370645 0.542114 -0.543579 -0.185059 0.613464 1445370645 0.542114 -0.543579 -0.185059 0.613464 1445370645 0.542114 -0.543579 -0.185059 0.613464 1445370645 0.482056 -0.552551 -0.169006 0.658569 1445370645 0.482056 -0.552551 -0.169006 0.658569 1445370645 0.482056 -0.552551 -0.169006 0.658569 1445370645 0.482056 -0.552551 -0.169006 0.658569 1445370645 0.482056 -0.552551 -0.169006 0.658569 1445370645 0.482056 -0.552551 -0.169006 0.658569 1445370645 0.393860 -0.539368 -0.107666 0.736389 1445370645 0.393860 -0.539368 -0.107666 0.736389 1445370645 0.393860 -0.539368 -0.107666 0.736389 1445370645 0.393860 -0.539368 -0.107666 0.736389 1445370645 0.393860 -0.539368 -0.107666 0.736389 1445370645 0.393860 -0.539368 -0.107666 0.736389 1445370645 0.284363 -0.526978 -0.006226 0.800842 1445370645 0.284363 -0.526978 -0.006226 0.800842 1445370645 0.284363 -0.526978 -0.006226 0.800842 1445370645 0.284363 -0.526978 -0.006226 0.800842 1445370645 0.158630 -0.530701 0.095642 0.827087 1445370645 0.158630 -0.530701 0.095642 0.827087 1445370645 0.158630 -0.530701 0.095642 0.827087 1445370645 0.158630 -0.530701 0.095642 0.827087 1445370645 0.158630 -0.530701 0.095642 0.827087 1445370645 0.038696 -0.548340 0.159973 0.819885 1445370645 0.038696 -0.548340 0.159973 0.819885 1445370645 0.038696 -0.548340 0.159973 0.819885 1445370645 0.038696 -0.548340 0.159973 0.819885 1445370645 0.038696 -0.548340 0.159973 0.819885 1445370645 0.038696 -0.548340 0.159973 0.819885 1445370645 -0.006287 -0.559509 0.192566 0.806091 1445370645 -0.006287 -0.559509 0.192566 0.806091 1445370645 -0.006287 -0.559509 0.192566 0.806091 1445370645 -0.006287 -0.559509 0.192566 0.806091 1445370645 -0.006287 -0.559509 0.192566 0.806091 1445370645 -0.006287 -0.559509 0.192566 0.806091 1445370645 0.048279 -0.567566 0.242859 0.785156 1445370645 0.048279 -0.567566 0.242859 0.785156 1445370645 0.048279 -0.567566 0.242859 0.785156 1445370645 0.048279 -0.567566 0.242859 0.785156 1445370645 0.048279 -0.567566 0.242859 0.785156 1445370645 0.048279 -0.567566 0.242859 0.785156 1445370645 0.111023 -0.576782 0.182678 0.788452 1445370645 0.111023 -0.576782 0.182678 0.788452 1445370645 0.111023 -0.576782 0.182678 0.788452 1445370645 0.111023 -0.576782 0.182678 0.788452 1445370645 0.111023 -0.576782 0.182678 0.788452 1445370645 0.111023 -0.576782 0.182678 0.788452 1445370645 0.203003 -0.586731 0.018616 0.783691 1445370645 0.203003 -0.586731 0.018616 0.783691 1445370645 0.203003 -0.586731 0.018616 0.783691 1445370645 0.203003 -0.586731 0.018616 0.783691 1445370645 0.203003 -0.586731 0.018616 0.783691 1445370645 0.203003 -0.586731 0.018616 0.783691 1445370645 0.315186 -0.595947 -0.124268 0.728088 1445370645 0.315186 -0.595947 -0.124268 0.728088 1445370645 0.315186 -0.595947 -0.124268 0.728088 1445370645 0.315186 -0.595947 -0.124268 0.728088 1445370645 0.315186 -0.595947 -0.124268 0.728088 1445370645 0.315186 -0.595947 -0.124268 0.728088 1445370645 0.417725 -0.595520 -0.215820 0.651367 1445370645 0.417725 -0.595520 -0.215820 0.651367 1445370645 0.417725 -0.595520 -0.215820 0.651367 1445370645 0.417725 -0.595520 -0.215820 0.651367 1445370645 0.417725 -0.595520 -0.215820 0.651367 1445370645 0.417725 -0.595520 -0.215820 0.651367 1445370645 0.509155 -0.575012 -0.254456 0.587646 1445370645 0.509155 -0.575012 -0.254456 0.587646 1445370645 0.509155 -0.575012 -0.254456 0.587646 1445370645 0.509155 -0.575012 -0.254456 0.587646 1445370645 0.509155 -0.575012 -0.254456 0.587646 1445370645 0.509155 -0.575012 -0.254456 0.587646 1445370645 0.571167 -0.530090 -0.257019 0.571533 1445370645 0.571167 -0.530090 -0.257019 0.571533 1445370645 0.571167 -0.530090 -0.257019 0.571533 1445370645 0.571167 -0.530090 -0.257019 0.571533 1445370645 0.571167 -0.530090 -0.257019 0.571533 1445370646 0.571167 -0.530090 -0.257019 0.571533 1445370646 0.571167 -0.530090 -0.257019 0.571533 1445370646 0.594055 -0.490662 -0.246948 0.587646 1445370646 0.594055 -0.490662 -0.246948 0.587646 1445370646 0.594055 -0.490662 -0.246948 0.587646 1445370646 0.594055 -0.490662 -0.246948 0.587646 1445370646 0.594055 -0.490662 -0.246948 0.587646 1445370646 0.594055 -0.490662 -0.246948 0.587646 1445370646 0.549133 -0.494507 -0.244751 0.627686 1445370646 0.549133 -0.494507 -0.244751 0.627686 1445370646 0.549133 -0.494507 -0.244751 0.627686 1445370646 0.549133 -0.494507 -0.244751 0.627686 1445370646 0.549133 -0.494507 -0.244751 0.627686 1445370646 0.549133 -0.494507 -0.244751 0.627686 1445370646 0.471985 -0.491821 -0.219543 0.697937 1445370646 0.471985 -0.491821 -0.219543 0.697937 1445370646 0.471985 -0.491821 -0.219543 0.697937 1445370646 0.471985 -0.491821 -0.219543 0.697937 1445370646 0.471985 -0.491821 -0.219543 0.697937 1445370646 0.471985 -0.491821 -0.219543 0.697937 1445370646 0.366943 -0.488220 -0.161316 0.775208 1445370646 0.366943 -0.488220 -0.161316 0.775208 1445370646 0.366943 -0.488220 -0.161316 0.775208 1445370646 0.366943 -0.488220 -0.161316 0.775208 1445370646 0.366943 -0.488220 -0.161316 0.775208 1445370646 0.366943 -0.488220 -0.161316 0.775208 1445370646 0.257935 -0.485291 -0.050354 0.833923 1445370646 0.257935 -0.485291 -0.050354 0.833923 1445370646 0.257935 -0.485291 -0.050354 0.833923 1445370646 0.257935 -0.485291 -0.050354 0.833923 1445370646 0.257935 -0.485291 -0.050354 0.833923 1445370646 0.257935 -0.485291 -0.050354 0.833923 1445370646 0.257935 -0.485291 -0.050354 0.833923 1445370646 0.149658 -0.497620 0.089050 0.849731 1445370646 0.149658 -0.497620 0.089050 0.849731 1445370646 0.149658 -0.497620 0.089050 0.849731 1445370646 0.149658 -0.497620 0.089050 0.849731 1445370646 0.149658 -0.497620 0.089050 0.849731 1445370646 0.149658 -0.497620 0.089050 0.849731 1445370646 0.026306 -0.533752 0.182007 0.825378 1445370646 0.026306 -0.533752 0.182007 0.825378 1445370646 0.026306 -0.533752 0.182007 0.825378 1445370646 0.026306 -0.533752 0.182007 0.825378 1445370646 0.026306 -0.533752 0.182007 0.825378 1445370646 0.026306 -0.533752 0.182007 0.825378 1445370646 -0.036499 -0.553528 0.197937 0.808105 1445370646 -0.036499 -0.553528 0.197937 0.808105 1445370646 -0.036499 -0.553528 0.197937 0.808105 1445370646 -0.036499 -0.553528 0.197937 0.808105 1445370646 -0.036499 -0.553528 0.197937 0.808105 1445370646 -0.036499 -0.553528 0.197937 0.808105 1445370646 0.014526 -0.564331 0.225647 0.793945 1445370646 0.014526 -0.564331 0.225647 0.793945 1445370646 0.014526 -0.564331 0.225647 0.793945 1445370646 0.014526 -0.564331 0.225647 0.793945 1445370646 0.014526 -0.564331 0.225647 0.793945 1445370646 0.014526 -0.564331 0.225647 0.793945 1445370646 0.120483 -0.560547 0.158264 0.803833 1445370646 0.120483 -0.560547 0.158264 0.803833 1445370646 0.120483 -0.560547 0.158264 0.803833 1445370646 0.120483 -0.560547 0.158264 0.803833 1445370646 0.248657 -0.542908 0.009888 0.802063 1445370646 0.248657 -0.542908 0.009888 0.802063 1445370646 0.248657 -0.542908 0.009888 0.802063 1445370646 0.248657 -0.542908 0.009888 0.802063 1445370646 0.248657 -0.542908 0.009888 0.802063 1445370646 0.248657 -0.542908 0.009888 0.802063 1445370646 0.354736 -0.539673 -0.130615 0.752197 1445370646 0.354736 -0.539673 -0.130615 0.752197 1445370646 0.354736 -0.539673 -0.130615 0.752197 1445370646 0.354736 -0.539673 -0.130615 0.752197 1445370646 0.354736 -0.539673 -0.130615 0.752197 1445370646 0.354736 -0.539673 -0.130615 0.752197 1445370646 0.436279 -0.544006 -0.231506 0.678345 1445370646 0.436279 -0.544006 -0.231506 0.678345 1445370646 0.436279 -0.544006 -0.231506 0.678345 1445370646 0.436279 -0.544006 -0.231506 0.678345 1445370646 0.436279 -0.544006 -0.231506 0.678345 1445370646 0.436279 -0.544006 -0.231506 0.678345 1445370646 0.523315 -0.527344 -0.269104 0.612854 1445370646 0.523315 -0.527344 -0.269104 0.612854 1445370646 0.523315 -0.527344 -0.269104 0.612854 1445370646 0.523315 -0.527344 -0.269104 0.612854 1445370646 0.523315 -0.527344 -0.269104 0.612854 1445370646 0.523315 -0.527344 -0.269104 0.612854 1445370646 0.577209 -0.506531 -0.291504 0.570313 1445370646 0.577209 -0.506531 -0.291504 0.570313 1445370646 0.577209 -0.506531 -0.291504 0.570313 1445370646 0.577209 -0.506531 -0.291504 0.570313 1445370646 0.577209 -0.506531 -0.291504 0.570313 1445370646 0.577209 -0.506531 -0.291504 0.570313 1445370646 0.607300 -0.488098 -0.278076 0.561768 1445370646 0.607300 -0.488098 -0.278076 0.561768 1445370646 0.607300 -0.488098 -0.278076 0.561768 1445370646 0.607300 -0.488098 -0.278076 0.561768 1445370646 0.586670 -0.490356 -0.253906 0.592285 1445370646 0.586670 -0.490356 -0.253906 0.592285 1445370646 0.586670 -0.490356 -0.253906 0.592285 1445370646 0.586670 -0.490356 -0.253906 0.592285 1445370646 0.586670 -0.490356 -0.253906 0.592285 1445370646 0.586670 -0.490356 -0.253906 0.592285 1445370646 0.532532 -0.490112 -0.211670 0.656799 1445370646 0.532532 -0.490112 -0.211670 0.656799 1445370646 0.532532 -0.490112 -0.211670 0.656799 1445370646 0.532532 -0.490112 -0.211670 0.656799 1445370647 0.443115 -0.491638 -0.144409 0.735596 1445370647 0.443115 -0.491638 -0.144409 0.735596 1445370647 0.443115 -0.491638 -0.144409 0.735596 1445370647 0.443115 -0.491638 -0.144409 0.735596 1445370647 0.443115 -0.491638 -0.144409 0.735596 1445370647 0.443115 -0.491638 -0.144409 0.735596 1445370647 0.327087 -0.501282 -0.037781 0.800171 1445370647 0.327087 -0.501282 -0.037781 0.800171 1445370647 0.327087 -0.501282 -0.037781 0.800171 1445370647 0.327087 -0.501282 -0.037781 0.800171 1445370647 0.327087 -0.501282 -0.037781 0.800171 1445370647 0.327087 -0.501282 -0.037781 0.800171 1445370647 0.327087 -0.501282 -0.037781 0.800171 1445370647 0.187927 -0.519409 0.105103 0.826965 1445370647 0.187927 -0.519409 0.105103 0.826965 1445370647 0.187927 -0.519409 0.105103 0.826965 1445370647 0.187927 -0.519409 0.105103 0.826965 1445370647 0.187927 -0.519409 0.105103 0.826965 1445370647 0.187927 -0.519409 0.105103 0.826965 1445370647 0.187927 -0.519409 0.105103 0.826965 1445370647 0.041016 -0.543823 0.201904 0.813477 1445370647 0.041016 -0.543823 0.201904 0.813477 1445370647 0.041016 -0.543823 0.201904 0.813477 1445370647 0.041016 -0.543823 0.201904 0.813477 1445370647 0.041016 -0.543823 0.201904 0.813477 1445370647 0.041016 -0.543823 0.201904 0.813477 1445370647 -0.042603 -0.561218 0.204895 0.800781 1445370647 -0.042603 -0.561218 0.204895 0.800781 1445370647 -0.042603 -0.561218 0.204895 0.800781 1445370647 -0.042603 -0.561218 0.204895 0.800781 1445370647 -0.042603 -0.561218 0.204895 0.800781 1445370647 -0.042603 -0.561218 0.204895 0.800781 1445370647 0.007141 -0.564880 0.207275 0.798645 1445370647 0.007141 -0.564880 0.207275 0.798645 1445370647 0.007141 -0.564880 0.207275 0.798645 1445370647 0.007141 -0.564880 0.207275 0.798645 1445370647 0.007141 -0.564880 0.207275 0.798645 1445370647 0.007141 -0.564880 0.207275 0.798645 1445370647 0.117554 -0.559998 0.154846 0.805359 1445370647 0.117554 -0.559998 0.154846 0.805359 1445370647 0.117554 -0.559998 0.154846 0.805359 1445370647 0.117554 -0.559998 0.154846 0.805359 1445370647 0.117554 -0.559998 0.154846 0.805359 1445370647 0.117554 -0.559998 0.154846 0.805359 1445370647 0.117554 -0.559998 0.154846 0.805359 1445370647 0.247253 -0.549316 0.032349 0.797546 1445370647 0.247253 -0.549316 0.032349 0.797546 1445370647 0.247253 -0.549316 0.032349 0.797546 1445370647 0.247253 -0.549316 0.032349 0.797546 1445370647 0.247253 -0.549316 0.032349 0.797546 1445370647 0.247253 -0.549316 0.032349 0.797546 1445370647 0.364807 -0.550415 -0.108154 0.743103 1445370647 0.364807 -0.550415 -0.108154 0.743103 1445370647 0.364807 -0.550415 -0.108154 0.743103 1445370647 0.364807 -0.550415 -0.108154 0.743103 1445370647 0.364807 -0.550415 -0.108154 0.743103 1445370647 0.364807 -0.550415 -0.108154 0.743103 1445370647 0.456421 -0.554443 -0.215149 0.661804 1445370647 0.456421 -0.554443 -0.215149 0.661804 1445370647 0.456421 -0.554443 -0.215149 0.661804 1445370647 0.456421 -0.554443 -0.215149 0.661804 1445370647 0.456421 -0.554443 -0.215149 0.661804 1445370647 0.456421 -0.554443 -0.215149 0.661804 1445370647 0.456421 -0.554443 -0.215149 0.661804 1445370647 0.549255 -0.528931 -0.246216 0.598267 1445370647 0.549255 -0.528931 -0.246216 0.598267 1445370647 0.549255 -0.528931 -0.246216 0.598267 1445370647 0.549255 -0.528931 -0.246216 0.598267 1445370647 0.549255 -0.528931 -0.246216 0.598267 1445370647 0.549255 -0.528931 -0.246216 0.598267 1445370647 0.549255 -0.528931 -0.246216 0.598267 1445370647 0.610840 -0.482483 -0.243042 0.578796 1445370647 0.610840 -0.482483 -0.243042 0.578796 1445370647 0.610840 -0.482483 -0.243042 0.578796 1445370647 0.610840 -0.482483 -0.243042 0.578796 1445370647 0.610840 -0.482483 -0.243042 0.578796 1445370647 0.610840 -0.482483 -0.243042 0.578796 1445370647 0.638123 -0.447083 -0.224426 0.585266 1445370647 0.638123 -0.447083 -0.224426 0.585266 1445370647 0.638123 -0.447083 -0.224426 0.585266 1445370647 0.638123 -0.447083 -0.224426 0.585266 1445370647 0.638123 -0.447083 -0.224426 0.585266 1445370647 0.603333 -0.473022 -0.209229 0.606934 1445370647 0.603333 -0.473022 -0.209229 0.606934 1445370647 0.603333 -0.473022 -0.209229 0.606934 1445370647 0.603333 -0.473022 -0.209229 0.606934 1445370647 0.603333 -0.473022 -0.209229 0.606934 1445370647 0.603333 -0.473022 -0.209229 0.606934 1445370647 0.534851 -0.497864 -0.171326 0.660828 1445370647 0.534851 -0.497864 -0.171326 0.660828 1445370647 0.534851 -0.497864 -0.171326 0.660828 1445370647 0.534851 -0.497864 -0.171326 0.660828 1445370647 0.534851 -0.497864 -0.171326 0.660828 1445370647 0.534851 -0.497864 -0.171326 0.660828 1445370647 0.534851 -0.497864 -0.171326 0.660828 1445370647 0.436584 -0.514282 -0.102417 0.731018 1445370647 0.436584 -0.514282 -0.102417 0.731018 1445370647 0.436584 -0.514282 -0.102417 0.731018 1445370647 0.436584 -0.514282 -0.102417 0.731018 1445370647 0.436584 -0.514282 -0.102417 0.731018 1445370647 0.306458 -0.529541 -0.019348 0.790771 1445370647 0.306458 -0.529541 -0.019348 0.790771 1445370647 0.306458 -0.529541 -0.019348 0.790771 1445370647 0.306458 -0.529541 -0.019348 0.790771 1445370647 0.306458 -0.529541 -0.019348 0.790771 1445370647 0.306458 -0.529541 -0.019348 0.790771 1445370647 0.153442 -0.551453 0.081055 0.815979 1445370647 0.153442 -0.551453 0.081055 0.815979 1445370647 0.153442 -0.551453 0.081055 0.815979 1445370647 0.153442 -0.551453 0.081055 0.815979 1445370647 0.153442 -0.551453 0.081055 0.815979 1445370647 0.019287 -0.570129 0.145630 0.808289 1445370648 0.019287 -0.570129 0.145630 0.808289 1445370648 0.019287 -0.570129 0.145630 0.808289 1445370648 0.019287 -0.570129 0.145630 0.808289 1445370648 0.019287 -0.570129 0.145630 0.808289 1445370648 0.019287 -0.570129 0.145630 0.808289 1445370648 0.019287 -0.570129 0.145630 0.808289 1445370648 -0.033264 -0.582947 0.191284 0.788940 1445370648 -0.033264 -0.582947 0.191284 0.788940 1445370648 -0.033264 -0.582947 0.191284 0.788940 1445370648 -0.033264 -0.582947 0.191284 0.788940 1445370648 -0.033264 -0.582947 0.191284 0.788940 1445370648 -0.033264 -0.582947 0.191284 0.788940 1445370648 0.021729 -0.588074 0.173828 0.789612 1445370648 0.021729 -0.588074 0.173828 0.789612 1445370648 0.021729 -0.588074 0.173828 0.789612 1445370648 0.021729 -0.588074 0.173828 0.789612 1445370648 0.021729 -0.588074 0.173828 0.789612 1445370648 0.021729 -0.588074 0.173828 0.789612 1445370648 0.133118 -0.579346 0.079285 0.800171 1445370648 0.133118 -0.579346 0.079285 0.800171 1445370648 0.133118 -0.579346 0.079285 0.800171 1445370648 0.133118 -0.579346 0.079285 0.800171 1445370648 0.133118 -0.579346 0.079285 0.800171 1445370648 0.133118 -0.579346 0.079285 0.800171 1445370648 0.264404 -0.569641 -0.053040 0.776367 1445370648 0.264404 -0.569641 -0.053040 0.776367 1445370648 0.264404 -0.569641 -0.053040 0.776367 1445370648 0.264404 -0.569641 -0.053040 0.776367 1445370648 0.264404 -0.569641 -0.053040 0.776367 1445370648 0.264404 -0.569641 -0.053040 0.776367 1445370648 0.264404 -0.569641 -0.053040 0.776367 1445370648 0.377258 -0.566772 -0.177551 0.710571 1445370648 0.377258 -0.566772 -0.177551 0.710571 1445370648 0.377258 -0.566772 -0.177551 0.710571 1445370648 0.377258 -0.566772 -0.177551 0.710571 1445370648 0.377258 -0.566772 -0.177551 0.710571 1445370648 0.377258 -0.566772 -0.177551 0.710571 1445370648 0.468384 -0.560364 -0.258423 0.632324 1445370648 0.468384 -0.560364 -0.258423 0.632324 1445370648 0.468384 -0.560364 -0.258423 0.632324 1445370648 0.468384 -0.560364 -0.258423 0.632324 1445370648 0.468384 -0.560364 -0.258423 0.632324 1445370648 0.468384 -0.560364 -0.258423 0.632324 1445370648 0.554138 -0.534485 -0.275696 0.575500 1445370648 0.554138 -0.534485 -0.275696 0.575500 1445370648 0.554138 -0.534485 -0.275696 0.575500 1445370648 0.554138 -0.534485 -0.275696 0.575500 1445370648 0.554138 -0.534485 -0.275696 0.575500 1445370648 0.554138 -0.534485 -0.275696 0.575500 1445370648 0.554138 -0.534485 -0.275696 0.575500 1445370648 0.614502 -0.490173 -0.272095 0.554993 1445370648 0.614502 -0.490173 -0.272095 0.554993 1445370648 0.614502 -0.490173 -0.272095 0.554993 1445370648 0.614502 -0.490173 -0.272095 0.554993 1445370648 0.614502 -0.490173 -0.272095 0.554993 1445370648 0.614502 -0.490173 -0.272095 0.554993 1445370648 0.633728 -0.477905 -0.258545 0.550598 1445370648 0.633728 -0.477905 -0.258545 0.550598 1445370648 0.633728 -0.477905 -0.258545 0.550598 1445370648 0.633728 -0.477905 -0.258545 0.550598 1445370648 0.633728 -0.477905 -0.258545 0.550598 1445370648 0.633728 -0.477905 -0.258545 0.550598 1445370648 0.601990 -0.491150 -0.232910 0.584839 1445370648 0.601990 -0.491150 -0.232910 0.584839 1445370648 0.601990 -0.491150 -0.232910 0.584839 1445370648 0.601990 -0.491150 -0.232910 0.584839 1445370648 0.601990 -0.491150 -0.232910 0.584839 1445370648 0.601990 -0.491150 -0.232910 0.584839 1445370648 0.528992 -0.522888 -0.200500 0.637573 1445370648 0.528992 -0.522888 -0.200500 0.637573 1445370648 0.528992 -0.522888 -0.200500 0.637573 1445370648 0.528992 -0.522888 -0.200500 0.637573 1445370648 0.528992 -0.522888 -0.200500 0.637573 1445370648 0.528992 -0.522888 -0.200500 0.637573 1445370648 0.425110 -0.545349 -0.143311 0.708069 1445370648 0.425110 -0.545349 -0.143311 0.708069 1445370648 0.425110 -0.545349 -0.143311 0.708069 1445370648 0.425110 -0.545349 -0.143311 0.708069 1445370648 0.425110 -0.545349 -0.143311 0.708069 1445370648 0.304382 -0.551758 -0.049194 0.774902 1445370648 0.304382 -0.551758 -0.049194 0.774902 1445370648 0.304382 -0.551758 -0.049194 0.774902 1445370648 0.304382 -0.551758 -0.049194 0.774902 1445370648 0.304382 -0.551758 -0.049194 0.774902 1445370648 0.304382 -0.551758 -0.049194 0.774902 1445370648 0.165833 -0.561890 0.075745 0.806885 1445370648 0.165833 -0.561890 0.075745 0.806885 1445370648 0.165833 -0.561890 0.075745 0.806885 1445370648 0.165833 -0.561890 0.075745 0.806885 1445370648 0.165833 -0.561890 0.075745 0.806885 1445370648 0.165833 -0.561890 0.075745 0.806885 1445370648 0.165833 -0.561890 0.075745 0.806885 1445370648 0.026978 -0.583313 0.183533 0.790710 1445370648 0.026978 -0.583313 0.183533 0.790710 1445370648 0.026978 -0.583313 0.183533 0.790710 1445370648 0.026978 -0.583313 0.183533 0.790710 1445370648 0.026978 -0.583313 0.183533 0.790710 1445370648 0.026978 -0.583313 0.183533 0.790710 1445370648 -0.023682 -0.614258 0.225952 0.755676 1445370648 -0.023682 -0.614258 0.225952 0.755676 1445370648 -0.023682 -0.614258 0.225952 0.755676 1445370648 -0.023682 -0.614258 0.225952 0.755676 1445370648 -0.023682 -0.614258 0.225952 0.755676 1445370648 0.040161 -0.608704 0.195190 0.767944 1445370648 0.040161 -0.608704 0.195190 0.767944 1445370648 0.040161 -0.608704 0.195190 0.767944 1445370648 0.040161 -0.608704 0.195190 0.767944 1445370648 0.040161 -0.608704 0.195190 0.767944 1445370648 0.040161 -0.608704 0.195190 0.767944 1445370648 0.158142 -0.591797 0.080383 0.786316 1445370649 0.158142 -0.591797 0.080383 0.786316 1445370649 0.158142 -0.591797 0.080383 0.786316 1445370649 0.158142 -0.591797 0.080383 0.786316 1445370649 0.158142 -0.591797 0.080383 0.786316 1445370649 0.291687 -0.566406 -0.067566 0.767822 1445370649 0.291687 -0.566406 -0.067566 0.767822 1445370649 0.291687 -0.566406 -0.067566 0.767822 1445370649 0.291687 -0.566406 -0.067566 0.767822 1445370649 0.291687 -0.566406 -0.067566 0.767822 1445370649 0.395569 -0.559875 -0.195557 0.701294 1445370649 0.395569 -0.559875 -0.195557 0.701294 1445370649 0.395569 -0.559875 -0.195557 0.701294 1445370649 0.395569 -0.559875 -0.195557 0.701294 1445370649 0.395569 -0.559875 -0.195557 0.701294 1445370649 0.395569 -0.559875 -0.195557 0.701294 1445370649 0.487915 -0.545837 -0.264221 0.627808 1445370649 0.487915 -0.545837 -0.264221 0.627808 1445370649 0.487915 -0.545837 -0.264221 0.627808 1445370649 0.487915 -0.545837 -0.264221 0.627808 1445370649 0.487915 -0.545837 -0.264221 0.627808 1445370649 0.487915 -0.545837 -0.264221 0.627808 1445370649 0.570007 -0.504395 -0.274109 0.587830 1445370649 0.570007 -0.504395 -0.274109 0.587830 1445370649 0.570007 -0.504395 -0.274109 0.587830 1445370649 0.570007 -0.504395 -0.274109 0.587830 1445370649 0.570007 -0.504395 -0.274109 0.587830 1445370649 0.570007 -0.504395 -0.274109 0.587830 1445370649 0.570007 -0.504395 -0.274109 0.587830 1445370649 0.620300 -0.463989 -0.275024 0.569458 1445370649 0.620300 -0.463989 -0.275024 0.569458 1445370649 0.620300 -0.463989 -0.275024 0.569458 1445370649 0.620300 -0.463989 -0.275024 0.569458 1445370649 0.620300 -0.463989 -0.275024 0.569458 1445370649 0.620300 -0.463989 -0.275024 0.569458 1445370649 0.636963 -0.446899 -0.255127 0.573975 1445370649 0.636963 -0.446899 -0.255127 0.573975 1445370649 0.636963 -0.446899 -0.255127 0.573975 1445370649 0.636963 -0.446899 -0.255127 0.573975 1445370649 0.636963 -0.446899 -0.255127 0.573975 1445370649 0.636963 -0.446899 -0.255127 0.573975 1445370649 0.600891 -0.470581 -0.227844 0.604614 1445370649 0.600891 -0.470581 -0.227844 0.604614 1445370649 0.600891 -0.470581 -0.227844 0.604614 1445370649 0.600891 -0.470581 -0.227844 0.604614 1445370649 0.600891 -0.470581 -0.227844 0.604614 1445370649 0.600891 -0.470581 -0.227844 0.604614 1445370649 0.533020 -0.496338 -0.186707 0.659241 1445370649 0.533020 -0.496338 -0.186707 0.659241 1445370649 0.533020 -0.496338 -0.186707 0.659241 1445370649 0.533020 -0.496338 -0.186707 0.659241 1445370649 0.533020 -0.496338 -0.186707 0.659241 1445370649 0.436218 -0.507690 -0.114929 0.734009 1445370649 0.436218 -0.507690 -0.114929 0.734009 1445370649 0.436218 -0.507690 -0.114929 0.734009 1445370649 0.436218 -0.507690 -0.114929 0.734009 1445370649 0.436218 -0.507690 -0.114929 0.734009 1445370649 0.436218 -0.507690 -0.114929 0.734009 1445370649 0.436218 -0.507690 -0.114929 0.734009 1445370649 0.315857 -0.523499 -0.024231 0.790955 1445370649 0.315857 -0.523499 -0.024231 0.790955 1445370649 0.315857 -0.523499 -0.024231 0.790955 1445370649 0.315857 -0.523499 -0.024231 0.790955 1445370649 0.315857 -0.523499 -0.024231 0.790955 1445370649 0.315857 -0.523499 -0.024231 0.790955 1445370649 0.177979 -0.546570 0.085144 0.813843 1445370649 0.177979 -0.546570 0.085144 0.813843 1445370649 0.177979 -0.546570 0.085144 0.813843 1445370649 0.177979 -0.546570 0.085144 0.813843 1445370649 0.177979 -0.546570 0.085144 0.813843 1445370649 0.032593 -0.587463 0.166199 0.791321 1445370649 0.032593 -0.587463 0.166199 0.791321 1445370649 0.032593 -0.587463 0.166199 0.791321 1445370649 0.032593 -0.587463 0.166199 0.791321 1445370649 0.032593 -0.587463 0.166199 0.791321 1445370649 0.032593 -0.587463 0.166199 0.791321 1445370649 0.032593 -0.587463 0.166199 0.791321 1445370649 -0.023987 -0.626953 0.192139 0.754578 1445370649 -0.023987 -0.626953 0.192139 0.754578 1445370649 -0.023987 -0.626953 0.192139 0.754578 1445370649 -0.023987 -0.626953 0.192139 0.754578 1445370649 -0.023987 -0.626953 0.192139 0.754578 1445370649 -0.023987 -0.626953 0.192139 0.754578 1445370649 0.061646 -0.630981 0.163452 0.755859 1445370649 0.061646 -0.630981 0.163452 0.755859 1445370649 0.061646 -0.630981 0.163452 0.755859 1445370649 0.061646 -0.630981 0.163452 0.755859 1445370649 0.061646 -0.630981 0.163452 0.755859 1445370649 0.061646 -0.630981 0.163452 0.755859 1445370649 0.195129 -0.620972 0.071350 0.755798 1445370649 0.195129 -0.620972 0.071350 0.755798 1445370649 0.195129 -0.620972 0.071350 0.755798 1445370649 0.195129 -0.620972 0.071350 0.755798 1445370649 0.195129 -0.620972 0.071350 0.755798 1445370649 0.195129 -0.620972 0.071350 0.755798 1445370649 0.195129 -0.620972 0.071350 0.755798 1445370649 0.324158 -0.596497 -0.071472 0.730774 1445370649 0.324158 -0.596497 -0.071472 0.730774 1445370649 0.324158 -0.596497 -0.071472 0.730774 1445370649 0.324158 -0.596497 -0.071472 0.730774 1445370649 0.324158 -0.596497 -0.071472 0.730774 1445370649 0.324158 -0.596497 -0.071472 0.730774 1445370649 0.421936 -0.583618 -0.188232 0.667725 1445370649 0.421936 -0.583618 -0.188232 0.667725 1445370649 0.421936 -0.583618 -0.188232 0.667725 1445370649 0.421936 -0.583618 -0.188232 0.667725 1445370649 0.421936 -0.583618 -0.188232 0.667725 1445370649 0.421936 -0.583618 -0.188232 0.667725 1445370649 
0.169434 -0.621155 0.106506 0.757690 1445370652 0.169434 -0.621155 0.106506 0.757690 1445370652 0.169434 -0.621155 0.106506 0.757690 1445370652 0.160461 -0.624084 0.091187 0.759277 1445370652 0.160461 -0.624084 0.091187 0.759277 1445370652 0.160461 -0.624084 0.091187 0.759277 1445370652 0.160461 -0.624084 0.091187 0.759277 1445370652 0.160461 -0.624084 0.091187 0.759277 1445370652 0.160461 -0.624084 0.091187 0.759277 1445370652 0.148621 -0.623108 0.083252 0.763367 1445370652 0.148621 -0.623108 0.083252 0.763367 1445370652 0.148621 -0.623108 0.083252 0.763367 1445370652 0.148621 -0.623108 0.083252 0.763367 1445370652 0.148621 -0.623108 0.083252 0.763367 1445370652 0.132935 -0.620972 0.068237 0.769470 1445370652 0.132935 -0.620972 0.068237 0.769470 1445370652 0.132935 -0.620972 0.068237 0.769470 1445370652 0.132935 -0.620972 0.068237 0.769470 1445370652 0.132935 -0.620972 0.068237 0.769470 1445370652 0.132935 -0.620972 0.068237 0.769470 1445370652 0.132935 -0.620972 0.068237 0.769470 1445370652 0.111816 -0.615845 0.041565 0.778809 1445370652 0.111816 -0.615845 0.041565 0.778809 1445370652 0.111816 -0.615845 0.041565 0.778809 1445370652 0.111816 -0.615845 0.041565 0.778809 1445370652 0.111816 -0.615845 0.041565 0.778809 1445370652 0.111816 -0.615845 0.041565 0.778809 1445370652 0.103210 -0.610962 0.021729 0.784607 1445370652 0.103210 -0.610962 0.021729 0.784607 1445370652 0.103210 -0.610962 0.021729 0.784607 1445370652 0.103210 -0.610962 0.021729 0.784607 1445370652 0.103210 -0.610962 0.021729 0.784607 1445370652 0.103210 -0.610962 0.021729 0.784607 1445370652 0.103210 -0.610962 0.021729 0.784607 1445370652 0.113708 -0.605530 0.024719 0.787231 1445370652 0.113708 -0.605530 0.024719 0.787231 1445370652 0.113708 -0.605530 0.024719 0.787231 1445370652 0.113708 -0.605530 0.024719 0.787231 1445370652 0.113708 -0.605530 0.024719 0.787231 1445370652 0.113708 -0.605530 0.024719 0.787231 1445370652 0.129272 -0.597290 0.035095 0.790710 1445370652 0.129272 -0.597290 0.035095 0.790710 1445370652 0.129272 -0.597290 0.035095 0.790710 1445370652 0.129272 -0.597290 0.035095 0.790710 1445370652 0.129272 -0.597290 0.035095 0.790710 1445370652 0.129272 -0.597290 0.035095 0.790710 1445370652 0.135010 -0.589478 0.036621 0.795532 1445370652 0.135010 -0.589478 0.036621 0.795532 1445370652 0.135010 -0.589478 0.036621 0.795532 1445370652 0.135010 -0.589478 0.036621 0.795532 1445370652 0.135010 -0.589478 0.036621 0.795532 1445370652 0.135010 -0.589478 0.036621 0.795532 1445370652 0.130737 -0.586060 0.034851 0.798828 1445370652 0.130737 -0.586060 0.034851 0.798828 1445370652 0.130737 -0.586060 0.034851 0.798828 1445370652 0.130737 -0.586060 0.034851 0.798828 1445370652 0.130737 -0.586060 0.034851 0.798828 1445370652 0.130737 -0.586060 0.034851 0.798828 1445370652 0.146179 -0.576233 0.053650 0.802307 1445370652 0.146179 -0.576233 0.053650 0.802307 1445370652 0.146179 -0.576233 0.053650 0.802307 1445370652 0.146179 -0.576233 0.053650 0.802307 1445370652 0.146179 -0.576233 0.053650 0.802307 1445370652 0.168823 -0.559753 0.095215 0.805664 1445370652 0.168823 -0.559753 0.095215 0.805664 1445370652 0.168823 -0.559753 0.095215 0.805664 1445370652 0.168823 -0.559753 0.095215 0.805664 1445370652 0.168823 -0.559753 0.095215 0.805664 1445370652 0.168823 -0.559753 0.095215 0.805664 1445370652 0.168823 -0.559753 0.095215 0.805664 1445370652 0.162476 -0.542786 0.119690 0.815247 1445370652 0.162476 -0.542786 0.119690 0.815247 1445370652 0.162476 -0.542786 0.119690 0.815247 1445370652 0.162476 -0.542786 0.119690 0.815247 1445370652 0.162476 -0.542786 0.119690 0.815247 1445370652 0.108337 -0.544922 0.095581 0.825928 1445370652 0.108337 -0.544922 0.095581 0.825928 1445370652 0.108337 -0.544922 0.095581 0.825928 1445370652 0.108337 -0.544922 0.095581 0.825928 1445370652 0.108337 -0.544922 0.095581 0.825928 1445370652 0.108337 -0.544922 0.095581 0.825928 1445370653 0.059753 -0.549683 0.076782 0.829651 1445370653 0.059753 -0.549683 0.076782 0.829651 1445370653 0.059753 -0.549683 0.076782 0.829651 1445370653 0.059753 -0.549683 0.076782 0.829651 1445370653 0.059753 -0.549683 0.076782 0.829651 1445370653 0.059753 -0.549683 0.076782 0.829651 1445370653 0.059753 -0.549683 0.076782 0.829651 1445370653 0.005310 -0.560791 0.054382 0.826172 1445370653 0.005310 -0.560791 0.054382 0.826172 1445370653 0.005310 -0.560791 0.054382 0.826172 1445370653 0.005310 -0.560791 0.054382 0.826172 1445370653 0.005310 -0.560791 0.054382 0.826172 1445370653 -0.042480 -0.570801 0.021423 0.819702 1445370653 -0.042480 -0.570801 0.021423 0.819702 1445370653 -0.042480 -0.570801 0.021423 0.819702 1445370653 -0.042480 -0.570801 0.021423 0.819702 1445370653 -0.042480 -0.570801 0.021423 0.819702 1445370653 -0.042480 -0.570801 0.021423 0.819702 1445370653 -0.042480 -0.570801 0.021423 0.819702 1445370653 -0.063721 -0.576050 -0.010254 0.814819 1445370653 -0.063721 -0.576050 -0.010254 0.814819 1445370653 -0.063721 -0.576050 -0.010254 0.814819 1445370653 -0.063721 -0.576050 -0.010254 0.814819 1445370653 -0.063721 -0.576050 -0.010254 0.814819 1445370653 -0.063721 -0.576050 -0.010254 0.814819 1445370653 -0.065308 -0.572632 -0.027039 0.816772 1445370653 -0.065308 -0.572632 -0.027039 0.816772 1445370653 -0.065308 -0.572632 -0.027039 0.816772 1445370653 -0.065308 -0.572632 -0.027039 0.816772 1445370653 -0.065308 -0.572632 -0.027039 0.816772 1445370653 -0.048035 -0.569458 -0.028076 0.820129 1445370653 -0.048035 -0.569458 -0.028076 0.820129 1445370653 -0.048035 -0.569458 -0.028076 0.820129 1445370653 -0.048035 -0.569458 -0.028076 0.820129 1445370653 -0.048035 -0.569458 -0.028076 0.820129 1445370653 -0.048035 -0.569458 -0.028076 0.820129 1445370653 0.000061 -0.563354 -0.001465 0.826172 1445370653 0.000061 -0.563354 -0.001465 0.826172 1445370653 0.000061 -0.563354 -0.001465 0.826172 1445370653 0.000061 -0.563354 -0.001465 0.826172 1445370653 0.000061 -0.563354 -0.001465 0.826172 1445370653 0.000061 -0.563354 -0.001465 0.826172 1445370653 0.000061 -0.563354 -0.001465 0.826172 1445370653 0.044495 -0.554932 0.012451 0.830627 1445370653 0.044495 -0.554932 0.012451 0.830627 1445370653 0.044495 -0.554932 0.012451 0.830627 1445370653 0.044495 -0.554932 0.012451 0.830627 1445370653 0.044495 -0.554932 0.012451 0.830627 1445370653 0.087036 -0.546814 0.015625 0.832581 1445370653 0.087036 -0.546814 0.015625 0.832581 1445370653 0.087036 -0.546814 0.015625 0.832581 1445370653 0.087036 -0.546814 0.015625 0.832581 1445370653 0.087036 -0.546814 0.015625 0.832581 1445370653 0.087036 -0.546814 0.015625 0.832581 1445370653 0.121582 -0.538391 0.015076 0.833740 1445370653 0.121582 -0.538391 0.015076 0.833740 1445370653 0.121582 -0.538391 0.015076 0.833740 1445370653 0.121582 -0.538391 0.015076 0.833740 1445370653 0.121582 -0.538391 0.015076 0.833740 1445370653 0.139709 -0.540039 0.008972 0.829895 1445370653 0.139709 -0.540039 0.008972 0.829895 1445370653 0.139709 -0.540039 0.008972 0.829895 1445370653 0.139709 -0.540039 0.008972 0.829895 1445370653 0.139709 -0.540039 0.008972 0.829895 1445370653 0.139709 -0.540039 0.008972 0.829895 1445370653 0.139709 -0.540039 0.008972 0.829895 1445370653 0.160217 -0.544739 0.020813 0.822876 1445370653 0.160217 -0.544739 0.020813 0.822876 1445370653 0.160217 -0.544739 0.020813 0.822876 1445370653 0.160217 -0.544739 0.020813 0.822876 1445370653 0.160217 -0.544739 0.020813 0.822876 1445370653 0.160217 -0.544739 0.020813 0.822876 1445370653 0.177856 -0.540222 0.056763 0.820557 1445370653 0.177856 -0.540222 0.056763 0.820557 1445370653 0.177856 -0.540222 0.056763 0.820557 1445370653 0.177856 -0.540222 0.056763 0.820557 1445370653 0.177856 -0.540222 0.056763 0.820557 1445370653 0.177856 -0.540222 0.056763 0.820557 1445370653 0.177551 -0.536560 0.090332 0.820007 1445370653 0.177551 -0.536560 0.090332 0.820007 1445370653 0.177551 -0.536560 0.090332 0.820007 1445370653 0.177551 -0.536560 0.090332 0.820007 1445370653 0.177551 -0.536560 0.090332 0.820007 1445370653 0.177551 -0.536560 0.090332 0.820007 1445370653 0.129150 -0.548401 0.086914 0.821594 1445370653 0.129150 -0.548401 0.086914 0.821594 1445370653 0.129150 -0.548401 0.086914 0.821594 1445370653 0.129150 -0.548401 0.086914 0.821594 1445370653 0.129150 -0.548401 0.086914 0.821594 1445370653 0.129150 -0.548401 0.086914 0.821594 1445370653 0.072205 -0.557068 0.084290 0.822998 1445370653 0.072205 -0.557068 0.084290 0.822998 1445370653 0.072205 -0.557068 0.084290 0.822998 1445370653 0.072205 -0.557068 0.084290 0.822998 1445370653 0.072205 -0.557068 0.084290 0.822998 1445370653 0.009888 -0.565430 0.081848 0.820679 1445370653 0.009888 -0.565430 0.081848 0.820679 1445370653 0.009888 -0.565430 0.081848 0.820679 1445370653 0.009888 -0.565430 0.081848 0.820679 1445370653 0.009888 -0.565430 0.081848 0.820679 1445370653 0.009888 -0.565430 0.081848 0.820679 1445370653 -0.052795 -0.572632 0.064148 0.815613 1445370653 -0.052795 -0.572632 0.064148 0.815613 1445370653 -0.052795 -0.572632 0.064148 0.815613 1445370653 -0.052795 -0.572632 0.064148 0.815613 1445370653 -0.052795 -0.572632 0.064148 0.815613 1445370653 -0.052795 -0.572632 0.064148 0.815613 1445370653 -0.052795 -0.572632 0.064148 0.815613 1445370654 -0.100159 -0.569153 0.023438 0.815735 1445370654 -0.100159 -0.569153 0.023438 0.815735 1445370654 -0.100159 -0.569153 0.023438 0.815735 1445370654 -0.100159 -0.569153 0.023438 0.815735 1445370654 -0.100159 -0.569153 0.023438 0.815735 1445370654 -0.103882 -0.562561 -0.003601 0.820190 1445370654 -0.103882 -0.562561 -0.003601 0.820190 1445370654 -0.103882 -0.562561 -0.003601 0.820190 1445370654 -0.103882 -0.562561 -0.003601 0.820190 1445370654 -0.103882 -0.562561 -0.003601 0.820190 1445370654 -0.103882 -0.562561 -0.003601 0.820190 1445370654 -0.103882 -0.562561 -0.003601 0.820190 1445370654 -0.084900 -0.556641 -0.015564 0.826233 1445370654 -0.084900 -0.556641 -0.015564 0.826233 1445370654 -0.084900 -0.556641 -0.015564 0.826233 1445370654 -0.084900 -0.556641 -0.015564 0.826233 1445370654 -0.084900 -0.556641 -0.015564 0.826233 1445370654 -0.084900 -0.556641 -0.015564 0.826233 1445370654 -0.034607 -0.550232 -0.012573 0.834167 1445370654 -0.034607 -0.550232 -0.012573 0.834167 1445370654 -0.034607 -0.550232 -0.012573 0.834167 1445370654 -0.034607 -0.550232 -0.012573 0.834167 1445370654 0.023499 -0.542358 -0.009888 0.839783 1445370654 0.023499 -0.542358 -0.009888 0.839783 1445370654 0.023499 -0.542358 -0.009888 0.839783 1445370654 0.023499 -0.542358 -0.009888 0.839783 1445370654 0.023499 -0.542358 -0.009888 0.839783 1445370654 0.023499 -0.542358 -0.009888 0.839783 1445370654 0.023499 -0.542358 -0.009888 0.839783 1445370654 0.072327 -0.534973 -0.021545 0.841492 1445370654 0.072327 -0.534973 -0.021545 0.841492 1445370654 0.072327 -0.534973 -0.021545 0.841492 1445370654 0.072327 -0.534973 -0.021545 0.841492 1445370654 0.072327 -0.534973 -0.021545 0.841492 1445370654 0.072327 -0.534973 -0.021545 0.841492 1445370654 0.111816 -0.528442 -0.036194 0.840759 1445370654 0.111816 -0.528442 -0.036194 0.840759 1445370654 0.111816 -0.528442 -0.036194 0.840759 1445370654 0.111816 -0.528442 -0.036194 0.840759 1445370654 0.111816 -0.528442 -0.036194 0.840759 1445370654 0.111816 -0.528442 -0.036194 0.840759 1445370654 0.111816 -0.528442 -0.036194 0.840759 1445370654 0.145264 -0.525513 -0.039490 0.837341 1445370654 0.145264 -0.525513 -0.039490 0.837341 1445370654 0.145264 -0.525513 -0.039490 0.837341 1445370654 0.145264 -0.525513 -0.039490 0.837341 1445370654 0.145264 -0.525513 -0.039490 0.837341 1445370654 0.145264 -0.525513 -0.039490 0.837341 1445370654 0.175293 -0.530945 -0.025696 0.828674 1445370654 0.175293 -0.530945 -0.025696 0.828674 1445370654 0.175293 -0.530945 -0.025696 0.828674 1445370654 0.175293 -0.530945 -0.025696 0.828674 1445370654 0.175293 -0.530945 -0.025696 0.828674 1445370654 0.188416 -0.524292 0.001587 0.830383 1445370654 0.188416 -0.524292 0.001587 0.830383 1445370654 0.188416 -0.524292 0.001587 0.830383 1445370654 0.188416 -0.524292 0.001587 0.830383 1445370654 0.188416 -0.524292 0.001587 0.830383 1445370654 0.188416 -0.524292 0.001587 0.830383 1445370654 0.168457 -0.526978 0.013184 0.832886 1445370654 0.168457 -0.526978 0.013184 0.832886 1445370654 0.168457 -0.526978 0.013184 0.832886 1445370654 0.168457 -0.526978 0.013184 0.832886 1445370654 0.168457 -0.526978 0.013184 0.832886 1445370654 0.168457 -0.526978 0.013184 0.832886 1445370654 0.122864 -0.534363 0.015015 0.836121 1445370654 0.122864 -0.534363 0.015015 0.836121 1445370654 0.122864 -0.534363 0.015015 0.836121 1445370654 0.122864 -0.534363 0.015015 0.836121 1445370654 0.122864 -0.534363 0.015015 0.836121 1445370654 0.080627 -0.534546 0.034912 0.840515 1445370654 0.080627 -0.534546 0.034912 0.840515 1445370654 0.080627 -0.534546 0.034912 0.840515 1445370654 0.080627 -0.534546 0.034912 0.840515 1445370654 0.080627 -0.534546 0.034912 0.840515 1445370654 0.080627 -0.534546 0.034912 0.840515 1445370654 0.080627 -0.534546 0.034912 0.840515 1445370654 0.034119 -0.540466 0.060547 0.838440 1445370654 0.034119 -0.540466 0.060547 0.838440 1445370654 0.034119 -0.540466 0.060547 0.838440 1445370654 0.034119 -0.540466 0.060547 0.838440 1445370654 0.034119 -0.540466 0.060547 0.838440 1445370654 -0.023804 -0.551392 0.068481 0.831055 1445370654 -0.023804 -0.551392 0.068481 0.831055 1445370654 -0.023804 -0.551392 0.068481 0.831055 1445370654 -0.023804 -0.551392 0.068481 0.831055 1445370654 -0.023804 -0.551392 0.068481 0.831055 1445370654 -0.023804 -0.551392 0.068481 0.831055 1445370654 -0.023804 -0.551392 0.068481 0.831055 1445370654 -0.083618 -0.545105 0.020020 0.833923 1445370654 -0.083618 -0.545105 0.020020 0.833923 1445370654 -0.083618 -0.545105 0.020020 0.833923 1445370654 -0.083618 -0.545105 0.020020 0.833923 1445370654 -0.083618 -0.545105 0.020020 0.833923 1445370654 -0.083618 -0.545105 0.020020 0.833923 1445370654 -0.083618 -0.545105 0.020020 0.833923 1445370654 -0.093201 -0.527100 -0.041016 0.843689 1445370654 -0.093201 -0.527100 -0.041016 0.843689 1445370654 -0.093201 -0.527100 -0.041016 0.843689 1445370654 -0.093201 -0.527100 -0.041016 0.843689 1445370654 -0.093201 -0.527100 -0.041016 0.843689 1445370654 -0.093201 -0.527100 -0.041016 0.843689 1445370654 -0.053833 -0.518066 -0.041138 0.852661 1445370654 -0.053833 -0.518066 -0.041138 0.852661 1445370654 -0.053833 -0.518066 -0.041138 0.852661 1445370654 -0.053833 -0.518066 -0.041138 0.852661 1445370654 -0.053833 -0.518066 -0.041138 0.852661 1445370654 -0.053833 -0.518066 -0.041138 0.852661 1445370654 0.020020 -0.515320 -0.010498 0.856689 1445370654 0.020020 -0.515320 -0.010498 0.856689 1445370655 0.020020 -0.515320 -0.010498 0.856689 1445370655 0.020020 -0.515320 -0.010498 0.856689 1445370655 0.020020 -0.515320 -0.010498 0.856689 1445370655 0.020020 -0.515320 -0.010498 0.856689 1445370655 0.020020 -0.515320 -0.010498 0.856689 1445370655 0.092896 -0.511475 0.004700 0.854248 1445370655 0.092896 -0.511475 0.004700 0.854248 1445370655 0.092896 -0.511475 0.004700 0.854248 1445370655 0.092896 -0.511475 0.004700 0.854248 1445370655 0.092896 -0.511475 0.004700 0.854248 1445370655 0.141052 -0.510620 -0.018860 0.847961 1445370655 0.141052 -0.510620 -0.018860 0.847961 1445370655 0.141052 -0.510620 -0.018860 0.847961 1445370655 0.141052 -0.510620 -0.018860 0.847961 1445370655 0.141052 -0.510620 -0.018860 0.847961 1445370655 0.141052 -0.510620 -0.018860 0.847961 1445370655 0.141052 -0.510620 -0.018860 0.847961 1445370655 0.183960 -0.511658 -0.035339 0.838501 1445370655 0.183960 -0.511658 -0.035339 0.838501 1445370655 0.183960 -0.511658 -0.035339 0.838501 1445370655 0.183960 -0.511658 -0.035339 0.838501 1445370655 0.183960 -0.511658 -0.035339 0.838501 1445370655 0.183960 -0.511658 -0.035339 0.838501 1445370655 0.183960 -0.511658 -0.035339 0.838501 1445370655 0.231567 -0.511047 -0.014954 0.827576 1445370655 0.231567 -0.511047 -0.014954 0.827576 1445370655 0.231567 -0.511047 -0.014954 0.827576 1445370655 0.231567 -0.511047 -0.014954 0.827576 1445370655 0.231567 -0.511047 -0.014954 0.827576 1445370655 0.231567 -0.511047 -0.014954 0.827576 1445370655 0.262451 -0.517151 0.014587 0.814514 1445370655 0.262451 -0.517151 0.014587 0.814514 1445370655 0.262451 -0.517151 0.014587 0.814514 1445370655 0.262451 -0.517151 0.014587 0.814514 1445370655 0.262451 -0.517151 0.014587 0.814514 1445370655 0.262451 -0.517151 0.014587 0.814514 1445370655 0.279175 -0.506958 0.057190 0.813477 1445370655 0.279175 -0.506958 0.057190 0.813477 1445370655 0.279175 -0.506958 0.057190 0.813477 1445370655 0.279175 -0.506958 0.057190 0.813477 1445370655 0.279175 -0.506958 0.057190 0.813477 1445370655 0.267822 -0.506714 0.085327 0.815002 1445370655 0.267822 -0.506714 0.085327 0.815002 1445370655 0.267822 -0.506714 0.085327 0.815002 1445370655 0.267822 -0.506714 0.085327 0.815002 1445370655 0.267822 -0.506714 0.085327 0.815002 1445370655 0.267822 -0.506714 0.085327 0.815002 1445370655 0.267822 -0.506714 0.085327 0.815002 1445370655 0.228943 -0.516846 0.096497 0.819214 1445370655 0.228943 -0.516846 0.096497 0.819214 1445370655 0.228943 -0.516846 0.096497 0.819214 1445370655 0.228943 -0.516846 0.096497 0.819214 1445370655 0.228943 -0.516846 0.096497 0.819214 1445370655 0.180115 -0.526855 0.107056 0.823730 1445370655 0.180115 -0.526855 0.107056 0.823730 1445370655 0.180115 -0.526855 0.107056 0.823730 1445370655 0.180115 -0.526855 0.107056 0.823730 1445370655 0.180115 -0.526855 0.107056 0.823730 1445370655 0.180115 -0.526855 0.107056 0.823730 1445370655 0.133057 -0.536621 0.126587 0.823547 1445370655 0.133057 -0.536621 0.126587 0.823547 1445370655 0.133057 -0.536621 0.126587 0.823547 1445370655 0.133057 -0.536621 0.126587 0.823547 1445370655 0.133057 -0.536621 0.126587 0.823547 1445370655 0.133057 -0.536621 0.126587 0.823547 1445370655 0.067688 -0.550171 0.117676 0.823914 1445370655 0.067688 -0.550171 0.117676 0.823914 1445370655 0.067688 -0.550171 0.117676 0.823914 1445370655 0.067688 -0.550171 0.117676 0.823914 1445370655 0.067688 -0.550171 0.117676 0.823914 1445370655 0.067688 -0.550171 0.117676 0.823914 1445370655 0.067688 -0.550171 0.117676 0.823914 1445370655 -0.001099 -0.552856 0.053711 0.831543 1445370655 -0.001099 -0.552856 0.053711 0.831543 1445370655 -0.001099 -0.552856 0.053711 0.831543 1445370655 -0.001099 -0.552856 0.053711 0.831543 1445370655 -0.001099 -0.552856 0.053711 0.831543 1445370655 -0.032532 -0.547607 0.012573 0.835999 1445370655 -0.032532 -0.547607 0.012573 0.835999 1445370655 -0.032532 -0.547607 0.012573 0.835999 1445370655 -0.032532 -0.547607 0.012573 0.835999 1445370655 -0.032532 -0.547607 0.012573 0.835999 1445370655 -0.032532 -0.547607 0.012573 0.835999 1445370655 -0.015259 -0.547852 0.021362 0.836182 1445370655 -0.015259 -0.547852 0.021362 0.836182 1445370655 -0.015259 -0.547852 0.021362 0.836182 1445370655 -0.015259 -0.547852 0.021362 0.836182 1445370655 -0.015259 -0.547852 0.021362 0.836182 1445370655 -0.015259 -0.547852 0.021362 0.836182 1445370655 0.036743 -0.549561 0.059509 0.832520 1445370655 0.036743 -0.549561 0.059509 0.832520 1445370655 0.036743 -0.549561 0.059509 0.832520 1445370655 0.036743 -0.549561 0.059509 0.832520 1445370655 0.036743 -0.549561 0.059509 0.832520 1445370655 0.036743 -0.549561 0.059509 0.832520 1445370655 0.068481 -0.544617 0.060974 0.833618 1445370655 0.068481 -0.544617 0.060974 0.833618 1445370655 0.068481 -0.544617 0.060974 0.833618 1445370655 0.068481 -0.544617 0.060974 0.833618 1445370655 0.068481 -0.544617 0.060974 0.833618 1445370655 0.091431 -0.539978 0.047302 0.835327 1445370655 0.091431 -0.539978 0.047302 0.835327 1445370655 0.091431 -0.539978 0.047302 0.835327 1445370655 0.091431 -0.539978 0.047302 0.835327 1445370655 0.091431 -0.539978 0.047302 0.835327 1445370655 0.091431 -0.539978 0.047302 0.835327 1445370655 0.113525 -0.531677 0.044983 0.838074 1445370655 0.113525 -0.531677 0.044983 0.838074 1445370655 0.113525 -0.531677 0.044983 0.838074 1445370656 0.113525 -0.531677 0.044983 0.838074 1445370656 0.113525 -0.531677 0.044983 0.838074 1445370656 0.113525 -0.531677 0.044983 0.838074 1445370656 0.119141 -0.526184 0.041138 0.840942 1445370656 0.119141 -0.526184 0.041138 0.840942 1445370656 0.119141 -0.526184 0.041138 0.840942 1445370656 0.119141 -0.526184 0.041138 0.840942 1445370656 0.119141 -0.526184 0.041138 0.840942 1445370656 0.119141 -0.526184 0.041138 0.840942 1445370656 0.131653 -0.522339 0.064575 0.840027 1445370656 0.131653 -0.522339 0.064575 0.840027 1445370656 0.131653 -0.522339 0.064575 0.840027 1445370656 0.131653 -0.522339 0.064575 0.840027 1445370656 0.131653 -0.522339 0.064575 0.840027 1445370656 0.131653 -0.522339 0.064575 0.840027 1445370656 0.148621 -0.513733 0.107727 0.838074 1445370656 0.148621 -0.513733 0.107727 0.838074 1445370656 0.148621 -0.513733 0.107727 0.838074 1445370656 0.148621 -0.513733 0.107727 0.838074 1445370656 0.148621 -0.513733 0.107727 0.838074 1445370656 0.148621 -0.513733 0.107727 0.838074 1445370656 0.142029 -0.512634 0.126892 0.837219 1445370656 0.142029 -0.512634 0.126892 0.837219 1445370656 0.142029 -0.512634 0.126892 0.837219 1445370656 0.142029 -0.512634 0.126892 0.837219 1445370656 0.142029 -0.512634 0.126892 0.837219 1445370656 0.142029 -0.512634 0.126892 0.837219 1445370656 0.103943 -0.525513 0.116028 0.836365 1445370656 0.103943 -0.525513 0.116028 0.836365 1445370656 0.103943 -0.525513 0.116028 0.836365 1445370656 0.103943 -0.525513 0.116028 0.836365 1445370656 0.103943 -0.525513 0.116028 0.836365 1445370656 0.103943 -0.525513 0.116028 0.836365 1445370656 0.058960 -0.538391 0.107544 0.833679 1445370656 0.058960 -0.538391 0.107544 0.833679 1445370656 0.058960 -0.538391 0.107544 0.833679 1445370656 0.058960 -0.538391 0.107544 0.833679 1445370656 0.058960 -0.538391 0.107544 0.833679 1445370656 0.058960 -0.538391 0.107544 0.833679 1445370656 0.058960 -0.538391 0.107544 0.833679 1445370656 0.007874 -0.549988 0.091431 0.830078 1445370656 0.007874 -0.549988 0.091431 0.830078 1445370656 0.007874 -0.549988 0.091431 0.830078 1445370656 0.007874 -0.549988 0.091431 0.830078 1445370656 0.007874 -0.549988 0.091431 0.830078 1445370656 0.007874 -0.549988 0.091431 0.830078 1445370656 -0.046631 -0.551697 0.052368 0.831055 1445370656 -0.046631 -0.551697 0.052368 0.831055 1445370656 -0.046631 -0.551697 0.052368 0.831055 1445370656 -0.046631 -0.551697 0.052368 0.831055 1445370656 -0.046631 -0.551697 0.052368 0.831055 1445370656 -0.046631 -0.551697 0.052368 0.831055 1445370656 -0.046631 -0.551697 0.052368 0.831055 1445370656 -0.081543 -0.545471 0.011658 0.834045 1445370656 -0.081543 -0.545471 0.011658 0.834045 1445370656 -0.081543 -0.545471 0.011658 0.834045 1445370656 -0.081543 -0.545471 0.011658 0.834045 1445370656 -0.081543 -0.545471 0.011658 0.834045 1445370656 -0.081543 -0.545471 0.011658 0.834045 1445370656 -0.085388 -0.537354 0.003967 0.838989 1445370656 -0.085388 -0.537354 0.003967 0.838989 1445370656 -0.085388 -0.537354 0.003967 0.838989 1445370656 -0.085388 -0.537354 0.003967 0.838989 1445370656 -0.085388 -0.537354 0.003967 0.838989 1445370656 -0.085388 -0.537354 0.003967 0.838989 1445370656 -0.085388 -0.537354 0.003967 0.838989 1445370656 -0.053772 -0.535461 0.012695 0.842773 1445370656 -0.053772 -0.535461 0.012695 0.842773 1445370656 -0.053772 -0.535461 0.012695 0.842773 1445370656 -0.053772 -0.535461 0.012695 0.842773 1445370656 -0.053772 -0.535461 0.012695 0.842773 1445370656 -0.053772 -0.535461 0.012695 0.842773 1445370656 -0.005615 -0.535767 0.022278 0.843994 1445370656 -0.005615 -0.535767 0.022278 0.843994 1445370656 -0.005615 -0.535767 0.022278 0.843994 1445370656 -0.005615 -0.535767 0.022278 0.843994 1445370656 -0.005615 -0.535767 0.022278 0.843994 1445370656 -0.005615 -0.535767 0.022278 0.843994 1445370656 0.036926 -0.536865 0.016357 0.842712 1445370656 0.036926 -0.536865 0.016357 0.842712 1445370656 0.036926 -0.536865 0.016357 0.842712 1445370656 0.036926 -0.536865 0.016357 0.842712 1445370656 0.036926 -0.536865 0.016357 0.842712 1445370656 0.036926 -0.536865 0.016357 0.842712 1445370656 0.036926 -0.536865 0.016357 0.842712 1445370656 0.077332 -0.535522 0.011475 0.840881 1445370656 0.077332 -0.535522 0.011475 0.840881 1445370656 0.077332 -0.535522 0.011475 0.840881 1445370656 0.077332 -0.535522 0.011475 0.840881 1445370656 0.077332 -0.535522 0.011475 0.840881 1445370656 0.104370 -0.534180 0.001587 0.838867 1445370656 0.104370 -0.534180 0.001587 0.838867 1445370656 0.104370 -0.534180 0.001587 0.838867 1445370656 0.104370 -0.534180 0.001587 0.838867 1445370656 0.104370 -0.534180 0.001587 0.838867 1445370656 0.104370 -0.534180 0.001587 0.838867 1445370656 0.104370 -0.534180 0.001587 0.838867 1445370656 0.116516 -0.536804 0.003540 0.835571 1445370656 0.116516 -0.536804 0.003540 0.835571 1445370656 0.116516 -0.536804 0.003540 0.835571 1445370656 0.116516 -0.536804 0.003540 0.835571 1445370656 0.116516 -0.536804 0.003540 0.835571 1445370656 0.116516 -0.536804 0.003540 0.835571 1445370656 0.138184 -0.545166 0.042542 0.825745 1445370656 0.138184 -0.545166 0.042542 0.825745 1445370656 0.138184 -0.545166 0.042542 0.825745 1445370656 0.138184 -0.545166 0.042542 0.825745 1445370656 0.138184 -0.545166 0.042542 0.825745 1445370656 0.156677 -0.539368 0.092346 0.822205 1445370656 0.156677 -0.539368 0.092346 0.822205 1445370656 0.156677 -0.539368 0.092346 0.822205 1445370657 0.156677 -0.539368 0.092346 0.822205 1445370657 0.156677 -0.539368 0.092346 0.822205 1445370657 0.132935 -0.549255 0.100708 0.818787 1445370657 0.132935 -0.549255 0.100708 0.818787 1445370657 0.132935 -0.549255 0.100708 0.818787 1445370657 0.132935 -0.549255 0.100708 0.818787 1445370657 0.132935 -0.549255 0.100708 0.818787 1445370657 0.132935 -0.549255 0.100708 0.818787 1445370657 0.132935 -0.549255 0.100708 0.818787 1445370657 0.089111 -0.561951 0.099915 0.816223 1445370657 0.089111 -0.561951 0.099915 0.816223 1445370657 0.089111 -0.561951 0.099915 0.816223 1445370657 0.089111 -0.561951 0.099915 0.816223 1445370657 0.089111 -0.561951 0.099915 0.816223 1445370657 0.089111 -0.561951 0.099915 0.816223 1445370657 0.052246 -0.571533 0.114441 0.810852 1445370657 0.052246 -0.571533 0.114441 0.810852 1445370657 0.052246 -0.571533 0.114441 0.810852 1445370657 0.052246 -0.571533 0.114441 0.810852 1445370657 0.052246 -0.571533 0.114441 0.810852 1445370657 0.052246 -0.571533 0.114441 0.810852 1445370657 0.004211 -0.584473 0.111389 0.803711 1445370657 0.004211 -0.584473 0.111389 0.803711 1445370657 0.004211 -0.584473 0.111389 0.803711 1445370657 0.004211 -0.584473 0.111389 0.803711 1445370657 0.004211 -0.584473 0.111389 0.803711 1445370657 0.004211 -0.584473 0.111389 0.803711 1445370657 -0.044617 -0.596008 0.088013 0.796875 1445370657 -0.044617 -0.596008 0.088013 0.796875 1445370657 -0.044617 -0.596008 0.088013 0.796875 1445370657 -0.044617 -0.596008 0.088013 0.796875 1445370657 -0.044617 -0.596008 0.088013 0.796875 1445370657 -0.044617 -0.596008 0.088013 0.796875 1445370657 -0.044617 -0.596008 0.088013 0.796875 1445370657 -0.074829 -0.600586 0.064453 0.793396 1445370657 -0.074829 -0.600586 0.064453 0.793396 1445370657 -0.074829 -0.600586 0.064453 0.793396 1445370657 -0.074829 -0.600586 0.064453 0.793396 1445370657 -0.074829 -0.600586 0.064453 0.793396 1445370657 -0.074829 -0.600586 0.064453 0.793396 1445370657 -0.091614 -0.599426 0.034790 0.794373 1445370657 -0.091614 -0.599426 0.034790 0.794373 1445370657 -0.091614 -0.599426 0.034790 0.794373 1445370657 -0.091614 -0.599426 0.034790 0.794373 1445370657 -0.091614 -0.599426 0.034790 0.794373 1445370657 -0.091614 -0.599426 0.034790 0.794373 1445370657 -0.064941 -0.600769 0.034668 0.796021 1445370657 -0.064941 -0.600769 0.034668 0.796021 1445370657 -0.064941 -0.600769 0.034668 0.796021 1445370657 
0.069702 -0.625305 0.126160 0.766968 1445370659 0.069702 -0.625305 0.126160 0.766968 1445370659 0.069702 -0.625305 0.126160 0.766968 1445370659 0.069702 -0.625305 0.126160 0.766968 1445370659 0.069702 -0.625305 0.126160 0.766968 1445370659 0.069702 -0.625305 0.126160 0.766968 1445370659 0.069702 -0.625305 0.126160 0.766968 1445370659 0.138733 -0.608398 0.159058 0.765015 1445370659 0.138733 -0.608398 0.159058 0.765015 1445370659 0.138733 -0.608398 0.159058 0.765015 1445370659 0.138733 -0.608398 0.159058 0.765015 1445370659 0.138733 -0.608398 0.159058 0.765015 1445370659 0.138733 -0.608398 0.159058 0.765015 1445370659 0.203735 -0.595459 0.151489 0.762207 1445370659 0.203735 -0.595459 0.151489 0.762207 1445370659 0.203735 -0.595459 0.151489 0.762207 1445370659 0.203735 -0.595459 0.151489 0.762207 1445370659 0.203735 -0.595459 0.151489 0.762207 1445370659 0.203735 -0.595459 0.151489 0.762207 1445370659 0.266357 -0.609802 0.011169 0.746338 1445370659 0.266357 -0.609802 0.011169 0.746338 1445370659 0.266357 -0.609802 0.011169 0.746338 1445370659 0.266357 -0.609802 0.011169 0.746338 1445370659 0.266357 -0.609802 0.011169 0.746338 1445370659 0.266357 -0.609802 0.011169 0.746338 1445370659 0.266357 -0.609802 0.011169 0.746338 1445370659 0.368896 -0.622742 -0.127869 0.678040 1445370659 0.368896 -0.622742 -0.127869 0.678040 1445370659 0.368896 -0.622742 -0.127869 0.678040 1445370659 0.368896 -0.622742 -0.127869 0.678040 1445370659 0.368896 -0.622742 -0.127869 0.678040 1445370659 0.368896 -0.622742 -0.127869 0.678040 1445370659 0.480469 -0.596680 -0.186584 0.615051 1445370660 0.480469 -0.596680 -0.186584 0.615051 1445370660 0.480469 -0.596680 -0.186584 0.615051 1445370660 0.480469 -0.596680 -0.186584 0.615051 1445370660 0.480469 -0.596680 -0.186584 0.615051 1445370660 0.480469 -0.596680 -0.186584 0.615051 1445370660 0.560059 -0.563782 -0.205383 0.571167 1445370660 0.560059 -0.563782 -0.205383 0.571167 1445370660 0.560059 -0.563782 -0.205383 0.571167 1445370660 0.560059 -0.563782 -0.205383 0.571167 1445370660 0.560059 -0.563782 -0.205383 0.571167 1445370660 0.560059 -0.563782 -0.205383 0.571167 1445370660 0.597229 -0.537781 -0.227783 0.549744 1445370660 0.597229 -0.537781 -0.227783 0.549744 1445370660 0.597229 -0.537781 -0.227783 0.549744 1445370660 0.597229 -0.537781 -0.227783 0.549744 1445370660 0.597229 -0.537781 -0.227783 0.549744 1445370660 0.597229 -0.537781 -0.227783 0.549744 1445370660 0.597229 -0.537781 -0.227783 0.549744 1445370660 0.599426 -0.523376 -0.228577 0.560791 1445370660 0.599426 -0.523376 -0.228577 0.560791 1445370660 0.599426 -0.523376 -0.228577 0.560791 1445370660 0.599426 -0.523376 -0.228577 0.560791 1445370660 0.599426 -0.523376 -0.228577 0.560791 1445370660 0.554932 -0.521606 -0.195740 0.617737 1445370660 0.554932 -0.521606 -0.195740 0.617737 1445370660 0.554932 -0.521606 -0.195740 0.617737 1445370660 0.554932 -0.521606 -0.195740 0.617737 1445370660 0.554932 -0.521606 -0.195740 0.617737 1445370660 0.554932 -0.521606 -0.195740 0.617737 1445370660 0.468689 -0.526978 -0.147583 0.693359 1445370660 0.468689 -0.526978 -0.147583 0.693359 1445370660 0.468689 -0.526978 -0.147583 0.693359 1445370660 0.468689 -0.526978 -0.147583 0.693359 1445370660 0.468689 -0.526978 -0.147583 0.693359 1445370660 0.468689 -0.526978 -0.147583 0.693359 1445370660 0.360046 -0.528748 -0.076782 0.764771 1445370660 0.360046 -0.528748 -0.076782 0.764771 1445370660 0.360046 -0.528748 -0.076782 0.764771 1445370660 0.360046 -0.528748 -0.076782 0.764771 1445370660 0.360046 -0.528748 -0.076782 0.764771 1445370660 0.360046 -0.528748 -0.076782 0.764771 1445370660 0.360046 -0.528748 -0.076782 0.764771 1445370660 0.232483 -0.538940 0.029297 0.809082 1445370660 0.232483 -0.538940 0.029297 0.809082 1445370660 0.232483 -0.538940 0.029297 0.809082 1445370660 0.232483 -0.538940 0.029297 0.809082 1445370660 0.232483 -0.538940 0.029297 0.809082 1445370660 0.096558 -0.575928 0.144287 0.798828 1445370660 0.096558 -0.575928 0.144287 0.798828 1445370660 0.096558 -0.575928 0.144287 0.798828 1445370660 0.096558 -0.575928 0.144287 0.798828 1445370660 0.096558 -0.575928 0.144287 0.798828 1445370660 0.096558 -0.575928 0.144287 0.798828 1445370660 -0.034119 -0.609863 0.175171 0.772156 1445370660 -0.034119 -0.609863 0.175171 0.772156 1445370660 -0.034119 -0.609863 0.175171 0.772156 1445370660 -0.034119 -0.609863 0.175171 0.772156 1445370660 -0.034119 -0.609863 0.175171 0.772156 1445370660 -0.034119 -0.609863 0.175171 0.772156 1445370660 -0.009766 -0.622620 0.176514 0.762268 1445370660 -0.009766 -0.622620 0.176514 0.762268 1445370660 -0.009766 -0.622620 0.176514 0.762268 1445370660 -0.009766 -0.622620 0.176514 0.762268 1445370660 -0.009766 -0.622620 0.176514 0.762268 1445370660 -0.009766 -0.622620 0.176514 0.762268 1445370660 -0.009766 -0.622620 0.176514 0.762268 1445370660 0.094543 -0.612000 0.171936 0.766113 1445370660 0.094543 -0.612000 0.171936 0.766113 1445370660 0.094543 -0.612000 0.171936 0.766113 1445370660 0.094543 -0.612000 0.171936 0.766113 1445370660 0.094543 -0.612000 0.171936 0.766113 1445370660 0.094543 -0.612000 0.171936 0.766113 1445370660 0.211975 -0.603394 0.063843 0.766113 1445370660 0.211975 -0.603394 0.063843 0.766113 1445370660 0.211975 -0.603394 0.063843 0.766113 1445370660 0.211975 -0.603394 0.063843 0.766113 1445370660 0.211975 -0.603394 0.063843 0.766113 1445370660 0.211975 -0.603394 0.063843 0.766113 1445370660 0.328369 -0.597046 -0.070068 0.728516 1445370660 0.328369 -0.597046 -0.070068 0.728516 1445370660 0.328369 -0.597046 -0.070068 0.728516 1445370660 0.328369 -0.597046 -0.070068 0.728516 1445370660 0.328369 -0.597046 -0.070068 0.728516 1445370660 0.328369 -0.597046 -0.070068 0.728516 1445370660 0.421143 -0.598755 -0.167114 0.660461 1445370660 0.421143 -0.598755 -0.167114 0.660461 1445370660 0.421143 -0.598755 -0.167114 0.660461 1445370660 0.421143 -0.598755 -0.167114 0.660461 1445370660 0.421143 -0.598755 -0.167114 0.660461 1445370660 0.421143 -0.598755 -0.167114 0.660461 1445370660 0.421143 -0.598755 -0.167114 0.660461 1445370660 0.519104 -0.576965 -0.204895 0.596313 1445370660 0.519104 -0.576965 -0.204895 0.596313 1445370660 0.519104 -0.576965 -0.204895 0.596313 1445370660 0.519104 -0.576965 -0.204895 0.596313 1445370660 0.519104 -0.576965 -0.204895 0.596313 1445370660 0.519104 -0.576965 -0.204895 0.596313 1445370660 0.594238 -0.541443 -0.205566 0.558044 1445370660 0.594238 -0.541443 -0.205566 0.558044 1445370660 0.594238 -0.541443 -0.205566 0.558044 1445370660 0.594238 -0.541443 -0.205566 0.558044 1445370660 0.594238 -0.541443 -0.205566 0.558044 1445370660 0.594238 -0.541443 -0.205566 0.558044 1445370660 0.594238 -0.541443 -0.205566 0.558044 1445370660 0.630310 -0.509644 -0.196106 0.551819 1445370660 0.630310 -0.509644 -0.196106 0.551819 1445370660 0.630310 -0.509644 -0.196106 0.551819 1445370660 0.630310 -0.509644 -0.196106 0.551819 1445370660 0.630310 -0.509644 -0.196106 0.551819 1445370660 0.630310 -0.509644 -0.196106 0.551819 1445370660 0.595459 -0.526306 -0.188721 0.576904 1445370660 0.595459 -0.526306 -0.188721 0.576904 1445370661 0.595459 -0.526306 -0.188721 0.576904 1445370661 0.595459 -0.526306 -0.188721 0.576904 1445370661 0.595459 -0.526306 -0.188721 0.576904 1445370661 0.595459 -0.526306 -0.188721 0.576904 1445370661 0.514648 -0.547119 -0.156982 0.641174 1445370661 0.514648 -0.547119 -0.156982 0.641174 1445370661 0.514648 -0.547119 -0.156982 0.641174 1445370661 0.514648 -0.547119 -0.156982 0.641174 1445370661 0.514648 -0.547119 -0.156982 0.641174 1445370661 0.514648 -0.547119 -0.156982 0.641174 1445370661 0.514648 -0.547119 -0.156982 0.641174 1445370661 0.399231 -0.561646 -0.095947 0.718262 1445370661 0.399231 -0.561646 -0.095947 0.718262 1445370661 0.399231 -0.561646 -0.095947 0.718262 1445370661 0.399231 -0.561646 -0.095947 0.718262 1445370661 0.399231 -0.561646 -0.095947 0.718262 1445370661 0.399231 -0.561646 -0.095947 0.718262 1445370661 0.254517 -0.562195 -0.022095 0.786499 1445370661 0.254517 -0.562195 -0.022095 0.786499 1445370661 0.254517 -0.562195 -0.022095 0.786499 1445370661 0.254517 -0.562195 -0.022095 0.786499 1445370661 0.254517 -0.562195 -0.022095 0.786499 1445370661 0.254517 -0.562195 -0.022095 0.786499 1445370661 0.120789 -0.553223 0.063538 0.821716 1445370661 0.120789 -0.553223 0.063538 0.821716 1445370661 0.120789 -0.553223 0.063538 0.821716 1445370661 0.120789 -0.553223 0.063538 0.821716 1445370661 0.120789 -0.553223 0.063538 0.821716 1445370661 0.120789 -0.553223 0.063538 0.821716 1445370661 0.120789 -0.553223 0.063538 0.821716 1445370661 0.001892 -0.570923 0.135925 0.809631 1445370661 0.001892 -0.570923 0.135925 0.809631 1445370661 0.001892 -0.570923 0.135925 0.809631 1445370661 0.001892 -0.570923 0.135925 0.809631 1445370661 0.001892 -0.570923 0.135925 0.809631 1445370661 0.001892 -0.570923 0.135925 0.809631 1445370661 -0.057617 -0.589661 0.185120 0.783997 1445370661 -0.057617 -0.589661 0.185120 0.783997 1445370661 -0.057617 -0.589661 0.185120 0.783997 1445370661 -0.057617 -0.589661 0.185120 0.783997 1445370661 -0.057617 -0.589661 0.185120 0.783997 1445370661 -0.057617 -0.589661 0.185120 0.783997 1445370661 0.003723 -0.599304 0.191101 0.777344 1445370661 0.003723 -0.599304 0.191101 0.777344 1445370661 0.003723 -0.599304 0.191101 0.777344 1445370661 0.003723 -0.599304 0.191101 0.777344 1445370661 0.003723 -0.599304 0.191101 0.777344 1445370661 0.003723 -0.599304 0.191101 0.777344 1445370661 0.116150 -0.602661 0.081360 0.785278 1445370661 0.116150 -0.602661 0.081360 0.785278 1445370661 0.116150 -0.602661 0.081360 0.785278 1445370661 0.116150 -0.602661 0.081360 0.785278 1445370661 0.116150 -0.602661 0.081360 0.785278 1445370661 0.116150 -0.602661 0.081360 0.785278 1445370661 0.116150 -0.602661 0.081360 0.785278 1445370661 0.252319 -0.596191 -0.075073 0.758484 1445370661 0.252319 -0.596191 -0.075073 0.758484 1445370661 0.252319 -0.596191 -0.075073 0.758484 1445370661 0.252319 -0.596191 -0.075073 0.758484 1445370661 0.252319 -0.596191 -0.075073 0.758484 1445370661 0.252319 -0.596191 -0.075073 0.758484 1445370661 0.365356 -0.598877 -0.194153 0.685730 1445370661 0.365356 -0.598877 -0.194153 0.685730 1445370661 0.365356 -0.598877 -0.194153 0.685730 1445370661 0.365356 -0.598877 -0.194153 0.685730 1445370661 0.365356 -0.598877 -0.194153 0.685730 1445370661 0.365356 -0.598877 -0.194153 0.685730 1445370661 0.466736 -0.588318 -0.250854 0.610779 1445370661 0.466736 -0.588318 -0.250854 0.610779 1445370661 0.466736 -0.588318 -0.250854 0.610779 1445370661 0.466736 -0.588318 -0.250854 0.610779 1445370661 0.466736 -0.588318 -0.250854 0.610779 1445370661 0.466736 -0.588318 -0.250854 0.610779 1445370661 0.466736 -0.588318 -0.250854 0.610779 1445370661 0.556702 -0.554077 -0.250488 0.565979 1445370661 0.556702 -0.554077 -0.250488 0.565979 1445370661 0.556702 -0.554077 -0.250488 0.565979 1445370661 0.556702 -0.554077 -0.250488 0.565979 1445370661 0.556702 -0.554077 -0.250488 0.565979 1445370661 0.556702 -0.554077 -0.250488 0.565979 1445370661 0.606506 -0.516968 -0.249084 0.550293 1445370661 0.606506 -0.516968 -0.249084 0.550293 1445370661 0.606506 -0.516968 -0.249084 0.550293 1445370661 0.606506 -0.516968 -0.249084 0.550293 1445370661 0.606506 -0.516968 -0.249084 0.550293 1445370661 0.606506 -0.516968 -0.249084 0.550293 1445370661 0.601746 -0.514832 -0.232300 0.564697 1445370661 0.601746 -0.514832 -0.232300 0.564697 1445370661 0.601746 -0.514832 -0.232300 0.564697 1445370661 0.601746 -0.514832 -0.232300 0.564697 1445370661 0.601746 -0.514832 -0.232300 0.564697 1445370661 0.601746 -0.514832 -0.232300 0.564697 1445370661 0.535889 -0.540466 -0.216125 0.611572 1445370661 0.535889 -0.540466 -0.216125 0.611572 1445370661 0.535889 -0.540466 -0.216125 0.611572 1445370661 0.535889 -0.540466 -0.216125 0.611572 1445370661 0.535889 -0.540466 -0.216125 0.611572 1445370661 0.535889 -0.540466 -0.216125 0.611572 1445370661 0.437500 -0.558228 -0.175537 0.682739 1445370661 0.437500 -0.558228 -0.175537 0.682739 1445370661 0.437500 -0.558228 -0.175537 0.682739 1445370661 0.437500 -0.558228 -0.175537 0.682739 1445370661 0.437500 -0.558228 -0.175537 0.682739 1445370661 0.437500 -0.558228 -0.175537 0.682739 1445370661 0.318604 -0.560791 -0.087769 0.759094 1445370661 0.318604 -0.560791 -0.087769 0.759094 1445370661 0.318604 -0.560791 -0.087769 0.759094 1445370661 0.318604 -0.560791 -0.087769 0.759094 1445370661 0.318604 -0.560791 -0.087769 0.759094 1445370661 0.318604 -0.560791 -0.087769 0.759094 1445370661 0.183960 -0.562378 0.036682 0.805298 1445370661 0.183960 -0.562378 0.036682 0.805298 1445370661 0.183960 -0.562378 0.036682 0.805298 1445370662 0.183960 -0.562378 0.036682 0.805298 1445370662 0.183960 -0.562378 0.036682 0.805298 1445370662 0.183960 -0.562378 0.036682 0.805298 1445370662 0.030396 -0.575562 0.151062 0.803101 1445370662 0.030396 -0.575562 0.151062 0.803101 1445370662 0.030396 -0.575562 0.151062 0.803101 1445370662 0.030396 -0.575562 0.151062 0.803101 1445370662 0.030396 -0.575562 0.151062 0.803101 1445370662 0.030396 -0.575562 0.151062 0.803101 1445370662 0.030396 -0.575562 0.151062 0.803101 1445370662 -0.079468 -0.592407 0.196472 0.777222 1445370662 -0.079468 -0.592407 0.196472 0.777222 1445370662 -0.079468 -0.592407 0.196472 0.777222 1445370662 -0.079468 -0.592407 0.196472 0.777222 1445370662 -0.079468 -0.592407 0.196472 0.777222 1445370662 -0.079468 -0.592407 0.196472 0.777222 1445370662 -0.032471 -0.596252 0.213440 0.773254 1445370662 -0.032471 -0.596252 0.213440 0.773254 1445370662 -0.032471 -0.596252 0.213440 0.773254 1445370662 -0.032471 -0.596252 0.213440 0.773254 1445370662 -0.032471 -0.596252 0.213440 0.773254 1445370662 -0.032471 -0.596252 0.213440 0.773254 1445370662 -0.032471 -0.596252 0.213440 0.773254 1445370662 0.078247 -0.594360 0.120178 0.791260 1445370662 0.078247 -0.594360 0.120178 0.791260 1445370662 0.078247 -0.594360 0.120178 0.791260 1445370662 0.078247 -0.594360 0.120178 0.791260 1445370662 0.078247 -0.594360 0.120178 0.791260 1445370662 0.078247 -0.594360 0.120178 0.791260 1445370662 0.222534 -0.586060 -0.046814 0.777710 1445370662 0.222534 -0.586060 -0.046814 0.777710 1445370662 0.222534 -0.586060 -0.046814 0.777710 1445370662 0.222534 -0.586060 -0.046814 0.777710 1445370662 0.222534 -0.586060 -0.046814 0.777710 1445370662 0.222534 -0.586060 -0.046814 0.777710 1445370662 0.355835 -0.586975 -0.186707 0.702820 1445370662 0.355835 -0.586975 -0.186707 0.702820 1445370662 0.355835 -0.586975 -0.186707 0.702820 1445370662 0.355835 -0.586975 -0.186707 0.702820 1445370662 0.355835 -0.586975 -0.186707 0.702820 1445370662 0.355835 -0.586975 -0.186707 0.702820 1445370662 0.355835 -0.586975 -0.186707 0.702820 1445370662 0.467224 -0.578918 -0.265198 0.613403 1445370662 0.467224 -0.578918 -0.265198 0.613403 1445370662 0.467224 -0.578918 -0.265198 0.613403 1445370662 0.467224 -0.578918 -0.265198 0.613403 1445370662 0.467224 -0.578918 -0.265198 0.613403 1445370662 0.571472 -0.540100 -0.260498 0.560181 1445370662 0.571472 -0.540100 -0.260498 0.560181 1445370662 0.571472 -0.540100 -0.260498 0.560181 1445370662 0.571472 -0.540100 -0.260498 0.560181 1445370662 0.571472 -0.540100 -0.260498 0.560181 1445370662 0.571472 -0.540100 -0.260498 0.560181 1445370662 0.571472 -0.540100 -0.260498 0.560181 1445370662 0.625366 -0.504211 -0.259521 0.536011 1445370662 0.625366 -0.504211 -0.259521 0.536011 1445370662 0.625366 -0.504211 -0.259521 0.536011 1445370662 0.625366 -0.504211 -0.259521 0.536011 1445370662 0.625366 -0.504211 -0.259521 0.536011 1445370662 0.625366 -0.504211 -0.259521 0.536011 1445370662 0.620178 -0.505188 -0.259155 0.541260 1445370662 0.620178 -0.505188 -0.259155 0.541260 1445370662 0.620178 -0.505188 -0.259155 0.541260 1445370662 0.620178 -0.505188 -0.259155 0.541260 1445370662 0.620178 -0.505188 -0.259155 0.541260 1445370662 0.620178 -0.505188 -0.259155 0.541260 1445370662 0.551147 -0.540100 -0.243469 0.587585 1445370662 0.551147 -0.540100 -0.243469 0.587585 1445370662 0.551147 -0.540100 -0.243469 0.587585 1445370662 0.551147 -0.540100 -0.243469 0.587585 1445370662 0.551147 -0.540100 -0.243469 0.587585 1445370662 0.449768 -0.565308 -0.203979 0.660706 1445370662 0.449768 -0.565308 -0.203979 0.660706 1445370662 0.449768 -0.565308 -0.203979 0.660706 1445370662 0.449768 -0.565308 -0.203979 0.660706 1445370662 0.449768 -0.565308 -0.203979 0.660706 1445370662 0.449768 -0.565308 -0.203979 0.660706 1445370662 0.449768 -0.565308 -0.203979 0.660706 1445370662 0.334045 -0.564636 -0.111267 0.746399 1445370662 0.334045 -0.564636 -0.111267 0.746399 1445370662 0.334045 -0.564636 -0.111267 0.746399 1445370662 0.334045 -0.564636 -0.111267 0.746399 1445370662 0.334045 -0.564636 -0.111267 0.746399 1445370662 0.204956 -0.561035 0.013489 0.801880 1445370662 0.204956 -0.561035 0.013489 0.801880 1445370662 0.204956 -0.561035 0.013489 0.801880 1445370662 0.204956 -0.561035 0.013489 0.801880 1445370662 0.204956 -0.561035 0.013489 0.801880 1445370662 0.204956 -0.561035 0.013489 0.801880 1445370662 0.059937 -0.576050 0.140686 0.802979 1445370662 0.059937 -0.576050 0.140686 0.802979 1445370662 0.059937 -0.576050 0.140686 0.802979 1445370662 0.059937 -0.576050 0.140686 0.802979 1445370662 0.059937 -0.576050 0.140686 0.802979 1445370662 0.059937 -0.576050 0.140686 0.802979 1445370662 0.059937 -0.576050 0.140686 0.802979 1445370662 -0.076172 -0.592651 0.190796 0.778809 1445370662 -0.076172 -0.592651 0.190796 0.778809 1445370662 -0.076172 -0.592651 0.190796 0.778809 1445370662 -0.076172 -0.592651 0.190796 0.778809 1445370662 -0.076172 -0.592651 0.190796 0.778809 1445370662 -0.076172 -0.592651 0.190796 0.778809 1445370662 -0.095215 -0.608215 0.207703 0.760193 1445370662 -0.095215 -0.608215 0.207703 0.760193 1445370662 -0.095215 -0.608215 0.207703 0.760193 1445370662 -0.095215 -0.608215 0.207703 0.760193 1445370662 -0.095215 -0.608215 0.207703 0.760193 1445370662 -0.095215 -0.608215 0.207703 0.760193 1445370662 0.014465 -0.615479 0.183228 0.766418 1445370662 0.014465 -0.615479 0.183228 0.766418 1445370662 0.014465 -0.615479 0.183228 0.766418 1445370663 0.014465 -0.615479 0.183228 0.766418 1445370663 0.014465 -0.615479 0.183228 0.766418 1445370663 0.014465 -0.615479 0.183228 0.766418 1445370663 0.159485 -0.609558 0.074341 0.772949 1445370663 0.159485 -0.609558 0.074341 0.772949 1445370663 0.159485 -0.609558 0.074341 0.772949 1445370663 0.159485 -0.609558 0.074341 0.772949 1445370663 0.159485 -0.609558 0.074341 0.772949 1445370663 0.159485 -0.609558 0.074341 0.772949 1445370663 0.307861 -0.607422 -0.062500 0.729614 1445370663 0.307861 -0.607422 -0.062500 0.729614 1445370663 0.307861 -0.607422 -0.062500 0.729614 1445370663 0.307861 -0.607422 -0.062500 0.729614 1445370663 0.307861 -0.607422 -0.062500 0.729614 1445370663 0.307861 -0.607422 -0.062500 0.729614 1445370663 0.420227 -0.615845 -0.168457 0.644836 1445370663 0.420227 -0.615845 -0.168457 0.644836 1445370663 0.420227 -0.615845 -0.168457 0.644836 1445370663 0.420227 -0.615845 -0.168457 0.644836 1445370663 0.420227 -0.615845 -0.168457 0.644836 1445370663 0.420227 -0.615845 -0.168457 0.644836 1445370663 0.518860 -0.603088 -0.210449 0.568115 1445370663 0.518860 -0.603088 -0.210449 0.568115 1445370663 0.518860 -0.603088 -0.210449 0.568115 1445370663 0.518860 -0.603088 -0.210449 0.568115 1445370663 0.518860 -0.603088 -0.210449 0.568115 1445370663 0.518860 -0.603088 -0.210449 0.568115 1445370663 0.602417 -0.558350 -0.205750 0.531982 1445370663 0.602417 -0.558350 -0.205750 0.531982 1445370663 0.602417 -0.558350 -0.205750 0.531982 1445370663 0.602417 -0.558350 -0.205750 0.531982 1445370663 0.602417 -0.558350 -0.205750 0.531982 1445370663 0.602417 -0.558350 -0.205750 0.531982 1445370663 0.602417 -0.558350 -0.205750 0.531982 1445370663 0.637573 -0.536987 -0.210388 0.510742 1445370663 0.637573 -0.536987 -0.210388 0.510742 1445370663 0.637573 -0.536987 -0.210388 0.510742 1445370663 0.637573 -0.536987 -0.210388 0.510742 1445370663 0.637573 -0.536987 -0.210388 0.510742 1445370663 0.637573 -0.536987 -0.210388 0.510742 1445370663 0.620239 -0.539246 -0.204712 0.531555 1445370663 0.620239 -0.539246 -0.204712 0.531555 1445370663 0.620239 -0.539246 -0.204712 0.531555 1445370663 0.620239 -0.539246 -0.204712 0.531555 1445370663 0.620239 -0.539246 -0.204712 0.531555 1445370663 0.620239 -0.539246 -0.204712 0.531555 1445370663 0.620239 -0.539246 -0.204712 0.531555 1445370663 0.562500 -0.552246 -0.171326 0.590942 1445370663 0.562500 -0.552246 -0.171326 0.590942 1445370663 0.562500 -0.552246 -0.171326 0.590942 1445370663 0.562500 -0.552246 -0.171326 0.590942 1445370663 0.562500 -0.552246 -0.171326 0.590942 1445370663 0.562500 -0.552246 -0.171326 0.590942 1445370663 0.472107 -0.564697 -0.104675 0.668762 1445370663 0.472107 -0.564697 -0.104675 0.668762 1445370663 0.472107 -0.564697 -0.104675 0.668762 1445370663 0.472107 -0.564697 -0.104675 0.668762 1445370663 0.472107 -0.564697 -0.104675 0.668762 1445370663 0.472107 -0.564697 -0.104675 0.668762 1445370663 0.348877 -0.573059 -0.010986 0.741455 1445370663 0.348877 -0.573059 -0.010986 0.741455 1445370663 0.348877 -0.573059 -0.010986 0.741455 1445370663 0.348877 -0.573059 -0.010986 0.741455 1445370663 0.348877 -0.573059 -0.010986 0.741455 1445370663 0.348877 -0.573059 -0.010986 0.741455 1445370663 0.198120 -0.585632 0.079468 0.781921 1445370663 0.198120 -0.585632 0.079468 0.781921 1445370663 0.198120 -0.585632 0.079468 0.781921 1445370663 0.198120 -0.585632 0.079468 0.781921 1445370663 0.198120 -0.585632 0.079468 0.781921 1445370663 0.049866 -0.589050 0.159729 0.790588 1445370663 0.049866 -0.589050 0.159729 0.790588 1445370663 0.049866 -0.589050 0.159729 0.790588 1445370663 0.049866 -0.589050 0.159729 0.790588 1445370663 0.049866 -0.589050 0.159729 0.790588 1445370663 0.049866 -0.589050 0.159729 0.790588 1445370663 0.049866 -0.589050 0.159729 0.790588 1445370663 -0.052307 -0.601563 0.213135 0.768066 1445370663 -0.052307 -0.601563 0.213135 0.768066 1445370663 -0.052307 -0.601563 0.213135 0.768066 1445370663 -0.052307 -0.601563 0.213135 0.768066 1445370663 -0.052307 -0.601563 0.213135 0.768066 1445370663 -0.052307 -0.601563 0.213135 0.768066 1445370663 -0.025818 -0.606262 0.232849 0.760010 1445370663 -0.025818 -0.606262 0.232849 0.760010 1445370663 -0.025818 -0.606262 0.232849 0.760010 1445370663 -0.025818 -0.606262 0.232849 0.760010 1445370663 -0.025818 -0.606262 0.232849 0.760010 1445370663 -0.025818 -0.606262 0.232849 0.760010 1445370663 -0.025818 -0.606262 0.232849 0.760010 1445370663 0.088318 -0.611633 0.161316 0.769470 1445370663 0.088318 -0.611633 0.161316 0.769470 1445370663 0.088318 -0.611633 0.161316 0.769470 1445370663 0.088318 -0.611633 0.161316 0.769470 1445370663 0.088318 -0.611633 0.161316 0.769470 1445370663 0.088318 -0.611633 0.161316 0.769470 1445370663 0.230835 -0.606873 0.005310 0.760498 1445370663 0.230835 -0.606873 0.005310 0.760498 1445370663 0.230835 -0.606873 0.005310 0.760498 1445370663 0.230835 -0.606873 0.005310 0.760498 1445370663 0.230835 -0.606873 0.005310 0.760498 1445370663 0.230835 -0.606873 0.005310 0.760498 1445370663 0.364929 -0.602722 -0.128113 0.697998 1445370663 0.364929 -0.602722 -0.128113 0.697998 1445370663 0.364929 -0.602722 -0.128113 0.697998 1445370663 0.364929 -0.602722 -0.128113 0.697998 1445370663 0.364929 -0.602722 -0.128113 0.697998 1445370663 0.364929 -0.602722 -0.128113 0.697998 1445370663 0.461792 -0.599548 -0.212158 0.618286 1445370663 0.461792 -0.599548 -0.212158 0.618286 1445370663 0.461792 -0.599548 -0.212158 0.618286 1445370663 0.461792 -0.599548 -0.212158 0.618286 1445370664 0.461792 -0.599548 -0.212158 0.618286 1445370664 0.461792 -0.599548 -0.212158 0.618286 1445370664 0.556824 -0.568115 -0.225281 0.562500 1445370664 0.556824 -0.568115 -0.225281 0.562500 1445370664 0.556824 -0.568115 -0.225281 0.562500 1445370664 0.556824 -0.568115 -0.225281 0.562500 1445370664 0.556824 -0.568115 -0.225281 0.562500 1445370664 0.556824 -0.568115 -0.225281 0.562500 1445370664 0.624207 -0.520630 -0.222290 0.538391 1445370664 0.624207 -0.520630 -0.222290 0.538391 1445370664 0.624207 -0.520630 -0.222290 0.538391 1445370664 0.624207 -0.520630 -0.222290 0.538391 1445370664 0.624207 -0.520630 -0.222290 0.538391 1445370664 0.624207 -0.520630 -0.222290 0.538391 1445370664 0.624207 -0.520630 -0.222290 0.538391 1445370664 0.648926 -0.496033 -0.223755 0.531677 1445370664 0.648926 -0.496033 -0.223755 0.531677 1445370664 0.648926 -0.496033 -0.223755 0.531677 1445370664 0.648926 -0.496033 -0.223755 0.531677 1445370664 0.648926 -0.496033 -0.223755 0.531677 1445370664 0.648926 -0.496033 -0.223755 0.531677 1445370664 0.614197 -0.522583 -0.218018 0.549683 1445370664 0.614197 -0.522583 -0.218018 0.549683 1445370664 0.614197 -0.522583 -0.218018 0.549683 1445370664 0.614197 -0.522583 -0.218018 0.549683 1445370664 0.614197 -0.522583 -0.218018 0.549683 1445370664 0.614197 -0.522583 -0.218018 0.549683 1445370664 0.614197 -0.522583 -0.218018 0.549683 1445370664 0.542114 -0.544434 -0.182678 0.613464 1445370664 0.542114 -0.544434 -0.182678 0.613464 1445370664 0.542114 -0.544434 -0.182678 0.613464 1445370664 0.542114 -0.544434 -0.182678 0.613464 1445370664 0.542114 -0.544434 -0.182678 0.613464 1445370664 0.542114 -0.544434 -0.182678 0.613464 1445370664 0.435547 -0.561646 -0.117310 0.693604 1445370664 0.435547 -0.561646 -0.117310 0.693604 1445370664 0.435547 -0.561646 -0.117310 0.693604 1445370664 0.435547 -0.561646 -0.117310 0.693604 1445370664 0.435547 -0.561646 -0.117310 0.693604 1445370664 0.435547 -0.561646 -0.117310 0.693604 1445370664 0.291931 -0.565918 -0.035583 0.770203 1445370664 0.291931 -0.565918 -0.035583 0.770203 1445370664 0.291931 -0.565918 -0.035583 0.770203 1445370664 0.291931 -0.565918 -0.035583 0.770203 1445370664 0.291931 -0.565918 -0.035583 0.770203 1445370664 0.291931 -0.565918 -0.035583 0.770203 1445370664 0.137756 -0.562988 0.072266 0.811646 1445370664 0.137756 -0.562988 0.072266 0.811646 1445370664 0.137756 -0.562988 0.072266 0.811646 1445370664 0.137756 -0.562988 0.072266 0.811646 1445370664 0.137756 -0.562988 0.072266 0.811646 1445370664 0.137756 -0.562988 0.072266 0.811646 1445370664 0.137756 -0.562988 0.072266 0.811646 1445370664 -0.017761 -0.557861 0.166931 0.812805 1445370664 -0.017761 -0.557861 0.166931 0.812805 1445370664 -0.017761 -0.557861 0.166931 0.812805 1445370664 -0.017761 -0.557861 0.166931 0.812805 1445370664 -0.017761 -0.557861 0.166931 0.812805 1445370664 -0.017761 -0.557861 0.166931 0.812805 1445370664 -0.125854 -0.557983 0.212891 0.792114 1445370664 -0.125854 -0.557983 0.212891 0.792114 1445370664 -0.125854 -0.557983 0.212891 0.792114 1445370664 -0.125854 -0.557983 0.212891 0.792114 1445370664 -0.125854 -0.557983 0.212891 0.792114 1445370664 -0.125854 -0.557983 0.212891 0.792114 1445370664 -0.107239 -0.555420 0.215088 0.796082 1445370664 -0.107239 -0.555420 0.215088 0.796082 1445370664 -0.107239 -0.555420 0.215088 0.796082 1445370664 -0.107239 -0.555420 0.215088 0.796082 1445370664 -0.107239 -0.555420 0.215088 0.796082 1445370664 -0.107239 -0.555420 0.215088 0.796082 1445370664 -0.107239 -0.555420 0.215088 0.796082 1445370664 0.010132 -0.562134 0.141846 0.814697 1445370664 0.010132 -0.562134 0.141846 0.814697 1445370664 0.010132 -0.562134 0.141846 0.814697 1445370664 0.010132 -0.562134 0.141846 0.814697 1445370664 0.010132 -0.562134 0.141846 0.814697 1445370664 0.010132 -0.562134 0.141846 0.814697 1445370664 0.184753 -0.560791 -0.000305 0.807068 1445370664 0.184753 -0.560791 -0.000305 0.807068 1445370664 0.184753 -0.560791 -0.000305 0.807068 1445370664 0.184753 -0.560791 -0.000305 0.807068 1445370664 0.184753 -0.560791 -0.000305 0.807068 1445370664 0.184753 -0.560791 -0.000305 0.807068 1445370664 0.346741 -0.562012 -0.143677 0.737061 1445370664 0.346741 -0.562012 -0.143677 0.737061 1445370664 0.346741 -0.562012 -0.143677 0.737061 1445370664 0.346741 -0.562012 -0.143677 0.737061 1445370664 0.346741 -0.562012 -0.143677 0.737061 1445370664 0.346741 -0.562012 -0.143677 0.737061 1445370664 0.463501 -0.561401 -0.233337 0.644653 1445370664 0.463501 -0.561401 -0.233337 0.644653 1445370664 0.463501 -0.561401 -0.233337 0.644653 1445370664 0.463501 -0.561401 -0.233337 0.644653 1445370664 0.463501 -0.561401 -0.233337 0.644653 1445370664 0.463501 -0.561401 -0.233337 0.644653 1445370664 0.567322 -0.535095 -0.238342 0.578796 1445370664 0.567322 -0.535095 -0.238342 0.578796 1445370664 0.567322 -0.535095 -0.238342 0.578796 1445370664 0.567322 -0.535095 -0.238342 0.578796 1445370664 0.567322 -0.535095 -0.238342 0.578796 1445370664 
0.114929 -0.622986 0.102417 0.766907 1445370667 0.114929 -0.622986 0.102417 0.766907 1445370667 0.114929 -0.622986 0.102417 0.766907 1445370667 0.114929 -0.622986 0.102417 0.766907 1445370667 0.114929 -0.622986 0.102417 0.766907 1445370667 0.114929 -0.622986 0.102417 0.766907 1445370667 0.114746 -0.622009 0.097900 0.768311 1445370667 0.114746 -0.622009 0.097900 0.768311 1445370667 0.114746 -0.622009 0.097900 0.768311 1445370667 0.114746 -0.622009 0.097900 0.768311 1445370667 0.114746 -0.622009 0.097900 0.768311 1445370667 0.114746 -0.622009 0.097900 0.768311 1445370667 0.114746 -0.622009 0.097900 0.768311 1445370667 0.124084 -0.613892 0.115601 0.770935 1445370667 0.124084 -0.613892 0.115601 0.770935 1445370667 0.124084 -0.613892 0.115601 0.770935 1445370667 0.124084 -0.613892 0.115601 0.770935 1445370667 0.124084 -0.613892 0.115601 0.770935 1445370667 0.124084 -0.613892 0.115601 0.770935 1445370667 0.110352 -0.608093 0.105713 0.778992 1445370667 0.110352 -0.608093 0.105713 0.778992 1445370667 0.110352 -0.608093 0.105713 0.778992 1445370667 0.110352 -0.608093 0.105713 0.778992 1445370667 0.110352 -0.608093 0.105713 0.778992 1445370667 0.110352 -0.608093 0.105713 0.778992 1445370667 0.077515 -0.607544 0.067139 0.787659 1445370667 0.077515 -0.607544 0.067139 0.787659 1445370667 0.077515 -0.607544 0.067139 0.787659 1445370667 0.077515 -0.607544 0.067139 0.787659 1445370667 0.077515 -0.607544 0.067139 0.787659 1445370667 0.077515 -0.607544 0.067139 0.787659 1445370667 0.053162 -0.606628 0.034912 0.792419 1445370667 0.053162 -0.606628 0.034912 0.792419 1445370667 0.053162 -0.606628 0.034912 0.792419 1445370667 0.053162 -0.606628 0.034912 0.792419 1445370667 0.053162 -0.606628 0.034912 0.792419 1445370667 0.053162 -0.606628 0.034912 0.792419 1445370667 0.053162 -0.606628 0.034912 0.792419 1445370667 0.055969 -0.601624 0.034485 0.796082 1445370667 0.055969 -0.601624 0.034485 0.796082 1445370667 0.055969 -0.601624 0.034485 0.796082 1445370667 0.055969 -0.601624 0.034485 0.796082 1445370667 0.055969 -0.601624 0.034485 0.796082 1445370667 0.055969 -0.601624 0.034485 0.796082 1445370667 0.068115 -0.591858 0.047363 0.801758 1445370667 0.068115 -0.591858 0.047363 0.801758 1445370667 0.068115 -0.591858 0.047363 0.801758 1445370667 0.068115 -0.591858 0.047363 0.801758 1445370667 0.068115 -0.591858 0.047363 0.801758 1445370667 0.068115 -0.591858 0.047363 0.801758 1445370667 0.068115 -0.591858 0.047363 0.801758 1445370667 0.065186 -0.581055 0.046265 0.809875 1445370667 0.065186 -0.581055 0.046265 0.809875 1445370667 0.065186 -0.581055 0.046265 0.809875 1445370667 0.065186 -0.581055 0.046265 0.809875 1445370667 0.065186 -0.581055 0.046265 0.809875 1445370667 0.065186 -0.581055 0.046265 0.809875 1445370667 0.065308 -0.571106 0.053162 0.816528 1445370667 0.065308 -0.571106 0.053162 0.816528 1445370667 0.065308 -0.571106 0.053162 0.816528 1445370667 0.065308 -0.571106 0.053162 0.816528 1445370667 0.065308 -0.571106 0.053162 0.816528 1445370667 0.077271 -0.561279 0.075684 0.820496 1445370667 0.077271 -0.561279 0.075684 0.820496 1445370667 0.077271 -0.561279 0.075684 0.820496 1445370667 0.077271 -0.561279 0.075684 0.820496 1445370667 0.077271 -0.561279 0.075684 0.820496 1445370667 0.061401 -0.562988 0.083008 0.819946 1445370667 0.061401 -0.562988 0.083008 0.819946 1445370667 0.061401 -0.562988 0.083008 0.819946 1445370667 0.061401 -0.562988 0.083008 0.819946 1445370667 0.061401 -0.562988 0.083008 0.819946 1445370667 0.061401 -0.562988 0.083008 0.819946 1445370667 0.035828 -0.569946 0.092590 0.815674 1445370667 0.035828 -0.569946 0.092590 0.815674 1445370667 0.035828 -0.569946 0.092590 0.815674 1445370667 0.035828 -0.569946 0.092590 0.815674 1445370667 0.035828 -0.569946 0.092590 0.815674 1445370667 0.035828 -0.569946 0.092590 0.815674 1445370667 0.001953 -0.578735 0.097534 0.809631 1445370667 0.001953 -0.578735 0.097534 0.809631 1445370667 0.001953 -0.578735 0.097534 0.809631 1445370667 0.001953 -0.578735 0.097534 0.809631 1445370667 0.001953 -0.578735 0.097534 0.809631 1445370667 0.001953 -0.578735 0.097534 0.809631 1445370667 0.001953 -0.578735 0.097534 0.809631 1445370667 -0.035278 -0.588684 0.087036 0.802856 1445370667 -0.035278 -0.588684 0.087036 0.802856 1445370667 -0.035278 -0.588684 0.087036 0.802856 1445370667 -0.035278 -0.588684 0.087036 0.802856 1445370667 -0.035278 -0.588684 0.087036 0.802856 1445370667 -0.035278 -0.588684 0.087036 0.802856 1445370667 -0.071106 -0.597290 0.062256 0.796448 1445370667 -0.071106 -0.597290 0.062256 0.796448 1445370667 -0.071106 -0.597290 0.062256 0.796448 1445370667 -0.071106 -0.597290 0.062256 0.796448 1445370667 -0.071106 -0.597290 0.062256 0.796448 1445370667 -0.071106 -0.597290 0.062256 0.796448 1445370667 -0.085938 -0.601196 0.039612 0.793457 1445370667 -0.085938 -0.601196 0.039612 0.793457 1445370668 -0.085938 -0.601196 0.039612 0.793457 1445370668 -0.085938 -0.601196 0.039612 0.793457 1445370668 -0.085938 -0.601196 0.039612 0.793457 1445370668 -0.085938 -0.601196 0.039612 0.793457 1445370668 -0.085938 -0.601196 0.039612 0.793457 1445370668 -0.084656 -0.600647 0.022705 0.794678 1445370668 -0.084656 -0.600647 0.022705 0.794678 1445370668 -0.084656 -0.600647 0.022705 0.794678 1445370668 -0.084656 -0.600647 0.022705 0.794678 1445370668 -0.084656 -0.600647 0.022705 0.794678 1445370668 -0.084656 -0.600647 0.022705 0.794678 1445370668 -0.070923 -0.601013 0.013672 0.795959 1445370668 -0.070923 -0.601013 0.013672 0.795959 1445370668 -0.070923 -0.601013 0.013672 0.795959 1445370668 -0.070923 -0.601013 0.013672 0.795959 1445370668 -0.070923 -0.601013 0.013672 0.795959 1445370668 -0.070923 -0.601013 0.013672 0.795959 1445370668 -0.041077 -0.598328 0.018127 0.799988 1445370668 -0.041077 -0.598328 0.018127 0.799988 1445370668 -0.041077 -0.598328 0.018127 0.799988 1445370668 -0.041077 -0.598328 0.018127 0.799988 1445370668 -0.041077 -0.598328 0.018127 0.799988 1445370668 -0.041077 -0.598328 0.018127 0.799988 1445370668 -0.013184 -0.595520 0.017456 0.803040 1445370668 -0.013184 -0.595520 0.017456 0.803040 1445370668 -0.013184 -0.595520 0.017456 0.803040 1445370668 -0.013184 -0.595520 0.017456 0.803040 1445370668 -0.013184 -0.595520 0.017456 0.803040 1445370668 -0.013184 -0.595520 0.017456 0.803040 1445370668 0.016174 -0.589172 0.021484 0.807556 1445370668 0.016174 -0.589172 0.021484 0.807556 1445370668 0.016174 -0.589172 0.021484 0.807556 1445370668 0.016174 -0.589172 0.021484 0.807556 1445370668 0.016174 -0.589172 0.021484 0.807556 1445370668 0.016174 -0.589172 0.021484 0.807556 1445370668 0.027527 -0.583130 0.011597 0.811829 1445370668 0.027527 -0.583130 0.011597 0.811829 1445370668 0.027527 -0.583130 0.011597 0.811829 1445370668 0.027527 -0.583130 0.011597 0.811829 1445370668 0.027527 -0.583130 0.011597 0.811829 1445370668 0.027527 -0.583130 0.011597 0.811829 1445370668 0.033081 -0.576111 0.001343 0.816711 1445370668 0.033081 -0.576111 0.001343 0.816711 1445370668 0.033081 -0.576111 0.001343 0.816711 1445370668 0.033081 -0.576111 0.001343 0.816711 1445370668 0.033081 -0.576111 0.001343 0.816711 1445370668 0.033081 -0.576111 0.001343 0.816711 1445370668 0.033081 -0.576111 0.001343 0.816711 1445370668 0.038208 -0.577393 0.002319 0.815552 1445370668 0.038208 -0.577393 0.002319 0.815552 1445370668 0.038208 -0.577393 0.002319 0.815552 1445370668 0.038208 -0.577393 0.002319 0.815552 1445370668 0.038208 -0.577393 0.002319 0.815552 1445370668 0.049377 -0.577820 0.023438 0.814331 1445370668 0.049377 -0.577820 0.023438 0.814331 1445370668 0.049377 -0.577820 0.023438 0.814331 1445370668 0.049377 -0.577820 0.023438 0.814331 1445370668 0.049377 -0.577820 0.023438 0.814331 1445370668 0.049377 -0.577820 0.023438 0.814331 1445370668 0.032532 -0.582275 0.037537 0.811462 1445370668 0.032532 -0.582275 0.037537 0.811462 1445370668 0.032532 -0.582275 0.037537 0.811462 1445370668 0.032532 -0.582275 0.037537 0.811462 1445370668 0.032532 -0.582275 0.037537 0.811462 1445370668 0.032532 -0.582275 0.037537 0.811462 1445370668 0.005493 -0.587585 0.054077 0.807312 1445370668 0.005493 -0.587585 0.054077 0.807312 1445370668 0.005493 -0.587585 0.054077 0.807312 1445370668 0.005493 -0.587585 0.054077 0.807312 1445370668 0.005493 -0.587585 0.054077 0.807312 1445370668 0.005493 -0.587585 0.054077 0.807312 1445370668 -0.025757 -0.592285 0.078491 0.801514 1445370668 -0.025757 -0.592285 0.078491 0.801514 1445370668 -0.025757 -0.592285 0.078491 0.801514 1445370668 -0.025757 -0.592285 0.078491 0.801514 1445370668 -0.025757 -0.592285 0.078491 0.801514 1445370668 -0.025757 -0.592285 0.078491 0.801514 1445370668 -0.069275 -0.601318 0.078369 0.792114 1445370668 -0.069275 -0.601318 0.078369 0.792114 1445370668 -0.069275 -0.601318 0.078369 0.792114 1445370668 -0.069275 -0.601318 0.078369 0.792114 1445370668 -0.069275 -0.601318 0.078369 0.792114 1445370668 -0.069275 -0.601318 0.078369 0.792114 1445370668 -0.115906 -0.604492 0.043030 0.786926 1445370668 -0.115906 -0.604492 0.043030 0.786926 1445370668 -0.115906 -0.604492 0.043030 0.786926 1445370668 -0.115906 -0.604492 0.043030 0.786926 1445370668 -0.115906 -0.604492 0.043030 0.786926 1445370668 -0.115906 -0.604492 0.043030 0.786926 1445370668 -0.145020 -0.596008 -0.009827 0.789734 1445370668 -0.145020 -0.596008 -0.009827 0.789734 1445370668 -0.145020 -0.596008 -0.009827 0.789734 1445370668 -0.145020 -0.596008 -0.009827 0.789734 1445370668 -0.145020 -0.596008 -0.009827 0.789734 1445370668 -0.145020 -0.596008 -0.009827 0.789734 1445370668 -0.131348 -0.587219 -0.027466 0.798218 1445370668 -0.131348 -0.587219 -0.027466 0.798218 1445370668 -0.131348 -0.587219 -0.027466 0.798218 1445370668 -0.131348 -0.587219 -0.027466 0.798218 1445370668 -0.131348 -0.587219 -0.027466 0.798218 1445370668 -0.131348 -0.587219 -0.027466 0.798218 1445370668 -0.131348 -0.587219 -0.027466 0.798218 1445370668 -0.085266 -0.589050 -0.006042 0.803528 1445370668 -0.085266 -0.589050 -0.006042 0.803528 1445370668 -0.085266 -0.589050 -0.006042 0.803528 1445370668 -0.023193 -0.583069 0.022644 0.811768 1445370669 -0.023193 -0.583069 0.022644 0.811768 1445370669 -0.023193 -0.583069 0.022644 0.811768 1445370669 -0.023193 -0.583069 0.022644 0.811768 1445370669 0.002563 -0.576294 0.001709 0.817261 1445370669 0.002563 -0.576294 0.001709 0.817261 1445370669 0.002563 -0.576294 0.001709 0.817261 1445370669 0.002563 -0.576294 0.001709 0.817261 1445370669 0.002563 -0.576294 0.001709 0.817261 1445370669 0.002563 -0.576294 0.001709 0.817261 1445370669 0.022888 -0.568848 -0.021606 0.821838 1445370669 0.022888 -0.568848 -0.021606 0.821838 1445370669 0.022888 -0.568848 -0.021606 0.821838 1445370669 0.022888 -0.568848 -0.021606 0.821838 1445370669 0.022888 -0.568848 -0.021606 0.821838 1445370669 0.053345 -0.557739 -0.014832 0.828186 1445370669 0.053345 -0.557739 -0.014832 0.828186 1445370669 0.053345 -0.557739 -0.014832 0.828186 1445370669 0.053345 -0.557739 -0.014832 0.828186 1445370669 0.053345 -0.557739 -0.014832 0.828186 1445370669 0.053345 -0.557739 -0.014832 0.828186 1445370669 0.067444 -0.543579 -0.012695 0.836548 1445370669 0.067444 -0.543579 -0.012695 0.836548 1445370669 0.067444 -0.543579 -0.012695 0.836548 1445370669 0.067444 -0.543579 -0.012695 0.836548 1445370669 0.067444 -0.543579 -0.012695 0.836548 1445370669 0.067444 -0.543579 -0.012695 0.836548 1445370669 0.067444 -0.543579 -0.012695 0.836548 1445370669 0.060181 -0.533142 -0.016174 0.843689 1445370669 0.060181 -0.533142 -0.016174 0.843689 1445370669 0.060181 -0.533142 -0.016174 0.843689 1445370669 0.060181 -0.533142 -0.016174 0.843689 1445370669 0.060181 -0.533142 -0.016174 0.843689 1445370669 0.060181 -0.533142 -0.016174 0.843689 1445370669 0.064209 -0.528870 -0.000549 0.846252 1445370669 0.064209 -0.528870 -0.000549 0.846252 1445370669 0.064209 -0.528870 -0.000549 0.846252 1445370669 0.064209 -0.528870 -0.000549 0.846252 1445370669 0.064209 -0.528870 -0.000549 0.846252 1445370669 0.064209 -0.528870 -0.000549 0.846252 1445370669 0.069153 -0.529907 0.026978 0.844788 1445370669 0.069153 -0.529907 0.026978 0.844788 1445370669 0.069153 -0.529907 0.026978 0.844788 1445370669 0.069153 -0.529907 0.026978 0.844788 1445370669 0.044189 -0.538696 0.049438 0.839905 1445370669 0.044189 -0.538696 0.049438 0.839905 1445370669 0.044189 -0.538696 0.049438 0.839905 1445370669 0.044189 -0.538696 0.049438 0.839905 1445370669 0.044189 -0.538696 0.049438 0.839905 1445370669 0.044189 -0.538696 0.049438 0.839905 1445370669 0.006897 -0.545471 0.072205 0.834961 1445370669 0.006897 -0.545471 0.072205 0.834961 1445370669 0.006897 -0.545471 0.072205 0.834961 1445370669 0.006897 -0.545471 0.072205 0.834961 1445370669 0.006897 -0.545471 0.072205 0.834961 1445370669 0.006897 -0.545471 0.072205 0.834961 1445370669 -0.037048 -0.558289 0.090454 0.823853 1445370669 -0.037048 -0.558289 0.090454 0.823853 1445370669 -0.037048 -0.558289 0.090454 0.823853 1445370669 -0.037048 -0.558289 0.090454 0.823853 1445370669 -0.037048 -0.558289 0.090454 0.823853 1445370669 -0.037048 -0.558289 0.090454 0.823853 1445370669 -0.037048 -0.558289 0.090454 0.823853 1445370669 -0.085938 -0.574585 0.079041 0.810059 1445370669 -0.085938 -0.574585 0.079041 0.810059 1445370669 -0.085938 -0.574585 0.079041 0.810059 1445370669 -0.085938 -0.574585 0.079041 0.810059 1445370669 -0.085938 -0.574585 0.079041 0.810059 1445370669 -0.085938 -0.574585 0.079041 0.810059 1445370669 -0.122437 -0.581482 0.041931 0.803223 1445370669 -0.122437 -0.581482 0.041931 0.803223 1445370669 -0.122437 -0.581482 0.041931 0.803223 1445370669 -0.122437 -0.581482 0.041931 0.803223 1445370669 -0.122437 -0.581482 0.041931 0.803223 1445370669 -0.122437 -0.581482 0.041931 0.803223 1445370669 -0.122437 -0.581482 0.041931 0.803223 1445370669 -0.143555 -0.583069 -0.002258 0.799622 1445370669 -0.143555 -0.583069 -0.002258 0.799622 1445370669 -0.143555 -0.583069 -0.002258 0.799622 1445370669 -0.143555 -0.583069 -0.002258 0.799622 1445370669 -0.143555 -0.583069 -0.002258 0.799622 1445370669 -0.143555 -0.583069 -0.002258 0.799622 1445370669 -0.141174 -0.587341 -0.019409 0.796692 1445370669 -0.141174 -0.587341 -0.019409 0.796692 1445370669 -0.141174 -0.587341 -0.019409 0.796692 1445370669 -0.141174 -0.587341 -0.019409 0.796692 1445370669 -0.141174 -0.587341 -0.019409 0.796692 1445370669 -0.093933 -0.591370 -0.001343 0.800903 1445370669 -0.093933 -0.591370 -0.001343 0.800903 1445370669 -0.093933 -0.591370 -0.001343 0.800903 1445370669 -0.093933 -0.591370 -0.001343 0.800903 1445370669 -0.093933 -0.591370 -0.001343 0.800903 1445370669 -0.093933 -0.591370 -0.001343 0.800903 1445370669 -0.047607 -0.585266 -0.005005 0.809448 1445370669 -0.047607 -0.585266 -0.005005 0.809448 1445370669 -0.047607 -0.585266 -0.005005 0.809448 1445370669 -0.047607 -0.585266 -0.005005 0.809448 1445370669 -0.047607 -0.585266 -0.005005 0.809448 1445370669 0.001587 -0.577454 -0.014221 0.816284 1445370669 0.001587 -0.577454 -0.014221 0.816284 1445370669 0.001587 -0.577454 -0.014221 0.816284 1445370669 0.001587 -0.577454 -0.014221 0.816284 1445370669 0.001587 -0.577454 -0.014221 0.816284 1445370669 0.001587 -0.577454 -0.014221 0.816284 1445370669 0.052673 -0.569275 0.000183 0.820435 1445370669 0.052673 -0.569275 0.000183 0.820435 1445370669 0.052673 -0.569275 0.000183 0.820435 1445370669 0.052673 -0.569275 0.000183 0.820435 1445370670 0.052673 -0.569275 0.000183 0.820435 1445370670 0.052673 -0.569275 0.000183 0.820435 1445370670 0.052673 -0.569275 0.000183 0.820435 1445370670 0.094299 -0.555725 0.028015 0.825500 1445370670 0.094299 -0.555725 0.028015 0.825500 1445370670 0.094299 -0.555725 0.028015 0.825500 1445370670 0.094299 -0.555725 0.028015 0.825500 1445370670 0.096924 -0.548889 0.026306 0.829834 1445370670 0.096924 -0.548889 0.026306 0.829834 1445370670 0.096924 -0.548889 0.026306 0.829834 1445370670 0.096924 -0.548889 0.026306 0.829834 1445370670 0.084961 -0.552979 0.010193 0.828735 1445370670 0.084961 -0.552979 0.010193 0.828735 1445370670 0.084961 -0.552979 0.010193 0.828735 1445370670 0.084961 -0.552979 0.010193 0.828735 1445370670 0.084961 -0.552979 0.010193 0.828735 1445370670 0.084961 -0.552979 0.010193 0.828735 1445370670 0.087830 -0.556641 0.027222 0.825623 1445370670 0.087830 -0.556641 0.027222 0.825623 1445370670 0.087830 -0.556641 0.027222 0.825623 1445370670 0.087830 -0.556641 0.027222 0.825623 1445370670 0.087830 -0.556641 0.027222 0.825623 1445370670 0.087830 -0.556641 0.027222 0.825623 1445370670 0.087830 -0.556641 0.027222 0.825623 1445370670 0.070801 -0.561035 0.048828 0.823303 1445370670 0.070801 -0.561035 0.048828 0.823303 1445370670 0.070801 -0.561035 0.048828 0.823303 1445370670 0.070801 -0.561035 0.048828 0.823303 1445370670 0.070801 -0.561035 0.048828 0.823303 1445370670 0.070801 -0.561035 0.048828 0.823303 1445370670 0.032837 -0.563171 0.057129 0.823730 1445370670 0.032837 -0.563171 0.057129 0.823730 1445370670 0.032837 -0.563171 0.057129 0.823730 1445370670 0.032837 -0.563171 0.057129 0.823730 1445370670 0.032837 -0.563171 0.057129 0.823730 1445370670 0.032837 -0.563171 0.057129 0.823730 1445370670 -0.012085 -0.567017 0.060120 0.821411 1445370670 -0.012085 -0.567017 0.060120 0.821411 1445370670 -0.012085 -0.567017 0.060120 0.821411 1445370670 -0.012085 -0.567017 0.060120 0.821411 1445370670 -0.012085 -0.567017 0.060120 0.821411 1445370670 -0.012085 -0.567017 0.060120 0.821411 1445370670 -0.057007 -0.574585 0.067566 0.813660 1445370670 -0.057007 -0.574585 0.067566 0.813660 1445370670 -0.057007 -0.574585 0.067566 0.813660 1445370670 -0.057007 -0.574585 0.067566 0.813660 1445370670 -0.057007 -0.574585 0.067566 0.813660 1445370670 -0.057007 -0.574585 0.067566 0.813660 1445370670 -0.106567 -0.570007 0.044617 0.813477 1445370670 -0.106567 -0.570007 0.044617 0.813477 1445370670 -0.106567 -0.570007 0.044617 0.813477 1445370670 -0.106567 -0.570007 0.044617 0.813477 1445370670 -0.106567 -0.570007 0.044617 0.813477 1445370670 -0.141113 -0.559509 0.007935 0.816650 1445370670 -0.141113 -0.559509 0.007935 0.816650 1445370670 -0.141113 -0.559509 0.007935 0.816650 1445370670 -0.141113 -0.559509 0.007935 0.816650 1445370670 -0.141113 -0.559509 0.007935 0.816650 1445370670 -0.141113 -0.559509 0.007935 0.816650 1445370670 -0.145386 -0.550232 -0.005188 0.822266 1445370670 -0.145386 -0.550232 -0.005188 0.822266 1445370670 -0.145386 -0.550232 -0.005188 0.822266 1445370670 -0.145386 -0.550232 -0.005188 0.822266 1445370670 -0.145386 -0.550232 -0.005188 0.822266 1445370670 -0.145386 -0.550232 -0.005188 0.822266 1445370670 -0.120728 -0.550354 0.004272 0.826111 1445370670 -0.120728 -0.550354 0.004272 0.826111 1445370670 -0.120728 -0.550354 0.004272 0.826111 1445370670 -0.120728 -0.550354 0.004272 0.826111 1445370670 -0.120728 -0.550354 0.004272 0.826111 1445370670 -0.120728 -0.550354 0.004272 0.826111 1445370670 -0.089050 -0.546692 -0.004272 0.832581 1445370670 -0.089050 -0.546692 -0.004272 0.832581 1445370670 -0.089050 -0.546692 -0.004272 0.832581 1445370670 -0.089050 -0.546692 -0.004272 0.832581 1445370670 -0.089050 -0.546692 -0.004272 0.832581 1445370670 -0.062927 -0.541138 -0.030457 0.838013 1445370670 -0.062927 -0.541138 -0.030457 0.838013 1445370670 -0.062927 -0.541138 -0.030457 0.838013 1445370670 -0.062927 -0.541138 -0.030457 0.838013 1445370670 -0.062927 -0.541138 -0.030457 0.838013 1445370670 -0.028442 -0.535095 -0.039795 0.843384 1445370670 -0.028442 -0.535095 -0.039795 0.843384 1445370670 -0.028442 -0.535095 -0.039795 0.843384 1445370670 -0.028442 -0.535095 -0.039795 0.843384 1445370670 -0.028442 -0.535095 -0.039795 0.843384 1445370670 0.006104 -0.525513 -0.037354 0.849915 1445370670 0.006104 -0.525513 -0.037354 0.849915 1445370670 0.006104 -0.525513 -0.037354 0.849915 1445370670 0.006104 -0.525513 -0.037354 0.849915 1445370670 0.006104 -0.525513 -0.037354 0.849915 1445370670 0.006104 -0.525513 -0.037354 0.849915 1445370670 0.006104 -0.525513 -0.037354 0.849915 1445370670 0.026306 -0.511475 -0.048157 0.857544 1445370670 0.026306 -0.511475 -0.048157 0.857544 1445370670 0.026306 -0.511475 -0.048157 0.857544 1445370670 0.026306 -0.511475 -0.048157 0.857544 1445370670 0.026306 -0.511475 -0.048157 0.857544 1445370670 0.026306 -0.511475 -0.048157 0.857544 1445370670 0.041199 -0.498657 -0.049072 0.864441 1445370670 0.041199 -0.498657 -0.049072 0.864441 1445370670 0.041199 -0.498657 -0.049072 0.864441 1445370670 0.041199 -0.498657 -0.049072 0.864441 1445370670 0.041199 -0.498657 -0.049072 0.864441 1445370671 0.041199 -0.498657 -0.049072 0.864441 1445370671 0.062378 -0.499084 -0.024597 0.863953 1445370671 0.062378 -0.499084 -0.024597 0.863953 1445370671 0.062378 -0.499084 -0.024597 0.863953 1445370671 0.062378 -0.499084 -0.024597 0.863953 1445370671 0.062378 -0.499084 -0.024597 0.863953 1445370671 0.062378 -0.499084 -0.024597 0.863953 1445370671 0.062378 -0.499084 -0.024597 0.863953 1445370671 0.059631 -0.498413 0.002197 0.864868 1445370671 0.059631 -0.498413 0.002197 0.864868 1445370671 0.059631 -0.498413 0.002197 0.864868 1445370671 0.059631 -0.498413 0.002197 0.864868 1445370671 0.059631 -0.498413 0.002197 0.864868 1445370671 0.059631 -0.498413 0.002197 0.864868 1445370671 0.020508 -0.508484 0.003906 0.860779 1445370671 0.020508 -0.508484 0.003906 0.860779 1445370671 0.020508 -0.508484 0.003906 0.860779 1445370671 0.020508 -0.508484 0.003906 0.860779 1445370671 0.020508 -0.508484 0.003906 0.860779 1445370671 0.020508 -0.508484 0.003906 0.860779 1445370671 -0.016357 -0.517456 0.019104 0.855347 1445370671 -0.016357 -0.517456 0.019104 0.855347 1445370671 -0.016357 -0.517456 0.019104 0.855347 1445370671 -0.016357 -0.517456 0.019104 0.855347 1445370671 -0.016357 -0.517456 0.019104 0.855347 1445370671 -0.016357 -0.517456 0.019104 0.855347 1445370671 -0.056091 -0.533264 0.044861 0.842896 1445370671 -0.056091 -0.533264 0.044861 0.842896 1445370671 -0.056091 -0.533264 0.044861 0.842896 1445370671 -0.056091 -0.533264 0.044861 0.842896 1445370671 -0.056091 -0.533264 0.044861 0.842896 1445370671 -0.056091 -0.533264 0.044861 0.842896 1445370671 -0.103577 -0.549133 0.037598 0.828430 1445370671 -0.103577 -0.549133 0.037598 0.828430 1445370671 -0.103577 -0.549133 0.037598 0.828430 1445370671 -0.103577 -0.549133 0.037598 0.828430 1445370671 -0.103577 -0.549133 0.037598 0.828430 1445370671 -0.103577 -0.549133 0.037598 0.828430 1445370671 -0.144287 -0.551575 0.010010 0.821472 1445370671 -0.144287 -0.551575 0.010010 0.821472 1445370671 -0.144287 -0.551575 0.010010 0.821472 1445370671 -0.144287 -0.551575 0.010010 0.821472 1445370671 -0.144287 -0.551575 0.010010 0.821472 1445370671 -0.144287 -0.551575 0.010010 0.821472 1445370671 -0.161743 -0.546570 -0.008362 0.821594 1445370671 -0.161743 -0.546570 -0.008362 0.821594 1445370671 -0.161743 -0.546570 -0.008362 0.821594 1445370671 -0.161743 -0.546570 -0.008362 0.821594 1445370671 -0.161743 -0.546570 -0.008362 0.821594 1445370671 -0.161743 -0.546570 -0.008362 0.821594 1445370671 -0.146790 -0.543762 -0.003479 0.826294 1445370671 -0.146790 -0.543762 -0.003479 0.826294 1445370671 -0.146790 -0.543762 -0.003479 0.826294 1445370671 -0.146790 -0.543762 -0.003479 0.826294 1445370671 -0.146790 -0.543762 -0.003479 0.826294 1445370671 -0.146790 -0.543762 -0.003479 0.826294 1445370671 -0.106995 -0.542786 0.003845 0.833008 1445370671 -0.106995 -0.542786 0.003845 0.833008 1445370671 -0.106995 -0.542786 0.003845 0.833008 1445370671 -0.106995 -0.542786 0.003845 0.833008 1445370671 -0.106995 -0.542786 0.003845 0.833008 1445370671 -0.106995 -0.542786 0.003845 0.833008 1445370671 -0.106995 -0.542786 0.003845 0.833008 1445370671 -0.067932 -0.535767 -0.005371 0.841614 1445370671 -0.067932 -0.535767 -0.005371 0.841614 1445370671 -0.067932 -0.535767 -0.005371 0.841614 1445370671 -0.067932 -0.535767 -0.005371 0.841614 1445370671 -0.067932 -0.535767 -0.005371 0.841614 1445370671 -0.067932 -0.535767 -0.005371 0.841614 1445370671 -0.035217 -0.526855 -0.026794 0.848816 1445370671 -0.035217 -0.526855 -0.026794 0.848816 1445370671 -0.035217 -0.526855 -0.026794 0.848816 1445370671 -0.035217 -0.526855 -0.026794 0.848816 1445370671 -0.035217 -0.526855 -0.026794 0.848816 1445370671 -0.035217 -0.526855 -0.026794 0.848816 1445370671 -0.035217 -0.526855 -0.026794 0.848816 1445370671 -0.000122 -0.515686 -0.032776 0.856140 1445370671 -0.000122 -0.515686 -0.032776 0.856140 1445370671 -0.000122 -0.515686 -0.032776 0.856140 1445370671 -0.000122 -0.515686 -0.032776 0.856140 1445370671 -0.000122 -0.515686 -0.032776 0.856140 1445370671 -0.000122 -0.515686 -0.032776 0.856140 1445370671 0.024292 -0.504028 -0.037354 0.862549 1445370671 0.024292 -0.504028 -0.037354 0.862549 1445370671 0.024292 -0.504028 -0.037354 0.862549 1445370671 0.024292 -0.504028 -0.037354 0.862549 1445370671 0.024292 -0.504028 -0.037354 0.862549 1445370671 0.024292 -0.504028 -0.037354 0.862549 1445370671 0.036621 -0.496155 -0.036133 0.866699 1445370671 0.036621 -0.496155 -0.036133 0.866699 1445370671 0.036621 -0.496155 -0.036133 0.866699 1445370671 0.036621 -0.496155 -0.036133 0.866699 1445370671 0.036621 -0.496155 -0.036133 0.866699 1445370671 0.036621 -0.496155 -0.036133 0.866699 1445370671 0.044495 -0.497009 -0.024170 0.866272 1445370671 0.044495 -0.497009 -0.024170 0.866272 1445370671 0.044495 -0.497009 -0.024170 0.866272 1445370671 0.044495 -0.497009 -0.024170 0.866272 1445370671 0.044495 -0.497009 -0.024170 0.866272 1445370671 0.044495 -0.497009 -0.024170 0.866272 1445370671 0.043518 -0.501404 -0.006409 0.864075 1445370671 0.043518 -0.501404 -0.006409 0.864075 1445370671 0.043518 -0.501404 -0.006409 0.864075 1445370671 0.043518 -0.501404 -0.006409 0.864075 1445370671 0.043518 -0.501404 -0.006409 0.864075 1445370671 0.043518 -0.501404 -0.006409 0.864075 1445370671 0.023010 -0.512634 0.003723 0.858276 1445370671 0.023010 -0.512634 0.003723 0.858276 1445370671 0.023010 -0.512634 0.003723 0.858276 1445370671 0.023010 -0.512634 0.003723 0.858276 1445370671 0.023010 -0.512634 0.003723 0.858276 1445370671 0.023010 -0.512634 0.003723 0.858276 1445370671 0.023010 -0.512634 0.003723 0.858276 1445370671 0.000732 -0.523132 0.030945 0.851685 1445370672 0.000732 -0.523132 0.030945 0.851685 1445370672 0.000732 -0.523132 0.030945 0.851685 1445370672 0.000732 -0.523132 0.030945 0.851685 1445370672 0.000732 -0.523132 0.030945 0.851685 1445370672 -0.032654 -0.540344 0.064819 0.838318 1445370672 -0.032654 -0.540344 0.064819 0.838318 1445370672 -0.032654 -0.540344 0.064819 0.838318 1445370672 -0.032654 -0.540344 0.064819 0.838318 1445370672 -0.032654 -0.540344 0.064819 0.838318 1445370672 -0.032654 -0.540344 0.064819 0.838318 1445370672 -0.032654 -0.540344 0.064819 0.838318 1445370672 -0.081360 -0.558167 0.071655 0.822632 1445370672 
0.065857 -0.625061 0.210876 0.748657 1445370675 0.065857 -0.625061 0.210876 0.748657 1445370675 0.065857 -0.625061 0.210876 0.748657 1445370675 0.065857 -0.625061 0.210876 0.748657 1445370675 0.052124 -0.630371 0.210571 0.745361 1445370675 0.052124 -0.630371 0.210571 0.745361 1445370675 0.052124 -0.630371 0.210571 0.745361 1445370675 0.052124 -0.630371 0.210571 0.745361 1445370675 0.052124 -0.630371 0.210571 0.745361 1445370675 0.052124 -0.630371 0.210571 0.745361 1445370675 0.080811 -0.622314 0.230530 0.743652 1445370675 0.080811 -0.622314 0.230530 0.743652 1445370675 0.080811 -0.622314 0.230530 0.743652 1445370675 0.080811 -0.622314 0.230530 0.743652 1445370675 0.080811 -0.622314 0.230530 0.743652 1445370675 0.080811 -0.622314 0.230530 0.743652 1445370675 0.124329 -0.607117 0.237610 0.747986 1445370675 0.124329 -0.607117 0.237610 0.747986 1445370675 0.124329 -0.607117 0.237610 0.747986 1445370675 0.124329 -0.607117 0.237610 0.747986 1445370675 0.124329 -0.607117 0.237610 0.747986 1445370675 0.124329 -0.607117 0.237610 0.747986 1445370675 0.124329 -0.607117 0.237610 0.747986 1445370675 0.168823 -0.599304 0.194580 0.757935 1445370675 0.168823 -0.599304 0.194580 0.757935 1445370675 0.168823 -0.599304 0.194580 0.757935 1445370675 0.168823 -0.599304 0.194580 0.757935 1445370675 0.168823 -0.599304 0.194580 0.757935 1445370675 0.168823 -0.599304 0.194580 0.757935 1445370675 0.221252 -0.586365 0.114258 0.770813 1445370675 0.221252 -0.586365 0.114258 0.770813 1445370675 0.221252 -0.586365 0.114258 0.770813 1445370675 0.221252 -0.586365 0.114258 0.770813 1445370675 0.221252 -0.586365 0.114258 0.770813 1445370675 0.221252 -0.586365 0.114258 0.770813 1445370675 0.221252 -0.586365 0.114258 0.770813 1445370675 0.287292 -0.582947 0.009094 0.759949 1445370675 0.287292 -0.582947 0.009094 0.759949 1445370675 0.287292 -0.582947 0.009094 0.759949 1445370675 0.287292 -0.582947 0.009094 0.759949 1445370675 0.287292 -0.582947 0.009094 0.759949 1445370675 0.287292 -0.582947 0.009094 0.759949 1445370675 0.379761 -0.604431 -0.106384 0.692200 1445370675 0.379761 -0.604431 -0.106384 0.692200 1445370675 0.379761 -0.604431 -0.106384 0.692200 1445370675 0.379761 -0.604431 -0.106384 0.692200 1445370675 0.379761 -0.604431 -0.106384 0.692200 1445370675 0.379761 -0.604431 -0.106384 0.692200 1445370675 0.465820 -0.610596 -0.192566 0.610840 1445370675 0.465820 -0.610596 -0.192566 0.610840 1445370675 0.465820 -0.610596 -0.192566 0.610840 1445370675 0.465820 -0.610596 -0.192566 0.610840 1445370675 0.465820 -0.610596 -0.192566 0.610840 1445370675 0.465820 -0.610596 -0.192566 0.610840 1445370675 0.465820 -0.610596 -0.192566 0.610840 1445370675 0.538391 -0.592163 -0.227539 0.554626 1445370675 0.538391 -0.592163 -0.227539 0.554626 1445370675 0.538391 -0.592163 -0.227539 0.554626 1445370675 0.538391 -0.592163 -0.227539 0.554626 1445370675 0.538391 -0.592163 -0.227539 0.554626 1445370675 0.538391 -0.592163 -0.227539 0.554626 1445370675 0.589783 -0.551575 -0.221619 0.546692 1445370675 0.589783 -0.551575 -0.221619 0.546692 1445370675 0.589783 -0.551575 -0.221619 0.546692 1445370675 0.589783 -0.551575 -0.221619 0.546692 1445370675 0.589783 -0.551575 -0.221619 0.546692 1445370675 0.581177 -0.537354 -0.207825 0.574646 1445370675 0.581177 -0.537354 -0.207825 0.574646 1445370675 0.581177 -0.537354 -0.207825 0.574646 1445370675 0.581177 -0.537354 -0.207825 0.574646 1445370675 0.581177 -0.537354 -0.207825 0.574646 1445370675 0.581177 -0.537354 -0.207825 0.574646 1445370675 0.581177 -0.537354 -0.207825 0.574646 1445370675 0.515930 -0.547668 -0.174927 0.635010 1445370675 0.515930 -0.547668 -0.174927 0.635010 1445370675 0.515930 -0.547668 -0.174927 0.635010 1445370675 0.515930 -0.547668 -0.174927 0.635010 1445370675 0.515930 -0.547668 -0.174927 0.635010 1445370675 0.515930 -0.547668 -0.174927 0.635010 1445370675 0.424438 -0.548706 -0.115662 0.710876 1445370675 0.424438 -0.548706 -0.115662 0.710876 1445370675 0.424438 -0.548706 -0.115662 0.710876 1445370675 0.424438 -0.548706 -0.115662 0.710876 1445370675 0.424438 -0.548706 -0.115662 0.710876 1445370675 0.424438 -0.548706 -0.115662 0.710876 1445370675 0.322327 -0.538147 -0.002991 0.778748 1445370675 0.322327 -0.538147 -0.002991 0.778748 1445370675 0.322327 -0.538147 -0.002991 0.778748 1445370675 0.322327 -0.538147 -0.002991 0.778748 1445370675 0.322327 -0.538147 -0.002991 0.778748 1445370675 0.322327 -0.538147 -0.002991 0.778748 1445370675 0.192139 -0.545044 0.113220 0.808167 1445370675 0.192139 -0.545044 0.113220 0.808167 1445370675 0.192139 -0.545044 0.113220 0.808167 1445370675 0.192139 -0.545044 0.113220 0.808167 1445370675 0.192139 -0.545044 0.113220 0.808167 1445370675 0.058472 -0.571228 0.205872 0.792358 1445370675 0.058472 -0.571228 0.205872 0.792358 1445370675 0.058472 -0.571228 0.205872 0.792358 1445370675 0.058472 -0.571228 0.205872 0.792358 1445370675 0.058472 -0.571228 0.205872 0.792358 1445370675 0.058472 -0.571228 0.205872 0.792358 1445370675 0.058472 -0.571228 0.205872 0.792358 1445370675 -0.036926 -0.598022 0.214355 0.771423 1445370675 -0.036926 -0.598022 0.214355 0.771423 1445370675 -0.036926 -0.598022 0.214355 0.771423 1445370675 -0.036926 -0.598022 0.214355 0.771423 1445370675 -0.036926 -0.598022 0.214355 0.771423 1445370675 0.002319 -0.602173 0.216492 0.768433 1445370675 0.002319 -0.602173 0.216492 0.768433 1445370675 0.002319 -0.602173 0.216492 0.768433 1445370675 0.002319 -0.602173 0.216492 0.768433 1445370675 0.002319 -0.602173 0.216492 0.768433 1445370676 0.002319 -0.602173 0.216492 0.768433 1445370676 0.106323 -0.600281 0.175720 0.773010 1445370676 0.106323 -0.600281 0.175720 0.773010 1445370676 0.106323 -0.600281 0.175720 0.773010 1445370676 0.106323 -0.600281 0.175720 0.773010 1445370676 0.106323 -0.600281 0.175720 0.773010 1445370676 0.106323 -0.600281 0.175720 0.773010 1445370676 0.225891 -0.597778 0.049011 0.767578 1445370676 0.225891 -0.597778 0.049011 0.767578 1445370676 0.225891 -0.597778 0.049011 0.767578 1445370676 0.225891 -0.597778 0.049011 0.767578 1445370676 0.225891 -0.597778 0.049011 0.767578 1445370676 0.225891 -0.597778 0.049011 0.767578 1445370676 0.330383 -0.602905 -0.102661 0.718872 1445370676 0.330383 -0.602905 -0.102661 0.718872 1445370676 0.330383 -0.602905 -0.102661 0.718872 1445370676 0.330383 -0.602905 -0.102661 0.718872 1445370676 0.330383 -0.602905 -0.102661 0.718872 1445370676 0.330383 -0.602905 -0.102661 0.718872 1445370676 0.330383 -0.602905 -0.102661 0.718872 1445370676 0.433655 -0.602966 -0.201172 0.638672 1445370676 0.433655 -0.602966 -0.201172 0.638672 1445370676 0.433655 -0.602966 -0.201172 0.638672 1445370676 0.433655 -0.602966 -0.201172 0.638672 1445370676 0.433655 -0.602966 -0.201172 0.638672 1445370676 0.542419 -0.566467 -0.225647 0.577881 1445370676 0.542419 -0.566467 -0.225647 0.577881 1445370676 0.542419 -0.566467 -0.225647 0.577881 1445370676 0.542419 -0.566467 -0.225647 0.577881 1445370676 0.542419 -0.566467 -0.225647 0.577881 1445370676 0.542419 -0.566467 -0.225647 0.577881 1445370676 0.542419 -0.566467 -0.225647 0.577881 1445370676 0.614502 -0.510193 -0.242126 0.550842 1445370676 0.614502 -0.510193 -0.242126 0.550842 1445370676 0.614502 -0.510193 -0.242126 0.550842 1445370676 0.614502 -0.510193 -0.242126 0.550842 1445370676 0.614502 -0.510193 -0.242126 0.550842 1445370676 0.614502 -0.510193 -0.242126 0.550842 1445370676 0.639343 -0.487854 -0.259033 0.534912 1445370676 0.639343 -0.487854 -0.259033 0.534912 1445370676 0.639343 -0.487854 -0.259033 0.534912 1445370676 0.639343 -0.487854 -0.259033 0.534912 1445370676 0.639343 -0.487854 -0.259033 0.534912 1445370676 0.639343 -0.487854 -0.259033 0.534912 1445370676 0.619080 -0.485901 -0.239014 0.568787 1445370676 0.619080 -0.485901 -0.239014 0.568787 1445370676 0.619080 -0.485901 -0.239014 0.568787 1445370676 0.619080 -0.485901 -0.239014 0.568787 1445370676 0.619080 -0.485901 -0.239014 0.568787 1445370676 0.619080 -0.485901 -0.239014 0.568787 1445370676 0.619080 -0.485901 -0.239014 0.568787 1445370676 0.563965 -0.501465 -0.200867 0.624573 1445370676 0.563965 -0.501465 -0.200867 0.624573 1445370676 0.563965 -0.501465 -0.200867 0.624573 1445370676 0.563965 -0.501465 -0.200867 0.624573 1445370676 0.563965 -0.501465 -0.200867 0.624573 1445370676 0.464050 -0.528076 -0.137329 0.697754 1445370676 0.464050 -0.528076 -0.137329 0.697754 1445370676 0.464050 -0.528076 -0.137329 0.697754 1445370676 0.464050 -0.528076 -0.137329 0.697754 1445370676 0.464050 -0.528076 -0.137329 0.697754 1445370676 0.464050 -0.528076 -0.137329 0.697754 1445370676 0.464050 -0.528076 -0.137329 0.697754 1445370676 0.330872 -0.549927 -0.049438 0.765259 1445370676 0.330872 -0.549927 -0.049438 0.765259 1445370676 0.330872 -0.549927 -0.049438 0.765259 1445370676 0.330872 -0.549927 -0.049438 0.765259 1445370676 0.330872 -0.549927 -0.049438 0.765259 1445370676 0.330872 -0.549927 -0.049438 0.765259 1445370676 0.182556 -0.565002 0.052856 0.802917 1445370676 0.182556 -0.565002 0.052856 0.802917 1445370676 0.182556 -0.565002 0.052856 0.802917 1445370676 0.182556 -0.565002 0.052856 0.802917 1445370676 0.182556 -0.565002 0.052856 0.802917 1445370676 0.040649 -0.581787 0.146118 0.799072 1445370676 0.040649 -0.581787 0.146118 0.799072 1445370676 0.040649 -0.581787 0.146118 0.799072 1445370676 0.040649 -0.581787 0.146118 0.799072 1445370676 0.040649 -0.581787 0.146118 0.799072 1445370676 0.040649 -0.581787 0.146118 0.799072 1445370676 0.040649 -0.581787 0.146118 0.799072 1445370676 -0.046326 -0.600281 0.191223 0.775208 1445370676 -0.046326 -0.600281 0.191223 0.775208 1445370676 -0.046326 -0.600281 0.191223 0.775208 1445370676 -0.046326 -0.600281 0.191223 0.775208 1445370676 -0.046326 -0.600281 0.191223 0.775208 1445370676 -0.046326 -0.600281 0.191223 0.775208 1445370676 -0.015808 -0.615601 0.200928 0.761841 1445370676 -0.015808 -0.615601 0.200928 0.761841 1445370676 -0.015808 -0.615601 0.200928 0.761841 1445370676 -0.015808 -0.615601 0.200928 0.761841 1445370676 -0.015808 -0.615601 0.200928 0.761841 1445370676 -0.015808 -0.615601 0.200928 0.761841 1445370676 0.077393 -0.631714 0.147888 0.757019 1445370676 0.077393 -0.631714 0.147888 0.757019 1445370676 0.077393 -0.631714 0.147888 0.757019 1445370676 0.077393 -0.631714 0.147888 0.757019 1445370676 0.077393 -0.631714 0.147888 0.757019 1445370676 0.077393 -0.631714 0.147888 0.757019 1445370676 0.208923 -0.633118 0.010803 0.745239 1445370676 0.208923 -0.633118 0.010803 0.745239 1445370676 0.208923 -0.633118 0.010803 0.745239 1445370676 0.208923 -0.633118 0.010803 0.745239 1445370676 0.208923 -0.633118 0.010803 0.745239 1445370676 0.208923 -0.633118 0.010803 0.745239 1445370676 0.208923 -0.633118 0.010803 0.745239 1445370676 0.335388 -0.626953 -0.123169 0.692261 1445370676 0.335388 -0.626953 -0.123169 0.692261 1445370676 0.335388 -0.626953 -0.123169 0.692261 1445370676 0.335388 -0.626953 -0.123169 0.692261 1445370676 0.335388 -0.626953 -0.123169 0.692261 1445370676 0.335388 -0.626953 -0.123169 0.692261 1445370677 0.433899 -0.616760 -0.214539 0.620728 1445370677 0.433899 -0.616760 -0.214539 0.620728 1445370677 0.433899 -0.616760 -0.214539 0.620728 1445370677 0.433899 -0.616760 -0.214539 0.620728 1445370677 0.433899 -0.616760 -0.214539 0.620728 1445370677 0.433899 -0.616760 -0.214539 0.620728 1445370677 0.527100 -0.575500 -0.243347 0.575989 1445370677 0.527100 -0.575500 -0.243347 0.575989 1445370677 0.527100 -0.575500 -0.243347 0.575989 1445370677 0.527100 -0.575500 -0.243347 0.575989 1445370677 0.527100 -0.575500 -0.243347 0.575989 1445370677 0.527100 -0.575500 -0.243347 0.575989 1445370677 0.587402 -0.534058 -0.260925 0.549194 1445370677 0.587402 -0.534058 -0.260925 0.549194 1445370677 0.587402 -0.534058 -0.260925 0.549194 1445370677 0.587402 -0.534058 -0.260925 0.549194 1445370677 0.587402 -0.534058 -0.260925 0.549194 1445370677 0.587402 -0.534058 -0.260925 0.549194 1445370677 0.621216 -0.496765 -0.275269 0.539917 1445370677 0.621216 -0.496765 -0.275269 0.539917 1445370677 0.621216 -0.496765 -0.275269 0.539917 1445370677 0.621216 -0.496765 -0.275269 0.539917 1445370677 0.621216 -0.496765 -0.275269 0.539917 1445370677 0.621216 -0.496765 -0.275269 0.539917 1445370677 0.605103 -0.501831 -0.271423 0.555237 1445370677 0.605103 -0.501831 -0.271423 0.555237 1445370677 0.605103 -0.501831 -0.271423 0.555237 1445370677 0.605103 -0.501831 -0.271423 0.555237 1445370677 0.605103 -0.501831 -0.271423 0.555237 1445370677 0.605103 -0.501831 -0.271423 0.555237 1445370677 0.542908 -0.538208 -0.242798 0.597168 1445370677 0.542908 -0.538208 -0.242798 0.597168 1445370677 0.542908 -0.538208 -0.242798 0.597168 1445370677 0.542908 -0.538208 -0.242798 0.597168 1445370677 0.542908 -0.538208 -0.242798 0.597168 1445370677 0.542908 -0.538208 -0.242798 0.597168 1445370677 0.542908 -0.538208 -0.242798 0.597168 1445370677 0.454468 -0.555847 -0.175537 0.673523 1445370677 0.454468 -0.555847 -0.175537 0.673523 1445370677 0.454468 -0.555847 -0.175537 0.673523 1445370677 0.454468 -0.555847 -0.175537 0.673523 1445370677 0.454468 -0.555847 -0.175537 0.673523 1445370677 0.454468 -0.555847 -0.175537 0.673523 1445370677 0.338440 -0.555420 -0.083496 0.754944 1445370677 0.338440 -0.555420 -0.083496 0.754944 1445370677 0.338440 -0.555420 -0.083496 0.754944 1445370677 0.338440 -0.555420 -0.083496 0.754944 1445370677 0.338440 -0.555420 -0.083496 0.754944 1445370677 0.338440 -0.555420 -0.083496 0.754944 1445370677 0.210266 -0.550110 0.037231 0.807312 1445370677 0.210266 -0.550110 0.037231 0.807312 1445370677 0.210266 -0.550110 0.037231 0.807312 1445370677 0.210266 -0.550110 0.037231 0.807312 1445370677 0.210266 -0.550110 0.037231 0.807312 1445370677 0.210266 -0.550110 0.037231 0.807312 1445370677 0.210266 -0.550110 0.037231 0.807312 1445370677 0.059082 -0.560425 0.152527 0.811890 1445370677 0.059082 -0.560425 0.152527 0.811890 1445370677 0.059082 -0.560425 0.152527 0.811890 1445370677 0.059082 -0.560425 0.152527 0.811890 1445370677 0.059082 -0.560425 0.152527 0.811890 1445370677 0.059082 -0.560425 0.152527 0.811890 1445370677 -0.084167 -0.569763 0.189514 0.795227 1445370677 -0.084167 -0.569763 0.189514 0.795227 1445370677 -0.084167 -0.569763 0.189514 0.795227 1445370677 -0.084167 -0.569763 0.189514 0.795227 1445370677 -0.084167 -0.569763 0.189514 0.795227 1445370677 -0.084167 -0.569763 0.189514 0.795227 1445370677 -0.104614 -0.582764 0.204773 0.779419 1445370677 -0.104614 -0.582764 0.204773 0.779419 1445370677 -0.104614 -0.582764 0.204773 0.779419 1445370677 -0.104614 -0.582764 0.204773 0.779419 1445370677 -0.104614 -0.582764 0.204773 0.779419 1445370677 -0.104614 -0.582764 0.204773 0.779419 1445370677 -0.104614 -0.582764 0.204773 0.779419 1445370677 -0.010986 -0.603271 0.207520 0.769958 1445370677 -0.010986 -0.603271 0.207520 0.769958 1445370677 -0.010986 -0.603271 0.207520 0.769958 1445370677 -0.010986 -0.603271 0.207520 0.769958 1445370677 -0.010986 -0.603271 0.207520 0.769958 1445370677 -0.010986 -0.603271 0.207520 0.769958 1445370677 0.132629 -0.615723 0.134399 0.765015 1445370677 0.132629 -0.615723 0.134399 0.765015 1445370677 0.132629 -0.615723 0.134399 0.765015 1445370677 0.132629 -0.615723 0.134399 0.765015 1445370677 0.132629 -0.615723 0.134399 0.765015 1445370677 0.132629 -0.615723 0.134399 0.765015 1445370677 0.132629 -0.615723 0.134399 0.765015 1445370677 0.266174 -0.611938 -0.007751 0.744690 1445370677 0.266174 -0.611938 -0.007751 0.744690 1445370677 0.266174 -0.611938 -0.007751 0.744690 1445370677 0.266174 -0.611938 -0.007751 0.744690 1445370677 0.266174 -0.611938 -0.007751 0.744690 1445370677 0.266174 -0.611938 -0.007751 0.744690 1445370677 0.366455 -0.616516 -0.137939 0.683044 1445370677 0.366455 -0.616516 -0.137939 0.683044 1445370677 0.366455 -0.616516 -0.137939 0.683044 1445370677 0.366455 -0.616516 -0.137939 0.683044 1445370677 0.366455 -0.616516 -0.137939 0.683044 1445370677 0.366455 -0.616516 -0.137939 0.683044 1445370677 0.465515 -0.603455 -0.198853 0.616089 1445370677 0.465515 -0.603455 -0.198853 0.616089 1445370677 0.465515 -0.603455 -0.198853 0.616089 1445370677 0.465515 -0.603455 -0.198853 0.616089 1445370677 0.465515 -0.603455 -0.198853 0.616089 1445370677 0.465515 -0.603455 -0.198853 0.616089 1445370677 0.549255 -0.567383 -0.225586 0.570557 1445370677 0.549255 -0.567383 -0.225586 0.570557 1445370677 0.549255 -0.567383 -0.225586 0.570557 1445370677 0.549255 -0.567383 -0.225586 0.570557 1445370677 0.549255 -0.567383 -0.225586 0.570557 1445370677 0.549255 -0.567383 -0.225586 0.570557 1445370678 0.585205 -0.543762 -0.270630 0.537231 1445370678 0.585205 -0.543762 -0.270630 0.537231 1445370678 0.585205 -0.543762 -0.270630 0.537231 1445370678 0.585205 -0.543762 -0.270630 0.537231 1445370678 0.585205 -0.543762 -0.270630 0.537231 1445370678 0.585205 -0.543762 -0.270630 0.537231 1445370678 0.585205 -0.543762 -0.270630 0.537231 1445370678 0.612976 -0.512756 -0.277039 0.533508 1445370678 0.612976 -0.512756 -0.277039 0.533508 1445370678 0.612976 -0.512756 -0.277039 0.533508 1445370678 0.612976 -0.512756 -0.277039 0.533508 1445370678 0.612976 -0.512756 -0.277039 0.533508 1445370678 0.593872 -0.516663 -0.246704 0.565186 1445370678 0.593872 -0.516663 -0.246704 0.565186 1445370678 0.593872 -0.516663 -0.246704 0.565186 1445370678 0.593872 -0.516663 -0.246704 0.565186 1445370678 0.593872 -0.516663 -0.246704 0.565186 1445370678 0.593872 -0.516663 -0.246704 0.565186 1445370678 0.540039 -0.526550 -0.205078 0.623718 1445370678 0.540039 -0.526550 -0.205078 0.623718 1445370678 0.540039 -0.526550 -0.205078 0.623718 1445370678 0.540039 -0.526550 -0.205078 0.623718 1445370678 0.540039 -0.526550 -0.205078 0.623718 1445370678 0.540039 -0.526550 -0.205078 0.623718 1445370678 0.450684 -0.536438 -0.123291 0.702759 1445370678 0.450684 -0.536438 -0.123291 0.702759 1445370678 0.450684 -0.536438 -0.123291 0.702759 1445370678 0.450684 -0.536438 -0.123291 0.702759 1445370678 0.450684 -0.536438 -0.123291 0.702759 1445370678 0.450684 -0.536438 -0.123291 0.702759 1445370678 0.328918 -0.545349 -0.027527 0.770447 1445370678 0.328918 -0.545349 -0.027527 0.770447 1445370678 0.328918 -0.545349 -0.027527 0.770447 1445370678 0.328918 -0.545349 -0.027527 0.770447 1445370678 0.328918 -0.545349 -0.027527 0.770447 1445370678 0.328918 -0.545349 -0.027527 0.770447 1445370678 0.189087 -0.551636 0.074951 0.808899 1445370678 0.189087 -0.551636 0.074951 0.808899 1445370678 0.189087 -0.551636 0.074951 0.808899 1445370678 0.189087 -0.551636 0.074951 0.808899 1445370678 0.189087 -0.551636 0.074951 0.808899 1445370678 0.189087 -0.551636 0.074951 0.808899 1445370678 0.189087 -0.551636 0.074951 0.808899 1445370678 0.037170 -0.566162 0.150818 0.809509 1445370678 0.037170 -0.566162 0.150818 0.809509 1445370678 0.037170 -0.566162 0.150818 0.809509 1445370678 0.037170 -0.566162 0.150818 0.809509 1445370678 0.037170 -0.566162 0.150818 0.809509 1445370678 -0.074768 -0.584778 0.207275 0.780701 1445370678 -0.074768 -0.584778 0.207275 0.780701 1445370678 -0.074768 -0.584778 0.207275 0.780701 1445370678 -0.074768 -0.584778 0.207275 0.780701 1445370678 -0.074768 -0.584778 0.207275 0.780701 1445370678 -0.074768 -0.584778 0.207275 0.780701 1445370678 -0.083130 -0.597412 0.236755 0.761658 1445370678 -0.083130 -0.597412 0.236755 0.761658 1445370678 -0.083130 -0.597412 0.236755 0.761658 1445370678 -0.083130 -0.597412 0.236755 0.761658 1445370678 -0.083130 -0.597412 0.236755 0.761658 1445370678 -0.083130 -0.597412 0.236755 0.761658 1445370678 -0.083130 -0.597412 0.236755 0.761658 1445370678 0.013306 -0.604492 0.198730 0.771301 1445370678 0.013306 -0.604492 0.198730 0.771301 1445370678 0.013306 -0.604492 0.198730 0.771301 1445370678 0.013306 -0.604492 0.198730 0.771301 1445370678 0.013306 -0.604492 0.198730 0.771301 1445370678 0.013306 -0.604492 0.198730 0.771301 1445370678 0.159912 -0.599915 0.075378 0.780273 1445370678 0.159912 -0.599915 0.075378 0.780273 1445370678 0.159912 -0.599915 0.075378 0.780273 1445370678 0.159912 -0.599915 0.075378 0.780273 1445370678 0.159912 -0.599915 0.075378 0.780273 1445370678 0.159912 -0.599915 0.075378 0.780273 1445370678 0.300903 -0.587219 -0.082397 0.746887 1445370678 0.300903 -0.587219 -0.082397 0.746887 1445370678 0.300903 -0.587219 -0.082397 0.746887 1445370678 0.300903 -0.587219 -0.082397 0.746887 1445370678 0.300903 -0.587219 -0.082397 0.746887 1445370678 0.300903 -0.587219 -0.082397 0.746887 1445370678 0.300903 -0.587219 -0.082397 0.746887 1445370678 0.402954 -0.587280 -0.208008 0.670410 1445370678 0.402954 -0.587280 -0.208008 0.670410 1445370678 0.402954 -0.587280 -0.208008 0.670410 1445370678 0.402954 -0.587280 -0.208008 0.670410 1445370678 0.402954 -0.587280 -0.208008 0.670410 1445370678 0.402954 -0.587280 -0.208008 0.670410 1445370678 0.511597 -0.556702 -0.248413 0.605469 1445370678 0.511597 -0.556702 -0.248413 0.605469 1445370678 0.511597 -0.556702 -0.248413 0.605469 1445370678 0.511597 -0.556702 -0.248413 0.605469 1445370678 0.511597 -0.556702 -0.248413 0.605469 1445370678 0.511597 -0.556702 -0.248413 0.605469 1445370678 0.511597 -0.556702 -0.248413 0.605469 1445370678 0.588379 -0.511780 -0.261902 0.568542 1445370678 0.588379 -0.511780 -0.261902 0.568542 1445370678 0.588379 -0.511780 -0.261902 0.568542 1445370678 0.588379 -0.511780 -0.261902 0.568542 1445370678 0.588379 -0.511780 -0.261902 0.568542 1445370678 0.588379 -0.511780 -0.261902 0.568542 1445370678 0.624207 -0.485291 -0.283630 0.542542 1445370678 0.624207 -0.485291 -0.283630 0.542542 1445370678 0.624207 -0.485291 -0.283630 0.542542 1445370678 0.624207 -0.485291 -0.283630 0.542542 1445370678 0.624207 -0.485291 -0.283630 0.542542 1445370678 0.624207 -0.485291 -0.283630 0.542542 1445370678 0.621704 -0.486877 -0.267029 0.552368 1445370678 0.621704 -0.486877 -0.267029 0.552368 1445370678 0.621704 -0.486877 -0.267029 0.552368 1445370678 0.621704 -0.486877 -0.267029 0.552368 1445370678 0.621704 -0.486877 -0.267029 0.552368 1445370678 0.621704 -0.486877 -0.267029 0.552368 1445370678 0.621704 -0.486877 -0.267029 0.552368 1445370679 0.561401 -0.520752 -0.234436 0.598877 1445370679 0.561401 -0.520752 -0.234436 0.598877 1445370679 0.561401 -0.520752 -0.234436 0.598877 1445370679 0.561401 -0.520752 -0.234436 0.598877 1445370679 0.561401 -0.520752 -0.234436 0.598877 1445370679 0.561401 -0.520752 -0.234436 0.598877 1445370679 0.561401 -0.520752 -0.234436 0.598877 1445370679 0.471497 -0.545593 -0.167053 0.672363 1445370679 0.471497 -0.545593 -0.167053 0.672363 1445370679 0.471497 -0.545593 -0.167053 0.672363 1445370679 0.471497 -0.545593 -0.167053 0.672363 1445370679 0.471497 -0.545593 -0.167053 0.672363 1445370679 0.471497 -0.545593 -0.167053 0.672363 1445370679 0.340027 -0.565247 -0.080627 0.747192 1445370679 0.340027 -0.565247 -0.080627 0.747192 1445370679 0.340027 -0.565247 -0.080627 0.747192 1445370679 0.340027 -0.565247 -0.080627 0.747192 1445370679 0.340027 -0.565247 -0.080627 0.747192 1445370679 0.340027 -0.565247 -0.080627 0.747192 1445370679 0.182312 -0.594727 0.021790 0.782654 1445370679 0.182312 -0.594727 0.021790 0.782654 1445370679 0.182312 -0.594727 0.021790 0.782654 1445370679 0.182312 -0.594727 0.021790 0.782654 1445370679 0.182312 -0.594727 0.021790 0.782654 1445370679 0.182312 -0.594727 0.021790 0.782654 1445370679 0.030823 -0.611694 0.132629 0.779297 1445370679 0.030823 -0.611694 0.132629 0.779297 1445370679 0.030823 -0.611694 0.132629 0.779297 1445370679 0.030823 -0.611694 0.132629 0.779297 1445370679 0.030823 -0.611694 0.132629 0.779297 1445370679 0.030823 -0.611694 0.132629 0.779297 1445370679 0.030823 -0.611694 0.132629 0.779297 1445370679 -0.097229 -0.629211 0.179321 0.750000 1445370679 -0.097229 -0.629211 0.179321 0.750000 1445370679 -0.097229 -0.629211 0.179321 0.750000 1445370679 -0.097229 -0.629211 0.179321 0.750000 1445370679 -0.097229 -0.629211 0.179321 0.750000 1445370679 -0.105286 -0.628845 0.192383 0.745972 1445370679 -0.105286 -0.628845 0.192383 0.745972 1445370679 -0.105286 -0.628845 0.192383 0.745972 1445370679 -0.105286 -0.628845 0.192383 0.745972 1445370679 -0.105286 -0.628845 0.192383 0.745972 1445370679 -0.105286 -0.628845 0.192383 0.745972 1445370679 -0.002563 -0.627502 0.187683 0.755676 1445370679 -0.002563 -0.627502 0.187683 0.755676 1445370679 -0.002563 -0.627502 0.187683 0.755676 1445370679 -0.002563 -0.627502 0.187683 0.755676 1445370679 -0.002563 -0.627502 0.187683 0.755676 1445370679 -0.002563 -0.627502 0.187683 0.755676 1445370679 -0.002563 -0.627502 0.187683 0.755676 1445370679 0.129089 -0.616272 0.064514 0.774170 1445370679 0.129089 -0.616272 0.064514 0.774170 1445370679 0.129089 -0.616272 0.064514 0.774170 1445370679 0.129089 -0.616272 0.064514 0.774170 1445370679 0.129089 -0.616272 0.064514 0.774170 1445370679 0.129089 -0.616272 0.064514 0.774170 1445370679 0.268921 -0.590271 -0.101074 0.754333 1445370679 0.268921 -0.590271 -0.101074 0.754333 1445370679 0.268921 -0.590271 -0.101074 0.754333 1445370679 0.382019 -0.583069 -0.211975 0.684937 1445370679 0.382019 -0.583069 -0.211975 0.684937 1445370679 0.382019 -0.583069 -0.211975 0.684937 1445370679 0.382019 -0.583069 -0.211975 0.684937 1445370679 0.382019 -0.583069 -0.211975 0.684937 1445370679 0.382019 -0.583069 -0.211975 0.684937 1445370679 0.382019 -0.583069 -0.211975 0.684937 1445370679 0.475342 -0.571472 -0.263855 0.614685 1445370679 0.475342 -0.571472 -0.263855 0.614685 1445370679 0.475342 -0.571472 -0.263855 0.614685 1445370679 0.475342 -0.571472 -0.263855 0.614685 1445370679 0.475342 -0.571472 -0.263855 0.614685 1445370679 0.475342 -0.571472 -0.263855 0.614685 1445370679 0.554749 -0.533020 -0.284546 0.571960 1445370679 0.554749 -0.533020 -0.284546 0.571960 1445370679 0.554749 -0.533020 -0.284546 0.571960 1445370679 0.554749 -0.533020 -0.284546 0.571960 1445370679 0.554749 -0.533020 -0.284546 0.571960 1445370679 0.554749 -0.533020 -0.284546 0.571960 1445370679 0.605469 -0.492554 -0.301697 0.547485 1445370679 0.605469 -0.492554 -0.301697 0.547485 1445370679 0.605469 -0.492554 -0.301697 0.547485 1445370679 0.605469 -0.492554 -0.301697 0.547485 1445370679 0.605469 -0.492554 -0.301697 0.547485 1445370679 0.605469 -0.492554 -0.301697 0.547485 1445370679 0.600464 -0.489502 -0.299561 0.556885 1445370679 0.600464 -0.489502 -0.299561 0.556885 1445370679 0.600464 -0.489502 -0.299561 0.556885 1445370679 0.600464 -0.489502 -0.299561 0.556885 1445370679 0.600464 -0.489502 -0.299561 0.556885 1445370679 0.600464 -0.489502 -0.299561 0.556885 1445370679 0.600464 -0.489502 -0.299561 0.556885 1445370679 0.538208 -0.520691 -0.284912 0.598389 1445370679 0.538208 -0.520691 -0.284912 0.598389 1445370679 0.538208 -0.520691 -0.284912 0.598389 1445370679 0.538208 -0.520691 -0.284912 0.598389 1445370679 0.538208 -0.520691 -0.284912 0.598389 1445370679 0.538208 -0.520691 -0.284912 0.598389 1445370679 0.455994 -0.534119 -0.228882 0.674072 1445370679 0.455994 -0.534119 -0.228882 0.674072 1445370679 0.455994 -0.534119 -0.228882 0.674072 1445370679 0.455994 -0.534119 -0.228882 0.674072 1445370679 0.455994 -0.534119 -0.228882 0.674072 1445370679 0.455994 -0.534119 -0.228882 0.674072 1445370679 0.345154 -0.534546 -0.149048 0.756897 1445370679 0.345154 -0.534546 -0.149048 0.756897 1445370679 0.345154 -0.534546 -0.149048 0.756897 1445370679 0.345154 -0.534546 -0.149048 0.756897 1445370679 0.345154 -0.534546 -0.149048 0.756897 1445370679 0.345154 -0.534546 -0.149048 0.756897 1445370679 0.345154 -0.534546 -0.149048 0.756897 1445370679 0.226257 -0.532776 -0.035156 0.814636 1445370680 0.226257 -0.532776 -0.035156 0.814636 1445370680 0.226257 -0.532776 -0.035156 0.814636 1445370680 0.226257 -0.532776 -0.035156 0.814636 1445370680 0.226257 -0.532776 -0.035156 0.814636 1445370680 0.226257 -0.532776 -0.035156 0.814636 1445370680 0.100464 -0.536804 0.122742 0.828613 1445370680 0.100464 -0.536804 0.122742 0.828613 1445370680 0.100464 -0.536804 0.122742 0.828613 1445370680 0.100464 -0.536804 0.122742 0.828613 1445370680 0.100464 -0.536804 0.122742 0.828613 1445370680 0.100464 -0.536804 0.122742 0.828613 1445370680 0.100464 -0.536804 0.122742 0.828613 1445370680 -0.036377 -0.562439 0.201599 0.801025 1445370680 -0.036377 -0.562439 0.201599 0.801025 1445370680 -0.036377 -0.562439 0.201599 0.801025 1445370680 -0.036377 -0.562439 0.201599 0.801025 1445370680 -0.036377 -0.562439 0.201599 0.801025 1445370680 -0.036377 -0.562439 0.201599 0.801025 1445370680 -0.114868 -0.577698 0.216003 0.778687 1445370680 -0.114868 -0.577698 0.216003 0.778687 1445370680 -0.114868 -0.577698 0.216003 0.778687 1445370680 -0.114868 -0.577698 0.216003 0.778687 1445370680 -0.114868 -0.577698 0.216003 0.778687 1445370680 -0.114868 -0.577698 0.216003 0.778687 1445370680 -0.114868 -0.577698 0.216003 0.778687 1445370680 -0.076355 -0.584900 0.222229 0.776306 1445370680
[truncated: 164,415 more chars]
