# Supplementary material for: Quaternion-Based Gesture Recognition Using Wireless Wearable Motion Capture Sensors
Source: Sensors (Basel). 2016 Apr 28;16(5):605. doi: 10.3390/s16050605 (PMC4883296; doi:10.3390/s16050605)
Supplement: Supplementary file 1 [file sensors-16-00605-s001.zip › MultiSensorGestureData/P10/2. Uppercut/Training19.txt]

-0.235962 -0.641052 0.237671 -0.690613 1445370539 -0.235962 -0.641052 0.237671 -0.690613 1445370539 -0.235962 -0.641052 0.237671 -0.690613 1445370539 -0.235962 -0.641052 0.237671 -0.690613 1445370539 -0.235962 -0.641052 0.237671 -0.690613 1445370539 -0.238708 -0.640930 0.241394 -0.688538 1445370539 -0.238708 -0.640930 0.241394 -0.688538 1445370539 -0.238708 -0.640930 0.241394 -0.688538 1445370539 -0.238708 -0.640930 0.241394 -0.688538 1445370539 -0.238708 -0.640930 0.241394 -0.688538 1445370539 -0.238708 -0.640930 0.241394 -0.688538 1445370539 -0.238892 -0.640503 0.244751 -0.687622 1445370539 -0.238892 -0.640503 0.244751 -0.687622 1445370539 -0.238892 -0.640503 0.244751 -0.687622 1445370539 -0.238892 -0.640503 0.244751 -0.687622 1445370539 -0.238892 -0.640503 0.244751 -0.687622 1445370539 -0.238892 -0.640503 0.244751 -0.687622 1445370539 -0.238892 -0.640503 0.244751 -0.687622 1445370539 -0.238892 -0.640503 0.244751 -0.687622 1445370539 -0.237915 -0.640015 0.247070 -0.687622 1445370539 -0.237915 -0.640015 0.247070 -0.687622 1445370539 -0.237915 -0.640015 0.247070 -0.687622 1445370539 -0.237915 -0.640015 0.247070 -0.687622 1445370539 -0.237915 -0.640015 0.247070 -0.687622 1445370539 -0.237915 -0.640015 0.247070 -0.687622 1445370539 -0.235291 -0.640320 0.247742 -0.687988 1445370539 -0.235291 -0.640320 0.247742 -0.687988 1445370539 -0.235291 -0.640320 0.247742 -0.687988 1445370539 -0.235291 -0.640320 0.247742 -0.687988 1445370539 -0.235291 -0.640320 0.247742 -0.687988 1445370539 -0.235291 -0.640320 0.247742 -0.687988 1445370539 -0.232483 -0.641602 0.246033 -0.688354 1445370539 -0.232483 -0.641602 0.246033 -0.688354 1445370539 -0.232483 -0.641602 0.246033 -0.688354 1445370539 -0.232483 -0.641602 0.246033 -0.688354 1445370539 -0.232483 -0.641602 0.246033 -0.688354 1445370539 -0.232483 -0.641602 0.246033 -0.688354 1445370539 -0.232361 -0.642151 0.244141 -0.688599 1445370539 -0.232361 -0.642151 0.244141 -0.688599 1445370539 -0.232361 -0.642151 0.244141 -0.688599 1445370539 -0.232361 -0.642151 0.244141 -0.688599 1445370539 -0.232361 -0.642151 0.244141 -0.688599 1445370539 -0.232361 -0.642151 0.244141 -0.688599 1445370539 -0.230713 -0.642883 0.243408 -0.688660 1445370539 -0.230713 -0.642883 0.243408 -0.688660 1445370539 -0.230713 -0.642883 0.243408 -0.688660 1445370539 -0.230713 -0.642883 0.243408 -0.688660 1445370539 -0.230713 -0.642883 0.243408 -0.688660 1445370539 -0.230713 -0.642883 0.243408 -0.688660 1445370539 -0.230713 -0.642883 0.243408 -0.688660 1445370539 -0.230713 -0.642883 0.243408 -0.688660 1445370539 -0.223511 -0.643372 0.240112 -0.691833 1445370539 -0.223511 -0.643372 0.240112 -0.691833 1445370539 -0.223511 -0.643372 0.240112 -0.691833 1445370539 -0.223511 -0.643372 0.240112 -0.691833 1445370539 -0.223511 -0.643372 0.240112 -0.691833 1445370539 -0.223511 -0.643372 0.240112 -0.691833 1445370539 -0.206909 -0.650940 0.232117 -0.692627 1445370539 -0.206909 -0.650940 0.232117 -0.692627 1445370539 -0.206909 -0.650940 0.232117 -0.692627 1445370539 -0.206909 -0.650940 0.232117 -0.692627 1445370539 -0.206909 -0.650940 0.232117 -0.692627 1445370539 -0.206909 -0.650940 0.232117 -0.692627 1445370539 -0.194885 -0.662231 0.223389 -0.688232 1445370539 -0.194885 -0.662231 0.223389 -0.688232 1445370539 -0.194885 -0.662231 0.223389 -0.688232 1445370539 -0.194885 -0.662231 0.223389 -0.688232 1445370539 -0.194885 -0.662231 0.223389 -0.688232 1445370539 -0.194885 -0.662231 0.223389 -0.688232 1445370539 -0.191284 -0.664307 0.211487 -0.690979 1445370539 -0.191284 -0.664307 0.211487 -0.690979 1445370539 -0.191284 -0.664307 0.211487 -0.690979 1445370539 -0.191284 -0.664307 0.211487 -0.690979 1445370539 -0.191284 -0.664307 0.211487 -0.690979 1445370539 -0.191284 -0.664307 0.211487 -0.690979 1445370539 -0.200134 -0.665710 0.212341 -0.686829 1445370539 -0.200134 -0.665710 0.212341 -0.686829 1445370539 -0.200134 -0.665710 0.212341 -0.686829 1445370539 -0.200134 -0.665710 0.212341 -0.686829 1445370539 -0.200134 -0.665710 0.212341 -0.686829 1445370539 -0.200134 -0.665710 0.212341 -0.686829 1445370539 -0.214294 -0.660461 0.218933 -0.685608 1445370539 -0.214294 -0.660461 0.218933 -0.685608 1445370539 -0.214294 -0.660461 0.218933 -0.685608 1445370539 -0.214294 -0.660461 0.218933 -0.685608 1445370539 -0.214294 -0.660461 0.218933 -0.685608 1445370539 -0.214294 -0.660461 0.218933 -0.685608 1445370539 -0.214294 -0.660461 0.218933 -0.685608 1445370539 -0.222168 -0.658508 0.229675 -0.681458 1445370539 -0.222168 -0.658508 0.229675 -0.681458 1445370539 -0.222168 -0.658508 0.229675 -0.681458 1445370539 -0.222168 -0.658508 0.229675 -0.681458 1445370539 -0.222168 -0.658508 0.229675 -0.681458 1445370539 -0.222168 -0.658508 0.229675 -0.681458 1445370539 -0.222107 -0.661377 0.241089 -0.674683 1445370539 -0.222107 -0.661377 0.241089 -0.674683 1445370540 -0.222107 -0.661377 0.241089 -0.674683 1445370540 -0.222107 -0.661377 0.241089 -0.674683 1445370540 -0.222107 -0.661377 0.241089 -0.674683 1445370540 -0.222107 -0.661377 0.241089 -0.674683 1445370540 -0.213928 -0.663452 0.240784 -0.675354 1445370540 -0.213928 -0.663452 0.240784 -0.675354 1445370540 -0.213928 -0.663452 0.240784 -0.675354 1445370540 -0.213928 -0.663452 0.240784 -0.675354 1445370540 -0.213928 -0.663452 0.240784 -0.675354 1445370540 -0.213928 -0.663452 0.240784 -0.675354 1445370540 -0.207947 -0.658630 0.228882 -0.686035 1445370540 -0.207947 -0.658630 0.228882 -0.686035 1445370540 -0.207947 -0.658630 0.228882 -0.686035 1445370540 -0.207947 -0.658630 0.228882 -0.686035 1445370540 -0.207947 -0.658630 0.228882 -0.686035 1445370540 -0.207947 -0.658630 0.228882 -0.686035 1445370540 -0.212769 -0.649109 0.217407 -0.697266 1445370540 -0.212769 -0.649109 0.217407 -0.697266 1445370540 -0.212769 -0.649109 0.217407 -0.697266 1445370540 -0.212769 -0.649109 0.217407 -0.697266 1445370540 -0.212769 -0.649109 0.217407 -0.697266 1445370540 -0.212769 -0.649109 0.217407 -0.697266 1445370540 -0.212769 -0.649109 0.217407 -0.697266 1445370540 -0.223206 -0.642517 0.212036 -0.701721 1445370540 -0.223206 -0.642517 0.212036 -0.701721 1445370540 -0.223206 -0.642517 0.212036 -0.701721 1445370540 -0.223206 -0.642517 0.212036 -0.701721 1445370540 -0.223206 -0.642517 0.212036 -0.701721 1445370540 -0.223206 -0.642517 0.212036 -0.701721 1445370540 -0.223206 -0.642517 0.212036 -0.701721 1445370540 -0.221741 -0.641235 0.206421 -0.705078 1445370540 -0.221741 -0.641235 0.206421 -0.705078 1445370540 -0.221741 -0.641235 0.206421 -0.705078 1445370540 -0.221741 -0.641235 0.206421 -0.705078 1445370540 -0.221741 -0.641235 0.206421 -0.705078 1445370540 -0.221741 -0.641235 0.206421 -0.705078 1445370540 -0.203857 -0.649475 0.197510 -0.705505 1445370540 -0.203857 -0.649475 0.197510 -0.705505 1445370540 -0.203857 -0.649475 0.197510 -0.705505 1445370540 -0.203857 -0.649475 0.197510 -0.705505 1445370540 -0.203857 -0.649475 0.197510 -0.705505 1445370540 -0.203857 -0.649475 0.197510 -0.705505 1445370540 -0.186523 -0.660706 0.190186 -0.701843 1445370540 -0.186523 -0.660706 0.190186 -0.701843 1445370540 -0.186523 -0.660706 0.190186 -0.701843 1445370540 -0.186523 -0.660706 0.190186 -0.701843 1445370540 -0.186523 -0.660706 0.190186 -0.701843 1445370540 -0.186523 -0.660706 0.190186 -0.701843 1445370540 -0.186523 -0.660706 0.190186 -0.701843 1445370540 -0.170471 -0.670715 0.180176 -0.699036 1445370540 -0.170471 -0.670715 0.180176 -0.699036 1445370540 -0.170471 -0.670715 0.180176 -0.699036 1445370540 -0.170471 -0.670715 0.180176 -0.699036 1445370540 -0.170471 -0.670715 0.180176 -0.699036 1445370540 -0.170471 -0.670715 0.180176 -0.699036 1445370540 -0.155945 -0.677612 0.162476 -0.700134 1445370540 -0.155945 -0.677612 0.162476 -0.700134 1445370540 -0.155945 -0.677612 0.162476 -0.700134 1445370540 -0.155945 -0.677612 0.162476 -0.700134 1445370540 -0.155945 -0.677612 0.162476 -0.700134 1445370540 -0.155945 -0.677612 0.162476 -0.700134 1445370540 -0.155945 -0.677612 0.162476 -0.700134 1445370540 -0.161682 -0.680176 0.158508 -0.697266 1445370540 -0.161682 -0.680176 0.158508 -0.697266 1445370540 -0.161682 -0.680176 0.158508 -0.697266 1445370540 -0.161682 -0.680176 0.158508 -0.697266 1445370540 -0.161682 -0.680176 0.158508 -0.697266 1445370540 -0.161682 -0.680176 0.158508 -0.697266 1445370540 -0.174194 -0.673645 0.164185 -0.699280 1445370540 -0.174194 -0.673645 0.164185 -0.699280 1445370540 -0.174194 -0.673645 0.164185 -0.699280 1445370540 -0.174194 -0.673645 0.164185 -0.699280 1445370540 -0.174194 -0.673645 0.164185 -0.699280 1445370540 -0.174194 -0.673645 0.164185 -0.699280 1445370540 -0.188110 -0.669006 0.177124 -0.696960 1445370540 -0.188110 -0.669006 0.177124 -0.696960 1445370540 -0.188110 -0.669006 0.177124 -0.696960 1445370540 -0.188110 -0.669006 0.177124 -0.696960 1445370540 -0.188110 -0.669006 0.177124 -0.696960 1445370540 -0.188110 -0.669006 0.177124 -0.696960 1445370540 -0.206055 -0.664429 0.194580 -0.691528 1445370540 -0.206055 -0.664429 0.194580 -0.691528 1445370540 -0.206055 -0.664429 0.194580 -0.691528 1445370540 -0.206055 -0.664429 0.194580 -0.691528 1445370540 -0.206055 -0.664429 0.194580 -0.691528 1445370540 -0.206055 -0.664429 0.194580 -0.691528 1445370540 -0.221375 -0.659546 0.215027 -0.685425 1445370540 -0.221375 -0.659546 0.215027 -0.685425 1445370540 -0.221375 -0.659546 0.215027 -0.685425 1445370540 -0.221375 -0.659546 0.215027 -0.685425 1445370540 -0.221375 -0.659546 0.215027 -0.685425 1445370540 -0.221375 -0.659546 0.215027 -0.685425 1445370540 -0.221375 -0.659546 0.215027 -0.685425 1445370540 -0.226501 -0.657532 0.230896 -0.680481 1445370540 -0.226501 -0.657532 0.230896 -0.680481 1445370540 -0.226501 -0.657532 0.230896 -0.680481 1445370540 -0.226501 -0.657532 0.230896 -0.680481 1445370540 -0.226501 -0.657532 0.230896 -0.680481 1445370540 -0.226501 -0.657532 0.230896 -0.680481 1445370540 -0.222900 -0.656555 0.234070 -0.681580 1445370540 -0.222900 -0.656555 0.234070 -0.681580 1445370540 -0.222900 -0.656555 0.234070 -0.681580 1445370540 -0.222900 -0.656555 0.234070 -0.681580 1445370540 -0.222900 -0.656555 0.234070 -0.681580 1445370540 -0.222900 -0.656555 0.234070 -0.681580 1445370540 -0.215576 -0.655151 0.227783 -0.687378 1445370540 -0.215576 -0.655151 0.227783 -0.687378 1445370540 -0.215576 -0.655151 0.227783 -0.687378 1445370540 -0.215576 -0.655151 0.227783 -0.687378 1445370540 -0.215576 -0.655151 0.227783 -0.687378 1445370540 -0.226868 -0.646179 0.223267 -0.693726 1445370540 -0.226868 -0.646179 0.223267 -0.693726 1445370540 -0.226868 -0.646179 0.223267 -0.693726 1445370540 -0.226868 -0.646179 0.223267 -0.693726 1445370541 -0.226868 -0.646179 0.223267 -0.693726 1445370541 -0.226868 -0.646179 0.223267 -0.693726 1445370541 -0.236694 -0.640320 0.219238 -0.697144 1445370541 -0.236694 -0.640320 0.219238 -0.697144 1445370541 -0.236694 -0.640320 0.219238 -0.697144 1445370541 -0.236694 -0.640320 0.219238 -0.697144 1445370541 -0.236694 -0.640320 0.219238 -0.697144 1445370541 -0.236694 -0.640320 0.219238 -0.697144 1445370541 -0.236694 -0.640320 0.219238 -0.697144 1445370541 -0.230164 -0.639587 0.211792 -0.702271 1445370541 -0.230164 -0.639587 0.211792 -0.702271 1445370541 -0.230164 -0.639587 0.211792 -0.702271 1445370541 -0.230164 -0.639587 0.211792 -0.702271 1445370541 -0.230164 -0.639587 0.211792 -0.702271 1445370541 -0.212769 -0.647278 0.203918 -0.703003 1445370541 -0.212769 -0.647278 0.203918 -0.703003 1445370541 -0.212769 -0.647278 0.203918 -0.703003 1445370541 -0.212769 -0.647278 0.203918 -0.703003 1445370541 -0.212769 -0.647278 0.203918 -0.703003 1445370541 -0.212769 -0.647278 0.203918 -0.703003 1445370541 -0.212769 -0.647278 0.203918 -0.703003 1445370541 -0.191284 -0.661560 0.196594 -0.697998 1445370541 -0.191284 -0.661560 0.196594 -0.697998 1445370541 -0.191284 -0.661560 0.196594 -0.697998 1445370541 -0.191284 -0.661560 0.196594 -0.697998 1445370541 -0.191284 -0.661560 0.196594 -0.697998 1445370541 -0.191284 -0.661560 0.196594 -0.697998 1445370541 -0.169128 -0.671082 0.182068 -0.698547 1445370541 -0.169128 -0.671082 0.182068 -0.698547 1445370541 -0.169128 -0.671082 0.182068 -0.698547 1445370541 -0.169128 -0.671082 0.182068 -0.698547 1445370541 -0.169128 -0.671082 0.182068 -0.698547 1445370541 -0.169128 -0.671082 0.182068 -0.698547 1445370541 -0.159302 -0.671387 0.164307 -0.704956 1445370541 -0.159302 -0.671387 0.164307 -0.704956 1445370541 -0.159302 -0.671387 0.164307 -0.704956 1445370541 -0.159302 -0.671387 0.164307 -0.704956 1445370541 -0.159302 -0.671387 0.164307 -0.704956 1445370541 -0.159302 -0.671387 0.164307 -0.704956 1445370541 -0.165527 -0.676636 0.160583 -0.699280 1445370541 -0.165527 -0.676636 0.160583 -0.699280 1445370541 -0.165527 -0.676636 0.160583 -0.699280 1445370541 -0.165527 -0.676636 0.160583 -0.699280 1445370541 -0.165527 -0.676636 0.160583 -0.699280 1445370541 -0.165527 -0.676636 0.160583 -0.699280 1445370541 -0.182129 -0.670593 0.168152 -0.699219 1445370541 -0.182129 -0.670593 0.168152 -0.699219 1445370541 -0.182129 -0.670593 0.168152 -0.699219 1445370541 -0.182129 -0.670593 0.168152 -0.699219 1445370541 -0.182129 -0.670593 0.168152 -0.699219 1445370541 -0.182129 -0.670593 0.168152 -0.699219 1445370541 -0.196167 -0.665161 0.180542 -0.697571 1445370541 -0.196167 -0.665161 0.180542 -0.697571 1445370541 -0.196167 -0.665161 0.180542 -0.697571 1445370541 -0.196167 -0.665161 0.180542 -0.697571 1445370541 -0.196167 -0.665161 0.180542 -0.697571 1445370541 -0.196167 -0.665161 0.180542 -0.697571 1445370541 -0.213745 -0.655579 0.197021 -0.696960 1445370541 -0.213745 -0.655579 0.197021 -0.696960 1445370541 -0.213745 -0.655579 0.197021 -0.696960 1445370541 -0.213745 -0.655579 0.197021 -0.696960 1445370541 -0.213745 -0.655579 0.197021 -0.696960 1445370541 -0.213745 -0.655579 0.197021 -0.696960 1445370541 -0.228516 -0.647278 0.215210 -0.694702 1445370541 -0.228516 -0.647278 0.215210 -0.694702 1445370541 -0.228516 -0.647278 0.215210 -0.694702 1445370541 -0.228516 -0.647278 0.215210 -0.694702 1445370541 -0.228516 -0.647278 0.215210 -0.694702 1445370541 -0.228516 -0.647278 0.215210 -0.694702 1445370541 -0.230042 -0.646606 0.226563 -0.691223 1445370541 -0.230042 -0.646606 0.226563 -0.691223 1445370541 -0.230042 -0.646606 0.226563 -0.691223 1445370541 -0.230042 -0.646606 0.226563 -0.691223 1445370541 -0.230042 -0.646606 0.226563 -0.691223 1445370541 -0.230042 -0.646606 0.226563 -0.691223 1445370541 -0.230042 -0.646606 0.226563 -0.691223 1445370541 -0.223145 -0.650879 0.225037 -0.689941 1445370541 -0.223145 -0.650879 0.225037 -0.689941 1445370541 -0.223145 -0.650879 0.225037 -0.689941 1445370541 -0.223145 -0.650879 0.225037 -0.689941 1445370541 -0.223145 -0.650879 0.225037 -0.689941 1445370541 -0.223145 -0.650879 0.225037 -0.689941 1445370541 -0.222473 -0.649353 0.224121 -0.691895 1445370541 -0.222473 -0.649353 0.224121 -0.691895 1445370541 -0.222473 -0.649353 0.224121 -0.691895 1445370541 -0.222473 -0.649353 0.224121 -0.691895 1445370541 -0.222473 -0.649353 0.224121 -0.691895 1445370541 -0.222473 -0.649353 0.224121 -0.691895 1445370541 -0.238220 -0.636597 0.227112 -0.697449 1445370541 -0.238220 -0.636597 0.227112 -0.697449 1445370541 -0.238220 -0.636597 0.227112 -0.697449 1445370541 -0.238220 -0.636597 0.227112 -0.697449 1445370541 -0.238220 -0.636597 0.227112 -0.697449 1445370541 -0.238220 -0.636597 0.227112 -0.697449 1445370541 -0.238220 -0.636597 0.227112 -0.697449 1445370541 -0.247314 -0.633545 0.231567 -0.695618 1445370541 -0.247314 -0.633545 0.231567 -0.695618 1445370541 -0.247314 -0.633545 0.231567 -0.695618 1445370541 -0.247314 -0.633545 0.231567 -0.695618 1445370541 -0.247314 -0.633545 0.231567 -0.695618 1445370541 -0.247314 -0.633545 0.231567 -0.695618 1445370541 -0.244263 -0.633118 0.227844 -0.698303 1445370541 -0.244263 -0.633118 0.227844 -0.698303 1445370541 -0.244263 -0.633118 0.227844 -0.698303 1445370541 -0.244263 -0.633118 0.227844 -0.698303 1445370541 -0.244263 -0.633118 0.227844 -0.698303 1445370541 -0.244263 -0.633118 0.227844 -0.698303 1445370541 -0.225281 -0.639648 0.218445 -0.701721 1445370541 -0.225281 -0.639648 0.218445 -0.701721 1445370541 -0.225281 -0.639648 0.218445 -0.701721 1445370541 -0.225281 -0.639648 0.218445 -0.701721 1445370542 -0.225281 -0.639648 0.218445 -0.701721 1445370542 -0.225281 -0.639648 0.218445 -0.701721 1445370542 -0.199524 -0.651978 0.207886 -0.701355 1445370542 -0.199524 -0.651978 0.207886 -0.701355 1445370542 -0.199524 -0.651978 0.207886 -0.701355 1445370542 -0.199524 -0.651978 0.207886 -0.701355 1445370542 -0.199524 -0.651978 0.207886 -0.701355 1445370542 -0.175842 -0.663696 0.193787 -0.700806 1445370542 -0.175842 -0.663696 0.193787 -0.700806 1445370542 -0.175842 -0.663696 0.193787 -0.700806 1445370542 -0.175842 -0.663696 0.193787 -0.700806 1445370542 -0.175842 -0.663696 0.193787 -0.700806 1445370542 -0.175842 -0.663696 0.193787 -0.700806 1445370542 -0.164551 -0.671936 0.182068 -0.698853 1445370542 -0.164551 -0.671936 0.182068 -0.698853 1445370542 -0.164551 -0.671936 0.182068 -0.698853 1445370542 -0.164551 -0.671936 0.182068 -0.698853 1445370542 -0.164551 -0.671936 0.182068 -0.698853 1445370542 -0.164551 -0.671936 0.182068 -0.698853 1445370542 -0.164551 -0.671936 0.182068 -0.698853 1445370542 -0.165405 -0.675842 0.175598 -0.696472 1445370542 -0.165405 -0.675842 0.175598 -0.696472 1445370542 -0.165405 -0.675842 0.175598 -0.696472 1445370542 -0.165405 -0.675842 0.175598 -0.696472 1445370542 -0.165405 -0.675842 0.175598 -0.696472 1445370542 -0.165405 -0.675842 0.175598 -0.696472 1445370542 -0.176086 -0.674622 0.178467 -0.694336 1445370542 -0.176086 -0.674622 0.178467 -0.694336 1445370542 -0.176086 -0.674622 0.178467 -0.694336 1445370542 -0.176086 -0.674622 0.178467 -0.694336 1445370542 -0.176086 -0.674622 0.178467 -0.694336 1445370542 -0.176086 -0.674622 0.178467 -0.694336 1445370542 -0.190613 -0.669434 0.187073 -0.693298 1445370542 -0.190613 -0.669434 0.187073 -0.693298 1445370542 -0.190613 -0.669434 0.187073 -0.693298 1445370542 -0.190613 -0.669434 0.187073 -0.693298 1445370542 -0.190613 -0.669434 0.187073 -0.693298 1445370542 -0.190613 -0.669434 0.187073 -0.693298 1445370542 -0.207642 -0.662964 0.198853 -0.691345 1445370542 -0.207642 -0.662964 0.198853 -0.691345 1445370542 -0.207642 -0.662964 0.198853 -0.691345 1445370542 -0.207642 -0.662964 0.198853 -0.691345 1445370542 -0.207642 -0.662964 0.198853 -0.691345 1445370542 -0.207642 -0.662964 0.198853 -0.691345 1445370542 -0.207642 -0.662964 0.198853 -0.691345 1445370542 -0.225220 -0.654907 0.214783 -0.688721 1445370542 -0.225220 -0.654907 0.214783 -0.688721 1445370542 -0.225220 -0.654907 0.214783 -0.688721 1445370542 -0.225220 -0.654907 0.214783 -0.688721 1445370542 -0.225220 -0.654907 0.214783 -0.688721 1445370542 -0.225220 -0.654907 0.214783 -0.688721 1445370542 -0.232605 -0.648682 0.227173 -0.688171 1445370542 -0.232605 -0.648682 0.227173 -0.688171 1445370542 -0.232605 -0.648682 0.227173 -0.688171 1445370542 -0.232605 -0.648682 0.227173 -0.688171 1445370542 -0.232605 -0.648682 0.227173 -0.688171 1445370542 -0.232605 -0.648682 0.227173 -0.688171 1445370542 -0.224792 -0.649353 0.228638 -0.689636 1445370542 -0.224792 -0.649353 0.228638 -0.689636 1445370542 -0.224792 -0.649353 0.228638 -0.689636 1445370542 -0.224792 -0.649353 0.228638 -0.689636 1445370542 -0.224792 -0.649353 0.228638 -0.689636 1445370542 -0.224792 -0.649353 0.228638 -0.689636 1445370542 -0.215576 -0.651184 0.224854 -0.692139 1445370542 -0.215576 -0.651184 0.224854 -0.692139 1445370542 -0.215576 -0.651184 0.224854 -0.692139 1445370542 -0.215576 -0.651184 0.224854 -0.692139 1445370542 -0.215576 -0.651184 0.224854 -0.692139 1445370542 -0.215576 -0.651184 0.224854 -0.692139 1445370542 -0.222412 -0.643799 0.221558 -0.697876 1445370542 -0.222412 -0.643799 0.221558 -0.697876 1445370542 -0.222412 -0.643799 0.221558 -0.697876 1445370542 -0.222412 -0.643799 0.221558 -0.697876 1445370542 -0.222412 -0.643799 0.221558 -0.697876 1445370542 -0.222412 -0.643799 0.221558 -0.697876 1445370542 -0.232605 -0.639221 0.222534 -0.698486 1445370542 -0.232605 -0.639221 0.222534 -0.698486 1445370542 -0.232605 -0.639221 0.222534 -0.698486 1445370542 -0.232605 -0.639221 0.222534 -0.698486 1445370542 -0.232605 -0.639221 0.222534 -0.698486 1445370542 -0.232605 -0.639221 0.222534 -0.698486 1445370542 -0.232605 -0.639221 0.222534 -0.698486 1445370542 -0.234436 -0.637146 0.222900 -0.699646 1445370542 -0.234436 -0.637146 0.222900 -0.699646 1445370542 -0.234436 -0.637146 0.222900 -0.699646 1445370542 -0.234436 -0.637146 0.222900 -0.699646 1445370542 -0.234436 -0.637146 0.222900 -0.699646 1445370542 -0.234436 -0.637146 0.222900 -0.699646 1445370542 -0.228821 -0.637024 0.220276 -0.702454 1445370542 -0.228821 -0.637024 0.220276 -0.702454 1445370542 -0.228821 -0.637024 0.220276 -0.702454 1445370542 -0.228821 -0.637024 0.220276 -0.702454 1445370542 -0.228821 -0.637024 0.220276 -0.702454 1445370542 -0.228821 -0.637024 0.220276 -0.702454 1445370542 -0.216431 -0.642273 0.214111 -0.703491 1445370542 -0.216431 -0.642273 0.214111 -0.703491 1445370542 -0.216431 -0.642273 0.214111 -0.703491 1445370542 -0.216431 -0.642273 0.214111 -0.703491 1445370542 -0.216431 -0.642273 0.214111 -0.703491 1445370542 -0.195862 -0.653503 0.203857 -0.702209 1445370542 -0.195862 -0.653503 0.203857 -0.702209 1445370542 -0.195862 -0.653503 0.203857 -0.702209 1445370542 -0.195862 -0.653503 0.203857 -0.702209 1445370542 -0.195862 -0.653503 0.203857 -0.702209 1445370542 -0.195862 -0.653503 0.203857 -0.702209 1445370542 -0.175537 -0.663269 0.192810 -0.701538 1445370542 -0.175537 -0.663269 0.192810 -0.701538 1445370542 -0.175537 -0.663269 0.192810 -0.701538 1445370542 -0.175537 -0.663269 0.192810 -0.701538 1445370542 -0.175537 -0.663269 0.192810 -0.701538 1445370542 -0.175537 -0.663269 0.192810 -0.701538 1445370543 -0.175537 -0.663269 0.192810 -0.701538 1445370543 -0.164368 -0.669617 0.182678 -0.700989 1445370543 -0.164368 -0.669617 0.182678 -0.700989 1445370543 -0.164368 -0.669617 0.182678 -0.700989 1445370543 -0.164368 -0.669617 0.182678 -0.700989 1445370543 -0.164368 -0.669617 0.182678 -0.700989 1445370543 -0.164368 -0.669617 0.182678 -0.700989 1445370543 -0.164001 -0.673462 0.174255 -0.699524 1445370543 -0.164001 -0.673462 0.174255 -0.699524 1445370543 -0.164001 -0.673462 0.174255 -0.699524 1445370543 -0.164001 -0.673462 0.174255 -0.699524 1445370543 -0.164001 -0.673462 0.174255 -0.699524 1445370543 -0.164001 -0.673462 0.174255 -0.699524 1445370543 -0.173706 -0.673645 0.170715 -0.697815 1445370543 -0.173706 -0.673645 0.170715 -0.697815 1445370543 -0.173706 -0.673645 0.170715 -0.697815 1445370543 -0.173706 -0.673645 0.170715 -0.697815 1445370543 -0.173706 -0.673645 0.170715 -0.697815 1445370543 -0.173706 -0.673645 0.170715 -0.697815 1445370543 -0.173706 -0.673645 0.170715 -0.697815 1445370543 -0.191101 -0.669006 0.178528 -0.695801 1445370543 -0.191101 -0.669006 0.178528 -0.695801 1445370543 -0.191101 -0.669006 0.178528 -0.695801 1445370543 -0.191101 -0.669006 0.178528 -0.695801 1445370543 -0.191101 -0.669006 0.178528 -0.695801 1445370543 -0.191101 -0.669006 0.178528 -0.695801 1445370543 -0.206787 -0.663757 0.191833 -0.692749 1445370543 -0.206787 -0.663757 0.191833 -0.692749 1445370543 -0.206787 -0.663757 0.191833 -0.692749 1445370543 -0.206787 -0.663757 0.191833 -0.692749 1445370543 -0.206787 -0.663757 0.191833 -0.692749 1445370543 -0.206787 -0.663757 0.191833 -0.692749 1445370543 -0.221924 -0.654114 0.205627 -0.693298 1445370543 -0.221924 -0.654114 0.205627 -0.693298 1445370543 -0.221924 -0.654114 0.205627 -0.693298 1445370543 -0.221924 -0.654114 0.205627 -0.693298 1445370543 -0.221924 -0.654114 0.205627 -0.693298 1445370543 -0.221924 -0.654114 0.205627 -0.693298 1445370543 -0.221924 -0.654114 0.205627 -0.693298 1445370543 -0.229736 -0.645447 0.217896 -0.695129 1445370543 -0.229736 -0.645447 0.217896 -0.695129 1445370543 -0.229736 -0.645447 0.217896 -0.695129 1445370543 -0.229736 -0.645447 0.217896 -0.695129 1445370543 -0.229736 -0.645447 0.217896 -0.695129 1445370543 -0.229736 -0.645447 0.217896 -0.695129 1445370543 -0.226624 -0.648438 0.227722 -0.690247 1445370543 -0.226624 -0.648438 0.227722 -0.690247 1445370543 -0.226624 -0.648438 0.227722 -0.690247 1445370543 -0.226624 -0.648438 0.227722 -0.690247 1445370543 -0.226624 -0.648438 0.227722 -0.690247 1445370543 -0.226624 -0.648438 0.227722 -0.690247 1445370543 -0.226624 -0.648438 0.227722 -0.690247 1445370543 -0.219360 -0.649109 0.221619 -0.693909 1445370543 -0.219360 -0.649109 0.221619 -0.693909 1445370543 -0.219360 -0.649109 0.221619 -0.693909 1445370543 -0.219360 -0.649109 0.221619 -0.693909 1445370543 -0.219360 -0.649109 0.221619 -0.693909 1445370543 -0.219360 -0.649109 0.221619 -0.693909 1445370543 -0.221436 -0.640991 0.213806 -0.703186 1445370543 -0.221436 -0.640991 0.213806 -0.703186 1445370543 -0.221436 -0.640991 0.213806 -0.703186 1445370543 -0.221436 -0.640991 0.213806 -0.703186 1445370543 -0.221436 -0.640991 0.213806 -0.703186 1445370543 -0.221436 -0.640991 0.213806 -0.703186 1445370543 -0.221436 -0.640991 0.213806 -0.703186 1445370543 -0.225647 -0.637024 0.208374 -0.707092 1445370543 -0.225647 -0.637024 0.208374 -0.707092 1445370543 -0.225647 -0.637024 0.208374 -0.707092 1445370543 -0.225647 -0.637024 0.208374 -0.707092 1445370543 -0.225647 -0.637024 0.208374 -0.707092 1445370543 -0.225647 -0.637024 0.208374 -0.707092 1445370543 -0.222656 -0.638916 0.204651 -0.707397 1445370543 -0.222656 -0.638916 0.204651 -0.707397 1445370543 -0.222656 -0.638916 0.204651 -0.707397 1445370543 -0.222656 -0.638916 0.204651 -0.707397 1445370543 -0.222656 -0.638916 0.204651 -0.707397 1445370543 -0.222656 -0.638916 0.204651 -0.707397 1445370543 -0.218506 -0.638489 0.203186 -0.709473 1445370543 -0.218506 -0.638489 0.203186 -0.709473 1445370543 -0.218506 -0.638489 0.203186 -0.709473 1445370543 -0.218506 -0.638489 0.203186 -0.709473 1445370543 -0.218506 -0.638489 0.203186 -0.709473 1445370543 -0.218506 -0.638489 0.203186 -0.709473 1445370543 -0.206665 -0.646790 0.199158 -0.706665 1445370543 -0.206665 -0.646790 0.199158 -0.706665 1445370543 -0.206665 -0.646790 0.199158 -0.706665 1445370543 -0.206665 -0.646790 0.199158 -0.706665 1445370543 -0.206665 -0.646790 0.199158 -0.706665 1445370543 -0.206665 -0.646790 0.199158 -0.706665 1445370543 -0.194336 -0.655212 0.191528 -0.704529 1445370543 -0.194336 -0.655212 0.191528 -0.704529 1445370543 -0.194336 -0.655212 0.191528 -0.704529 1445370543 -0.194336 -0.655212 0.191528 -0.704529 1445370543 -0.194336 -0.655212 0.191528 -0.704529 1445370543 -0.194336 -0.655212 0.191528 -0.704529 1445370543 -0.181580 -0.662903 0.180908 -0.703552 1445370543 -0.181580 -0.662903 0.180908 -0.703552 1445370543 -0.181580 -0.662903 0.180908 -0.703552 1445370543 -0.181580 -0.662903 0.180908 -0.703552 1445370543 -0.181580 -0.662903 0.180908 -0.703552 1445370543 -0.181580 -0.662903 0.180908 -0.703552 1445370543 -0.181580 -0.662903 0.180908 -0.703552 1445370543 -0.171265 -0.666931 0.171143 -0.704773 1445370543 -0.171265 -0.666931 0.171143 -0.704773 1445370543 -0.171265 -0.666931 0.171143 -0.704773 1445370543 -0.171265 -0.666931 0.171143 -0.704773 1445370543 -0.171265 -0.666931 0.171143 -0.704773 1445370543 -0.171265 -0.666931 0.171143 -0.704773 1445370543 -0.164368 -0.672485 0.165955 -0.702332 1445370543 -0.164368 -0.672485 0.165955 -0.702332 1445370543 -0.164368 -0.672485 0.165955 -0.702332 1445370543 -0.164368 -0.672485 0.165955 -0.702332 1445370543 -0.164368 -0.672485 0.165955 -0.702332 1445370543 -0.164368 -0.672485 0.165955 -0.702332 1445370543 -0.166077 -0.672974 0.164612 -0.701782 1445370543 -0.166077 -0.672974 0.164612 -0.701782 1445370544 -0.166077 -0.672974 0.164612 -0.701782 1445370544 -0.166077 -0.672974 0.164612 -0.701782 1445370544 -0.166077 -0.672974 0.164612 -0.701782 1445370544 -0.166077 -0.672974 0.164612 -0.701782 1445370544 -0.174866 -0.670959 0.168762 -0.700623 1445370544 -0.174866 -0.670959 0.168762 -0.700623 1445370544 -0.174866 -0.670959 0.168762 -0.700623 1445370544 -0.174866 -0.670959 0.168762 -0.700623 1445370544 -0.174866 -0.670959 0.168762 -0.700623 1445370544 -0.174866 -0.670959 0.168762 -0.700623 1445370544 -0.174866 -0.670959 0.168762 -0.700623 1445370544 -0.186279 -0.665771 0.175964 -0.700867 1445370544 -0.186279 -0.665771 0.175964 -0.700867 1445370544 -0.186279 -0.665771 0.175964 -0.700867 1445370544 -0.186279 -0.665771 0.175964 -0.700867 1445370544 -0.186279 -0.665771 0.175964 -0.700867 1445370544 -0.186279 -0.665771 0.175964 -0.700867 1445370544 -0.201965 -0.658020 0.187012 -0.700989 1445370544 -0.201965 -0.658020 0.187012 -0.700989 1445370544 -0.201965 -0.658020 0.187012 -0.700989 1445370544 -0.201965 -0.658020 0.187012 -0.700989 1445370544 -0.201965 -0.658020 0.187012 -0.700989 1445370544 -0.201965 -0.658020 0.187012 -0.700989 1445370544 -0.201965 -0.658020 0.187012 -0.700989 1445370544 -0.216614 -0.650940 0.201721 -0.699158 1445370544 -0.216614 -0.650940 0.201721 -0.699158 1445370544 -0.216614 -0.650940 0.201721 -0.699158 1445370544 -0.216614 -0.650940 0.201721 -0.699158 1445370544 -0.216614 -0.650940 0.201721 -0.699158 1445370544 -0.216614 -0.650940 0.201721 -0.699158 1445370544 -0.219788 -0.648438 0.213501 -0.696960 1445370544 -0.219788 -0.648438 0.213501 -0.696960 1445370544 -0.219788 -0.648438 0.213501 -0.696960 1445370544 -0.219788 -0.648438 0.213501 -0.696960 1445370544 -0.219788 -0.648438 0.213501 -0.696960 1445370544 -0.219788 -0.648438 0.213501 -0.696960 1445370544 -0.213928 -0.648865 0.218628 -0.696777 1445370544 
-0.260315 -0.634277 0.227051 -0.691711 1445370548 -0.260315 -0.634277 0.227051 -0.691711 1445370548 -0.260315 -0.634277 0.227051 -0.691711 1445370548 -0.255432 -0.637085 0.221619 -0.692688 1445370548 -0.255432 -0.637085 0.221619 -0.692688 1445370548 -0.255432 -0.637085 0.221619 -0.692688 1445370548 -0.255432 -0.637085 0.221619 -0.692688 1445370548 -0.255432 -0.637085 0.221619 -0.692688 1445370548 -0.255432 -0.637085 0.221619 -0.692688 1445370548 -0.253174 -0.642212 0.214783 -0.690918 1445370548 -0.253174 -0.642212 0.214783 -0.690918 1445370548 -0.253174 -0.642212 0.214783 -0.690918 1445370548 -0.253174 -0.642212 0.214783 -0.690918 1445370548 -0.253174 -0.642212 0.214783 -0.690918 1445370548 -0.253174 -0.642212 0.214783 -0.690918 1445370548 -0.253784 -0.644531 0.210388 -0.689941 1445370548 -0.253784 -0.644531 0.210388 -0.689941 1445370548 -0.253784 -0.644531 0.210388 -0.689941 1445370548 -0.253784 -0.644531 0.210388 -0.689941 1445370548 -0.253784 -0.644531 0.210388 -0.689941 1445370548 -0.253784 -0.644531 0.210388 -0.689941 1445370548 -0.253784 -0.644531 0.210388 -0.689941 1445370548 -0.258972 -0.641907 0.211304 -0.690186 1445370548 -0.258972 -0.641907 0.211304 -0.690186 1445370548 -0.258972 -0.641907 0.211304 -0.690186 1445370548 -0.258972 -0.641907 0.211304 -0.690186 1445370548 -0.258972 -0.641907 0.211304 -0.690186 1445370548 -0.258972 -0.641907 0.211304 -0.690186 1445370548 -0.270264 -0.631226 0.216797 -0.693970 1445370548 -0.270264 -0.631226 0.216797 -0.693970 1445370548 -0.270264 -0.631226 0.216797 -0.693970 1445370548 -0.270264 -0.631226 0.216797 -0.693970 1445370548 -0.270264 -0.631226 0.216797 -0.693970 1445370548 -0.270264 -0.631226 0.216797 -0.693970 1445370548 -0.280273 -0.624207 0.225708 -0.693542 1445370548 -0.280273 -0.624207 0.225708 -0.693542 1445370548 -0.280273 -0.624207 0.225708 -0.693542 1445370548 -0.280273 -0.624207 0.225708 -0.693542 1445370548 -0.280273 -0.624207 0.225708 -0.693542 1445370548 -0.280273 -0.624207 0.225708 -0.693542 1445370548 -0.284546 -0.622375 0.233398 -0.690857 1445370548 -0.284546 -0.622375 0.233398 -0.690857 1445370548 -0.284546 -0.622375 0.233398 -0.690857 1445370548 -0.284546 -0.622375 0.233398 -0.690857 1445370548 -0.284546 -0.622375 0.233398 -0.690857 1445370548 -0.284546 -0.622375 0.233398 -0.690857 1445370548 -0.284546 -0.622375 0.233398 -0.690857 1445370548 -0.287048 -0.622437 0.238098 -0.688171 1445370548 -0.287048 -0.622437 0.238098 -0.688171 1445370548 -0.287048 -0.622437 0.238098 -0.688171 1445370548 -0.287048 -0.622437 0.238098 -0.688171 1445370548 -0.287048 -0.622437 0.238098 -0.688171 1445370548 -0.287048 -0.622437 0.238098 -0.688171 1445370548 -0.291260 -0.623779 0.245239 -0.682617 1445370548 -0.291260 -0.623779 0.245239 -0.682617 1445370548 -0.291260 -0.623779 0.245239 -0.682617 1445370548 -0.291260 -0.623779 0.245239 -0.682617 1445370548 -0.291260 -0.623779 0.245239 -0.682617 1445370548 -0.291260 -0.623779 0.245239 -0.682617 1445370548 -0.291260 -0.623779 0.245239 -0.682617 1445370548 -0.297485 -0.624390 0.252747 -0.676636 1445370548 -0.297485 -0.624390 0.252747 -0.676636 1445370548 -0.297485 -0.624390 0.252747 -0.676636 1445370548 -0.297485 -0.624390 0.252747 -0.676636 1445370548 -0.297485 -0.624390 0.252747 -0.676636 1445370548 -0.297485 -0.624390 0.252747 -0.676636 1445370548 -0.297485 -0.624390 0.252747 -0.676636 1445370548 -0.299927 -0.626404 0.256104 -0.672424 1445370548 -0.299927 -0.626404 0.256104 -0.672424 1445370548 -0.299927 -0.626404 0.256104 -0.672424 1445370548 -0.299927 -0.626404 0.256104 -0.672424 1445370548 -0.299927 -0.626404 0.256104 -0.672424 1445370548 -0.299927 -0.626404 0.256104 -0.672424 1445370548 -0.301270 -0.630554 0.253235 -0.669067 1445370549 -0.301270 -0.630554 0.253235 -0.669067 1445370549 -0.301270 -0.630554 0.253235 -0.669067 1445370549 -0.301270 -0.630554 0.253235 -0.669067 1445370549 -0.301270 -0.630554 0.253235 -0.669067 1445370549 -0.301270 -0.630554 0.253235 -0.669067 1445370549 -0.301758 -0.635254 0.250549 -0.665344 1445370549 -0.301758 -0.635254 0.250549 -0.665344 1445370549 -0.301758 -0.635254 0.250549 -0.665344 1445370549 -0.301758 -0.635254 0.250549 -0.665344 1445370549 -0.301758 -0.635254 0.250549 -0.665344 1445370549 -0.301758 -0.635254 0.250549 -0.665344 1445370549 -0.301758 -0.635254 0.250549 -0.665344 1445370549 -0.299744 -0.637634 0.250793 -0.663879 1445370549 -0.299744 -0.637634 0.250793 -0.663879 1445370549 -0.299744 -0.637634 0.250793 -0.663879 1445370549 -0.299744 -0.637634 0.250793 -0.663879 1445370549 -0.299744 -0.637634 0.250793 -0.663879 1445370549 -0.295776 -0.638733 0.252563 -0.663940 1445370549 -0.295776 -0.638733 0.252563 -0.663940 1445370549 -0.295776 -0.638733 0.252563 -0.663940 1445370549 -0.295776 -0.638733 0.252563 -0.663940 1445370549 -0.295776 -0.638733 0.252563 -0.663940 1445370549 -0.295776 -0.638733 0.252563 -0.663940 1445370549 -0.295776 -0.638733 0.252563 -0.663940 1445370549 -0.293762 -0.638428 0.253601 -0.664734 1445370549 -0.293762 -0.638428 0.253601 -0.664734 1445370549 -0.293762 -0.638428 0.253601 -0.664734 1445370549 -0.293762 -0.638428 0.253601 -0.664734 1445370549 -0.293762 -0.638428 0.253601 -0.664734 1445370549 -0.293762 -0.638428 0.253601 -0.664734 1445370549 -0.294495 -0.636475 0.249817 -0.667725 1445370549 -0.294495 -0.636475 0.249817 -0.667725 1445370549 -0.294495 -0.636475 0.249817 -0.667725 1445370549 -0.294495 -0.636475 0.249817 -0.667725 1445370549 -0.294495 -0.636475 0.249817 -0.667725 1445370549 -0.296326 -0.634155 0.246094 -0.670471 1445370549 -0.296326 -0.634155 0.246094 -0.670471 1445370549 -0.296326 -0.634155 0.246094 -0.670471 1445370549 -0.296326 -0.634155 0.246094 -0.670471 1445370549 -0.296326 -0.634155 0.246094 -0.670471 1445370549 -0.296326 -0.634155 0.246094 -0.670471 1445370549 -0.304565 -0.631348 0.245056 -0.669861 1445370549 -0.304565 -0.631348 0.245056 -0.669861 1445370549 -0.304565 -0.631348 0.245056 -0.669861 1445370549 -0.304565 -0.631348 0.245056 -0.669861 1445370549 -0.304565 -0.631348 0.245056 -0.669861 1445370549 -0.312805 -0.625916 0.249329 -0.669556 1445370549 -0.312805 -0.625916 0.249329 -0.669556 1445370549 -0.312805 -0.625916 0.249329 -0.669556 1445370549 -0.312805 -0.625916 0.249329 -0.669556 1445370549 -0.312805 -0.625916 0.249329 -0.669556 1445370549 -0.312805 -0.625916 0.249329 -0.669556 1445370549 -0.322083 -0.612854 0.254272 -0.675354 1445370549 -0.322083 -0.612854 0.254272 -0.675354 1445370549 -0.322083 -0.612854 0.254272 -0.675354 1445370549 -0.322083 -0.612854 0.254272 -0.675354 1445370549 -0.322083 -0.612854 0.254272 -0.675354 1445370549 -0.322083 -0.612854 0.254272 -0.675354 1445370549 -0.322083 -0.612854 0.254272 -0.675354 1445370549 -0.324402 -0.606079 0.258423 -0.678772 1445370549 -0.324402 -0.606079 0.258423 -0.678772 1445370549 -0.324402 -0.606079 0.258423 -0.678772 1445370549 -0.324402 -0.606079 0.258423 -0.678772 1445370549 -0.324402 -0.606079 0.258423 -0.678772 1445370549 -0.324402 -0.606079 0.258423 -0.678772 1445370549 -0.325256 -0.601501 0.258057 -0.682556 1445370549 -0.325256 -0.601501 0.258057 -0.682556 1445370549 -0.325256 -0.601501 0.258057 -0.682556 1445370549 -0.325256 -0.601501 0.258057 -0.682556 1445370549 -0.325256 -0.601501 0.258057 -0.682556 1445370549 -0.318359 -0.601013 0.252014 -0.688477 1445370549 -0.318359 -0.601013 0.252014 -0.688477 1445370549 -0.318359 -0.601013 0.252014 -0.688477 1445370549 -0.318359 -0.601013 0.252014 -0.688477 1445370549 -0.318359 -0.601013 0.252014 -0.688477 1445370549 -0.318359 -0.601013 0.252014 -0.688477 1445370549 -0.309509 -0.603699 0.247437 -0.691772 1445370549 -0.309509 -0.603699 0.247437 -0.691772 1445370549 -0.309509 -0.603699 0.247437 -0.691772 1445370549 -0.309509 -0.603699 0.247437 -0.691772 1445370549 -0.309509 -0.603699 0.247437 -0.691772 1445370549 -0.309509 -0.603699 0.247437 -0.691772 1445370549 -0.305481 -0.607117 0.246704 -0.690857 1445370549 -0.305481 -0.607117 0.246704 -0.690857 1445370549 -0.305481 -0.607117 0.246704 -0.690857 1445370549 -0.305481 -0.607117 0.246704 -0.690857 1445370549 -0.305481 -0.607117 0.246704 -0.690857 1445370549 -0.305481 -0.607117 0.246704 -0.690857 1445370549 -0.305481 -0.607117 0.246704 -0.690857 1445370549 -0.303284 -0.617676 0.245605 -0.682861 1445370549 -0.303284 -0.617676 0.245605 -0.682861 1445370549 -0.303284 -0.617676 0.245605 -0.682861 1445370549 -0.303284 -0.617676 0.245605 -0.682861 1445370549 -0.303284 -0.617676 0.245605 -0.682861 1445370549 -0.303284 -0.617676 0.245605 -0.682861 1445370549 -0.304077 -0.627930 0.244812 -0.673340 1445370549 -0.304077 -0.627930 0.244812 -0.673340 1445370549 -0.304077 -0.627930 0.244812 -0.673340 1445370549 -0.304077 -0.627930 0.244812 -0.673340 1445370549 -0.304077 -0.627930 0.244812 -0.673340 1445370549 -0.304077 -0.627930 0.244812 -0.673340 1445370549 -0.304077 -0.627930 0.244812 -0.673340 1445370549 -0.307495 -0.627686 0.241638 -0.673157 1445370549 -0.307495 -0.627686 0.241638 -0.673157 1445370549 -0.307495 -0.627686 0.241638 -0.673157 1445370549 -0.307495 -0.627686 0.241638 -0.673157 1445370549 -0.307495 -0.627686 0.241638 -0.673157 1445370549 -0.307495 -0.627686 0.241638 -0.673157 1445370549 -0.309082 -0.628418 0.246033 -0.670166 1445370549 -0.309082 -0.628418 0.246033 -0.670166 1445370550 -0.309082 -0.628418 0.246033 -0.670166 1445370550 -0.309082 -0.628418 0.246033 -0.670166 1445370550 -0.309082 -0.628418 0.246033 -0.670166 1445370550 -0.309082 -0.628418 0.246033 -0.670166 1445370550 -0.309082 -0.628418 0.246033 -0.670166 1445370550 -0.308472 -0.623718 0.249390 -0.673584 1445370550 -0.308472 -0.623718 0.249390 -0.673584 1445370550 -0.308472 -0.623718 0.249390 -0.673584 1445370550 -0.308472 -0.623718 0.249390 -0.673584 1445370550 -0.308472 -0.623718 0.249390 -0.673584 1445370550 -0.308472 -0.623718 0.249390 -0.673584 1445370550 -0.305115 -0.624390 0.248352 -0.674866 1445370550 -0.305115 -0.624390 0.248352 -0.674866 1445370550 -0.305115 -0.624390 0.248352 -0.674866 1445370550 -0.305115 -0.624390 0.248352 -0.674866 1445370550 -0.305115 -0.624390 0.248352 -0.674866 1445370550 -0.305115 -0.624390 0.248352 -0.674866 1445370550 -0.304810 -0.625488 0.245117 -0.675171 1445370550 -0.304810 -0.625488 0.245117 -0.675171 1445370550 -0.304810 -0.625488 0.245117 -0.675171 1445370550 -0.304810 -0.625488 0.245117 -0.675171 1445370550 -0.304810 -0.625488 0.245117 -0.675171 1445370550 -0.304810 -0.625488 0.245117 -0.675171 1445370550 -0.301208 -0.626465 0.240356 -0.677551 1445370550 -0.301208 -0.626465 0.240356 -0.677551 1445370550 -0.301208 -0.626465 0.240356 -0.677551 1445370550 -0.301208 -0.626465 0.240356 -0.677551 1445370550 -0.301208 -0.626465 0.240356 -0.677551 1445370550 -0.301208 -0.626465 0.240356 -0.677551 1445370550 -0.301208 -0.626465 0.240356 -0.677551 1445370550 -0.302673 -0.622986 0.234558 -0.682190 1445370550 -0.302673 -0.622986 0.234558 -0.682190 1445370550 -0.302673 -0.622986 0.234558 -0.682190 1445370550 -0.302673 -0.622986 0.234558 -0.682190 1445370550 -0.302673 -0.622986 0.234558 -0.682190 1445370550 -0.302673 -0.622986 0.234558 -0.682190 1445370550 -0.305847 -0.619080 0.229431 -0.686035 1445370550 -0.305847 -0.619080 0.229431 -0.686035 1445370550 -0.305847 -0.619080 0.229431 -0.686035 1445370550 -0.305847 -0.619080 0.229431 -0.686035 1445370550 -0.305847 -0.619080 0.229431 -0.686035 1445370550 -0.305847 -0.619080 0.229431 -0.686035 1445370550 -0.305847 -0.619080 0.229431 -0.686035 1445370550 -0.317932 -0.612488 0.233643 -0.684998 1445370550 -0.317932 -0.612488 0.233643 -0.684998 1445370550 -0.317932 -0.612488 0.233643 -0.684998 1445370550 -0.317932 -0.612488 0.233643 -0.684998 1445370550 -0.317932 -0.612488 0.233643 -0.684998 1445370550 -0.317932 -0.612488 0.233643 -0.684998 1445370550 -0.325195 -0.606018 0.240662 -0.684998 1445370550 -0.325195 -0.606018 0.240662 -0.684998 1445370550 -0.325195 -0.606018 0.240662 -0.684998 1445370550 -0.325195 -0.606018 0.240662 -0.684998 1445370550 -0.325195 -0.606018 0.240662 -0.684998 1445370550 -0.325195 -0.606018 0.240662 -0.684998 1445370550 -0.322998 -0.600952 0.243347 -0.689514 1445370550 -0.322998 -0.600952 0.243347 -0.689514 1445370550 -0.322998 -0.600952 0.243347 -0.689514 1445370550 -0.322998 -0.600952 0.243347 -0.689514 1445370550 -0.322998 -0.600952 0.243347 -0.689514 1445370550 -0.322998 -0.600952 0.243347 -0.689514 1445370550 -0.315369 -0.599548 0.242249 -0.694580 1445370550 -0.315369 -0.599548 0.242249 -0.694580 1445370550 -0.315369 -0.599548 0.242249 -0.694580 1445370550 -0.315369 -0.599548 0.242249 -0.694580 1445370550 -0.315369 -0.599548 0.242249 -0.694580 1445370550 -0.315369 -0.599548 0.242249 -0.694580 1445370550 -0.315369 -0.599548 0.242249 -0.694580 1445370550 -0.308777 -0.604980 0.242493 -0.692749 1445370550 -0.308777 -0.604980 0.242493 -0.692749 1445370550 -0.308777 -0.604980 0.242493 -0.692749 1445370550 -0.308777 -0.604980 0.242493 -0.692749 1445370550 -0.308777 -0.604980 0.242493 -0.692749 1445370550 -0.308777 -0.604980 0.242493 -0.692749 1445370550 -0.308411 -0.610229 0.248718 -0.686096 1445370550 -0.308411 -0.610229 0.248718 -0.686096 1445370550 -0.308411 -0.610229 0.248718 -0.686096 1445370550 -0.308411 -0.610229 0.248718 -0.686096 1445370550 -0.308411 -0.610229 0.248718 -0.686096 1445370550 -0.308411 -0.610229 0.248718 -0.686096 1445370550 -0.311157 -0.610352 0.252686 -0.683289 1445370550 -0.311157 -0.610352 0.252686 -0.683289 1445370550 -0.311157 -0.610352 0.252686 -0.683289 1445370550 -0.311157 -0.610352 0.252686 -0.683289 1445370550 -0.311157 -0.610352 0.252686 -0.683289 1445370550 -0.311157 -0.610352 0.252686 -0.683289 1445370550 -0.314331 -0.613525 0.257935 -0.676941 1445370550 -0.314331 -0.613525 0.257935 -0.676941 1445370550 -0.314331 -0.613525 0.257935 -0.676941 1445370550 -0.314331 -0.613525 0.257935 -0.676941 1445370550 -0.314331 -0.613525 0.257935 -0.676941 1445370550 -0.314331 -0.613525 0.257935 -0.676941 1445370550 -0.314331 -0.613525 0.257935 -0.676941 1445370550 -0.314392 -0.620483 0.256165 -0.671265 1445370550 -0.314392 -0.620483 0.256165 -0.671265 1445370550 -0.314392 -0.620483 0.256165 -0.671265 1445370550 -0.314392 -0.620483 0.256165 -0.671265 1445370550 -0.314392 -0.620483 0.256165 -0.671265 1445370550 -0.314392 -0.620483 0.256165 -0.671265 1445370550 -0.314331 -0.631470 0.258606 -0.660034 1445370550 -0.314331 -0.631470 0.258606 -0.660034 1445370550 -0.314331 -0.631470 0.258606 -0.660034 1445370550 -0.314331 -0.631470 0.258606 -0.660034 1445370550 -0.314331 -0.631470 0.258606 -0.660034 1445370550 -0.314331 -0.631470 0.258606 -0.660034 1445370550 -0.312012 -0.638489 0.261963 -0.653015 1445370550 -0.312012 -0.638489 0.261963 -0.653015 1445370550 -0.312012 -0.638489 0.261963 -0.653015 1445370550 -0.312012 -0.638489 0.261963 -0.653015 1445370550 -0.312012 -0.638489 0.261963 -0.653015 1445370550 -0.312012 -0.638489 0.261963 -0.653015 1445370550 -0.305725 -0.639954 0.261597 -0.654724 1445370550 -0.305725 -0.639954 0.261597 -0.654724 1445370550 -0.305725 -0.639954 0.261597 -0.654724 1445370550 -0.305725 -0.639954 0.261597 -0.654724 1445370551 -0.305725 -0.639954 0.261597 -0.654724 1445370551 -0.305725 -0.639954 0.261597 -0.654724 1445370551 -0.305725 -0.639954 0.261597 -0.654724 1445370551 -0.296326 -0.640625 0.258240 -0.659668 1445370551 -0.296326 -0.640625 0.258240 -0.659668 1445370551 -0.296326 -0.640625 0.258240 -0.659668 1445370551 -0.296326 -0.640625 0.258240 -0.659668 1445370551 -0.296326 -0.640625 0.258240 -0.659668 1445370551 -0.296326 -0.640625 0.258240 -0.659668 1445370551 -0.291138 -0.640991 0.251038 -0.664368 1445370551 -0.291138 -0.640991 0.251038 -0.664368 1445370551 -0.291138 -0.640991 0.251038 -0.664368 1445370551 -0.291138 -0.640991 0.251038 -0.664368 1445370551 -0.291138 -0.640991 0.251038 -0.664368 1445370551 -0.291138 -0.640991 0.251038 -0.664368 1445370551 -0.291077 -0.638672 0.243530 -0.669434 1445370551 -0.291077 -0.638672 0.243530 -0.669434 1445370551 -0.291077 -0.638672 0.243530 -0.669434 1445370551 -0.291077 -0.638672 0.243530 -0.669434 1445370551 -0.291077 -0.638672 0.243530 -0.669434 1445370551 -0.291077 -0.638672 0.243530 -0.669434 1445370551 -0.296936 -0.636719 0.242859 -0.668945 1445370551 -0.296936 -0.636719 0.242859 -0.668945 1445370551 -0.296936 -0.636719 0.242859 -0.668945 1445370551 -0.296936 -0.636719 0.242859 -0.668945 1445370551 -0.296936 -0.636719 0.242859 -0.668945 1445370551 -0.296936 -0.636719 0.242859 -0.668945 1445370551 -0.310303 -0.631104 0.249573 -0.665710 1445370551 -0.310303 -0.631104 0.249573 -0.665710 1445370551 -0.310303 -0.631104 0.249573 -0.665710 1445370551 -0.310303 -0.631104 0.249573 -0.665710 1445370551 -0.310303 -0.631104 0.249573 -0.665710 1445370551 -0.310303 -0.631104 0.249573 -0.665710 1445370551 -0.310303 -0.631104 0.249573 -0.665710 1445370551 -0.324707 -0.621033 0.260498 -0.664124 1445370551 -0.324707 -0.621033 0.260498 -0.664124 1445370551 -0.324707 -0.621033 0.260498 -0.664124 1445370551 -0.324707 -0.621033 0.260498 -0.664124 1445370551 -0.324707 -0.621033 0.260498 -0.664124 1445370551 -0.324707 -0.621033 0.260498 -0.664124 1445370551 -0.323914 -0.615845 0.263672 -0.668152 1445370551 -0.323914 -0.615845 0.263672 -0.668152 1445370551 -0.323914 -0.615845 0.263672 -0.668152 1445370551 -0.323914 -0.615845 0.263672 -0.668152 1445370551 -0.323914 -0.615845 0.263672 -0.668152 1445370551 -0.323914 -0.615845 0.263672 -0.668152 1445370551 -0.316956 -0.614807 0.262390 -0.672913 1445370551 -0.316956 -0.614807 0.262390 -0.672913 1445370551 -0.316956 -0.614807 0.262390 -0.672913 1445370551 -0.316956 -0.614807 0.262390 -0.672913 1445370551 -0.316956 -0.614807 0.262390 -0.672913 1445370551 -0.316956 -0.614807 0.262390 -0.672913 1445370551 -0.312256 -0.616638 0.263000 -0.673157 1445370551 -0.312256 -0.616638 0.263000 -0.673157 1445370551 -0.312256 -0.616638 0.263000 -0.673157 1445370551 -0.312256 -0.616638 0.263000 -0.673157 1445370551 -0.312256 -0.616638 0.263000 -0.673157 1445370551 -0.312256 -0.616638 0.263000 -0.673157 1445370551 -0.307983 -0.617554 0.263672 -0.674072 1445370551 -0.307983 -0.617554 0.263672 -0.674072 1445370551 -0.307983 -0.617554 0.263672 -0.674072 1445370551 -0.307983 -0.617554 0.263672 -0.674072 1445370551 -0.307983 -0.617554 0.263672 -0.674072 1445370551 -0.307983 -0.617554 0.263672 -0.674072 1445370551 -0.307983 -0.617554 0.263672 -0.674072 1445370551 -0.306091 -0.614441 0.261597 -0.678589 1445370551 -0.306091 -0.614441 0.261597 -0.678589 1445370551 -0.306091 -0.614441 0.261597 -0.678589 1445370551 -0.306091 -0.614441 0.261597 -0.678589 1445370551 -0.306091 -0.614441 0.261597 -0.678589 1445370551 -0.306091 -0.614441 0.261597 -0.678589 1445370551 -0.306091 -0.614441 0.261597 -0.678589 1445370551 -0.308899 -0.615173 0.262512 -0.676270 1445370551 -0.308899 -0.615173 0.262512 -0.676270 1445370551 -0.308899 -0.615173 0.262512 -0.676270 1445370551 -0.308899 -0.615173 0.262512 -0.676270 1445370551 -0.308899 -0.615173 0.262512 -0.676270 1445370551 -0.308899 -0.615173 0.262512 -0.676270 1445370551 -0.315735 -0.622131 0.270325 -0.663513 1445370551 -0.315735 -0.622131 0.270325 -0.663513 1445370551 -0.315735 -0.622131 0.270325 -0.663513 1445370551 -0.315735 -0.622131 0.270325 -0.663513 1445370551 -0.315735 -0.622131 0.270325 -0.663513 1445370551 -0.315735 -0.622131 0.270325 -0.663513 1445370551 -0.316406 -0.630737 0.278809 -0.651489 1445370551 -0.316406 -0.630737 0.278809 -0.651489 1445370551 -0.316406 -0.630737 0.278809 -0.651489 1445370551 -0.316406 -0.630737 0.278809 -0.651489 1445370551 -0.316406 -0.630737 0.278809 -0.651489 1445370551 -0.316406 -0.630737 0.278809 -0.651489 1445370551 -0.316406 -0.630737 0.278809 -0.651489 1445370551 -0.314880 -0.635803 0.278320 -0.647461 1445370551 -0.314880 -0.635803 0.278320 -0.647461 1445370551 -0.314880 -0.635803 0.278320 -0.647461 1445370551 -0.314880 -0.635803 0.278320 -0.647461 1445370551 -0.314880 -0.635803 0.278320 -0.647461 1445370551 -0.314880 -0.635803 0.278320 -0.647461 1445370551 -0.314880 -0.635803 0.278320 -0.647461 1445370551 -0.313721 -0.638184 0.277771 -0.645935 1445370551 -0.313721 -0.638184 0.277771 -0.645935 1445370551 -0.313721 -0.638184 0.277771 -0.645935 1445370551 -0.313721 -0.638184 0.277771 -0.645935 1445370551 -0.313721 -0.638184 0.277771 -0.645935 1445370551 -0.313721 -0.638184 0.277771 -0.645935 1445370551 -0.299377 -0.638977 0.273132 -0.653870 1445370551 -0.299377 -0.638977 0.273132 -0.653870 1445370551 -0.299377 -0.638977 0.273132 -0.653870 1445370551 -0.299377 -0.638977 0.273132 -0.653870 1445370551 -0.299377 -0.638977 0.273132 -0.653870 1445370551 -0.299377 -0.638977 0.273132 -0.653870 1445370551 -0.299377 -0.638977 0.273132 -0.653870 1445370551 -0.291504 -0.640625 0.267090 -0.658325 1445370551 -0.291504 -0.640625 0.267090 -0.658325 1445370551 -0.291504 -0.640625 0.267090 -0.658325 1445370551 -0.291504 -0.640625 0.267090 -0.658325 1445370552 -0.291504 -0.640625 0.267090 -0.658325 1445370552 -0.291504 -0.640625 0.267090 -0.658325 1445370552 -0.282471 -0.644470 0.254944 -0.663330 1445370552 -0.282471 -0.644470 0.254944 -0.663330 1445370552 -0.282471 -0.644470 0.254944 -0.663330 1445370552 -0.282471 -0.644470 0.254944 -0.663330 1445370552 -0.282471 -0.644470 0.254944 -0.663330 1445370552 -0.282471 -0.644470 0.254944 -0.663330 1445370552 -0.274109 -0.645264 0.239807 -0.671570 1445370552 -0.274109 -0.645264 0.239807 -0.671570 1445370552 -0.274109 -0.645264 0.239807 -0.671570 1445370552 -0.274109 -0.645264 0.239807 -0.671570 1445370552 -0.274109 -0.645264 0.239807 -0.671570 1445370552 -0.274109 -0.645264 0.239807 -0.671570 1445370552 -0.277039 -0.645691 0.234436 -0.671936 1445370552 -0.277039 -0.645691 0.234436 -0.671936 1445370552 -0.277039 -0.645691 0.234436 -0.671936 1445370552 -0.277039 -0.645691 0.234436 -0.671936 1445370552 -0.277039 -0.645691 0.234436 -0.671936 1445370552 -0.277039 -0.645691 0.234436 -0.671936 1445370552 -0.277039 -0.645691 0.234436 -0.671936 1445370552 -0.291138 -0.637695 0.239990 -0.671631 1445370552 -0.291138 -0.637695 0.239990 -0.671631 1445370552 -0.291138 -0.637695 0.239990 -0.671631 1445370552 -0.291138 -0.637695 0.239990 -0.671631 1445370552 -0.291138 -0.637695 0.239990 -0.671631 1445370552 -0.304077 -0.625427 0.252380 -0.672913 1445370552 -0.304077 -0.625427 0.252380 -0.672913 1445370552 -0.304077 -0.625427 0.252380 -0.672913 1445370552 -0.304077 -0.625427 0.252380 -0.672913 1445370552 -0.304077 -0.625427 0.252380 -0.672913 1445370552 -0.304077 -0.625427 0.252380 -0.672913 1445370552 -0.304810 -0.618713 0.259705 -0.675964 1445370552 -0.304810 -0.618713 0.259705 -0.675964 1445370552 -0.304810 -0.618713 0.259705 -0.675964 1445370552 -0.304810 -0.618713 0.259705 -0.675964 1445370552 -0.304810 -0.618713 0.259705 -0.675964 1445370552 -0.304810 -0.618713 0.259705 -0.675964 1445370552 -0.305603 -0.616699 0.261292 -0.676819 1445370552 -0.305603 -0.616699 0.261292 -0.676819 1445370552 -0.305603 -0.616699 0.261292 -0.676819 1445370552 -0.305603 -0.616699 0.261292 -0.676819 1445370552 -0.305603 -0.616699 0.261292 -0.676819 1445370552 -0.305603 -0.616699 0.261292 -0.676819 1445370552 -0.312622 -0.612610 0.266602 -0.675232 1445370552 -0.312622 -0.612610 0.266602 -0.675232 1445370552 -0.312622 -0.612610 0.266602 -0.675232 1445370552 -0.312622 -0.612610 0.266602 -0.675232 1445370552 -0.312622 -0.612610 0.266602 -0.675232 1445370552 -0.312622 -0.612610 0.266602 -0.675232 1445370552 -0.321289 -0.603943 0.274353 -0.675903 1445370552 -0.321289 -0.603943 0.274353 -0.675903 1445370552 -0.321289 -0.603943 0.274353 -0.675903 1445370552 -0.321289 -0.603943 0.274353 -0.675903 1445370552 -0.321289 -0.603943 0.274353 -0.675903 1445370552 -0.321289 -0.603943 0.274353 -0.675903 1445370552 -0.316589 -0.600952 0.278198 -0.679199 1445370552 -0.316589 -0.600952 0.278198 -0.679199 1445370552 -0.316589 -0.600952 0.278198 -0.679199 1445370552 -0.316589 -0.600952 0.278198 -0.679199 1445370552 -0.316589 -0.600952 0.278198 -0.679199 1445370552 -0.316589 -0.600952 0.278198 -0.679199 1445370552 -0.316589 -0.600952 0.278198 -0.679199 1445370552 -0.322571 -0.603943 0.277344 -0.674072 1445370552 -0.322571 -0.603943 0.277344 -0.674072 1445370552 -0.322571 -0.603943 0.277344 -0.674072 1445370552 -0.322571 -0.603943 0.277344 -0.674072 1445370552 -0.322571 -0.603943 0.277344 -0.674072 1445370552 -0.322571 -0.603943 0.277344 -0.674072 1445370552 -0.333679 -0.612732 0.281738 -0.658691 1445370552 -0.333679 -0.612732 0.281738 -0.658691 1445370552 -0.333679 -0.612732 0.281738 -0.658691 1445370552 -0.333679 -0.612732 0.281738 -0.658691 1445370552 -0.333679 -0.612732 0.281738 -0.658691 1445370552 -0.333679 -0.612732 0.281738 -0.658691 1445370552 -0.338013 -0.618103 0.284668 -0.650208 1445370552 -0.338013 -0.618103 0.284668 -0.650208 1445370552 -0.338013 -0.618103 0.284668 -0.650208 1445370552 -0.338013 -0.618103 0.284668 -0.650208 1445370552 -0.338013 -0.618103 0.284668 -0.650208 1445370552 -0.338013 -0.618103 0.284668 -0.650208 1445370552 -0.338013 -0.618103 0.284668 -0.650208 1445370552 -0.330750 -0.626404 0.290771 -0.643250 1445370552 -0.330750 -0.626404 0.290771 -0.643250 1445370552 -0.330750 -0.626404 0.290771 -0.643250 1445370552 -0.330750 -0.626404 0.290771 -0.643250 1445370552 -0.330750 -0.626404 0.290771 -0.643250 1445370552 -0.330750 -0.626404 0.290771 -0.643250 1445370552 -0.319031 -0.627075 0.287354 -0.650024 1445370552 -0.319031 -0.627075 0.287354 -0.650024 1445370552 -0.319031 -0.627075 0.287354 -0.650024 1445370552 -0.319031 -0.627075 0.287354 -0.650024 1445370552 -0.319031 -0.627075 0.287354 -0.650024 1445370552 -0.319031 -0.627075 0.287354 -0.650024 1445370552 -0.319031 -0.627075 0.287354 -0.650024 1445370552 -0.303040 -0.630554 0.276672 -0.658875 1445370552 -0.303040 -0.630554 0.276672 -0.658875 1445370552 -0.303040 -0.630554 0.276672 -0.658875 1445370552 -0.303040 -0.630554 0.276672 -0.658875 1445370552 -0.303040 -0.630554 0.276672 -0.658875 1445370552 -0.303040 -0.630554 0.276672 -0.658875 1445370552 -0.288635 -0.635437 0.264587 -0.665588 1445370552 -0.288635 -0.635437 0.264587 -0.665588 1445370552 -0.288635 -0.635437 0.264587 -0.665588 1445370552 -0.288635 -0.635437 0.264587 -0.665588 1445370552 -0.288635 -0.635437 0.264587 -0.665588 1445370552 -0.288635 -0.635437 0.264587 -0.665588 1445370552 -0.275208 -0.637390 0.248901 -0.675354 1445370552 -0.275208 -0.637390 0.248901 -0.675354 1445370552 -0.275208 -0.637390 0.248901 -0.675354 1445370552 -0.275208 -0.637390 0.248901 -0.675354 1445370553 -0.275208 -0.637390 0.248901 -0.675354 1445370553 -0.275208 -0.637390 0.248901 -0.675354 1445370553 -0.269104 -0.640808 0.237854 -0.678528 1445370553 -0.269104 -0.640808 0.237854 -0.678528 1445370553 -0.269104 -0.640808 0.237854 -0.678528 1445370553 -0.269104 -0.640808 0.237854 -0.678528 1445370553 -0.269104 -0.640808 0.237854 -0.678528 1445370553 -0.269104 -0.640808 0.237854 -0.678528 1445370553 -0.279053 -0.638672 0.239502 -0.675964 1445370553 -0.279053 -0.638672 0.239502 -0.675964 1445370553 -0.279053 -0.638672 0.239502 -0.675964 1445370553 -0.279053 -0.638672 0.239502 -0.675964 1445370553 -0.279053 -0.638672 0.239502 -0.675964 1445370553 -0.279053 -0.638672 0.239502 -0.675964 1445370553 -0.294434 -0.630188 0.251587 -0.672974 1445370553 -0.294434 -0.630188 0.251587 -0.672974 1445370553 -0.294434 -0.630188 0.251587 -0.672974 1445370553 -0.294434 -0.630188 0.251587 -0.672974 1445370553 -0.294434 -0.630188 0.251587 -0.672974 1445370553 -0.301270 -0.621216 0.261841 -0.674438 1445370553 -0.301270 -0.621216 0.261841 -0.674438 1445370553 -0.301270 -0.621216 0.261841 -0.674438 1445370553 -0.301270 -0.621216 0.261841 -0.674438 1445370553 -0.301270 -0.621216 0.261841 -0.674438 1445370553 -0.301270 -0.621216 0.261841 -0.674438 1445370553 -0.298706 -0.618713 0.265808 -0.676331 1445370553 -0.298706 -0.618713 0.265808 -0.676331 1445370553 -0.298706 -0.618713 0.265808 -0.676331 1445370553 -0.298706 -0.618713 0.265808 -0.676331 1445370553 -0.298706 -0.618713 0.265808 -0.676331 1445370553 -0.298706 -0.618713 0.265808 -0.676331 1445370553 -0.296021 -0.618408 0.266846 -0.677368 1445370553 -0.296021 -0.618408 0.266846 -0.677368 1445370553 -0.296021 -0.618408 0.266846 -0.677368 1445370553 -0.296021 -0.618408 0.266846 -0.677368 1445370553 -0.296021 -0.618408 0.266846 -0.677368 1445370553 -0.295837 -0.616577 0.266052 -0.679382 1445370553 -0.295837 -0.616577 0.266052 -0.679382 1445370553 -0.295837 -0.616577 0.266052 -0.679382 1445370553 -0.295837 -0.616577 0.266052 -0.679382 1445370553 -0.295837 -0.616577 0.266052 -0.679382 1445370553 -0.295837 -0.616577 0.266052 -0.679382 1445370553 -0.297058 -0.614807 0.265930 -0.680542 1445370553 -0.297058 -0.614807 0.265930 -0.680542 1445370553 -0.297058 -0.614807 0.265930 -0.680542 1445370553 -0.297058 -0.614807 0.265930 -0.680542 1445370553 -0.297058 -0.614807 0.265930 -0.680542 1445370553 -0.297058 -0.614807 0.265930 -0.680542 1445370553 -0.297241 -0.614380 0.268372 -0.679871 1445370553 -0.297241 -0.614380 0.268372 -0.679871 1445370553 -0.297241 -0.614380 0.268372 -0.679871 1445370553 -0.297241 -0.614380 0.268372 -0.679871 1445370553 -0.297241 -0.614380 0.268372 -0.679871 1445370553 -0.297241 -0.614380 0.268372 -0.679871 1445370553 -0.301697 -0.621643 0.273071 -0.669373 1445370553 -0.301697 -0.621643 0.273071 -0.669373 1445370553 -0.301697 -0.621643 0.273071 -0.669373 1445370553 -0.301697 -0.621643 0.273071 -0.669373 1445370553 -0.301697 -0.621643 0.273071 -0.669373 1445370553 -0.301697 -0.621643 0.273071 -0.669373 1445370553 -0.301697 -0.621643 0.273071 -0.669373 1445370553 -0.308228 -0.630066 0.277771 -0.656433 1445370553 -0.308228 -0.630066 0.277771 -0.656433 1445370553 -0.308228 -0.630066 0.277771 -0.656433 1445370553 -0.308228 -0.630066 0.277771 -0.656433 1445370553 -0.308228 -0.630066 0.277771 -0.656433 1445370553 -0.308228 -0.630066 0.277771 -0.656433 1445370553 -0.312134 -0.636292 0.277893 -0.648560 1445370553 -0.312134 -0.636292 0.277893 -0.648560 1445370553 -0.312134 -0.636292 0.277893 -0.648560 1445370553 -0.312134 -0.636292 0.277893 -0.648560 1445370553 -0.312134 -0.636292 0.277893 -0.648560 1445370553 -0.306519 -0.635193 0.272888 -0.654358 1445370553 -0.306519 -0.635193 0.272888 -0.654358 1445370553 -0.306519 -0.635193 0.272888 -0.654358 1445370553 -0.306519 -0.635193 0.272888 -0.654358 1445370553 -0.306519 -0.635193 0.272888 -0.654358 1445370553 -0.306519 -0.635193 0.272888 -0.654358 1445370553 -0.306519 -0.635193 0.272888 -0.654358 1445370553 -0.297607 -0.636597 0.269958 -0.658325 1445370553 -0.297607 -0.636597 0.269958 -0.658325 1445370553 -0.297607 -0.636597 0.269958 -0.658325 1445370553 -0.297607 -0.636597 0.269958 -0.658325 1445370553 -0.297607 -0.636597 0.269958 -0.658325 1445370553 -0.297607 -0.636597 0.269958 -0.658325 1445370553 -0.295776 -0.637146 0.265808 -0.660278 1445370553 
-0.250488 -0.631287 0.245605 -0.691772 1445370556 -0.250488 -0.631287 0.245605 -0.691772 1445370556 -0.250488 -0.631287 0.245605 -0.691772 1445370556 -0.250488 -0.631287 0.245605 -0.691772 1445370556 -0.231873 -0.637634 0.240845 -0.694092 1445370556 -0.231873 -0.637634 0.240845 -0.694092 1445370556 -0.231873 -0.637634 0.240845 -0.694092 1445370556 -0.231873 -0.637634 0.240845 -0.694092 1445370556 -0.231873 -0.637634 0.240845 -0.694092 1445370556 -0.231873 -0.637634 0.240845 -0.694092 1445370556 -0.209839 -0.642517 0.233215 -0.699158 1445370556 -0.209839 -0.642517 0.233215 -0.699158 1445370556 -0.209839 -0.642517 0.233215 -0.699158 1445370556 -0.209839 -0.642517 0.233215 -0.699158 1445370556 -0.209839 -0.642517 0.233215 -0.699158 1445370556 -0.209839 -0.642517 0.233215 -0.699158 1445370556 -0.182251 -0.649902 0.221741 -0.703796 1445370556 -0.182251 -0.649902 0.221741 -0.703796 1445370556 -0.182251 -0.649902 0.221741 -0.703796 1445370556 -0.182251 -0.649902 0.221741 -0.703796 1445370556 -0.182251 -0.649902 0.221741 -0.703796 1445370556 -0.182251 -0.649902 0.221741 -0.703796 1445370556 -0.155701 -0.657166 0.206421 -0.708069 1445370556 -0.155701 -0.657166 0.206421 -0.708069 1445370556 -0.155701 -0.657166 0.206421 -0.708069 1445370556 -0.155701 -0.657166 0.206421 -0.708069 1445370556 -0.155701 -0.657166 0.206421 -0.708069 1445370556 -0.155701 -0.657166 0.206421 -0.708069 1445370556 -0.143799 -0.663574 0.191956 -0.708679 1445370556 -0.143799 -0.663574 0.191956 -0.708679 1445370556 -0.143799 -0.663574 0.191956 -0.708679 1445370556 -0.143799 -0.663574 0.191956 -0.708679 1445370556 -0.143799 -0.663574 0.191956 -0.708679 1445370556 -0.143799 -0.663574 0.191956 -0.708679 1445370556 -0.143799 -0.663574 0.191956 -0.708679 1445370556 -0.145508 -0.666260 0.181152 -0.708679 1445370556 -0.145508 -0.666260 0.181152 -0.708679 1445370556 -0.145508 -0.666260 0.181152 -0.708679 1445370556 -0.145508 -0.666260 0.181152 -0.708679 1445370556 -0.145508 -0.666260 0.181152 -0.708679 1445370556 -0.145508 -0.666260 0.181152 -0.708679 1445370556 -0.158264 -0.664551 0.179138 -0.708069 1445370556 -0.158264 -0.664551 0.179138 -0.708069 1445370557 -0.158264 -0.664551 0.179138 -0.708069 1445370557 -0.158264 -0.664551 0.179138 -0.708069 1445370557 -0.158264 -0.664551 0.179138 -0.708069 1445370557 -0.172363 -0.657227 0.185059 -0.710083 1445370557 -0.172363 -0.657227 0.185059 -0.710083 1445370557 -0.172363 -0.657227 0.185059 -0.710083 1445370557 -0.172363 -0.657227 0.185059 -0.710083 1445370557 -0.172363 -0.657227 0.185059 -0.710083 1445370557 -0.172363 -0.657227 0.185059 -0.710083 1445370557 -0.172363 -0.657227 0.185059 -0.710083 1445370557 -0.180359 -0.653992 0.196655 -0.707947 1445370557 -0.180359 -0.653992 0.196655 -0.707947 1445370557 -0.180359 -0.653992 0.196655 -0.707947 1445370557 -0.180359 -0.653992 0.196655 -0.707947 1445370557 -0.180359 -0.653992 0.196655 -0.707947 1445370557 -0.180359 -0.653992 0.196655 -0.707947 1445370557 -0.180359 -0.653992 0.196655 -0.707947 1445370557 -0.181519 -0.655273 0.203491 -0.704529 1445370557 -0.181519 -0.655273 0.203491 -0.704529 1445370557 -0.181519 -0.655273 0.203491 -0.704529 1445370557 -0.181519 -0.655273 0.203491 -0.704529 1445370557 -0.181519 -0.655273 0.203491 -0.704529 1445370557 -0.181519 -0.655273 0.203491 -0.704529 1445370557 -0.179016 -0.654358 0.202087 -0.706421 1445370557 -0.179016 -0.654358 0.202087 -0.706421 1445370557 -0.179016 -0.654358 0.202087 -0.706421 1445370557 -0.179016 -0.654358 0.202087 -0.706421 1445370557 -0.179016 -0.654358 0.202087 -0.706421 1445370557 -0.179016 -0.654358 0.202087 -0.706421 1445370557 -0.189087 -0.642761 0.198059 -0.715515 1445370557 -0.189087 -0.642761 0.198059 -0.715515 1445370557 -0.189087 -0.642761 0.198059 -0.715515 1445370557 -0.189087 -0.642761 0.198059 -0.715515 1445370557 -0.189087 -0.642761 0.198059 -0.715515 1445370557 -0.189087 -0.642761 0.198059 -0.715515 1445370557 -0.202271 -0.633728 0.198608 -0.719788 1445370557 -0.202271 -0.633728 0.198608 -0.719788 1445370557 -0.202271 -0.633728 0.198608 -0.719788 1445370557 -0.202271 -0.633728 0.198608 -0.719788 1445370557 -0.202271 -0.633728 0.198608 -0.719788 1445370557 -0.202271 -0.633728 0.198608 -0.719788 1445370557 -0.204102 -0.631897 0.198547 -0.720947 1445370557 -0.204102 -0.631897 0.198547 -0.720947 1445370557 -0.204102 -0.631897 0.198547 -0.720947 1445370557 -0.204102 -0.631897 0.198547 -0.720947 1445370557 -0.204102 -0.631897 0.198547 -0.720947 1445370557 -0.204102 -0.631897 0.198547 -0.720947 1445370557 -0.186279 -0.637939 0.190735 -0.722534 1445370557 -0.186279 -0.637939 0.190735 -0.722534 1445370557 -0.186279 -0.637939 0.190735 -0.722534 1445370557 -0.186279 -0.637939 0.190735 -0.722534 1445370557 -0.186279 -0.637939 0.190735 -0.722534 1445370557 -0.186279 -0.637939 0.190735 -0.722534 1445370557 -0.158142 -0.651855 0.179871 -0.719543 1445370557 -0.158142 -0.651855 0.179871 -0.719543 1445370557 -0.158142 -0.651855 0.179871 -0.719543 1445370557 -0.158142 -0.651855 0.179871 -0.719543 1445370557 -0.158142 -0.651855 0.179871 -0.719543 1445370557 -0.158142 -0.651855 0.179871 -0.719543 1445370557 -0.139465 -0.663452 0.170166 -0.715149 1445370557 -0.139465 -0.663452 0.170166 -0.715149 1445370557 -0.139465 -0.663452 0.170166 -0.715149 1445370557 -0.139465 -0.663452 0.170166 -0.715149 1445370557 -0.139465 -0.663452 0.170166 -0.715149 1445370557 -0.139465 -0.663452 0.170166 -0.715149 1445370557 -0.139465 -0.663452 0.170166 -0.715149 1445370557 -0.137451 -0.663147 0.161804 -0.717773 1445370557 -0.137451 -0.663147 0.161804 -0.717773 1445370557 -0.137451 -0.663147 0.161804 -0.717773 1445370557 -0.137451 -0.663147 0.161804 -0.717773 1445370557 -0.137451 -0.663147 0.161804 -0.717773 1445370557 -0.137451 -0.663147 0.161804 -0.717773 1445370557 -0.139404 -0.664490 0.154846 -0.717712 1445370557 -0.139404 -0.664490 0.154846 -0.717712 1445370557 -0.139404 -0.664490 0.154846 -0.717712 1445370557 -0.139404 -0.664490 0.154846 -0.717712 1445370557 -0.139404 -0.664490 0.154846 -0.717712 1445370557 -0.139404 -0.664490 0.154846 -0.717712 1445370557 -0.153320 -0.668884 0.161926 -0.709167 1445370557 -0.153320 -0.668884 0.161926 -0.709167 1445370557 -0.153320 -0.668884 0.161926 -0.709167 1445370557 -0.153320 -0.668884 0.161926 -0.709167 1445370557 -0.153320 -0.668884 0.161926 -0.709167 1445370557 -0.153320 -0.668884 0.161926 -0.709167 1445370557 -0.153320 -0.668884 0.161926 -0.709167 1445370557 -0.164429 -0.665710 0.169006 -0.708069 1445370557 -0.164429 -0.665710 0.169006 -0.708069 1445370557 -0.164429 -0.665710 0.169006 -0.708069 1445370557 -0.164429 -0.665710 0.169006 -0.708069 1445370557 -0.164429 -0.665710 0.169006 -0.708069 1445370557 -0.164429 -0.665710 0.169006 -0.708069 1445370557 -0.173767 -0.664490 0.176086 -0.705261 1445370557 -0.173767 -0.664490 0.176086 -0.705261 1445370557 -0.173767 -0.664490 0.176086 -0.705261 1445370557 -0.173767 -0.664490 0.176086 -0.705261 1445370557 -0.173767 -0.664490 0.176086 -0.705261 1445370557 -0.196228 -0.656799 0.188782 -0.703247 1445370557 -0.196228 -0.656799 0.188782 -0.703247 1445370557 -0.196228 -0.656799 0.188782 -0.703247 1445370557 -0.196228 -0.656799 0.188782 -0.703247 1445370557 -0.196228 -0.656799 0.188782 -0.703247 1445370557 -0.196228 -0.656799 0.188782 -0.703247 1445370557 -0.217773 -0.645081 0.204956 -0.703247 1445370557 -0.217773 -0.645081 0.204956 -0.703247 1445370557 -0.217773 -0.645081 0.204956 -0.703247 1445370557 -0.217773 -0.645081 0.204956 -0.703247 1445370557 -0.217773 -0.645081 0.204956 -0.703247 1445370557 -0.217773 -0.645081 0.204956 -0.703247 1445370557 -0.217773 -0.645081 0.204956 -0.703247 1445370557 -0.221069 -0.646423 0.219116 -0.696655 1445370557 -0.221069 -0.646423 0.219116 -0.696655 1445370557 -0.221069 -0.646423 0.219116 -0.696655 1445370557 -0.221069 -0.646423 0.219116 -0.696655 1445370558 -0.221069 -0.646423 0.219116 -0.696655 1445370558 -0.215576 -0.650391 0.221130 -0.694031 1445370558 -0.215576 -0.650391 0.221130 -0.694031 1445370558 -0.215576 -0.650391 0.221130 -0.694031 1445370558 -0.215576 -0.650391 0.221130 -0.694031 1445370558 -0.215576 -0.650391 0.221130 -0.694031 1445370558 -0.215576 -0.650391 0.221130 -0.694031 1445370558 -0.215576 -0.650391 0.221130 -0.694031 1445370558 -0.216125 -0.643860 0.212280 -0.702637 1445370558 -0.216125 -0.643860 0.212280 -0.702637 1445370558 -0.216125 -0.643860 0.212280 -0.702637 1445370558 -0.216125 -0.643860 0.212280 -0.702637 1445370558 -0.216125 -0.643860 0.212280 -0.702637 1445370558 -0.216125 -0.643860 0.212280 -0.702637 1445370558 -0.223816 -0.632751 0.208496 -0.711487 1445370558 -0.223816 -0.632751 0.208496 -0.711487 1445370558 -0.223816 -0.632751 0.208496 -0.711487 1445370558 -0.223816 -0.632751 0.208496 -0.711487 1445370558 -0.223816 -0.632751 0.208496 -0.711487 1445370558 -0.223816 -0.632751 0.208496 -0.711487 1445370558 -0.227600 -0.625793 0.206421 -0.716980 1445370558 -0.227600 -0.625793 0.206421 -0.716980 1445370558 -0.227600 -0.625793 0.206421 -0.716980 1445370558 -0.227600 -0.625793 0.206421 -0.716980 1445370558 -0.227600 -0.625793 0.206421 -0.716980 1445370558 -0.227600 -0.625793 0.206421 -0.716980 1445370558 -0.227600 -0.625793 0.206421 -0.716980 1445370558 -0.222473 -0.628296 0.204895 -0.716858 1445370558 -0.222473 -0.628296 0.204895 -0.716858 1445370558 -0.222473 -0.628296 0.204895 -0.716858 1445370558 -0.222473 -0.628296 0.204895 -0.716858 1445370558 -0.222473 -0.628296 0.204895 -0.716858 1445370558 -0.222473 -0.628296 0.204895 -0.716858 1445370558 -0.207642 -0.636414 0.200806 -0.715271 1445370558 -0.207642 -0.636414 0.200806 -0.715271 1445370558 -0.207642 -0.636414 0.200806 -0.715271 1445370558 -0.207642 -0.636414 0.200806 -0.715271 1445370558 -0.207642 -0.636414 0.200806 -0.715271 1445370558 -0.207642 -0.636414 0.200806 -0.715271 1445370558 -0.207642 -0.636414 0.200806 -0.715271 1445370558 -0.188477 -0.647949 0.192688 -0.712463 1445370558 -0.188477 -0.647949 0.192688 -0.712463 1445370558 -0.188477 -0.647949 0.192688 -0.712463 1445370558 -0.188477 -0.647949 0.192688 -0.712463 1445370558 -0.188477 -0.647949 0.192688 -0.712463 1445370558 -0.188477 -0.647949 0.192688 -0.712463 1445370558 -0.175293 -0.655945 0.186157 -0.710205 1445370558 -0.175293 -0.655945 0.186157 -0.710205 1445370558 -0.175293 -0.655945 0.186157 -0.710205 1445370558 -0.175293 -0.655945 0.186157 -0.710205 1445370558 -0.175293 -0.655945 0.186157 -0.710205 1445370558 -0.175293 -0.655945 0.186157 -0.710205 1445370558 -0.167236 -0.659363 0.178406 -0.710999 1445370558 -0.167236 -0.659363 0.178406 -0.710999 1445370558 -0.167236 -0.659363 0.178406 -0.710999 1445370558 -0.167236 -0.659363 0.178406 -0.710999 1445370558 -0.167236 -0.659363 0.178406 -0.710999 1445370558 -0.167236 -0.659363 0.178406 -0.710999 1445370558 -0.162354 -0.660767 0.169922 -0.712891 1445370558 -0.162354 -0.660767 0.169922 -0.712891 1445370558 -0.162354 -0.660767 0.169922 -0.712891 1445370558 -0.162354 -0.660767 0.169922 -0.712891 1445370558 -0.162354 -0.660767 0.169922 -0.712891 1445370558 -0.162354 -0.660767 0.169922 -0.712891 1445370558 -0.162354 -0.660767 0.169922 -0.712891 1445370558 -0.159119 -0.668030 0.170898 -0.706604 1445370558 -0.159119 -0.668030 0.170898 -0.706604 1445370558 -0.159119 -0.668030 0.170898 -0.706604 1445370558 -0.159119 -0.668030 0.170898 -0.706604 1445370558 -0.159119 -0.668030 0.170898 -0.706604 1445370558 -0.159119 -0.668030 0.170898 -0.706604 1445370558 -0.163879 -0.670044 0.171387 -0.703491 1445370558 -0.163879 -0.670044 0.171387 -0.703491 1445370558 -0.163879 -0.670044 0.171387 -0.703491 1445370558 -0.163879 -0.670044 0.171387 -0.703491 1445370558 -0.163879 -0.670044 0.171387 -0.703491 1445370558 -0.163879 -0.670044 0.171387 -0.703491 1445370558 -0.170166 -0.668701 0.172729 -0.702942 1445370558 -0.170166 -0.668701 0.172729 -0.702942 1445370558 -0.170166 -0.668701 0.172729 -0.702942 1445370558 -0.170166 -0.668701 0.172729 -0.702942 1445370558 -0.170166 -0.668701 0.172729 -0.702942 1445370558 -0.170166 -0.668701 0.172729 -0.702942 1445370558 -0.181641 -0.664001 0.178162 -0.703186 1445370558 -0.181641 -0.664001 0.178162 -0.703186 1445370558 -0.181641 -0.664001 0.178162 -0.703186 1445370558 -0.181641 -0.664001 0.178162 -0.703186 1445370558 -0.181641 -0.664001 0.178162 -0.703186 1445370558 -0.181641 -0.664001 0.178162 -0.703186 1445370558 -0.194031 -0.655945 0.189636 -0.704468 1445370558 -0.194031 -0.655945 0.189636 -0.704468 1445370558 -0.194031 -0.655945 0.189636 -0.704468 1445370558 -0.194031 -0.655945 0.189636 -0.704468 1445370558 -0.194031 -0.655945 0.189636 -0.704468 1445370558 -0.194031 -0.655945 0.189636 -0.704468 1445370558 -0.197998 -0.651245 0.201294 -0.704407 1445370558 -0.197998 -0.651245 0.201294 -0.704407 1445370558 -0.197998 -0.651245 0.201294 -0.704407 1445370558 -0.197998 -0.651245 0.201294 -0.704407 1445370558 -0.197998 -0.651245 0.201294 -0.704407 1445370558 -0.197998 -0.651245 0.201294 -0.704407 1445370558 -0.193787 -0.650269 0.208618 -0.704407 1445370558 -0.193787 -0.650269 0.208618 -0.704407 1445370558 -0.193787 -0.650269 0.208618 -0.704407 1445370558 -0.193787 -0.650269 0.208618 -0.704407 1445370558 -0.193787 -0.650269 0.208618 -0.704407 1445370558 -0.193787 -0.650269 0.208618 -0.704407 1445370558 -0.186096 -0.647156 0.204773 -0.710388 1445370558 -0.186096 -0.647156 0.204773 -0.710388 1445370558 -0.186096 -0.647156 0.204773 -0.710388 1445370558 -0.186096 -0.647156 0.204773 -0.710388 1445370558 -0.186096 -0.647156 0.204773 -0.710388 1445370559 -0.186096 -0.647156 0.204773 -0.710388 1445370559 -0.186096 -0.647156 0.204773 -0.710388 1445370559 -0.185242 -0.643921 0.199707 -0.715027 1445370559 -0.185242 -0.643921 0.199707 -0.715027 1445370559 -0.185242 -0.643921 0.199707 -0.715027 1445370559 -0.185242 -0.643921 0.199707 -0.715027 1445370559 -0.185242 -0.643921 0.199707 -0.715027 1445370559 -0.185242 -0.643921 0.199707 -0.715027 1445370559 -0.193115 -0.636963 0.195923 -0.720215 1445370559 -0.193115 -0.636963 0.195923 -0.720215 1445370559 -0.193115 -0.636963 0.195923 -0.720215 1445370559 -0.193115 -0.636963 0.195923 -0.720215 1445370559 -0.193115 -0.636963 0.195923 -0.720215 1445370559 -0.193115 -0.636963 0.195923 -0.720215 1445370559 -0.194641 -0.638855 0.193604 -0.718689 1445370559 -0.194641 -0.638855 0.193604 -0.718689 1445370559 -0.194641 -0.638855 0.193604 -0.718689 1445370559 -0.194641 -0.638855 0.193604 -0.718689 1445370559 -0.194641 -0.638855 0.193604 -0.718689 1445370559 -0.194641 -0.638855 0.193604 -0.718689 1445370559 -0.194641 -0.638855 0.193604 -0.718689 1445370559 -0.187683 -0.642090 0.188843 -0.718994 1445370559 -0.187683 -0.642090 0.188843 -0.718994 1445370559 -0.187683 -0.642090 0.188843 -0.718994 1445370559 -0.187683 -0.642090 0.188843 -0.718994 1445370559 -0.187683 -0.642090 0.188843 -0.718994 1445370559 -0.175903 -0.646667 0.181580 -0.719727 1445370559 -0.175903 -0.646667 0.181580 -0.719727 1445370559 -0.175903 -0.646667 0.181580 -0.719727 1445370559 -0.175903 -0.646667 0.181580 -0.719727 1445370559 -0.175903 -0.646667 0.181580 -0.719727 1445370559 -0.175903 -0.646667 0.181580 -0.719727 1445370559 -0.175903 -0.646667 0.181580 -0.719727 1445370559 -0.162842 -0.654297 0.173157 -0.718018 1445370559 -0.162842 -0.654297 0.173157 -0.718018 1445370559 -0.162842 -0.654297 0.173157 -0.718018 1445370559 -0.162842 -0.654297 0.173157 -0.718018 1445370559 -0.162842 -0.654297 0.173157 -0.718018 1445370559 -0.159912 -0.653809 0.163940 -0.721252 1445370559 -0.159912 -0.653809 0.163940 -0.721252 1445370559 -0.159912 -0.653809 0.163940 -0.721252 1445370559 -0.159912 -0.653809 0.163940 -0.721252 1445370559 -0.159912 -0.653809 0.163940 -0.721252 1445370559 -0.159912 -0.653809 0.163940 -0.721252 1445370559 -0.160522 -0.653503 0.158752 -0.722534 1445370559 -0.160522 -0.653503 0.158752 -0.722534 1445370559 -0.160522 -0.653503 0.158752 -0.722534 1445370559 -0.160522 -0.653503 0.158752 -0.722534 1445370559 -0.160522 -0.653503 0.158752 -0.722534 1445370559 -0.160522 -0.653503 0.158752 -0.722534 1445370559 -0.152405 -0.660645 0.156372 -0.718323 1445370559 -0.152405 -0.660645 0.156372 -0.718323 1445370559 -0.152405 -0.660645 0.156372 -0.718323 1445370559 -0.152405 -0.660645 0.156372 -0.718323 1445370559 -0.152405 -0.660645 0.156372 -0.718323 1445370559 -0.152405 -0.660645 0.156372 -0.718323 1445370559 -0.152405 -0.660645 0.156372 -0.718323 1445370559 -0.148926 -0.660339 0.153625 -0.719849 1445370559 -0.148926 -0.660339 0.153625 -0.719849 1445370559 -0.148926 -0.660339 0.153625 -0.719849 1445370559 -0.148926 -0.660339 0.153625 -0.719849 1445370559 -0.148926 -0.660339 0.153625 -0.719849 1445370559 -0.148926 -0.660339 0.153625 -0.719849 1445370559 -0.153137 -0.660339 0.154846 -0.718750 1445370559 -0.153137 -0.660339 0.154846 -0.718750 1445370559 -0.153137 -0.660339 0.154846 -0.718750 1445370559 -0.153137 -0.660339 0.154846 -0.718750 1445370559 -0.153137 -0.660339 0.154846 -0.718750 1445370559 -0.153137 -0.660339 0.154846 -0.718750 1445370559 -0.163879 -0.656372 0.159058 -0.719116 1445370559 -0.163879 -0.656372 0.159058 -0.719116 1445370559 -0.163879 -0.656372 0.159058 -0.719116 1445370559 -0.163879 -0.656372 0.159058 -0.719116 1445370559 -0.163879 -0.656372 0.159058 -0.719116 1445370559 -0.163879 -0.656372 0.159058 -0.719116 1445370559 -0.163879 -0.656372 0.159058 -0.719116 1445370559 -0.178101 -0.653564 0.171448 -0.715454 1445370559 -0.178101 -0.653564 0.171448 -0.715454 1445370559 -0.178101 -0.653564 0.171448 -0.715454 1445370559 -0.178101 -0.653564 0.171448 -0.715454 1445370559 -0.178101 -0.653564 0.171448 -0.715454 1445370559 -0.178101 -0.653564 0.171448 -0.715454 1445370559 -0.180359 -0.652588 0.182678 -0.712952 1445370559 -0.180359 -0.652588 0.182678 -0.712952 1445370559 -0.180359 -0.652588 0.182678 -0.712952 1445370559 -0.180359 -0.652588 0.182678 -0.712952 1445370559 -0.180359 -0.652588 0.182678 -0.712952 1445370559 -0.180359 -0.652588 0.182678 -0.712952 1445370559 -0.180359 -0.652588 0.182678 -0.712952 1445370559 -0.173218 -0.652527 0.184143 -0.714417 1445370559 -0.173218 -0.652527 0.184143 -0.714417 1445370559 -0.173218 -0.652527 0.184143 -0.714417 1445370559 -0.173218 -0.652527 0.184143 -0.714417 1445370559 -0.173218 -0.652527 0.184143 -0.714417 1445370559 -0.173218 -0.652527 0.184143 -0.714417 1445370559 -0.164551 -0.652893 0.177246 -0.717834 1445370559 -0.164551 -0.652893 0.177246 -0.717834 1445370559 -0.164551 -0.652893 0.177246 -0.717834 1445370559 -0.164551 -0.652893 0.177246 -0.717834 1445370559 -0.164551 -0.652893 0.177246 -0.717834 1445370559 -0.166870 -0.646118 0.170471 -0.725037 1445370559 -0.166870 -0.646118 0.170471 -0.725037 1445370559 -0.166870 -0.646118 0.170471 -0.725037 1445370559 -0.166870 -0.646118 0.170471 -0.725037 1445370559 -0.166870 -0.646118 0.170471 -0.725037 1445370559 -0.166870 -0.646118 0.170471 -0.725037 1445370559 -0.166870 -0.646118 0.170471 -0.725037 1445370559 -0.175720 -0.640320 0.169250 -0.728394 1445370559 -0.175720 -0.640320 0.169250 -0.728394 1445370559 -0.175720 -0.640320 0.169250 -0.728394 1445370559 -0.175720 -0.640320 0.169250 -0.728394 1445370559 -0.175720 -0.640320 0.169250 -0.728394 1445370559 -0.175720 -0.640320 0.169250 -0.728394 1445370560 -0.179443 -0.643066 0.170715 -0.724731 1445370560 -0.179443 -0.643066 0.170715 -0.724731 1445370560 -0.179443 -0.643066 0.170715 -0.724731 1445370560 -0.179443 -0.643066 0.170715 -0.724731 1445370560 -0.179443 -0.643066 0.170715 -0.724731 1445370560 -0.179443 -0.643066 0.170715 -0.724731 1445370560 -0.174133 -0.643982 0.168335 -0.725708 1445370560 -0.174133 -0.643982 0.168335 -0.725708 1445370560 -0.174133 -0.643982 0.168335 -0.725708 1445370560 -0.174133 -0.643982 0.168335 -0.725708 1445370560 -0.174133 -0.643982 0.168335 -0.725708 1445370560 -0.164307 -0.647095 0.162537 -0.726563 1445370560 -0.164307 -0.647095 0.162537 -0.726563 1445370560 -0.164307 -0.647095 0.162537 -0.726563 1445370560 -0.164307 -0.647095 0.162537 -0.726563 1445370560 -0.164307 -0.647095 0.162537 -0.726563 1445370560 -0.164307 -0.647095 0.162537 -0.726563 1445370560 -0.157959 -0.651184 0.158508 -0.725281 1445370560 -0.157959 -0.651184 0.158508 -0.725281 1445370560 -0.157959 -0.651184 0.158508 -0.725281 1445370560 -0.157959 -0.651184 0.158508 -0.725281 1445370560 -0.157959 -0.651184 0.158508 -0.725281 1445370560 -0.157959 -0.651184 0.158508 -0.725281 1445370560 -0.157959 -0.651184 0.158508 -0.725281 1445370560 -0.152771 -0.651306 0.153503 -0.727295 1445370560 -0.152771 -0.651306 0.153503 -0.727295 1445370560 -0.152771 -0.651306 0.153503 -0.727295 1445370560 -0.152771 -0.651306 0.153503 -0.727295 1445370560 -0.152771 -0.651306 0.153503 -0.727295 1445370560 -0.152771 -0.651306 0.153503 -0.727295 1445370560 -0.147888 -0.655334 0.153992 -0.724548 1445370560 -0.147888 -0.655334 0.153992 -0.724548 1445370560 -0.147888 -0.655334 0.153992 -0.724548 1445370560 -0.147888 -0.655334 0.153992 -0.724548 1445370560 -0.147888 -0.655334 0.153992 -0.724548 1445370560 -0.147888 -0.655334 0.153992 -0.724548 1445370560 -0.147888 -0.655334 0.153992 -0.724548 1445370560 -0.138916 -0.663391 0.154907 -0.718811 1445370560 -0.138916 -0.663391 0.154907 -0.718811 1445370560 -0.138916 -0.663391 0.154907 -0.718811 1445370560 -0.138916 -0.663391 0.154907 -0.718811 1445370560 -0.138916 -0.663391 0.154907 -0.718811 1445370560 -0.138916 -0.663391 0.154907 -0.718811 1445370560 -0.140625 -0.663330 0.154419 -0.718628 1445370560 -0.140625 -0.663330 0.154419 -0.718628 1445370560 -0.140625 -0.663330 0.154419 -0.718628 1445370560 -0.140625 -0.663330 0.154419 -0.718628 1445370560 -0.140625 -0.663330 0.154419 -0.718628 1445370560 -0.140625 -0.663330 0.154419 -0.718628 1445370560 -0.143188 -0.664185 0.152222 -0.717834 1445370560 -0.143188 -0.664185 0.152222 -0.717834 1445370560 -0.143188 -0.664185 0.152222 -0.717834 1445370560 -0.143188 -0.664185 0.152222 -0.717834 1445370560 -0.143188 -0.664185 0.152222 -0.717834 1445370560 -0.143188 -0.664185 0.152222 -0.717834 1445370560 -0.152466 -0.660767 0.153259 -0.718872 1445370560 -0.152466 -0.660767 0.153259 -0.718872 1445370560 -0.152466 -0.660767 0.153259 -0.718872 1445370560 -0.152466 -0.660767 0.153259 -0.718872 1445370560 -0.152466 -0.660767 0.153259 -0.718872 1445370560 -0.152466 -0.660767 0.153259 -0.718872 1445370560 -0.152466 -0.660767 0.153259 -0.718872 1445370560 -0.165833 -0.655029 0.161072 -0.719421 1445370560 -0.165833 -0.655029 0.161072 -0.719421 1445370560 -0.165833 -0.655029 0.161072 -0.719421 1445370560 -0.165833 -0.655029 0.161072 -0.719421 1445370560 -0.165833 -0.655029 0.161072 -0.719421 1445370560 -0.165833 -0.655029 0.161072 -0.719421 1445370560 -0.172607 -0.651306 0.170227 -0.719116 1445370560 -0.172607 -0.651306 0.170227 -0.719116 1445370560 -0.172607 -0.651306 0.170227 -0.719116 1445370560 -0.172607 -0.651306 0.170227 -0.719116 1445370560 -0.172607 -0.651306 0.170227 -0.719116 1445370560 -0.172607 -0.651306 0.170227 -0.719116 1445370560 -0.172607 -0.651306 0.170227 -0.719116 1445370560 -0.171387 -0.653870 0.180359 -0.714600 1445370560 -0.171387 -0.653870 0.180359 -0.714600 1445370560 -0.171387 -0.653870 0.180359 -0.714600 1445370560 -0.171387 -0.653870 0.180359 -0.714600 1445370560 -0.171387 -0.653870 0.180359 -0.714600 1445370560 -0.171387 -0.653870 0.180359 -0.714600 1445370560 -0.165771 -0.651550 0.179749 -0.718140 1445370560 -0.165771 -0.651550 0.179749 -0.718140 1445370560 -0.165771 -0.651550 0.179749 -0.718140 1445370560 -0.165771 -0.651550 0.179749 -0.718140 1445370560 -0.165771 -0.651550 0.179749 -0.718140 1445370560 -0.165771 -0.651550 0.179749 -0.718140 1445370560 -0.165771 -0.651550 0.179749 -0.718140 1445370560 -0.164734 -0.650818 0.176575 -0.719849 1445370560 -0.164734 -0.650818 0.176575 -0.719849 1445370560 -0.164734 -0.650818 0.176575 -0.719849 1445370560 -0.164734 -0.650818 0.176575 -0.719849 1445370560 -0.164734 -0.650818 0.176575 -0.719849 1445370560 -0.164734 -0.650818 0.176575 -0.719849 1445370560 -0.179260 -0.642456 0.177124 -0.723755 1445370560 -0.179260 -0.642456 0.177124 -0.723755 1445370560 -0.179260 -0.642456 0.177124 -0.723755 1445370560 -0.179260 -0.642456 0.177124 -0.723755 1445370560 -0.179260 -0.642456 0.177124 -0.723755 1445370560 -0.179260 -0.642456 0.177124 -0.723755 1445370560 -0.188416 -0.639771 0.178528 -0.723511 1445370560 -0.188416 -0.639771 0.178528 -0.723511 1445370560 -0.188416 -0.639771 0.178528 -0.723511 1445370560 -0.188416 -0.639771 0.178528 -0.723511 1445370560 -0.188416 -0.639771 0.178528 -0.723511 1445370560 -0.188416 -0.639771 0.178528 -0.723511 1445370560 -0.185364 -0.642029 0.177124 -0.722595 1445370560 -0.185364 -0.642029 0.177124 -0.722595 1445370560 -0.185364 -0.642029 0.177124 -0.722595 1445370560 -0.185364 -0.642029 0.177124 -0.722595 1445370560 -0.185364 -0.642029 0.177124 -0.722595 1445370560 -0.185364 -0.642029 0.177124 -0.722595 1445370560 -0.174744 -0.646240 0.172485 -0.722595 1445370560 -0.174744 -0.646240 0.172485 -0.722595 1445370561 -0.174744 -0.646240 0.172485 -0.722595 1445370561 -0.174744 -0.646240 0.172485 -0.722595 1445370561 -0.174744 -0.646240 0.172485 -0.722595 1445370561 -0.174744 -0.646240 0.172485 -0.722595 1445370561 -0.164124 -0.654907 0.169312 -0.718018 1445370561 -0.164124 -0.654907 0.169312 -0.718018 1445370561 -0.164124 -0.654907 0.169312 -0.718018 1445370561 -0.164124 -0.654907 0.169312 -0.718018 1445370561 -0.164124 -0.654907 0.169312 -0.718018 1445370561 -0.164124 -0.654907 0.169312 -0.718018 1445370561 -0.153931 -0.662598 0.163391 -0.714600 1445370561 -0.153931 -0.662598 0.163391 -0.714600 1445370561 -0.153931 -0.662598 0.163391 -0.714600 1445370561 -0.153931 -0.662598 0.163391 -0.714600 1445370561 -0.153931 -0.662598 0.163391 -0.714600 1445370561 -0.153931 -0.662598 0.163391 -0.714600 1445370561 -0.153931 -0.662598 0.163391 -0.714600 1445370561 -0.149475 -0.666748 0.156738 -0.713196 1445370561 -0.149475 -0.666748 0.156738 -0.713196 1445370561 -0.149475 -0.666748 0.156738 -0.713196 1445370561 -0.149475 -0.666748 0.156738 -0.713196 1445370561 -0.149475 -0.666748 0.156738 -0.713196 1445370561 -0.149475 -0.666748 0.156738 -0.713196 1445370561 -0.149841 -0.671387 0.154236 -0.709290 1445370561 -0.149841 -0.671387 0.154236 -0.709290 1445370561 -0.149841 -0.671387 0.154236 -0.709290 1445370561 -0.149841 -0.671387 0.154236 -0.709290 1445370561 -0.149841 -0.671387 0.154236 -0.709290 1445370561 -0.149841 -0.671387 0.154236 -0.709290 1445370561 -0.149841 -0.671387 0.154236 -0.709290 1445370561 -0.155701 -0.672546 0.156250 -0.706482 1445370561 -0.155701 -0.672546 0.156250 -0.706482 1445370561 -0.155701 -0.672546 0.156250 -0.706482 1445370561 -0.155701 -0.672546 0.156250 -0.706482 1445370561 -0.155701 -0.672546 0.156250 -0.706482 1445370561 -0.155701 -0.672546 0.156250 -0.706482 1445370561 -0.159973 -0.671082 0.158142 -0.706482 1445370561 -0.159973 -0.671082 0.158142 -0.706482 1445370561 -0.159973 -0.671082 0.158142 -0.706482 1445370561 -0.159973 -0.671082 0.158142 -0.706482 1445370561 -0.159973 -0.671082 0.158142 -0.706482 1445370561 -0.159973 -0.671082 0.158142 -0.706482 1445370561 -0.168701 -0.668152 0.162354 -0.706238 1445370561 -0.168701 -0.668152 0.162354 -0.706238 1445370561 -0.168701 -0.668152 0.162354 -0.706238 1445370561 -0.168701 -0.668152 0.162354 -0.706238 1445370561 -0.168701 -0.668152 0.162354 -0.706238 1445370561 -0.168701 -0.668152 0.162354 -0.706238 1445370561 -0.168701 -0.668152 0.162354 -0.706238 1445370561 -0.186340 -0.659790 0.173096 -0.707153 1445370561 -0.186340 -0.659790 0.173096 -0.707153 1445370561 -0.186340 -0.659790 0.173096 -0.707153 1445370561 -0.186340 -0.659790 0.173096 -0.707153 1445370561 -0.186340 -0.659790 0.173096 -0.707153 1445370561 -0.186340 -0.659790 0.173096 -0.707153 1445370561 -0.194214 -0.652527 0.184570 -0.708862 1445370561 -0.194214 -0.652527 0.184570 -0.708862 1445370561 -0.194214 -0.652527 0.184570 -0.708862 1445370561 -0.194214 -0.652527 0.184570 -0.708862 1445370561 -0.194214 -0.652527 0.184570 -0.708862 1445370561 -0.194214 -0.652527 0.184570 -0.708862 1445370561 -0.189697 -0.653381 0.191284 -0.707520 1445370561 -0.189697 -0.653381 0.191284 -0.707520 1445370561 -0.189697 -0.653381 0.191284 -0.707520 1445370561 -0.189697 -0.653381 0.191284 -0.707520 1445370561 -0.189697 -0.653381 0.191284 -0.707520 1445370561 -0.189697 -0.653381 0.191284 -0.707520 1445370561 -0.180359 -0.651855 0.185730 -0.712830 1445370561 -0.180359 -0.651855 0.185730 -0.712830 1445370561 -0.180359 -0.651855 0.185730 -0.712830 1445370561 -0.180359 -0.651855 0.185730 -0.712830 1445370561 -0.180359 -0.651855 0.185730 -0.712830 1445370561 -0.180359 -0.651855 0.185730 -0.712830 1445370561 -0.175720 -0.648560 0.174377 -0.719849 1445370561 -0.175720 -0.648560 0.174377 -0.719849 1445370561 -0.175720 -0.648560 0.174377 -0.719849 1445370561 -0.175720 -0.648560 0.174377 -0.719849 1445370561 -0.175720 -0.648560 0.174377 -0.719849 1445370561 -0.175720 -0.648560 0.174377 -0.719849 1445370561 -0.175720 -0.648560 0.174377 -0.719849 1445370561 -0.183350 -0.640991 0.168762 -0.726013 1445370561 -0.183350 -0.640991 0.168762 -0.726013 1445370561 -0.183350 -0.640991 0.168762 -0.726013 1445370561 -0.183350 -0.640991 0.168762 -0.726013 1445370561 -0.183350 -0.640991 0.168762 -0.726013 1445370561 -0.183350 -0.640991 0.168762 -0.726013 1445370561 -0.190247 -0.636841 0.170715 -0.727417 1445370561 -0.190247 -0.636841 0.170715 -0.727417 1445370561 -0.190247 -0.636841 0.170715 -0.727417 1445370561 -0.190247 -0.636841 0.170715 -0.727417 1445370561 -0.190247 -0.636841 0.170715 -0.727417 1445370561 -0.190247 -0.636841 0.170715 -0.727417 1445370561 -0.190247 -0.636841 0.170715 -0.727417 1445370561 -0.192078 -0.636475 0.174683 -0.726318 1445370561 -0.192078 -0.636475 0.174683 -0.726318 1445370561 -0.192078 -0.636475 0.174683 -0.726318 1445370561 -0.192078 -0.636475 0.174683 -0.726318 1445370561 -0.192078 -0.636475 0.174683 -0.726318 1445370561 -0.192078 -0.636475 0.174683 -0.726318 1445370561 -0.190186 -0.638855 0.177124 -0.724182 1445370561 -0.190186 -0.638855 0.177124 -0.724182 1445370561 -0.190186 -0.638855 0.177124 -0.724182 1445370561 
-0.277710 -0.629333 0.240295 -0.684937 1445370565 -0.277710 -0.629333 0.240295 -0.684937 1445370565 -0.277710 -0.629333 0.240295 -0.684937 1445370565 -0.277710 -0.629333 0.240295 -0.684937 1445370565 -0.277710 -0.629333 0.240295 -0.684937 1445370565 -0.277710 -0.629333 0.240295 -0.684937 1445370565 -0.280640 -0.632629 0.244812 -0.679138 1445370565 -0.280640 -0.632629 0.244812 -0.679138 1445370565 -0.280640 -0.632629 0.244812 -0.679138 1445370565 -0.280640 -0.632629 0.244812 -0.679138 1445370565 -0.280640 -0.632629 0.244812 -0.679138 1445370565 -0.280640 -0.632629 0.244812 -0.679138 1445370565 -0.281189 -0.633484 0.244690 -0.678101 1445370565 -0.281189 -0.633484 0.244690 -0.678101 1445370565 -0.281189 -0.633484 0.244690 -0.678101 1445370565 -0.281189 -0.633484 0.244690 -0.678101 1445370565 -0.281189 -0.633484 0.244690 -0.678101 1445370565 -0.281189 -0.633484 0.244690 -0.678101 1445370565 -0.279053 -0.639893 0.241760 -0.674072 1445370565 -0.279053 -0.639893 0.241760 -0.674072 1445370565 -0.279053 -0.639893 0.241760 -0.674072 1445370565 -0.279053 -0.639893 0.241760 -0.674072 1445370565 -0.279053 -0.639893 0.241760 -0.674072 1445370565 -0.279053 -0.639893 0.241760 -0.674072 1445370565 -0.279053 -0.639893 0.241760 -0.674072 1445370565 -0.281494 -0.645996 0.240356 -0.667664 1445370565 -0.281494 -0.645996 0.240356 -0.667664 1445370565 -0.281494 -0.645996 0.240356 -0.667664 1445370565 -0.281494 -0.645996 0.240356 -0.667664 1445370565 -0.281494 -0.645996 0.240356 -0.667664 1445370565 -0.293091 -0.645020 0.244690 -0.661987 1445370565 -0.293091 -0.645020 0.244690 -0.661987 1445370565 -0.293091 -0.645020 0.244690 -0.661987 1445370565 -0.293091 -0.645020 0.244690 -0.661987 1445370565 -0.293091 -0.645020 0.244690 -0.661987 1445370565 -0.293091 -0.645020 0.244690 -0.661987 1445370565 -0.305603 -0.639465 0.255127 -0.657776 1445370565 -0.305603 -0.639465 0.255127 -0.657776 1445370565 -0.305603 -0.639465 0.255127 -0.657776 1445370565 -0.305603 -0.639465 0.255127 -0.657776 1445370565 -0.305603 -0.639465 0.255127 -0.657776 1445370565 -0.305603 -0.639465 0.255127 -0.657776 1445370565 -0.309875 -0.632996 0.262878 -0.658997 1445370565 -0.309875 -0.632996 0.262878 -0.658997 1445370565 -0.309875 -0.632996 0.262878 -0.658997 1445370565 -0.304443 -0.631226 0.265381 -0.662170 1445370565 -0.304443 -0.631226 0.265381 -0.662170 1445370565 -0.304443 -0.631226 0.265381 -0.662170 1445370565 -0.304443 -0.631226 0.265381 -0.662170 1445370565 -0.304443 -0.631226 0.265381 -0.662170 1445370565 -0.304443 -0.631226 0.265381 -0.662170 1445370565 -0.295776 -0.632629 0.262878 -0.665771 1445370565 -0.295776 -0.632629 0.262878 -0.665771 1445370565 -0.295776 -0.632629 0.262878 -0.665771 1445370565 -0.295776 -0.632629 0.262878 -0.665771 1445370565 -0.295776 -0.632629 0.262878 -0.665771 1445370565 -0.295776 -0.632629 0.262878 -0.665771 1445370565 -0.289673 -0.633667 0.259644 -0.668701 1445370565 -0.289673 -0.633667 0.259644 -0.668701 1445370565 -0.289673 -0.633667 0.259644 -0.668701 1445370565 -0.289673 -0.633667 0.259644 -0.668701 1445370565 -0.289673 -0.633667 0.259644 -0.668701 1445370565 -0.288574 -0.632935 0.259155 -0.670105 1445370565 -0.288574 -0.632935 0.259155 -0.670105 1445370565 -0.288574 -0.632935 0.259155 -0.670105 1445370565 -0.288574 -0.632935 0.259155 -0.670105 1445370565 -0.288574 -0.632935 0.259155 -0.670105 1445370565 -0.288574 -0.632935 0.259155 -0.670105 1445370565 -0.289001 -0.628845 0.256714 -0.674683 1445370565 -0.289001 -0.628845 0.256714 -0.674683 1445370565 -0.289001 -0.628845 0.256714 -0.674683 1445370565 -0.289001 -0.628845 0.256714 -0.674683 1445370565 -0.289001 -0.628845 0.256714 -0.674683 1445370565 -0.289001 -0.628845 0.256714 -0.674683 1445370565 -0.292847 -0.626343 0.257568 -0.675110 1445370565 -0.292847 -0.626343 0.257568 -0.675110 1445370565 -0.292847 -0.626343 0.257568 -0.675110 1445370565 -0.292847 -0.626343 0.257568 -0.675110 1445370565 -0.292847 -0.626343 0.257568 -0.675110 1445370565 -0.292847 -0.626343 0.257568 -0.675110 1445370565 -0.295044 -0.628052 0.258240 -0.672241 1445370566 -0.295044 -0.628052 0.258240 -0.672241 1445370566 -0.295044 -0.628052 0.258240 -0.672241 1445370566 -0.295044 -0.628052 0.258240 -0.672241 1445370566 -0.295044 -0.628052 0.258240 -0.672241 1445370566 -0.295044 -0.628052 0.258240 -0.672241 1445370566 -0.295044 -0.628052 0.258240 -0.672241 1445370566 -0.296631 -0.630188 0.260742 -0.668518 1445370566 -0.296631 -0.630188 0.260742 -0.668518 1445370566 -0.296631 -0.630188 0.260742 -0.668518 1445370566 -0.296631 -0.630188 0.260742 -0.668518 1445370566 -0.296631 -0.630188 0.260742 -0.668518 1445370566 -0.296631 -0.630188 0.260742 -0.668518 1445370566 -0.294434 -0.632141 0.262451 -0.667053 1445370566 -0.294434 -0.632141 0.262451 -0.667053 1445370566 -0.294434 -0.632141 0.262451 -0.667053 1445370566 -0.294434 -0.632141 0.262451 -0.667053 1445370566 -0.294434 -0.632141 0.262451 -0.667053 1445370566 -0.294434 -0.632141 0.262451 -0.667053 1445370566 -0.288635 -0.632202 0.260498 -0.670288 1445370566 -0.288635 -0.632202 0.260498 -0.670288 1445370566 -0.288635 -0.632202 0.260498 -0.670288 1445370566 -0.288635 -0.632202 0.260498 -0.670288 1445370566 -0.288635 -0.632202 0.260498 -0.670288 1445370566 -0.288635 -0.632202 0.260498 -0.670288 1445370566 -0.288635 -0.632202 0.260498 -0.670288 1445370566 -0.282837 -0.631042 0.254272 -0.676147 1445370566 -0.282837 -0.631042 0.254272 -0.676147 1445370566 -0.282837 -0.631042 0.254272 -0.676147 1445370566 -0.282837 -0.631042 0.254272 -0.676147 1445370566 -0.282837 -0.631042 0.254272 -0.676147 1445370566 -0.282837 -0.631042 0.254272 -0.676147 1445370566 -0.278687 -0.632507 0.248169 -0.678772 1445370566 -0.278687 -0.632507 0.248169 -0.678772 1445370566 -0.278687 -0.632507 0.248169 -0.678772 1445370566 -0.278687 -0.632507 0.248169 -0.678772 1445370566 -0.278687 -0.632507 0.248169 -0.678772 1445370566 -0.278687 -0.632507 0.248169 -0.678772 1445370566 -0.278687 -0.632507 0.248169 -0.678772 1445370566 -0.276123 -0.634521 0.242920 -0.679810 1445370566 -0.276123 -0.634521 0.242920 -0.679810 1445370566 -0.276123 -0.634521 0.242920 -0.679810 1445370566 -0.276123 -0.634521 0.242920 -0.679810 1445370566 -0.276123 -0.634521 0.242920 -0.679810 1445370566 -0.276123 -0.634521 0.242920 -0.679810 1445370566 -0.279541 -0.633301 0.242065 -0.679932 1445370566 -0.279541 -0.633301 0.242065 -0.679932 1445370566 -0.279541 -0.633301 0.242065 -0.679932 1445370566 -0.279541 -0.633301 0.242065 -0.679932 1445370566 -0.279541 -0.633301 0.242065 -0.679932 1445370566 -0.279541 -0.633301 0.242065 -0.679932 1445370566 -0.288818 -0.627319 0.247742 -0.679565 1445370566 -0.288818 -0.627319 0.247742 -0.679565 1445370566 -0.288818 -0.627319 0.247742 -0.679565 1445370566 -0.288818 -0.627319 0.247742 -0.679565 1445370566 -0.288818 -0.627319 0.247742 -0.679565 1445370566 -0.288818 -0.627319 0.247742 -0.679565 1445370566 -0.302185 -0.612671 0.255676 -0.684143 1445370566 -0.302185 -0.612671 0.255676 -0.684143 1445370566 -0.302185 -0.612671 0.255676 -0.684143 1445370566 -0.302185 -0.612671 0.255676 -0.684143 1445370566 -0.302185 -0.612671 0.255676 -0.684143 1445370566 -0.302185 -0.612671 0.255676 -0.684143 1445370566 -0.303894 -0.605286 0.259338 -0.688538 1445370566 -0.303894 -0.605286 0.259338 -0.688538 1445370566 -0.303894 -0.605286 0.259338 -0.688538 1445370566 -0.303894 -0.605286 0.259338 -0.688538 1445370566 -0.303894 -0.605286 0.259338 -0.688538 1445370566 -0.303894 -0.605286 0.259338 -0.688538 1445370566 -0.303894 -0.605286 0.259338 -0.688538 1445370566 -0.303101 -0.600830 0.261292 -0.692017 1445370566 -0.303101 -0.600830 0.261292 -0.692017 1445370566 -0.303101 -0.600830 0.261292 -0.692017 1445370566 -0.303101 -0.600830 0.261292 -0.692017 1445370566 -0.303101 -0.600830 0.261292 -0.692017 1445370566 -0.303101 -0.600830 0.261292 -0.692017 1445370566 -0.299316 -0.602966 0.260559 -0.692078 1445370566 -0.299316 -0.602966 0.260559 -0.692078 1445370566 -0.299316 -0.602966 0.260559 -0.692078 1445370566 -0.299316 -0.602966 0.260559 -0.692078 1445370566 -0.299316 -0.602966 0.260559 -0.692078 1445370566 -0.299316 -0.602966 0.260559 -0.692078 1445370566 -0.297119 -0.609985 0.263550 -0.685730 1445370566 -0.297119 -0.609985 0.263550 -0.685730 1445370566 -0.297119 -0.609985 0.263550 -0.685730 1445370566 -0.297119 -0.609985 0.263550 -0.685730 1445370566 -0.297119 -0.609985 0.263550 -0.685730 1445370566 -0.301880 -0.612671 0.267822 -0.679565 1445370566 -0.301880 -0.612671 0.267822 -0.679565 1445370566 -0.301880 -0.612671 0.267822 -0.679565 1445370566 -0.301880 -0.612671 0.267822 -0.679565 1445370566 -0.301880 -0.612671 0.267822 -0.679565 1445370566 -0.301880 -0.612671 0.267822 -0.679565 1445370566 -0.305542 -0.610352 0.267639 -0.680115 1445370566 -0.305542 -0.610352 0.267639 -0.680115 1445370566 -0.305542 -0.610352 0.267639 -0.680115 1445370566 -0.305542 -0.610352 0.267639 -0.680115 1445370566 -0.305542 -0.610352 0.267639 -0.680115 1445370566 -0.305542 -0.610352 0.267639 -0.680115 1445370566 -0.305542 -0.610352 0.267639 -0.680115 1445370566 -0.307983 -0.609558 0.268250 -0.679504 1445370566 -0.307983 -0.609558 0.268250 -0.679504 1445370566 -0.307983 -0.609558 0.268250 -0.679504 1445370566 -0.307983 -0.609558 0.268250 -0.679504 1445370566 -0.307983 -0.609558 0.268250 -0.679504 1445370566 -0.307983 -0.609558 0.268250 -0.679504 1445370566 -0.312195 -0.606628 0.271484 -0.678894 1445370566 -0.312195 -0.606628 0.271484 -0.678894 1445370566 -0.312195 -0.606628 0.271484 -0.678894 1445370566 -0.312195 -0.606628 0.271484 -0.678894 1445370566 -0.312195 -0.606628 0.271484 -0.678894 1445370566 -0.312195 -0.606628 0.271484 -0.678894 1445370566 -0.312195 -0.606628 0.271484 -0.678894 1445370566 -0.311523 -0.601746 0.269836 -0.684204 1445370566 -0.311523 -0.601746 0.269836 -0.684204 1445370566 -0.311523 -0.601746 0.269836 -0.684204 1445370567 -0.311523 -0.601746 0.269836 -0.684204 1445370567 -0.311523 -0.601746 0.269836 -0.684204 1445370567 -0.311523 -0.601746 0.269836 -0.684204 1445370567 -0.304016 -0.607300 0.265625 -0.684326 1445370567 -0.304016 -0.607300 0.265625 -0.684326 1445370567 -0.304016 -0.607300 0.265625 -0.684326 1445370567 -0.304016 -0.607300 0.265625 -0.684326 1445370567 -0.304016 -0.607300 0.265625 -0.684326 1445370567 -0.304016 -0.607300 0.265625 -0.684326 1445370567 -0.294495 -0.617249 0.260742 -0.681458 1445370567 -0.294495 -0.617249 0.260742 -0.681458 1445370567 -0.294495 -0.617249 0.260742 -0.681458 1445370567 -0.294495 -0.617249 0.260742 -0.681458 1445370567 -0.294495 -0.617249 0.260742 -0.681458 1445370567 -0.294495 -0.617249 0.260742 -0.681458 1445370567 -0.285828 -0.623352 0.254822 -0.681824 1445370567 -0.285828 -0.623352 0.254822 -0.681824 1445370567 -0.285828 -0.623352 0.254822 -0.681824 1445370567 -0.285828 -0.623352 0.254822 -0.681824 1445370567 -0.285828 -0.623352 0.254822 -0.681824 1445370567 -0.285828 -0.623352 0.254822 -0.681824 1445370567 -0.285828 -0.623352 0.254822 -0.681824 1445370567 -0.277893 -0.627808 0.250488 -0.682617 1445370567 -0.277893 -0.627808 0.250488 -0.682617 1445370567 -0.277893 -0.627808 0.250488 -0.682617 1445370567 -0.277893 -0.627808 0.250488 -0.682617 1445370567 -0.277893 -0.627808 0.250488 -0.682617 1445370567 -0.277893 -0.627808 0.250488 -0.682617 1445370567 -0.276550 -0.630798 0.248291 -0.681213 1445370567 -0.276550 -0.630798 0.248291 -0.681213 1445370567 -0.276550 -0.630798 0.248291 -0.681213 1445370567 -0.276550 -0.630798 0.248291 -0.681213 1445370567 -0.276550 -0.630798 0.248291 -0.681213 1445370567 -0.276550 -0.630798 0.248291 -0.681213 1445370567 -0.281921 -0.631409 0.250061 -0.677795 1445370567 -0.281921 -0.631409 0.250061 -0.677795 1445370567 -0.281921 -0.631409 0.250061 -0.677795 1445370567 -0.281921 -0.631409 0.250061 -0.677795 1445370567 -0.281921 -0.631409 0.250061 -0.677795 1445370567 -0.281921 -0.631409 0.250061 -0.677795 1445370567 -0.288269 -0.625549 0.254761 -0.678772 1445370567 -0.288269 -0.625549 0.254761 -0.678772 1445370567 -0.288269 -0.625549 0.254761 -0.678772 1445370567 -0.288269 -0.625549 0.254761 -0.678772 1445370567 -0.288269 -0.625549 0.254761 -0.678772 1445370567 -0.288269 -0.625549 0.254761 -0.678772 1445370567 -0.294617 -0.605164 0.251343 -0.695618 1445370567 -0.294617 -0.605164 0.251343 -0.695618 1445370567 -0.294617 -0.605164 0.251343 -0.695618 1445370567 -0.294617 -0.605164 0.251343 -0.695618 1445370567 -0.294617 -0.605164 0.251343 -0.695618 1445370567 -0.294617 -0.605164 0.251343 -0.695618 1445370567 -0.284729 -0.607849 0.254395 -0.696289 1445370567 -0.284729 -0.607849 0.254395 -0.696289 1445370567 -0.284729 -0.607849 0.254395 -0.696289 1445370567 -0.284729 -0.607849 0.254395 -0.696289 1445370567 -0.284729 -0.607849 0.254395 -0.696289 1445370567 -0.284729 -0.607849 0.254395 -0.696289 1445370567 -0.277649 -0.610474 0.254883 -0.696655 1445370567 -0.277649 -0.610474 0.254883 -0.696655 1445370567 -0.277649 -0.610474 0.254883 -0.696655 1445370567 -0.277649 -0.610474 0.254883 -0.696655 1445370567 -0.277649 -0.610474 0.254883 -0.696655 1445370567 -0.277649 -0.610474 0.254883 -0.696655 1445370567 -0.273682 -0.614563 0.252625 -0.695496 1445370567 -0.273682 -0.614563 0.252625 -0.695496 1445370567 -0.273682 -0.614563 0.252625 -0.695496 1445370567 -0.273682 -0.614563 0.252625 -0.695496 1445370567 -0.273682 -0.614563 0.252625 -0.695496 1445370567 -0.273682 -0.614563 0.252625 -0.695496 1445370567 -0.276367 -0.619568 0.256165 -0.688660 1445370567 -0.276367 -0.619568 0.256165 -0.688660 1445370567 -0.276367 -0.619568 0.256165 -0.688660 1445370567 -0.276367 -0.619568 0.256165 -0.688660 1445370567 -0.276367 -0.619568 0.256165 -0.688660 1445370567 -0.276367 -0.619568 0.256165 -0.688660 1445370567 -0.282715 -0.621338 0.261719 -0.682373 1445370567 -0.282715 -0.621338 0.261719 -0.682373 1445370567 -0.282715 -0.621338 0.261719 -0.682373 1445370567 -0.282715 -0.621338 0.261719 -0.682373 1445370567 -0.282715 -0.621338 0.261719 -0.682373 1445370567 -0.282715 -0.621338 0.261719 -0.682373 1445370567 -0.290771 -0.620605 0.269104 -0.676697 1445370567 -0.290771 -0.620605 0.269104 -0.676697 1445370567 -0.290771 -0.620605 0.269104 -0.676697 1445370567 -0.290771 -0.620605 0.269104 -0.676697 1445370567 -0.290771 -0.620605 0.269104 -0.676697 1445370567 -0.290771 -0.620605 0.269104 -0.676697 1445370567 -0.294495 -0.617493 0.273865 -0.676025 1445370567 -0.294495 -0.617493 0.273865 -0.676025 1445370567 -0.294495 -0.617493 0.273865 -0.676025 1445370567 -0.294495 -0.617493 0.273865 -0.676025 1445370567 -0.294495 -0.617493 0.273865 -0.676025 1445370567 -0.296021 -0.615417 0.274048 -0.677185 1445370567 -0.296021 -0.615417 0.274048 -0.677185 1445370567 -0.296021 -0.615417 0.274048 -0.677185 1445370567 -0.296021 -0.615417 0.274048 -0.677185 1445370567 -0.296021 -0.615417 0.274048 -0.677185 1445370567 -0.296021 -0.615417 0.274048 -0.677185 1445370567 -0.293579 -0.616516 0.270935 -0.678528 1445370567 -0.293579 -0.616516 0.270935 -0.678528 1445370567 -0.293579 -0.616516 0.270935 -0.678528 1445370567 -0.293579 -0.616516 0.270935 -0.678528 1445370567 -0.293579 -0.616516 0.270935 -0.678528 1445370567 -0.293579 -0.616516 0.270935 -0.678528 1445370567 -0.288513 -0.618042 0.264221 -0.681946 1445370567 -0.288513 -0.618042 0.264221 -0.681946 1445370567 -0.288513 -0.618042 0.264221 -0.681946 1445370567 -0.288513 -0.618042 0.264221 -0.681946 1445370568 -0.288513 -0.618042 0.264221 -0.681946 1445370568 -0.288513 -0.618042 0.264221 -0.681946 1445370568 -0.286743 -0.621887 0.258179 -0.681458 1445370568 -0.286743 -0.621887 0.258179 -0.681458 1445370568 -0.286743 -0.621887 0.258179 -0.681458 1445370568 -0.286743 -0.621887 0.258179 -0.681458 1445370568 -0.286743 -0.621887 0.258179 -0.681458 1445370568 -0.286743 -0.621887 0.258179 -0.681458 1445370568 -0.282654 -0.627258 0.252625 -0.680359 1445370568 -0.282654 -0.627258 0.252625 -0.680359 1445370568 -0.282654 -0.627258 0.252625 -0.680359 1445370568 -0.282654 -0.627258 0.252625 -0.680359 1445370568 -0.282654 -0.627258 0.252625 -0.680359 1445370568 -0.282654 -0.627258 0.252625 -0.680359 1445370568 -0.274475 -0.632385 0.247070 -0.681030 1445370568 -0.274475 -0.632385 0.247070 -0.681030 1445370568 -0.274475 -0.632385 0.247070 -0.681030 1445370568 -0.274475 -0.632385 0.247070 -0.681030 1445370568 -0.274475 -0.632385 0.247070 -0.681030 1445370568 -0.274475 -0.632385 0.247070 -0.681030 1445370568 -0.276611 -0.633545 0.248047 -0.678711 1445370568 -0.276611 -0.633545 0.248047 -0.678711 1445370568 -0.276611 -0.633545 0.248047 -0.678711 1445370568 -0.276611 -0.633545 0.248047 -0.678711 1445370568 -0.276611 -0.633545 0.248047 -0.678711 1445370568 -0.276611 -0.633545 0.248047 -0.678711 1445370568 -0.276611 -0.633545 0.248047 -0.678711 1445370568 -0.280151 -0.638428 0.258667 -0.668701 1445370568 -0.280151 -0.638428 0.258667 -0.668701 1445370568 -0.280151 -0.638428 0.258667 -0.668701 1445370568 -0.280151 -0.638428 0.258667 -0.668701 1445370568 -0.280151 -0.638428 0.258667 -0.668701 1445370568 -0.280151 -0.638428 0.258667 -0.668701 1445370568 -0.289246 -0.623779 0.256897 -0.679199 1445370568 -0.289246 -0.623779 0.256897 -0.679199 1445370568 -0.289246 -0.623779 0.256897 -0.679199 1445370568 -0.289246 -0.623779 0.256897 -0.679199 1445370568 -0.289246 -0.623779 0.256897 -0.679199 1445370568 -0.289246 -0.623779 0.256897 -0.679199 1445370568 -0.289246 -0.623779 0.256897 -0.679199 1445370568 -0.293091 -0.616943 0.255920 -0.684143 1445370568 -0.293091 -0.616943 0.255920 -0.684143 1445370568 -0.293091 -0.616943 0.255920 -0.684143 1445370568 -0.293091 -0.616943 0.255920 -0.684143 1445370568 -0.293091 -0.616943 0.255920 -0.684143 1445370568 -0.293091 -0.616943 0.255920 -0.684143 1445370568 -0.287231 -0.615540 0.253052 -0.688965 1445370568 -0.287231 -0.615540 0.253052 -0.688965 1445370568 -0.287231 -0.615540 0.253052 -0.688965 1445370568 -0.287231 -0.615540 0.253052 -0.688965 1445370568 -0.287231 -0.615540 0.253052 -0.688965 1445370568 -0.287231 -0.615540 0.253052 -0.688965 1445370568 -0.279846 -0.617920 0.248840 -0.691406 1445370568 -0.279846 -0.617920 0.248840 -0.691406 1445370568 -0.279846 -0.617920 0.248840 -0.691406 1445370568 -0.279846 -0.617920 0.248840 -0.691406 1445370568 -0.279846 -0.617920 0.248840 -0.691406 1445370568 -0.279846 -0.617920 0.248840 -0.691406 1445370568 -0.275391 -0.623535 0.247803 -0.688538 1445370568 -0.275391 -0.623535 0.247803 -0.688538 1445370568 -0.275391 -0.623535 0.247803 -0.688538 1445370568 -0.275391 -0.623535 0.247803 -0.688538 1445370568 -0.275391 -0.623535 0.247803 -0.688538 1445370568 -0.275391 -0.623535 0.247803 -0.688538 1445370568 -0.279480 -0.625000 0.249207 -0.684998 1445370568 -0.279480 -0.625000 0.249207 -0.684998 1445370568 -0.279480 -0.625000 0.249207 -0.684998 1445370568 -0.279480 -0.625000 0.249207 -0.684998 1445370568 -0.279480 -0.625000 0.249207 -0.684998 1445370568 -0.279480 -0.625000 0.249207 -0.684998 1445370568 -0.279480 -0.625000 0.249207 -0.684998 1445370568 -0.289612 -0.622070 0.254822 -0.681396 1445370568 -0.289612 -0.622070 0.254822 -0.681396 1445370568 -0.289612 -0.622070 0.254822 -0.681396 1445370568 -0.289612 -0.622070 0.254822 -0.681396 1445370568 -0.289612 -0.622070 0.254822 -0.681396 1445370568 -0.289612 -0.622070 0.254822 -0.681396 1445370568 -0.300293 -0.618042 0.264526 -0.676697 1445370568 -0.300293 -0.618042 0.264526 -0.676697 1445370568 -0.300293 -0.618042 0.264526 -0.676697 1445370568 -0.300293 -0.618042 0.264526 -0.676697 1445370568 -0.300293 -0.618042 0.264526 -0.676697 1445370568 -0.300293 -0.618042 0.264526 -0.676697 1445370568 -0.306824 -0.611755 0.269287 -0.677612 1445370568 -0.306824 -0.611755 0.269287 -0.677612 1445370568 -0.306824 -0.611755 0.269287 -0.677612 1445370568 -0.306824 -0.611755 0.269287 -0.677612 1445370568 -0.306824 -0.611755 0.269287 -0.677612 1445370568 -0.306824 -0.611755 0.269287 -0.677612 1445370568 -0.306824 -0.611755 0.269287 -0.677612 1445370568 -0.304382 -0.607666 0.265381 -0.683899 1445370568 -0.304382 -0.607666 0.265381 -0.683899 1445370568 -0.304382 -0.607666 0.265381 -0.683899 1445370568 -0.304382 -0.607666 0.265381 -0.683899 1445370568 -0.304382 -0.607666 0.265381 -0.683899 1445370568 -0.298889 -0.611938 0.260437 -0.684448 1445370568 -0.298889 -0.611938 0.260437 -0.684448 1445370568 -0.298889 -0.611938 0.260437 -0.684448 1445370568 -0.298889 -0.611938 0.260437 -0.684448 1445370568 -0.298889 -0.611938 0.260437 -0.684448 1445370568 -0.298889 -0.611938 0.260437 -0.684448 1445370568 -0.293274 -0.617615 0.254761 -0.683899 1445370568 -0.293274 -0.617615 0.254761 -0.683899 1445370568 -0.293274 -0.617615 0.254761 -0.683899 1445370568 -0.293274 -0.617615 0.254761 -0.683899 1445370568 -0.293274 -0.617615 0.254761 -0.683899 1445370568 -0.293274 -0.617615 0.254761 -0.683899 1445370568 -0.293274 -0.617615 0.254761 -0.683899 1445370568 -0.286011 -0.623291 0.252563 -0.682678 1445370568 -0.286011 -0.623291 0.252563 -0.682678 1445370568 -0.286011 -0.623291 0.252563 -0.682678 1445370568 -0.286011 -0.623291 0.252563 -0.682678 1445370568 -0.286011 -0.623291 0.252563 -0.682678 1445370569 -0.286011 -0.623291 0.252563 -0.682678 1445370569 -0.279419 -0.627869 0.252258 -0.681274 1445370569 -0.279419 -0.627869 0.252258 -0.681274 1445370569 -0.279419 -0.627869 0.252258 -0.681274 1445370569 -0.279419 -0.627869 0.252258 -0.681274 1445370569 -0.279419 -0.627869 0.252258 -0.681274 1445370569 -0.279419 -0.627869 0.252258 -0.681274 1445370569 -0.280334 -0.627075 0.250854 -0.682190 1445370569 -0.280334 -0.627075 0.250854 -0.682190 1445370569 -0.280334 -0.627075 0.250854 -0.682190 1445370569 -0.280334 -0.627075 0.250854 -0.682190 1445370569 -0.280334 -0.627075 0.250854 -0.682190 1445370569 -0.280334 -0.627075 0.250854 -0.682190 1445370569 -0.281982 -0.629272 0.252747 -0.678711 1445370569 -0.281982 -0.629272 0.252747 -0.678711 1445370569 -0.281982 -0.629272 0.252747 -0.678711 1445370569 -0.281982 -0.629272 0.252747 -0.678711 1445370569 -0.281982 -0.629272 0.252747 -0.678711 1445370569 -0.281982 -0.629272 0.252747 -0.678711 1445370569 -0.281982 -0.629272 0.252747 -0.678711 1445370569 -0.290161 -0.615540 0.248779 -0.689270 1445370569 -0.290161 -0.615540 0.248779 -0.689270 1445370569 -0.290161 -0.615540 0.248779 -0.689270 1445370569 -0.290161 -0.615540 0.248779 -0.689270 1445370569 -0.290161 -0.615540 0.248779 -0.689270 1445370569 -0.290161 -0.615540 0.248779 -0.689270 1445370569 -0.292847 -0.606201 0.245972 -0.697388 1445370569 -0.292847 -0.606201 0.245972 -0.697388 1445370569 -0.292847 -0.606201 0.245972 -0.697388 1445370569 -0.292847 -0.606201 0.245972 -0.697388 1445370569 -0.292847 -0.606201 0.245972 -0.697388 1445370569 -0.292847 -0.606201 0.245972 -0.697388 1445370569 -0.286255 -0.604553 0.244141 -0.702148 1445370569 -0.286255 -0.604553 0.244141 -0.702148 1445370569 -0.286255 -0.604553 0.244141 -0.702148 1445370569 -0.286255 -0.604553 0.244141 -0.702148 1445370569 -0.286255 -0.604553 0.244141 -0.702148 1445370569 -0.286255 -0.604553 0.244141 -0.702148 1445370569 -0.286255 -0.604553 0.244141 -0.702148 1445370569 -0.278076 -0.609497 0.241882 -0.701904 1445370569 -0.278076 -0.609497 0.241882 -0.701904 1445370569 -0.278076 -0.609497 0.241882 -0.701904 1445370569 -0.278076 -0.609497 0.241882 -0.701904 1445370569 -0.278076 -0.609497 0.241882 -0.701904 1445370569 -0.274170 -0.616150 0.243103 -0.697266 1445370569 -0.274170 -0.616150 0.243103 -0.697266 1445370569 -0.274170 -0.616150 0.243103 -0.697266 1445370569 -0.274170 -0.616150 0.243103 -0.697266 1445370569 -0.274170 -0.616150 0.243103 -0.697266 1445370569 -0.274170 -0.616150 0.243103 -0.697266 1445370569 -0.276306 -0.616577 0.243469 -0.695923 1445370569 -0.276306 -0.616577 0.243469 -0.695923 1445370569 -0.276306 -0.616577 0.243469 -0.695923 1445370569 -0.276306 -0.616577 0.243469 -0.695923 1445370569 -0.276306 -0.616577 0.243469 -0.695923 1445370569 -0.276306 -0.616577 0.243469 -0.695923 1445370569 -0.276306 -0.616577 0.243469 -0.695923 1445370569 -0.278687 -0.620667 0.247314 -0.690002 1445370569 -0.278687 -0.620667 0.247314 -0.690002 1445370569 -0.278687 -0.620667 0.247314 -0.690002 1445370569 -0.278687 -0.620667 0.247314 -0.690002 1445370569 -0.278687 -0.620667 0.247314 -0.690002 1445370569 -0.278687 -0.620667 0.247314 -0.690002 1445370569 -0.284546 -0.621155 0.252747 -0.685120 1445370569 -0.284546 -0.621155 0.252747 -0.685120 1445370569 -0.284546 -0.621155 0.252747 -0.685120 1445370569 -0.284546 -0.621155 0.252747 -0.685120 1445370569 -0.284546 -0.621155 0.252747 -0.685120 1445370569 -0.284546 -0.621155 0.252747 -0.685120 1445370569 -0.293884 -0.616516 0.257813 -0.683472 1445370569 -0.293884 -0.616516 0.257813 -0.683472 1445370569 -0.293884 -0.616516 0.257813 -0.683472 1445370569 -0.293884 -0.616516 0.257813 -0.683472 1445370569 -0.293884 -0.616516 0.257813 -0.683472 1445370569 -0.293884 -0.616516 0.257813 -0.683472 1445370569 -0.297302 -0.613281 0.259705 -0.684204 1445370569 -0.297302 -0.613281 0.259705 -0.684204 1445370569 -0.297302 -0.613281 0.259705 -0.684204 1445370569 -0.297302 -0.613281 0.259705 -0.684204 1445370569 -0.297302 -0.613281 0.259705 -0.684204 1445370569 -0.297302 -0.613281 0.259705 -0.684204 1445370569 -0.295715 -0.618042 0.258667 -0.681030 1445370569 -0.295715 -0.618042 0.258667 -0.681030 1445370569 -0.295715 -0.618042 0.258667 -0.681030 1445370569 -0.295715 -0.618042 0.258667 -0.681030 1445370569 -0.295715 -0.618042 0.258667 -0.681030 1445370569 -0.295715 -0.618042 0.258667 -0.681030 1445370569 -0.294861 -0.624573 0.257507 -0.675842 1445370569 -0.294861 -0.624573 0.257507 -0.675842 1445370569 -0.294861 -0.624573 0.257507 -0.675842 1445370569 -0.294861 -0.624573 0.257507 -0.675842 1445370569 -0.294861 -0.624573 0.257507 -0.675842 1445370569 -0.294861 -0.624573 0.257507 -0.675842 1445370569 -0.294800 -0.626587 0.254761 -0.675049 1445370569 -0.294800 -0.626587 0.254761 -0.675049 1445370569 -0.294800 -0.626587 0.254761 -0.675049 1445370569 -0.294800 -0.626587 0.254761 -0.675049 1445370569 -0.294800 -0.626587 0.254761 -0.675049 1445370569 -0.294800 -0.626587 0.254761 -0.675049 1445370569 -0.286194 -0.634399 0.253601 -0.671875 1445370569 -0.286194 -0.634399 0.253601 -0.671875 1445370569 -0.286194 -0.634399 0.253601 -0.671875 1445370569 -0.286194 -0.634399 0.253601 -0.671875 1445370569 -0.286194 -0.634399 0.253601 -0.671875 1445370569 -0.286194 -0.634399 0.253601 -0.671875 1445370569 -0.286194 -0.634399 0.253601 -0.671875 1445370569 -0.284607 -0.634644 0.252075 -0.672852 1445370569 -0.284607 -0.634644 0.252075 -0.672852 1445370569 -0.284607 -0.634644 0.252075 -0.672852 1445370569 -0.284607 -0.634644 0.252075 -0.672852 1445370569 -0.284607 -0.634644 0.252075 -0.672852 1445370570 -0.291077 -0.631958 0.251526 -0.672852 1445370570 -0.291077 -0.631958 0.251526 -0.672852 1445370570 -0.291077 -0.631958 0.251526 -0.672852 1445370570 -0.291077 -0.631958 0.251526 -0.672852 1445370570 -0.291077 -0.631958 0.251526 -0.672852 1445370570 -0.291077 -0.631958 0.251526 -0.672852 1445370570 -0.291077 -0.631958 0.251526 -0.672852 1445370570 -0.297546 -0.630859 0.256897 -0.669006 1445370570 -0.297546 -0.630859 0.256897 -0.669006 1445370570 -0.297546 -0.630859 0.256897 -0.669006 1445370570 -0.297546 -0.630859 0.256897 -0.669006 1445370570 -0.297546 -0.630859 0.256897 -0.669006 1445370570 -0.298767 -0.623474 0.255737 -0.675781 1445370570 -0.298767 -0.623474 0.255737 -0.675781 1445370570 -0.298767 -0.623474 0.255737 -0.675781 1445370570 -0.298767 -0.623474 0.255737 -0.675781 1445370570 -0.298767 -0.623474 0.255737 -0.675781 1445370570 -0.298767 -0.623474 0.255737 -0.675781 1445370570 -0.298767 -0.623474 0.255737 -0.675781 1445370570 -0.293457 -0.621155 0.253052 -0.681213 1445370570 -0.293457 -0.621155 0.253052 -0.681213 1445370570 -0.293457 -0.621155 0.253052 -0.681213 1445370570 -0.293457 -0.621155 0.253052 -0.681213 1445370570 -0.293457 -0.621155 0.253052 -0.681213 1445370570 -0.293457 -0.621155 0.253052 -0.681213 1445370570 -0.284851 -0.621948 0.249268 -0.685547 1445370570 -0.284851 -0.621948 0.249268 -0.685547 1445370570 -0.284851 -0.621948 0.249268 -0.685547 1445370570 -0.284851 -0.621948 0.249268 -0.685547 1445370570 -0.284851 -0.621948 0.249268 -0.685547 1445370570 -0.284851 -0.621948 0.249268 -0.685547 1445370570 
-0.225159 -0.636292 0.211670 -0.706909 1445370603 -0.224915 -0.635986 0.213379 -0.706726 1445370603 -0.224915 -0.635986 0.213379 -0.706726 1445370603 -0.224915 -0.635986 0.213379 -0.706726 1445370603 -0.224915 -0.635986 0.213379 -0.706726 1445370603 -0.224915 -0.635986 0.213379 -0.706726 1445370603 -0.224915 -0.635986 0.213379 -0.706726 1445370603 -0.220520 -0.637756 0.215820 -0.705750 1445370603 -0.220520 -0.637756 0.215820 -0.705750 1445370603 -0.220520 -0.637756 0.215820 -0.705750 1445370603 -0.220520 -0.637756 0.215820 -0.705750 1445370603 -0.220520 -0.637756 0.215820 -0.705750 1445370603 -0.220520 -0.637756 0.215820 -0.705750 1445370603 -0.210388 -0.642761 0.215454 -0.704468 1445370603 -0.210388 -0.642761 0.215454 -0.704468 1445370603 -0.210388 -0.642761 0.215454 -0.704468 1445370603 -0.210388 -0.642761 0.215454 -0.704468 1445370603 -0.210388 -0.642761 0.215454 -0.704468 1445370603 -0.210388 -0.642761 0.215454 -0.704468 1445370603 -0.194580 -0.649414 0.210876 -0.704285 1445370603 -0.194580 -0.649414 0.210876 -0.704285 1445370603 -0.194580 -0.649414 0.210876 -0.704285 1445370603 -0.194580 -0.649414 0.210876 -0.704285 1445370603 -0.194580 -0.649414 0.210876 -0.704285 1445370603 -0.194580 -0.649414 0.210876 -0.704285 1445370603 -0.172974 -0.655029 0.202454 -0.707153 1445370603 -0.172974 -0.655029 0.202454 -0.707153 1445370603 -0.172974 -0.655029 0.202454 -0.707153 1445370603 -0.172974 -0.655029 0.202454 -0.707153 1445370603 -0.172974 -0.655029 0.202454 -0.707153 1445370603 -0.172974 -0.655029 0.202454 -0.707153 1445370603 -0.149109 -0.661133 0.189209 -0.710571 1445370603 -0.149109 -0.661133 0.189209 -0.710571 1445370603 -0.149109 -0.661133 0.189209 -0.710571 1445370603 -0.149109 -0.661133 0.189209 -0.710571 1445370603 -0.149109 -0.661133 0.189209 -0.710571 1445370603 -0.149109 -0.661133 0.189209 -0.710571 1445370603 -0.149109 -0.661133 0.189209 -0.710571 1445370603 -0.134705 -0.665894 0.174500 -0.712769 1445370603 -0.134705 -0.665894 0.174500 -0.712769 1445370603 -0.134705 -0.665894 0.174500 -0.712769 1445370603 -0.134705 -0.665894 0.174500 -0.712769 1445370603 -0.134705 -0.665894 0.174500 -0.712769 1445370603 -0.134705 -0.665894 0.174500 -0.712769 1445370603 -0.128357 -0.668945 0.162781 -0.713867 1445370603 -0.128357 -0.668945 0.162781 -0.713867 1445370603 -0.128357 -0.668945 0.162781 -0.713867 1445370603 -0.128357 -0.668945 0.162781 -0.713867 1445370603 -0.128357 -0.668945 0.162781 -0.713867 1445370603 -0.128357 -0.668945 0.162781 -0.713867 1445370603 -0.132568 -0.667725 0.158386 -0.715210 1445370603 -0.132568 -0.667725 0.158386 -0.715210 1445370603 -0.132568 -0.667725 0.158386 -0.715210 1445370603 -0.132568 -0.667725 0.158386 -0.715210 1445370603 -0.132568 -0.667725 0.158386 -0.715210 1445370603 -0.132568 -0.667725 0.158386 -0.715210 1445370603 -0.144287 -0.666382 0.164551 -0.712830 1445370603 -0.144287 -0.666382 0.164551 -0.712830 1445370603 -0.144287 -0.666382 0.164551 -0.712830 1445370603 -0.144287 -0.666382 0.164551 -0.712830 1445370603 -0.144287 -0.666382 0.164551 -0.712830 1445370603 -0.157043 -0.664978 0.179565 -0.707825 1445370603 -0.157043 -0.664978 0.179565 -0.707825 1445370603 -0.157043 -0.664978 0.179565 -0.707825 1445370603 -0.157043 -0.664978 0.179565 -0.707825 1445370603 -0.157043 -0.664978 0.179565 -0.707825 1445370603 -0.157043 -0.664978 0.179565 -0.707825 1445370603 -0.157043 -0.664978 0.179565 -0.707825 1445370603 -0.160522 -0.664795 0.192200 -0.703857 1445370603 -0.160522 -0.664795 0.192200 -0.703857 1445370603 -0.160522 -0.664795 0.192200 -0.703857 1445370603 -0.160522 -0.664795 0.192200 -0.703857 1445370603 -0.160522 -0.664795 0.192200 -0.703857 1445370603 -0.155396 -0.660583 0.188538 -0.709961 1445370603 -0.155396 -0.660583 0.188538 -0.709961 1445370603 -0.155396 -0.660583 0.188538 -0.709961 1445370603 -0.155396 -0.660583 0.188538 -0.709961 1445370603 -0.155396 -0.660583 0.188538 -0.709961 1445370603 -0.155396 -0.660583 0.188538 -0.709961 1445370603 -0.150696 -0.658264 0.180725 -0.715149 1445370603 -0.150696 -0.658264 0.180725 -0.715149 1445370603 -0.150696 -0.658264 0.180725 -0.715149 1445370603 -0.150696 -0.658264 0.180725 -0.715149 1445370603 -0.150696 -0.658264 0.180725 -0.715149 1445370603 -0.150696 -0.658264 0.180725 -0.715149 1445370603 -0.157043 -0.652039 0.175720 -0.720642 1445370603 -0.157043 -0.652039 0.175720 -0.720642 1445370603 -0.157043 -0.652039 0.175720 -0.720642 1445370603 -0.157043 -0.652039 0.175720 -0.720642 1445370603 -0.157043 -0.652039 0.175720 -0.720642 1445370603 -0.164246 -0.651123 0.179199 -0.719055 1445370603 -0.164246 -0.651123 0.179199 -0.719055 1445370603 -0.164246 -0.651123 0.179199 -0.719055 1445370603 -0.164246 -0.651123 0.179199 -0.719055 1445370603 -0.164246 -0.651123 0.179199 -0.719055 1445370603 -0.164246 -0.651123 0.179199 -0.719055 1445370603 -0.164246 -0.651123 0.179199 -0.719055 1445370604 -0.161621 -0.654419 0.179871 -0.716492 1445370604 -0.161621 -0.654419 0.179871 -0.716492 1445370604 -0.161621 -0.654419 0.179871 -0.716492 1445370604 -0.161621 -0.654419 0.179871 -0.716492 1445370604 -0.161621 -0.654419 0.179871 -0.716492 1445370604 -0.161621 -0.654419 0.179871 -0.716492 1445370604 -0.143250 -0.658447 0.166931 -0.719849 1445370604 -0.143250 -0.658447 0.166931 -0.719849 1445370604 -0.143250 -0.658447 0.166931 -0.719849 1445370604 -0.143250 -0.658447 0.166931 -0.719849 1445370604 -0.143250 -0.658447 0.166931 -0.719849 1445370604 -0.143250 -0.658447 0.166931 -0.719849 1445370604 -0.117615 -0.670959 0.147705 -0.717102 1445370604 -0.117615 -0.670959 0.147705 -0.717102 1445370604 -0.117615 -0.670959 0.147705 -0.717102 1445370604 -0.117615 -0.670959 0.147705 -0.717102 1445370604 -0.117615 -0.670959 0.147705 -0.717102 1445370604 -0.117615 -0.670959 0.147705 -0.717102 1445370604 -0.098816 -0.679626 0.131348 -0.714966 1445370604 -0.098816 -0.679626 0.131348 -0.714966 1445370604 -0.098816 -0.679626 0.131348 -0.714966 1445370604 -0.098816 -0.679626 0.131348 -0.714966 1445370604 -0.098816 -0.679626 0.131348 -0.714966 1445370604 -0.098816 -0.679626 0.131348 -0.714966 1445370604 -0.098816 -0.679626 0.131348 -0.714966 1445370604 -0.084595 -0.681274 0.114136 -0.718140 1445370604 -0.084595 -0.681274 0.114136 -0.718140 1445370604 -0.084595 -0.681274 0.114136 -0.718140 1445370604 -0.084595 -0.681274 0.114136 -0.718140 1445370604 -0.084595 -0.681274 0.114136 -0.718140 1445370604 -0.084595 -0.681274 0.114136 -0.718140 1445370604 -0.084778 -0.674866 0.104858 -0.725586 1445370604 -0.084778 -0.674866 0.104858 -0.725586 1445370604 -0.084778 -0.674866 0.104858 -0.725586 1445370604 -0.084778 -0.674866 0.104858 -0.725586 1445370604 -0.094971 -0.674194 0.109253 -0.724304 1445370604 -0.094971 -0.674194 0.109253 -0.724304 1445370604 -0.094971 -0.674194 0.109253 -0.724304 1445370604 -0.094971 -0.674194 0.109253 -0.724304 1445370604 -0.094971 -0.674194 0.109253 -0.724304 1445370604 -0.094971 -0.674194 0.109253 -0.724304 1445370604 -0.111023 -0.675354 0.121887 -0.718872 1445370604 -0.111023 -0.675354 0.121887 -0.718872 1445370604 -0.111023 -0.675354 0.121887 -0.718872 1445370604 -0.111023 -0.675354 0.121887 -0.718872 1445370604 -0.111023 -0.675354 0.121887 -0.718872 1445370604 -0.111023 -0.675354 0.121887 -0.718872 1445370604 -0.133606 -0.671387 0.138794 -0.715698 1445370604 -0.133606 -0.671387 0.138794 -0.715698 1445370604 -0.133606 -0.671387 0.138794 -0.715698 1445370604 -0.133606 -0.671387 0.138794 -0.715698 1445370604 -0.133606 -0.671387 0.138794 -0.715698 1445370604 -0.133606 -0.671387 0.138794 -0.715698 1445370604 -0.133606 -0.671387 0.138794 -0.715698 1445370604 -0.152527 -0.662170 0.157715 -0.716614 1445370604 -0.152527 -0.662170 0.157715 -0.716614 1445370604 -0.152527 -0.662170 0.157715 -0.716614 1445370604 -0.152527 -0.662170 0.157715 -0.716614 1445370604 -0.152527 -0.662170 0.157715 -0.716614 1445370604 -0.152527 -0.662170 0.157715 -0.716614 1445370604 -0.160095 -0.655518 0.174561 -0.717163 1445370604 -0.160095 -0.655518 0.174561 -0.717163 1445370604 -0.160095 -0.655518 0.174561 -0.717163 1445370604 -0.160095 -0.655518 0.174561 -0.717163 1445370604 -0.160095 -0.655518 0.174561 -0.717163 1445370604 -0.160095 -0.655518 0.174561 -0.717163 1445370604 -0.160095 -0.656799 0.186462 -0.712952 1445370604 -0.160095 -0.656799 0.186462 -0.712952 1445370604 -0.160095 -0.656799 0.186462 -0.712952 1445370604 -0.160095 -0.656799 0.186462 -0.712952 1445370604 -0.160095 -0.656799 0.186462 -0.712952 1445370604 -0.160095 -0.656799 0.186462 -0.712952 1445370604 -0.160095 -0.656799 0.186462 -0.712952 1445370604 -0.159485 -0.652710 0.184692 -0.717285 1445370604 -0.159485 -0.652710 0.184692 -0.717285 1445370604 -0.159485 -0.652710 0.184692 -0.717285 1445370604 -0.159485 -0.652710 0.184692 -0.717285 1445370604 -0.159485 -0.652710 0.184692 -0.717285 1445370604 -0.159485 -0.652710 0.184692 -0.717285 1445370604 -0.166077 -0.643311 0.180664 -0.725281 1445370604 -0.166077 -0.643311 0.180664 -0.725281 1445370604 -0.166077 -0.643311 0.180664 -0.725281 1445370604 -0.166077 -0.643311 0.180664 -0.725281 1445370604 -0.166077 -0.643311 0.180664 -0.725281 1445370604 -0.171875 -0.636169 0.176697 -0.731140 1445370604 -0.171875 -0.636169 0.176697 -0.731140 1445370604 -0.171875 -0.636169 0.176697 -0.731140 1445370604 -0.171875 -0.636169 0.176697 -0.731140 1445370604 -0.171875 -0.636169 0.176697 -0.731140 1445370604 -0.171875 -0.636169 0.176697 -0.731140 1445370604 -0.173645 -0.636719 0.174255 -0.730835 1445370604 -0.173645 -0.636719 0.174255 -0.730835 1445370604 -0.173645 -0.636719 0.174255 -0.730835 1445370604 -0.173645 -0.636719 0.174255 -0.730835 1445370604 -0.173645 -0.636719 0.174255 -0.730835 1445370604 -0.173645 -0.636719 0.174255 -0.730835 1445370604 -0.173645 -0.636719 0.174255 -0.730835 1445370604 -0.161377 -0.646118 0.168152 -0.726868 1445370604 -0.161377 -0.646118 0.168152 -0.726868 1445370604 -0.161377 -0.646118 0.168152 -0.726868 1445370604 -0.161377 -0.646118 0.168152 -0.726868 1445370604 -0.161377 -0.646118 0.168152 -0.726868 1445370604 -0.161377 -0.646118 0.168152 -0.726868 1445370604 -0.147827 -0.654480 0.159729 -0.724121 1445370604 -0.147827 -0.654480 0.159729 -0.724121 1445370604 -0.147827 -0.654480 0.159729 -0.724121 1445370604 -0.147827 -0.654480 0.159729 -0.724121 1445370604 -0.147827 -0.654480 0.159729 -0.724121 1445370604 -0.147827 -0.654480 0.159729 -0.724121 1445370604 -0.135132 -0.662598 0.152100 -0.720886 1445370605 -0.135132 -0.662598 0.152100 -0.720886 1445370605 -0.135132 -0.662598 0.152100 -0.720886 1445370605 -0.135132 -0.662598 0.152100 -0.720886 1445370605 -0.135132 -0.662598 0.152100 -0.720886 1445370605 -0.135132 -0.662598 0.152100 -0.720886 1445370605 -0.124512 -0.662964 0.139832 -0.724915 1445370605 -0.124512 -0.662964 0.139832 -0.724915 1445370605 -0.124512 -0.662964 0.139832 -0.724915 1445370605 -0.124512 -0.662964 0.139832 -0.724915 1445370605 -0.124512 -0.662964 0.139832 -0.724915 1445370605 -0.124512 -0.662964 0.139832 -0.724915 1445370605 -0.125977 -0.662903 0.130920 -0.726379 1445370605 -0.125977 -0.662903 0.130920 -0.726379 1445370605 -0.125977 -0.662903 0.130920 -0.726379 1445370605 -0.125977 -0.662903 0.130920 -0.726379 1445370605 -0.125977 -0.662903 0.130920 -0.726379 1445370605 -0.125977 -0.662903 0.130920 -0.726379 1445370605 -0.125977 -0.662903 0.130920 -0.726379 1445370605 -0.145203 -0.662720 0.139038 -0.721436 1445370605 -0.145203 -0.662720 0.139038 -0.721436 1445370605 -0.145203 -0.662720 0.139038 -0.721436 1445370605 -0.145203 -0.662720 0.139038 -0.721436 1445370605 -0.145203 -0.662720 0.139038 -0.721436 1445370605 -0.145203 -0.662720 0.139038 -0.721436 1445370605 -0.164307 -0.662598 0.153076 -0.714600 1445370605 -0.164307 -0.662598 0.153076 -0.714600 1445370605 -0.164307 -0.662598 0.153076 -0.714600 1445370605 -0.164307 -0.662598 0.153076 -0.714600 1445370605 -0.164307 -0.662598 0.153076 -0.714600 1445370605 -0.164307 -0.662598 0.153076 -0.714600 1445370605 -0.188416 -0.658386 0.172180 -0.708130 1445370605 -0.188416 -0.658386 0.172180 -0.708130 1445370605 -0.188416 -0.658386 0.172180 -0.708130 1445370605 -0.188416 -0.658386 0.172180 -0.708130 1445370605 -0.188416 -0.658386 0.172180 -0.708130 1445370605 -0.188416 -0.658386 0.172180 -0.708130 1445370605 -0.188416 -0.658386 0.172180 -0.708130 1445370605 -0.207764 -0.649475 0.191040 -0.706116 1445370605 -0.207764 -0.649475 0.191040 -0.706116 1445370605 -0.207764 -0.649475 0.191040 -0.706116 1445370605 -0.207764 -0.649475 0.191040 -0.706116 1445370605 -0.207764 -0.649475 0.191040 -0.706116 1445370605 -0.212280 -0.646729 0.208191 -0.702454 1445370605 -0.212280 -0.646729 0.208191 -0.702454 1445370605 -0.212280 -0.646729 0.208191 -0.702454 1445370605 -0.212280 -0.646729 0.208191 -0.702454 1445370605 -0.212280 -0.646729 0.208191 -0.702454 1445370605 -0.212280 -0.646729 0.208191 -0.702454 1445370605 -0.212280 -0.646729 0.208191 -0.702454 1445370605 -0.203003 -0.651611 0.216248 -0.698242 1445370605 -0.203003 -0.651611 0.216248 -0.698242 1445370605 -0.203003 -0.651611 0.216248 -0.698242 1445370605 -0.203003 -0.651611 0.216248 -0.698242 1445370605 -0.203003 -0.651611 0.216248 -0.698242 1445370605 -0.203003 -0.651611 0.216248 -0.698242 1445370605 -0.192505 -0.650330 0.206848 -0.705200 1445370605 -0.192505 -0.650330 0.206848 -0.705200 1445370605 -0.192505 -0.650330 0.206848 -0.705200 1445370605 -0.192505 -0.650330 0.206848 -0.705200 1445370605 -0.192505 -0.650330 0.206848 -0.705200 1445370605 -0.192505 -0.650330 0.206848 -0.705200 1445370605 -0.192505 -0.650330 0.206848 -0.705200 1445370605 -0.196777 -0.642334 0.199097 -0.713501 1445370605 -0.196777 -0.642334 0.199097 -0.713501 1445370605 -0.196777 -0.642334 0.199097 -0.713501 1445370605 -0.196777 -0.642334 0.199097 -0.713501 1445370605 -0.196777 -0.642334 0.199097 -0.713501 1445370605 -0.196777 -0.642334 0.199097 -0.713501 1445370605 -0.201111 -0.638428 0.195374 -0.716858 1445370605 -0.201111 -0.638428 0.195374 -0.716858 1445370605 -0.201111 -0.638428 0.195374 -0.716858 1445370605 -0.201111 -0.638428 0.195374 -0.716858 1445370605 -0.201111 -0.638428 0.195374 -0.716858 1445370605 -0.201111 -0.638428 0.195374 -0.716858 1445370605 -0.197754 -0.640381 0.190002 -0.717468 1445370605 -0.197754 -0.640381 0.190002 -0.717468 1445370605 -0.197754 -0.640381 0.190002 -0.717468 1445370605 -0.197754 -0.640381 0.190002 -0.717468 1445370605 -0.197754 -0.640381 0.190002 -0.717468 1445370605 -0.197754 -0.640381 0.190002 -0.717468 1445370605 -0.197754 -0.640381 0.190002 -0.717468 1445370605 -0.184998 -0.650024 0.184814 -0.713562 1445370605 -0.184998 -0.650024 0.184814 -0.713562 1445370605 -0.184998 -0.650024 0.184814 -0.713562 1445370605 -0.184998 -0.650024 0.184814 -0.713562 1445370605 -0.184998 -0.650024 0.184814 -0.713562 1445370605 -0.184998 -0.650024 0.184814 -0.713562 1445370605 -0.172119 -0.658386 0.175720 -0.711426 1445370605 -0.172119 -0.658386 0.175720 -0.711426 1445370605 -0.172119 -0.658386 0.175720 -0.711426 1445370605 -0.172119 -0.658386 0.175720 -0.711426 1445370605 -0.172119 -0.658386 0.175720 -0.711426 1445370605 -0.172119 -0.658386 0.175720 -0.711426 1445370605 -0.160767 -0.663574 0.165894 -0.711609 1445370605 -0.160767 -0.663574 0.165894 -0.711609 1445370605 -0.160767 -0.663574 0.165894 -0.711609 1445370605 -0.160767 -0.663574 0.165894 -0.711609 1445370605 -0.160767 -0.663574 0.165894 -0.711609 1445370605 -0.160767 -0.663574 0.165894 -0.711609 1445370605 -0.152344 -0.663513 0.152100 -0.716553 1445370605 -0.152344 -0.663513 0.152100 -0.716553 1445370605 -0.152344 -0.663513 0.152100 -0.716553 1445370605 -0.152344 -0.663513 0.152100 -0.716553 1445370605 -0.152344 -0.663513 0.152100 -0.716553 1445370605 -0.152344 -0.663513 0.152100 -0.716553 1445370605 -0.158264 -0.668091 0.152161 -0.711060 1445370605 -0.158264 -0.668091 0.152161 -0.711060 1445370605 -0.158264 -0.668091 0.152161 -0.711060 1445370605 -0.158264 -0.668091 0.152161 -0.711060 1445370605 -0.158264 -0.668091 0.152161 -0.711060 1445370605 -0.158264 -0.668091 0.152161 -0.711060 1445370605 -0.158264 -0.668091 0.152161 -0.711060 1445370605 -0.164612 -0.668274 0.157227 -0.708313 1445370605 -0.164612 -0.668274 0.157227 -0.708313 1445370606 -0.164612 -0.668274 0.157227 -0.708313 1445370606 -0.164612 -0.668274 0.157227 -0.708313 1445370606 -0.164612 -0.668274 0.157227 -0.708313 1445370606 -0.164612 -0.668274 0.157227 -0.708313 1445370606 -0.179565 -0.668701 0.168213 -0.701721 1445370606 -0.179565 -0.668701 0.168213 -0.701721 1445370606 -0.179565 -0.668701 0.168213 -0.701721 1445370606 -0.179565 -0.668701 0.168213 -0.701721 1445370606 -0.179565 -0.668701 0.168213 -0.701721 1445370606 -0.179565 -0.668701 0.168213 -0.701721 1445370606 -0.179565 -0.668701 0.168213 -0.701721 1445370606 -0.202637 -0.659119 0.183899 -0.700562 1445370606 -0.202637 -0.659119 0.183899 -0.700562 1445370606 -0.202637 -0.659119 0.183899 -0.700562 1445370606 -0.202637 -0.659119 0.183899 -0.700562 1445370606 -0.202637 -0.659119 0.183899 -0.700562 1445370606 -0.202637 -0.659119 0.183899 -0.700562 1445370606 -0.217468 -0.650269 0.199463 -0.700134 1445370606 -0.217468 -0.650269 0.199463 -0.700134 1445370606 -0.217468 -0.650269 0.199463 -0.700134 1445370606 -0.217468 -0.650269 0.199463 -0.700134 1445370606 -0.217468 -0.650269 0.199463 -0.700134 1445370606 -0.213562 -0.651550 0.210876 -0.696777 1445370606 -0.213562 -0.651550 0.210876 -0.696777 1445370606 -0.213562 -0.651550 0.210876 -0.696777 1445370606 -0.213562 -0.651550 0.210876 -0.696777 1445370606 -0.213562 -0.651550 0.210876 -0.696777 1445370606 -0.213562 -0.651550 0.210876 -0.696777 1445370606 -0.203674 -0.653198 0.211060 -0.698120 1445370606 -0.203674 -0.653198 0.211060 -0.698120 1445370606 -0.203674 -0.653198 0.211060 -0.698120 1445370606 -0.203674 -0.653198 0.211060 -0.698120 1445370606 -0.203674 -0.653198 0.211060 -0.698120 1445370606 -0.203674 -0.653198 0.211060 -0.698120 1445370606 -0.197449 -0.647949 0.202209 -0.707397 1445370606 -0.197449 -0.647949 0.202209 -0.707397 1445370606 -0.197449 -0.647949 0.202209 -0.707397 1445370606 -0.197449 -0.647949 0.202209 -0.707397 1445370606 -0.197449 -0.647949 0.202209 -0.707397 1445370606 -0.197449 -0.647949 0.202209 -0.707397 1445370606 -0.197449 -0.647949 0.202209 -0.707397 1445370606 -0.198853 -0.643555 0.197388 -0.712341 1445370606 -0.198853 -0.643555 0.197388 -0.712341 1445370606 -0.198853 -0.643555 0.197388 -0.712341 1445370606 -0.198853 -0.643555 0.197388 -0.712341 1445370606 -0.198853 -0.643555 0.197388 -0.712341 1445370606 -0.198853 -0.643555 0.197388 -0.712341 1445370606 -0.199341 -0.640686 0.190491 -0.716614 1445370606 -0.199341 -0.640686 0.190491 -0.716614 1445370606 -0.199341 -0.640686 0.190491 -0.716614 1445370606 -0.199341 -0.640686 0.190491 -0.716614 1445370606 -0.199341 -0.640686 0.190491 -0.716614 1445370606 -0.199341 -0.640686 0.190491 -0.716614 1445370606 -0.194641 -0.646301 0.185974 -0.714111 1445370606 -0.194641 -0.646301 0.185974 -0.714111 1445370606 -0.194641 -0.646301 0.185974 -0.714111 1445370606 -0.194641 -0.646301 0.185974 -0.714111 1445370606 -0.194641 -0.646301 0.185974 -0.714111 1445370606 -0.194641 -0.646301 0.185974 -0.714111 1445370606 -0.184448 -0.651550 0.178955 -0.713806 1445370606 -0.184448 -0.651550 0.178955 -0.713806 1445370606 -0.184448 -0.651550 0.178955 -0.713806 1445370606 -0.184448 -0.651550 0.178955 -0.713806 1445370606 -0.184448 -0.651550 0.178955 -0.713806 1445370606 -0.184448 -0.651550 0.178955 -0.713806 1445370606 -0.184448 -0.651550 0.178955 -0.713806 1445370606 -0.169250 -0.658936 0.170166 -0.712891 1445370606 -0.169250 -0.658936 0.170166 -0.712891 1445370606 -0.169250 -0.658936 0.170166 -0.712891 1445370606 -0.169250 -0.658936 0.170166 -0.712891 1445370606 -0.169250 -0.658936 0.170166 -0.712891 1445370606 -0.169250 -0.658936 0.170166 -0.712891 1445370606 -0.156738 -0.659729 0.155701 -0.718323 1445370606 -0.156738 -0.659729 0.155701 -0.718323 1445370606 -0.156738 -0.659729 0.155701 -0.718323 1445370606 -0.156738 -0.659729 0.155701 -0.718323 1445370606 -0.156738 -0.659729 0.155701 -0.718323 1445370606 -0.156738 -0.659729 0.155701 -0.718323 1445370606 -0.154663 -0.658630 0.147705 -0.721497 1445370606 -0.154663 -0.658630 0.147705 -0.721497 1445370606 -0.154663 -0.658630 0.147705 -0.721497 1445370606 -0.154663 -0.658630 0.147705 -0.721497 1445370606 -0.154663 -0.658630 0.147705 -0.721497 1445370606 -0.154663 -0.658630 0.147705 -0.721497 1445370606 -0.154663 -0.658630 0.147705 -0.721497 1445370606 -0.156067 -0.662415 0.148193 -0.717651 1445370606 -0.156067 -0.662415 0.148193 -0.717651 1445370606 -0.156067 -0.662415 0.148193 -0.717651 1445370606 -0.156067 -0.662415 0.148193 -0.717651 1445370606 -0.156067 -0.662415 0.148193 -0.717651 1445370606 -0.156067 -0.662415 0.148193 -0.717651 1445370606 -0.162292 -0.663818 0.152344 -0.714050 1445370606 -0.162292 -0.663818 0.152344 -0.714050 1445370606 -0.162292 -0.663818 0.152344 -0.714050 1445370606 -0.162292 -0.663818 0.152344 -0.714050 1445370606 -0.162292 -0.663818 0.152344 -0.714050 1445370606 -0.162292 -0.663818 0.152344 -0.714050 1445370606 -0.162292 -0.663818 0.152344 -0.714050 1445370606 -0.176392 -0.661560 0.162231 -0.710632 1445370606 -0.176392 -0.661560 0.162231 -0.710632 1445370606 -0.176392 -0.661560 0.162231 -0.710632 1445370606 -0.176392 -0.661560 0.162231 -0.710632 1445370606 -0.176392 -0.661560 0.162231 -0.710632 1445370606 -0.176392 -0.661560 0.162231 -0.710632 1445370606 -0.176392 -0.661560 0.162231 -0.710632 1445370606 -0.192627 -0.654480 0.175415 -0.709839 1445370606 -0.192627 -0.654480 0.175415 -0.709839 1445370606 -0.192627 -0.654480 0.175415 -0.709839 1445370606 -0.192627 -0.654480 0.175415 -0.709839 1445370606 -0.192627 -0.654480 0.175415 -0.709839 1445370606 -0.192627 -0.654480 0.175415 -0.709839 1445370606 -0.203674 -0.649231 0.191162 -0.707458 1445370606 -0.203674 -0.649231 0.191162 -0.707458 1445370606 -0.203674 -0.649231 0.191162 -0.707458 1445370607 -0.203674 -0.649231 0.191162 -0.707458 1445370607 -0.203674 -0.649231 0.191162 -0.707458 1445370607 -0.203674 -0.649231 0.191162 -0.707458 1445370607 -0.196716 -0.652832 0.200195 -0.703674 1445370607 -0.196716 -0.652832 0.200195 -0.703674 1445370607 -0.196716 -0.652832 0.200195 -0.703674 1445370607 -0.196716 -0.652832 0.200195 -0.703674 1445370607 -0.196716 -0.652832 0.200195 -0.703674 1445370607 -0.196716 -0.652832 0.200195 -0.703674 1445370607 -0.185120 -0.647278 0.190552 -0.714539 1445370607 -0.185120 -0.647278 0.190552 -0.714539 1445370607 -0.185120 -0.647278 0.190552 -0.714539 1445370607 -0.185120 -0.647278 0.190552 -0.714539 1445370607 -0.185120 -0.647278 0.190552 -0.714539 1445370607 -0.185120 -0.647278 0.190552 -0.714539 1445370607 -0.182556 -0.645813 0.181702 -0.718811 1445370607 -0.182556 -0.645813 0.181702 -0.718811 1445370607 -0.182556 -0.645813 0.181702 -0.718811 1445370607 -0.182556 -0.645813 0.181702 -0.718811 1445370607 -0.182556 -0.645813 0.181702 -0.718811 1445370607 -0.182556 -0.645813 0.181702 -0.718811 1445370607 -0.182556 -0.645813 0.181702 -0.718811 1445370607 -0.182617 -0.643250 0.173767 -0.723022 1445370607 -0.182617 -0.643250 0.173767 -0.723022 1445370607 -0.182617 -0.643250 0.173767 -0.723022 1445370607 -0.182617 -0.643250 0.173767 -0.723022 1445370607 -0.182617 -0.643250 0.173767 -0.723022 1445370607 -0.182617 -0.643250 0.173767 -0.723022 1445370607 -0.173523 -0.649536 0.167786 -0.721069 1445370607 -0.173523 -0.649536 0.167786 -0.721069 1445370607 -0.173523 -0.649536 0.167786 -0.721069 1445370607 -0.173523 -0.649536 0.167786 -0.721069 1445370607 -0.173523 -0.649536 0.167786 -0.721069 1445370607 -0.173523 -0.649536 0.167786 -0.721069 1445370607 -0.160339 -0.658264 0.161804 -0.717590 1445370607 -0.160339 -0.658264 0.161804 -0.717590 1445370607 -0.160339 -0.658264 0.161804 -0.717590 1445370607 -0.160339 -0.658264 0.161804 -0.717590 1445370607 -0.160339 -0.658264 0.161804 -0.717590 1445370607 -0.160339 -0.658264 0.161804 -0.717590 1445370607 -0.146973 -0.666321 0.154297 -0.714661 1445370607 -0.146973 -0.666321 0.154297 -0.714661 1445370607 -0.146973 -0.666321 0.154297 -0.714661 1445370607 -0.146973 -0.666321 0.154297 -0.714661 1445370607 -0.146973 -0.666321 0.154297 -0.714661 1445370607 -0.146973 -0.666321 0.154297 -0.714661 1445370607 -0.146973 -0.666321 0.154297 -0.714661 1445370607 -0.137512 -0.665161 0.143921 -0.719727 1445370607 -0.137512 -0.665161 0.143921 -0.719727 1445370607 -0.137512 -0.665161 0.143921 -0.719727 1445370607 -0.137512 -0.665161 0.143921 -0.719727 1445370607 -0.137512 -0.665161 0.143921 -0.719727 1445370607 -0.137512 -0.665161 0.143921 -0.719727 1445370607 -0.123718 -0.664917 0.127991 -0.725464 1445370607 -0.123718 -0.664917 0.127991 -0.725464 1445370607 -0.123718 -0.664917 0.127991 -0.725464 1445370607 -0.123718 -0.664917 0.127991 -0.725464 1445370607 -0.123718 -0.664917 0.127991 -0.725464 1445370607 -0.123718 -0.664917 0.127991 -0.725464 1445370607 -0.122559 -0.666443 0.122620 -0.725220 1445370607 -0.122559 -0.666443 0.122620 -0.725220 1445370607 -0.122559 -0.666443 0.122620 -0.725220 1445370607 -0.122559 -0.666443 0.122620 -0.725220 1445370607 -0.122559 -0.666443 0.122620 -0.725220 1445370607 -0.122559 -0.666443 0.122620 -0.725220 1445370607 -0.128601 -0.669983 0.126404 -0.720215 1445370607 -0.128601 -0.669983 0.126404 -0.720215 1445370607 -0.128601 -0.669983 0.126404 -0.720215 1445370607 -0.128601 -0.669983 0.126404 -0.720215 1445370607 -0.128601 -0.669983 0.126404 -0.720215 1445370607 -0.128601 -0.669983 0.126404 -0.720215 1445370607 -0.128601 -0.669983 0.126404 -0.720215 1445370607 -0.142029 -0.667175 0.135498 -0.718628 1445370607 -0.142029 -0.667175 0.135498 -0.718628 1445370607 -0.142029 -0.667175 0.135498 -0.718628 1445370607 -0.142029 -0.667175 0.135498 -0.718628 1445370607 -0.142029 -0.667175 0.135498 -0.718628 1445370607 -0.142029 -0.667175 0.135498 -0.718628 1445370607 -0.161072 -0.662537 0.150452 -0.715942 1445370607 -0.161072 -0.662537 0.150452 -0.715942 1445370607 -0.161072 -0.662537 0.150452 -0.715942 1445370607 -0.161072 -0.662537 0.150452 -0.715942 1445370607 -0.178650 -0.652893 0.165588 -0.717224 1445370607 -0.178650 -0.652893 0.165588 -0.717224 1445370607 -0.178650 -0.652893 0.165588 -0.717224 1445370607 -0.178650 -0.652893 0.165588 -0.717224 1445370607 -0.178650 -0.652893 0.165588 -0.717224 1445370607 -0.178650 -0.652893 0.165588 -0.717224 1445370607 -0.178650 -0.652893 0.165588 -0.717224 1445370607 -0.184753 -0.653015 0.180542 -0.711975 1445370607 -0.184753 -0.653015 0.180542 -0.711975 1445370607 -0.184753 -0.653015 0.180542 -0.711975 1445370607 -0.184753 -0.653015 0.180542 -0.711975 1445370607 -0.184753 -0.653015 0.180542 -0.711975 1445370607 -0.184753 -0.653015 0.180542 -0.711975 1445370607 -0.179565 -0.653748 0.186096 -0.711182 1445370607 -0.179565 -0.653748 0.186096 -0.711182 1445370607 -0.179565 -0.653748 0.186096 -0.711182 1445370607 -0.179565 -0.653748 0.186096 -0.711182 1445370607 -0.179565 -0.653748 0.186096 -0.711182 1445370607 -0.179565 -0.653748 0.186096 -0.711182 1445370607 -0.170044 -0.653748 0.180786 -0.714905 1445370607 -0.170044 -0.653748 0.180786 -0.714905 1445370607 -0.170044 -0.653748 0.180786 -0.714905 1445370607 -0.170044 -0.653748 0.180786 -0.714905 1445370607 -0.170044 -0.653748 0.180786 -0.714905 1445370607 -0.170044 -0.653748 0.180786 -0.714905 1445370607 -0.174194 -0.648743 0.179321 -0.718811 1445370607 -0.174194 -0.648743 0.179321 -0.718811 1445370607 -0.174194 -0.648743 0.179321 -0.718811 1445370607 -0.174194 -0.648743 0.179321 -0.718811 1445370608 -0.174194 -0.648743 0.179321 -0.718811 1445370608 -0.174194 -0.648743 0.179321 -0.718811 1445370608 -0.181519 -0.645325 0.178223 -0.720337 1445370608 -0.181519 -0.645325 0.178223 -0.720337 1445370608 -0.181519 -0.645325 0.178223 -0.720337 1445370608 -0.181519 -0.645325 0.178223 -0.720337 1445370608 -0.181519 -0.645325 0.178223 -0.720337 1445370608 -0.181519 -0.645325 0.178223 -0.720337 1445370608 -0.181519 -0.645325 0.178223 -0.720337 1445370608 -0.184143 -0.645081 0.177795 -0.720032 1445370608 -0.184143 -0.645081 0.177795 -0.720032 1445370608 -0.184143 -0.645081 0.177795 -0.720032 1445370608 -0.184143 -0.645081 0.177795 -0.720032 1445370608 -0.184143 -0.645081 0.177795 -0.720032 1445370608 -0.184143 -0.645081 0.177795 -0.720032 1445370608 -0.176636 -0.650269 0.175659 -0.717773 1445370608 -0.176636 -0.650269 0.175659 -0.717773 1445370608 -0.176636 -0.650269 0.175659 -0.717773 1445370608 -0.176636 -0.650269 0.175659 -0.717773 1445370608 -0.176636 -0.650269 0.175659 -0.717773 1445370608 -0.176636 -0.650269 0.175659 -0.717773 1445370608 -0.163513 -0.658325 0.170776 -0.714722 1445370608 -0.163513 -0.658325 0.170776 -0.714722 1445370608 -0.163513 -0.658325 0.170776 -0.714722 1445370608 -0.163513 -0.658325 0.170776 -0.714722 1445370608 -0.163513 -0.658325 0.170776 -0.714722 1445370608 -0.163513 -0.658325 0.170776 -0.714722 1445370608 -0.147644 -0.660278 0.161682 -0.718445 1445370608 -0.147644 -0.660278 0.161682 -0.718445 1445370608 -0.147644 -0.660278 0.161682 -0.718445 1445370608 -0.147644 -0.660278 0.161682 -0.718445 1445370608 -0.147644 -0.660278 0.161682 -0.718445 1445370608 -0.147644 -0.660278 0.161682 -0.718445 1445370608 -0.125916 -0.668457 0.147400 -0.718079 1445370608 -0.125916 -0.668457 0.147400 -0.718079 1445370608 -0.125916 -0.668457 0.147400 -0.718079 1445370608 -0.125916 -0.668457 0.147400 -0.718079 1445370608 -0.125916 -0.668457 0.147400 -0.718079 1445370608 -0.125916 -0.668457 0.147400 -0.718079 1445370608 -0.114319 -0.672485 0.135071 -0.718689 1445370608 -0.114319 -0.672485 0.135071 -0.718689 1445370608 -0.114319 -0.672485 0.135071 -0.718689 1445370608 -0.114319 -0.672485 0.135071 -0.718689 1445370608 -0.114319 -0.672485 0.135071 -0.718689 1445370608 -0.114319 -0.672485 0.135071 -0.718689 1445370608 -0.114319 -0.672485 0.135071 -0.718689 1445370608 -0.113586 -0.677429 0.127747 -0.715515 1445370608 -0.113586 -0.677429 0.127747 -0.715515 1445370608 -0.113586 -0.677429 0.127747 -0.715515 1445370608 -0.113586 -0.677429 0.127747 -0.715515 1445370608 -0.113586 -0.677429 0.127747 -0.715515 1445370608 -0.113586 -0.677429 0.127747 -0.715515 1445370608 -0.115417 -0.677246 0.124268 -0.716003 1445370608 -0.115417 -0.677246 0.124268 -0.716003 1445370608 -0.115417 -0.677246 0.124268 -0.716003 1445370608 -0.115417 -0.677246 0.124268 -0.716003 1445370608 -0.115417 -0.677246 0.124268 -0.716003 1445370608 -0.115417 -0.677246 0.124268 -0.716003 1445370608 -0.122009 -0.677917 0.128357 -0.713562 1445370608 
-0.237732 -0.633362 0.214783 -0.704468 1445370611 -0.237732 -0.633362 0.214783 -0.704468 1445370611 -0.237732 -0.633362 0.214783 -0.704468 1445370611 -0.242249 -0.628906 0.219421 -0.705505 1445370611 -0.242249 -0.628906 0.219421 -0.705505 1445370611 -0.242249 -0.628906 0.219421 -0.705505 1445370611 -0.242249 -0.628906 0.219421 -0.705505 1445370611 -0.242249 -0.628906 0.219421 -0.705505 1445370611 -0.242249 -0.628906 0.219421 -0.705505 1445370611 -0.245056 -0.628418 0.222473 -0.704041 1445370611 -0.245056 -0.628418 0.222473 -0.704041 1445370611 -0.245056 -0.628418 0.222473 -0.704041 1445370611 -0.245056 -0.628418 0.222473 -0.704041 1445370611 -0.245056 -0.628418 0.222473 -0.704041 1445370611 -0.245056 -0.628418 0.222473 -0.704041 1445370611 -0.248047 -0.629761 0.223450 -0.701477 1445370611 -0.248047 -0.629761 0.223450 -0.701477 1445370611 -0.248047 -0.629761 0.223450 -0.701477 1445370611 -0.248047 -0.629761 0.223450 -0.701477 1445370611 -0.248047 -0.629761 0.223450 -0.701477 1445370611 -0.248535 -0.635010 0.221680 -0.697083 1445370611 -0.248535 -0.635010 0.221680 -0.697083 1445370611 -0.248535 -0.635010 0.221680 -0.697083 1445370611 -0.248535 -0.635010 0.221680 -0.697083 1445370611 -0.248535 -0.635010 0.221680 -0.697083 1445370611 -0.248535 -0.635010 0.221680 -0.697083 1445370611 -0.250427 -0.640930 0.222961 -0.690552 1445370611 -0.250427 -0.640930 0.222961 -0.690552 1445370611 -0.250427 -0.640930 0.222961 -0.690552 1445370611 -0.250427 -0.640930 0.222961 -0.690552 1445370611 -0.250427 -0.640930 0.222961 -0.690552 1445370611 -0.250427 -0.640930 0.222961 -0.690552 1445370611 -0.256775 -0.635193 0.225098 -0.692810 1445370611 -0.256775 -0.635193 0.225098 -0.692810 1445370611 -0.256775 -0.635193 0.225098 -0.692810 1445370611 -0.256775 -0.635193 0.225098 -0.692810 1445370611 -0.256775 -0.635193 0.225098 -0.692810 1445370611 -0.256775 -0.635193 0.225098 -0.692810 1445370611 -0.274414 -0.621399 0.232300 -0.696228 1445370611 -0.274414 -0.621399 0.232300 -0.696228 1445370611 -0.274414 -0.621399 0.232300 -0.696228 1445370611 -0.274414 -0.621399 0.232300 -0.696228 1445370611 -0.274414 -0.621399 0.232300 -0.696228 1445370611 -0.274414 -0.621399 0.232300 -0.696228 1445370611 -0.277283 -0.612976 0.234802 -0.701660 1445370611 -0.277283 -0.612976 0.234802 -0.701660 1445370611 -0.277283 -0.612976 0.234802 -0.701660 1445370611 -0.277283 -0.612976 0.234802 -0.701660 1445370611 -0.277283 -0.612976 0.234802 -0.701660 1445370611 -0.277283 -0.612976 0.234802 -0.701660 1445370611 -0.275269 -0.614197 0.234802 -0.701416 1445370611 -0.275269 -0.614197 0.234802 -0.701416 1445370611 -0.275269 -0.614197 0.234802 -0.701416 1445370611 -0.275269 -0.614197 0.234802 -0.701416 1445370611 -0.275269 -0.614197 0.234802 -0.701416 1445370611 -0.272705 -0.621704 0.237610 -0.694824 1445370611 -0.272705 -0.621704 0.237610 -0.694824 1445370611 -0.272705 -0.621704 0.237610 -0.694824 1445370611 -0.272705 -0.621704 0.237610 -0.694824 1445370611 -0.272705 -0.621704 0.237610 -0.694824 1445370611 -0.272705 -0.621704 0.237610 -0.694824 1445370611 -0.276306 -0.626648 0.243347 -0.686890 1445370611 -0.276306 -0.626648 0.243347 -0.686890 1445370611 -0.276306 -0.626648 0.243347 -0.686890 1445370611 -0.276306 -0.626648 0.243347 -0.686890 1445370611 -0.276306 -0.626648 0.243347 -0.686890 1445370611 -0.287292 -0.626953 0.254333 -0.678040 1445370611 -0.287292 -0.626953 0.254333 -0.678040 1445370611 -0.287292 -0.626953 0.254333 -0.678040 1445370611 -0.287292 -0.626953 0.254333 -0.678040 1445370611 -0.287292 -0.626953 0.254333 -0.678040 1445370611 -0.287292 -0.626953 0.254333 -0.678040 1445370611 -0.287292 -0.626953 0.254333 -0.678040 1445370611 -0.294922 -0.626953 0.261292 -0.672119 1445370611 -0.294922 -0.626953 0.261292 -0.672119 1445370611 -0.294922 -0.626953 0.261292 -0.672119 1445370611 -0.294922 -0.626953 0.261292 -0.672119 1445370611 -0.294922 -0.626953 0.261292 -0.672119 1445370611 -0.294922 -0.626953 0.261292 -0.672119 1445370611 -0.301025 -0.621887 0.263550 -0.673279 1445370611 -0.301025 -0.621887 0.263550 -0.673279 1445370611 -0.301025 -0.621887 0.263550 -0.673279 1445370611 -0.301025 -0.621887 0.263550 -0.673279 1445370611 -0.301025 -0.621887 0.263550 -0.673279 1445370611 -0.295837 -0.620422 0.259460 -0.678467 1445370611 -0.295837 -0.620422 0.259460 -0.678467 1445370611 -0.295837 -0.620422 0.259460 -0.678467 1445370611 -0.295837 -0.620422 0.259460 -0.678467 1445370611 -0.295837 -0.620422 0.259460 -0.678467 1445370611 -0.295837 -0.620422 0.259460 -0.678467 1445370611 -0.281128 -0.629517 0.256104 -0.677673 1445370611 -0.281128 -0.629517 0.256104 -0.677673 1445370612 -0.281128 -0.629517 0.256104 -0.677673 1445370612 -0.281128 -0.629517 0.256104 -0.677673 1445370612 -0.281128 -0.629517 0.256104 -0.677673 1445370612 -0.281128 -0.629517 0.256104 -0.677673 1445370612 -0.269775 -0.636108 0.248718 -0.678894 1445370612 -0.269775 -0.636108 0.248718 -0.678894 1445370612 -0.269775 -0.636108 0.248718 -0.678894 1445370612 -0.269775 -0.636108 0.248718 -0.678894 1445370612 -0.269775 -0.636108 0.248718 -0.678894 1445370612 -0.269775 -0.636108 0.248718 -0.678894 1445370612 -0.269775 -0.636108 0.248718 -0.678894 1445370612 -0.257935 -0.642883 0.236145 -0.681519 1445370612 -0.257935 -0.642883 0.236145 -0.681519 1445370612 -0.257935 -0.642883 0.236145 -0.681519 1445370612 -0.257935 -0.642883 0.236145 -0.681519 1445370612 -0.257935 -0.642883 0.236145 -0.681519 1445370612 -0.257935 -0.642883 0.236145 -0.681519 1445370612 -0.250671 -0.644348 0.224854 -0.686646 1445370612 -0.250671 -0.644348 0.224854 -0.686646 1445370612 -0.250671 -0.644348 0.224854 -0.686646 1445370612 -0.250671 -0.644348 0.224854 -0.686646 1445370612 -0.250671 -0.644348 0.224854 -0.686646 1445370612 -0.250671 -0.644348 0.224854 -0.686646 1445370612 -0.250793 -0.643494 0.220947 -0.688660 1445370612 -0.250793 -0.643494 0.220947 -0.688660 1445370612 -0.250793 -0.643494 0.220947 -0.688660 1445370612 -0.250793 -0.643494 0.220947 -0.688660 1445370612 -0.250793 -0.643494 0.220947 -0.688660 1445370612 -0.250793 -0.643494 0.220947 -0.688660 1445370612 -0.250793 -0.643494 0.220947 -0.688660 1445370612 -0.253723 -0.644836 0.225281 -0.684937 1445370612 -0.253723 -0.644836 0.225281 -0.684937 1445370612 -0.253723 -0.644836 0.225281 -0.684937 1445370612 -0.253723 -0.644836 0.225281 -0.684937 1445370612 -0.253723 -0.644836 0.225281 -0.684937 1445370612 -0.253723 -0.644836 0.225281 -0.684937 1445370612 -0.264526 -0.632813 0.227234 -0.691406 1445370612 -0.264526 -0.632813 0.227234 -0.691406 1445370612 -0.264526 -0.632813 0.227234 -0.691406 1445370612 -0.264526 -0.632813 0.227234 -0.691406 1445370612 -0.264526 -0.632813 0.227234 -0.691406 1445370612 -0.264526 -0.632813 0.227234 -0.691406 1445370612 -0.263062 -0.627441 0.231873 -0.695313 1445370612 -0.263062 -0.627441 0.231873 -0.695313 1445370612 -0.263062 -0.627441 0.231873 -0.695313 1445370612 -0.263062 -0.627441 0.231873 -0.695313 1445370612 -0.263062 -0.627441 0.231873 -0.695313 1445370612 -0.263062 -0.627441 0.231873 -0.695313 1445370612 -0.263062 -0.627441 0.231873 -0.695313 1445370612 -0.253235 -0.626282 0.228210 -0.701172 1445370612 -0.253235 -0.626282 0.228210 -0.701172 1445370612 -0.253235 -0.626282 0.228210 -0.701172 1445370612 -0.253235 -0.626282 0.228210 -0.701172 1445370612 -0.253235 -0.626282 0.228210 -0.701172 1445370612 -0.253235 -0.626282 0.228210 -0.701172 1445370612 -0.248657 -0.630371 0.227966 -0.699219 1445370612 -0.248657 -0.630371 0.227966 -0.699219 1445370612 -0.248657 -0.630371 0.227966 -0.699219 1445370612 -0.248657 -0.630371 0.227966 -0.699219 1445370612 -0.248657 -0.630371 0.227966 -0.699219 1445370612 -0.248657 -0.630371 0.227966 -0.699219 1445370612 -0.250610 -0.633789 0.232056 -0.694092 1445370612 -0.250610 -0.633789 0.232056 -0.694092 1445370612 -0.250610 -0.633789 0.232056 -0.694092 1445370612 -0.250610 -0.633789 0.232056 -0.694092 1445370612 -0.250610 -0.633789 0.232056 -0.694092 1445370612 -0.258179 -0.634766 0.239563 -0.687805 1445370612 -0.258179 -0.634766 0.239563 -0.687805 1445370612 -0.258179 -0.634766 0.239563 -0.687805 1445370612 -0.258179 -0.634766 0.239563 -0.687805 1445370612 -0.258179 -0.634766 0.239563 -0.687805 1445370612 -0.258179 -0.634766 0.239563 -0.687805 1445370612 -0.271667 -0.629944 0.251404 -0.682861 1445370612 -0.271667 -0.629944 0.251404 -0.682861 1445370612 -0.271667 -0.629944 0.251404 -0.682861 1445370612 -0.271667 -0.629944 0.251404 -0.682861 1445370612 -0.271667 -0.629944 0.251404 -0.682861 1445370612 -0.271667 -0.629944 0.251404 -0.682861 1445370612 -0.271667 -0.629944 0.251404 -0.682861 1445370612 -0.280823 -0.623657 0.260925 -0.681335 1445370612 -0.280823 -0.623657 0.260925 -0.681335 1445370612 -0.280823 -0.623657 0.260925 -0.681335 1445370612 -0.280823 -0.623657 0.260925 -0.681335 1445370612 -0.280823 -0.623657 0.260925 -0.681335 1445370612 -0.280823 -0.623657 0.260925 -0.681335 1445370612 -0.271545 -0.626404 0.261108 -0.682495 1445370612 -0.271545 -0.626404 0.261108 -0.682495 1445370612 -0.271545 -0.626404 0.261108 -0.682495 1445370612 -0.271545 -0.626404 0.261108 -0.682495 1445370612 -0.271545 -0.626404 0.261108 -0.682495 1445370612 -0.271545 -0.626404 0.261108 -0.682495 1445370612 -0.257141 -0.635132 0.255371 -0.682190 1445370612 -0.257141 -0.635132 0.255371 -0.682190 1445370612 -0.257141 -0.635132 0.255371 -0.682190 1445370612 -0.257141 -0.635132 0.255371 -0.682190 1445370612 -0.257141 -0.635132 0.255371 -0.682190 1445370612 -0.257141 -0.635132 0.255371 -0.682190 1445370612 -0.257141 -0.635132 0.255371 -0.682190 1445370612 -0.245911 -0.642700 0.241516 -0.684265 1445370612 -0.245911 -0.642700 0.241516 -0.684265 1445370612 -0.245911 -0.642700 0.241516 -0.684265 1445370612 -0.245911 -0.642700 0.241516 -0.684265 1445370612 -0.245911 -0.642700 0.241516 -0.684265 1445370612 -0.245911 -0.642700 0.241516 -0.684265 1445370612 -0.240845 -0.647766 0.228760 -0.685669 1445370612 -0.240845 -0.647766 0.228760 -0.685669 1445370612 -0.240845 -0.647766 0.228760 -0.685669 1445370612 -0.240845 -0.647766 0.228760 -0.685669 1445370612 -0.240845 -0.647766 0.228760 -0.685669 1445370612 -0.240845 -0.647766 0.228760 -0.685669 1445370612 -0.243347 -0.646362 0.223450 -0.687866 1445370612 -0.243347 -0.646362 0.223450 -0.687866 1445370612 -0.243347 -0.646362 0.223450 -0.687866 1445370613 -0.243347 -0.646362 0.223450 -0.687866 1445370613 -0.243347 -0.646362 0.223450 -0.687866 1445370613 -0.243347 -0.646362 0.223450 -0.687866 1445370613 -0.243347 -0.646362 0.223450 -0.687866 1445370613 -0.252075 -0.643616 0.227966 -0.685852 1445370613 -0.252075 -0.643616 0.227966 -0.685852 1445370613 -0.252075 -0.643616 0.227966 -0.685852 1445370613 -0.252075 -0.643616 0.227966 -0.685852 1445370613 -0.252075 -0.643616 0.227966 -0.685852 1445370613 -0.252075 -0.643616 0.227966 -0.685852 1445370613 -0.259399 -0.640442 0.234375 -0.683899 1445370613 -0.259399 -0.640442 0.234375 -0.683899 1445370613 -0.259399 -0.640442 0.234375 -0.683899 1445370613 -0.259399 -0.640442 0.234375 -0.683899 1445370613 -0.259399 -0.640442 0.234375 -0.683899 1445370613 -0.259399 -0.640442 0.234375 -0.683899 1445370613 -0.261169 -0.634888 0.236511 -0.687683 1445370613 -0.261169 -0.634888 0.236511 -0.687683 1445370613 -0.261169 -0.634888 0.236511 -0.687683 1445370613 -0.261169 -0.634888 0.236511 -0.687683 1445370613 -0.261169 -0.634888 0.236511 -0.687683 1445370613 -0.261169 -0.634888 0.236511 -0.687683 1445370613 -0.255432 -0.631958 0.233398 -0.693542 1445370613 -0.255432 -0.631958 0.233398 -0.693542 1445370613 -0.255432 -0.631958 0.233398 -0.693542 1445370613 -0.255432 -0.631958 0.233398 -0.693542 1445370613 -0.255432 -0.631958 0.233398 -0.693542 1445370613 -0.255432 -0.631958 0.233398 -0.693542 1445370613 -0.250427 -0.635620 0.234802 -0.691528 1445370613 -0.250427 -0.635620 0.234802 -0.691528 1445370613 -0.250427 -0.635620 0.234802 -0.691528 1445370613 -0.250427 -0.635620 0.234802 -0.691528 1445370613 -0.250427 -0.635620 0.234802 -0.691528 1445370613 -0.250427 -0.635620 0.234802 -0.691528 1445370613 -0.249146 -0.639587 0.237976 -0.687256 1445370613 -0.249146 -0.639587 0.237976 -0.687256 1445370613 -0.249146 -0.639587 0.237976 -0.687256 1445370613 -0.249146 -0.639587 0.237976 -0.687256 1445370613 -0.249146 -0.639587 0.237976 -0.687256 1445370613 -0.249146 -0.639587 0.237976 -0.687256 1445370613 -0.256775 -0.643372 0.246521 -0.677795 1445370613 -0.256775 -0.643372 0.246521 -0.677795 1445370613 -0.256775 -0.643372 0.246521 -0.677795 1445370613 -0.256775 -0.643372 0.246521 -0.677795 1445370613 -0.256775 -0.643372 0.246521 -0.677795 1445370613 -0.256775 -0.643372 0.246521 -0.677795 1445370613 -0.256775 -0.643372 0.246521 -0.677795 1445370613 -0.268555 -0.645142 0.260010 -0.666443 1445370613 -0.268555 -0.645142 0.260010 -0.666443 1445370613 -0.268555 -0.645142 0.260010 -0.666443 1445370613 -0.268555 -0.645142 0.260010 -0.666443 1445370613 -0.268555 -0.645142 0.260010 -0.666443 1445370613 -0.268555 -0.645142 0.260010 -0.666443 1445370613 -0.277344 -0.640625 0.273682 -0.661682 1445370613 -0.277344 -0.640625 0.273682 -0.661682 1445370613 -0.277344 -0.640625 0.273682 -0.661682 1445370613 -0.277344 -0.640625 0.273682 -0.661682 1445370613 -0.277344 -0.640625 0.273682 -0.661682 1445370613 -0.277344 -0.640625 0.273682 -0.661682 1445370613 -0.273621 -0.638977 0.279114 -0.662598 1445370613 -0.273621 -0.638977 0.279114 -0.662598 1445370613 -0.273621 -0.638977 0.279114 -0.662598 1445370613 -0.273621 -0.638977 0.279114 -0.662598 1445370613 -0.273621 -0.638977 0.279114 -0.662598 1445370613 -0.273621 -0.638977 0.279114 -0.662598 1445370613 -0.265015 -0.644226 0.278442 -0.661255 1445370613 -0.265015 -0.644226 0.278442 -0.661255 1445370613 -0.265015 -0.644226 0.278442 -0.661255 1445370613 -0.265015 -0.644226 0.278442 -0.661255 1445370613 -0.265015 -0.644226 0.278442 -0.661255 1445370613 -0.265015 -0.644226 0.278442 -0.661255 1445370613 -0.257385 -0.643921 0.267578 -0.669006 1445370613 -0.257385 -0.643921 0.267578 -0.669006 1445370613 -0.257385 -0.643921 0.267578 -0.669006 1445370613 -0.257385 -0.643921 0.267578 -0.669006 1445370613 -0.257385 -0.643921 0.267578 -0.669006 1445370613 -0.257385 -0.643921 0.267578 -0.669006 1445370613 -0.257385 -0.643921 0.267578 -0.669006 1445370613 -0.251526 -0.645203 0.255615 -0.674683 1445370613 -0.251526 -0.645203 0.255615 -0.674683 1445370613 -0.251526 -0.645203 0.255615 -0.674683 1445370613 -0.251526 -0.645203 0.255615 -0.674683 1445370613 -0.251526 -0.645203 0.255615 -0.674683 1445370613 -0.251526 -0.645203 0.255615 -0.674683 1445370613 -0.247681 -0.643555 0.246033 -0.681213 1445370613 -0.247681 -0.643555 0.246033 -0.681213 1445370613 -0.247681 -0.643555 0.246033 -0.681213 1445370613 -0.247681 -0.643555 0.246033 -0.681213 1445370613 -0.247681 -0.643555 0.246033 -0.681213 1445370613 -0.247681 -0.643555 0.246033 -0.681213 1445370613 -0.248413 -0.644043 0.242615 -0.681702 1445370613 -0.248413 -0.644043 0.242615 -0.681702 1445370613 -0.248413 -0.644043 0.242615 -0.681702 1445370613 -0.248413 -0.644043 0.242615 -0.681702 1445370613 -0.248413 -0.644043 0.242615 -0.681702 1445370613 -0.248413 -0.644043 0.242615 -0.681702 1445370613 -0.257324 -0.639404 0.244385 -0.682129 1445370613 -0.257324 -0.639404 0.244385 -0.682129 1445370613 -0.257324 -0.639404 0.244385 -0.682129 1445370613 -0.257324 -0.639404 0.244385 -0.682129 1445370613 -0.257324 -0.639404 0.244385 -0.682129 1445370613 -0.264648 -0.633850 0.247375 -0.683472 1445370613 -0.264648 -0.633850 0.247375 -0.683472 1445370613 -0.264648 -0.633850 0.247375 -0.683472 1445370613 -0.264648 -0.633850 0.247375 -0.683472 1445370613 -0.264648 -0.633850 0.247375 -0.683472 1445370613 -0.264648 -0.633850 0.247375 -0.683472 1445370613 -0.267883 -0.628662 0.248901 -0.686401 1445370613 -0.267883 -0.628662 0.248901 -0.686401 1445370613 -0.267883 -0.628662 0.248901 -0.686401 1445370613 -0.267883 -0.628662 0.248901 -0.686401 1445370613 -0.267883 -0.628662 0.248901 -0.686401 1445370614 -0.267883 -0.628662 0.248901 -0.686401 1445370614 -0.262573 -0.630615 0.247986 -0.687012 1445370614 -0.262573 -0.630615 0.247986 -0.687012 1445370614 -0.262573 -0.630615 0.247986 -0.687012 1445370614 -0.262573 -0.630615 0.247986 -0.687012 1445370614 -0.262573 -0.630615 0.247986 -0.687012 1445370614 -0.262573 -0.630615 0.247986 -0.687012 1445370614 -0.262573 -0.630615 0.247986 -0.687012 1445370614 -0.256226 -0.633667 0.247803 -0.686707 1445370614 -0.256226 -0.633667 0.247803 -0.686707 1445370614 -0.256226 -0.633667 0.247803 -0.686707 1445370614 -0.256226 -0.633667 0.247803 -0.686707 1445370614 -0.256226 -0.633667 0.247803 -0.686707 1445370614 -0.256226 -0.633667 0.247803 -0.686707 1445370614 -0.255371 -0.638489 0.252014 -0.680908 1445370614 -0.255371 -0.638489 0.252014 -0.680908 1445370614 -0.255371 -0.638489 0.252014 -0.680908 1445370614 -0.255371 -0.638489 0.252014 -0.680908 1445370614 -0.255371 -0.638489 0.252014 -0.680908 1445370614 -0.255371 -0.638489 0.252014 -0.680908 1445370614 -0.260376 -0.643433 0.259644 -0.671448 1445370614 -0.260376 -0.643433 0.259644 -0.671448 1445370614 -0.260376 -0.643433 0.259644 -0.671448 1445370614 -0.260376 -0.643433 0.259644 -0.671448 1445370614 -0.260376 -0.643433 0.259644 -0.671448 1445370614 -0.260376 -0.643433 0.259644 -0.671448 1445370614 -0.260376 -0.643433 0.259644 -0.671448 1445370614 -0.269165 -0.645386 0.268860 -0.662476 1445370614 -0.269165 -0.645386 0.268860 -0.662476 1445370614 -0.269165 -0.645386 0.268860 -0.662476 1445370614 -0.269165 -0.645386 0.268860 -0.662476 1445370614 -0.269165 -0.645386 0.268860 -0.662476 1445370614 -0.269165 -0.645386 0.268860 -0.662476 1445370614 -0.273071 -0.641724 0.271484 -0.663330 1445370614 -0.273071 -0.641724 0.271484 -0.663330 1445370614 -0.273071 -0.641724 0.271484 -0.663330 1445370614 -0.273071 -0.641724 0.271484 -0.663330 1445370614 -0.273071 -0.641724 0.271484 -0.663330 1445370614 -0.273071 -0.641724 0.271484 -0.663330 1445370614 -0.273071 -0.641724 0.271484 -0.663330 1445370614 -0.262939 -0.647644 0.269165 -0.662598 1445370614 -0.262939 -0.647644 0.269165 -0.662598 1445370614 -0.262939 -0.647644 0.269165 -0.662598 1445370614 -0.262939 -0.647644 0.269165 -0.662598 1445370614 -0.262939 -0.647644 0.269165 -0.662598 1445370614 -0.262939 -0.647644 0.269165 -0.662598 1445370614 -0.251221 -0.652466 0.258911 -0.666504 1445370614 -0.251221 -0.652466 0.258911 -0.666504 1445370614 -0.251221 -0.652466 0.258911 -0.666504 1445370614 -0.251221 -0.652466 0.258911 -0.666504 1445370614 -0.251221 -0.652466 0.258911 -0.666504 1445370614 -0.251221 -0.652466 0.258911 -0.666504 1445370614 -0.251282 -0.650940 0.250732 -0.671082 1445370614 -0.251282 -0.650940 0.250732 -0.671082 1445370614 -0.251282 -0.650940 0.250732 -0.671082 1445370614 -0.251282 -0.650940 0.250732 -0.671082 1445370614 -0.251282 -0.650940 0.250732 -0.671082 1445370614 -0.251282 -0.650940 0.250732 -0.671082 1445370614 -0.251282 -0.650940 0.250732 -0.671082 1445370614 -0.250732 -0.648315 0.244324 -0.676147 1445370614 -0.250732 -0.648315 0.244324 -0.676147 1445370614 -0.250732 -0.648315 0.244324 -0.676147 1445370614 -0.250732 -0.648315 0.244324 -0.676147 1445370614 -0.250732 -0.648315 0.244324 -0.676147 1445370614 -0.250732 -0.648315 0.244324 -0.676147 1445370614 -0.244507 -0.646484 0.236694 -0.682861 1445370614 -0.244507 -0.646484 0.236694 -0.682861 1445370614 -0.244507 -0.646484 0.236694 -0.682861 1445370614 -0.244507 -0.646484 0.236694 -0.682861 1445370614 -0.244507 -0.646484 0.236694 -0.682861 1445370614 -0.244507 -0.646484 0.236694 -0.682861 1445370614 -0.244751 -0.644226 0.235352 -0.685425 1445370614 -0.244751 -0.644226 0.235352 -0.685425 1445370614 -0.244751 -0.644226 0.235352 -0.685425 1445370614 -0.244751 -0.644226 0.235352 -0.685425 1445370614 -0.244751 -0.644226 0.235352 -0.685425 1445370614 -0.244751 -0.644226 0.235352 -0.685425 1445370614 -0.254883 -0.637634 0.241089 -0.685852 1445370614 -0.254883 -0.637634 0.241089 -0.685852 1445370614 -0.254883 -0.637634 0.241089 -0.685852 1445370614 -0.254883 -0.637634 0.241089 -0.685852 1445370614 -0.254883 -0.637634 0.241089 -0.685852 1445370614 -0.254883 -0.637634 0.241089 -0.685852 1445370614 -0.264282 -0.628601 0.245300 -0.689148 1445370614 -0.264282 -0.628601 0.245300 -0.689148 1445370614 -0.264282 -0.628601 0.245300 -0.689148 1445370614 -0.264282 -0.628601 0.245300 -0.689148 1445370614 -0.264282 -0.628601 0.245300 -0.689148 1445370614 -0.264282 -0.628601 0.245300 -0.689148 1445370614 -0.270386 -0.623047 0.251526 -0.689575 1445370614 -0.270386 -0.623047 0.251526 -0.689575 1445370614 -0.270386 -0.623047 0.251526 -0.689575 1445370614 -0.270386 -0.623047 0.251526 -0.689575 1445370614 -0.270386 -0.623047 0.251526 -0.689575 1445370614 -0.270386 -0.623047 0.251526 -0.689575 1445370614 -0.264832 -0.620789 0.252563 -0.693420 1445370614 -0.264832 -0.620789 0.252563 -0.693420 1445370614 -0.264832 -0.620789 0.252563 -0.693420 1445370614 -0.264832 -0.620789 0.252563 -0.693420 1445370614 -0.264832 -0.620789 0.252563 -0.693420 1445370614 -0.264832 -0.620789 0.252563 -0.693420 1445370614 -0.264832 -0.620789 0.252563 -0.693420 1445370614 -0.255737 -0.623840 0.250183 -0.694946 1445370614 -0.255737 -0.623840 0.250183 -0.694946 1445370614 -0.255737 -0.623840 0.250183 -0.694946 1445370614 -0.255737 -0.623840 0.250183 -0.694946 1445370614 -0.255737 -0.623840 0.250183 -0.694946 1445370614 -0.255737 -0.623840 0.250183 -0.694946 1445370614 -0.259155 -0.629700 0.255371 -0.686462 1445370614 -0.259155 -0.629700 0.255371 -0.686462 1445370614 -0.259155 -0.629700 0.255371 -0.686462 1445370614 -0.259155 -0.629700 0.255371 -0.686462 1445370614 -0.259155 -0.629700 0.255371 -0.686462 1445370615 -0.259155 -0.629700 0.255371 -0.686462 1445370615 -0.272400 -0.630127 0.261475 -0.678589 1445370615 -0.272400 -0.630127 0.261475 -0.678589 1445370615 -0.272400 -0.630127 0.261475 -0.678589 1445370615 -0.272400 -0.630127 0.261475 -0.678589 1445370615 -0.272400 -0.630127 0.261475 -0.678589 1445370615 -0.272400 -0.630127 0.261475 -0.678589 1445370615 -0.272400 -0.630127 0.261475 -0.678589 1445370615 -0.281677 -0.631348 0.269531 -0.670471 1445370615 -0.281677 -0.631348 0.269531 -0.670471 1445370615 -0.281677 -0.631348 0.269531 -0.670471 1445370615 -0.281677 -0.631348 0.269531 -0.670471 1445370615 -0.281677 -0.631348 0.269531 -0.670471 1445370615 -0.281677 -0.631348 0.269531 -0.670471 1445370615 -0.281677 -0.631348 0.269531 -0.670471 1445370615 -0.284790 -0.633911 0.279236 -0.662659 1445370615 -0.284790 -0.633911 0.279236 -0.662659 1445370615 -0.284790 -0.633911 0.279236 -0.662659 1445370615 -0.284790 -0.633911 0.279236 -0.662659 1445370615 -0.284790 -0.633911 0.279236 -0.662659 1445370615 -0.284790 -0.633911 0.279236 -0.662659 1445370615 -0.282898 -0.631531 0.274536 -0.667725 1445370615 -0.282898 -0.631531 0.274536 -0.667725 1445370615 -0.282898 -0.631531 0.274536 -0.667725 1445370615 -0.282898 -0.631531 0.274536 -0.667725 1445370615 -0.282898 -0.631531 0.274536 -0.667725 1445370615 -0.281433 -0.633301 0.274109 -0.666809 1445370615 -0.281433 -0.633301 0.274109 -0.666809 1445370615 -0.281433 -0.633301 0.274109 -0.666809 1445370615 -0.281433 -0.633301 0.274109 -0.666809 1445370615 -0.281433 -0.633301 0.274109 -0.666809 1445370615 -0.281433 -0.633301 0.274109 -0.666809 1445370615 -0.276367 -0.635803 0.269836 -0.668274 1445370615 -0.276367 -0.635803 0.269836 -0.668274 1445370615 -0.276367 -0.635803 0.269836 -0.668274 1445370615 -0.276367 -0.635803 0.269836 -0.668274 1445370615 -0.276367 -0.635803 0.269836 -0.668274 1445370615 -0.276367 -0.635803 0.269836 -0.668274 1445370615 -0.262878 -0.640320 0.260925 -0.672913 1445370615 -0.262878 -0.640320 0.260925 -0.672913 1445370615 -0.262878 -0.640320 0.260925 -0.672913 1445370615 -0.262878 -0.640320 0.260925 -0.672913 1445370615 -0.262878 -0.640320 0.260925 -0.672913 1445370615 -0.262878 -0.640320 0.260925 -0.672913 1445370615 -0.255371 -0.641968 0.251465 -0.677856 1445370615 -0.255371 -0.641968 0.251465 -0.677856 1445370615 -0.255371 -0.641968 0.251465 -0.677856 1445370615 -0.255371 -0.641968 0.251465 -0.677856 1445370615 -0.255371 -0.641968 0.251465 -0.677856 1445370615 -0.255371 -0.641968 0.251465 -0.677856 1445370615 -0.260437 -0.639893 0.249451 -0.678650 1445370615 -0.260437 -0.639893 0.249451 -0.678650 1445370615 -0.260437 -0.639893 0.249451 -0.678650 1445370615 -0.260437 -0.639893 0.249451 -0.678650 1445370615 -0.260437 -0.639893 0.249451 -0.678650 1445370615 -0.260437 -0.639893 0.249451 -0.678650 1445370615 -0.268616 -0.635193 0.251343 -0.679199 1445370615 -0.268616 -0.635193 0.251343 -0.679199 1445370615 -0.268616 -0.635193 0.251343 -0.679199 1445370615 -0.268616 -0.635193 0.251343 -0.679199 1445370615 -0.268616 -0.635193 0.251343 -0.679199 1445370615 -0.268616 -0.635193 0.251343 -0.679199 1445370615 -0.271179 -0.628174 0.251465 -0.684631 1445370615 -0.271179 -0.628174 0.251465 -0.684631 1445370615 -0.271179 -0.628174 0.251465 -0.684631 1445370615 -0.271179 -0.628174 0.251465 -0.684631 1445370615 -0.271179 -0.628174 0.251465 -0.684631 1445370615 -0.271179 -0.628174 0.251465 -0.684631 1445370615 -0.271179 -0.628174 0.251465 -0.684631 1445370615 -0.265381 -0.627930 0.251953 -0.686951 1445370615 -0.265381 -0.627930 0.251953 -0.686951 1445370615 -0.265381 -0.627930 0.251953 -0.686951 1445370615 -0.265381 -0.627930 0.251953 -0.686951 1445370615 -0.265381 -0.627930 0.251953 -0.686951 1445370615 -0.265381 -0.627930 0.251953 -0.686951 1445370615 -0.259949 -0.630066 0.252258 -0.686951 1445370615 -0.259949 -0.630066 0.252258 -0.686951 1445370615 -0.259949 -0.630066 0.252258 -0.686951 1445370615 -0.259949 -0.630066 0.252258 -0.686951 1445370615 -0.259949 -0.630066 0.252258 -0.686951 1445370615 -0.259949 -0.630066 0.252258 -0.686951 1445370615 -0.259949 -0.630066 0.252258 -0.686951 1445370615 -0.260315 -0.633423 0.252930 -0.683411 1445370615 -0.260315 -0.633423 0.252930 -0.683411 1445370615 -0.260315 -0.633423 0.252930 -0.683411 1445370615 -0.260315 -0.633423 0.252930 -0.683411 1445370615 -0.260315 -0.633423 0.252930 -0.683411 1445370615 -0.260315 -0.633423 0.252930 -0.683411 1445370615 -0.269714 -0.632751 0.256104 -0.679199 1445370615 -0.269714 -0.632751 0.256104 -0.679199 1445370615 -0.269714 -0.632751 0.256104 -0.679199 1445370615 -0.269714 -0.632751 0.256104 -0.679199 1445370615 -0.269714 -0.632751 0.256104 -0.679199 1445370615 -0.269714 -0.632751 0.256104 -0.679199 1445370615 -0.283325 -0.630005 0.266235 -0.672302 1445370615 -0.283325 -0.630005 0.266235 -0.672302 1445370615 -0.283325 -0.630005 0.266235 -0.672302 1445370615 -0.283325 -0.630005 0.266235 -0.672302 1445370615 -0.283325 -0.630005 0.266235 -0.672302 1445370615 -0.283325 -0.630005 0.266235 -0.672302 1445370615 -0.283325 -0.630005 0.266235 -0.672302 1445370615 -0.296875 -0.621643 0.277710 -0.669617 1445370615 -0.296875 -0.621643 0.277710 -0.669617 1445370615 -0.296875 -0.621643 0.277710 -0.669617 1445370615 -0.296875 -0.621643 0.277710 -0.669617 1445370615 -0.296875 -0.621643 0.277710 -0.669617 1445370615 -0.296875 -0.621643 0.277710 -0.669617 1445370615 -0.296936 -0.620483 0.283997 -0.668030 1445370615 -0.296936 -0.620483 0.283997 -0.668030 1445370615 -0.296936 -0.620483 0.283997 -0.668030 1445370615 -0.296936 -0.620483 0.283997 -0.668030 1445370615 -0.296936 -0.620483 0.283997 -0.668030 1445370615 -0.296936 -0.620483 0.283997 -0.668030 1445370615 -0.296936 -0.620483 0.283997 -0.668030 1445370616 -0.288269 -0.627014 0.279968 -0.667419 1445370616 -0.288269 -0.627014 0.279968 -0.667419 1445370616 -0.288269 -0.627014 0.279968 -0.667419 1445370616 -0.288269 -0.627014 0.279968 -0.667419 1445370616 -0.288269 -0.627014 0.279968 -0.667419 1445370616 -0.288269 -0.627014 0.279968 -0.667419 1445370616 -0.279297 -0.630676 0.268433 -0.672485 1445370616 -0.279297 -0.630676 0.268433 -0.672485 1445370616 -0.279297 -0.630676 0.268433 -0.672485 1445370616 -0.279297 -0.630676 0.268433 -0.672485 1445370616 -0.279297 -0.630676 0.268433 -0.672485 1445370616 -0.279297 -0.630676 0.268433 -0.672485 1445370616 -0.262634 -0.635193 0.256409 -0.679626 1445370616 -0.262634 -0.635193 0.256409 -0.679626 1445370616 -0.262634 -0.635193 0.256409 -0.679626 1445370616 -0.262634 -0.635193 0.256409 -0.679626 1445370616 -0.262634 -0.635193 0.256409 -0.679626 1445370616 -0.262634 -0.635193 0.256409 -0.679626 1445370616 -0.262634 -0.635193 0.256409 -0.679626 1445370616 -0.247314 -0.638733 0.242371 -0.687195 1445370616 -0.247314 -0.638733 0.242371 -0.687195 1445370616 -0.247314 -0.638733 0.242371 -0.687195 1445370616 -0.247314 -0.638733 0.242371 -0.687195 1445370616 -0.247314 -0.638733 0.242371 -0.687195 1445370616 -0.246582 -0.641968 0.235535 -0.686768 1445370616 -0.246582 -0.641968 0.235535 -0.686768 1445370616 -0.246582 -0.641968 0.235535 -0.686768 1445370616 -0.246582 -0.641968 0.235535 -0.686768 1445370616 -0.246582 -0.641968 0.235535 -0.686768 1445370616 -0.246582 -0.641968 0.235535 -0.686768 1445370616 -0.256104 -0.641541 0.239807 -0.682190 1445370616 -0.256104 -0.641541 0.239807 -0.682190 1445370616 -0.256104 -0.641541 0.239807 -0.682190 1445370616 
-0.149841 -0.659973 0.186096 -0.712341 1445370618 -0.149841 -0.659973 0.186096 -0.712341 1445370618 -0.149841 -0.659973 0.186096 -0.712341 1445370619 -0.149841 -0.659973 0.186096 -0.712341 1445370619 -0.149841 -0.659973 0.186096 -0.712341 1445370619 -0.123108 -0.669067 0.169922 -0.713013 1445370619 -0.123108 -0.669067 0.169922 -0.713013 1445370619 -0.123108 -0.669067 0.169922 -0.713013 1445370619 -0.123108 -0.669067 0.169922 -0.713013 1445370619 -0.123108 -0.669067 0.169922 -0.713013 1445370619 -0.123108 -0.669067 0.169922 -0.713013 1445370619 -0.104736 -0.676392 0.152100 -0.713074 1445370619 -0.104736 -0.676392 0.152100 -0.713074 1445370619 -0.104736 -0.676392 0.152100 -0.713074 1445370619 -0.104736 -0.676392 0.152100 -0.713074 1445370619 -0.104736 -0.676392 0.152100 -0.713074 1445370619 -0.104736 -0.676392 0.152100 -0.713074 1445370619 -0.096252 -0.681641 0.138550 -0.712036 1445370619 -0.096252 -0.681641 0.138550 -0.712036 1445370619 -0.096252 -0.681641 0.138550 -0.712036 1445370619 -0.096252 -0.681641 0.138550 -0.712036 1445370619 -0.096252 -0.681641 0.138550 -0.712036 1445370619 -0.096252 -0.681641 0.138550 -0.712036 1445370619 -0.096252 -0.681641 0.138550 -0.712036 1445370619 -0.096619 -0.683350 0.131836 -0.711609 1445370619 -0.096619 -0.683350 0.131836 -0.711609 1445370619 -0.096619 -0.683350 0.131836 -0.711609 1445370619 -0.096619 -0.683350 0.131836 -0.711609 1445370619 -0.096619 -0.683350 0.131836 -0.711609 1445370619 -0.096619 -0.683350 0.131836 -0.711609 1445370619 -0.104492 -0.680359 0.135071 -0.712769 1445370619 -0.104492 -0.680359 0.135071 -0.712769 1445370619 -0.104492 -0.680359 0.135071 -0.712769 1445370619 -0.104492 -0.680359 0.135071 -0.712769 1445370619 -0.104492 -0.680359 0.135071 -0.712769 1445370619 -0.104492 -0.680359 0.135071 -0.712769 1445370619 -0.110474 -0.674988 0.145569 -0.714905 1445370619 -0.110474 -0.674988 0.145569 -0.714905 1445370619 -0.110474 -0.674988 0.145569 -0.714905 1445370619 -0.110474 -0.674988 0.145569 -0.714905 1445370619 -0.110474 -0.674988 0.145569 -0.714905 1445370619 -0.112122 -0.674622 0.156067 -0.712769 1445370619 -0.112122 -0.674622 0.156067 -0.712769 1445370619 -0.112122 -0.674622 0.156067 -0.712769 1445370619 -0.112122 -0.674622 0.156067 -0.712769 1445370619 -0.112122 -0.674622 0.156067 -0.712769 1445370619 -0.112122 -0.674622 0.156067 -0.712769 1445370619 -0.107056 -0.671082 0.160706 -0.715820 1445370619 -0.107056 -0.671082 0.160706 -0.715820 1445370619 -0.107056 -0.671082 0.160706 -0.715820 1445370619 -0.107056 -0.671082 0.160706 -0.715820 1445370619 -0.107056 -0.671082 0.160706 -0.715820 1445370619 -0.107056 -0.671082 0.160706 -0.715820 1445370619 -0.102722 -0.666260 0.157166 -0.721741 1445370619 -0.102722 -0.666260 0.157166 -0.721741 1445370619 -0.102722 -0.666260 0.157166 -0.721741 1445370619 -0.102722 -0.666260 0.157166 -0.721741 1445370619 -0.102722 -0.666260 0.157166 -0.721741 1445370619 -0.107849 -0.660828 0.153442 -0.726807 1445370619 -0.107849 -0.660828 0.153442 -0.726807 1445370619 -0.107849 -0.660828 0.153442 -0.726807 1445370619 -0.107849 -0.660828 0.153442 -0.726807 1445370619 -0.107849 -0.660828 0.153442 -0.726807 1445370619 -0.107849 -0.660828 0.153442 -0.726807 1445370619 -0.111389 -0.660034 0.149780 -0.727722 1445370619 -0.111389 -0.660034 0.149780 -0.727722 1445370619 -0.111389 -0.660034 0.149780 -0.727722 1445370619 -0.111389 -0.660034 0.149780 -0.727722 1445370619 -0.111389 -0.660034 0.149780 -0.727722 1445370619 -0.111389 -0.660034 0.149780 -0.727722 1445370619 -0.111389 -0.660034 0.149780 -0.727722 1445370619 -0.103455 -0.664490 0.142639 -0.726318 1445370619 -0.103455 -0.664490 0.142639 -0.726318 1445370619 -0.103455 -0.664490 0.142639 -0.726318 1445370619 -0.103455 -0.664490 0.142639 -0.726318 1445370619 -0.103455 -0.664490 0.142639 -0.726318 1445370619 -0.103455 -0.664490 0.142639 -0.726318 1445370619 -0.083618 -0.672546 0.126953 -0.724365 1445370619 -0.083618 -0.672546 0.126953 -0.724365 1445370619 -0.083618 -0.672546 0.126953 -0.724365 1445370619 -0.083618 -0.672546 0.126953 -0.724365 1445370619 -0.083618 -0.672546 0.126953 -0.724365 1445370619 -0.083618 -0.672546 0.126953 -0.724365 1445370619 -0.064087 -0.682007 0.109558 -0.720276 1445370619 -0.064087 -0.682007 0.109558 -0.720276 1445370619 -0.064087 -0.682007 0.109558 -0.720276 1445370619 -0.064087 -0.682007 0.109558 -0.720276 1445370619 -0.064087 -0.682007 0.109558 -0.720276 1445370619 -0.064087 -0.682007 0.109558 -0.720276 1445370619 -0.064087 -0.682007 0.109558 -0.720276 1445370619 -0.051941 -0.690796 0.095032 -0.714905 1445370619 -0.051941 -0.690796 0.095032 -0.714905 1445370619 -0.051941 -0.690796 0.095032 -0.714905 1445370619 -0.051941 -0.690796 0.095032 -0.714905 1445370619 -0.051941 -0.690796 0.095032 -0.714905 1445370619 -0.051941 -0.690796 0.095032 -0.714905 1445370619 -0.049072 -0.690186 0.085022 -0.716980 1445370619 -0.049072 -0.690186 0.085022 -0.716980 1445370619 -0.049072 -0.690186 0.085022 -0.716980 1445370619 -0.049072 -0.690186 0.085022 -0.716980 1445370619 -0.049072 -0.690186 0.085022 -0.716980 1445370619 -0.049072 -0.690186 0.085022 -0.716980 1445370619 -0.050720 -0.690857 0.081909 -0.716614 1445370619 -0.050720 -0.690857 0.081909 -0.716614 1445370619 -0.050720 -0.690857 0.081909 -0.716614 1445370619 -0.050720 -0.690857 0.081909 -0.716614 1445370619 -0.050720 -0.690857 0.081909 -0.716614 1445370619 -0.050720 -0.690857 0.081909 -0.716614 1445370619 -0.060059 -0.691223 0.084778 -0.715210 1445370619 -0.060059 -0.691223 0.084778 -0.715210 1445370619 -0.060059 -0.691223 0.084778 -0.715210 1445370619 -0.060059 -0.691223 0.084778 -0.715210 1445370619 -0.060059 -0.691223 0.084778 -0.715210 1445370620 -0.060059 -0.691223 0.084778 -0.715210 1445370620 -0.060059 -0.691223 0.084778 -0.715210 1445370620 -0.078125 -0.685974 0.093201 -0.717407 1445370620 -0.078125 -0.685974 0.093201 -0.717407 1445370620 -0.078125 -0.685974 0.093201 -0.717407 1445370620 -0.078125 -0.685974 0.093201 -0.717407 1445370620 -0.078125 -0.685974 0.093201 -0.717407 1445370620 -0.078125 -0.685974 0.093201 -0.717407 1445370620 -0.103394 -0.678040 0.110779 -0.719299 1445370620 -0.103394 -0.678040 0.110779 -0.719299 1445370620 -0.103394 -0.678040 0.110779 -0.719299 1445370620 -0.103394 -0.678040 0.110779 -0.719299 1445370620 -0.103394 -0.678040 0.110779 -0.719299 1445370620 -0.103394 -0.678040 0.110779 -0.719299 1445370620 -0.114197 -0.671082 0.132080 -0.720581 1445370620 -0.114197 -0.671082 0.132080 -0.720581 1445370620 -0.114197 -0.671082 0.132080 -0.720581 1445370620 -0.114197 -0.671082 0.132080 -0.720581 1445370620 -0.114197 -0.671082 0.132080 -0.720581 1445370620 -0.114197 -0.671082 0.132080 -0.720581 1445370620 -0.114197 -0.671082 0.132080 -0.720581 1445370620 -0.104004 -0.673828 0.141846 -0.717712 1445370620 -0.104004 -0.673828 0.141846 -0.717712 1445370620 -0.104004 -0.673828 0.141846 -0.717712 1445370620 -0.104004 -0.673828 0.141846 -0.717712 1445370620 -0.104004 -0.673828 0.141846 -0.717712 1445370620 -0.104004 -0.673828 0.141846 -0.717712 1445370620 -0.092224 -0.676086 0.141968 -0.717163 1445370620 -0.092224 -0.676086 0.141968 -0.717163 1445370620 -0.092224 -0.676086 0.141968 -0.717163 1445370620 -0.092224 -0.676086 0.141968 -0.717163 1445370620 -0.092224 -0.676086 0.141968 -0.717163 1445370620 -0.092224 -0.676086 0.141968 -0.717163 1445370620 -0.099243 -0.664917 0.143311 -0.726318 1445370620 -0.099243 -0.664917 0.143311 -0.726318 1445370620 -0.099243 -0.664917 0.143311 -0.726318 1445370620 -0.099243 -0.664917 0.143311 -0.726318 1445370620 -0.099243 -0.664917 0.143311 -0.726318 1445370620 -0.099243 -0.664917 0.143311 -0.726318 1445370620 -0.099243 -0.664917 0.143311 -0.726318 1445370620 -0.114685 -0.652344 0.151428 -0.733826 1445370620 -0.114685 -0.652344 0.151428 -0.733826 1445370620 -0.114685 -0.652344 0.151428 -0.733826 1445370620 -0.114685 -0.652344 0.151428 -0.733826 1445370620 -0.114685 -0.652344 0.151428 -0.733826 1445370620 -0.114685 -0.652344 0.151428 -0.733826 1445370620 -0.119934 -0.649170 0.152344 -0.735535 1445370620 -0.119934 -0.649170 0.152344 -0.735535 1445370620 -0.119934 -0.649170 0.152344 -0.735535 1445370620 -0.119934 -0.649170 0.152344 -0.735535 1445370620 -0.119934 -0.649170 0.152344 -0.735535 1445370620 -0.119934 -0.649170 0.152344 -0.735535 1445370620 -0.117249 -0.653320 0.147888 -0.733276 1445370620 -0.117249 -0.653320 0.147888 -0.733276 1445370620 -0.117249 -0.653320 0.147888 -0.733276 1445370620 -0.117249 -0.653320 0.147888 -0.733276 1445370620 -0.117249 -0.653320 0.147888 -0.733276 1445370620 -0.117249 -0.653320 0.147888 -0.733276 1445370620 -0.117249 -0.653320 0.147888 -0.733276 1445370620 -0.102600 -0.662598 0.137207 -0.729126 1445370620 -0.102600 -0.662598 0.137207 -0.729126 1445370620 -0.102600 -0.662598 0.137207 -0.729126 1445370620 -0.102600 -0.662598 0.137207 -0.729126 1445370620 -0.102600 -0.662598 0.137207 -0.729126 1445370620 -0.102600 -0.662598 0.137207 -0.729126 1445370620 -0.082458 -0.673645 0.120483 -0.724548 1445370620 -0.082458 -0.673645 0.120483 -0.724548 1445370620 -0.082458 -0.673645 0.120483 -0.724548 1445370620 -0.082458 -0.673645 0.120483 -0.724548 1445370620 -0.082458 -0.673645 0.120483 -0.724548 1445370620 -0.082458 -0.673645 0.120483 -0.724548 1445370620 -0.063110 -0.684875 0.103699 -0.718506 1445370620 -0.063110 -0.684875 0.103699 -0.718506 1445370620 -0.063110 -0.684875 0.103699 -0.718506 1445370620 -0.063110 -0.684875 0.103699 -0.718506 1445370620 -0.063110 -0.684875 0.103699 -0.718506 1445370620 -0.063110 -0.684875 0.103699 -0.718506 1445370620 -0.052185 -0.678345 0.084290 -0.728088 1445370620 -0.052185 -0.678345 0.084290 -0.728088 1445370620 -0.052185 -0.678345 0.084290 -0.728088 1445370620 -0.052185 -0.678345 0.084290 -0.728088 1445370620 -0.052185 -0.678345 0.084290 -0.728088 1445370620 -0.052185 -0.678345 0.084290 -0.728088 1445370620 -0.052185 -0.678345 0.084290 -0.728088 1445370620 -0.044434 -0.684814 0.072998 -0.723755 1445370620 -0.044434 -0.684814 0.072998 -0.723755 1445370620 -0.044434 -0.684814 0.072998 -0.723755 1445370620 -0.044434 -0.684814 0.072998 -0.723755 1445370620 -0.044434 -0.684814 0.072998 -0.723755 1445370620 -0.044434 -0.684814 0.072998 -0.723755 1445370620 -0.054016 -0.686890 0.072510 -0.721191 1445370620 -0.054016 -0.686890 0.072510 -0.721191 1445370620 -0.054016 -0.686890 0.072510 -0.721191 1445370620 -0.054016 -0.686890 0.072510 -0.721191 1445370620 -0.054016 -0.686890 0.072510 -0.721191 1445370620 -0.054016 -0.686890 0.072510 -0.721191 1445370620 -0.069885 -0.681946 0.080383 -0.723633 1445370620 -0.069885 -0.681946 0.080383 -0.723633 1445370620 -0.069885 -0.681946 0.080383 -0.723633 1445370620 -0.069885 -0.681946 0.080383 -0.723633 1445370620 -0.069885 -0.681946 0.080383 -0.723633 1445370620 -0.069885 -0.681946 0.080383 -0.723633 1445370620 -0.091370 -0.675293 0.096863 -0.725464 1445370620 -0.091370 -0.675293 0.096863 -0.725464 1445370620 -0.091370 -0.675293 0.096863 -0.725464 1445370620 -0.091370 -0.675293 0.096863 -0.725464 1445370620 -0.091370 -0.675293 0.096863 -0.725464 1445370620 -0.091370 -0.675293 0.096863 -0.725464 1445370620 -0.113342 -0.665588 0.119202 -0.728027 1445370620 -0.113342 -0.665588 0.119202 -0.728027 1445370620 -0.113342 -0.665588 0.119202 -0.728027 1445370620 -0.113342 -0.665588 0.119202 -0.728027 1445370620 -0.113342 -0.665588 0.119202 -0.728027 1445370620 -0.113342 -0.665588 0.119202 -0.728027 1445370620 -0.113342 -0.665588 0.119202 -0.728027 1445370620 -0.118286 -0.661987 0.135071 -0.727722 1445370621 -0.118286 -0.661987 0.135071 -0.727722 1445370621 -0.118286 -0.661987 0.135071 -0.727722 1445370621 -0.118286 -0.661987 0.135071 -0.727722 1445370621 -0.118286 -0.661987 0.135071 -0.727722 1445370621 -0.118286 -0.661987 0.135071 -0.727722 1445370621 -0.113098 -0.665710 0.140564 -0.724121 1445370621 -0.113098 -0.665710 0.140564 -0.724121 1445370621 -0.113098 -0.665710 0.140564 -0.724121 1445370621 -0.113098 -0.665710 0.140564 -0.724121 1445370621 -0.113098 -0.665710 0.140564 -0.724121 1445370621 -0.113098 -0.665710 0.140564 -0.724121 1445370621 -0.109131 -0.662537 0.139160 -0.727905 1445370621 -0.109131 -0.662537 0.139160 -0.727905 1445370621 -0.109131 -0.662537 0.139160 -0.727905 1445370621 -0.109131 -0.662537 0.139160 -0.727905 1445370621 -0.109131 -0.662537 0.139160 -0.727905 1445370621 -0.109131 -0.662537 0.139160 -0.727905 1445370621 -0.109131 -0.662537 0.139160 -0.727905 1445370621 -0.112488 -0.655457 0.136780 -0.734192 1445370621 -0.112488 -0.655457 0.136780 -0.734192 1445370621 -0.112488 -0.655457 0.136780 -0.734192 1445370621 -0.112488 -0.655457 0.136780 -0.734192 1445370621 -0.112488 -0.655457 0.136780 -0.734192 1445370621 -0.112488 -0.655457 0.136780 -0.734192 1445370621 -0.117249 -0.654968 0.134827 -0.734253 1445370621 -0.117249 -0.654968 0.134827 -0.734253 1445370621 -0.117249 -0.654968 0.134827 -0.734253 1445370621 -0.117249 -0.654968 0.134827 -0.734253 1445370621 -0.117249 -0.654968 0.134827 -0.734253 1445370621 -0.117249 -0.654968 0.134827 -0.734253 1445370621 -0.117859 -0.660828 0.131836 -0.729492 1445370621 -0.117859 -0.660828 0.131836 -0.729492 1445370621 -0.117859 -0.660828 0.131836 -0.729492 1445370621 -0.117859 -0.660828 0.131836 -0.729492 1445370621 -0.117859 -0.660828 0.131836 -0.729492 1445370621 -0.109253 -0.666016 0.124634 -0.727356 1445370621 -0.109253 -0.666016 0.124634 -0.727356 1445370621 -0.109253 -0.666016 0.124634 -0.727356 1445370621 -0.109253 -0.666016 0.124634 -0.727356 1445370621 -0.109253 -0.666016 0.124634 -0.727356 1445370621 -0.109253 -0.666016 0.124634 -0.727356 1445370621 -0.109253 -0.666016 0.124634 -0.727356 1445370621 -0.093811 -0.673889 0.111267 -0.724426 1445370621 -0.093811 -0.673889 0.111267 -0.724426 1445370621 -0.093811 -0.673889 0.111267 -0.724426 1445370621 -0.093811 -0.673889 0.111267 -0.724426 1445370621 -0.093811 -0.673889 0.111267 -0.724426 1445370621 -0.093811 -0.673889 0.111267 -0.724426 1445370621 -0.080750 -0.682861 0.097900 -0.719482 1445370621 -0.080750 -0.682861 0.097900 -0.719482 1445370621 -0.080750 -0.682861 0.097900 -0.719482 1445370621 -0.080750 -0.682861 0.097900 -0.719482 1445370621 -0.080750 -0.682861 0.097900 -0.719482 1445370621 -0.077454 -0.683960 0.088074 -0.720093 1445370621 -0.077454 -0.683960 0.088074 -0.720093 1445370621 -0.077454 -0.683960 0.088074 -0.720093 1445370621 -0.077454 -0.683960 0.088074 -0.720093 1445370621 -0.077454 -0.683960 0.088074 -0.720093 1445370621 -0.077454 -0.683960 0.088074 -0.720093 1445370621 -0.075195 -0.688782 0.088257 -0.715698 1445370621 -0.075195 -0.688782 0.088257 -0.715698 1445370621 -0.075195 -0.688782 0.088257 -0.715698 1445370621 -0.075195 -0.688782 0.088257 -0.715698 1445370621 -0.075195 -0.688782 0.088257 -0.715698 1445370621 -0.079773 -0.688721 0.092529 -0.714722 1445370621 -0.079773 -0.688721 0.092529 -0.714722 1445370621 -0.079773 -0.688721 0.092529 -0.714722 1445370621 -0.079773 -0.688721 0.092529 -0.714722 1445370621 -0.079773 -0.688721 0.092529 -0.714722 1445370621 -0.079773 -0.688721 0.092529 -0.714722 1445370621 -0.092712 -0.687073 0.102051 -0.713440 1445370621 -0.092712 -0.687073 0.102051 -0.713440 1445370621 -0.092712 -0.687073 0.102051 -0.713440 1445370621 -0.092712 -0.687073 0.102051 -0.713440 1445370621 -0.092712 -0.687073 0.102051 -0.713440 1445370621 -0.092712 -0.687073 0.102051 -0.713440 1445370621 -0.109985 -0.678894 0.114685 -0.716858 1445370621 -0.109985 -0.678894 0.114685 -0.716858 1445370621 -0.109985 -0.678894 0.114685 -0.716858 1445370621 -0.109985 -0.678894 0.114685 -0.716858 1445370621 -0.109985 -0.678894 0.114685 -0.716858 1445370621 -0.109985 -0.678894 0.114685 -0.716858 1445370621 -0.109985 -0.678894 0.114685 -0.716858 1445370621 -0.124023 -0.671753 0.129089 -0.718872 1445370621 -0.124023 -0.671753 0.129089 -0.718872 1445370621 -0.124023 -0.671753 0.129089 -0.718872 1445370621 -0.124023 -0.671753 0.129089 -0.718872 1445370621 -0.124023 -0.671753 0.129089 -0.718872 1445370621 -0.124023 -0.671753 0.129089 -0.718872 1445370621 -0.122498 -0.670410 0.137512 -0.718811 1445370621 -0.122498 -0.670410 0.137512 -0.718811 1445370621 -0.122498 -0.670410 0.137512 -0.718811 1445370621 -0.122498 -0.670410 0.137512 -0.718811 1445370621 -0.122498 -0.670410 0.137512 -0.718811 1445370621 -0.122498 -0.670410 0.137512 -0.718811 1445370621 -0.114624 -0.668823 0.137085 -0.721680 1445370621 -0.114624 -0.668823 0.137085 -0.721680 1445370621 -0.114624 -0.668823 0.137085 -0.721680 1445370621 -0.114624 -0.668823 0.137085 -0.721680 1445370621 -0.114624 -0.668823 0.137085 -0.721680 1445370621 -0.114624 -0.668823 0.137085 -0.721680 1445370621 -0.114624 -0.668823 0.137085 -0.721680 1445370621 -0.110596 -0.664917 0.133118 -0.726685 1445370621 -0.110596 -0.664917 0.133118 -0.726685 1445370621 -0.110596 -0.664917 0.133118 -0.726685 1445370621 -0.110596 -0.664917 0.133118 -0.726685 1445370621 -0.110596 -0.664917 0.133118 -0.726685 1445370621 -0.110596 -0.664917 0.133118 -0.726685 1445370621 -0.111633 -0.661133 0.129700 -0.730591 1445370622 -0.111633 -0.661133 0.129700 -0.730591 1445370622 -0.111633 -0.661133 0.129700 -0.730591 1445370622 -0.111633 -0.661133 0.129700 -0.730591 1445370622 -0.111633 -0.661133 0.129700 -0.730591 1445370622 -0.111633 -0.661133 0.129700 -0.730591 1445370622 -0.111633 -0.661133 0.129700 -0.730591 1445370622 -0.114563 -0.660950 0.127319 -0.730713 1445370622 -0.114563 -0.660950 0.127319 -0.730713 1445370622 -0.114563 -0.660950 0.127319 -0.730713 1445370622 -0.114563 -0.660950 0.127319 -0.730713 1445370622 -0.114563 -0.660950 0.127319 -0.730713 1445370622 -0.114563 -0.660950 0.127319 -0.730713 1445370622 -0.115723 -0.662903 0.125854 -0.729004 1445370622 -0.115723 -0.662903 0.125854 -0.729004 1445370622 -0.115723 -0.662903 0.125854 -0.729004 1445370622 -0.115723 -0.662903 0.125854 -0.729004 1445370622 -0.115723 -0.662903 0.125854 -0.729004 1445370622 -0.115723 -0.662903 0.125854 -0.729004 1445370622 -0.115723 -0.662903 0.125854 -0.729004 1445370622 -0.106628 -0.668274 0.121826 -0.726135 1445370622 -0.106628 -0.668274 0.121826 -0.726135 1445370622 -0.106628 -0.668274 0.121826 -0.726135 1445370622 -0.106628 -0.668274 0.121826 -0.726135 1445370622 -0.106628 -0.668274 0.121826 -0.726135 1445370622 -0.088440 -0.674255 0.111755 -0.724609 1445370622 -0.088440 -0.674255 0.111755 -0.724609 1445370622 -0.088440 -0.674255 0.111755 -0.724609 1445370622 -0.088440 -0.674255 0.111755 -0.724609 1445370622 -0.088440 -0.674255 0.111755 -0.724609 1445370622 -0.088440 -0.674255 0.111755 -0.724609 1445370622 -0.064453 -0.683411 0.098083 -0.720581 1445370622 -0.064453 -0.683411 0.098083 -0.720581 1445370622 -0.064453 -0.683411 0.098083 -0.720581 1445370622 -0.064453 -0.683411 0.098083 -0.720581 1445370622 -0.064453 -0.683411 0.098083 -0.720581 1445370622 -0.064453 -0.683411 0.098083 -0.720581 1445370622 -0.043152 -0.691284 0.080017 -0.716919 1445370622 -0.043152 -0.691284 0.080017 -0.716919 1445370622 -0.043152 -0.691284 0.080017 -0.716919 1445370622 -0.043152 -0.691284 0.080017 -0.716919 1445370622 -0.043152 -0.691284 0.080017 -0.716919 1445370622 -0.043152 -0.691284 0.080017 -0.716919 1445370622 -0.034607 -0.694214 0.065613 -0.716003 1445370622 -0.034607 -0.694214 0.065613 -0.716003 1445370622 -0.034607 -0.694214 0.065613 -0.716003 1445370622 -0.034607 -0.694214 0.065613 -0.716003 1445370622 -0.034607 -0.694214 0.065613 -0.716003 1445370622 -0.034607 -0.694214 0.065613 -0.716003 1445370622 -0.034607 -0.694214 0.065613 -0.716003 1445370622 -0.037659 -0.693726 0.059998 -0.716797 1445370622 -0.037659 -0.693726 0.059998 -0.716797 1445370622 -0.037659 -0.693726 0.059998 -0.716797 1445370622 -0.037659 -0.693726 0.059998 -0.716797 1445370622 -0.037659 -0.693726 0.059998 -0.716797 1445370622 -0.037659 -0.693726 0.059998 -0.716797 1445370622 -0.052124 -0.693298 0.064026 -0.715942 1445370622 -0.052124 -0.693298 0.064026 -0.715942 1445370622 -0.052124 -0.693298 0.064026 -0.715942 1445370622 -0.052124 -0.693298 0.064026 -0.715942 1445370622 -0.052124 -0.693298 0.064026 -0.715942 1445370622 -0.052124 -0.693298 0.064026 -0.715942 1445370622 -0.052124 -0.693298 0.064026 -0.715942 1445370622 -0.074768 -0.686890 0.077637 -0.718750 1445370622 -0.074768 -0.686890 0.077637 -0.718750 1445370622 -0.074768 -0.686890 0.077637 -0.718750 1445370622 -0.074768 -0.686890 0.077637 -0.718750 1445370622 -0.074768 -0.686890 0.077637 -0.718750 1445370622 -0.074768 -0.686890 0.077637 -0.718750 1445370622 -0.074768 -0.686890 0.077637 -0.718750 1445370622 -0.098999 -0.674561 0.096802 -0.725220 1445370622 -0.098999 -0.674561 0.096802 -0.725220 1445370622 -0.098999 -0.674561 0.096802 -0.725220 1445370622 -0.098999 -0.674561 0.096802 -0.725220 1445370622 -0.098999 -0.674561 0.096802 -0.725220 1445370622 -0.098999 -0.674561 0.096802 -0.725220 1445370622 -0.112366 -0.662964 0.114319 -0.731323 1445370622 -0.112366 -0.662964 0.114319 -0.731323 1445370622 -0.112366 -0.662964 0.114319 -0.731323 1445370622 -0.112366 -0.662964 0.114319 -0.731323 1445370622 -0.112366 -0.662964 0.114319 -0.731323 1445370622 -0.112366 -0.662964 0.114319 -0.731323 1445370622 -0.112366 -0.662964 0.114319 -0.731323 1445370622 -0.112549 -0.661316 0.125977 -0.730896 1445370622 -0.112549 -0.661316 0.125977 -0.730896 1445370622 -0.112549 -0.661316 0.125977 -0.730896 1445370622 -0.112549 -0.661316 0.125977 -0.730896 1445370622 -0.112549 -0.661316 0.125977 -0.730896 1445370622 -0.112549 -0.661316 0.125977 -0.730896 1445370622 -0.108154 -0.659973 0.126892 -0.732605 1445370622 -0.108154 -0.659973 0.126892 -0.732605 1445370622 -0.108154 -0.659973 0.126892 -0.732605 1445370622 -0.108154 -0.659973 0.126892 -0.732605 1445370622 -0.108154 -0.659973 0.126892 -0.732605 1445370622 -0.108154 -0.659973 0.126892 -0.732605 1445370622 -0.111206 -0.653931 0.127014 -0.737549 1445370622 -0.111206 -0.653931 0.127014 -0.737549 1445370622 -0.111206 -0.653931 0.127014 -0.737549 1445370622 -0.111206 -0.653931 0.127014 -0.737549 1445370622 -0.111206 -0.653931 0.127014 -0.737549 1445370622 -0.111206 -0.653931 0.127014 -0.737549 1445370622 -0.111206 -0.653931 0.127014 -0.737549 1445370622 -0.116516 -0.649780 0.125916 -0.740601 1445370622 -0.116516 -0.649780 0.125916 -0.740601 1445370622 -0.116516 -0.649780 0.125916 -0.740601 1445370622 -0.116516 -0.649780 0.125916 -0.740601 1445370622 -0.116516 -0.649780 0.125916 -0.740601 1445370622 -0.116516 -0.649780 0.125916 -0.740601 1445370622 -0.123108 -0.649597 0.126404 -0.739563 1445370622 -0.123108 -0.649597 0.126404 -0.739563 1445370622 -0.123108 -0.649597 0.126404 -0.739563 1445370622 -0.123108 -0.649597 0.126404 -0.739563 1445370622 -0.123108 -0.649597 0.126404 -0.739563 1445370622 -0.123108 -0.649597 0.126404 -0.739563 1445370622 -0.124756 -0.655579 0.129089 -0.733521 1445370622 -0.124756 -0.655579 0.129089 -0.733521 1445370623 -0.124756 -0.655579 0.129089 -0.733521 1445370623 -0.124756 -0.655579 0.129089 -0.733521 1445370623 -0.124756 -0.655579 0.129089 -0.733521 1445370623 -0.124756 -0.655579 0.129089 -0.733521 1445370623 -0.121643 -0.666870 0.132996 -0.723083 1445370623 -0.121643 -0.666870 0.132996 -0.723083 1445370623 -0.121643 -0.666870 0.132996 -0.723083 1445370623 -0.121643 -0.666870 0.132996 -0.723083 1445370623 -0.121643 -0.666870 0.132996 -0.723083 1445370623 -0.121643 -0.666870 0.132996 -0.723083 1445370623 -0.121094 -0.666138 0.131897 -0.724121 1445370623 -0.121094 -0.666138 0.131897 -0.724121 1445370623 -0.121094 -0.666138 0.131897 -0.724121 1445370623 -0.121094 -0.666138 0.131897 -0.724121 1445370623 -0.121094 -0.666138 0.131897 -0.724121 1445370623 -0.121094 -0.666138 0.131897 -0.724121 1445370623 -0.121094 -0.666138 0.131897 -0.724121 1445370623 -0.114197 -0.669861 0.129150 -0.722229 1445370623 -0.114197 -0.669861 0.129150 -0.722229 1445370623 -0.114197 -0.669861 0.129150 -0.722229 1445370623 -0.114197 -0.669861 0.129150 -0.722229 1445370623 -0.114197 -0.669861 0.129150 -0.722229 1445370623 -0.114197 -0.669861 0.129150 -0.722229 1445370623 -0.101746 -0.674561 0.125000 -0.720459 1445370623 -0.101746 -0.674561 0.125000 -0.720459 1445370623 -0.101746 -0.674561 0.125000 -0.720459 1445370623 -0.101746 -0.674561 0.125000 -0.720459 1445370623 -0.101746 -0.674561 0.125000 -0.720459 1445370623 -0.101746 -0.674561 0.125000 -0.720459 1445370623 -0.092163 -0.684937 0.118042 -0.713074 1445370623 -0.092163 -0.684937 0.118042 -0.713074 1445370623 -0.092163 -0.684937 0.118042 -0.713074 1445370623 -0.092163 -0.684937 0.118042 -0.713074 1445370623 -0.092163 -0.684937 0.118042 -0.713074 1445370623 -0.092163 -0.684937 0.118042 -0.713074 1445370623 -0.094604 -0.687805 0.114624 -0.710571 1445370623 -0.094604 -0.687805 0.114624 -0.710571 1445370623 -0.094604 -0.687805 0.114624 -0.710571 1445370623 -0.094604 -0.687805 0.114624 -0.710571 1445370623 -0.094604 -0.687805 0.114624 -0.710571 1445370623 -0.094604 -0.687805 0.114624 -0.710571 1445370623 -0.108032 -0.684082 0.116638 -0.711975 1445370623 -0.108032 -0.684082 0.116638 -0.711975 1445370623 -0.108032 -0.684082 0.116638 -0.711975 1445370623 -0.108032 -0.684082 0.116638 -0.711975 1445370623 -0.108032 -0.684082 0.116638 -0.711975 1445370623 -0.108032 -0.684082 0.116638 -0.711975 1445370623 -0.108032 -0.684082 0.116638 -0.711975 1445370623 -0.126465 -0.676270 0.124756 -0.714966 1445370623 -0.126465 -0.676270 0.124756 -0.714966 1445370623 -0.126465 -0.676270 0.124756 -0.714966 1445370623 -0.126465 -0.676270 0.124756 -0.714966 1445370623 -0.126465 -0.676270 0.124756 -0.714966 1445370623 -0.126465 -0.676270 0.124756 -0.714966 1445370623 -0.140381 -0.664246 0.132996 -0.722168 1445370623 -0.140381 -0.664246 0.132996 -0.722168 1445370623 -0.140381 -0.664246 0.132996 -0.722168 1445370623 -0.140381 -0.664246 0.132996 -0.722168 1445370623 -0.140381 -0.664246 0.132996 -0.722168 1445370623 -0.140381 -0.664246 0.132996 -0.722168 1445370623 -0.145996 -0.658752 0.140564 -0.724548 1445370623 -0.145996 -0.658752 0.140564 -0.724548 1445370623 -0.145996 -0.658752 0.140564 -0.724548 1445370623 -0.145996 -0.658752 0.140564 -0.724548 1445370623 -0.145996 -0.658752 0.140564 -0.724548 1445370623 -0.145996 -0.658752 0.140564 -0.724548 1445370623 -0.141663 -0.660339 0.143311 -0.723450 1445370623 -0.141663 -0.660339 0.143311 -0.723450 1445370623 -0.141663 -0.660339 0.143311 -0.723450 1445370623 -0.141663 -0.660339 0.143311 -0.723450 1445370623 -0.141663 -0.660339 0.143311 -0.723450 1445370623 -0.141663 -0.660339 0.143311 -0.723450 1445370623 -0.132202 -0.663147 0.135193 -0.724243 1445370623 -0.132202 -0.663147 0.135193 -0.724243 1445370623 -0.132202 -0.663147 0.135193 -0.724243 1445370623 -0.132202 -0.663147 0.135193 -0.724243 1445370623 -0.132202 -0.663147 0.135193 -0.724243 1445370623 -0.132202 -0.663147 0.135193 -0.724243 1445370623 -0.130371 -0.659912 0.128601 -0.728760 1445370623 -0.130371 -0.659912 0.128601 -0.728760 1445370623 -0.130371 -0.659912 0.128601 -0.728760 1445370623 -0.130371 -0.659912 0.128601 -0.728760 1445370623 -0.130371 -0.659912 0.128601 -0.728760 1445370623 -0.130371 -0.659912 0.128601 -0.728760 1445370623 -0.138794 -0.660095 0.131104 -0.726563 1445370623 -0.138794 -0.660095 0.131104 -0.726563 1445370623 -0.138794 -0.660095 0.131104 -0.726563 1445370623 -0.138794 -0.660095 0.131104 -0.726563 1445370623 -0.138794 -0.660095 0.131104 -0.726563 1445370623 -0.138794 -0.660095 0.131104 -0.726563 1445370623 -0.138794 -0.660095 0.131104 -0.726563 1445370623 -0.149292 -0.659851 0.136719 -0.723633 1445370623 -0.149292 -0.659851 0.136719 -0.723633 1445370623 -0.149292 -0.659851 0.136719 -0.723633 1445370623 -0.149292 -0.659851 0.136719 -0.723633 1445370623 -0.149292 -0.659851 0.136719 -0.723633 1445370623 -0.149292 -0.659851 0.136719 -0.723633 1445370623 -0.152161 -0.662720 0.142639 -0.719299 1445370623 -0.152161 -0.662720 0.142639 -0.719299 1445370623 -0.152161 -0.662720 0.142639 -0.719299 1445370623 -0.152161 -0.662720 0.142639 -0.719299 1445370623 -0.152161 -0.662720 0.142639 -0.719299 1445370623 -0.152161 -0.662720 0.142639 -0.719299 1445370623 -0.152161 -0.662720 0.142639 -0.719299 1445370623 -0.143555 -0.671936 0.144653 -0.712097 1445370623 -0.143555 -0.671936 0.144653 -0.712097 1445370623 -0.143555 -0.671936 0.144653 -0.712097 1445370623 -0.143555 -0.671936 0.144653 -0.712097 1445370623 -0.143555 -0.671936 0.144653 -0.712097 1445370623 -0.143555 -0.671936 0.144653 -0.712097 1445370623 -0.131287 -0.678711 0.141541 -0.708618 1445370623 -0.131287 -0.678711 0.141541 -0.708618 1445370623 -0.131287 -0.678711 0.141541 -0.708618 1445370624 -0.131287 -0.678711 0.141541 -0.708618 1445370624 -0.131287 -0.678711 0.141541 -0.708618 1445370624 -0.131287 -0.678711 0.141541 -0.708618 1445370624 -0.131287 -0.678711 0.141541 -0.708618 1445370624 -0.116577 -0.683594 0.135254 -0.707703 1445370624 -0.116577 -0.683594 0.135254 -0.707703 1445370624 -0.116577 -0.683594 0.135254 -0.707703 1445370624 -0.116577 -0.683594 0.135254 -0.707703 1445370624 -0.116577 -0.683594 0.135254 -0.707703 1445370624 -0.116577 -0.683594 0.135254 -0.707703 1445370624 -0.097168 -0.690308 0.121643 -0.706604 1445370624 -0.097168 -0.690308 0.121643 -0.706604 1445370624 -0.097168 -0.690308 0.121643 -0.706604 1445370624 -0.097168 -0.690308 0.121643 -0.706604 1445370624 -0.097168 -0.690308 0.121643 -0.706604 1445370624 -0.097168 -0.690308 0.121643 -0.706604 1445370624 -0.085205 -0.698181 0.110352 -0.702271 1445370624 -0.085205 -0.698181 0.110352 -0.702271 1445370624 -0.085205 -0.698181 0.110352 -0.702271 1445370624 -0.085205 -0.698181 0.110352 -0.702271 1445370624 -0.085205 -0.698181 0.110352 -0.702271 1445370624 -0.085205 -0.698181 0.110352 -0.702271 1445370624 -0.085205 -0.698181 0.110352 -0.702271 1445370624 -0.075989 -0.702026 0.099915 -0.701111 1445370624 -0.075989 -0.702026 0.099915 -0.701111 1445370624 -0.075989 -0.702026 0.099915 -0.701111 1445370624 -0.075989 -0.702026 0.099915 -0.701111 1445370624 -0.075989 -0.702026 0.099915 -0.701111 1445370624 -0.075989 -0.702026 0.099915 -0.701111 1445370624 -0.081787 -0.701599 0.096069 -0.701355 1445370624 -0.081787 -0.701599 0.096069 -0.701355 1445370624 -0.081787 -0.701599 0.096069 -0.701355 1445370624 -0.081787 -0.701599 0.096069 -0.701355 1445370624 -0.081787 -0.701599 0.096069 -0.701355 1445370624 
-0.249268 -0.640686 0.227539 -0.689697 1445370626 -0.249268 -0.640686 0.227539 -0.689697 1445370626 -0.249268 -0.640686 0.227539 -0.689697 1445370626 -0.246277 -0.641418 0.227600 -0.690125 1445370626 -0.246277 -0.641418 0.227600 -0.690125 1445370626 -0.246277 -0.641418 0.227600 -0.690125 1445370626 -0.246277 -0.641418 0.227600 -0.690125 1445370626 -0.246277 -0.641418 0.227600 -0.690125 1445370626 -0.246277 -0.641418 0.227600 -0.690125 1445370626 -0.246277 -0.641418 0.227600 -0.690125 1445370626 -0.241028 -0.646667 0.223999 -0.688171 1445370626 -0.241028 -0.646667 0.223999 -0.688171 1445370626 -0.241028 -0.646667 0.223999 -0.688171 1445370626 -0.241028 -0.646667 0.223999 -0.688171 1445370626 -0.241028 -0.646667 0.223999 -0.688171 1445370626 -0.231079 -0.649597 0.215576 -0.691528 1445370626 -0.231079 -0.649597 0.215576 -0.691528 1445370626 -0.231079 -0.649597 0.215576 -0.691528 1445370626 -0.231079 -0.649597 0.215576 -0.691528 1445370626 -0.231079 -0.649597 0.215576 -0.691528 1445370626 -0.231079 -0.649597 0.215576 -0.691528 1445370626 -0.223328 -0.650330 0.208374 -0.695557 1445370626 -0.223328 -0.650330 0.208374 -0.695557 1445370626 -0.223328 -0.650330 0.208374 -0.695557 1445370626 -0.223328 -0.650330 0.208374 -0.695557 1445370626 -0.223328 -0.650330 0.208374 -0.695557 1445370626 -0.223328 -0.650330 0.208374 -0.695557 1445370626 -0.220459 -0.652466 0.206055 -0.695190 1445370626 -0.220459 -0.652466 0.206055 -0.695190 1445370626 -0.220459 -0.652466 0.206055 -0.695190 1445370626 -0.220459 -0.652466 0.206055 -0.695190 1445370626 -0.220459 -0.652466 0.206055 -0.695190 1445370626 -0.220459 -0.652466 0.206055 -0.695190 1445370626 -0.224365 -0.646545 0.202698 -0.700439 1445370626 -0.224365 -0.646545 0.202698 -0.700439 1445370626 -0.224365 -0.646545 0.202698 -0.700439 1445370626 -0.224365 -0.646545 0.202698 -0.700439 1445370626 -0.224365 -0.646545 0.202698 -0.700439 1445370626 -0.224365 -0.646545 0.202698 -0.700439 1445370626 -0.224365 -0.646545 0.202698 -0.700439 1445370627 -0.228088 -0.640869 0.201843 -0.704712 1445370627 -0.228088 -0.640869 0.201843 -0.704712 1445370627 -0.228088 -0.640869 0.201843 -0.704712 1445370627 -0.228088 -0.640869 0.201843 -0.704712 1445370627 -0.228088 -0.640869 0.201843 -0.704712 1445370627 -0.222168 -0.637939 0.199829 -0.709839 1445370627 -0.222168 -0.637939 0.199829 -0.709839 1445370627 -0.222168 -0.637939 0.199829 -0.709839 1445370627 -0.222168 -0.637939 0.199829 -0.709839 1445370627 -0.222168 -0.637939 0.199829 -0.709839 1445370627 -0.222168 -0.637939 0.199829 -0.709839 1445370627 -0.218567 -0.638672 0.199646 -0.710327 1445370627 -0.218567 -0.638672 0.199646 -0.710327 1445370627 -0.218567 -0.638672 0.199646 -0.710327 1445370627 -0.218567 -0.638672 0.199646 -0.710327 1445370627 -0.218567 -0.638672 0.199646 -0.710327 1445370627 -0.218567 -0.638672 0.199646 -0.710327 1445370627 -0.220276 -0.644592 0.203735 -0.703247 1445370627 -0.220276 -0.644592 0.203735 -0.703247 1445370627 -0.220276 -0.644592 0.203735 -0.703247 1445370627 -0.220276 -0.644592 0.203735 -0.703247 1445370627 -0.220276 -0.644592 0.203735 -0.703247 1445370627 -0.220276 -0.644592 0.203735 -0.703247 1445370627 -0.230530 -0.647644 0.210571 -0.695068 1445370627 -0.230530 -0.647644 0.210571 -0.695068 1445370627 -0.230530 -0.647644 0.210571 -0.695068 1445370627 -0.230530 -0.647644 0.210571 -0.695068 1445370627 -0.230530 -0.647644 0.210571 -0.695068 1445370627 -0.230530 -0.647644 0.210571 -0.695068 1445370627 -0.247192 -0.648438 0.222290 -0.684875 1445370627 -0.247192 -0.648438 0.222290 -0.684875 1445370627 -0.247192 -0.648438 0.222290 -0.684875 1445370627 -0.247192 -0.648438 0.222290 -0.684875 1445370627 -0.247192 -0.648438 0.222290 -0.684875 1445370627 -0.247192 -0.648438 0.222290 -0.684875 1445370627 -0.262268 -0.647583 0.234375 -0.676025 1445370627 -0.262268 -0.647583 0.234375 -0.676025 1445370627 -0.262268 -0.647583 0.234375 -0.676025 1445370627 -0.262268 -0.647583 0.234375 -0.676025 1445370627 -0.262268 -0.647583 0.234375 -0.676025 1445370627 -0.262268 -0.647583 0.234375 -0.676025 1445370627 -0.274109 -0.638794 0.240234 -0.677612 1445370627 -0.274109 -0.638794 0.240234 -0.677612 1445370627 -0.274109 -0.638794 0.240234 -0.677612 1445370627 -0.274109 -0.638794 0.240234 -0.677612 1445370627 -0.274109 -0.638794 0.240234 -0.677612 1445370627 -0.274109 -0.638794 0.240234 -0.677612 1445370627 -0.268799 -0.636658 0.236084 -0.683228 1445370627 -0.268799 -0.636658 0.236084 -0.683228 1445370627 -0.268799 -0.636658 0.236084 -0.683228 1445370627 -0.268799 -0.636658 0.236084 -0.683228 1445370627 -0.268799 -0.636658 0.236084 -0.683228 1445370627 -0.268799 -0.636658 0.236084 -0.683228 1445370627 -0.259460 -0.643982 0.232849 -0.681030 1445370627 -0.259460 -0.643982 0.232849 -0.681030 1445370627 -0.259460 -0.643982 0.232849 -0.681030 1445370627 -0.259460 -0.643982 0.232849 -0.681030 1445370627 -0.259460 -0.643982 0.232849 -0.681030 1445370627 -0.259460 -0.643982 0.232849 -0.681030 1445370627 -0.247192 -0.648438 0.220093 -0.685608 1445370627 -0.247192 -0.648438 0.220093 -0.685608 1445370627 -0.247192 -0.648438 0.220093 -0.685608 1445370627 -0.247192 -0.648438 0.220093 -0.685608 1445370627 -0.247192 -0.648438 0.220093 -0.685608 1445370627 -0.247192 -0.648438 0.220093 -0.685608 1445370627 -0.239990 -0.652344 0.210022 -0.687622 1445370627 -0.239990 -0.652344 0.210022 -0.687622 1445370627 -0.239990 -0.652344 0.210022 -0.687622 1445370627 -0.239990 -0.652344 0.210022 -0.687622 1445370627 -0.239990 -0.652344 0.210022 -0.687622 1445370627 -0.239990 -0.652344 0.210022 -0.687622 1445370627 -0.244690 -0.649658 0.210388 -0.688416 1445370627 -0.244690 -0.649658 0.210388 -0.688416 1445370627 -0.244690 -0.649658 0.210388 -0.688416 1445370627 -0.244690 -0.649658 0.210388 -0.688416 1445370627 -0.244690 -0.649658 0.210388 -0.688416 1445370627 -0.244690 -0.649658 0.210388 -0.688416 1445370627 -0.254395 -0.642700 0.218201 -0.688965 1445370627 -0.254395 -0.642700 0.218201 -0.688965 1445370627 -0.254395 -0.642700 0.218201 -0.688965 1445370627 -0.254395 -0.642700 0.218201 -0.688965 1445370627 -0.254395 -0.642700 0.218201 -0.688965 1445370627 -0.254395 -0.642700 0.218201 -0.688965 1445370627 -0.254395 -0.642700 0.218201 -0.688965 1445370627 -0.261230 -0.636536 0.226990 -0.689270 1445370627 -0.261230 -0.636536 0.226990 -0.689270 1445370627 -0.261230 -0.636536 0.226990 -0.689270 1445370627 -0.261230 -0.636536 0.226990 -0.689270 1445370627 -0.261230 -0.636536 0.226990 -0.689270 1445370627 -0.261230 -0.636536 0.226990 -0.689270 1445370627 -0.260864 -0.635620 0.235046 -0.687561 1445370627 -0.260864 -0.635620 0.235046 -0.687561 1445370627 -0.260864 -0.635620 0.235046 -0.687561 1445370627 -0.260864 -0.635620 0.235046 -0.687561 1445370627 -0.260864 -0.635620 0.235046 -0.687561 1445370627 -0.258545 -0.629028 0.231934 -0.695557 1445370627 -0.258545 -0.629028 0.231934 -0.695557 1445370627 -0.258545 -0.629028 0.231934 -0.695557 1445370627 -0.258545 -0.629028 0.231934 -0.695557 1445370627 -0.258545 -0.629028 0.231934 -0.695557 1445370627 -0.258545 -0.629028 0.231934 -0.695557 1445370627 -0.249939 -0.631165 0.227600 -0.698181 1445370627 -0.249939 -0.631165 0.227600 -0.698181 1445370627 -0.249939 -0.631165 0.227600 -0.698181 1445370627 -0.249939 -0.631165 0.227600 -0.698181 1445370627 -0.249939 -0.631165 0.227600 -0.698181 1445370627 -0.249939 -0.631165 0.227600 -0.698181 1445370627 -0.243896 -0.639160 0.223694 -0.694275 1445370628 -0.243896 -0.639160 0.223694 -0.694275 1445370628 -0.243896 -0.639160 0.223694 -0.694275 1445370628 -0.243896 -0.639160 0.223694 -0.694275 1445370628 -0.243896 -0.639160 0.223694 -0.694275 1445370628 -0.243896 -0.639160 0.223694 -0.694275 1445370628 -0.249512 -0.643677 0.225586 -0.687439 1445370628 -0.249512 -0.643677 0.225586 -0.687439 1445370628 -0.249512 -0.643677 0.225586 -0.687439 1445370628 -0.249512 -0.643677 0.225586 -0.687439 1445370628 -0.249512 -0.643677 0.225586 -0.687439 1445370628 -0.249512 -0.643677 0.225586 -0.687439 1445370628 -0.260376 -0.646118 0.231812 -0.679016 1445370628 -0.260376 -0.646118 0.231812 -0.679016 1445370628 -0.260376 -0.646118 0.231812 -0.679016 1445370628 -0.260376 -0.646118 0.231812 -0.679016 1445370628 -0.260376 -0.646118 0.231812 -0.679016 1445370628 -0.260376 -0.646118 0.231812 -0.679016 1445370628 -0.271851 -0.642761 0.237610 -0.675659 1445370628 -0.271851 -0.642761 0.237610 -0.675659 1445370628 -0.271851 -0.642761 0.237610 -0.675659 1445370628 -0.271851 -0.642761 0.237610 -0.675659 1445370628 -0.271851 -0.642761 0.237610 -0.675659 1445370628 -0.271851 -0.642761 0.237610 -0.675659 1445370628 -0.271851 -0.642761 0.237610 -0.675659 1445370628 -0.279907 -0.639648 0.248169 -0.671570 1445370628 -0.279907 -0.639648 0.248169 -0.671570 1445370628 -0.279907 -0.639648 0.248169 -0.671570 1445370628 -0.279907 -0.639648 0.248169 -0.671570 1445370628 -0.279907 -0.639648 0.248169 -0.671570 1445370628 -0.284973 -0.636047 0.255249 -0.670227 1445370628 -0.284973 -0.636047 0.255249 -0.670227 1445370628 -0.284973 -0.636047 0.255249 -0.670227 1445370628 -0.284973 -0.636047 0.255249 -0.670227 1445370628 -0.284973 -0.636047 0.255249 -0.670227 1445370628 -0.277710 -0.636414 0.253052 -0.673767 1445370628 -0.277710 -0.636414 0.253052 -0.673767 1445370628 -0.277710 -0.636414 0.253052 -0.673767 1445370628 -0.277710 -0.636414 0.253052 -0.673767 1445370628 -0.277710 -0.636414 0.253052 -0.673767 1445370628 -0.277710 -0.636414 0.253052 -0.673767 1445370628 -0.266663 -0.643799 0.247375 -0.673279 1445370628 -0.266663 -0.643799 0.247375 -0.673279 1445370628 -0.266663 -0.643799 0.247375 -0.673279 1445370628 -0.266663 -0.643799 0.247375 -0.673279 1445370628 -0.266663 -0.643799 0.247375 -0.673279 1445370628 -0.266663 -0.643799 0.247375 -0.673279 1445370628 -0.252563 -0.650208 0.235291 -0.676880 1445370628 -0.252563 -0.650208 0.235291 -0.676880 1445370628 -0.252563 -0.650208 0.235291 -0.676880 1445370628 -0.252563 -0.650208 0.235291 -0.676880 1445370628 -0.252563 -0.650208 0.235291 -0.676880 1445370628 -0.252563 -0.650208 0.235291 -0.676880 1445370628 -0.242615 -0.653198 0.222595 -0.681885 1445370628 -0.242615 -0.653198 0.222595 -0.681885 1445370628 -0.242615 -0.653198 0.222595 -0.681885 1445370628 -0.242615 -0.653198 0.222595 -0.681885 1445370628 -0.242615 -0.653198 0.222595 -0.681885 1445370628 -0.242615 -0.653198 0.222595 -0.681885 1445370628 -0.243042 -0.652039 0.218811 -0.684082 1445370628 -0.243042 -0.652039 0.218811 -0.684082 1445370628 -0.243042 -0.652039 0.218811 -0.684082 1445370628 -0.243042 -0.652039 0.218811 -0.684082 1445370628 -0.249207 -0.648438 0.222900 -0.683960 1445370628 -0.249207 -0.648438 0.222900 -0.683960 1445370628 -0.249207 -0.648438 0.222900 -0.683960 1445370628 -0.249207 -0.648438 0.222900 -0.683960 1445370628 -0.249207 -0.648438 0.222900 -0.683960 1445370628 -0.249207 -0.648438 0.222900 -0.683960 1445370628 -0.254456 -0.644104 0.228882 -0.684143 1445370628 -0.254456 -0.644104 0.228882 -0.684143 1445370628 -0.254456 -0.644104 0.228882 -0.684143 1445370628 -0.254456 -0.644104 0.228882 -0.684143 1445370628 -0.254456 -0.644104 0.228882 -0.684143 1445370628 -0.254456 -0.644104 0.228882 -0.684143 1445370628 -0.255432 -0.638184 0.232239 -0.688171 1445370628 -0.255432 -0.638184 0.232239 -0.688171 1445370628 -0.255432 -0.638184 0.232239 -0.688171 1445370628 -0.255432 -0.638184 0.232239 -0.688171 1445370628 -0.255432 -0.638184 0.232239 -0.688171 1445370628 -0.255432 -0.638184 0.232239 -0.688171 1445370628 -0.251099 -0.630798 0.226013 -0.698608 1445370628 -0.251099 -0.630798 0.226013 -0.698608 1445370628 -0.251099 -0.630798 0.226013 -0.698608 1445370628 -0.251099 -0.630798 0.226013 -0.698608 1445370628 -0.251099 -0.630798 0.226013 -0.698608 1445370628 -0.241394 -0.632935 0.216919 -0.702942 1445370628 -0.241394 -0.632935 0.216919 -0.702942 1445370628 -0.241394 -0.632935 0.216919 -0.702942 1445370628 -0.241394 -0.632935 0.216919 -0.702942 1445370628 -0.241394 -0.632935 0.216919 -0.702942 1445370628 -0.241394 -0.632935 0.216919 -0.702942 1445370628 -0.236145 -0.641296 0.211609 -0.698792 1445370628 -0.236145 -0.641296 0.211609 -0.698792 1445370628 -0.236145 -0.641296 0.211609 -0.698792 1445370628 -0.236145 -0.641296 0.211609 -0.698792 1445370628 -0.236145 -0.641296 0.211609 -0.698792 1445370628 -0.236145 -0.641296 0.211609 -0.698792 1445370628 -0.241333 -0.644836 0.211548 -0.693726 1445370628 -0.241333 -0.644836 0.211548 -0.693726 1445370628 -0.241333 -0.644836 0.211548 -0.693726 1445370628 -0.241333 -0.644836 0.211548 -0.693726 1445370628 -0.241333 -0.644836 0.211548 -0.693726 1445370628 -0.241333 -0.644836 0.211548 -0.693726 1445370628 -0.250366 -0.647339 0.217896 -0.686218 1445370628 -0.250366 -0.647339 0.217896 -0.686218 1445370629 -0.250366 -0.647339 0.217896 -0.686218 1445370629 -0.250366 -0.647339 0.217896 -0.686218 1445370629 -0.250366 -0.647339 0.217896 -0.686218 1445370629 -0.250366 -0.647339 0.217896 -0.686218 1445370629 -0.250366 -0.647339 0.217896 -0.686218 1445370629 -0.261597 -0.641052 0.226013 -0.685303 1445370629 -0.261597 -0.641052 0.226013 -0.685303 1445370629 -0.261597 -0.641052 0.226013 -0.685303 1445370629 -0.261597 -0.641052 0.226013 -0.685303 1445370629 -0.261597 -0.641052 0.226013 -0.685303 1445370629 -0.261597 -0.641052 0.226013 -0.685303 1445370629 -0.267639 -0.638245 0.239136 -0.681091 1445370629 -0.267639 -0.638245 0.239136 -0.681091 1445370629 -0.267639 -0.638245 0.239136 -0.681091 1445370629 -0.267639 -0.638245 0.239136 -0.681091 1445370629 -0.267639 -0.638245 0.239136 -0.681091 1445370629 -0.267639 -0.638245 0.239136 -0.681091 1445370629 -0.267334 -0.636963 0.246765 -0.679688 1445370629 -0.267334 -0.636963 0.246765 -0.679688 1445370629 -0.267334 -0.636963 0.246765 -0.679688 1445370629 -0.267334 -0.636963 0.246765 -0.679688 1445370629 -0.267334 -0.636963 0.246765 -0.679688 1445370629 -0.260498 -0.634644 0.238770 -0.687317 1445370629 -0.260498 -0.634644 0.238770 -0.687317 1445370629 -0.260498 -0.634644 0.238770 -0.687317 1445370629 -0.260498 -0.634644 0.238770 -0.687317 1445370629 -0.252380 -0.642090 0.229980 -0.686462 1445370629 -0.252380 -0.642090 0.229980 -0.686462 1445370629 -0.252380 -0.642090 0.229980 -0.686462 1445370629 -0.252380 -0.642090 0.229980 -0.686462 1445370629 -0.252380 -0.642090 0.229980 -0.686462 1445370629 -0.252380 -0.642090 0.229980 -0.686462 1445370629 -0.252380 -0.642090 0.229980 -0.686462 1445370629 -0.240601 -0.649719 0.219788 -0.686829 1445370629 -0.240601 -0.649719 0.219788 -0.686829 1445370629 -0.240601 -0.649719 0.219788 -0.686829 1445370629 -0.240601 -0.649719 0.219788 -0.686829 1445370629 -0.240601 -0.649719 0.219788 -0.686829 1445370629 -0.228882 -0.653564 0.207520 -0.691040 1445370629 -0.228882 -0.653564 0.207520 -0.691040 1445370629 -0.228882 -0.653564 0.207520 -0.691040 1445370629 -0.228882 -0.653564 0.207520 -0.691040 1445370629 -0.228882 -0.653564 0.207520 -0.691040 1445370629 -0.228882 -0.653564 0.207520 -0.691040 1445370629 -0.230042 -0.654663 0.204895 -0.690369 1445370629 -0.230042 -0.654663 0.204895 -0.690369 1445370629 -0.230042 -0.654663 0.204895 -0.690369 1445370629 -0.230042 -0.654663 0.204895 -0.690369 1445370629 -0.230042 -0.654663 0.204895 -0.690369 1445370629 -0.237915 -0.649902 0.211243 -0.690247 1445370629 -0.237915 -0.649902 0.211243 -0.690247 1445370629 -0.237915 -0.649902 0.211243 -0.690247 1445370629 -0.237915 -0.649902 0.211243 -0.690247 1445370629 -0.237915 -0.649902 0.211243 -0.690247 1445370629 -0.237915 -0.649902 0.211243 -0.690247 1445370629 -0.237915 -0.649902 0.211243 -0.690247 1445370629 -0.245544 -0.641479 0.218933 -0.693054 1445370629 -0.245544 -0.641479 0.218933 -0.693054 1445370629 -0.245544 -0.641479 0.218933 -0.693054 1445370629 -0.245544 -0.641479 0.218933 -0.693054 1445370629 -0.245544 -0.641479 0.218933 -0.693054 1445370629 -0.245544 -0.641479 0.218933 -0.693054 1445370629 -0.242859 -0.639648 0.222717 -0.694519 1445370629 -0.242859 -0.639648 0.222717 -0.694519 1445370629 -0.242859 -0.639648 0.222717 -0.694519 1445370629 -0.242859 -0.639648 0.222717 -0.694519 1445370629 -0.242859 -0.639648 0.222717 -0.694519 1445370629 -0.242859 -0.639648 0.222717 -0.694519 1445370629 -0.239563 -0.630676 0.213257 -0.706726 1445370629 -0.239563 -0.630676 0.213257 -0.706726 1445370629 -0.239563 -0.630676 0.213257 -0.706726 1445370629 -0.239563 -0.630676 0.213257 -0.706726 1445370629 -0.239563 -0.630676 0.213257 -0.706726 1445370629 -0.223877 -0.638000 0.201050 -0.708862 1445370629 -0.223877 -0.638000 0.201050 -0.708862 1445370629 -0.223877 -0.638000 0.201050 -0.708862 1445370629 -0.223877 -0.638000 0.201050 -0.708862 1445370629 -0.223877 -0.638000 0.201050 -0.708862 1445370629 -0.223877 -0.638000 0.201050 -0.708862 1445370629 -0.217529 -0.646057 0.189392 -0.706787 1445370629 -0.217529 -0.646057 0.189392 -0.706787 1445370629 -0.217529 -0.646057 0.189392 -0.706787 1445370629 -0.217529 -0.646057 0.189392 -0.706787 1445370629 -0.217529 -0.646057 0.189392 -0.706787 1445370629 -0.221436 -0.649475 0.186340 -0.703247 1445370629 -0.221436 -0.649475 0.186340 -0.703247 1445370629 -0.221436 -0.649475 0.186340 -0.703247 1445370629 -0.221436 -0.649475 0.186340 -0.703247 1445370629 -0.221436 -0.649475 0.186340 -0.703247 1445370629 -0.221436 -0.649475 0.186340 -0.703247 1445370629 -0.227844 -0.652283 0.189819 -0.697632 1445370629 -0.227844 -0.652283 0.189819 -0.697632 1445370629 -0.227844 -0.652283 0.189819 -0.697632 1445370629 -0.227844 -0.652283 0.189819 -0.697632 1445370629 -0.227844 -0.652283 0.189819 -0.697632 1445370629 -0.227844 -0.652283 0.189819 -0.697632 1445370629 -0.242554 -0.650208 0.200806 -0.691528 1445370629 -0.242554 -0.650208 0.200806 -0.691528 1445370629 -0.242554 -0.650208 0.200806 -0.691528 1445370629 -0.242554 -0.650208 0.200806 -0.691528 1445370629 -0.242554 -0.650208 0.200806 -0.691528 1445370629 -0.242554 -0.650208 0.200806 -0.691528 1445370629 -0.258240 -0.642090 0.218628 -0.687988 1445370629 -0.258240 -0.642090 0.218628 -0.687988 1445370629 -0.258240 -0.642090 0.218628 -0.687988 1445370629 -0.258240 -0.642090 0.218628 -0.687988 1445370630 -0.258240 -0.642090 0.218628 -0.687988 1445370630 -0.258240 -0.642090 0.218628 -0.687988 1445370630 -0.262390 -0.642822 0.237000 -0.679565 1445370630 -0.262390 -0.642822 0.237000 -0.679565 1445370630 -0.262390 -0.642822 0.237000 -0.679565 1445370630 -0.262390 -0.642822 0.237000 -0.679565 1445370630 -0.262390 -0.642822 0.237000 -0.679565 1445370630 -0.262390 -0.642822 0.237000 -0.679565 1445370630 -0.262390 -0.642822 0.237000 -0.679565 1445370630 -0.254517 -0.647095 0.240540 -0.677307 1445370630 -0.254517 -0.647095 0.240540 -0.677307 1445370630 -0.254517 -0.647095 0.240540 -0.677307 1445370630 -0.254517 -0.647095 0.240540 -0.677307 1445370630 -0.254517 -0.647095 0.240540 -0.677307 1445370630 -0.254517 -0.647095 0.240540 -0.677307 1445370630 -0.250244 -0.645874 0.233276 -0.682556 1445370630 -0.250244 -0.645874 0.233276 -0.682556 1445370630 -0.250244 -0.645874 0.233276 -0.682556 1445370630 -0.250244 -0.645874 0.233276 -0.682556 1445370630 -0.250244 -0.645874 0.233276 -0.682556 1445370630 -0.250244 -0.645874 0.233276 -0.682556 1445370630 -0.236023 -0.654785 0.225586 -0.681702 1445370630 -0.236023 -0.654785 0.225586 -0.681702 1445370630 -0.236023 -0.654785 0.225586 -0.681702 1445370630 -0.236023 -0.654785 0.225586 -0.681702 1445370630 -0.236023 -0.654785 0.225586 -0.681702 1445370630 -0.236023 -0.654785 0.225586 -0.681702 1445370630 -0.236023 -0.654785 0.225586 -0.681702 1445370630 -0.224670 -0.657166 0.216797 -0.686096 1445370630 -0.224670 -0.657166 0.216797 -0.686096 1445370630 -0.224670 -0.657166 0.216797 -0.686096 1445370630 -0.224670 -0.657166 0.216797 -0.686096 1445370630 -0.224670 -0.657166 0.216797 -0.686096 1445370630 -0.224670 -0.657166 0.216797 -0.686096 1445370630 -0.223511 -0.657654 0.212769 -0.687256 1445370630 -0.223511 -0.657654 0.212769 -0.687256 1445370630 -0.223511 -0.657654 0.212769 -0.687256 1445370630 -0.223511 -0.657654 0.212769 -0.687256 1445370630 -0.223511 -0.657654 0.212769 -0.687256 1445370630 -0.223511 -0.657654 0.212769 -0.687256 1445370630 -0.223511 -0.657654 0.212769 -0.687256 1445370630 -0.226990 -0.654785 0.216003 -0.687866 1445370630 -0.226990 -0.654785 0.216003 -0.687866 1445370630 -0.226990 -0.654785 0.216003 -0.687866 1445370630 -0.226990 -0.654785 0.216003 -0.687866 1445370630 -0.226990 -0.654785 0.216003 -0.687866 1445370630 -0.226990 -0.654785 0.216003 -0.687866 1445370630 -0.239075 -0.646790 0.223511 -0.688904 1445370630 -0.239075 -0.646790 0.223511 -0.688904 1445370630 -0.239075 -0.646790 0.223511 -0.688904 1445370630 -0.239075 -0.646790 0.223511 -0.688904 1445370630 -0.239075 -0.646790 0.223511 -0.688904 1445370630 -0.239075 -0.646790 0.223511 -0.688904 1445370630 -0.236328 -0.645081 0.226318 -0.690552 1445370630 -0.236328 -0.645081 0.226318 -0.690552 1445370630 -0.236328 -0.645081 0.226318 -0.690552 1445370630 -0.236328 -0.645081 0.226318 -0.690552 1445370630 -0.236328 -0.645081 0.226318 -0.690552 1445370630 -0.236328 -0.645081 0.226318 -0.690552 1445370630 -0.236328 -0.645081 0.226318 -0.690552 1445370630 -0.235535 -0.636780 0.223450 -0.699402 1445370630 -0.235535 -0.636780 0.223450 -0.699402 1445370630 -0.235535 -0.636780 0.223450 -0.699402 1445370630 -0.235535 -0.636780 0.223450 -0.699402 1445370630 -0.235535 -0.636780 0.223450 -0.699402 1445370630 -0.235535 -0.636780 0.223450 -0.699402 1445370630 -0.229919 -0.632446 0.216675 -0.707336 1445370630 -0.229919 -0.632446 0.216675 -0.707336 1445370630 -0.229919 -0.632446 0.216675 -0.707336 1445370630 -0.229919 -0.632446 0.216675 -0.707336 1445370630 -0.229919 -0.632446 0.216675 -0.707336 1445370630 -0.229919 -0.632446 0.216675 -0.707336 1445370630 -0.223572 -0.635925 0.207031 -0.709106 1445370630 -0.223572 -0.635925 0.207031 -0.709106 1445370630 -0.223572 -0.635925 0.207031 -0.709106 1445370630 -0.223572 -0.635925 0.207031 -0.709106 1445370630 -0.223572 -0.635925 0.207031 -0.709106 1445370630 -0.223572 -0.635925 0.207031 -0.709106 1445370630 -0.227234 -0.639160 0.204712 -0.705688 1445370630 -0.227234 -0.639160 0.204712 -0.705688 1445370630 -0.227234 -0.639160 0.204712 -0.705688 1445370630 -0.227234 -0.639160 0.204712 -0.705688 1445370630 -0.227234 -0.639160 0.204712 -0.705688 1445370630 -0.227234 -0.639160 0.204712 -0.705688 1445370630 -0.227234 -0.639160 0.204712 -0.705688 1445370630 -0.234497 -0.643372 0.207886 -0.698547 1445370630 -0.234497 -0.643372 0.207886 -0.698547 1445370630 -0.234497 -0.643372 0.207886 -0.698547 1445370630 -0.234497 -0.643372 0.207886 -0.698547 1445370630 -0.234497 -0.643372 0.207886 -0.698547 1445370630 -0.234497 -0.643372 0.207886 -0.698547 1445370630 -0.242371 -0.646484 0.213318 -0.691284 1445370630 -0.242371 -0.646484 0.213318 -0.691284 1445370630 -0.242371 -0.646484 0.213318 -0.691284 1445370630 -0.242371 -0.646484 0.213318 -0.691284 1445370630 -0.242371 -0.646484 0.213318 -0.691284 1445370630 -0.242371 -0.646484 0.213318 -0.691284 1445370630 -0.253174 -0.643982 0.220947 -0.687378 1445370630 -0.253174 -0.643982 0.220947 -0.687378 1445370630 -0.253174 -0.643982 0.220947 -0.687378 1445370630 -0.253174 -0.643982 0.220947 -0.687378 1445370630 -0.253174 -0.643982 0.220947 -0.687378 1445370630 -0.253174 -0.643982 0.220947 -0.687378 1445370630 -0.253174 -0.643982 0.220947 -0.687378 1445370630 -0.261841 -0.644714 0.230103 -0.680420 1445370630 -0.261841 -0.644714 0.230103 -0.680420 1445370630 -0.261841 -0.644714 0.230103 -0.680420 1445370630 -0.261841 -0.644714 0.230103 -0.680420 1445370630 -0.261841 -0.644714 0.230103 -0.680420 1445370630 -0.261841 -0.644714 0.230103 -0.680420 1445370630 -0.259033 -0.648804 0.231506 -0.677063 1445370630 -0.259033 -0.648804 0.231506 -0.677063 1445370630 -0.259033 -0.648804 0.231506 -0.677063 1445370630 -0.259033 -0.648804 0.231506 -0.677063 1445370631 -0.259033 -0.648804 0.231506 -0.677063 1445370631 -0.259033 -0.648804 0.231506 -0.677063 1445370631 -0.256897 -0.643311 0.219788 -0.687012 1445370631 -0.256897 -0.643311 0.219788 -0.687012 1445370631 -0.256897 -0.643311 0.219788 -0.687012 1445370631 -0.256897 -0.643311 0.219788 -0.687012 1445370631 -0.256897 -0.643311 0.219788 -0.687012 1445370631 -0.256897 -0.643311 0.219788 -0.687012 1445370631 -0.256958 -0.653259 0.214844 -0.679077 1445370631 -0.256958 -0.653259 0.214844 -0.679077 1445370631 -0.256958 -0.653259 0.214844 -0.679077 1445370631 -0.256958 -0.653259 0.214844 -0.679077 1445370631 -0.256958 -0.653259 0.214844 -0.679077 1445370631 -0.256958 -0.653259 0.214844 -0.679077 1445370631 -0.247864 -0.658691 0.209900 -0.678772 1445370631 -0.247864 -0.658691 0.209900 -0.678772 1445370631 -0.247864 -0.658691 0.209900 -0.678772 1445370631 -0.247864 -0.658691 0.209900 -0.678772 1445370631 -0.247864 -0.658691 0.209900 -0.678772 1445370631 -0.247864 -0.658691 0.209900 -0.678772 1445370631 -0.247864 -0.658691 0.209900 -0.678772 1445370631 -0.234619 -0.663147 0.202332 -0.681396 1445370631 -0.234619 -0.663147 0.202332 -0.681396 1445370631 -0.234619 -0.663147 0.202332 -0.681396 1445370631 -0.234619 -0.663147 0.202332 -0.681396 1445370631 -0.234619 -0.663147 0.202332 -0.681396 1445370631 -0.234619 -0.663147 0.202332 -0.681396 1445370631 -0.233093 -0.656921 0.200745 -0.688416 1445370631 -0.233093 -0.656921 0.200745 -0.688416 1445370631 -0.233093 -0.656921 0.200745 -0.688416 1445370631 -0.233093 -0.656921 0.200745 -0.688416 1445370631 -0.233093 -0.656921 0.200745 -0.688416 1445370631 -0.233093 -0.656921 0.200745 -0.688416 1445370631 -0.232422 -0.649841 0.203552 -0.694458 1445370631 -0.232422 -0.649841 0.203552 -0.694458 1445370631 -0.232422 -0.649841 0.203552 -0.694458 1445370631 -0.232422 -0.649841 0.203552 -0.694458 1445370631 -0.232422 -0.649841 0.203552 -0.694458 1445370631 -0.232422 -0.649841 0.203552 -0.694458 1445370631 -0.232422 -0.649841 0.203552 -0.694458 1445370631 -0.238281 -0.643311 0.206726 -0.697632 1445370631 -0.238281 -0.643311 0.206726 -0.697632 1445370631 -0.238281 -0.643311 0.206726 -0.697632 1445370631 -0.238281 -0.643311 0.206726 -0.697632 1445370631 -0.238281 -0.643311 0.206726 -0.697632 1445370631 -0.238281 -0.643311 0.206726 -0.697632 1445370631 -0.242004 -0.631348 0.205200 -0.707642 1445370631 -0.242004 -0.631348 0.205200 -0.707642 1445370631 -0.242004 -0.631348 0.205200 -0.707642 1445370631 -0.242004 -0.631348 0.205200 -0.707642 1445370631 -0.242004 -0.631348 0.205200 -0.707642 1445370631 -0.242004 -0.631348 0.205200 -0.707642 1445370631 -0.231934 -0.628906 0.202271 -0.714050 1445370631 -0.231934 -0.628906 0.202271 -0.714050 1445370631 -0.231934 -0.628906 0.202271 -0.714050 1445370631 -0.231934 -0.628906 0.202271 -0.714050 1445370631 -0.231934 -0.628906 0.202271 -0.714050 1445370631 -0.231934 -0.628906 0.202271 -0.714050 1445370631 -0.217285 -0.635620 0.196533 -0.714294 1445370631 -0.217285 -0.635620 0.196533 -0.714294 1445370631 -0.217285 -0.635620 0.196533 -0.714294 1445370631 -0.217285 -0.635620 0.196533 -0.714294 1445370631 -0.217285 -0.635620 0.196533 -0.714294 1445370631 -0.217285 -0.635620 0.196533 -0.714294 1445370631 -0.214539 -0.643188 0.194336 -0.708923 1445370631 -0.214539 -0.643188 0.194336 -0.708923 1445370631 -0.214539 -0.643188 0.194336 -0.708923 1445370631 -0.214539 -0.643188 0.194336 -0.708923 1445370631 -0.214539 -0.643188 0.194336 -0.708923 1445370631 -0.214539 -0.643188 0.194336 -0.708923 1445370631 -0.219421 -0.649170 0.197510 -0.701050 1445370631 -0.219421 -0.649170 0.197510 -0.701050 1445370631 -0.219421 -0.649170 0.197510 -0.701050 1445370631 -0.219421 -0.649170 0.197510 -0.701050 1445370631 -0.219421 -0.649170 0.197510 -0.701050 1445370631 -0.219421 -0.649170 0.197510 -0.701050 1445370631 -0.225342 -0.651733 0.202393 -0.695435 1445370631 -0.225342 -0.651733 0.202393 -0.695435 1445370631 -0.225342 -0.651733 0.202393 -0.695435 1445370631 -0.225342 -0.651733 0.202393 -0.695435 1445370631 -0.225342 -0.651733 0.202393 -0.695435 1445370631 -0.225342 -0.651733 0.202393 -0.695435 1445370631 -0.231934 -0.650024 0.210815 -0.692322 1445370631 -0.231934 -0.650024 0.210815 -0.692322 1445370631 -0.231934 -0.650024 0.210815 -0.692322 1445370631 -0.231934 -0.650024 0.210815 -0.692322 1445370631 -0.231934 -0.650024 0.210815 -0.692322 1445370631 -0.231934 -0.650024 0.210815 -0.692322 1445370631 -0.231934 -0.650024 0.210815 -0.692322 1445370631 -0.239502 -0.649231 0.221191 -0.687256 1445370631 -0.239502 -0.649231 0.221191 -0.687256 1445370631 -0.239502 -0.649231 0.221191 -0.687256 1445370631 -0.239502 -0.649231 0.221191 -0.687256 1445370631 -0.239502 -0.649231 0.221191 -0.687256 1445370631 -0.239502 -0.649231 0.221191 -0.687256 1445370631 -0.250244 -0.650574 0.234680 -0.677612 1445370631 -0.250244 -0.650574 0.234680 -0.677612 1445370631 -0.250244 -0.650574 0.234680 -0.677612 1445370631 -0.250244 -0.650574 0.234680 -0.677612 1445370631 -0.250244 -0.650574 0.234680 -0.677612 1445370631 -0.250244 -0.650574 0.234680 -0.677612 1445370631 -0.250244 -0.650574 0.234680 -0.677612 1445370631 -0.259888 -0.643433 0.237183 -0.679871 1445370631 -0.259888 -0.643433 0.237183 -0.679871 1445370631 -0.259888 -0.643433 0.237183 -0.679871 1445370631 -0.259888 -0.643433 0.237183 -0.679871 1445370631 -0.259888 -0.643433 0.237183 -0.679871 1445370631 -0.265808 -0.640381 0.240295 -0.679443 1445370631 -0.265808 -0.640381 0.240295 -0.679443 1445370631 -0.265808 -0.640381 0.240295 -0.679443 1445370631 -0.265808 -0.640381 0.240295 -0.679443 1445370631 
-0.159729 -0.656677 0.178284 -0.715210 1445370637 -0.151917 -0.657654 0.163818 -0.719482 1445370637 -0.151917 -0.657654 0.163818 -0.719482 1445370637 -0.151917 -0.657654 0.163818 -0.719482 1445370637 -0.151917 -0.657654 0.163818 -0.719482 1445370637 -0.151917 -0.657654 0.163818 -0.719482 1445370637 -0.151917 -0.657654 0.163818 -0.719482 1445370637 -0.140930 -0.662476 0.149902 -0.720337 1445370637 -0.140930 -0.662476 0.149902 -0.720337 1445370637 -0.140930 -0.662476 0.149902 -0.720337 1445370637 -0.140930 -0.662476 0.149902 -0.720337 1445370637 -0.140930 -0.662476 0.149902 -0.720337 1445370637 -0.140930 -0.662476 0.149902 -0.720337 1445370637 -0.141418 -0.666077 0.141113 -0.718689 1445370637 -0.141418 -0.666077 0.141113 -0.718689 1445370637 -0.141418 -0.666077 0.141113 -0.718689 1445370637 -0.141418 -0.666077 0.141113 -0.718689 1445370637 -0.141418 -0.666077 0.141113 -0.718689 1445370637 -0.141418 -0.666077 0.141113 -0.718689 1445370637 -0.141418 -0.666077 0.141113 -0.718689 1445370637 -0.148926 -0.666199 0.140930 -0.717102 1445370637 -0.148926 -0.666199 0.140930 -0.717102 1445370637 -0.148926 -0.666199 0.140930 -0.717102 1445370637 -0.148926 -0.666199 0.140930 -0.717102 1445370637 -0.148926 -0.666199 0.140930 -0.717102 1445370637 -0.148926 -0.666199 0.140930 -0.717102 1445370637 -0.143494 -0.664246 0.140381 -0.720154 1445370637 -0.143494 -0.664246 0.140381 -0.720154 1445370637 -0.143494 -0.664246 0.140381 -0.720154 1445370637 -0.143494 -0.664246 0.140381 -0.720154 1445370637 -0.143494 -0.664246 0.140381 -0.720154 1445370637 -0.143494 -0.664246 0.140381 -0.720154 1445370637 -0.129944 -0.662048 0.140015 -0.724792 1445370637 -0.129944 -0.662048 0.140015 -0.724792 1445370637 -0.129944 -0.662048 0.140015 -0.724792 1445370637 -0.129944 -0.662048 0.140015 -0.724792 1445370637 -0.129944 -0.662048 0.140015 -0.724792 1445370637 -0.129944 -0.662048 0.140015 -0.724792 1445370637 -0.122681 -0.659973 0.145630 -0.726807 1445370637 -0.122681 -0.659973 0.145630 -0.726807 1445370637 -0.122681 -0.659973 0.145630 -0.726807 1445370637 -0.122681 -0.659973 0.145630 -0.726807 1445370637 -0.122681 -0.659973 0.145630 -0.726807 1445370637 -0.122681 -0.659973 0.145630 -0.726807 1445370637 -0.122681 -0.659973 0.145630 -0.726807 1445370637 -0.120056 -0.662170 0.153442 -0.723633 1445370637 -0.120056 -0.662170 0.153442 -0.723633 1445370637 -0.120056 -0.662170 0.153442 -0.723633 1445370637 -0.120056 -0.662170 0.153442 -0.723633 1445370637 -0.120056 -0.662170 0.153442 -0.723633 1445370637 -0.120056 -0.662170 0.153442 -0.723633 1445370637 -0.132324 -0.662415 0.159241 -0.720032 1445370637 -0.132324 -0.662415 0.159241 -0.720032 1445370637 -0.132324 -0.662415 0.159241 -0.720032 1445370637 -0.132324 -0.662415 0.159241 -0.720032 1445370637 -0.132324 -0.662415 0.159241 -0.720032 1445370637 -0.132324 -0.662415 0.159241 -0.720032 1445370637 -0.146179 -0.657043 0.158752 -0.722351 1445370637 -0.146179 -0.657043 0.158752 -0.722351 1445370637 -0.146179 -0.657043 0.158752 -0.722351 1445370637 -0.146179 -0.657043 0.158752 -0.722351 1445370637 -0.146179 -0.657043 0.158752 -0.722351 1445370637 -0.146179 -0.657043 0.158752 -0.722351 1445370637 -0.146179 -0.657043 0.158752 -0.722351 1445370637 -0.150574 -0.662781 0.154663 -0.717102 1445370637 -0.150574 -0.662781 0.154663 -0.717102 1445370637 -0.150574 -0.662781 0.154663 -0.717102 1445370637 -0.150574 -0.662781 0.154663 -0.717102 1445370637 -0.150574 -0.662781 0.154663 -0.717102 1445370637 -0.150574 -0.662781 0.154663 -0.717102 1445370637 -0.150574 -0.662781 0.154663 -0.717102 1445370637 -0.144348 -0.667542 0.150818 -0.714783 1445370638 -0.144348 -0.667542 0.150818 -0.714783 1445370638 -0.144348 -0.667542 0.150818 -0.714783 1445370638 -0.144348 -0.667542 0.150818 -0.714783 1445370638 -0.144348 -0.667542 0.150818 -0.714783 1445370638 -0.144348 -0.667542 0.150818 -0.714783 1445370638 -0.133057 -0.674316 0.144592 -0.711914 1445370638 -0.133057 -0.674316 0.144592 -0.711914 1445370638 -0.133057 -0.674316 0.144592 -0.711914 1445370638 -0.133057 -0.674316 0.144592 -0.711914 1445370638 -0.133057 -0.674316 0.144592 -0.711914 1445370638 -0.133057 -0.674316 0.144592 -0.711914 1445370638 -0.133057 -0.674316 0.144592 -0.711914 1445370638 -0.120605 -0.674377 0.137451 -0.715454 1445370638 -0.120605 -0.674377 0.137451 -0.715454 1445370638 -0.120605 -0.674377 0.137451 -0.715454 1445370638 -0.120605 -0.674377 0.137451 -0.715454 1445370638 -0.120605 -0.674377 0.137451 -0.715454 1445370638 -0.120605 -0.674377 0.137451 -0.715454 1445370638 -0.103638 -0.679077 0.134033 -0.714294 1445370638 -0.103638 -0.679077 0.134033 -0.714294 1445370638 -0.103638 -0.679077 0.134033 -0.714294 1445370638 -0.103638 -0.679077 0.134033 -0.714294 1445370638 -0.103638 -0.679077 0.134033 -0.714294 1445370638 -0.103638 -0.679077 0.134033 -0.714294 1445370638 -0.103638 -0.679077 0.134033 -0.714294 1445370638 -0.099792 -0.675659 0.128601 -0.719055 1445370638 -0.099792 -0.675659 0.128601 -0.719055 1445370638 -0.099792 -0.675659 0.128601 -0.719055 1445370638 -0.099792 -0.675659 0.128601 -0.719055 1445370638 -0.099792 -0.675659 0.128601 -0.719055 1445370638 -0.099792 -0.675659 0.128601 -0.719055 1445370638 -0.110168 -0.673218 0.124207 -0.720642 1445370638 -0.110168 -0.673218 0.124207 -0.720642 1445370638 -0.110168 -0.673218 0.124207 -0.720642 1445370638 -0.110168 -0.673218 0.124207 -0.720642 1445370638 -0.110168 -0.673218 0.124207 -0.720642 1445370638 -0.110168 -0.673218 0.124207 -0.720642 1445370638 -0.117004 -0.679016 0.121887 -0.714478 1445370638 -0.117004 -0.679016 0.121887 -0.714478 1445370638 -0.117004 -0.679016 0.121887 -0.714478 1445370638 -0.117004 -0.679016 0.121887 -0.714478 1445370638 -0.117004 -0.679016 0.121887 -0.714478 1445370638 -0.117004 -0.679016 0.121887 -0.714478 1445370638 -0.131165 -0.676025 0.127197 -0.713928 1445370638 -0.131165 -0.676025 0.127197 -0.713928 1445370638 -0.131165 -0.676025 0.127197 -0.713928 1445370638 -0.131165 -0.676025 0.127197 -0.713928 1445370638 -0.131165 -0.676025 0.127197 -0.713928 1445370638 -0.131165 -0.676025 0.127197 -0.713928 1445370638 -0.131165 -0.676025 0.127197 -0.713928 1445370638 -0.149048 -0.668701 0.137817 -0.715393 1445370638 -0.149048 -0.668701 0.137817 -0.715393 1445370638 -0.149048 -0.668701 0.137817 -0.715393 1445370638 -0.149048 -0.668701 0.137817 -0.715393 1445370638 -0.149048 -0.668701 0.137817 -0.715393 1445370638 -0.149048 -0.668701 0.137817 -0.715393 1445370638 -0.149048 -0.668701 0.137817 -0.715393 1445370638 -0.163269 -0.665344 0.151794 -0.712524 1445370638 -0.163269 -0.665344 0.151794 -0.712524 1445370638 -0.163269 -0.665344 0.151794 -0.712524 1445370638 -0.163269 -0.665344 0.151794 -0.712524 1445370638 -0.163269 -0.665344 0.151794 -0.712524 1445370638 -0.165161 -0.658630 0.165466 -0.715271 1445370638 -0.165161 -0.658630 0.165466 -0.715271 1445370638 -0.165161 -0.658630 0.165466 -0.715271 1445370638 -0.165161 -0.658630 0.165466 -0.715271 1445370638 -0.165161 -0.658630 0.165466 -0.715271 1445370638 -0.165161 -0.658630 0.165466 -0.715271 1445370638 -0.153320 -0.651184 0.176086 -0.722168 1445370638 -0.153320 -0.651184 0.176086 -0.722168 1445370638 -0.153320 -0.651184 0.176086 -0.722168 1445370638 -0.153320 -0.651184 0.176086 -0.722168 1445370638 -0.153320 -0.651184 0.176086 -0.722168 1445370638 -0.153320 -0.651184 0.176086 -0.722168 1445370638 -0.135315 -0.657410 0.179626 -0.719238 1445370638 -0.135315 -0.657410 0.179626 -0.719238 1445370638 -0.135315 -0.657410 0.179626 -0.719238 1445370638 -0.135315 -0.657410 0.179626 -0.719238 1445370638 -0.135315 -0.657410 0.179626 -0.719238 1445370638 -0.135315 -0.657410 0.179626 -0.719238 1445370638 -0.135315 -0.657410 0.179626 -0.719238 1445370638 -0.146912 -0.653625 0.183411 -0.719482 1445370638 -0.146912 -0.653625 0.183411 -0.719482 1445370638 -0.146912 -0.653625 0.183411 -0.719482 1445370638 -0.146912 -0.653625 0.183411 -0.719482 1445370638 -0.146912 -0.653625 0.183411 -0.719482 1445370638 -0.146912 -0.653625 0.183411 -0.719482 1445370638 -0.165039 -0.632446 0.178955 -0.735413 1445370638 -0.165039 -0.632446 0.178955 -0.735413 1445370638 -0.165039 -0.632446 0.178955 -0.735413 1445370638 -0.165039 -0.632446 0.178955 -0.735413 1445370638 -0.165039 -0.632446 0.178955 -0.735413 1445370638 -0.165039 -0.632446 0.178955 -0.735413 1445370638 -0.171997 -0.633362 0.175232 -0.733948 1445370638 -0.171997 -0.633362 0.175232 -0.733948 1445370638 -0.171997 -0.633362 0.175232 -0.733948 1445370638 -0.171997 -0.633362 0.175232 -0.733948 1445370638 -0.171997 -0.633362 0.175232 -0.733948 1445370638 -0.171997 -0.633362 0.175232 -0.733948 1445370638 -0.171997 -0.633362 0.175232 -0.733948 1445370638 -0.174011 -0.639465 0.174194 -0.728394 1445370638 -0.174011 -0.639465 0.174194 -0.728394 1445370638 -0.174011 -0.639465 0.174194 -0.728394 1445370638 -0.174011 -0.639465 0.174194 -0.728394 1445370638 -0.174011 -0.639465 0.174194 -0.728394 1445370638 -0.174011 -0.639465 0.174194 -0.728394 1445370638 -0.162903 -0.652039 0.167480 -0.721313 1445370638 -0.162903 -0.652039 0.167480 -0.721313 1445370638 -0.162903 -0.652039 0.167480 -0.721313 1445370638 -0.162903 -0.652039 0.167480 -0.721313 1445370638 -0.162903 -0.652039 0.167480 -0.721313 1445370638 -0.162903 -0.652039 0.167480 -0.721313 1445370638 -0.143982 -0.661621 0.157349 -0.718933 1445370638 -0.143982 -0.661621 0.157349 -0.718933 1445370639 -0.143982 -0.661621 0.157349 -0.718933 1445370639 -0.143982 -0.661621 0.157349 -0.718933 1445370639 -0.143982 -0.661621 0.157349 -0.718933 1445370639 -0.143982 -0.661621 0.157349 -0.718933 1445370639 -0.127197 -0.667358 0.148621 -0.718628 1445370639 -0.127197 -0.667358 0.148621 -0.718628 1445370639 -0.127197 -0.667358 0.148621 -0.718628 1445370639 -0.127197 -0.667358 0.148621 -0.718628 1445370639 -0.127197 -0.667358 0.148621 -0.718628 1445370639 -0.127197 -0.667358 0.148621 -0.718628 1445370639 -0.127197 -0.667358 0.148621 -0.718628 1445370639 -0.114319 -0.667725 0.140381 -0.722107 1445370639 -0.114319 -0.667725 0.140381 -0.722107 1445370639 -0.114319 -0.667725 0.140381 -0.722107 1445370639 -0.114319 -0.667725 0.140381 -0.722107 1445370639 -0.114319 -0.667725 0.140381 -0.722107 1445370639 -0.114319 -0.667725 0.140381 -0.722107 1445370639 -0.104126 -0.678894 0.138123 -0.713623 1445370639 -0.104126 -0.678894 0.138123 -0.713623 1445370639 -0.104126 -0.678894 0.138123 -0.713623 1445370639 -0.104126 -0.678894 0.138123 -0.713623 1445370639 -0.104126 -0.678894 0.138123 -0.713623 1445370639 -0.104126 -0.678894 0.138123 -0.713623 1445370639 -0.126282 -0.673645 0.137451 -0.715149 1445370639 -0.126282 -0.673645 0.137451 -0.715149 1445370639 -0.126282 -0.673645 0.137451 -0.715149 1445370639 -0.126282 -0.673645 0.137451 -0.715149 1445370639 -0.126282 -0.673645 0.137451 -0.715149 1445370639 -0.126282 -0.673645 0.137451 -0.715149 1445370639 -0.126282 -0.673645 0.137451 -0.715149 1445370639 -0.145142 -0.675293 0.137939 -0.709900 1445370639 -0.145142 -0.675293 0.137939 -0.709900 1445370639 -0.145142 -0.675293 0.137939 -0.709900 1445370639 -0.145142 -0.675293 0.137939 -0.709900 1445370639 -0.145142 -0.675293 0.137939 -0.709900 1445370639 -0.145142 -0.675293 0.137939 -0.709900 1445370639 -0.161865 -0.672363 0.144409 -0.707764 1445370639 -0.161865 -0.672363 0.144409 -0.707764 1445370639 -0.161865 -0.672363 0.144409 -0.707764 1445370639 -0.161865 -0.672363 0.144409 -0.707764 1445370639 -0.161865 -0.672363 0.144409 -0.707764 1445370639 -0.161865 -0.672363 0.144409 -0.707764 1445370639 -0.161865 -0.672363 0.144409 -0.707764 1445370639 -0.181824 -0.667175 0.158142 -0.704895 1445370639 -0.181824 -0.667175 0.158142 -0.704895 1445370639 -0.181824 -0.667175 0.158142 -0.704895 1445370639 -0.181824 -0.667175 0.158142 -0.704895 1445370639 -0.181824 -0.667175 0.158142 -0.704895 1445370639 -0.181824 -0.667175 0.158142 -0.704895 1445370639 -0.186584 -0.665161 0.167297 -0.703491 1445370639 -0.186584 -0.665161 0.167297 -0.703491 1445370639 -0.186584 -0.665161 0.167297 -0.703491 1445370639 -0.186584 -0.665161 0.167297 -0.703491 1445370639 -0.186584 -0.665161 0.167297 -0.703491 1445370639 -0.186584 -0.665161 0.167297 -0.703491 1445370639 -0.171265 -0.661865 0.167542 -0.710388 1445370639 -0.171265 -0.661865 0.167542 -0.710388 1445370639 -0.171265 -0.661865 0.167542 -0.710388 1445370639 -0.171265 -0.661865 0.167542 -0.710388 1445370639 -0.171265 -0.661865 0.167542 -0.710388 1445370639 -0.171265 -0.661865 0.167542 -0.710388 1445370639 -0.171265 -0.661865 0.167542 -0.710388 1445370639 -0.147888 -0.660767 0.167480 -0.716614 1445370639 -0.147888 -0.660767 0.167480 -0.716614 1445370639 -0.147888 -0.660767 0.167480 -0.716614 1445370639 -0.147888 -0.660767 0.167480 -0.716614 1445370639 -0.147888 -0.660767 0.167480 -0.716614 1445370639 -0.147888 -0.660767 0.167480 -0.716614 1445370639 -0.147888 -0.660767 0.167480 -0.716614 1445370639 -0.140076 -0.661377 0.167908 -0.717529 1445370639 -0.140076 -0.661377 0.167908 -0.717529 1445370639 -0.140076 -0.661377 0.167908 -0.717529 1445370639 -0.140076 -0.661377 0.167908 -0.717529 1445370639 -0.140076 -0.661377 0.167908 -0.717529 1445370639 -0.140076 -0.661377 0.167908 -0.717529 1445370639 -0.156250 -0.652954 0.168701 -0.721680 1445370639 -0.156250 -0.652954 0.168701 -0.721680 1445370639 -0.156250 -0.652954 0.168701 -0.721680 1445370639 -0.156250 -0.652954 0.168701 -0.721680 1445370639 -0.156250 -0.652954 0.168701 -0.721680 1445370639 -0.156250 -0.652954 0.168701 -0.721680 1445370639 -0.166443 -0.643616 0.163696 -0.728943 1445370639 -0.166443 -0.643616 0.163696 -0.728943 1445370639 -0.166443 -0.643616 0.163696 -0.728943 1445370639 -0.166443 -0.643616 0.163696 -0.728943 1445370639 -0.166443 -0.643616 0.163696 -0.728943 1445370639 -0.166443 -0.643616 0.163696 -0.728943 1445370639 -0.166443 -0.643616 0.163696 -0.728943 1445370639 -0.163757 -0.649170 0.160950 -0.725220 1445370639 -0.163757 -0.649170 0.160950 -0.725220 1445370639 -0.163757 -0.649170 0.160950 -0.725220 1445370639 -0.163757 -0.649170 0.160950 -0.725220 1445370639 -0.163757 -0.649170 0.160950 -0.725220 1445370639 -0.163757 -0.649170 0.160950 -0.725220 1445370639 -0.153931 -0.656677 0.157471 -0.721375 1445370639 -0.153931 -0.656677 0.157471 -0.721375 1445370639 -0.153931 -0.656677 0.157471 -0.721375 1445370639 -0.153931 -0.656677 0.157471 -0.721375 1445370639 -0.153931 -0.656677 0.157471 -0.721375 1445370639 -0.153931 -0.656677 0.157471 -0.721375 1445370639 -0.141479 -0.661194 0.151672 -0.721008 1445370639 -0.141479 -0.661194 0.151672 -0.721008 1445370639 -0.141479 -0.661194 0.151672 -0.721008 1445370639 -0.141479 -0.661194 0.151672 -0.721008 1445370639 -0.141479 -0.661194 0.151672 -0.721008 1445370639 -0.141479 -0.661194 0.151672 -0.721008 1445370639 -0.125610 -0.667297 0.145142 -0.719666 1445370639 -0.125610 -0.667297 0.145142 -0.719666 1445370639 -0.125610 -0.667297 0.145142 -0.719666 1445370639 -0.125610 -0.667297 0.145142 -0.719666 1445370639 -0.125610 -0.667297 0.145142 -0.719666 1445370639 -0.125610 -0.667297 0.145142 -0.719666 1445370639 -0.125610 -0.667297 0.145142 -0.719666 1445370639 -0.113464 -0.670593 0.141541 -0.719360 1445370639 -0.113464 -0.670593 0.141541 -0.719360 1445370640 -0.113464 -0.670593 0.141541 -0.719360 1445370640 -0.113464 -0.670593 0.141541 -0.719360 1445370640 -0.113464 -0.670593 0.141541 -0.719360 1445370640 -0.113464 -0.670593 0.141541 -0.719360 1445370640 -0.104492 -0.674927 0.137817 -0.717407 1445370640 -0.104492 -0.674927 0.137817 -0.717407 1445370640 -0.104492 -0.674927 0.137817 -0.717407 1445370640 -0.104492 -0.674927 0.137817 -0.717407 1445370640 -0.104492 -0.674927 0.137817 -0.717407 1445370640 -0.104492 -0.674927 0.137817 -0.717407 1445370640 -0.104492 -0.674927 0.137817 -0.717407 1445370640 -0.120361 -0.663879 0.138794 -0.724976 1445370640 -0.120361 -0.663879 0.138794 -0.724976 1445370640 -0.120361 -0.663879 0.138794 -0.724976 1445370640 -0.120361 -0.663879 0.138794 -0.724976 1445370640 -0.120361 -0.663879 0.138794 -0.724976 1445370640 -0.120361 -0.663879 0.138794 -0.724976 1445370640 -0.129639 -0.668091 0.139587 -0.719360 1445370640 -0.129639 -0.668091 0.139587 -0.719360 1445370640 -0.129639 -0.668091 0.139587 -0.719360 1445370640 -0.129639 -0.668091 0.139587 -0.719360 1445370640 -0.129639 -0.668091 0.139587 -0.719360 1445370640 -0.129639 -0.668091 0.139587 -0.719360 1445370640 -0.139526 -0.664124 0.139404 -0.721191 1445370640 -0.139526 -0.664124 0.139404 -0.721191 1445370640 -0.139526 -0.664124 0.139404 -0.721191 1445370640 -0.139526 -0.664124 0.139404 -0.721191 1445370640 -0.139526 -0.664124 0.139404 -0.721191 1445370640 -0.139526 -0.664124 0.139404 -0.721191 1445370640 -0.139526 -0.664124 0.139404 -0.721191 1445370640 -0.156250 -0.662842 0.146973 -0.717407 1445370640 -0.156250 -0.662842 0.146973 -0.717407 1445370640 -0.156250 -0.662842 0.146973 -0.717407 1445370640 -0.156250 -0.662842 0.146973 -0.717407 1445370640 -0.156250 -0.662842 0.146973 -0.717407 1445370640 -0.156250 -0.662842 0.146973 -0.717407 1445370640 -0.163391 -0.662903 0.154114 -0.714294 1445370640 -0.163391 -0.662903 0.154114 -0.714294 1445370640 -0.163391 -0.662903 0.154114 -0.714294 1445370640 -0.163391 -0.662903 0.154114 -0.714294 1445370640 -0.163391 -0.662903 0.154114 -0.714294 1445370640 -0.163391 -0.662903 0.154114 -0.714294 1445370640 -0.163391 -0.662903 0.154114 -0.714294 1445370640 -0.156006 -0.660583 0.157104 -0.717407 1445370640 -0.156006 -0.660583 0.157104 -0.717407 1445370640 -0.156006 -0.660583 0.157104 -0.717407 1445370640 -0.156006 -0.660583 0.157104 -0.717407 1445370640 -0.156006 -0.660583 0.157104 -0.717407 1445370640 -0.156006 -0.660583 0.157104 -0.717407 1445370640 -0.156006 -0.660583 0.157104 -0.717407 1445370640 -0.143982 -0.656128 0.158020 -0.723816 1445370640 -0.143982 -0.656128 0.158020 -0.723816 1445370640 -0.143982 -0.656128 0.158020 -0.723816 1445370640 -0.143982 -0.656128 0.158020 -0.723816 1445370640 -0.143982 -0.656128 0.158020 -0.723816 1445370640 -0.138794 -0.653870 0.166138 -0.725037 1445370640 -0.138794 -0.653870 0.166138 -0.725037 1445370640 -0.138794 -0.653870 0.166138 -0.725037 1445370640 -0.138794 -0.653870 0.166138 -0.725037 1445370640 -0.138794 -0.653870 0.166138 -0.725037 1445370640 -0.138794 -0.653870 0.166138 -0.725037 1445370640 -0.144165 -0.650818 0.169739 -0.725891 1445370640 -0.144165 -0.650818 0.169739 -0.725891 1445370640 -0.144165 -0.650818 0.169739 -0.725891 1445370640 -0.144165 -0.650818 0.169739 -0.725891 1445370640 -0.144165 -0.650818 0.169739 -0.725891 1445370640 -0.144165 -0.650818 0.169739 -0.725891 1445370640 -0.160767 -0.642273 0.168457 -0.730347 1445370640 -0.160767 -0.642273 0.168457 -0.730347 1445370640 -0.160767 -0.642273 0.168457 -0.730347 1445370640 -0.160767 -0.642273 0.168457 -0.730347 1445370640 -0.160767 -0.642273 0.168457 -0.730347 1445370640 -0.160767 -0.642273 0.168457 -0.730347 1445370640 -0.160767 -0.642273 0.168457 -0.730347 1445370640 -0.172852 -0.645508 0.168213 -0.724731 1445370640 -0.172852 -0.645508 0.168213 -0.724731 1445370640 -0.172852 -0.645508 0.168213 -0.724731 1445370640 -0.172852 -0.645508 0.168213 -0.724731 1445370640 -0.172852 -0.645508 0.168213 -0.724731 1445370640 -0.172119 -0.656921 0.170898 -0.713989 1445370640 -0.172119 -0.656921 0.170898 -0.713989 1445370640 -0.172119 -0.656921 0.170898 -0.713989 1445370640 -0.172119 -0.656921 0.170898 -0.713989 1445370640 -0.172119 -0.656921 0.170898 -0.713989 1445370640 -0.172119 -0.656921 0.170898 -0.713989 1445370640 -0.169617 -0.662109 0.169250 -0.710083 1445370640 -0.169617 -0.662109 0.169250 -0.710083 1445370640 -0.169617 -0.662109 0.169250 -0.710083 1445370640 -0.169617 -0.662109 0.169250 -0.710083 1445370640 -0.169617 -0.662109 0.169250 -0.710083 1445370640 -0.169617 -0.662109 0.169250 -0.710083 1445370640 -0.164673 -0.664795 0.165100 -0.709717 1445370640 -0.164673 -0.664795 0.165100 -0.709717 1445370640 -0.164673 -0.664795 0.165100 -0.709717 1445370640 -0.164673 -0.664795 0.165100 -0.709717 1445370640 -0.164673 -0.664795 0.165100 -0.709717 1445370640 -0.164673 -0.664795 0.165100 -0.709717 1445370640 -0.164673 -0.664795 0.165100 -0.709717 1445370640 -0.159851 -0.667053 0.165100 -0.708740 1445370640 -0.159851 -0.667053 0.165100 -0.708740 1445370640 -0.159851 -0.667053 0.165100 -0.708740 1445370640 -0.159851 -0.667053 0.165100 -0.708740 1445370640 -0.159851 -0.667053 0.165100 -0.708740 1445370640 -0.159851 -0.667053 0.165100 -0.708740 1445370640 -0.161987 -0.664856 0.167297 -0.709778 1445370640 -0.161987 -0.664856 0.167297 -0.709778 1445370640 -0.161987 -0.664856 0.167297 -0.709778 1445370640 -0.161987 -0.664856 0.167297 -0.709778 1445370640 -0.161987 -0.664856 0.167297 -0.709778 1445370640 -0.161987 -0.664856 0.167297 -0.709778 1445370640 -0.161987 -0.664856 0.167297 -0.709778 1445370640 -0.156799 -0.671021 0.167664 -0.705078 1445370640 -0.156799 -0.671021 0.167664 -0.705078 1445370641 -0.156799 -0.671021 0.167664 -0.705078 1445370641 -0.156799 -0.671021 0.167664 -0.705078 1445370641 -0.156799 -0.671021 0.167664 -0.705078 1445370641 -0.156799 -0.671021 0.167664 -0.705078 1445370641 -0.172180 -0.665039 0.167847 -0.707092 1445370641 -0.172180 -0.665039 0.167847 -0.707092 1445370641 -0.172180 -0.665039 0.167847 -0.707092 1445370641 -0.172180 -0.665039 0.167847 -0.707092 1445370641 -0.172180 -0.665039 0.167847 -0.707092 1445370641 -0.172180 -0.665039 0.167847 -0.707092 1445370641 -0.184021 -0.664246 0.167542 -0.704956 1445370641 -0.184021 -0.664246 0.167542 -0.704956 1445370641 -0.184021 -0.664246 0.167542 -0.704956 1445370641 -0.184021 -0.664246 0.167542 -0.704956 1445370641 -0.184021 -0.664246 0.167542 -0.704956 1445370641 -0.184021 -0.664246 0.167542 -0.704956 1445370641 -0.184021 -0.664246 0.167542 -0.704956 1445370641 -0.194397 -0.663818 0.169678 -0.702026 1445370641 -0.194397 -0.663818 0.169678 -0.702026 1445370641 -0.194397 -0.663818 0.169678 -0.702026 1445370641 -0.194397 -0.663818 0.169678 -0.702026 1445370641 -0.194397 -0.663818 0.169678 -0.702026 1445370641 -0.194397 -0.663818 0.169678 -0.702026 1445370641 -0.194397 -0.663818 0.169678 -0.702026 1445370641 -0.204407 -0.658569 0.173035 -0.703308 1445370641 -0.204407 -0.658569 0.173035 -0.703308 1445370641 -0.204407 -0.658569 0.173035 -0.703308 1445370641 -0.204407 -0.658569 0.173035 -0.703308 1445370641 -0.204407 -0.658569 0.173035 -0.703308 1445370641 -0.204407 -0.658569 0.173035 -0.703308 1445370641 -0.205261 -0.655518 0.175537 -0.705322 1445370641 -0.205261 -0.655518 0.175537 -0.705322 1445370641 -0.205261 -0.655518 0.175537 -0.705322 1445370641 -0.205261 -0.655518 0.175537 -0.705322 1445370641 -0.205261 -0.655518 0.175537 -0.705322 1445370641 -0.205261 -0.655518 0.175537 -0.705322 1445370641 -0.201477 -0.649048 0.180786 -0.711060 1445370641 -0.201477 -0.649048 0.180786 -0.711060 1445370641 -0.201477 -0.649048 0.180786 -0.711060 1445370641 -0.201477 -0.649048 0.180786 -0.711060 1445370641 -0.201477 -0.649048 0.180786 -0.711060 1445370641 -0.201477 -0.649048 0.180786 -0.711060 1445370641 -0.201477 -0.649048 0.180786 -0.711060 1445370641 -0.193604 -0.645020 0.181824 -0.716553 1445370641 -0.193604 -0.645020 0.181824 -0.716553 1445370641 -0.193604 -0.645020 0.181824 -0.716553 1445370641 -0.193604 -0.645020 0.181824 -0.716553 1445370641 -0.193604 -0.645020 0.181824 -0.716553 1445370641 -0.193604 -0.645020 0.181824 -0.716553 1445370641 -0.193604 -0.645020 0.181824 -0.716553 1445370641 -0.190979 -0.638733 0.178711 -0.723694 1445370641 -0.190979 -0.638733 0.178711 -0.723694 1445370641 -0.190979 -0.638733 0.178711 -0.723694 1445370641 -0.190979 -0.638733 0.178711 -0.723694 1445370641 -0.190979 -0.638733 0.178711 -0.723694 1445370641 -0.190979 -0.638733 0.178711 -0.723694 1445370641 -0.193726 -0.631958 0.175049 -0.729736 1445370641 -0.193726 -0.631958 0.175049 -0.729736 1445370641 -0.193726 -0.631958 0.175049 -0.729736 1445370641 -0.193726 -0.631958 0.175049 -0.729736 1445370641 -0.193726 -0.631958 0.175049 -0.729736 1445370641 -0.193726 -0.631958 0.175049 -0.729736 1445370641 -0.197693 -0.630859 0.175537 -0.729553 1445370641 -0.197693 -0.630859 0.175537 -0.729553 1445370641 -0.197693 -0.630859 0.175537 -0.729553 1445370641 -0.197693 -0.630859 0.175537 -0.729553 1445370641 -0.197693 -0.630859 0.175537 -0.729553 1445370641 -0.197693 -0.630859 0.175537 -0.729553 1445370641 -0.197693 -0.630859 0.175537 -0.729553 1445370641 -0.200256 -0.634155 0.179138 -0.725098 1445370641 -0.200256 -0.634155 0.179138 -0.725098 1445370641 -0.200256 -0.634155 0.179138 -0.725098 1445370641 -0.200256 -0.634155 0.179138 -0.725098 1445370641 -0.200256 -0.634155 0.179138 -0.725098 1445370641 -0.200256 -0.634155 0.179138 -0.725098 1445370641 -0.191223 -0.641357 0.178406 -0.721375 1445370641 -0.191223 -0.641357 0.178406 -0.721375 1445370641 -0.191223 -0.641357 0.178406 -0.721375 1445370641 -0.191223 -0.641357 0.178406 -0.721375 1445370641 -0.191223 -0.641357 0.178406 -0.721375 1445370641 -0.191223 -0.641357 0.178406 -0.721375 1445370641 -0.178040 -0.648193 0.172363 -0.720093 1445370641 -0.178040 -0.648193 0.172363 -0.720093 1445370641 -0.178040 -0.648193 0.172363 -0.720093 1445370641 -0.178040 -0.648193 0.172363 -0.720093 1445370641 -0.178040 -0.648193 0.172363 -0.720093 1445370641 -0.178040 -0.648193 0.172363 -0.720093 1445370641 -0.178040 -0.648193 0.172363 -0.720093 1445370641 -0.169128 -0.654236 0.164612 -0.718567 1445370641 -0.169128 -0.654236 0.164612 -0.718567 1445370641 -0.169128 -0.654236 0.164612 -0.718567 1445370641 -0.169128 -0.654236 0.164612 -0.718567 1445370641 -0.169128 -0.654236 0.164612 -0.718567 1445370641 -0.169128 -0.654236 0.164612 -0.718567 1445370641 -0.164429 -0.652344 0.156616 -0.723145 1445370641 -0.164429 -0.652344 0.156616 -0.723145 1445370641 -0.164429 -0.652344 0.156616 -0.723145 1445370641 -0.164429 -0.652344 0.156616 -0.723145 1445370641 -0.164429 -0.652344 0.156616 -0.723145 1445370641 -0.164429 -0.652344 0.156616 -0.723145 1445370641 -0.164185 -0.655029 0.155090 -0.721069 1445370641 -0.164185 -0.655029 0.155090 -0.721069 1445370641 -0.164185 -0.655029 0.155090 -0.721069 1445370641 -0.164185 -0.655029 0.155090 -0.721069 1445370641 -0.164185 -0.655029 0.155090 -0.721069 1445370641 -0.164185 -0.655029 0.155090 -0.721069 1445370641 -0.164185 -0.655029 0.155090 -0.721069 1445370641 -0.170044 -0.657776 0.156860 -0.716858 1445370641 -0.170044 -0.657776 0.156860 -0.716858 1445370641 -0.170044 -0.657776 0.156860 -0.716858 1445370641 -0.170044 -0.657776 0.156860 -0.716858 1445370641 -0.170044 -0.657776 0.156860 -0.716858 1445370641 -0.170044 -0.657776 0.156860 -0.716858 1445370641 -0.186768 -0.655457 0.162415 -0.713623 1445370641 -0.186768 -0.655457 0.162415 -0.713623 1445370641 -0.186768 -0.655457 0.162415 -0.713623 1445370641 -0.186768 -0.655457 0.162415 -0.713623 1445370642 -0.186768 -0.655457 0.162415 -0.713623 1445370642 -0.186768 -0.655457 0.162415 -0.713623 1445370642 -0.207214 -0.647888 0.172913 -0.712341 1445370642 -0.207214 -0.647888 0.172913 -0.712341 1445370642 -0.207214 -0.647888 0.172913 -0.712341 1445370642 -0.207214 -0.647888 0.172913 -0.712341 1445370642 -0.207214 -0.647888 0.172913 -0.712341 1445370642 -0.207214 -0.647888 0.172913 -0.712341 1445370642 -0.207214 -0.647888 0.172913 -0.712341 1445370642 -0.223328 -0.638489 0.184814 -0.713013 1445370642 -0.223328 -0.638489 0.184814 -0.713013 1445370642 -0.223328 -0.638489 0.184814 -0.713013 1445370642 -0.223328 -0.638489 0.184814 -0.713013 1445370642 -0.223328 -0.638489 0.184814 -0.713013 1445370642 -0.223328 -0.638489 0.184814 -0.713013 1445370642 -0.223633 -0.632568 0.191833 -0.716370 1445370642 -0.223633 -0.632568 0.191833 -0.716370 1445370642 -0.223633 -0.632568 0.191833 -0.716370 1445370642 -0.223633 -0.632568 0.191833 -0.716370 1445370642 -0.223633 -0.632568 0.191833 -0.716370 1445370642 -0.209595 -0.636108 0.190735 -0.717773 1445370642 -0.209595 -0.636108 0.190735 -0.717773 1445370642 -0.209595 -0.636108 0.190735 -0.717773 1445370642 -0.209595 -0.636108 0.190735 -0.717773 1445370642 -0.209595 -0.636108 0.190735 -0.717773 1445370642 -0.209595 -0.636108 0.190735 -0.717773 1445370642 -0.209595 -0.636108 0.190735 -0.717773 1445370642 -0.199341 -0.637634 0.184204 -0.721008 1445370642 -0.199341 -0.637634 0.184204 -0.721008 1445370642 -0.199341 -0.637634 0.184204 -0.721008 1445370642 -0.199341 -0.637634 0.184204 -0.721008 1445370642 -0.199341 -0.637634 0.184204 -0.721008 1445370642 -0.199341 -0.637634 0.184204 -0.721008 1445370642 -0.195679 -0.634399 0.179626 -0.726013 1445370642 -0.195679 -0.634399 0.179626 -0.726013 1445370642 -0.195679 -0.634399 0.179626 -0.726013 1445370642 -0.195679 -0.634399 0.179626 -0.726013 1445370642 -0.195679 -0.634399 0.179626 -0.726013 1445370642 -0.195679 -0.634399 0.179626 -0.726013 1445370642 
-0.228943 -0.649902 0.208557 -0.694153 1445370644 -0.228943 -0.649902 0.208557 -0.694153 1445370644 -0.223694 -0.650818 0.214844 -0.693054 1445370644 -0.223694 -0.650818 0.214844 -0.693054 1445370644 -0.223694 -0.650818 0.214844 -0.693054 1445370644 -0.223694 -0.650818 0.214844 -0.693054 1445370644 -0.223694 -0.650818 0.214844 -0.693054 1445370644 -0.223694 -0.650818 0.214844 -0.693054 1445370644 -0.218628 -0.652649 0.216980 -0.692261 1445370644 -0.218628 -0.652649 0.216980 -0.692261 1445370644 -0.218628 -0.652649 0.216980 -0.692261 1445370644 -0.218628 -0.652649 0.216980 -0.692261 1445370644 -0.218628 -0.652649 0.216980 -0.692261 1445370644 -0.218628 -0.652649 0.216980 -0.692261 1445370644 -0.215271 -0.657227 0.215454 -0.689453 1445370645 -0.215271 -0.657227 0.215454 -0.689453 1445370645 -0.215271 -0.657227 0.215454 -0.689453 1445370645 -0.215271 -0.657227 0.215454 -0.689453 1445370645 -0.215271 -0.657227 0.215454 -0.689453 1445370645 -0.215271 -0.657227 0.215454 -0.689453 1445370645 -0.215271 -0.657227 0.215454 -0.689453 1445370645 -0.210999 -0.659302 0.209656 -0.690613 1445370645 -0.210999 -0.659302 0.209656 -0.690613 1445370645 -0.210999 -0.659302 0.209656 -0.690613 1445370645 -0.210999 -0.659302 0.209656 -0.690613 1445370645 -0.210999 -0.659302 0.209656 -0.690613 1445370645 -0.210999 -0.659302 0.209656 -0.690613 1445370645 -0.210999 -0.659302 0.209656 -0.690613 1445370645 -0.212708 -0.657654 0.208923 -0.691895 1445370645 -0.212708 -0.657654 0.208923 -0.691895 1445370645 -0.212708 -0.657654 0.208923 -0.691895 1445370645 -0.212708 -0.657654 0.208923 -0.691895 1445370645 -0.212708 -0.657654 0.208923 -0.691895 1445370645 -0.212708 -0.657654 0.208923 -0.691895 1445370645 -0.222107 -0.651733 0.216248 -0.692261 1445370645 -0.222107 -0.651733 0.216248 -0.692261 1445370645 -0.222107 -0.651733 0.216248 -0.692261 1445370645 -0.222107 -0.651733 0.216248 -0.692261 1445370645 -0.222107 -0.651733 0.216248 -0.692261 1445370645 -0.222107 -0.651733 0.216248 -0.692261 1445370645 -0.231812 -0.643677 0.223328 -0.694397 1445370645 -0.231812 -0.643677 0.223328 -0.694397 1445370645 -0.231812 -0.643677 0.223328 -0.694397 1445370645 -0.231812 -0.643677 0.223328 -0.694397 1445370645 -0.231812 -0.643677 0.223328 -0.694397 1445370645 -0.231812 -0.643677 0.223328 -0.694397 1445370645 -0.229553 -0.638367 0.224060 -0.699768 1445370645 -0.229553 -0.638367 0.224060 -0.699768 1445370645 -0.229553 -0.638367 0.224060 -0.699768 1445370645 -0.229553 -0.638367 0.224060 -0.699768 1445370645 -0.229553 -0.638367 0.224060 -0.699768 1445370645 -0.229553 -0.638367 0.224060 -0.699768 1445370645 -0.228333 -0.642395 0.221252 -0.697388 1445370645 -0.228333 -0.642395 0.221252 -0.697388 1445370645 -0.228333 -0.642395 0.221252 -0.697388 1445370645 -0.228333 -0.642395 0.221252 -0.697388 1445370645 -0.228333 -0.642395 0.221252 -0.697388 1445370645 -0.228333 -0.642395 0.221252 -0.697388 1445370645 -0.235413 -0.649841 0.220093 -0.688416 1445370645 -0.235413 -0.649841 0.220093 -0.688416 1445370645 -0.235413 -0.649841 0.220093 -0.688416 1445370645 -0.235413 -0.649841 0.220093 -0.688416 1445370645 -0.235413 -0.649841 0.220093 -0.688416 1445370645 -0.235413 -0.649841 0.220093 -0.688416 1445370645 -0.235413 -0.649841 0.220093 -0.688416 1445370645 -0.248108 -0.652893 0.223816 -0.679871 1445370645 -0.248108 -0.652893 0.223816 -0.679871 1445370645 -0.248108 -0.652893 0.223816 -0.679871 1445370645 -0.248108 -0.652893 0.223816 -0.679871 1445370645 -0.248108 -0.652893 0.223816 -0.679871 1445370645 -0.248108 -0.652893 0.223816 -0.679871 1445370645 -0.264954 -0.652283 0.233887 -0.670593 1445370645 -0.264954 -0.652283 0.233887 -0.670593 1445370645 -0.264954 -0.652283 0.233887 -0.670593 1445370645 -0.264954 -0.652283 0.233887 -0.670593 1445370645 -0.264954 -0.652283 0.233887 -0.670593 1445370645 -0.264954 -0.652283 0.233887 -0.670593 1445370645 -0.274902 -0.645813 0.243225 -0.669495 1445370645 -0.274902 -0.645813 0.243225 -0.669495 1445370645 -0.274902 -0.645813 0.243225 -0.669495 1445370645 -0.274902 -0.645813 0.243225 -0.669495 1445370645 -0.274902 -0.645813 0.243225 -0.669495 1445370645 -0.274902 -0.645813 0.243225 -0.669495 1445370645 -0.270081 -0.640991 0.242859 -0.676208 1445370645 -0.270081 -0.640991 0.242859 -0.676208 1445370645 -0.270081 -0.640991 0.242859 -0.676208 1445370645 -0.270081 -0.640991 0.242859 -0.676208 1445370645 -0.270081 -0.640991 0.242859 -0.676208 1445370645 -0.270081 -0.640991 0.242859 -0.676208 1445370645 -0.257019 -0.646545 0.239075 -0.677368 1445370645 -0.257019 -0.646545 0.239075 -0.677368 1445370645 -0.257019 -0.646545 0.239075 -0.677368 1445370645 -0.257019 -0.646545 0.239075 -0.677368 1445370645 -0.257019 -0.646545 0.239075 -0.677368 1445370645 -0.257019 -0.646545 0.239075 -0.677368 1445370645 -0.257019 -0.646545 0.239075 -0.677368 1445370645 -0.244751 -0.652954 0.231812 -0.678284 1445370645 -0.244751 -0.652954 0.231812 -0.678284 1445370645 -0.244751 -0.652954 0.231812 -0.678284 1445370645 -0.244751 -0.652954 0.231812 -0.678284 1445370645 -0.244751 -0.652954 0.231812 -0.678284 1445370645 -0.244751 -0.652954 0.231812 -0.678284 1445370645 -0.230774 -0.654663 0.222412 -0.684692 1445370645 -0.230774 -0.654663 0.222412 -0.684692 1445370645 -0.230774 -0.654663 0.222412 -0.684692 1445370645 -0.230774 -0.654663 0.222412 -0.684692 1445370645 -0.230774 -0.654663 0.222412 -0.684692 1445370645 -0.230774 -0.654663 0.222412 -0.684692 1445370645 -0.230774 -0.654663 0.222412 -0.684692 1445370645 -0.216736 -0.653259 0.212341 -0.693726 1445370645 -0.216736 -0.653259 0.212341 -0.693726 1445370645 -0.216736 -0.653259 0.212341 -0.693726 1445370645 -0.216736 -0.653259 0.212341 -0.693726 1445370645 -0.216736 -0.653259 0.212341 -0.693726 1445370645 -0.211914 -0.649841 0.208008 -0.699707 1445370645 -0.211914 -0.649841 0.208008 -0.699707 1445370645 -0.211914 -0.649841 0.208008 -0.699707 1445370645 -0.211914 -0.649841 0.208008 -0.699707 1445370645 -0.211914 -0.649841 0.208008 -0.699707 1445370645 -0.211914 -0.649841 0.208008 -0.699707 1445370645 -0.217957 -0.642944 0.209045 -0.703918 1445370645 -0.217957 -0.642944 0.209045 -0.703918 1445370645 -0.217957 -0.642944 0.209045 -0.703918 1445370645 -0.217957 -0.642944 0.209045 -0.703918 1445370645 -0.217957 -0.642944 0.209045 -0.703918 1445370645 -0.217957 -0.642944 0.209045 -0.703918 1445370645 -0.217957 -0.642944 0.209045 -0.703918 1445370645 -0.225220 -0.636108 0.212158 -0.706909 1445370645 -0.225220 -0.636108 0.212158 -0.706909 1445370646 -0.225220 -0.636108 0.212158 -0.706909 1445370646 -0.225220 -0.636108 0.212158 -0.706909 1445370646 -0.225220 -0.636108 0.212158 -0.706909 1445370646 -0.225220 -0.636108 0.212158 -0.706909 1445370646 -0.225525 -0.633057 0.214355 -0.708862 1445370646 -0.225525 -0.633057 0.214355 -0.708862 1445370646 -0.225525 -0.633057 0.214355 -0.708862 1445370646 -0.225525 -0.633057 0.214355 -0.708862 1445370646 -0.225525 -0.633057 0.214355 -0.708862 1445370646 -0.225525 -0.633057 0.214355 -0.708862 1445370646 -0.219421 -0.633484 0.212463 -0.710938 1445370646 -0.219421 -0.633484 0.212463 -0.710938 1445370646 -0.219421 -0.633484 0.212463 -0.710938 1445370646 -0.219421 -0.633484 0.212463 -0.710938 1445370646 -0.219421 -0.633484 0.212463 -0.710938 1445370646 -0.219421 -0.633484 0.212463 -0.710938 1445370646 -0.216553 -0.638733 0.211731 -0.707397 1445370646 -0.216553 -0.638733 0.211731 -0.707397 1445370646 -0.216553 -0.638733 0.211731 -0.707397 1445370646 -0.216553 -0.638733 0.211731 -0.707397 1445370646 -0.216553 -0.638733 0.211731 -0.707397 1445370646 -0.216553 -0.638733 0.211731 -0.707397 1445370646 -0.216553 -0.638733 0.211731 -0.707397 1445370646 -0.218262 -0.645081 0.211548 -0.701111 1445370646 -0.218262 -0.645081 0.211548 -0.701111 1445370646 -0.218262 -0.645081 0.211548 -0.701111 1445370646 -0.218262 -0.645081 0.211548 -0.701111 1445370646 -0.218262 -0.645081 0.211548 -0.701111 1445370646 -0.218262 -0.645081 0.211548 -0.701111 1445370646 -0.225098 -0.647949 0.212708 -0.695923 1445370646 -0.225098 -0.647949 0.212708 -0.695923 1445370646 -0.225098 -0.647949 0.212708 -0.695923 1445370646 -0.225098 -0.647949 0.212708 -0.695923 1445370646 -0.225098 -0.647949 0.212708 -0.695923 1445370646 -0.238770 -0.648315 0.218384 -0.689270 1445370646 -0.238770 -0.648315 0.218384 -0.689270 1445370646 -0.238770 -0.648315 0.218384 -0.689270 1445370646 -0.238770 -0.648315 0.218384 -0.689270 1445370646 -0.238770 -0.648315 0.218384 -0.689270 1445370646 -0.238770 -0.648315 0.218384 -0.689270 1445370646 -0.238770 -0.648315 0.218384 -0.689270 1445370646 -0.249939 -0.645264 0.225891 -0.685730 1445370646 -0.249939 -0.645264 0.225891 -0.685730 1445370646 -0.249939 -0.645264 0.225891 -0.685730 1445370646 -0.249939 -0.645264 0.225891 -0.685730 1445370646 -0.249939 -0.645264 0.225891 -0.685730 1445370646 -0.249939 -0.645264 0.225891 -0.685730 1445370646 -0.250427 -0.642700 0.229797 -0.686646 1445370646 -0.250427 -0.642700 0.229797 -0.686646 1445370646 -0.250427 -0.642700 0.229797 -0.686646 1445370646 -0.250427 -0.642700 0.229797 -0.686646 1445370646 -0.250427 -0.642700 0.229797 -0.686646 1445370646 -0.250427 -0.642700 0.229797 -0.686646 1445370646 -0.241516 -0.644531 0.224976 -0.689758 1445370646 -0.241516 -0.644531 0.224976 -0.689758 1445370646 -0.241516 -0.644531 0.224976 -0.689758 1445370646 -0.241516 -0.644531 0.224976 -0.689758 1445370646 -0.241516 -0.644531 0.224976 -0.689758 1445370646 -0.241516 -0.644531 0.224976 -0.689758 1445370646 -0.233276 -0.650146 0.217102 -0.689819 1445370646 -0.233276 -0.650146 0.217102 -0.689819 1445370646 -0.233276 -0.650146 0.217102 -0.689819 1445370646 -0.233276 -0.650146 0.217102 -0.689819 1445370646 -0.233276 -0.650146 0.217102 -0.689819 1445370646 -0.233276 -0.650146 0.217102 -0.689819 1445370646 -0.225891 -0.654541 0.210327 -0.690247 1445370646 -0.225891 -0.654541 0.210327 -0.690247 1445370646 -0.225891 -0.654541 0.210327 -0.690247 1445370646 -0.225891 -0.654541 0.210327 -0.690247 1445370646 -0.225891 -0.654541 0.210327 -0.690247 1445370646 -0.225891 -0.654541 0.210327 -0.690247 1445370646 -0.218689 -0.655579 0.203796 -0.693542 1445370646 -0.218689 -0.655579 0.203796 -0.693542 1445370646 -0.218689 -0.655579 0.203796 -0.693542 1445370646 -0.218689 -0.655579 0.203796 -0.693542 1445370646 -0.218689 -0.655579 0.203796 -0.693542 1445370646 -0.218689 -0.655579 0.203796 -0.693542 1445370646 -0.220276 -0.652283 0.202454 -0.696472 1445370646 -0.220276 -0.652283 0.202454 -0.696472 1445370646 -0.220276 -0.652283 0.202454 -0.696472 1445370646 -0.220276 -0.652283 0.202454 -0.696472 1445370646 -0.220276 -0.652283 0.202454 -0.696472 1445370646 -0.220276 -0.652283 0.202454 -0.696472 1445370646 -0.231323 -0.645935 0.207703 -0.697266 1445370646 -0.231323 -0.645935 0.207703 -0.697266 1445370646 -0.231323 -0.645935 0.207703 -0.697266 1445370646 -0.231323 -0.645935 0.207703 -0.697266 1445370646 -0.231323 -0.645935 0.207703 -0.697266 1445370646 -0.231323 -0.645935 0.207703 -0.697266 1445370646 -0.231323 -0.645935 0.207703 -0.697266 1445370646 -0.243835 -0.635925 0.212585 -0.700745 1445370646 -0.243835 -0.635925 0.212585 -0.700745 1445370646 -0.243835 -0.635925 0.212585 -0.700745 1445370646 -0.243835 -0.635925 0.212585 -0.700745 1445370646 -0.243835 -0.635925 0.212585 -0.700745 1445370646 -0.243835 -0.635925 0.212585 -0.700745 1445370646 -0.247681 -0.629150 0.215088 -0.704773 1445370646 -0.247681 -0.629150 0.215088 -0.704773 1445370646 -0.247681 -0.629150 0.215088 -0.704773 1445370646 -0.247681 -0.629150 0.215088 -0.704773 1445370646 -0.247681 -0.629150 0.215088 -0.704773 1445370646 -0.247681 -0.629150 0.215088 -0.704773 1445370646 -0.241272 -0.628418 0.213379 -0.708069 1445370646 -0.241272 -0.628418 0.213379 -0.708069 1445370646 -0.241272 -0.628418 0.213379 -0.708069 1445370646 -0.241272 -0.628418 0.213379 -0.708069 1445370646 -0.241272 -0.628418 0.213379 -0.708069 1445370646 -0.241272 -0.628418 0.213379 -0.708069 1445370646 -0.232971 -0.634033 0.211243 -0.706543 1445370646 -0.232971 -0.634033 0.211243 -0.706543 1445370646 -0.232971 -0.634033 0.211243 -0.706543 1445370646 -0.232971 -0.634033 0.211243 -0.706543 1445370646 -0.232971 -0.634033 0.211243 -0.706543 1445370647 -0.232971 -0.634033 0.211243 -0.706543 1445370647 -0.229126 -0.642517 0.212036 -0.699829 1445370647 -0.229126 -0.642517 0.212036 -0.699829 1445370647 -0.229126 -0.642517 0.212036 -0.699829 1445370647 -0.229126 -0.642517 0.212036 -0.699829 1445370647 -0.229126 -0.642517 0.212036 -0.699829 1445370647 -0.229126 -0.642517 0.212036 -0.699829 1445370647 -0.229614 -0.652222 0.214294 -0.689941 1445370647 -0.229614 -0.652222 0.214294 -0.689941 1445370647 -0.229614 -0.652222 0.214294 -0.689941 1445370647 -0.229614 -0.652222 0.214294 -0.689941 1445370647 -0.229614 -0.652222 0.214294 -0.689941 1445370647 -0.229614 -0.652222 0.214294 -0.689941 1445370647 -0.239807 -0.656250 0.222778 -0.679932 1445370647 -0.239807 -0.656250 0.222778 -0.679932 1445370647 -0.239807 -0.656250 0.222778 -0.679932 1445370647 -0.239807 -0.656250 0.222778 -0.679932 1445370647 -0.239807 -0.656250 0.222778 -0.679932 1445370647 -0.239807 -0.656250 0.222778 -0.679932 1445370647 -0.252075 -0.655212 0.233337 -0.672852 1445370647 -0.252075 -0.655212 0.233337 -0.672852 1445370647 -0.252075 -0.655212 0.233337 -0.672852 1445370647 -0.252075 -0.655212 0.233337 -0.672852 1445370647 -0.252075 -0.655212 0.233337 -0.672852 1445370647 -0.252075 -0.655212 0.233337 -0.672852 1445370647 -0.253906 -0.653503 0.237000 -0.672607 1445370647 -0.253906 -0.653503 0.237000 -0.672607 1445370647 -0.253906 -0.653503 0.237000 -0.672607 1445370647 -0.253906 -0.653503 0.237000 -0.672607 1445370647 -0.253906 -0.653503 0.237000 -0.672607 1445370647 -0.253906 -0.653503 0.237000 -0.672607 1445370647 -0.253906 -0.653503 0.237000 -0.672607 1445370647 -0.246216 -0.651367 0.230713 -0.679626 1445370647 -0.246216 -0.651367 0.230713 -0.679626 1445370647 -0.246216 -0.651367 0.230713 -0.679626 1445370647 -0.246216 -0.651367 0.230713 -0.679626 1445370647 -0.246216 -0.651367 0.230713 -0.679626 1445370647 -0.246216 -0.651367 0.230713 -0.679626 1445370647 -0.235840 -0.654663 0.221130 -0.683350 1445370647 -0.235840 -0.654663 0.221130 -0.683350 1445370647 -0.235840 -0.654663 0.221130 -0.683350 1445370647 -0.235840 -0.654663 0.221130 -0.683350 1445370647 -0.235840 -0.654663 0.221130 -0.683350 1445370647 -0.235840 -0.654663 0.221130 -0.683350 1445370647 -0.225891 -0.660950 0.213867 -0.682983 1445370647 -0.225891 -0.660950 0.213867 -0.682983 1445370647 -0.225891 -0.660950 0.213867 -0.682983 1445370647 -0.225891 -0.660950 0.213867 -0.682983 1445370647 -0.225891 -0.660950 0.213867 -0.682983 1445370647 -0.225891 -0.660950 0.213867 -0.682983 1445370647 -0.216431 -0.664124 0.204346 -0.685852 1445370647 -0.216431 -0.664124 0.204346 -0.685852 1445370647 -0.216431 -0.664124 0.204346 -0.685852 1445370647 -0.216431 -0.664124 0.204346 -0.685852 1445370647 -0.216431 -0.664124 0.204346 -0.685852 1445370647 -0.216431 -0.664124 0.204346 -0.685852 1445370647 -0.216431 -0.664124 0.204346 -0.685852 1445370647 -0.216919 -0.663147 0.200256 -0.687866 1445370647 -0.216919 -0.663147 0.200256 -0.687866 1445370647 -0.216919 -0.663147 0.200256 -0.687866 1445370647 -0.216919 -0.663147 0.200256 -0.687866 1445370647 -0.216919 -0.663147 0.200256 -0.687866 1445370647 -0.216919 -0.663147 0.200256 -0.687866 1445370647 -0.225464 -0.659912 0.204529 -0.687012 1445370647 -0.225464 -0.659912 0.204529 -0.687012 1445370647 -0.225464 -0.659912 0.204529 -0.687012 1445370647 -0.225464 -0.659912 0.204529 -0.687012 1445370647 -0.225464 -0.659912 0.204529 -0.687012 1445370647 -0.225464 -0.659912 0.204529 -0.687012 1445370647 -0.233948 -0.653748 0.208679 -0.688782 1445370647 -0.233948 -0.653748 0.208679 -0.688782 1445370647 -0.233948 -0.653748 0.208679 -0.688782 1445370647 -0.233948 -0.653748 0.208679 -0.688782 1445370647 -0.233948 -0.653748 0.208679 -0.688782 1445370647 -0.233948 -0.653748 0.208679 -0.688782 1445370647 -0.237183 -0.647461 0.210876 -0.692932 1445370647 -0.237183 -0.647461 0.210876 -0.692932 1445370647 -0.237183 -0.647461 0.210876 -0.692932 1445370647 -0.237183 -0.647461 0.210876 -0.692932 1445370647 -0.237183 -0.647461 0.210876 -0.692932 1445370647 -0.237183 -0.647461 0.210876 -0.692932 1445370647 -0.231140 -0.646057 0.208313 -0.697021 1445370647 -0.231140 -0.646057 0.208313 -0.697021 1445370647 -0.231140 -0.646057 0.208313 -0.697021 1445370647 -0.231140 -0.646057 0.208313 -0.697021 1445370647 -0.231140 -0.646057 0.208313 -0.697021 1445370647 -0.231140 -0.646057 0.208313 -0.697021 1445370647 -0.225647 -0.650635 0.205505 -0.695374 1445370647 -0.225647 -0.650635 0.205505 -0.695374 1445370647 -0.225647 -0.650635 0.205505 -0.695374 1445370647 -0.225647 -0.650635 0.205505 -0.695374 1445370647 -0.225647 -0.650635 0.205505 -0.695374 1445370647 -0.225647 -0.650635 0.205505 -0.695374 1445370647 -0.225647 -0.650635 0.205505 -0.695374 1445370647 -0.226196 -0.655334 0.205750 -0.690735 1445370647 -0.226196 -0.655334 0.205750 -0.690735 1445370647 -0.226196 -0.655334 0.205750 -0.690735 1445370647 -0.226196 -0.655334 0.205750 -0.690735 1445370647 -0.226196 -0.655334 0.205750 -0.690735 1445370647 -0.226196 -0.655334 0.205750 -0.690735 1445370647 -0.234741 -0.657166 0.210632 -0.684631 1445370647 -0.234741 -0.657166 0.210632 -0.684631 1445370647 -0.234741 -0.657166 0.210632 -0.684631 1445370647 -0.234741 -0.657166 0.210632 -0.684631 1445370647 -0.234741 -0.657166 0.210632 -0.684631 1445370647 -0.234741 -0.657166 0.210632 -0.684631 1445370647 -0.250671 -0.654968 0.221252 -0.677734 1445370647 -0.250671 -0.654968 0.221252 -0.677734 1445370647 -0.250671 -0.654968 0.221252 -0.677734 1445370647 -0.250671 -0.654968 0.221252 -0.677734 1445370647 -0.250671 -0.654968 0.221252 -0.677734 1445370648 -0.250671 -0.654968 0.221252 -0.677734 1445370648 -0.262085 -0.649902 0.232178 -0.674622 1445370648 -0.262085 -0.649902 0.232178 -0.674622 1445370648 -0.262085 -0.649902 0.232178 -0.674622 1445370648 -0.262085 -0.649902 0.232178 -0.674622 1445370648 -0.262085 -0.649902 0.232178 -0.674622 1445370648 -0.262085 -0.649902 0.232178 -0.674622 1445370648 -0.261658 -0.645813 0.232849 -0.678467 1445370648 -0.261658 -0.645813 0.232849 -0.678467 1445370648 -0.261658 -0.645813 0.232849 -0.678467 1445370648 -0.261658 -0.645813 0.232849 -0.678467 1445370648 -0.261658 -0.645813 0.232849 -0.678467 1445370648 -0.261658 -0.645813 0.232849 -0.678467 1445370648 -0.261658 -0.645813 0.232849 -0.678467 1445370648 -0.252502 -0.647705 0.226990 -0.682129 1445370648 -0.252502 -0.647705 0.226990 -0.682129 1445370648 -0.252502 -0.647705 0.226990 -0.682129 1445370648 -0.252502 -0.647705 0.226990 -0.682129 1445370648 -0.252502 -0.647705 0.226990 -0.682129 1445370648 -0.252502 -0.647705 0.226990 -0.682129 1445370648 -0.252502 -0.647705 0.226990 -0.682129 1445370648 -0.243225 -0.652649 0.219116 -0.683350 1445370648 -0.243225 -0.652649 0.219116 -0.683350 1445370648 -0.243225 -0.652649 0.219116 -0.683350 1445370648 -0.243225 -0.652649 0.219116 -0.683350 1445370648 -0.243225 -0.652649 0.219116 -0.683350 1445370648 -0.243225 -0.652649 0.219116 -0.683350 1445370648 -0.232666 -0.655945 0.212158 -0.686035 1445370648 -0.232666 -0.655945 0.212158 -0.686035 1445370648 -0.232666 -0.655945 0.212158 -0.686035 1445370648 -0.232666 -0.655945 0.212158 -0.686035 1445370648 -0.232666 -0.655945 0.212158 -0.686035 1445370648 -0.232666 -0.655945 0.212158 -0.686035 1445370648 -0.225159 -0.654419 0.206421 -0.691711 1445370648 -0.225159 -0.654419 0.206421 -0.691711 1445370648 -0.225159 -0.654419 0.206421 -0.691711 1445370648 -0.225159 -0.654419 0.206421 -0.691711 1445370648 -0.225159 -0.654419 0.206421 -0.691711 1445370648 -0.225159 -0.654419 0.206421 -0.691711 1445370648 -0.226501 -0.650635 0.206177 -0.694946 1445370648 -0.226501 -0.650635 0.206177 -0.694946 1445370648 -0.226501 -0.650635 0.206177 -0.694946 1445370648 -0.226501 -0.650635 0.206177 -0.694946 1445370648 -0.226501 -0.650635 0.206177 -0.694946 1445370648 -0.226501 -0.650635 0.206177 -0.694946 1445370648 -0.232605 -0.644287 0.210022 -0.697693 1445370648 -0.232605 -0.644287 0.210022 -0.697693 1445370648 -0.232605 -0.644287 0.210022 -0.697693 1445370648 -0.232605 -0.644287 0.210022 -0.697693 1445370648 -0.232605 -0.644287 0.210022 -0.697693 1445370648 -0.232605 -0.644287 0.210022 -0.697693 1445370648 -0.232605 -0.644287 0.210022 -0.697693 1445370648 -0.241699 -0.634521 0.212158 -0.702881 1445370648 -0.241699 -0.634521 0.212158 -0.702881 1445370648 -0.241699 -0.634521 0.212158 -0.702881 1445370648 -0.241699 -0.634521 0.212158 -0.702881 1445370648 -0.241699 -0.634521 0.212158 -0.702881 1445370648 -0.241699 -0.634521 0.212158 -0.702881 1445370648 -0.241699 -0.634521 0.212158 -0.702881 1445370648 -0.242737 -0.631165 0.213562 -0.705078 1445370648 -0.242737 -0.631165 0.213562 -0.705078 1445370648 -0.242737 -0.631165 0.213562 -0.705078 1445370648 -0.242737 -0.631165 0.213562 -0.705078 1445370648 -0.242737 -0.631165 0.213562 -0.705078 1445370648 -0.242737 -0.631165 0.213562 -0.705078 1445370648 -0.235840 -0.633850 0.210327 -0.705994 1445370648 -0.235840 -0.633850 0.210327 -0.705994 1445370648 -0.235840 -0.633850 0.210327 -0.705994 1445370648 -0.235840 -0.633850 0.210327 -0.705994 1445370648 -0.235840 -0.633850 0.210327 -0.705994 1445370648 -0.235840 -0.633850 0.210327 -0.705994 1445370648 -0.229370 -0.639771 0.207336 -0.703674 1445370648 -0.229370 -0.639771 0.207336 -0.703674 1445370648 -0.229370 -0.639771 0.207336 -0.703674 1445370648 -0.229370 -0.639771 0.207336 -0.703674 1445370648 -0.229370 -0.639771 0.207336 -0.703674 1445370648 -0.229370 -0.639771 0.207336 -0.703674 1445370648 -0.230225 -0.647461 0.208679 -0.695923 1445370648 -0.230225 -0.647461 0.208679 -0.695923 1445370648 -0.230225 -0.647461 0.208679 -0.695923 1445370648 -0.230225 -0.647461 0.208679 -0.695923 1445370648 -0.230225 -0.647461 0.208679 -0.695923 1445370648 -0.230225 -0.647461 0.208679 -0.695923 1445370648 -0.239868 -0.649353 0.213318 -0.689514 1445370648 -0.239868 -0.649353 0.213318 -0.689514 1445370648 -0.239868 -0.649353 0.213318 -0.689514 1445370648 -0.239868 -0.649353 0.213318 -0.689514 1445370648 -0.239868 -0.649353 0.213318 -0.689514 1445370648 -0.239868 -0.649353 0.213318 -0.689514 1445370648 -0.252197 -0.648132 0.223999 -0.682800 1445370648 -0.252197 -0.648132 0.223999 -0.682800 1445370648 -0.252197 -0.648132 0.223999 -0.682800 1445370648 -0.252197 -0.648132 0.223999 -0.682800 1445370648 -0.252197 -0.648132 0.223999 -0.682800 1445370648 -0.252197 -0.648132 0.223999 -0.682800 1445370648 -0.252197 -0.648132 0.223999 -0.682800 1445370648 -0.261292 -0.644836 0.234314 -0.679077 1445370648 -0.261292 -0.644836 0.234314 -0.679077 1445370648 -0.261292 -0.644836 0.234314 -0.679077 1445370648 -0.261292 -0.644836 0.234314 -0.679077 1445370648 -0.261292 -0.644836 0.234314 -0.679077 1445370648 -0.261292 -0.644836 0.234314 -0.679077 1445370648 -0.261292 -0.644836 0.234314 -0.679077 1445370648 -0.261169 -0.641052 0.237183 -0.681702 1445370648 -0.261169 -0.641052 0.237183 -0.681702 1445370648 -0.261169 -0.641052 0.237183 -0.681702 1445370648 -0.261169 -0.641052 0.237183 -0.681702 1445370648 -0.261169 -0.641052 0.237183 -0.681702 1445370648 -0.261169 -0.641052 0.237183 -0.681702 1445370648 -0.253784 -0.645325 0.236328 -0.680725 1445370648 -0.253784 -0.645325 0.236328 -0.680725 1445370648 -0.253784 -0.645325 0.236328 -0.680725 1445370648 -0.253784 -0.645325 0.236328 -0.680725 1445370648 -0.253784 -0.645325 0.236328 -0.680725 1445370648 -0.253784 -0.645325 0.236328 -0.680725 1445370649 -0.242493 -0.649597 0.230957 -0.682617 1445370649 -0.242493 -0.649597 0.230957 -0.682617 1445370649 -0.242493 -0.649597 0.230957 -0.682617 1445370649 -0.242493 -0.649597 0.230957 -0.682617 1445370649 -0.242493 -0.649597 0.230957 -0.682617 1445370649 -0.242493 -0.649597 0.230957 -0.682617 1445370649 -0.242493 -0.649597 0.230957 -0.682617 1445370649 -0.228699 -0.653748 0.222290 -0.686218 1445370649 -0.228699 -0.653748 0.222290 -0.686218 1445370649 -0.228699 -0.653748 0.222290 -0.686218 1445370649 -0.228699 -0.653748 0.222290 -0.686218 1445370649 -0.228699 -0.653748 0.222290 -0.686218 1445370649 -0.228699 -0.653748 0.222290 -0.686218 1445370649 -0.221680 -0.654358 0.213867 -0.690674 1445370649 -0.221680 -0.654358 0.213867 -0.690674 1445370649 -0.221680 -0.654358 0.213867 -0.690674 1445370649 -0.221680 -0.654358 0.213867 -0.690674 1445370649 -0.221680 -0.654358 0.213867 -0.690674 1445370649 -0.221680 -0.654358 0.213867 -0.690674 1445370649 -0.225830 -0.652771 0.212830 -0.691162 1445370649 -0.225830 -0.652771 0.212830 -0.691162 1445370649 -0.225830 -0.652771 0.212830 -0.691162 1445370649 -0.225830 -0.652771 0.212830 -0.691162 1445370649 -0.225830 -0.652771 0.212830 -0.691162 1445370649 -0.225830 -0.652771 0.212830 -0.691162 1445370649 -0.234375 -0.648621 0.216370 -0.691101 1445370649 -0.234375 -0.648621 0.216370 -0.691101 1445370649 -0.234375 -0.648621 0.216370 -0.691101 1445370649 -0.234375 -0.648621 0.216370 -0.691101 1445370649 -0.234375 -0.648621 0.216370 -0.691101 1445370649 -0.234375 -0.648621 0.216370 -0.691101 1445370649 -0.242065 -0.641602 0.219727 -0.693909 1445370649 -0.242065 -0.641602 0.219727 -0.693909 1445370649 -0.242065 -0.641602 0.219727 -0.693909 1445370649 -0.242065 -0.641602 0.219727 -0.693909 1445370649 -0.242065 -0.641602 0.219727 -0.693909 1445370649 -0.242065 -0.641602 0.219727 -0.693909 1445370649 -0.242065 -0.641602 0.219727 -0.693909 1445370649 -0.244690 -0.635010 0.221130 -0.698608 1445370649 -0.244690 -0.635010 0.221130 -0.698608 1445370649 -0.244690 -0.635010 0.221130 -0.698608 1445370649 -0.244690 -0.635010 0.221130 -0.698608 1445370649 -0.244690 -0.635010 0.221130 -0.698608 1445370649 -0.244690 -0.635010 0.221130 -0.698608 1445370649 -0.235840 -0.636658 0.217651 -0.701294 1445370649 -0.235840 -0.636658 0.217651 -0.701294 1445370649 -0.235840 -0.636658 0.217651 -0.701294 1445370649 -0.235840 -0.636658 0.217651 -0.701294 1445370649 -0.235840 -0.636658 0.217651 -0.701294 1445370649 -0.235840 -0.636658 0.217651 -0.701294 1445370649 -0.235840 -0.636658 0.217651 -0.701294 1445370649 -0.225708 -0.644836 0.213684 -0.698364 1445370649 -0.225708 -0.644836 0.213684 -0.698364 1445370649 -0.225708 -0.644836 0.213684 -0.698364 1445370649 -0.225708 -0.644836 0.213684 -0.698364 1445370649 -0.225708 -0.644836 0.213684 -0.698364 1445370649 -0.225708 -0.644836 0.213684 -0.698364 1445370649 -0.224060 -0.652405 0.213379 -0.691895 1445370649 -0.224060 -0.652405 0.213379 -0.691895 1445370649 -0.224060 -0.652405 0.213379 -0.691895 1445370649 -0.224060 -0.652405 0.213379 -0.691895 1445370649 -0.224060 -0.652405 0.213379 -0.691895 1445370649 -0.224060 -0.652405 0.213379 -0.691895 1445370649 -0.224060 -0.652405 0.213379 -0.691895 1445370649 -0.233398 -0.655640 0.219604 -0.683777 1445370649 -0.233398 -0.655640 0.219604 -0.683777 1445370649 -0.233398 -0.655640 0.219604 -0.683777 1445370649 -0.233398 -0.655640 0.219604 -0.683777 1445370649 -0.233398 -0.655640 0.219604 -0.683777 1445370649 -0.233398 -0.655640 0.219604 -0.683777 1445370649 -0.247803 -0.655823 0.229797 -0.675110 1445370649 -0.247803 -0.655823 0.229797 -0.675110 1445370649 -0.247803 -0.655823 0.229797 -0.675110 1445370649 -0.247803 -0.655823 0.229797 -0.675110 1445370649 -0.247803 -0.655823 0.229797 -0.675110 1445370649 -0.247803 -0.655823 0.229797 -0.675110 1445370649 -0.247803 -0.655823 0.229797 -0.675110 1445370649 -0.260864 -0.651306 0.240601 -0.670776 1445370649 -0.260864 -0.651306 0.240601 -0.670776 1445370649 -0.260864 -0.651306 0.240601 -0.670776 1445370649 -0.260864 -0.651306 0.240601 -0.670776 1445370649 -0.260864 -0.651306 0.240601 -0.670776 1445370649 -0.260864 -0.651306 0.240601 -0.670776 1445370649 -0.261108 -0.645813 0.244019 -0.674744 1445370649 -0.261108 -0.645813 0.244019 -0.674744 1445370649 -0.261108 -0.645813 0.244019 -0.674744 1445370649 -0.261108 -0.645813 0.244019 -0.674744 1445370649 -0.261108 -0.645813 0.244019 -0.674744 1445370649 -0.261108 -0.645813 0.244019 -0.674744 1445370649 -0.261108 -0.645813 0.244019 -0.674744 1445370649 -0.250183 -0.649292 0.240417 -0.676819 1445370649 -0.250183 -0.649292 0.240417 -0.676819 1445370649 -0.250183 -0.649292 0.240417 -0.676819 1445370649 -0.250183 -0.649292 0.240417 -0.676819 1445370649 -0.250183 -0.649292 0.240417 -0.676819 1445370649 -0.250183 -0.649292 0.240417 -0.676819 1445370649 -0.237610 -0.651672 0.231018 -0.682312 1445370649 -0.237610 -0.651672 0.231018 -0.682312 1445370649 -0.237610 -0.651672 0.231018 -0.682312 1445370649 -0.237610 -0.651672 0.231018 -0.682312 1445370649 -0.237610 -0.651672 0.231018 -0.682312 1445370649 -0.237610 -0.651672 0.231018 -0.682312 1445370649 -0.237610 -0.651672 0.231018 -0.682312 1445370649 -0.222412 -0.655640 0.220276 -0.687195 1445370649 -0.222412 -0.655640 0.220276 -0.687195 1445370649 -0.222412 -0.655640 0.220276 -0.687195 1445370649 -0.222412 -0.655640 0.220276 -0.687195 1445370649 -0.222412 -0.655640 0.220276 -0.687195 1445370649 -0.222412 -0.655640 0.220276 -0.687195 1445370649 -0.214600 -0.655151 0.210938 -0.693054 1445370649 -0.214600 -0.655151 0.210938 -0.693054 1445370649 -0.214600 -0.655151 0.210938 -0.693054 1445370649 -0.214600 -0.655151 0.210938 -0.693054 1445370649 
-0.145203 -0.658325 0.164429 -0.720093 1445370652 -0.145203 -0.658325 0.164429 -0.720093 1445370652 -0.145203 -0.658325 0.164429 -0.720093 1445370652 -0.145203 -0.658325 0.164429 -0.720093 1445370652 -0.130737 -0.659607 0.151733 -0.724487 1445370652 -0.130737 -0.659607 0.151733 -0.724487 1445370652 -0.130737 -0.659607 0.151733 -0.724487 1445370652 -0.130737 -0.659607 0.151733 -0.724487 1445370652 -0.130737 -0.659607 0.151733 -0.724487 1445370652 -0.130737 -0.659607 0.151733 -0.724487 1445370652 -0.116882 -0.662109 0.139709 -0.726990 1445370652 -0.116882 -0.662109 0.139709 -0.726990 1445370652 -0.116882 -0.662109 0.139709 -0.726990 1445370652 -0.116882 -0.662109 0.139709 -0.726990 1445370652 -0.116882 -0.662109 0.139709 -0.726990 1445370652 -0.116882 -0.662109 0.139709 -0.726990 1445370652 -0.116882 -0.662109 0.139709 -0.726990 1445370652 -0.104919 -0.665771 0.129028 -0.727417 1445370652 -0.104919 -0.665771 0.129028 -0.727417 1445370652 -0.104919 -0.665771 0.129028 -0.727417 1445370652 -0.104919 -0.665771 0.129028 -0.727417 1445370652 -0.104919 -0.665771 0.129028 -0.727417 1445370652 -0.104919 -0.665771 0.129028 -0.727417 1445370652 -0.095764 -0.669067 0.118591 -0.727417 1445370652 -0.095764 -0.669067 0.118591 -0.727417 1445370652 -0.095764 -0.669067 0.118591 -0.727417 1445370652 -0.095764 -0.669067 0.118591 -0.727417 1445370652 -0.095764 -0.669067 0.118591 -0.727417 1445370652 -0.095764 -0.669067 0.118591 -0.727417 1445370652 -0.095764 -0.669067 0.118591 -0.727417 1445370652 -0.095337 -0.669495 0.112305 -0.728149 1445370652 -0.095337 -0.669495 0.112305 -0.728149 1445370652 -0.095337 -0.669495 0.112305 -0.728149 1445370652 -0.095337 -0.669495 0.112305 -0.728149 1445370652 -0.095337 -0.669495 0.112305 -0.728149 1445370652 -0.095337 -0.669495 0.112305 -0.728149 1445370652 -0.106262 -0.668823 0.116455 -0.726563 1445370652 -0.106262 -0.668823 0.116455 -0.726563 1445370652 -0.106262 -0.668823 0.116455 -0.726563 1445370652 -0.106262 -0.668823 0.116455 -0.726563 1445370652 -0.106262 -0.668823 0.116455 -0.726563 1445370652 -0.106262 -0.668823 0.116455 -0.726563 1445370652 -0.121216 -0.665161 0.129333 -0.725403 1445370652 -0.121216 -0.665161 0.129333 -0.725403 1445370652 -0.121216 -0.665161 0.129333 -0.725403 1445370652 -0.121216 -0.665161 0.129333 -0.725403 1445370652 -0.121216 -0.665161 0.129333 -0.725403 1445370652 -0.121216 -0.665161 0.129333 -0.725403 1445370652 -0.125061 -0.664490 0.141052 -0.723206 1445370652 -0.125061 -0.664490 0.141052 -0.723206 1445370652 -0.125061 -0.664490 0.141052 -0.723206 1445370652 -0.125061 -0.664490 0.141052 -0.723206 1445370652 -0.125061 -0.664490 0.141052 -0.723206 1445370652 -0.125061 -0.664490 0.141052 -0.723206 1445370652 -0.120483 -0.664551 0.144287 -0.723267 1445370652 -0.120483 -0.664551 0.144287 -0.723267 1445370652 -0.120483 -0.664551 0.144287 -0.723267 1445370652 -0.120483 -0.664551 0.144287 -0.723267 1445370652 -0.120483 -0.664551 0.144287 -0.723267 1445370652 -0.120483 -0.664551 0.144287 -0.723267 1445370652 -0.120483 -0.664551 0.144287 -0.723267 1445370652 -0.115417 -0.664001 0.141479 -0.725159 1445370652 -0.115417 -0.664001 0.141479 -0.725159 1445370652 -0.115417 -0.664001 0.141479 -0.725159 1445370652 -0.115417 -0.664001 0.141479 -0.725159 1445370652 -0.115417 -0.664001 0.141479 -0.725159 1445370652 -0.115417 -0.664001 0.141479 -0.725159 1445370652 -0.118225 -0.656738 0.136108 -0.732300 1445370652 -0.118225 -0.656738 0.136108 -0.732300 1445370652 -0.118225 -0.656738 0.136108 -0.732300 1445370652 -0.118225 -0.656738 0.136108 -0.732300 1445370652 -0.118225 -0.656738 0.136108 -0.732300 1445370652 -0.118225 -0.656738 0.136108 -0.732300 1445370652 -0.122559 -0.652161 0.133423 -0.736145 1445370652 -0.122559 -0.652161 0.133423 -0.736145 1445370652 -0.122559 -0.652161 0.133423 -0.736145 1445370652 -0.122559 -0.652161 0.133423 -0.736145 1445370652 -0.118835 -0.654846 0.135620 -0.734009 1445370652 -0.118835 -0.654846 0.135620 -0.734009 1445370652 -0.118835 -0.654846 0.135620 -0.734009 1445370652 -0.118835 -0.654846 0.135620 -0.734009 1445370652 -0.118835 -0.654846 0.135620 -0.734009 1445370653 -0.118835 -0.654846 0.135620 -0.734009 1445370653 -0.118835 -0.654846 0.135620 -0.734009 1445370653 -0.105286 -0.660522 0.131470 -0.731689 1445370653 -0.105286 -0.660522 0.131470 -0.731689 1445370653 -0.105286 -0.660522 0.131470 -0.731689 1445370653 -0.105286 -0.660522 0.131470 -0.731689 1445370653 -0.105286 -0.660522 0.131470 -0.731689 1445370653 -0.088623 -0.669373 0.120667 -0.727783 1445370653 -0.088623 -0.669373 0.120667 -0.727783 1445370653 -0.088623 -0.669373 0.120667 -0.727783 1445370653 -0.088623 -0.669373 0.120667 -0.727783 1445370653 -0.088623 -0.669373 0.120667 -0.727783 1445370653 -0.088623 -0.669373 0.120667 -0.727783 1445370653 -0.072144 -0.673889 0.106934 -0.727539 1445370653 -0.072144 -0.673889 0.106934 -0.727539 1445370653 -0.072144 -0.673889 0.106934 -0.727539 1445370653 -0.072144 -0.673889 0.106934 -0.727539 1445370653 -0.072144 -0.673889 0.106934 -0.727539 1445370653 -0.072144 -0.673889 0.106934 -0.727539 1445370653 -0.072144 -0.673889 0.106934 -0.727539 1445370653 -0.060608 -0.676880 0.096619 -0.727295 1445370653 -0.060608 -0.676880 0.096619 -0.727295 1445370653 -0.060608 -0.676880 0.096619 -0.727295 1445370653 -0.060608 -0.676880 0.096619 -0.727295 1445370653 -0.060608 -0.676880 0.096619 -0.727295 1445370653 -0.060608 -0.676880 0.096619 -0.727295 1445370653 -0.059448 -0.673828 0.087097 -0.731384 1445370653 -0.059448 -0.673828 0.087097 -0.731384 1445370653 -0.059448 -0.673828 0.087097 -0.731384 1445370653 -0.059448 -0.673828 0.087097 -0.731384 1445370653 -0.059448 -0.673828 0.087097 -0.731384 1445370653 -0.059448 -0.673828 0.087097 -0.731384 1445370653 -0.068604 -0.674744 0.090637 -0.729309 1445370653 -0.068604 -0.674744 0.090637 -0.729309 1445370653 -0.068604 -0.674744 0.090637 -0.729309 1445370653 -0.068604 -0.674744 0.090637 -0.729309 1445370653 -0.068604 -0.674744 0.090637 -0.729309 1445370653 -0.068604 -0.674744 0.090637 -0.729309 1445370653 -0.080505 -0.674561 0.096069 -0.727539 1445370653 -0.080505 -0.674561 0.096069 -0.727539 1445370653 -0.080505 -0.674561 0.096069 -0.727539 1445370653 -0.080505 -0.674561 0.096069 -0.727539 1445370653 -0.080505 -0.674561 0.096069 -0.727539 1445370653 -0.080505 -0.674561 0.096069 -0.727539 1445370653 -0.080505 -0.674561 0.096069 -0.727539 1445370653 -0.106140 -0.670715 0.112000 -0.725525 1445370653 -0.106140 -0.670715 0.112000 -0.725525 1445370653 -0.106140 -0.670715 0.112000 -0.725525 1445370653 -0.106140 -0.670715 0.112000 -0.725525 1445370653 -0.106140 -0.670715 0.112000 -0.725525 1445370653 -0.106140 -0.670715 0.112000 -0.725525 1445370653 -0.127197 -0.664795 0.131531 -0.724365 1445370653 -0.127197 -0.664795 0.131531 -0.724365 1445370653 -0.127197 -0.664795 0.131531 -0.724365 1445370653 -0.127197 -0.664795 0.131531 -0.724365 1445370653 -0.127197 -0.664795 0.131531 -0.724365 1445370653 -0.127197 -0.664795 0.131531 -0.724365 1445370653 -0.127197 -0.664795 0.131531 -0.724365 1445370653 -0.130432 -0.660828 0.143555 -0.725098 1445370653 -0.130432 -0.660828 0.143555 -0.725098 1445370653 -0.130432 -0.660828 0.143555 -0.725098 1445370653 -0.130432 -0.660828 0.143555 -0.725098 1445370653 -0.130432 -0.660828 0.143555 -0.725098 1445370653 -0.130432 -0.660828 0.143555 -0.725098 1445370653 -0.125977 -0.661072 0.147278 -0.724915 1445370653 -0.125977 -0.661072 0.147278 -0.724915 1445370653 -0.125977 -0.661072 0.147278 -0.724915 1445370653 -0.125977 -0.661072 0.147278 -0.724915 1445370653 -0.125977 -0.661072 0.147278 -0.724915 1445370653 -0.125977 -0.661072 0.147278 -0.724915 1445370653 -0.121826 -0.663147 0.147095 -0.723755 1445370653 -0.121826 -0.663147 0.147095 -0.723755 1445370653 -0.121826 -0.663147 0.147095 -0.723755 1445370653 -0.121826 -0.663147 0.147095 -0.723755 1445370653 -0.121826 -0.663147 0.147095 -0.723755 1445370653 -0.121826 -0.663147 0.147095 -0.723755 1445370653 -0.121826 -0.663147 0.147095 -0.723755 1445370653 -0.126221 -0.660278 0.146057 -0.725830 1445370653 -0.126221 -0.660278 0.146057 -0.725830 1445370653 -0.126221 -0.660278 0.146057 -0.725830 1445370653 -0.126221 -0.660278 0.146057 -0.725830 1445370653 -0.126221 -0.660278 0.146057 -0.725830 1445370653 -0.126221 -0.660278 0.146057 -0.725830 1445370653 -0.129272 -0.659973 0.145569 -0.725647 1445370653 -0.129272 -0.659973 0.145569 -0.725647 1445370653 -0.129272 -0.659973 0.145569 -0.725647 1445370653 -0.129272 -0.659973 0.145569 -0.725647 1445370653 -0.129272 -0.659973 0.145569 -0.725647 1445370653 -0.129272 -0.659973 0.145569 -0.725647 1445370653 -0.129578 -0.661560 0.142761 -0.724731 1445370653 -0.129578 -0.661560 0.142761 -0.724731 1445370653 -0.129578 -0.661560 0.142761 -0.724731 1445370653 -0.129578 -0.661560 0.142761 -0.724731 1445370653 -0.129578 -0.661560 0.142761 -0.724731 1445370653 -0.129578 -0.661560 0.142761 -0.724731 1445370653 -0.121582 -0.667419 0.136108 -0.722046 1445370653 -0.121582 -0.667419 0.136108 -0.722046 1445370653 -0.121582 -0.667419 0.136108 -0.722046 1445370653 -0.121582 -0.667419 0.136108 -0.722046 1445370653 -0.121582 -0.667419 0.136108 -0.722046 1445370653 -0.121582 -0.667419 0.136108 -0.722046 1445370653 -0.121582 -0.667419 0.136108 -0.722046 1445370653 -0.107849 -0.674622 0.126160 -0.719360 1445370653 -0.107849 -0.674622 0.126160 -0.719360 1445370653 -0.107849 -0.674622 0.126160 -0.719360 1445370653 -0.107849 -0.674622 0.126160 -0.719360 1445370653 -0.107849 -0.674622 0.126160 -0.719360 1445370653 -0.107849 -0.674622 0.126160 -0.719360 1445370653 -0.089844 -0.679626 0.113708 -0.719177 1445370653 -0.089844 -0.679626 0.113708 -0.719177 1445370653 -0.089844 -0.679626 0.113708 -0.719177 1445370653 -0.089844 -0.679626 0.113708 -0.719177 1445370653 -0.089844 -0.679626 0.113708 -0.719177 1445370653 -0.089844 -0.679626 0.113708 -0.719177 1445370654 -0.080627 -0.686218 0.108521 -0.714783 1445370654 -0.080627 -0.686218 0.108521 -0.714783 1445370654 -0.080627 -0.686218 0.108521 -0.714783 1445370654 -0.080627 -0.686218 0.108521 -0.714783 1445370654 -0.080627 -0.686218 0.108521 -0.714783 1445370654 -0.080627 -0.686218 0.108521 -0.714783 1445370654 -0.080627 -0.686218 0.108521 -0.714783 1445370654 -0.080017 -0.687683 0.103638 -0.714172 1445370654 -0.080017 -0.687683 0.103638 -0.714172 1445370654 -0.080017 -0.687683 0.103638 -0.714172 1445370654 -0.080017 -0.687683 0.103638 -0.714172 1445370654 -0.080017 -0.687683 0.103638 -0.714172 1445370654 -0.080017 -0.687683 0.103638 -0.714172 1445370654 -0.088318 -0.685547 0.103149 -0.715271 1445370654 -0.088318 -0.685547 0.103149 -0.715271 1445370654 -0.088318 -0.685547 0.103149 -0.715271 1445370654 -0.088318 -0.685547 0.103149 -0.715271 1445370654 -0.088318 -0.685547 0.103149 -0.715271 1445370654 -0.097534 -0.683533 0.104126 -0.715881 1445370654 -0.097534 -0.683533 0.104126 -0.715881 1445370654 -0.097534 -0.683533 0.104126 -0.715881 1445370654 -0.097534 -0.683533 0.104126 -0.715881 1445370654 -0.097534 -0.683533 0.104126 -0.715881 1445370654 -0.097534 -0.683533 0.104126 -0.715881 1445370654 -0.108276 -0.679749 0.108154 -0.717346 1445370654 -0.108276 -0.679749 0.108154 -0.717346 1445370654 -0.108276 -0.679749 0.108154 -0.717346 1445370654 -0.108276 -0.679749 0.108154 -0.717346 1445370654 -0.108276 -0.679749 0.108154 -0.717346 1445370654 -0.108276 -0.679749 0.108154 -0.717346 1445370654 -0.116028 -0.675293 0.116638 -0.719055 1445370654 -0.116028 -0.675293 0.116638 -0.719055 1445370654 -0.116028 -0.675293 0.116638 -0.719055 1445370654 -0.116028 -0.675293 0.116638 -0.719055 1445370654 -0.116028 -0.675293 0.116638 -0.719055 1445370654 -0.116028 -0.675293 0.116638 -0.719055 1445370654 -0.111755 -0.673950 0.121765 -0.720093 1445370654 -0.111755 -0.673950 0.121765 -0.720093 1445370654 -0.111755 -0.673950 0.121765 -0.720093 1445370654 -0.111755 -0.673950 0.121765 -0.720093 1445370654 -0.111755 -0.673950 0.121765 -0.720093 1445370654 -0.111755 -0.673950 0.121765 -0.720093 1445370654 -0.103821 -0.670959 0.121460 -0.724121 1445370654 -0.103821 -0.670959 0.121460 -0.724121 1445370654 -0.103821 -0.670959 0.121460 -0.724121 1445370654 -0.103821 -0.670959 0.121460 -0.724121 1445370654 -0.103821 -0.670959 0.121460 -0.724121 1445370654 -0.103821 -0.670959 0.121460 -0.724121 1445370654 -0.098816 -0.671265 0.120483 -0.724731 1445370654 -0.098816 -0.671265 0.120483 -0.724731 1445370654 -0.098816 -0.671265 0.120483 -0.724731 1445370654 -0.098816 -0.671265 0.120483 -0.724731 1445370654 -0.098816 -0.671265 0.120483 -0.724731 1445370654 -0.098816 -0.671265 0.120483 -0.724731 1445370654 -0.098816 -0.671265 0.120483 -0.724731 1445370654 -0.099792 -0.669861 0.118408 -0.726196 1445370654 -0.099792 -0.669861 0.118408 -0.726196 1445370654 -0.099792 -0.669861 0.118408 -0.726196 1445370654 -0.099792 -0.669861 0.118408 -0.726196 1445370654 -0.099792 -0.669861 0.118408 -0.726196 1445370654 -0.099792 -0.669861 0.118408 -0.726196 1445370654 -0.105469 -0.666382 0.118103 -0.728638 1445370654 -0.105469 -0.666382 0.118103 -0.728638 1445370654 -0.105469 -0.666382 0.118103 -0.728638 1445370654 -0.105469 -0.666382 0.118103 -0.728638 1445370654 -0.105469 -0.666382 0.118103 -0.728638 1445370654 -0.105469 -0.666382 0.118103 -0.728638 1445370654 -0.105469 -0.666382 0.118103 -0.728638 1445370654 -0.114258 -0.664978 0.115356 -0.729065 1445370654 -0.114258 -0.664978 0.115356 -0.729065 1445370654 -0.114258 -0.664978 0.115356 -0.729065 1445370654 -0.114258 -0.664978 0.115356 -0.729065 1445370654 -0.114258 -0.664978 0.115356 -0.729065 1445370654 -0.114258 -0.664978 0.115356 -0.729065 1445370654 -0.121826 -0.663147 0.113831 -0.729736 1445370654 -0.121826 -0.663147 0.113831 -0.729736 1445370654 -0.121826 -0.663147 0.113831 -0.729736 1445370654 -0.121826 -0.663147 0.113831 -0.729736 1445370654 -0.121826 -0.663147 0.113831 -0.729736 1445370654 -0.121826 -0.663147 0.113831 -0.729736 1445370654 -0.121826 -0.663147 0.113831 -0.729736 1445370654 -0.118713 -0.665527 0.115601 -0.727844 1445370654 -0.118713 -0.665527 0.115601 -0.727844 1445370654 -0.118713 -0.665527 0.115601 -0.727844 1445370654 -0.118713 -0.665527 0.115601 -0.727844 1445370654 -0.118713 -0.665527 0.115601 -0.727844 1445370654 -0.118713 -0.665527 0.115601 -0.727844 1445370654 -0.107178 -0.665527 0.114746 -0.729736 1445370654 -0.107178 -0.665527 0.114746 -0.729736 1445370654 -0.107178 -0.665527 0.114746 -0.729736 1445370654 -0.107178 -0.665527 0.114746 -0.729736 1445370654 -0.107178 -0.665527 0.114746 -0.729736 1445370654 -0.107178 -0.665527 0.114746 -0.729736 1445370654 -0.107178 -0.665527 0.114746 -0.729736 1445370654 -0.096741 -0.670105 0.114685 -0.726990 1445370654 -0.096741 -0.670105 0.114685 -0.726990 1445370654 -0.096741 -0.670105 0.114685 -0.726990 1445370654 -0.096741 -0.670105 0.114685 -0.726990 1445370654 -0.096741 -0.670105 0.114685 -0.726990 1445370654 -0.096741 -0.670105 0.114685 -0.726990 1445370654 -0.096802 -0.674072 0.115417 -0.723206 1445370654 -0.096802 -0.674072 0.115417 -0.723206 1445370654 -0.096802 -0.674072 0.115417 -0.723206 1445370654 -0.096802 -0.674072 0.115417 -0.723206 1445370654 -0.096802 -0.674072 0.115417 -0.723206 1445370654 -0.096802 -0.674072 0.115417 -0.723206 1445370654 -0.096802 -0.674072 0.115417 -0.723206 1445370654 -0.098755 -0.672180 0.110718 -0.725403 1445370654 -0.098755 -0.672180 0.110718 -0.725403 1445370654 -0.098755 -0.672180 0.110718 -0.725403 1445370654 -0.098755 -0.672180 0.110718 -0.725403 1445370654 -0.098755 -0.672180 0.110718 -0.725403 1445370654 -0.098755 -0.672180 0.110718 -0.725403 1445370655 -0.110352 -0.673401 0.111877 -0.722412 1445370655 -0.110352 -0.673401 0.111877 -0.722412 1445370655 -0.110352 -0.673401 0.111877 -0.722412 1445370655 -0.110352 -0.673401 0.111877 -0.722412 1445370655 -0.110352 -0.673401 0.111877 -0.722412 1445370655 -0.110352 -0.673401 0.111877 -0.722412 1445370655 -0.132019 -0.666809 0.116272 -0.724182 1445370655 -0.132019 -0.666809 0.116272 -0.724182 1445370655 -0.132019 -0.666809 0.116272 -0.724182 1445370655 -0.132019 -0.666809 0.116272 -0.724182 1445370655 -0.132019 -0.666809 0.116272 -0.724182 1445370655 -0.132019 -0.666809 0.116272 -0.724182 1445370655 -0.153015 -0.660278 0.128967 -0.723938 1445370655 -0.153015 -0.660278 0.128967 -0.723938 1445370655 -0.153015 -0.660278 0.128967 -0.723938 1445370655 -0.153015 -0.660278 0.128967 -0.723938 1445370655 -0.153015 -0.660278 0.128967 -0.723938 1445370655 -0.153015 -0.660278 0.128967 -0.723938 1445370655 -0.153015 -0.660278 0.128967 -0.723938 1445370655 -0.152954 -0.655273 0.136597 -0.727051 1445370655 -0.152954 -0.655273 0.136597 -0.727051 1445370655 -0.152954 -0.655273 0.136597 -0.727051 1445370655 -0.152954 -0.655273 0.136597 -0.727051 1445370655 -0.152954 -0.655273 0.136597 -0.727051 1445370655 -0.152954 -0.655273 0.136597 -0.727051 1445370655 -0.145447 -0.662231 0.139954 -0.721619 1445370655 -0.145447 -0.662231 0.139954 -0.721619 1445370655 -0.145447 -0.662231 0.139954 -0.721619 1445370655 -0.145447 -0.662231 0.139954 -0.721619 1445370655 -0.145447 -0.662231 0.139954 -0.721619 1445370655 -0.145447 -0.662231 0.139954 -0.721619 1445370655 -0.143494 -0.668335 0.145996 -0.715210 1445370655 -0.143494 -0.668335 0.145996 -0.715210 1445370655 -0.143494 -0.668335 0.145996 -0.715210 1445370655 -0.143494 -0.668335 0.145996 -0.715210 1445370655 -0.143494 -0.668335 0.145996 -0.715210 1445370655 -0.143494 -0.668335 0.145996 -0.715210 1445370655 -0.145752 -0.663696 0.149658 -0.718323 1445370655 -0.145752 -0.663696 0.149658 -0.718323 1445370655 -0.145752 -0.663696 0.149658 -0.718323 1445370655 -0.145752 -0.663696 0.149658 -0.718323 1445370655 -0.145752 -0.663696 0.149658 -0.718323 1445370655 -0.145752 -0.663696 0.149658 -0.718323 1445370655 -0.145752 -0.663696 0.149658 -0.718323 1445370655 -0.147888 -0.658752 0.155334 -0.721191 1445370655 -0.147888 -0.658752 0.155334 -0.721191 1445370655 -0.147888 -0.658752 0.155334 -0.721191 1445370655 -0.147888 -0.658752 0.155334 -0.721191 1445370655 -0.147888 -0.658752 0.155334 -0.721191 1445370655 -0.147888 -0.658752 0.155334 -0.721191 1445370655 -0.147888 -0.658752 0.155334 -0.721191 1445370655 -0.148010 -0.659180 0.156555 -0.720520 1445370655 -0.148010 -0.659180 0.156555 -0.720520 1445370655 -0.148010 -0.659180 0.156555 -0.720520 1445370655 -0.148010 -0.659180 0.156555 -0.720520 1445370655 -0.148010 -0.659180 0.156555 -0.720520 1445370655 -0.148010 -0.659180 0.156555 -0.720520 1445370655 -0.145020 -0.661926 0.154236 -0.719116 1445370655 -0.145020 -0.661926 0.154236 -0.719116 1445370655 -0.145020 -0.661926 0.154236 -0.719116 1445370655 -0.145020 -0.661926 0.154236 -0.719116 1445370655 -0.145020 -0.661926 0.154236 -0.719116 1445370655 -0.145020 -0.661926 0.154236 -0.719116 1445370655 -0.134705 -0.667603 0.148438 -0.717102 1445370655 -0.134705 -0.667603 0.148438 -0.717102 1445370655 -0.134705 -0.667603 0.148438 -0.717102 1445370655 -0.134705 -0.667603 0.148438 -0.717102 1445370655 -0.134705 -0.667603 0.148438 -0.717102 1445370655 -0.134705 -0.667603 0.148438 -0.717102 1445370655 -0.120667 -0.672302 0.141479 -0.716553 1445370655 -0.120667 -0.672302 0.141479 -0.716553 1445370655 -0.120667 -0.672302 0.141479 -0.716553 1445370655 -0.120667 -0.672302 0.141479 -0.716553 1445370655 -0.120667 -0.672302 0.141479 -0.716553 1445370655 -0.120667 -0.672302 0.141479 -0.716553 1445370655 -0.120667 -0.672302 0.141479 -0.716553 1445370655 -0.097778 -0.684998 0.129578 -0.710266 1445370655 -0.097778 -0.684998 0.129578 -0.710266 1445370655 -0.097778 -0.684998 0.129578 -0.710266 1445370655 -0.097778 -0.684998 0.129578 -0.710266 1445370655 -0.097778 -0.684998 0.129578 -0.710266 1445370655 -0.097778 -0.684998 0.129578 -0.710266 1445370655 -0.094788 -0.688965 0.119141 -0.708679 1445370655 -0.094788 -0.688965 0.119141 -0.708679 1445370655 -0.094788 -0.688965 0.119141 -0.708679 1445370655 -0.094788 -0.688965 0.119141 -0.708679 1445370655 -0.094788 -0.688965 0.119141 -0.708679 1445370655 -0.094788 -0.688965 0.119141 -0.708679 1445370655 -0.101746 -0.684753 0.117981 -0.711975 1445370655 -0.101746 -0.684753 0.117981 -0.711975 1445370655 -0.101746 -0.684753 0.117981 -0.711975 1445370655 -0.101746 -0.684753 0.117981 -0.711975 1445370655 -0.101746 -0.684753 0.117981 -0.711975 1445370655 -0.101746 -0.684753 0.117981 -0.711975 1445370655 -0.111023 -0.682739 0.120728 -0.712097 1445370655 -0.111023 -0.682739 0.120728 -0.712097 1445370655 -0.111023 -0.682739 0.120728 -0.712097 1445370655 -0.111023 -0.682739 0.120728 -0.712097 1445370655 -0.111023 -0.682739 0.120728 -0.712097 1445370655 -0.111023 -0.682739 0.120728 -0.712097 1445370655 -0.130615 -0.674194 0.132874 -0.714722 1445370655 -0.130615 -0.674194 0.132874 -0.714722 1445370655 -0.130615 -0.674194 0.132874 -0.714722 1445370655 -0.130615 -0.674194 0.132874 -0.714722 1445370655 -0.130615 -0.674194 0.132874 -0.714722 1445370655 -0.130615 -0.674194 0.132874 -0.714722 1445370655 -0.130615 -0.674194 0.132874 -0.714722 1445370655 -0.142334 -0.668091 0.145691 -0.715698 1445370655 -0.142334 -0.668091 0.145691 -0.715698 1445370655 -0.142334 -0.668091 0.145691 -0.715698 1445370655 -0.142334 -0.668091 0.145691 -0.715698 1445370655 -0.142334 -0.668091 0.145691 -0.715698 1445370655 -0.135498 -0.665100 0.146240 -0.719727 1445370655 -0.135498 -0.665100 0.146240 -0.719727 1445370656 -0.135498 -0.665100 0.146240 -0.719727 1445370656 -0.135498 -0.665100 0.146240 -0.719727 1445370656 -0.135498 -0.665100 0.146240 -0.719727 1445370656 -0.135498 -0.665100 0.146240 -0.719727 1445370656 -0.135498 -0.665100 0.146240 -0.719727 1445370656 -0.129272 -0.667725 0.147888 -0.718079 1445370656 -0.129272 -0.667725 0.147888 -0.718079 1445370656 -0.129272 -0.667725 0.147888 -0.718079 1445370656 -0.129272 -0.667725 0.147888 -0.718079 1445370656 -0.129272 -0.667725 0.147888 -0.718079 1445370656 -0.129272 -0.667725 0.147888 -0.718079 1445370656 -0.127991 -0.668030 0.150085 -0.717590 1445370656 -0.127991 -0.668030 0.150085 -0.717590 1445370656 -0.127991 -0.668030 0.150085 -0.717590 1445370656 -0.127991 -0.668030 0.150085 -0.717590 1445370656 -0.127991 -0.668030 0.150085 -0.717590 1445370656 -0.127991 -0.668030 0.150085 -0.717590 1445370656 -0.127991 -0.668030 0.150085 -0.717590 1445370656 -0.128418 -0.664246 0.152161 -0.720581 1445370656 -0.128418 -0.664246 0.152161 -0.720581 1445370656 -0.128418 -0.664246 0.152161 -0.720581 1445370656 -0.128418 -0.664246 0.152161 -0.720581 1445370656 -0.128418 -0.664246 0.152161 -0.720581 1445370656 -0.128418 -0.664246 0.152161 -0.720581 1445370656 -0.133789 -0.660339 0.154175 -0.722717 1445370656 -0.133789 -0.660339 0.154175 -0.722717 1445370656 -0.133789 -0.660339 0.154175 -0.722717 1445370656 -0.133789 -0.660339 0.154175 -0.722717 1445370656 -0.133789 -0.660339 0.154175 -0.722717 1445370656 -0.133789 -0.660339 0.154175 -0.722717 1445370656 -0.137207 -0.660645 0.153076 -0.722046 1445370656 -0.137207 -0.660645 0.153076 -0.722046 1445370656 -0.137207 -0.660645 0.153076 -0.722046 1445370656 -0.137207 -0.660645 0.153076 -0.722046 1445370656 -0.137207 -0.660645 0.153076 -0.722046 1445370656 -0.137207 -0.660645 0.153076 -0.722046 1445370656 -0.130920 -0.664246 0.147095 -0.721130 1445370656 -0.130920 -0.664246 0.147095 -0.721130 1445370656 -0.130920 -0.664246 0.147095 -0.721130 1445370656 -0.130920 -0.664246 0.147095 -0.721130 1445370656 -0.130920 -0.664246 0.147095 -0.721130 1445370656 -0.130920 -0.664246 0.147095 -0.721130 1445370656 -0.130920 -0.664246 0.147095 -0.721130 1445370656 -0.113464 -0.671387 0.135925 -0.719666 1445370656 -0.113464 -0.671387 0.135925 -0.719666 1445370656 -0.113464 -0.671387 0.135925 -0.719666 1445370656 -0.113464 -0.671387 0.135925 -0.719666 1445370656 -0.113464 -0.671387 0.135925 -0.719666 1445370656 -0.113464 -0.671387 0.135925 -0.719666 1445370656 -0.097412 -0.677124 0.123474 -0.718933 1445370656 -0.097412 -0.677124 0.123474 -0.718933 1445370656 -0.097412 -0.677124 0.123474 -0.718933 1445370656 -0.097412 -0.677124 0.123474 -0.718933 1445370656 -0.097412 -0.677124 0.123474 -0.718933 1445370656 -0.097412 -0.677124 0.123474 -0.718933 1445370656 -0.088379 -0.679321 0.111084 -0.720032 1445370656 -0.088379 -0.679321 0.111084 -0.720032 1445370656 -0.088379 -0.679321 0.111084 -0.720032 1445370656 -0.088379 -0.679321 0.111084 -0.720032 1445370656 -0.088379 -0.679321 0.111084 -0.720032 1445370656 -0.088379 -0.679321 0.111084 -0.720032 1445370656 -0.088379 -0.679321 0.111084 -0.720032 1445370656 -0.092529 -0.676941 0.106506 -0.722473 1445370656 -0.092529 -0.676941 0.106506 -0.722473 1445370656 -0.092529 -0.676941 0.106506 -0.722473 1445370656 -0.092529 -0.676941 0.106506 -0.722473 1445370656 -0.092529 -0.676941 0.106506 -0.722473 1445370656 -0.092529 -0.676941 0.106506 -0.722473 1445370656 -0.099365 -0.673889 0.106445 -0.724365 1445370656 -0.099365 -0.673889 0.106445 -0.724365 1445370656 -0.099365 -0.673889 0.106445 -0.724365 1445370656 -0.099365 -0.673889 0.106445 -0.724365 1445370656 -0.099365 -0.673889 0.106445 -0.724365 1445370656 -0.113953 -0.664001 0.111938 -0.730530 1445370656 -0.113953 -0.664001 0.111938 -0.730530 1445370656 -0.113953 -0.664001 0.111938 -0.730530 1445370656 -0.113953 -0.664001 0.111938 -0.730530 1445370656 -0.113953 -0.664001 0.111938 -0.730530 1445370656 -0.113953 -0.664001 0.111938 -0.730530 1445370656 -0.113953 -0.664001 0.111938 -0.730530 1445370656 -0.131348 -0.658325 0.124268 -0.730713 1445370656 -0.131348 -0.658325 0.124268 -0.730713 1445370656 -0.131348 -0.658325 0.124268 -0.730713 1445370656 -0.131348 -0.658325 0.124268 -0.730713 1445370656 -0.131348 -0.658325 0.124268 -0.730713 1445370656 -0.131348 -0.658325 0.124268 -0.730713 1445370656 -0.135437 -0.656555 0.134827 -0.729736 1445370656 -0.135437 -0.656555 0.134827 -0.729736 1445370656 -0.135437 -0.656555 0.134827 -0.729736 1445370656 -0.135437 -0.656555 0.134827 -0.729736 1445370656 -0.131897 -0.656494 0.139343 -0.729553 1445370656 -0.131897 -0.656494 0.139343 -0.729553 1445370656 -0.131897 -0.656494 0.139343 -0.729553 1445370656 -0.131897 -0.656494 0.139343 -0.729553 1445370656 -0.131897 -0.656494 0.139343 -0.729553 1445370656 -0.131897 -0.656494 0.139343 -0.729553 1445370656 -0.131897 -0.656494 0.139343 -0.729553 1445370656 -0.127319 -0.660034 0.139893 -0.727112 1445370656 -0.127319 -0.660034 0.139893 -0.727112 1445370656 -0.127319 -0.660034 0.139893 -0.727112 1445370656 -0.127319 -0.660034 0.139893 -0.727112 1445370656 -0.127319 -0.660034 0.139893 -0.727112 1445370656 -0.127319 -0.660034 0.139893 -0.727112 1445370656 -0.127258 -0.657288 0.139893 -0.729553 1445370656 -0.127258 -0.657288 0.139893 -0.729553 1445370656 -0.127258 -0.657288 0.139893 -0.729553 1445370656 -0.127258 -0.657288 0.139893 -0.729553 1445370656 -0.127258 -0.657288 0.139893 -0.729553 1445370656 -0.127258 -0.657288 0.139893 -0.729553 1445370656 -0.127258 -0.657288 0.139893 -0.729553 1445370656 -0.133362 -0.651367 0.141052 -0.733521 1445370656 -0.133362 -0.651367 0.141052 -0.733521 1445370656 -0.133362 -0.651367 0.141052 -0.733521 1445370657 -0.133362 -0.651367 0.141052 -0.733521 1445370657 -0.133362 -0.651367 0.141052 -0.733521 1445370657 -0.133362 -0.651367 0.141052 -0.733521 1445370657 -0.138184 -0.648438 0.142639 -0.734924 1445370657 -0.138184 -0.648438 0.142639 -0.734924 1445370657 -0.138184 -0.648438 0.142639 -0.734924 1445370657 -0.138184 -0.648438 0.142639 -0.734924 1445370657 -0.138184 -0.648438 0.142639 -0.734924 1445370657 -0.138184 -0.648438 0.142639 -0.734924 1445370657 -0.138184 -0.648438 0.142639 -0.734924 1445370657 -0.139587 -0.652100 0.144043 -0.731140 1445370657 -0.139587 -0.652100 0.144043 -0.731140 1445370657 -0.139587 -0.652100 0.144043 -0.731140 1445370657 -0.139587 -0.652100 0.144043 -0.731140 1445370657 -0.139587 -0.652100 0.144043 -0.731140 1445370657 -0.139587 -0.652100 0.144043 -0.731140 1445370657 -0.135803 -0.657898 0.142883 -0.726929 1445370657 -0.135803 -0.657898 0.142883 -0.726929 1445370657 -0.135803 -0.657898 0.142883 -0.726929 1445370657 -0.135803 -0.657898 0.142883 -0.726929 1445370657 -0.135803 -0.657898 0.142883 -0.726929 1445370657 -0.135803 -0.657898 0.142883 -0.726929 1445370657 -0.135803 -0.657898 0.142883 -0.726929 1445370657 -0.123657 -0.663696 0.135681 -0.725159 1445370657 -0.123657 -0.663696 0.135681 -0.725159 1445370657 -0.123657 -0.663696 0.135681 -0.725159 1445370657 -0.123657 -0.663696 0.135681 -0.725159 1445370657 -0.123657 -0.663696 0.135681 -0.725159 1445370657 -0.123657 -0.663696 0.135681 -0.725159 1445370657 -0.113525 -0.671143 0.127747 -0.721436 1445370657 -0.113525 -0.671143 0.127747 -0.721436 1445370657 -0.113525 -0.671143 0.127747 -0.721436 1445370657 -0.113525 -0.671143 0.127747 -0.721436 1445370657 -0.113525 -0.671143 0.127747 -0.721436 1445370657 -0.113525 -0.671143 0.127747 -0.721436 1445370657 -0.104553 -0.672485 0.114807 -0.723694 1445370657 -0.104553 -0.672485 0.114807 -0.723694 1445370657 -0.104553 -0.672485 0.114807 -0.723694 1445370657 -0.104553 -0.672485 0.114807 -0.723694 1445370657 -0.104553 -0.672485 0.114807 -0.723694 1445370657 -0.104553 -0.672485 0.114807 -0.723694 1445370657 -0.105469 -0.674194 0.108948 -0.722839 1445370657 -0.105469 -0.674194 0.108948 -0.722839 1445370657 -0.105469 -0.674194 0.108948 -0.722839 1445370657 -0.105469 -0.674194 0.108948 -0.722839 1445370657 -0.105469 -0.674194 0.108948 -0.722839 1445370657 -0.105469 -0.674194 0.108948 -0.722839 1445370657 -0.105469 -0.674194 0.108948 -0.722839 1445370657 -0.119080 -0.674866 0.112976 -0.719482 1445370657 -0.119080 -0.674866 0.112976 -0.719482 1445370657 
-0.205872 -0.656921 0.181763 -0.702209 1445370659 -0.215515 -0.654236 0.187500 -0.700317 1445370659 -0.215515 -0.654236 0.187500 -0.700317 1445370659 -0.215515 -0.654236 0.187500 -0.700317 1445370659 -0.215515 -0.654236 0.187500 -0.700317 1445370659 -0.215515 -0.654236 0.187500 -0.700317 1445370659 -0.215515 -0.654236 0.187500 -0.700317 1445370659 -0.218323 -0.647217 0.187988 -0.705811 1445370659 -0.218323 -0.647217 0.187988 -0.705811 1445370659 -0.218323 -0.647217 0.187988 -0.705811 1445370659 -0.218323 -0.647217 0.187988 -0.705811 1445370659 -0.218323 -0.647217 0.187988 -0.705811 1445370659 -0.218323 -0.647217 0.187988 -0.705811 1445370659 -0.219238 -0.650574 0.189087 -0.702148 1445370659 -0.219238 -0.650574 0.189087 -0.702148 1445370659 -0.219238 -0.650574 0.189087 -0.702148 1445370659 -0.219238 -0.650574 0.189087 -0.702148 1445370659 -0.219238 -0.650574 0.189087 -0.702148 1445370659 -0.224548 -0.652649 0.191956 -0.697754 1445370659 -0.224548 -0.652649 0.191956 -0.697754 1445370659 -0.224548 -0.652649 0.191956 -0.697754 1445370659 -0.224548 -0.652649 0.191956 -0.697754 1445370659 -0.224548 -0.652649 0.191956 -0.697754 1445370659 -0.224548 -0.652649 0.191956 -0.697754 1445370659 -0.224487 -0.657349 0.191101 -0.693604 1445370659 -0.224487 -0.657349 0.191101 -0.693604 1445370659 -0.224487 -0.657349 0.191101 -0.693604 1445370659 -0.224487 -0.657349 0.191101 -0.693604 1445370659 -0.224487 -0.657349 0.191101 -0.693604 1445370659 -0.224487 -0.657349 0.191101 -0.693604 1445370659 -0.224487 -0.657349 0.191101 -0.693604 1445370660 -0.227234 -0.660156 0.195435 -0.688843 1445370660 -0.227234 -0.660156 0.195435 -0.688843 1445370660 -0.227234 -0.660156 0.195435 -0.688843 1445370660 -0.227234 -0.660156 0.195435 -0.688843 1445370660 -0.227234 -0.660156 0.195435 -0.688843 1445370660 -0.227234 -0.660156 0.195435 -0.688843 1445370660 -0.237915 -0.649963 0.206055 -0.691772 1445370660 -0.237915 -0.649963 0.206055 -0.691772 1445370660 -0.237915 -0.649963 0.206055 -0.691772 1445370660 -0.237915 -0.649963 0.206055 -0.691772 1445370660 -0.237915 -0.649963 0.206055 -0.691772 1445370660 -0.237915 -0.649963 0.206055 -0.691772 1445370660 -0.246338 -0.638489 0.214966 -0.696838 1445370660 -0.246338 -0.638489 0.214966 -0.696838 1445370660 -0.246338 -0.638489 0.214966 -0.696838 1445370660 -0.246338 -0.638489 0.214966 -0.696838 1445370660 -0.246338 -0.638489 0.214966 -0.696838 1445370660 -0.246338 -0.638489 0.214966 -0.696838 1445370660 -0.246338 -0.638489 0.214966 -0.696838 1445370660 -0.243042 -0.638733 0.217041 -0.697083 1445370660 -0.243042 -0.638733 0.217041 -0.697083 1445370660 -0.243042 -0.638733 0.217041 -0.697083 1445370660 -0.243042 -0.638733 0.217041 -0.697083 1445370660 -0.243042 -0.638733 0.217041 -0.697083 1445370660 -0.239075 -0.641541 0.213501 -0.697021 1445370660 -0.239075 -0.641541 0.213501 -0.697021 1445370660 -0.239075 -0.641541 0.213501 -0.697021 1445370660 -0.239075 -0.641541 0.213501 -0.697021 1445370660 -0.239075 -0.641541 0.213501 -0.697021 1445370660 -0.239075 -0.641541 0.213501 -0.697021 1445370660 -0.238525 -0.642395 0.210449 -0.697327 1445370660 -0.238525 -0.642395 0.210449 -0.697327 1445370660 -0.238525 -0.642395 0.210449 -0.697327 1445370660 -0.238525 -0.642395 0.210449 -0.697327 1445370660 -0.238525 -0.642395 0.210449 -0.697327 1445370660 -0.238525 -0.642395 0.210449 -0.697327 1445370660 -0.239014 -0.647034 0.214600 -0.691528 1445370660 -0.239014 -0.647034 0.214600 -0.691528 1445370660 -0.239014 -0.647034 0.214600 -0.691528 1445370660 -0.239014 -0.647034 0.214600 -0.691528 1445370660 -0.239014 -0.647034 0.214600 -0.691528 1445370660 -0.239014 -0.647034 0.214600 -0.691528 1445370660 -0.244568 -0.650208 0.221802 -0.684326 1445370660 -0.244568 -0.650208 0.221802 -0.684326 1445370660 -0.244568 -0.650208 0.221802 -0.684326 1445370660 -0.244568 -0.650208 0.221802 -0.684326 1445370660 -0.244568 -0.650208 0.221802 -0.684326 1445370660 -0.244568 -0.650208 0.221802 -0.684326 1445370660 -0.257446 -0.650696 0.238708 -0.673340 1445370660 -0.257446 -0.650696 0.238708 -0.673340 1445370660 -0.257446 -0.650696 0.238708 -0.673340 1445370660 -0.257446 -0.650696 0.238708 -0.673340 1445370660 -0.257446 -0.650696 0.238708 -0.673340 1445370660 -0.257446 -0.650696 0.238708 -0.673340 1445370660 -0.263245 -0.648193 0.253601 -0.668030 1445370660 -0.263245 -0.648193 0.253601 -0.668030 1445370660 -0.263245 -0.648193 0.253601 -0.668030 1445370660 -0.263245 -0.648193 0.253601 -0.668030 1445370660 -0.263245 -0.648193 0.253601 -0.668030 1445370660 -0.263245 -0.648193 0.253601 -0.668030 1445370660 -0.257568 -0.648621 0.260010 -0.667358 1445370660 -0.257568 -0.648621 0.260010 -0.667358 1445370660 -0.257568 -0.648621 0.260010 -0.667358 1445370660 -0.257568 -0.648621 0.260010 -0.667358 1445370660 -0.257568 -0.648621 0.260010 -0.667358 1445370660 -0.257568 -0.648621 0.260010 -0.667358 1445370660 -0.242798 -0.653015 0.255859 -0.670288 1445370660 -0.242798 -0.653015 0.255859 -0.670288 1445370660 -0.242798 -0.653015 0.255859 -0.670288 1445370660 -0.242798 -0.653015 0.255859 -0.670288 1445370660 -0.242798 -0.653015 0.255859 -0.670288 1445370660 -0.242798 -0.653015 0.255859 -0.670288 1445370660 -0.235229 -0.657715 0.246155 -0.671997 1445370660 -0.235229 -0.657715 0.246155 -0.671997 1445370660 -0.235229 -0.657715 0.246155 -0.671997 1445370660 -0.235229 -0.657715 0.246155 -0.671997 1445370660 -0.235229 -0.657715 0.246155 -0.671997 1445370660 -0.235229 -0.657715 0.246155 -0.671997 1445370660 -0.235229 -0.657715 0.246155 -0.671997 1445370660 -0.228699 -0.661865 0.234558 -0.674316 1445370660 -0.228699 -0.661865 0.234558 -0.674316 1445370660 -0.228699 -0.661865 0.234558 -0.674316 1445370660 -0.228699 -0.661865 0.234558 -0.674316 1445370660 -0.228699 -0.661865 0.234558 -0.674316 1445370660 -0.228699 -0.661865 0.234558 -0.674316 1445370660 -0.220886 -0.663818 0.222717 -0.679016 1445370660 -0.220886 -0.663818 0.222717 -0.679016 1445370660 -0.220886 -0.663818 0.222717 -0.679016 1445370660 -0.220886 -0.663818 0.222717 -0.679016 1445370660 -0.220886 -0.663818 0.222717 -0.679016 1445370660 -0.220886 -0.663818 0.222717 -0.679016 1445370660 -0.219299 -0.664734 0.215332 -0.681030 1445370660 -0.219299 -0.664734 0.215332 -0.681030 1445370660 -0.219299 -0.664734 0.215332 -0.681030 1445370660 -0.219299 -0.664734 0.215332 -0.681030 1445370660 -0.219299 -0.664734 0.215332 -0.681030 1445370660 -0.219299 -0.664734 0.215332 -0.681030 1445370660 -0.224609 -0.663330 0.214905 -0.680786 1445370660 -0.224609 -0.663330 0.214905 -0.680786 1445370660 -0.224609 -0.663330 0.214905 -0.680786 1445370660 -0.224609 -0.663330 0.214905 -0.680786 1445370660 -0.224609 -0.663330 0.214905 -0.680786 1445370660 -0.224609 -0.663330 0.214905 -0.680786 1445370660 -0.224609 -0.663330 0.214905 -0.680786 1445370660 -0.222717 -0.661621 0.211548 -0.684143 1445370660 -0.222717 -0.661621 0.211548 -0.684143 1445370660 -0.222717 -0.661621 0.211548 -0.684143 1445370660 -0.222717 -0.661621 0.211548 -0.684143 1445370660 -0.222717 -0.661621 0.211548 -0.684143 1445370660 -0.222717 -0.661621 0.211548 -0.684143 1445370660 -0.217102 -0.657532 0.206421 -0.691406 1445370660 -0.217102 -0.657532 0.206421 -0.691406 1445370661 -0.217102 -0.657532 0.206421 -0.691406 1445370661 -0.217102 -0.657532 0.206421 -0.691406 1445370661 -0.217102 -0.657532 0.206421 -0.691406 1445370661 -0.217102 -0.657532 0.206421 -0.691406 1445370661 -0.217102 -0.657532 0.206421 -0.691406 1445370661 -0.207092 -0.656006 0.198181 -0.698242 1445370661 -0.207092 -0.656006 0.198181 -0.698242 1445370661 -0.207092 -0.656006 0.198181 -0.698242 1445370661 -0.207092 -0.656006 0.198181 -0.698242 1445370661 -0.207092 -0.656006 0.198181 -0.698242 1445370661 -0.207092 -0.656006 0.198181 -0.698242 1445370661 -0.201050 -0.659668 0.194336 -0.697693 1445370661 -0.201050 -0.659668 0.194336 -0.697693 1445370661 -0.201050 -0.659668 0.194336 -0.697693 1445370661 -0.201050 -0.659668 0.194336 -0.697693 1445370661 -0.201050 -0.659668 0.194336 -0.697693 1445370661 -0.201050 -0.659668 0.194336 -0.697693 1445370661 -0.205811 -0.663330 0.197632 -0.691833 1445370661 -0.205811 -0.663330 0.197632 -0.691833 1445370661 -0.205811 -0.663330 0.197632 -0.691833 1445370661 -0.205811 -0.663330 0.197632 -0.691833 1445370661 -0.205811 -0.663330 0.197632 -0.691833 1445370661 -0.205811 -0.663330 0.197632 -0.691833 1445370661 -0.205811 -0.663330 0.197632 -0.691833 1445370661 -0.221680 -0.662292 0.208801 -0.684631 1445370661 -0.221680 -0.662292 0.208801 -0.684631 1445370661 -0.221680 -0.662292 0.208801 -0.684631 1445370661 -0.221680 -0.662292 0.208801 -0.684631 1445370661 -0.221680 -0.662292 0.208801 -0.684631 1445370661 -0.236023 -0.662292 0.226929 -0.673950 1445370661 -0.236023 -0.662292 0.226929 -0.673950 1445370661 -0.236023 -0.662292 0.226929 -0.673950 1445370661 -0.236023 -0.662292 0.226929 -0.673950 1445370661 -0.236023 -0.662292 0.226929 -0.673950 1445370661 -0.236023 -0.662292 0.226929 -0.673950 1445370661 -0.236023 -0.662292 0.226929 -0.673950 1445370661 -0.239136 -0.655579 0.234802 -0.676758 1445370661 -0.239136 -0.655579 0.234802 -0.676758 1445370661 -0.239136 -0.655579 0.234802 -0.676758 1445370661 -0.239136 -0.655579 0.234802 -0.676758 1445370661 -0.239136 -0.655579 0.234802 -0.676758 1445370661 -0.239136 -0.655579 0.234802 -0.676758 1445370661 -0.234680 -0.648438 0.232361 -0.685913 1445370661 -0.234680 -0.648438 0.232361 -0.685913 1445370661 -0.234680 -0.648438 0.232361 -0.685913 1445370661 -0.234680 -0.648438 0.232361 -0.685913 1445370661 -0.234680 -0.648438 0.232361 -0.685913 1445370661 -0.221985 -0.653137 0.224915 -0.688232 1445370661 -0.221985 -0.653137 0.224915 -0.688232 1445370661 -0.221985 -0.653137 0.224915 -0.688232 1445370661 -0.221985 -0.653137 0.224915 -0.688232 1445370661 -0.221985 -0.653137 0.224915 -0.688232 1445370661 -0.221985 -0.653137 0.224915 -0.688232 1445370661 -0.209229 -0.652893 0.210388 -0.697021 1445370661 -0.209229 -0.652893 0.210388 -0.697021 1445370661 -0.209229 -0.652893 0.210388 -0.697021 1445370661 -0.209229 -0.652893 0.210388 -0.697021 1445370661 -0.209229 -0.652893 0.210388 -0.697021 1445370661 -0.209229 -0.652893 0.210388 -0.697021 1445370661 -0.209229 -0.652893 0.210388 -0.697021 1445370661 -0.201172 -0.657532 0.197266 -0.698853 1445370661 -0.201172 -0.657532 0.197266 -0.698853 1445370661 -0.201172 -0.657532 0.197266 -0.698853 1445370661 -0.201172 -0.657532 0.197266 -0.698853 1445370661 -0.201172 -0.657532 0.197266 -0.698853 1445370661 -0.201172 -0.657532 0.197266 -0.698853 1445370661 -0.205627 -0.655090 0.190613 -0.701660 1445370661 -0.205627 -0.655090 0.190613 -0.701660 1445370661 -0.205627 -0.655090 0.190613 -0.701660 1445370661 -0.205627 -0.655090 0.190613 -0.701660 1445370661 -0.205627 -0.655090 0.190613 -0.701660 1445370661 -0.205627 -0.655090 0.190613 -0.701660 1445370661 -0.213867 -0.649963 0.193054 -0.703247 1445370661 -0.213867 -0.649963 0.193054 -0.703247 1445370661 -0.213867 -0.649963 0.193054 -0.703247 1445370661 -0.213867 -0.649963 0.193054 -0.703247 1445370661 -0.213867 -0.649963 0.193054 -0.703247 1445370661 -0.213867 -0.649963 0.193054 -0.703247 1445370661 -0.219849 -0.642944 0.194214 -0.707581 1445370661 -0.219849 -0.642944 0.194214 -0.707581 1445370661 -0.219849 -0.642944 0.194214 -0.707581 1445370661 -0.219849 -0.642944 0.194214 -0.707581 1445370661 -0.219849 -0.642944 0.194214 -0.707581 1445370661 -0.219849 -0.642944 0.194214 -0.707581 1445370661 -0.219849 -0.642944 0.194214 -0.707581 1445370661 -0.219604 -0.637573 0.192993 -0.712830 1445370661 -0.219604 -0.637573 0.192993 -0.712830 1445370661 -0.219604 -0.637573 0.192993 -0.712830 1445370661 -0.219604 -0.637573 0.192993 -0.712830 1445370661 -0.219604 -0.637573 0.192993 -0.712830 1445370661 -0.219604 -0.637573 0.192993 -0.712830 1445370661 -0.212280 -0.637268 0.187866 -0.716675 1445370661 -0.212280 -0.637268 0.187866 -0.716675 1445370661 -0.212280 -0.637268 0.187866 -0.716675 1445370661 -0.212280 -0.637268 0.187866 -0.716675 1445370661 -0.212280 -0.637268 0.187866 -0.716675 1445370661 -0.212280 -0.637268 0.187866 -0.716675 1445370661 -0.212280 -0.637268 0.187866 -0.716675 1445370661 -0.206421 -0.641113 0.185730 -0.715515 1445370661 -0.206421 -0.641113 0.185730 -0.715515 1445370661 -0.206421 -0.641113 0.185730 -0.715515 1445370661 -0.206421 -0.641113 0.185730 -0.715515 1445370661 -0.206421 -0.641113 0.185730 -0.715515 1445370661 -0.206421 -0.641113 0.185730 -0.715515 1445370661 -0.209229 -0.647095 0.190063 -0.708191 1445370661 -0.209229 -0.647095 0.190063 -0.708191 1445370661 -0.209229 -0.647095 0.190063 -0.708191 1445370661 -0.209229 -0.647095 0.190063 -0.708191 1445370661 -0.209229 -0.647095 0.190063 -0.708191 1445370661 -0.209229 -0.647095 0.190063 -0.708191 1445370661 -0.222595 -0.650146 0.200745 -0.698242 1445370661 -0.222595 -0.650146 0.200745 -0.698242 1445370661 -0.222595 -0.650146 0.200745 -0.698242 1445370662 -0.222595 -0.650146 0.200745 -0.698242 1445370662 -0.222595 -0.650146 0.200745 -0.698242 1445370662 -0.222595 -0.650146 0.200745 -0.698242 1445370662 -0.222595 -0.650146 0.200745 -0.698242 1445370662 -0.243774 -0.647766 0.219177 -0.687744 1445370662 -0.243774 -0.647766 0.219177 -0.687744 1445370662 -0.243774 -0.647766 0.219177 -0.687744 1445370662 -0.243774 -0.647766 0.219177 -0.687744 1445370662 -0.243774 -0.647766 0.219177 -0.687744 1445370662 -0.243774 -0.647766 0.219177 -0.687744 1445370662 -0.258789 -0.639282 0.235107 -0.684937 1445370662 -0.258789 -0.639282 0.235107 -0.684937 1445370662 -0.258789 -0.639282 0.235107 -0.684937 1445370662 -0.258789 -0.639282 0.235107 -0.684937 1445370662 -0.258789 -0.639282 0.235107 -0.684937 1445370662 -0.258789 -0.639282 0.235107 -0.684937 1445370662 -0.258789 -0.639282 0.235107 -0.684937 1445370662 -0.249634 -0.638977 0.234497 -0.688843 1445370662 -0.249634 -0.638977 0.234497 -0.688843 1445370662 -0.249634 -0.638977 0.234497 -0.688843 1445370662 -0.249634 -0.638977 0.234497 -0.688843 1445370662 -0.249634 -0.638977 0.234497 -0.688843 1445370662 -0.249634 -0.638977 0.234497 -0.688843 1445370662 -0.237549 -0.648254 0.224243 -0.687866 1445370662 -0.237549 -0.648254 0.224243 -0.687866 1445370662 -0.237549 -0.648254 0.224243 -0.687866 1445370662 -0.237549 -0.648254 0.224243 -0.687866 1445370662 -0.237549 -0.648254 0.224243 -0.687866 1445370662 -0.237549 -0.648254 0.224243 -0.687866 1445370662 -0.225464 -0.652283 0.208435 -0.693054 1445370662 -0.225464 -0.652283 0.208435 -0.693054 1445370662 -0.225464 -0.652283 0.208435 -0.693054 1445370662 -0.225464 -0.652283 0.208435 -0.693054 1445370662 -0.225464 -0.652283 0.208435 -0.693054 1445370662 -0.225464 -0.652283 0.208435 -0.693054 1445370662 -0.212708 -0.653809 0.194519 -0.699646 1445370662 -0.212708 -0.653809 0.194519 -0.699646 1445370662 -0.212708 -0.653809 0.194519 -0.699646 1445370662 -0.212708 -0.653809 0.194519 -0.699646 1445370662 -0.212708 -0.653809 0.194519 -0.699646 1445370662 -0.212708 -0.653809 0.194519 -0.699646 1445370662 -0.212708 -0.653809 0.194519 -0.699646 1445370662 -0.208191 -0.655029 0.185547 -0.702332 1445370662 -0.208191 -0.655029 0.185547 -0.702332 1445370662 -0.208191 -0.655029 0.185547 -0.702332 1445370662 -0.208191 -0.655029 0.185547 -0.702332 1445370662 -0.208191 -0.655029 0.185547 -0.702332 1445370662 -0.208191 -0.655029 0.185547 -0.702332 1445370662 -0.210449 -0.653198 0.182983 -0.704041 1445370662 -0.210449 -0.653198 0.182983 -0.704041 1445370662 -0.210449 -0.653198 0.182983 -0.704041 1445370662 -0.210449 -0.653198 0.182983 -0.704041 1445370662 -0.210449 -0.653198 0.182983 -0.704041 1445370662 -0.210449 -0.653198 0.182983 -0.704041 1445370662 -0.218018 -0.646057 0.185059 -0.707764 1445370662 -0.218018 -0.646057 0.185059 -0.707764 1445370662 -0.218018 -0.646057 0.185059 -0.707764 1445370662 -0.218018 -0.646057 0.185059 -0.707764 1445370662 -0.218018 -0.646057 0.185059 -0.707764 1445370662 -0.218018 -0.646057 0.185059 -0.707764 1445370662 -0.223389 -0.644165 0.193542 -0.705505 1445370662 -0.223389 -0.644165 0.193542 -0.705505 1445370662 -0.223389 -0.644165 0.193542 -0.705505 1445370662 -0.223389 -0.644165 0.193542 -0.705505 1445370662 -0.223389 -0.644165 0.193542 -0.705505 1445370662 -0.223389 -0.644165 0.193542 -0.705505 1445370662 -0.220215 -0.642395 0.196106 -0.707458 1445370662 -0.220215 -0.642395 0.196106 -0.707458 1445370662 -0.220215 -0.642395 0.196106 -0.707458 1445370662 -0.220215 -0.642395 0.196106 -0.707458 1445370662 -0.220215 -0.642395 0.196106 -0.707458 1445370662 -0.220215 -0.642395 0.196106 -0.707458 1445370662 -0.214050 -0.643494 0.194580 -0.708740 1445370662 -0.214050 -0.643494 0.194580 -0.708740 1445370662 -0.214050 -0.643494 0.194580 -0.708740 1445370662 -0.214050 -0.643494 0.194580 -0.708740 1445370662 -0.214050 -0.643494 0.194580 -0.708740 1445370662 -0.214050 -0.643494 0.194580 -0.708740 1445370662 -0.212280 -0.647522 0.194336 -0.705688 1445370662 -0.212280 -0.647522 0.194336 -0.705688 1445370662 -0.212280 -0.647522 0.194336 -0.705688 1445370662 -0.212280 -0.647522 0.194336 -0.705688 1445370662 -0.212280 -0.647522 0.194336 -0.705688 1445370662 -0.212280 -0.647522 0.194336 -0.705688 1445370662 -0.221741 -0.649780 0.198547 -0.699524 1445370662 -0.221741 -0.649780 0.198547 -0.699524 1445370662 -0.221741 -0.649780 0.198547 -0.699524 1445370662 -0.221741 -0.649780 0.198547 -0.699524 1445370662 -0.221741 -0.649780 0.198547 -0.699524 1445370662 -0.221741 -0.649780 0.198547 -0.699524 1445370662 -0.221741 -0.649780 0.198547 -0.699524 1445370662 -0.242371 -0.647522 0.209045 -0.691650 1445370662 -0.242371 -0.647522 0.209045 -0.691650 1445370662 -0.242371 -0.647522 0.209045 -0.691650 1445370662 -0.242371 -0.647522 0.209045 -0.691650 1445370662 -0.242371 -0.647522 0.209045 -0.691650 1445370662 -0.242371 -0.647522 0.209045 -0.691650 1445370662 -0.262268 -0.641907 0.223328 -0.685059 1445370662 -0.262268 -0.641907 0.223328 -0.685059 1445370662 -0.262268 -0.641907 0.223328 -0.685059 1445370662 -0.262268 -0.641907 0.223328 -0.685059 1445370662 -0.262268 -0.641907 0.223328 -0.685059 1445370662 -0.262268 -0.641907 0.223328 -0.685059 1445370662 -0.259644 -0.642029 0.228699 -0.684204 1445370662 -0.259644 -0.642029 0.228699 -0.684204 1445370662 -0.259644 -0.642029 0.228699 -0.684204 1445370662 -0.259644 -0.642029 0.228699 -0.684204 1445370662 -0.259644 -0.642029 0.228699 -0.684204 1445370662 -0.259644 -0.642029 0.228699 -0.684204 1445370662 -0.248230 -0.648315 0.225952 -0.683472 1445370662 -0.248230 -0.648315 0.225952 -0.683472 1445370662 -0.248230 -0.648315 0.225952 -0.683472 1445370663 -0.248230 -0.648315 0.225952 -0.683472 1445370663 -0.248230 -0.648315 0.225952 -0.683472 1445370663 -0.248230 -0.648315 0.225952 -0.683472 1445370663 -0.239807 -0.652954 0.220886 -0.683655 1445370663 -0.239807 -0.652954 0.220886 -0.683655 1445370663 -0.239807 -0.652954 0.220886 -0.683655 1445370663 -0.239807 -0.652954 0.220886 -0.683655 1445370663 -0.239807 -0.652954 0.220886 -0.683655 1445370663 -0.239807 -0.652954 0.220886 -0.683655 1445370663 -0.226685 -0.657959 0.213745 -0.685608 1445370663 -0.226685 -0.657959 0.213745 -0.685608 1445370663 -0.226685 -0.657959 0.213745 -0.685608 1445370663 -0.226685 -0.657959 0.213745 -0.685608 1445370663 -0.226685 -0.657959 0.213745 -0.685608 1445370663 -0.226685 -0.657959 0.213745 -0.685608 1445370663 -0.218140 -0.659302 0.205078 -0.689758 1445370663 -0.218140 -0.659302 0.205078 -0.689758 1445370663 -0.218140 -0.659302 0.205078 -0.689758 1445370663 -0.218140 -0.659302 0.205078 -0.689758 1445370663 -0.218140 -0.659302 0.205078 -0.689758 1445370663 -0.218140 -0.659302 0.205078 -0.689758 1445370663 -0.220093 -0.656372 0.201416 -0.692993 1445370663 -0.220093 -0.656372 0.201416 -0.692993 1445370663 -0.220093 -0.656372 0.201416 -0.692993 1445370663 -0.220093 -0.656372 0.201416 -0.692993 1445370663 -0.220093 -0.656372 0.201416 -0.692993 1445370663 -0.220093 -0.656372 0.201416 -0.692993 1445370663 -0.220093 -0.656372 0.201416 -0.692993 1445370663 -0.230530 -0.652283 0.207214 -0.691772 1445370663 -0.230530 -0.652283 0.207214 -0.691772 1445370663 -0.230530 -0.652283 0.207214 -0.691772 1445370663 -0.230530 -0.652283 0.207214 -0.691772 1445370663 -0.230530 -0.652283 0.207214 -0.691772 1445370663 -0.230530 -0.652283 0.207214 -0.691772 1445370663 -0.239319 -0.644836 0.213013 -0.694031 1445370663 -0.239319 -0.644836 0.213013 -0.694031 1445370663 -0.239319 -0.644836 0.213013 -0.694031 1445370663 -0.239319 -0.644836 0.213013 -0.694031 1445370663 -0.239319 -0.644836 0.213013 -0.694031 1445370663 -0.239319 -0.644836 0.213013 -0.694031 1445370663 -0.236206 -0.639099 0.211548 -0.700806 1445370663 -0.236206 -0.639099 0.211548 -0.700806 1445370663 -0.236206 -0.639099 0.211548 -0.700806 1445370663 -0.236206 -0.639099 0.211548 -0.700806 1445370663 -0.236206 -0.639099 0.211548 -0.700806 1445370663 -0.236206 -0.639099 0.211548 -0.700806 1445370663 -0.224976 -0.640259 0.205444 -0.705261 1445370663 -0.224976 -0.640259 0.205444 -0.705261 1445370663 -0.224976 -0.640259 0.205444 -0.705261 1445370663 -0.224976 -0.640259 0.205444 -0.705261 1445370663 -0.224976 -0.640259 0.205444 -0.705261 1445370663 -0.224976 -0.640259 0.205444 -0.705261 1445370663 -0.224976 -0.640259 0.205444 -0.705261 1445370663 -0.220093 -0.643860 0.199951 -0.705078 1445370663 -0.220093 -0.643860 0.199951 -0.705078 1445370663 -0.220093 -0.643860 0.199951 -0.705078 1445370663 -0.220093 -0.643860 0.199951 -0.705078 1445370663 -0.220093 -0.643860 0.199951 -0.705078 1445370663 -0.220093 -0.643860 0.199951 -0.705078 1445370663 -0.227600 -0.645752 0.200134 -0.700867 1445370663 -0.227600 -0.645752 0.200134 -0.700867 1445370663 -0.227600 -0.645752 0.200134 -0.700867 1445370663 -0.227600 -0.645752 0.200134 -0.700867 1445370663 -0.227600 -0.645752 0.200134 -0.700867 1445370663 -0.227600 -0.645752 0.200134 -0.700867 1445370663 -0.241882 -0.646423 0.208923 -0.692871 1445370663 -0.241882 -0.646423 0.208923 -0.692871 1445370663 -0.241882 -0.646423 0.208923 -0.692871 1445370663 -0.241882 -0.646423 0.208923 -0.692871 1445370663 -0.241882 -0.646423 0.208923 -0.692871 1445370663 -0.241882 -0.646423 0.208923 -0.692871 1445370663 -0.259766 -0.642395 0.223755 -0.685425 1445370663 -0.259766 -0.642395 0.223755 -0.685425 1445370663 -0.259766 -0.642395 0.223755 -0.685425 1445370663 -0.259766 -0.642395 0.223755 -0.685425 1445370663 -0.259766 -0.642395 0.223755 -0.685425 1445370663 -0.259766 -0.642395 0.223755 -0.685425 1445370663 -0.269409 -0.634705 0.233032 -0.685791 1445370663 -0.269409 -0.634705 0.233032 -0.685791 1445370663 -0.269409 -0.634705 0.233032 -0.685791 1445370663 -0.269409 -0.634705 0.233032 -0.685791 1445370663 -0.269409 -0.634705 0.233032 -0.685791 1445370663 -0.269409 -0.634705 0.233032 -0.685791 1445370663 -0.264099 -0.629883 0.231750 -0.692749 1445370663 -0.264099 -0.629883 0.231750 -0.692749 1445370663 -0.264099 -0.629883 0.231750 -0.692749 1445370663 -0.264099 -0.629883 0.231750 -0.692749 1445370663 -0.264099 -0.629883 0.231750 -0.692749 1445370663 -0.264099 -0.629883 0.231750 -0.692749 1445370663 -0.254089 -0.628540 0.224731 -0.699951 1445370663 -0.254089 -0.628540 0.224731 -0.699951 1445370663 -0.254089 -0.628540 0.224731 -0.699951 1445370663 -0.254089 -0.628540 0.224731 -0.699951 1445370663 -0.254089 -0.628540 0.224731 -0.699951 1445370663 -0.254089 -0.628540 0.224731 -0.699951 1445370663 -0.237854 -0.634644 0.217957 -0.702332 1445370663 -0.237854 -0.634644 0.217957 -0.702332 1445370663 -0.237854 -0.634644 0.217957 -0.702332 1445370663 -0.237854 -0.634644 0.217957 -0.702332 1445370663 -0.237854 -0.634644 0.217957 -0.702332 1445370663 -0.237854 -0.634644 0.217957 -0.702332 1445370663 -0.215088 -0.639954 0.207947 -0.707886 1445370663 -0.215088 -0.639954 0.207947 -0.707886 1445370663 -0.215088 -0.639954 0.207947 -0.707886 1445370663 -0.215088 -0.639954 0.207947 -0.707886 1445370663 -0.215088 -0.639954 0.207947 -0.707886 1445370663 -0.215088 -0.639954 0.207947 -0.707886 1445370663 -0.199890 -0.645630 0.196899 -0.710327 1445370663 -0.199890 -0.645630 0.196899 -0.710327 1445370663 -0.199890 -0.645630 0.196899 -0.710327 1445370663 -0.199890 -0.645630 0.196899 -0.710327 1445370664 -0.199890 -0.645630 0.196899 -0.710327 1445370664 -0.199890 -0.645630 0.196899 -0.710327 1445370664 -0.206482 -0.645935 0.194519 -0.708740 1445370664 -0.206482 -0.645935 0.194519 -0.708740 1445370664 -0.206482 -0.645935 0.194519 -0.708740 1445370664 -0.206482 -0.645935 0.194519 -0.708740 1445370664 -0.206482 -0.645935 0.194519 -0.708740 1445370664 -0.206482 -0.645935 0.194519 -0.708740 1445370664 -0.206482 -0.645935 0.194519 -0.708740 1445370664 -0.220398 -0.641235 0.199402 -0.707520 1445370664 -0.220398 -0.641235 0.199402 -0.707520 1445370664 -0.220398 -0.641235 0.199402 -0.707520 1445370664 -0.220398 -0.641235 0.199402 -0.707520 1445370664 -0.220398 -0.641235 0.199402 -0.707520 1445370664 -0.220398 -0.641235 0.199402 -0.707520 1445370664 -0.227112 -0.630737 0.201172 -0.714294 1445370664 -0.227112 -0.630737 0.201172 -0.714294 1445370664 -0.227112 -0.630737 0.201172 -0.714294 1445370664 -0.227112 -0.630737 0.201172 -0.714294 1445370664 -0.227112 -0.630737 0.201172 -0.714294 1445370664 -0.214905 -0.630859 0.196228 -0.719299 1445370664 -0.214905 -0.630859 0.196228 -0.719299 1445370664 -0.214905 -0.630859 0.196228 -0.719299 1445370664 -0.214905 -0.630859 0.196228 -0.719299 1445370664 -0.214905 -0.630859 0.196228 -0.719299 1445370664 -0.214905 -0.630859 0.196228 -0.719299 1445370664 -0.214905 -0.630859 0.196228 -0.719299 1445370664 -0.202637 -0.633606 0.188171 -0.722595 1445370664 -0.202637 -0.633606 0.188171 -0.722595 1445370664 -0.202637 -0.633606 0.188171 -0.722595 1445370664 -0.202637 -0.633606 0.188171 -0.722595 1445370664 -0.202637 -0.633606 0.188171 -0.722595 1445370664 -0.202637 -0.633606 0.188171 -0.722595 1445370664 -0.199036 -0.640198 0.183838 -0.718872 1445370664 -0.199036 -0.640198 0.183838 -0.718872 1445370664 -0.199036 -0.640198 0.183838 -0.718872 1445370664 -0.199036 -0.640198 0.183838 -0.718872 1445370664 -0.199036 -0.640198 0.183838 -0.718872 1445370664 -0.199036 -0.640198 0.183838 -0.718872 1445370664 -0.208374 -0.644348 0.185974 -0.711975 1445370664 -0.208374 -0.644348 0.185974 -0.711975 1445370664 -0.208374 -0.644348 0.185974 -0.711975 1445370664 -0.208374 -0.644348 0.185974 -0.711975 1445370664 -0.208374 -0.644348 0.185974 -0.711975 1445370664 -0.208374 -0.644348 0.185974 -0.711975 1445370664 -0.226501 -0.645142 0.195862 -0.703003 1445370664 -0.226501 -0.645142 0.195862 -0.703003 1445370664 -0.226501 -0.645142 0.195862 -0.703003 1445370664 -0.226501 -0.645142 0.195862 -0.703003 1445370664 -0.226501 -0.645142 0.195862 -0.703003 1445370664 -0.226501 -0.645142 0.195862 -0.703003 1445370664 -0.241821 -0.645691 0.210083 -0.693237 1445370664 -0.241821 -0.645691 0.210083 -0.693237 1445370664 -0.241821 -0.645691 0.210083 -0.693237 1445370664 -0.241821 -0.645691 0.210083 -0.693237 1445370664 -0.246399 -0.646240 0.220032 -0.687988 1445370664 -0.246399 -0.646240 0.220032 -0.687988 1445370664 -0.246399 -0.646240 0.220032 -0.687988 1445370664 -0.246399 -0.646240 0.220032 -0.687988 1445370664 -0.246399 -0.646240 0.220032 -0.687988 1445370664 -0.241760 -0.651001 0.223511 -0.684021 1445370664 -0.241760 -0.651001 0.223511 -0.684021 1445370664 -0.241760 -0.651001 0.223511 -0.684021 1445370664 -0.241760 -0.651001 0.223511 -0.684021 1445370664 -0.241760 -0.651001 0.223511 -0.684021 1445370664 -0.241760 -0.651001 0.223511 -0.684021 1445370664 -0.230347 -0.656799 0.221619 -0.682983 1445370664 -0.230347 -0.656799 0.221619 -0.682983 1445370664 -0.230347 -0.656799 0.221619 -0.682983 1445370664 -0.230347 -0.656799 0.221619 -0.682983 1445370664 -0.230347 -0.656799 0.221619 -0.682983 1445370664 -0.230347 -0.656799 0.221619 -0.682983 1445370664 -0.213623 -0.656433 0.213562 -0.691284 1445370664 -0.213623 -0.656433 0.213562 -0.691284 1445370664 -0.213623 -0.656433 0.213562 -0.691284 1445370664 -0.213623 -0.656433 0.213562 -0.691284 1445370664 -0.213623 -0.656433 0.213562 -0.691284 1445370664 -0.213623 -0.656433 0.213562 -0.691284 1445370664 -0.187805 -0.657166 0.197144 -0.702881 1445370664 -0.187805 -0.657166 0.197144 -0.702881 1445370664 -0.187805 -0.657166 0.197144 -0.702881 1445370664 -0.187805 -0.657166 0.197144 -0.702881 1445370664 -0.187805 -0.657166 0.197144 -0.702881 1445370664 -0.187805 -0.657166 0.197144 -0.702881 1445370664 -0.169861 -0.659058 0.177368 -0.710938 1445370664 -0.169861 -0.659058 0.177368 -0.710938 1445370664 -0.169861 -0.659058 0.177368 -0.710938 1445370664 -0.169861 -0.659058 0.177368 -0.710938 1445370664 -0.169861 -0.659058 0.177368 -0.710938 1445370664 -0.169861 -0.659058 0.177368 -0.710938 1445370664 -0.173950 -0.658081 0.170105 -0.712646 1445370664 -0.173950 -0.658081 0.170105 -0.712646 1445370664 -0.173950 -0.658081 0.170105 -0.712646 1445370664 -0.173950 -0.658081 0.170105 -0.712646 1445370664 -0.173950 -0.658081 0.170105 -0.712646 1445370664 -0.173950 -0.658081 0.170105 -0.712646 1445370664 
-0.147278 -0.670715 0.182861 -0.703613 1445370667 -0.147278 -0.670715 0.182861 -0.703613 1445370667 -0.147278 -0.670715 0.182861 -0.703613 1445370667 -0.147278 -0.670715 0.182861 -0.703613 1445370667 -0.147278 -0.670715 0.182861 -0.703613 1445370667 -0.120667 -0.673584 0.166504 -0.710022 1445370667 -0.120667 -0.673584 0.166504 -0.710022 1445370667 -0.120667 -0.673584 0.166504 -0.710022 1445370667 -0.120667 -0.673584 0.166504 -0.710022 1445370667 -0.120667 -0.673584 0.166504 -0.710022 1445370667 -0.120667 -0.673584 0.166504 -0.710022 1445370667 -0.120667 -0.673584 0.166504 -0.710022 1445370667 -0.099121 -0.676880 0.148071 -0.714233 1445370667 -0.099121 -0.676880 0.148071 -0.714233 1445370667 -0.099121 -0.676880 0.148071 -0.714233 1445370667 -0.099121 -0.676880 0.148071 -0.714233 1445370667 -0.099121 -0.676880 0.148071 -0.714233 1445370667 -0.099121 -0.676880 0.148071 -0.714233 1445370667 -0.081726 -0.683716 0.129700 -0.713501 1445370667 -0.081726 -0.683716 0.129700 -0.713501 1445370667 -0.081726 -0.683716 0.129700 -0.713501 1445370667 -0.081726 -0.683716 0.129700 -0.713501 1445370667 -0.081726 -0.683716 0.129700 -0.713501 1445370667 -0.070740 -0.686096 0.113159 -0.715210 1445370667 -0.070740 -0.686096 0.113159 -0.715210 1445370667 -0.070740 -0.686096 0.113159 -0.715210 1445370667 -0.070740 -0.686096 0.113159 -0.715210 1445370667 -0.070740 -0.686096 0.113159 -0.715210 1445370667 -0.070740 -0.686096 0.113159 -0.715210 1445370667 -0.070740 -0.686096 0.113159 -0.715210 1445370667 -0.072571 -0.689819 0.104004 -0.712830 1445370667 -0.072571 -0.689819 0.104004 -0.712830 1445370667 -0.072571 -0.689819 0.104004 -0.712830 1445370667 -0.072571 -0.689819 0.104004 -0.712830 1445370667 -0.072571 -0.689819 0.104004 -0.712830 1445370667 -0.072571 -0.689819 0.104004 -0.712830 1445370667 -0.083496 -0.691467 0.107361 -0.709534 1445370667 -0.083496 -0.691467 0.107361 -0.709534 1445370667 -0.083496 -0.691467 0.107361 -0.709534 1445370667 -0.083496 -0.691467 0.107361 -0.709534 1445370667 -0.083496 -0.691467 0.107361 -0.709534 1445370667 -0.083496 -0.691467 0.107361 -0.709534 1445370667 -0.093323 -0.691895 0.117249 -0.706360 1445370667 -0.093323 -0.691895 0.117249 -0.706360 1445370667 -0.093323 -0.691895 0.117249 -0.706360 1445370667 -0.093323 -0.691895 0.117249 -0.706360 1445370667 -0.093323 -0.691895 0.117249 -0.706360 1445370667 -0.093323 -0.691895 0.117249 -0.706360 1445370667 -0.093323 -0.691895 0.117249 -0.706360 1445370667 -0.093445 -0.687561 0.123230 -0.709534 1445370667 -0.093445 -0.687561 0.123230 -0.709534 1445370667 -0.093445 -0.687561 0.123230 -0.709534 1445370667 -0.093445 -0.687561 0.123230 -0.709534 1445370667 -0.093445 -0.687561 0.123230 -0.709534 1445370667 -0.093445 -0.687561 0.123230 -0.709534 1445370667 -0.091187 -0.689148 0.129028 -0.707214 1445370667 -0.091187 -0.689148 0.129028 -0.707214 1445370667 -0.091187 -0.689148 0.129028 -0.707214 1445370667 -0.091187 -0.689148 0.129028 -0.707214 1445370667 -0.091187 -0.689148 0.129028 -0.707214 1445370667 -0.091187 -0.689148 0.129028 -0.707214 1445370667 -0.093140 -0.693481 0.136353 -0.701294 1445370667 -0.093140 -0.693481 0.136353 -0.701294 1445370667 -0.093140 -0.693481 0.136353 -0.701294 1445370667 -0.093140 -0.693481 0.136353 -0.701294 1445370667 -0.093140 -0.693481 0.136353 -0.701294 1445370667 -0.093140 -0.693481 0.136353 -0.701294 1445370667 -0.113220 -0.682007 0.139221 -0.709045 1445370667 -0.113220 -0.682007 0.139221 -0.709045 1445370667 -0.113220 -0.682007 0.139221 -0.709045 1445370667 -0.113220 -0.682007 0.139221 -0.709045 1445370667 -0.113220 -0.682007 0.139221 -0.709045 1445370667 -0.113220 -0.682007 0.139221 -0.709045 1445370667 -0.123413 -0.679077 0.139099 -0.710144 1445370667 -0.123413 -0.679077 0.139099 -0.710144 1445370667 -0.123413 -0.679077 0.139099 -0.710144 1445370667 -0.123413 -0.679077 0.139099 -0.710144 1445370667 -0.123413 -0.679077 0.139099 -0.710144 1445370667 -0.123413 -0.679077 0.139099 -0.710144 1445370667 -0.123413 -0.679077 0.139099 -0.710144 1445370667 -0.121338 -0.678833 0.137390 -0.711121 1445370667 -0.121338 -0.678833 0.137390 -0.711121 1445370667 -0.121338 -0.678833 0.137390 -0.711121 1445370667 -0.121338 -0.678833 0.137390 -0.711121 1445370667 -0.121338 -0.678833 0.137390 -0.711121 1445370667 -0.121338 -0.678833 0.137390 -0.711121 1445370667 -0.109314 -0.677551 0.130432 -0.715576 1445370667 -0.109314 -0.677551 0.130432 -0.715576 1445370667 -0.109314 -0.677551 0.130432 -0.715576 1445370667 -0.109314 -0.677551 0.130432 -0.715576 1445370667 -0.109314 -0.677551 0.130432 -0.715576 1445370667 -0.109314 -0.677551 0.130432 -0.715576 1445370667 -0.092590 -0.685486 0.123535 -0.711609 1445370667 -0.092590 -0.685486 0.123535 -0.711609 1445370667 -0.092590 -0.685486 0.123535 -0.711609 1445370667 -0.092590 -0.685486 0.123535 -0.711609 1445370667 -0.092590 -0.685486 0.123535 -0.711609 1445370667 -0.092590 -0.685486 0.123535 -0.711609 1445370667 -0.092590 -0.685486 0.123535 -0.711609 1445370667 -0.078125 -0.693909 0.112366 -0.706970 1445370667 -0.078125 -0.693909 0.112366 -0.706970 1445370668 -0.078125 -0.693909 0.112366 -0.706970 1445370668 -0.078125 -0.693909 0.112366 -0.706970 1445370668 -0.078125 -0.693909 0.112366 -0.706970 1445370668 -0.078125 -0.693909 0.112366 -0.706970 1445370668 -0.071716 -0.690430 0.096802 -0.713318 1445370668 -0.071716 -0.690430 0.096802 -0.713318 1445370668 -0.071716 -0.690430 0.096802 -0.713318 1445370668 -0.071716 -0.690430 0.096802 -0.713318 1445370668 -0.071716 -0.690430 0.096802 -0.713318 1445370668 -0.071716 -0.690430 0.096802 -0.713318 1445370668 -0.076965 -0.691284 0.086365 -0.713318 1445370668 -0.076965 -0.691284 0.086365 -0.713318 1445370668 -0.076965 -0.691284 0.086365 -0.713318 1445370668 -0.076965 -0.691284 0.086365 -0.713318 1445370668 -0.076965 -0.691284 0.086365 -0.713318 1445370668 -0.076965 -0.691284 0.086365 -0.713318 1445370668 -0.084351 -0.688843 0.079529 -0.715637 1445370668 -0.084351 -0.688843 0.079529 -0.715637 1445370668 -0.084351 -0.688843 0.079529 -0.715637 1445370668 -0.084351 -0.688843 0.079529 -0.715637 1445370668 -0.084351 -0.688843 0.079529 -0.715637 1445370668 -0.084351 -0.688843 0.079529 -0.715637 1445370668 -0.084351 -0.688843 0.079529 -0.715637 1445370668 -0.096985 -0.682007 0.081848 -0.720337 1445370668 -0.096985 -0.682007 0.081848 -0.720337 1445370668 -0.096985 -0.682007 0.081848 -0.720337 1445370668 -0.096985 -0.682007 0.081848 -0.720337 1445370668 -0.096985 -0.682007 0.081848 -0.720337 1445370668 -0.108398 -0.679504 0.094543 -0.719482 1445370668 -0.108398 -0.679504 0.094543 -0.719482 1445370668 -0.108398 -0.679504 0.094543 -0.719482 1445370668 -0.108398 -0.679504 0.094543 -0.719482 1445370668 -0.108398 -0.679504 0.094543 -0.719482 1445370668 -0.108398 -0.679504 0.094543 -0.719482 1445370668 -0.108398 -0.679504 0.094543 -0.719482 1445370668 -0.104126 -0.681519 0.103210 -0.717041 1445370668 -0.104126 -0.681519 0.103210 -0.717041 1445370668 -0.104126 -0.681519 0.103210 -0.717041 1445370668 -0.104126 -0.681519 0.103210 -0.717041 1445370668 -0.104126 -0.681519 0.103210 -0.717041 1445370668 -0.104126 -0.681519 0.103210 -0.717041 1445370668 -0.089417 -0.681458 0.102722 -0.719116 1445370668 -0.089417 -0.681458 0.102722 -0.719116 1445370668 -0.089417 -0.681458 0.102722 -0.719116 1445370668 -0.089417 -0.681458 0.102722 -0.719116 1445370668 -0.089417 -0.681458 0.102722 -0.719116 1445370668 -0.089417 -0.681458 0.102722 -0.719116 1445370668 -0.079041 -0.679810 0.099121 -0.722351 1445370668 -0.079041 -0.679810 0.099121 -0.722351 1445370668 -0.079041 -0.679810 0.099121 -0.722351 1445370668 -0.079041 -0.679810 0.099121 -0.722351 1445370668 -0.079041 -0.679810 0.099121 -0.722351 1445370668 -0.079041 -0.679810 0.099121 -0.722351 1445370668 -0.079041 -0.679810 0.099121 -0.722351 1445370668 -0.093384 -0.671997 0.101624 -0.727661 1445370668 -0.093384 -0.671997 0.101624 -0.727661 1445370668 -0.093384 -0.671997 0.101624 -0.727661 1445370668 -0.093384 -0.671997 0.101624 -0.727661 1445370668 -0.093384 -0.671997 0.101624 -0.727661 1445370668 -0.093384 -0.671997 0.101624 -0.727661 1445370668 -0.112305 -0.660278 0.105286 -0.735168 1445370668 -0.112305 -0.660278 0.105286 -0.735168 1445370668 -0.112305 -0.660278 0.105286 -0.735168 1445370668 -0.112305 -0.660278 0.105286 -0.735168 1445370668 -0.112305 -0.660278 0.105286 -0.735168 1445370668 -0.112305 -0.660278 0.105286 -0.735168 1445370668 -0.116028 -0.660156 0.105530 -0.734619 1445370668 -0.116028 -0.660156 0.105530 -0.734619 1445370668 -0.116028 -0.660156 0.105530 -0.734619 1445370668 -0.116028 -0.660156 0.105530 -0.734619 1445370668 -0.116028 -0.660156 0.105530 -0.734619 1445370668 -0.116028 -0.660156 0.105530 -0.734619 1445370668 -0.116028 -0.660156 0.105530 -0.734619 1445370668 -0.111206 -0.666199 0.105408 -0.729919 1445370668 -0.111206 -0.666199 0.105408 -0.729919 1445370668 -0.111206 -0.666199 0.105408 -0.729919 1445370668 -0.111206 -0.666199 0.105408 -0.729919 1445370668 -0.111206 -0.666199 0.105408 -0.729919 1445370668 -0.111206 -0.666199 0.105408 -0.729919 1445370668 -0.101074 -0.667358 0.104431 -0.730469 1445370668 -0.101074 -0.667358 0.104431 -0.730469 1445370668 -0.101074 -0.667358 0.104431 -0.730469 1445370668 -0.101074 -0.667358 0.104431 -0.730469 1445370668 -0.101074 -0.667358 0.104431 -0.730469 1445370668 -0.101074 -0.667358 0.104431 -0.730469 1445370668 -0.086487 -0.675049 0.103333 -0.725403 1445370668 -0.086487 -0.675049 0.103333 -0.725403 1445370668 -0.086487 -0.675049 0.103333 -0.725403 1445370668 -0.086487 -0.675049 0.103333 -0.725403 1445370668 -0.086487 -0.675049 0.103333 -0.725403 1445370668 -0.086487 -0.675049 0.103333 -0.725403 1445370668 -0.069763 -0.690125 0.098877 -0.713562 1445370668 -0.069763 -0.690125 0.098877 -0.713562 1445370668 -0.069763 -0.690125 0.098877 -0.713562 1445370668 -0.069763 -0.690125 0.098877 -0.713562 1445370668 -0.069763 -0.690125 0.098877 -0.713562 1445370668 -0.069763 -0.690125 0.098877 -0.713562 1445370668 -0.069763 -0.690125 0.098877 -0.713562 1445370668 -0.056580 -0.699768 0.085876 -0.707031 1445370668 -0.056580 -0.699768 0.085876 -0.707031 1445370668 -0.056580 -0.699768 0.085876 -0.707031 1445370668 -0.056580 -0.699768 0.085876 -0.707031 1445370668 -0.056580 -0.699768 0.085876 -0.707031 1445370668 -0.056580 -0.699768 0.085876 -0.707031 1445370668 -0.069580 -0.691284 0.083313 -0.714478 1445370668 -0.069580 -0.691284 0.083313 -0.714478 1445370668 -0.069580 -0.691284 0.083313 -0.714478 1445370668 -0.069580 -0.691284 0.083313 -0.714478 1445370668 -0.069580 -0.691284 0.083313 -0.714478 1445370668 -0.069580 -0.691284 0.083313 -0.714478 1445370668 -0.076111 -0.688110 0.082825 -0.716919 1445370668 -0.076111 -0.688110 0.082825 -0.716919 1445370668 -0.076111 -0.688110 0.082825 -0.716919 1445370669 -0.076111 -0.688110 0.082825 -0.716919 1445370669 -0.076111 -0.688110 0.082825 -0.716919 1445370669 -0.076111 -0.688110 0.082825 -0.716919 1445370669 -0.083313 -0.682739 0.086670 -0.720764 1445370669 -0.083313 -0.682739 0.086670 -0.720764 1445370669 -0.083313 -0.682739 0.086670 -0.720764 1445370669 -0.083313 -0.682739 0.086670 -0.720764 1445370669 -0.083313 -0.682739 0.086670 -0.720764 1445370669 -0.083313 -0.682739 0.086670 -0.720764 1445370669 -0.094666 -0.679382 0.101929 -0.720520 1445370669 -0.094666 -0.679382 0.101929 -0.720520 1445370669 -0.094666 -0.679382 0.101929 -0.720520 1445370669 -0.094666 -0.679382 0.101929 -0.720520 1445370669 -0.094666 -0.679382 0.101929 -0.720520 1445370669 -0.094666 -0.679382 0.101929 -0.720520 1445370669 -0.103638 -0.677673 0.117065 -0.718567 1445370669 -0.103638 -0.677673 0.117065 -0.718567 1445370669 -0.103638 -0.677673 0.117065 -0.718567 1445370669 -0.103638 -0.677673 0.117065 -0.718567 1445370669 -0.103638 -0.677673 0.117065 -0.718567 1445370669 -0.103638 -0.677673 0.117065 -0.718567 1445370669 -0.103638 -0.677673 0.117065 -0.718567 1445370669 -0.093079 -0.681030 0.120483 -0.716309 1445370669 -0.093079 -0.681030 0.120483 -0.716309 1445370669 -0.093079 -0.681030 0.120483 -0.716309 1445370669 -0.093079 -0.681030 0.120483 -0.716309 1445370669 -0.093079 -0.681030 0.120483 -0.716309 1445370669 -0.093079 -0.681030 0.120483 -0.716309 1445370669 -0.082153 -0.684692 0.119873 -0.714233 1445370669 -0.082153 -0.684692 0.119873 -0.714233 1445370669 -0.082153 -0.684692 0.119873 -0.714233 1445370669 -0.082153 -0.684692 0.119873 -0.714233 1445370669 -0.082153 -0.684692 0.119873 -0.714233 1445370669 -0.082153 -0.684692 0.119873 -0.714233 1445370669 -0.079712 -0.685913 0.119507 -0.713440 1445370669 -0.079712 -0.685913 0.119507 -0.713440 1445370669 -0.079712 -0.685913 0.119507 -0.713440 1445370669 -0.079712 -0.685913 0.119507 -0.713440 1445370669 -0.079712 -0.685913 0.119507 -0.713440 1445370669 -0.079712 -0.685913 0.119507 -0.713440 1445370669 -0.079712 -0.685913 0.119507 -0.713440 1445370669 -0.101196 -0.674255 0.128296 -0.720215 1445370669 -0.101196 -0.674255 0.128296 -0.720215 1445370669 -0.101196 -0.674255 0.128296 -0.720215 1445370669 -0.101196 -0.674255 0.128296 -0.720215 1445370669 -0.101196 -0.674255 0.128296 -0.720215 1445370669 -0.101196 -0.674255 0.128296 -0.720215 1445370669 -0.114075 -0.669128 0.133911 -0.722046 1445370669 -0.114075 -0.669128 0.133911 -0.722046 1445370669 -0.114075 -0.669128 0.133911 -0.722046 1445370669 -0.114075 -0.669128 0.133911 -0.722046 1445370669 -0.114075 -0.669128 0.133911 -0.722046 1445370669 -0.114075 -0.669128 0.133911 -0.722046 1445370669 -0.114258 -0.673035 0.134766 -0.718262 1445370669 -0.114258 -0.673035 0.134766 -0.718262 1445370669 -0.114258 -0.673035 0.134766 -0.718262 1445370669 -0.114258 -0.673035 0.134766 -0.718262 1445370669 -0.114258 -0.673035 0.134766 -0.718262 1445370669 -0.114258 -0.673035 0.134766 -0.718262 1445370669 -0.106689 -0.677185 0.129333 -0.716553 1445370669 -0.106689 -0.677185 0.129333 -0.716553 1445370669 -0.106689 -0.677185 0.129333 -0.716553 1445370669 -0.106689 -0.677185 0.129333 -0.716553 1445370669 -0.106689 -0.677185 0.129333 -0.716553 1445370669 -0.106689 -0.677185 0.129333 -0.716553 1445370669 -0.106689 -0.677185 0.129333 -0.716553 1445370669 -0.098145 -0.680420 0.125732 -0.715332 1445370669 -0.098145 -0.680420 0.125732 -0.715332 1445370669 -0.098145 -0.680420 0.125732 -0.715332 1445370669 -0.098145 -0.680420 0.125732 -0.715332 1445370669 -0.098145 -0.680420 0.125732 -0.715332 1445370669 -0.098145 -0.680420 0.125732 -0.715332 1445370669 -0.083252 -0.689514 0.120300 -0.709351 1445370669 -0.083252 -0.689514 0.120300 -0.709351 1445370669 -0.083252 -0.689514 0.120300 -0.709351 1445370669 -0.083252 -0.689514 0.120300 -0.709351 1445370669 -0.083252 -0.689514 0.120300 -0.709351 1445370669 -0.083252 -0.689514 0.120300 -0.709351 1445370669 -0.083252 -0.689514 0.120300 -0.709351 1445370669 -0.061035 -0.699402 0.105835 -0.704224 1445370669 -0.061035 -0.699402 0.105835 -0.704224 1445370669 -0.061035 -0.699402 0.105835 -0.704224 1445370669 -0.061035 -0.699402 0.105835 -0.704224 1445370669 -0.061035 -0.699402 0.105835 -0.704224 1445370669 -0.061035 -0.699402 0.105835 -0.704224 1445370669 -0.064026 -0.694153 0.096558 -0.710449 1445370669 -0.064026 -0.694153 0.096558 -0.710449 1445370669 -0.064026 -0.694153 0.096558 -0.710449 1445370669 -0.064026 -0.694153 0.096558 -0.710449 1445370669 -0.064026 -0.694153 0.096558 -0.710449 1445370669 -0.064026 -0.694153 0.096558 -0.710449 1445370669 -0.065552 -0.694641 0.090332 -0.710693 1445370669 -0.065552 -0.694641 0.090332 -0.710693 1445370669 -0.065552 -0.694641 0.090332 -0.710693 1445370669 -0.065552 -0.694641 0.090332 -0.710693 1445370669 -0.065552 -0.694641 0.090332 -0.710693 1445370669 -0.065552 -0.694641 0.090332 -0.710693 1445370669 -0.065552 -0.694641 0.090332 -0.710693 1445370669 -0.068542 -0.694336 0.087769 -0.711060 1445370669 -0.068542 -0.694336 0.087769 -0.711060 1445370669 -0.068542 -0.694336 0.087769 -0.711060 1445370669 -0.068542 -0.694336 0.087769 -0.711060 1445370669 -0.068542 -0.694336 0.087769 -0.711060 1445370669 -0.089355 -0.686951 0.097168 -0.714661 1445370669 -0.089355 -0.686951 0.097168 -0.714661 1445370669 -0.089355 -0.686951 0.097168 -0.714661 1445370669 -0.089355 -0.686951 0.097168 -0.714661 1445370669 -0.089355 -0.686951 0.097168 -0.714661 1445370669 -0.089355 -0.686951 0.097168 -0.714661 1445370669 -0.089355 -0.686951 0.097168 -0.714661 1445370669 -0.112427 -0.680481 0.117615 -0.714539 1445370669 -0.112427 -0.680481 0.117615 -0.714539 1445370669 -0.112427 -0.680481 0.117615 -0.714539 1445370669 -0.112427 -0.680481 0.117615 -0.714539 1445370670 -0.112427 -0.680481 0.117615 -0.714539 1445370670 -0.112427 -0.680481 0.117615 -0.714539 1445370670 -0.119263 -0.680481 0.137695 -0.709839 1445370670 -0.119263 -0.680481 0.137695 -0.709839 1445370670 -0.119263 -0.680481 0.137695 -0.709839 1445370670 -0.119263 -0.680481 0.137695 -0.709839 1445370670 -0.119263 -0.680481 0.137695 -0.709839 1445370670 -0.119263 -0.680481 0.137695 -0.709839 1445370670 -0.119263 -0.680481 0.137695 -0.709839 1445370670 -0.109802 -0.682800 0.141846 -0.708313 1445370670 -0.109802 -0.682800 0.141846 -0.708313 1445370670 -0.109802 -0.682800 0.141846 -0.708313 1445370670 -0.109802 -0.682800 0.141846 -0.708313 1445370670 -0.109802 -0.682800 0.141846 -0.708313 1445370670 -0.109802 -0.682800 0.141846 -0.708313 1445370670 -0.105652 -0.686401 0.141846 -0.705444 1445370670 -0.105652 -0.686401 0.141846 -0.705444 1445370670 -0.105652 -0.686401 0.141846 -0.705444 1445370670 -0.105652 -0.686401 0.141846 -0.705444 1445370670 -0.105652 -0.686401 0.141846 -0.705444 1445370670 -0.105652 -0.686401 0.141846 -0.705444 1445370670 -0.113037 -0.680542 0.141907 -0.709961 1445370670 -0.113037 -0.680542 0.141907 -0.709961 1445370670 -0.113037 -0.680542 0.141907 -0.709961 1445370670 -0.113037 -0.680542 0.141907 -0.709961 1445370670 -0.113037 -0.680542 0.141907 -0.709961 1445370670 -0.113037 -0.680542 0.141907 -0.709961 1445370670 -0.126892 -0.671204 0.141907 -0.716431 1445370670 -0.126892 -0.671204 0.141907 -0.716431 1445370670 -0.126892 -0.671204 0.141907 -0.716431 1445370670 -0.126892 -0.671204 0.141907 -0.716431 1445370670 -0.126892 -0.671204 0.141907 -0.716431 1445370670 -0.126892 -0.671204 0.141907 -0.716431 1445370670 -0.126892 -0.671204 0.141907 -0.716431 1445370670 -0.131531 -0.669922 0.141174 -0.716980 1445370670 -0.131531 -0.669922 0.141174 -0.716980 1445370670 -0.131531 -0.669922 0.141174 -0.716980 1445370670 -0.131531 -0.669922 0.141174 -0.716980 1445370670 -0.131531 -0.669922 0.141174 -0.716980 1445370670 -0.131531 -0.669922 0.141174 -0.716980 1445370670 -0.123718 -0.669617 0.134583 -0.719971 1445370670 -0.123718 -0.669617 0.134583 -0.719971 1445370670 -0.123718 -0.669617 0.134583 -0.719971 1445370670 -0.123718 -0.669617 0.134583 -0.719971 1445370670 -0.123718 -0.669617 0.134583 -0.719971 1445370670 -0.123718 -0.669617 0.134583 -0.719971 1445370670 -0.123718 -0.669617 0.134583 -0.719971 1445370670 -0.108887 -0.671326 0.126343 -0.722229 1445370670 -0.108887 -0.671326 0.126343 -0.722229 1445370670 -0.108887 -0.671326 0.126343 -0.722229 1445370670 -0.108887 -0.671326 0.126343 -0.722229 1445370670 -0.108887 -0.671326 0.126343 -0.722229 1445370670 -0.108887 -0.671326 0.126343 -0.722229 1445370670 -0.086853 -0.680115 0.114563 -0.718933 1445370670 -0.086853 -0.680115 0.114563 -0.718933 1445370670 -0.086853 -0.680115 0.114563 -0.718933 1445370670 -0.086853 -0.680115 0.114563 -0.718933 1445370670 -0.086853 -0.680115 0.114563 -0.718933 1445370670 -0.086853 -0.680115 0.114563 -0.718933 1445370670 -0.063599 -0.696777 0.101135 -0.707336 1445370670 -0.063599 -0.696777 0.101135 -0.707336 1445370670 -0.063599 -0.696777 0.101135 -0.707336 1445370670 -0.063599 -0.696777 0.101135 -0.707336 1445370670 -0.063599 -0.696777 0.101135 -0.707336 1445370670 -0.063599 -0.696777 0.101135 -0.707336 1445370670 -0.055725 -0.702698 0.087097 -0.703979 1445370670 -0.055725 -0.702698 0.087097 -0.703979 1445370670 -0.055725 -0.702698 0.087097 -0.703979 1445370670 -0.055725 -0.702698 0.087097 -0.703979 1445370670 -0.055725 -0.702698 0.087097 -0.703979 1445370670 -0.055725 -0.702698 0.087097 -0.703979 1445370670 -0.066589 -0.691040 0.079834 -0.715332 1445370670 -0.066589 -0.691040 0.079834 -0.715332 1445370670 -0.066589 -0.691040 0.079834 -0.715332 1445370670 -0.066589 -0.691040 0.079834 -0.715332 1445370670 -0.066589 -0.691040 0.079834 -0.715332 1445370670 -0.066589 -0.691040 0.079834 -0.715332 1445370670 -0.066589 -0.691040 0.079834 -0.715332 1445370670 -0.072815 -0.689880 0.078674 -0.716003 1445370670 -0.072815 -0.689880 0.078674 -0.716003 1445370670 -0.072815 -0.689880 0.078674 -0.716003 1445370670 -0.072815 -0.689880 0.078674 -0.716003 1445370670 -0.072815 -0.689880 0.078674 -0.716003 1445370670 -0.072815 -0.689880 0.078674 -0.716003 1445370670 -0.081421 -0.682434 0.079346 -0.722107 1445370670 -0.081421 -0.682434 0.079346 -0.722107 1445370670 -0.081421 -0.682434 0.079346 -0.722107 1445370670 -0.081421 -0.682434 0.079346 -0.722107 1445370670 -0.081421 -0.682434 0.079346 -0.722107 1445370670 -0.081421 -0.682434 0.079346 -0.722107 1445370670 -0.094666 -0.675171 0.089478 -0.726074 1445370670 -0.094666 -0.675171 0.089478 -0.726074 1445370670 -0.094666 -0.675171 0.089478 -0.726074 1445370670 -0.094666 -0.675171 0.089478 -0.726074 1445370670 -0.094666 -0.675171 0.089478 -0.726074 1445370670 -0.094666 -0.675171 0.089478 -0.726074 1445370670 -0.096130 -0.677979 0.101318 -0.721741 1445370670 -0.096130 -0.677979 0.101318 -0.721741 1445370670 -0.096130 -0.677979 0.101318 -0.721741 1445370670 -0.096130 -0.677979 0.101318 -0.721741 1445370670 -0.096130 -0.677979 0.101318 -0.721741 1445370670 -0.096130 -0.677979 0.101318 -0.721741 1445370670 -0.096130 -0.677979 0.101318 -0.721741 1445370670 -0.089355 -0.677429 0.104797 -0.722656 1445370670 -0.089355 -0.677429 0.104797 -0.722656 1445370670 -0.089355 -0.677429 0.104797 -0.722656 1445370670 -0.089355 -0.677429 0.104797 -0.722656 1445370670 -0.089355 -0.677429 0.104797 -0.722656 1445370670 -0.089355 -0.677429 0.104797 -0.722656 1445370670 -0.084595 -0.678528 0.106323 -0.721924 1445370670 -0.084595 -0.678528 0.106323 -0.721924 1445370670 -0.084595 -0.678528 0.106323 -0.721924 1445370670 -0.084595 -0.678528 0.106323 -0.721924 1445370670 -0.084595 -0.678528 0.106323 -0.721924 1445370671 -0.084595 -0.678528 0.106323 -0.721924 1445370671 -0.093384 -0.672302 0.109619 -0.726196 1445370671 -0.093384 -0.672302 0.109619 -0.726196 1445370671 -0.093384 -0.672302 0.109619 -0.726196 1445370671 -0.093384 -0.672302 0.109619 -0.726196 1445370671 -0.093384 -0.672302 0.109619 -0.726196 1445370671 -0.093384 -0.672302 0.109619 -0.726196 1445370671 -0.108643 -0.664307 0.116699 -0.730286 1445370671 -0.108643 -0.664307 0.116699 -0.730286 1445370671 -0.108643 -0.664307 0.116699 -0.730286 1445370671 -0.108643 -0.664307 0.116699 -0.730286 1445370671 -0.108643 -0.664307 0.116699 -0.730286 1445370671 -0.108643 -0.664307 0.116699 -0.730286 1445370671 -0.116211 -0.659485 0.117065 -0.733459 1445370671 -0.116211 -0.659485 0.117065 -0.733459 1445370671 -0.116211 -0.659485 0.117065 -0.733459 1445370671 -0.116211 -0.659485 0.117065 -0.733459 1445370671 -0.116211 -0.659485 0.117065 -0.733459 1445370671 -0.116211 -0.659485 0.117065 -0.733459 1445370671 -0.116211 -0.659485 0.117065 -0.733459 1445370671 -0.116211 -0.665405 0.118530 -0.727844 1445370671 -0.116211 -0.665405 0.118530 -0.727844 1445370671 -0.116211 -0.665405 0.118530 -0.727844 1445370671 -0.116211 -0.665405 0.118530 -0.727844 1445370671 -0.116211 -0.665405 0.118530 -0.727844 1445370671 -0.116211 -0.665405 0.118530 -0.727844 1445370671 -0.116211 -0.665405 0.118530 -0.727844 1445370671 -0.108154 -0.670410 0.116089 -0.724854 1445370671 -0.108154 -0.670410 0.116089 -0.724854 1445370671 -0.108154 -0.670410 0.116089 -0.724854 1445370671 -0.108154 -0.670410 0.116089 -0.724854 1445370671 -0.108154 -0.670410 0.116089 -0.724854 1445370671 -0.108154 -0.670410 0.116089 -0.724854 1445370671 -0.097351 -0.676758 0.112854 -0.721008 1445370671 -0.097351 -0.676758 0.112854 -0.721008 1445370671 -0.097351 -0.676758 0.112854 -0.721008 1445370671 -0.097351 -0.676758 0.112854 -0.721008 1445370671 -0.097351 -0.676758 0.112854 -0.721008 1445370671 -0.097351 -0.676758 0.112854 -0.721008 1445370671 -0.083374 -0.690735 0.108643 -0.710144 1445370671 -0.083374 -0.690735 0.108643 -0.710144 1445370671 -0.083374 -0.690735 0.108643 -0.710144 1445370671 -0.083374 -0.690735 0.108643 -0.710144 1445370671 -0.083374 -0.690735 0.108643 -0.710144 1445370671 -0.083374 -0.690735 0.108643 -0.710144 1445370671 -0.083374 -0.690735 0.108643 -0.710144 1445370671 -0.073303 -0.705017 0.098083 -0.698608 1445370671 -0.073303 -0.705017 0.098083 -0.698608 1445370671 -0.073303 -0.705017 0.098083 -0.698608 1445370671 -0.073303 -0.705017 0.098083 -0.698608 1445370671 -0.073303 -0.705017 0.098083 -0.698608 1445370671 -0.073303 -0.705017 0.098083 -0.698608 1445370671 -0.073792 -0.699097 0.085876 -0.706055 1445370671 -0.073792 -0.699097 0.085876 -0.706055 1445370671 -0.073792 -0.699097 0.085876 -0.706055 1445370671 -0.073792 -0.699097 0.085876 -0.706055 1445370671 -0.073792 -0.699097 0.085876 -0.706055 1445370671 -0.073792 -0.699097 0.085876 -0.706055 1445370671 -0.073792 -0.699097 0.085876 -0.706055 1445370671 -0.087830 -0.698181 0.085388 -0.705383 1445370671 -0.087830 -0.698181 0.085388 -0.705383 1445370671 -0.087830 -0.698181 0.085388 -0.705383 1445370671 -0.087830 -0.698181 0.085388 -0.705383 1445370671 -0.087830 -0.698181 0.085388 -0.705383 1445370671 -0.087830 -0.698181 0.085388 -0.705383 1445370671 -0.096802 -0.691223 0.088013 -0.710754 1445370671 -0.096802 -0.691223 0.088013 -0.710754 1445370671 -0.096802 -0.691223 0.088013 -0.710754 1445370671 -0.096802 -0.691223 0.088013 -0.710754 1445370671 -0.096802 -0.691223 0.088013 -0.710754 1445370671 -0.096802 -0.691223 0.088013 -0.710754 1445370671 -0.103943 -0.685547 0.094238 -0.714417 1445370671 -0.103943 -0.685547 0.094238 -0.714417 1445370671 -0.103943 -0.685547 0.094238 -0.714417 1445370671 -0.103943 -0.685547 0.094238 -0.714417 1445370671 -0.103943 -0.685547 0.094238 -0.714417 1445370671 -0.103943 -0.685547 0.094238 -0.714417 1445370671 -0.109314 -0.683350 0.105042 -0.714233 1445370671 -0.109314 -0.683350 0.105042 -0.714233 1445370671 -0.109314 -0.683350 0.105042 -0.714233 1445370671 -0.109314 -0.683350 0.105042 -0.714233 1445370671 -0.109314 -0.683350 0.105042 -0.714233 1445370671 -0.109314 -0.683350 0.105042 -0.714233 1445370671 -0.109314 -0.683350 0.105042 -0.714233 1445370671 -0.105713 -0.683777 0.112610 -0.713257 1445370671 -0.105713 -0.683777 0.112610 -0.713257 1445370671 -0.105713 -0.683777 0.112610 -0.713257 1445370671 -0.105713 -0.683777 0.112610 -0.713257 1445370671 -0.105713 -0.683777 0.112610 -0.713257 1445370671 -0.105713 -0.683777 0.112610 -0.713257 1445370671 -0.095581 -0.685120 0.115662 -0.712830 1445370671 -0.095581 -0.685120 0.115662 -0.712830 1445370671 -0.095581 -0.685120 0.115662 -0.712830 1445370671 -0.095581 -0.685120 0.115662 -0.712830 1445370671 -0.095581 -0.685120 0.115662 -0.712830 1445370671 -0.091187 -0.690308 0.117371 -0.708191 1445370671 -0.091187 -0.690308 0.117371 -0.708191 1445370671 -0.091187 -0.690308 0.117371 -0.708191 1445370671 -0.091187 -0.690308 0.117371 -0.708191 1445370671 -0.091187 -0.690308 0.117371 -0.708191 1445370671 -0.091187 -0.690308 0.117371 -0.708191 1445370671 -0.100891 -0.684326 0.120178 -0.712158 1445370671 -0.100891 -0.684326 0.120178 -0.712158 1445370671 -0.100891 -0.684326 0.120178 -0.712158 1445370671 -0.100891 -0.684326 0.120178 -0.712158 1445370671 -0.100891 -0.684326 0.120178 -0.712158 1445370671 -0.100891 -0.684326 0.120178 -0.712158 1445370671 -0.114136 -0.677307 0.122925 -0.716370 1445370671 -0.114136 -0.677307 0.122925 -0.716370 1445370671 -0.114136 -0.677307 0.122925 -0.716370 1445370671 -0.114136 -0.677307 0.122925 -0.716370 1445370671 -0.114136 -0.677307 0.122925 -0.716370 1445370671 -0.114136 -0.677307 0.122925 -0.716370 1445370671 -0.114136 -0.677307 0.122925 -0.716370 1445370671 -0.120850 -0.679382 0.125671 -0.712830 1445370672 -0.120850 -0.679382 0.125671 -0.712830 1445370672 -0.120850 -0.679382 0.125671 -0.712830 1445370672 -0.120850 -0.679382 0.125671 -0.712830 1445370672 -0.120850 -0.679382 0.125671 -0.712830 1445370672 -0.120850 -0.679382 0.125671 -0.712830 1445370672 -0.117920 -0.680359 0.124390 -0.712585 1445370672 -0.117920 -0.680359 0.124390 -0.712585 1445370672 -0.117920 -0.680359 0.124390 -0.712585 1445370672 -0.117920 -0.680359 0.124390 -0.712585 1445370672 -0.117920 -0.680359 0.124390 -0.712585 1445370672 -0.117920 -0.680359 0.124390 -0.712585 1445370672 -0.117920 -0.680359 0.124390 -0.712585 1445370672 -0.110657 -0.683105 0.121338 -0.711670 1445370672 -0.110657 -0.683105 0.121338 -0.711670 1445370672
[truncated: 201,858 more chars]
