# Supplementary material for: Quaternion-Based Gesture Recognition Using Wireless Wearable Motion Capture Sensors
Source: Sensors (Basel). 2016 Apr 28;16(5):605. doi: 10.3390/s16050605 (PMC4883296; doi:10.3390/s16050605)
Supplement: Supplementary file 1 [file sensors-16-00605-s001.zip › MultiSensorGestureData/P10/3. Throw/Training15.txt]

-0.440857 0.556274 -0.185974 0.679382 1445370889 -0.440857 0.556274 -0.185974 0.679382 1445370889 -0.486206 0.440857 -0.405457 0.636230 1445370889 -0.486206 0.440857 -0.405457 0.636230 1445370889 -0.486206 0.440857 -0.405457 0.636230 1445370889 -0.486206 0.440857 -0.405457 0.636230 1445370889 -0.486206 0.440857 -0.405457 0.636230 1445370889 -0.486206 0.440857 -0.405457 0.636230 1445370889 -0.486206 0.440857 -0.405457 0.636230 1445370889 -0.559021 0.297852 -0.535889 0.558228 1445370889 -0.559021 0.297852 -0.535889 0.558228 1445370889 -0.559021 0.297852 -0.535889 0.558228 1445370889 -0.559021 0.297852 -0.535889 0.558228 1445370889 -0.559021 0.297852 -0.535889 0.558228 1445370889 -0.559021 0.297852 -0.535889 0.558228 1445370889 -0.634949 0.162231 -0.581909 0.481628 1445370889 -0.634949 0.162231 -0.581909 0.481628 1445370889 -0.634949 0.162231 -0.581909 0.481628 1445370889 -0.634949 0.162231 -0.581909 0.481628 1445370889 -0.634949 0.162231 -0.581909 0.481628 1445370889 -0.634949 0.162231 -0.581909 0.481628 1445370889 -0.694641 -0.021118 -0.553589 0.458923 1445370889 -0.694641 -0.021118 -0.553589 0.458923 1445370889 -0.694641 -0.021118 -0.553589 0.458923 1445370889 -0.694641 -0.021118 -0.553589 0.458923 1445370889 -0.694641 -0.021118 -0.553589 0.458923 1445370889 -0.694641 -0.021118 -0.553589 0.458923 1445370889 -0.723450 -0.212524 -0.499634 0.426453 1445370889 -0.723450 -0.212524 -0.499634 0.426453 1445370889 -0.723450 -0.212524 -0.499634 0.426453 1445370889 -0.723450 -0.212524 -0.499634 0.426453 1445370889 -0.723450 -0.212524 -0.499634 0.426453 1445370889 -0.723450 -0.212524 -0.499634 0.426453 1445370889 -0.723450 -0.212524 -0.499634 0.426453 1445370889 -0.734009 -0.351379 -0.441467 0.377991 1445370889 -0.734009 -0.351379 -0.441467 0.377991 1445370889 -0.734009 -0.351379 -0.441467 0.377991 1445370889 -0.734009 -0.351379 -0.441467 0.377991 1445370889 -0.734009 -0.351379 -0.441467 0.377991 1445370889 -0.734009 -0.351379 -0.441467 0.377991 1445370889 -0.723328 -0.472351 -0.387329 0.322144 1445370889 -0.723328 -0.472351 -0.387329 0.322144 1445370889 -0.723328 -0.472351 -0.387329 0.322144 1445370889 -0.723328 -0.472351 -0.387329 0.322144 1445370889 -0.723328 -0.472351 -0.387329 0.322144 1445370889 -0.723328 -0.472351 -0.387329 0.322144 1445370889 -0.691467 -0.564087 -0.373718 0.253296 1445370889 -0.691467 -0.564087 -0.373718 0.253296 1445370889 -0.691467 -0.564087 -0.373718 0.253296 1445370889 -0.691467 -0.564087 -0.373718 0.253296 1445370889 -0.691467 -0.564087 -0.373718 0.253296 1445370889 -0.691467 -0.564087 -0.373718 0.253296 1445370889 -0.691467 -0.564087 -0.373718 0.253296 1445370889 -0.683472 -0.581360 -0.398132 0.190918 1445370889 -0.683472 -0.581360 -0.398132 0.190918 1445370889 -0.683472 -0.581360 -0.398132 0.190918 1445370889 -0.683472 -0.581360 -0.398132 0.190918 1445370889 -0.683472 -0.581360 -0.398132 0.190918 1445370889 -0.683472 -0.581360 -0.398132 0.190918 1445370889 -0.706970 -0.528442 -0.413147 0.224487 1445370889 -0.706970 -0.528442 -0.413147 0.224487 1445370889 -0.706970 -0.528442 -0.413147 0.224487 1445370889 -0.706970 -0.528442 -0.413147 0.224487 1445370889 -0.706970 -0.528442 -0.413147 0.224487 1445370889 -0.706970 -0.528442 -0.413147 0.224487 1445370889 -0.753845 -0.383850 -0.375549 0.378601 1445370889 -0.753845 -0.383850 -0.375549 0.378601 1445370889 -0.753845 -0.383850 -0.375549 0.378601 1445370889 -0.753845 -0.383850 -0.375549 0.378601 1445370889 -0.753845 -0.383850 -0.375549 0.378601 1445370889 -0.753845 -0.383850 -0.375549 0.378601 1445370889 -0.753845 -0.383850 -0.375549 0.378601 1445370889 -0.736511 -0.168884 -0.221619 0.616394 1445370889 -0.736511 -0.168884 -0.221619 0.616394 1445370889 -0.736511 -0.168884 -0.221619 0.616394 1445370889 -0.736511 -0.168884 -0.221619 0.616394 1445370889 -0.736511 -0.168884 -0.221619 0.616394 1445370889 -0.736511 -0.168884 -0.221619 0.616394 1445370889 -0.736511 -0.168884 -0.221619 0.616394 1445370889 -0.756775 -0.042786 -0.219910 0.614136 1445370889 -0.756775 -0.042786 -0.219910 0.614136 1445370889 -0.756775 -0.042786 -0.219910 0.614136 1445370889 -0.756775 -0.042786 -0.219910 0.614136 1445370889 -0.756775 -0.042786 -0.219910 0.614136 1445370889 -0.756775 -0.042786 -0.219910 0.614136 1445370889 -0.756775 -0.042786 -0.219910 0.614136 1445370889 -0.816040 0.188660 -0.390930 0.381653 1445370889 -0.816040 0.188660 -0.390930 0.381653 1445370889 -0.816040 0.188660 -0.390930 0.381653 1445370889 -0.816040 0.188660 -0.390930 0.381653 1445370889 -0.816040 0.188660 -0.390930 0.381653 1445370889 -0.816040 0.188660 -0.390930 0.381653 1445370889 -0.870178 0.159363 -0.416443 0.209961 1445370890 -0.870178 0.159363 -0.416443 0.209961 1445370890 -0.870178 0.159363 -0.416443 0.209961 1445370890 -0.870178 0.159363 -0.416443 0.209961 1445370890 -0.870178 0.159363 -0.416443 0.209961 1445370890 -0.870178 0.159363 -0.416443 0.209961 1445370890 -0.870178 0.159363 -0.416443 0.209961 1445370890 -0.890808 0.001709 -0.445740 0.088806 1445370890 -0.890808 0.001709 -0.445740 0.088806 1445370890 -0.890808 0.001709 -0.445740 0.088806 1445370890 -0.890808 0.001709 -0.445740 0.088806 1445370890 -0.890808 0.001709 -0.445740 0.088806 1445370890 -0.890808 0.001709 -0.445740 0.088806 1445370890 -0.841187 -0.214966 -0.494751 0.038208 1445370890 -0.841187 -0.214966 -0.494751 0.038208 1445370890 -0.841187 -0.214966 -0.494751 0.038208 1445370890 -0.841187 -0.214966 -0.494751 0.038208 1445370890 -0.841187 -0.214966 -0.494751 0.038208 1445370890 -0.808777 -0.313416 -0.497742 0.002014 1445370890 -0.808777 -0.313416 -0.497742 0.002014 1445370890 -0.808777 -0.313416 -0.497742 0.002014 1445370890 -0.808777 -0.313416 -0.497742 0.002014 1445370890 -0.808777 -0.313416 -0.497742 0.002014 1445370890 -0.808777 -0.313416 -0.497742 0.002014 1445370890 -0.785034 -0.405884 -0.466064 0.043274 1445370890 -0.785034 -0.405884 -0.466064 0.043274 1445370890 -0.785034 -0.405884 -0.466064 0.043274 1445370890 -0.785034 -0.405884 -0.466064 0.043274 1445370890 -0.785034 -0.405884 -0.466064 0.043274 1445370890 -0.785034 -0.405884 -0.466064 0.043274 1445370890 -0.774536 -0.464050 -0.424744 0.066711 1445370890 -0.774536 -0.464050 -0.424744 0.066711 1445370890 -0.774536 -0.464050 -0.424744 0.066711 1445370890 -0.774536 -0.464050 -0.424744 0.066711 1445370890 -0.774536 -0.464050 -0.424744 0.066711 1445370890 -0.774536 -0.464050 -0.424744 0.066711 1445370890 -0.774536 -0.464050 -0.424744 0.066711 1445370890 -0.780029 -0.468872 -0.414185 0.014587 1445370890 -0.780029 -0.468872 -0.414185 0.014587 1445370890 -0.780029 -0.468872 -0.414185 0.014587 1445370890 -0.780029 -0.468872 -0.414185 0.014587 1445370890 -0.780029 -0.468872 -0.414185 0.014587 1445370890 -0.780029 -0.468872 -0.414185 0.014587 1445370890 -0.746582 -0.513306 -0.423340 -0.002197 1445370890 -0.746582 -0.513306 -0.423340 -0.002197 1445370890 -0.746582 -0.513306 -0.423340 -0.002197 1445370890 -0.746582 -0.513306 -0.423340 -0.002197 1445370890 -0.746582 -0.513306 -0.423340 -0.002197 1445370890 -0.746582 -0.513306 -0.423340 -0.002197 1445370890 -0.746582 -0.513306 -0.423340 -0.002197 1445370890 -0.725769 -0.523499 -0.439270 0.079590 1445370890 -0.725769 -0.523499 -0.439270 0.079590 1445370890 -0.725769 -0.523499 -0.439270 0.079590 1445370890 -0.725769 -0.523499 -0.439270 0.079590 1445370890 -0.725769 -0.523499 -0.439270 0.079590 1445370890 -0.725769 -0.523499 -0.439270 0.079590 1445370890 -0.737427 -0.474365 -0.414856 0.243103 1445370890 -0.737427 -0.474365 -0.414856 0.243103 1445370890 -0.737427 -0.474365 -0.414856 0.243103 1445370890 -0.737427 -0.474365 -0.414856 0.243103 1445370890 -0.737427 -0.474365 -0.414856 0.243103 1445370890 -0.737427 -0.474365 -0.414856 0.243103 1445370890 -0.705322 -0.448547 -0.296143 0.462341 1445370890 -0.705322 -0.448547 -0.296143 0.462341 1445370890 -0.705322 -0.448547 -0.296143 0.462341 1445370890 -0.705322 -0.448547 -0.296143 0.462341 1445370890 -0.705322 -0.448547 -0.296143 0.462341 1445370890 -0.705322 -0.448547 -0.296143 0.462341 1445370890 -0.705322 -0.448547 -0.296143 0.462341 1445370890 -0.706604 -0.282410 -0.122253 0.637207 1445370890 -0.706604 -0.282410 -0.122253 0.637207 1445370890 -0.706604 -0.282410 -0.122253 0.637207 1445370890 -0.706604 -0.282410 -0.122253 0.637207 1445370890 -0.706604 -0.282410 -0.122253 0.637207 1445370890 -0.706604 -0.282410 -0.122253 0.637207 1445370890 -0.783020 -0.139893 -0.188293 0.576050 1445370890 -0.783020 -0.139893 -0.188293 0.576050 1445370890 -0.783020 -0.139893 -0.188293 0.576050 1445370890 -0.783020 -0.139893 -0.188293 0.576050 1445370890 -0.783020 -0.139893 -0.188293 0.576050 1445370890 -0.783020 -0.139893 -0.188293 0.576050 1445370890 -0.875366 0.007629 -0.310913 0.370239 1445370890 -0.875366 0.007629 -0.310913 0.370239 1445370890 -0.875366 0.007629 -0.310913 0.370239 1445370890 -0.875366 0.007629 -0.310913 0.370239 1445370890 -0.875366 0.007629 -0.310913 0.370239 1445370890 -0.875366 0.007629 -0.310913 0.370239 1445370890 -0.907593 0.036255 -0.383484 0.167053 1445370890 -0.907593 0.036255 -0.383484 0.167053 1445370890 -0.907593 0.036255 -0.383484 0.167053 1445370890 -0.907593 0.036255 -0.383484 0.167053 1445370890 -0.907593 0.036255 -0.383484 0.167053 1445370890 -0.907593 0.036255 -0.383484 0.167053 1445370890 -0.911743 -0.028809 -0.408936 0.026733 1445370890 -0.911743 -0.028809 -0.408936 0.026733 1445370890 -0.911743 -0.028809 -0.408936 0.026733 1445370890 -0.911743 -0.028809 -0.408936 0.026733 1445370890 -0.911743 -0.028809 -0.408936 0.026733 1445370890 -0.911743 -0.028809 -0.408936 0.026733 1445370890 -0.911743 -0.028809 -0.408936 0.026733 1445370890 -0.894775 -0.143372 -0.419678 -0.053223 1445370890 -0.894775 -0.143372 -0.419678 -0.053223 1445370890 -0.894775 -0.143372 -0.419678 -0.053223 1445370890 -0.894775 -0.143372 -0.419678 -0.053223 1445370890 -0.894775 -0.143372 -0.419678 -0.053223 1445370890 -0.894775 -0.143372 -0.419678 -0.053223 1445370890 -0.865845 -0.247070 -0.430054 -0.066101 1445370890 -0.865845 -0.247070 -0.430054 -0.066101 1445370890 -0.865845 -0.247070 -0.430054 -0.066101 1445370890 -0.865845 -0.247070 -0.430054 -0.066101 1445370890 -0.865845 -0.247070 -0.430054 -0.066101 1445370890 -0.865845 -0.247070 -0.430054 -0.066101 1445370890 -0.848999 -0.295837 -0.436401 -0.036499 1445370890 -0.848999 -0.295837 -0.436401 -0.036499 1445370891 -0.848999 -0.295837 -0.436401 -0.036499 1445370891 -0.848999 -0.295837 -0.436401 -0.036499 1445370891 -0.848999 -0.295837 -0.436401 -0.036499 1445370891 -0.848999 -0.295837 -0.436401 -0.036499 1445370891 -0.848999 -0.295837 -0.436401 -0.036499 1445370891 -0.828003 -0.344604 -0.442444 0.000000 1445370891 -0.828003 -0.344604 -0.442444 0.000000 1445370891 -0.828003 -0.344604 -0.442444 0.000000 1445370891 -0.828003 -0.344604 -0.442444 0.000000 1445370891 -0.828003 -0.344604 -0.442444 0.000000 1445370891 -0.828003 -0.344604 -0.442444 0.000000 1445370891 -0.828003 -0.344604 -0.442444 0.000000 1445370891 -0.779053 -0.441162 -0.445557 0.006226 1445370891 -0.779053 -0.441162 -0.445557 0.006226 1445370891 -0.779053 -0.441162 -0.445557 0.006226 1445370891 -0.779053 -0.441162 -0.445557 0.006226 1445370891 -0.779053 -0.441162 -0.445557 0.006226 1445370891 -0.779053 -0.441162 -0.445557 0.006226 1445370891 -0.720581 -0.535889 -0.439575 0.022217 1445370891 -0.720581 -0.535889 -0.439575 0.022217 1445370891 -0.720581 -0.535889 -0.439575 0.022217 1445370891 -0.720581 -0.535889 -0.439575 0.022217 1445370891 -0.720581 -0.535889 -0.439575 0.022217 1445370891 -0.720581 -0.535889 -0.439575 0.022217 1445370891 -0.720581 -0.535889 -0.439575 0.022217 1445370891 -0.705933 -0.546265 -0.440979 0.094055 1445370891 -0.705933 -0.546265 -0.440979 0.094055 1445370891 -0.705933 -0.546265 -0.440979 0.094055 1445370891 -0.705933 -0.546265 -0.440979 0.094055 1445370891 -0.705933 -0.546265 -0.440979 0.094055 1445370891 -0.705933 -0.546265 -0.440979 0.094055 1445370891 -0.732056 -0.476013 -0.422485 0.243103 1445370891 -0.732056 -0.476013 -0.422485 0.243103 1445370891 -0.732056 -0.476013 -0.422485 0.243103 1445370891 -0.732056 -0.476013 -0.422485 0.243103 1445370891 -0.732056 -0.476013 -0.422485 0.243103 1445370891 -0.732056 -0.476013 -0.422485 0.243103 1445370891 -0.747192 -0.340210 -0.347961 0.452698 1445370891 -0.747192 -0.340210 -0.347961 0.452698 1445370891 -0.747192 -0.340210 -0.347961 0.452698 1445370891 -0.747192 -0.340210 -0.347961 0.452698 1445370891 -0.747192 -0.340210 -0.347961 0.452698 1445370891 -0.747192 -0.340210 -0.347961 0.452698 1445370891 -0.747192 -0.340210 -0.347961 0.452698 1445370891 -0.766602 -0.097473 -0.265686 0.576416 1445370891 -0.766602 -0.097473 -0.265686 0.576416 1445370891 -0.766602 -0.097473 -0.265686 0.576416 1445370891 -0.766602 -0.097473 -0.265686 0.576416 1445370891 -0.766602 -0.097473 -0.265686 0.576416 1445370891 -0.766602 -0.097473 -0.265686 0.576416 1445370891 -0.818420 -0.032593 -0.265808 0.508484 1445370891 -0.818420 -0.032593 -0.265808 0.508484 1445370891 -0.818420 -0.032593 -0.265808 0.508484 1445370891 -0.818420 -0.032593 -0.265808 0.508484 1445370891 -0.818420 -0.032593 -0.265808 0.508484 1445370891 -0.818420 -0.032593 -0.265808 0.508484 1445370891 -0.880859 0.040955 -0.326538 0.340393 1445370891 -0.880859 0.040955 -0.326538 0.340393 1445370891 -0.880859 0.040955 -0.326538 0.340393 1445370891 -0.880859 0.040955 -0.326538 0.340393 1445370891 -0.880859 0.040955 -0.326538 0.340393 1445370891 -0.880859 0.040955 -0.326538 0.340393 1445370891 -0.880859 0.040955 -0.326538 0.340393 1445370891 -0.902832 0.058777 -0.386780 0.178711 1445370891 -0.902832 0.058777 -0.386780 0.178711 1445370891 -0.902832 0.058777 -0.386780 0.178711 1445370891 -0.902832 0.058777 -0.386780 0.178711 1445370891 -0.902832 0.058777 -0.386780 0.178711 1445370891 -0.902832 0.058777 -0.386780 0.178711 1445370891 -0.904785 -0.065063 -0.414185 0.075012 1445370891 -0.904785 -0.065063 -0.414185 0.075012 1445370891 -0.904785 -0.065063 -0.414185 0.075012 1445370891 -0.904785 -0.065063 -0.414185 0.075012 1445370891 -0.904785 -0.065063 -0.414185 0.075012 1445370891 -0.904785 -0.065063 -0.414185 0.075012 1445370891 -0.873291 -0.203918 -0.442566 -0.000671 1445370891 -0.873291 -0.203918 -0.442566 -0.000671 1445370891 -0.873291 -0.203918 -0.442566 -0.000671 1445370891 -0.873291 -0.203918 -0.442566 -0.000671 1445370891 -0.873291 -0.203918 -0.442566 -0.000671 1445370891 -0.873291 -0.203918 -0.442566 -0.000671 1445370891 -0.873291 -0.203918 -0.442566 -0.000671 1445370891 -0.817200 -0.345337 -0.460083 -0.037048 1445370891 -0.817200 -0.345337 -0.460083 -0.037048 1445370891 -0.817200 -0.345337 -0.460083 -0.037048 1445370891 -0.817200 -0.345337 -0.460083 -0.037048 1445370891 -0.817200 -0.345337 -0.460083 -0.037048 1445370891 -0.817200 -0.345337 -0.460083 -0.037048 1445370891 -0.768860 -0.446106 -0.458130 -0.006897 1445370891 -0.768860 -0.446106 -0.458130 -0.006897 1445370891 -0.768860 -0.446106 -0.458130 -0.006897 1445370891 -0.768860 -0.446106 -0.458130 -0.006897 1445370891 -0.768860 -0.446106 -0.458130 -0.006897 1445370891 -0.768860 -0.446106 -0.458130 -0.006897 1445370891 -0.768860 -0.446106 -0.458130 -0.006897 1445370891 -0.737366 -0.509460 -0.441650 0.042480 1445370891 -0.737366 -0.509460 -0.441650 0.042480 1445370891 -0.737366 -0.509460 -0.441650 0.042480 1445370891 -0.737366 -0.509460 -0.441650 0.042480 1445370891 -0.737366 -0.509460 -0.441650 0.042480 1445370891 -0.737366 -0.509460 -0.441650 0.042480 1445370891 -0.708923 -0.547424 -0.440735 0.060242 1445370891 -0.708923 -0.547424 -0.440735 0.060242 1445370891 -0.708923 -0.547424 -0.440735 0.060242 1445370891 -0.708923 -0.547424 -0.440735 0.060242 1445370891 -0.708923 -0.547424 -0.440735 0.060242 1445370891 -0.708923 -0.547424 -0.440735 0.060242 1445370891 -0.708923 -0.547424 -0.440735 0.060242 1445370891 -0.715820 -0.511108 -0.475830 -0.002930 1445370891 -0.715820 -0.511108 -0.475830 -0.002930 1445370891 -0.715820 -0.511108 -0.475830 -0.002930 1445370891 -0.715820 -0.511108 -0.475830 -0.002930 1445370891 -0.715820 -0.511108 -0.475830 -0.002930 1445370891 -0.715820 -0.511108 -0.475830 -0.002930 1445370891 -0.715820 -0.511108 -0.475830 -0.002930 1445370891 -0.721558 -0.468567 -0.509521 -0.017456 1445370891 -0.721558 -0.468567 -0.509521 -0.017456 1445370891 -0.721558 -0.468567 -0.509521 -0.017456 1445370892 -0.721558 -0.468567 -0.509521 -0.017456 1445370892 -0.721558 -0.468567 -0.509521 -0.017456 1445370892 -0.721558 -0.468567 -0.509521 -0.017456 1445370892 -0.711060 -0.463135 -0.521301 0.090820 1445370892 -0.711060 -0.463135 -0.521301 0.090820 1445370892 -0.711060 -0.463135 -0.521301 0.090820 1445370892 -0.711060 -0.463135 -0.521301 0.090820 1445370892 -0.711060 -0.463135 -0.521301 0.090820 1445370892 -0.711060 -0.463135 -0.521301 0.090820 1445370892 -0.711060 -0.463135 -0.521301 0.090820 1445370892 -0.765015 -0.333374 -0.490051 0.252075 1445370892 -0.765015 -0.333374 -0.490051 0.252075 1445370892 -0.765015 -0.333374 -0.490051 0.252075 1445370892 -0.765015 -0.333374 -0.490051 0.252075 1445370892 -0.765015 -0.333374 -0.490051 0.252075 1445370892 -0.765015 -0.333374 -0.490051 0.252075 1445370892 -0.765564 -0.153442 -0.395996 0.483276 1445370892 -0.765564 -0.153442 -0.395996 0.483276 1445370892 -0.765564 -0.153442 -0.395996 0.483276 1445370892 -0.765564 -0.153442 -0.395996 0.483276 1445370892 -0.765564 -0.153442 -0.395996 0.483276 1445370892 -0.775574 0.075195 -0.416565 0.468384 1445370892 -0.775574 0.075195 -0.416565 0.468384 1445370892 -0.775574 0.075195 -0.416565 0.468384 1445370892 -0.775574 0.075195 -0.416565 0.468384 1445370892 -0.775574 0.075195 -0.416565 0.468384 1445370892 -0.775574 0.075195 -0.416565 0.468384 1445370892 -0.775574 0.075195 -0.416565 0.468384 1445370892 -0.812805 0.202576 -0.438416 0.325684 1445370892 -0.812805 0.202576 -0.438416 0.325684 1445370892 -0.812805 0.202576 -0.438416 0.325684 1445370892 -0.812805 0.202576 -0.438416 0.325684 1445370892 -0.812805 0.202576 -0.438416 0.325684 1445370892 -0.812805 0.202576 -0.438416 0.325684 1445370892 -0.873169 0.185913 -0.402649 0.202454 1445370892 -0.873169 0.185913 -0.402649 0.202454 1445370892 -0.873169 0.185913 -0.402649 0.202454 1445370892 -0.873169 0.185913 -0.402649 0.202454 1445370892 -0.873169 0.185913 -0.402649 0.202454 1445370892 -0.873169 0.185913 -0.402649 0.202454 1445370892 -0.873169 0.185913 -0.402649 0.202454 1445370892 -0.911255 0.099548 -0.383362 0.113220 1445370892 -0.911255 0.099548 -0.383362 0.113220 1445370892 -0.911255 0.099548 -0.383362 0.113220 1445370892 -0.911255 0.099548 -0.383362 0.113220 1445370892 -0.911255 0.099548 -0.383362 0.113220 1445370892 -0.911255 0.099548 -0.383362 0.113220 1445370892 -0.917664 -0.062866 -0.385925 0.071167 1445370892 -0.917664 -0.062866 -0.385925 0.071167 1445370892 -0.917664 -0.062866 -0.385925 0.071167 1445370892 -0.917664 -0.062866 -0.385925 0.071167 1445370892 -0.917664 -0.062866 -0.385925 0.071167 1445370892 -0.917664 -0.062866 -0.385925 0.071167 1445370892 -0.917664 -0.062866 -0.385925 0.071167 1445370892 -0.892090 -0.189148 -0.408630 0.038025 1445370892 -0.892090 -0.189148 -0.408630 0.038025 1445370892 -0.892090 -0.189148 -0.408630 0.038025 1445370892 -0.892090 -0.189148 -0.408630 0.038025 1445370892 -0.892090 -0.189148 -0.408630 0.038025 1445370892 -0.892090 -0.189148 -0.408630 0.038025 1445370892 -0.869324 -0.272644 -0.411560 0.025879 1445370892 -0.869324 -0.272644 -0.411560 0.025879 1445370892 -0.869324 -0.272644 -0.411560 0.025879 1445370892 -0.869324 -0.272644 -0.411560 0.025879 1445370892 -0.869324 -0.272644 -0.411560 0.025879 1445370892 -0.869324 -0.272644 -0.411560 0.025879 1445370892 -0.848938 -0.357910 -0.385315 0.053711 1445370892 -0.848938 -0.357910 -0.385315 0.053711 1445370892 -0.848938 -0.357910 -0.385315 0.053711 1445370892 -0.848938 -0.357910 -0.385315 0.053711 1445370892 -0.848938 -0.357910 -0.385315 0.053711 1445370892 -0.848938 -0.357910 -0.385315 0.053711 1445370892 -0.848938 -0.357910 -0.385315 0.053711 1445370892 -0.833984 -0.416565 -0.358154 0.052063 1445370892 -0.833984 -0.416565 -0.358154 0.052063 1445370892 -0.833984 -0.416565 -0.358154 0.052063 1445370892 -0.833984 -0.416565 -0.358154 0.052063 1445370892 -0.833984 -0.416565 -0.358154 0.052063 1445370892 -0.833984 -0.416565 -0.358154 0.052063 1445370892 -0.813965 -0.455322 -0.360779 0.010071 1445370892 -0.813965 -0.455322 -0.360779 0.010071 1445370892 -0.813965 -0.455322 -0.360779 0.010071 1445370892 -0.813965 -0.455322 -0.360779 0.010071 1445370892 -0.813965 -0.455322 -0.360779 0.010071 1445370892 -0.813965 -0.455322 -0.360779 0.010071 1445370892 -0.813965 -0.455322 -0.360779 0.010071 1445370892 -0.784790 -0.481628 -0.387817 -0.042480 1445370892 -0.784790 -0.481628 -0.387817 -0.042480 1445370892 -0.784790 -0.481628 -0.387817 -0.042480 1445370892 -0.784790 -0.481628 -0.387817 -0.042480 1445370892 -0.784790 -0.481628 -0.387817 -0.042480 1445370892 -0.784790 -0.481628 -0.387817 -0.042480 1445370892 -0.742920 -0.508545 -0.435425 0.000793 1445370892 -0.742920 -0.508545 -0.435425 0.000793 1445370892 -0.742920 -0.508545 -0.435425 0.000793 1445370892 -0.742920 -0.508545 -0.435425 0.000793 1445370892 -0.742920 -0.508545 -0.435425 0.000793 1445370892 -0.742920 -0.508545 -0.435425 0.000793 1445370892 -0.742920 -0.508545 -0.435425 0.000793 1445370892 -0.742371 -0.457520 -0.460999 0.164673 1445370892 -0.742371 -0.457520 -0.460999 0.164673 1445370892 -0.742371 -0.457520 -0.460999 0.164673 1445370892 -0.742371 -0.457520 -0.460999 0.164673 1445370892 -0.742371 -0.457520 -0.460999 0.164673 1445370892 -0.742371 -0.457520 -0.460999 0.164673 1445370892 -0.755066 -0.310791 -0.434448 0.380310 1445370892 -0.755066 -0.310791 -0.434448 0.380310 1445370892 -0.755066 -0.310791 -0.434448 0.380310 1445370892 -0.755066 -0.310791 -0.434448 0.380310 1445370892 -0.755066 -0.310791 -0.434448 0.380310 1445370892 -0.755066 -0.310791 -0.434448 0.380310 1445370892 -0.737488 -0.097412 -0.351135 0.568665 1445370892 -0.737488 -0.097412 -0.351135 0.568665 1445370892 -0.737488 -0.097412 -0.351135 0.568665 1445370892 -0.737488 -0.097412 -0.351135 0.568665 1445370893 -0.737488 -0.097412 -0.351135 0.568665 1445370893 -0.737488 -0.097412 -0.351135 0.568665 1445370893 -0.737488 -0.097412 -0.351135 0.568665 1445370893 -0.785767 0.017029 -0.393005 0.477417 1445370893 -0.785767 0.017029 -0.393005 0.477417 1445370893 -0.785767 0.017029 -0.393005 0.477417 1445370893 -0.785767 0.017029 -0.393005 0.477417 1445370893 -0.785767 0.017029 -0.393005 0.477417 1445370893 -0.785767 0.017029 -0.393005 0.477417 1445370893 -0.850220 0.102844 -0.405823 0.319275 1445370893 -0.850220 0.102844 -0.405823 0.319275 1445370893 -0.850220 0.102844 -0.405823 0.319275 1445370893 -0.850220 0.102844 -0.405823 0.319275 1445370893 -0.850220 0.102844 -0.405823 0.319275 1445370893 -0.850220 0.102844 -0.405823 0.319275 1445370893 -0.850220 0.102844 -0.405823 0.319275 1445370893 -0.894165 0.104004 -0.401062 0.169739 1445370893 -0.894165 0.104004 -0.401062 0.169739 1445370893 -0.894165 0.104004 -0.401062 0.169739 1445370893 -0.894165 0.104004 -0.401062 0.169739 1445370893 -0.894165 0.104004 -0.401062 0.169739 1445370893 -0.894165 0.104004 -0.401062 0.169739 1445370893 -0.916809 -0.006104 -0.393799 0.066284 1445370893 -0.916809 -0.006104 -0.393799 0.066284 1445370893 -0.916809 -0.006104 -0.393799 0.066284 1445370893 -0.916809 -0.006104 -0.393799 0.066284 1445370893 -0.916809 -0.006104 -0.393799 0.066284 1445370893 -0.916809 -0.006104 -0.393799 0.066284 1445370893 -0.910461 -0.126526 -0.393494 -0.015198 1445370893 -0.910461 -0.126526 -0.393494 -0.015198 1445370893 -0.910461 -0.126526 -0.393494 -0.015198 1445370893 -0.910461 -0.126526 -0.393494 -0.015198 1445370893 -0.910461 -0.126526 -0.393494 -0.015198 1445370893 -0.910461 -0.126526 -0.393494 -0.015198 1445370893 -0.910461 -0.126526 -0.393494 -0.015198 1445370893 -0.873901 -0.278442 -0.394043 -0.060364 1445370893 -0.873901 -0.278442 -0.394043 -0.060364 1445370893 -0.873901 -0.278442 -0.394043 -0.060364 1445370893 -0.873901 -0.278442 -0.394043 -0.060364 1445370893 -0.873901 -0.278442 -0.394043 -0.060364 1445370893 -0.873901 -0.278442 -0.394043 -0.060364 1445370893 -0.829590 -0.402527 -0.384460 -0.044678 1445370893 -0.829590 -0.402527 -0.384460 -0.044678 1445370893 -0.829590 -0.402527 -0.384460 -0.044678 1445370893 -0.829590 -0.402527 -0.384460 -0.044678 1445370893 -0.829590 -0.402527 -0.384460 -0.044678 1445370893 -0.829590 -0.402527 -0.384460 -0.044678 1445370893 -0.760498 -0.527771 -0.377380 0.027710 1445370893 -0.760498 -0.527771 -0.377380 0.027710 1445370893 -0.760498 -0.527771 -0.377380 0.027710 1445370893 -0.760498 -0.527771 -0.377380 0.027710 1445370893 -0.760498 -0.527771 -0.377380 0.027710 1445370893 -0.760498 -0.527771 -0.377380 0.027710 1445370893 -0.723877 -0.560730 -0.398193 0.056030 1445370893 -0.723877 -0.560730 -0.398193 0.056030 1445370893 -0.723877 -0.560730 -0.398193 0.056030 1445370893 -0.723877 -0.560730 -0.398193 0.056030 1445370893 -0.723877 -0.560730 -0.398193 0.056030 1445370893 -0.723877 -0.560730 -0.398193 0.056030 1445370893 -0.723877 -0.560730 -0.398193 0.056030 1445370893 -0.716858 -0.560669 -0.412415 0.041687 1445370893 -0.716858 -0.560669 -0.412415 0.041687 1445370893 -0.716858 -0.560669 -0.412415 0.041687 1445370893 -0.716858 -0.560669 -0.412415 0.041687 1445370893 -0.716858 -0.560669 -0.412415 0.041687 1445370893 -0.716858 -0.560669 -0.412415 0.041687 1445370893 -0.683899 -0.599060 -0.411560 0.064819 1445370893 -0.683899 -0.599060 -0.411560 0.064819 1445370893 -0.683899 -0.599060 -0.411560 0.064819 1445370893 -0.683899 -0.599060 -0.411560 0.064819 1445370893 -0.683899 -0.599060 -0.411560 0.064819 1445370893 -0.683899 -0.599060 -0.411560 0.064819 1445370893 -0.683899 -0.599060 -0.411560 0.064819 1445370893 -0.677368 -0.590637 -0.414490 0.143799 1445370893 -0.677368 -0.590637 -0.414490 0.143799 1445370893 -0.677368 -0.590637 -0.414490 0.143799 1445370893 -0.677368 -0.590637 -0.414490 0.143799 1445370893 -0.677368 -0.590637 -0.414490 0.143799 1445370893 -0.677368 -0.590637 -0.414490 0.143799 1445370893 -0.710449 -0.481934 -0.407715 0.311218 1445370893 -0.710449 -0.481934 -0.407715 0.311218 1445370893 -0.710449 -0.481934 -0.407715 0.311218 1445370893 -0.710449 -0.481934 -0.407715 0.311218 1445370893 -0.710449 -0.481934 -0.407715 0.311218 1445370893 -0.710449 -0.481934 -0.407715 0.311218 1445370893 -0.707397 -0.301025 -0.309937 0.559387 1445370893 -0.707397 -0.301025 -0.309937 0.559387 1445370893 -0.707397 -0.301025 -0.309937 0.559387 1445370893 -0.707397 -0.301025 -0.309937 0.559387 1445370893 -0.707397 -0.301025 -0.309937 0.559387 1445370893 -0.707397 -0.301025 -0.309937 0.559387 1445370893 -0.729065 -0.168396 -0.265808 0.607849 1445370893 -0.729065 -0.168396 -0.265808 0.607849 1445370893 -0.729065 -0.168396 -0.265808 0.607849 1445370893 -0.729065 -0.168396 -0.265808 0.607849 1445370893 -0.729065 -0.168396 -0.265808 0.607849 1445370893 -0.729065 -0.168396 -0.265808 0.607849 1445370893 -0.729065 -0.168396 -0.265808 0.607849 1445370893 -0.830933 -0.057861 -0.338989 0.437378 1445370893 -0.830933 -0.057861 -0.338989 0.437378 1445370893 -0.830933 -0.057861 -0.338989 0.437378 1445370893 -0.830933 -0.057861 -0.338989 0.437378 1445370893 -0.830933 -0.057861 -0.338989 0.437378 1445370893 -0.830933 -0.057861 -0.338989 0.437378 1445370893 -0.886597 -0.010925 -0.377808 0.266663 1445370893 -0.886597 -0.010925 -0.377808 0.266663 1445370893 -0.886597 -0.010925 -0.377808 0.266663 1445370893 -0.886597 -0.010925 -0.377808 0.266663 1445370893 -0.886597 -0.010925 -0.377808 0.266663 1445370893 -0.886597 -0.010925 -0.377808 0.266663 1445370893 -0.886597 -0.010925 -0.377808 0.266663 1445370893 -0.903076 -0.030640 -0.406921 0.134338 1445370893 -0.903076 -0.030640 -0.406921 0.134338 1445370893 -0.903076 -0.030640 -0.406921 0.134338 1445370893 -0.903076 -0.030640 -0.406921 0.134338 1445370893 -0.903076 -0.030640 -0.406921 0.134338 1445370894 -0.903076 -0.030640 -0.406921 0.134338 1445370894 -0.887268 -0.144409 -0.433960 0.060242 1445370894 -0.887268 -0.144409 -0.433960 0.060242 1445370894 -0.887268 -0.144409 -0.433960 0.060242 1445370894 -0.887268 -0.144409 -0.433960 0.060242 1445370894 -0.887268 -0.144409 -0.433960 0.060242 1445370894 -0.887268 -0.144409 -0.433960 0.060242 1445370894 -0.846497 -0.278564 -0.453552 0.015503 1445370894 -0.846497 -0.278564 -0.453552 0.015503 1445370894 -0.846497 -0.278564 -0.453552 0.015503 1445370894 -0.846497 -0.278564 -0.453552 0.015503 1445370894 -0.846497 -0.278564 -0.453552 0.015503 1445370894 -0.846497 -0.278564 -0.453552 0.015503 1445370894 -0.846497 -0.278564 -0.453552 0.015503 1445370894 -0.812927 -0.377319 -0.443359 0.018555 1445370894 -0.812927 -0.377319 -0.443359 0.018555 1445370894 -0.812927 -0.377319 -0.443359 0.018555 1445370894 -0.812927 -0.377319 -0.443359 0.018555 1445370894 -0.812927 -0.377319 -0.443359 0.018555 1445370894 -0.812927 -0.377319 -0.443359 0.018555 1445370894 -0.801758 -0.428894 -0.413147 0.051880 1445370894 -0.801758 -0.428894 -0.413147 0.051880 1445370894 -0.801758 -0.428894 -0.413147 0.051880 1445370894 -0.801758 -0.428894 -0.413147 0.051880 1445370894 -0.801758 -0.428894 -0.413147 0.051880 1445370894 -0.801758 -0.428894 -0.413147 0.051880 1445370894 -0.783936 -0.483337 -0.382507 0.075073 1445370894 -0.783936 -0.483337 -0.382507 0.075073 1445370894 -0.783936 -0.483337 -0.382507 0.075073 1445370894 -0.783936 -0.483337 -0.382507 0.075073 1445370894 -0.783936 -0.483337 -0.382507 0.075073 1445370894 -0.783936 -0.483337 -0.382507 0.075073 1445370894 -0.783936 -0.483337 -0.382507 0.075073 1445370894 -0.741211 -0.562378 -0.361267 0.062683 1445370894 -0.741211 -0.562378 -0.361267 0.062683 1445370894 -0.741211 -0.562378 -0.361267 0.062683 1445370894 -0.741211 -0.562378 -0.361267 0.062683 1445370894 -0.741211 -0.562378 -0.361267 0.062683 1445370894 -0.741211 -0.562378 -0.361267 0.062683 1445370894 -0.698181 -0.609863 -0.373962 0.028381 1445370894 -0.698181 -0.609863 -0.373962 0.028381 1445370894 -0.698181 -0.609863 -0.373962 0.028381 1445370894 -0.698181 -0.609863 -0.373962 0.028381 1445370894 -0.698181 -0.609863 -0.373962 0.028381 1445370894 -0.698181 -0.609863 -0.373962 0.028381 1445370894 -0.691650 -0.594849 -0.408691 0.029297 1445370894 -0.691650 -0.594849 -0.408691 0.029297 1445370894 -0.691650 -0.594849 -0.408691 0.029297 1445370894 -0.691650 -0.594849 -0.408691 0.029297 1445370894 -0.691650 -0.594849 -0.408691 0.029297 1445370894 -0.691650 -0.594849 -0.408691 0.029297 1445370894 -0.691650 -0.594849 -0.408691 0.029297 1445370894 -0.691528 -0.559631 -0.446838 0.094849 1445370894 
-0.456787 0.585999 0.294312 0.601074 1445370897 -0.456787 0.585999 0.294312 0.601074 1445370897 -0.456787 0.585999 0.294312 0.601074 1445370897 -0.456787 0.585999 0.294312 0.601074 1445370897 -0.468628 0.585876 0.307068 0.585510 1445370897 -0.468628 0.585876 0.307068 0.585510 1445370897 -0.468628 0.585876 0.307068 0.585510 1445370897 -0.468628 0.585876 0.307068 0.585510 1445370897 -0.468628 0.585876 0.307068 0.585510 1445370897 -0.468628 0.585876 0.307068 0.585510 1445370897 -0.509460 0.557739 0.343872 0.557739 1445370897 -0.509460 0.557739 0.343872 0.557739 1445370897 -0.509460 0.557739 0.343872 0.557739 1445370897 -0.509460 0.557739 0.343872 0.557739 1445370897 -0.509460 0.557739 0.343872 0.557739 1445370897 -0.509460 0.557739 0.343872 0.557739 1445370897 -0.509460 0.557739 0.343872 0.557739 1445370897 -0.542480 0.529663 0.369629 0.537170 1445370897 -0.542480 0.529663 0.369629 0.537170 1445370897 -0.542480 0.529663 0.369629 0.537170 1445370897 -0.542480 0.529663 0.369629 0.537170 1445370897 -0.542480 0.529663 0.369629 0.537170 1445370897 -0.542480 0.529663 0.369629 0.537170 1445370897 -0.562378 0.514282 0.380859 0.523560 1445370897 -0.562378 0.514282 0.380859 0.523560 1445370897 -0.562378 0.514282 0.380859 0.523560 1445370898 -0.562378 0.514282 0.380859 0.523560 1445370898 -0.562378 0.514282 0.380859 0.523560 1445370898 -0.562378 0.514282 0.380859 0.523560 1445370898 -0.576660 0.509033 0.378174 0.515015 1445370898 -0.576660 0.509033 0.378174 0.515015 1445370898 -0.576660 0.509033 0.378174 0.515015 1445370898 -0.576660 0.509033 0.378174 0.515015 1445370898 -0.576660 0.509033 0.378174 0.515015 1445370898 -0.576660 0.509033 0.378174 0.515015 1445370898 -0.598999 0.490723 0.381592 0.504700 1445370898 -0.598999 0.490723 0.381592 0.504700 1445370898 -0.598999 0.490723 0.381592 0.504700 1445370898 -0.598999 0.490723 0.381592 0.504700 1445370898 -0.598999 0.490723 0.381592 0.504700 1445370898 -0.598999 0.490723 0.381592 0.504700 1445370898 -0.598999 0.490723 0.381592 0.504700 1445370898 -0.615295 0.481018 0.354248 0.514343 1445370898 -0.615295 0.481018 0.354248 0.514343 1445370898 -0.615295 0.481018 0.354248 0.514343 1445370898 -0.615295 0.481018 0.354248 0.514343 1445370898 -0.615295 0.481018 0.354248 0.514343 1445370898 -0.615295 0.481018 0.354248 0.514343 1445370898 -0.615295 0.481018 0.354248 0.514343 1445370898 -0.619507 0.478271 0.318237 0.534912 1445370898 -0.619507 0.478271 0.318237 0.534912 1445370898 -0.619507 0.478271 0.318237 0.534912 1445370898 -0.619507 0.478271 0.318237 0.534912 1445370898 -0.619507 0.478271 0.318237 0.534912 1445370898 -0.619507 0.478271 0.318237 0.534912 1445370898 -0.606812 0.479858 0.284546 0.566101 1445370898 -0.606812 0.479858 0.284546 0.566101 1445370898 -0.606812 0.479858 0.284546 0.566101 1445370898 -0.606812 0.479858 0.284546 0.566101 1445370898 -0.606812 0.479858 0.284546 0.566101 1445370898 -0.606812 0.479858 0.284546 0.566101 1445370898 -0.552368 0.520752 0.234314 0.607239 1445370898 -0.552368 0.520752 0.234314 0.607239 1445370898 -0.552368 0.520752 0.234314 0.607239 1445370898 -0.552368 0.520752 0.234314 0.607239 1445370898 -0.552368 0.520752 0.234314 0.607239 1445370898 -0.552368 0.520752 0.234314 0.607239 1445370898 -0.552368 0.520752 0.234314 0.607239 1445370898 -0.469727 0.559021 0.241089 0.639221 1445370898 -0.469727 0.559021 0.241089 0.639221 1445370898 -0.469727 0.559021 0.241089 0.639221 1445370898 -0.469727 0.559021 0.241089 0.639221 1445370898 -0.469727 0.559021 0.241089 0.639221 1445370898 -0.469727 0.559021 0.241089 0.639221 1445370898 -0.440979 0.550842 0.287720 0.647461 1445370898 -0.440979 0.550842 0.287720 0.647461 1445370898 -0.440979 0.550842 0.287720 0.647461 1445370898 -0.440979 0.550842 0.287720 0.647461 1445370898 -0.440979 0.550842 0.287720 0.647461 1445370898 -0.440979 0.550842 0.287720 0.647461 1445370898 -0.455505 0.541565 0.307129 0.636292 1445370898 -0.455505 0.541565 0.307129 0.636292 1445370898 -0.455505 0.541565 0.307129 0.636292 1445370898 -0.455505 0.541565 0.307129 0.636292 1445370898 -0.455505 0.541565 0.307129 0.636292 1445370898 -0.455505 0.541565 0.307129 0.636292 1445370898 -0.455505 0.541565 0.307129 0.636292 1445370898 -0.452087 0.570923 0.276611 0.627014 1445370898 -0.452087 0.570923 0.276611 0.627014 1445370898 -0.452087 0.570923 0.276611 0.627014 1445370898 -0.452087 0.570923 0.276611 0.627014 1445370898 -0.452087 0.570923 0.276611 0.627014 1445370898 -0.452087 0.570923 0.276611 0.627014 1445370898 -0.391113 0.627563 0.180420 0.648499 1445370898 -0.391113 0.627563 0.180420 0.648499 1445370898 -0.391113 0.627563 0.180420 0.648499 1445370898 -0.391113 0.627563 0.180420 0.648499 1445370898 -0.391113 0.627563 0.180420 0.648499 1445370898 -0.391113 0.627563 0.180420 0.648499 1445370898 -0.275085 0.689758 0.082397 0.664612 1445370898 -0.275085 0.689758 0.082397 0.664612 1445370898 -0.275085 0.689758 0.082397 0.664612 1445370898 -0.275085 0.689758 0.082397 0.664612 1445370898 -0.275085 0.689758 0.082397 0.664612 1445370898 -0.275085 0.689758 0.082397 0.664612 1445370898 -0.275085 0.689758 0.082397 0.664612 1445370898 -0.178223 0.716675 0.047607 0.672546 1445370898 -0.178223 0.716675 0.047607 0.672546 1445370898 -0.178223 0.716675 0.047607 0.672546 1445370898 -0.178223 0.716675 0.047607 0.672546 1445370898 -0.178223 0.716675 0.047607 0.672546 1445370898 -0.180664 0.713562 0.100281 0.669373 1445370898 -0.180664 0.713562 0.100281 0.669373 1445370898 -0.180664 0.713562 0.100281 0.669373 1445370898 -0.180664 0.713562 0.100281 0.669373 1445370898 -0.180664 0.713562 0.100281 0.669373 1445370898 -0.180664 0.713562 0.100281 0.669373 1445370898 -0.239685 0.703979 0.172852 0.645752 1445370898 -0.239685 0.703979 0.172852 0.645752 1445370898 -0.239685 0.703979 0.172852 0.645752 1445370898 -0.239685 0.703979 0.172852 0.645752 1445370898 -0.239685 0.703979 0.172852 0.645752 1445370898 -0.239685 0.703979 0.172852 0.645752 1445370898 -0.325378 0.680054 0.225220 0.617065 1445370898 -0.325378 0.680054 0.225220 0.617065 1445370898 -0.325378 0.680054 0.225220 0.617065 1445370898 -0.325378 0.680054 0.225220 0.617065 1445370898 -0.325378 0.680054 0.225220 0.617065 1445370898 -0.325378 0.680054 0.225220 0.617065 1445370898 -0.373413 0.652161 0.217834 0.622681 1445370898 -0.373413 0.652161 0.217834 0.622681 1445370898 -0.373413 0.652161 0.217834 0.622681 1445370898 -0.373413 0.652161 0.217834 0.622681 1445370898 -0.373413 0.652161 0.217834 0.622681 1445370898 -0.373413 0.652161 0.217834 0.622681 1445370898 -0.372742 0.645447 0.146729 0.650269 1445370898 -0.372742 0.645447 0.146729 0.650269 1445370898 -0.372742 0.645447 0.146729 0.650269 1445370898 -0.372742 0.645447 0.146729 0.650269 1445370899 -0.372742 0.645447 0.146729 0.650269 1445370899 -0.372742 0.645447 0.146729 0.650269 1445370899 -0.368591 0.638794 0.086182 0.669800 1445370899 -0.368591 0.638794 0.086182 0.669800 1445370899 -0.368591 0.638794 0.086182 0.669800 1445370899 -0.368591 0.638794 0.086182 0.669800 1445370899 -0.368591 0.638794 0.086182 0.669800 1445370899 -0.368591 0.638794 0.086182 0.669800 1445370899 -0.368591 0.638794 0.086182 0.669800 1445370899 -0.355774 0.627686 0.070618 0.688721 1445370899 -0.355774 0.627686 0.070618 0.688721 1445370899 -0.355774 0.627686 0.070618 0.688721 1445370899 -0.355774 0.627686 0.070618 0.688721 1445370899 -0.355774 0.627686 0.070618 0.688721 1445370899 -0.355774 0.627686 0.070618 0.688721 1445370899 -0.333313 0.635437 0.065491 0.693359 1445370899 -0.333313 0.635437 0.065491 0.693359 1445370899 -0.333313 0.635437 0.065491 0.693359 1445370899 -0.333313 0.635437 0.065491 0.693359 1445370899 -0.333313 0.635437 0.065491 0.693359 1445370899 -0.344910 0.633362 0.056030 0.690430 1445370899 -0.344910 0.633362 0.056030 0.690430 1445370899 -0.344910 0.633362 0.056030 0.690430 1445370899 -0.344910 0.633362 0.056030 0.690430 1445370899 -0.344910 0.633362 0.056030 0.690430 1445370899 -0.344910 0.633362 0.056030 0.690430 1445370899 -0.365051 0.629517 0.025330 0.685364 1445370899 -0.365051 0.629517 0.025330 0.685364 1445370899 -0.365051 0.629517 0.025330 0.685364 1445370899 -0.365051 0.629517 0.025330 0.685364 1445370899 -0.365051 0.629517 0.025330 0.685364 1445370899 -0.365051 0.629517 0.025330 0.685364 1445370899 -0.365051 0.629517 0.025330 0.685364 1445370899 -0.351624 0.645203 -0.015747 0.678040 1445370899 -0.351624 0.645203 -0.015747 0.678040 1445370899 -0.351624 0.645203 -0.015747 0.678040 1445370899 -0.351624 0.645203 -0.015747 0.678040 1445370899 -0.351624 0.645203 -0.015747 0.678040 1445370899 -0.351624 0.645203 -0.015747 0.678040 1445370899 -0.305298 0.676208 -0.039001 0.669250 1445370899 -0.305298 0.676208 -0.039001 0.669250 1445370899 -0.305298 0.676208 -0.039001 0.669250 1445370899 -0.305298 0.676208 -0.039001 0.669250 1445370899 -0.305298 0.676208 -0.039001 0.669250 1445370899 -0.255371 0.703369 -0.029358 0.662659 1445370899 -0.255371 0.703369 -0.029358 0.662659 1445370899 -0.255371 0.703369 -0.029358 0.662659 1445370899 -0.255371 0.703369 -0.029358 0.662659 1445370899 -0.255371 0.703369 -0.029358 0.662659 1445370899 -0.255371 0.703369 -0.029358 0.662659 1445370899 -0.234558 0.718933 0.021301 0.653931 1445370899 -0.234558 0.718933 0.021301 0.653931 1445370899 -0.234558 0.718933 0.021301 0.653931 1445370899 -0.234558 0.718933 0.021301 0.653931 1445370899 -0.234558 0.718933 0.021301 0.653931 1445370899 -0.234558 0.718933 0.021301 0.653931 1445370899 -0.250427 0.724182 0.091492 0.635925 1445370899 -0.250427 0.724182 0.091492 0.635925 1445370899 -0.250427 0.724182 0.091492 0.635925 1445370899 -0.250427 0.724182 0.091492 0.635925 1445370899 -0.250427 0.724182 0.091492 0.635925 1445370899 -0.250427 0.724182 0.091492 0.635925 1445370899 -0.309998 0.708435 0.160156 0.613403 1445370899 -0.309998 0.708435 0.160156 0.613403 1445370899 -0.309998 0.708435 0.160156 0.613403 1445370899 -0.309998 0.708435 0.160156 0.613403 1445370899 -0.309998 0.708435 0.160156 0.613403 1445370899 -0.309998 0.708435 0.160156 0.613403 1445370899 -0.351929 0.681030 0.177063 0.617188 1445370899 -0.351929 0.681030 0.177063 0.617188 1445370899 -0.351929 0.681030 0.177063 0.617188 1445370899 -0.351929 0.681030 0.177063 0.617188 1445370899 -0.351929 0.681030 0.177063 0.617188 1445370899 -0.351929 0.681030 0.177063 0.617188 1445370899 -0.351929 0.681030 0.177063 0.617188 1445370899 -0.360291 0.665649 0.124023 0.641541 1445370899 -0.360291 0.665649 0.124023 0.641541 1445370899 -0.360291 0.665649 0.124023 0.641541 1445370899 -0.360291 0.665649 0.124023 0.641541 1445370899 -0.360291 0.665649 0.124023 0.641541 1445370899 -0.360291 0.665649 0.124023 0.641541 1445370899 -0.360291 0.665649 0.124023 0.641541 1445370899 -0.353027 0.661987 0.038391 0.660034 1445370899 -0.353027 0.661987 0.038391 0.660034 1445370899 -0.353027 0.661987 0.038391 0.660034 1445370899 -0.353027 0.661987 0.038391 0.660034 1445370899 -0.353027 0.661987 0.038391 0.660034 1445370899 -0.353027 0.661987 0.038391 0.660034 1445370899 -0.353455 0.655029 -0.026367 0.667236 1445370899 -0.353455 0.655029 -0.026367 0.667236 1445370899 -0.353455 0.655029 -0.026367 0.667236 1445370899 -0.353455 0.655029 -0.026367 0.667236 1445370899 -0.353455 0.655029 -0.026367 0.667236 1445370899 -0.353455 0.655029 -0.026367 0.667236 1445370899 -0.347473 0.646973 -0.050476 0.676758 1445370899 -0.347473 0.646973 -0.050476 0.676758 1445370899 -0.347473 0.646973 -0.050476 0.676758 1445370899 -0.347473 0.646973 -0.050476 0.676758 1445370899 -0.347473 0.646973 -0.050476 0.676758 1445370899 -0.347473 0.646973 -0.050476 0.676758 1445370899 -0.319092 0.649475 -0.048767 0.688416 1445370899 -0.319092 0.649475 -0.048767 0.688416 1445370899 -0.319092 0.649475 -0.048767 0.688416 1445370899 -0.319092 0.649475 -0.048767 0.688416 1445370899 -0.319092 0.649475 -0.048767 0.688416 1445370899 -0.319092 0.649475 -0.048767 0.688416 1445370899 -0.319092 0.649475 -0.048767 0.688416 1445370899 -0.302368 0.643005 -0.101868 0.696228 1445370899 -0.302368 0.643005 -0.101868 0.696228 1445370899 -0.302368 0.643005 -0.101868 0.696228 1445370899 -0.302368 0.643005 -0.101868 0.696228 1445370899 -0.302368 0.643005 -0.101868 0.696228 1445370899 -0.302368 0.643005 -0.101868 0.696228 1445370900 -0.305908 0.645630 -0.181641 0.675659 1445370900 -0.305908 0.645630 -0.181641 0.675659 1445370900 -0.305908 0.645630 -0.181641 0.675659 1445370900 -0.305908 0.645630 -0.181641 0.675659 1445370900 -0.305908 0.645630 -0.181641 0.675659 1445370900 -0.305908 0.645630 -0.181641 0.675659 1445370900 -0.361206 0.641968 -0.168701 0.654907 1445370900 -0.361206 0.641968 -0.168701 0.654907 1445370900 -0.361206 0.641968 -0.168701 0.654907 1445370900 -0.361206 0.641968 -0.168701 0.654907 1445370900 -0.361206 0.641968 -0.168701 0.654907 1445370900 -0.361206 0.641968 -0.168701 0.654907 1445370900 -0.411865 0.636597 -0.088562 0.645935 1445370900 -0.411865 0.636597 -0.088562 0.645935 1445370900 -0.411865 0.636597 -0.088562 0.645935 1445370900 -0.411865 0.636597 -0.088562 0.645935 1445370900 -0.411865 0.636597 -0.088562 0.645935 1445370900 -0.411865 0.636597 -0.088562 0.645935 1445370900 -0.412231 0.652710 -0.002197 0.635620 1445370900 -0.412231 0.652710 -0.002197 0.635620 1445370900 -0.412231 0.652710 -0.002197 0.635620 1445370900 -0.412231 0.652710 -0.002197 0.635620 1445370900 -0.412231 0.652710 -0.002197 0.635620 1445370900 -0.412231 0.652710 -0.002197 0.635620 1445370900 -0.412231 0.652710 -0.002197 0.635620 1445370900 -0.399475 0.663757 0.084595 0.626648 1445370900 -0.399475 0.663757 0.084595 0.626648 1445370900 -0.399475 0.663757 0.084595 0.626648 1445370900 -0.399475 0.663757 0.084595 0.626648 1445370900 -0.399475 0.663757 0.084595 0.626648 1445370900 -0.399475 0.663757 0.084595 0.626648 1445370900 -0.373718 0.668274 0.141052 0.627502 1445370900 -0.373718 0.668274 0.141052 0.627502 1445370900 -0.373718 0.668274 0.141052 0.627502 1445370900 -0.373718 0.668274 0.141052 0.627502 1445370900 -0.373718 0.668274 0.141052 0.627502 1445370900 -0.373718 0.668274 0.141052 0.627502 1445370900 -0.386414 0.658203 0.185669 0.618774 1445370900 -0.386414 0.658203 0.185669 0.618774 1445370900 -0.386414 0.658203 0.185669 0.618774 1445370900 -0.386414 0.658203 0.185669 0.618774 1445370900 -0.386414 0.658203 0.185669 0.618774 1445370900 -0.386414 0.658203 0.185669 0.618774 1445370900 -0.415588 0.641113 0.198669 0.613770 1445370900 -0.415588 0.641113 0.198669 0.613770 1445370900 -0.415588 0.641113 0.198669 0.613770 1445370900 -0.415588 0.641113 0.198669 0.613770 1445370900 -0.415588 0.641113 0.198669 0.613770 1445370900 -0.415588 0.641113 0.198669 0.613770 1445370900 -0.418823 0.642151 0.154968 0.622986 1445370900 -0.418823 0.642151 0.154968 0.622986 1445370900 -0.418823 0.642151 0.154968 0.622986 1445370900 -0.418823 0.642151 0.154968 0.622986 1445370900 -0.418823 0.642151 0.154968 0.622986 1445370900 -0.418823 0.642151 0.154968 0.622986 1445370900 -0.418335 0.648315 0.087585 0.630066 1445370900 -0.418335 0.648315 0.087585 0.630066 1445370900 -0.418335 0.648315 0.087585 0.630066 1445370900 -0.418335 0.648315 0.087585 0.630066 1445370900 -0.418335 0.648315 0.087585 0.630066 1445370900 -0.418335 0.648315 0.087585 0.630066 1445370900 -0.418335 0.648315 0.087585 0.630066 1445370900 -0.417847 0.657043 0.013733 0.627258 1445370900 -0.417847 0.657043 0.013733 0.627258 1445370900 -0.417847 0.657043 0.013733 0.627258 1445370900 -0.417847 0.657043 0.013733 0.627258 1445370900 -0.417847 0.657043 0.013733 0.627258 1445370900 -0.417847 0.657043 0.013733 0.627258 1445370900 -0.416626 0.662170 -0.048767 0.620911 1445370900 -0.416626 0.662170 -0.048767 0.620911 1445370900 -0.416626 0.662170 -0.048767 0.620911 1445370900 -0.416626 0.662170 -0.048767 0.620911 1445370900 -0.416626 0.662170 -0.048767 0.620911 1445370900 -0.416626 0.662170 -0.048767 0.620911 1445370900 -0.416626 0.662170 -0.048767 0.620911 1445370900 -0.408875 0.665039 -0.091797 0.618164 1445370900 -0.408875 0.665039 -0.091797 0.618164 1445370900 -0.408875 0.665039 -0.091797 0.618164 1445370900 -0.408875 0.665039 -0.091797 0.618164 1445370900 -0.408875 0.665039 -0.091797 0.618164 1445370900 -0.408875 0.665039 -0.091797 0.618164 1445370900 -0.382813 0.673035 -0.111633 0.622864 1445370900 -0.382813 0.673035 -0.111633 0.622864 1445370900 -0.382813 0.673035 -0.111633 0.622864 1445370900 -0.382813 0.673035 -0.111633 0.622864 1445370900 -0.382813 0.673035 -0.111633 0.622864 1445370900 -0.382813 0.673035 -0.111633 0.622864 1445370900 -0.364807 0.666016 -0.116943 0.640015 1445370900 -0.364807 0.666016 -0.116943 0.640015 1445370900 -0.364807 0.666016 -0.116943 0.640015 1445370900 -0.364807 0.666016 -0.116943 0.640015 1445370900 -0.364807 0.666016 -0.116943 0.640015 1445370900 -0.364807 0.666016 -0.116943 0.640015 1445370900 -0.337830 0.664978 -0.139343 0.651306 1445370900 -0.337830 0.664978 -0.139343 0.651306 1445370900 -0.337830 0.664978 -0.139343 0.651306 1445370900 -0.337830 0.664978 -0.139343 0.651306 1445370900 -0.337830 0.664978 -0.139343 0.651306 1445370900 -0.337830 0.664978 -0.139343 0.651306 1445370900 -0.292358 0.683594 -0.163147 0.648499 1445370900 -0.292358 0.683594 -0.163147 0.648499 1445370900 -0.292358 0.683594 -0.163147 0.648499 1445370900 -0.292358 0.683594 -0.163147 0.648499 1445370900 -0.292358 0.683594 -0.163147 0.648499 1445370900 -0.292358 0.683594 -0.163147 0.648499 1445370900 -0.236389 0.701111 -0.133606 0.659302 1445370900 -0.236389 0.701111 -0.133606 0.659302 1445370900 -0.236389 0.701111 -0.133606 0.659302 1445370900 -0.236389 0.701111 -0.133606 0.659302 1445370900 -0.236389 0.701111 -0.133606 0.659302 1445370900 -0.236389 0.701111 -0.133606 0.659302 1445370901 -0.146484 0.723206 -0.104736 0.666687 1445370901 -0.146484 0.723206 -0.104736 0.666687 1445370901 -0.146484 0.723206 -0.104736 0.666687 1445370901 -0.146484 0.723206 -0.104736 0.666687 1445370901 -0.146484 0.723206 -0.104736 0.666687 1445370901 -0.184082 0.717896 0.036682 0.670288 1445370901 -0.184082 0.717896 0.036682 0.670288 1445370901 -0.184082 0.717896 0.036682 0.670288 1445370901 -0.184082 0.717896 0.036682 0.670288 1445370901 -0.184082 0.717896 0.036682 0.670288 1445370901 -0.184082 0.717896 0.036682 0.670288 1445370901 -0.275635 0.691101 0.187561 0.641174 1445370901 -0.275635 0.691101 0.187561 0.641174 1445370901 -0.275635 0.691101 0.187561 0.641174 1445370901 -0.275635 0.691101 0.187561 0.641174 1445370901 -0.275635 0.691101 0.187561 0.641174 1445370901 -0.275635 0.691101 0.187561 0.641174 1445370901 -0.330627 0.661743 0.250916 0.624268 1445370901 -0.330627 0.661743 0.250916 0.624268 1445370901 -0.330627 0.661743 0.250916 0.624268 1445370901 -0.330627 0.661743 0.250916 0.624268 1445370901 -0.330627 0.661743 0.250916 0.624268 1445370901 -0.330627 0.661743 0.250916 0.624268 1445370901 -0.330627 0.661743 0.250916 0.624268 1445370901 -0.347778 0.656738 0.220398 0.631714 1445370901 -0.347778 0.656738 0.220398 0.631714 1445370901 -0.347778 0.656738 0.220398 0.631714 1445370901 -0.347778 0.656738 0.220398 0.631714 1445370901 -0.347778 0.656738 0.220398 0.631714 1445370901 -0.347778 0.656738 0.220398 0.631714 1445370901 -0.357117 0.667480 0.154907 0.634705 1445370901 -0.357117 0.667480 0.154907 0.634705 1445370901 -0.357117 0.667480 0.154907 0.634705 1445370901 -0.357117 0.667480 0.154907 0.634705 1445370901 -0.357117 0.667480 0.154907 0.634705 1445370901 -0.357117 0.667480 0.154907 0.634705 1445370901 -0.357117 0.667480 0.154907 0.634705 1445370901 -0.353333 0.691528 0.069397 0.626160 1445370901 -0.353333 0.691528 0.069397 0.626160 1445370901 -0.353333 0.691528 0.069397 0.626160 1445370901 -0.353333 0.691528 0.069397 0.626160 1445370901 -0.353333 0.691528 0.069397 0.626160 1445370901 -0.353333 0.691528 0.069397 0.626160 1445370901 -0.362122 0.702026 -0.002441 0.613159 1445370901 -0.362122 0.702026 -0.002441 0.613159 1445370901 -0.362122 0.702026 -0.002441 0.613159 1445370901 -0.362122 0.702026 -0.002441 0.613159 1445370901 -0.362122 0.702026 -0.002441 0.613159 1445370901 -0.362122 0.702026 -0.002441 0.613159 1445370901 -0.381958 0.689697 -0.040833 0.613770 1445370901 -0.381958 0.689697 -0.040833 0.613770 1445370901 -0.381958 0.689697 -0.040833 0.613770 1445370901 -0.381958 0.689697 -0.040833 0.613770 1445370901 -0.381958 0.689697 -0.040833 0.613770 1445370901 -0.381958 0.689697 -0.040833 0.613770 1445370901 -0.383057 0.669739 -0.059998 0.633301 1445370901 -0.383057 0.669739 -0.059998 0.633301 1445370901 -0.383057 0.669739 -0.059998 0.633301 1445370901 -0.383057 0.669739 -0.059998 0.633301 1445370901 -0.383057 0.669739 -0.059998 0.633301 1445370901 -0.383057 0.669739 -0.059998 0.633301 1445370901 -0.333069 0.666016 -0.089417 0.661377 1445370901 -0.333069 0.666016 -0.089417 0.661377 1445370901 -0.333069 0.666016 -0.089417 0.661377 1445370901 -0.333069 0.666016 -0.089417 0.661377 1445370901 -0.333069 0.666016 -0.089417 0.661377 1445370901 -0.271545 0.659363 -0.147095 0.685425 1445370901 -0.271545 0.659363 -0.147095 0.685425 1445370901 -0.271545 0.659363 -0.147095 0.685425 1445370901 -0.271545 0.659363 -0.147095 0.685425 1445370901 -0.271545 0.659363 -0.147095 0.685425 1445370901 -0.271545 0.659363 -0.147095 0.685425 1445370901 -0.271545 0.659363 -0.147095 0.685425 1445370901 -0.192627 0.666626 -0.224121 0.684265 1445370901 -0.192627 0.666626 -0.224121 0.684265 1445370901 -0.192627 0.666626 -0.224121 0.684265 1445370901 -0.192627 0.666626 -0.224121 0.684265 1445370901 -0.192627 0.666626 -0.224121 0.684265 1445370901 -0.192627 0.666626 -0.224121 0.684265 1445370901 -0.129883 0.689270 -0.243591 0.669800 1445370901 -0.129883 0.689270 -0.243591 0.669800 1445370901 -0.129883 0.689270 -0.243591 0.669800 1445370901 -0.129883 0.689270 -0.243591 0.669800 1445370901 -0.129883 0.689270 -0.243591 0.669800 1445370901 -0.129883 0.689270 -0.243591 0.669800 1445370901 -0.099121 0.717957 -0.167175 0.668335 1445370901 -0.099121 0.717957 -0.167175 0.668335 1445370901 -0.099121 0.717957 -0.167175 0.668335 1445370901 -0.099121 0.717957 -0.167175 0.668335 1445370901 -0.099121 0.717957 -0.167175 0.668335 1445370901 -0.099121 0.717957 -0.167175 0.668335 1445370901 -0.073730 0.745728 -0.065002 0.658875 1445370901 -0.073730 0.745728 -0.065002 0.658875 1445370901 -0.073730 0.745728 -0.065002 0.658875 1445370901 -0.073730 0.745728 -0.065002 0.658875 1445370901 -0.073730 0.745728 -0.065002 0.658875 1445370901 -0.073730 0.745728 -0.065002 0.658875 1445370901 -0.120239 0.766174 0.069031 0.627441 1445370901 -0.120239 0.766174 0.069031 0.627441 1445370901 -0.120239 0.766174 0.069031 0.627441 1445370901 -0.120239 0.766174 0.069031 0.627441 1445370901 -0.120239 0.766174 0.069031 0.627441 1445370901 -0.120239 0.766174 0.069031 0.627441 1445370901 -0.207947 0.757690 0.201782 0.584656 1445370901 -0.207947 0.757690 0.201782 0.584656 1445370901 -0.207947 0.757690 0.201782 0.584656 1445370901 -0.207947 0.757690 0.201782 0.584656 1445370901 -0.207947 0.757690 0.201782 0.584656 1445370901 -0.207947 0.757690 0.201782 0.584656 1445370901 -0.207947 0.757690 0.201782 0.584656 1445370901 -0.253967 0.730530 0.269409 0.573730 1445370901 -0.253967 0.730530 0.269409 0.573730 1445370902 -0.253967 0.730530 0.269409 0.573730 1445370902 -0.253967 0.730530 0.269409 0.573730 1445370902 -0.253967 0.730530 0.269409 0.573730 1445370902 -0.253967 0.730530 0.269409 0.573730 1445370902 -0.253967 0.730530 0.269409 0.573730 1445370902 -0.293518 0.699524 0.277710 0.589355 1445370902 -0.293518 0.699524 0.277710 0.589355 1445370902 -0.293518 0.699524 0.277710 0.589355 1445370902 -0.293518 0.699524 0.277710 0.589355 1445370902 -0.293518 0.699524 0.277710 0.589355 1445370902 -0.293518 0.699524 0.277710 0.589355 1445370902 -0.317383 0.682556 0.229492 0.616943 1445370902 -0.317383 0.682556 0.229492 0.616943 1445370902 -0.317383 0.682556 0.229492 0.616943 1445370902 -0.317383 0.682556 0.229492 0.616943 1445370902 -0.317383 0.682556 0.229492 0.616943 1445370902 -0.317383 0.682556 0.229492 0.616943 1445370902 -0.317383 0.682556 0.229492 0.616943 1445370902 -0.303467 0.698181 0.106567 0.639587 1445370902 -0.303467 0.698181 0.106567 0.639587 1445370902 -0.303467 0.698181 0.106567 0.639587 1445370902 -0.303467 0.698181 0.106567 0.639587 1445370902 -0.303467 0.698181 0.106567 0.639587 1445370902 -0.303467 0.698181 0.106567 0.639587 1445370902 -0.302429 0.704712 -0.008179 0.641724 1445370902 -0.302429 0.704712 -0.008179 0.641724 1445370902 -0.302429 0.704712 -0.008179 0.641724 1445370902 -0.302429 0.704712 -0.008179 0.641724 1445370902 -0.302429 0.704712 -0.008179 0.641724 1445370902 -0.302429 0.704712 -0.008179 0.641724 1445370902 -0.300903 0.692810 -0.121948 0.643860 1445370902 -0.300903 0.692810 -0.121948 0.643860 1445370902 -0.300903 0.692810 -0.121948 0.643860 1445370902 -0.300903 0.692810 -0.121948 0.643860 1445370902 -0.300903 0.692810 -0.121948 0.643860 1445370902 -0.300903 0.692810 -0.121948 0.643860 1445370902 -0.300903 0.692810 -0.121948 0.643860 1445370902 -0.298889 0.665527 -0.203308 0.652954 1445370902 -0.298889 0.665527 -0.203308 0.652954 1445370902 -0.298889 0.665527 -0.203308 0.652954 1445370902 -0.298889 0.665527 -0.203308 0.652954 1445370902 -0.298889 0.665527 -0.203308 0.652954 1445370902 -0.291687 0.631897 -0.226440 0.681396 1445370902 -0.291687 0.631897 -0.226440 0.681396 1445370902 -0.291687 0.631897 -0.226440 0.681396 1445370902 -0.291687 0.631897 -0.226440 0.681396 1445370902 -0.291687 0.631897 -0.226440 0.681396 1445370902 -0.291687 0.631897 -0.226440 0.681396 1445370902 -0.250427 0.613586 -0.258057 0.702942 1445370902 -0.250427 0.613586 -0.258057 0.702942 1445370902 -0.250427 0.613586 -0.258057 0.702942 1445370902 -0.250427 0.613586 -0.258057 0.702942 1445370902 -0.250427 0.613586 -0.258057 0.702942 1445370902 -0.250427 0.613586 -0.258057 0.702942 1445370902 -0.170532 0.634705 -0.306580 0.688538 1445370902 -0.170532 0.634705 -0.306580 0.688538 1445370902 -0.170532 0.634705 -0.306580 0.688538 1445370902 -0.170532 0.634705 -0.306580 0.688538 1445370902 -0.170532 0.634705 -0.306580 0.688538 1445370902 -0.170532 0.634705 -0.306580 0.688538 1445370902 -0.170532 0.634705 -0.306580 0.688538 1445370902 -0.107605 0.670715 -0.294250 0.672302 1445370902 -0.107605 0.670715 -0.294250 0.672302 1445370902 -0.107605 0.670715 -0.294250 0.672302 1445370902 -0.107605 0.670715 -0.294250 0.672302 1445370902 -0.107605 0.670715 -0.294250 0.672302 1445370902 -0.107605 0.670715 -0.294250 0.672302 1445370902 -0.083984 0.714783 -0.198059 0.665344 1445370902 -0.083984 0.714783 -0.198059 0.665344 1445370902 -0.083984 0.714783 -0.198059 0.665344 1445370902 -0.083984 0.714783 -0.198059 0.665344 1445370902 -0.083984 0.714783 -0.198059 0.665344 1445370902 -0.083984 0.714783 -0.198059 0.665344 1445370902 -0.105896 0.752930 -0.044739 0.647949 1445370902 -0.105896 0.752930 -0.044739 0.647949 1445370902 -0.105896 0.752930 -0.044739 0.647949 1445370902 -0.105896 0.752930 -0.044739 0.647949 1445370902 -0.105896 0.752930 -0.044739 0.647949 1445370902 -0.105896 0.752930 -0.044739 0.647949 1445370902 -0.105896 0.752930 -0.044739 0.647949 1445370902 -0.194580 0.765930 0.135071 0.597656 1445370902 -0.194580 0.765930 0.135071 0.597656 1445370902 -0.194580 0.765930 0.135071 0.597656 1445370902 -0.194580 0.765930 0.135071 0.597656 1445370902 -0.194580 0.765930 0.135071 0.597656 1445370902 -0.309326 0.738831 0.272461 0.533020 1445370902 -0.309326 0.738831 0.272461 0.533020 1445370902 -0.309326 0.738831 0.272461 0.533020 1445370902 -0.309326 0.738831 0.272461 0.533020 1445370902 -0.309326 0.738831 0.272461 0.533020 1445370902 -0.309326 0.738831 0.272461 0.533020 1445370902 -0.364563 0.700562 0.326538 0.519287 1445370902 -0.364563 0.700562 0.326538 0.519287 1445370902 -0.364563 0.700562 0.326538 0.519287 1445370902 -0.364563 0.700562 0.326538 0.519287 1445370902 -0.364563 0.700562 0.326538 0.519287 1445370902 
-0.627075 -0.395691 -0.357483 0.567871 1445370906 -0.627075 -0.395691 -0.357483 0.567871 1445370906 -0.627075 -0.395691 -0.357483 0.567871 1445370906 -0.627075 -0.395691 -0.357483 0.567871 1445370906 -0.627075 -0.395691 -0.357483 0.567871 1445370906 -0.637939 -0.454956 -0.350220 0.513245 1445370906 -0.637939 -0.454956 -0.350220 0.513245 1445370906 -0.637939 -0.454956 -0.350220 0.513245 1445370906 -0.637939 -0.454956 -0.350220 0.513245 1445370906 -0.637939 -0.454956 -0.350220 0.513245 1445370906 -0.637939 -0.454956 -0.350220 0.513245 1445370906 -0.637939 -0.454956 -0.350220 0.513245 1445370906 -0.661194 -0.495422 -0.374817 0.420654 1445370906 -0.661194 -0.495422 -0.374817 0.420654 1445370906 -0.661194 -0.495422 -0.374817 0.420654 1445370906 -0.661194 -0.495422 -0.374817 0.420654 1445370906 -0.661194 -0.495422 -0.374817 0.420654 1445370906 -0.661194 -0.495422 -0.374817 0.420654 1445370906 -0.661194 -0.495422 -0.374817 0.420654 1445370906 -0.694031 -0.504333 -0.396179 0.327332 1445370906 -0.694031 -0.504333 -0.396179 0.327332 1445370906 -0.694031 -0.504333 -0.396179 0.327332 1445370906 -0.694031 -0.504333 -0.396179 0.327332 1445370906 -0.694031 -0.504333 -0.396179 0.327332 1445370906 -0.694031 -0.504333 -0.396179 0.327332 1445370906 -0.716248 -0.515747 -0.398926 0.248779 1445370906 -0.716248 -0.515747 -0.398926 0.248779 1445370906 -0.716248 -0.515747 -0.398926 0.248779 1445370906 -0.716248 -0.515747 -0.398926 0.248779 1445370906 -0.716248 -0.515747 -0.398926 0.248779 1445370906 -0.716248 -0.515747 -0.398926 0.248779 1445370906 -0.722107 -0.519653 -0.404541 0.211975 1445370906 -0.722107 -0.519653 -0.404541 0.211975 1445370906 -0.722107 -0.519653 -0.404541 0.211975 1445370906 -0.722107 -0.519653 -0.404541 0.211975 1445370906 -0.722107 -0.519653 -0.404541 0.211975 1445370906 -0.722107 -0.519653 -0.404541 0.211975 1445370906 -0.723328 -0.493652 -0.403442 0.265442 1445370906 -0.723328 -0.493652 -0.403442 0.265442 1445370906 -0.723328 -0.493652 -0.403442 0.265442 1445370906 -0.723328 -0.493652 -0.403442 0.265442 1445370906 -0.723328 -0.493652 -0.403442 0.265442 1445370906 -0.723328 -0.493652 -0.403442 0.265442 1445370906 -0.723328 -0.493652 -0.393799 0.265442 1445370906 -0.741455 -0.389771 -0.318726 0.443604 1445370906 -0.741455 -0.389771 -0.318726 0.443604 1445370906 -0.741455 -0.389771 -0.318726 0.443604 1445370906 -0.741455 -0.389771 -0.318726 0.443604 1445370906 -0.741455 -0.389771 -0.318726 0.443604 1445370906 -0.741455 -0.389771 -0.318726 0.443604 1445370906 -0.738403 -0.238220 -0.190125 0.601563 1445370906 -0.738403 -0.238220 -0.190125 0.601563 1445370906 -0.738403 -0.238220 -0.190125 0.601563 1445370906 -0.738403 -0.238220 -0.190125 0.601563 1445370906 -0.738403 -0.238220 -0.190125 0.601563 1445370906 -0.738403 -0.238220 -0.190125 0.601563 1445370906 -0.778931 -0.069153 -0.210999 0.586548 1445370906 -0.778931 -0.069153 -0.210999 0.586548 1445370906 -0.778931 -0.069153 -0.210999 0.586548 1445370906 -0.778931 -0.069153 -0.210999 0.586548 1445370906 -0.778931 -0.069153 -0.210999 0.586548 1445370906 -0.778931 -0.069153 -0.210999 0.586548 1445370906 -0.778931 -0.069153 -0.210999 0.586548 1445370906 -0.830933 0.015808 -0.290710 0.474182 1445370906 -0.830933 0.015808 -0.290710 0.474182 1445370906 -0.830933 0.015808 -0.290710 0.474182 1445370906 -0.830933 0.015808 -0.290710 0.474182 1445370906 -0.830933 0.015808 -0.290710 0.474182 1445370906 -0.830933 0.015808 -0.290710 0.474182 1445370907 -0.864624 -0.017517 -0.340637 0.369019 1445370907 -0.864624 -0.017517 -0.340637 0.369019 1445370907 -0.864624 -0.017517 -0.340637 0.369019 1445370907 -0.864624 -0.017517 -0.340637 0.369019 1445370907 -0.864624 -0.017517 -0.340637 0.369019 1445370907 -0.864624 -0.017517 -0.340637 0.369019 1445370907 -0.869629 -0.106567 -0.391235 0.281799 1445370907 -0.869629 -0.106567 -0.391235 0.281799 1445370907 -0.869629 -0.106567 -0.391235 0.281799 1445370907 -0.869629 -0.106567 -0.391235 0.281799 1445370907 -0.869629 -0.106567 -0.391235 0.281799 1445370907 -0.869629 -0.106567 -0.391235 0.281799 1445370907 -0.869629 -0.106567 -0.391235 0.281799 1445370907 -0.812805 -0.333252 -0.408569 0.247925 1445370907 -0.812805 -0.333252 -0.408569 0.247925 1445370907 -0.812805 -0.333252 -0.408569 0.247925 1445370907 -0.812805 -0.333252 -0.408569 0.247925 1445370907 -0.812805 -0.333252 -0.408569 0.247925 1445370907 -0.812805 -0.333252 -0.408569 0.247925 1445370907 -0.812805 -0.333252 -0.408569 0.247925 1445370907 -0.750854 -0.479065 -0.383606 0.244324 1445370907 -0.750854 -0.479065 -0.383606 0.244324 1445370907 -0.750854 -0.479065 -0.383606 0.244324 1445370907 -0.750854 -0.479065 -0.383606 0.244324 1445370907 -0.750854 -0.479065 -0.383606 0.244324 1445370907 -0.750854 -0.479065 -0.383606 0.244324 1445370907 -0.749329 -0.492981 -0.364868 0.249878 1445370907 -0.749329 -0.492981 -0.364868 0.249878 1445370907 -0.749329 -0.492981 -0.364868 0.249878 1445370907 -0.749329 -0.492981 -0.364868 0.249878 1445370907 -0.749329 -0.492981 -0.364868 0.249878 1445370907 -0.749329 -0.492981 -0.364868 0.249878 1445370907 -0.749329 -0.492981 -0.364868 0.249878 1445370907 -0.729126 -0.533447 -0.322632 0.282471 1445370907 -0.729126 -0.533447 -0.322632 0.282471 1445370907 -0.729126 -0.533447 -0.322632 0.282471 1445370907 -0.729126 -0.533447 -0.322632 0.282471 1445370907 -0.729126 -0.533447 -0.322632 0.282471 1445370907 -0.729126 -0.533447 -0.322632 0.282471 1445370907 -0.682983 -0.596680 -0.312744 0.282471 1445370907 -0.682983 -0.596680 -0.312744 0.282471 1445370907 -0.682983 -0.596680 -0.312744 0.282471 1445370907 -0.682983 -0.596680 -0.312744 0.282471 1445370907 -0.682983 -0.596680 -0.312744 0.282471 1445370907 -0.682983 -0.596680 -0.312744 0.282471 1445370907 -0.682983 -0.596680 -0.312744 0.282471 1445370907 -0.671509 -0.632507 -0.323303 0.210999 1445370907 -0.671509 -0.632507 -0.323303 0.210999 1445370907 -0.671509 -0.632507 -0.323303 0.210999 1445370907 -0.671509 -0.632507 -0.323303 0.210999 1445370907 -0.671509 -0.632507 -0.323303 0.210999 1445370907 -0.671509 -0.632507 -0.323303 0.210999 1445370907 -0.655090 -0.666931 -0.329468 0.132935 1445370907 -0.655090 -0.666931 -0.329468 0.132935 1445370907 -0.655090 -0.666931 -0.329468 0.132935 1445370907 -0.655090 -0.666931 -0.329468 0.132935 1445370907 -0.655090 -0.666931 -0.329468 0.132935 1445370907 -0.655090 -0.666931 -0.329468 0.132935 1445370907 -0.655090 -0.666931 -0.329468 0.132935 1445370907 -0.644104 -0.662720 -0.368103 0.102356 1445370907 -0.644104 -0.662720 -0.368103 0.102356 1445370907 -0.644104 -0.662720 -0.368103 0.102356 1445370907 -0.644104 -0.662720 -0.368103 0.102356 1445370907 -0.644104 -0.662720 -0.368103 0.102356 1445370907 -0.644104 -0.662720 -0.368103 0.102356 1445370907 -0.691223 -0.570801 -0.403564 0.183472 1445370907 -0.691223 -0.570801 -0.403564 0.183472 1445370907 -0.691223 -0.570801 -0.403564 0.183472 1445370907 -0.691223 -0.570801 -0.403564 0.183472 1445370907 -0.691223 -0.570801 -0.403564 0.183472 1445370907 -0.691223 -0.570801 -0.403564 0.183472 1445370907 -0.749084 -0.397766 -0.343018 0.403748 1445370907 -0.749084 -0.397766 -0.343018 0.403748 1445370907 -0.749084 -0.397766 -0.343018 0.403748 1445370907 -0.749084 -0.397766 -0.343018 0.403748 1445370907 -0.749084 -0.397766 -0.343018 0.403748 1445370907 -0.749084 -0.397766 -0.343018 0.403748 1445370907 -0.731445 -0.244202 -0.185364 0.609070 1445370907 -0.731445 -0.244202 -0.185364 0.609070 1445370907 -0.731445 -0.244202 -0.185364 0.609070 1445370907 -0.731445 -0.244202 -0.185364 0.609070 1445370907 -0.731445 -0.244202 -0.185364 0.609070 1445370907 -0.731445 -0.244202 -0.185364 0.609070 1445370907 -0.731445 -0.244202 -0.185364 0.609070 1445370907 -0.781433 -0.155334 -0.231323 0.558411 1445370907 -0.781433 -0.155334 -0.231323 0.558411 1445370907 -0.781433 -0.155334 -0.231323 0.558411 1445370907 -0.781433 -0.155334 -0.231323 0.558411 1445370907 -0.781433 -0.155334 -0.231323 0.558411 1445370907 -0.781433 -0.155334 -0.231323 0.558411 1445370907 -0.850830 -0.036072 -0.313843 0.419983 1445370907 -0.850830 -0.036072 -0.313843 0.419983 1445370907 -0.850830 -0.036072 -0.313843 0.419983 1445370907 -0.850830 -0.036072 -0.313843 0.419983 1445370907 -0.850830 -0.036072 -0.313843 0.419983 1445370907 -0.850830 -0.036072 -0.313843 0.419983 1445370907 -0.850830 -0.036072 -0.313843 0.419983 1445370907 -0.888062 -0.094543 -0.327515 0.308472 1445370907 -0.888062 -0.094543 -0.327515 0.308472 1445370907 -0.888062 -0.094543 -0.327515 0.308472 1445370907 -0.888062 -0.094543 -0.327515 0.308472 1445370907 -0.888062 -0.094543 -0.327515 0.308472 1445370907 -0.888062 -0.094543 -0.327515 0.308472 1445370907 -0.873535 -0.243958 -0.342468 0.245239 1445370907 -0.873535 -0.243958 -0.342468 0.245239 1445370907 -0.873535 -0.243958 -0.342468 0.245239 1445370907 -0.873535 -0.243958 -0.342468 0.245239 1445370907 -0.873535 -0.243958 -0.342468 0.245239 1445370907 -0.873535 -0.243958 -0.342468 0.245239 1445370907 -0.831055 -0.356995 -0.382263 0.189331 1445370907 -0.831055 -0.356995 -0.382263 0.189331 1445370907 -0.831055 -0.356995 -0.382263 0.189331 1445370907 -0.831055 -0.356995 -0.382263 0.189331 1445370907 -0.831055 -0.356995 -0.382263 0.189331 1445370907 -0.831055 -0.356995 -0.382263 0.189331 1445370907 -0.782166 -0.436768 -0.395325 0.203247 1445370908 -0.782166 -0.436768 -0.395325 0.203247 1445370908 -0.782166 -0.436768 -0.395325 0.203247 1445370908 -0.782166 -0.436768 -0.395325 0.203247 1445370908 -0.782166 -0.436768 -0.395325 0.203247 1445370908 -0.782166 -0.436768 -0.395325 0.203247 1445370908 -0.782166 -0.436768 -0.395325 0.203247 1445370908 -0.752808 -0.476257 -0.370850 0.262695 1445370908 -0.752808 -0.476257 -0.370850 0.262695 1445370908 -0.752808 -0.476257 -0.370850 0.262695 1445370908 -0.752808 -0.476257 -0.370850 0.262695 1445370908 -0.752808 -0.476257 -0.370850 0.262695 1445370908 -0.752808 -0.476257 -0.370850 0.262695 1445370908 -0.733826 -0.486694 -0.351563 0.317993 1445370908 -0.733826 -0.486694 -0.351563 0.317993 1445370908 -0.733826 -0.486694 -0.351563 0.317993 1445370908 -0.733826 -0.486694 -0.351563 0.317993 1445370908 -0.733826 -0.486694 -0.351563 0.317993 1445370908 -0.733826 -0.486694 -0.351563 0.317993 1445370908 -0.733826 -0.486694 -0.351563 0.317993 1445370908 -0.725952 -0.486084 -0.375854 0.309082 1445370908 -0.725952 -0.486084 -0.375854 0.309082 1445370908 -0.725952 -0.486084 -0.375854 0.309082 1445370908 -0.725952 -0.486084 -0.375854 0.309082 1445370908 -0.747559 -0.474243 -0.401306 0.235229 1445370908 -0.747559 -0.474243 -0.401306 0.235229 1445370908 -0.747559 -0.474243 -0.401306 0.235229 1445370908 -0.747559 -0.474243 -0.401306 0.235229 1445370908 -0.747559 -0.474243 -0.401306 0.235229 1445370908 -0.747559 -0.474243 -0.401306 0.235229 1445370908 -0.747559 -0.474243 -0.401306 0.235229 1445370908 -0.719727 -0.540222 -0.402710 0.167664 1445370908 -0.719727 -0.540222 -0.402710 0.167664 1445370908 -0.719727 -0.540222 -0.402710 0.167664 1445370908 -0.719727 -0.540222 -0.402710 0.167664 1445370908 -0.719727 -0.540222 -0.402710 0.167664 1445370908 -0.719727 -0.540222 -0.402710 0.167664 1445370908 -0.691467 -0.578003 -0.419006 0.110657 1445370908 -0.691467 -0.578003 -0.419006 0.110657 1445370908 -0.691467 -0.578003 -0.419006 0.110657 1445370908 -0.691467 -0.578003 -0.419006 0.110657 1445370908 -0.691467 -0.578003 -0.419006 0.110657 1445370908 -0.691467 -0.578003 -0.419006 0.110657 1445370908 -0.707947 -0.536865 -0.426636 0.169312 1445370908 -0.707947 -0.536865 -0.426636 0.169312 1445370908 -0.707947 -0.536865 -0.426636 0.169312 1445370908 -0.707947 -0.536865 -0.426636 0.169312 1445370908 -0.707947 -0.536865 -0.426636 0.169312 1445370908 -0.707947 -0.536865 -0.426636 0.169312 1445370908 -0.707947 -0.536865 -0.426636 0.169312 1445370908 -0.785828 -0.292786 -0.395264 0.374939 1445370908 -0.785828 -0.292786 -0.395264 0.374939 1445370908 -0.785828 -0.292786 -0.395264 0.374939 1445370908 -0.785828 -0.292786 -0.395264 0.374939 1445370908 -0.785828 -0.292786 -0.395264 0.374939 1445370908 -0.785828 -0.292786 -0.395264 0.374939 1445370908 -0.777100 -0.129272 -0.319092 0.526855 1445370908 -0.777100 -0.129272 -0.319092 0.526855 1445370908 -0.777100 -0.129272 -0.319092 0.526855 1445370908 -0.777100 -0.129272 -0.319092 0.526855 1445370908 -0.777100 -0.129272 -0.319092 0.526855 1445370908 -0.777100 -0.129272 -0.319092 0.526855 1445370908 -0.777100 -0.129272 -0.319092 0.526855 1445370908 -0.810425 -0.027466 -0.341370 0.475342 1445370908 -0.810425 -0.027466 -0.341370 0.475342 1445370908 -0.810425 -0.027466 -0.341370 0.475342 1445370908 -0.810425 -0.027466 -0.341370 0.475342 1445370908 -0.810425 -0.027466 -0.341370 0.475342 1445370908 -0.810425 -0.027466 -0.341370 0.475342 1445370908 -0.854492 0.003601 -0.338318 0.394287 1445370908 -0.854492 0.003601 -0.338318 0.394287 1445370908 -0.854492 0.003601 -0.338318 0.394287 1445370908 -0.854492 0.003601 -0.338318 0.394287 1445370908 -0.854492 0.003601 -0.338318 0.394287 1445370908 -0.854492 0.003601 -0.338318 0.394287 1445370908 -0.883545 -0.089722 -0.325562 0.324646 1445370908 -0.883545 -0.089722 -0.325562 0.324646 1445370908 -0.883545 -0.089722 -0.325562 0.324646 1445370908 -0.883545 -0.089722 -0.325562 0.324646 1445370908 -0.883545 -0.089722 -0.325562 0.324646 1445370908 -0.883545 -0.089722 -0.325562 0.324646 1445370908 -0.883545 -0.089722 -0.325562 0.324646 1445370908 -0.869080 -0.231506 -0.338013 0.277344 1445370908 -0.869080 -0.231506 -0.338013 0.277344 1445370908 -0.869080 -0.231506 -0.338013 0.277344 1445370908 -0.869080 -0.231506 -0.338013 0.277344 1445370908 -0.869080 -0.231506 -0.338013 0.277344 1445370908 -0.869080 -0.231506 -0.338013 0.277344 1445370908 -0.814636 -0.369751 -0.375183 0.242737 1445370908 -0.814636 -0.369751 -0.375183 0.242737 1445370908 -0.814636 -0.369751 -0.375183 0.242737 1445370908 -0.814636 -0.369751 -0.375183 0.242737 1445370908 -0.814636 -0.369751 -0.375183 0.242737 1445370908 -0.814636 -0.369751 -0.375183 0.242737 1445370908 -0.770142 -0.431641 -0.404053 0.239502 1445370908 -0.770142 -0.431641 -0.404053 0.239502 1445370908 -0.770142 -0.431641 -0.404053 0.239502 1445370908 -0.770142 -0.431641 -0.404053 0.239502 1445370908 -0.770142 -0.431641 -0.404053 0.239502 1445370908 -0.770142 -0.431641 -0.404053 0.239502 1445370908 -0.770142 -0.431641 -0.404053 0.239502 1445370908 -0.733948 -0.475464 -0.404053 0.268555 1445370908 -0.733948 -0.475464 -0.404053 0.268555 1445370908 -0.733948 -0.475464 -0.404053 0.268555 1445370908 -0.733948 -0.475464 -0.404053 0.268555 1445370908 -0.733948 -0.475464 -0.404053 0.268555 1445370908 -0.733948 -0.475464 -0.404053 0.268555 1445370908 -0.733948 -0.475464 -0.404053 0.268555 1445370908 -0.711304 -0.491577 -0.400452 0.303467 1445370908 -0.711304 -0.491577 -0.400452 0.303467 1445370908 -0.711304 -0.491577 -0.400452 0.303467 1445370908 -0.711304 -0.491577 -0.400452 0.303467 1445370908 -0.711304 -0.491577 -0.400452 0.303467 1445370908 -0.711304 -0.491577 -0.400452 0.303467 1445370908 -0.711304 -0.491577 -0.400452 0.303467 1445370908 -0.682373 -0.526733 -0.404358 0.305786 1445370909 -0.682373 -0.526733 -0.404358 0.305786 1445370909 -0.682373 -0.526733 -0.404358 0.305786 1445370909 -0.682373 -0.526733 -0.404358 0.305786 1445370909 -0.682373 -0.526733 -0.404358 0.305786 1445370909 -0.682373 -0.526733 -0.404358 0.305786 1445370909 -0.665588 -0.560730 -0.425720 0.247803 1445370909 -0.665588 -0.560730 -0.425720 0.247803 1445370909 -0.665588 -0.560730 -0.425720 0.247803 1445370909 -0.665588 -0.560730 -0.425720 0.247803 1445370909 -0.665588 -0.560730 -0.425720 0.247803 1445370909 -0.665588 -0.560730 -0.425720 0.247803 1445370909 -0.665588 -0.560730 -0.425720 0.247803 1445370909 -0.642578 -0.607605 -0.428467 0.185425 1445370909 -0.642578 -0.607605 -0.428467 0.185425 1445370909 -0.642578 -0.607605 -0.428467 0.185425 1445370909 -0.642578 -0.607605 -0.428467 0.185425 1445370909 -0.642578 -0.607605 -0.428467 0.185425 1445370909 -0.642578 -0.607605 -0.428467 0.185425 1445370909 -0.646729 -0.605408 -0.434143 0.163818 1445370909 -0.646729 -0.605408 -0.434143 0.163818 1445370909 -0.646729 -0.605408 -0.434143 0.163818 1445370909 -0.646729 -0.605408 -0.434143 0.163818 1445370909 -0.646729 -0.605408 -0.434143 0.163818 1445370909 -0.646729 -0.605408 -0.434143 0.163818 1445370909 -0.646729 -0.605408 -0.434143 0.163818 1445370909 -0.709167 -0.496155 -0.433411 0.251404 1445370909 -0.709167 -0.496155 -0.433411 0.251404 1445370909 -0.709167 -0.496155 -0.433411 0.251404 1445370909 -0.709167 -0.496155 -0.433411 0.251404 1445370909 -0.709167 -0.496155 -0.433411 0.251404 1445370909 -0.709167 -0.496155 -0.433411 0.251404 1445370909 -0.717224 -0.376953 -0.317017 0.493042 1445370909 -0.717224 -0.376953 -0.317017 0.493042 1445370909 -0.717224 -0.376953 -0.317017 0.493042 1445370909 -0.717224 -0.376953 -0.317017 0.493042 1445370909 -0.717224 -0.376953 -0.317017 0.493042 1445370909 -0.717224 -0.376953 -0.317017 0.493042 1445370909 -0.696777 -0.273987 -0.209778 0.628845 1445370909 -0.696777 -0.273987 -0.209778 0.628845 1445370909 -0.696777 -0.273987 -0.209778 0.628845 1445370909 -0.696777 -0.273987 -0.209778 0.628845 1445370909 -0.696777 -0.273987 -0.209778 0.628845 1445370909 -0.696777 -0.273987 -0.209778 0.628845 1445370909 -0.696777 -0.273987 -0.209778 0.628845 1445370909 -0.779968 -0.062683 -0.330811 0.527588 1445370909 -0.779968 -0.062683 -0.330811 0.527588 1445370909 -0.779968 -0.062683 -0.330811 0.527588 1445370909 -0.779968 -0.062683 -0.330811 0.527588 1445370909 -0.779968 -0.062683 -0.330811 0.527588 1445370909 -0.844666 -0.002014 -0.330078 0.421448 1445370909 -0.844666 -0.002014 -0.330078 0.421448 1445370909 -0.844666 -0.002014 -0.330078 0.421448 1445370909 -0.844666 -0.002014 -0.330078 0.421448 1445370909 -0.844666 -0.002014 -0.330078 0.421448 1445370909 -0.844666 -0.002014 -0.330078 0.421448 1445370909 -0.887695 -0.068176 -0.298340 0.344116 1445370909 -0.887695 -0.068176 -0.298340 0.344116 1445370909 -0.887695 -0.068176 -0.298340 0.344116 1445370909 -0.887695 -0.068176 -0.298340 0.344116 1445370909 -0.887695 -0.068176 -0.298340 0.344116 1445370909 -0.887695 -0.068176 -0.298340 0.344116 1445370909 -0.902832 -0.156311 -0.297241 0.268738 1445370909 -0.902832 -0.156311 -0.297241 0.268738 1445370909 -0.902832 -0.156311 -0.297241 0.268738 1445370909 -0.902832 -0.156311 -0.297241 0.268738 1445370909 -0.902832 -0.156311 -0.297241 0.268738 1445370909 -0.902832 -0.156311 -0.297241 0.268738 1445370909 -0.866821 -0.292664 -0.321655 0.244141 1445370909 -0.866821 -0.292664 -0.321655 0.244141 1445370909 -0.866821 -0.292664 -0.321655 0.244141 1445370909 -0.866821 -0.292664 -0.321655 0.244141 1445370909 -0.866821 -0.292664 -0.321655 0.244141 1445370909 -0.866821 -0.292664 -0.321655 0.244141 1445370909 -0.807556 -0.398682 -0.361816 0.241028 1445370909 -0.807556 -0.398682 -0.361816 0.241028 1445370909 -0.807556 -0.398682 -0.361816 0.241028 1445370909 -0.807556 -0.398682 -0.361816 0.241028 1445370909 -0.807556 -0.398682 -0.361816 0.241028 1445370909 -0.807556 -0.398682 -0.361816 0.241028 1445370909 -0.742249 -0.487854 -0.365051 0.279114 1445370909 -0.742249 -0.487854 -0.365051 0.279114 1445370909 -0.742249 -0.487854 -0.365051 0.279114 1445370909 -0.742249 -0.487854 -0.365051 0.279114 1445370909 -0.742249 -0.487854 -0.365051 0.279114 1445370909 -0.742249 -0.487854 -0.365051 0.279114 1445370909 -0.742249 -0.487854 -0.365051 0.279114 1445370909 -0.687744 -0.548462 -0.347168 0.325195 1445370909 -0.687744 -0.548462 -0.347168 0.325195 1445370909 -0.687744 -0.548462 -0.347168 0.325195 1445370909 -0.687744 -0.548462 -0.347168 0.325195 1445370909 -0.687744 -0.548462 -0.347168 0.325195 1445370909 -0.687744 -0.548462 -0.347168 0.325195 1445370909 -0.665649 -0.565430 -0.349731 0.339172 1445370909 -0.665649 -0.565430 -0.349731 0.339172 1445370909 -0.665649 -0.565430 -0.349731 0.339172 1445370909 -0.665649 -0.565430 -0.349731 0.339172 1445370909 -0.665649 -0.565430 -0.349731 0.339172 1445370909 -0.665649 -0.565430 -0.349731 0.339172 1445370909 -0.647827 -0.593018 -0.356995 0.318176 1445370909 -0.647827 -0.593018 -0.356995 0.318176 1445370909 -0.647827 -0.593018 -0.356995 0.318176 1445370909 -0.647827 -0.593018 -0.356995 0.318176 1445370909 -0.647827 -0.593018 -0.356995 0.318176 1445370909 -0.647827 -0.593018 -0.356995 0.318176 1445370909 -0.646240 -0.612427 -0.367859 0.268616 1445370909 -0.646240 -0.612427 -0.367859 0.268616 1445370909 -0.646240 -0.612427 -0.367859 0.268616 1445370909 -0.646240 -0.612427 -0.367859 0.268616 1445370909 -0.646240 -0.612427 -0.367859 0.268616 1445370909 -0.646240 -0.612427 -0.367859 0.268616 1445370909 -0.646240 -0.612427 -0.367859 0.268616 1445370909 -0.650024 -0.623535 -0.379578 0.211304 1445370909 -0.650024 -0.623535 -0.379578 0.211304 1445370910 -0.650024 -0.623535 -0.379578 0.211304 1445370910 -0.650024 -0.623535 -0.379578 0.211304 1445370910 -0.650024 -0.623535 -0.379578 0.211304 1445370910 -0.650024 -0.623535 -0.379578 0.211304 1445370910 -0.659485 -0.606079 -0.407227 0.178711 1445370910 -0.659485 -0.606079 -0.407227 0.178711 1445370910 -0.659485 -0.606079 -0.407227 0.178711 1445370910 -0.659485 -0.606079 -0.407227 0.178711 1445370910 -0.659485 -0.606079 -0.407227 0.178711 1445370910 -0.659485 -0.606079 -0.407227 0.178711 1445370910 -0.702393 -0.499390 -0.424377 0.277954 1445370910 -0.702393 -0.499390 -0.424377 0.277954 1445370910 -0.702393 -0.499390 -0.424377 0.277954 1445370910 -0.702393 -0.499390 -0.424377 0.277954 1445370910 -0.702393 -0.499390 -0.424377 0.277954 1445370910 -0.702393 -0.499390 -0.424377 0.277954 1445370910 -0.704651 -0.319458 -0.291016 0.562805 1445370910 -0.704651 -0.319458 -0.291016 0.562805 1445370910 -0.704651 -0.319458 -0.291016 0.562805 1445370910 -0.704651 -0.319458 -0.291016 0.562805 1445370910 -0.704651 -0.319458 -0.291016 0.562805 1445370910 -0.704651 -0.319458 -0.291016 0.562805 1445370910 -0.721313 -0.146301 -0.243347 0.631714 1445370910 -0.721313 -0.146301 -0.243347 0.631714 1445370910 -0.721313 -0.146301 -0.243347 0.631714 1445370910 -0.721313 -0.146301 -0.243347 0.631714 1445370910 -0.721313 -0.146301 -0.243347 0.631714 1445370910 -0.721313 -0.146301 -0.243347 0.631714 1445370910 -0.721313 -0.146301 -0.243347 0.631714 1445370910 -0.777161 -0.167419 -0.264282 0.546082 1445370910 -0.777161 -0.167419 -0.264282 0.546082 1445370910 -0.777161 -0.167419 -0.264282 0.546082 1445370910 -0.777161 -0.167419 -0.264282 0.546082 1445370910 -0.777161 -0.167419 -0.264282 0.546082 1445370910 -0.777161 -0.167419 -0.264282 0.546082 1445370910 -0.777161 -0.167419 -0.264282 0.546082 1445370910 -0.816895 -0.179016 -0.259277 0.483154 1445370910 -0.816895 -0.179016 -0.259277 0.483154 1445370910 -0.816895 -0.179016 -0.259277 0.483154 1445370910 -0.816895 -0.179016 -0.259277 0.483154 1445370910 -0.816895 -0.179016 -0.259277 0.483154 1445370910 -0.816895 -0.179016 -0.259277 0.483154 1445370910 -0.849915 -0.184692 -0.288330 0.400513 1445370910 -0.849915 -0.184692 -0.288330 0.400513 1445370910 -0.849915 -0.184692 -0.288330 0.400513 1445370910 -0.849915 -0.184692 -0.288330 0.400513 1445370910 -0.849915 -0.184692 -0.288330 0.400513 1445370910 -0.849915 -0.184692 -0.288330 0.400513 1445370910 -0.851318 -0.247437 -0.311584 0.342163 1445370910 -0.851318 -0.247437 -0.311584 0.342163 1445370910 -0.851318 -0.247437 -0.311584 0.342163 1445370910 -0.851318 -0.247437 -0.311584 0.342163 1445370910 -0.851318 -0.247437 -0.311584 0.342163 1445370910 -0.851318 -0.247437 -0.311584 0.342163 1445370910 -0.835449 -0.294373 -0.360413 0.292480 1445370910 -0.835449 -0.294373 -0.360413 0.292480 1445370910 -0.835449 -0.294373 -0.360413 0.292480 1445370910 -0.835449 -0.294373 -0.360413 0.292480 1445370910 -0.835449 -0.294373 -0.360413 0.292480 1445370910 -0.835449 -0.294373 -0.360413 0.292480 1445370910 -0.835449 -0.294373 -0.360413 0.292480 1445370910 -0.786194 -0.378723 -0.380066 0.306763 1445370910 -0.786194 -0.378723 -0.380066 0.306763 1445370910 -0.786194 -0.378723 -0.380066 0.306763 1445370910 -0.786194 -0.378723 -0.380066 0.306763 1445370910 -0.786194 -0.378723 -0.380066 0.306763 1445370910 -0.786194 -0.378723 -0.380066 0.306763 1445370910 -0.729492 -0.455688 -0.370483 0.350708 1445370910 -0.729492 -0.455688 -0.370483 0.350708 1445370910 -0.729492 -0.455688 -0.370483 0.350708 1445370910 -0.729492 -0.455688 -0.370483 0.350708 1445370910 -0.729492 -0.455688 -0.370483 0.350708 1445370910 -0.729492 -0.455688 -0.370483 0.350708 1445370910 -0.704041 -0.477539 -0.362854 0.380371 1445370910 -0.704041 -0.477539 -0.362854 0.380371 1445370910 -0.704041 -0.477539 -0.362854 0.380371 1445370910 -0.704041 -0.477539 -0.362854 0.380371 1445370910 -0.704041 -0.477539 -0.362854 0.380371 1445370910 -0.704041 -0.477539 -0.362854 0.380371 1445370910 -0.704041 -0.477539 -0.362854 0.380371 1445370910 -0.703186 -0.485840 -0.364441 0.369812 1445370910 -0.703186 -0.485840 -0.364441 0.369812 1445370910 -0.703186 -0.485840 -0.364441 0.369812 1445370910 -0.703186 -0.485840 -0.364441 0.369812 1445370910 -0.703186 -0.485840 -0.364441 0.369812 1445370910 -0.703186 -0.485840 -0.364441 0.369812 1445370910 -0.698608 -0.531860 -0.352722 0.323608 1445370910 -0.698608 -0.531860 -0.352722 0.323608 1445370910 -0.698608 -0.531860 -0.352722 0.323608 1445370910 -0.698608 -0.531860 -0.352722 0.323608 1445370910 -0.698608 -0.531860 -0.352722 0.323608 1445370910 -0.698608 -0.531860 -0.352722 0.323608 1445370910 -0.698608 -0.531860 -0.352722 0.323608 1445370910 -0.708984 -0.549072 -0.366760 0.247864 1445370910 -0.708984 -0.549072 -0.366760 0.247864 1445370910 -0.708984 -0.549072 -0.366760 0.247864 1445370910 -0.708984 -0.549072 -0.366760 0.247864 1445370910 -0.708984 -0.549072 -0.366760 0.247864 1445370910 -0.708984 -0.549072 -0.366760 0.247864 1445370910 -0.703552 -0.562866 -0.377808 0.213501 1445370910 -0.703552 -0.562866 -0.377808 0.213501 1445370910 -0.703552 -0.562866 -0.377808 0.213501 1445370910 -0.703552 -0.562866 -0.377808 0.213501 1445370910 -0.703552 -0.562866 -0.377808 0.213501 1445370910 -0.703552 -0.562866 -0.377808 0.213501 1445370910 -0.703552 -0.562866 -0.377808 0.213501 1445370910 -0.703918 -0.527344 -0.386841 0.277222 1445370910 -0.703918 -0.527344 -0.386841 0.277222 1445370910 -0.703918 -0.527344 -0.386841 0.277222 1445370910 -0.703918 -0.527344 -0.386841 0.277222 1445370910 -0.703918 -0.527344 -0.386841 0.277222 1445370910 -0.703918 -0.527344 -0.386841 0.277222 1445370910 -0.728210 -0.380920 -0.335144 0.460754 1445370910 -0.728210 -0.380920 -0.335144 0.460754 1445370910 -0.728210 -0.380920 -0.335144 0.460754 1445370911 -0.728210 -0.380920 -0.335144 0.460754 1445370911 -0.728210 -0.380920 -0.335144 0.460754 1445370911 -0.728210 -0.380920 -0.335144 0.460754 1445370911 -0.733582 -0.247192 -0.223145 0.592468 1445370911 -0.733582 -0.247192 -0.223145 0.592468 1445370911 -0.733582 -0.247192 -0.223145 0.592468 1445370911 -0.733582 -0.247192 -0.223145 0.592468 1445370911 -0.733582 -0.247192 -0.223145 0.592468 1445370911 -0.733582 -0.247192 -0.223145 0.592468 1445370911 -0.783997 -0.244812 -0.195129 0.536072 1445370911 -0.783997 -0.244812 -0.195129 0.536072 1445370911 -0.783997 -0.244812 -0.195129 0.536072 1445370911 -0.783997 -0.244812 -0.195129 0.536072 1445370911 -0.783997 -0.244812 -0.195129 0.536072 1445370911 -0.783997 -0.244812 -0.195129 0.536072 1445370911 -0.783997 -0.244812 -0.195129 0.536072 1445370911 -0.851257 -0.188843 -0.232666 0.430908 1445370911 -0.851257 -0.188843 -0.232666 0.430908 1445370911 -0.851257 -0.188843 -0.232666 0.430908 1445370911 -0.851257 -0.188843 -0.232666 0.430908 1445370911 -0.851257 -0.188843 -0.232666 0.430908 1445370911 -0.851257 -0.188843 -0.232666 0.430908 1445370911 -0.880737 -0.192871 -0.265259 0.341797 1445370911 -0.880737 -0.192871 -0.265259 0.341797 1445370911 -0.880737 -0.192871 -0.265259 0.341797 1445370911 -0.880737 -0.192871 -0.265259 0.341797 1445370911 -0.880737 -0.192871 -0.265259 0.341797 1445370911 -0.880737 -0.192871 -0.265259 0.341797 1445370911 -0.880737 -0.192871 -0.265259 0.341797 1445370911 -0.882385 -0.233826 -0.291443 0.286194 1445370911 -0.882385 -0.233826 -0.291443 0.286194 1445370911 -0.882385 -0.233826 -0.291443 0.286194 1445370911 -0.882385 -0.233826 -0.291443 0.286194 1445370911 -0.882385 -0.233826 -0.291443 0.286194 1445370911 -0.882385 -0.233826 -0.291443 0.286194 1445370911 -0.882385 -0.233826 -0.291443 0.286194 1445370911 -0.852112 -0.313782 -0.320740 0.269531 1445370911 -0.852112 -0.313782 -0.320740 0.269531 1445370911 -0.852112 -0.313782 -0.320740 0.269531 1445370911 -0.852112 -0.313782 -0.320740 0.269531 1445370911 -0.852112 -0.313782 -0.320740 0.269531 1445370911 -0.852112 -0.313782 -0.320740 0.269531 1445370911 -0.852112 -0.313782 -0.320740 0.269531 1445370911 -0.802185 -0.388855 -0.355896 0.280518 1445370911 -0.802185 -0.388855 -0.355896 0.280518 1445370911 -0.802185 -0.388855 -0.355896 0.280518 1445370911 -0.802185 -0.388855 -0.355896 0.280518 1445370911 -0.802185 -0.388855 -0.355896 0.280518 1445370911 -0.802185 -0.388855 -0.355896 0.280518 1445370911 -0.742493 -0.450256 -0.370544 0.329834 1445370911 -0.742493 -0.450256 -0.370544 0.329834 1445370911 -0.742493 -0.450256 -0.370544 0.329834 1445370911 -0.742493 -0.450256 -0.370544 0.329834 1445370911 -0.742493 -0.450256 -0.370544 0.329834 1445370911 -0.742493 -0.450256 -0.370544 0.329834 1445370911 -0.691833 -0.496033 -0.359741 0.382141 1445370911 -0.691833 -0.496033 -0.359741 0.382141 1445370911 -0.691833 -0.496033 -0.359741 0.382141 1445370911 -0.691833 -0.496033 -0.359741 0.382141 1445370911 -0.691833 -0.496033 -0.359741 0.382141 1445370911 -0.691833 -0.496033 -0.359741 0.382141 1445370911 -0.679138 -0.503601 -0.361633 0.393005 1445370911 -0.679138 -0.503601 -0.361633 0.393005 1445370911 -0.679138 -0.503601 -0.361633 0.393005 1445370911 -0.679138 -0.503601 -0.361633 0.393005 1445370911 -0.679138 -0.503601 -0.361633 0.393005 1445370911 -0.679138 -0.503601 -0.361633 0.393005 1445370911 -0.679138 -0.503601 -0.361633 0.393005 1445370911 -0.679810 -0.513611 -0.387634 0.351868 1445370911 -0.679810 -0.513611 -0.387634 0.351868 1445370911 -0.679810 -0.513611 -0.387634 0.351868 1445370911 -0.679810 -0.513611 -0.387634 0.351868 1445370911 -0.679810 -0.513611 -0.387634 0.351868 1445370911 -0.679810 -0.513611 -0.387634 0.351868 1445370911 -0.689697 -0.543091 -0.406250 0.253906 1445370911 
-0.374023 0.627197 0.171448 0.661255 1445370914 -0.374023 0.627197 0.171448 0.661255 1445370914 -0.374023 0.627197 0.171448 0.661255 1445370914 -0.374023 0.627197 0.171448 0.661255 1445370914 -0.374023 0.627197 0.171448 0.661255 1445370914 -0.374023 0.627197 0.171448 0.661255 1445370914 -0.388245 0.626465 0.193115 0.647644 1445370914 -0.388245 0.626465 0.193115 0.647644 1445370914 -0.388245 0.626465 0.193115 0.647644 1445370914 -0.388245 0.626465 0.193115 0.647644 1445370914 -0.388245 0.626465 0.193115 0.647644 1445370914 -0.413269 0.621887 0.220276 0.627563 1445370914 -0.413269 0.621887 0.220276 0.627563 1445370914 -0.413269 0.621887 0.220276 0.627563 1445370914 -0.413269 0.621887 0.220276 0.627563 1445370914 -0.413269 0.621887 0.220276 0.627563 1445370914 -0.413269 0.621887 0.220276 0.627563 1445370914 -0.413269 0.621887 0.220276 0.627563 1445370914 -0.449585 0.605530 0.260254 0.602905 1445370914 -0.449585 0.605530 0.260254 0.602905 1445370914 -0.449585 0.605530 0.260254 0.602905 1445370914 -0.449585 0.605530 0.260254 0.602905 1445370914 -0.449585 0.605530 0.260254 0.602905 1445370914 -0.449585 0.605530 0.260254 0.602905 1445370914 -0.478882 0.585571 0.281921 0.590088 1445370914 -0.478882 0.585571 0.281921 0.590088 1445370914 -0.478882 0.585571 0.281921 0.590088 1445370914 -0.478882 0.585571 0.281921 0.590088 1445370914 -0.478882 0.585571 0.281921 0.590088 1445370914 -0.478882 0.585571 0.281921 0.590088 1445370914 -0.504150 0.572327 0.278076 0.583862 1445370914 -0.504150 0.572327 0.278076 0.583862 1445370914 -0.504150 0.572327 0.278076 0.583862 1445370914 -0.504150 0.572327 0.278076 0.583862 1445370914 -0.504150 0.572327 0.278076 0.583862 1445370914 -0.504150 0.572327 0.278076 0.583862 1445370914 -0.504150 0.572327 0.278076 0.583862 1445370914 -0.536804 0.561707 0.268066 0.569641 1445370914 -0.536804 0.561707 0.268066 0.569641 1445370914 -0.536804 0.561707 0.268066 0.569641 1445370914 -0.536804 0.561707 0.268066 0.569641 1445370914 -0.536804 0.561707 0.268066 0.569641 1445370914 -0.536804 0.561707 0.268066 0.569641 1445370914 -0.583069 0.531555 0.283813 0.544861 1445370914 -0.583069 0.531555 0.283813 0.544861 1445370914 -0.583069 0.531555 0.283813 0.544861 1445370914 -0.583069 0.531555 0.283813 0.544861 1445370914 -0.583069 0.531555 0.283813 0.544861 1445370914 -0.583069 0.531555 0.283813 0.544861 1445370914 -0.613464 0.503418 0.289673 0.535095 1445370914 -0.613464 0.503418 0.289673 0.535095 1445370914 -0.613464 0.503418 0.289673 0.535095 1445370914 -0.613464 0.503418 0.289673 0.535095 1445370914 -0.613464 0.503418 0.289673 0.535095 1445370914 -0.613464 0.503418 0.289673 0.535095 1445370914 -0.621948 0.494995 0.266541 0.545044 1445370914 -0.621948 0.494995 0.266541 0.545044 1445370914 -0.621948 0.494995 0.266541 0.545044 1445370914 -0.621948 0.494995 0.266541 0.545044 1445370914 -0.621948 0.494995 0.266541 0.545044 1445370914 -0.621948 0.494995 0.266541 0.545044 1445370914 -0.621948 0.494995 0.266541 0.545044 1445370914 -0.611877 0.506592 0.212830 0.568909 1445370914 -0.611877 0.506592 0.212830 0.568909 1445370914 -0.611877 0.506592 0.212830 0.568909 1445370914 -0.611877 0.506592 0.212830 0.568909 1445370914 -0.611877 0.506592 0.212830 0.568909 1445370914 -0.611877 0.506592 0.212830 0.568909 1445370914 -0.611877 0.506592 0.212830 0.568909 1445370914 -0.604431 0.492004 0.189148 0.597351 1445370914 -0.604431 0.492004 0.189148 0.597351 1445370914 -0.604431 0.492004 0.189148 0.597351 1445370914 -0.604431 0.492004 0.189148 0.597351 1445370914 -0.604431 0.492004 0.189148 0.597351 1445370914 -0.604431 0.492004 0.189148 0.597351 1445370914 -0.586609 0.473694 0.191895 0.628174 1445370914 -0.586609 0.473694 0.191895 0.628174 1445370915 -0.586609 0.473694 0.191895 0.628174 1445370915 -0.586609 0.473694 0.191895 0.628174 1445370915 -0.586609 0.473694 0.191895 0.628174 1445370915 -0.558167 0.478394 0.211792 0.643982 1445370915 -0.558167 0.478394 0.211792 0.643982 1445370915 -0.558167 0.478394 0.211792 0.643982 1445370915 -0.558167 0.478394 0.211792 0.643982 1445370915 -0.558167 0.478394 0.211792 0.643982 1445370915 -0.558167 0.478394 0.211792 0.643982 1445370915 -0.535156 0.495911 0.161438 0.664490 1445370915 -0.535156 0.495911 0.161438 0.664490 1445370915 -0.535156 0.495911 0.161438 0.664490 1445370915 -0.535156 0.495911 0.161438 0.664490 1445370915 -0.535156 0.495911 0.161438 0.664490 1445370915 -0.514954 0.518066 0.111084 0.673828 1445370915 -0.514954 0.518066 0.111084 0.673828 1445370915 -0.514954 0.518066 0.111084 0.673828 1445370915 -0.514954 0.518066 0.111084 0.673828 1445370915 -0.514954 0.518066 0.111084 0.673828 1445370915 -0.471680 0.571533 0.098511 0.664185 1445370915 -0.471680 0.571533 0.098511 0.664185 1445370915 -0.471680 0.571533 0.098511 0.664185 1445370915 -0.471680 0.571533 0.098511 0.664185 1445370915 -0.471680 0.571533 0.098511 0.664185 1445370915 -0.471680 0.571533 0.098511 0.664185 1445370915 -0.471680 0.571533 0.098511 0.664185 1445370915 -0.420654 0.628601 0.122498 0.642517 1445370915 -0.420654 0.628601 0.122498 0.642517 1445370915 -0.420654 0.628601 0.122498 0.642517 1445370915 -0.420654 0.628601 0.122498 0.642517 1445370915 -0.420654 0.628601 0.122498 0.642517 1445370915 -0.408142 0.643860 0.191101 0.618225 1445370915 -0.408142 0.643860 0.191101 0.618225 1445370915 -0.408142 0.643860 0.191101 0.618225 1445370915 -0.408142 0.643860 0.191101 0.618225 1445370915 -0.408142 0.643860 0.191101 0.618225 1445370915 -0.408142 0.643860 0.191101 0.618225 1445370915 -0.451721 0.610413 0.295959 0.579407 1445370915 -0.451721 0.610413 0.295959 0.579407 1445370915 -0.451721 0.610413 0.295959 0.579407 1445370915 -0.451721 0.610413 0.295959 0.579407 1445370915 -0.451721 0.610413 0.295959 0.579407 1445370915 -0.451721 0.610413 0.295959 0.579407 1445370915 -0.525452 0.551636 0.369568 0.531921 1445370915 -0.525452 0.551636 0.369568 0.531921 1445370915 -0.525452 0.551636 0.369568 0.531921 1445370915 -0.525452 0.551636 0.369568 0.531921 1445370915 -0.525452 0.551636 0.369568 0.531921 1445370915 -0.525452 0.551636 0.369568 0.531921 1445370915 -0.571533 0.515503 0.379700 0.513184 1445370915 -0.571533 0.515503 0.379700 0.513184 1445370915 -0.571533 0.515503 0.379700 0.513184 1445370915 -0.571533 0.515503 0.379700 0.513184 1445370915 -0.571533 0.515503 0.379700 0.513184 1445370915 -0.571533 0.515503 0.379700 0.513184 1445370915 -0.571533 0.515503 0.379700 0.513184 1445370915 -0.589111 0.517761 0.312256 0.536011 1445370915 -0.589111 0.517761 0.312256 0.536011 1445370915 -0.589111 0.517761 0.312256 0.536011 1445370915 -0.589111 0.517761 0.312256 0.536011 1445370915 -0.589111 0.517761 0.312256 0.536011 1445370915 -0.589111 0.517761 0.312256 0.536011 1445370915 -0.591614 0.537048 0.220093 0.559570 1445370915 -0.591614 0.537048 0.220093 0.559570 1445370915 -0.591614 0.537048 0.220093 0.559570 1445370915 -0.591614 0.537048 0.220093 0.559570 1445370915 -0.591614 0.537048 0.220093 0.559570 1445370915 -0.591614 0.537048 0.220093 0.559570 1445370915 -0.591614 0.537048 0.220093 0.559570 1445370915 -0.579407 0.555969 0.141968 0.578735 1445370915 -0.579407 0.555969 0.141968 0.578735 1445370915 -0.579407 0.555969 0.141968 0.578735 1445370915 -0.579407 0.555969 0.141968 0.578735 1445370915 -0.579407 0.555969 0.141968 0.578735 1445370915 -0.579407 0.555969 0.141968 0.578735 1445370915 -0.554749 0.574890 0.078186 0.596313 1445370915 -0.554749 0.574890 0.078186 0.596313 1445370915 -0.554749 0.574890 0.078186 0.596313 1445370915 -0.554749 0.574890 0.078186 0.596313 1445370915 -0.554749 0.574890 0.078186 0.596313 1445370915 -0.554749 0.574890 0.078186 0.596313 1445370915 -0.511047 0.592712 0.042297 0.621033 1445370915 -0.511047 0.592712 0.042297 0.621033 1445370915 -0.511047 0.592712 0.042297 0.621033 1445370915 -0.511047 0.592712 0.042297 0.621033 1445370915 -0.511047 0.592712 0.042297 0.621033 1445370915 -0.475647 0.597839 0.018982 0.644897 1445370915 -0.475647 0.597839 0.018982 0.644897 1445370915 -0.475647 0.597839 0.018982 0.644897 1445370915 -0.475647 0.597839 0.018982 0.644897 1445370915 -0.450012 0.598022 -0.063293 0.660156 1445370915 -0.450012 0.598022 -0.063293 0.660156 1445370915 -0.450012 0.598022 -0.063293 0.660156 1445370915 -0.450012 0.598022 -0.063293 0.660156 1445370915 -0.450012 0.598022 -0.063293 0.660156 1445370915 -0.450012 0.598022 -0.063293 0.660156 1445370915 -0.450012 0.598022 -0.063293 0.660156 1445370915 -0.438110 0.599854 -0.111938 0.660034 1445370915 -0.438110 0.599854 -0.111938 0.660034 1445370915 -0.438110 0.599854 -0.111938 0.660034 1445370915 -0.438110 0.599854 -0.111938 0.660034 1445370915 -0.438110 0.599854 -0.111938 0.660034 1445370915 -0.444641 0.608765 -0.091309 0.650635 1445370915 -0.444641 0.608765 -0.091309 0.650635 1445370915 -0.444641 0.608765 -0.091309 0.650635 1445370916 -0.444641 0.608765 -0.091309 0.650635 1445370916 -0.444641 0.608765 -0.091309 0.650635 1445370916 -0.444641 0.608765 -0.091309 0.650635 1445370916 -0.455750 0.629272 -0.024841 0.628967 1445370916 -0.455750 0.629272 -0.024841 0.628967 1445370916 -0.455750 0.629272 -0.024841 0.628967 1445370916 -0.455750 0.629272 -0.024841 0.628967 1445370916 -0.455750 0.629272 -0.024841 0.628967 1445370916 -0.455750 0.629272 -0.024841 0.628967 1445370916 -0.465698 0.643799 0.051453 0.604919 1445370916 -0.465698 0.643799 0.051453 0.604919 1445370916 -0.465698 0.643799 0.051453 0.604919 1445370916 -0.465698 0.643799 0.051453 0.604919 1445370916 -0.465698 0.643799 0.051453 0.604919 1445370916 -0.465698 0.643799 0.051453 0.604919 1445370916 -0.480652 0.645630 0.135071 0.577759 1445370916 -0.480652 0.645630 0.135071 0.577759 1445370916 -0.480652 0.645630 0.135071 0.577759 1445370916 -0.480652 0.645630 0.135071 0.577759 1445370916 -0.480652 0.645630 0.135071 0.577759 1445370916 -0.480652 0.645630 0.135071 0.577759 1445370916 -0.480652 0.645630 0.135071 0.577759 1445370916 -0.512512 0.625488 0.208801 0.549988 1445370916 -0.512512 0.625488 0.208801 0.549988 1445370916 -0.512512 0.625488 0.208801 0.549988 1445370916 -0.512512 0.625488 0.208801 0.549988 1445370916 -0.512512 0.625488 0.208801 0.549988 1445370916 -0.512512 0.625488 0.208801 0.549988 1445370916 -0.540161 0.611877 0.235107 0.527771 1445370916 -0.540161 0.611877 0.235107 0.527771 1445370916 -0.540161 0.611877 0.235107 0.527771 1445370916 -0.540161 0.611877 0.235107 0.527771 1445370916 -0.540161 0.611877 0.235107 0.527771 1445370916 -0.540161 0.611877 0.235107 0.527771 1445370916 -0.551453 0.605286 0.222229 0.529236 1445370916 -0.551453 0.605286 0.222229 0.529236 1445370916 -0.551453 0.605286 0.222229 0.529236 1445370916 -0.551453 0.605286 0.222229 0.529236 1445370916 -0.551453 0.605286 0.222229 0.529236 1445370916 -0.551453 0.605286 0.222229 0.529236 1445370916 -0.537415 0.617432 0.172729 0.547852 1445370916 -0.537415 0.617432 0.172729 0.547852 1445370916 -0.537415 0.617432 0.172729 0.547852 1445370916 -0.537415 0.617432 0.172729 0.547852 1445370916 -0.537415 0.617432 0.172729 0.547852 1445370916 -0.537415 0.617432 0.172729 0.547852 1445370916 -0.520935 0.632324 0.095337 0.565308 1445370916 -0.520935 0.632324 0.095337 0.565308 1445370916 -0.520935 0.632324 0.095337 0.565308 1445370916 -0.520935 0.632324 0.095337 0.565308 1445370916 -0.520935 0.632324 0.095337 0.565308 1445370916 -0.520935 0.632324 0.095337 0.565308 1445370916 -0.503784 0.634094 0.026611 0.585938 1445370916 -0.503784 0.634094 0.026611 0.585938 1445370916 -0.503784 0.634094 0.026611 0.585938 1445370916 -0.503784 0.634094 0.026611 0.585938 1445370916 -0.503784 0.634094 0.026611 0.585938 1445370916 -0.473755 0.635498 -0.015869 0.609436 1445370916 -0.473755 0.635498 -0.015869 0.609436 1445370916 -0.473755 0.635498 -0.015869 0.609436 1445370916 -0.473755 0.635498 -0.015869 0.609436 1445370916 -0.473755 0.635498 -0.015869 0.609436 1445370916 -0.453308 0.627869 -0.022827 0.632263 1445370916 -0.453308 0.627869 -0.022827 0.632263 1445370916 -0.453308 0.627869 -0.022827 0.632263 1445370916 -0.453308 0.627869 -0.022827 0.632263 1445370916 -0.453308 0.627869 -0.022827 0.632263 1445370916 -0.453308 0.627869 -0.022827 0.632263 1445370916 -0.435974 0.621643 -0.057068 0.648254 1445370916 -0.435974 0.621643 -0.057068 0.648254 1445370916 -0.435974 0.621643 -0.057068 0.648254 1445370916 -0.435974 0.621643 -0.057068 0.648254 1445370916 -0.435974 0.621643 -0.057068 0.648254 1445370916 -0.435974 0.621643 -0.057068 0.648254 1445370916 -0.395508 0.639771 -0.113831 0.649048 1445370916 -0.395508 0.639771 -0.113831 0.649048 1445370916 -0.395508 0.639771 -0.113831 0.649048 1445370916 -0.395508 0.639771 -0.113831 0.649048 1445370916 -0.395508 0.639771 -0.113831 0.649048 1445370916 -0.395508 0.639771 -0.113831 0.649048 1445370916 -0.357239 0.666138 -0.133484 0.640930 1445370916 -0.357239 0.666138 -0.133484 0.640930 1445370916 -0.357239 0.666138 -0.133484 0.640930 1445370916 -0.357239 0.666138 -0.133484 0.640930 1445370916 -0.357239 0.666138 -0.133484 0.640930 1445370916 -0.357239 0.666138 -0.133484 0.640930 1445370916 -0.339478 0.689819 -0.095947 0.632141 1445370916 -0.339478 0.689819 -0.095947 0.632141 1445370916 -0.339478 0.689819 -0.095947 0.632141 1445370916 -0.339478 0.689819 -0.095947 0.632141 1445370916 -0.339478 0.689819 -0.095947 0.632141 1445370916 -0.339478 0.689819 -0.095947 0.632141 1445370916 -0.339478 0.689819 -0.095947 0.632141 1445370916 -0.336914 0.708191 -0.018555 0.620117 1445370916 -0.336914 0.708191 -0.018555 0.620117 1445370916 -0.336914 0.708191 -0.018555 0.620117 1445370916 -0.336914 0.708191 -0.018555 0.620117 1445370916 -0.336914 0.708191 -0.018555 0.620117 1445370916 -0.336914 0.708191 -0.018555 0.620117 1445370916 -0.362793 0.704224 0.094421 0.602905 1445370916 -0.362793 0.704224 0.094421 0.602905 1445370916 -0.362793 0.704224 0.094421 0.602905 1445370916 -0.362793 0.704224 0.094421 0.602905 1445370916 -0.362793 0.704224 0.094421 0.602905 1445370916 -0.362793 0.704224 0.094421 0.602905 1445370916 -0.411255 0.677124 0.186951 0.580811 1445370916 -0.411255 0.677124 0.186951 0.580811 1445370916 -0.411255 0.677124 0.186951 0.580811 1445370916 -0.411255 0.677124 0.186951 0.580811 1445370917 -0.411255 0.677124 0.186951 0.580811 1445370917 -0.411255 0.677124 0.186951 0.580811 1445370917 -0.411255 0.677124 0.186951 0.580811 1445370917 -0.447815 0.652527 0.218872 0.570740 1445370917 -0.447815 0.652527 0.218872 0.570740 1445370917 -0.447815 0.652527 0.218872 0.570740 1445370917 -0.447815 0.652527 0.218872 0.570740 1445370917 -0.447815 0.652527 0.218872 0.570740 1445370917 -0.447815 0.652527 0.218872 0.570740 1445370917 -0.456970 0.642944 0.194397 0.583069 1445370917 -0.456970 0.642944 0.194397 0.583069 1445370917 -0.456970 0.642944 0.194397 0.583069 1445370917 -0.456970 0.642944 0.194397 0.583069 1445370917 -0.456970 0.642944 0.194397 0.583069 1445370917 -0.456970 0.642944 0.194397 0.583069 1445370917 -0.456970 0.642944 0.194397 0.583069 1445370917 -0.447937 0.653137 0.129028 0.596741 1445370917 -0.447937 0.653137 0.129028 0.596741 1445370917 -0.447937 0.653137 0.129028 0.596741 1445370917 -0.447937 0.653137 0.129028 0.596741 1445370917 -0.447937 0.653137 0.129028 0.596741 1445370917 -0.447937 0.653137 0.129028 0.596741 1445370917 -0.447937 0.653137 0.129028 0.596741 1445370917 -0.444214 0.658813 0.046997 0.605286 1445370917 -0.444214 0.658813 0.046997 0.605286 1445370917 -0.444214 0.658813 0.046997 0.605286 1445370917 -0.444214 0.658813 0.046997 0.605286 1445370917 -0.444214 0.658813 0.046997 0.605286 1445370917 -0.444214 0.658813 0.046997 0.605286 1445370917 -0.436523 0.657166 -0.036499 0.613342 1445370917 -0.436523 0.657166 -0.036499 0.613342 1445370917 -0.436523 0.657166 -0.036499 0.613342 1445370917 -0.436523 0.657166 -0.036499 0.613342 1445370917 -0.436523 0.657166 -0.036499 0.613342 1445370917 -0.436523 0.657166 -0.036499 0.613342 1445370917 -0.418579 0.653015 -0.097778 0.623474 1445370917 -0.418579 0.653015 -0.097778 0.623474 1445370917 -0.418579 0.653015 -0.097778 0.623474 1445370917 -0.418579 0.653015 -0.097778 0.623474 1445370917 -0.418579 0.653015 -0.097778 0.623474 1445370917 -0.418579 0.653015 -0.097778 0.623474 1445370917 -0.387512 0.648071 -0.142700 0.639893 1445370917 -0.387512 0.648071 -0.142700 0.639893 1445370917 -0.387512 0.648071 -0.142700 0.639893 1445370917 -0.387512 0.648071 -0.142700 0.639893 1445370917 -0.387512 0.648071 -0.142700 0.639893 1445370917 -0.387512 0.648071 -0.142700 0.639893 1445370917 -0.353943 0.645020 -0.198608 0.647461 1445370917 -0.353943 0.645020 -0.198608 0.647461 1445370917 -0.353943 0.645020 -0.198608 0.647461 1445370917 -0.353943 0.645020 -0.198608 0.647461 1445370917 -0.353943 0.645020 -0.198608 0.647461 1445370917 -0.353943 0.645020 -0.198608 0.647461 1445370917 -0.353943 0.645020 -0.198608 0.647461 1445370917 -0.311401 0.658630 -0.245117 0.639587 1445370917 -0.311401 0.658630 -0.245117 0.639587 1445370917 -0.311401 0.658630 -0.245117 0.639587 1445370917 -0.311401 0.658630 -0.245117 0.639587 1445370917 -0.311401 0.658630 -0.245117 0.639587 1445370917 -0.286255 0.681030 -0.241455 0.629211 1445370917 -0.286255 0.681030 -0.241455 0.629211 1445370917 -0.286255 0.681030 -0.241455 0.629211 1445370917 -0.286255 0.681030 -0.241455 0.629211 1445370917 -0.286255 0.681030 -0.241455 0.629211 1445370917 -0.286255 0.681030 -0.241455 0.629211 1445370917 -0.296631 0.699097 -0.188232 0.622742 1445370917 -0.296631 0.699097 -0.188232 0.622742 1445370917 -0.296631 0.699097 -0.188232 0.622742 1445370917 -0.296631 0.699097 -0.188232 0.622742 1445370917 -0.296631 0.699097 -0.188232 0.622742 1445370917 -0.296631 0.699097 -0.188232 0.622742 1445370917 -0.296631 0.699097 -0.188232 0.622742 1445370917 -0.328369 0.707581 -0.105530 0.616699 1445370917 -0.328369 0.707581 -0.105530 0.616699 1445370917 -0.328369 0.707581 -0.105530 0.616699 1445370917 -0.328369 0.707581 -0.105530 0.616699 1445370917 -0.328369 0.707581 -0.105530 0.616699 1445370917 -0.328369 0.707581 -0.105530 0.616699 1445370917 -0.328369 0.707581 -0.105530 0.616699 1445370917 -0.391357 0.699280 -0.001831 0.598145 1445370917 -0.391357 0.699280 -0.001831 0.598145 1445370917 -0.391357 0.699280 -0.001831 0.598145 1445370917 -0.391357 0.699280 -0.001831 0.598145 1445370917 -0.391357 0.699280 -0.001831 0.598145 1445370917 -0.391357 0.699280 -0.001831 0.598145 1445370917 -0.391357 0.699280 -0.001831 0.598145 1445370917 -0.479797 0.659607 0.103821 0.569153 1445370917 -0.479797 0.659607 0.103821 0.569153 1445370917 -0.479797 0.659607 0.103821 0.569153 1445370917 -0.479797 0.659607 0.103821 0.569153 1445370917 -0.479797 0.659607 0.103821 0.569153 1445370917 -0.479797 0.659607 0.103821 0.569153 1445370917 -0.536072 0.622070 0.141541 0.552795 1445370917 -0.536072 0.622070 0.141541 0.552795 1445370917 -0.536072 0.622070 0.141541 0.552795 1445370917 -0.536072 0.622070 0.141541 0.552795 1445370917 -0.536072 0.622070 0.141541 0.552795 1445370917 -0.536072 0.622070 0.141541 0.552795 1445370917 -0.547302 0.617065 0.106445 0.555237 1445370917 -0.547302 0.617065 0.106445 0.555237 1445370917 -0.547302 0.617065 0.106445 0.555237 1445370917 -0.547302 0.617065 0.106445 0.555237 1445370917 -0.547302 0.617065 0.106445 0.555237 1445370917 -0.537903 0.628113 0.045776 0.560303 1445370917 -0.537903 0.628113 0.045776 0.560303 1445370917 -0.537903 0.628113 0.045776 0.560303 1445370917 -0.537903 0.628113 0.045776 0.560303 1445370917 -0.537903 0.628113 0.045776 0.560303 1445370917 -0.537903 0.628113 0.045776 0.560303 1445370917 -0.537903 0.628113 0.045776 0.560303 1445370917 -0.532349 0.630615 -0.016724 0.564392 1445370917 -0.532349 0.630615 -0.016724 0.564392 1445370917 -0.532349 0.630615 -0.016724 0.564392 1445370917 -0.532349 0.630615 -0.016724 0.564392 1445370917 -0.532349 0.630615 -0.016724 0.564392 1445370918 -0.532349 0.630615 -0.016724 0.564392 1445370918 -0.528992 0.628967 -0.068481 0.565491 1445370918 -0.528992 0.628967 -0.068481 0.565491 1445370918 -0.528992 0.628967 -0.068481 0.565491 1445370918 -0.528992 0.628967 -0.068481 0.565491 1445370918 -0.528992 0.628967 -0.068481 0.565491 1445370918 -0.518738 0.628296 -0.096558 0.571655 1445370918 -0.518738 0.628296 -0.096558 0.571655 1445370918 -0.518738 0.628296 -0.096558 0.571655 1445370918 -0.518738 0.628296 -0.096558 0.571655 1445370918 -0.518738 0.628296 -0.096558 0.571655 1445370918 -0.518738 0.628296 -0.096558 0.571655 1445370918 -0.518738 0.628296 -0.096558 0.571655 1445370918 -0.508179 0.625122 -0.104858 0.583008 1445370918 -0.508179 0.625122 -0.104858 0.583008 1445370918 -0.508179 0.625122 -0.104858 0.583008 1445370918 -0.508179 0.625122 -0.104858 0.583008 1445370918 -0.508179 0.625122 -0.104858 0.583008 1445370918 -0.508179 0.625122 -0.104858 0.583008 1445370918 -0.518127 0.598450 -0.111328 0.600830 1445370918 -0.518127 0.598450 -0.111328 0.600830 1445370918 -0.518127 0.598450 -0.111328 0.600830 1445370918 -0.518127 0.598450 -0.111328 0.600830 1445370918 -0.518127 0.598450 -0.111328 0.600830 1445370918 -0.506531 0.593506 -0.157959 0.605164 1445370918 -0.506531 0.593506 -0.157959 0.605164 1445370918 -0.506531 0.593506 -0.157959 0.605164 1445370918 -0.506531 0.593506 -0.157959 0.605164 1445370918 -0.506531 0.593506 -0.157959 0.605164 1445370918 -0.506531 0.593506 -0.157959 0.605164 1445370918 -0.488220 0.614197 -0.187134 0.591064 1445370918 -0.488220 0.614197 -0.187134 0.591064 1445370918 -0.488220 0.614197 -0.187134 0.591064 1445370918 -0.488220 0.614197 -0.187134 0.591064 1445370918 -0.488220 0.614197 -0.187134 0.591064 1445370918 -0.488220 0.614197 -0.187134 0.591064 1445370918 -0.503052 0.619507 -0.154724 0.582397 1445370918 -0.503052 0.619507 -0.154724 0.582397 1445370918 -0.503052 0.619507 -0.154724 0.582397 1445370918 -0.503052 0.619507 -0.154724 0.582397 1445370918 -0.503052 0.619507 -0.154724 0.582397 1445370918 -0.503052 0.619507 -0.154724 0.582397 1445370918 -0.512817 0.646973 -0.099609 0.555420 1445370918 -0.512817 0.646973 -0.099609 0.555420 1445370918 -0.512817 0.646973 -0.099609 0.555420 1445370918 -0.512817 0.646973 -0.099609 0.555420 1445370918 -0.512817 0.646973 -0.099609 0.555420 1445370918 -0.512817 0.646973 -0.099609 0.555420 1445370918 -0.526794 0.671997 -0.017944 0.520142 1445370918 -0.526794 0.671997 -0.017944 0.520142 1445370918 -0.526794 0.671997 -0.017944 0.520142 1445370918 -0.526794 0.671997 -0.017944 0.520142 1445370918 -0.526794 0.671997 -0.017944 0.520142 1445370918 -0.526794 0.671997 -0.017944 0.520142 1445370918 -0.563599 0.660950 0.102234 0.484741 1445370918 -0.563599 0.660950 0.102234 0.484741 1445370918 -0.563599 0.660950 0.102234 0.484741 1445370918 -0.563599 0.660950 0.102234 0.484741 1445370918 -0.563599 0.660950 0.102234 0.484741 1445370918 -0.563599 0.660950 0.102234 0.484741 1445370918 -0.616394 0.612183 0.223511 0.441956 1445370918 -0.616394 0.612183 0.223511 0.441956 1445370918 -0.616394 0.612183 0.223511 0.441956 1445370918 -0.616394 0.612183 0.223511 0.441956 1445370918 -0.616394 0.612183 0.223511 0.441956 1445370918 -0.616394 0.612183 0.223511 0.441956 1445370918 -0.650146 0.569458 0.287354 0.412781 1445370918 -0.650146 0.569458 0.287354 0.412781 1445370918 -0.650146 0.569458 0.287354 0.412781 1445370918 -0.652832 0.569580 0.283997 0.410767 1445370918 -0.652832 0.569580 0.283997 0.410767 1445370918 -0.652832 0.569580 0.283997 0.410767 1445370918 -0.652832 0.569580 0.283997 0.410767 1445370918 -0.652832 0.569580 0.283997 0.410767 1445370918 -0.652832 0.569580 0.283997 0.410767 1445370918 -0.652832 0.569580 0.283997 0.410767 1445370918 -0.663269 0.559143 0.262756 0.422363 1445370918 -0.663269 0.559143 0.262756 0.422363 1445370918 -0.663269 0.559143 0.262756 0.422363 1445370918 -0.663269 0.559143 0.262756 0.422363 1445370918 -0.663269 0.559143 0.262756 0.422363 1445370918 -0.663269 0.559143 0.262756 0.422363 1445370918 -0.663269 0.559143 0.262756 0.422363 1445370918 -0.671509 0.555908 0.207642 0.443726 1445370918 -0.671509 0.555908 0.207642 0.443726 1445370918 -0.671509 0.555908 0.207642 0.443726 1445370918 -0.671509 0.555908 0.207642 0.443726 1445370918 -0.671509 0.555908 0.207642 0.443726 1445370918 -0.671509 0.555908 0.207642 0.443726 1445370918 -0.659973 0.566589 0.121521 0.478149 1445370918 -0.659973 0.566589 0.121521 0.478149 1445370918 -0.659973 0.566589 0.121521 0.478149 1445370918 -0.659973 0.566589 0.121521 0.478149 1445370918 -0.659973 0.566589 0.121521 0.478149 1445370918 -0.659973 0.566589 0.121521 0.478149 1445370918 -0.629883 0.575928 0.035461 0.519836 1445370918 -0.629883 0.575928 0.035461 0.519836 1445370918 -0.629883 0.575928 0.035461 0.519836 1445370918 -0.629883 0.575928 0.035461 0.519836 1445370918 -0.629883 0.575928 0.035461 0.519836 1445370918 -0.629883 0.575928 0.035461 0.519836 1445370918 -0.588135 0.576172 -0.022766 0.567078 1445370918 -0.588135 0.576172 -0.022766 0.567078 1445370918 -0.588135 0.576172 -0.022766 0.567078 1445370918 -0.588135 0.576172 -0.022766 0.567078 1445370918 -0.588135 0.576172 -0.022766 0.567078 1445370918 -0.588135 0.576172 -0.022766 0.567078 1445370918 -0.588135 0.576172 -0.022766 0.567078 1445370918 -0.548035 0.569336 -0.062744 0.609558 1445370919 -0.548035 0.569336 -0.062744 0.609558 1445370919 -0.548035 0.569336 -0.062744 0.609558 1445370919 -0.548035 0.569336 -0.062744 0.609558 1445370919 -0.548035 0.569336 -0.062744 0.609558 1445370919 -0.548035 0.569336 -0.062744 0.609558 1445370919 -0.548035 0.569336 -0.062744 0.609558 1445370919 -0.503479 0.566528 -0.123352 0.640564 1445370919 -0.503479 0.566528 -0.123352 0.640564 1445370919 -0.503479 0.566528 -0.123352 0.640564 1445370919 -0.503479 0.566528 -0.123352 0.640564 1445370919 -0.503479 0.566528 -0.123352 0.640564 1445370919 -0.503479 0.566528 -0.123352 0.640564 1445370919 -0.459351 0.576721 -0.182983 0.650269 1445370919 -0.459351 0.576721 -0.182983 0.650269 1445370919 -0.459351 0.576721 -0.182983 0.650269 1445370919 -0.459351 0.576721 -0.182983 0.650269 1445370919 -0.459351 0.576721 -0.182983 0.650269 1445370919 -0.459351 0.576721 -0.182983 0.650269 1445370919 -0.479919 0.583191 -0.149902 0.638000 1445370919 -0.479919 0.583191 -0.149902 0.638000 1445370919 -0.479919 0.583191 -0.149902 0.638000 1445370919 -0.479919 0.583191 -0.149902 0.638000 1445370919 -0.479919 0.583191 -0.149902 0.638000 1445370919 -0.479919 0.583191 -0.149902 0.638000 1445370919 -0.519775 0.604370 -0.067505 0.599976 1445370919 -0.519775 0.604370 -0.067505 0.599976 1445370919 -0.519775 0.604370 -0.067505 0.599976 1445370919 -0.519775 0.604370 -0.067505 0.599976 1445370919 -0.519775 0.604370 -0.067505 0.599976 1445370919 -0.519775 0.604370 -0.067505 0.599976 1445370919 -0.564087 0.617920 0.033142 0.546692 1445370919 -0.564087 0.617920 0.033142 0.546692 1445370919 -0.564087 0.617920 0.033142 0.546692 1445370919 -0.564087 0.617920 0.033142 0.546692 1445370919 -0.564087 0.617920 0.033142 0.546692 1445370919 -0.564087 0.617920 0.033142 0.546692 1445370919 -0.604919 0.607544 0.133850 0.497009 1445370919 -0.604919 0.607544 0.133850 0.497009 1445370919 -0.604919 0.607544 0.133850 0.497009 1445370919 -0.604919 0.607544 0.133850 0.497009 1445370919 -0.604919 0.607544 0.133850 0.497009 1445370919 -0.604919 0.607544 0.133850 0.497009 1445370919 -0.638062 0.585938 0.208069 0.454102 1445370919 -0.638062 0.585938 0.208069 0.454102 1445370919 -0.638062 0.585938 0.208069 0.454102 1445370919 -0.638062 0.585938 0.208069 0.454102 1445370919 -0.638062 0.585938 0.208069 0.454102 1445370919 -0.638062 0.585938 0.208069 0.454102 1445370919 -0.662720 0.561646 0.253418 0.425537 1445370919 -0.662720 0.561646 0.253418 0.425537 1445370919 -0.662720 0.561646 0.253418 0.425537 1445370919 -0.662720 0.561646 0.253418 0.425537 1445370919 -0.662720 0.561646 0.253418 0.425537 1445370919 -0.668213 0.559875 0.260803 0.414673 1445370919 -0.668213 0.559875 0.260803 0.414673 1445370919 -0.668213 0.559875 0.260803 0.414673 1445370919 -0.668213 0.559875 0.260803 0.414673 1445370919 -0.668213 0.559875 0.260803 0.414673 1445370919 -0.668213 0.559875 0.260803 0.414673 1445370919 -0.664673 0.573242 0.239624 0.414917 1445370919 -0.664673 0.573242 0.239624 0.414917 1445370919 -0.664673 0.573242 0.239624 0.414917 1445370919 -0.664673 0.573242 0.239624 0.414917 1445370919 -0.664673 0.573242 0.239624 0.414917 1445370919 -0.664673 0.573242 0.239624 0.414917 1445370919 -0.664673 0.573242 0.239624 0.414917 1445370919 -0.651306 0.595032 0.192993 0.429565 1445370919 
-0.721252 -0.135193 -0.464172 0.496094 1445370937 -0.721252 -0.135193 -0.464172 0.496094 1445370937 -0.721252 -0.135193 -0.464172 0.496094 1445370937 -0.721252 -0.135193 -0.464172 0.496094 1445370937 -0.721252 -0.135193 -0.464172 0.496094 1445370937 -0.721252 -0.135193 -0.464172 0.496094 1445370937 -0.709412 -0.309021 -0.464905 0.430359 1445370937 -0.709412 -0.309021 -0.464905 0.430359 1445370937 -0.709412 -0.309021 -0.464905 0.430359 1445370937 -0.709412 -0.309021 -0.464905 0.430359 1445370937 -0.709412 -0.309021 -0.464905 0.430359 1445370937 -0.709412 -0.309021 -0.464905 0.430359 1445370937 -0.689880 -0.445374 -0.454346 0.345520 1445370937 -0.689880 -0.445374 -0.454346 0.345520 1445370937 -0.689880 -0.445374 -0.454346 0.345520 1445370937 -0.689880 -0.445374 -0.454346 0.345520 1445370937 -0.689880 -0.445374 -0.454346 0.345520 1445370937 -0.689880 -0.445374 -0.454346 0.345520 1445370937 -0.664551 -0.529114 -0.474670 0.230713 1445370937 -0.664551 -0.529114 -0.474670 0.230713 1445370937 -0.664551 -0.529114 -0.474670 0.230713 1445370937 -0.664551 -0.529114 -0.474670 0.230713 1445370937 -0.664551 -0.529114 -0.474670 0.230713 1445370937 -0.664551 -0.529114 -0.474670 0.230713 1445370937 -0.669922 -0.531799 -0.493896 0.156982 1445370937 -0.669922 -0.531799 -0.493896 0.156982 1445370937 -0.669922 -0.531799 -0.493896 0.156982 1445370937 -0.669922 -0.531799 -0.493896 0.156982 1445370937 -0.669922 -0.531799 -0.493896 0.156982 1445370937 -0.669922 -0.531799 -0.493896 0.156982 1445370937 -0.669922 -0.531799 -0.493896 0.156982 1445370937 -0.738342 -0.432495 -0.465149 0.226929 1445370937 -0.738342 -0.432495 -0.465149 0.226929 1445370937 -0.738342 -0.432495 -0.465149 0.226929 1445370937 -0.738342 -0.432495 -0.465149 0.226929 1445370937 -0.738342 -0.432495 -0.465149 0.226929 1445370937 -0.738342 -0.432495 -0.465149 0.226929 1445370937 -0.791138 -0.306641 -0.257996 0.462158 1445370937 -0.791138 -0.306641 -0.257996 0.462158 1445370937 -0.791138 -0.306641 -0.257996 0.462158 1445370937 -0.791138 -0.306641 -0.257996 0.462158 1445370937 -0.791138 -0.306641 -0.257996 0.462158 1445370937 -0.791138 -0.306641 -0.257996 0.462158 1445370937 -0.791138 -0.306641 -0.257996 0.462158 1445370937 -0.817932 -0.132935 -0.113953 0.548096 1445370937 -0.817932 -0.132935 -0.113953 0.548096 1445370937 -0.817932 -0.132935 -0.113953 0.548096 1445370937 -0.817932 -0.132935 -0.113953 0.548096 1445370937 -0.817932 -0.132935 -0.113953 0.548096 1445370937 -0.817932 -0.132935 -0.113953 0.548096 1445370937 -0.860901 -0.054810 -0.170593 0.476196 1445370937 -0.860901 -0.054810 -0.170593 0.476196 1445370937 -0.860901 -0.054810 -0.170593 0.476196 1445370937 -0.860901 -0.054810 -0.170593 0.476196 1445370937 -0.860901 -0.054810 -0.170593 0.476196 1445370937 -0.860901 -0.054810 -0.170593 0.476196 1445370937 -0.910034 0.022034 -0.245850 0.333069 1445370937 -0.910034 0.022034 -0.245850 0.333069 1445370937 -0.910034 0.022034 -0.245850 0.333069 1445370937 -0.910034 0.022034 -0.245850 0.333069 1445370937 -0.910034 0.022034 -0.245850 0.333069 1445370937 -0.910034 0.022034 -0.245850 0.333069 1445370937 -0.920959 -0.080444 -0.291199 0.246277 1445370937 -0.920959 -0.080444 -0.291199 0.246277 1445370937 -0.920959 -0.080444 -0.291199 0.246277 1445370937 -0.920959 -0.080444 -0.291199 0.246277 1445370937 -0.920959 -0.080444 -0.291199 0.246277 1445370937 -0.920959 -0.080444 -0.291199 0.246277 1445370937 -0.887024 -0.227173 -0.357605 0.183899 1445370937 -0.887024 -0.227173 -0.357605 0.183899 1445370937 -0.887024 -0.227173 -0.357605 0.183899 1445370937 -0.887024 -0.227173 -0.357605 0.183899 1445370937 -0.887024 -0.227173 -0.357605 0.183899 1445370937 -0.887024 -0.227173 -0.357605 0.183899 1445370937 -0.887024 -0.227173 -0.357605 0.183899 1445370937 -0.817444 -0.357727 -0.435486 0.119263 1445370937 -0.817444 -0.357727 -0.435486 0.119263 1445370937 -0.817444 -0.357727 -0.435486 0.119263 1445370937 -0.817444 -0.357727 -0.435486 0.119263 1445370937 -0.817444 -0.357727 -0.435486 0.119263 1445370937 -0.817444 -0.357727 -0.435486 0.119263 1445370937 -0.733887 -0.495605 -0.450989 0.111633 1445370937 -0.733887 -0.495605 -0.450989 0.111633 1445370937 -0.733887 -0.495605 -0.450989 0.111633 1445370937 -0.733887 -0.495605 -0.450989 0.111633 1445370937 -0.733887 -0.495605 -0.450989 0.111633 1445370937 -0.733887 -0.495605 -0.450989 0.111633 1445370937 -0.733887 -0.495605 -0.450989 0.111633 1445370937 -0.698120 -0.567932 -0.412842 0.140564 1445370937 -0.698120 -0.567932 -0.412842 0.140564 1445370937 -0.698120 -0.567932 -0.412842 0.140564 1445370937 -0.698120 -0.567932 -0.412842 0.140564 1445370937 -0.698120 -0.567932 -0.412842 0.140564 1445370937 -0.698120 -0.567932 -0.412842 0.140564 1445370937 -0.696289 -0.590820 -0.373657 0.162964 1445370937 -0.696289 -0.590820 -0.373657 0.162964 1445370937 -0.696289 -0.590820 -0.373657 0.162964 1445370937 -0.696289 -0.590820 -0.373657 0.162964 1445370937 -0.696289 -0.590820 -0.373657 0.162964 1445370937 -0.696289 -0.590820 -0.373657 0.162964 1445370937 -0.684021 -0.609375 -0.374146 0.144592 1445370937 -0.684021 -0.609375 -0.374146 0.144592 1445370938 -0.684021 -0.609375 -0.374146 0.144592 1445370938 -0.684021 -0.609375 -0.374146 0.144592 1445370938 -0.684021 -0.609375 -0.374146 0.144592 1445370938 -0.684021 -0.609375 -0.374146 0.144592 1445370938 -0.684021 -0.609375 -0.374146 0.144592 1445370938 -0.670715 -0.615051 -0.410095 0.061035 1445370938 -0.670715 -0.615051 -0.410095 0.061035 1445370938 -0.670715 -0.615051 -0.410095 0.061035 1445370938 -0.670715 -0.615051 -0.410095 0.061035 1445370938 -0.670715 -0.615051 -0.410095 0.061035 1445370938 -0.670715 -0.615051 -0.410095 0.061035 1445370938 -0.667053 -0.584167 -0.461914 0.022583 1445370938 -0.667053 -0.584167 -0.461914 0.022583 1445370938 -0.667053 -0.584167 -0.461914 0.022583 1445370938 -0.667053 -0.584167 -0.461914 0.022583 1445370938 -0.667053 -0.584167 -0.461914 0.022583 1445370938 -0.667053 -0.584167 -0.461914 0.022583 1445370938 -0.667053 -0.584167 -0.461914 0.022583 1445370938 -0.713745 -0.490051 -0.482971 0.131470 1445370938 -0.713745 -0.490051 -0.482971 0.131470 1445370938 -0.713745 -0.490051 -0.482971 0.131470 1445370938 -0.713745 -0.490051 -0.482971 0.131470 1445370938 -0.713745 -0.490051 -0.482971 0.131470 1445370938 -0.713745 -0.490051 -0.482971 0.131470 1445370938 -0.782837 -0.320801 -0.378235 0.375793 1445370938 -0.782837 -0.320801 -0.378235 0.375793 1445370938 -0.782837 -0.320801 -0.378235 0.375793 1445370938 -0.782837 -0.320801 -0.378235 0.375793 1445370938 -0.782837 -0.320801 -0.378235 0.375793 1445370938 -0.782837 -0.320801 -0.378235 0.375793 1445370938 -0.782837 -0.320801 -0.378235 0.375793 1445370938 -0.810364 -0.119202 -0.221680 0.529175 1445370938 -0.810364 -0.119202 -0.221680 0.529175 1445370938 -0.810364 -0.119202 -0.221680 0.529175 1445370938 -0.810364 -0.119202 -0.221680 0.529175 1445370938 -0.810364 -0.119202 -0.221680 0.529175 1445370938 -0.810364 -0.119202 -0.221680 0.529175 1445370938 -0.841064 -0.086914 -0.235413 0.479309 1445370938 -0.841064 -0.086914 -0.235413 0.479309 1445370938 -0.841064 -0.086914 -0.235413 0.479309 1445370938 -0.841064 -0.086914 -0.235413 0.479309 1445370938 -0.841064 -0.086914 -0.235413 0.479309 1445370938 -0.841064 -0.086914 -0.235413 0.479309 1445370938 -0.841064 -0.086914 -0.235413 0.479309 1445370938 -0.892273 0.014771 -0.286194 0.348999 1445370938 -0.892273 0.014771 -0.286194 0.348999 1445370938 -0.892273 0.014771 -0.286194 0.348999 1445370938 -0.892273 0.014771 -0.286194 0.348999 1445370938 -0.892273 0.014771 -0.286194 0.348999 1445370938 -0.892273 0.014771 -0.286194 0.348999 1445370938 -0.922913 -0.007690 -0.305847 0.233948 1445370938 -0.922913 -0.007690 -0.305847 0.233948 1445370938 -0.922913 -0.007690 -0.305847 0.233948 1445370938 -0.922913 -0.007690 -0.305847 0.233948 1445370938 -0.922913 -0.007690 -0.305847 0.233948 1445370938 -0.922913 -0.007690 -0.305847 0.233948 1445370938 -0.922913 -0.007690 -0.305847 0.233948 1445370938 -0.919922 -0.151611 -0.327637 0.153320 1445370938 -0.919922 -0.151611 -0.327637 0.153320 1445370938 -0.919922 -0.151611 -0.327637 0.153320 1445370938 -0.919922 -0.151611 -0.327637 0.153320 1445370938 -0.919922 -0.151611 -0.327637 0.153320 1445370938 -0.919922 -0.151611 -0.327637 0.153320 1445370938 -0.872681 -0.277832 -0.389954 0.095947 1445370938 -0.872681 -0.277832 -0.389954 0.095947 1445370938 -0.872681 -0.277832 -0.389954 0.095947 1445370938 -0.872681 -0.277832 -0.389954 0.095947 1445370938 -0.872681 -0.277832 -0.389954 0.095947 1445370938 -0.872681 -0.277832 -0.389954 0.095947 1445370938 -0.872681 -0.277832 -0.389954 0.095947 1445370938 -0.769592 -0.453369 -0.441956 0.083740 1445370938 -0.769592 -0.453369 -0.441956 0.083740 1445370938 -0.769592 -0.453369 -0.441956 0.083740 1445370938 -0.769592 -0.453369 -0.441956 0.083740 1445370938 -0.769592 -0.453369 -0.441956 0.083740 1445370938 -0.769592 -0.453369 -0.441956 0.083740 1445370938 -0.698853 -0.558411 -0.435181 0.102478 1445370938 -0.698853 -0.558411 -0.435181 0.102478 1445370938 -0.698853 -0.558411 -0.435181 0.102478 1445370938 -0.698853 -0.558411 -0.435181 0.102478 1445370938 -0.698853 -0.558411 -0.435181 0.102478 1445370938 -0.698853 -0.558411 -0.435181 0.102478 1445370938 -0.662292 -0.627136 -0.392029 0.120300 1445370938 -0.662292 -0.627136 -0.392029 0.120300 1445370938 -0.662292 -0.627136 -0.392029 0.120300 1445370938 -0.662292 -0.627136 -0.392029 0.120300 1445370938 -0.662292 -0.627136 -0.392029 0.120300 1445370938 -0.662292 -0.627136 -0.392029 0.120300 1445370938 -0.662292 -0.627136 -0.392029 0.120300 1445370938 -0.675720 -0.630249 -0.364807 0.114929 1445370938 -0.675720 -0.630249 -0.364807 0.114929 1445370938 -0.675720 -0.630249 -0.364807 0.114929 1445370938 -0.675720 -0.630249 -0.364807 0.114929 1445370938 -0.675720 -0.630249 -0.364807 0.114929 1445370938 -0.675720 -0.630249 -0.364807 0.114929 1445370938 -0.675720 -0.630249 -0.364807 0.114929 1445370938 -0.662964 -0.639221 -0.384644 0.063660 1445370938 -0.662964 -0.639221 -0.384644 0.063660 1445370938 -0.662964 -0.639221 -0.384644 0.063660 1445370938 -0.662964 -0.639221 -0.384644 0.063660 1445370938 -0.662964 -0.639221 -0.384644 0.063660 1445370938 -0.662964 -0.639221 -0.384644 0.063660 1445370938 -0.659607 -0.608154 -0.441650 -0.008728 1445370938 -0.659607 -0.608154 -0.441650 -0.008728 1445370938 -0.659607 -0.608154 -0.441650 -0.008728 1445370938 -0.659607 -0.608154 -0.441650 -0.008728 1445370938 -0.659607 -0.608154 -0.441650 -0.008728 1445370938 -0.659607 -0.608154 -0.441650 -0.008728 1445370938 -0.669617 -0.561523 -0.485352 0.029358 1445370938 -0.669617 -0.561523 -0.485352 0.029358 1445370938 -0.669617 -0.561523 -0.485352 0.029358 1445370938 -0.669617 -0.561523 -0.485352 0.029358 1445370938 -0.669617 -0.561523 -0.485352 0.029358 1445370938 -0.669617 -0.561523 -0.485352 0.029358 1445370938 -0.742981 -0.435608 -0.460693 0.214600 1445370938 -0.742981 -0.435608 -0.460693 0.214600 1445370938 -0.742981 -0.435608 -0.460693 0.214600 1445370939 -0.742981 -0.435608 -0.460693 0.214600 1445370939 -0.742981 -0.435608 -0.460693 0.214600 1445370939 -0.742981 -0.435608 -0.460693 0.214600 1445370939 -0.711121 -0.370972 -0.211426 0.558655 1445370939 -0.711121 -0.370972 -0.211426 0.558655 1445370939 -0.711121 -0.370972 -0.211426 0.558655 1445370939 -0.711121 -0.370972 -0.211426 0.558655 1445370939 -0.711121 -0.370972 -0.211426 0.558655 1445370939 -0.711121 -0.370972 -0.211426 0.558655 1445370939 -0.711121 -0.370972 -0.211426 0.558655 1445370939 -0.699463 -0.342651 -0.095642 0.619873 1445370939 -0.699463 -0.342651 -0.095642 0.619873 1445370939 -0.699463 -0.342651 -0.095642 0.619873 1445370939 -0.699463 -0.342651 -0.095642 0.619873 1445370939 -0.699463 -0.342651 -0.095642 0.619873 1445370939 -0.699463 -0.342651 -0.095642 0.619873 1445370939 -0.822571 -0.146912 -0.233215 0.497498 1445370939 -0.822571 -0.146912 -0.233215 0.497498 1445370939 -0.822571 -0.146912 -0.233215 0.497498 1445370939 -0.822571 -0.146912 -0.233215 0.497498 1445370939 -0.822571 -0.146912 -0.233215 0.497498 1445370939 -0.822571 -0.146912 -0.233215 0.497498 1445370939 -0.822571 -0.146912 -0.233215 0.497498 1445370939 -0.891174 -0.090637 -0.257629 0.362305 1445370939 -0.891174 -0.090637 -0.257629 0.362305 1445370939 -0.891174 -0.090637 -0.257629 0.362305 1445370939 -0.891174 -0.090637 -0.257629 0.362305 1445370939 -0.891174 -0.090637 -0.257629 0.362305 1445370939 -0.891174 -0.090637 -0.257629 0.362305 1445370939 -0.908447 -0.208374 -0.254761 0.257874 1445370939 -0.908447 -0.208374 -0.254761 0.257874 1445370939 -0.908447 -0.208374 -0.254761 0.257874 1445370939 -0.908447 -0.208374 -0.254761 0.257874 1445370939 -0.908447 -0.208374 -0.254761 0.257874 1445370939 -0.908447 -0.208374 -0.254761 0.257874 1445370939 -0.892517 -0.280762 -0.311951 0.165466 1445370939 -0.892517 -0.280762 -0.311951 0.165466 1445370939 -0.892517 -0.280762 -0.311951 0.165466 1445370939 -0.892517 -0.280762 -0.311951 0.165466 1445370939 -0.892517 -0.280762 -0.311951 0.165466 1445370939 -0.892517 -0.280762 -0.311951 0.165466 1445370939 -0.892517 -0.280762 -0.311951 0.165466 1445370939 -0.818237 -0.399719 -0.396545 0.116577 1445370939 -0.818237 -0.399719 -0.396545 0.116577 1445370939 -0.818237 -0.399719 -0.396545 0.116577 1445370939 -0.818237 -0.399719 -0.396545 0.116577 1445370939 -0.818237 -0.399719 -0.396545 0.116577 1445370939 -0.818237 -0.399719 -0.396545 0.116577 1445370939 -0.725220 -0.518982 -0.442200 0.096252 1445370939 -0.725220 -0.518982 -0.442200 0.096252 1445370939 -0.725220 -0.518982 -0.442200 0.096252 1445370939 -0.725220 -0.518982 -0.442200 0.096252 1445370939 -0.725220 -0.518982 -0.442200 0.096252 1445370939 -0.725220 -0.518982 -0.442200 0.096252 1445370939 -0.665100 -0.587219 -0.453369 0.085999 1445370939 -0.665100 -0.587219 -0.453369 0.085999 1445370939 -0.665100 -0.587219 -0.453369 0.085999 1445370939 -0.665100 -0.587219 -0.453369 0.085999 1445370939 -0.665100 -0.587219 -0.453369 0.085999 1445370939 -0.665100 -0.587219 -0.453369 0.085999 1445370939 -0.656250 -0.603210 -0.445435 0.084839 1445370939 -0.656250 -0.603210 -0.445435 0.084839 1445370939 -0.656250 -0.603210 -0.445435 0.084839 1445370939 -0.656250 -0.603210 -0.445435 0.084839 1445370939 -0.656250 -0.603210 -0.445435 0.084839 1445370939 -0.656250 -0.603210 -0.445435 0.084839 1445370939 -0.656250 -0.603210 -0.445435 0.084839 1445370939 -0.642151 -0.634460 -0.421143 0.088562 1445370939 -0.642151 -0.634460 -0.421143 0.088562 1445370939 -0.642151 -0.634460 -0.421143 0.088562 1445370939 -0.642151 -0.634460 -0.421143 0.088562 1445370939 -0.642151 -0.634460 -0.421143 0.088562 1445370939 -0.642151 -0.634460 -0.421143 0.088562 1445370939 -0.627319 -0.637878 -0.446472 0.017151 1445370939 -0.627319 -0.637878 -0.446472 0.017151 1445370939 -0.627319 -0.637878 -0.446472 0.017151 1445370939 -0.627319 -0.637878 -0.446472 0.017151 1445370939 -0.627319 -0.637878 -0.446472 0.017151 1445370939 -0.627319 -0.637878 -0.446472 0.017151 1445370939 -0.616150 -0.617798 -0.487122 -0.037903 1445370939 -0.616150 -0.617798 -0.487122 -0.037903 1445370939 -0.616150 -0.617798 -0.487122 -0.037903 1445370939 -0.616150 -0.617798 -0.487122 -0.037903 1445370939 -0.616150 -0.617798 -0.487122 -0.037903 1445370939 -0.616150 -0.617798 -0.487122 -0.037903 1445370939 -0.661072 -0.542847 -0.517822 0.014832 1445370939 -0.661072 -0.542847 -0.517822 0.014832 1445370939 -0.661072 -0.542847 -0.517822 0.014832 1445370939 -0.661072 -0.542847 -0.517822 0.014832 1445370939 -0.661072 -0.542847 -0.517822 0.014832 1445370939 -0.661072 -0.542847 -0.517822 0.014832 1445370939 -0.752686 -0.402222 -0.472534 0.220032 1445370939 -0.752686 -0.402222 -0.472534 0.220032 1445370939 -0.752686 -0.402222 -0.472534 0.220032 1445370939 -0.752686 -0.402222 -0.472534 0.220032 1445370939 -0.752686 -0.402222 -0.472534 0.220032 1445370939 -0.752686 -0.402222 -0.472534 0.220032 1445370939 -0.758484 -0.269714 -0.291992 0.516541 1445370939 -0.758484 -0.269714 -0.291992 0.516541 1445370939 -0.758484 -0.269714 -0.291992 0.516541 1445370939 -0.758484 -0.269714 -0.291992 0.516541 1445370939 -0.758484 -0.269714 -0.291992 0.516541 1445370939 -0.758484 -0.269714 -0.291992 0.516541 1445370939 -0.796082 -0.176208 -0.250366 0.522095 1445370939 -0.796082 -0.176208 -0.250366 0.522095 1445370939 -0.796082 -0.176208 -0.250366 0.522095 1445370939 -0.796082 -0.176208 -0.250366 0.522095 1445370939 -0.796082 -0.176208 -0.250366 0.522095 1445370939 -0.796082 -0.176208 -0.250366 0.522095 1445370939 -0.796082 -0.176208 -0.250366 0.522095 1445370939 -0.887390 -0.025696 -0.321777 0.329224 1445370939 -0.887390 -0.025696 -0.321777 0.329224 1445370939 -0.887390 -0.025696 -0.321777 0.329224 1445370939 -0.887390 -0.025696 -0.321777 0.329224 1445370940 -0.887390 -0.025696 -0.321777 0.329224 1445370940 -0.887390 -0.025696 -0.321777 0.329224 1445370940 -0.919128 -0.064209 -0.332336 0.201721 1445370940 -0.919128 -0.064209 -0.332336 0.201721 1445370940 -0.919128 -0.064209 -0.332336 0.201721 1445370940 -0.919128 -0.064209 -0.332336 0.201721 1445370940 -0.919128 -0.064209 -0.332336 0.201721 1445370940 -0.919128 -0.064209 -0.332336 0.201721 1445370940 -0.905762 -0.180176 -0.363770 0.122009 1445370940 -0.905762 -0.180176 -0.363770 0.122009 1445370940 -0.905762 -0.180176 -0.363770 0.122009 1445370940 -0.905762 -0.180176 -0.363770 0.122009 1445370940 -0.905762 -0.180176 -0.363770 0.122009 1445370940 -0.905762 -0.180176 -0.363770 0.122009 1445370940 -0.905762 -0.180176 -0.363770 0.122009 1445370940 -0.851318 -0.310486 -0.416382 0.074768 1445370940 -0.851318 -0.310486 -0.416382 0.074768 1445370940 -0.851318 -0.310486 -0.416382 0.074768 1445370940 -0.851318 -0.310486 -0.416382 0.074768 1445370940 -0.851318 -0.310486 -0.416382 0.074768 1445370940 -0.851318 -0.310486 -0.416382 0.074768 1445370940 -0.803101 -0.400452 -0.438843 0.046692 1445370940 -0.803101 -0.400452 -0.438843 0.046692 1445370940 -0.803101 -0.400452 -0.438843 0.046692 1445370940 -0.803101 -0.400452 -0.438843 0.046692 1445370940 -0.803101 -0.400452 -0.438843 0.046692 1445370940 -0.803101 -0.400452 -0.438843 0.046692 1445370940 -0.803101 -0.400452 -0.438843 0.046692 1445370940 -0.757263 -0.479553 -0.437622 0.071899 1445370940 -0.757263 -0.479553 -0.437622 0.071899 1445370940 -0.757263 -0.479553 -0.437622 0.071899 1445370940 -0.757263 -0.479553 -0.437622 0.071899 1445370940 -0.757263 -0.479553 -0.437622 0.071899 1445370940 -0.757263 -0.479553 -0.437622 0.071899 1445370940 -0.739014 -0.511292 -0.425354 0.107788 1445370940 -0.739014 -0.511292 -0.425354 0.107788 1445370940 -0.739014 -0.511292 -0.425354 0.107788 1445370940 -0.739014 -0.511292 -0.425354 0.107788 1445370940 -0.739014 -0.511292 -0.425354 0.107788 1445370940 -0.739014 -0.511292 -0.425354 0.107788 1445370940 -0.703735 -0.547729 -0.439819 0.106567 1445370940 -0.703735 -0.547729 -0.439819 0.106567 1445370940 -0.703735 -0.547729 -0.439819 0.106567 1445370940 -0.703735 -0.547729 -0.439819 0.106567 1445370940 -0.703735 -0.547729 -0.439819 0.106567 1445370940 -0.703735 -0.547729 -0.439819 0.106567 1445370940 -0.683044 -0.545959 -0.482544 0.051025 1445370940 -0.683044 -0.545959 -0.482544 0.051025 1445370940 -0.683044 -0.545959 -0.482544 0.051025 1445370940 -0.683044 -0.545959 -0.482544 0.051025 1445370940 -0.683044 -0.545959 -0.482544 0.051025 1445370940 -0.683044 -0.545959 -0.482544 0.051025 1445370940 -0.660767 -0.547058 -0.512573 0.038147 1445370940 -0.660767 -0.547058 -0.512573 0.038147 1445370940 -0.660767 -0.547058 -0.512573 0.038147 1445370940 -0.660767 -0.547058 -0.512573 0.038147 1445370940 -0.660767 -0.547058 -0.512573 0.038147 1445370940 -0.660767 -0.547058 -0.512573 0.038147 1445370940 -0.688293 -0.496277 -0.515381 0.120178 1445370940 -0.688293 -0.496277 -0.515381 0.120178 1445370940 -0.688293 -0.496277 -0.515381 0.120178 1445370940 -0.688293 -0.496277 -0.515381 0.120178 1445370940 -0.688293 -0.496277 -0.515381 0.120178 1445370940 -0.688293 -0.496277 -0.515381 0.120178 1445370940 -0.754395 -0.352478 -0.439270 0.337280 1445370940 -0.754395 -0.352478 -0.439270 0.337280 1445370940 -0.754395 -0.352478 -0.439270 0.337280 1445370940 -0.754395 -0.352478 -0.439270 0.337280 1445370940 -0.754395 -0.352478 -0.439270 0.337280 1445370940 -0.754395 -0.352478 -0.439270 0.337280 1445370940 -0.754395 -0.352478 -0.439270 0.337280 1445370940 -0.757263 -0.171875 -0.300354 0.553894 1445370940 -0.757263 -0.171875 -0.300354 0.553894 1445370940 -0.757263 -0.171875 -0.300354 0.553894 1445370940 -0.757263 -0.171875 -0.300354 0.553894 1445370940 -0.757263 -0.171875 -0.300354 0.553894 1445370940 -0.757263 -0.171875 -0.300354 0.553894 1445370940 -0.802795 -0.150696 -0.287170 0.500427 1445370940 -0.802795 -0.150696 -0.287170 0.500427 1445370940 -0.802795 -0.150696 -0.287170 0.500427 1445370940 -0.802795 -0.150696 -0.287170 0.500427 1445370940 -0.802795 -0.150696 -0.287170 0.500427 1445370940 -0.802795 -0.150696 -0.287170 0.500427 1445370940 -0.802795 -0.150696 -0.287170 0.500427 1445370940 -0.866699 -0.121338 -0.315979 0.366455 1445370940 -0.866699 -0.121338 -0.315979 0.366455 1445370940 -0.866699 -0.121338 -0.315979 0.366455 1445370940 -0.866699 -0.121338 -0.315979 0.366455 1445370940 -0.866699 -0.121338 -0.315979 0.366455 1445370940 -0.893677 -0.158142 -0.349609 0.232788 1445370940 -0.893677 -0.158142 -0.349609 0.232788 1445370940 -0.893677 -0.158142 -0.349609 0.232788 1445370940 -0.893677 -0.158142 -0.349609 0.232788 1445370940 -0.893677 -0.158142 -0.349609 0.232788 1445370940 -0.893677 -0.158142 -0.349609 0.232788 1445370940 -0.893677 -0.158142 -0.349609 0.232788 1445370940 -0.867493 -0.267700 -0.401917 0.119751 1445370940 -0.867493 -0.267700 -0.401917 0.119751 1445370940 -0.867493 -0.267700 -0.401917 0.119751 1445370940 -0.867493 -0.267700 -0.401917 0.119751 1445370940 -0.867493 -0.267700 -0.401917 0.119751 1445370940 -0.867493 -0.267700 -0.401917 0.119751 1445370940 -0.809021 -0.375977 -0.450256 0.037903 1445370940 -0.809021 -0.375977 -0.450256 0.037903 1445370940 -0.809021 -0.375977 -0.450256 0.037903 1445370940 -0.809021 -0.375977 -0.450256 0.037903 1445370940 -0.809021 -0.375977 -0.450256 0.037903 1445370940 -0.809021 -0.375977 -0.450256 0.037903 1445370940 -0.728760 -0.504639 -0.460632 0.046692 1445370940 -0.728760 -0.504639 -0.460632 0.046692 1445370940 -0.728760 -0.504639 -0.460632 0.046692 1445370940 -0.728760 -0.504639 -0.460632 0.046692 1445370940 -0.728760 -0.504639 -0.460632 0.046692 1445370940 -0.728760 -0.504639 -0.460632 0.046692 1445370941 -0.728760 -0.504639 -0.460632 0.046692 1445370941 -0.673645 -0.586548 -0.440491 0.090637 1445370941 -0.673645 -0.586548 -0.440491 0.090637 1445370941 -0.673645 -0.586548 -0.440491 0.090637 1445370941 -0.673645 -0.586548 -0.440491 0.090637 1445370941 -0.673645 -0.586548 -0.440491 0.090637 1445370941 -0.673645 -0.586548 -0.440491 0.090637 1445370941 -0.696411 -0.557678 -0.432861 0.129211 1445370941 -0.696411 -0.557678 -0.432861 0.129211 1445370941 -0.696411 -0.557678 -0.432861 0.129211 1445370941 -0.696411 -0.557678 -0.432861 0.129211 1445370941 -0.696411 -0.557678 -0.432861 0.129211 1445370941 -0.696411 -0.557678 -0.432861 0.129211 1445370941 -0.703674 -0.521362 -0.472290 0.100464 1445370941 -0.703674 -0.521362 -0.472290 0.100464 1445370941 -0.703674 -0.521362 -0.472290 0.100464 1445370941 -0.703674 -0.521362 -0.472290 0.100464 1445370941 -0.703674 -0.521362 -0.472290 0.100464 1445370941 -0.703674 -0.521362 -0.472290 0.100464 1445370941 -0.703674 -0.521362 -0.472290 0.100464 1445370941 -0.695190 -0.506714 -0.509338 0.024597 1445370941 -0.695190 -0.506714 -0.509338 0.024597 1445370941 -0.695190 -0.506714 -0.509338 0.024597 1445370941 -0.695190 -0.506714 -0.509338 0.024597 1445370941 -0.695190 -0.506714 -0.509338 0.024597 1445370941 -0.695190 -0.506714 -0.509338 0.024597 1445370941 -0.657837 -0.544495 -0.520386 0.005493 1445370941 -0.657837 -0.544495 -0.520386 0.005493 1445370941 -0.657837 -0.544495 -0.520386 0.005493 1445370941 -0.657837 -0.544495 -0.520386 0.005493 1445370941 -0.657837 -0.544495 -0.520386 0.005493 1445370941 -0.657837 -0.544495 -0.520386 0.005493 1445370941 -0.657837 -0.544495 -0.520386 0.005493 1445370941 -0.672363 -0.519714 -0.524109 0.057007 1445370941 -0.672363 -0.519714 -0.524109 0.057007 1445370941 -0.672363 -0.519714 -0.524109 0.057007 1445370941 -0.672363 -0.519714 -0.524109 0.057007 1445370941 -0.672363 -0.519714 -0.524109 0.057007 1445370941 -0.672363 -0.519714 -0.524109 0.057007 1445370941 -0.748352 -0.398376 -0.485474 0.213623 1445370941 -0.748352 -0.398376 -0.485474 0.213623 1445370941 -0.748352 -0.398376 -0.485474 0.213623 1445370941 -0.748352 -0.398376 -0.485474 0.213623 1445370941 -0.748352 -0.398376 -0.485474 0.213623 1445370941 -0.748352 -0.398376 -0.485474 0.213623 1445370941 -0.767334 -0.244019 -0.326477 0.495056 1445370941 -0.767334 -0.244019 -0.326477 0.495056 1445370941 -0.767334 -0.244019 -0.326477 0.495056 1445370941 -0.767334 -0.244019 -0.326477 0.495056 1445370941 -0.767334 -0.244019 -0.326477 0.495056 1445370941 -0.767334 -0.244019 -0.326477 0.495056 1445370941 -0.767334 -0.244019 -0.326477 0.495056 1445370941 -0.802246 -0.167542 -0.263916 0.508606 1445370941 -0.802246 -0.167542 -0.263916 0.508606 1445370941 -0.802246 -0.167542 -0.263916 0.508606 1445370941 -0.802246 -0.167542 -0.263916 0.508606 1445370941 -0.802246 -0.167542 -0.263916 0.508606 1445370941 -0.802246 -0.167542 -0.263916 0.508606 1445370941 -0.880676 -0.079224 -0.300537 0.357605 1445370941 -0.880676 -0.079224 -0.300537 0.357605 1445370941 -0.880676 -0.079224 -0.300537 0.357605 1445370941 -0.880676 -0.079224 -0.300537 0.357605 1445370941 -0.880676 -0.079224 -0.300537 0.357605 1445370941 -0.880676 -0.079224 -0.300537 0.357605 1445370941 -0.880676 -0.079224 -0.300537 0.357605 1445370941 -0.915833 -0.137329 -0.301147 0.227417 1445370941 -0.915833 -0.137329 -0.301147 0.227417 1445370941 -0.915833 -0.137329 -0.301147 0.227417 1445370941 -0.915833 -0.137329 -0.301147 0.227417 1445370941 -0.915833 -0.137329 -0.301147 0.227417 1445370941 -0.915833 -0.137329 -0.301147 0.227417 1445370941 -0.902710 -0.230103 -0.338928 0.131958 1445370941 -0.902710 -0.230103 -0.338928 0.131958 1445370941 -0.902710 -0.230103 -0.338928 0.131958 1445370941 -0.902710 -0.230103 -0.338928 0.131958 1445370941 -0.902710 -0.230103 -0.338928 0.131958 1445370941 -0.902710 -0.230103 -0.338928 0.131958 1445370941 -0.902710 -0.230103 -0.338928 0.131958 1445370941 -0.838135 -0.351013 -0.409851 0.080200 1445370941 -0.838135 -0.351013 -0.409851 0.080200 1445370941 -0.838135 -0.351013 -0.409851 0.080200 1445370941 -0.838135 -0.351013 -0.409851 0.080200 1445370941 -0.838135 -0.351013 -0.409851 0.080200 1445370941 -0.838135 -0.351013 -0.409851 0.080200 1445370941 -0.838135 -0.351013 -0.409851 0.080200 1445370941 -0.838135 -0.351013 -0.409851 0.080200 1445370941 -0.719116 -0.524048 -0.447449 0.089966 1445370941 -0.719116 -0.524048 -0.447449 0.089966 1445370941 -0.719116 -0.524048 -0.447449 0.089966 1445370941 -0.719116 -0.524048 -0.447449 0.089966 1445370941 -0.719116 -0.524048 -0.447449 0.089966 1445370941 -0.719116 -0.524048 -0.447449 0.089966 1445370941 -0.643311 -0.617371 -0.430969 0.139160 1445370941 -0.643311 -0.617371 -0.430969 0.139160 1445370941 -0.643311 -0.617371 -0.430969 0.139160 1445370941 -0.643311 -0.617371 -0.430969 0.139160 1445370941 -0.643311 -0.617371 -0.430969 0.139160 1445370941 -0.643311 -0.617371 -0.430969 0.139160 1445370941 -0.643311 -0.617371 -0.430969 0.139160 1445370941 -0.629944 -0.632324 -0.411804 0.183899 1445370941 -0.629944 -0.632324 -0.411804 0.183899 1445370941 -0.629944 -0.632324 -0.411804 0.183899 1445370941 -0.629944 -0.632324 -0.411804 0.183899 1445370941 -0.629944 -0.632324 -0.411804 0.183899 1445370941 -0.622620 -0.625732 -0.423950 0.203064 1445370941 -0.622620 -0.625732 -0.423950 0.203064 1445370941 -0.622620 -0.625732 -0.423950 0.203064 1445370941 -0.622620 -0.625732 -0.423950 0.203064 1445370941 -0.622620 -0.625732 -0.423950 0.203064 1445370941 -0.622620 -0.625732 -0.423950 0.203064 1445370941 -0.639221 -0.583679 -0.487061 0.116394 1445370941 -0.639221 -0.583679 -0.487061 0.116394 1445370941 -0.639221 -0.583679 -0.487061 0.116394 1445370941 -0.639221 -0.583679 -0.487061 0.116394 1445370941 -0.639221 -0.583679 -0.487061 0.116394 1445370941 -0.639221 -0.583679 -0.487061 0.116394 1445370941 -0.639221 -0.583679 -0.487061 0.116394 1445370942 -0.587646 -0.620728 -0.514648 0.067322 1445370942 -0.587646 -0.620728 -0.514648 0.067322 1445370942 -0.587646 -0.620728 -0.514648 0.067322 1445370942 -0.587646 -0.620728 -0.514648 0.067322 1445370942 -0.587646 -0.620728 -0.514648 0.067322 1445370942 -0.601379 -0.586121 -0.538940 0.066772 1445370942 -0.601379 -0.586121 -0.538940 0.066772 1445370942 -0.601379 -0.586121 -0.538940 0.066772 1445370942 -0.601379 -0.586121 -0.538940 0.066772 1445370942 -0.601379 -0.586121 -0.538940 0.066772 1445370942 -0.601379 -0.586121 -0.538940 0.066772 1445370942 -0.601379 -0.586121 -0.538940 0.066772 1445370942 -0.681030 -0.468323 -0.535828 0.172668 1445370942 -0.681030 -0.468323 -0.535828 0.172668 1445370942 -0.681030 -0.468323 -0.535828 0.172668 1445370942 -0.681030 -0.468323 -0.535828 0.172668 1445370942 -0.681030 -0.468323 -0.535828 0.172668 1445370942 -0.681030 -0.468323 -0.535828 0.172668 1445370942 -0.758911 -0.312134 -0.379700 0.427246 1445370942 -0.758911 -0.312134 -0.379700 0.427246 1445370942 -0.758911 -0.312134 -0.379700 0.427246 1445370942 -0.758911 -0.312134 -0.379700 0.427246 1445370942 -0.758911 -0.312134 -0.379700 0.427246 1445370942 -0.758911 -0.312134 -0.379700 0.427246 1445370942 -0.758911 -0.312134 -0.379700 0.427246 1445370942 -0.768555 -0.281799 -0.225281 0.528381 1445370942 -0.768555 -0.281799 -0.225281 0.528381 1445370942 -0.768555 -0.281799 -0.225281 0.528381 1445370942 -0.768555 -0.281799 -0.225281 0.528381 1445370942 -0.768555 -0.281799 -0.225281 0.528381 1445370942 -0.768555 -0.281799 -0.225281 0.528381 1445370942 -0.853333 -0.197571 -0.300232 0.377747 1445370942 -0.853333 -0.197571 -0.300232 0.377747 1445370942 -0.853333 -0.197571 -0.300232 0.377747 1445370942 -0.853333 -0.197571 -0.300232 0.377747 1445370942 -0.853333 -0.197571 -0.300232 0.377747 1445370942 -0.853333 -0.197571 -0.300232 0.377747 1445370942 -0.904358 -0.142334 -0.345459 0.206299 1445370942 -0.904358 -0.142334 -0.345459 0.206299 1445370942 -0.904358 -0.142334 -0.345459 0.206299 1445370942 
-0.707886 0.537720 0.226318 0.398132 1445370945 -0.707886 0.537720 0.226318 0.398132 1445370945 -0.707886 0.537720 0.226318 0.398132 1445370945 -0.707886 0.537720 0.226318 0.398132 1445370945 -0.687561 0.545410 0.200867 0.435181 1445370945 -0.687561 0.545410 0.200867 0.435181 1445370945 -0.687561 0.545410 0.200867 0.435181 1445370945 -0.687561 0.545410 0.200867 0.435181 1445370945 -0.687561 0.545410 0.200867 0.435181 1445370945 -0.687561 0.545410 0.200867 0.435181 1445370945 -0.687561 0.545410 0.200867 0.435181 1445370945 -0.648438 0.573853 0.177124 0.467773 1445370945 -0.648438 0.573853 0.177124 0.467773 1445370945 -0.648438 0.573853 0.177124 0.467773 1445370945 -0.648438 0.573853 0.177124 0.467773 1445370945 -0.648438 0.573853 0.177124 0.467773 1445370945 -0.648438 0.573853 0.177124 0.467773 1445370945 -0.628235 0.595154 0.167419 0.472290 1445370945 -0.628235 0.595154 0.167419 0.472290 1445370945 -0.628235 0.595154 0.167419 0.472290 1445370945 -0.628235 0.595154 0.167419 0.472290 1445370945 -0.628235 0.595154 0.167419 0.472290 1445370945 -0.628235 0.595154 0.167419 0.472290 1445370945 -0.654846 0.577148 0.195496 0.446960 1445370945 -0.654846 0.577148 0.195496 0.446960 1445370945 -0.654846 0.577148 0.195496 0.446960 1445370945 -0.654846 0.577148 0.195496 0.446960 1445370945 -0.654846 0.577148 0.195496 0.446960 1445370945 -0.654846 0.577148 0.195496 0.446960 1445370945 -0.654846 0.577148 0.195496 0.446960 1445370945 -0.698486 0.530823 0.222778 0.424988 1445370945 -0.698486 0.530823 0.222778 0.424988 1445370945 -0.698486 0.530823 0.222778 0.424988 1445370945 -0.698486 0.530823 0.222778 0.424988 1445370945 -0.698486 0.530823 0.222778 0.424988 1445370945 -0.698486 0.530823 0.222778 0.424988 1445370945 -0.726685 0.497192 0.223633 0.418030 1445370945 -0.726685 0.497192 0.223633 0.418030 1445370945 -0.726685 0.497192 0.223633 0.418030 1445370945 -0.726685 0.497192 0.223633 0.418030 1445370945 -0.726685 0.497192 0.223633 0.418030 1445370946 -0.726685 0.497192 0.223633 0.418030 1445370946 -0.726685 0.497192 0.223633 0.418030 1445370946 -0.736084 0.485596 0.201172 0.426514 1445370946 -0.736084 0.485596 0.201172 0.426514 1445370946 -0.736084 0.485596 0.201172 0.426514 1445370946 -0.736084 0.485596 0.201172 0.426514 1445370946 -0.736084 0.485596 0.201172 0.426514 1445370946 -0.736084 0.485596 0.201172 0.426514 1445370946 -0.729370 0.492737 0.161499 0.446228 1445370946 -0.729370 0.492737 0.161499 0.446228 1445370946 -0.729370 0.492737 0.161499 0.446228 1445370946 -0.729370 0.492737 0.161499 0.446228 1445370946 -0.729370 0.492737 0.161499 0.446228 1445370946 -0.729370 0.492737 0.161499 0.446228 1445370946 -0.717590 0.499512 0.124512 0.468994 1445370946 -0.717590 0.499512 0.124512 0.468994 1445370946 -0.717590 0.499512 0.124512 0.468994 1445370946 -0.717590 0.499512 0.124512 0.468994 1445370946 -0.717590 0.499512 0.124512 0.468994 1445370946 -0.717590 0.499512 0.124512 0.468994 1445370946 -0.701538 0.504089 0.097900 0.494019 1445370946 -0.701538 0.504089 0.097900 0.494019 1445370946 -0.701538 0.504089 0.097900 0.494019 1445370946 -0.701538 0.504089 0.097900 0.494019 1445370946 -0.701538 0.504089 0.097900 0.494019 1445370946 -0.701538 0.504089 0.097900 0.494019 1445370946 -0.701538 0.504089 0.097900 0.494019 1445370946 -0.678528 0.514648 0.090393 0.516235 1445370946 -0.678528 0.514648 0.090393 0.516235 1445370946 -0.678528 0.514648 0.090393 0.516235 1445370946 -0.678528 0.514648 0.090393 0.516235 1445370946 -0.678528 0.514648 0.090393 0.516235 1445370946 -0.678528 0.514648 0.090393 0.516235 1445370946 -0.674316 0.513794 0.093994 0.521973 1445370946 -0.674316 0.513794 0.093994 0.521973 1445370946 -0.674316 0.513794 0.093994 0.521973 1445370946 -0.674316 0.513794 0.093994 0.521973 1445370946 -0.674316 0.513794 0.093994 0.521973 1445370946 -0.685303 0.505920 0.092957 0.515503 1445370946 -0.685303 0.505920 0.092957 0.515503 1445370946 -0.685303 0.505920 0.092957 0.515503 1445370946 -0.685303 0.505920 0.092957 0.515503 1445370946 -0.685303 0.505920 0.092957 0.515503 1445370946 -0.676025 0.523865 0.082764 0.511597 1445370946 -0.676025 0.523865 0.082764 0.511597 1445370946 -0.676025 0.523865 0.082764 0.511597 1445370946 -0.676025 0.523865 0.082764 0.511597 1445370946 -0.676025 0.523865 0.082764 0.511597 1445370946 -0.676025 0.523865 0.082764 0.511597 1445370946 -0.647034 0.560181 0.092834 0.508789 1445370946 -0.647034 0.560181 0.092834 0.508789 1445370946 -0.647034 0.560181 0.092834 0.508789 1445370946 -0.647034 0.560181 0.092834 0.508789 1445370946 -0.647034 0.560181 0.092834 0.508789 1445370946 -0.647034 0.560181 0.092834 0.508789 1445370946 -0.562744 0.638184 0.056396 0.522278 1445370946 -0.562744 0.638184 0.056396 0.522278 1445370946 -0.562744 0.638184 0.056396 0.522278 1445370946 -0.562744 0.638184 0.056396 0.522278 1445370946 -0.562744 0.638184 0.056396 0.522278 1445370946 -0.562744 0.638184 0.056396 0.522278 1445370946 -0.533386 0.670227 0.077454 0.510132 1445370946 -0.533386 0.670227 0.077454 0.510132 1445370946 -0.533386 0.670227 0.077454 0.510132 1445370946 -0.533386 0.670227 0.077454 0.510132 1445370946 -0.533386 0.670227 0.077454 0.510132 1445370946 -0.533386 0.670227 0.077454 0.510132 1445370946 -0.569824 0.648560 0.166931 0.476196 1445370946 -0.569824 0.648560 0.166931 0.476196 1445370946 -0.569824 0.648560 0.166931 0.476196 1445370946 -0.569824 0.648560 0.166931 0.476196 1445370946 -0.569824 0.648560 0.166931 0.476196 1445370946 -0.569824 0.648560 0.166931 0.476196 1445370946 -0.624390 0.602966 0.230957 0.439575 1445370946 -0.624390 0.602966 0.230957 0.439575 1445370946 -0.624390 0.602966 0.230957 0.439575 1445370946 -0.624390 0.602966 0.230957 0.439575 1445370946 -0.624390 0.602966 0.230957 0.439575 1445370946 -0.624390 0.602966 0.230957 0.439575 1445370946 -0.635437 0.584839 0.253052 0.435974 1445370946 -0.635437 0.584839 0.253052 0.435974 1445370946 -0.635437 0.584839 0.253052 0.435974 1445370946 -0.635437 0.584839 0.253052 0.435974 1445370946 -0.635437 0.584839 0.253052 0.435974 1445370946 -0.630127 0.590820 0.228821 0.448853 1445370946 -0.630127 0.590820 0.228821 0.448853 1445370946 -0.630127 0.590820 0.228821 0.448853 1445370946 -0.630127 0.590820 0.228821 0.448853 1445370946 -0.630127 0.590820 0.228821 0.448853 1445370946 -0.630127 0.590820 0.228821 0.448853 1445370946 -0.641357 0.580017 0.200745 0.460388 1445370946 -0.641357 0.580017 0.200745 0.460388 1445370946 -0.641357 0.580017 0.200745 0.460388 1445370946 -0.641357 0.580017 0.200745 0.460388 1445370946 -0.641357 0.580017 0.200745 0.460388 1445370946 -0.641357 0.580017 0.200745 0.460388 1445370946 -0.665161 0.548584 0.188110 0.470276 1445370946 -0.665161 0.548584 0.188110 0.470276 1445370946 -0.665161 0.548584 0.188110 0.470276 1445370946 -0.665161 0.548584 0.188110 0.470276 1445370946 -0.665161 0.548584 0.188110 0.470276 1445370946 -0.664368 0.539124 0.163086 0.491272 1445370946 -0.664368 0.539124 0.163086 0.491272 1445370946 -0.664368 0.539124 0.163086 0.491272 1445370946 -0.664368 0.539124 0.163086 0.491272 1445370946 -0.664368 0.539124 0.163086 0.491272 1445370947 -0.664368 0.539124 0.163086 0.491272 1445370947 -0.653992 0.541138 0.135681 0.510925 1445370947 -0.653992 0.541138 0.135681 0.510925 1445370947 -0.653992 0.541138 0.135681 0.510925 1445370947 -0.653992 0.541138 0.135681 0.510925 1445370947 -0.653992 0.541138 0.135681 0.510925 1445370947 -0.653992 0.541138 0.135681 0.510925 1445370947 -0.640564 0.539124 0.122742 0.532898 1445370947 -0.640564 0.539124 0.122742 0.532898 1445370947 -0.640564 0.539124 0.122742 0.532898 1445370947 -0.640564 0.539124 0.122742 0.532898 1445370947 -0.640564 0.539124 0.122742 0.532898 1445370947 -0.640564 0.539124 0.122742 0.532898 1445370947 -0.636230 0.507202 0.085022 0.575073 1445370947 -0.636230 0.507202 0.085022 0.575073 1445370947 -0.636230 0.507202 0.085022 0.575073 1445370947 -0.636230 0.507202 0.085022 0.575073 1445370947 -0.636230 0.507202 0.085022 0.575073 1445370947 -0.636230 0.507202 0.085022 0.575073 1445370947 -0.621765 0.497253 0.048218 0.603210 1445370947 -0.621765 0.497253 0.048218 0.603210 1445370947 -0.621765 0.497253 0.048218 0.603210 1445370947 -0.621765 0.497253 0.048218 0.603210 1445370947 -0.621765 0.497253 0.048218 0.603210 1445370947 -0.625671 0.513855 0.066406 0.583130 1445370947 -0.625671 0.513855 0.066406 0.583130 1445370947 -0.625671 0.513855 0.066406 0.583130 1445370947 -0.625671 0.513855 0.066406 0.583130 1445370947 -0.625671 0.513855 0.066406 0.583130 1445370947 -0.644653 0.527832 0.144165 0.533813 1445370947 -0.644653 0.527832 0.144165 0.533813 1445370947 -0.644653 0.527832 0.144165 0.533813 1445370947 -0.644653 0.527832 0.144165 0.533813 1445370947 -0.644653 0.527832 0.144165 0.533813 1445370947 -0.678284 0.513672 0.220642 0.476868 1445370947 -0.678284 0.513672 0.220642 0.476868 1445370947 -0.678284 0.513672 0.220642 0.476868 1445370947 -0.678284 0.513672 0.220642 0.476868 1445370947 -0.678284 0.513672 0.220642 0.476868 1445370947 -0.678284 0.513672 0.220642 0.476868 1445370947 -0.678284 0.513672 0.220642 0.476868 1445370947 -0.712219 0.487732 0.282349 0.418396 1445370947 -0.712219 0.487732 0.282349 0.418396 1445370947 -0.712219 0.487732 0.282349 0.418396 1445370947 -0.712219 0.487732 0.282349 0.418396 1445370947 -0.712219 0.487732 0.282349 0.418396 1445370947 -0.712219 0.487732 0.282349 0.418396 1445370947 -0.739746 0.452637 0.323792 0.378113 1445370947 -0.739746 0.452637 0.323792 0.378113 1445370947 -0.739746 0.452637 0.323792 0.378113 1445370947 -0.739746 0.452637 0.323792 0.378113 1445370947 -0.739746 0.452637 0.323792 0.378113 1445370947 -0.739746 0.452637 0.323792 0.378113 1445370947 -0.745117 0.442993 0.328918 0.374695 1445370947 -0.745117 0.442993 0.328918 0.374695 1445370947 -0.745117 0.442993 0.328918 0.374695 1445370947 -0.745117 0.442993 0.328918 0.374695 1445370947 -0.745117 0.442993 0.328918 0.374695 1445370947 -0.745117 0.442993 0.328918 0.374695 1445370947 -0.748047 0.437073 0.316711 0.386108 1445370947 -0.748047 0.437073 0.316711 0.386108 1445370947 -0.748047 0.437073 0.316711 0.386108 1445370947 -0.748047 0.437073 0.316711 0.386108 1445370947 -0.748047 0.437073 0.316711 0.386108 1445370947 -0.748108 0.436218 0.290894 0.406616 1445370947 -0.748108 0.436218 0.290894 0.406616 1445370947 -0.748108 0.436218 0.290894 0.406616 1445370947 -0.748108 0.436218 0.290894 0.406616 1445370947 -0.748108 0.436218 0.290894 0.406616 1445370947 -0.748108 0.436218 0.290894 0.406616 1445370947 -0.735474 0.448486 0.249084 0.442566 1445370947 -0.735474 0.448486 0.249084 0.442566 1445370947 -0.735474 0.448486 0.249084 0.442566 1445370947 -0.735474 0.448486 0.249084 0.442566 1445370947 -0.735474 0.448486 0.249084 0.442566 1445370947 -0.735474 0.448486 0.249084 0.442566 1445370947 -0.702393 0.476501 0.188599 0.493896 1445370947 -0.702393 0.476501 0.188599 0.493896 1445370947 -0.702393 0.476501 0.188599 0.493896 1445370947 -0.702393 0.476501 0.188599 0.493896 1445370947 -0.702393 0.476501 0.188599 0.493896 1445370947 -0.680420 0.489258 0.151306 0.524109 1445370947 -0.680420 0.489258 0.151306 0.524109 1445370947 -0.680420 0.489258 0.151306 0.524109 1445370947 -0.680420 0.489258 0.151306 0.524109 1445370947 -0.680420 0.489258 0.151306 0.524109 1445370947 -0.680420 0.489258 0.151306 0.524109 1445370947 -0.683289 0.465454 0.125977 0.548279 1445370947 -0.683289 0.465454 0.125977 0.548279 1445370947 -0.683289 0.465454 0.125977 0.548279 1445370947 -0.683289 0.465454 0.125977 0.548279 1445370947 -0.683289 0.465454 0.125977 0.548279 1445370947 -0.683289 0.465454 0.125977 0.548279 1445370947 -0.683289 0.465454 0.125977 0.548279 1445370947 -0.696350 0.428650 0.119507 0.563049 1445370947 -0.696350 0.428650 0.119507 0.563049 1445370947 -0.696350 0.428650 0.119507 0.563049 1445370947 -0.696350 0.428650 0.119507 0.563049 1445370947 -0.696350 0.428650 0.119507 0.563049 1445370947 -0.696350 0.428650 0.119507 0.563049 1445370947 -0.700134 0.433228 0.134399 0.551453 1445370947 -0.700134 0.433228 0.134399 0.551453 1445370947 -0.700134 0.433228 0.134399 0.551453 1445370947 -0.700134 0.433228 0.134399 0.551453 1445370947 -0.700134 0.433228 0.134399 0.551453 1445370948 -0.726807 0.429688 0.191406 0.500427 1445370948 -0.726807 0.429688 0.191406 0.500427 1445370948 -0.726807 0.429688 0.191406 0.500427 1445370948 -0.726807 0.429688 0.191406 0.500427 1445370948 -0.726807 0.429688 0.191406 0.500427 1445370948 -0.726807 0.429688 0.191406 0.500427 1445370948 -0.753479 0.416687 0.259949 0.437073 1445370948 -0.753479 0.416687 0.259949 0.437073 1445370948 -0.753479 0.416687 0.259949 0.437073 1445370948 -0.753479 0.416687 0.259949 0.437073 1445370948 -0.753479 0.416687 0.259949 0.437073 1445370948 -0.769531 0.408569 0.309509 0.380859 1445370948 -0.769531 0.408569 0.309509 0.380859 1445370948 -0.769531 0.408569 0.309509 0.380859 1445370948 -0.769531 0.408569 0.309509 0.380859 1445370948 -0.769531 0.408569 0.309509 0.380859 1445370948 -0.770935 0.415100 0.338928 0.344238 1445370948 -0.770935 0.415100 0.338928 0.344238 1445370948 -0.770935 0.415100 0.338928 0.344238 1445370948 -0.770935 0.415100 0.338928 0.344238 1445370948 -0.770935 0.415100 0.338928 0.344238 1445370948 -0.770935 0.415100 0.338928 0.344238 1445370948 -0.774475 0.419189 0.340759 0.329163 1445370948 -0.774475 0.419189 0.340759 0.329163 1445370948 -0.774475 0.419189 0.340759 0.329163 1445370948 -0.774475 0.419189 0.340759 0.329163 1445370948 -0.774475 0.419189 0.340759 0.329163 1445370948 -0.774475 0.419189 0.340759 0.329163 1445370948 -0.791748 0.393311 0.335999 0.324768 1445370948 -0.791748 0.393311 0.335999 0.324768 1445370948 -0.791748 0.393311 0.335999 0.324768 1445370948 -0.791748 0.393311 0.335999 0.324768 1445370948 -0.791748 0.393311 0.335999 0.324768 1445370948 -0.791748 0.393311 0.335999 0.324768 1445370948 -0.783081 0.397888 0.323792 0.351563 1445370948 -0.783081 0.397888 0.323792 0.351563 1445370948 -0.783081 0.397888 0.323792 0.351563 1445370948 -0.783081 0.397888 0.323792 0.351563 1445370948 -0.783081 0.397888 0.323792 0.351563 1445370948 -0.764038 0.417114 0.286926 0.399841 1445370948 -0.764038 0.417114 0.286926 0.399841 1445370948 -0.764038 0.417114 0.286926 0.399841 1445370948 -0.736755 0.438477 0.239868 0.455383 1445370948 -0.736755 0.438477 0.239868 0.455383 1445370948 -0.736755 0.438477 0.239868 0.455383 1445370948 -0.736755 0.438477 0.239868 0.455383 1445370948 -0.736755 0.438477 0.239868 0.455383 1445370948 -0.736755 0.438477 0.239868 0.455383 1445370948 -0.703125 0.455811 0.188782 0.512024 1445370948 -0.703125 0.455811 0.188782 0.512024 1445370948 -0.703125 0.455811 0.188782 0.512024 1445370948 -0.703125 0.455811 0.188782 0.512024 1445370948 -0.703125 0.455811 0.188782 0.512024 1445370948 -0.703125 0.455811 0.188782 0.512024 1445370948 -0.665222 0.477722 0.141052 0.556213 1445370948 -0.665222 0.477722 0.141052 0.556213 1445370948 -0.665222 0.477722 0.141052 0.556213 1445370948 -0.665222 0.477722 0.141052 0.556213 1445370948 -0.665222 0.477722 0.141052 0.556213 1445370948 -0.657410 0.476318 0.115723 0.572266 1445370948 -0.657410 0.476318 0.115723 0.572266 1445370948 -0.657410 0.476318 0.115723 0.572266 1445370948 -0.657410 0.476318 0.115723 0.572266 1445370948 -0.657410 0.476318 0.115723 0.572266 1445370948 -0.657410 0.476318 0.115723 0.572266 1445370948 -0.657410 0.476318 0.115723 0.572266 1445370948 -0.669128 0.459229 0.122925 0.571228 1445370948 -0.669128 0.459229 0.122925 0.571228 1445370948 -0.669128 0.459229 0.122925 0.571228 1445370948 -0.669128 0.459229 0.122925 0.571228 1445370948 -0.669128 0.459229 0.122925 0.571228 1445370948 -0.690613 0.459778 0.152588 0.536987 1445370948 -0.690613 0.459778 0.152588 0.536987 1445370948 -0.690613 0.459778 0.152588 0.536987 1445370948 -0.690613 0.459778 0.152588 0.536987 1445370948 -0.690613 0.459778 0.152588 0.536987 1445370948 -0.690613 0.459778 0.152588 0.536987 1445370948 -0.725403 0.442993 0.206848 0.484497 1445370948 -0.725403 0.442993 0.206848 0.484497 1445370948 -0.725403 0.442993 0.206848 0.484497 1445370948 -0.725403 0.442993 0.206848 0.484497 1445370948 -0.725403 0.442993 0.206848 0.484497 1445370948 -0.753357 0.429993 0.272949 0.415955 1445370948 -0.753357 0.429993 0.272949 0.415955 1445370948 -0.753357 0.429993 0.272949 0.415955 1445370948 -0.753357 0.429993 0.272949 0.415955 1445370948 -0.753357 0.429993 0.272949 0.415955 1445370948 -0.753357 0.429993 0.272949 0.415955 1445370948 -0.774902 0.415161 0.324402 0.349243 1445370948 -0.774902 0.415161 0.324402 0.349243 1445370948 -0.774902 0.415161 0.324402 0.349243 1445370948 -0.774902 0.415161 0.324402 0.349243 1445370948 -0.774902 0.415161 0.324402 0.349243 1445370948 -0.790283 0.406555 0.350891 0.294983 1445370948 -0.790283 0.406555 0.350891 0.294983 1445370948 -0.790283 0.406555 0.350891 0.294983 1445370948 -0.790283 0.406555 0.350891 0.294983 1445370948 -0.790283 0.406555 0.350891 0.294983 1445370948 -0.790283 0.406555 0.350891 0.294983 1445370948 -0.791687 0.400513 0.364380 0.283020 1445370949 -0.791687 0.400513 0.364380 0.283020 1445370949 -0.791687 0.400513 0.364380 0.283020 1445370949 -0.791687 0.400513 0.364380 0.283020 1445370949 -0.791687 0.400513 0.364380 0.283020 1445370949 -0.801514 0.383057 0.354187 0.292114 1445370949 -0.801514 0.383057 0.354187 0.292114 1445370949 -0.801514 0.383057 0.354187 0.292114 1445370949 -0.801514 0.383057 0.354187 0.292114 1445370949 -0.801514 0.383057 0.354187 0.292114 1445370949 -0.801514 0.383057 0.354187 0.292114 1445370949 -0.792175 0.382751 0.333679 0.338440 1445370949 -0.792175 0.382751 0.333679 0.338440 1445370949 -0.792175 0.382751 0.333679 0.338440 1445370949 -0.792175 0.382751 0.333679 0.338440 1445370949 -0.792175 0.382751 0.333679 0.338440 1445370949 -0.792175 0.382751 0.333679 0.338440 1445370949 -0.760010 0.416809 0.292603 0.403809 1445370949 -0.760010 0.416809 0.292603 0.403809 1445370949 -0.760010 0.416809 0.292603 0.403809 1445370949 -0.760010 0.416809 0.292603 0.403809 1445370949 -0.760010 0.416809 0.292603 0.403809 1445370949 -0.760010 0.416809 0.292603 0.403809 1445370949 -0.716248 0.446777 0.245361 0.476563 1445370949 -0.716248 0.446777 0.245361 0.476563 1445370949 -0.716248 0.446777 0.245361 0.476563 1445370949 -0.716248 0.446777 0.245361 0.476563 1445370949 -0.716248 0.446777 0.245361 0.476563 1445370949 -0.677490 0.470398 0.201721 0.528259 1445370949 -0.677490 0.470398 0.201721 0.528259 1445370949 -0.677490 0.470398 0.201721 0.528259 1445370949 -0.677490 0.470398 0.201721 0.528259 1445370949 -0.677490 0.470398 0.201721 0.528259 1445370949 -0.677490 0.470398 0.201721 0.528259 1445370949 -0.661316 0.459900 0.159912 0.570557 1445370949 -0.661316 0.459900 0.159912 0.570557 1445370949 -0.661316 0.459900 0.159912 0.570557 1445370949 -0.661316 0.459900 0.159912 0.570557 1445370949 -0.661316 0.459900 0.159912 0.570557 1445370949 -0.661316 0.459900 0.159912 0.570557 1445370949 -0.658691 0.455566 0.135376 0.583313 1445370949 -0.658691 0.455566 0.135376 0.583313 1445370949 -0.658691 0.455566 0.135376 0.583313 1445370949 -0.658691 0.455566 0.135376 0.583313 1445370949 -0.658691 0.455566 0.135376 0.583313 1445370949 -0.686646 0.449463 0.155151 0.549927 1445370949 -0.686646 0.449463 0.155151 0.549927 1445370949 -0.686646 0.449463 0.155151 0.549927 1445370949 -0.686646 0.449463 0.155151 0.549927 1445370949 -0.686646 0.449463 0.155151 0.549927 1445370949 -0.721252 0.437195 0.207092 0.495728 1445370949 -0.721252 0.437195 0.207092 0.495728 1445370949 -0.721252 0.437195 0.207092 0.495728 1445370949 -0.721252 0.437195 0.207092 0.495728 1445370949 -0.721252 0.437195 0.207092 0.495728 1445370949 -0.721252 0.437195 0.207092 0.495728 1445370949 -0.750427 0.425842 0.265564 0.430054 1445370949 -0.750427 0.425842 0.265564 0.430054 1445370949 -0.750427 0.425842 0.265564 0.430054 1445370949 -0.750427 0.425842 0.265564 0.430054 1445370949 -0.750427 0.425842 0.265564 0.430054 1445370949 -0.750427 0.425842 0.265564 0.430054 1445370949 -0.770874 0.412476 0.320190 0.364807 1445370949 -0.770874 0.412476 0.320190 0.364807 1445370949 -0.770874 0.412476 0.320190 0.364807 1445370949 -0.770874 0.412476 0.320190 0.364807 1445370949 -0.770874 0.412476 0.320190 0.364807 1445370949 -0.770874 0.412476 0.320190 0.364807 1445370949 -0.783997 0.397766 0.360046 0.312256 1445370949 -0.783997 0.397766 0.360046 0.312256 1445370949 -0.783997 0.397766 0.360046 0.312256 1445370949 -0.783997 0.397766 0.360046 0.312256 1445370949 -0.783997 0.397766 0.360046 0.312256 1445370949 -0.790955 0.382690 0.380493 0.288391 1445370949 -0.790955 0.382690 0.380493 0.288391 1445370949 -0.790955 0.382690 0.380493 0.288391 1445370949 -0.790955 0.382690 0.380493 0.288391 1445370949 -0.790955 0.382690 0.380493 0.288391 1445370949 -0.790955 0.382690 0.380493 0.288391 1445370949 -0.794678 0.373291 0.376465 0.295654 1445370949 -0.794678 0.373291 0.376465 0.295654 1445370949 -0.794678 0.373291 0.376465 0.295654 1445370949 -0.794678 0.373291 0.376465 0.295654 1445370949 -0.794678 0.373291 0.376465 0.295654 1445370949 -0.794678 0.373291 0.376465 0.295654 1445370949 -0.781921 0.382263 0.362122 0.333618 1445370949 -0.781921 0.382263 0.362122 0.333618 1445370949 -0.781921 0.382263 0.362122 0.333618 1445370949 -0.781921 0.382263 0.362122 0.333618 1445370949 -0.781921 0.382263 0.362122 0.333618 1445370949 -0.753662 0.412231 0.324219 0.396118 1445370949 -0.753662 0.412231 0.324219 0.396118 1445370949 -0.753662 0.412231 0.324219 0.396118 1445370949 -0.753662 0.412231 0.324219 0.396118 1445370949 -0.753662 0.412231 0.324219 0.396118 1445370949 -0.753662 0.412231 0.324219 0.396118 1445370949 -0.714417 0.449890 0.271912 0.461792 1445370949 -0.714417 0.449890 0.271912 0.461792 1445370949 -0.714417 0.449890 0.271912 0.461792 1445370949 -0.714417 0.449890 0.271912 0.461792 1445370949 -0.714417 0.449890 0.271912 0.461792 1445370949 -0.714417 0.449890 0.271912 0.461792 1445370949 -0.682434 0.469482 0.213196 0.518066 1445370949 -0.682434 0.469482 0.213196 0.518066 1445370950 -0.682434 0.469482 0.213196 0.518066 1445370950 -0.682434 0.469482 0.213196 0.518066 1445370950 -0.682434 0.469482 0.213196 0.518066 1445370950 -0.665527 0.464355 0.153503 0.563721 1445370950 -0.665527 0.464355 0.153503 0.563721 1445370950 -0.665527 0.464355 0.153503 0.563721 1445370950 -0.665527 0.464355 0.153503 0.563721 1445370950 -0.665527 0.464355 0.153503 0.563721 1445370950 -0.665527 0.464355 0.153503 0.563721 1445370950 -0.667664 0.446960 0.129700 0.581055 1445370950 -0.667664 0.446960 0.129700 0.581055 1445370950 -0.667664 0.446960 0.129700 0.581055 1445370950 -0.667664 0.446960 0.129700 0.581055 1445370950 -0.667664 0.446960 0.129700 0.581055 1445370950 -0.689575 0.438354 0.143372 0.558350 1445370950 -0.689575 0.438354 0.143372 0.558350 1445370950 -0.689575 0.438354 0.143372 0.558350 1445370950 -0.689575 0.438354 0.143372 0.558350 1445370950 -0.689575 0.438354 0.143372 0.558350 1445370950 -0.689575 0.438354 0.143372 0.558350 1445370950 -0.728149 0.429993 0.185364 0.500549 1445370950 -0.728149 0.429993 0.185364 0.500549 1445370950 -0.728149 0.429993 0.185364 0.500549 1445370950 -0.728149 0.429993 0.185364 0.500549 1445370950 -0.728149 0.429993 0.185364 0.500549 1445370950 -0.763550 0.412170 0.249878 0.429749 1445370950 -0.763550 0.412170 0.249878 0.429749 1445370950 -0.763550 0.412170 0.249878 0.429749 1445370950 -0.763550 0.412170 0.249878 0.429749 1445370950 -0.763550 0.412170 0.249878 0.429749 1445370950 -0.788757 0.382813 0.312561 0.365540 1445370950 -0.788757 0.382813 0.312561 0.365540 1445370950 -0.788757 0.382813 0.312561 0.365540 1445370950 -0.788757 0.382813 0.312561 0.365540 1445370950 -0.788757 0.382813 0.312561 0.365540 1445370950 -0.788757 0.382813 0.312561 0.365540 1445370950 -0.799988 0.357971 0.361633 0.317932 1445370950 -0.799988 0.357971 0.361633 0.317932 1445370950 -0.799988 0.357971 0.361633 0.317932 1445370950 -0.799988 0.357971 0.361633 0.317932 1445370950 -0.799988 0.357971 0.361633 0.317932 1445370950 -0.808350 0.333130 0.390991 0.287537 1445370950 -0.808350 0.333130 0.390991 0.287537 1445370950 -0.808350 0.333130 0.390991 0.287537 1445370950 -0.808350 0.333130 0.390991 0.287537 1445370950 -0.808350 0.333130 0.390991 0.287537 1445370950 -0.808350 0.333130 0.390991 0.287537 1445370950 -0.814148 0.314148 0.398254 0.282593 1445370950 -0.814148 0.314148 0.398254 0.282593 1445370950 -0.814148 0.314148 0.398254 0.282593 1445370950 -0.814148 0.314148 0.398254 0.282593 1445370950 -0.814148 0.314148 0.398254 0.282593 1445370950 -0.814148 0.314148 0.398254 0.282593 1445370950 -0.806824 0.324524 0.390442 0.302124 1445370950 -0.806824 0.324524 0.390442 0.302124 1445370950 -0.806824 0.324524 0.390442 0.302124 1445370950 -0.806824 0.324524 0.390442 0.302124 1445370950 -0.806824 0.324524 0.390442 0.302124 1445370950 -0.806824 0.324524 0.390442 0.302124 1445370950 -0.791870 0.348633 0.367859 0.340576 1445370950 -0.791870 0.348633 0.367859 0.340576 1445370950 -0.791870 0.348633 0.367859 0.340576 1445370950 -0.791870 0.348633 0.367859 0.340576 1445370950 -0.791870 0.348633 0.367859 0.340576 1445370950 -0.791870 0.348633 0.367859 0.340576 1445370950 -0.766418 0.381165 0.330322 0.397766 1445370950 -0.766418 0.381165 0.330322 0.397766 1445370950 -0.766418 0.381165 0.330322 0.397766 1445370950 -0.766418 0.381165 0.330322 0.397766 1445370950 -0.766418 0.381165 0.330322 0.397766 1445370950 -0.766418 0.381165 0.330322 0.397766 1445370950 -0.731384 0.417053 0.283020 0.459412 1445370950 -0.731384 0.417053 0.283020 0.459412 1445370950 -0.731384 0.417053 0.283020 0.459412 1445370950 -0.731384 0.417053 0.283020 0.459412 1445370950 -0.731384 0.417053 0.283020 0.459412 1445370950 -0.731384 0.417053 0.283020 0.459412 1445370950 -0.697693 0.442444 0.231812 0.513489 1445370950 -0.697693 0.442444 0.231812 0.513489 1445370950 -0.697693 0.442444 0.231812 0.513489 1445370950 -0.697693 0.442444 0.231812 0.513489 1445370950 -0.697693 0.442444 0.231812 0.513489 1445370950 -0.677002 0.445862 0.182495 0.556396 1445370950 -0.677002 0.445862 0.182495 0.556396 1445370950 
-0.759033 0.079773 -0.469299 0.444153 1445370962 -0.759033 0.079773 -0.469299 0.444153 1445370962 -0.759033 0.079773 -0.469299 0.444153 1445370962 -0.759033 0.079773 -0.469299 0.444153 1445370962 -0.759033 0.079773 -0.469299 0.444153 1445370962 -0.759033 0.079773 -0.469299 0.444153 1445370962 -0.759033 0.079773 -0.469299 0.444153 1445370962 -0.793030 -0.094299 -0.442322 0.408203 1445370962 -0.793030 -0.094299 -0.442322 0.408203 1445370962 -0.793030 -0.094299 -0.442322 0.408203 1445370962 -0.793030 -0.094299 -0.442322 0.408203 1445370962 -0.793030 -0.094299 -0.442322 0.408203 1445370962 -0.793030 -0.094299 -0.442322 0.408203 1445370962 -0.780273 -0.272400 -0.453552 0.333679 1445370962 -0.780273 -0.272400 -0.453552 0.333679 1445370962 -0.780273 -0.272400 -0.453552 0.333679 1445370962 -0.780273 -0.272400 -0.453552 0.333679 1445370962 -0.780273 -0.272400 -0.453552 0.333679 1445370962 -0.780273 -0.272400 -0.453552 0.333679 1445370962 -0.780273 -0.272400 -0.453552 0.333679 1445370962 -0.742981 -0.398987 -0.488464 0.224243 1445370962 -0.742981 -0.398987 -0.488464 0.224243 1445370962 -0.742981 -0.398987 -0.488464 0.224243 1445370962 -0.742981 -0.398987 -0.488464 0.224243 1445370962 -0.742981 -0.398987 -0.488464 0.224243 1445370962 -0.742981 -0.398987 -0.488464 0.224243 1445370962 -0.713135 -0.469849 -0.508240 0.111572 1445370962 -0.713135 -0.469849 -0.508240 0.111572 1445370962 -0.713135 -0.469849 -0.508240 0.111572 1445370962 -0.713135 -0.469849 -0.508240 0.111572 1445370963 -0.713135 -0.469849 -0.508240 0.111572 1445370963 -0.713135 -0.469849 -0.508240 0.111572 1445370963 -0.713135 -0.469849 -0.508240 0.111572 1445370963 -0.717834 -0.481140 -0.496338 0.083313 1445370963 -0.717834 -0.481140 -0.496338 0.083313 1445370963 -0.717834 -0.481140 -0.496338 0.083313 1445370963 -0.717834 -0.481140 -0.496338 0.083313 1445370963 -0.717834 -0.481140 -0.496338 0.083313 1445370963 -0.717834 -0.481140 -0.496338 0.083313 1445370963 -0.795410 -0.371216 -0.447510 0.171387 1445370963 -0.795410 -0.371216 -0.447510 0.171387 1445370963 -0.795410 -0.371216 -0.447510 0.171387 1445370963 -0.795410 -0.371216 -0.447510 0.171387 1445370963 -0.795410 -0.371216 -0.447510 0.171387 1445370963 -0.795410 -0.371216 -0.447510 0.171387 1445370963 -0.826721 -0.273682 -0.252686 0.421692 1445370963 -0.826721 -0.273682 -0.252686 0.421692 1445370963 -0.826721 -0.273682 -0.252686 0.421692 1445370963 -0.826721 -0.273682 -0.252686 0.421692 1445370963 -0.826721 -0.273682 -0.252686 0.421692 1445370963 -0.826721 -0.273682 -0.252686 0.421692 1445370963 -0.826721 -0.273682 -0.252686 0.421692 1445370963 -0.849854 -0.232788 -0.112549 0.459290 1445370963 -0.849854 -0.232788 -0.112549 0.459290 1445370963 -0.849854 -0.232788 -0.112549 0.459290 1445370963 -0.849854 -0.232788 -0.112549 0.459290 1445370963 -0.849854 -0.232788 -0.112549 0.459290 1445370963 -0.849854 -0.232788 -0.112549 0.459290 1445370963 -0.849854 -0.232788 -0.112549 0.459290 1445370963 -0.904297 -0.196045 -0.180969 0.333435 1445370963 -0.904297 -0.196045 -0.180969 0.333435 1445370963 -0.904297 -0.196045 -0.180969 0.333435 1445370963 -0.904297 -0.196045 -0.180969 0.333435 1445370963 -0.904297 -0.196045 -0.180969 0.333435 1445370963 -0.904297 -0.196045 -0.180969 0.333435 1445370963 -0.919128 -0.208191 -0.253296 0.218567 1445370963 -0.919128 -0.208191 -0.253296 0.218567 1445370963 -0.919128 -0.208191 -0.253296 0.218567 1445370963 -0.919128 -0.208191 -0.253296 0.218567 1445370963 -0.919128 -0.208191 -0.253296 0.218567 1445370963 -0.919128 -0.208191 -0.253296 0.218567 1445370963 -0.889771 -0.289551 -0.323853 0.140259 1445370963 -0.889771 -0.289551 -0.323853 0.140259 1445370963 -0.889771 -0.289551 -0.323853 0.140259 1445370963 -0.889771 -0.289551 -0.323853 0.140259 1445370963 -0.889771 -0.289551 -0.323853 0.140259 1445370963 -0.889771 -0.289551 -0.323853 0.140259 1445370963 -0.889771 -0.289551 -0.323853 0.140259 1445370963 -0.851440 -0.340759 -0.390625 0.079834 1445370963 -0.851440 -0.340759 -0.390625 0.079834 1445370963 -0.851440 -0.340759 -0.390625 0.079834 1445370963 -0.851440 -0.340759 -0.390625 0.079834 1445370963 -0.851440 -0.340759 -0.390625 0.079834 1445370963 -0.851440 -0.340759 -0.390625 0.079834 1445370963 -0.802673 -0.394775 -0.445496 0.038635 1445370963 -0.802673 -0.394775 -0.445496 0.038635 1445370963 -0.802673 -0.394775 -0.445496 0.038635 1445370963 -0.802673 -0.394775 -0.445496 0.038635 1445370963 -0.802673 -0.394775 -0.445496 0.038635 1445370963 -0.802673 -0.394775 -0.445496 0.038635 1445370963 -0.761230 -0.456055 -0.459045 0.043518 1445370963 -0.761230 -0.456055 -0.459045 0.043518 1445370963 -0.761230 -0.456055 -0.459045 0.043518 1445370963 -0.761230 -0.456055 -0.459045 0.043518 1445370963 -0.761230 -0.456055 -0.459045 0.043518 1445370963 -0.761230 -0.456055 -0.459045 0.043518 1445370963 -0.761230 -0.456055 -0.459045 0.043518 1445370963 -0.766724 -0.447327 -0.457458 0.053284 1445370963 -0.766724 -0.447327 -0.457458 0.053284 1445370963 -0.766724 -0.447327 -0.457458 0.053284 1445370963 -0.766724 -0.447327 -0.457458 0.053284 1445370963 -0.766724 -0.447327 -0.457458 0.053284 1445370963 -0.766724 -0.447327 -0.457458 0.053284 1445370963 -0.766724 -0.447327 -0.457458 0.053284 1445370963 -0.735901 -0.469238 -0.479614 0.091187 1445370963 -0.735901 -0.469238 -0.479614 0.091187 1445370963 -0.735901 -0.469238 -0.479614 0.091187 1445370963 -0.735901 -0.469238 -0.479614 0.091187 1445370963 -0.735901 -0.469238 -0.479614 0.091187 1445370963 -0.718689 -0.452942 -0.522339 0.074280 1445370963 -0.718689 -0.452942 -0.522339 0.074280 1445370963 -0.718689 -0.452942 -0.522339 0.074280 1445370963 -0.718689 -0.452942 -0.522339 0.074280 1445370963 -0.718689 -0.452942 -0.522339 0.074280 1445370963 -0.718689 -0.452942 -0.522339 0.074280 1445370963 -0.718689 -0.452942 -0.522339 0.074280 1445370963 -0.709900 -0.444214 -0.544312 0.050781 1445370963 -0.709900 -0.444214 -0.544312 0.050781 1445370963 -0.709900 -0.444214 -0.544312 0.050781 1445370963 -0.709900 -0.444214 -0.544312 0.050781 1445370963 -0.709900 -0.444214 -0.544312 0.050781 1445370963 -0.709900 -0.444214 -0.544312 0.050781 1445370963 -0.726257 -0.406067 -0.545715 0.099731 1445370963 -0.726257 -0.406067 -0.545715 0.099731 1445370963 -0.726257 -0.406067 -0.545715 0.099731 1445370963 -0.726257 -0.406067 -0.545715 0.099731 1445370963 -0.726257 -0.406067 -0.545715 0.099731 1445370963 -0.726257 -0.406067 -0.545715 0.099731 1445370963 -0.795105 -0.263000 -0.500305 0.219910 1445370963 -0.795105 -0.263000 -0.500305 0.219910 1445370963 -0.795105 -0.263000 -0.500305 0.219910 1445370963 -0.795105 -0.263000 -0.500305 0.219910 1445370963 -0.795105 -0.263000 -0.500305 0.219910 1445370963 -0.795105 -0.263000 -0.500305 0.219910 1445370963 -0.795105 -0.263000 -0.500305 0.219910 1445370963 -0.823425 -0.065918 -0.397522 0.399536 1445370963 -0.823425 -0.065918 -0.397522 0.399536 1445370963 -0.823425 -0.065918 -0.397522 0.399536 1445370963 -0.823425 -0.065918 -0.397522 0.399536 1445370963 -0.823425 -0.065918 -0.397522 0.399536 1445370963 -0.823425 -0.065918 -0.397522 0.399536 1445370963 -0.845093 0.044556 -0.324768 0.422363 1445370963 -0.845093 0.044556 -0.324768 0.422363 1445370963 -0.845093 0.044556 -0.324768 0.422363 1445370963 -0.845093 0.044556 -0.324768 0.422363 1445370964 -0.845093 0.044556 -0.324768 0.422363 1445370964 -0.845093 0.044556 -0.324768 0.422363 1445370964 -0.898926 0.023376 -0.273621 0.341492 1445370964 -0.898926 0.023376 -0.273621 0.341492 1445370964 -0.898926 0.023376 -0.273621 0.341492 1445370964 -0.898926 0.023376 -0.273621 0.341492 1445370964 -0.898926 0.023376 -0.273621 0.341492 1445370964 -0.898926 0.023376 -0.273621 0.341492 1445370964 -0.934265 -0.061401 -0.229736 0.265869 1445370964 -0.934265 -0.061401 -0.229736 0.265869 1445370964 -0.934265 -0.061401 -0.229736 0.265869 1445370964 -0.934265 -0.061401 -0.229736 0.265869 1445370964 -0.934265 -0.061401 -0.229736 0.265869 1445370964 -0.934265 -0.061401 -0.229736 0.265869 1445370964 -0.934265 -0.061401 -0.229736 0.265869 1445370964 -0.931396 -0.197754 -0.212524 0.219910 1445370964 -0.931396 -0.197754 -0.212524 0.219910 1445370964 -0.931396 -0.197754 -0.212524 0.219910 1445370964 -0.931396 -0.197754 -0.212524 0.219910 1445370964 -0.931396 -0.197754 -0.212524 0.219910 1445370964 -0.931396 -0.197754 -0.212524 0.219910 1445370964 -0.931396 -0.197754 -0.212524 0.219910 1445370964 -0.898438 -0.313660 -0.245972 0.184387 1445370964 -0.898438 -0.313660 -0.245972 0.184387 1445370964 -0.898438 -0.313660 -0.245972 0.184387 1445370964 -0.898438 -0.313660 -0.245972 0.184387 1445370964 -0.898438 -0.313660 -0.245972 0.184387 1445370964 -0.898438 -0.313660 -0.245972 0.184387 1445370964 -0.862671 -0.352234 -0.333191 0.144104 1445370964 -0.862671 -0.352234 -0.333191 0.144104 1445370964 -0.862671 -0.352234 -0.333191 0.144104 1445370964 -0.862671 -0.352234 -0.333191 0.144104 1445370964 -0.862671 -0.352234 -0.333191 0.144104 1445370964 -0.862671 -0.352234 -0.333191 0.144104 1445370964 -0.862671 -0.352234 -0.333191 0.144104 1445370964 -0.862671 -0.352234 -0.333191 0.144104 1445370964 -0.816650 -0.363647 -0.437012 0.099670 1445370964 -0.816650 -0.363647 -0.437012 0.099670 1445370964 -0.816650 -0.363647 -0.437012 0.099670 1445370964 -0.816650 -0.363647 -0.437012 0.099670 1445370964 -0.816650 -0.363647 -0.437012 0.099670 1445370964 -0.816650 -0.363647 -0.437012 0.099670 1445370964 -0.784302 -0.395630 -0.460876 0.126587 1445370964 -0.784302 -0.395630 -0.460876 0.126587 1445370964 -0.784302 -0.395630 -0.460876 0.126587 1445370964 -0.784302 -0.395630 -0.460876 0.126587 1445370964 -0.784302 -0.395630 -0.460876 0.126587 1445370964 -0.784302 -0.395630 -0.460876 0.126587 1445370964 -0.771790 -0.409851 -0.453857 0.174500 1445370964 -0.771790 -0.409851 -0.453857 0.174500 1445370964 -0.771790 -0.409851 -0.453857 0.174500 1445370964 -0.771790 -0.409851 -0.453857 0.174500 1445370964 -0.771790 -0.409851 -0.453857 0.174500 1445370964 -0.771790 -0.409851 -0.453857 0.174500 1445370964 -0.785095 -0.377686 -0.462646 0.164490 1445370964 -0.785095 -0.377686 -0.462646 0.164490 1445370964 -0.785095 -0.377686 -0.462646 0.164490 1445370964 -0.785095 -0.377686 -0.462646 0.164490 1445370964 -0.785095 -0.377686 -0.462646 0.164490 1445370964 -0.785095 -0.377686 -0.462646 0.164490 1445370964 -0.784302 -0.360413 -0.497253 0.088074 1445370964 -0.784302 -0.360413 -0.497253 0.088074 1445370964 -0.784302 -0.360413 -0.497253 0.088074 1445370964 -0.784302 -0.360413 -0.497253 0.088074 1445370964 -0.784302 -0.360413 -0.497253 0.088074 1445370964 -0.784302 -0.360413 -0.497253 0.088074 1445370964 -0.784302 -0.360413 -0.497253 0.088074 1445370964 -0.770935 -0.358582 -0.526184 0.016724 1445370964 -0.770935 -0.358582 -0.526184 0.016724 1445370964 -0.770935 -0.358582 -0.526184 0.016724 1445370964 -0.770935 -0.358582 -0.526184 0.016724 1445370964 -0.770935 -0.358582 -0.526184 0.016724 1445370964 -0.770935 -0.358582 -0.526184 0.016724 1445370964 -0.766357 -0.362366 -0.529907 0.025696 1445370964 -0.766357 -0.362366 -0.529907 0.025696 1445370964 -0.766357 -0.362366 -0.529907 0.025696 1445370964 -0.766357 -0.362366 -0.529907 0.025696 1445370964 -0.766357 -0.362366 -0.529907 0.025696 1445370964 -0.766357 -0.362366 -0.529907 0.025696 1445370964 -0.820984 -0.260681 -0.498779 0.096680 1445370964 -0.820984 -0.260681 -0.498779 0.096680 1445370964 -0.820984 -0.260681 -0.498779 0.096680 1445370964 -0.820984 -0.260681 -0.498779 0.096680 1445370964 -0.820984 -0.260681 -0.498779 0.096680 1445370964 -0.820984 -0.260681 -0.498779 0.096680 1445370964 -0.869263 -0.180908 -0.381775 0.256775 1445370964 -0.869263 -0.180908 -0.381775 0.256775 1445370964 -0.869263 -0.180908 -0.381775 0.256775 1445370964 -0.869263 -0.180908 -0.381775 0.256775 1445370964 -0.869263 -0.180908 -0.381775 0.256775 1445370964 -0.869263 -0.180908 -0.381775 0.256775 1445370964 -0.884583 -0.083435 -0.277405 0.365540 1445370964 -0.884583 -0.083435 -0.277405 0.365540 1445370964 -0.884583 -0.083435 -0.277405 0.365540 1445370964 -0.884583 -0.083435 -0.277405 0.365540 1445370964 -0.884583 -0.083435 -0.277405 0.365540 1445370964 -0.884583 -0.083435 -0.277405 0.365540 1445370964 -0.907227 0.055969 -0.264343 0.322388 1445370964 -0.907227 0.055969 -0.264343 0.322388 1445370964 -0.907227 0.055969 -0.264343 0.322388 1445370964 -0.907227 0.055969 -0.264343 0.322388 1445370964 -0.907227 0.055969 -0.264343 0.322388 1445370964 -0.907227 0.055969 -0.264343 0.322388 1445370964 -0.907227 0.055969 -0.264343 0.322388 1445370964 -0.929932 0.144897 -0.276306 0.194885 1445370964 -0.929932 0.144897 -0.276306 0.194885 1445370964 -0.929932 0.144897 -0.276306 0.194885 1445370964 -0.929932 0.144897 -0.276306 0.194885 1445370964 -0.929932 0.144897 -0.276306 0.194885 1445370964 -0.929932 0.144897 -0.276306 0.194885 1445370964 -0.950134 0.084778 -0.285461 0.093079 1445370964 -0.950134 0.084778 -0.285461 0.093079 1445370964 -0.950134 0.084778 -0.285461 0.093079 1445370964 -0.950134 0.084778 -0.285461 0.093079 1445370964 -0.950134 0.084778 -0.285461 0.093079 1445370964 -0.950134 0.084778 -0.285461 0.093079 1445370965 -0.950134 0.084778 -0.285461 0.093079 1445370965 -0.928528 -0.158691 -0.328918 0.067627 1445370965 -0.928528 -0.158691 -0.328918 0.067627 1445370965 -0.928528 -0.158691 -0.328918 0.067627 1445370965 -0.928528 -0.158691 -0.328918 0.067627 1445370965 -0.928528 -0.158691 -0.328918 0.067627 1445370965 -0.928528 -0.158691 -0.328918 0.067627 1445370965 -0.863342 -0.296753 -0.405273 0.048767 1445370965 -0.863342 -0.296753 -0.405273 0.048767 1445370965 -0.863342 -0.296753 -0.405273 0.048767 1445370965 -0.863342 -0.296753 -0.405273 0.048767 1445370965 -0.863342 -0.296753 -0.405273 0.048767 1445370965 -0.863342 -0.296753 -0.405273 0.048767 1445370965 -0.863342 -0.296753 -0.405273 0.048767 1445370965 -0.835022 -0.292664 -0.465942 0.011047 1445370965 -0.835022 -0.292664 -0.465942 0.011047 1445370965 -0.835022 -0.292664 -0.465942 0.011047 1445370965 -0.835022 -0.292664 -0.465942 0.011047 1445370965 -0.835022 -0.292664 -0.465942 0.011047 1445370965 -0.835022 -0.292664 -0.465942 0.011047 1445370965 -0.790100 -0.366760 -0.489807 0.037598 1445370965 -0.790100 -0.366760 -0.489807 0.037598 1445370965 -0.790100 -0.366760 -0.489807 0.037598 1445370965 -0.790100 -0.366760 -0.489807 0.037598 1445370965 -0.790100 -0.366760 -0.489807 0.037598 1445370965 -0.790100 -0.366760 -0.489807 0.037598 1445370965 -0.786682 -0.390198 -0.473511 0.069214 1445370965 -0.786682 -0.390198 -0.473511 0.069214 1445370965 -0.786682 -0.390198 -0.473511 0.069214 1445370965 -0.786682 -0.390198 -0.473511 0.069214 1445370965 -0.786682 -0.390198 -0.473511 0.069214 1445370965 -0.786682 -0.390198 -0.473511 0.069214 1445370965 -0.786682 -0.390198 -0.473511 0.069214 1445370965 -0.809814 -0.355774 -0.463867 0.050720 1445370965 -0.809814 -0.355774 -0.463867 0.050720 1445370965 -0.809814 -0.355774 -0.463867 0.050720 1445370965 -0.809814 -0.355774 -0.463867 0.050720 1445370965 -0.809814 -0.355774 -0.463867 0.050720 1445370965 -0.809814 -0.355774 -0.463867 0.050720 1445370965 -0.809814 -0.355774 -0.463867 0.050720 1445370965 -0.808838 -0.332153 -0.485352 -0.003174 1445370965 -0.808838 -0.332153 -0.485352 -0.003174 1445370965 -0.808838 -0.332153 -0.485352 -0.003174 1445370965 -0.808838 -0.332153 -0.485352 -0.003174 1445370965 -0.808838 -0.332153 -0.485352 -0.003174 1445370965 -0.808838 -0.332153 -0.485352 -0.003174 1445370965 -0.808838 -0.332153 -0.485352 -0.003174 1445370965 -0.769104 -0.391602 -0.504944 0.017578 1445370965 -0.769104 -0.391602 -0.504944 0.017578 1445370965 -0.769104 -0.391602 -0.504944 0.017578 1445370965 -0.769104 -0.391602 -0.504944 0.017578 1445370965 -0.769104 -0.391602 -0.504944 0.017578 1445370965 -0.769104 -0.391602 -0.504944 0.017578 1445370965 -0.789063 -0.358948 -0.484131 0.119263 1445370965 -0.789063 -0.358948 -0.484131 0.119263 1445370965 -0.789063 -0.358948 -0.484131 0.119263 1445370965 -0.789063 -0.358948 -0.484131 0.119263 1445370965 -0.789063 -0.358948 -0.484131 0.119263 1445370965 -0.789063 -0.358948 -0.484131 0.119263 1445370965 -0.789063 -0.358948 -0.484131 0.119263 1445370965 -0.828064 -0.273071 -0.384583 0.303101 1445370965 -0.828064 -0.273071 -0.384583 0.303101 1445370965 -0.828064 -0.273071 -0.384583 0.303101 1445370965 -0.828064 -0.273071 -0.384583 0.303101 1445370965 -0.828064 -0.273071 -0.384583 0.303101 1445370965 -0.828064 -0.273071 -0.384583 0.303101 1445370965 -0.822876 -0.215820 -0.243286 0.466003 1445370965 -0.822876 -0.215820 -0.243286 0.466003 1445370965 -0.822876 -0.215820 -0.243286 0.466003 1445370965 -0.822876 -0.215820 -0.243286 0.466003 1445370965 -0.822876 -0.215820 -0.243286 0.466003 1445370965 -0.822876 -0.215820 -0.243286 0.466003 1445370965 -0.862366 -0.091003 -0.257324 0.426453 1445370965 -0.862366 -0.091003 -0.257324 0.426453 1445370965 -0.862366 -0.091003 -0.257324 0.426453 1445370965 -0.862366 -0.091003 -0.257324 0.426453 1445370965 -0.862366 -0.091003 -0.257324 0.426453 1445370965 -0.862366 -0.091003 -0.257324 0.426453 1445370965 -0.862366 -0.091003 -0.257324 0.426453 1445370965 -0.909546 0.048645 -0.297180 0.286438 1445370965 -0.909546 0.048645 -0.297180 0.286438 1445370965 -0.909546 0.048645 -0.297180 0.286438 1445370965 -0.909546 0.048645 -0.297180 0.286438 1445370965 -0.909546 0.048645 -0.297180 0.286438 1445370965 -0.909546 0.048645 -0.297180 0.286438 1445370965 -0.937561 0.052307 -0.292969 0.180176 1445370965 -0.937561 0.052307 -0.292969 0.180176 1445370965 -0.937561 0.052307 -0.292969 0.180176 1445370965 -0.937561 0.052307 -0.292969 0.180176 1445370965 -0.937561 0.052307 -0.292969 0.180176 1445370965 -0.937561 0.052307 -0.292969 0.180176 1445370965 -0.937561 0.052307 -0.292969 0.180176 1445370965 -0.946472 -0.000549 -0.301086 0.116821 1445370965 -0.946472 -0.000549 -0.301086 0.116821 1445370965 -0.946472 -0.000549 -0.301086 0.116821 1445370965 -0.946472 -0.000549 -0.301086 0.116821 1445370965 -0.946472 -0.000549 -0.301086 0.116821 1445370965 -0.946472 -0.000549 -0.301086 0.116821 1445370965 -0.917969 -0.172058 -0.344543 0.095276 1445370965 -0.917969 -0.172058 -0.344543 0.095276 1445370965 -0.917969 -0.172058 -0.344543 0.095276 1445370965 -0.917969 -0.172058 -0.344543 0.095276 1445370965 -0.917969 -0.172058 -0.344543 0.095276 1445370965 -0.917969 -0.172058 -0.344543 0.095276 1445370965 -0.858337 -0.307861 -0.402283 0.082092 1445370965 -0.858337 -0.307861 -0.402283 0.082092 1445370965 -0.858337 -0.307861 -0.402283 0.082092 1445370965 -0.858337 -0.307861 -0.402283 0.082092 1445370965 -0.858337 -0.307861 -0.402283 0.082092 1445370965 -0.858337 -0.307861 -0.402283 0.082092 1445370965 -0.814270 -0.382874 -0.426697 0.091919 1445370965 -0.814270 -0.382874 -0.426697 0.091919 1445370965 -0.814270 -0.382874 -0.426697 0.091919 1445370965 -0.814270 -0.382874 -0.426697 0.091919 1445370965 -0.814270 -0.382874 -0.426697 0.091919 1445370965 -0.814270 -0.382874 -0.426697 0.091919 1445370965 -0.814270 -0.382874 -0.426697 0.091919 1445370966 -0.803345 -0.401428 -0.429138 0.096741 1445370966 -0.803345 -0.401428 -0.429138 0.096741 1445370966 -0.803345 -0.401428 -0.429138 0.096741 1445370966 -0.803345 -0.401428 -0.429138 0.096741 1445370966 -0.803345 -0.401428 -0.429138 0.096741 1445370966 -0.803345 -0.401428 -0.429138 0.096741 1445370966 -0.821289 -0.342224 -0.452515 0.060791 1445370966 -0.821289 -0.342224 -0.452515 0.060791 1445370966 -0.821289 -0.342224 -0.452515 0.060791 1445370966 -0.821289 -0.342224 -0.452515 0.060791 1445370966 -0.821289 -0.342224 -0.452515 0.060791 1445370966 -0.821289 -0.342224 -0.452515 0.060791 1445370966 -0.821289 -0.342224 -0.452515 0.060791 1445370966 -0.826050 -0.280762 -0.488770 -0.004639 1445370966 -0.826050 -0.280762 -0.488770 -0.004639 1445370966 -0.826050 -0.280762 -0.488770 -0.004639 1445370966 -0.826050 -0.280762 -0.488770 -0.004639 1445370966 -0.826050 -0.280762 -0.488770 -0.004639 1445370966 -0.826050 -0.280762 -0.488770 -0.004639 1445370966 -0.819092 -0.274109 -0.503784 -0.014954 1445370966 -0.819092 -0.274109 -0.503784 -0.014954 1445370966 -0.819092 -0.274109 -0.503784 -0.014954 1445370966 -0.819092 -0.274109 -0.503784 -0.014954 1445370966 -0.819092 -0.274109 -0.503784 -0.014954 1445370966 -0.819092 -0.274109 -0.503784 -0.014954 1445370966 -0.819092 -0.274109 -0.503784 -0.014954 1445370966 -0.797302 -0.327576 -0.495117 0.109375 1445370966 -0.797302 -0.327576 -0.495117 0.109375 1445370966 -0.797302 -0.327576 -0.495117 0.109375 1445370966 -0.797302 -0.327576 -0.495117 0.109375 1445370966 -0.797302 -0.327576 -0.495117 0.109375 1445370966 -0.797302 -0.327576 -0.495117 0.109375 1445370966 -0.797302 -0.327576 -0.495117 0.109375 1445370966 -0.832825 -0.232300 -0.403931 0.298950 1445370966 -0.832825 -0.232300 -0.403931 0.298950 1445370966 -0.832825 -0.232300 -0.403931 0.298950 1445370966 -0.832825 -0.232300 -0.403931 0.298950 1445370966 -0.832825 -0.232300 -0.403931 0.298950 1445370966 -0.832825 -0.232300 -0.403931 0.298950 1445370966 -0.838257 -0.102356 -0.233765 0.481873 1445370966 -0.838257 -0.102356 -0.233765 0.481873 1445370966 -0.838257 -0.102356 -0.233765 0.481873 1445370966 -0.838257 -0.102356 -0.233765 0.481873 1445370966 -0.838257 -0.102356 -0.233765 0.481873 1445370966 -0.838257 -0.102356 -0.233765 0.481873 1445370966 -0.838257 -0.102356 -0.233765 0.481873 1445370966 -0.884338 -0.047974 -0.191711 0.422974 1445370966 -0.884338 -0.047974 -0.191711 0.422974 1445370966 -0.884338 -0.047974 -0.191711 0.422974 1445370966 -0.884338 -0.047974 -0.191711 0.422974 1445370966 -0.884338 -0.047974 -0.191711 0.422974 1445370966 -0.884338 -0.047974 -0.191711 0.422974 1445370966 -0.938904 -0.042358 -0.174011 0.294067 1445370966 -0.938904 -0.042358 -0.174011 0.294067 1445370966 -0.938904 -0.042358 -0.174011 0.294067 1445370966 -0.938904 -0.042358 -0.174011 0.294067 1445370966 -0.938904 -0.042358 -0.174011 0.294067 1445370966 -0.938904 -0.042358 -0.174011 0.294067 1445370966 -0.956177 -0.133728 -0.166199 0.200684 1445370966 -0.956177 -0.133728 -0.166199 0.200684 1445370966 -0.956177 -0.133728 -0.166199 0.200684 1445370966 -0.956177 -0.133728 -0.166199 0.200684 1445370966 -0.956177 -0.133728 -0.166199 0.200684 1445370966 -0.956177 -0.133728 -0.166199 0.200684 1445370966 -0.952026 -0.194519 -0.200500 0.125061 1445370966 -0.952026 -0.194519 -0.200500 0.125061 1445370966 -0.952026 -0.194519 -0.200500 0.125061 1445370966 -0.952026 -0.194519 -0.200500 0.125061 1445370966 -0.952026 -0.194519 -0.200500 0.125061 1445370966 -0.952026 -0.194519 -0.200500 0.125061 1445370966 -0.926758 -0.242310 -0.274536 0.084595 1445370966 -0.926758 -0.242310 -0.274536 0.084595 1445370966 -0.926758 -0.242310 -0.274536 0.084595 1445370966 -0.926758 -0.242310 -0.274536 0.084595 1445370966 -0.926758 -0.242310 -0.274536 0.084595 1445370966 -0.926758 -0.242310 -0.274536 0.084595 1445370966 -0.847534 -0.377808 -0.355774 0.111511 1445370966 -0.847534 -0.377808 -0.355774 0.111511 1445370966 -0.847534 -0.377808 -0.355774 0.111511 1445370966 -0.847534 -0.377808 -0.355774 0.111511 1445370966 -0.847534 -0.377808 -0.355774 0.111511 1445370966 -0.847534 -0.377808 -0.355774 0.111511 1445370966 -0.765137 -0.485107 -0.384888 0.176514 1445370966 -0.765137 -0.485107 -0.384888 0.176514 1445370966 -0.765137 -0.485107 -0.384888 0.176514 1445370966 -0.765137 -0.485107 -0.384888 0.176514 1445370966 -0.765137 -0.485107 -0.384888 0.176514 1445370966 -0.765137 -0.485107 -0.384888 0.176514 1445370966 -0.765137 -0.485107 -0.384888 0.176514 1445370966 -0.741516 -0.502625 -0.394226 0.205383 1445370966 -0.741516 -0.502625 -0.394226 0.205383 1445370966 -0.741516 -0.502625 -0.394226 0.205383 1445370966 -0.741516 -0.502625 -0.394226 0.205383 1445370966 -0.741516 -0.502625 -0.394226 0.205383 1445370966 -0.741516 -0.502625 -0.394226 0.205383 1445370966 -0.753479 -0.468384 -0.424866 0.180298 1445370966 -0.753479 -0.468384 -0.424866 0.180298 1445370966 -0.753479 -0.468384 -0.424866 0.180298 1445370966 -0.753479 -0.468384 -0.424866 0.180298 1445370966 -0.753479 -0.468384 -0.424866 0.180298 1445370966 -0.753479 -0.468384 -0.424866 0.180298 1445370966 -0.753479 -0.468384 -0.424866 0.180298 1445370966 -0.735352 -0.466980 -0.479248 0.107849 1445370966 -0.735352 -0.466980 -0.479248 0.107849 1445370966 -0.735352 -0.466980 -0.479248 0.107849 1445370966 -0.735352 -0.466980 -0.479248 0.107849 1445370966 -0.735352 -0.466980 -0.479248 0.107849 1445370966 -0.735352 -0.466980 -0.479248 0.107849 1445370966 -0.729187 -0.457092 -0.507446 0.043945 1445370966 -0.729187 -0.457092 -0.507446 0.043945 1445370966 -0.729187 -0.457092 -0.507446 0.043945 1445370966 -0.729187 -0.457092 -0.507446 0.043945 1445370966 -0.729187 -0.457092 -0.507446 0.043945 1445370966 -0.729187 -0.457092 -0.507446 0.043945 1445370966 -0.749512 -0.412048 -0.514404 0.062866 1445370966 -0.749512 -0.412048 -0.514404 0.062866 1445370967 -0.749512 -0.412048 -0.514404 0.062866 1445370967 -0.749512 -0.412048 -0.514404 0.062866 1445370967 -0.749512 -0.412048 -0.514404 0.062866 1445370967 -0.749512 -0.412048 -0.514404 0.062866 1445370967 -0.749512 -0.412048 -0.514404 0.062866 1445370967 -0.804688 -0.292419 -0.492615 0.156250 1445370967 -0.804688 -0.292419 -0.492615 0.156250 1445370967 -0.804688 -0.292419 -0.492615 0.156250 1445370967 -0.804688 -0.292419 -0.492615 0.156250 1445370967 -0.804688 -0.292419 -0.492615 0.156250 1445370967 -0.804688 -0.292419 -0.492615 0.156250 1445370967 -0.804688 -0.292419 -0.492615 0.156250 1445370967 -0.858032 -0.099304 -0.406738 0.297485 1445370967 -0.858032 -0.099304 -0.406738 0.297485 1445370967 -0.858032 -0.099304 -0.406738 0.297485 1445370967 -0.858032 -0.099304 -0.406738 0.297485 1445370967 -0.858032 -0.099304 -0.406738 0.297485 1445370967 -0.858032 -0.099304 -0.406738 0.297485 1445370967 -0.867310 0.132751 -0.340210 0.338257 1445370967 -0.867310 0.132751 -0.340210 0.338257 1445370967 -0.867310 0.132751 -0.340210 0.338257 1445370967 -0.867310 0.132751 -0.340210 0.338257 1445370967 -0.867310 0.132751 -0.340210 0.338257 1445370967 -0.867310 0.132751 -0.340210 0.338257 1445370967 -0.900146 0.165222 -0.311829 0.255493 1445370967 -0.900146 0.165222 -0.311829 0.255493 1445370967 -0.900146 0.165222 -0.311829 0.255493 1445370967 -0.900146 0.165222 -0.311829 0.255493 1445370967 -0.900146 0.165222 -0.311829 0.255493 1445370967 -0.900146 0.165222 -0.311829 0.255493 1445370967 -0.900146 0.165222 -0.311829 0.255493 1445370967 -0.937927 0.159912 -0.275024 0.138428 1445370967 -0.937927 0.159912 -0.275024 0.138428 1445370967 -0.937927 0.159912 -0.275024 0.138428 1445370967 -0.937927 0.159912 -0.275024 0.138428 1445370967 -0.937927 0.159912 -0.275024 0.138428 1445370967 -0.937927 0.159912 -0.275024 0.138428 1445370967 -0.961304 0.042236 -0.269348 0.041199 1445370967 -0.961304 0.042236 -0.269348 0.041199 1445370967 -0.961304 0.042236 -0.269348 0.041199 1445370967 -0.961304 0.042236 -0.269348 0.041199 1445370967 -0.961304 0.042236 -0.269348 0.041199 1445370967 -0.961304 0.042236 -0.269348 0.041199 1445370967 -0.961304 0.042236 -0.269348 0.041199 1445370967 -0.935486 -0.162231 -0.313965 -0.009766 1445370967 -0.935486 -0.162231 -0.313965 -0.009766 1445370967 -0.935486 -0.162231 -0.313965 -0.009766 1445370967 -0.935486 -0.162231 -0.313965 -0.009766 1445370967 -0.935486 -0.162231 -0.313965 -0.009766 1445370967 -0.935486 -0.162231 -0.313965 -0.009766 1445370967 -0.872742 -0.305115 -0.379822 -0.032104 1445370967 -0.872742 -0.305115 -0.379822 -0.032104 1445370967 -0.872742 -0.305115 -0.379822 -0.032104 1445370967 -0.872742 -0.305115 -0.379822 -0.032104 1445370967 -0.872742 -0.305115 -0.379822 -0.032104 1445370967 -0.872742 -0.305115 -0.379822 -0.032104 1445370967 -0.818604 -0.384644 -0.426270 -0.018555 1445370967 -0.818604 -0.384644 -0.426270 -0.018555 1445370967 -0.818604 -0.384644 -0.426270 -0.018555 1445370967 -0.818604 -0.384644 -0.426270 -0.018555 1445370967 -0.818604 -0.384644 -0.426270 -0.018555 1445370967 -0.818604 -0.384644 -0.426270 -0.018555 1445370967 -0.785950 -0.429382 -0.442932 0.041870 1445370967 -0.785950 -0.429382 -0.442932 0.041870 1445370967 -0.785950 -0.429382 -0.442932 0.041870 1445370967 -0.785950 -0.429382 -0.442932 0.041870 1445370967 -0.785950 -0.429382 -0.442932 0.041870 1445370967 -0.785950 -0.429382 -0.442932 0.041870 1445370967 -0.785950 -0.429382 -0.442932 0.041870 1445370967 -0.797363 -0.392273 -0.452026 0.078247 1445370967 -0.797363 -0.392273 -0.452026 0.078247 1445370967 -0.797363 -0.392273 -0.452026 0.078247 1445370967 -0.797363 -0.392273 -0.452026 0.078247 1445370967 -0.797363 -0.392273 -0.452026 0.078247 1445370967 -0.797363 -0.392273 -0.452026 0.078247 1445370967 -0.821716 -0.318481 -0.471741 0.029907 1445370967 -0.821716 -0.318481 -0.471741 0.029907 1445370967 -0.821716 -0.318481 -0.471741 0.029907 1445370967 -0.821716 -0.318481 -0.471741 0.029907 1445370967 -0.821716 -0.318481 -0.471741 0.029907 1445370967 -0.821716 -0.318481 -0.471741 0.029907 1445370967 -0.821716 -0.318481 -0.471741 0.029907 1445370967 -0.796021 -0.367676 -0.480896 -0.003296 1445370967 -0.796021 -0.367676 -0.480896 -0.003296 1445370967 -0.796021 -0.367676 -0.480896 -0.003296 1445370967 -0.796021 -0.367676 -0.480896 -0.003296 1445370967 -0.796021 -0.367676 -0.480896 -0.003296 1445370967 -0.796021 -0.367676 -0.480896 -0.003296 1445370967 -0.764709 -0.413025 -0.493835 0.030334 1445370967 -0.764709 -0.413025 -0.493835 0.030334 1445370967 -0.764709 -0.413025 -0.493835 0.030334 1445370967 -0.764709 -0.413025 -0.493835 0.030334 1445370967 -0.764709 -0.413025 -0.493835 0.030334 1445370967 -0.764709 -0.413025 -0.493835 0.030334 1445370967 -0.804810 -0.322632 -0.487305 0.104065 1445370967 -0.804810 -0.322632 -0.487305 0.104065 1445370967 -0.804810 -0.322632 -0.487305 0.104065 1445370967 -0.804810 -0.322632 -0.487305 0.104065 1445370967 -0.804810 -0.322632 -0.487305 0.104065 1445370967 -0.804810 -0.322632 -0.487305 0.104065 1445370967 -0.845886 -0.188721 -0.431763 0.250061 1445370967 -0.845886 -0.188721 -0.431763 0.250061 1445370967 -0.845886 -0.188721 -0.431763 0.250061 1445370967 -0.845886 -0.188721 -0.431763 0.250061 1445370967 -0.845886 -0.188721 -0.431763 0.250061 1445370967 -0.845886 -0.188721 -0.431763 0.250061 1445370967 -0.863647 -0.043701 -0.329529 0.379028 1445370967 -0.863647 -0.043701 -0.329529 0.379028 1445370967 
-0.709778 0.640564 -0.215210 0.198914 1445370971 -0.709778 0.640564 -0.215210 0.198914 1445370971 -0.709778 0.640564 -0.215210 0.198914 1445370971 -0.695740 0.648560 -0.182556 0.249084 1445370971 -0.695740 0.648560 -0.182556 0.249084 1445370971 -0.695740 0.648560 -0.182556 0.249084 1445370971 -0.695740 0.648560 -0.182556 0.249084 1445370971 -0.695740 0.648560 -0.182556 0.249084 1445370971 -0.695740 0.648560 -0.182556 0.249084 1445370971 -0.665649 0.666809 -0.130005 0.308838 1445370971 -0.665649 0.666809 -0.130005 0.308838 1445370971 -0.665649 0.666809 -0.130005 0.308838 1445370971 -0.665649 0.666809 -0.130005 0.308838 1445370971 -0.665649 0.666809 -0.130005 0.308838 1445370971 -0.665649 0.666809 -0.130005 0.308838 1445370971 -0.604553 0.700073 -0.070557 0.373352 1445370971 -0.604553 0.700073 -0.070557 0.373352 1445370971 -0.604553 0.700073 -0.070557 0.373352 1445370971 -0.604553 0.700073 -0.070557 0.373352 1445370971 -0.604553 0.700073 -0.070557 0.373352 1445370971 -0.604553 0.700073 -0.070557 0.373352 1445370971 -0.604553 0.700073 -0.070557 0.373352 1445370971 -0.567200 0.707703 -0.019165 0.420776 1445370971 -0.567200 0.707703 -0.019165 0.420776 1445370971 -0.567200 0.707703 -0.019165 0.420776 1445370971 -0.567200 0.707703 -0.019165 0.420776 1445370971 -0.567200 0.707703 -0.019165 0.420776 1445370971 -0.567200 0.707703 -0.019165 0.420776 1445370971 -0.563477 0.701782 -0.011353 0.435730 1445370971 -0.563477 0.701782 -0.011353 0.435730 1445370971 -0.563477 0.701782 -0.011353 0.435730 1445370971 -0.563477 0.701782 -0.011353 0.435730 1445370971 -0.563477 0.701782 -0.011353 0.435730 1445370971 -0.563477 0.701782 -0.011353 0.435730 1445370971 -0.583191 0.685303 -0.011841 0.436035 1445370971 -0.583191 0.685303 -0.011841 0.436035 1445370971 -0.583191 0.685303 -0.011841 0.436035 1445370971 -0.583191 0.685303 -0.011841 0.436035 1445370971 -0.583191 0.685303 -0.011841 0.436035 1445370971 -0.583191 0.685303 -0.011841 0.436035 1445370971 -0.583191 0.685303 -0.011841 0.436035 1445370971 -0.613403 0.656006 -0.005920 0.439697 1445370971 -0.613403 0.656006 -0.005920 0.439697 1445370971 -0.613403 0.656006 -0.005920 0.439697 1445370971 -0.613403 0.656006 -0.005920 0.439697 1445370971 -0.613403 0.656006 -0.005920 0.439697 1445370971 -0.613403 0.656006 -0.005920 0.439697 1445370971 -0.646179 0.615967 0.005859 0.450562 1445370971 -0.646179 0.615967 0.005859 0.450562 1445370971 -0.646179 0.615967 0.005859 0.450562 1445370971 -0.646179 0.615967 0.005859 0.450562 1445370971 -0.646179 0.615967 0.005859 0.450562 1445370971 -0.646179 0.615967 0.005859 0.450562 1445370971 -0.657837 0.590210 0.014954 0.467590 1445370971 -0.657837 0.590210 0.014954 0.467590 1445370971 -0.657837 0.590210 0.014954 0.467590 1445370971 -0.657837 0.590210 0.014954 0.467590 1445370971 -0.657837 0.590210 0.014954 0.467590 1445370971 -0.638733 0.596924 0.035400 0.484192 1445370971 -0.638733 0.596924 0.035400 0.484192 1445370971 -0.638733 0.596924 0.035400 0.484192 1445370971 -0.638733 0.596924 0.035400 0.484192 1445370971 -0.638733 0.596924 0.035400 0.484192 1445370971 -0.612000 0.609192 0.067932 0.499756 1445370971 -0.612000 0.609192 0.067932 0.499756 1445370971 -0.612000 0.609192 0.067932 0.499756 1445370971 -0.612000 0.609192 0.067932 0.499756 1445370971 -0.612000 0.609192 0.067932 0.499756 1445370971 -0.612000 0.609192 0.067932 0.499756 1445370971 -0.588074 0.622681 0.077026 0.510376 1445370971 -0.588074 0.622681 0.077026 0.510376 1445370971 -0.588074 0.622681 0.077026 0.510376 1445370971 -0.588074 0.622681 0.077026 0.510376 1445370971 -0.588074 0.622681 0.077026 0.510376 1445370971 -0.588074 0.622681 0.077026 0.510376 1445370971 -0.588074 0.622681 0.077026 0.510376 1445370971 -0.511230 0.662598 0.049438 0.545044 1445370971 -0.511230 0.662598 0.049438 0.545044 1445370971 -0.511230 0.662598 0.049438 0.545044 1445370971 -0.511230 0.662598 0.049438 0.545044 1445370971 -0.511230 0.662598 0.049438 0.545044 1445370971 -0.511230 0.662598 0.049438 0.545044 1445370971 -0.511230 0.662598 0.049438 0.545044 1445370972 -0.373779 0.729065 -0.020142 0.572998 1445370972 -0.373779 0.729065 -0.020142 0.572998 1445370972 -0.373779 0.729065 -0.020142 0.572998 1445370972 -0.373779 0.729065 -0.020142 0.572998 1445370972 -0.373779 0.729065 -0.020142 0.572998 1445370972 -0.373779 0.729065 -0.020142 0.572998 1445370972 -0.367798 0.708801 0.060364 0.598877 1445370972 -0.367798 0.708801 0.060364 0.598877 1445370972 -0.367798 0.708801 0.060364 0.598877 1445370972 -0.367798 0.708801 0.060364 0.598877 1445370972 -0.367798 0.708801 0.060364 0.598877 1445370972 -0.367798 0.708801 0.060364 0.598877 1445370972 -0.447815 0.651733 0.219421 0.571411 1445370972 -0.447815 0.651733 0.219421 0.571411 1445370972 -0.447815 0.651733 0.219421 0.571411 1445370972 -0.447815 0.651733 0.219421 0.571411 1445370972 -0.447815 0.651733 0.219421 0.571411 1445370972 -0.447815 0.651733 0.219421 0.571411 1445370972 -0.479858 0.619446 0.316467 0.534546 1445370972 -0.479858 0.619446 0.316467 0.534546 1445370972 -0.479858 0.619446 0.316467 0.534546 1445370972 -0.479858 0.619446 0.316467 0.534546 1445370972 -0.479858 0.619446 0.316467 0.534546 1445370972 -0.479858 0.619446 0.316467 0.534546 1445370972 -0.479858 0.619446 0.316467 0.534546 1445370972 -0.474731 0.613586 0.327881 0.539001 1445370972 -0.474731 0.613586 0.327881 0.539001 1445370972 -0.474731 0.613586 0.327881 0.539001 1445370972 -0.474731 0.613586 0.327881 0.539001 1445370972 -0.474731 0.613586 0.327881 0.539001 1445370972 -0.474731 0.613586 0.327881 0.539001 1445370972 -0.484131 0.612244 0.257568 0.569519 1445370972 -0.484131 0.612244 0.257568 0.569519 1445370972 -0.484131 0.612244 0.257568 0.569519 1445370972 -0.484131 0.612244 0.257568 0.569519 1445370972 -0.484131 0.612244 0.257568 0.569519 1445370972 -0.484131 0.612244 0.257568 0.569519 1445370972 -0.454834 0.666321 0.127991 0.576843 1445370972 -0.454834 0.666321 0.127991 0.576843 1445370972 -0.454834 0.666321 0.127991 0.576843 1445370972 -0.454834 0.666321 0.127991 0.576843 1445370972 -0.454834 0.666321 0.127991 0.576843 1445370972 -0.435852 0.715820 0.025635 0.544922 1445370972 -0.435852 0.715820 0.025635 0.544922 1445370972 -0.435852 0.715820 0.025635 0.544922 1445370972 -0.435852 0.715820 0.025635 0.544922 1445370972 -0.435852 0.715820 0.025635 0.544922 1445370972 -0.435852 0.715820 0.025635 0.544922 1445370972 -0.466309 0.706543 0.008728 0.532166 1445370972 -0.466309 0.706543 0.008728 0.532166 1445370972 -0.466309 0.706543 0.008728 0.532166 1445370972 -0.466309 0.706543 0.008728 0.532166 1445370972 -0.466309 0.706543 0.008728 0.532166 1445370972 -0.466309 0.706543 0.008728 0.532166 1445370972 -0.504578 0.674805 0.059387 0.535217 1445370972 -0.504578 0.674805 0.059387 0.535217 1445370972 -0.504578 0.674805 0.059387 0.535217 1445370972 -0.504578 0.674805 0.059387 0.535217 1445370972 -0.504578 0.674805 0.059387 0.535217 1445370972 -0.504578 0.674805 0.059387 0.535217 1445370972 -0.514160 0.638855 0.063477 0.568665 1445370972 -0.514160 0.638855 0.063477 0.568665 1445370972 -0.514160 0.638855 0.063477 0.568665 1445370972 -0.514160 0.638855 0.063477 0.568665 1445370972 -0.514160 0.638855 0.063477 0.568665 1445370972 -0.514160 0.638855 0.063477 0.568665 1445370972 -0.471130 0.651672 -0.030090 0.593628 1445370972 -0.471130 0.651672 -0.030090 0.593628 1445370972 -0.471130 0.651672 -0.030090 0.593628 1445370972 -0.471130 0.651672 -0.030090 0.593628 1445370972 -0.471130 0.651672 -0.030090 0.593628 1445370972 -0.471130 0.651672 -0.030090 0.593628 1445370972 -0.511475 0.645569 0.029724 0.566345 1445370972 -0.511475 0.645569 0.029724 0.566345 1445370972 -0.511475 0.645569 0.029724 0.566345 1445370972 -0.511475 0.645569 0.029724 0.566345 1445370972 -0.511475 0.645569 0.029724 0.566345 1445370972 -0.511475 0.645569 0.029724 0.566345 1445370972 -0.555908 0.621643 0.118347 0.538940 1445370972 -0.555908 0.621643 0.118347 0.538940 1445370972 -0.555908 0.621643 0.118347 0.538940 1445370972 -0.555908 0.621643 0.118347 0.538940 1445370972 -0.555908 0.621643 0.118347 0.538940 1445370972 -0.555908 0.621643 0.118347 0.538940 1445370972 -0.589111 0.595093 0.209900 0.504700 1445370972 -0.589111 0.595093 0.209900 0.504700 1445370972 -0.589111 0.595093 0.209900 0.504700 1445370972 -0.589111 0.595093 0.209900 0.504700 1445370972 -0.589111 0.595093 0.209900 0.504700 1445370972 -0.589111 0.595093 0.209900 0.504700 1445370972 -0.589111 0.595093 0.209900 0.504700 1445370972 -0.599304 0.579224 0.284058 0.473877 1445370972 -0.599304 0.579224 0.284058 0.473877 1445370972 -0.599304 0.579224 0.284058 0.473877 1445370972 -0.599304 0.579224 0.284058 0.473877 1445370972 -0.599304 0.579224 0.284058 0.473877 1445370972 -0.599304 0.579224 0.284058 0.473877 1445370972 -0.602722 0.574341 0.322449 0.450378 1445370972 -0.602722 0.574341 0.322449 0.450378 1445370972 -0.602722 0.574341 0.322449 0.450378 1445370972 -0.602722 0.574341 0.322449 0.450378 1445370972 -0.602722 0.574341 0.322449 0.450378 1445370972 -0.602722 0.574341 0.322449 0.450378 1445370972 -0.629028 0.557007 0.340393 0.422119 1445370972 -0.629028 0.557007 0.340393 0.422119 1445370972 -0.629028 0.557007 0.340393 0.422119 1445370972 -0.629028 0.557007 0.340393 0.422119 1445370972 -0.629028 0.557007 0.340393 0.422119 1445370972 -0.629028 0.557007 0.340393 0.422119 1445370972 -0.629028 0.557007 0.340393 0.422119 1445370972 -0.644409 0.547791 0.340515 0.410645 1445370973 -0.644409 0.547791 0.340515 0.410645 1445370973 -0.644409 0.547791 0.340515 0.410645 1445370973 -0.644409 0.547791 0.340515 0.410645 1445370973 -0.644409 0.547791 0.340515 0.410645 1445370973 -0.661133 0.536316 0.324341 0.412292 1445370973 -0.661133 0.536316 0.324341 0.412292 1445370973 -0.661133 0.536316 0.324341 0.412292 1445370973 -0.661133 0.536316 0.324341 0.412292 1445370973 -0.661133 0.536316 0.324341 0.412292 1445370973 -0.661133 0.536316 0.324341 0.412292 1445370973 -0.683044 0.512512 0.297180 0.427124 1445370973 -0.683044 0.512512 0.297180 0.427124 1445370973 -0.683044 0.512512 0.297180 0.427124 1445370973 -0.683044 0.512512 0.297180 0.427124 1445370973 -0.683044 0.512512 0.297180 0.427124 1445370973 -0.683044 0.512512 0.297180 0.427124 1445370973 -0.672241 0.511169 0.256287 0.470154 1445370973 -0.672241 0.511169 0.256287 0.470154 1445370973 -0.672241 0.511169 0.256287 0.470154 1445370973 -0.672241 0.511169 0.256287 0.470154 1445370973 -0.672241 0.511169 0.256287 0.470154 1445370973 -0.623413 0.554016 0.193115 0.516846 1445370973 -0.623413 0.554016 0.193115 0.516846 1445370973 -0.623413 0.554016 0.193115 0.516846 1445370973 -0.623413 0.554016 0.193115 0.516846 1445370973 -0.623413 0.554016 0.193115 0.516846 1445370973 -0.588074 0.581909 0.131897 0.546021 1445370973 -0.588074 0.581909 0.131897 0.546021 1445370973 -0.588074 0.581909 0.131897 0.546021 1445370973 -0.588074 0.581909 0.131897 0.546021 1445370973 -0.588074 0.581909 0.131897 0.546021 1445370973 -0.580627 0.578979 0.085022 0.566040 1445370973 -0.580627 0.578979 0.085022 0.566040 1445370973 -0.580627 0.578979 0.085022 0.566040 1445370973 -0.580627 0.578979 0.085022 0.566040 1445370973 -0.580627 0.578979 0.085022 0.566040 1445370973 -0.580627 0.578979 0.085022 0.566040 1445370973 -0.587708 0.561951 0.062561 0.578674 1445370973 -0.587708 0.561951 0.062561 0.578674 1445370973 -0.587708 0.561951 0.062561 0.578674 1445370973 -0.587708 0.561951 0.062561 0.578674 1445370973 -0.587708 0.561951 0.062561 0.578674 1445370973 -0.587708 0.561951 0.062561 0.578674 1445370973 -0.599548 0.558350 0.071289 0.568909 1445370973 -0.599548 0.558350 0.071289 0.568909 1445370973 -0.599548 0.558350 0.071289 0.568909 1445370973 -0.599548 0.558350 0.071289 0.568909 1445370973 -0.599548 0.558350 0.071289 0.568909 1445370973 -0.599548 0.558350 0.071289 0.568909 1445370973 -0.630249 0.549072 0.125427 0.534363 1445370973 -0.630249 0.549072 0.125427 0.534363 1445370973 -0.630249 0.549072 0.125427 0.534363 1445370973 -0.630249 0.549072 0.125427 0.534363 1445370973 -0.630249 0.549072 0.125427 0.534363 1445370973 -0.670227 0.527588 0.205566 0.479736 1445370973 -0.670227 0.527588 0.205566 0.479736 1445370973 -0.670227 0.527588 0.205566 0.479736 1445370973 -0.670227 0.527588 0.205566 0.479736 1445370973 -0.670227 0.527588 0.205566 0.479736 1445370973 -0.670227 0.527588 0.205566 0.479736 1445370973 -0.709290 0.497009 0.284546 0.410950 1445370973 -0.709290 0.497009 0.284546 0.410950 1445370973 -0.709290 0.497009 0.284546 0.410950 1445370973 -0.709290 0.497009 0.284546 0.410950 1445370973 -0.709290 0.497009 0.284546 0.410950 1445370973 -0.709290 0.497009 0.284546 0.410950 1445370973 -0.744507 0.453430 0.345032 0.347961 1445370973 -0.744507 0.453430 0.345032 0.347961 1445370973 -0.744507 0.453430 0.345032 0.347961 1445370973 -0.744507 0.453430 0.345032 0.347961 1445370973 -0.744507 0.453430 0.345032 0.347961 1445370973 -0.766907 0.412415 0.383362 0.307861 1445370973 -0.766907 0.412415 0.383362 0.307861 1445370973 -0.766907 0.412415 0.383362 0.307861 1445370973 -0.766907 0.412415 0.383362 0.307861 1445370973 -0.766907 0.412415 0.383362 0.307861 1445370973 -0.766296 0.400879 0.399170 0.304626 1445370973 -0.766296 0.400879 0.399170 0.304626 1445370973 -0.766296 0.400879 0.399170 0.304626 1445370973 -0.766296 0.400879 0.399170 0.304626 1445370973 -0.766296 0.400879 0.399170 0.304626 1445370973 -0.766296 0.400879 0.399170 0.304626 1445370973 -0.766296 0.400879 0.399170 0.304626 1445370973 -0.765198 0.398560 0.396729 0.313354 1445370973 -0.765198 0.398560 0.396729 0.313354 1445370973 -0.765198 0.398560 0.396729 0.313354 1445370973 -0.765198 0.398560 0.396729 0.313354 1445370973 -0.765198 0.398560 0.396729 0.313354 1445370973 -0.765198 0.398560 0.396729 0.313354 1445370973 -0.767456 0.389282 0.372620 0.347229 1445370973 -0.767456 0.389282 0.372620 0.347229 1445370973 -0.767456 0.389282 0.372620 0.347229 1445370973 -0.767456 0.389282 0.372620 0.347229 1445370973 -0.767456 0.389282 0.372620 0.347229 1445370973 -0.767456 0.389282 0.372620 0.347229 1445370973 -0.748962 0.410889 0.333069 0.399048 1445370973 -0.748962 0.410889 0.333069 0.399048 1445370973 -0.748962 0.410889 0.333069 0.399048 1445370973 -0.748962 0.410889 0.333069 0.399048 1445370973 -0.748962 0.410889 0.333069 0.399048 1445370973 -0.716125 0.449097 0.285461 0.451660 1445370973 -0.716125 0.449097 0.285461 0.451660 1445370973 -0.716125 0.449097 0.285461 0.451660 1445370974 -0.716125 0.449097 0.285461 0.451660 1445370974 -0.716125 0.449097 0.285461 0.451660 1445370974 -0.716125 0.449097 0.285461 0.451660 1445370974 -0.691040 0.473022 0.239380 0.491333 1445370974 -0.691040 0.473022 0.239380 0.491333 1445370974 -0.691040 0.473022 0.239380 0.491333 1445370974 -0.691040 0.473022 0.239380 0.491333 1445370974 -0.691040 0.473022 0.239380 0.491333 1445370974 -0.691040 0.473022 0.239380 0.491333 1445370974 -0.689697 0.464539 0.201233 0.517639 1445370974 -0.689697 0.464539 0.201233 0.517639 1445370974 -0.689697 0.464539 0.201233 0.517639 1445370974 -0.689697 0.464539 0.201233 0.517639 1445370974 -0.689697 0.464539 0.201233 0.517639 1445370974 -0.696106 0.445679 0.178650 0.533752 1445370974 -0.696106 0.445679 0.178650 0.533752 1445370974 -0.696106 0.445679 0.178650 0.533752 1445370974 -0.696106 0.445679 0.178650 0.533752 1445370974 -0.696106 0.445679 0.178650 0.533752 1445370974 -0.696106 0.445679 0.178650 0.533752 1445370974 -0.693359 0.452209 0.172791 0.533813 1445370974 -0.693359 0.452209 0.172791 0.533813 1445370974 -0.693359 0.452209 0.172791 0.533813 1445370974 -0.693359 0.452209 0.172791 0.533813 1445370974 -0.693359 0.452209 0.172791 0.533813 1445370974 -0.693359 0.452209 0.172791 0.533813 1445370974 -0.719849 0.442932 0.216736 0.488525 1445370974 -0.719849 0.442932 0.216736 0.488525 1445370974 -0.719849 0.442932 0.216736 0.488525 1445370974 -0.719849 0.442932 0.216736 0.488525 1445370974 -0.719849 0.442932 0.216736 0.488525 1445370974 -0.719849 0.442932 0.216736 0.488525 1445370974 -0.753723 0.416504 0.284363 0.421387 1445370974 -0.753723 0.416504 0.284363 0.421387 1445370974 -0.753723 0.416504 0.284363 0.421387 1445370974 -0.753723 0.416504 0.284363 0.421387 1445370974 -0.753723 0.416504 0.284363 0.421387 1445370974 -0.753723 0.416504 0.284363 0.421387 1445370974 -0.775269 0.395935 0.342957 0.352844 1445370974 -0.775269 0.395935 0.342957 0.352844 1445370974 -0.775269 0.395935 0.342957 0.352844 1445370974 -0.775269 0.395935 0.342957 0.352844 1445370974 -0.775269 0.395935 0.342957 0.352844 1445370974 -0.790955 0.375610 0.383057 0.294189 1445370974 -0.790955 0.375610 0.383057 0.294189 1445370974 -0.790955 0.375610 0.383057 0.294189 1445370974 -0.790955 0.375610 0.383057 0.294189 1445370974 -0.790955 0.375610 0.383057 0.294189 1445370974 -0.790955 0.375610 0.383057 0.294189 1445370974 -0.810242 0.345398 0.405151 0.245117 1445370974 -0.810242 0.345398 0.405151 0.245117 1445370974 -0.810242 0.345398 0.405151 0.245117 1445370974 -0.810242 0.345398 0.405151 0.245117 1445370974 -0.810242 0.345398 0.405151 0.245117 1445370974 -0.810242 0.345398 0.405151 0.245117 1445370974 -0.824951 0.308044 0.418640 0.222046 1445370974 -0.824951 0.308044 0.418640 0.222046 1445370974 -0.824951 0.308044 0.418640 0.222046 1445370974 -0.824951 0.308044 0.418640 0.222046 1445370974 -0.824951 0.308044 0.418640 0.222046 1445370974 -0.824951 0.308044 0.418640 0.222046 1445370974 -0.819580 0.307556 0.415039 0.247864 1445370974 -0.819580 0.307556 0.415039 0.247864 1445370974 -0.819580 0.307556 0.415039 0.247864 1445370974 -0.819580 0.307556 0.415039 0.247864 1445370974 -0.799866 0.342163 0.390869 0.300659 1445370974 -0.799866 0.342163 0.390869 0.300659 1445370974 -0.799866 0.342163 0.390869 0.300659 1445370974 -0.799866 0.342163 0.390869 0.300659 1445370974 -0.799866 0.342163 0.390869 0.300659 1445370974 -0.799866 0.342163 0.390869 0.300659 1445370974 -0.773071 0.384338 0.347778 0.365662 1445370974 -0.773071 0.384338 0.347778 0.365662 1445370974 -0.773071 0.384338 0.347778 0.365662 1445370974 -0.773071 0.384338 0.347778 0.365662 1445370974 -0.773071 0.384338 0.347778 0.365662 1445370974 -0.773071 0.384338 0.347778 0.365662 1445370974 -0.735107 0.429077 0.290894 0.436890 1445370974 -0.735107 0.429077 0.290894 0.436890 1445370974 -0.735107 0.429077 0.290894 0.436890 1445370974 -0.735107 0.429077 0.290894 0.436890 1445370974 -0.735107 0.429077 0.290894 0.436890 1445370974 -0.701965 0.459412 0.231262 0.492615 1445370974 -0.701965 0.459412 0.231262 0.492615 1445370974 -0.701965 0.459412 0.231262 0.492615 1445370974 -0.701965 0.459412 0.231262 0.492615 1445370974 -0.701965 0.459412 0.231262 0.492615 1445370974 -0.689026 0.459106 0.187500 0.528442 1445370974 -0.689026 0.459106 0.187500 0.528442 1445370974 -0.689026 0.459106 0.187500 0.528442 1445370974 -0.689026 0.459106 0.187500 0.528442 1445370974 -0.689026 0.459106 0.187500 0.528442 1445370974 -0.689026 0.459106 0.187500 0.528442 1445370974 -0.690674 0.445313 0.162354 0.546143 1445370974 -0.690674 0.445313 0.162354 0.546143 1445370974 -0.690674 0.445313 0.162354 0.546143 1445370974 -0.690674 0.445313 0.162354 0.546143 1445370974 -0.690674 0.445313 0.162354 0.546143 1445370974 -0.690674 0.445313 0.162354 0.546143 1445370974 -0.695251 0.422791 0.162964 0.557922 1445370974 -0.695251 0.422791 0.162964 0.557922 1445370974 -0.695251 0.422791 0.162964 0.557922 1445370974 -0.695251 0.422791 0.162964 0.557922 1445370975 -0.695251 0.422791 0.162964 0.557922 1445370975 -0.705750 0.437561 0.184998 0.525574 1445370975 -0.705750 0.437561 0.184998 0.525574 1445370975 -0.705750 0.437561 0.184998 0.525574 1445370975 -0.705750 0.437561 0.184998 0.525574 1445370975 -0.705750 0.437561 0.184998 0.525574 1445370975 -0.749390 0.406250 0.255371 0.456238 1445370975 -0.749390 0.406250 0.255371 0.456238 1445370975 -0.749390 0.406250 0.255371 0.456238 1445370975 -0.749390 0.406250 0.255371 0.456238 1445370975 -0.749390 0.406250 0.255371 0.456238 1445370975 -0.780212 0.376892 0.327454 0.376770 1445370975 -0.780212 0.376892 0.327454 0.376770 1445370975 -0.780212 0.376892 0.327454 0.376770 1445370975 -0.780212 0.376892 0.327454 0.376770 1445370975 -0.780212 0.376892 0.327454 0.376770 1445370975 -0.780212 0.376892 0.327454 0.376770 1445370975 -0.796265 0.361145 0.375610 0.307251 1445370975 -0.796265 0.361145 0.375610 0.307251 1445370975 -0.796265 0.361145 0.375610 0.307251 1445370975 -0.796265 0.361145 0.375610 0.307251 1445370975 -0.796265 0.361145 0.375610 0.307251 1445370975 -0.813477 0.338684 0.405396 0.243225 1445370975 -0.813477 0.338684 0.405396 0.243225 1445370975 -0.813477 0.338684 0.405396 0.243225 1445370975 -0.813477 0.338684 0.405396 0.243225 1445370975 -0.813477 0.338684 0.405396 0.243225 1445370975 -0.827576 0.305176 0.425964 0.201233 1445370975 -0.827576 0.305176 0.425964 0.201233 1445370975 -0.827576 0.305176 0.425964 0.201233 1445370975 -0.827576 0.305176 0.425964 0.201233 1445370975 -0.827576 0.305176 0.425964 0.201233 1445370975 -0.827576 0.305176 0.425964 0.201233 1445370975 -0.827271 0.286255 0.440857 0.198242 1445370975 -0.827271 0.286255 0.440857 0.198242 1445370975 -0.827271 0.286255 0.440857 0.198242 1445370975 -0.827271 0.286255 0.440857 0.198242 1445370975 -0.827271 0.286255 0.440857 0.198242 1445370975 -0.813965 0.285217 0.445313 0.240356 1445370975 -0.813965 0.285217 0.445313 0.240356 1445370975 -0.813965 0.285217 0.445313 0.240356 1445370975 -0.813965 0.285217 0.445313 0.240356 1445370975 -0.813965 0.285217 0.445313 0.240356 1445370975 -0.813965 0.285217 0.445313 0.240356 1445370975 -0.786377 0.336182 0.419373 0.304443 1445370975 -0.786377 0.336182 0.419373 0.304443 1445370975 -0.786377 0.336182 0.419373 0.304443 1445370975 -0.786377 0.336182 0.419373 0.304443 1445370975 -0.786377 0.336182 0.419373 0.304443 1445370975 -0.752625 0.383484 0.374634 0.382263 1445370975 -0.752625 0.383484 0.374634 0.382263 1445370975 -0.752625 0.383484 0.374634 0.382263 1445370975 -0.752625 0.383484 0.374634 0.382263 1445370975 -0.752625 0.383484 0.374634 0.382263 1445370975 -0.752625 0.383484 0.374634 0.382263 1445370975 -0.713257 0.434021 0.311279 0.453796 1445370975 -0.713257 0.434021 0.311279 0.453796 1445370975 -0.713257 0.434021 0.311279 0.453796 1445370975 -0.713257 0.434021 0.311279 0.453796 1445370975 -0.713257 0.434021 0.311279 0.453796 1445370975 -0.713257 0.434021 0.311279 0.453796 1445370975 -0.686218 0.455872 0.256653 0.505371 1445370975 -0.686218 0.455872 0.256653 0.505371 1445370975 -0.686218 0.455872 0.256653 0.505371 1445370975 -0.686218 0.455872 0.256653 0.505371 1445370975 -0.686218 0.455872 0.256653 0.505371 1445370975 -0.686218 0.455872 0.256653 0.505371 1445370975 -0.672363 0.463379 0.206543 0.538940 1445370975 -0.672363 0.463379 0.206543 0.538940 1445370975 -0.672363 0.463379 0.206543 0.538940 1445370975 -0.672363 0.463379 0.206543 0.538940 1445370975 -0.672363 0.463379 0.206543 0.538940 1445370975 -0.675598 0.449829 0.182373 0.554871 1445370975 -0.675598 0.449829 0.182373 0.554871 1445370975 -0.675598 0.449829 0.182373 0.554871 1445370975 -0.675598 0.449829 0.182373 0.554871 1445370975 -0.675598 0.449829 0.182373 0.554871 1445370975 -0.675598 0.449829 0.182373 0.554871 1445370975 -0.675476 0.453674 0.176819 0.553711 1445370975 -0.675476 0.453674 0.176819 0.553711 1445370975 -0.675476 0.453674 0.176819 0.553711 1445370975 -0.675476 0.453674 0.176819 0.553711 1445370975 -0.675476 0.453674 0.176819 0.553711 1445370975 -0.701050 0.443604 0.213501 0.515808 1445370975 -0.701050 0.443604 0.213501 0.515808 1445370975 -0.701050 0.443604 0.213501 0.515808 1445370975 -0.701050 0.443604 0.213501 0.515808 1445370975 -0.701050 0.443604 0.213501 0.515808 1445370975 -0.701050 0.443604 0.213501 0.515808 1445370975 -0.725159 0.431030 0.267761 0.465393 1445370975 -0.725159 0.431030 0.267761 0.465393 1445370975 -0.725159 0.431030 0.267761 0.465393 1445370975 -0.725159 0.431030 0.267761 0.465393 1445370975 -0.725159 0.431030 0.267761 0.465393 1445370975 -0.725159 0.431030 0.267761 0.465393 1445370975 -0.742432 0.425659 0.315063 0.410278 1445370975 -0.742432 0.425659 0.315063 0.410278 1445370975 -0.742432 0.425659 0.315063 0.410278 1445370975 -0.742432 0.425659 0.315063 0.410278 1445370975 -0.742432 0.425659 0.315063 0.410278 1445370976 -0.761597 0.409790 0.352051 0.357971 1445370976 -0.761597 0.409790 0.352051 0.357971 1445370976 -0.761597 0.409790 0.352051 0.357971 1445370976 -0.761597 0.409790 0.352051 0.357971 1445370976 -0.761597 0.409790 0.352051 0.357971 1445370976 -0.761597 0.409790 0.352051 0.357971 1445370976 -0.780029 0.374390 0.392029 0.312500 1445370976 -0.780029 0.374390 0.392029 0.312500 1445370976 -0.780029 0.374390 0.392029 0.312500 1445370976 -0.780029 0.374390 0.392029 0.312500 1445370976 -0.780029 0.374390 0.392029 0.312500 1445370976 -0.780029 0.374390 0.392029 0.312500 1445370976 -0.784424 0.361267 0.408020 0.296082 1445370976 -0.784424 0.361267 0.408020 0.296082 1445370976 -0.784424 0.361267 0.408020 0.296082 1445370976 -0.784424 0.361267 0.408020 0.296082 1445370976 -0.784424 0.361267 0.408020 0.296082 1445370976 -0.772583 0.378235 0.403381 0.311951 1445370976 -0.772583 0.378235 0.403381 0.311951 1445370976 -0.772583 0.378235 0.403381 0.311951 1445370976 -0.772583 0.378235 0.403381 0.311951 1445370976 -0.772583 0.378235 0.403381 0.311951 1445370976 -0.772583 0.378235 0.403381 0.311951 1445370976 -0.757935 0.402649 0.382202 0.342407 1445370976 -0.757935 0.402649 0.382202 0.342407 1445370976 -0.757935 0.402649 0.382202 0.342407 1445370976 -0.757935 0.402649 0.382202 0.342407 1445370976 -0.757935 0.402649 0.382202 0.342407 1445370976 -0.740051 0.425720 0.349304 0.386047 1445370976 -0.740051 0.425720 0.349304 0.386047 1445370976 -0.740051 0.425720 0.349304 0.386047 1445370976 -0.740051 0.425720 0.349304 0.386047 1445370976 -0.740051 0.425720 0.349304 0.386047 1445370976 -0.714172 0.449890 0.302979 0.442444 1445370976 -0.714172 0.449890 0.302979 0.442444 1445370976 -0.714172 0.449890 0.302979 0.442444 1445370976 -0.714172 0.449890 0.302979 0.442444 1445370976 -0.714172 0.449890 0.302979 0.442444 1445370976 -0.714172 0.449890 0.302979 0.442444 1445370976 -0.676086 0.474426 0.250244 0.505127 1445370976 -0.676086 0.474426 0.250244 0.505127 1445370976 -0.676086 0.474426 0.250244 0.505127 1445370976 -0.676086 0.474426 0.250244 0.505127 1445370976 -0.676086 0.474426 0.250244 0.505127 1445370976 -0.644592 0.491943 0.192810 0.552551 1445370976 -0.644592 0.491943 0.192810 0.552551 1445370976 
-0.720886 0.239197 -0.286682 0.583862 1445370979 -0.720886 0.239197 -0.286682 0.583862 1445370979 -0.720886 0.239197 -0.286682 0.583862 1445370979 -0.720886 0.239197 -0.286682 0.583862 1445370979 -0.720886 0.239197 -0.286682 0.583862 1445370979 -0.720886 0.239197 -0.286682 0.583862 1445370979 -0.739258 0.012939 -0.424622 0.522583 1445370979 -0.739258 0.012939 -0.424622 0.522583 1445370979 -0.739258 0.012939 -0.424622 0.522583 1445370979 -0.739258 0.012939 -0.424622 0.522583 1445370979 -0.739258 0.012939 -0.424622 0.522583 1445370979 -0.739258 0.012939 -0.424622 0.522583 1445370979 -0.746826 -0.186890 -0.471558 0.430115 1445370979 -0.746826 -0.186890 -0.471558 0.430115 1445370979 -0.746826 -0.186890 -0.471558 0.430115 1445370979 -0.746826 -0.186890 -0.471558 0.430115 1445370979 -0.746826 -0.186890 -0.471558 0.430115 1445370979 -0.746826 -0.186890 -0.471558 0.430115 1445370979 -0.743469 -0.340881 -0.471741 0.329468 1445370979 -0.743469 -0.340881 -0.471741 0.329468 1445370979 -0.743469 -0.340881 -0.471741 0.329468 1445370979 -0.743469 -0.340881 -0.471741 0.329468 1445370979 -0.743469 -0.340881 -0.471741 0.329468 1445370979 -0.743469 -0.340881 -0.471741 0.329468 1445370979 -0.743469 -0.340881 -0.471741 0.329468 1445370979 -0.716492 -0.454224 -0.481140 0.221008 1445370979 -0.716492 -0.454224 -0.481140 0.221008 1445370979 -0.716492 -0.454224 -0.481140 0.221008 1445370979 -0.716492 -0.454224 -0.481140 0.221008 1445370979 -0.716492 -0.454224 -0.481140 0.221008 1445370979 -0.716492 -0.454224 -0.481140 0.221008 1445370979 -0.716492 -0.454224 -0.481140 0.221008 1445370979 -0.714722 -0.464172 -0.512085 0.107605 1445370979 -0.714722 -0.464172 -0.512085 0.107605 1445370979 -0.714722 -0.464172 -0.512085 0.107605 1445370979 -0.714722 -0.464172 -0.512085 0.107605 1445370979 -0.714722 -0.464172 -0.512085 0.107605 1445370979 -0.714722 -0.464172 -0.512085 0.107605 1445370979 -0.714722 -0.464172 -0.512085 0.107605 1445370979 -0.764343 -0.384888 -0.509827 0.088196 1445370979 -0.764343 -0.384888 -0.509827 0.088196 1445370979 -0.764343 -0.384888 -0.509827 0.088196 1445370979 -0.764343 -0.384888 -0.509827 0.088196 1445370979 -0.764343 -0.384888 -0.509827 0.088196 1445370979 -0.764343 -0.384888 -0.509827 0.088196 1445370979 -0.842896 -0.251587 -0.440002 0.180908 1445370979 -0.842896 -0.251587 -0.440002 0.180908 1445370979 -0.842896 -0.251587 -0.440002 0.180908 1445370979 -0.842896 -0.251587 -0.440002 0.180908 1445370979 -0.842896 -0.251587 -0.440002 0.180908 1445370979 -0.842896 -0.251587 -0.440002 0.180908 1445370979 -0.894409 -0.154358 -0.245056 0.340942 1445370979 -0.894409 -0.154358 -0.245056 0.340942 1445370979 -0.894409 -0.154358 -0.245056 0.340942 1445370979 -0.894409 -0.154358 -0.245056 0.340942 1445370979 -0.894409 -0.154358 -0.245056 0.340942 1445370979 -0.894409 -0.154358 -0.245056 0.340942 1445370979 -0.913757 -0.102905 -0.116943 0.375244 1445370979 -0.913757 -0.102905 -0.116943 0.375244 1445370979 -0.913757 -0.102905 -0.116943 0.375244 1445370979 -0.913757 -0.102905 -0.116943 0.375244 1445370979 -0.913757 -0.102905 -0.116943 0.375244 1445370979 -0.913757 -0.102905 -0.116943 0.375244 1445370979 -0.937439 -0.074890 -0.151917 0.304321 1445370979 -0.937439 -0.074890 -0.151917 0.304321 1445370979 -0.937439 -0.074890 -0.151917 0.304321 1445370979 -0.937439 -0.074890 -0.151917 0.304321 1445370979 -0.937439 -0.074890 -0.151917 0.304321 1445370979 -0.937439 -0.074890 -0.151917 0.304321 1445370979 -0.949341 -0.032349 -0.239685 0.200623 1445370979 -0.949341 -0.032349 -0.239685 0.200623 1445370980 -0.949341 -0.032349 -0.239685 0.200623 1445370980 -0.949341 -0.032349 -0.239685 0.200623 1445370980 -0.949341 -0.032349 -0.239685 0.200623 1445370980 -0.949341 -0.032349 -0.239685 0.200623 1445370980 -0.949341 -0.032349 -0.239685 0.200623 1445370980 -0.939636 -0.068665 -0.316101 0.111755 1445370980 -0.939636 -0.068665 -0.316101 0.111755 1445370980 -0.939636 -0.068665 -0.316101 0.111755 1445370980 -0.939636 -0.068665 -0.316101 0.111755 1445370980 -0.939636 -0.068665 -0.316101 0.111755 1445370980 -0.939636 -0.068665 -0.316101 0.111755 1445370980 -0.893555 -0.199524 -0.397034 0.065125 1445370980 -0.893555 -0.199524 -0.397034 0.065125 1445370980 -0.893555 -0.199524 -0.397034 0.065125 1445370980 -0.893555 -0.199524 -0.397034 0.065125 1445370980 -0.893555 -0.199524 -0.397034 0.065125 1445370980 -0.893555 -0.199524 -0.397034 0.065125 1445370980 -0.893555 -0.199524 -0.397034 0.065125 1445370980 -0.834595 -0.322754 -0.442200 0.062317 1445370980 -0.834595 -0.322754 -0.442200 0.062317 1445370980 -0.834595 -0.322754 -0.442200 0.062317 1445370980 -0.834595 -0.322754 -0.442200 0.062317 1445370980 -0.834595 -0.322754 -0.442200 0.062317 1445370980 -0.834595 -0.322754 -0.442200 0.062317 1445370980 -0.792908 -0.394592 -0.455383 0.090942 1445370980 -0.792908 -0.394592 -0.455383 0.090942 1445370980 -0.792908 -0.394592 -0.455383 0.090942 1445370980 -0.792908 -0.394592 -0.455383 0.090942 1445370980 -0.792908 -0.394592 -0.455383 0.090942 1445370980 -0.792908 -0.394592 -0.455383 0.090942 1445370980 -0.792908 -0.394592 -0.455383 0.090942 1445370980 -0.784668 -0.415588 -0.442627 0.125549 1445370980 -0.784668 -0.415588 -0.442627 0.125549 1445370980 -0.784668 -0.415588 -0.442627 0.125549 1445370980 -0.784668 -0.415588 -0.442627 0.125549 1445370980 -0.784668 -0.415588 -0.442627 0.125549 1445370980 -0.784668 -0.415588 -0.442627 0.125549 1445370980 -0.782166 -0.408386 -0.456055 0.116333 1445370980 -0.782166 -0.408386 -0.456055 0.116333 1445370980 -0.782166 -0.408386 -0.456055 0.116333 1445370980 -0.782166 -0.408386 -0.456055 0.116333 1445370980 -0.782166 -0.408386 -0.456055 0.116333 1445370980 -0.782166 -0.408386 -0.456055 0.116333 1445370980 -0.782166 -0.408386 -0.456055 0.116333 1445370980 -0.773315 -0.409363 -0.480835 0.057556 1445370980 -0.773315 -0.409363 -0.480835 0.057556 1445370980 -0.773315 -0.409363 -0.480835 0.057556 1445370980 -0.773315 -0.409363 -0.480835 0.057556 1445370980 -0.773315 -0.409363 -0.480835 0.057556 1445370980 -0.773315 -0.409363 -0.480835 0.057556 1445370980 -0.741577 -0.454224 -0.492676 0.033020 1445370980 -0.741577 -0.454224 -0.492676 0.033020 1445370980 -0.741577 -0.454224 -0.492676 0.033020 1445370980 -0.741577 -0.454224 -0.492676 0.033020 1445370980 -0.741577 -0.454224 -0.492676 0.033020 1445370980 -0.741577 -0.454224 -0.492676 0.033020 1445370980 -0.741577 -0.454224 -0.492676 0.033020 1445370980 -0.739380 -0.450989 -0.496765 0.057190 1445370980 -0.739380 -0.450989 -0.496765 0.057190 1445370980 -0.739380 -0.450989 -0.496765 0.057190 1445370980 -0.739380 -0.450989 -0.496765 0.057190 1445370980 -0.739380 -0.450989 -0.496765 0.057190 1445370980 -0.739380 -0.450989 -0.496765 0.057190 1445370980 -0.779175 -0.401184 -0.459900 0.143066 1445370980 -0.779175 -0.401184 -0.459900 0.143066 1445370980 -0.779175 -0.401184 -0.459900 0.143066 1445370980 -0.779175 -0.401184 -0.459900 0.143066 1445370980 -0.779175 -0.401184 -0.459900 0.143066 1445370980 -0.779175 -0.401184 -0.459900 0.143066 1445370980 -0.779175 -0.401184 -0.459900 0.143066 1445370980 -0.844727 -0.276062 -0.349548 0.296875 1445370980 -0.844727 -0.276062 -0.349548 0.296875 1445370980 -0.844727 -0.276062 -0.349548 0.296875 1445370980 -0.844727 -0.276062 -0.349548 0.296875 1445370980 -0.844727 -0.276062 -0.349548 0.296875 1445370980 -0.844727 -0.276062 -0.349548 0.296875 1445370980 -0.869629 -0.125610 -0.196045 0.435425 1445370980 -0.869629 -0.125610 -0.196045 0.435425 1445370980 -0.869629 -0.125610 -0.196045 0.435425 1445370980 -0.869629 -0.125610 -0.196045 0.435425 1445370980 -0.869629 -0.125610 -0.196045 0.435425 1445370980 -0.869629 -0.125610 -0.196045 0.435425 1445370980 -0.869629 -0.125610 -0.196045 0.435425 1445370980 -0.893188 -0.114136 -0.149963 0.408386 1445370980 -0.893188 -0.114136 -0.149963 0.408386 1445370980 -0.893188 -0.114136 -0.149963 0.408386 1445370980 -0.893188 -0.114136 -0.149963 0.408386 1445370980 -0.893188 -0.114136 -0.149963 0.408386 1445370980 -0.893188 -0.114136 -0.149963 0.408386 1445370980 -0.929688 -0.067017 -0.198792 0.302795 1445370980 -0.929688 -0.067017 -0.198792 0.302795 1445370980 -0.929688 -0.067017 -0.198792 0.302795 1445370980 -0.929688 -0.067017 -0.198792 0.302795 1445370980 -0.929688 -0.067017 -0.198792 0.302795 1445370980 -0.929688 -0.067017 -0.198792 0.302795 1445370980 -0.940002 -0.087830 -0.261169 0.201233 1445370980 -0.940002 -0.087830 -0.261169 0.201233 1445370980 -0.940002 -0.087830 -0.261169 0.201233 1445370980 -0.940002 -0.087830 -0.261169 0.201233 1445370980 -0.940002 -0.087830 -0.261169 0.201233 1445370980 -0.940002 -0.087830 -0.261169 0.201233 1445370980 -0.940002 -0.087830 -0.261169 0.201233 1445370980 -0.919922 -0.151978 -0.342468 0.116150 1445370980 -0.919922 -0.151978 -0.342468 0.116150 1445370980 -0.919922 -0.151978 -0.342468 0.116150 1445370980 -0.919922 -0.151978 -0.342468 0.116150 1445370980 -0.919922 -0.151978 -0.342468 0.116150 1445370980 -0.919922 -0.151978 -0.342468 0.116150 1445370980 -0.870239 -0.248413 -0.422058 0.054626 1445370980 -0.870239 -0.248413 -0.422058 0.054626 1445370980 -0.870239 -0.248413 -0.422058 0.054626 1445370980 -0.870239 -0.248413 -0.422058 0.054626 1445370980 -0.870239 -0.248413 -0.422058 0.054626 1445370980 -0.870239 -0.248413 -0.422058 0.054626 1445370980 -0.790527 -0.380310 -0.477173 0.052856 1445370980 -0.790527 -0.380310 -0.477173 0.052856 1445370980 -0.790527 -0.380310 -0.477173 0.052856 1445370981 -0.790527 -0.380310 -0.477173 0.052856 1445370981 -0.790527 -0.380310 -0.477173 0.052856 1445370981 -0.790527 -0.380310 -0.477173 0.052856 1445370981 -0.790527 -0.380310 -0.477173 0.052856 1445370981 -0.715515 -0.483154 -0.494385 0.101685 1445370981 -0.715515 -0.483154 -0.494385 0.101685 1445370981 -0.715515 -0.483154 -0.494385 0.101685 1445370981 -0.715515 -0.483154 -0.494385 0.101685 1445370981 -0.715515 -0.483154 -0.494385 0.101685 1445370981 -0.715515 -0.483154 -0.494385 0.101685 1445370981 -0.700134 -0.509644 -0.473877 0.160095 1445370981 -0.700134 -0.509644 -0.473877 0.160095 1445370981 -0.700134 -0.509644 -0.473877 0.160095 1445370981 -0.700134 -0.509644 -0.473877 0.160095 1445370981 -0.700134 -0.509644 -0.473877 0.160095 1445370981 -0.700134 -0.509644 -0.473877 0.160095 1445370981 -0.741394 -0.464478 -0.462585 0.144226 1445370981 -0.741394 -0.464478 -0.462585 0.144226 1445370981 -0.741394 -0.464478 -0.462585 0.144226 1445370981 -0.741394 -0.464478 -0.462585 0.144226 1445370981 -0.741394 -0.464478 -0.462585 0.144226 1445370981 -0.741394 -0.464478 -0.462585 0.144226 1445370981 -0.741394 -0.464478 -0.462585 0.144226 1445370981 -0.754639 -0.441040 -0.481079 0.068115 1445370981 -0.754639 -0.441040 -0.481079 0.068115 1445370981 -0.754639 -0.441040 -0.481079 0.068115 1445370981 -0.754639 -0.441040 -0.481079 0.068115 1445370981 -0.754639 -0.441040 -0.481079 0.068115 1445370981 -0.754639 -0.441040 -0.481079 0.068115 1445370981 -0.736450 -0.461853 -0.494202 0.014221 1445370981 -0.736450 -0.461853 -0.494202 0.014221 1445370981 -0.736450 -0.461853 -0.494202 0.014221 1445370981 -0.736450 -0.461853 -0.494202 0.014221 1445370981 -0.736450 -0.461853 -0.494202 0.014221 1445370981 -0.736450 -0.461853 -0.494202 0.014221 1445370981 -0.751221 -0.423157 -0.505737 0.031189 1445370981 -0.751221 -0.423157 -0.505737 0.031189 1445370981 -0.751221 -0.423157 -0.505737 0.031189 1445370981 -0.751221 -0.423157 -0.505737 0.031189 1445370981 -0.751221 -0.423157 -0.505737 0.031189 1445370981 -0.751221 -0.423157 -0.505737 0.031189 1445370981 -0.751221 -0.423157 -0.505737 0.031189 1445370981 -0.801819 -0.317810 -0.486206 0.140686 1445370981 -0.801819 -0.317810 -0.486206 0.140686 1445370981 -0.801819 -0.317810 -0.486206 0.140686 1445370981 -0.801819 -0.317810 -0.486206 0.140686 1445370981 -0.801819 -0.317810 -0.486206 0.140686 1445370981 -0.801819 -0.317810 -0.486206 0.140686 1445370981 -0.835754 -0.231262 -0.361877 0.342285 1445370981 -0.835754 -0.231262 -0.361877 0.342285 1445370981 -0.835754 -0.231262 -0.361877 0.342285 1445370981 -0.835754 -0.231262 -0.361877 0.342285 1445370981 -0.835754 -0.231262 -0.361877 0.342285 1445370981 -0.835754 -0.231262 -0.361877 0.342285 1445370981 -0.855042 -0.116211 -0.228577 0.450806 1445370981 -0.855042 -0.116211 -0.228577 0.450806 1445370981 -0.855042 -0.116211 -0.228577 0.450806 1445370981 -0.855042 -0.116211 -0.228577 0.450806 1445370981 -0.855042 -0.116211 -0.228577 0.450806 1445370981 -0.855042 -0.116211 -0.228577 0.450806 1445370981 -0.855042 -0.116211 -0.228577 0.450806 1445370981 -0.887878 0.056946 -0.236694 0.390503 1445370981 -0.887878 0.056946 -0.236694 0.390503 1445370981 -0.887878 0.056946 -0.236694 0.390503 1445370981 -0.887878 0.056946 -0.236694 0.390503 1445370981 -0.887878 0.056946 -0.236694 0.390503 1445370981 -0.887878 0.056946 -0.236694 0.390503 1445370981 -0.921875 0.109924 -0.230042 0.291870 1445370981 -0.921875 0.109924 -0.230042 0.291870 1445370981 -0.921875 0.109924 -0.230042 0.291870 1445370981 -0.921875 0.109924 -0.230042 0.291870 1445370981 -0.921875 0.109924 -0.230042 0.291870 1445370981 -0.921875 0.109924 -0.230042 0.291870 1445370981 -0.921875 0.109924 -0.230042 0.291870 1445370981 -0.943359 0.094116 -0.263367 0.178528 1445370981 -0.943359 0.094116 -0.263367 0.178528 1445370981 -0.943359 0.094116 -0.263367 0.178528 1445370981 -0.943359 0.094116 -0.263367 0.178528 1445370981 -0.943359 0.094116 -0.263367 0.178528 1445370981 -0.943359 0.094116 -0.263367 0.178528 1445370981 -0.935486 -0.003723 -0.343567 0.082947 1445370981 -0.935486 -0.003723 -0.343567 0.082947 1445370981 -0.935486 -0.003723 -0.343567 0.082947 1445370981 -0.935486 -0.003723 -0.343567 0.082947 1445370981 -0.935486 -0.003723 -0.343567 0.082947 1445370981 -0.935486 -0.003723 -0.343567 0.082947 1445370981 -0.879150 -0.152100 -0.451416 0.015747 1445370981 -0.879150 -0.152100 -0.451416 0.015747 1445370981 -0.879150 -0.152100 -0.451416 0.015747 1445370981 -0.879150 -0.152100 -0.451416 0.015747 1445370981 -0.879150 -0.152100 -0.451416 0.015747 1445370981 -0.879150 -0.152100 -0.451416 0.015747 1445370981 -0.793518 -0.274475 -0.542175 -0.033875 1445370981 -0.793518 -0.274475 -0.542175 -0.033875 1445370981 -0.793518 -0.274475 -0.542175 -0.033875 1445370981 -0.793518 -0.274475 -0.542175 -0.033875 1445370981 -0.755249 -0.342896 -0.557922 -0.029053 1445370981 -0.755249 -0.342896 -0.557922 -0.029053 1445370981 -0.755249 -0.342896 -0.557922 -0.029053 1445370981 -0.755249 -0.342896 -0.557922 -0.029053 1445370981 -0.755249 -0.342896 -0.557922 -0.029053 1445370981 -0.755249 -0.342896 -0.557922 -0.029053 1445370981 -0.755249 -0.342896 -0.557922 -0.029053 1445370981 -0.766479 -0.372681 -0.523010 0.013062 1445370981 -0.766479 -0.372681 -0.523010 0.013062 1445370981 -0.766479 -0.372681 -0.523010 0.013062 1445370981 -0.766479 -0.372681 -0.523010 0.013062 1445370981 -0.766479 -0.372681 -0.523010 0.013062 1445370981 -0.766479 -0.372681 -0.523010 0.013062 1445370981 -0.819397 -0.277771 -0.501282 -0.016968 1445370981 -0.819397 -0.277771 -0.501282 -0.016968 1445370981 -0.819397 -0.277771 -0.501282 -0.016968 1445370981 -0.819397 -0.277771 -0.501282 -0.016968 1445370982 -0.819397 -0.277771 -0.501282 -0.016968 1445370982 -0.819397 -0.277771 -0.501282 -0.016968 1445370982 -0.819397 -0.277771 -0.501282 -0.016968 1445370982 -0.808838 -0.281921 -0.511902 -0.066223 1445370982 -0.808838 -0.281921 -0.511902 -0.066223 1445370982 -0.808838 -0.281921 -0.511902 -0.066223 1445370982 -0.808838 -0.281921 -0.511902 -0.066223 1445370982 -0.808838 -0.281921 -0.511902 -0.066223 1445370982 -0.808838 -0.281921 -0.511902 -0.066223 1445370982 -0.773071 -0.343567 -0.530151 -0.057373 1445370982 -0.773071 -0.343567 -0.530151 -0.057373 1445370982 -0.773071 -0.343567 -0.530151 -0.057373 1445370982 -0.773071 -0.343567 -0.530151 -0.057373 1445370982 -0.773071 -0.343567 -0.530151 -0.057373 1445370982 -0.773071 -0.343567 -0.530151 -0.057373 1445370982 -0.773071 -0.343567 -0.530151 -0.057373 1445370982 -0.781616 -0.325195 -0.532166 0.015747 1445370982 -0.781616 -0.325195 -0.532166 0.015747 1445370982 -0.781616 -0.325195 -0.532166 0.015747 1445370982 -0.781616 -0.325195 -0.532166 0.015747 1445370982 -0.781616 -0.325195 -0.532166 0.015747 1445370982 -0.781616 -0.325195 -0.532166 0.015747 1445370982 -0.781616 -0.325195 -0.532166 0.015747 1445370982 -0.827209 -0.220276 -0.499084 0.135010 1445370982 -0.827209 -0.220276 -0.499084 0.135010 1445370982 -0.827209 -0.220276 -0.499084 0.135010 1445370982 -0.827209 -0.220276 -0.499084 0.135010 1445370982 -0.827209 -0.220276 -0.499084 0.135010 1445370982 -0.827209 -0.220276 -0.499084 0.135010 1445370982 -0.849731 -0.135681 -0.390137 0.327698 1445370982 -0.849731 -0.135681 -0.390137 0.327698 1445370982 -0.849731 -0.135681 -0.390137 0.327698 1445370982 -0.849731 -0.135681 -0.390137 0.327698 1445370982 -0.849731 -0.135681 -0.390137 0.327698 1445370982 -0.849731 -0.135681 -0.390137 0.327698 1445370982 -0.859070 -0.028076 -0.277405 0.429260 1445370982 -0.859070 -0.028076 -0.277405 0.429260 1445370982 -0.859070 -0.028076 -0.277405 0.429260 1445370982 -0.859070 -0.028076 -0.277405 0.429260 1445370982 -0.859070 -0.028076 -0.277405 0.429260 1445370982 -0.859070 -0.028076 -0.277405 0.429260 1445370982 -0.889832 0.081482 -0.266785 0.361206 1445370982 -0.889832 0.081482 -0.266785 0.361206 1445370982 -0.889832 0.081482 -0.266785 0.361206 1445370982 -0.889832 0.081482 -0.266785 0.361206 1445370982 -0.889832 0.081482 -0.266785 0.361206 1445370982 -0.889832 0.081482 -0.266785 0.361206 1445370982 -0.926025 0.085571 -0.266663 0.253052 1445370982 -0.926025 0.085571 -0.266663 0.253052 1445370982 -0.926025 0.085571 -0.266663 0.253052 1445370982 -0.926025 0.085571 -0.266663 0.253052 1445370982 -0.926025 0.085571 -0.266663 0.253052 1445370982 -0.926025 0.085571 -0.266663 0.253052 1445370982 -0.939270 -0.005432 -0.308655 0.150208 1445370982 -0.939270 -0.005432 -0.308655 0.150208 1445370982 -0.939270 -0.005432 -0.308655 0.150208 1445370982 -0.939270 -0.005432 -0.308655 0.150208 1445370982 -0.939270 -0.005432 -0.308655 0.150208 1445370982 -0.939270 -0.005432 -0.308655 0.150208 1445370982 -0.901306 -0.155151 -0.395386 0.085876 1445370982 -0.901306 -0.155151 -0.395386 0.085876 1445370982 -0.901306 -0.155151 -0.395386 0.085876 1445370982 -0.901306 -0.155151 -0.395386 0.085876 1445370982 -0.901306 -0.155151 -0.395386 0.085876 1445370982 -0.901306 -0.155151 -0.395386 0.085876 1445370982 -0.901306 -0.155151 -0.395386 0.085876 1445370982 -0.821167 -0.265137 -0.503906 0.039001 1445370982 -0.821167 -0.265137 -0.503906 0.039001 1445370982 -0.821167 -0.265137 -0.503906 0.039001 1445370982 -0.821167 -0.265137 -0.503906 0.039001 1445370982 -0.821167 -0.265137 -0.503906 0.039001 1445370982 -0.821167 -0.265137 -0.503906 0.039001 1445370982 -0.765198 -0.324768 -0.555725 0.015198 1445370982 -0.765198 -0.324768 -0.555725 0.015198 1445370982 -0.765198 -0.324768 -0.555725 0.015198 1445370982 -0.765198 -0.324768 -0.555725 0.015198 1445370982 -0.765198 -0.324768 -0.555725 0.015198 1445370982 -0.765198 -0.324768 -0.555725 0.015198 1445370982 -0.742737 -0.372864 -0.554871 0.039856 1445370982 -0.742737 -0.372864 -0.554871 0.039856 1445370982 -0.742737 -0.372864 -0.554871 0.039856 1445370982 -0.742737 -0.372864 -0.554871 0.039856 1445370982 -0.742737 -0.372864 -0.554871 0.039856 1445370982 -0.742737 -0.372864 -0.554871 0.039856 1445370982 -0.742737 -0.372864 -0.554871 0.039856 1445370982 -0.746521 -0.400696 -0.529236 0.045837 1445370982 -0.746521 -0.400696 -0.529236 0.045837 1445370982 -0.746521 -0.400696 -0.529236 0.045837 1445370982 -0.746521 -0.400696 -0.529236 0.045837 1445370982 -0.746521 -0.400696 -0.529236 0.045837 1445370982 -0.746521 -0.400696 -0.529236 0.045837 1445370982 -0.727478 -0.437988 -0.528259 0.000183 1445370982 -0.727478 -0.437988 -0.528259 0.000183 1445370982 -0.727478 -0.437988 -0.528259 0.000183 1445370982 -0.727478 -0.437988 -0.528259 0.000183 1445370982 -0.727478 -0.437988 -0.528259 0.000183 1445370982 -0.727478 -0.437988 -0.528259 0.000183 1445370982 -0.689514 -0.482117 -0.539795 -0.029175 1445370982 -0.689514 -0.482117 -0.539795 -0.029175 1445370982 -0.689514 -0.482117 -0.539795 -0.029175 1445370982 -0.689514 -0.482117 -0.539795 -0.029175 1445370982 -0.689514 -0.482117 -0.539795 -0.029175 1445370982 -0.689514 -0.482117 -0.539795 -0.029175 1445370982 -0.710693 -0.445007 -0.544800 -0.013550 1445370982 -0.710693 -0.445007 -0.544800 -0.013550 1445370982 -0.710693 -0.445007 -0.544800 -0.013550 1445370982 -0.710693 -0.445007 -0.544800 -0.013550 1445370982 -0.710693 -0.445007 -0.544800 -0.013550 1445370982 -0.710693 -0.445007 -0.544800 -0.013550 1445370982 -0.770142 -0.363159 -0.520508 0.064697 1445370982 -0.770142 -0.363159 -0.520508 0.064697 1445370982 -0.770142 -0.363159 -0.520508 0.064697 1445370982 -0.770142 -0.363159 -0.520508 0.064697 1445370982 -0.770142 -0.363159 -0.520508 0.064697 1445370982 -0.770142 -0.363159 -0.520508 0.064697 1445370983 -0.770142 -0.363159 -0.520508 0.064697 1445370983 -0.838989 -0.275574 -0.412415 0.223877 1445370983 -0.838989 -0.275574 -0.412415 0.223877 1445370983 -0.838989 -0.275574 -0.412415 0.223877 1445370983 -0.838989 -0.275574 -0.412415 0.223877 1445370983 -0.838989 -0.275574 -0.412415 0.223877 1445370983 -0.838989 -0.275574 -0.412415 0.223877 1445370983 -0.891296 -0.139709 -0.223145 0.369263 1445370983 -0.891296 -0.139709 -0.223145 0.369263 1445370983 -0.891296 -0.139709 -0.223145 0.369263 1445370983 -0.891296 -0.139709 -0.223145 0.369263 1445370983 -0.891296 -0.139709 -0.223145 0.369263 1445370983 -0.891296 -0.139709 -0.223145 0.369263 1445370983 -0.891296 -0.139709 -0.223145 0.369263 1445370983 -0.903748 -0.086060 -0.119507 0.401917 1445370983 -0.903748 -0.086060 -0.119507 0.401917 1445370983 -0.903748 -0.086060 -0.119507 0.401917 1445370983 -0.903748 -0.086060 -0.119507 0.401917 1445370983 -0.903748 -0.086060 -0.119507 0.401917 1445370983 -0.903748 -0.086060 -0.119507 0.401917 1445370983 -0.930176 -0.026001 -0.161743 0.328552 1445370983 -0.930176 -0.026001 -0.161743 0.328552 1445370983 -0.930176 -0.026001 -0.161743 0.328552 1445370983 -0.930176 -0.026001 -0.161743 0.328552 1445370983 -0.930176 -0.026001 -0.161743 0.328552 1445370983 -0.930176 -0.026001 -0.161743 0.328552 1445370983 -0.947327 -0.002258 -0.224243 0.228638 1445370983 -0.947327 -0.002258 -0.224243 0.228638 1445370983 -0.947327 -0.002258 -0.224243 0.228638 1445370983 -0.947327 -0.002258 -0.224243 0.228638 1445370983 -0.947327 -0.002258 -0.224243 0.228638 1445370983 -0.947327 -0.002258 -0.224243 0.228638 1445370983 -0.942200 -0.073975 -0.297974 0.134460 1445370983 -0.942200 -0.073975 -0.297974 0.134460 1445370983 -0.942200 -0.073975 -0.297974 0.134460 1445370983 -0.942200 -0.073975 -0.297974 0.134460 1445370983 -0.942200 -0.073975 -0.297974 0.134460 1445370983 -0.942200 -0.073975 -0.297974 0.134460 1445370983 -0.942200 -0.073975 -0.297974 0.134460 1445370983 -0.901611 -0.181519 -0.386230 0.071106 1445370983 -0.901611 -0.181519 -0.386230 0.071106 1445370983 -0.901611 -0.181519 -0.386230 0.071106 1445370983 -0.901611 -0.181519 -0.386230 0.071106 1445370983 -0.901611 -0.181519 -0.386230 0.071106 1445370983 -0.901611 -0.181519 -0.386230 0.071106 1445370983 -0.839600 -0.277222 -0.467102 0.011047 1445370983 -0.839600 -0.277222 -0.467102 0.011047 1445370983 -0.839600 -0.277222 -0.467102 0.011047 1445370983 -0.839600 -0.277222 -0.467102 0.011047 1445370983 -0.839600 -0.277222 -0.467102 0.011047 1445370983 -0.839600 -0.277222 -0.467102 0.011047 1445370983 -0.839600 -0.277222 -0.467102 0.011047 1445370983 -0.784363 -0.364502 -0.501770 -0.016602 1445370983 -0.784363 -0.364502 -0.501770 -0.016602 1445370983 -0.784363 -0.364502 -0.501770 -0.016602 1445370983 -0.784363 -0.364502 -0.501770 -0.016602 1445370983 -0.784363 -0.364502 -0.501770 -0.016602 1445370983 -0.784363 -0.364502 -0.501770 -0.016602 1445370983 -0.764832 -0.392029 -0.511353 -0.005005 1445370983 -0.764832 -0.392029 -0.511353 -0.005005 1445370983 -0.764832 -0.392029 -0.511353 -0.005005 1445370983 -0.764832 -0.392029 -0.511353 -0.005005 1445370983 -0.764832 -0.392029 -0.511353 -0.005005 1445370983 -0.764832 -0.392029 -0.511353 -0.005005 1445370983 -0.784485 -0.379944 -0.489502 0.025879 1445370983 -0.784485 -0.379944 -0.489502 0.025879 1445370983 -0.784485 -0.379944 -0.489502 0.025879 1445370983 -0.784485 -0.379944 -0.489502 0.025879 1445370983 -0.784485 -0.379944 -0.489502 0.025879 1445370983 -0.784485 -0.379944 -0.489502 0.025879 1445370983 -0.784485 -0.379944 -0.489502 0.025879 1445370983 -0.781433 -0.395569 -0.481689 0.031250 1445370983 -0.781433 -0.395569 -0.481689 0.031250 1445370983 -0.781433 -0.395569 -0.481689 0.031250 1445370983 -0.781433 -0.395569 -0.481689 0.031250 1445370983 -0.781433 -0.395569 -0.481689 0.031250 1445370983 -0.781433 -0.395569 -0.481689 0.031250 1445370983 -0.781433 -0.395569 -0.481689 0.031250 1445370983 -0.764771 -0.403015 -0.502808 0.004333 1445370983 -0.764771 -0.403015 -0.502808 0.004333 1445370983 -0.764771 -0.403015 -0.502808 0.004333 1445370983 -0.764771 -0.403015 -0.502808 0.004333 1445370983 -0.764771 -0.403015 -0.502808 0.004333 1445370983 -0.764771 -0.403015 -0.502808 0.004333 1445370983 -0.766174 -0.371155 -0.524231 0.021179 1445370983 -0.766174 -0.371155 -0.524231 0.021179 1445370983 -0.766174 -0.371155 -0.524231 0.021179 1445370983 -0.766174 -0.371155 -0.524231 0.021179 1445370983 -0.766174 -0.371155 -0.524231 0.021179 1445370983 -0.766174 -0.371155 -0.524231 0.021179 1445370983 -0.816528 -0.273376 -0.488220 0.142517 1445370983 -0.816528 -0.273376 -0.488220 0.142517 1445370983 -0.816528 -0.273376 -0.488220 0.142517 1445370983 -0.816528 -0.273376 -0.488220 0.142517 1445370983 -0.816528 -0.273376 -0.488220 0.142517 1445370983 -0.816528 -0.273376 -0.488220 0.142517 1445370983 -0.865845 -0.128906 -0.359131 0.323792 1445370983 -0.865845 -0.128906 -0.359131 0.323792 1445370983 -0.865845 -0.128906 -0.359131 0.323792 1445370983 -0.865845 -0.128906 -0.359131 0.323792 1445370983 -0.865845 -0.128906 -0.359131 0.323792 1445370983 -0.865845 -0.128906 -0.359131 0.323792 1445370983 -0.897766 -0.022583 -0.218872 0.381592 1445370983 -0.897766 -0.022583 -0.218872 0.381592 1445370983 -0.897766 -0.022583 -0.218872 0.381592 1445370983 -0.897766 -0.022583 -0.218872 0.381592 1445370983 -0.897766 -0.022583 -0.218872 0.381592 1445370983 -0.897766 -0.022583 -0.218872 0.381592 1445370983 -0.925415 -0.014099 -0.173828 0.336487 1445370983 -0.925415 -0.014099 -0.173828 0.336487 1445370983 -0.925415 -0.014099 -0.173828 0.336487 1445370983 -0.925415 -0.014099 -0.173828 0.336487 1445370983 -0.925415 -0.014099 -0.173828 0.336487 1445370983 -0.925415 -0.014099 -0.173828 0.336487 1445370983 -0.925415 -0.014099 -0.173828 0.336487 1445370984 -0.946045 -0.018616 -0.164490 0.278748 1445370984 -0.946045 -0.018616 -0.164490 0.278748 1445370984 -0.946045 -0.018616 -0.164490 0.278748 1445370984 -0.946045 -0.018616 -0.164490 0.278748 1445370984 -0.946045 -0.018616 -0.164490 0.278748 1445370984 -0.946045 -0.018616 -0.164490 0.278748 1445370984 -0.953369 -0.060730 -0.211975 0.206360 1445370984 -0.953369 -0.060730 -0.211975 0.206360 1445370984 -0.953369 -0.060730 -0.211975 0.206360 1445370984 -0.953369 -0.060730 -0.211975 0.206360 1445370984 -0.953369 -0.060730 -0.211975 0.206360 1445370984 -0.953369 -0.060730 -0.211975 0.206360 1445370984 -0.953369 -0.060730 -0.211975 0.206360 1445370984 -0.939087 -0.098755 -0.306458 0.120239 1445370984 -0.939087 -0.098755 -0.306458 0.120239 1445370984 -0.939087 -0.098755 -0.306458 0.120239 1445370984 -0.939087 -0.098755 -0.306458 0.120239 1445370984 -0.939087 -0.098755 -0.306458 0.120239 1445370984 -0.939087 -0.098755 -0.306458 0.120239 1445370984 -0.891785 -0.204224 -0.398376 0.066284 1445370984 -0.891785 -0.204224 -0.398376 0.066284 1445370984 -0.891785 -0.204224 -0.398376 0.066284 1445370984 -0.891785 -0.204224 -0.398376 0.066284 1445370984 -0.891785 -0.204224 -0.398376 0.066284 1445370984 -0.891785 -0.204224 -0.398376 0.066284 1445370984 -0.818909 -0.311829 -0.479492 0.048462 1445370984 -0.818909 -0.311829 -0.479492 0.048462 1445370984 -0.818909 -0.311829 -0.479492 0.048462 1445370984 -0.818909 -0.311829 -0.479492 0.048462 1445370984 -0.818909 -0.311829 -0.479492 0.048462 1445370984 -0.818909 -0.311829 -0.479492 0.048462 1445370984 -0.773010 -0.354492 -0.523193 0.056396 1445370984 -0.773010 -0.354492 -0.523193 0.056396 1445370984 -0.773010 -0.354492 -0.523193 0.056396 1445370984 -0.773010 -0.354492 -0.523193 0.056396 1445370984 -0.773010 -0.354492 -0.523193 0.056396 1445370984 -0.773010 -0.354492 -0.523193 0.056396 1445370984 -0.773010 -0.354492 -0.523193 0.056396 1445370984 -0.763489 -0.359009 -0.529968 0.086243 1445370984 -0.763489 -0.359009 -0.529968 0.086243 1445370984 -0.763489 -0.359009 -0.529968 0.086243 1445370984 -0.763489 -0.359009 -0.529968 0.086243 1445370984 -0.763489 -0.359009 -0.529968 0.086243 1445370984 -0.763489 -0.359009 -0.529968 0.086243 1445370984 -0.768616 -0.363770 -0.513672 0.114563 1445370984 -0.768616 -0.363770 -0.513672 0.114563 1445370984 -0.768616 -0.363770 -0.513672 0.114563 1445370984 -0.768616 -0.363770 -0.513672 0.114563 1445370984 -0.768616 -0.363770 -0.513672 0.114563 1445370984 -0.768616 -0.363770 -0.513672 0.114563 1445370984 -0.768616 -0.363770 -0.513672 0.114563 1445370984 -0.768311 -0.357422 -0.524780 0.081726 1445370984 -0.768311 -0.357422 -0.524780 0.081726 1445370984 -0.768311 -0.357422 -0.524780 0.081726 1445370984 -0.768311 -0.357422 -0.524780 0.081726 1445370984 -0.768311 -0.357422 -0.524780 0.081726 1445370984 -0.768311 -0.357422 -0.524780 0.081726 1445370984 -0.760193 -0.366516 -0.533752 0.054199 1445370984 -0.760193 -0.366516 -0.533752 0.054199 1445370984 -0.760193 -0.366516 -0.533752 0.054199 1445370984 -0.760193 -0.366516 -0.533752 0.054199 1445370984 -0.760193 -0.366516 -0.533752 0.054199 1445370984 -0.760193 -0.366516 -0.533752 0.054199 1445370984 -0.776794 -0.340698 -0.525635 0.066162 1445370984 -0.776794 -0.340698 -0.525635 0.066162 1445370984 -0.776794 -0.340698 -0.525635 0.066162 1445370984 -0.776794 -0.340698 -0.525635 0.066162 1445370984 -0.776794 -0.340698 -0.525635 0.066162 1445370984 -0.776794 -0.340698 -0.525635 0.066162 1445370984 
-0.634827 0.533752 0.325378 0.454041 1445370987 -0.634827 0.533752 0.325378 0.454041 1445370987 -0.634827 0.533752 0.325378 0.454041 1445370987 -0.634827 0.533752 0.325378 0.454041 1445370987 -0.634827 0.533752 0.325378 0.454041 1445370987 -0.629150 0.520752 0.366028 0.446045 1445370987 -0.629150 0.520752 0.366028 0.446045 1445370987 -0.629150 0.520752 0.366028 0.446045 1445370987 -0.629150 0.520752 0.366028 0.446045 1445370987 -0.629150 0.520752 0.366028 0.446045 1445370987 -0.629150 0.520752 0.366028 0.446045 1445370987 -0.633606 0.502014 0.392822 0.438293 1445370987 -0.633606 0.502014 0.392822 0.438293 1445370987 -0.633606 0.502014 0.392822 0.438293 1445370987 -0.633606 0.502014 0.392822 0.438293 1445370987 -0.633606 0.502014 0.392822 0.438293 1445370987 -0.633606 0.502014 0.392822 0.438293 1445370987 -0.650513 0.488586 0.388733 0.432434 1445370987 -0.650513 0.488586 0.388733 0.432434 1445370987 -0.650513 0.488586 0.388733 0.432434 1445370987 -0.650513 0.488586 0.388733 0.432434 1445370987 -0.650513 0.488586 0.388733 0.432434 1445370987 -0.650513 0.488586 0.388733 0.432434 1445370987 -0.663635 0.490051 0.364441 0.432007 1445370987 -0.663635 0.490051 0.364441 0.432007 1445370987 -0.663635 0.490051 0.364441 0.432007 1445370987 -0.663635 0.490051 0.364441 0.432007 1445370987 -0.663635 0.490051 0.364441 0.432007 1445370987 -0.663635 0.490051 0.364441 0.432007 1445370987 -0.663635 0.490051 0.364441 0.432007 1445370987 -0.663879 0.497498 0.340942 0.442200 1445370987 -0.663879 0.497498 0.340942 0.442200 1445370987 -0.663879 0.497498 0.340942 0.442200 1445370987 -0.663879 0.497498 0.340942 0.442200 1445370987 -0.663879 0.497498 0.340942 0.442200 1445370987 -0.663879 0.497498 0.340942 0.442200 1445370987 -0.656067 0.504456 0.311218 0.467163 1445370987 -0.656067 0.504456 0.311218 0.467163 1445370987 -0.656067 0.504456 0.311218 0.467163 1445370987 -0.656067 0.504456 0.311218 0.467163 1445370987 -0.656067 0.504456 0.311218 0.467163 1445370987 -0.656067 0.504456 0.311218 0.467163 1445370987 -0.646362 0.510437 0.270630 0.498352 1445370987 -0.646362 0.510437 0.270630 0.498352 1445370987 -0.646362 0.510437 0.270630 0.498352 1445370987 -0.646362 0.510437 0.270630 0.498352 1445370987 -0.646362 0.510437 0.270630 0.498352 1445370987 -0.646362 0.510437 0.270630 0.498352 1445370987 -0.646362 0.510437 0.270630 0.498352 1445370987 -0.623962 0.530701 0.234436 0.523499 1445370987 -0.623962 0.530701 0.234436 0.523499 1445370987 -0.623962 0.530701 0.234436 0.523499 1445370987 -0.623962 0.530701 0.234436 0.523499 1445370987 -0.623962 0.530701 0.234436 0.523499 1445370987 -0.623962 0.530701 0.234436 0.523499 1445370987 -0.623962 0.530701 0.234436 0.523499 1445370987 -0.589172 0.558167 0.224792 0.539246 1445370987 -0.589172 0.558167 0.224792 0.539246 1445370987 -0.589172 0.558167 0.224792 0.539246 1445370987 -0.589172 0.558167 0.224792 0.539246 1445370987 -0.589172 0.558167 0.224792 0.539246 1445370987 -0.589172 0.558167 0.224792 0.539246 1445370987 -0.583984 0.559448 0.241028 0.536499 1445370987 -0.583984 0.559448 0.241028 0.536499 1445370987 -0.583984 0.559448 0.241028 0.536499 1445370987 -0.583984 0.559448 0.241028 0.536499 1445370987 -0.583984 0.559448 0.241028 0.536499 1445370987 -0.583984 0.559448 0.241028 0.536499 1445370987 -0.600159 0.543823 0.268921 0.521240 1445370987 -0.600159 0.543823 0.268921 0.521240 1445370987 -0.600159 0.543823 0.268921 0.521240 1445370987 -0.600159 0.543823 0.268921 0.521240 1445370987 -0.600159 0.543823 0.268921 0.521240 1445370987 -0.600159 0.543823 0.268921 0.521240 1445370987 -0.592834 0.546631 0.274841 0.523560 1445370987 -0.592834 0.546631 0.274841 0.523560 1445370987 -0.592834 0.546631 0.274841 0.523560 1445370987 -0.592834 0.546631 0.274841 0.523560 1445370987 -0.592834 0.546631 0.274841 0.523560 1445370987 -0.592834 0.546631 0.274841 0.523560 1445370987 -0.563660 0.567139 0.284424 0.528870 1445370987 -0.563660 0.567139 0.284424 0.528870 1445370987 -0.563660 0.567139 0.284424 0.528870 1445370987 -0.563660 0.567139 0.284424 0.528870 1445370987 -0.563660 0.567139 0.284424 0.528870 1445370987 -0.563660 0.567139 0.284424 0.528870 1445370987 -0.540833 0.572571 0.322876 0.524719 1445370987 -0.540833 0.572571 0.322876 0.524719 1445370987 -0.540833 0.572571 0.322876 0.524719 1445370987 -0.540833 0.572571 0.322876 0.524719 1445370987 -0.540833 0.572571 0.322876 0.524719 1445370987 -0.540833 0.572571 0.322876 0.524719 1445370987 -0.542053 0.551697 0.391296 0.498657 1445370987 -0.542053 0.551697 0.391296 0.498657 1445370987 -0.542053 0.551697 0.391296 0.498657 1445370987 -0.542053 0.551697 0.391296 0.498657 1445370988 -0.542053 0.551697 0.391296 0.498657 1445370988 -0.566650 0.519592 0.444153 0.459961 1445370988 -0.566650 0.519592 0.444153 0.459961 1445370988 -0.566650 0.519592 0.444153 0.459961 1445370988 -0.566650 0.519592 0.444153 0.459961 1445370988 -0.566650 0.519592 0.444153 0.459961 1445370988 -0.566650 0.519592 0.444153 0.459961 1445370988 -0.599365 0.497742 0.462952 0.422607 1445370988 -0.599365 0.497742 0.462952 0.422607 1445370988 -0.599365 0.497742 0.462952 0.422607 1445370988 -0.599365 0.497742 0.462952 0.422607 1445370988 -0.599365 0.497742 0.462952 0.422607 1445370988 -0.599365 0.497742 0.462952 0.422607 1445370988 -0.599365 0.497742 0.462952 0.422607 1445370988 -0.624756 0.489746 0.428711 0.431274 1445370988 -0.624756 0.489746 0.428711 0.431274 1445370988 -0.624756 0.489746 0.428711 0.431274 1445370988 -0.624756 0.489746 0.428711 0.431274 1445370988 -0.624756 0.489746 0.428711 0.431274 1445370988 -0.624756 0.489746 0.428711 0.431274 1445370988 -0.620850 0.534241 0.328491 0.470276 1445370988 -0.620850 0.534241 0.328491 0.470276 1445370988 -0.620850 0.534241 0.328491 0.470276 1445370988 -0.620850 0.534241 0.328491 0.470276 1445370988 -0.620850 0.534241 0.328491 0.470276 1445370988 -0.620850 0.534241 0.328491 0.470276 1445370988 -0.598755 0.589233 0.213074 0.498840 1445370988 -0.598755 0.589233 0.213074 0.498840 1445370988 -0.598755 0.589233 0.213074 0.498840 1445370988 -0.598755 0.589233 0.213074 0.498840 1445370988 -0.598755 0.589233 0.213074 0.498840 1445370988 -0.598755 0.589233 0.213074 0.498840 1445370988 -0.576782 0.632507 0.125793 0.501465 1445370988 -0.576782 0.632507 0.125793 0.501465 1445370988 -0.576782 0.632507 0.125793 0.501465 1445370988 -0.576782 0.632507 0.125793 0.501465 1445370988 -0.576782 0.632507 0.125793 0.501465 1445370988 -0.576782 0.632507 0.125793 0.501465 1445370988 -0.571472 0.652832 0.091797 0.488647 1445370988 -0.571472 0.652832 0.091797 0.488647 1445370988 -0.571472 0.652832 0.091797 0.488647 1445370988 -0.571472 0.652832 0.091797 0.488647 1445370988 -0.571472 0.652832 0.091797 0.488647 1445370988 -0.571472 0.652832 0.091797 0.488647 1445370988 -0.619263 0.602173 0.159546 0.477905 1445370988 -0.619263 0.602173 0.159546 0.477905 1445370988 -0.619263 0.602173 0.159546 0.477905 1445370988 -0.619263 0.602173 0.159546 0.477905 1445370988 -0.619263 0.602173 0.159546 0.477905 1445370988 -0.588379 0.615784 0.086914 0.516663 1445370988 -0.588379 0.615784 0.086914 0.516663 1445370988 -0.588379 0.615784 0.086914 0.516663 1445370988 -0.588379 0.615784 0.086914 0.516663 1445370988 -0.588379 0.615784 0.086914 0.516663 1445370988 -0.588379 0.615784 0.086914 0.516663 1445370988 -0.608765 0.604187 0.075867 0.508545 1445370988 -0.608765 0.604187 0.075867 0.508545 1445370988 -0.608765 0.604187 0.075867 0.508545 1445370988 -0.608765 0.604187 0.075867 0.508545 1445370988 -0.608765 0.604187 0.075867 0.508545 1445370988 -0.608765 0.604187 0.075867 0.508545 1445370988 -0.626099 0.595154 0.092285 0.495178 1445370988 -0.626099 0.595154 0.092285 0.495178 1445370988 -0.626099 0.595154 0.092285 0.495178 1445370988 -0.626099 0.595154 0.092285 0.495178 1445370988 -0.626099 0.595154 0.092285 0.495178 1445370988 -0.626099 0.595154 0.092285 0.495178 1445370988 -0.654175 0.585999 0.144653 0.455811 1445370988 -0.654175 0.585999 0.144653 0.455811 1445370988 -0.654175 0.585999 0.144653 0.455811 1445370988 -0.654175 0.585999 0.144653 0.455811 1445370988 -0.654175 0.585999 0.144653 0.455811 1445370988 -0.654175 0.585999 0.144653 0.455811 1445370988 -0.691345 0.554199 0.218994 0.408569 1445370988 -0.691345 0.554199 0.218994 0.408569 1445370988 -0.691345 0.554199 0.218994 0.408569 1445370988 -0.691345 0.554199 0.218994 0.408569 1445370988 -0.691345 0.554199 0.218994 0.408569 1445370988 -0.691345 0.554199 0.218994 0.408569 1445370988 -0.730957 0.504944 0.290039 0.355835 1445370988 -0.730957 0.504944 0.290039 0.355835 1445370988 -0.730957 0.504944 0.290039 0.355835 1445370988 -0.730957 0.504944 0.290039 0.355835 1445370988 -0.730957 0.504944 0.290039 0.355835 1445370988 -0.730957 0.504944 0.290039 0.355835 1445370988 -0.761169 0.464294 0.330811 0.309143 1445370988 -0.761169 0.464294 0.330811 0.309143 1445370988 -0.761169 0.464294 0.330811 0.309143 1445370988 -0.761169 0.464294 0.330811 0.309143 1445370988 -0.761169 0.464294 0.330811 0.309143 1445370988 -0.761169 0.464294 0.330811 0.309143 1445370988 -0.787109 0.424988 0.351379 0.276367 1445370988 -0.787109 0.424988 0.351379 0.276367 1445370988 -0.787109 0.424988 0.351379 0.276367 1445370988 -0.787109 0.424988 0.351379 0.276367 1445370988 -0.787109 0.424988 0.351379 0.276367 1445370988 -0.787109 0.424988 0.351379 0.276367 1445370988 -0.787231 0.420166 0.349426 0.285645 1445370988 -0.787231 0.420166 0.349426 0.285645 1445370988 -0.787231 0.420166 0.349426 0.285645 1445370988 -0.787231 0.420166 0.349426 0.285645 1445370988 -0.787231 0.420166 0.349426 0.285645 1445370988 -0.787231 0.420166 0.349426 0.285645 1445370988 -0.766235 0.457336 0.327515 0.310608 1445370988 -0.766235 0.457336 0.327515 0.310608 1445370988 -0.766235 0.457336 0.327515 0.310608 1445370988 -0.766235 0.457336 0.327515 0.310608 1445370988 -0.756836 0.466431 0.309692 0.337219 1445370989 -0.756836 0.466431 0.309692 0.337219 1445370989 -0.756836 0.466431 0.309692 0.337219 1445370989 -0.756836 0.466431 0.309692 0.337219 1445370989 -0.756836 0.466431 0.309692 0.337219 1445370989 -0.736450 0.482178 0.288757 0.376465 1445370989 -0.736450 0.482178 0.288757 0.376465 1445370989 -0.736450 0.482178 0.288757 0.376465 1445370989 -0.736450 0.482178 0.288757 0.376465 1445370989 -0.736450 0.482178 0.288757 0.376465 1445370989 -0.736450 0.482178 0.288757 0.376465 1445370989 -0.718262 0.492554 0.260742 0.416504 1445370989 -0.718262 0.492554 0.260742 0.416504 1445370989 -0.718262 0.492554 0.260742 0.416504 1445370989 -0.718262 0.492554 0.260742 0.416504 1445370989 -0.718262 0.492554 0.260742 0.416504 1445370989 -0.718262 0.492554 0.260742 0.416504 1445370989 -0.701111 0.506104 0.224854 0.449158 1445370989 -0.701111 0.506104 0.224854 0.449158 1445370989 -0.701111 0.506104 0.224854 0.449158 1445370989 -0.701111 0.506104 0.224854 0.449158 1445370989 -0.701111 0.506104 0.224854 0.449158 1445370989 -0.701111 0.506104 0.224854 0.449158 1445370989 -0.696045 0.508362 0.184875 0.472107 1445370989 -0.696045 0.508362 0.184875 0.472107 1445370989 -0.696045 0.508362 0.184875 0.472107 1445370989 -0.696045 0.508362 0.184875 0.472107 1445370989 -0.696045 0.508362 0.184875 0.472107 1445370989 -0.696045 0.508362 0.184875 0.472107 1445370989 -0.710510 0.485168 0.168945 0.480835 1445370989 -0.710510 0.485168 0.168945 0.480835 1445370989 -0.710510 0.485168 0.168945 0.480835 1445370989 -0.710510 0.485168 0.168945 0.480835 1445370989 -0.710510 0.485168 0.168945 0.480835 1445370989 -0.718323 0.479797 0.169312 0.474487 1445370989 -0.718323 0.479797 0.169312 0.474487 1445370989 -0.718323 0.479797 0.169312 0.474487 1445370989 -0.718323 0.479797 0.169312 0.474487 1445370989 -0.718323 0.479797 0.169312 0.474487 1445370989 -0.718323 0.479797 0.169312 0.474487 1445370989 -0.743896 0.464233 0.206299 0.434204 1445370989 -0.743896 0.464233 0.206299 0.434204 1445370989 -0.743896 0.464233 0.206299 0.434204 1445370989 -0.743896 0.464233 0.206299 0.434204 1445370989 -0.743896 0.464233 0.206299 0.434204 1445370989 -0.743896 0.464233 0.206299 0.434204 1445370989 -0.771912 0.436584 0.262451 0.380371 1445370989 -0.771912 0.436584 0.262451 0.380371 1445370989 -0.771912 0.436584 0.262451 0.380371 1445370989 -0.771912 0.436584 0.262451 0.380371 1445370989 -0.771912 0.436584 0.262451 0.380371 1445370989 -0.771912 0.436584 0.262451 0.380371 1445370989 -0.786621 0.409851 0.326050 0.327026 1445370989 -0.786621 0.409851 0.326050 0.327026 1445370989 -0.786621 0.409851 0.326050 0.327026 1445370989 -0.786621 0.409851 0.326050 0.327026 1445370989 -0.786621 0.409851 0.326050 0.327026 1445370989 -0.786621 0.409851 0.326050 0.327026 1445370989 -0.789673 0.389404 0.378967 0.284851 1445370989 -0.789673 0.389404 0.378967 0.284851 1445370989 -0.789673 0.389404 0.378967 0.284851 1445370989 -0.789673 0.389404 0.378967 0.284851 1445370989 -0.789673 0.389404 0.378967 0.284851 1445370989 -0.789673 0.389404 0.378967 0.284851 1445370989 -0.794250 0.372070 0.407837 0.253845 1445370989 -0.794250 0.372070 0.407837 0.253845 1445370989 -0.794250 0.372070 0.407837 0.253845 1445370989 -0.794250 0.372070 0.407837 0.253845 1445370989 -0.794250 0.372070 0.407837 0.253845 1445370989 -0.796997 0.358826 0.417969 0.247559 1445370989 -0.796997 0.358826 0.417969 0.247559 1445370989 -0.796997 0.358826 0.417969 0.247559 1445370989 -0.796997 0.358826 0.417969 0.247559 1445370989 -0.796997 0.358826 0.417969 0.247559 1445370989 -0.796997 0.358826 0.417969 0.247559 1445370989 -0.784912 0.378662 0.412537 0.265198 1445370989 -0.784912 0.378662 0.412537 0.265198 1445370989 -0.784912 0.378662 0.412537 0.265198 1445370989 -0.784912 0.378662 0.412537 0.265198 1445370989 -0.784912 0.378662 0.412537 0.265198 1445370989 -0.784912 0.378662 0.412537 0.265198 1445370989 -0.779724 0.390259 0.394714 0.289734 1445370989 -0.779724 0.390259 0.394714 0.289734 1445370989 -0.779724 0.390259 0.394714 0.289734 1445370989 -0.779724 0.390259 0.394714 0.289734 1445370989 -0.779724 0.390259 0.394714 0.289734 1445370989 -0.779724 0.390259 0.394714 0.289734 1445370989 -0.779724 0.390259 0.394714 0.289734 1445370989 -0.769714 0.408447 0.363892 0.329041 1445370989 -0.769714 0.408447 0.363892 0.329041 1445370989 -0.769714 0.408447 0.363892 0.329041 1445370989 -0.769714 0.408447 0.363892 0.329041 1445370989 -0.769714 0.408447 0.363892 0.329041 1445370989 -0.750977 0.435608 0.319946 0.379333 1445370989 -0.750977 0.435608 0.319946 0.379333 1445370989 -0.750977 0.435608 0.319946 0.379333 1445370989 -0.750977 0.435608 0.319946 0.379333 1445370989 -0.750977 0.435608 0.319946 0.379333 1445370989 -0.750977 0.435608 0.319946 0.379333 1445370989 -0.729614 0.461365 0.264465 0.429871 1445370989 -0.729614 0.461365 0.264465 0.429871 1445370989 -0.729614 0.461365 0.264465 0.429871 1445370989 -0.729614 0.461365 0.264465 0.429871 1445370989 -0.729614 0.461365 0.264465 0.429871 1445370989 -0.729614 0.461365 0.264465 0.429871 1445370989 -0.717590 0.473572 0.212402 0.464355 1445370990 -0.717590 0.473572 0.212402 0.464355 1445370990 -0.717590 0.473572 0.212402 0.464355 1445370990 -0.717590 0.473572 0.212402 0.464355 1445370990 -0.717590 0.473572 0.212402 0.464355 1445370990 -0.713013 0.469421 0.176086 0.490173 1445370990 -0.713013 0.469421 0.176086 0.490173 1445370990 -0.713013 0.469421 0.176086 0.490173 1445370990 -0.713013 0.469421 0.176086 0.490173 1445370990 -0.713013 0.469421 0.176086 0.490173 1445370990 -0.713013 0.469421 0.176086 0.490173 1445370990 -0.717957 0.454102 0.172363 0.498596 1445370990 -0.717957 0.454102 0.172363 0.498596 1445370990 -0.717957 0.454102 0.172363 0.498596 1445370990 -0.717957 0.454102 0.172363 0.498596 1445370990 -0.717957 0.454102 0.172363 0.498596 1445370990 -0.741760 0.428467 0.190857 0.479370 1445370990 -0.741760 0.428467 0.190857 0.479370 1445370990 -0.741760 0.428467 0.190857 0.479370 1445370990 -0.741760 0.428467 0.190857 0.479370 1445370990 -0.741760 0.428467 0.190857 0.479370 1445370990 -0.741760 0.428467 0.190857 0.479370 1445370990 -0.766235 0.402466 0.231995 0.443848 1445370990 -0.766235 0.402466 0.231995 0.443848 1445370990 -0.766235 0.402466 0.231995 0.443848 1445370990 -0.766235 0.402466 0.231995 0.443848 1445370990 -0.766235 0.402466 0.231995 0.443848 1445370990 -0.766235 0.402466 0.231995 0.443848 1445370990 -0.785461 0.382935 0.282288 0.395813 1445370990 -0.785461 0.382935 0.282288 0.395813 1445370990 -0.785461 0.382935 0.282288 0.395813 1445370990 -0.785461 0.382935 0.282288 0.395813 1445370990 -0.785461 0.382935 0.282288 0.395813 1445370990 -0.785461 0.382935 0.282288 0.395813 1445370990 -0.798950 0.363281 0.328613 0.348755 1445370990 -0.798950 0.363281 0.328613 0.348755 1445370990 -0.798950 0.363281 0.328613 0.348755 1445370990 -0.798950 0.363281 0.328613 0.348755 1445370990 -0.798950 0.363281 0.328613 0.348755 1445370990 -0.798950 0.363281 0.328613 0.348755 1445370990 -0.810791 0.335876 0.377625 0.295166 1445370990 -0.810791 0.335876 0.377625 0.295166 1445370990 -0.810791 0.335876 0.377625 0.295166 1445370990 -0.810791 0.335876 0.377625 0.295166 1445370990 -0.810791 0.335876 0.377625 0.295166 1445370990 -0.825134 0.289612 0.422363 0.238586 1445370990 -0.825134 0.289612 0.422363 0.238586 1445370990 -0.825134 0.289612 0.422363 0.238586 1445370990 -0.825134 0.289612 0.422363 0.238586 1445370990 -0.825134 0.289612 0.422363 0.238586 1445370990 -0.838806 0.249390 0.443970 0.192688 1445370990 -0.838806 0.249390 0.443970 0.192688 1445370990 -0.838806 0.249390 0.443970 0.192688 1445370990 -0.838806 0.249390 0.443970 0.192688 1445370990 -0.838806 0.249390 0.443970 0.192688 1445370990 -0.838806 0.249390 0.443970 0.192688 1445370990 -0.843201 0.228149 0.445740 0.195496 1445370990 -0.843201 0.228149 0.445740 0.195496 1445370990 -0.843201 0.228149 0.445740 0.195496 1445370990 -0.843201 0.228149 0.445740 0.195496 1445370990 -0.843201 0.228149 0.445740 0.195496 1445370990 -0.843201 0.228149 0.445740 0.195496 1445370990 -0.843201 0.228149 0.445740 0.195496 1445370990 -0.832825 0.269104 0.428223 0.225037 1445370990 -0.832825 0.269104 0.428223 0.225037 1445370990 -0.832825 0.269104 0.428223 0.225037 1445370990 -0.832825 0.269104 0.428223 0.225037 1445370990 -0.832825 0.269104 0.428223 0.225037 1445370990 -0.827148 0.294800 0.406250 0.252747 1445370990 -0.827148 0.294800 0.406250 0.252747 1445370990 -0.827148 0.294800 0.406250 0.252747 1445370990 -0.827148 0.294800 0.406250 0.252747 1445370990 -0.827148 0.294800 0.406250 0.252747 1445370990 -0.827148 0.294800 0.406250 0.252747 1445370990 -0.811340 0.325745 0.377686 0.304932 1445370990 -0.811340 0.325745 0.377686 0.304932 1445370990 -0.811340 0.325745 0.377686 0.304932 1445370990 -0.811340 0.325745 0.377686 0.304932 1445370990 -0.811340 0.325745 0.377686 0.304932 1445370990 -0.811340 0.325745 0.377686 0.304932 1445370990 -0.790283 0.360107 0.337463 0.363220 1445370990 -0.790283 0.360107 0.337463 0.363220 1445370990 -0.790283 0.360107 0.337463 0.363220 1445370990 -0.790283 0.360107 0.337463 0.363220 1445370990 -0.790283 0.360107 0.337463 0.363220 1445370990 -0.790283 0.360107 0.337463 0.363220 1445370990 -0.776184 0.377808 0.289001 0.413879 1445370990 -0.776184 0.377808 0.289001 0.413879 1445370990 -0.776184 0.377808 0.289001 0.413879 1445370990 -0.776184 0.377808 0.289001 0.413879 1445370990 -0.776184 0.377808 0.289001 0.413879 1445370990 -0.767212 0.373169 0.249939 0.457886 1445370990 -0.767212 0.373169 0.249939 0.457886 1445370990 -0.767212 0.373169 0.249939 0.457886 1445370990 -0.767212 0.373169 0.249939 0.457886 1445370990 -0.767212 0.373169 0.249939 0.457886 1445370990 -0.767212 0.373169 0.249939 0.457886 1445370990 -0.747314 0.385498 0.218018 0.495361 1445370990 -0.747314 0.385498 0.218018 0.495361 1445370990 -0.747314 0.385498 0.218018 0.495361 1445370990 -0.747314 0.385498 0.218018 0.495361 1445370990 -0.747314 0.385498 0.218018 0.495361 1445370990 -0.747314 0.385498 0.218018 0.495361 1445370990 -0.737610 0.394714 0.205261 0.507935 1445370990 -0.737610 0.394714 0.205261 0.507935 1445370991 -0.737610 0.394714 0.205261 0.507935 1445370991 -0.737610 0.394714 0.205261 0.507935 1445370991 -0.737610 0.394714 0.205261 0.507935 1445370991 -0.737610 0.394714 0.205261 0.507935 1445370991 -0.759460 0.387939 0.219666 0.473755 1445370991 -0.759460 0.387939 0.219666 0.473755 1445370991 -0.759460 0.387939 0.219666 0.473755 1445370991 -0.759460 0.387939 0.219666 0.473755 1445370991 -0.759460 0.387939 0.219666 0.473755 1445370991 -0.790100 0.364502 0.271057 0.411621 1445370991 -0.790100 0.364502 0.271057 0.411621 1445370991 -0.790100 0.364502 0.271057 0.411621 1445370991 -0.790100 0.364502 0.271057 0.411621 1445370991 -0.790100 0.364502 0.271057 0.411621 1445370991 -0.790100 0.364502 0.271057 0.411621 1445370991 -0.809570 0.327881 0.339478 0.348999 1445370991 -0.809570 0.327881 0.339478 0.348999 1445370991 -0.809570 0.327881 0.339478 0.348999 1445370991 -0.809570 0.327881 0.339478 0.348999 1445370991 -0.809570 0.327881 0.339478 0.348999 1445370991 -0.819092 0.286194 0.402405 0.292114 1445370991 -0.819092 0.286194 0.402405 0.292114 1445370991 -0.819092 0.286194 0.402405 0.292114 1445370991 -0.819092 0.286194 0.402405 0.292114 1445370991 -0.819092 0.286194 0.402405 0.292114 1445370991 -0.819092 0.286194 0.402405 0.292114 1445370991 -0.819763 0.253052 0.453308 0.241760 1445370991 -0.819763 0.253052 0.453308 0.241760 1445370991 -0.819763 0.253052 0.453308 0.241760 1445370991 -0.819763 0.253052 0.453308 0.241760 1445370991 -0.819763 0.253052 0.453308 0.241760 1445370991 -0.820984 0.241882 0.475952 0.202454 1445370991 -0.820984 0.241882 0.475952 0.202454 1445370991 -0.820984 0.241882 0.475952 0.202454 1445370991 -0.820984 0.241882 0.475952 0.202454 1445370991 -0.820984 0.241882 0.475952 0.202454 1445370991 -0.820984 0.241882 0.475952 0.202454 1445370991 -0.832153 0.231140 0.475159 0.168213 1445370991 -0.832153 0.231140 0.475159 0.168213 1445370991 -0.832153 0.231140 0.475159 0.168213 1445370991 -0.832153 0.231140 0.475159 0.168213 1445370991 -0.832153 0.231140 0.475159 0.168213 1445370991 -0.832153 0.231140 0.475159 0.168213 1445370991 -0.835144 0.233826 0.469666 0.165039 1445370991 -0.835144 0.233826 0.469666 0.165039 1445370991 -0.835144 0.233826 0.469666 0.165039 1445370991 -0.835144 0.233826 0.469666 0.165039 1445370991 -0.835144 0.233826 0.469666 0.165039 1445370991 -0.833862 0.245911 0.459106 0.182922 1445370991 -0.833862 0.245911 0.459106 0.182922 1445370991 -0.833862 0.245911 0.459106 0.182922 1445370991 -0.833862 0.245911 0.459106 0.182922 1445370991 -0.833862 0.245911 0.459106 0.182922 1445370991 -0.833862 0.245911 0.459106 0.182922 1445370991 -0.833435 0.259460 0.434204 0.222473 1445370991 -0.833435 0.259460 0.434204 0.222473 1445370991 -0.833435 0.259460 0.434204 0.222473 1445370991 -0.833435 0.259460 0.434204 0.222473 1445370991 -0.833435 0.259460 0.434204 0.222473 1445370991 -0.833435 0.259460 0.434204 0.222473 1445370991 -0.818481 0.308655 0.390869 0.286499 1445370991 -0.818481 0.308655 0.390869 0.286499 1445370991 -0.818481 0.308655 0.390869 0.286499 1445370991 -0.818481 0.308655 0.390869 0.286499 1445370991 -0.818481 0.308655 0.390869 0.286499 1445370991 -0.818481 0.308655 0.390869 0.286499 1445370991 -0.796936 0.354431 0.339478 0.352112 1445370991 -0.796936 0.354431 0.339478 0.352112 1445370991 -0.796936 0.354431 0.339478 0.352112 1445370991 -0.796936 0.354431 0.339478 0.352112 1445370991 -0.796936 0.354431 0.339478 0.352112 1445370991 -0.796936 0.354431 0.339478 0.352112 1445370991 -0.764954 0.397217 0.283813 0.420044 1445370991 -0.764954 0.397217 0.283813 0.420044 1445370991 -0.764954 0.397217 0.283813 0.420044 1445370991 -0.764954 0.397217 0.283813 0.420044 1445370991 -0.764954 0.397217 0.283813 0.420044 1445370991 -0.745422 0.410522 0.225586 0.474304 1445370991 -0.745422 0.410522 0.225586 0.474304 1445370991 -0.745422 0.410522 0.225586 0.474304 1445370991 -0.745422 0.410522 0.225586 0.474304 1445370991 -0.745422 0.410522 0.225586 0.474304 1445370991 -0.745422 0.410522 0.225586 0.474304 1445370991 -0.741699 0.399109 0.200623 0.500305 1445370991 -0.741699 0.399109 0.200623 0.500305 1445370991 -0.741699 0.399109 0.200623 0.500305 1445370991 -0.741699 0.399109 0.200623 0.500305 1445370991 -0.741699 0.399109 0.200623 0.500305 1445370991 -0.756409 0.390503 0.209045 0.481323 1445370991 -0.756409 0.390503 0.209045 0.481323 1445370991 -0.756409 0.390503 0.209045 0.481323 1445370991 -0.756409 0.390503 0.209045 0.481323 1445370991 -0.756409 0.390503 0.209045 0.481323 1445370991 -0.756409 0.390503 0.209045 0.481323 1445370991 -0.785645 0.363831 0.242859 0.437500 1445370991 -0.785645 0.363831 0.242859 0.437500 1445370991 -0.785645 0.363831 0.242859 0.437500 1445370991 -0.785645 0.363831 0.242859 0.437500 1445370991 -0.785645 0.363831 0.242859 0.437500 1445370991 -0.807922 0.341248 0.299011 0.375977 1445370991 -0.807922 0.341248 0.299011 0.375977 1445370991 -0.807922 0.341248 0.299011 0.375977 1445370992 -0.807922 0.341248 0.299011 0.375977 1445370992 -0.807922 0.341248 0.299011 0.375977 1445370992 -0.807922 0.341248 0.299011 0.375977 1445370992 -0.821533 0.309998 0.361938 0.312927 1445370992 -0.821533 0.309998 0.361938 0.312927 1445370992 -0.821533 0.309998 0.361938 0.312927 1445370992 -0.821533 0.309998 0.361938 0.312927 1445370992 -0.821533 0.309998 0.361938 0.312927 1445370992 -0.827332 0.270996 0.417908 0.259583 1445370992 -0.827332 0.270996 0.417908 0.259583 1445370992 -0.827332 0.270996 0.417908 0.259583 1445370992 -0.827332 0.270996 0.417908 0.259583 1445370992 -0.827332 0.270996 0.417908 0.259583 1445370992 -0.827332 0.270996 0.417908 0.259583 1445370992 -0.833740 0.243652 0.447937 0.211975 1445370992 -0.833740 0.243652 0.447937 0.211975 1445370992 -0.833740 0.243652 0.447937 0.211975 1445370992 -0.833740 0.243652 0.447937 0.211975 1445370992 -0.833740 0.243652 0.447937 0.211975 1445370992 -0.833740 0.243652 0.447937 0.211975 1445370992 -0.833740 0.243652 0.447937 0.211975 1445370992 -0.841919 0.221741 0.460388 0.173401 1445370992 -0.841919 0.221741 0.460388 0.173401 1445370992 -0.841919 0.221741 0.460388 0.173401 1445370992 -0.841919 0.221741 0.460388 0.173401 1445370992 -0.841919 0.221741 0.460388 0.173401 1445370992 -0.846130 0.212402 0.459412 0.166870 1445370992 -0.846130 0.212402 0.459412 0.166870 1445370992 -0.846130 0.212402 0.459412 0.166870 1445370992 -0.846130 0.212402 0.459412 0.166870 1445370992 -0.846130 0.212402 0.459412 0.166870 1445370992 -0.846130 0.212402 0.459412 0.166870 1445370992 -0.848694 0.218750 0.446350 0.180786 1445370992 -0.848694 0.218750 0.446350 0.180786 1445370992 -0.848694 0.218750 0.446350 0.180786 1445370992 -0.848694 0.218750 0.446350 0.180786 1445370992 -0.848694 0.218750 0.446350 0.180786 1445370992 -0.848694 0.218750 0.446350 0.180786 1445370992 -0.846741 0.243469 0.422791 0.211975 1445370992 -0.846741 0.243469 0.422791 0.211975 1445370992 -0.846741 0.243469 0.422791 0.211975 1445370992 -0.846741 0.243469 0.422791 0.211975 1445370992 
-0.686890 0.226685 -0.348877 0.595886 1445370994 -0.712402 0.027161 -0.412415 0.567139 1445370994 -0.712402 0.027161 -0.412415 0.567139 1445370994 -0.712402 0.027161 -0.412415 0.567139 1445370994 -0.712402 0.027161 -0.412415 0.567139 1445370994 -0.712402 0.027161 -0.412415 0.567139 1445370994 -0.712402 0.027161 -0.412415 0.567139 1445370994 -0.712402 0.027161 -0.412415 0.567139 1445370994 -0.713623 -0.153015 -0.431580 0.530212 1445370994 -0.713623 -0.153015 -0.431580 0.530212 1445370994 -0.713623 -0.153015 -0.431580 0.530212 1445370994 -0.713623 -0.153015 -0.431580 0.530212 1445370994 -0.713623 -0.153015 -0.431580 0.530212 1445370994 -0.713623 -0.153015 -0.431580 0.530212 1445370994 -0.713623 -0.153015 -0.431580 0.530212 1445370994 -0.702698 -0.299561 -0.430847 0.480591 1445370994 -0.702698 -0.299561 -0.430847 0.480591 1445370994 -0.702698 -0.299561 -0.430847 0.480591 1445370994 -0.702698 -0.299561 -0.430847 0.480591 1445370994 -0.702698 -0.299561 -0.430847 0.480591 1445370994 -0.702698 -0.299561 -0.430847 0.480591 1445370994 -0.685059 -0.406311 -0.434998 0.419983 1445370994 -0.685059 -0.406311 -0.434998 0.419983 1445370994 -0.685059 -0.406311 -0.434998 0.419983 1445370994 -0.685059 -0.406311 -0.434998 0.419983 1445370994 -0.685059 -0.406311 -0.434998 0.419983 1445370994 -0.685059 -0.406311 -0.434998 0.419983 1445370995 -0.676575 -0.472656 -0.421021 0.376343 1445370995 -0.676575 -0.472656 -0.421021 0.376343 1445370995 -0.676575 -0.472656 -0.421021 0.376343 1445370995 -0.676575 -0.472656 -0.421021 0.376343 1445370995 -0.676575 -0.472656 -0.421021 0.376343 1445370995 -0.676575 -0.472656 -0.421021 0.376343 1445370995 -0.677490 -0.510437 -0.409302 0.336121 1445370995 -0.677490 -0.510437 -0.409302 0.336121 1445370995 -0.677490 -0.510437 -0.409302 0.336121 1445370995 -0.677490 -0.510437 -0.409302 0.336121 1445370995 -0.677490 -0.510437 -0.409302 0.336121 1445370995 -0.677490 -0.510437 -0.409302 0.336121 1445370995 -0.672241 -0.534912 -0.425049 0.285217 1445370995 -0.672241 -0.534912 -0.425049 0.285217 1445370995 -0.672241 -0.534912 -0.425049 0.285217 1445370995 -0.672241 -0.534912 -0.425049 0.285217 1445370995 -0.672241 -0.534912 -0.425049 0.285217 1445370995 -0.672241 -0.534912 -0.425049 0.285217 1445370995 -0.653870 -0.555298 -0.471130 0.205322 1445370995 -0.653870 -0.555298 -0.471130 0.205322 1445370995 -0.653870 -0.555298 -0.471130 0.205322 1445370995 -0.653870 -0.555298 -0.471130 0.205322 1445370995 -0.653870 -0.555298 -0.471130 0.205322 1445370995 -0.653870 -0.555298 -0.471130 0.205322 1445370995 -0.653870 -0.555298 -0.471130 0.205322 1445370995 -0.640076 -0.567810 -0.500305 0.133179 1445370995 -0.640076 -0.567810 -0.500305 0.133179 1445370995 -0.640076 -0.567810 -0.500305 0.133179 1445370995 -0.640076 -0.567810 -0.500305 0.133179 1445370995 -0.640076 -0.567810 -0.500305 0.133179 1445370995 -0.640076 -0.567810 -0.500305 0.133179 1445370995 -0.664368 -0.541565 -0.505859 0.097473 1445370995 -0.664368 -0.541565 -0.505859 0.097473 1445370995 -0.664368 -0.541565 -0.505859 0.097473 1445370995 -0.664368 -0.541565 -0.505859 0.097473 1445370995 -0.664368 -0.541565 -0.505859 0.097473 1445370995 -0.664368 -0.541565 -0.505859 0.097473 1445370995 -0.733215 -0.464783 -0.480469 0.124939 1445370995 -0.733215 -0.464783 -0.480469 0.124939 1445370995 -0.733215 -0.464783 -0.480469 0.124939 1445370995 -0.733215 -0.464783 -0.480469 0.124939 1445370995 -0.733215 -0.464783 -0.480469 0.124939 1445370995 -0.733215 -0.464783 -0.480469 0.124939 1445370995 -0.733215 -0.464783 -0.480469 0.124939 1445370995 -0.833130 -0.345337 -0.345764 0.259094 1445370995 -0.833130 -0.345337 -0.345764 0.259094 1445370995 -0.833130 -0.345337 -0.345764 0.259094 1445370995 -0.833130 -0.345337 -0.345764 0.259094 1445370995 -0.833130 -0.345337 -0.345764 0.259094 1445370995 -0.833130 -0.345337 -0.345764 0.259094 1445370995 -0.833130 -0.345337 -0.345764 0.259094 1445370995 -0.879944 -0.230103 -0.150818 0.387390 1445370995 -0.879944 -0.230103 -0.150818 0.387390 1445370995 -0.879944 -0.230103 -0.150818 0.387390 1445370995 -0.879944 -0.230103 -0.150818 0.387390 1445370995 -0.879944 -0.230103 -0.150818 0.387390 1445370995 -0.879944 -0.230103 -0.150818 0.387390 1445370995 -0.905823 -0.187256 -0.069153 0.373779 1445370995 -0.905823 -0.187256 -0.069153 0.373779 1445370995 -0.905823 -0.187256 -0.069153 0.373779 1445370995 -0.905823 -0.187256 -0.069153 0.373779 1445370995 -0.905823 -0.187256 -0.069153 0.373779 1445370995 -0.905823 -0.187256 -0.069153 0.373779 1445370995 -0.940613 -0.104553 -0.136902 0.292542 1445370995 -0.940613 -0.104553 -0.136902 0.292542 1445370995 -0.940613 -0.104553 -0.136902 0.292542 1445370995 -0.940613 -0.104553 -0.136902 0.292542 1445370995 -0.940613 -0.104553 -0.136902 0.292542 1445370995 -0.940613 -0.104553 -0.136902 0.292542 1445370995 -0.945129 -0.118591 -0.216614 0.214111 1445370995 -0.945129 -0.118591 -0.216614 0.214111 1445370995 -0.945129 -0.118591 -0.216614 0.214111 1445370995 -0.945129 -0.118591 -0.216614 0.214111 1445370995 -0.945129 -0.118591 -0.216614 0.214111 1445370995 -0.945129 -0.118591 -0.216614 0.214111 1445370995 -0.915771 -0.190552 -0.319214 0.152527 1445370995 -0.915771 -0.190552 -0.319214 0.152527 1445370995 -0.915771 -0.190552 -0.319214 0.152527 1445370995 -0.915771 -0.190552 -0.319214 0.152527 1445370995 -0.915771 -0.190552 -0.319214 0.152527 1445370995 -0.915771 -0.190552 -0.319214 0.152527 1445370995 -0.842529 -0.315369 -0.417786 0.127319 1445370995 -0.842529 -0.315369 -0.417786 0.127319 1445370995 -0.842529 -0.315369 -0.417786 0.127319 1445370995 -0.842529 -0.315369 -0.417786 0.127319 1445370995 -0.842529 -0.315369 -0.417786 0.127319 1445370995 -0.842529 -0.315369 -0.417786 0.127319 1445370995 -0.751953 -0.413086 -0.494629 0.139160 1445370995 -0.751953 -0.413086 -0.494629 0.139160 1445370995 -0.751953 -0.413086 -0.494629 0.139160 1445370995 -0.751953 -0.413086 -0.494629 0.139160 1445370995 -0.751953 -0.413086 -0.494629 0.139160 1445370995 -0.751953 -0.413086 -0.494629 0.139160 1445370995 -0.751953 -0.413086 -0.494629 0.139160 1445370995 -0.689148 -0.454956 -0.540039 0.162964 1445370995 -0.689148 -0.454956 -0.540039 0.162964 1445370995 -0.689148 -0.454956 -0.540039 0.162964 1445370995 -0.689148 -0.454956 -0.540039 0.162964 1445370995 -0.689148 -0.454956 -0.540039 0.162964 1445370995 -0.689148 -0.454956 -0.540039 0.162964 1445370995 -0.705139 -0.414917 -0.551208 0.163879 1445370995 -0.705139 -0.414917 -0.551208 0.163879 1445370995 -0.705139 -0.414917 -0.551208 0.163879 1445370995 -0.705139 -0.414917 -0.551208 0.163879 1445370995 -0.705139 -0.414917 -0.551208 0.163879 1445370995 -0.705139 -0.414917 -0.551208 0.163879 1445370995 -0.705139 -0.414917 -0.551208 0.163879 1445370995 -0.740112 -0.406250 -0.517212 0.140503 1445370995 -0.740112 -0.406250 -0.517212 0.140503 1445370995 -0.740112 -0.406250 -0.517212 0.140503 1445370995 -0.740112 -0.406250 -0.517212 0.140503 1445370995 -0.740112 -0.406250 -0.517212 0.140503 1445370995 -0.740112 -0.406250 -0.517212 0.140503 1445370996 -0.738464 -0.443848 -0.500427 0.085632 1445370996 -0.738464 -0.443848 -0.500427 0.085632 1445370996 -0.738464 -0.443848 -0.500427 0.085632 1445370996 -0.738464 -0.443848 -0.500427 0.085632 1445370996 -0.738464 -0.443848 -0.500427 0.085632 1445370996 -0.738464 -0.443848 -0.500427 0.085632 1445370996 -0.713257 -0.472290 -0.515686 0.048645 1445370996 -0.713257 -0.472290 -0.515686 0.048645 1445370996 -0.713257 -0.472290 -0.515686 0.048645 1445370996 -0.713257 -0.472290 -0.515686 0.048645 1445370996 -0.713257 -0.472290 -0.515686 0.048645 1445370996 -0.713257 -0.472290 -0.515686 0.048645 1445370996 -0.713257 -0.472290 -0.515686 0.048645 1445370996 -0.734009 -0.425903 -0.524902 0.066589 1445370996 -0.734009 -0.425903 -0.524902 0.066589 1445370996 -0.734009 -0.425903 -0.524902 0.066589 1445370996 -0.734009 -0.425903 -0.524902 0.066589 1445370996 -0.734009 -0.425903 -0.524902 0.066589 1445370996 -0.734009 -0.425903 -0.524902 0.066589 1445370996 -0.827698 -0.272949 -0.462280 0.163696 1445370996 -0.827698 -0.272949 -0.462280 0.163696 1445370996 -0.827698 -0.272949 -0.462280 0.163696 1445370996 -0.827698 -0.272949 -0.462280 0.163696 1445370996 -0.827698 -0.272949 -0.462280 0.163696 1445370996 -0.827698 -0.272949 -0.462280 0.163696 1445370996 -0.895264 -0.143250 -0.278687 0.316895 1445370996 -0.895264 -0.143250 -0.278687 0.316895 1445370996 -0.895264 -0.143250 -0.278687 0.316895 1445370996 -0.895264 -0.143250 -0.278687 0.316895 1445370996 -0.895264 -0.143250 -0.278687 0.316895 1445370996 -0.895264 -0.143250 -0.278687 0.316895 1445370996 -0.895264 -0.143250 -0.278687 0.316895 1445370996 -0.919556 0.009216 -0.123901 0.372925 1445370996 -0.919556 0.009216 -0.123901 0.372925 1445370996 -0.919556 0.009216 -0.123901 0.372925 1445370996 -0.919556 0.009216 -0.123901 0.372925 1445370996 -0.919556 0.009216 -0.123901 0.372925 1445370996 -0.943726 0.063660 -0.066772 0.317749 1445370996 -0.943726 0.063660 -0.066772 0.317749 1445370996 -0.943726 0.063660 -0.066772 0.317749 1445370996 -0.943726 0.063660 -0.066772 0.317749 1445370996 -0.943726 0.063660 -0.066772 0.317749 1445370996 -0.943726 0.063660 -0.066772 0.317749 1445370996 -0.943726 0.063660 -0.066772 0.317749 1445370996 -0.966003 0.043396 -0.079590 0.242126 1445370996 -0.966003 0.043396 -0.079590 0.242126 1445370996 -0.966003 0.043396 -0.079590 0.242126 1445370996 -0.966003 0.043396 -0.079590 0.242126 1445370996 -0.966003 0.043396 -0.079590 0.242126 1445370996 -0.966003 0.043396 -0.079590 0.242126 1445370996 -0.971741 -0.000427 -0.166321 0.167664 1445370996 -0.971741 -0.000427 -0.166321 0.167664 1445370996 -0.971741 -0.000427 -0.166321 0.167664 1445370996 -0.971741 -0.000427 -0.166321 0.167664 1445370996 -0.971741 -0.000427 -0.166321 0.167664 1445370996 -0.971741 -0.000427 -0.166321 0.167664 1445370996 -0.971741 -0.000427 -0.166321 0.167664 1445370996 -0.941589 -0.102966 -0.302063 0.107605 1445370996 -0.941589 -0.102966 -0.302063 0.107605 1445370996 -0.941589 -0.102966 -0.302063 0.107605 1445370996 -0.941589 -0.102966 -0.302063 0.107605 1445370996 -0.941589 -0.102966 -0.302063 0.107605 1445370996 -0.941589 -0.102966 -0.302063 0.107605 1445370996 -0.874084 -0.209839 -0.433777 0.062439 1445370996 -0.874084 -0.209839 -0.433777 0.062439 1445370996 -0.874084 -0.209839 -0.433777 0.062439 1445370996 -0.874084 -0.209839 -0.433777 0.062439 1445370996 -0.874084 -0.209839 -0.433777 0.062439 1445370996 -0.874084 -0.209839 -0.433777 0.062439 1445370996 -0.874084 -0.209839 -0.433777 0.062439 1445370996 -0.781616 -0.329773 -0.527710 0.043701 1445370996 -0.781616 -0.329773 -0.527710 0.043701 1445370996 -0.781616 -0.329773 -0.527710 0.043701 1445370996 -0.781616 -0.329773 -0.527710 0.043701 1445370996 -0.781616 -0.329773 -0.527710 0.043701 1445370996 -0.781616 -0.329773 -0.527710 0.043701 1445370996 -0.705200 -0.416992 -0.570190 0.061157 1445370996 -0.705200 -0.416992 -0.570190 0.061157 1445370996 -0.705200 -0.416992 -0.570190 0.061157 1445370996 -0.705200 -0.416992 -0.570190 0.061157 1445370996 -0.705200 -0.416992 -0.570190 0.061157 1445370996 -0.705200 -0.416992 -0.570190 0.061157 1445370996 -0.672485 -0.457275 -0.572388 0.105408 1445370996 -0.672485 -0.457275 -0.572388 0.105408 1445370996 -0.672485 -0.457275 -0.572388 0.105408 1445370996 -0.672485 -0.457275 -0.572388 0.105408 1445370996 -0.672485 -0.457275 -0.572388 0.105408 1445370996 -0.672485 -0.457275 -0.572388 0.105408 1445370996 -0.672485 -0.457275 -0.572388 0.105408 1445370996 -0.649475 -0.486023 -0.570435 0.129028 1445370996 -0.649475 -0.486023 -0.570435 0.129028 1445370996 -0.649475 -0.486023 -0.570435 0.129028 1445370996 -0.649475 -0.486023 -0.570435 0.129028 1445370996 -0.649475 -0.486023 -0.570435 0.129028 1445370996 -0.649475 -0.486023 -0.570435 0.129028 1445370996 -0.638855 -0.487366 -0.587952 0.093750 1445370996 -0.638855 -0.487366 -0.587952 0.093750 1445370996 -0.638855 -0.487366 -0.587952 0.093750 1445370996 -0.638855 -0.487366 -0.587952 0.093750 1445370996 -0.638855 -0.487366 -0.587952 0.093750 1445370996 -0.638855 -0.487366 -0.587952 0.093750 1445370996 -0.645264 -0.474915 -0.593384 0.078247 1445370996 -0.645264 -0.474915 -0.593384 0.078247 1445370996 -0.645264 -0.474915 -0.593384 0.078247 1445370996 -0.645264 -0.474915 -0.593384 0.078247 1445370996 -0.645264 -0.474915 -0.593384 0.078247 1445370996 -0.645264 -0.474915 -0.593384 0.078247 1445370996 -0.700378 -0.403015 -0.581177 0.096558 1445370996 -0.700378 -0.403015 -0.581177 0.096558 1445370996 -0.700378 -0.403015 -0.581177 0.096558 1445370996 -0.700378 -0.403015 -0.581177 0.096558 1445370996 -0.700378 -0.403015 -0.581177 0.096558 1445370996 -0.700378 -0.403015 -0.581177 0.096558 1445370996 -0.773132 -0.296570 -0.526123 0.193787 1445370996 -0.773132 -0.296570 -0.526123 0.193787 1445370997 -0.773132 -0.296570 -0.526123 0.193787 1445370997 -0.773132 -0.296570 -0.526123 0.193787 1445370997 -0.773132 -0.296570 -0.526123 0.193787 1445370997 -0.773132 -0.296570 -0.526123 0.193787 1445370997 -0.773132 -0.296570 -0.526123 0.193787 1445370997 -0.842773 -0.188477 -0.354675 0.358398 1445370997 -0.842773 -0.188477 -0.354675 0.358398 1445370997 -0.842773 -0.188477 -0.354675 0.358398 1445370997 -0.842773 -0.188477 -0.354675 0.358398 1445370997 -0.842773 -0.188477 -0.354675 0.358398 1445370997 -0.842773 -0.188477 -0.354675 0.358398 1445370997 -0.861389 -0.145752 -0.145508 0.464417 1445370997 -0.861389 -0.145752 -0.145508 0.464417 1445370997 -0.861389 -0.145752 -0.145508 0.464417 1445370997 -0.861389 -0.145752 -0.145508 0.464417 1445370997 -0.861389 -0.145752 -0.145508 0.464417 1445370997 -0.861389 -0.145752 -0.145508 0.464417 1445370997 -0.886169 -0.050720 -0.100281 0.449585 1445370997 -0.886169 -0.050720 -0.100281 0.449585 1445370997 -0.886169 -0.050720 -0.100281 0.449585 1445370997 -0.886169 -0.050720 -0.100281 0.449585 1445370997 -0.886169 -0.050720 -0.100281 0.449585 1445370997 -0.886169 -0.050720 -0.100281 0.449585 1445370997 -0.912170 0.059204 -0.106750 0.391235 1445370997 -0.912170 0.059204 -0.106750 0.391235 1445370997 -0.912170 0.059204 -0.106750 0.391235 1445370997 -0.912170 0.059204 -0.106750 0.391235 1445370997 -0.912170 0.059204 -0.106750 0.391235 1445370997 -0.912170 0.059204 -0.106750 0.391235 1445370997 -0.912170 0.059204 -0.106750 0.391235 1445370997 -0.931580 0.042908 -0.105591 0.345215 1445370997 -0.931580 0.042908 -0.105591 0.345215 1445370997 -0.931580 0.042908 -0.105591 0.345215 1445370997 -0.931580 0.042908 -0.105591 0.345215 1445370997 -0.931580 0.042908 -0.105591 0.345215 1445370997 -0.931580 0.042908 -0.105591 0.345215 1445370997 -0.931580 0.042908 -0.105591 0.345215 1445370997 -0.940735 0.013672 -0.191895 0.279419 1445370997 -0.940735 0.013672 -0.191895 0.279419 1445370997 -0.940735 0.013672 -0.191895 0.279419 1445370997 -0.940735 0.013672 -0.191895 0.279419 1445370997 -0.940735 0.013672 -0.191895 0.279419 1445370997 -0.940735 0.013672 -0.191895 0.279419 1445370997 -0.924194 -0.041321 -0.318359 0.207092 1445370997 -0.924194 -0.041321 -0.318359 0.207092 1445370997 -0.924194 -0.041321 -0.318359 0.207092 1445370997 -0.924194 -0.041321 -0.318359 0.207092 1445370997 -0.924194 -0.041321 -0.318359 0.207092 1445370997 -0.924194 -0.041321 -0.318359 0.207092 1445370997 -0.877747 -0.153503 -0.424561 0.160767 1445370997 -0.877747 -0.153503 -0.424561 0.160767 1445370997 -0.877747 -0.153503 -0.424561 0.160767 1445370997 -0.877747 -0.153503 -0.424561 0.160767 1445370997 -0.877747 -0.153503 -0.424561 0.160767 1445370997 -0.877747 -0.153503 -0.424561 0.160767 1445370997 -0.808228 -0.304321 -0.477539 0.161865 1445370997 -0.808228 -0.304321 -0.477539 0.161865 1445370997 -0.808228 -0.304321 -0.477539 0.161865 1445370997 -0.808228 -0.304321 -0.477539 0.161865 1445370997 -0.808228 -0.304321 -0.477539 0.161865 1445370997 -0.808228 -0.304321 -0.477539 0.161865 1445370997 -0.738220 -0.408386 -0.503418 0.186890 1445370997 -0.738220 -0.408386 -0.503418 0.186890 1445370997 -0.738220 -0.408386 -0.503418 0.186890 1445370997 -0.738220 -0.408386 -0.503418 0.186890 1445370997 -0.738220 -0.408386 -0.503418 0.186890 1445370997 -0.738220 -0.408386 -0.503418 0.186890 1445370997 -0.688293 -0.441528 -0.543640 0.189209 1445370997 -0.688293 -0.441528 -0.543640 0.189209 1445370997 -0.688293 -0.441528 -0.543640 0.189209 1445370997 -0.688293 -0.441528 -0.543640 0.189209 1445370997 -0.688293 -0.441528 -0.543640 0.189209 1445370997 -0.688293 -0.441528 -0.543640 0.189209 1445370997 -0.663269 -0.449280 -0.577454 0.157654 1445370997 -0.663269 -0.449280 -0.577454 0.157654 1445370997 -0.663269 -0.449280 -0.577454 0.157654 1445370997 -0.663269 -0.449280 -0.577454 0.157654 1445370997 -0.663269 -0.449280 -0.577454 0.157654 1445370997 -0.663269 -0.449280 -0.577454 0.157654 1445370997 -0.662048 -0.446350 -0.592407 0.107727 1445370997 -0.662048 -0.446350 -0.592407 0.107727 1445370997 -0.662048 -0.446350 -0.592407 0.107727 1445370997 -0.662048 -0.446350 -0.592407 0.107727 1445370997 -0.662048 -0.446350 -0.592407 0.107727 1445370997 -0.662048 -0.446350 -0.592407 0.107727 1445370997 -0.662048 -0.446350 -0.592407 0.107727 1445370997 -0.694031 -0.414429 -0.581726 0.091064 1445370997 -0.694031 -0.414429 -0.581726 0.091064 1445370997 -0.694031 -0.414429 -0.581726 0.091064 1445370997 -0.694031 -0.414429 -0.581726 0.091064 1445370997 -0.694031 -0.414429 -0.581726 0.091064 1445370997 -0.694031 -0.414429 -0.581726 0.091064 1445370997 -0.752869 -0.336487 -0.549561 0.134399 1445370997 -0.752869 -0.336487 -0.549561 0.134399 1445370997 -0.752869 -0.336487 -0.549561 0.134399 1445370997 -0.752869 -0.336487 -0.549561 0.134399 1445370997 -0.752869 -0.336487 -0.549561 0.134399 1445370997 -0.752869 -0.336487 -0.549561 0.134399 1445370997 -0.831299 -0.218933 -0.445801 0.249695 1445370997 -0.831299 -0.218933 -0.445801 0.249695 1445370997 -0.831299 -0.218933 -0.445801 0.249695 1445370997 -0.831299 -0.218933 -0.445801 0.249695 1445370997 -0.831299 -0.218933 -0.445801 0.249695 1445370997 -0.831299 -0.218933 -0.445801 0.249695 1445370997 -0.831299 -0.218933 -0.445801 0.249695 1445370997 -0.874023 -0.077942 -0.274292 0.393494 1445370997 -0.874023 -0.077942 -0.274292 0.393494 1445370997 -0.874023 -0.077942 -0.274292 0.393494 1445370997 -0.874023 -0.077942 -0.274292 0.393494 1445370997 -0.874023 -0.077942 -0.274292 0.393494 1445370997 -0.874023 -0.077942 -0.274292 0.393494 1445370997 -0.891602 0.044739 -0.106140 0.437988 1445370997 -0.891602 0.044739 -0.106140 0.437988 1445370997 -0.891602 0.044739 -0.106140 0.437988 1445370998 -0.891602 0.044739 -0.106140 0.437988 1445370998 -0.891602 0.044739 -0.106140 0.437988 1445370998 -0.891602 0.044739 -0.106140 0.437988 1445370998 -0.891602 0.044739 -0.106140 0.437988 1445370998 -0.916321 0.054688 -0.058167 0.392517 1445370998 -0.916321 0.054688 -0.058167 0.392517 1445370998 -0.916321 0.054688 -0.058167 0.392517 1445370998 -0.916321 0.054688 -0.058167 0.392517 1445370998 -0.916321 0.054688 -0.058167 0.392517 1445370998 -0.916321 0.054688 -0.058167 0.392517 1445370998 -0.936707 0.054626 -0.078430 0.336914 1445370998 -0.936707 0.054626 -0.078430 0.336914 1445370998 -0.936707 0.054626 -0.078430 0.336914 1445370998 -0.936707 0.054626 -0.078430 0.336914 1445370998 -0.936707 0.054626 -0.078430 0.336914 1445370998 -0.936707 0.054626 -0.078430 0.336914 1445370998 -0.946838 -0.008118 -0.153870 0.282410 1445370998 -0.946838 -0.008118 -0.153870 0.282410 1445370998 -0.946838 -0.008118 -0.153870 0.282410 1445370998 -0.946838 -0.008118 -0.153870 0.282410 1445370998 -0.946838 -0.008118 -0.153870 0.282410 1445370998 -0.946838 -0.008118 -0.153870 0.282410 1445370998 -0.926453 -0.104553 -0.281738 0.226868 1445370998 -0.926453 -0.104553 -0.281738 0.226868 1445370998 -0.926453 -0.104553 -0.281738 0.226868 1445370998 -0.926453 -0.104553 -0.281738 0.226868 1445370998 -0.926453 -0.104553 -0.281738 0.226868 1445370998 -0.926453 -0.104553 -0.281738 0.226868 1445370998 -0.926453 -0.104553 -0.281738 0.226868 1445370998 -0.856201 -0.266418 -0.408936 0.169678 1445370998 -0.856201 -0.266418 -0.408936 0.169678 1445370998 -0.856201 -0.266418 -0.408936 0.169678 1445370998 -0.856201 -0.266418 -0.408936 0.169678 1445370998 -0.856201 -0.266418 -0.408936 0.169678 1445370998 -0.856201 -0.266418 -0.408936 0.169678 1445370998 -0.756470 -0.416870 -0.484924 0.137695 1445370998 -0.756470 -0.416870 -0.484924 0.137695 1445370998 -0.756470 -0.416870 -0.484924 0.137695 1445370998 -0.756470 -0.416870 -0.484924 0.137695 1445370998 -0.756470 -0.416870 -0.484924 0.137695 1445370998 -0.756470 -0.416870 -0.484924 0.137695 1445370998 -0.667480 -0.523010 -0.508362 0.150269 1445370998 -0.667480 -0.523010 -0.508362 0.150269 1445370998 -0.667480 -0.523010 -0.508362 0.150269 1445370998 -0.667480 -0.523010 -0.508362 0.150269 1445370998 -0.667480 -0.523010 -0.508362 0.150269 1445370998 -0.667480 -0.523010 -0.508362 0.150269 1445370998 -0.652466 -0.525818 -0.527649 0.139587 1445370998 -0.652466 -0.525818 -0.527649 0.139587 1445370998 -0.652466 -0.525818 -0.527649 0.139587 1445370998 -0.652466 -0.525818 -0.527649 0.139587 1445370998 -0.652466 -0.525818 -0.527649 0.139587 1445370998 -0.652466 -0.525818 -0.527649 0.139587 1445370998 -0.652466 -0.525818 -0.527649 0.139587 1445370998 -0.656189 -0.487305 -0.567932 0.097351 1445370998 -0.656189 -0.487305 -0.567932 0.097351 1445370998 -0.656189 -0.487305 -0.567932 0.097351 1445370998 -0.656189 -0.487305 -0.567932 0.097351 1445370998 -0.656189 -0.487305 -0.567932 0.097351 1445370998 -0.656189 -0.487305 -0.567932 0.097351 1445370998 -0.664490 -0.457153 -0.589294 0.047058 1445370998 -0.664490 -0.457153 -0.589294 0.047058 1445370998 -0.664490 -0.457153 -0.589294 0.047058 1445370998 -0.664490 -0.457153 -0.589294 0.047058 1445370998 -0.664490 -0.457153 -0.589294 0.047058 1445370998 -0.664490 -0.457153 -0.589294 0.047058 1445370998 -0.700378 -0.410767 -0.583130 0.028748 1445370998 -0.700378 -0.410767 -0.583130 0.028748 1445370998 -0.700378 -0.410767 -0.583130 0.028748 1445370998 -0.700378 -0.410767 -0.583130 0.028748 1445370998 -0.700378 -0.410767 -0.583130 0.028748 1445370998 -0.700378 -0.410767 -0.583130 0.028748 1445370998 -0.700378 -0.410767 -0.583130 0.028748 1445370998 -0.762268 -0.332886 -0.552246 0.057434 1445370998 -0.762268 -0.332886 -0.552246 0.057434 1445370998 -0.762268 -0.332886 -0.552246 0.057434 1445370998 -0.762268 -0.332886 -0.552246 0.057434 1445370998 -0.762268 -0.332886 -0.552246 0.057434 1445370998 -0.762268 -0.332886 -0.552246 0.057434 1445370998 -0.762268 -0.332886 -0.552246 0.057434 1445370998 -0.829285 -0.234009 -0.485718 0.147339 1445370998 -0.829285 -0.234009 -0.485718 0.147339 1445370998 -0.829285 -0.234009 -0.485718 0.147339 1445370998 -0.829285 -0.234009 -0.485718 0.147339 1445370998 -0.829285 -0.234009 -0.485718 0.147339 1445370998 -0.829285 -0.234009 -0.485718 0.147339 1445370998 -0.896423 -0.079651 -0.333801 0.280579 1445370998 -0.896423 -0.079651 -0.333801 0.280579 1445370998 -0.896423 -0.079651 -0.333801 0.280579 1445370998 -0.896423 -0.079651 -0.333801 0.280579 1445370998 -0.896423 -0.079651 -0.333801 0.280579 1445370998 -0.896423 -0.079651 -0.333801 0.280579 1445370998 -0.896423 -0.079651 -0.333801 0.280579 1445370998 -0.917236 0.034546 -0.156128 0.364929 1445370998 -0.917236 0.034546 -0.156128 0.364929 1445370998 -0.917236 0.034546 -0.156128 0.364929 1445370998 -0.917236 0.034546 -0.156128 0.364929 1445370998 -0.917236 0.034546 -0.156128 0.364929 1445370998 -0.917236 0.034546 -0.156128 0.364929 1445370998 -0.934387 0.065735 -0.057312 0.345459 1445370998 -0.934387 0.065735 -0.057312 0.345459 1445370998 -0.934387 0.065735 -0.057312 0.345459 1445370998 -0.934387 0.065735 -0.057312 0.345459 1445370998 -0.934387 0.065735 -0.057312 0.345459 1445370998 -0.934387 0.065735 -0.057312 0.345459 1445370998 -0.958008 0.080017 -0.074951 0.265015 1445370998 -0.958008 0.080017 -0.074951 0.265015 1445370998 -0.958008 0.080017 -0.074951 0.265015 1445370998 -0.958008 0.080017 -0.074951 0.265015 1445370998 -0.958008 0.080017 -0.074951 0.265015 1445370998 -0.958008 0.080017 -0.074951 0.265015 1445370998 -0.958008 0.080017 -0.074951 0.265015 1445370998 -0.968872 0.067627 -0.168884 0.168152 1445370998 -0.968872 0.067627 -0.168884 0.168152 1445370998 -0.968872 0.067627 -0.168884 0.168152 1445370998 -0.968872 0.067627 -0.168884 0.168152 1445370998 -0.968872 0.067627 -0.168884 0.168152 1445370999 -0.968872 0.067627 -0.168884 0.168152 1445370999 -0.968872 0.067627 -0.168884 0.168152 1445370999 -0.952515 0.009460 -0.292542 0.084595 1445370999 -0.952515 0.009460 -0.292542 0.084595 1445370999 -0.952515 0.009460 -0.292542 0.084595 1445370999 -0.952515 0.009460 -0.292542 0.084595 1445370999 -0.952515 0.009460 -0.292542 0.084595 1445370999 -0.952515 0.009460 -0.292542 0.084595 1445370999 -0.952515 0.009460 -0.292542 0.084595 1445370999 -0.914063 -0.050415 -0.401917 0.022339 1445370999 -0.914063 -0.050415 -0.401917 0.022339 1445370999 -0.914063 -0.050415 -0.401917 0.022339 1445370999 -0.914063 -0.050415 -0.401917 0.022339 1445370999 -0.914063 -0.050415 -0.401917 0.022339 1445370999 -0.914063 -0.050415 -0.401917 0.022339 1445370999 -0.860474 -0.191223 -0.471497 0.028381 1445370999 -0.860474 -0.191223 -0.471497 0.028381 1445370999 -0.860474 -0.191223 -0.471497 0.028381 1445370999 -0.860474 -0.191223 -0.471497 0.028381 1445370999 -0.860474 -0.191223 -0.471497 0.028381 1445370999 -0.860474 -0.191223 -0.471497 0.028381 1445370999 -0.791016 -0.318604 -0.516418 0.078796 1445370999 -0.791016 -0.318604 -0.516418 0.078796 1445370999 -0.791016 -0.318604 -0.516418 0.078796 1445370999 -0.791016 -0.318604 -0.516418 0.078796 1445370999 -0.791016 -0.318604 -0.516418 0.078796 1445370999 -0.791016 -0.318604 -0.516418 0.078796 1445370999 -0.791016 -0.318604 -0.516418 0.078796 1445370999 -0.752258 -0.355652 -0.546875 0.093018 1445370999 -0.752258 -0.355652 -0.546875 0.093018 1445370999 -0.752258 -0.355652 -0.546875 0.093018 1445370999 -0.752258 -0.355652 -0.546875 0.093018 1445370999 -0.752258 -0.355652 -0.546875 0.093018 1445370999 -0.752258 -0.355652 -0.546875 0.093018 1445370999 -0.767090 -0.260376 -0.586365 0.001892 1445370999 -0.767090 -0.260376 -0.586365 0.001892 1445370999 -0.767090 -0.260376 -0.586365 0.001892 1445370999 -0.767090 -0.260376 -0.586365 0.001892 1445370999 -0.767090 -0.260376 -0.586365 0.001892 1445370999 -0.767090 -0.260376 -0.586365 0.001892 1445370999 -0.735779 -0.323242 -0.594910 -0.017029 1445370999 -0.735779 -0.323242 -0.594910 -0.017029 1445370999 -0.735779 -0.323242 -0.594910 -0.017029 1445370999 -0.735779 -0.323242 -0.594910 -0.017029 1445370999 -0.735779 -0.323242 -0.594910 -0.017029 1445370999 -0.735779 -0.323242 -0.594910 -0.017029 1445370999 -0.735779 -0.323242 -0.594910 -0.017029 1445370999 -0.691772 -0.408386 -0.595032 0.027161 1445370999 -0.691772 -0.408386 -0.595032 0.027161 1445370999 -0.691772 -0.408386 -0.595032 0.027161 1445370999 -0.691772 -0.408386 -0.595032 0.027161 1445370999 -0.691772 -0.408386 -0.595032 0.027161 1445370999 -0.691772 -0.408386 -0.595032 0.027161 1445370999 -0.737427 -0.326721 -0.586792 0.072144 1445370999 -0.737427 -0.326721 -0.586792 0.072144 1445370999 -0.737427 -0.326721 -0.586792 0.072144 1445370999 -0.737427 -0.326721 -0.586792 0.072144 1445370999 -0.737427 -0.326721 -0.586792 0.072144 1445370999 -0.737427 -0.326721 -0.586792 0.072144 1445370999 -0.810791 -0.203430 -0.513000 0.195313 1445370999 -0.810791 -0.203430 -0.513000 0.195313 1445370999 -0.810791 -0.203430 -0.513000 0.195313 1445370999 -0.810791 -0.203430 -0.513000 0.195313 1445370999 -0.810791 -0.203430 -0.513000 0.195313 1445370999 -0.810791 -0.203430 -0.513000 0.195313 1445370999 -0.810791 -0.203430 -0.513000 0.195313 1445370999 -0.863525 -0.113159 -0.322693 0.370667 1445370999 -0.863525 -0.113159 -0.322693 0.370667 1445370999 -0.863525 -0.113159 -0.322693 0.370667 1445370999 -0.863525 -0.113159 -0.322693 0.370667 1445370999 -0.863525 -0.113159 -0.322693 0.370667 1445370999 -0.863525 -0.113159 -0.322693 0.370667 1445370999 -0.898315 -0.032227 -0.151062 0.411316 1445370999 -0.898315 -0.032227 -0.151062 0.411316 1445370999 -0.898315 -0.032227 -0.151062 0.411316 1445370999 -0.898315 -0.032227 -0.151062 0.411316 1445370999 -0.898315 -0.032227 -0.151062 0.411316 1445370999 -0.898315 -0.032227 -0.151062 0.411316 1445370999 -0.898315 -0.032227 -0.151062 0.411316 1445370999 -0.936157 0.012207 -0.112610 0.332825 1445370999 -0.936157 0.012207 -0.112610 0.332825 1445370999 -0.936157 0.012207 -0.112610 0.332825 1445370999 
-0.580627 0.497742 0.445801 0.465149 1445371002 -0.580627 0.497742 0.445801 0.465149 1445371002 -0.580627 0.497742 0.445801 0.465149 1445371002 -0.580627 0.497742 0.445801 0.465149 1445371002 -0.590271 0.488342 0.458801 0.450073 1445371002 -0.590271 0.488342 0.458801 0.450073 1445371002 -0.590271 0.488342 0.458801 0.450073 1445371002 -0.590271 0.488342 0.458801 0.450073 1445371002 -0.590271 0.488342 0.458801 0.450073 1445371002 -0.590271 0.488342 0.458801 0.450073 1445371002 -0.604980 0.478149 0.460876 0.439209 1445371002 -0.604980 0.478149 0.460876 0.439209 1445371002 -0.604980 0.478149 0.460876 0.439209 1445371002 -0.604980 0.478149 0.460876 0.439209 1445371002 -0.604980 0.478149 0.460876 0.439209 1445371002 -0.604980 0.478149 0.460876 0.439209 1445371002 -0.628174 0.471985 0.446716 0.427734 1445371002 -0.628174 0.471985 0.446716 0.427734 1445371002 -0.628174 0.471985 0.446716 0.427734 1445371002 -0.628174 0.471985 0.446716 0.427734 1445371002 -0.628174 0.471985 0.446716 0.427734 1445371002 -0.628174 0.471985 0.446716 0.427734 1445371002 -0.650635 0.482422 0.408325 0.420959 1445371002 -0.650635 0.482422 0.408325 0.420959 1445371002 -0.650635 0.482422 0.408325 0.420959 1445371002 -0.650635 0.482422 0.408325 0.420959 1445371002 -0.650635 0.482422 0.408325 0.420959 1445371002 -0.650635 0.482422 0.408325 0.420959 1445371002 -0.666687 0.492371 0.365540 0.423645 1445371002 -0.666687 0.492371 0.365540 0.423645 1445371002 -0.666687 0.492371 0.365540 0.423645 1445371002 -0.666687 0.492371 0.365540 0.423645 1445371002 -0.666687 0.492371 0.365540 0.423645 1445371002 -0.666687 0.492371 0.365540 0.423645 1445371002 -0.670532 0.511047 0.319092 0.432861 1445371002 -0.670532 0.511047 0.319092 0.432861 1445371002 -0.670532 0.511047 0.319092 0.432861 1445371002 -0.670532 0.511047 0.319092 0.432861 1445371002 -0.670532 0.511047 0.319092 0.432861 1445371002 -0.670532 0.511047 0.319092 0.432861 1445371002 -0.676086 0.518799 0.275330 0.444885 1445371002 -0.676086 0.518799 0.275330 0.444885 1445371002 -0.676086 0.518799 0.275330 0.444885 1445371002 -0.676086 0.518799 0.275330 0.444885 1445371002 -0.676086 0.518799 0.275330 0.444885 1445371002 -0.676086 0.518799 0.275330 0.444885 1445371002 -0.672485 0.528320 0.229675 0.464600 1445371002 -0.672485 0.528320 0.229675 0.464600 1445371002 -0.672485 0.528320 0.229675 0.464600 1445371002 -0.672485 0.528320 0.229675 0.464600 1445371002 -0.672485 0.528320 0.229675 0.464600 1445371002 -0.672485 0.528320 0.229675 0.464600 1445371002 -0.668030 0.532349 0.208862 0.476135 1445371002 -0.668030 0.532349 0.208862 0.476135 1445371002 -0.668030 0.532349 0.208862 0.476135 1445371002 -0.668030 0.532349 0.208862 0.476135 1445371002 -0.668030 0.532349 0.208862 0.476135 1445371002 -0.666077 0.518616 0.224121 0.486938 1445371002 -0.666077 0.518616 0.224121 0.486938 1445371002 -0.666077 0.518616 0.224121 0.486938 1445371002 -0.666077 0.518616 0.224121 0.486938 1445371002 -0.666077 0.518616 0.224121 0.486938 1445371002 -0.666077 0.518616 0.224121 0.486938 1445371002 -0.665588 0.525391 0.166748 0.503113 1445371002 -0.665588 0.525391 0.166748 0.503113 1445371002 -0.665588 0.525391 0.166748 0.503113 1445371002 -0.665588 0.525391 0.166748 0.503113 1445371002 -0.665588 0.525391 0.166748 0.503113 1445371002 -0.665588 0.525391 0.166748 0.503113 1445371002 -0.665588 0.525391 0.166748 0.503113 1445371002 -0.690125 0.497803 0.151123 0.502991 1445371002 -0.690125 0.497803 0.151123 0.502991 1445371002 -0.690125 0.497803 0.151123 0.502991 1445371002 -0.690125 0.497803 0.151123 0.502991 1445371002 -0.690125 0.497803 0.151123 0.502991 1445371002 -0.705261 0.487488 0.190796 0.478027 1445371002 -0.705261 0.487488 0.190796 0.478027 1445371003 -0.705261 0.487488 0.190796 0.478027 1445371003 -0.705261 0.487488 0.190796 0.478027 1445371003 -0.705261 0.487488 0.190796 0.478027 1445371003 -0.705261 0.487488 0.190796 0.478027 1445371003 -0.722717 0.472778 0.246887 0.439514 1445371003 -0.722717 0.472778 0.246887 0.439514 1445371003 -0.722717 0.472778 0.246887 0.439514 1445371003 -0.722717 0.472778 0.246887 0.439514 1445371003 -0.722717 0.472778 0.246887 0.439514 1445371003 -0.722717 0.472778 0.246887 0.439514 1445371003 -0.738464 0.455017 0.304199 0.393738 1445371003 -0.738464 0.455017 0.304199 0.393738 1445371003 -0.738464 0.455017 0.304199 0.393738 1445371003 -0.738464 0.455017 0.304199 0.393738 1445371003 -0.738464 0.455017 0.304199 0.393738 1445371003 -0.753662 0.429932 0.354919 0.348206 1445371003 -0.753662 0.429932 0.354919 0.348206 1445371003 -0.753662 0.429932 0.354919 0.348206 1445371003 -0.753662 0.429932 0.354919 0.348206 1445371003 -0.753662 0.429932 0.354919 0.348206 1445371003 -0.753662 0.429932 0.354919 0.348206 1445371003 -0.767944 0.406616 0.387024 0.308411 1445371003 -0.767944 0.406616 0.387024 0.308411 1445371003 -0.767944 0.406616 0.387024 0.308411 1445371003 -0.767944 0.406616 0.387024 0.308411 1445371003 -0.767944 0.406616 0.387024 0.308411 1445371003 -0.785583 0.390808 0.391785 0.276794 1445371003 -0.785583 0.390808 0.391785 0.276794 1445371003 -0.785583 0.390808 0.391785 0.276794 1445371003 -0.785583 0.390808 0.391785 0.276794 1445371003 -0.785583 0.390808 0.391785 0.276794 1445371003 -0.785583 0.390808 0.391785 0.276794 1445371003 -0.801270 0.372620 0.389160 0.260132 1445371003 -0.801270 0.372620 0.389160 0.260132 1445371003 -0.801270 0.372620 0.389160 0.260132 1445371003 -0.801270 0.372620 0.389160 0.260132 1445371003 -0.801270 0.372620 0.389160 0.260132 1445371003 -0.801270 0.372620 0.389160 0.260132 1445371003 -0.798035 0.372559 0.377686 0.285828 1445371003 -0.798035 0.372559 0.377686 0.285828 1445371003 -0.798035 0.372559 0.377686 0.285828 1445371003 -0.798035 0.372559 0.377686 0.285828 1445371003 -0.798035 0.372559 0.377686 0.285828 1445371003 -0.790894 0.388184 0.350830 0.317261 1445371003 -0.790894 0.388184 0.350830 0.317261 1445371003 -0.790894 0.388184 0.350830 0.317261 1445371003 -0.790894 0.388184 0.350830 0.317261 1445371003 -0.790894 0.388184 0.350830 0.317261 1445371003 -0.790894 0.388184 0.350830 0.317261 1445371003 -0.790222 0.385010 0.320435 0.352966 1445371003 -0.790222 0.385010 0.320435 0.352966 1445371003 -0.790222 0.385010 0.320435 0.352966 1445371003 -0.790222 0.385010 0.320435 0.352966 1445371003 -0.790222 0.385010 0.320435 0.352966 1445371003 -0.790222 0.385010 0.320435 0.352966 1445371003 -0.777283 0.397766 0.277710 0.400635 1445371003 -0.777283 0.397766 0.277710 0.400635 1445371003 -0.777283 0.397766 0.277710 0.400635 1445371003 -0.777283 0.397766 0.277710 0.400635 1445371003 -0.777283 0.397766 0.277710 0.400635 1445371003 -0.770630 0.403259 0.240845 0.430664 1445371003 -0.770630 0.403259 0.240845 0.430664 1445371003 -0.770630 0.403259 0.240845 0.430664 1445371003 -0.770630 0.403259 0.240845 0.430664 1445371003 -0.770630 0.403259 0.240845 0.430664 1445371003 -0.770630 0.403259 0.240845 0.430664 1445371003 -0.781250 0.374451 0.212891 0.451782 1445371003 -0.781250 0.374451 0.212891 0.451782 1445371003 -0.781250 0.374451 0.212891 0.451782 1445371003 -0.781250 0.374451 0.212891 0.451782 1445371003 -0.781250 0.374451 0.212891 0.451782 1445371003 -0.781250 0.374451 0.212891 0.451782 1445371003 -0.799011 0.334473 0.201355 0.457336 1445371003 -0.799011 0.334473 0.201355 0.457336 1445371003 -0.799011 0.334473 0.201355 0.457336 1445371003 -0.799011 0.334473 0.201355 0.457336 1445371003 -0.799011 0.334473 0.201355 0.457336 1445371003 -0.815613 0.308472 0.211609 0.441467 1445371003 -0.815613 0.308472 0.211609 0.441467 1445371003 -0.815613 0.308472 0.211609 0.441467 1445371003 -0.815613 0.308472 0.211609 0.441467 1445371003 -0.815613 0.308472 0.211609 0.441467 1445371003 -0.827637 0.302673 0.238220 0.408203 1445371003 -0.827637 0.302673 0.238220 0.408203 1445371003 -0.827637 0.302673 0.238220 0.408203 1445371003 -0.827637 0.302673 0.238220 0.408203 1445371003 -0.827637 0.302673 0.238220 0.408203 1445371003 -0.827637 0.302673 0.238220 0.408203 1445371003 -0.827637 0.302673 0.238220 0.408203 1445371003 -0.838379 0.299255 0.272217 0.365295 1445371003 -0.838379 0.299255 0.272217 0.365295 1445371003 -0.838379 0.299255 0.272217 0.365295 1445371003 -0.838379 0.299255 0.272217 0.365295 1445371003 -0.838379 0.299255 0.272217 0.365295 1445371003 -0.843689 0.308533 0.297852 0.322998 1445371003 -0.843689 0.308533 0.297852 0.322998 1445371003 -0.843689 0.308533 0.297852 0.322998 1445371003 -0.843689 0.308533 0.297852 0.322998 1445371003 -0.843689 0.308533 0.297852 0.322998 1445371003 -0.843689 0.308533 0.297852 0.322998 1445371003 -0.847961 0.314880 0.314209 0.288269 1445371003 -0.847961 0.314880 0.314209 0.288269 1445371003 -0.847961 0.314880 0.314209 0.288269 1445371004 -0.847961 0.314880 0.314209 0.288269 1445371004 -0.847961 0.314880 0.314209 0.288269 1445371004 -0.847961 0.314880 0.314209 0.288269 1445371004 -0.848816 0.326599 0.324402 0.260071 1445371004 -0.848816 0.326599 0.324402 0.260071 1445371004 -0.848816 0.326599 0.324402 0.260071 1445371004 -0.848816 0.326599 0.324402 0.260071 1445371004 -0.848816 0.326599 0.324402 0.260071 1445371004 -0.855957 0.311584 0.332947 0.243652 1445371004 -0.855957 0.311584 0.332947 0.243652 1445371004 -0.855957 0.311584 0.332947 0.243652 1445371004 -0.855957 0.311584 0.332947 0.243652 1445371004 -0.855957 0.311584 0.332947 0.243652 1445371004 -0.856079 0.302246 0.340637 0.244507 1445371004 -0.856079 0.302246 0.340637 0.244507 1445371004 -0.856079 0.302246 0.340637 0.244507 1445371004 -0.856079 0.302246 0.340637 0.244507 1445371004 -0.856079 0.302246 0.340637 0.244507 1445371004 -0.846619 0.306152 0.351013 0.257507 1445371004 -0.846619 0.306152 0.351013 0.257507 1445371004 -0.846619 0.306152 0.351013 0.257507 1445371004 -0.846619 0.306152 0.351013 0.257507 1445371004 -0.846619 0.306152 0.351013 0.257507 1445371004 -0.846619 0.306152 0.351013 0.257507 1445371004 -0.837463 0.303528 0.353882 0.285095 1445371004 -0.837463 0.303528 0.353882 0.285095 1445371004 -0.837463 0.303528 0.353882 0.285095 1445371004 -0.837463 0.303528 0.353882 0.285095 1445371004 -0.837463 0.303528 0.353882 0.285095 1445371004 -0.828857 0.299805 0.349304 0.317871 1445371004 -0.828857 0.299805 0.349304 0.317871 1445371004 -0.828857 0.299805 0.349304 0.317871 1445371004 -0.828857 0.299805 0.349304 0.317871 1445371004 -0.828857 0.299805 0.349304 0.317871 1445371004 -0.828857 0.299805 0.349304 0.317871 1445371004 -0.829773 0.282959 0.334717 0.345520 1445371004 -0.829773 0.282959 0.334717 0.345520 1445371004 -0.829773 0.282959 0.334717 0.345520 1445371004 -0.829773 0.282959 0.334717 0.345520 1445371004 -0.829773 0.282959 0.334717 0.345520 1445371004 -0.826233 0.275208 0.310181 0.381287 1445371004 -0.826233 0.275208 0.310181 0.381287 1445371004 -0.826233 0.275208 0.310181 0.381287 1445371004 -0.826233 0.275208 0.310181 0.381287 1445371004 -0.826233 0.275208 0.310181 0.381287 1445371004 -0.826233 0.275208 0.310181 0.381287 1445371004 -0.819397 0.278259 0.278931 0.416321 1445371004 -0.819397 0.278259 0.278931 0.416321 1445371004 -0.819397 0.278259 0.278931 0.416321 1445371004 -0.819397 0.278259 0.278931 0.416321 1445371004 -0.819397 0.278259 0.278931 0.416321 1445371004 -0.819397 0.278259 0.278931 0.416321 1445371004 -0.823425 0.277588 0.264099 0.418457 1445371004 -0.823425 0.277588 0.264099 0.418457 1445371004 -0.823425 0.277588 0.264099 0.418457 1445371004 -0.823425 0.277588 0.264099 0.418457 1445371004 -0.823425 0.277588 0.264099 0.418457 1445371004 -0.832825 0.272949 0.276306 0.394409 1445371004 -0.832825 0.272949 0.276306 0.394409 1445371004 -0.832825 0.272949 0.276306 0.394409 1445371004 -0.832825 0.272949 0.276306 0.394409 1445371004 -0.832825 0.272949 0.276306 0.394409 1445371004 -0.832825 0.272949 0.276306 0.394409 1445371004 -0.832825 0.272949 0.276306 0.394409 1445371004 -0.841187 0.264771 0.308044 0.356995 1445371004 -0.841187 0.264771 0.308044 0.356995 1445371004 -0.841187 0.264771 0.308044 0.356995 1445371004 -0.841187 0.264771 0.308044 0.356995 1445371004 -0.841187 0.264771 0.308044 0.356995 1445371004 -0.848022 0.255127 0.338379 0.318115 1445371004 -0.848022 0.255127 0.338379 0.318115 1445371004 -0.848022 0.255127 0.338379 0.318115 1445371004 -0.848022 0.255127 0.338379 0.318115 1445371004 -0.848022 0.255127 0.338379 0.318115 1445371004 -0.850586 0.259460 0.363037 0.278198 1445371004 -0.850586 0.259460 0.363037 0.278198 1445371004 -0.850586 0.259460 0.363037 0.278198 1445371004 -0.850586 0.259460 0.363037 0.278198 1445371004 -0.850586 0.259460 0.363037 0.278198 1445371004 -0.850891 0.264221 0.389771 0.232849 1445371004 -0.850891 0.264221 0.389771 0.232849 1445371004 -0.850891 0.264221 0.389771 0.232849 1445371004 -0.850891 0.264221 0.389771 0.232849 1445371004 -0.850891 0.264221 0.389771 0.232849 1445371004 -0.852478 0.264709 0.412292 0.182434 1445371004 -0.852478 0.264709 0.412292 0.182434 1445371004 -0.852478 0.264709 0.412292 0.182434 1445371004 -0.852478 0.264709 0.412292 0.182434 1445371004 -0.852478 0.264709 0.412292 0.182434 1445371004 -0.852478 0.264709 0.412292 0.182434 1445371004 -0.861694 0.238098 0.424194 0.144287 1445371004 -0.861694 0.238098 0.424194 0.144287 1445371004 -0.861694 0.238098 0.424194 0.144287 1445371004 -0.861694 0.238098 0.424194 0.144287 1445371004 -0.861694 0.238098 0.424194 0.144287 1445371004 -0.858643 0.240051 0.429199 0.144409 1445371004 -0.858643 0.240051 0.429199 0.144409 1445371004 -0.858643 0.240051 0.429199 0.144409 1445371004 -0.858643 0.240051 0.429199 0.144409 1445371004 -0.858643 0.240051 0.429199 0.144409 1445371005 -0.858643 0.240051 0.429199 0.144409 1445371005 -0.858643 0.240051 0.429199 0.144409 1445371005 -0.850159 0.256165 0.428711 0.166626 1445371005 -0.850159 0.256165 0.428711 0.166626 1445371005 -0.850159 0.256165 0.428711 0.166626 1445371005 -0.850159 0.256165 0.428711 0.166626 1445371005 -0.850159 0.256165 0.428711 0.166626 1445371005 -0.845886 0.265503 0.418945 0.196228 1445371005 -0.845886 0.265503 0.418945 0.196228 1445371005 -0.845886 0.265503 0.418945 0.196228 1445371005 -0.845886 0.265503 0.418945 0.196228 1445371005 -0.845886 0.265503 0.418945 0.196228 1445371005 -0.845886 0.265503 0.418945 0.196228 1445371005 -0.840942 0.264404 0.407898 0.237854 1445371005 -0.840942 0.264404 0.407898 0.237854 1445371005 -0.840942 0.264404 0.407898 0.237854 1445371005 -0.840942 0.264404 0.407898 0.237854 1445371005 -0.840942 0.264404 0.407898 0.237854 1445371005 -0.840942 0.264404 0.407898 0.237854 1445371005 -0.829834 0.275696 0.388184 0.291016 1445371005 -0.829834 0.275696 0.388184 0.291016 1445371005 -0.829834 0.275696 0.388184 0.291016 1445371005 -0.829834 0.275696 0.388184 0.291016 1445371005 -0.829834 0.275696 0.388184 0.291016 1445371005 -0.809387 0.308228 0.359558 0.347290 1445371005 -0.809387 0.308228 0.359558 0.347290 1445371005 -0.809387 0.308228 0.359558 0.347290 1445371005 -0.809387 0.308228 0.359558 0.347290 1445371005 -0.809387 0.308228 0.359558 0.347290 1445371005 -0.801392 0.318787 0.324890 0.387939 1445371005 -0.801392 0.318787 0.324890 0.387939 1445371005 -0.801392 0.318787 0.324890 0.387939 1445371005 -0.801392 0.318787 0.324890 0.387939 1445371005 -0.801392 0.318787 0.324890 0.387939 1445371005 -0.801392 0.318787 0.324890 0.387939 1445371005 -0.804749 0.305725 0.307983 0.404907 1445371005 -0.804749 0.305725 0.307983 0.404907 1445371005 -0.804749 0.305725 0.307983 0.404907 1445371005 -0.804749 0.305725 0.307983 0.404907 1445371005 -0.804749 0.305725 0.307983 0.404907 1445371005 -0.811707 0.294922 0.310730 0.396912 1445371005 -0.811707 0.294922 0.310730 0.396912 1445371005 -0.811707 0.294922 0.310730 0.396912 1445371005 -0.811707 0.294922 0.310730 0.396912 1445371005 -0.811707 0.294922 0.310730 0.396912 1445371005 -0.811707 0.294922 0.310730 0.396912 1445371005 -0.820923 0.293579 0.325012 0.366394 1445371005 -0.820923 0.293579 0.325012 0.366394 1445371005 -0.820923 0.293579 0.325012 0.366394 1445371005 -0.820923 0.293579 0.325012 0.366394 1445371005 -0.820923 0.293579 0.325012 0.366394 1445371005 -0.838440 0.269287 0.346008 0.323730 1445371005 -0.838440 0.269287 0.346008 0.323730 1445371005 -0.838440 0.269287 0.346008 0.323730 1445371005 -0.838440 0.269287 0.346008 0.323730 1445371005 -0.838440 0.269287 0.346008 0.323730 1445371005 -0.852905 0.257019 0.360168 0.277039 1445371005 -0.852905 0.257019 0.360168 0.277039 1445371005 -0.852905 0.257019 0.360168 0.277039 1445371005 -0.852905 0.257019 0.360168 0.277039 1445371005 -0.852905 0.257019 0.360168 0.277039 1445371005 -0.852905 0.257019 0.360168 0.277039 1445371005 -0.863098 0.250366 0.376892 0.224304 1445371005 -0.863098 0.250366 0.376892 0.224304 1445371005 -0.863098 0.250366 0.376892 0.224304 1445371005 -0.863098 0.250366 0.376892 0.224304 1445371005 -0.863098 0.250366 0.376892 0.224304 1445371005 -0.863098 0.250366 0.376892 0.224304 1445371005 -0.870117 0.230957 0.398926 0.174316 1445371005 -0.870117 0.230957 0.398926 0.174316 1445371005 -0.870117 0.230957 0.398926 0.174316 1445371005 -0.870117 0.230957 0.398926 0.174316 1445371005 -0.870117 0.230957 0.398926 0.174316 1445371005 -0.874023 0.216064 0.411987 0.140320 1445371005 -0.874023 0.216064 0.411987 0.140320 1445371005 -0.874023 0.216064 0.411987 0.140320 1445371005 -0.874023 0.216064 0.411987 0.140320 1445371005 -0.874023 0.216064 0.411987 0.140320 1445371005 -0.872803 0.201538 0.427612 0.121277 1445371005 -0.872803 0.201538 0.427612 0.121277 1445371005 -0.872803 0.201538 0.427612 0.121277 1445371005 -0.872803 0.201538 0.427612 0.121277 1445371005 -0.872803 0.201538 0.427612 0.121277 1445371005 -0.869202 0.191895 0.435486 0.134338 1445371005 -0.869202 0.191895 0.435486 0.134338 1445371005 -0.869202 0.191895 0.435486 0.134338 1445371005 -0.869202 0.191895 0.435486 0.134338 1445371005 -0.869202 0.191895 0.435486 0.134338 1445371005 -0.858521 0.221985 0.426331 0.178772 1445371005 -0.858521 0.221985 0.426331 0.178772 1445371005 -0.858521 0.221985 0.426331 0.178772 1445371005 -0.858521 0.221985 0.426331 0.178772 1445371005 -0.858521 0.221985 0.426331 0.178772 1445371005 -0.846130 0.254883 0.406494 0.231934 1445371005 -0.846130 0.254883 0.406494 0.231934 1445371005 -0.846130 0.254883 0.406494 0.231934 1445371005 -0.846130 0.254883 0.406494 0.231934 1445371005 -0.846130 0.254883 0.406494 0.231934 1445371006 -0.846130 0.254883 0.406494 0.231934 1445371006 -0.829956 0.292786 0.379211 0.285828 1445371006 -0.829956 0.292786 0.379211 0.285828 1445371006 -0.829956 0.292786 0.379211 0.285828 1445371006 -0.829956 0.292786 0.379211 0.285828 1445371006 -0.829956 0.292786 0.379211 0.285828 1445371006 -0.829956 0.292786 0.379211 0.285828 1445371006 -0.818787 0.317078 0.349243 0.327209 1445371006 -0.818787 0.317078 0.349243 0.327209 1445371006 -0.818787 0.317078 0.349243 0.327209 1445371006 -0.818787 0.317078 0.349243 0.327209 1445371006 -0.818787 0.317078 0.349243 0.327209 1445371006 -0.818787 0.317078 0.349243 0.327209 1445371006 -0.813721 0.317444 0.323975 0.363464 1445371006 -0.813721 0.317444 0.323975 0.363464 1445371006 -0.813721 0.317444 0.323975 0.363464 1445371006 -0.813721 0.317444 0.323975 0.363464 1445371006 -0.813721 0.317444 0.323975 0.363464 1445371006 -0.818176 0.304443 0.303223 0.382019 1445371006 -0.818176 0.304443 0.303223 0.382019 1445371006 -0.818176 0.304443 0.303223 0.382019 1445371006 -0.818176 0.304443 0.303223 0.382019 1445371006 -0.818176 0.304443 0.303223 0.382019 1445371006 -0.825989 0.279114 0.304565 0.383545 1445371006 -0.825989 0.279114 0.304565 0.383545 1445371006 -0.825989 0.279114 0.304565 0.383545 1445371006 -0.825989 0.279114 0.304565 0.383545 1445371006 -0.825989 0.279114 0.304565 0.383545 1445371006 -0.825989 0.279114 0.304565 0.383545 1445371006 -0.838867 0.276917 0.318787 0.343506 1445371006 -0.838867 0.276917 0.318787 0.343506 1445371006 -0.838867 0.276917 0.318787 0.343506 1445371006 -0.838867 0.276917 0.318787 0.343506 1445371006 -0.838867 0.276917 0.318787 0.343506 1445371006 -0.852905 0.261719 0.355225 0.278992 1445371006 -0.852905 0.261719 0.355225 0.278992 1445371006 -0.852905 0.261719 0.355225 0.278992 1445371006 -0.852905 0.261719 0.355225 0.278992 1445371006 -0.852905 0.261719 0.355225 0.278992 1445371006 -0.852905 0.261719 0.355225 0.278992 1445371006 -0.864624 0.236206 0.392395 0.206421 1445371006 -0.864624 0.236206 0.392395 0.206421 1445371006 -0.864624 0.236206 0.392395 0.206421 1445371006 -0.864624 0.236206 0.392395 0.206421 1445371006 -0.864624 0.236206 0.392395 0.206421 1445371006 -0.871033 0.206604 0.423889 0.137573 1445371006 -0.871033 0.206604 0.423889 0.137573 1445371006 -0.871033 0.206604 0.423889 0.137573 1445371006 -0.871033 0.206604 0.423889 0.137573 1445371006 -0.871033 0.206604 0.423889 0.137573 1445371006 -0.871033 0.206604 0.423889 0.137573 1445371006 -0.873840 0.193420 0.439880 0.074097 1445371006 -0.873840 0.193420 0.439880 0.074097 1445371006 -0.873840 0.193420 0.439880 0.074097 1445371006 -0.873840 0.193420 0.439880 0.074097 1445371006 -0.873840 0.193420 0.439880 0.074097 1445371006 -0.873840 0.193420 0.439880 0.074097 1445371006 -0.876038 0.172729 0.449829 0.018555 1445371006 -0.876038 0.172729 0.449829 0.018555 1445371006 -0.876038 0.172729 0.449829 0.018555 1445371006 -0.876038 0.172729 0.449829 0.018555 1445371006 -0.876038 0.172729 0.449829 0.018555 1445371006 -0.877197 0.160645 0.452515 0.002747 1445371006 -0.877197 0.160645 0.452515 0.002747 1445371006 -0.877197 0.160645 0.452515 0.002747 1445371006 -0.877197 0.160645 0.452515 0.002747 1445371006 -0.877197 0.160645 0.452515 0.002747 1445371006 -0.877197 0.160645 0.452515 0.002747 1445371006 -0.878662 0.160583 0.449402 0.016968 1445371006 -0.878662 0.160583 0.449402 0.016968 1445371006 -0.878662 0.160583 0.449402 0.016968 1445371006 -0.878662 0.160583 0.449402 0.016968 1445371006 -0.878662 0.160583 0.449402 0.016968 1445371006 -0.878845 0.176025 0.439392 0.059387 1445371006 -0.878845 0.176025 0.439392 0.059387 1445371006 -0.878845 0.176025 0.439392 0.059387 1445371006 -0.878845 0.176025 0.439392 0.059387 1445371006 -0.878845 0.176025 0.439392 0.059387 1445371006 -0.878845 0.176025 0.439392 0.059387 1445371006 -0.870911 0.213135 0.421326 0.136414 1445371006 -0.870911 0.213135 0.421326 0.136414 1445371006 -0.870911 0.213135 0.421326 0.136414 1445371006 -0.870911 0.213135 0.421326 0.136414 1445371006 -0.870911 0.213135 0.421326 0.136414 1445371006 -0.851746 0.258728 0.393494 0.229614 1445371006 -0.851746 0.258728 0.393494 0.229614 1445371006 -0.851746 0.258728 0.393494 0.229614 1445371006 -0.851746 0.258728 0.393494 0.229614 1445371006 -0.851746 0.258728 0.393494 0.229614 1445371006 -0.851746 0.258728 0.393494 0.229614 1445371006 -0.826111 0.305542 0.356262 0.311951 1445371006 -0.826111 0.305542 0.356262 0.311951 1445371006 -0.826111 0.305542 0.356262 0.311951 1445371006 -0.826111 0.305542 0.356262 0.311951 1445371006 -0.826111 0.305542 0.356262 0.311951 1445371006 -0.809998 0.326538 0.321899 0.365540 1445371006 -0.809998 0.326538 0.321899 0.365540 1445371006 -0.809998 0.326538 0.321899 0.365540 1445371006 -0.809998 0.326538 0.321899 0.365540 1445371006 -0.809998 0.326538 0.321899 0.365540 1445371006 -0.814453 0.309998 0.297607 0.389832 1445371007 -0.814453 0.309998 0.297607 0.389832 1445371007 -0.814453 0.309998 0.297607 0.389832 1445371007 -0.814453 0.309998 0.297607 0.389832 1445371007 -0.814453 0.309998 0.297607 0.389832 1445371007 -0.814453 0.309998 0.297607 0.389832 1445371007 -0.824585 0.283447 0.294495 0.391113 1445371007 -0.824585 0.283447 0.294495 0.391113 1445371007 -0.824585 0.283447 0.294495 0.391113 1445371007 -0.824585 0.283447 0.294495 0.391113 1445371007 -0.824585 0.283447 0.294495 0.391113 1445371007 -0.824585 0.283447 0.294495 0.391113 1445371007 -0.828796 0.288391 0.308228 0.367310 1445371007 -0.828796 0.288391 0.308228 0.367310 1445371007 -0.828796 0.288391 0.308228 0.367310 1445371007 -0.828796 0.288391 0.308228 0.367310 1445371007 -0.828796 0.288391 0.308228 0.367310 1445371007 -0.845825 0.272034 0.343506 0.304260 1445371007 -0.845825 0.272034 0.343506 0.304260 1445371007 -0.845825 0.272034 0.343506 0.304260 1445371007 -0.845825 0.272034 0.343506 0.304260 1445371007 -0.845825 0.272034 0.343506 0.304260 1445371007 -0.845825 0.272034 0.343506 0.304260 1445371007 -0.860413 0.241089 0.386292 0.228882 1445371007 -0.860413 0.241089 0.386292 0.228882 1445371007 -0.860413 0.241089 0.386292 0.228882 1445371007 -0.860413 0.241089 0.386292 0.228882 1445371007 -0.860413 0.241089 0.386292 0.228882 1445371007 -0.860413 0.241089 0.386292 0.228882 1445371007 -0.866211 0.211365 0.424194 0.158447 1445371007 -0.866211 0.211365 0.424194 0.158447 1445371007 -0.866211 0.211365 0.424194 0.158447 1445371007 -0.866211 0.211365 0.424194 0.158447 1445371007 -0.866211 0.211365 0.424194 0.158447 1445371007 -0.870422 0.183716 0.447144 0.093140 1445371007 -0.870422 0.183716 0.447144 0.093140 1445371007 -0.870422 0.183716 0.447144 0.093140 1445371007 -0.870422 0.183716 0.447144 0.093140 1445371007 -0.870422 0.183716 0.447144 0.093140 1445371007 -0.875854 0.155396 0.455627 0.033936 1445371007 -0.875854 0.155396 0.455627 0.033936 1445371007 -0.875854 0.155396 0.455627 0.033936 1445371007 -0.875854 0.155396 0.455627 0.033936 1445371007 -0.875854 0.155396 0.455627 0.033936 1445371007 -0.875854 0.155396 0.455627 0.033936 1445371007 -0.877991 0.139160 0.458008 0.001587 1445371007 -0.877991 0.139160 0.458008 0.001587 1445371007 -0.877991 0.139160 0.458008 0.001587 1445371007 -0.877991 0.139160 0.458008 0.001587 1445371007 -0.877991 0.139160 0.458008 0.001587 1445371007 -0.881104 0.112488 0.459290 -0.006104 1445371007 -0.881104 0.112488 0.459290 -0.006104 1445371007 -0.881104 0.112488 0.459290 -0.006104 1445371007 -0.881104 0.112488 0.459290 -0.006104 1445371007 -0.881104 0.112488 0.459290 -0.006104 1445371007 -0.881104 0.112488 0.459290 -0.006104 1445371007 -0.882263 0.112976 0.456421 0.023499 1445371007 -0.882263 0.112976 0.456421 0.023499 1445371007 -0.882263 0.112976 0.456421 0.023499 1445371007 -0.882263 0.112976 0.456421 0.023499 1445371007 -0.882263 0.112976 0.456421 0.023499 1445371007 -0.878723 0.148132 0.445496 0.086487 1445371007 -0.878723 0.148132 0.445496 0.086487 1445371007 -0.878723 0.148132 0.445496 0.086487 1445371007 -0.878723 0.148132 0.445496 0.086487 1445371007 
-0.653076 0.486938 -0.138123 0.563293 1445371010 -0.728027 0.279236 -0.233521 0.580933 1445371010 -0.728027 0.279236 -0.233521 0.580933 1445371010 -0.728027 0.279236 -0.233521 0.580933 1445371010 -0.728027 0.279236 -0.233521 0.580933 1445371010 -0.728027 0.279236 -0.233521 0.580933 1445371010 -0.728027 0.279236 -0.233521 0.580933 1445371010 -0.728027 0.279236 -0.233521 0.580933 1445371010 -0.749634 0.096008 -0.356079 0.549561 1445371010 -0.749634 0.096008 -0.356079 0.549561 1445371010 -0.749634 0.096008 -0.356079 0.549561 1445371010 -0.749634 0.096008 -0.356079 0.549561 1445371010 -0.749634 0.096008 -0.356079 0.549561 1445371010 -0.749634 0.096008 -0.356079 0.549561 1445371010 -0.749634 0.096008 -0.356079 0.549561 1445371010 -0.753418 -0.028381 -0.465332 0.463684 1445371010 -0.753418 -0.028381 -0.465332 0.463684 1445371010 -0.753418 -0.028381 -0.465332 0.463684 1445371010 -0.753418 -0.028381 -0.465332 0.463684 1445371010 -0.753418 -0.028381 -0.465332 0.463684 1445371010 -0.753418 -0.028381 -0.465332 0.463684 1445371010 -0.753418 -0.028381 -0.465332 0.463684 1445371010 -0.752686 -0.138123 -0.519409 0.380249 1445371010 -0.752686 -0.138123 -0.519409 0.380249 1445371010 -0.752686 -0.138123 -0.519409 0.380249 1445371010 -0.752686 -0.138123 -0.519409 0.380249 1445371010 -0.752686 -0.138123 -0.519409 0.380249 1445371010 -0.752686 -0.138123 -0.519409 0.380249 1445371010 -0.742554 -0.262451 -0.511902 0.343201 1445371010 -0.742554 -0.262451 -0.511902 0.343201 1445371010 -0.742554 -0.262451 -0.511902 0.343201 1445371010 -0.742554 -0.262451 -0.511902 0.343201 1445371010 -0.742554 -0.262451 -0.511902 0.343201 1445371010 -0.742554 -0.262451 -0.511902 0.343201 1445371010 -0.733215 -0.347351 -0.484375 0.327515 1445371010 -0.733215 -0.347351 -0.484375 0.327515 1445371010 -0.733215 -0.347351 -0.484375 0.327515 1445371010 -0.733215 -0.347351 -0.484375 0.327515 1445371010 -0.733215 -0.347351 -0.484375 0.327515 1445371010 -0.733215 -0.347351 -0.484375 0.327515 1445371010 -0.733215 -0.347351 -0.484375 0.327515 1445371010 -0.727966 -0.400146 -0.469666 0.299194 1445371010 -0.727966 -0.400146 -0.469666 0.299194 1445371010 -0.727966 -0.400146 -0.469666 0.299194 1445371010 -0.727966 -0.400146 -0.469666 0.299194 1445371010 -0.727966 -0.400146 -0.469666 0.299194 1445371010 -0.727966 -0.400146 -0.469666 0.299194 1445371010 -0.730957 -0.422485 -0.478394 0.241821 1445371010 -0.730957 -0.422485 -0.478394 0.241821 1445371010 -0.730957 -0.422485 -0.478394 0.241821 1445371010 -0.730957 -0.422485 -0.478394 0.241821 1445371010 -0.730957 -0.422485 -0.478394 0.241821 1445371010 -0.730957 -0.422485 -0.478394 0.241821 1445371010 -0.736938 -0.428589 -0.499084 0.155701 1445371010 -0.736938 -0.428589 -0.499084 0.155701 1445371010 -0.736938 -0.428589 -0.499084 0.155701 1445371010 -0.736938 -0.428589 -0.499084 0.155701 1445371010 -0.736938 -0.428589 -0.499084 0.155701 1445371010 -0.736938 -0.428589 -0.499084 0.155701 1445371010 -0.735901 -0.435242 -0.508606 0.102112 1445371010 -0.735901 -0.435242 -0.508606 0.102112 1445371010 -0.735901 -0.435242 -0.508606 0.102112 1445371010 -0.735901 -0.435242 -0.508606 0.102112 1445371010 -0.735901 -0.435242 -0.508606 0.102112 1445371010 -0.735901 -0.435242 -0.508606 0.102112 1445371010 -0.735901 -0.435242 -0.508606 0.102112 1445371010 -0.761658 -0.395874 -0.499573 0.116699 1445371010 -0.761658 -0.395874 -0.499573 0.116699 1445371010 -0.761658 -0.395874 -0.499573 0.116699 1445371010 -0.761658 -0.395874 -0.499573 0.116699 1445371010 -0.761658 -0.395874 -0.499573 0.116699 1445371010 -0.761658 -0.395874 -0.499573 0.116699 1445371010 -0.847046 -0.268494 -0.392944 0.236877 1445371010 -0.847046 -0.268494 -0.392944 0.236877 1445371010 -0.847046 -0.268494 -0.392944 0.236877 1445371010 -0.847046 -0.268494 -0.392944 0.236877 1445371010 -0.847046 -0.268494 -0.392944 0.236877 1445371010 -0.847046 -0.268494 -0.392944 0.236877 1445371010 -0.915894 -0.099487 -0.220154 0.320740 1445371010 -0.915894 -0.099487 -0.220154 0.320740 1445371010 -0.915894 -0.099487 -0.220154 0.320740 1445371010 -0.915894 -0.099487 -0.220154 0.320740 1445371010 -0.915894 -0.099487 -0.220154 0.320740 1445371010 -0.915894 -0.099487 -0.220154 0.320740 1445371010 -0.928894 -0.010315 -0.187439 0.319275 1445371010 -0.928894 -0.010315 -0.187439 0.319275 1445371010 -0.928894 -0.010315 -0.187439 0.319275 1445371010 -0.928894 -0.010315 -0.187439 0.319275 1445371010 -0.928894 -0.010315 -0.187439 0.319275 1445371010 -0.928894 -0.010315 -0.187439 0.319275 1445371010 -0.928894 -0.010315 -0.187439 0.319275 1445371010 -0.924988 0.141174 -0.282104 0.212036 1445371010 -0.924988 0.141174 -0.282104 0.212036 1445371010 -0.924988 0.141174 -0.282104 0.212036 1445371010 -0.924988 0.141174 -0.282104 0.212036 1445371010 -0.924988 0.141174 -0.282104 0.212036 1445371010 -0.924988 0.141174 -0.282104 0.212036 1445371010 -0.924988 0.141174 -0.282104 0.212036 1445371010 -0.919189 0.136841 -0.349487 0.119446 1445371010 -0.919189 0.136841 -0.349487 0.119446 1445371010 -0.919189 0.136841 -0.349487 0.119446 1445371010 -0.919189 0.136841 -0.349487 0.119446 1445371010 -0.919189 0.136841 -0.349487 0.119446 1445371010 -0.919189 0.136841 -0.349487 0.119446 1445371010 -0.908203 0.016663 -0.410767 0.078613 1445371010 -0.908203 0.016663 -0.410767 0.078613 1445371010 -0.908203 0.016663 -0.410767 0.078613 1445371010 -0.908203 0.016663 -0.410767 0.078613 1445371010 -0.908203 0.016663 -0.410767 0.078613 1445371010 -0.908203 0.016663 -0.410767 0.078613 1445371010 -0.852234 -0.164246 -0.484131 0.111816 1445371010 -0.852234 -0.164246 -0.484131 0.111816 1445371010 -0.852234 -0.164246 -0.484131 0.111816 1445371010 -0.852234 -0.164246 -0.484131 0.111816 1445371010 -0.852234 -0.164246 -0.484131 0.111816 1445371011 -0.852234 -0.164246 -0.484131 0.111816 1445371011 -0.852234 -0.164246 -0.484131 0.111816 1445371011 -0.784424 -0.299805 -0.514160 0.174866 1445371011 -0.784424 -0.299805 -0.514160 0.174866 1445371011 -0.784424 -0.299805 -0.514160 0.174866 1445371011 -0.784424 -0.299805 -0.514160 0.174866 1445371011 -0.784424 -0.299805 -0.514160 0.174866 1445371011 -0.743469 -0.359802 -0.508850 0.242798 1445371011 -0.743469 -0.359802 -0.508850 0.242798 1445371011 -0.743469 -0.359802 -0.508850 0.242798 1445371011 -0.743469 -0.359802 -0.508850 0.242798 1445371011 -0.743469 -0.359802 -0.508850 0.242798 1445371011 -0.743469 -0.359802 -0.508850 0.242798 1445371011 -0.743469 -0.359802 -0.508850 0.242798 1445371011 -0.738953 -0.352600 -0.498413 0.285095 1445371011 -0.738953 -0.352600 -0.498413 0.285095 1445371011 -0.738953 -0.352600 -0.498413 0.285095 1445371011 -0.738953 -0.352600 -0.498413 0.285095 1445371011 -0.738953 -0.352600 -0.498413 0.285095 1445371011 -0.738953 -0.352600 -0.498413 0.285095 1445371011 -0.738953 -0.352600 -0.498413 0.285095 1445371011 -0.721863 -0.379150 -0.504639 0.283813 1445371011 -0.721863 -0.379150 -0.504639 0.283813 1445371011 -0.721863 -0.379150 -0.504639 0.283813 1445371011 -0.721863 -0.379150 -0.504639 0.283813 1445371011 -0.721863 -0.379150 -0.504639 0.283813 1445371011 -0.721863 -0.379150 -0.504639 0.283813 1445371011 -0.705566 -0.415710 -0.522705 0.237000 1445371011 -0.705566 -0.415710 -0.522705 0.237000 1445371011 -0.705566 -0.415710 -0.522705 0.237000 1445371011 -0.705566 -0.415710 -0.522705 0.237000 1445371011 -0.705566 -0.415710 -0.522705 0.237000 1445371011 -0.705566 -0.415710 -0.522705 0.237000 1445371011 -0.705566 -0.415710 -0.522705 0.237000 1445371011 -0.703918 -0.426025 -0.540283 0.176575 1445371011 -0.703918 -0.426025 -0.540283 0.176575 1445371011 -0.703918 -0.426025 -0.540283 0.176575 1445371011 -0.703918 -0.426025 -0.540283 0.176575 1445371011 -0.703918 -0.426025 -0.540283 0.176575 1445371011 -0.703918 -0.426025 -0.540283 0.176575 1445371011 -0.716980 -0.408875 -0.549011 0.131958 1445371011 -0.716980 -0.408875 -0.549011 0.131958 1445371011 -0.716980 -0.408875 -0.549011 0.131958 1445371011 -0.716980 -0.408875 -0.549011 0.131958 1445371011 -0.716980 -0.408875 -0.549011 0.131958 1445371011 -0.716980 -0.408875 -0.549011 0.131958 1445371011 -0.752502 -0.353699 -0.535645 0.147705 1445371011 -0.752502 -0.353699 -0.535645 0.147705 1445371011 -0.752502 -0.353699 -0.535645 0.147705 1445371011 -0.752502 -0.353699 -0.535645 0.147705 1445371011 -0.752502 -0.353699 -0.535645 0.147705 1445371011 -0.752502 -0.353699 -0.535645 0.147705 1445371011 -0.799561 -0.291992 -0.442444 0.282349 1445371011 -0.799561 -0.291992 -0.442444 0.282349 1445371011 -0.799561 -0.291992 -0.442444 0.282349 1445371011 -0.799561 -0.291992 -0.442444 0.282349 1445371011 -0.799561 -0.291992 -0.442444 0.282349 1445371011 -0.799561 -0.291992 -0.442444 0.282349 1445371011 -0.799561 -0.291992 -0.442444 0.282349 1445371011 -0.842102 -0.184753 -0.265320 0.431763 1445371011 -0.842102 -0.184753 -0.265320 0.431763 1445371011 -0.842102 -0.184753 -0.265320 0.431763 1445371011 -0.842102 -0.184753 -0.265320 0.431763 1445371011 -0.842102 -0.184753 -0.265320 0.431763 1445371011 -0.842102 -0.184753 -0.265320 0.431763 1445371011 -0.842102 -0.184753 -0.265320 0.431763 1445371011 -0.872131 -0.127991 -0.192627 0.431274 1445371011 -0.872131 -0.127991 -0.192627 0.431274 1445371011 -0.872131 -0.127991 -0.192627 0.431274 1445371011 -0.872131 -0.127991 -0.192627 0.431274 1445371011 -0.872131 -0.127991 -0.192627 0.431274 1445371011 -0.916626 -0.087952 -0.233521 0.312378 1445371011 -0.916626 -0.087952 -0.233521 0.312378 1445371011 -0.916626 -0.087952 -0.233521 0.312378 1445371011 -0.916626 -0.087952 -0.233521 0.312378 1445371011 -0.916626 -0.087952 -0.233521 0.312378 1445371011 -0.916626 -0.087952 -0.233521 0.312378 1445371011 -0.916626 -0.087952 -0.233521 0.312378 1445371011 -0.931396 -0.125000 -0.273376 0.205566 1445371011 -0.931396 -0.125000 -0.273376 0.205566 1445371011 -0.931396 -0.125000 -0.273376 0.205566 1445371011 -0.931396 -0.125000 -0.273376 0.205566 1445371011 -0.931396 -0.125000 -0.273376 0.205566 1445371011 -0.914673 -0.177673 -0.337524 0.134155 1445371011 -0.914673 -0.177673 -0.337524 0.134155 1445371011 -0.914673 -0.177673 -0.337524 0.134155 1445371011 -0.914673 -0.177673 -0.337524 0.134155 1445371011 -0.914673 -0.177673 -0.337524 0.134155 1445371011 -0.914673 -0.177673 -0.337524 0.134155 1445371011 -0.914673 -0.177673 -0.337524 0.134155 1445371011 -0.869263 -0.246887 -0.413940 0.110168 1445371011 -0.869263 -0.246887 -0.413940 0.110168 1445371011 -0.869263 -0.246887 -0.413940 0.110168 1445371011 -0.869263 -0.246887 -0.413940 0.110168 1445371011 -0.869263 -0.246887 -0.413940 0.110168 1445371011 -0.869263 -0.246887 -0.413940 0.110168 1445371011 -0.818237 -0.314697 -0.456421 0.152527 1445371011 -0.818237 -0.314697 -0.456421 0.152527 1445371011 -0.818237 -0.314697 -0.456421 0.152527 1445371011 -0.818237 -0.314697 -0.456421 0.152527 1445371011 -0.818237 -0.314697 -0.456421 0.152527 1445371011 -0.818237 -0.314697 -0.456421 0.152527 1445371011 -0.818237 -0.314697 -0.456421 0.152527 1445371011 -0.790466 -0.334106 -0.461731 0.224426 1445371011 -0.790466 -0.334106 -0.461731 0.224426 1445371011 -0.790466 -0.334106 -0.461731 0.224426 1445371011 -0.790466 -0.334106 -0.461731 0.224426 1445371011 -0.790466 -0.334106 -0.461731 0.224426 1445371011 -0.790466 -0.334106 -0.461731 0.224426 1445371011 -0.787415 -0.329773 -0.430420 0.293274 1445371011 -0.787415 -0.329773 -0.430420 0.293274 1445371011 -0.787415 -0.329773 -0.430420 0.293274 1445371011 -0.787415 -0.329773 -0.430420 0.293274 1445371011 -0.787415 -0.329773 -0.430420 0.293274 1445371011 -0.787415 -0.329773 -0.430420 0.293274 1445371011 -0.787415 -0.329773 -0.430420 0.293274 1445371012 -0.770935 -0.373169 -0.418457 0.302307 1445371012 -0.770935 -0.373169 -0.418457 0.302307 1445371012 -0.770935 -0.373169 -0.418457 0.302307 1445371012 -0.770935 -0.373169 -0.418457 0.302307 1445371012 -0.770935 -0.373169 -0.418457 0.302307 1445371012 -0.770935 -0.373169 -0.418457 0.302307 1445371012 -0.763367 -0.402527 -0.440918 0.246948 1445371012 -0.763367 -0.402527 -0.440918 0.246948 1445371012 -0.763367 -0.402527 -0.440918 0.246948 1445371012 -0.763367 -0.402527 -0.440918 0.246948 1445371012 -0.763367 -0.402527 -0.440918 0.246948 1445371012 -0.763367 -0.402527 -0.440918 0.246948 1445371012 -0.763367 -0.402527 -0.440918 0.246948 1445371012 -0.745117 -0.448120 -0.452942 0.197266 1445371012 -0.745117 -0.448120 -0.452942 0.197266 1445371012 -0.745117 -0.448120 -0.452942 0.197266 1445371012 -0.745117 -0.448120 -0.452942 0.197266 1445371012 -0.745117 -0.448120 -0.452942 0.197266 1445371012 -0.745117 -0.448120 -0.452942 0.197266 1445371012 -0.767944 -0.414001 -0.458252 0.170288 1445371012 -0.767944 -0.414001 -0.458252 0.170288 1445371012 -0.767944 -0.414001 -0.458252 0.170288 1445371012 -0.767944 -0.414001 -0.458252 0.170288 1445371012 -0.767944 -0.414001 -0.458252 0.170288 1445371012 -0.767944 -0.414001 -0.458252 0.170288 1445371012 -0.803467 -0.340393 -0.439270 0.213745 1445371012 -0.803467 -0.340393 -0.439270 0.213745 1445371012 -0.803467 -0.340393 -0.439270 0.213745 1445371012 -0.803467 -0.340393 -0.439270 0.213745 1445371012 -0.803467 -0.340393 -0.439270 0.213745 1445371012 -0.803467 -0.340393 -0.439270 0.213745 1445371012 -0.803467 -0.340393 -0.439270 0.213745 1445371012 -0.847229 -0.222473 -0.346924 0.335327 1445371012 -0.847229 -0.222473 -0.346924 0.335327 1445371012 -0.847229 -0.222473 -0.346924 0.335327 1445371012 -0.847229 -0.222473 -0.346924 0.335327 1445371012 -0.847229 -0.222473 -0.346924 0.335327 1445371012 -0.847229 -0.222473 -0.346924 0.335327 1445371012 -0.886353 -0.058228 -0.229126 0.398132 1445371012 -0.886353 -0.058228 -0.229126 0.398132 1445371012 -0.886353 -0.058228 -0.229126 0.398132 1445371012 -0.886353 -0.058228 -0.229126 0.398132 1445371012 -0.886353 -0.058228 -0.229126 0.398132 1445371012 -0.886353 -0.058228 -0.229126 0.398132 1445371012 -0.911072 -0.012756 -0.196838 0.362061 1445371012 -0.911072 -0.012756 -0.196838 0.362061 1445371012 -0.911072 -0.012756 -0.196838 0.362061 1445371012 -0.911072 -0.012756 -0.196838 0.362061 1445371012 -0.911072 -0.012756 -0.196838 0.362061 1445371012 -0.911072 -0.012756 -0.196838 0.362061 1445371012 -0.911072 -0.012756 -0.196838 0.362061 1445371012 -0.935242 0.047607 -0.232666 0.262695 1445371012 -0.935242 0.047607 -0.232666 0.262695 1445371012 -0.935242 0.047607 -0.232666 0.262695 1445371012 -0.935242 0.047607 -0.232666 0.262695 1445371012 -0.935242 0.047607 -0.232666 0.262695 1445371012 -0.935242 0.047607 -0.232666 0.262695 1445371012 -0.935242 0.047607 -0.232666 0.262695 1445371012 -0.944946 -0.002014 -0.272644 0.181213 1445371012 -0.944946 -0.002014 -0.272644 0.181213 1445371012 -0.944946 -0.002014 -0.272644 0.181213 1445371012 -0.944946 -0.002014 -0.272644 0.181213 1445371012 -0.944946 -0.002014 -0.272644 0.181213 1445371012 -0.944946 -0.002014 -0.272644 0.181213 1445371012 -0.929565 -0.097290 -0.331177 0.129639 1445371012 -0.929565 -0.097290 -0.331177 0.129639 1445371012 -0.929565 -0.097290 -0.331177 0.129639 1445371012 -0.929565 -0.097290 -0.331177 0.129639 1445371012 -0.929565 -0.097290 -0.331177 0.129639 1445371012 -0.929565 -0.097290 -0.331177 0.129639 1445371012 -0.891479 -0.190063 -0.394165 0.117493 1445371012 -0.891479 -0.190063 -0.394165 0.117493 1445371012 -0.891479 -0.190063 -0.394165 0.117493 1445371012 -0.891479 -0.190063 -0.394165 0.117493 1445371012 -0.891479 -0.190063 -0.394165 0.117493 1445371012 -0.891479 -0.190063 -0.394165 0.117493 1445371012 -0.891479 -0.190063 -0.394165 0.117493 1445371012 -0.842529 -0.287109 -0.425110 0.164673 1445371012 -0.842529 -0.287109 -0.425110 0.164673 1445371012 -0.842529 -0.287109 -0.425110 0.164673 1445371012 -0.842529 -0.287109 -0.425110 0.164673 1445371012 -0.842529 -0.287109 -0.425110 0.164673 1445371012 -0.842529 -0.287109 -0.425110 0.164673 1445371012 -0.791199 -0.350220 -0.435242 0.249084 1445371012 -0.791199 -0.350220 -0.435242 0.249084 1445371012 -0.791199 -0.350220 -0.435242 0.249084 1445371012 -0.791199 -0.350220 -0.435242 0.249084 1445371012 -0.791199 -0.350220 -0.435242 0.249084 1445371012 -0.791199 -0.350220 -0.435242 0.249084 1445371012 -0.765076 -0.339600 -0.449585 0.311951 1445371012 -0.765076 -0.339600 -0.449585 0.311951 1445371012 -0.765076 -0.339600 -0.449585 0.311951 1445371012 -0.765076 -0.339600 -0.449585 0.311951 1445371012 -0.765076 -0.339600 -0.449585 0.311951 1445371012 -0.765076 -0.339600 -0.449585 0.311951 1445371012 -0.765076 -0.339600 -0.449585 0.311951 1445371012 -0.739685 -0.370605 -0.452332 0.333191 1445371012 -0.739685 -0.370605 -0.452332 0.333191 1445371012 -0.739685 -0.370605 -0.452332 0.333191 1445371012 -0.739685 -0.370605 -0.452332 0.333191 1445371012 -0.739685 -0.370605 -0.452332 0.333191 1445371012 -0.739685 -0.370605 -0.452332 0.333191 1445371012 -0.729858 -0.407104 -0.470520 0.283264 1445371012 -0.729858 -0.407104 -0.470520 0.283264 1445371012 -0.729858 -0.407104 -0.470520 0.283264 1445371012 -0.729858 -0.407104 -0.470520 0.283264 1445371012 -0.729858 -0.407104 -0.470520 0.283264 1445371012 -0.729858 -0.407104 -0.470520 0.283264 1445371012 -0.714417 -0.458496 -0.478088 0.225647 1445371012 -0.714417 -0.458496 -0.478088 0.225647 1445371012 -0.714417 -0.458496 -0.478088 0.225647 1445371012 -0.714417 -0.458496 -0.478088 0.225647 1445371012 -0.714417 -0.458496 -0.478088 0.225647 1445371012 -0.714417 -0.458496 -0.478088 0.225647 1445371012 -0.714417 -0.458496 -0.478088 0.225647 1445371013 -0.738037 -0.444336 -0.480408 0.164673 1445371013 -0.738037 -0.444336 -0.480408 0.164673 1445371013 -0.738037 -0.444336 -0.480408 0.164673 1445371013 -0.738037 -0.444336 -0.480408 0.164673 1445371013 -0.738037 -0.444336 -0.480408 0.164673 1445371013 -0.738037 -0.444336 -0.480408 0.164673 1445371013 -0.783142 -0.377319 -0.464417 0.169617 1445371013 -0.783142 -0.377319 -0.464417 0.169617 1445371013 -0.783142 -0.377319 -0.464417 0.169617 1445371013 -0.783142 -0.377319 -0.464417 0.169617 1445371013 -0.783142 -0.377319 -0.464417 0.169617 1445371013 -0.783142 -0.377319 -0.464417 0.169617 1445371013 -0.783142 -0.377319 -0.464417 0.169617 1445371013 -0.844055 -0.264832 -0.385193 0.262939 1445371013 -0.844055 -0.264832 -0.385193 0.262939 1445371013 -0.844055 -0.264832 -0.385193 0.262939 1445371013 -0.844055 -0.264832 -0.385193 0.262939 1445371013 -0.844055 -0.264832 -0.385193 0.262939 1445371013 -0.844055 -0.264832 -0.385193 0.262939 1445371013 -0.886597 -0.119812 -0.250977 0.369690 1445371013 -0.886597 -0.119812 -0.250977 0.369690 1445371013 -0.886597 -0.119812 -0.250977 0.369690 1445371013 -0.886597 -0.119812 -0.250977 0.369690 1445371013 -0.886597 -0.119812 -0.250977 0.369690 1445371013 -0.886597 -0.119812 -0.250977 0.369690 1445371013 -0.907654 -0.079468 -0.201904 0.359375 1445371013 -0.907654 -0.079468 -0.201904 0.359375 1445371013 -0.907654 -0.079468 -0.201904 0.359375 1445371013 -0.907654 -0.079468 -0.201904 0.359375 1445371013 -0.907654 -0.079468 -0.201904 0.359375 1445371013 -0.907654 -0.079468 -0.201904 0.359375 1445371013 -0.933960 -0.030823 -0.239136 0.263855 1445371013 -0.933960 -0.030823 -0.239136 0.263855 1445371013 -0.933960 -0.030823 -0.239136 0.263855 1445371013 -0.933960 -0.030823 -0.239136 0.263855 1445371013 -0.933960 -0.030823 -0.239136 0.263855 1445371013 -0.933960 -0.030823 -0.239136 0.263855 1445371013 -0.941345 -0.061890 -0.266785 0.197205 1445371013 -0.941345 -0.061890 -0.266785 0.197205 1445371013 -0.941345 -0.061890 -0.266785 0.197205 1445371013 -0.941345 -0.061890 -0.266785 0.197205 1445371013 -0.941345 -0.061890 -0.266785 0.197205 1445371013 -0.941345 -0.061890 -0.266785 0.197205 1445371013 -0.941345 -0.061890 -0.266785 0.197205 1445371013 -0.927551 -0.114319 -0.319702 0.156555 1445371013 -0.927551 -0.114319 -0.319702 0.156555 1445371013 -0.927551 -0.114319 -0.319702 0.156555 1445371013 -0.927551 -0.114319 -0.319702 0.156555 1445371013 -0.927551 -0.114319 -0.319702 0.156555 1445371013 -0.927551 -0.114319 -0.319702 0.156555 1445371013 -0.927551 -0.114319 -0.319702 0.156555 1445371013 -0.891846 -0.179382 -0.389709 0.143555 1445371013 -0.891846 -0.179382 -0.389709 0.143555 1445371013 -0.891846 -0.179382 -0.389709 0.143555 1445371013 -0.891846 -0.179382 -0.389709 0.143555 1445371013 -0.891846 -0.179382 -0.389709 0.143555 1445371013 -0.891846 -0.179382 -0.389709 0.143555 1445371013 -0.843079 -0.253418 -0.442383 0.171448 1445371013 -0.843079 -0.253418 -0.442383 0.171448 1445371013 -0.843079 -0.253418 -0.442383 0.171448 1445371013 -0.843079 -0.253418 -0.442383 0.171448 1445371013 -0.843079 -0.253418 -0.442383 0.171448 1445371013 -0.843079 -0.253418 -0.442383 0.171448 1445371013 -0.802917 -0.300232 -0.466309 0.218628 1445371013 -0.802917 -0.300232 -0.466309 0.218628 1445371013 -0.802917 -0.300232 -0.466309 0.218628 1445371013 -0.802917 -0.300232 -0.466309 0.218628 1445371013 -0.802917 -0.300232 -0.466309 0.218628 1445371013 -0.802917 -0.300232 -0.466309 0.218628 1445371013 -0.802917 -0.300232 -0.466309 0.218628 1445371013 -0.789856 -0.293335 -0.477112 0.250061 1445371013 -0.789856 -0.293335 -0.477112 0.250061 1445371013 -0.789856 -0.293335 -0.477112 0.250061 1445371013 -0.789856 -0.293335 -0.477112 0.250061 1445371013 -0.789856 -0.293335 -0.477112 0.250061 1445371013 -0.789856 -0.293335 -0.477112 0.250061 1445371013 -0.774902 -0.319519 -0.482727 0.253906 1445371013 -0.774902 -0.319519 -0.482727 0.253906 1445371013 -0.774902 -0.319519 -0.482727 0.253906 1445371013 -0.774902 -0.319519 -0.482727 0.253906 1445371013 -0.774902 -0.319519 -0.482727 0.253906 1445371013 -0.774902 -0.319519 -0.482727 0.253906 1445371013 -0.761353 -0.359375 -0.499878 0.203308 1445371013 -0.761353 -0.359375 -0.499878 0.203308 1445371013 -0.761353 -0.359375 -0.499878 0.203308 1445371013 -0.761353 -0.359375 -0.499878 0.203308 1445371013 -0.761353 -0.359375 -0.499878 0.203308 1445371013 -0.761353 -0.359375 -0.499878 0.203308 1445371013 -0.761353 -0.359375 -0.499878 0.203308 1445371013 -0.758179 -0.391479 -0.504272 0.133057 1445371013 -0.758179 -0.391479 -0.504272 0.133057 1445371013 -0.758179 -0.391479 -0.504272 0.133057 1445371013 -0.758179 -0.391479 -0.504272 0.133057 1445371013 -0.758179 -0.391479 -0.504272 0.133057 1445371013 -0.758179 -0.391479 -0.504272 0.133057 1445371013 -0.773499 -0.381897 -0.495911 0.100098 1445371013 -0.773499 -0.381897 -0.495911 0.100098 1445371013 -0.773499 -0.381897 -0.495911 0.100098 1445371013 -0.773499 -0.381897 -0.495911 0.100098 1445371013 -0.773499 -0.381897 -0.495911 0.100098 1445371013 -0.773499 -0.381897 -0.495911 0.100098 1445371013 -0.773499 -0.381897 -0.495911 0.100098 1445371013 -0.807617 -0.310547 -0.484253 0.129822 1445371013 -0.807617 -0.310547 -0.484253 0.129822 1445371013 -0.807617 -0.310547 -0.484253 0.129822 1445371013 -0.807617 -0.310547 -0.484253 0.129822 1445371013 -0.807617 -0.310547 -0.484253 0.129822 1445371013 -0.866455 -0.192749 -0.396301 0.234802 1445371013 -0.866455 -0.192749 -0.396301 0.234802 1445371013 -0.866455 -0.192749 -0.396301 0.234802 1445371013 -0.866455 -0.192749 -0.396301 0.234802 1445371013 -0.866455 -0.192749 -0.396301 0.234802 1445371013 -0.866455 -0.192749 -0.396301 0.234802 1445371013 -0.866455 -0.192749 -0.396301 0.234802 1445371013 -0.907776 0.006653 -0.302185 0.290833 1445371014 -0.907776 0.006653 -0.302185 0.290833 1445371014 -0.907776 0.006653 -0.302185 0.290833 1445371014 -0.907776 0.006653 -0.302185 0.290833 1445371014 -0.907776 0.006653 -0.302185 0.290833 1445371014 -0.907776 0.006653 -0.302185 0.290833 1445371014 -0.927063 0.028442 -0.253967 0.274353 1445371014 -0.927063 0.028442 -0.253967 0.274353 1445371014 -0.927063 0.028442 -0.253967 0.274353 1445371014 -0.927063 0.028442 -0.253967 0.274353 1445371014 -0.927063 0.028442 -0.253967 0.274353 1445371014 -0.927063 0.028442 -0.253967 0.274353 1445371014 -0.944336 0.027283 -0.258545 0.201782 1445371014 -0.944336 0.027283 -0.258545 0.201782 1445371014 -0.944336 0.027283 -0.258545 0.201782 1445371014 -0.944336 0.027283 -0.258545 0.201782 1445371014 -0.944336 0.027283 -0.258545 0.201782 1445371014 -0.944336 0.027283 -0.258545 0.201782 1445371014 -0.944336 0.027283 -0.258545 0.201782 1445371014 -0.948853 -0.034363 -0.278870 0.144165 1445371014 -0.948853 -0.034363 -0.278870 0.144165 1445371014 -0.948853 -0.034363 -0.278870 0.144165 1445371014 -0.948853 -0.034363 -0.278870 0.144165 1445371014 -0.948853 -0.034363 -0.278870 0.144165 1445371014 -0.948853 -0.034363 -0.278870 0.144165 1445371014 -0.918823 -0.186707 -0.322693 0.130066 1445371014 -0.918823 -0.186707 -0.322693 0.130066 1445371014 -0.918823 -0.186707 -0.322693 0.130066 1445371014 -0.918823 -0.186707 -0.322693 0.130066 1445371014 -0.918823 -0.186707 -0.322693 0.130066 1445371014 -0.918823 -0.186707 -0.322693 0.130066 1445371014 -0.918823 -0.186707 -0.322693 0.130066 1445371014 -0.870850 -0.268799 -0.390503 0.130310 1445371014 -0.870850 -0.268799 -0.390503 0.130310 1445371014 -0.870850 -0.268799 -0.390503 0.130310 1445371014 -0.870850 -0.268799 -0.390503 0.130310 1445371014 -0.870850 -0.268799 -0.390503 0.130310 1445371014 -0.870850 -0.268799 -0.390503 0.130310 1445371014 -0.820618 -0.332642 -0.432739 0.169678 1445371014 -0.820618 -0.332642 -0.432739 0.169678 1445371014 -0.820618 -0.332642 -0.432739 0.169678 1445371014 -0.820618 -0.332642 -0.432739 0.169678 1445371014 -0.820618 -0.332642 -0.432739 0.169678 1445371014 -0.820618 -0.332642 -0.432739 0.169678 1445371014 -0.820618 -0.332642 -0.432739 0.169678 1445371014 -0.775940 -0.383972 -0.440613 0.237366 1445371014 -0.775940 -0.383972 -0.440613 0.237366 1445371014 -0.775940 -0.383972 -0.440613 0.237366 1445371014 -0.775940 -0.383972 -0.440613 0.237366 1445371014 -0.775940 -0.383972 -0.440613 0.237366 1445371014 -0.775940 -0.383972 -0.440613 0.237366 1445371014 -0.775940 -0.383972 -0.440613 0.237366 1445371014 -0.765991 -0.368286 -0.443298 0.284851 1445371014 -0.765991 -0.368286 -0.443298 0.284851 1445371014 -0.765991 -0.368286 -0.443298 0.284851 1445371014 -0.765991 -0.368286 -0.443298 0.284851 1445371014 -0.765991 -0.368286 -0.443298 0.284851 1445371014 -0.765991 -0.368286 -0.443298 0.284851 1445371014 -0.767517 -0.355347 -0.444885 0.294556 1445371014 -0.767517 -0.355347 -0.444885 0.294556 1445371014 -0.767517 -0.355347 -0.444885 0.294556 1445371014 -0.767517 -0.355347 -0.444885 0.294556 1445371014 -0.767517 -0.355347 -0.444885 0.294556 1445371014 -0.767517 -0.355347 -0.444885 0.294556 1445371014 -0.769409 -0.382629 -0.455139 0.233459 1445371014 -0.769409 -0.382629 -0.455139 0.233459 1445371014 -0.769409 -0.382629 -0.455139 0.233459 1445371014 -0.769409 -0.382629 -0.455139 0.233459 1445371014 -0.769409 -0.382629 -0.455139 0.233459 1445371014 -0.769409 -0.382629 -0.455139 0.233459 1445371014 -0.769409 -0.382629 -0.455139 0.233459 1445371014 -0.764771 -0.423157 -0.458618 0.160645 1445371014 -0.764771 -0.423157 -0.458618 0.160645 1445371014 -0.764771 -0.423157 -0.458618 0.160645 1445371014 -0.764771 -0.423157 -0.458618 0.160645 1445371014 -0.764771 -0.423157 -0.458618 0.160645 1445371014 -0.764771 -0.423157 -0.458618 0.160645 1445371014 -0.785583 -0.413086 -0.446655 0.113403 1445371014 -0.785583 -0.413086 -0.446655 0.113403 1445371014 -0.785583 -0.413086 -0.446655 0.113403 1445371014 -0.785583 -0.413086 -0.446655 0.113403 1445371014 -0.785583 -0.413086 -0.446655 0.113403 1445371014 -0.785583 -0.413086 -0.446655 0.113403 1445371014 -0.785583 -0.413086 -0.446655 0.113403 1445371014 -0.824768 -0.350708 -0.426819 0.121155 1445371014 -0.824768 -0.350708 -0.426819 0.121155 1445371014 -0.824768 -0.350708 -0.426819 0.121155 1445371014 -0.824768 -0.350708 -0.426819 0.121155 1445371014 -0.824768 -0.350708 -0.426819 0.121155 1445371014 -0.824768 -0.350708 -0.426819 0.121155 1445371014 -0.870544 -0.251282 -0.371582 0.202637 1445371014 -0.870544 -0.251282 -0.371582 0.202637 1445371014 -0.870544 -0.251282 -0.371582 0.202637 1445371014 -0.870544 -0.251282 -0.371582 0.202637 1445371014 -0.870544 -0.251282 -0.371582 0.202637 1445371014 -0.870544 -0.251282 -0.371582 0.202637 1445371014 -0.913330 -0.075378 -0.284607 0.281433 1445371014 -0.913330 -0.075378 -0.284607 0.281433 1445371014 -0.913330 -0.075378 -0.284607 0.281433 1445371014 -0.913330 -0.075378 -0.284607 0.281433 1445371014 -0.913330 -0.075378 -0.284607 0.281433 1445371014 -0.913330 -0.075378 -0.284607 0.281433 1445371014 -0.913330 -0.075378 -0.284607 0.281433 1445371014 -0.932800 0.045837 -0.223328 0.279175 1445371014 -0.932800 0.045837 -0.223328 0.279175 1445371014 -0.932800 0.045837 -0.223328 0.279175 1445371014 -0.932800 0.045837 -0.223328 0.279175 1445371014 -0.932800 0.045837 -0.223328 0.279175 1445371014 -0.932800 0.045837 -0.223328 0.279175 1445371014 -0.948914 0.059143 -0.231506 0.206116 1445371014 -0.948914 0.059143 -0.231506 0.206116 1445371014 -0.948914 0.059143 -0.231506 0.206116 1445371014 -0.948914 0.059143 -0.231506 0.206116 1445371014 -0.948914 0.059143 -0.231506 0.206116 1445371014 -0.948914 0.059143 -0.231506 0.206116 1445371014 -0.957458 0.038513 -0.259644 0.119995 1445371014 -0.957458 0.038513 -0.259644 0.119995 1445371015 -0.957458 0.038513 -0.259644 0.119995 1445371015 -0.957458 0.038513 -0.259644 0.119995 1445371015 -0.957458 0.038513 -0.259644 0.119995 1445371015 -0.957458 0.038513 -0.259644 0.119995 1445371015 -0.947205 -0.088196 -0.299377 0.074097 1445371015 -0.947205 -0.088196 -0.299377 0.074097 1445371015 -0.947205 -0.088196 -0.299377 0.074097 1445371015 -0.947205 -0.088196 -0.299377 0.074097 1445371015 -0.947205 -0.088196 -0.299377 0.074097 1445371015 -0.947205 -0.088196 -0.299377 0.074097 1445371015 -0.947205 -0.088196 -0.299377 0.074097 1445371015 -0.913696 -0.204407 -0.344238 0.070801 1445371015 -0.913696 -0.204407 -0.344238 0.070801 1445371015 -0.913696 -0.204407 -0.344238 0.070801 1445371015 -0.913696 -0.204407 -0.344238 0.070801 1445371015 -0.913696 -0.204407 -0.344238 0.070801 1445371015 -0.913696 -0.204407 -0.344238 0.070801 1445371015 -0.879883 -0.260315 -0.386475 0.093445 1445371015 -0.879883 -0.260315 -0.386475 0.093445 1445371015 -0.879883 -0.260315 -0.386475 0.093445 1445371015 -0.879883 -0.260315 -0.386475 0.093445 1445371015 -0.879883 -0.260315 -0.386475 0.093445 1445371015 -0.879883 -0.260315 -0.386475 0.093445 1445371015 -0.857727 -0.275635 -0.407654 0.149231 1445371015 -0.857727 -0.275635 -0.407654 0.149231 1445371015 -0.857727 -0.275635 -0.407654 0.149231 1445371015 -0.857727 -0.275635 -0.407654 0.149231 1445371015 -0.857727 -0.275635 -0.407654 0.149231 1445371015 -0.857727 -0.275635 -0.407654 0.149231 1445371015 
-0.544556 0.574158 0.390991 0.469971 1445371018 -0.544556 0.574158 0.390991 0.469971 1445371018 -0.544556 0.574158 0.390991 0.469971 1445371018 -0.544556 0.574158 0.390991 0.469971 1445371018 -0.544556 0.574158 0.390991 0.469971 1445371018 -0.544556 0.574158 0.390991 0.469971 1445371018 -0.585876 0.534729 0.424866 0.436218 1445371018 -0.585876 0.534729 0.424866 0.436218 1445371018 -0.585876 0.534729 0.424866 0.436218 1445371018 -0.585876 0.534729 0.424866 0.436218 1445371018 -0.585876 0.534729 0.424866 0.436218 1445371018 -0.585876 0.534729 0.424866 0.436218 1445371018 -0.613953 0.491272 0.455688 0.417114 1445371018 -0.613953 0.491272 0.455688 0.417114 1445371018 -0.613953 0.491272 0.455688 0.417114 1445371018 -0.613953 0.491272 0.455688 0.417114 1445371018 -0.613953 0.491272 0.455688 0.417114 1445371018 -0.613953 0.491272 0.455688 0.417114 1445371018 -0.622925 0.471985 0.472107 0.407776 1445371018 -0.622925 0.471985 0.472107 0.407776 1445371018 -0.622925 0.471985 0.472107 0.407776 1445371018 -0.622925 0.471985 0.472107 0.407776 1445371018 -0.622925 0.471985 0.472107 0.407776 1445371018 -0.622925 0.471985 0.472107 0.407776 1445371018 -0.632629 0.463074 0.474670 0.400024 1445371018 -0.632629 0.463074 0.474670 0.400024 1445371018 -0.632629 0.463074 0.474670 0.400024 1445371018 -0.632629 0.463074 0.474670 0.400024 1445371018 -0.632629 0.463074 0.474670 0.400024 1445371018 -0.632629 0.463074 0.474670 0.400024 1445371018 -0.643555 0.460999 0.468689 0.391907 1445371018 -0.643555 0.460999 0.468689 0.391907 1445371018 -0.643555 0.460999 0.468689 0.391907 1445371018 -0.643555 0.460999 0.468689 0.391907 1445371018 -0.643555 0.460999 0.468689 0.391907 1445371018 -0.643555 0.460999 0.468689 0.391907 1445371018 -0.643555 0.460999 0.468689 0.391907 1445371018 -0.652405 0.464966 0.458679 0.384399 1445371018 -0.652405 0.464966 0.458679 0.384399 1445371018 -0.652405 0.464966 0.458679 0.384399 1445371018 -0.652405 0.464966 0.458679 0.384399 1445371018 -0.652405 0.464966 0.458679 0.384399 1445371018 -0.652405 0.464966 0.458679 0.384399 1445371018 -0.661621 0.461609 0.455872 0.375916 1445371018 -0.661621 0.461609 0.455872 0.375916 1445371018 -0.661621 0.461609 0.455872 0.375916 1445371018 -0.661621 0.461609 0.455872 0.375916 1445371018 -0.661621 0.461609 0.455872 0.375916 1445371018 -0.661621 0.461609 0.455872 0.375916 1445371018 -0.661621 0.461609 0.455872 0.375916 1445371018 -0.674866 0.444458 0.460938 0.366699 1445371018 -0.674866 0.444458 0.460938 0.366699 1445371018 -0.674866 0.444458 0.460938 0.366699 1445371018 -0.674866 0.444458 0.460938 0.366699 1445371018 -0.674866 0.444458 0.460938 0.366699 1445371018 -0.674866 0.444458 0.460938 0.366699 1445371018 -0.681213 0.444153 0.449829 0.369141 1445371018 -0.681213 0.444153 0.449829 0.369141 1445371018 -0.681213 0.444153 0.449829 0.369141 1445371018 -0.681213 0.444153 0.449829 0.369141 1445371018 -0.681213 0.444153 0.449829 0.369141 1445371018 -0.681213 0.444153 0.449829 0.369141 1445371018 -0.686523 0.456604 0.427856 0.370300 1445371018 -0.686523 0.456604 0.427856 0.370300 1445371018 -0.686523 0.456604 0.427856 0.370300 1445371018 -0.686523 0.456604 0.427856 0.370300 1445371018 -0.686523 0.456604 0.427856 0.370300 1445371018 -0.686523 0.456604 0.427856 0.370300 1445371018 -0.686523 0.456604 0.427856 0.370300 1445371018 -0.700745 0.458374 0.401978 0.370422 1445371018 -0.700745 0.458374 0.401978 0.370422 1445371018 -0.700745 0.458374 0.401978 0.370422 1445371018 -0.700745 0.458374 0.401978 0.370422 1445371018 -0.700745 0.458374 0.401978 0.370422 1445371018 -0.700745 0.458374 0.401978 0.370422 1445371018 -0.702881 0.482056 0.357239 0.381958 1445371019 -0.702881 0.482056 0.357239 0.381958 1445371019 -0.702881 0.482056 0.357239 0.381958 1445371019 -0.702881 0.482056 0.357239 0.381958 1445371019 -0.702881 0.482056 0.357239 0.381958 1445371019 -0.702881 0.482056 0.357239 0.381958 1445371019 -0.692688 0.518372 0.313843 0.391113 1445371019 -0.692688 0.518372 0.313843 0.391113 1445371019 -0.692688 0.518372 0.313843 0.391113 1445371019 -0.692688 0.518372 0.313843 0.391113 1445371019 -0.692688 0.518372 0.313843 0.391113 1445371019 -0.692688 0.518372 0.313843 0.391113 1445371019 -0.692139 0.525818 0.316956 0.379456 1445371019 -0.692139 0.525818 0.316956 0.379456 1445371019 -0.692139 0.525818 0.316956 0.379456 1445371019 -0.692139 0.525818 0.316956 0.379456 1445371019 -0.692139 0.525818 0.316956 0.379456 1445371019 -0.692139 0.525818 0.316956 0.379456 1445371019 -0.710388 0.478821 0.344055 0.384338 1445371019 -0.710388 0.478821 0.344055 0.384338 1445371019 -0.710388 0.478821 0.344055 0.384338 1445371019 -0.710388 0.478821 0.344055 0.384338 1445371019 -0.710388 0.478821 0.344055 0.384338 1445371019 -0.710388 0.478821 0.344055 0.384338 1445371019 -0.714600 0.489563 0.291687 0.405701 1445371019 -0.714600 0.489563 0.291687 0.405701 1445371019 -0.714600 0.489563 0.291687 0.405701 1445371019 -0.714600 0.489563 0.291687 0.405701 1445371019 -0.714600 0.489563 0.291687 0.405701 1445371019 -0.714600 0.489563 0.291687 0.405701 1445371019 -0.745056 0.459229 0.277771 0.396057 1445371019 -0.745056 0.459229 -0.800354 0.396057 1445371019 -0.745056 0.459229 0.277771 0.396057 1445371019 -0.745056 0.459229 0.277771 0.396057 1445371019 -0.745056 0.459229 0.277771 0.396057 1445371019 -0.745056 0.459229 0.277771 0.396057 1445371019 -0.763245 0.420837 0.298950 0.388611 1445371019 -0.763245 0.420837 0.298950 0.388611 1445371019 -0.763245 0.420837 0.298950 0.388611 1445371019 -0.763245 0.420837 0.298950 0.388611 1445371019 -0.763245 0.420837 0.298950 0.388611 1445371019 -0.760071 0.422485 0.334351 0.363281 1445371019 -0.760071 0.422485 0.334351 0.363281 1445371019 -0.760071 0.422485 0.334351 0.363281 1445371019 -0.760071 0.422485 0.334351 0.363281 1445371019 -0.760071 0.422485 0.334351 0.363281 1445371019 -0.760071 0.422485 0.334351 0.363281 1445371019 -0.771912 0.401733 0.375366 0.319214 1445371019 -0.771912 0.401733 0.375366 0.319214 1445371019 -0.771912 0.401733 0.375366 0.319214 1445371019 -0.771912 0.401733 0.375366 0.319214 1445371019 -0.771912 0.401733 0.375366 0.319214 1445371019 -0.771912 0.401733 0.375366 0.319214 1445371019 -0.777954 0.395996 0.398499 0.281311 1445371019 -0.777954 0.395996 0.398499 0.281311 1445371019 -0.777954 0.395996 0.398499 0.281311 1445371019 -0.777954 0.395996 0.398499 0.281311 1445371019 -0.777954 0.395996 0.398499 0.281311 1445371019 -0.777954 0.395996 0.398499 0.281311 1445371019 -0.766174 0.423889 0.407959 0.258545 1445371019 -0.766174 0.423889 0.407959 0.258545 1445371019 -0.766174 0.423889 0.407959 0.258545 1445371019 -0.766174 0.423889 0.407959 0.258545 1445371019 -0.766174 0.423889 0.407959 0.258545 1445371019 -0.766174 0.423889 0.407959 0.258545 1445371019 -0.769348 0.417725 0.426514 0.227356 1445371019 -0.769348 0.417725 0.426514 0.227356 1445371019 -0.769348 0.417725 0.426514 0.227356 1445371019 -0.769348 0.417725 0.426514 0.227356 1445371019 -0.769348 0.417725 0.426514 0.227356 1445371019 -0.769348 0.417725 0.426514 0.227356 1445371019 -0.790955 0.368164 0.436279 0.220276 1445371019 -0.790955 0.368164 0.436279 0.220276 1445371019 -0.790955 0.368164 0.436279 0.220276 1445371019 -0.790955 0.368164 0.436279 0.220276 1445371019 -0.790955 0.368164 0.436279 0.220276 1445371019 -0.790955 0.368164 0.436279 0.220276 1445371019 -0.796143 0.380249 0.406372 0.237610 1445371019 -0.796143 0.380249 0.406372 0.237610 1445371019 -0.796143 0.380249 0.406372 0.237610 1445371019 -0.796143 0.380249 0.406372 0.237610 1445371019 -0.796143 0.380249 0.406372 0.237610 1445371019 -0.801880 0.373474 0.381287 0.268494 1445371019 -0.801880 0.373474 0.381287 0.268494 1445371019 -0.801880 0.373474 0.381287 0.268494 1445371019 -0.801880 0.373474 0.381287 0.268494 1445371019 -0.801880 0.373474 0.381287 0.268494 1445371019 -0.801880 0.373474 0.381287 0.268494 1445371019 -0.801880 0.373474 0.381287 0.268494 1445371019 -0.793640 0.396729 0.340942 0.310608 1445371019 -0.793640 0.396729 0.340942 0.310608 1445371019 -0.793640 0.396729 0.340942 0.310608 1445371019 -0.793640 0.396729 0.340942 0.310608 1445371019 -0.793640 0.396729 0.340942 0.310608 1445371019 -0.784790 0.407654 0.302246 0.355774 1445371019 -0.784790 0.407654 0.302246 0.355774 1445371019 -0.784790 0.407654 0.302246 0.355774 1445371019 -0.784790 0.407654 0.302246 0.355774 1445371019 -0.784790 0.407654 0.302246 0.355774 1445371019 -0.784790 0.407654 0.302246 0.355774 1445371019 -0.781372 0.398987 0.285522 0.385620 1445371019 -0.781372 0.398987 0.285522 0.385620 1445371019 -0.781372 0.398987 0.285522 0.385620 1445371019 -0.781372 0.398987 0.285522 0.385620 1445371019 -0.781372 0.398987 0.285522 0.385620 1445371019 -0.775269 0.396118 0.277466 0.406250 1445371020 -0.775269 0.396118 0.277466 0.406250 1445371020 -0.775269 0.396118 0.277466 0.406250 1445371020 -0.775269 0.396118 0.277466 0.406250 1445371020 -0.775269 0.396118 0.277466 0.406250 1445371020 -0.775269 0.396118 0.277466 0.406250 1445371020 -0.770691 0.412415 0.253662 0.414185 1445371020 -0.770691 0.412415 0.253662 0.414185 1445371020 -0.770691 0.412415 0.253662 0.414185 1445371020 -0.770691 0.412415 0.253662 0.414185 1445371020 -0.770691 0.412415 0.253662 0.414185 1445371020 -0.799011 0.357178 0.267517 0.403015 1445371020 -0.799011 0.357178 0.267517 0.403015 1445371020 -0.799011 0.357178 0.267517 0.403015 1445371020 -0.799011 0.357178 0.267517 0.403015 1445371020 -0.799011 0.357178 0.267517 0.403015 1445371020 -0.799011 0.357178 0.267517 0.403015 1445371020 -0.805542 0.354248 0.294800 0.372498 1445371020 -0.805542 0.354248 0.294800 0.372498 1445371020 -0.805542 0.354248 0.294800 0.372498 1445371020 -0.805542 0.354248 0.294800 0.372498 1445371020 -0.805542 0.354248 0.294800 0.372498 1445371020 -0.815735 0.338562 0.342712 0.320068 1445371020 -0.815735 0.338562 0.342712 0.320068 1445371020 -0.815735 0.338562 0.342712 0.320068 1445371020 -0.815735 0.338562 0.342712 0.320068 1445371020 -0.815735 0.338562 0.342712 0.320068 1445371020 -0.815735 0.338562 0.342712 0.320068 1445371020 -0.815735 0.338562 0.342712 0.320068 1445371020 -0.828735 0.312073 0.380676 0.266296 1445371020 -0.828735 0.312073 0.380676 0.266296 1445371020 -0.828735 0.312073 0.380676 0.266296 1445371020 -0.828735 0.312073 0.380676 0.266296 1445371020 -0.828735 0.312073 0.380676 0.266296 1445371020 -0.828735 0.312073 0.380676 0.266296 1445371020 -0.834961 0.301514 0.406860 0.215332 1445371020 -0.834961 0.301514 0.406860 0.215332 1445371020 -0.834961 0.301514 0.406860 0.215332 1445371020 -0.834961 0.301514 0.406860 0.215332 1445371020 -0.834961 0.301514 0.406860 0.215332 1445371020 -0.834961 0.301514 0.406860 0.215332 1445371020 -0.839355 0.296021 0.425293 0.164368 1445371020 -0.839355 0.296021 0.425293 0.164368 1445371020 -0.839355 0.296021 0.425293 0.164368 1445371020 -0.839355 0.296021 0.425293 0.164368 1445371020 -0.839355 0.296021 0.425293 0.164368 1445371020 -0.839355 0.296021 0.425293 0.164368 1445371020 -0.850586 0.268494 0.431824 0.133972 1445371020 -0.850586 0.268494 0.431824 0.133972 1445371020 -0.850586 0.268494 0.431824 0.133972 1445371020 -0.850586 0.268494 0.431824 0.133972 1445371020 -0.850586 0.268494 0.431824 0.133972 1445371020 -0.856750 0.281067 0.405029 0.151367 1445371020 -0.856750 0.281067 0.405029 0.151367 1445371020 -0.856750 0.281067 0.405029 0.151367 1445371020 -0.856750 0.281067 0.405029 0.151367 1445371020 -0.856750 0.281067 0.405029 0.151367 1445371020 -0.856750 0.281067 0.405029 0.151367 1445371020 -0.863770 0.259705 0.392395 0.180359 1445371020 -0.863770 0.259705 0.392395 0.180359 1445371020 -0.863770 0.259705 0.392395 0.180359 1445371020 -0.863770 0.259705 0.392395 0.180359 1445371020 -0.863770 0.259705 0.392395 0.180359 1445371020 -0.863770 0.259705 0.392395 0.180359 1445371020 -0.863770 0.259705 0.392395 0.180359 1445371020 -0.848877 0.299744 0.364441 0.238342 1445371020 -0.848877 0.299744 0.364441 0.238342 1445371020 -0.848877 0.299744 0.364441 0.238342 1445371020 -0.848877 0.299744 0.364441 0.238342 1445371020 -0.848877 0.299744 0.364441 0.238342 1445371020 -0.829895 0.337646 0.327576 0.299988 1445371020 -0.829895 0.337646 0.327576 0.299988 1445371020 -0.829895 0.337646 0.327576 0.299988 1445371020 -0.829895 0.337646 0.327576 0.299988 1445371020 -0.829895 0.337646 0.327576 0.299988 1445371020 -0.829895 0.337646 0.327576 0.299988 1445371020 -0.829895 0.337646 0.327576 0.299988 1445371020 -0.815430 0.355774 0.293335 0.349915 1445371020 -0.815430 0.355774 0.293335 0.349915 1445371020 -0.815430 0.355774 0.293335 0.349915 1445371020 -0.815430 0.355774 0.293335 0.349915 1445371020 -0.815430 0.355774 0.293335 0.349915 1445371020 -0.808838 0.349609 0.279419 0.381348 1445371020 -0.808838 0.349609 0.279419 0.381348 1445371020 -0.808838 0.349609 0.279419 0.381348 1445371020 -0.808838 0.349609 0.279419 0.381348 1445371020 -0.808838 0.349609 0.279419 0.381348 1445371020 -0.808838 0.349609 0.279419 0.381348 1445371020 -0.794922 0.373596 0.260681 0.400757 1445371020 -0.794922 0.373596 0.260681 0.400757 1445371020 -0.794922 0.373596 0.260681 0.400757 1445371020 -0.794922 0.373596 0.260681 0.400757 1445371020 -0.794922 0.373596 0.260681 0.400757 1445371020 -0.800903 0.374268 0.243286 0.399048 1445371020 -0.800903 0.374268 0.243286 0.399048 1445371020 -0.800903 0.374268 0.243286 0.399048 1445371020 -0.800903 0.374268 0.243286 0.399048 1445371020 -0.800903 0.374268 0.243286 0.399048 1445371020 -0.800903 0.374268 0.243286 0.399048 1445371020 -0.823425 0.321411 0.258118 0.389954 1445371020 -0.823425 0.321411 0.258118 0.389954 1445371020 -0.823425 0.321411 0.258118 0.389954 1445371020 -0.823425 0.321411 0.258118 0.389954 1445371020 -0.823425 0.321411 0.258118 0.389954 1445371020 -0.823425 0.321411 0.258118 0.389954 1445371020 -0.827148 0.328369 0.296326 0.346619 1445371020 -0.827148 0.328369 0.296326 0.346619 1445371021 -0.827148 0.328369 0.296326 0.346619 1445371021 -0.827148 0.328369 0.296326 0.346619 1445371021 -0.827148 0.328369 0.296326 0.346619 1445371021 -0.827148 0.328369 0.296326 0.346619 1445371021 -0.839844 0.303528 0.342590 0.291809 1445371021 -0.839844 0.303528 0.342590 0.291809 1445371021 -0.839844 0.303528 0.342590 0.291809 1445371021 -0.839844 0.303528 0.342590 0.291809 1445371021 -0.839844 0.303528 0.342590 0.291809 1445371021 -0.851440 0.273865 0.382080 0.232361 1445371021 -0.851440 0.273865 0.382080 0.232361 1445371021 -0.851440 0.273865 0.382080 0.232361 1445371021 -0.851440 0.273865 0.382080 0.232361 1445371021 -0.851440 0.273865 0.382080 0.232361 1445371021 -0.851440 0.273865 0.382080 0.232361 1445371021 -0.853516 0.258240 0.415710 0.178772 1445371021 -0.853516 0.258240 0.415710 0.178772 1445371021 -0.853516 0.258240 0.415710 0.178772 1445371021 -0.853516 0.258240 0.415710 0.178772 1445371021 -0.853516 0.258240 0.415710 0.178772 1445371021 -0.853516 0.258240 0.415710 0.178772 1445371021 -0.848816 0.253601 0.442871 0.137817 1445371021 -0.848816 0.253601 0.442871 0.137817 1445371021 -0.848816 0.253601 0.442871 0.137817 1445371021 -0.848816 0.253601 0.442871 0.137817 1445371021 -0.848816 0.253601 0.442871 0.137817 1445371021 -0.857056 0.232483 0.445984 0.112122 1445371021 -0.857056 0.232483 0.445984 0.112122 1445371021 -0.857056 0.232483 0.445984 0.112122 1445371021 -0.857056 0.232483 0.445984 0.112122 1445371021 -0.857056 0.232483 0.445984 0.112122 1445371021 -0.857056 0.232483 0.445984 0.112122 1445371021 -0.876953 0.176941 0.438416 0.086060 1445371021 -0.876953 0.176941 0.438416 0.086060 1445371021 -0.876953 0.176941 0.438416 0.086060 1445371021 -0.876953 0.176941 0.438416 0.086060 1445371021 -0.876953 0.176941 0.438416 0.086060 1445371021 -0.876953 0.176941 0.438416 0.086060 1445371021 -0.872498 0.188354 0.433777 0.122864 1445371021 -0.872498 0.188354 0.433777 0.122864 1445371021 -0.872498 0.188354 0.433777 0.122864 1445371021 -0.872498 0.188354 0.433777 0.122864 1445371021 -0.872498 0.188354 0.433777 0.122864 1445371021 -0.872498 0.188354 0.433777 0.122864 1445371021 -0.872498 0.188354 0.433777 0.122864 1445371021 -0.860657 0.236694 0.413635 0.179443 1445371021 -0.860657 0.236694 0.413635 0.179443 1445371021 -0.860657 0.236694 0.413635 0.179443 1445371021 -0.860657 0.236694 0.413635 0.179443 1445371021 -0.860657 0.236694 0.413635 0.179443 1445371021 -0.845886 0.278381 0.383179 0.245178 1445371021 -0.845886 0.278381 0.383179 0.245178 1445371021 -0.845886 0.278381 0.383179 0.245178 1445371021 -0.845886 0.278381 0.383179 0.245178 1445371021 -0.845886 0.278381 0.383179 0.245178 1445371021 -0.845886 0.278381 0.383179 0.245178 1445371021 -0.827515 0.312744 0.348389 0.309875 1445371021 -0.827515 0.312744 0.348389 0.309875 1445371021 -0.827515 0.312744 0.348389 0.309875 1445371021 -0.827515 0.312744 0.348389 0.309875 1445371021 -0.827515 0.312744 0.348389 0.309875 1445371021 -0.806274 0.338135 0.325317 0.360229 1445371021 -0.806274 0.338135 0.325317 0.360229 1445371021 -0.806274 0.338135 0.325317 0.360229 1445371021 -0.806274 0.338135 0.325317 0.360229 1445371021 -0.806274 0.338135 0.325317 0.360229 1445371021 -0.806274 0.338135 0.325317 0.360229 1445371021 -0.806274 0.338135 0.325317 0.360229 1445371021 -0.787598 0.372864 0.293640 0.393005 1445371021 -0.787598 0.372864 0.293640 0.393005 1445371021 -0.787598 0.372864 0.293640 0.393005 1445371021 -0.787598 0.372864 0.293640 0.393005 1445371021 -0.787598 0.372864 0.293640 0.393005 1445371021 -0.800415 0.366089 0.257080 0.398987 1445371021 -0.800415 0.366089 0.257080 0.398987 1445371021 -0.800415 0.366089 0.257080 0.398987 1445371021 -0.800415 0.366089 0.257080 0.398987 1445371021 -0.800415 0.366089 0.257080 0.398987 1445371021 -0.800415 0.366089 0.257080 0.398987 1445371021 -0.821655 0.317017 0.268494 0.390198 1445371021 -0.821655 0.317017 0.268494 0.390198 1445371021 -0.821655 0.317017 0.268494 0.390198 1445371021 -0.821655 0.317017 0.268494 0.390198 1445371021 -0.821655 0.317017 0.268494 0.390198 1445371021 -0.821655 0.317017 0.268494 0.390198 1445371021 -0.827148 0.331604 0.289917 0.348938 1445371021 -0.827148 0.331604 0.289917 0.348938 1445371021 -0.827148 0.331604 0.289917 0.348938 1445371021 -0.827148 0.331604 0.289917 0.348938 1445371021 -0.827148 0.331604 0.289917 0.348938 1445371021 -0.827148 0.331604 0.289917 0.348938 1445371021 -0.846558 0.299133 0.336121 0.284363 1445371021 -0.846558 0.299133 0.336121 0.284363 1445371021 -0.846558 0.299133 0.336121 0.284363 1445371021 -0.846558 0.299133 0.336121 0.284363 1445371021 -0.846558 0.299133 0.336121 0.284363 1445371021 -0.856506 0.273010 0.379883 0.218079 1445371021 -0.856506 0.273010 0.379883 0.218079 1445371021 -0.856506 0.273010 0.379883 0.218079 1445371021 -0.856506 0.273010 0.379883 0.218079 1445371021 -0.856506 0.273010 0.379883 0.218079 1445371021 -0.856506 0.273010 0.379883 0.218079 1445371021 -0.851868 0.262878 0.421387 0.166260 1445371021 -0.851868 0.262878 0.421387 0.166260 1445371021 -0.851868 0.262878 0.421387 0.166260 1445371022 -0.851868 0.262878 0.421387 0.166260 1445371022 -0.851868 0.262878 0.421387 0.166260 1445371022 -0.848633 0.249695 0.449158 0.125488 1445371022 -0.848633 0.249695 0.449158 0.125488 1445371022 -0.848633 0.249695 0.449158 0.125488 1445371022 -0.848633 0.249695 0.449158 0.125488 1445371022 -0.848633 0.249695 0.449158 0.125488 1445371022 -0.848633 0.249695 0.449158 0.125488 1445371022 -0.861389 0.218018 0.448242 0.097778 1445371022 -0.861389 0.218018 0.448242 0.097778 1445371022 -0.861389 0.218018 0.448242 0.097778 1445371022 -0.861389 0.218018 0.448242 0.097778 1445371022 -0.861389 0.218018 0.448242 0.097778 1445371022 -0.861389 0.218018 0.448242 0.097778 1445371022 -0.878113 0.174988 0.438599 0.076904 1445371022 -0.878113 0.174988 0.438599 0.076904 1445371022 -0.878113 0.174988 0.438599 0.076904 1445371022 -0.878113 0.174988 0.438599 0.076904 1445371022 -0.878113 0.174988 0.438599 0.076904 1445371022 -0.878479 0.168152 0.432495 0.113647 1445371022 -0.878479 0.168152 0.432495 0.113647 1445371022 -0.878479 0.168152 0.432495 0.113647 1445371022 -0.878479 0.168152 0.432495 0.113647 1445371022 -0.878479 0.168152 0.432495 0.113647 1445371022 -0.866455 0.215759 0.413147 0.178772 1445371022 -0.866455 0.215759 0.413147 0.178772 1445371022 -0.866455 0.215759 0.413147 0.178772 1445371022 -0.866455 0.215759 0.413147 0.178772 1445371022 -0.866455 0.215759 0.413147 0.178772 1445371022 -0.866455 0.215759 0.413147 0.178772 1445371022 -0.852661 0.257446 0.383667 0.243835 1445371022 -0.852661 0.257446 0.383667 0.243835 1445371022 -0.852661 0.257446 0.383667 0.243835 1445371022 -0.852661 0.257446 0.383667 0.243835 1445371022 -0.852661 0.257446 0.383667 0.243835 1445371022 -0.830200 0.297180 0.351074 0.315002 1445371022 -0.830200 0.297180 0.351074 0.315002 1445371022 -0.830200 0.297180 0.351074 0.315002 1445371022 -0.830200 0.297180 0.351074 0.315002 1445371022 -0.830200 0.297180 0.351074 0.315002 1445371022 -0.830200 0.297180 0.351074 0.315002 1445371022 -0.830200 0.297180 0.351074 0.315002 1445371022 -0.809265 0.324463 0.322449 0.368530 1445371022 -0.809265 0.324463 0.322449 0.368530 1445371022 -0.809265 0.324463 0.322449 0.368530 1445371022 -0.809265 0.324463 0.322449 0.368530 1445371022 -0.809265 0.324463 0.322449 0.368530 1445371022 -0.789429 0.355164 0.288330 0.409302 1445371022 -0.789429 0.355164 0.288330 0.409302 1445371022 -0.789429 0.355164 0.288330 0.409302 1445371022 -0.789429 0.355164 0.288330 0.409302 1445371022 -0.789429 0.355164 0.288330 0.409302 1445371022 -0.794250 0.365967 0.248596 0.416382 1445371022 -0.794250 0.365967 0.248596 0.416382 1445371022 -0.794250 0.365967 0.248596 0.416382 1445371022 -0.794250 0.365967 0.248596 0.416382 1445371022 -0.794250 0.365967 0.248596 0.416382 1445371022 -0.794250 0.365967 0.248596 0.416382 1445371022 -0.819519 0.312500 0.261108 0.403198 1445371022 -0.819519 0.312500 0.261108 0.403198 1445371022 -0.819519 0.312500 0.261108 0.403198 1445371022 -0.819519 0.312500 0.261108 0.403198 1445371022 -0.819519 0.312500 0.261108 0.403198 1445371022 -0.819519 0.312500 0.261108 0.403198 1445371022 -0.828064 0.318604 0.284241 0.363342 1445371022 -0.828064 0.318604 0.284241 0.363342 1445371022 -0.828064 0.318604 0.284241 0.363342 1445371022 -0.828064 0.318604 0.284241 0.363342 1445371022 -0.828064 0.318604 0.284241 0.363342 1445371022 -0.847229 0.290771 0.331726 0.296021 1445371022 -0.847229 0.290771 0.331726 0.296021 1445371022 -0.847229 0.290771 0.331726 0.296021 1445371022 -0.847229 0.290771 0.331726 0.296021 1445371022 -0.847229 0.290771 0.331726 0.296021 1445371022 -0.856750 0.265442 0.380615 0.225098 1445371022 -0.856750 0.265442 0.380615 0.225098 1445371022 -0.856750 0.265442 0.380615 0.225098 1445371022 -0.856750 0.265442 0.380615 0.225098 1445371022 -0.856750 0.265442 0.380615 0.225098 1445371022 -0.856750 0.265442 0.380615 0.225098 1445371022 -0.855164 0.250671 0.417969 0.176636 1445371022 -0.855164 0.250671 0.417969 0.176636 1445371022 -0.855164 0.250671 0.417969 0.176636 1445371022 -0.855164 0.250671 0.417969 0.176636 1445371022 -0.855164 0.250671 0.417969 0.176636 1445371022 -0.857483 0.234192 0.435364 0.142761 1445371022 -0.857483 0.234192 0.435364 0.142761 1445371022 -0.857483 0.234192 0.435364 0.142761 1445371022 -0.857483 0.234192 0.435364 0.142761 1445371022 -0.857483 0.234192 0.435364 0.142761 1445371022 -0.857483 0.234192 0.435364 0.142761 1445371022 -0.875671 0.179565 0.437195 0.098816 1445371022 -0.875671 0.179565 0.437195 0.098816 1445371022 -0.875671 0.179565 0.437195 0.098816 1445371022 -0.875671 0.179565 0.437195 0.098816 1445371022 -0.875671 0.179565 0.437195 0.098816 1445371022 -0.890320 0.127075 0.426575 0.095825 1445371022 -0.890320 0.127075 0.426575 0.095825 1445371022 -0.890320 0.127075 0.426575 0.095825 1445371022 -0.890320 0.127075 0.426575 0.095825 1445371023 -0.890320 0.127075 0.426575 0.095825 1445371023 -0.889526 0.128174 0.416809 0.136292 1445371023 -0.889526 0.128174 0.416809 0.136292 1445371023 -0.889526 0.128174 0.416809 0.136292 1445371023 -0.889526 0.128174 0.416809 0.136292 1445371023 -0.865662 0.214722 0.403259 0.204834 1445371023 -0.865662 0.214722 0.403259 0.204834 1445371023 -0.865662 0.214722 0.403259 0.204834 1445371023 -0.865662 0.214722 0.403259 0.204834 1445371023 -0.865662 0.214722 0.403259 0.204834 1445371023 -0.865662 0.214722 0.403259 0.204834 1445371023 -0.865662 0.214722 0.403259 0.204834 1445371023 -0.848694 0.256531 0.384705 0.256775 1445371023 -0.848694 0.256531 0.384705 0.256775 1445371023 -0.848694 0.256531 0.384705 0.256775 1445371023 -0.848694 0.256531 0.384705 0.256775 1445371023 -0.848694 0.256531 0.384705 0.256775 1445371023 -0.831177 0.287354 0.358887 0.312683 1445371023 -0.831177 0.287354 0.358887 0.312683 1445371023 -0.831177 0.287354 0.358887 0.312683 1445371023 -0.831177 0.287354 0.358887 0.312683 1445371023 -0.831177 0.287354 0.358887 0.312683 1445371023 -0.819885 0.300964 0.333191 0.355225 1445371023 -0.819885 0.300964 0.333191 0.355225 1445371023 -0.819885 0.300964 0.333191 0.355225 1445371023 -0.819885 0.300964 0.333191 0.355225 1445371023 -0.819885 0.300964 0.333191 0.355225 1445371023 -0.819885 0.300964 0.333191 0.355225 1445371023 -0.813721 0.301331 0.313171 0.385864 1445371023 -0.813721 0.301331 0.313171 0.385864 1445371023 -0.813721 0.301331 0.313171 0.385864 1445371023 -0.813721 0.301331 0.313171 0.385864 1445371023 -0.813721 0.301331 0.313171 0.385864 1445371023 -0.809570 0.319885 0.281677 0.403625 1445371023 -0.809570 0.319885 0.281677 0.403625 1445371023 -0.809570 0.319885 0.281677 0.403625 1445371023 -0.809570 0.319885 0.281677 0.403625 1445371023 -0.809570 0.319885 0.281677 0.403625 1445371023 -0.826721 0.293518 0.271240 0.395996 1445371023 -0.826721 0.293518 0.271240 0.395996 1445371023 -0.826721 0.293518 0.271240 0.395996 1445371023 -0.826721 0.293518 0.271240 0.395996 1445371023 -0.826721 0.293518 0.271240 0.395996 1445371023 -0.826721 0.293518 0.271240 0.395996 1445371023 -0.845154 0.275330 0.288940 0.355530 1445371023
[truncated: 166,748 more chars]
