# Supplementary material for: Quaternion-Based Gesture Recognition Using Wireless Wearable Motion Capture Sensors
Source: Sensors (Basel). 2016 Apr 28;16(5):605. doi: 10.3390/s16050605 (PMC4883296; doi:10.3390/s16050605)
Supplement: Supplementary file 1 [file sensors-16-00605-s001.zip › MultiSensorGestureData/P10/3. Throw/Training16.txt]

0.542542 -0.626038 0.384155 0.407532 1445370889 0.542542 -0.626038 0.384155 0.407532 1445370889 0.542542 -0.626038 0.384155 0.407532 1445370889 0.542542 -0.626038 0.384155 0.407532 1445370889 0.609131 -0.600342 0.351807 0.380432 1445370889 0.609131 -0.600342 0.351807 0.380432 1445370889 0.609131 -0.600342 0.351807 0.380432 1445370889 0.609131 -0.600342 0.351807 0.380432 1445370889 0.609131 -0.600342 0.351807 0.380432 1445370889 0.609131 -0.600342 0.351807 0.380432 1445370889 0.715820 -0.530212 0.285156 0.353699 1445370889 0.715820 -0.530212 0.285156 0.353699 1445370889 0.715820 -0.530212 0.285156 0.353699 1445370889 0.715820 -0.530212 0.285156 0.353699 1445370889 0.715820 -0.530212 0.285156 0.353699 1445370889 0.715820 -0.530212 0.285156 0.353699 1445370889 0.817505 -0.419189 0.228271 0.322144 1445370889 0.817505 -0.419189 0.228271 0.322144 1445370889 0.817505 -0.419189 0.228271 0.322144 1445370889 0.817505 -0.419189 0.228271 0.322144 1445370889 0.817505 -0.419189 0.228271 0.322144 1445370889 0.817505 -0.419189 0.228271 0.322144 1445370889 0.879150 -0.307007 0.192627 0.309326 1445370889 0.879150 -0.307007 0.192627 0.309326 1445370889 0.879150 -0.307007 0.192627 0.309326 1445370889 0.879150 -0.307007 0.192627 0.309326 1445370889 0.879150 -0.307007 0.192627 0.309326 1445370889 0.879150 -0.307007 0.192627 0.309326 1445370889 0.912170 -0.252869 0.146667 0.287109 1445370889 0.912170 -0.252869 0.146667 0.287109 1445370889 0.912170 -0.252869 0.146667 0.287109 1445370889 0.912170 -0.252869 0.146667 0.287109 1445370889 0.912170 -0.252869 0.146667 0.287109 1445370889 0.912170 -0.252869 0.146667 0.287109 1445370889 0.912170 -0.252869 0.146667 0.287109 1445370889 0.933960 -0.215820 0.146240 0.244385 1445370889 0.933960 -0.215820 0.146240 0.244385 1445370889 0.933960 -0.215820 0.146240 0.244385 1445370889 0.933960 -0.215820 0.146240 0.244385 1445370889 0.933960 -0.215820 0.146240 0.244385 1445370889 0.933960 -0.215820 0.146240 0.244385 1445370889 0.941772 -0.161926 0.179199 0.233765 1445370889 0.941772 -0.161926 0.179199 0.233765 1445370889 0.941772 -0.161926 0.179199 0.233765 1445370889 0.941772 -0.161926 0.179199 0.233765 1445370889 0.941772 -0.161926 0.179199 0.233765 1445370889 0.941772 -0.161926 0.179199 0.233765 1445370889 0.936096 -0.119324 0.153320 0.293152 1445370889 0.936096 -0.119324 0.153320 0.293152 1445370889 0.936096 -0.119324 0.153320 0.293152 1445370889 0.936096 -0.119324 0.153320 0.293152 1445370889 0.936096 -0.119324 0.153320 0.293152 1445370889 0.936096 -0.119324 0.153320 0.293152 1445370889 0.911865 -0.114807 0.061401 0.389282 1445370889 0.911865 -0.114807 0.061401 0.389282 1445370889 0.911865 -0.114807 0.061401 0.389282 1445370889 0.911865 -0.114807 0.061401 0.389282 1445370889 0.911865 -0.114807 0.061401 0.389282 1445370889 0.911865 -0.114807 0.061401 0.389282 1445370889 0.849182 -0.151306 -0.053467 0.503113 1445370889 0.849182 -0.151306 -0.053467 0.503113 1445370889 0.849182 -0.151306 -0.053467 0.503113 1445370889 0.849182 -0.151306 -0.053467 0.503113 1445370889 0.849182 -0.151306 -0.053467 0.503113 1445370889 0.849182 -0.151306 -0.053467 0.503113 1445370889 0.761780 -0.187012 -0.207275 0.584595 1445370889 0.761780 -0.187012 -0.207275 0.584595 1445370889 0.761780 -0.187012 -0.207275 0.584595 1445370889 0.761780 -0.187012 -0.207275 0.584595 1445370889 0.761780 -0.187012 -0.207275 0.584595 1445370889 0.761780 -0.187012 -0.207275 0.584595 1445370889 0.702026 -0.156372 -0.302490 0.625366 1445370889 0.702026 -0.156372 -0.302490 0.625366 1445370889 0.702026 -0.156372 -0.302490 0.625366 1445370889 0.702026 -0.156372 -0.302490 0.625366 1445370889 0.702026 -0.156372 -0.302490 0.625366 1445370889 0.702026 -0.156372 -0.302490 0.625366 1445370889 0.712036 -0.225037 -0.285950 0.600464 1445370889 0.712036 -0.225037 -0.285950 0.600464 1445370889 0.712036 -0.225037 -0.285950 0.600464 1445370889 0.712036 -0.225037 -0.285950 0.600464 1445370889 0.712036 -0.225037 -0.285950 0.600464 1445370889 0.712036 -0.225037 -0.285950 0.600464 1445370889 0.737671 -0.317627 -0.251526 0.540100 1445370889 0.737671 -0.317627 -0.251526 0.540100 1445370889 0.737671 -0.317627 -0.251526 0.540100 1445370889 0.737671 -0.317627 -0.251526 0.540100 1445370889 0.737671 -0.317627 -0.251526 0.540100 1445370889 0.737671 -0.317627 -0.251526 0.540100 1445370890 0.770203 -0.355713 -0.175720 0.499268 1445370890 0.770203 -0.355713 -0.175720 0.499268 1445370890 0.770203 -0.355713 -0.175720 0.499268 1445370890 0.770203 -0.355713 -0.175720 0.499268 1445370890 0.770203 -0.355713 -0.175720 0.499268 1445370890 0.770203 -0.355713 -0.175720 0.499268 1445370890 0.770203 -0.355713 -0.175720 0.499268 1445370890 0.817444 -0.283325 -0.084900 0.494202 1445370890 0.817444 -0.283325 -0.084900 0.494202 1445370890 0.817444 -0.283325 -0.084900 0.494202 1445370890 0.817444 -0.283325 -0.084900 0.494202 1445370890 0.817444 -0.283325 -0.084900 0.494202 1445370890 0.853516 -0.171875 -0.008545 0.491760 1445370890 0.853516 -0.171875 -0.008545 0.491760 1445370890 0.853516 -0.171875 -0.008545 0.491760 1445370890 0.853516 -0.171875 -0.008545 0.491760 1445370890 0.853516 -0.171875 -0.008545 0.491760 1445370890 0.853516 -0.171875 -0.008545 0.491760 1445370890 0.886963 -0.144775 0.030884 0.437378 1445370890 0.886963 -0.144775 0.030884 0.437378 1445370890 0.886963 -0.144775 0.030884 0.437378 1445370890 0.886963 -0.144775 0.030884 0.437378 1445370890 0.886963 -0.144775 0.030884 0.437378 1445370890 0.886963 -0.144775 0.030884 0.437378 1445370890 0.909485 -0.181946 0.109802 0.357300 1445370890 0.909485 -0.181946 0.109802 0.357300 1445370890 0.909485 -0.181946 0.109802 0.357300 1445370890 0.909485 -0.181946 0.109802 0.357300 1445370890 0.909485 -0.181946 0.109802 0.357300 1445370890 0.909485 -0.181946 0.109802 0.357300 1445370890 0.909485 -0.181946 0.109802 0.357300 1445370890 0.912964 -0.169128 0.165649 0.332153 1445370890 0.912964 -0.169128 0.165649 0.332153 1445370890 0.912964 -0.169128 0.165649 0.332153 1445370890 0.912964 -0.169128 0.165649 0.332153 1445370890 0.912964 -0.169128 0.165649 0.332153 1445370890 0.912964 -0.169128 0.165649 0.332153 1445370890 0.908081 -0.151672 0.093140 0.378967 1445370890 0.908081 -0.151672 0.093140 0.378967 1445370890 0.908081 -0.151672 0.093140 0.378967 1445370890 0.908081 -0.151672 0.093140 0.378967 1445370890 0.908081 -0.151672 0.093140 0.378967 1445370890 0.908081 -0.151672 0.093140 0.378967 1445370890 0.908081 -0.151672 0.093140 0.378967 1445370890 0.882019 -0.127075 -0.038086 0.452026 1445370890 0.882019 -0.127075 -0.038086 0.452026 1445370890 0.882019 -0.127075 -0.038086 0.452026 1445370890 0.882019 -0.127075 -0.038086 0.452026 1445370890 0.882019 -0.127075 -0.038086 0.452026 1445370890 0.882019 -0.127075 -0.038086 0.452026 1445370890 0.835022 -0.112000 -0.141174 0.519836 1445370890 0.835022 -0.112000 -0.141174 0.519836 1445370890 0.835022 -0.112000 -0.141174 0.519836 1445370890 0.835022 -0.112000 -0.141174 0.519836 1445370890 0.763184 -0.092224 -0.240051 0.592712 1445370890 0.763184 -0.092224 -0.240051 0.592712 1445370890 0.763184 -0.092224 -0.240051 0.592712 1445370890 0.763184 -0.092224 -0.240051 0.592712 1445370890 0.763184 -0.092224 -0.240051 0.592712 1445370890 0.763184 -0.092224 -0.240051 0.592712 1445370890 0.685852 -0.085449 -0.316589 0.649658 1445370890 0.685852 -0.085449 -0.316589 0.649658 1445370890 0.685852 -0.085449 -0.316589 0.649658 1445370890 0.685852 -0.085449 -0.316589 0.649658 1445370890 0.685852 -0.085449 -0.316589 0.649658 1445370890 0.685852 -0.085449 -0.316589 0.649658 1445370890 0.632996 -0.094604 -0.353943 0.681946 1445370890 0.632996 -0.094604 -0.353943 0.681946 1445370890 0.632996 -0.094604 -0.353943 0.681946 1445370890 0.632996 -0.094604 -0.353943 0.681946 1445370890 0.632996 -0.094604 -0.353943 0.681946 1445370890 0.632996 -0.094604 -0.353943 0.681946 1445370890 0.632996 -0.094604 -0.353943 0.681946 1445370890 0.675232 -0.134583 -0.289124 0.665100 1445370890 0.675232 -0.134583 -0.289124 0.665100 1445370890 0.675232 -0.134583 -0.289124 0.665100 1445370890 0.675232 -0.134583 -0.289124 0.665100 1445370890 0.675232 -0.134583 -0.289124 0.665100 1445370890 0.675232 -0.134583 -0.289124 0.665100 1445370890 0.712219 -0.219421 -0.279846 0.605225 1445370890 0.712219 -0.219421 -0.279846 0.605225 1445370890 0.712219 -0.219421 -0.279846 0.605225 1445370890 0.712219 -0.219421 -0.279846 0.605225 1445370890 0.712219 -0.219421 -0.279846 0.605225 1445370890 0.712219 -0.219421 -0.279846 0.605225 1445370890 0.745239 -0.280762 -0.241455 0.554504 1445370890 0.745239 -0.280762 -0.241455 0.554504 1445370890 0.745239 -0.280762 -0.241455 0.554504 1445370890 0.745239 -0.280762 -0.241455 0.554504 1445370890 0.745239 -0.280762 -0.241455 0.554504 1445370890 0.745239 -0.280762 -0.241455 0.554504 1445370890 0.805298 -0.241394 -0.153503 0.519287 1445370890 0.805298 -0.241394 -0.153503 0.519287 1445370890 0.805298 -0.241394 -0.153503 0.519287 1445370890 0.805298 -0.241394 -0.153503 0.519287 1445370890 0.805298 -0.241394 -0.153503 0.519287 1445370890 0.861267 -0.174500 -0.058411 0.473572 1445370890 0.861267 -0.174500 -0.058411 0.473572 1445370890 0.861267 -0.174500 -0.058411 0.473572 1445370890 0.861267 -0.174500 -0.058411 0.473572 1445370890 0.861267 -0.174500 -0.058411 0.473572 1445370890 0.861267 -0.174500 -0.058411 0.473572 1445370890 0.861267 -0.174500 -0.058411 0.473572 1445370890 0.899170 -0.158752 0.054443 0.404114 1445370890 0.899170 -0.158752 0.054443 0.404114 1445370890 0.899170 -0.158752 0.054443 0.404114 1445370890 0.899170 -0.158752 0.054443 0.404114 1445370890 0.899170 -0.158752 0.054443 0.404114 1445370890 0.899170 -0.158752 0.054443 0.404114 1445370890 0.899170 -0.158752 0.054443 0.404114 1445370891 0.907471 -0.175720 0.185791 0.333191 1445370891 0.907471 -0.175720 0.185791 0.333191 1445370891 0.907471 -0.175720 0.185791 0.333191 1445370891 0.907471 -0.175720 0.185791 0.333191 1445370891 0.907471 -0.175720 0.185791 0.333191 1445370891 0.907471 -0.175720 0.185791 0.333191 1445370891 0.897156 -0.188110 0.234985 0.323120 1445370891 0.897156 -0.188110 0.234985 0.323120 1445370891 0.897156 -0.188110 0.234985 0.323120 1445370891 0.897156 -0.188110 0.234985 0.323120 1445370891 0.897156 -0.188110 0.234985 0.323120 1445370891 0.897156 -0.188110 0.234985 0.323120 1445370891 0.897156 -0.188110 0.234985 0.323120 1445370891 0.893738 -0.187561 0.160889 0.374207 1445370891 0.893738 -0.187561 0.160889 0.374207 1445370891 0.893738 -0.187561 0.160889 0.374207 1445370891 0.893738 -0.187561 0.160889 0.374207 1445370891 0.893738 -0.187561 0.160889 0.374207 1445370891 0.893738 -0.187561 0.160889 0.374207 1445370891 0.877563 -0.159973 0.023254 0.451294 1445370891 0.877563 -0.159973 0.023254 0.451294 1445370891 0.877563 -0.159973 0.023254 0.451294 1445370891 0.877563 -0.159973 0.023254 0.451294 1445370891 0.877563 -0.159973 0.023254 0.451294 1445370891 0.877563 -0.159973 0.023254 0.451294 1445370891 0.877563 -0.159973 0.023254 0.451294 1445370891 0.846619 -0.128906 -0.100769 0.506348 1445370891 0.846619 -0.128906 -0.100769 0.506348 1445370891 0.846619 -0.128906 -0.100769 0.506348 1445370891 0.846619 -0.128906 -0.100769 0.506348 1445370891 0.846619 -0.128906 -0.100769 0.506348 1445370891 0.846619 -0.128906 -0.100769 0.506348 1445370891 0.771240 -0.070923 -0.229187 0.589539 1445370891 0.771240 -0.070923 -0.229187 0.589539 1445370891 0.771240 -0.070923 -0.229187 0.589539 1445370891 0.771240 -0.070923 -0.229187 0.589539 1445370891 0.771240 -0.070923 -0.229187 0.589539 1445370891 0.771240 -0.070923 -0.229187 0.589539 1445370891 0.674744 -0.043213 -0.331360 0.658081 1445370891 0.674744 -0.043213 -0.331360 0.658081 1445370891 0.674744 -0.043213 -0.331360 0.658081 1445370891 0.674744 -0.043213 -0.331360 0.658081 1445370891 0.674744 -0.043213 -0.331360 0.658081 1445370891 0.674744 -0.043213 -0.331360 0.658081 1445370891 0.643005 -0.048889 -0.350891 0.678955 1445370891 0.643005 -0.048889 -0.350891 0.678955 1445370891 0.643005 -0.048889 -0.350891 0.678955 1445370891 0.643005 -0.048889 -0.350891 0.678955 1445370891 0.643005 -0.048889 -0.350891 0.678955 1445370891 0.643005 -0.048889 -0.350891 0.678955 1445370891 0.679932 -0.144165 -0.285034 0.659973 1445370891 0.679932 -0.144165 -0.285034 0.659973 1445370891 0.679932 -0.144165 -0.285034 0.659973 1445370891 0.679932 -0.144165 -0.285034 0.659973 1445370891 0.679932 -0.144165 -0.285034 0.659973 1445370891 0.679932 -0.144165 -0.285034 0.659973 1445370891 0.708130 -0.281067 -0.310181 0.568604 1445370891 0.708130 -0.281067 -0.310181 0.568604 1445370891 0.708130 -0.281067 -0.310181 0.568604 1445370891 0.708130 -0.281067 -0.310181 0.568604 1445370891 0.708130 -0.281067 -0.310181 0.568604 1445370891 0.708130 -0.281067 -0.310181 0.568604 1445370891 0.708130 -0.281067 -0.310181 0.568604 1445370891 0.754211 -0.315796 -0.257385 0.514954 1445370891 0.754211 -0.315796 -0.257385 0.514954 1445370891 0.754211 -0.315796 -0.257385 0.514954 1445370891 0.754211 -0.315796 -0.257385 0.514954 1445370891 0.754211 -0.315796 -0.257385 0.514954 1445370891 0.754211 -0.315796 -0.257385 0.514954 1445370891 0.829041 -0.237427 -0.144470 0.485168 1445370891 0.829041 -0.237427 -0.144470 0.485168 1445370891 0.829041 -0.237427 -0.144470 0.485168 1445370891 0.829041 -0.237427 -0.144470 0.485168 1445370891 0.829041 -0.237427 -0.144470 0.485168 1445370891 0.829041 -0.237427 -0.144470 0.485168 1445370891 0.880371 -0.158569 -0.067078 0.441772 1445370891 0.880371 -0.158569 -0.067078 0.441772 1445370891 0.880371 -0.158569 -0.067078 0.441772 1445370891 0.880371 -0.158569 -0.067078 0.441772 1445370891 0.880371 -0.158569 -0.067078 0.441772 1445370891 0.880371 -0.158569 -0.067078 0.441772 1445370891 0.880371 -0.158569 -0.067078 0.441772 1445370891 0.919800 -0.127808 0.008362 0.370789 1445370891 0.919800 -0.127808 0.008362 0.370789 1445370891 0.919800 -0.127808 0.008362 0.370789 1445370891 0.919800 -0.127808 0.008362 0.370789 1445370891 0.919800 -0.127808 0.008362 0.370789 1445370891 0.919800 -0.127808 0.008362 0.370789 1445370891 0.935913 -0.122742 0.124573 0.305664 1445370891 0.935913 -0.122742 0.124573 0.305664 1445370891 0.935913 -0.122742 0.124573 0.305664 1445370891 0.935913 -0.122742 0.124573 0.305664 1445370891 0.935913 -0.122742 0.124573 0.305664 1445370891 0.935913 -0.122742 0.124573 0.305664 1445370891 0.931030 -0.126709 0.196289 0.280151 1445370891 0.931030 -0.126709 0.196289 0.280151 1445370891 0.931030 -0.126709 0.196289 0.280151 1445370891 0.931030 -0.126709 0.196289 0.280151 1445370891 0.931030 -0.126709 0.196289 0.280151 1445370891 0.931030 -0.126709 0.196289 0.280151 1445370891 0.920227 -0.122070 0.184814 0.322632 1445370891 0.920227 -0.122070 0.184814 0.322632 1445370891 0.920227 -0.122070 0.184814 0.322632 1445370891 0.920227 -0.122070 0.184814 0.322632 1445370891 0.920227 -0.122070 0.184814 0.322632 1445370891 0.898193 -0.104065 0.113831 0.411560 1445370891 0.898193 -0.104065 0.113831 0.411560 1445370891 0.898193 -0.104065 0.113831 0.411560 1445370891 0.898193 -0.104065 0.113831 0.411560 1445370891 0.898193 -0.104065 0.113831 0.411560 1445370891 0.898193 -0.104065 0.113831 0.411560 1445370891 0.898193 -0.104065 0.113831 0.411560 1445370891 0.861084 -0.066772 0.009399 0.503967 1445370892 0.861084 -0.066772 0.009399 0.503967 1445370892 0.861084 -0.066772 0.009399 0.503967 1445370892 0.861084 -0.066772 0.009399 0.503967 1445370892 0.861084 -0.066772 0.009399 0.503967 1445370892 0.801758 -0.046997 -0.113220 0.584900 1445370892 0.801758 -0.046997 -0.113220 0.584900 1445370892 0.801758 -0.046997 -0.113220 0.584900 1445370892 0.801758 -0.046997 -0.113220 0.584900 1445370892 0.801758 -0.046997 -0.113220 0.584900 1445370892 0.801758 -0.046997 -0.113220 0.584900 1445370892 0.688965 -0.036987 -0.309082 0.654480 1445370892 0.688965 -0.036987 -0.309082 0.654480 1445370892 0.688965 -0.036987 -0.309082 0.654480 1445370892 0.688965 -0.036987 -0.309082 0.654480 1445370892 0.688965 -0.036987 -0.309082 0.654480 1445370892 0.688965 -0.036987 -0.309082 0.654480 1445370892 0.688965 -0.036987 -0.309082 0.654480 1445370892 0.616455 -0.060791 -0.368713 0.693054 1445370892 0.616455 -0.060791 -0.368713 0.693054 1445370892 0.616455 -0.060791 -0.368713 0.693054 1445370892 0.616455 -0.060791 -0.368713 0.693054 1445370892 0.616455 -0.060791 -0.368713 0.693054 1445370892 0.616455 -0.060791 -0.368713 0.693054 1445370892 0.596069 -0.030151 -0.269348 0.755737 1445370892 0.596069 -0.030151 -0.269348 0.755737 1445370892 0.596069 -0.030151 -0.269348 0.755737 1445370892 0.596069 -0.030151 -0.269348 0.755737 1445370892 0.596069 -0.030151 -0.269348 0.755737 1445370892 0.596069 -0.030151 -0.269348 0.755737 1445370892 0.596069 -0.030151 -0.269348 0.755737 1445370892 0.634583 -0.120972 -0.296204 0.703430 1445370892 0.634583 -0.120972 -0.296204 0.703430 1445370892 0.634583 -0.120972 -0.296204 0.703430 1445370892 0.634583 -0.120972 -0.296204 0.703430 1445370892 0.634583 -0.120972 -0.296204 0.703430 1445370892 0.683838 -0.256287 -0.358643 0.581360 1445370892 0.683838 -0.256287 -0.358643 0.581360 1445370892 0.683838 -0.256287 -0.358643 0.581360 1445370892 0.683838 -0.256287 -0.358643 0.581360 1445370892 0.683838 -0.256287 -0.358643 0.581360 1445370892 0.683838 -0.256287 -0.358643 0.581360 1445370892 0.764099 -0.271484 -0.271301 0.518494 1445370892 0.764099 -0.271484 -0.271301 0.518494 1445370892 0.764099 -0.271484 -0.271301 0.518494 1445370892 0.764099 -0.271484 -0.271301 0.518494 1445370892 0.764099 -0.271484 -0.271301 0.518494 1445370892 0.764099 -0.271484 -0.271301 0.518494 1445370892 0.853333 -0.183533 -0.139343 0.467590 1445370892 0.853333 -0.183533 -0.139343 0.467590 1445370892 0.853333 -0.183533 -0.139343 0.467590 1445370892 0.853333 -0.183533 -0.139343 0.467590 1445370892 0.853333 -0.183533 -0.139343 0.467590 1445370892 0.905579 -0.120361 -0.076843 0.399353 1445370892 0.905579 -0.120361 -0.076843 0.399353 1445370892 0.905579 -0.120361 -0.076843 0.399353 1445370892 0.905579 -0.120361 -0.076843 0.399353 1445370892 0.905579 -0.120361 -0.076843 0.399353 1445370892 0.905579 -0.120361 -0.076843 0.399353 1445370892 0.940552 -0.103699 -0.051575 0.319214 1445370892 0.940552 -0.103699 -0.051575 0.319214 1445370892 0.940552 -0.103699 -0.051575 0.319214 1445370892 0.940552 -0.103699 -0.051575 0.319214 1445370892 0.940552 -0.103699 -0.051575 0.319214 1445370892 0.940552 -0.103699 -0.051575 0.319214 1445370892 0.964050 -0.080750 0.015259 0.252563 1445370892 0.964050 -0.080750 0.015259 0.252563 1445370892 0.964050 -0.080750 0.015259 0.252563 1445370892 0.964050 -0.080750 0.015259 0.252563 1445370892 0.964050 -0.080750 0.015259 0.252563 1445370892 0.964050 -0.080750 0.015259 0.252563 1445370892 0.963440 -0.068420 0.108826 0.234863 1445370892 0.963440 -0.068420 0.108826 0.234863 1445370892 0.963440 -0.068420 0.108826 0.234863 1445370892 0.963440 -0.068420 0.108826 0.234863 1445370892 0.963440 -0.068420 0.108826 0.234863 1445370892 0.941956 -0.067810 0.146667 0.294189 1445370892 0.941956 -0.067810 0.146667 0.294189 1445370892 0.941956 -0.067810 0.146667 0.294189 1445370892 0.941956 -0.067810 0.146667 0.294189 1445370892 0.941956 -0.067810 0.146667 0.294189 1445370892 0.941956 -0.067810 0.146667 0.294189 1445370892 0.941956 -0.067810 0.146667 0.294189 1445370892 0.916748 -0.053894 0.078552 0.387756 1445370892 0.916748 -0.053894 0.078552 0.387756 1445370892 0.916748 -0.053894 0.078552 0.387756 1445370892 0.916748 -0.053894 0.078552 0.387756 1445370892 0.916748 -0.053894 0.078552 0.387756 1445370892 0.916748 -0.053894 0.078552 0.387756 1445370892 0.873047 -0.063965 -0.066650 0.478760 1445370892 0.873047 -0.063965 -0.066650 0.478760 1445370892 0.873047 -0.063965 -0.066650 0.478760 1445370892 0.873047 -0.063965 -0.066650 0.478760 1445370892 0.873047 -0.063965 -0.066650 0.478760 1445370892 0.873047 -0.063965 -0.066650 0.478760 1445370892 0.787231 -0.084961 -0.244019 0.559875 1445370892 0.787231 -0.084961 -0.244019 0.559875 1445370892 0.787231 -0.084961 -0.244019 0.559875 1445370892 0.787231 -0.084961 -0.244019 0.559875 1445370892 0.787231 -0.084961 -0.244019 0.559875 1445370892 0.787231 -0.084961 -0.244019 0.559875 1445370892 0.686401 -0.071838 -0.376709 0.617859 1445370892 0.686401 -0.071838 -0.376709 0.617859 1445370892 0.686401 -0.071838 -0.376709 0.617859 1445370892 0.686401 -0.071838 -0.376709 0.617859 1445370892 0.686401 -0.071838 -0.376709 0.617859 1445370892 0.686401 -0.071838 -0.376709 0.617859 1445370892 0.639160 -0.007446 -0.347229 0.686157 1445370892 0.639160 -0.007446 -0.347229 0.686157 1445370892 0.639160 -0.007446 -0.347229 0.686157 1445370893 0.639160 -0.007446 -0.347229 0.686157 1445370893 0.639160 -0.007446 -0.347229 0.686157 1445370893 0.639160 -0.007446 -0.347229 0.686157 1445370893 0.639160 -0.007446 -0.347229 0.686157 1445370893 0.674805 -0.088501 -0.322388 0.657898 1445370893 0.674805 -0.088501 -0.322388 0.657898 1445370893 0.674805 -0.088501 -0.322388 0.657898 1445370893 0.674805 -0.088501 -0.322388 0.657898 1445370893 0.674805 -0.088501 -0.322388 0.657898 1445370893 0.694092 -0.233704 -0.387390 0.559937 1445370893 0.694092 -0.233704 -0.387390 0.559937 1445370893 0.694092 -0.233704 -0.387390 0.559937 1445370893 0.694092 -0.233704 -0.387390 0.559937 1445370893 0.694092 -0.233704 -0.387390 0.559937 1445370893 0.694092 -0.233704 -0.387390 0.559937 1445370893 0.694092 -0.233704 -0.387390 0.559937 1445370893 0.739258 -0.270813 -0.345276 0.510803 1445370893 0.739258 -0.270813 -0.345276 0.510803 1445370893 0.739258 -0.270813 -0.345276 0.510803 1445370893 0.739258 -0.270813 -0.345276 0.510803 1445370893 0.739258 -0.270813 -0.345276 0.510803 1445370893 0.739258 -0.270813 -0.345276 0.510803 1445370893 0.814880 -0.203918 -0.231812 0.490479 1445370893 0.814880 -0.203918 -0.231812 0.490479 1445370893 0.814880 -0.203918 -0.231812 0.490479 1445370893 0.814880 -0.203918 -0.231812 0.490479 1445370893 0.814880 -0.203918 -0.231812 0.490479 1445370893 0.814880 -0.203918 -0.231812 0.490479 1445370893 0.864380 -0.124390 -0.156921 0.461182 1445370893 0.864380 -0.124390 -0.156921 0.461182 1445370893 0.864380 -0.124390 -0.156921 0.461182 1445370893 0.864380 -0.124390 -0.156921 0.461182 1445370893 0.864380 -0.124390 -0.156921 0.461182 1445370893 0.864380 -0.124390 -0.156921 0.461182 1445370893 0.864380 -0.124390 -0.156921 0.461182 1445370893 0.905701 -0.094971 -0.092590 0.402588 1445370893 0.905701 -0.094971 -0.092590 0.402588 1445370893 0.905701 -0.094971 -0.092590 0.402588 1445370893 0.905701 -0.094971 -0.092590 0.402588 1445370893 0.905701 -0.094971 -0.092590 0.402588 1445370893 0.905701 -0.094971 -0.092590 0.402588 1445370893 0.939758 -0.078674 0.022095 0.331726 1445370893 0.939758 -0.078674 0.022095 0.331726 1445370893 0.939758 -0.078674 0.022095 0.331726 1445370893 0.939758 -0.078674 0.022095 0.331726 1445370893 0.939758 -0.078674 0.022095 0.331726 1445370893 0.939758 -0.078674 0.022095 0.331726 1445370893 0.939758 -0.078674 0.022095 0.331726 1445370893 0.945618 -0.081238 0.150757 0.276489 1445370893 0.945618 -0.081238 0.150757 0.276489 1445370893 0.945618 -0.081238 0.150757 0.276489 1445370893 0.945618 -0.081238 0.150757 0.276489 1445370893 0.945618 -0.081238 0.150757 0.276489 1445370893 0.945618 -0.081238 0.150757 0.276489 1445370893 0.937317 -0.088196 0.168701 0.291748 1445370893 0.937317 -0.088196 0.168701 0.291748 1445370893 0.937317 -0.088196 0.168701 0.291748 1445370893 0.937317 -0.088196 0.168701 0.291748 1445370893 0.937317 -0.088196 0.168701 0.291748 1445370893 0.937317 -0.088196 0.168701 0.291748 1445370893 0.926575 -0.084961 0.080750 0.357300 1445370893 0.926575 -0.084961 0.080750 0.357300 1445370893 0.926575 -0.084961 0.080750 0.357300 1445370893 0.926575 -0.084961 0.080750 0.357300 1445370893 0.926575 -0.084961 0.080750 0.357300 1445370893 0.926575 -0.084961 0.080750 0.357300 1445370893 0.891968 -0.073120 -0.054871 0.442749 1445370893 0.891968 -0.073120 -0.054871 0.442749 1445370893 0.891968 -0.073120 -0.054871 0.442749 1445370893 0.891968 -0.073120 -0.054871 0.442749 1445370893 0.891968 -0.073120 -0.054871 0.442749 1445370893 0.891968 -0.073120 -0.054871 0.442749 1445370893 0.835510 -0.061096 -0.167114 0.519836 1445370893 0.835510 -0.061096 -0.167114 0.519836 1445370893 0.835510 -0.061096 -0.167114 0.519836 1445370893 0.835510 -0.061096 -0.167114 0.519836 1445370893 0.835510 -0.061096 -0.167114 0.519836 1445370893 0.725342 -0.035217 -0.343506 0.595459 1445370893 0.725342 -0.035217 -0.343506 0.595459 1445370893 0.725342 -0.035217 -0.343506 0.595459 1445370893 0.638977 -0.029175 -0.452148 0.621643 1445370893 0.638977 -0.029175 -0.452148 0.621643 1445370893 0.638977 -0.029175 -0.452148 0.621643 1445370893 0.638977 -0.029175 -0.452148 0.621643 1445370893 0.638977 -0.029175 -0.452148 0.621643 1445370893 0.638977 -0.029175 -0.452148 0.621643 1445370893 0.638977 -0.029175 -0.452148 0.621643 1445370893 0.639099 -0.040344 -0.370117 0.672974 1445370893 0.639099 -0.040344 -0.370117 0.672974 1445370893 0.639099 -0.040344 -0.370117 0.672974 1445370893 0.639099 -0.040344 -0.370117 0.672974 1445370893 0.639099 -0.040344 -0.370117 0.672974 1445370893 0.639099 -0.040344 -0.370117 0.672974 1445370893 0.685181 -0.124756 -0.336548 0.633728 1445370893 0.685181 -0.124756 -0.336548 0.633728 1445370893 0.685181 -0.124756 -0.336548 0.633728 1445370893 0.685181 -0.124756 -0.336548 0.633728 1445370893 0.685181 -0.124756 -0.336548 0.633728 1445370893 0.685181 -0.124756 -0.336548 0.633728 1445370893 0.708923 -0.247559 -0.359070 0.554199 1445370893 0.708923 -0.247559 -0.359070 0.554199 1445370893 0.708923 -0.247559 -0.359070 0.554199 1445370893 0.708923 -0.247559 -0.359070 0.554199 1445370893 0.708923 -0.247559 -0.359070 0.554199 1445370893 0.708923 -0.247559 -0.359070 0.554199 1445370893 0.708923 -0.247559 -0.359070 0.554199 1445370893 0.764954 -0.246521 -0.283691 0.523071 1445370893 0.764954 -0.246521 -0.283691 0.523071 1445370893 0.764954 -0.246521 -0.283691 0.523071 1445370893 0.764954 -0.246521 -0.283691 0.523071 1445370894 0.764954 -0.246521 -0.283691 0.523071 1445370894 0.764954 -0.246521 -0.283691 0.523071 1445370894 0.842651 -0.163269 -0.155640 0.488892 1445370894 0.842651 -0.163269 -0.155640 0.488892 1445370894 0.842651 -0.163269 -0.155640 0.488892 1445370894 0.842651 -0.163269 -0.155640 0.488892 1445370894 0.842651 -0.163269 -0.155640 0.488892 1445370894 0.842651 -0.163269 -0.155640 0.488892 1445370894 0.895691 -0.111938 -0.081970 0.422363 1445370894 0.895691 -0.111938 -0.081970 0.422363 1445370894 0.895691 -0.111938 -0.081970 0.422363 1445370894 0.895691 -0.111938 -0.081970 0.422363 1445370894 0.895691 -0.111938 -0.081970 0.422363 1445370894 0.895691 -0.111938 -0.081970 0.422363 1445370894 0.943359 -0.096375 -0.009583 0.317200 1445370894 0.943359 -0.096375 -0.009583 0.317200 1445370894 0.943359 -0.096375 -0.009583 0.317200 1445370894 0.943359 -0.096375 -0.009583 0.317200 1445370894 0.943359 -0.096375 -0.009583 0.317200 1445370894 0.943359 -0.096375 -0.009583 0.317200 1445370894 0.965332 -0.069458 0.118103 0.222046 1445370894 0.965332 -0.069458 0.118103 0.222046 1445370894 0.965332 -0.069458 0.118103 0.222046 1445370894 0.965332 -0.069458 0.118103 0.222046 1445370894 0.965332 -0.069458 0.118103 0.222046 1445370894 0.965332 -0.069458 0.118103 0.222046 1445370894 0.960266 -0.031738 0.191711 0.200134 1445370894 0.960266 -0.031738 0.191711 0.200134 1445370894 0.960266 -0.031738 0.191711 0.200134 1445370894 0.960266 -0.031738 0.191711 0.200134 1445370894 0.960266 -0.031738 0.191711 0.200134 1445370894 0.960266 -0.031738 0.191711 0.200134 1445370894 0.956848 -0.003723 0.156372 0.244751 1445370894 0.956848 -0.003723 0.156372 0.244751 1445370894 0.956848 -0.003723 0.156372 0.244751 1445370894 0.956848 -0.003723 0.156372 0.244751 1445370894 0.956848 -0.003723 0.156372 0.244751 1445370894 0.956848 -0.003723 0.156372 0.244751 1445370894 0.941711 0.021240 0.060547 0.330078 1445370894 0.941711 0.021240 0.060547 0.330078 1445370894 0.941711 0.021240 0.060547 0.330078 1445370894 0.941711 0.021240 0.060547 0.330078 1445370894 0.941711 0.021240 0.060547 0.330078 1445370894 0.941711 0.021240 0.060547 0.330078 1445370894 0.941711 0.021240 0.060547 0.330078 1445370894 0.905945 0.025757 -0.058289 0.418457 1445370894 0.905945 0.025757 -0.058289 0.418457 1445370894 0.905945 0.025757 -0.058289 0.418457 1445370894 0.905945 0.025757 -0.058289 0.418457 1445370894 0.905945 0.025757 -0.058289 0.418457 1445370894 
0.441101 -0.680298 0.285400 0.511047 1445370897 0.435608 -0.686279 0.281067 0.510071 1445370897 0.435608 -0.686279 0.281067 0.510071 1445370897 0.435608 -0.686279 0.281067 0.510071 1445370897 0.435608 -0.686279 0.281067 0.510071 1445370897 0.435608 -0.686279 0.281067 0.510071 1445370897 0.435608 -0.686279 0.281067 0.510071 1445370897 0.428406 -0.697998 0.265808 0.508484 1445370897 0.428406 -0.697998 0.265808 0.508484 1445370897 0.428406 -0.697998 0.265808 0.508484 1445370897 0.428406 -0.697998 0.265808 0.508484 1445370897 0.428406 -0.697998 0.265808 0.508484 1445370897 0.428406 -0.697998 0.265808 0.508484 1445370897 0.428406 -0.697998 0.265808 0.508484 1445370897 0.420593 -0.709351 0.241699 0.511292 1445370897 0.420593 -0.709351 0.241699 0.511292 1445370897 0.420593 -0.709351 0.241699 0.511292 1445370897 0.420593 -0.709351 0.241699 0.511292 1445370897 0.420593 -0.709351 0.241699 0.511292 1445370897 0.420593 -0.709351 0.241699 0.511292 1445370897 0.420593 -0.709351 0.241699 0.511292 1445370897 0.406372 -0.717896 0.213440 0.523315 1445370897 0.406372 -0.717896 0.213440 0.523315 1445370897 0.406372 -0.717896 0.213440 0.523315 1445370897 0.406372 -0.717896 0.213440 0.523315 1445370897 0.406372 -0.717896 0.213440 0.523315 1445370897 0.406372 -0.717896 0.213440 0.523315 1445370897 0.396667 -0.722900 0.192627 0.531860 1445370898 0.396667 -0.722900 0.192627 0.531860 1445370898 0.396667 -0.722900 0.192627 0.531860 1445370898 0.396667 -0.722900 0.192627 0.531860 1445370898 0.396667 -0.722900 0.192627 0.531860 1445370898 0.396667 -0.722900 0.192627 0.531860 1445370898 0.388062 -0.727783 0.177246 0.536926 1445370898 0.388062 -0.727783 0.177246 0.536926 1445370898 0.388062 -0.727783 0.177246 0.536926 1445370898 0.388062 -0.727783 0.177246 0.536926 1445370898 0.388062 -0.727783 0.177246 0.536926 1445370898 0.388062 -0.727783 0.177246 0.536926 1445370898 0.392395 -0.725647 0.179871 0.535767 1445370898 0.392395 -0.725647 0.179871 0.535767 1445370898 0.392395 -0.725647 0.179871 0.535767 1445370898 0.392395 -0.725647 0.179871 0.535767 1445370898 0.392395 -0.725647 0.179871 0.535767 1445370898 0.392395 -0.725647 0.179871 0.535767 1445370898 0.422729 -0.704224 0.220032 0.526306 1445370898 0.422729 -0.704224 0.220032 0.526306 1445370898 0.422729 -0.704224 0.220032 0.526306 1445370898 0.422729 -0.704224 0.220032 0.526306 1445370898 0.422729 -0.704224 0.220032 0.526306 1445370898 0.422729 -0.704224 0.220032 0.526306 1445370898 0.422729 -0.704224 0.220032 0.526306 1445370898 0.458740 -0.675903 0.262146 0.513794 1445370898 0.458740 -0.675903 0.262146 0.513794 1445370898 0.458740 -0.675903 0.262146 0.513794 1445370898 0.458740 -0.675903 0.262146 0.513794 1445370898 0.458740 -0.675903 0.262146 0.513794 1445370898 0.458740 -0.675903 0.262146 0.513794 1445370898 0.489685 -0.645813 0.292419 0.507568 1445370898 0.489685 -0.645813 0.292419 0.507568 1445370898 0.489685 -0.645813 0.292419 0.507568 1445370898 0.489685 -0.645813 0.292419 0.507568 1445370898 0.489685 -0.645813 0.292419 0.507568 1445370898 0.489685 -0.645813 0.292419 0.507568 1445370898 0.508545 -0.610596 0.308655 0.522705 1445370898 0.508545 -0.610596 0.308655 0.522705 1445370898 0.508545 -0.610596 0.308655 0.522705 1445370898 0.508545 -0.610596 0.308655 0.522705 1445370898 0.508545 -0.610596 0.308655 0.522705 1445370898 0.508545 -0.610596 0.308655 0.522705 1445370898 0.508545 -0.610596 0.308655 0.522705 1445370898 0.503784 -0.585510 0.302307 0.558472 1445370898 0.503784 -0.585510 0.302307 0.558472 1445370898 0.503784 -0.585510 0.302307 0.558472 1445370898 0.503784 -0.585510 0.302307 0.558472 1445370898 0.503784 -0.585510 0.302307 0.558472 1445370898 0.503784 -0.585510 0.302307 0.558472 1445370898 0.501831 -0.593750 0.287659 0.559326 1445370898 0.501831 -0.593750 0.287659 0.559326 1445370898 0.501831 -0.593750 0.287659 0.559326 1445370898 0.501831 -0.593750 0.287659 0.559326 1445370898 0.501831 -0.593750 0.287659 0.559326 1445370898 0.501831 -0.593750 0.287659 0.559326 1445370898 0.531738 -0.590759 0.322266 0.514221 1445370898 0.531738 -0.590759 0.322266 0.514221 1445370898 0.531738 -0.590759 0.322266 0.514221 1445370898 0.531738 -0.590759 0.322266 0.514221 1445370898 0.531738 -0.590759 0.322266 0.514221 1445370898 0.531738 -0.590759 0.322266 0.514221 1445370898 0.531738 -0.590759 0.322266 0.514221 1445370898 0.546143 -0.605225 0.358154 0.455078 1445370898 0.546143 -0.605225 0.358154 0.455078 1445370898 0.546143 -0.605225 0.358154 0.455078 1445370898 0.546143 -0.605225 0.358154 0.455078 1445370898 0.546143 -0.605225 0.358154 0.455078 1445370898 0.546143 -0.605225 0.358154 0.455078 1445370898 0.523804 -0.636047 0.388733 0.412231 1445370898 0.523804 -0.636047 0.388733 0.412231 1445370898 0.523804 -0.636047 0.388733 0.412231 1445370898 0.523804 -0.636047 0.388733 0.412231 1445370898 0.523804 -0.636047 0.388733 0.412231 1445370898 0.523804 -0.636047 0.388733 0.412231 1445370898 0.523804 -0.636047 0.388733 0.412231 1445370898 0.477600 -0.675171 0.399414 0.395569 1445370898 0.477600 -0.675171 0.399414 0.395569 1445370898 0.477600 -0.675171 0.399414 0.395569 1445370898 0.477600 -0.675171 0.399414 0.395569 1445370898 0.477600 -0.675171 0.399414 0.395569 1445370898 0.477600 -0.675171 0.399414 0.395569 1445370898 0.442383 -0.696289 0.401855 0.397461 1445370898 0.442383 -0.696289 0.401855 0.397461 1445370898 0.442383 -0.696289 0.401855 0.397461 1445370898 0.442383 -0.696289 0.401855 0.397461 1445370898 0.442383 -0.696289 0.401855 0.397461 1445370898 0.442383 -0.696289 0.401855 0.397461 1445370898 0.419556 -0.711548 0.395020 0.401978 1445370898 0.419556 -0.711548 0.395020 0.401978 1445370898 0.419556 -0.711548 0.395020 0.401978 1445370898 0.419556 -0.711548 0.395020 0.401978 1445370898 0.419556 -0.711548 0.395020 0.401978 1445370898 0.419556 -0.711548 0.395020 0.401978 1445370898 0.419556 -0.711548 0.395020 0.401978 1445370898 0.407349 -0.728516 0.374756 0.403625 1445370898 0.407349 -0.728516 0.374756 0.403625 1445370898 0.407349 -0.728516 0.374756 0.403625 1445370898 0.407349 -0.728516 0.374756 0.403625 1445370898 0.407349 -0.728516 0.374756 0.403625 1445370898 0.407349 -0.728516 0.374756 0.403625 1445370898 0.423279 -0.721191 0.371460 0.403381 1445370898 0.423279 -0.721191 0.371460 0.403381 1445370898 0.423279 -0.721191 0.371460 0.403381 1445370898 0.423279 -0.721191 0.371460 0.403381 1445370898 0.423279 -0.721191 0.371460 0.403381 1445370898 0.423279 -0.721191 0.371460 0.403381 1445370898 0.423279 -0.721191 0.371460 0.403381 1445370898 0.471619 -0.685547 0.402100 0.381958 1445370898 0.471619 -0.685547 0.402100 0.381958 1445370898 0.471619 -0.685547 0.402100 0.381958 1445370898 0.471619 -0.685547 0.402100 0.381958 1445370898 0.471619 -0.685547 0.402100 0.381958 1445370898 0.471619 -0.685547 0.402100 0.381958 1445370898 0.506531 -0.650146 0.423523 0.375854 1445370898 0.506531 -0.650146 0.423523 0.375854 1445370899 0.506531 -0.650146 0.423523 0.375854 1445370899 0.506531 -0.650146 0.423523 0.375854 1445370899 0.506531 -0.650146 0.423523 0.375854 1445370899 0.516052 -0.636902 0.415771 0.393799 1445370899 0.516052 -0.636902 0.415771 0.393799 1445370899 0.516052 -0.636902 0.415771 0.393799 1445370899 0.516052 -0.636902 0.415771 0.393799 1445370899 0.516052 -0.636902 0.415771 0.393799 1445370899 0.516052 -0.636902 0.415771 0.393799 1445370899 0.516052 -0.636902 0.415771 0.393799 1445370899 0.523865 -0.624146 0.404785 0.414856 1445370899 0.523865 -0.624146 0.404785 0.414856 1445370899 0.523865 -0.624146 0.404785 0.414856 1445370899 0.523865 -0.624146 0.404785 0.414856 1445370899 0.523865 -0.624146 0.404785 0.414856 1445370899 0.523865 -0.624146 0.404785 0.414856 1445370899 0.511108 -0.631775 0.396179 0.427307 1445370899 0.511108 -0.631775 0.396179 0.427307 1445370899 0.511108 -0.631775 0.396179 0.427307 1445370899 0.511108 -0.631775 0.396179 0.427307 1445370899 0.511108 -0.631775 0.396179 0.427307 1445370899 0.511108 -0.631775 0.396179 0.427307 1445370899 0.511108 -0.631775 0.396179 0.427307 1445370899 0.501343 -0.643860 0.403870 0.413452 1445370899 0.501343 -0.643860 0.403870 0.413452 1445370899 0.501343 -0.643860 0.403870 0.413452 1445370899 0.501343 -0.643860 0.403870 0.413452 1445370899 0.501343 -0.643860 0.403870 0.413452 1445370899 0.533325 -0.620056 0.452148 0.355896 1445370899 0.533325 -0.620056 0.452148 0.355896 1445370899 0.533325 -0.620056 0.452148 0.355896 1445370899 0.533325 -0.620056 0.452148 0.355896 1445370899 0.533325 -0.620056 0.452148 0.355896 1445370899 0.533325 -0.620056 0.452148 0.355896 1445370899 0.533325 -0.620056 0.452148 0.355896 1445370899 0.529907 -0.624512 0.471191 0.327271 1445370899 0.529907 -0.624512 0.471191 0.327271 1445370899 0.529907 -0.624512 0.471191 0.327271 1445370899 0.529907 -0.624512 0.471191 0.327271 1445370899 0.529907 -0.624512 0.471191 0.327271 1445370899 0.529907 -0.624512 0.471191 0.327271 1445370899 0.485046 -0.666565 0.458130 0.332458 1445370899 0.485046 -0.666565 0.458130 0.332458 1445370899 0.485046 -0.666565 0.458130 0.332458 1445370899 0.485046 -0.666565 0.458130 0.332458 1445370899 0.485046 -0.666565 0.458130 0.332458 1445370899 0.485046 -0.666565 0.458130 0.332458 1445370899 0.451355 -0.698120 0.433472 0.347717 1445370899 0.451355 -0.698120 0.433472 0.347717 1445370899 0.451355 -0.698120 0.433472 0.347717 1445370899 0.451355 -0.698120 0.433472 0.347717 1445370899 0.451355 -0.698120 0.433472 0.347717 1445370899 0.451355 -0.698120 0.433472 0.347717 1445370899 0.451355 -0.698120 0.433472 0.347717 1445370899 0.429565 -0.713867 0.414856 0.365662 1445370899 0.429565 -0.713867 0.414856 0.365662 1445370899 0.429565 -0.713867 0.414856 0.365662 1445370899 0.429565 -0.713867 0.414856 0.365662 1445370899 0.429565 -0.713867 0.414856 0.365662 1445370899 0.429565 -0.713867 0.414856 0.365662 1445370899 0.429565 -0.713867 0.414856 0.365662 1445370899 0.379456 -0.751709 0.361084 0.400635 1445370899 0.379456 -0.751709 0.361084 0.400635 1445370899 0.379456 -0.751709 0.361084 0.400635 1445370899 0.379456 -0.751709 0.361084 0.400635 1445370899 0.379456 -0.751709 0.361084 0.400635 1445370899 0.379456 -0.751709 0.361084 0.400635 1445370899 0.376892 -0.765991 0.326355 0.405823 1445370899 0.376892 -0.765991 0.326355 0.405823 1445370899 0.376892 -0.765991 0.326355 0.405823 1445370899 0.376892 -0.765991 0.326355 0.405823 1445370899 0.376892 -0.765991 0.326355 0.405823 1445370899 0.376892 -0.765991 0.326355 0.405823 1445370899 0.419800 -0.741150 0.336060 0.401855 1445370899 0.419800 -0.741150 0.336060 0.401855 1445370899 0.419800 -0.741150 0.336060 0.401855 1445370899 0.419800 -0.741150 0.336060 0.401855 1445370899 0.419800 -0.741150 0.336060 0.401855 1445370899 0.419800 -0.741150 0.336060 0.401855 1445370899 0.461487 -0.706604 0.362427 0.395447 1445370899 0.461487 -0.706604 0.362427 0.395447 1445370899 0.461487 -0.706604 0.362427 0.395447 1445370899 0.461487 -0.706604 0.362427 0.395447 1445370899 0.461487 -0.706604 0.362427 0.395447 1445370899 0.461487 -0.706604 0.362427 0.395447 1445370899 0.498840 -0.672852 0.377625 0.394714 1445370899 0.498840 -0.672852 0.377625 0.394714 1445370899 0.498840 -0.672852 0.377625 0.394714 1445370899 0.498840 -0.672852 0.377625 0.394714 1445370899 0.498840 -0.672852 0.377625 0.394714 1445370899 0.498840 -0.672852 0.377625 0.394714 1445370899 0.527405 -0.639832 0.382751 0.407410 1445370899 0.527405 -0.639832 0.382751 0.407410 1445370899 0.527405 -0.639832 0.382751 0.407410 1445370899 0.527405 -0.639832 0.382751 0.407410 1445370899 0.527405 -0.639832 0.382751 0.407410 1445370899 0.527405 -0.639832 0.382751 0.407410 1445370899 0.527405 -0.639832 0.382751 0.407410 1445370899 0.553589 -0.600830 0.386841 0.427612 1445370899 0.553589 -0.600830 0.386841 0.427612 1445370899 0.553589 -0.600830 0.386841 0.427612 1445370899 0.553589 -0.600830 0.386841 0.427612 1445370899 0.553589 -0.600830 0.386841 0.427612 1445370899 0.553589 -0.600830 0.386841 0.427612 1445370899 0.552368 -0.579468 0.391174 0.453918 1445370899 0.552368 -0.579468 0.391174 0.453918 1445370899 0.552368 -0.579468 0.391174 0.453918 1445370899 0.552368 -0.579468 0.391174 0.453918 1445370899 0.552368 -0.579468 0.391174 0.453918 1445370899 0.552368 -0.579468 0.391174 0.453918 1445370899 0.530945 -0.591919 0.399597 0.456055 1445370899 0.530945 -0.591919 0.399597 0.456055 1445370899 0.530945 -0.591919 0.399597 0.456055 1445370899 0.530945 -0.591919 0.399597 0.456055 1445370900 0.530945 -0.591919 0.399597 0.456055 1445370900 0.530945 -0.591919 0.399597 0.456055 1445370900 0.530945 -0.591919 0.399597 0.456055 1445370900 0.546570 -0.582092 0.434631 0.416443 1445370900 0.546570 -0.582092 0.434631 0.416443 1445370900 0.546570 -0.582092 0.434631 0.416443 1445370900 0.546570 -0.582092 0.434631 0.416443 1445370900 0.546570 -0.582092 0.434631 0.416443 1445370900 0.546570 -0.582092 0.434631 0.416443 1445370900 0.546875 -0.596191 0.432373 0.398071 1445370900 0.546875 -0.596191 0.432373 0.398071 1445370900 0.546875 -0.596191 0.432373 0.398071 1445370900 0.546875 -0.596191 0.432373 0.398071 1445370900 0.546875 -0.596191 0.432373 0.398071 1445370900 0.546875 -0.596191 0.432373 0.398071 1445370900 0.531555 -0.632935 0.390381 0.405396 1445370900 0.531555 -0.632935 0.390381 0.405396 1445370900 0.531555 -0.632935 0.390381 0.405396 1445370900 0.531555 -0.632935 0.390381 0.405396 1445370900 0.531555 -0.632935 0.390381 0.405396 1445370900 0.531555 -0.632935 0.390381 0.405396 1445370900 0.531555 -0.632935 0.390381 0.405396 1445370900 0.502563 -0.672180 0.347107 0.418396 1445370900 0.502563 -0.672180 0.347107 0.418396 1445370900 0.502563 -0.672180 0.347107 0.418396 1445370900 0.502563 -0.672180 0.347107 0.418396 1445370900 0.502563 -0.672180 0.347107 0.418396 1445370900 0.502563 -0.672180 0.347107 0.418396 1445370900 0.450439 -0.719177 0.300720 0.435303 1445370900 0.450439 -0.719177 0.300720 0.435303 1445370900 0.450439 -0.719177 0.300720 0.435303 1445370900 0.450439 -0.719177 0.300720 0.435303 1445370900 0.450439 -0.719177 0.300720 0.435303 1445370900 0.450439 -0.719177 0.300720 0.435303 1445370900 0.400940 -0.758850 0.256714 0.444397 1445370900 0.400940 -0.758850 0.256714 0.444397 1445370900 0.400940 -0.758850 0.256714 0.444397 1445370900 0.400940 -0.758850 0.256714 0.444397 1445370900 0.400940 -0.758850 0.256714 0.444397 1445370900 0.400940 -0.758850 0.256714 0.444397 1445370900 0.372559 -0.787598 0.212036 0.442627 1445370900 0.372559 -0.787598 0.212036 0.442627 1445370900 0.372559 -0.787598 0.212036 0.442627 1445370900 0.372559 -0.787598 0.212036 0.442627 1445370900 0.372559 -0.787598 0.212036 0.442627 1445370900 0.372559 -0.787598 0.212036 0.442627 1445370900 0.374329 -0.795898 0.194824 0.434082 1445370900 0.374329 -0.795898 0.194824 0.434082 1445370900 0.374329 -0.795898 0.194824 0.434082 1445370900 0.374329 -0.795898 0.194824 0.434082 1445370900 0.374329 -0.795898 0.194824 0.434082 1445370900 0.374329 -0.795898 0.194824 0.434082 1445370900 0.374329 -0.795898 0.194824 0.434082 1445370900 0.391113 -0.782898 0.204468 0.438416 1445370900 0.391113 -0.782898 0.204468 0.438416 1445370900 0.391113 -0.782898 0.204468 0.438416 1445370900 0.391113 -0.782898 0.204468 0.438416 1445370900 0.391113 -0.782898 0.204468 0.438416 1445370900 0.391113 -0.782898 0.204468 0.438416 1445370900 0.391113 -0.782898 0.204468 0.438416 1445370900 0.417908 -0.757996 0.235046 0.442200 1445370900 0.417908 -0.757996 0.235046 0.442200 1445370900 0.417908 -0.757996 0.235046 0.442200 1445370900 0.417908 -0.757996 0.235046 0.442200 1445370900 0.417908 -0.757996 0.235046 0.442200 1445370900 0.417908 -0.757996 0.235046 0.442200 1445370900 0.451477 -0.726318 0.273010 0.440552 1445370900 0.451477 -0.726318 0.273010 0.440552 1445370900 0.451477 -0.726318 0.273010 0.440552 1445370900 0.451477 -0.726318 0.273010 0.440552 1445370900 0.451477 -0.726318 0.273010 0.440552 1445370900 0.451477 -0.726318 0.273010 0.440552 1445370900 0.479187 -0.687317 0.309814 0.449463 1445370900 0.479187 -0.687317 0.309814 0.449463 1445370900 0.479187 -0.687317 0.309814 0.449463 1445370900 0.479187 -0.687317 0.309814 0.449463 1445370900 0.479187 -0.687317 0.309814 0.449463 1445370900 0.479187 -0.687317 0.309814 0.449463 1445370900 0.479187 -0.687317 0.309814 0.449463 1445370900 0.501404 -0.649719 0.333130 0.464172 1445370900 0.501404 -0.649719 0.333130 0.464172 1445370900 0.501404 -0.649719 0.333130 0.464172 1445370900 0.501404 -0.649719 0.333130 0.464172 1445370900 0.501404 -0.649719 0.333130 0.464172 1445370900 0.501404 -0.649719 0.333130 0.464172 1445370900 0.518250 -0.617432 0.348022 0.478516 1445370900 0.518250 -0.617432 0.348022 0.478516 1445370900 0.518250 -0.617432 0.348022 0.478516 1445370900 0.518250 -0.617432 0.348022 0.478516 1445370900 0.518250 -0.617432 0.348022 0.478516 1445370900 0.518250 -0.617432 0.348022 0.478516 1445370900 0.530945 -0.593018 0.390198 0.462769 1445370900 0.530945 -0.593018 0.390198 0.462769 1445370900 0.530945 -0.593018 0.390198 0.462769 1445370900 0.530945 -0.593018 0.390198 0.462769 1445370900 0.530945 -0.593018 0.390198 0.462769 1445370900 0.530945 -0.593018 0.390198 0.462769 1445370900 0.530945 -0.593018 0.390198 0.462769 1445370900 0.551025 -0.574768 0.445007 0.409851 1445370900 0.551025 -0.574768 0.445007 0.409851 1445370900 0.551025 -0.574768 0.445007 0.409851 1445370900 0.551025 -0.574768 0.445007 0.409851 1445370900 0.551025 -0.574768 0.445007 0.409851 1445370900 0.551025 -0.574768 0.445007 0.409851 1445370900 0.562561 -0.568054 0.473816 0.369202 1445370900 0.562561 -0.568054 0.473816 0.369202 1445370900 0.562561 -0.568054 0.473816 0.369202 1445370900 0.562561 -0.568054 0.473816 0.369202 1445370900 0.562561 -0.568054 0.473816 0.369202 1445370900 0.562561 -0.568054 0.473816 0.369202 1445370900 0.521729 -0.608582 0.454102 0.388794 1445370900 0.521729 -0.608582 0.454102 0.388794 1445370900 0.521729 -0.608582 0.454102 0.388794 1445370900 0.521729 -0.608582 0.454102 0.388794 1445370900 0.521729 -0.608582 0.454102 0.388794 1445370901 0.521729 -0.608582 0.454102 0.388794 1445370901 0.521729 -0.608582 0.454102 0.388794 1445370901 0.459595 -0.674805 0.397827 0.418396 1445370901 0.459595 -0.674805 0.397827 0.418396 1445370901 0.459595 -0.674805 0.397827 0.418396 1445370901 0.459595 -0.674805 0.397827 0.418396 1445370901 0.459595 -0.674805 0.397827 0.418396 1445370901 0.386169 -0.740417 0.318909 0.448242 1445370901 0.386169 -0.740417 0.318909 0.448242 1445370901 0.386169 -0.740417 0.318909 0.448242 1445370901 0.386169 -0.740417 0.318909 0.448242 1445370901 0.386169 -0.740417 0.318909 0.448242 1445370901 0.386169 -0.740417 0.318909 0.448242 1445370901 0.330933 -0.791260 0.234314 0.457642 1445370901 0.330933 -0.791260 0.234314 0.457642 1445370901 0.330933 -0.791260 0.234314 0.457642 1445370901 0.330933 -0.791260 0.234314 0.457642 1445370901 0.330933 -0.791260 0.234314 0.457642 1445370901 0.330933 -0.791260 0.234314 0.457642 1445370901 0.330933 -0.791260 0.234314 0.457642 1445370901 0.319275 -0.806763 0.187988 0.460266 1445370901 0.319275 -0.806763 0.187988 0.460266 1445370901 0.319275 -0.806763 0.187988 0.460266 1445370901 0.319275 -0.806763 0.187988 0.460266 1445370901 0.319275 -0.806763 0.187988 0.460266 1445370901 0.319275 -0.806763 0.187988 0.460266 1445370901 0.328247 -0.804565 0.170166 0.464661 1445370901 0.328247 -0.804565 0.170166 0.464661 1445370901 0.328247 -0.804565 0.170166 0.464661 1445370901 0.328247 -0.804565 0.170166 0.464661 1445370901 0.328247 -0.804565 0.170166 0.464661 1445370901 0.328247 -0.804565 0.170166 0.464661 1445370901 0.328247 -0.804565 0.170166 0.464661 1445370901 0.358093 -0.788879 0.184143 0.464172 1445370901 0.358093 -0.788879 0.184143 0.464172 1445370901 0.358093 -0.788879 0.184143 0.464172 1445370901 0.358093 -0.788879 0.184143 0.464172 1445370901 0.358093 -0.788879 0.184143 0.464172 1445370901 0.358093 -0.788879 0.184143 0.464172 1445370901 0.398376 -0.766052 0.232422 0.447693 1445370901 0.398376 -0.766052 0.232422 0.447693 1445370901 0.398376 -0.766052 0.232422 0.447693 1445370901 0.398376 -0.766052 0.232422 0.447693 1445370901 0.398376 -0.766052 0.232422 0.447693 1445370901 0.398376 -0.766052 0.232422 0.447693 1445370901 0.434509 -0.738892 0.292786 0.423645 1445370901 0.434509 -0.738892 0.292786 0.423645 1445370901 0.434509 -0.738892 0.292786 0.423645 1445370901 0.434509 -0.738892 0.292786 0.423645 1445370901 0.434509 -0.738892 0.292786 0.423645 1445370901 0.434509 -0.738892 0.292786 0.423645 1445370901 0.462769 -0.706238 0.334412 0.418640 1445370901 0.462769 -0.706238 0.334412 0.418640 1445370901 0.462769 -0.706238 0.334412 0.418640 1445370901 0.462769 -0.706238 0.334412 0.418640 1445370901 0.462769 -0.706238 0.334412 0.418640 1445370901 0.462769 -0.706238 0.334412 0.418640 1445370901 0.462769 -0.706238 0.334412 0.418640 1445370901 0.492676 -0.668274 0.365173 0.421021 1445370901 0.492676 -0.668274 0.365173 0.421021 1445370901 0.492676 -0.668274 0.365173 0.421021 1445370901 0.492676 -0.668274 0.365173 0.421021 1445370901 0.492676 -0.668274 0.365173 0.421021 1445370901 0.492676 -0.668274 0.365173 0.421021 1445370901 0.520935 -0.629150 0.399841 0.415771 1445370901 0.520935 -0.629150 0.399841 0.415771 1445370901 0.520935 -0.629150 0.399841 0.415771 1445370901 0.520935 -0.629150 0.399841 0.415771 1445370901 0.520935 -0.629150 0.399841 0.415771 1445370901 0.520935 -0.629150 0.399841 0.415771 1445370901 0.555969 -0.584595 0.460266 0.370422 1445370901 0.555969 -0.584595 0.460266 0.370422 1445370901 0.555969 -0.584595 0.460266 0.370422 1445370901 0.555969 -0.584595 0.460266 0.370422 1445370901 0.555969 -0.584595 0.460266 0.370422 1445370901 0.555969 -0.584595 0.460266 0.370422 1445370901 0.555969 -0.584595 0.460266 0.370422 1445370901 0.586670 -0.545654 0.509338 0.313965 1445370901 0.586670 -0.545654 0.509338 0.313965 1445370901 0.586670 -0.545654 0.509338 0.313965 1445370901 0.586670 -0.545654 0.509338 0.313965 1445370901 0.586670 -0.545654 0.509338 0.313965 1445370901 0.586670 -0.545654 0.509338 0.313965 1445370901 0.559753 -0.577148 0.494202 0.330505 1445370901 0.559753 -0.577148 0.494202 0.330505 1445370901 0.559753 -0.577148 0.494202 0.330505 1445370901 0.559753 -0.577148 0.494202 0.330505 1445370901 0.559753 -0.577148 0.494202 0.330505 1445370901 0.559753 -0.577148 0.494202 0.330505 1445370901 0.512207 -0.638428 0.457581 0.347229 1445370901 0.512207 -0.638428 0.457581 0.347229 1445370901 0.512207 -0.638428 0.457581 0.347229 1445370901 0.512207 -0.638428 0.457581 0.347229 1445370901 0.512207 -0.638428 0.457581 0.347229 1445370901 0.512207 -0.638428 0.457581 0.347229 1445370901 0.512207 -0.638428 0.457581 0.347229 1445370901 0.444641 -0.709106 0.409790 0.362610 1445370901 0.444641 -0.709106 0.409790 0.362610 1445370901 0.444641 -0.709106 0.409790 0.362610 1445370901 0.444641 -0.709106 0.409790 0.362610 1445370901 0.444641 -0.709106 0.409790 0.362610 1445370901 0.444641 -0.709106 0.409790 0.362610 1445370901 0.331299 -0.799683 0.321899 0.383606 1445370901 0.331299 -0.799683 0.321899 0.383606 1445370901 0.331299 -0.799683 0.321899 0.383606 1445370901 0.331299 -0.799683 0.321899 0.383606 1445370901 0.331299 -0.799683 0.321899 0.383606 1445370901 0.331299 -0.799683 0.321899 0.383606 1445370901 0.262451 -0.845581 0.244934 0.395081 1445370901 0.262451 -0.845581 0.244934 0.395081 1445370901 0.262451 -0.845581 0.244934 0.395081 1445370901 0.262451 -0.845581 0.244934 0.395081 1445370901 0.262451 -0.845581 0.244934 0.395081 1445370902 0.262451 -0.845581 0.244934 0.395081 1445370902 0.264282 -0.845154 0.215210 0.411804 1445370902 0.264282 -0.845154 0.215210 0.411804 1445370902 0.264282 -0.845154 0.215210 0.411804 1445370902 0.264282 -0.845154 0.215210 0.411804 1445370902 0.264282 -0.845154 0.215210 0.411804 1445370902 0.277466 -0.839783 0.193604 0.424561 1445370902 0.277466 -0.839783 0.193604 0.424561 1445370902 0.277466 -0.839783 0.193604 0.424561 1445370902 0.277466 -0.839783 0.193604 0.424561 1445370902 0.277466 -0.839783 0.193604 0.424561 1445370902 0.277466 -0.839783 0.193604 0.424561 1445370902 0.277466 -0.839783 0.193604 0.424561 1445370902 0.335754 -0.819519 0.201172 0.418518 1445370902 0.335754 -0.819519 0.201172 0.418518 1445370902 0.335754 -0.819519 0.201172 0.418518 1445370902 0.335754 -0.819519 0.201172 0.418518 1445370902 0.335754 -0.819519 0.201172 0.418518 1445370902 0.335754 -0.819519 0.201172 0.418518 1445370902 0.410095 -0.788147 0.235718 0.393738 1445370902 0.410095 -0.788147 0.235718 0.393738 1445370902 0.410095 -0.788147 0.235718 0.393738 1445370902 0.410095 -0.788147 0.235718 0.393738 1445370902 0.410095 -0.788147 0.235718 0.393738 1445370902 0.410095 -0.788147 0.235718 0.393738 1445370902 0.476929 -0.750854 0.297546 0.346741 1445370902 0.476929 -0.750854 0.297546 0.346741 1445370902 0.476929 -0.750854 0.297546 0.346741 1445370902 0.476929 -0.750854 0.297546 0.346741 1445370902 0.476929 -0.750854 0.297546 0.346741 1445370902 0.476929 -0.750854 0.297546 0.346741 1445370902 0.525574 -0.707458 0.362244 0.303284 1445370902 0.525574 -0.707458 0.362244 0.303284 1445370902 0.525574 -0.707458 0.362244 0.303284 1445370902 0.525574 -0.707458 0.362244 0.303284 1445370902 0.525574 -0.707458 0.362244 0.303284 1445370902 0.525574 -0.707458 0.362244 0.303284 1445370902 0.525574 -0.707458 0.362244 0.303284 1445370902 0.566040 -0.655884 0.409668 0.285645 1445370902 0.566040 -0.655884 0.409668 0.285645 1445370902 0.566040 -0.655884 0.409668 0.285645 1445370902 0.566040 -0.655884 0.409668 0.285645 1445370902 0.566040 -0.655884 0.409668 0.285645 1445370902 0.566040 -0.655884 0.409668 0.285645 1445370902 0.598389 -0.616089 0.438660 0.264343 1445370902 0.598389 -0.616089 0.438660 0.264343 1445370902 0.598389 -0.616089 0.438660 0.264343 1445370902 0.598389 -0.616089 0.438660 0.264343 1445370902 0.598389 -0.616089 0.438660 0.264343 1445370902 0.598389 -0.616089 0.438660 0.264343 1445370902 0.629761 -0.571960 0.481506 0.210632 1445370902 0.629761 -0.571960 0.481506 0.210632 1445370902 0.629761 -0.571960 0.481506 0.210632 1445370902 0.629761 -0.571960 0.481506 0.210632 1445370902 0.629761 -0.571960 0.481506 0.210632 1445370902 0.629761 -0.571960 0.481506 0.210632 1445370902 0.620850 -0.570862 0.501282 0.193298 1445370902 0.620850 -0.570862 0.501282 0.193298 1445370902 0.620850 -0.570862 0.501282 0.193298 1445370902 0.620850 -0.570862 0.501282 0.193298 1445370902 0.620850 -0.570862 0.501282 0.193298 1445370902 0.620850 -0.570862 0.501282 0.193298 1445370902 0.586914 -0.608704 0.489258 0.213562 1445370902 0.586914 -0.608704 0.489258 0.213562 1445370902 0.586914 -0.608704 0.489258 0.213562 1445370902 0.586914 -0.608704 0.489258 0.213562 1445370902 0.586914 -0.608704 0.489258 0.213562 1445370902 0.586914 -0.608704 0.489258 0.213562 1445370902 0.538269 -0.665894 0.450928 0.251831 1445370902 0.538269 -0.665894 0.450928 0.251831 1445370902 0.538269 -0.665894 0.450928 0.251831 1445370902 0.538269 -0.665894 0.450928 0.251831 1445370902 0.538269 -0.665894 0.450928 0.251831 1445370902 0.538269 -0.665894 0.450928 0.251831 1445370902 0.538269 -0.665894 0.450928 0.251831 1445370902 0.461487 -0.744812 0.371399 0.307068 1445370902 0.461487 -0.744812 0.371399 0.307068 1445370902 0.461487 -0.744812 0.371399 0.307068 1445370902 0.461487 -0.744812 0.371399 0.307068 1445370902 0.461487 -0.744812 0.371399 0.307068 1445370902 0.461487 -0.744812 0.371399 0.307068 1445370902 0.369446 -0.828979 0.250122 0.337219 1445370902 0.369446 -0.828979 0.250122 0.337219 1445370902 0.369446 -0.828979 0.250122 0.337219 1445370902 0.369446 -0.828979 0.250122 0.337219 1445370902 0.369446 -0.828979 0.250122 0.337219 1445370902 0.369446 -0.828979 0.250122 0.337219 1445370902 0.321411 -0.866394 0.150208 0.351379 1445370902 0.321411 -0.866394 0.150208 0.351379 1445370902 0.321411 -0.866394 0.150208 0.351379 1445370902 0.321411 -0.866394 0.150208 0.351379 1445370902 0.321411 -0.866394 0.150208 0.351379 1445370902 0.321411 -0.866394 0.150208 0.351379 1445370902 0.321411 -0.866394 0.150208 0.351379 1445370902 0.333130 -0.853333 0.125854 0.380798 1445370902 0.333130 -0.853333 0.125854 0.380798 1445370902 
0.930298 -0.277405 0.227844 -0.074829 1445370906 0.930298 -0.277405 0.227844 -0.074829 1445370906 0.950928 -0.223999 0.198425 -0.078308 1445370906 0.950928 -0.223999 0.198425 -0.078308 1445370906 0.950928 -0.223999 0.198425 -0.078308 1445370906 0.950928 -0.223999 0.198425 -0.078308 1445370906 0.950928 -0.223999 0.198425 -0.078308 1445370906 0.966064 -0.169128 0.183289 -0.066528 1445370906 0.966064 -0.169128 0.183289 -0.066528 1445370906 0.966064 -0.169128 0.183289 -0.066528 1445370906 0.966064 -0.169128 0.183289 -0.066528 1445370906 0.966064 -0.169128 0.183289 -0.066528 1445370906 0.966064 -0.169128 0.183289 -0.066528 1445370906 0.975830 -0.119751 0.178406 -0.039490 1445370906 0.975830 -0.119751 0.178406 -0.039490 1445370906 0.975830 -0.119751 0.178406 -0.039490 1445370906 0.975830 -0.119751 0.178406 -0.039490 1445370906 0.975830 -0.119751 0.178406 -0.039490 1445370906 0.975830 -0.119751 0.178406 -0.039490 1445370906 0.975830 -0.119751 0.178406 -0.039490 1445370906 0.983154 -0.091064 0.156006 0.025635 1445370906 0.983154 -0.091064 0.156006 0.025635 1445370906 0.983154 -0.091064 0.156006 0.025635 1445370906 0.983154 -0.091064 0.156006 0.025635 1445370906 0.983154 -0.091064 0.156006 0.025635 1445370906 0.983154 -0.091064 0.156006 0.025635 1445370906 0.983398 -0.101196 0.077087 0.129028 1445370906 0.983398 -0.101196 0.077087 0.129028 1445370906 0.983398 -0.101196 0.077087 0.129028 1445370906 0.983398 -0.101196 0.077087 0.129028 1445370906 0.983398 -0.101196 0.077087 0.129028 1445370906 0.983398 -0.101196 0.077087 0.129028 1445370906 0.956055 -0.127563 -0.043091 0.260376 1445370906 0.956055 -0.127563 -0.043091 0.260376 1445370906 0.956055 -0.127563 -0.043091 0.260376 1445370906 0.956055 -0.127563 -0.043091 0.260376 1445370906 0.956055 -0.127563 -0.043091 0.260376 1445370906 0.956055 -0.127563 -0.043091 0.260376 1445370906 0.882751 -0.158142 -0.178040 0.404907 1445370906 0.882751 -0.158142 -0.178040 0.404907 1445370906 0.882751 -0.158142 -0.178040 0.404907 1445370906 0.882751 -0.158142 -0.178040 0.404907 1445370906 0.882751 -0.158142 -0.178040 0.404907 1445370906 0.882751 -0.158142 -0.178040 0.404907 1445370906 0.882751 -0.158142 -0.178040 0.404907 1445370906 0.769836 -0.260437 -0.335693 0.476257 1445370906 0.769836 -0.260437 -0.335693 0.476257 1445370906 0.769836 -0.260437 -0.335693 0.476257 1445370906 0.769836 -0.260437 -0.335693 0.476257 1445370906 0.769836 -0.260437 -0.335693 0.476257 1445370906 0.769836 -0.260437 -0.335693 0.476257 1445370906 0.717957 -0.225281 -0.366760 0.546936 1445370906 0.717957 -0.225281 -0.366760 0.546936 1445370906 0.717957 -0.225281 -0.366760 0.546936 1445370906 0.717957 -0.225281 -0.366760 0.546936 1445370906 0.717957 -0.225281 -0.366760 0.546936 1445370906 0.744751 -0.234619 -0.291138 0.552734 1445370906 0.744751 -0.234619 -0.291138 0.552734 1445370906 0.744751 -0.234619 -0.291138 0.552734 1445370906 0.744751 -0.234619 -0.291138 0.552734 1445370906 0.744751 -0.234619 -0.291138 0.552734 1445370906 0.744751 -0.234619 -0.291138 0.552734 1445370906 0.744751 -0.234619 -0.291138 0.552734 1445370906 0.757202 -0.325195 -0.292175 0.485291 1445370906 0.757202 -0.325195 -0.292175 0.485291 1445370906 0.757202 -0.325195 -0.292175 0.485291 1445370907 0.757202 -0.325195 -0.292175 0.485291 1445370907 0.757202 -0.325195 -0.292175 0.485291 1445370907 0.757202 -0.325195 -0.292175 0.485291 1445370907 0.792908 -0.377319 -0.267212 0.396851 1445370907 0.792908 -0.377319 -0.267212 0.396851 1445370907 0.792908 -0.377319 -0.267212 0.396851 1445370907 0.792908 -0.377319 -0.267212 0.396851 1445370907 0.792908 -0.377319 -0.267212 0.396851 1445370907 0.792908 -0.377319 -0.267212 0.396851 1445370907 0.864807 -0.322876 -0.189514 0.334473 1445370907 0.864807 -0.322876 -0.189514 0.334473 1445370907 0.864807 -0.322876 -0.189514 0.334473 1445370907 0.864807 -0.322876 -0.189514 0.334473 1445370907 0.864807 -0.322876 -0.189514 0.334473 1445370907 0.864807 -0.322876 -0.189514 0.334473 1445370907 0.922852 -0.218079 -0.107971 0.298401 1445370907 0.922852 -0.218079 -0.107971 0.298401 1445370907 0.922852 -0.218079 -0.107971 0.298401 1445370907 0.922852 -0.218079 -0.107971 0.298401 1445370907 0.922852 -0.218079 -0.107971 0.298401 1445370907 0.922852 -0.218079 -0.107971 0.298401 1445370907 0.957947 -0.168274 -0.047852 0.227356 1445370907 0.957947 -0.168274 -0.047852 0.227356 1445370907 0.957947 -0.168274 -0.047852 0.227356 1445370907 0.957947 -0.168274 -0.047852 0.227356 1445370907 0.957947 -0.168274 -0.047852 0.227356 1445370907 0.957947 -0.168274 -0.047852 0.227356 1445370907 0.978760 -0.158447 0.033203 0.125732 1445370907 0.978760 -0.158447 0.033203 0.125732 1445370907 0.978760 -0.158447 0.033203 0.125732 1445370907 0.978760 -0.158447 0.033203 0.125732 1445370907 0.978760 -0.158447 0.033203 0.125732 1445370907 0.983643 -0.118896 0.120667 0.060669 1445370907 0.983643 -0.118896 0.120667 0.060669 1445370907 0.983643 -0.118896 0.120667 0.060669 1445370907 0.983643 -0.118896 0.120667 0.060669 1445370907 0.983643 -0.118896 0.120667 0.060669 1445370907 0.983643 -0.118896 0.120667 0.060669 1445370907 0.986206 -0.071655 0.128113 0.076172 1445370907 0.986206 -0.071655 0.128113 0.076172 1445370907 0.986206 -0.071655 0.128113 0.076172 1445370907 0.986206 -0.071655 0.128113 0.076172 1445370907 0.986206 -0.071655 0.128113 0.076172 1445370907 0.986206 -0.071655 0.128113 0.076172 1445370907 0.986450 -0.040771 0.064575 0.145020 1445370907 0.986450 -0.040771 0.064575 0.145020 1445370907 0.986450 -0.040771 0.064575 0.145020 1445370907 0.986450 -0.040771 0.064575 0.145020 1445370907 0.986450 -0.040771 0.064575 0.145020 1445370907 0.986450 -0.040771 0.064575 0.145020 1445370907 0.967224 -0.013977 -0.037354 0.250549 1445370907 0.967224 -0.013977 -0.037354 0.250549 1445370907 0.967224 -0.013977 -0.037354 0.250549 1445370907 0.967224 -0.013977 -0.037354 0.250549 1445370907 0.967224 -0.013977 -0.037354 0.250549 1445370907 0.916687 0.007202 -0.134827 0.375977 1445370907 0.916687 0.007202 -0.134827 0.375977 1445370907 0.916687 0.007202 -0.134827 0.375977 1445370907 0.916687 0.007202 -0.134827 0.375977 1445370907 0.916687 0.007202 -0.134827 0.375977 1445370907 0.916687 0.007202 -0.134827 0.375977 1445370907 0.831177 -0.038757 -0.229492 0.504944 1445370907 0.831177 -0.038757 -0.229492 0.504944 1445370907 0.831177 -0.038757 -0.229492 0.504944 1445370907 0.831177 -0.038757 -0.229492 0.504944 1445370907 0.831177 -0.038757 -0.229492 0.504944 1445370907 0.831177 -0.038757 -0.229492 0.504944 1445370907 0.831177 -0.038757 -0.229492 0.504944 1445370907 0.742615 -0.154602 -0.367920 0.537781 1445370907 0.742615 -0.154602 -0.367920 0.537781 1445370907 0.742615 -0.154602 -0.367920 0.537781 1445370907 0.742615 -0.154602 -0.367920 0.537781 1445370907 0.742615 -0.154602 -0.367920 0.537781 1445370907 0.689880 -0.158508 -0.385315 0.591919 1445370907 0.689880 -0.158508 -0.385315 0.591919 1445370907 0.689880 -0.158508 -0.385315 0.591919 1445370907 0.689880 -0.158508 -0.385315 0.591919 1445370907 0.691040 -0.247437 -0.386963 0.558105 1445370907 0.691040 -0.247437 -0.386963 0.558105 1445370907 0.691040 -0.247437 -0.386963 0.558105 1445370907 0.691040 -0.247437 -0.386963 0.558105 1445370907 0.691040 -0.247437 -0.386963 0.558105 1445370907 0.691040 -0.247437 -0.386963 0.558105 1445370907 0.721558 -0.294373 -0.358032 0.514343 1445370907 0.721558 -0.294373 -0.358032 0.514343 1445370907 0.721558 -0.294373 -0.358032 0.514343 1445370907 0.721558 -0.294373 -0.358032 0.514343 1445370907 0.789246 -0.309387 -0.302917 0.435364 1445370907 0.789246 -0.309387 -0.302917 0.435364 1445370907 0.789246 -0.309387 -0.302917 0.435364 1445370907 0.789246 -0.309387 -0.302917 0.435364 1445370907 0.789246 -0.309387 -0.302917 0.435364 1445370907 0.789246 -0.309387 -0.302917 0.435364 1445370907 0.866821 -0.257935 -0.217041 0.367371 1445370907 0.866821 -0.257935 -0.217041 0.367371 1445370907 0.866821 -0.257935 -0.217041 0.367371 1445370907 0.866821 -0.257935 -0.217041 0.367371 1445370907 0.866821 -0.257935 -0.217041 0.367371 1445370907 0.866821 -0.257935 -0.217041 0.367371 1445370907 0.920227 -0.221069 -0.143860 0.289124 1445370907 0.920227 -0.221069 -0.143860 0.289124 1445370907 0.920227 -0.221069 -0.143860 0.289124 1445370908 0.920227 -0.221069 -0.143860 0.289124 1445370908 0.960938 -0.178284 -0.053955 0.204529 1445370908 0.960938 -0.178284 -0.053955 0.204529 1445370908 0.960938 -0.178284 -0.053955 0.204529 1445370908 0.960938 -0.178284 -0.053955 0.204529 1445370908 0.960938 -0.178284 -0.053955 0.204529 1445370908 0.960938 -0.178284 -0.053955 0.204529 1445370908 0.983398 -0.136475 0.039612 0.112427 1445370908 0.983398 -0.136475 0.039612 0.112427 1445370908 0.983398 -0.136475 0.039612 0.112427 1445370908 0.983398 -0.136475 0.039612 0.112427 1445370908 0.983398 -0.136475 0.039612 0.112427 1445370908 0.984497 -0.126526 0.102356 0.065063 1445370908 0.984497 -0.126526 0.102356 0.065063 1445370908 0.984497 -0.126526 0.102356 0.065063 1445370908 0.984497 -0.126526 0.102356 0.065063 1445370908 0.984497 -0.126526 0.102356 0.065063 1445370908 0.983765 -0.106750 0.124023 0.073425 1445370908 0.983765 -0.106750 0.124023 0.073425 1445370908 0.983765 -0.106750 0.124023 0.073425 1445370908 0.983765 -0.106750 0.124023 0.073425 1445370908 0.983765 -0.106750 0.124023 0.073425 1445370908 0.983765 -0.106750 0.124023 0.073425 1445370908 0.985535 -0.072815 0.088867 0.124512 1445370908 0.985535 -0.072815 0.088867 0.124512 1445370908 0.985535 -0.072815 0.088867 0.124512 1445370908 0.985535 -0.072815 0.088867 0.124512 1445370908 0.985535 -0.072815 0.088867 0.124512 1445370908 0.985535 -0.072815 0.088867 0.124512 1445370908 0.976318 -0.042114 0.016541 0.211426 1445370908 0.976318 -0.042114 0.016541 0.211426 1445370908 0.976318 -0.042114 0.016541 0.211426 1445370908 0.976318 -0.042114 0.016541 0.211426 1445370908 0.976318 -0.042114 0.016541 0.211426 1445370908 0.976318 -0.042114 0.016541 0.211426 1445370908 0.938721 -0.048462 -0.074829 0.332764 1445370908 0.938721 -0.048462 -0.074829 0.332764 1445370908 0.938721 -0.048462 -0.074829 0.332764 1445370908 0.938721 -0.048462 -0.074829 0.332764 1445370908 0.938721 -0.048462 -0.074829 0.332764 1445370908 0.938721 -0.048462 -0.074829 0.332764 1445370908 0.854736 -0.112000 -0.184265 0.472107 1445370908 0.854736 -0.112000 -0.184265 0.472107 1445370908 0.854736 -0.112000 -0.184265 0.472107 1445370908 0.854736 -0.112000 -0.184265 0.472107 1445370908 0.854736 -0.112000 -0.184265 0.472107 1445370908 0.854736 -0.112000 -0.184265 0.472107 1445370908 0.854736 -0.112000 -0.184265 0.472107 1445370908 0.738953 -0.148010 -0.334900 0.565552 1445370908 0.738953 -0.148010 -0.334900 0.565552 1445370908 0.738953 -0.148010 -0.334900 0.565552 1445370908 0.738953 -0.148010 -0.334900 0.565552 1445370908 0.738953 -0.148010 -0.334900 0.565552 1445370908 0.738953 -0.148010 -0.334900 0.565552 1445370908 0.738953 -0.148010 -0.334900 0.565552 1445370908 0.684021 -0.185303 -0.363037 0.604919 1445370908 0.684021 -0.185303 -0.363037 0.604919 1445370908 0.684021 -0.185303 -0.363037 0.604919 1445370908 0.684021 -0.185303 -0.363037 0.604919 1445370908 0.684021 -0.185303 -0.363037 0.604919 1445370908 0.684021 -0.185303 -0.363037 0.604919 1445370908 0.680786 -0.271606 -0.379883 0.564331 1445370908 0.680786 -0.271606 -0.379883 0.564331 1445370908 0.680786 -0.271606 -0.379883 0.564331 1445370908 0.680786 -0.271606 -0.379883 0.564331 1445370908 0.680786 -0.271606 -0.379883 0.564331 1445370908 0.680786 -0.271606 -0.379883 0.564331 1445370908 0.724976 -0.305847 -0.336243 0.517456 1445370908 0.724976 -0.305847 -0.336243 0.517456 1445370908 0.724976 -0.305847 -0.336243 0.517456 1445370908 0.724976 -0.305847 -0.336243 0.517456 1445370908 0.724976 -0.305847 -0.336243 0.517456 1445370908 0.724976 -0.305847 -0.336243 0.517456 1445370908 0.724976 -0.305847 -0.336243 0.517456 1445370908 0.787170 -0.326233 -0.279663 0.442322 1445370908 0.787170 -0.326233 -0.279663 0.442322 1445370908 0.787170 -0.326233 -0.279663 0.442322 1445370908 0.787170 -0.326233 -0.279663 0.442322 1445370908 0.787170 -0.326233 -0.279663 0.442322 1445370908 0.787170 -0.326233 -0.279663 0.442322 1445370908 0.852661 -0.293274 -0.198608 0.384094 1445370908 0.852661 -0.293274 -0.198608 0.384094 1445370908 0.852661 -0.293274 -0.198608 0.384094 1445370908 0.852661 -0.293274 -0.198608 0.384094 1445370908 0.852661 -0.293274 -0.198608 0.384094 1445370908 0.852661 -0.293274 -0.198608 0.384094 1445370908 0.913147 -0.241333 -0.099182 0.313049 1445370908 0.913147 -0.241333 -0.099182 0.313049 1445370908 0.913147 -0.241333 -0.099182 0.313049 1445370908 0.913147 -0.241333 -0.099182 0.313049 1445370908 0.913147 -0.241333 -0.099182 0.313049 1445370908 0.913147 -0.241333 -0.099182 0.313049 1445370908 0.956421 -0.161987 -0.013855 0.242554 1445370908 0.956421 -0.161987 -0.013855 0.242554 1445370908 0.956421 -0.161987 -0.013855 0.242554 1445370908 0.956421 -0.161987 -0.013855 0.242554 1445370908 0.956421 -0.161987 -0.013855 0.242554 1445370908 0.956421 -0.161987 -0.013855 0.242554 1445370908 0.978271 -0.121460 0.062012 0.156128 1445370908 0.978271 -0.121460 0.062012 0.156128 1445370908 0.978271 -0.121460 0.062012 0.156128 1445370908 0.978271 -0.121460 0.062012 0.156128 1445370908 0.978271 -0.121460 0.062012 0.156128 1445370908 0.978271 -0.121460 0.062012 0.156128 1445370908 0.981079 -0.112671 0.119385 0.102051 1445370908 0.981079 -0.112671 0.119385 0.102051 1445370908 0.981079 -0.112671 0.119385 0.102051 1445370908 0.981079 -0.112671 0.119385 0.102051 1445370908 0.981079 -0.112671 0.119385 0.102051 1445370908 0.981079 -0.112671 0.119385 0.102051 1445370909 0.980530 -0.072815 0.140747 0.115723 1445370909 0.980530 -0.072815 0.140747 0.115723 1445370909 0.980530 -0.072815 0.140747 0.115723 1445370909 0.980530 -0.072815 0.140747 0.115723 1445370909 0.980530 -0.072815 0.140747 0.115723 1445370909 0.980530 -0.072815 0.140747 0.115723 1445370909 0.977600 -0.033447 0.100525 0.181824 1445370909 0.977600 -0.033447 0.100525 0.181824 1445370909 0.977600 -0.033447 0.100525 0.181824 1445370909 0.977600 -0.033447 0.100525 0.181824 1445370909 0.977600 -0.033447 0.100525 0.181824 1445370909 0.977600 -0.033447 0.100525 0.181824 1445370909 0.960022 -0.020325 0.011658 0.278809 1445370909 0.960022 -0.020325 0.011658 0.278809 1445370909 0.960022 -0.020325 0.011658 0.278809 1445370909 0.960022 -0.020325 0.011658 0.278809 1445370909 0.960022 -0.020325 0.011658 0.278809 1445370909 0.960022 -0.020325 0.011658 0.278809 1445370909 0.908020 -0.029602 -0.102905 0.404907 1445370909 0.908020 -0.029602 -0.102905 0.404907 1445370909 0.908020 -0.029602 -0.102905 0.404907 1445370909 0.908020 -0.029602 -0.102905 0.404907 1445370909 0.908020 -0.029602 -0.102905 0.404907 1445370909 0.908020 -0.029602 -0.102905 0.404907 1445370909 0.796875 -0.062378 -0.265015 0.539246 1445370909 0.796875 -0.062378 -0.265015 0.539246 1445370909 0.796875 -0.062378 -0.265015 0.539246 1445370909 0.796875 -0.062378 -0.265015 0.539246 1445370909 0.796875 -0.062378 -0.265015 0.539246 1445370909 0.796875 -0.062378 -0.265015 0.539246 1445370909 0.693726 -0.154480 -0.452026 0.539001 1445370909 0.693726 -0.154480 -0.452026 0.539001 1445370909 0.693726 -0.154480 -0.452026 0.539001 1445370909 0.693726 -0.154480 -0.452026 0.539001 1445370909 0.693726 -0.154480 -0.452026 0.539001 1445370909 0.693726 -0.154480 -0.452026 0.539001 1445370909 0.693726 -0.154480 -0.452026 0.539001 1445370909 0.645325 -0.099304 -0.399902 0.643250 1445370909 0.645325 -0.099304 -0.399902 0.643250 1445370909 0.645325 -0.099304 -0.399902 0.643250 1445370909 0.645325 -0.099304 -0.399902 0.643250 1445370909 0.645325 -0.099304 -0.399902 0.643250 1445370909 0.645325 -0.099304 -0.399902 0.643250 1445370909 0.670471 -0.155457 -0.354797 0.632751 1445370909 0.670471 -0.155457 -0.354797 0.632751 1445370909 0.670471 -0.155457 -0.354797 0.632751 1445370909 0.670471 -0.155457 -0.354797 0.632751 1445370909 0.670471 -0.155457 -0.354797 0.632751 1445370909 0.670471 -0.155457 -0.354797 0.632751 1445370909 0.688904 -0.274536 -0.391479 0.544678 1445370909 0.688904 -0.274536 -0.391479 0.544678 1445370909 0.688904 -0.274536 -0.391479 0.544678 1445370909 0.688904 -0.274536 -0.391479 0.544678 1445370909 0.688904 -0.274536 -0.391479 0.544678 1445370909 0.688904 -0.274536 -0.391479 0.544678 1445370909 0.734680 -0.327026 -0.361328 0.471924 1445370909 0.734680 -0.327026 -0.361328 0.471924 1445370909 0.734680 -0.327026 -0.361328 0.471924 1445370909 0.734680 -0.327026 -0.361328 0.471924 1445370909 0.734680 -0.327026 -0.361328 0.471924 1445370909 0.825867 -0.298828 -0.260010 0.401306 1445370909 0.825867 -0.298828 -0.260010 0.401306 1445370909 0.825867 -0.298828 -0.260010 0.401306 1445370909 0.825867 -0.298828 -0.260010 0.401306 1445370909 0.825867 -0.298828 -0.260010 0.401306 1445370909 0.825867 -0.298828 -0.260010 0.401306 1445370909 0.891846 -0.252991 -0.187317 0.324829 1445370909 0.891846 -0.252991 -0.187317 0.324829 1445370909 0.891846 -0.252991 -0.187317 0.324829 1445370909 0.891846 -0.252991 -0.187317 0.324829 1445370909 0.891846 -0.252991 -0.187317 0.324829 1445370909 0.891846 -0.252991 -0.187317 0.324829 1445370909 0.891846 -0.252991 -0.187317 0.324829 1445370909 0.943787 -0.208618 -0.106079 0.233337 1445370909 0.943787 -0.208618 -0.106079 0.233337 1445370909 0.943787 -0.208618 -0.106079 0.233337 1445370909 0.943787 -0.208618 -0.106079 0.233337 1445370909 0.943787 -0.208618 -0.106079 0.233337 1445370909 0.943787 -0.208618 -0.106079 0.233337 1445370909 0.974792 -0.167419 -0.029968 0.143982 1445370909 0.974792 -0.167419 -0.029968 0.143982 1445370909 0.974792 -0.167419 -0.029968 0.143982 1445370909 0.974792 -0.167419 -0.029968 0.143982 1445370909 0.974792 -0.167419 -0.029968 0.143982 1445370909 0.974792 -0.167419 -0.029968 0.143982 1445370909 0.988220 -0.128174 0.042969 0.071655 1445370909 0.988220 -0.128174 0.042969 0.071655 1445370909 0.988220 -0.128174 0.042969 0.071655 1445370909 0.988220 -0.128174 0.042969 0.071655 1445370909 0.988220 -0.128174 0.042969 0.071655 1445370909 0.988220 -0.128174 0.042969 0.071655 1445370909 0.989563 -0.101501 0.088501 0.050537 1445370909 0.989563 -0.101501 0.088501 0.050537 1445370909 0.989563 -0.101501 0.088501 0.050537 1445370909 0.989563 -0.101501 0.088501 0.050537 1445370909 0.989563 -0.101501 0.088501 0.050537 1445370909 0.989563 -0.101501 0.088501 0.050537 1445370909 0.988831 -0.077271 0.098877 0.080139 1445370909 0.988831 -0.077271 0.098877 0.080139 1445370909 0.988831 -0.077271 0.098877 0.080139 1445370909 0.988831 -0.077271 0.098877 0.080139 1445370909 0.988831 -0.077271 0.098877 0.080139 1445370909 0.988831 -0.077271 0.098877 0.080139 1445370909 0.983643 -0.046265 0.077393 0.155640 1445370909 0.983643 -0.046265 0.077393 0.155640 1445370909 0.983643 -0.046265 0.077393 0.155640 1445370909 0.983643 -0.046265 0.077393 0.155640 1445370909 0.983643 -0.046265 0.077393 0.155640 1445370909 0.983643 -0.046265 0.077393 0.155640 1445370909 0.964355 -0.039246 0.013611 0.261169 1445370910 0.964355 -0.039246 0.013611 0.261169 1445370910 0.964355 -0.039246 0.013611 0.261169 1445370910 0.964355 -0.039246 0.013611 0.261169 1445370910 0.964355 -0.039246 0.013611 0.261169 1445370910 0.964355 -0.039246 0.013611 0.261169 1445370910 0.964355 -0.039246 0.013611 0.261169 1445370910 0.918152 -0.062317 -0.074890 0.384033 1445370910 0.918152 -0.062317 -0.074890 0.384033 1445370910 0.918152 -0.062317 -0.074890 0.384033 1445370910 0.918152 -0.062317 -0.074890 0.384033 1445370910 0.918152 -0.062317 -0.074890 0.384033 1445370910 0.918152 -0.062317 -0.074890 0.384033 1445370910 0.828247 -0.114014 -0.206116 0.508423 1445370910 0.828247 -0.114014 -0.206116 0.508423 1445370910 0.828247 -0.114014 -0.206116 0.508423 1445370910 0.828247 -0.114014 -0.206116 0.508423 1445370910 0.828247 -0.114014 -0.206116 0.508423 1445370910 0.828247 -0.114014 -0.206116 0.508423 1445370910 0.717896 -0.193848 -0.395752 0.538879 1445370910 0.717896 -0.193848 -0.395752 0.538879 1445370910 0.717896 -0.193848 -0.395752 0.538879 1445370910 0.717896 -0.193848 -0.395752 0.538879 1445370910 0.717896 -0.193848 -0.395752 0.538879 1445370910 0.717896 -0.193848 -0.395752 0.538879 1445370910 0.727966 -0.156067 -0.280762 0.605652 1445370910 0.727966 -0.156067 -0.280762 0.605652 1445370910 0.727966 -0.156067 -0.280762 0.605652 1445370910 0.727966 -0.156067 -0.280762 0.605652 1445370910 0.727966 -0.156067 -0.280762 0.605652 1445370910 0.727966 -0.156067 -0.280762 0.605652 1445370910 0.729919 -0.271973 -0.298340 0.551514 1445370910 0.729919 -0.271973 -0.298340 0.551514 1445370910 0.729919 -0.271973 -0.298340 0.551514 1445370910 0.729919 -0.271973 -0.298340 0.551514 1445370910 0.729919 -0.271973 -0.298340 0.551514 1445370910 0.727356 -0.382202 -0.325439 0.467896 1445370910 0.727356 -0.382202 -0.325439 0.467896 1445370910 0.727356 -0.382202 -0.325439 0.467896 1445370910 0.727356 -0.382202 -0.325439 0.467896 1445370910 0.727356 -0.382202 -0.325439 0.467896 1445370910 0.805786 -0.354187 -0.235779 0.411865 1445370910 0.805786 -0.354187 -0.235779 0.411865 1445370910 0.805786 -0.354187 -0.235779 0.411865 1445370910 0.805786 -0.354187 -0.235779 0.411865 1445370910 0.805786 -0.354187 -0.235779 0.411865 1445370910 0.805786 -0.354187 -0.235779 0.411865 1445370910 0.879150 -0.297119 -0.146606 0.342468 1445370910 0.879150 -0.297119 -0.146606 0.342468 1445370910 0.879150 -0.297119 -0.146606 0.342468 1445370910 0.879150 -0.297119 -0.146606 0.342468 1445370910 0.879150 -0.297119 -0.146606 0.342468 1445370910 0.879150 -0.297119 -0.146606 0.342468 1445370910 0.915649 -0.309143 -0.085999 0.241882 1445370910 0.915649 -0.309143 -0.085999 0.241882 1445370910 0.915649 -0.309143 -0.085999 0.241882 1445370910 0.915649 -0.309143 -0.085999 0.241882 1445370910 0.915649 -0.309143 -0.085999 0.241882 1445370910 0.915649 -0.309143 -0.085999 0.241882 1445370910 0.944641 -0.294861 0.003052 0.143738 1445370910 0.944641 -0.294861 0.003052 0.143738 1445370910 0.944641 -0.294861 0.003052 0.143738 1445370910 0.944641 -0.294861 0.003052 0.143738 1445370910 0.944641 -0.294861 0.003052 0.143738 1445370910 0.944641 -0.294861 0.003052 0.143738 1445370910 0.961792 -0.241333 0.106384 0.072754 1445370910 0.961792 -0.241333 0.106384 0.072754 1445370910 0.961792 -0.241333 0.106384 0.072754 1445370910 0.961792 -0.241333 0.106384 0.072754 1445370910 0.961792 -0.241333 0.106384 0.072754 1445370910 0.961792 -0.241333 0.106384 0.072754 1445370910 0.961792 -0.241333 0.106384 0.072754 1445370910 0.963196 -0.208008 0.165466 0.039490 1445370910 0.963196 -0.208008 0.165466 0.039490 1445370910 0.963196 -0.208008 0.165466 0.039490 1445370910 0.963196 -0.208008 0.165466 0.039490 1445370910 0.963196 -0.208008 0.165466 0.039490 1445370910 0.963196 -0.208008 0.165466 0.039490 1445370910 0.966248 -0.195740 0.155334 0.062683 1445370910 0.966248 -0.195740 0.155334 0.062683 1445370910 0.966248 -0.195740 0.155334 0.062683 1445370910 0.966248 -0.195740 0.155334 0.062683 1445370910 0.966248 -0.195740 0.155334 0.062683 1445370910 0.966248 -0.195740 0.155334 0.062683 1445370910 0.966248 -0.195740 0.155334 0.062683 1445370910 0.972717 -0.169006 0.089600 0.131104 1445370910 0.972717 -0.169006 0.089600 0.131104 1445370910 0.972717 -0.169006 0.089600 0.131104 1445370910 0.972717 -0.169006 0.089600 0.131104 1445370910 0.972717 -0.169006 0.089600 0.131104 1445370910 0.972717 -0.169006 0.089600 0.131104 1445370910 0.960815 -0.149170 -0.012390 0.233032 1445370910 0.960815 -0.149170 -0.012390 0.233032 1445370910 0.960815 -0.149170 -0.012390 0.233032 1445370910 0.960815 -0.149170 -0.012390 0.233032 1445370910 0.960815 -0.149170 -0.012390 0.233032 1445370910 0.919006 -0.130371 -0.121582 0.351501 1445370910 0.919006 -0.130371 -0.121582 0.351501 1445370910 0.919006 -0.130371 -0.121582 0.351501 1445370910 0.919006 -0.130371 -0.121582 0.351501 1445370910 0.919006 -0.130371 -0.121582 0.351501 1445370910 0.919006 -0.130371 -0.121582 0.351501 1445370910 0.919006 -0.130371 -0.121582 0.351501 1445370910 0.826172 -0.138428 -0.249878 0.485596 1445370910 0.826172 -0.138428 -0.249878 0.485596 1445370910 0.826172 -0.138428 -0.249878 0.485596 1445370910 0.826172 -0.138428 -0.249878 0.485596 1445370910 0.826172 -0.138428 -0.249878 0.485596 1445370910 0.826172 -0.138428 -0.249878 0.485596 1445370910 0.701721 -0.214417 -0.448608 0.510254 1445370910 0.701721 -0.214417 -0.448608 0.510254 1445370911 0.701721 -0.214417 -0.448608 0.510254 1445370911 0.701721 -0.214417 -0.448608 0.510254 1445370911 0.701721 -0.214417 -0.448608 0.510254 1445370911 0.701721 -0.214417 -0.448608 0.510254 1445370911 0.703186 -0.144531 -0.370667 0.589294 1445370911 0.703186 -0.144531 -0.370667 0.589294 1445370911 0.703186 -0.144531 -0.370667 0.589294 1445370911 0.703186 -0.144531 -0.370667 0.589294 1445370911 0.703186 -0.144531 -0.370667 0.589294 1445370911 0.703186 -0.144531 -0.370667 0.589294 1445370911 0.719666 -0.255310 -0.396912 0.509216 1445370911 0.719666 -0.255310 -0.396912 0.509216 1445370911 0.719666 -0.255310 -0.396912 0.509216 1445370911 0.719666 -0.255310 -0.396912 0.509216 1445370911 0.719666 -0.255310 -0.396912 0.509216 1445370911 0.719666 -0.255310 -0.396912 0.509216 1445370911 0.733887 -0.362244 -0.381287 0.429810 1445370911 0.733887 -0.362244 -0.381287 0.429810 1445370911 0.733887 -0.362244 -0.381287 0.429810 1445370911 0.733887 -0.362244 -0.381287 0.429810 1445370911 0.733887 -0.362244 -0.381287 0.429810 1445370911 0.733887 -0.362244 -0.381287 0.429810 1445370911 0.812744 -0.346985 -0.275269 0.378479 1445370911 0.812744 -0.346985 -0.275269 0.378479 1445370911 0.812744 -0.346985 -0.275269 0.378479 1445370911 0.812744 -0.346985 -0.275269 0.378479 1445370911 0.812744 -0.346985 -0.275269 0.378479 1445370911 0.882935 -0.309937 -0.167786 0.310120 1445370911 0.882935 -0.309937 -0.167786 0.310120 1445370911 0.882935 -0.309937 -0.167786 0.310120 1445370911 0.882935 -0.309937 -0.167786 0.310120 1445370911 0.882935 -0.309937 -0.167786 0.310120 1445370911 0.882935 -0.309937 -0.167786 0.310120 1445370911 0.882935 -0.309937 -0.167786 0.310120 1445370911 0.922546 -0.289063 -0.097412 0.236267 1445370911 0.922546 -0.289063 -0.097412 0.236267 1445370911 0.922546 -0.289063 -0.097412 0.236267 1445370911 0.922546 -0.289063 -0.097412 0.236267 1445370911 0.922546 -0.289063 -0.097412 0.236267 1445370911 0.922546 -0.289063 -0.097412 0.236267 1445370911 0.953125 -0.247986 -0.028809 0.170959 1445370911 0.953125 -0.247986 -0.028809 0.170959 1445370911 0.953125 -0.247986 -0.028809 0.170959 1445370911 0.953125 -0.247986 -0.028809 0.170959 1445370911 0.953125 -0.247986 -0.028809 0.170959 1445370911 0.953125 -0.247986 -0.028809 0.170959 1445370911 0.972839 -0.200562 0.041565 0.107727 1445370911 0.972839 -0.200562 0.041565 0.107727 1445370911 0.972839 -0.200562 0.041565 0.107727 1445370911 0.972839 -0.200562 0.041565 0.107727 1445370911 0.972839 -0.200562 0.041565 0.107727 1445370911 0.978088 -0.169250 0.116150 0.034729 1445370911 0.978088 -0.169250 0.116150 0.034729 1445370911 0.978088 -0.169250 0.116150 0.034729 1445370911 0.978088 -0.169250 0.116150 0.034729 1445370911 0.978088 -0.169250 0.116150 0.034729 1445370911 0.978088 -0.169250 0.116150 0.034729 1445370911 0.978088 -0.169250 0.116150 0.034729 1445370911 0.971252 -0.130005 0.196594 -0.032410 1445370911 0.971252 -0.130005 0.196594 -0.032410 1445370911 0.971252 -0.130005 0.196594 -0.032410 1445370911 0.971252 -0.130005 0.196594 -0.032410 1445370911 0.971252 -0.130005 0.196594 -0.032410 1445370911 0.971252 -0.130005 0.196594 -0.032410 1445370911 0.969238 -0.066101 0.236084 -0.019897 1445370911 0.969238 -0.066101 0.236084 -0.019897 1445370911 0.969238 -0.066101 0.236084 -0.019897 1445370911 0.969238 -0.066101 0.236084 -0.019897 1445370911 0.969238 -0.066101 0.236084 -0.019897 1445370911 0.969238 -0.066101 0.236084 -0.019897 1445370911 
0.471191 -0.667603 0.306335 0.488281 1445370914 0.471191 -0.667603 0.306335 0.488281 1445370914 0.466431 -0.673279 0.311462 0.481750 1445370914 0.466431 -0.673279 0.311462 0.481750 1445370914 0.466431 -0.673279 0.311462 0.481750 1445370914 0.466431 -0.673279 0.311462 0.481750 1445370914 0.466431 -0.673279 0.311462 0.481750 1445370914 0.466431 -0.673279 0.311462 0.481750 1445370914 0.451965 -0.689209 0.303345 0.478149 1445370914 0.451965 -0.689209 0.303345 0.478149 1445370914 0.451965 -0.689209 0.303345 0.478149 1445370914 0.451965 -0.689209 0.303345 0.478149 1445370914 0.451965 -0.689209 0.303345 0.478149 1445370914 0.451965 -0.689209 0.303345 0.478149 1445370914 0.423828 -0.711243 0.274231 0.489136 1445370914 0.423828 -0.711243 0.274231 0.489136 1445370914 0.423828 -0.711243 0.274231 0.489136 1445370914 0.423828 -0.711243 0.274231 0.489136 1445370914 0.423828 -0.711243 0.274231 0.489136 1445370914 0.423828 -0.711243 0.274231 0.489136 1445370914 0.410767 -0.719849 0.247498 0.501770 1445370914 0.410767 -0.719849 0.247498 0.501770 1445370914 0.410767 -0.719849 0.247498 0.501770 1445370914 0.410767 -0.719849 0.247498 0.501770 1445370914 0.410767 -0.719849 0.247498 0.501770 1445370914 0.410767 -0.719849 0.247498 0.501770 1445370914 0.410767 -0.719849 0.247498 0.501770 1445370914 0.412537 -0.716797 0.235291 0.510559 1445370914 0.412537 -0.716797 0.235291 0.510559 1445370914 0.412537 -0.716797 0.235291 0.510559 1445370914 0.412537 -0.716797 0.235291 0.510559 1445370914 0.412537 -0.716797 0.235291 0.510559 1445370914 0.412537 -0.716797 0.235291 0.510559 1445370914 0.401794 -0.722595 0.216064 0.519348 1445370914 0.401794 -0.722595 0.216064 0.519348 1445370914 0.401794 -0.722595 0.216064 0.519348 1445370914 0.401794 -0.722595 0.216064 0.519348 1445370914 0.401794 -0.722595 0.216064 0.519348 1445370914 0.401794 -0.722595 0.216064 0.519348 1445370914 0.390686 -0.729309 0.191284 0.528137 1445370914 0.390686 -0.729309 0.191284 0.528137 1445370914 0.390686 -0.729309 0.191284 0.528137 1445370914 0.390686 -0.729309 0.191284 0.528137 1445370914 0.390686 -0.729309 0.191284 0.528137 1445370914 0.390686 -0.729309 0.191284 0.528137 1445370914 0.402710 -0.727234 0.182556 0.524963 1445370914 0.402710 -0.727234 0.182556 0.524963 1445370914 0.402710 -0.727234 0.182556 0.524963 1445370914 0.402710 -0.727234 0.182556 0.524963 1445370914 0.402710 -0.727234 0.182556 0.524963 1445370914 0.402710 -0.727234 0.182556 0.524963 1445370914 0.433655 -0.707397 0.209595 0.517273 1445370914 0.433655 -0.707397 0.209595 0.517273 1445370914 0.433655 -0.707397 0.209595 0.517273 1445370914 0.433655 -0.707397 0.209595 0.517273 1445370914 0.433655 -0.707397 0.209595 0.517273 1445370914 0.433655 -0.707397 0.209595 0.517273 1445370914 0.473450 -0.679871 0.261292 0.495300 1445370914 0.473450 -0.679871 0.261292 0.495300 1445370914 0.473450 -0.679871 0.261292 0.495300 1445370914 0.473450 -0.679871 0.261292 0.495300 1445370914 0.473450 -0.679871 0.261292 0.495300 1445370914 0.473450 -0.679871 0.261292 0.495300 1445370914 0.502563 -0.655457 0.300598 0.476868 1445370914 0.502563 -0.655457 0.300598 0.476868 1445370914 0.502563 -0.655457 0.300598 0.476868 1445370914 0.502563 -0.655457 0.300598 0.476868 1445370914 0.502563 -0.655457 0.300598 0.476868 1445370914 0.502563 -0.655457 0.300598 0.476868 1445370914 0.523254 -0.633301 0.325928 0.467834 1445370914 0.523254 -0.633301 0.325928 0.467834 1445370914 0.523254 -0.633301 0.325928 0.467834 1445370914 0.523254 -0.633301 0.325928 0.467834 1445370914 0.523254 -0.633301 0.325928 0.467834 1445370914 0.523254 -0.633301 0.325928 0.467834 1445370915 0.543945 -0.609009 0.340759 0.466003 1445370915 0.543945 -0.609009 0.340759 0.466003 1445370915 0.543945 -0.609009 0.340759 0.466003 1445370915 0.543945 -0.609009 0.340759 0.466003 1445370915 0.543945 -0.609009 0.340759 0.466003 1445370915 0.543945 -0.609009 0.340759 0.466003 1445370915 0.556641 -0.596252 0.353699 0.457642 1445370915 0.556641 -0.596252 0.353699 0.457642 1445370915 0.556641 -0.596252 0.353699 0.457642 1445370915 0.556641 -0.596252 0.353699 0.457642 1445370915 0.556641 -0.596252 0.353699 0.457642 1445370915 0.556641 -0.596252 0.353699 0.457642 1445370915 0.556641 -0.596252 0.353699 0.457642 1445370915 0.585022 -0.576965 0.397034 0.408813 1445370915 0.585022 -0.576965 0.397034 0.408813 1445370915 0.585022 -0.576965 0.397034 0.408813 1445370915 0.585022 -0.576965 0.397034 0.408813 1445370915 0.585022 -0.576965 0.397034 0.408813 1445370915 0.585022 -0.576965 0.397034 0.408813 1445370915 0.591736 -0.565430 0.428589 0.382751 1445370915 0.591736 -0.565430 0.428589 0.382751 1445370915 0.591736 -0.565430 0.428589 0.382751 1445370915 0.591736 -0.565430 0.428589 0.382751 1445370915 0.591736 -0.565430 0.428589 0.382751 1445370915 0.591736 -0.565430 0.428589 0.382751 1445370915 0.559937 -0.595825 0.414001 0.400146 1445370915 0.559937 -0.595825 0.414001 0.400146 1445370915 0.559937 -0.595825 0.414001 0.400146 1445370915 0.559937 -0.595825 0.414001 0.400146 1445370915 0.559937 -0.595825 0.414001 0.400146 1445370915 0.559937 -0.595825 0.414001 0.400146 1445370915 0.515442 -0.636169 0.383362 0.427307 1445370915 0.515442 -0.636169 0.383362 0.427307 1445370915 0.515442 -0.636169 0.383362 0.427307 1445370915 0.515442 -0.636169 0.383362 0.427307 1445370915 0.515442 -0.636169 0.383362 0.427307 1445370915 0.515442 -0.636169 0.383362 0.427307 1445370915 0.461426 -0.677917 0.342651 0.458313 1445370915 0.461426 -0.677917 0.342651 0.458313 1445370915 0.461426 -0.677917 0.342651 0.458313 1445370915 0.461426 -0.677917 0.342651 0.458313 1445370915 0.461426 -0.677917 0.342651 0.458313 1445370915 0.461426 -0.677917 0.342651 0.458313 1445370915 0.388184 -0.725830 0.274475 0.497131 1445370915 0.388184 -0.725830 0.274475 0.497131 1445370915 0.388184 -0.725830 0.274475 0.497131 1445370915 0.388184 -0.725830 0.274475 0.497131 1445370915 0.388184 -0.725830 0.274475 0.497131 1445370915 0.388184 -0.725830 0.274475 0.497131 1445370915 0.347839 -0.765869 0.203613 0.500977 1445370915 0.347839 -0.765869 0.203613 0.500977 1445370915 0.347839 -0.765869 0.203613 0.500977 1445370915 0.347839 -0.765869 0.203613 0.500977 1445370915 0.347839 -0.765869 0.203613 0.500977 1445370915 0.347839 -0.765869 0.203613 0.500977 1445370915 0.347839 -0.765869 0.203613 0.500977 1445370915 0.356995 -0.776917 0.173828 0.488647 1445370915 0.356995 -0.776917 0.173828 0.488647 1445370915 0.356995 -0.776917 0.173828 0.488647 1445370915 0.356995 -0.776917 0.173828 0.488647 1445370915 0.356995 -0.776917 0.173828 0.488647 1445370915 0.356995 -0.776917 0.173828 0.488647 1445370915 0.390747 -0.759216 0.201843 0.479736 1445370915 0.390747 -0.759216 0.201843 0.479736 1445370915 0.390747 -0.759216 0.201843 0.479736 1445370915 0.390747 -0.759216 0.201843 0.479736 1445370915 0.390747 -0.759216 0.201843 0.479736 1445370915 0.390747 -0.759216 0.201843 0.479736 1445370915 0.431946 -0.730530 0.260132 0.460449 1445370915 0.431946 -0.730530 0.260132 0.460449 1445370915 0.431946 -0.730530 0.260132 0.460449 1445370915 0.431946 -0.730530 0.260132 0.460449 1445370915 0.431946 -0.730530 0.260132 0.460449 1445370915 0.431946 -0.730530 0.260132 0.460449 1445370915 0.431946 -0.730530 0.260132 0.460449 1445370915 0.467896 -0.698303 0.315979 0.439941 1445370915 0.467896 -0.698303 0.315979 0.439941 1445370915 0.467896 -0.698303 0.315979 0.439941 1445370915 0.467896 -0.698303 0.315979 0.439941 1445370915 0.467896 -0.698303 0.315979 0.439941 1445370915 0.467896 -0.698303 0.315979 0.439941 1445370915 0.487305 -0.669739 0.358521 0.430603 1445370915 0.487305 -0.669739 0.358521 0.430603 1445370915 0.487305 -0.669739 0.358521 0.430603 1445370915 0.487305 -0.669739 0.358521 0.430603 1445370915 0.487305 -0.669739 0.358521 0.430603 1445370915 0.487305 -0.669739 0.358521 0.430603 1445370915 0.502014 -0.634644 0.389526 0.439880 1445370915 0.502014 -0.634644 0.389526 0.439880 1445370915 0.502014 -0.634644 0.389526 0.439880 1445370915 0.502014 -0.634644 0.389526 0.439880 1445370915 0.502014 -0.634644 0.389526 0.439880 1445370915 0.502014 -0.634644 0.389526 0.439880 1445370915 0.502014 -0.634644 0.389526 0.439880 1445370915 0.494995 -0.623413 0.415894 0.439758 1445370915 0.494995 -0.623413 0.415894 0.439758 1445370915 0.494995 -0.623413 0.415894 0.439758 1445370915 0.494995 -0.623413 0.415894 0.439758 1445370915 0.494995 -0.623413 0.415894 0.439758 1445370915 0.494995 -0.623413 0.415894 0.439758 1445370915 0.531250 -0.596313 0.458191 0.390198 1445370915 0.531250 -0.596313 0.458191 0.390198 1445370915 0.531250 -0.596313 0.458191 0.390198 1445370915 0.531250 -0.596313 0.458191 0.390198 1445370915 0.531250 -0.596313 0.458191 0.390198 1445370915 0.531250 -0.596313 0.458191 0.390198 1445370915 0.553589 -0.568787 0.491699 0.358093 1445370915 0.553589 -0.568787 0.491699 0.358093 1445370915 0.553589 -0.568787 0.491699 0.358093 1445370915 0.553589 -0.568787 0.491699 0.358093 1445370915 0.553589 -0.568787 0.491699 0.358093 1445370915 0.553589 -0.568787 0.491699 0.358093 1445370915 0.529541 -0.602722 0.452759 0.388977 1445370916 0.529541 -0.602722 0.452759 0.388977 1445370916 0.529541 -0.602722 0.452759 0.388977 1445370916 0.529541 -0.602722 0.452759 0.388977 1445370916 0.529541 -0.602722 0.452759 0.388977 1445370916 0.529541 -0.602722 0.452759 0.388977 1445370916 0.519592 -0.633545 0.413635 0.396851 1445370916 0.519592 -0.633545 0.413635 0.396851 1445370916 0.519592 -0.633545 0.413635 0.396851 1445370916 0.519592 -0.633545 0.413635 0.396851 1445370916 0.519592 -0.633545 0.413635 0.396851 1445370916 0.519592 -0.633545 0.413635 0.396851 1445370916 0.489197 -0.672485 0.367859 0.416077 1445370916 0.489197 -0.672485 0.367859 0.416077 1445370916 0.489197 -0.672485 0.367859 0.416077 1445370916 0.489197 -0.672485 0.367859 0.416077 1445370916 0.489197 -0.672485 0.367859 0.416077 1445370916 0.489197 -0.672485 0.367859 0.416077 1445370916 0.432495 -0.723206 0.302917 0.445129 1445370916 0.432495 -0.723206 0.302917 0.445129 1445370916 0.432495 -0.723206 0.302917 0.445129 1445370916 0.432495 -0.723206 0.302917 0.445129 1445370916 0.432495 -0.723206 0.302917 0.445129 1445370916 0.432495 -0.723206 0.302917 0.445129 1445370916 0.389160 -0.762268 0.247375 0.454163 1445370916 0.389160 -0.762268 0.247375 0.454163 1445370916 0.389160 -0.762268 0.247375 0.454163 1445370916 0.389160 -0.762268 0.247375 0.454163 1445370916 0.389160 -0.762268 0.247375 0.454163 1445370916 0.389160 -0.762268 0.247375 0.454163 1445370916 0.389160 -0.762268 0.247375 0.454163 1445370916 0.386292 -0.776917 0.225525 0.443054 1445370916 0.386292 -0.776917 0.225525 0.443054 1445370916 0.386292 -0.776917 0.225525 0.443054 1445370916 0.386292 -0.776917 0.225525 0.443054 1445370916 0.386292 -0.776917 0.225525 0.443054 1445370916 0.386292 -0.776917 0.225525 0.443054 1445370916 0.398132 -0.762512 0.245300 0.447083 1445370916 0.398132 -0.762512 0.245300 0.447083 1445370916 0.398132 -0.762512 0.245300 0.447083 1445370916 0.398132 -0.762512 0.245300 0.447083 1445370916 0.398132 -0.762512 0.245300 0.447083 1445370916 0.398132 -0.762512 0.245300 0.447083 1445370916 0.409241 -0.743774 0.284973 0.445068 1445370916 0.409241 -0.743774 0.284973 0.445068 1445370916 0.409241 -0.743774 0.284973 0.445068 1445370916 0.409241 -0.743774 0.284973 0.445068 1445370916 0.409241 -0.743774 0.284973 0.445068 1445370916 0.409241 -0.743774 0.284973 0.445068 1445370916 0.440796 -0.713257 0.341003 0.424988 1445370916 0.440796 -0.713257 0.341003 0.424988 1445370916 0.440796 -0.713257 0.341003 0.424988 1445370916 0.440796 -0.713257 0.341003 0.424988 1445370916 0.440796 -0.713257 0.341003 0.424988 1445370916 0.440796 -0.713257 0.341003 0.424988 1445370916 0.440796 -0.713257 0.341003 0.424988 1445370916 0.470154 -0.674133 0.389709 0.415344 1445370916 0.470154 -0.674133 0.389709 0.415344 1445370916 0.470154 -0.674133 0.389709 0.415344 1445370916 0.470154 -0.674133 0.389709 0.415344 1445370916 0.470154 -0.674133 0.389709 0.415344 1445370916 0.470154 -0.674133 0.389709 0.415344 1445370916 0.470154 -0.674133 0.389709 0.415344 1445370916 0.487305 -0.642151 0.415344 0.421509 1445370916 0.487305 -0.642151 0.415344 0.421509 1445370916 0.487305 -0.642151 0.415344 0.421509 1445370916 0.487305 -0.642151 0.415344 0.421509 1445370916 0.487305 -0.642151 0.415344 0.421509 1445370916 0.487305 -0.642151 0.415344 0.421509 1445370916 0.501465 -0.622070 0.431641 0.418518 1445370916 0.501465 -0.622070 0.431641 0.418518 1445370916 0.501465 -0.622070 0.431641 0.418518 1445370916 0.501465 -0.622070 0.431641 0.418518 1445370916 0.501465 -0.622070 0.431641 0.418518 1445370916 0.501465 -0.622070 0.431641 0.418518 1445370916 0.529114 -0.600830 0.465881 0.376770 1445370916 0.529114 -0.600830 0.465881 0.376770 1445370916 0.529114 -0.600830 0.465881 0.376770 1445370916 0.529114 -0.600830 0.465881 0.376770 1445370916 0.529114 -0.600830 0.465881 0.376770 1445370916 0.529114 -0.600830 0.465881 0.376770 1445370916 0.546265 -0.581604 0.500183 0.336304 1445370916 0.546265 -0.581604 0.500183 0.336304 1445370916 0.546265 -0.581604 0.500183 0.336304 1445370916 0.546265 -0.581604 0.500183 0.336304 1445370916 0.546265 -0.581604 0.500183 0.336304 1445370916 0.546265 -0.581604 0.500183 0.336304 1445370916 0.546265 -0.581604 0.500183 0.336304 1445370916 0.530823 -0.600525 0.493225 0.338074 1445370916 0.530823 -0.600525 0.493225 0.338074 1445370916 0.530823 -0.600525 0.493225 0.338074 1445370916 0.530823 -0.600525 0.493225 0.338074 1445370916 0.530823 -0.600525 0.493225 0.338074 1445370916 0.530823 -0.600525 0.493225 0.338074 1445370916 0.511475 -0.637512 0.459351 0.347778 1445370916 0.511475 -0.637512 0.459351 0.347778 1445370916 0.511475 -0.637512 0.459351 0.347778 1445370916 0.511475 -0.637512 0.459351 0.347778 1445370916 0.511475 -0.637512 0.459351 0.347778 1445370916 0.479370 -0.684509 0.399902 0.376404 1445370916 0.479370 -0.684509 0.399902 0.376404 1445370916 0.479370 -0.684509 0.399902 0.376404 1445370916 0.479370 -0.684509 0.399902 0.376404 1445370916 0.479370 -0.684509 0.399902 0.376404 1445370916 0.479370 -0.684509 0.399902 0.376404 1445370916 0.428589 -0.733643 0.321045 0.418335 1445370916 0.428589 -0.733643 0.321045 0.418335 1445370916 0.428589 -0.733643 0.321045 0.418335 1445370916 0.428589 -0.733643 0.321045 0.418335 1445370916 0.428589 -0.733643 0.321045 0.418335 1445370916 0.428589 -0.733643 0.321045 0.418335 1445370916 0.428589 -0.733643 0.321045 0.418335 1445370916 0.379639 -0.779541 0.247681 0.432251 1445370917 0.379639 -0.779541 0.247681 0.432251 1445370917 0.379639 -0.779541 0.247681 0.432251 1445370917 0.379639 -0.779541 0.247681 0.432251 1445370917 0.379639 -0.779541 0.247681 0.432251 1445370917 0.379639 -0.779541 0.247681 0.432251 1445370917 0.390869 -0.786499 0.226318 0.421265 1445370917 0.390869 -0.786499 0.226318 0.421265 1445370917 0.390869 -0.786499 0.226318 0.421265 1445370917 0.390869 -0.786499 0.226318 0.421265 1445370917 0.390869 -0.786499 0.226318 0.421265 1445370917 0.390869 -0.786499 0.226318 0.421265 1445370917 0.390869 -0.786499 0.226318 0.421265 1445370917 0.405823 -0.769775 0.241333 0.429565 1445370917 0.405823 -0.769775 0.241333 0.429565 1445370917 0.405823 -0.769775 0.241333 0.429565 1445370917 0.405823 -0.769775 0.241333 0.429565 1445370917 0.405823 -0.769775 0.241333 0.429565 1445370917 0.433533 -0.744873 0.275269 0.425964 1445370917 0.433533 -0.744873 0.275269 0.425964 1445370917 0.433533 -0.744873 0.275269 0.425964 1445370917 0.433533 -0.744873 0.275269 0.425964 1445370917 0.433533 -0.744873 0.275269 0.425964 1445370917 0.433533 -0.744873 0.275269 0.425964 1445370917 0.479370 -0.708740 0.328979 0.399536 1445370917 0.479370 -0.708740 0.328979 0.399536 1445370917 0.479370 -0.708740 0.328979 0.399536 1445370917 0.479370 -0.708740 0.328979 0.399536 1445370917 0.479370 -0.708740 0.328979 0.399536 1445370917 0.479370 -0.708740 0.328979 0.399536 1445370917 0.479370 -0.708740 0.328979 0.399536 1445370917 0.504761 -0.677612 0.373962 0.382324 1445370917 0.504761 -0.677612 0.373962 0.382324 1445370917 0.504761 -0.677612 0.373962 0.382324 1445370917 0.504761 -0.677612 0.373962 0.382324 1445370917 0.504761 -0.677612 0.373962 0.382324 1445370917 0.504761 -0.677612 0.373962 0.382324 1445370917 0.516296 -0.651855 0.402161 0.383057 1445370917 0.516296 -0.651855 0.402161 0.383057 1445370917 0.516296 -0.651855 0.402161 0.383057 1445370917 0.516296 -0.651855 0.402161 0.383057 1445370917 0.516296 -0.651855 0.402161 0.383057 1445370917 0.516296 -0.651855 0.402161 0.383057 1445370917 0.529724 -0.624084 0.439819 0.369263 1445370917 0.529724 -0.624084 0.439819 0.369263 1445370917 0.529724 -0.624084 0.439819 0.369263 1445370917 0.529724 -0.624084 0.439819 0.369263 1445370917 0.529724 -0.624084 0.439819 0.369263 1445370917 0.529724 -0.624084 0.439819 0.369263 1445370917 0.529724 -0.624084 0.439819 0.369263 1445370917 0.549561 -0.593140 0.486694 0.330505 1445370917 0.549561 -0.593140 0.486694 0.330505 1445370917 0.549561 -0.593140 0.486694 0.330505 1445370917 0.549561 -0.593140 0.486694 0.330505 1445370917 0.549561 -0.593140 0.486694 0.330505 1445370917 0.549561 -0.593140 0.486694 0.330505 1445370917 0.555420 -0.583374 0.501160 0.316345 1445370917 0.555420 -0.583374 0.501160 0.316345 1445370917 0.555420 -0.583374 0.501160 0.316345 1445370917 0.555420 -0.583374 0.501160 0.316345 1445370917 0.555420 -0.583374 0.501160 0.316345 1445370917 0.555420 -0.583374 0.501160 0.316345 1445370917 0.543030 -0.602966 0.477051 0.337463 1445370917 0.543030 -0.602966 0.477051 0.337463 1445370917 0.543030 -0.602966 0.477051 0.337463 1445370917 0.543030 -0.602966 0.477051 0.337463 1445370917 0.543030 -0.602966 0.477051 0.337463 1445370917 0.543030 -0.602966 0.477051 0.337463 1445370917 0.530518 -0.631165 0.440063 0.355713 1445370917 0.530518 -0.631165 0.440063 0.355713 1445370917 0.530518 -0.631165 0.440063 0.355713 1445370917 0.530518 -0.631165 0.440063 0.355713 1445370917 0.530518 -0.631165 0.440063 0.355713 1445370917 0.530518 -0.631165 0.440063 0.355713 1445370917 0.506104 -0.663879 0.390381 0.388245 1445370917 0.506104 -0.663879 0.390381 0.388245 1445370917 0.506104 -0.663879 0.390381 0.388245 1445370917 0.506104 -0.663879 0.390381 0.388245 1445370917 0.506104 -0.663879 0.390381 0.388245 1445370917 0.506104 -0.663879 0.390381 0.388245 1445370917 0.473816 -0.695679 0.322876 0.432739 1445370917 0.473816 -0.695679 0.322876 0.432739 1445370917 0.473816 -0.695679 0.322876 0.432739 1445370917 0.473816 -0.695679 0.322876 0.432739 1445370917 0.473816 -0.695679 0.322876 0.432739 1445370917 0.473816 -0.695679 0.322876 0.432739 1445370917 0.466003 -0.707092 0.281128 0.451477 1445370917 0.466003 -0.707092 0.281128 0.451477 1445370917 0.466003 -0.707092 0.281128 0.451477 1445370917 0.466003 -0.707092 0.281128 0.451477 1445370917 0.466003 -0.707092 0.281128 0.451477 1445370917 0.466003 -0.707092 0.281128 0.451477 1445370917 0.466003 -0.707092 0.281128 0.451477 1445370917 0.463135 -0.712646 0.267822 0.453735 1445370917 0.463135 -0.712646 0.267822 0.453735 1445370917 0.463135 -0.712646 0.267822 0.453735 1445370917 0.463135 -0.712646 0.267822 0.453735 1445370917 0.463135 -0.712646 0.267822 0.453735 1445370917 0.463135 -0.712646 0.267822 0.453735 1445370917 0.453552 -0.716309 0.268738 0.457153 1445370917 0.453552 -0.716309 0.268738 0.457153 1445370917 0.453552 -0.716309 0.268738 0.457153 1445370917 0.453552 -0.716309 0.268738 0.457153 1445370917 0.453552 -0.716309 0.268738 0.457153 1445370917 0.453552 -0.716309 0.268738 0.457153 1445370917 0.466003 -0.700806 0.304138 0.446289 1445370917 0.466003 -0.700806 0.304138 0.446289 1445370917 0.466003 -0.700806 0.304138 0.446289 1445370917 0.466003 -0.700806 0.304138 0.446289 1445370917 0.466003 -0.700806 0.304138 0.446289 1445370917 0.466003 -0.700806 0.304138 0.446289 1445370917 0.466003 -0.700806 0.304138 0.446289 1445370917 0.486328 -0.679016 0.348938 0.424988 1445370917 0.486328 -0.679016 0.348938 0.424988 1445370918 0.486328 -0.679016 0.348938 0.424988 1445370918 0.486328 -0.679016 0.348938 0.424988 1445370918 0.486328 -0.679016 0.348938 0.424988 1445370918 0.486328 -0.679016 0.348938 0.424988 1445370918 0.507507 -0.655823 0.370789 0.418152 1445370918 0.507507 -0.655823 0.370789 0.418152 1445370918 0.507507 -0.655823 0.370789 0.418152 1445370918 0.507507 -0.655823 0.370789 0.418152 1445370918 0.507507 -0.655823 0.370789 0.418152 1445370918 0.507507 -0.655823 0.370789 0.418152 1445370918 0.526245 -0.633911 0.376038 0.424011 1445370918 0.526245 -0.633911 0.376038 0.424011 1445370918 0.526245 -0.633911 0.376038 0.424011 1445370918 0.526245 -0.633911 0.376038 0.424011 1445370918 0.526245 -0.633911 0.376038 0.424011 1445370918 0.526245 -0.633911 0.376038 0.424011 1445370918 0.541138 -0.616333 0.375977 0.431152 1445370918 0.541138 -0.616333 0.375977 0.431152 1445370918 0.541138 -0.616333 0.375977 0.431152 1445370918 0.541138 -0.616333 0.375977 0.431152 1445370918 0.541138 -0.616333 0.375977 0.431152 1445370918 0.541138 -0.616333 0.375977 0.431152 1445370918 0.561218 -0.594421 0.404053 0.410339 1445370918 0.561218 -0.594421 0.404053 0.410339 1445370918 0.561218 -0.594421 0.404053 0.410339 1445370918 0.561218 -0.594421 0.404053 0.410339 1445370918 0.561218 -0.594421 0.404053 0.410339 1445370918 0.561218 -0.594421 0.404053 0.410339 1445370918 0.577820 -0.575317 0.434021 0.383118 1445370918 0.577820 -0.575317 0.434021 0.383118 1445370918 0.577820 -0.575317 0.434021 0.383118 1445370918 0.577820 -0.575317 0.434021 0.383118 1445370918 0.573425 -0.582153 0.426331 0.387878 1445370918 0.573425 -0.582153 0.426331 0.387878 1445370918 0.573425 -0.582153 0.426331 0.387878 1445370918 0.573425 -0.582153 0.426331 0.387878 1445370918 0.573425 -0.582153 0.426331 0.387878 1445370918 0.573425 -0.582153 0.426331 0.387878 1445370918 0.573425 -0.582153 0.426331 0.387878 1445370918 0.574158 -0.590698 0.411438 0.389954 1445370918 0.574158 -0.590698 0.411438 0.389954 1445370918 0.574158 -0.590698 0.411438 0.389954 1445370918 0.574158 -0.590698 0.411438 0.389954 1445370918 0.574158 -0.590698 0.411438 0.389954 1445370918 0.574158 -0.590698 0.411438 0.389954 1445370918 0.553406 -0.620667 0.381104 0.404053 1445370918 0.553406 -0.620667 0.381104 0.404053 1445370918 0.553406 -0.620667 0.381104 0.404053 1445370918 0.553406 -0.620667 0.381104 0.404053 1445370918 0.553406 -0.620667 0.381104 0.404053 1445370918 0.553406 -0.620667 0.381104 0.404053 1445370918 0.494812 -0.683960 0.312439 0.435547 1445370918 0.494812 -0.683960 0.312439 0.435547 1445370918 0.494812 -0.683960 0.312439 0.435547 1445370918 0.494812 -0.683960 0.312439 0.435547 1445370918 0.494812 -0.683960 0.312439 0.435547 1445370918 0.494812 -0.683960 0.312439 0.435547 1445370918 0.430176 -0.743591 0.228271 0.458130 1445370918 0.430176 -0.743591 0.228271 0.458130 1445370918 0.430176 -0.743591 0.228271 0.458130 1445370918 0.430176 -0.743591 0.228271 0.458130 1445370918 0.430176 -0.743591 0.228271 0.458130 1445370918 0.430176 -0.743591 0.228271 0.458130 1445370918 0.382874 -0.786499 0.156006 0.458801 1445370918 0.382874 -0.786499 0.156006 0.458801 1445370918 0.382874 -0.786499 0.156006 0.458801 1445370918 0.382874 -0.786499 0.156006 0.458801 1445370918 0.382874 -0.786499 0.156006 0.458801 1445370918 0.382874 -0.786499 0.156006 0.458801 1445370918 0.368652 -0.806396 0.116638 0.447510 1445370918 0.368652 -0.806396 0.116638 0.447510 1445370918 0.368652 -0.806396 0.116638 0.447510 1445370918 0.368652 -0.806396 0.116638 0.447510 1445370918 0.368652 -0.806396 0.116638 0.447510 1445370918 0.368652 -0.806396 0.116638 0.447510 1445370918 0.368591 -0.805725 0.118713 0.448181 1445370918 0.368591 -0.805725 0.118713 0.448181 1445370918 0.368591 -0.805725 0.118713 0.448181 1445370918 0.368591 -0.805725 0.118713 0.448181 1445370918 0.368591 -0.805725 0.118713 0.448181 1445370918 0.368591 -0.805725 0.118713 0.448181 1445370918 0.377014 -0.792786 0.149414 0.454956 1445370918 0.377014 -0.792786 0.149414 0.454956 1445370918 0.377014 -0.792786 0.149414 0.454956 1445370918 0.377014 -0.792786 0.149414 0.454956 1445370918 0.377014 -0.792786 0.149414 0.454956 1445370918 0.377014 -0.792786 0.149414 0.454956 1445370918 0.411499 -0.766479 0.211975 0.445190 1445370918 0.411499 -0.766479 0.211975 0.445190 1445370918 0.411499 -0.766479 0.211975 0.445190 1445370918 0.411499 -0.766479 0.211975 0.445190 1445370918 0.411499 -0.766479 0.211975 0.445190 1445370918 0.411499 -0.766479 0.211975 0.445190 1445370918 0.411499 -0.766479 0.211975 0.445190 1445370918 0.457336 -0.725403 0.290894 0.424255 1445370918 0.457336 -0.725403 0.290894 0.424255 1445370918 0.457336 -0.725403 0.290894 0.424255 1445370918 0.457336 -0.725403 0.290894 0.424255 1445370918 0.457336 -0.725403 0.290894 0.424255 1445370918 0.457336 -0.725403 0.290894 0.424255 1445370918 0.491943 -0.680176 0.358215 0.408630 1445370918 0.491943 -0.680176 0.358215 0.408630 1445370918 0.491943 -0.680176 0.358215 0.408630 1445370918 0.491943 -0.680176 0.358215 0.408630 1445370918 0.491943 -0.680176 0.358215 0.408630 1445370918 0.525146 -0.633301 0.406555 0.397278 1445370918 0.525146 -0.633301 0.406555 0.397278 1445370918 0.525146 -0.633301 0.406555 0.397278 1445370918 0.525146 -0.633301 0.406555 0.397278 1445370918 0.525146 -0.633301 0.406555 0.397278 1445370919 0.525146 -0.633301 0.406555 0.397278 1445370919 0.559937 -0.591003 0.451721 0.364807 1445370919 0.559937 -0.591003 0.451721 0.364807 1445370919 0.559937 -0.591003 0.451721 0.364807 1445370919 0.559937 -0.591003 0.451721 0.364807 1445370919 0.559937 -0.591003 0.451721 0.364807 1445370919 0.595154 -0.545593 0.500122 0.312927 1445370919 0.595154 -0.545593 0.500122 0.312927 1445370919 0.595154 -0.545593 0.500122 0.312927 1445370919 0.595154 -0.545593 0.500122 0.312927 1445370919 0.595154 -0.545593 0.500122 0.312927 1445370919 0.595154 -0.545593 0.500122 0.312927 1445370919 0.595154 -0.545593 0.500122 0.312927 1445370919 0.602905 -0.532898 0.509094 0.305481 1445370919 0.602905 -0.532898 0.509094 0.305481 1445370919 0.602905 -0.532898 0.509094 0.305481 1445370919 0.602905 -0.532898 0.509094 0.305481 1445370919 0.602905 -0.532898 0.509094 0.305481 1445370919 0.602905 -0.532898 0.509094 0.305481 1445370919 0.602905 -0.532898 0.509094 0.305481 1445370919 0.591614 -0.561157 0.474976 0.330811 1445370919 0.591614 -0.561157 0.474976 0.330811 1445370919 0.591614 -0.561157 0.474976 0.330811 1445370919 0.591614 -0.561157 0.474976 0.330811 1445370919 0.591614 -0.561157 0.474976 0.330811 1445370919 0.591614 -0.561157 0.474976 0.330811 1445370919 0.573364 -0.601440 0.423096 0.361206 1445370919 0.573364 -0.601440 0.423096 0.361206 1445370919 0.573364 -0.601440 0.423096 0.361206 1445370919 0.573364 -0.601440 0.423096 0.361206 1445370919 0.573364 -0.601440 0.423096 0.361206 1445370919 0.573364 -0.601440 0.423096 0.361206 1445370919 0.520996 -0.667786 0.340149 0.408508 1445370919 0.520996 -0.667786 0.340149 0.408508 1445370919 0.520996 -0.667786 0.340149 0.408508 1445370919 0.520996 -0.667786 0.340149 0.408508 1445370919 0.520996 -0.667786 0.340149 0.408508 1445370919 0.520996 -0.667786 0.340149 0.408508 1445370919 0.520996 -0.667786 0.340149 0.408508 1445370919 0.453735 -0.730103 0.242065 0.449951 1445370919 0.453735 -0.730103 0.242065 0.449951 1445370919 0.453735 -0.730103 0.242065 0.449951 1445370919 0.453735 -0.730103 0.242065 0.449951 1445370919 0.453735 -0.730103 0.242065 0.449951 1445370919 0.453735 -0.730103 0.242065 0.449951 1445370919 0.411255 -0.764832 0.166199 0.467163 1445370919 0.411255 -0.764832 0.166199 0.467163 1445370919 0.411255 -0.764832 0.166199 0.467163 1445370919 0.411255 -0.764832 0.166199 0.467163 1445370919 0.411255 -0.764832 0.166199 0.467163 1445370919 0.411255 -0.764832 0.166199 0.467163 1445370919 0.411255 -0.764832 0.166199 0.467163 1445370919 0.380554 -0.789856 0.123291 0.464783 1445370919 0.380554 -0.789856 0.123291 0.464783 1445370919 0.380554 -0.789856 0.123291 0.464783 1445370919 0.380554 -0.789856 0.123291 0.464783 1445370919 0.380554 -0.789856 0.123291 0.464783 1445370919 0.380554 -0.789856 0.123291 0.464783 1445370919 0.352966 -0.804688 0.104309 0.465820 1445370919 0.352966 -0.804688 0.104309 0.465820 1445370919 0.352966 -0.804688 0.104309 0.465820 1445370919 0.352966 -0.804688 0.104309 0.465820 1445370919 0.352966 -0.804688 0.104309 0.465820 1445370919 0.352966 -0.804688 0.104309 0.465820 1445370919 0.351440 -0.799377 0.126770 0.470581 1445370919 0.351440 -0.799377 0.126770 0.470581 1445370919 0.351440 -0.799377 0.126770 0.470581 1445370919 0.351440 -0.799377 0.126770 0.470581 1445370919 0.351440 -0.799377 0.126770 0.470581 1445370919 0.351440 -0.799377 0.126770 0.470581 1445370919 
0.813782 -0.465515 0.290710 0.190857 1445370937 0.813782 -0.465515 0.290710 0.190857 1445370937 0.899475 -0.328613 0.251465 0.140015 1445370937 0.899475 -0.328613 0.251465 0.140015 1445370937 0.899475 -0.328613 0.251465 0.140015 1445370937 0.899475 -0.328613 0.251465 0.140015 1445370937 0.899475 -0.328613 0.251465 0.140015 1445370937 0.899475 -0.328613 0.251465 0.140015 1445370937 0.945557 -0.206970 0.216431 0.127258 1445370937 0.945557 -0.206970 0.216431 0.127258 1445370937 0.945557 -0.206970 0.216431 0.127258 1445370937 0.945557 -0.206970 0.216431 0.127258 1445370937 0.945557 -0.206970 0.216431 0.127258 1445370937 0.945557 -0.206970 0.216431 0.127258 1445370937 0.965942 -0.104980 0.159607 0.174194 1445370937 0.965942 -0.104980 0.159607 0.174194 1445370937 0.965942 -0.104980 0.159607 0.174194 1445370937 0.965942 -0.104980 0.159607 0.174194 1445370937 0.965942 -0.104980 0.159607 0.174194 1445370937 0.965942 -0.104980 0.159607 0.174194 1445370937 0.955750 -0.060608 0.088684 0.273804 1445370937 0.955750 -0.060608 0.088684 0.273804 1445370937 0.955750 -0.060608 0.088684 0.273804 1445370937 0.955750 -0.060608 0.088684 0.273804 1445370937 0.955750 -0.060608 0.088684 0.273804 1445370937 0.955750 -0.060608 0.088684 0.273804 1445370937 0.903992 -0.081848 -0.027344 0.418579 1445370937 0.903992 -0.081848 -0.027344 0.418579 1445370937 0.903992 -0.081848 -0.027344 0.418579 1445370937 0.903992 -0.081848 -0.027344 0.418579 1445370937 0.903992 -0.081848 -0.027344 0.418579 1445370937 0.903992 -0.081848 -0.027344 0.418579 1445370937 0.807129 -0.212891 -0.202454 0.512085 1445370937 0.807129 -0.212891 -0.202454 0.512085 1445370937 0.807129 -0.212891 -0.202454 0.512085 1445370937 0.807129 -0.212891 -0.202454 0.512085 1445370937 0.807129 -0.212891 -0.202454 0.512085 1445370937 0.807129 -0.212891 -0.202454 0.512085 1445370937 0.703552 -0.278687 -0.392151 0.523071 1445370937 0.703552 -0.278687 -0.392151 0.523071 1445370937 0.703552 -0.278687 -0.392151 0.523071 1445370937 0.703552 -0.278687 -0.392151 0.523071 1445370937 0.703552 -0.278687 -0.392151 0.523071 1445370937 0.703552 -0.278687 -0.392151 0.523071 1445370937 0.703552 -0.278687 -0.392151 0.523071 1445370937 0.744934 -0.223083 -0.247437 0.577942 1445370937 0.744934 -0.223083 -0.247437 0.577942 1445370937 0.744934 -0.223083 -0.247437 0.577942 1445370937 0.744934 -0.223083 -0.247437 0.577942 1445370937 0.744934 -0.223083 -0.247437 0.577942 1445370937 0.744934 -0.223083 -0.247437 0.577942 1445370937 0.752441 -0.363525 -0.239014 0.494507 1445370937 0.752441 -0.363525 -0.239014 0.494507 1445370937 0.752441 -0.363525 -0.239014 0.494507 1445370937 0.752441 -0.363525 -0.239014 0.494507 1445370937 0.752441 -0.363525 -0.239014 0.494507 1445370937 0.752441 -0.363525 -0.239014 0.494507 1445370937 0.760132 -0.461426 -0.201538 0.410645 1445370937 0.760132 -0.461426 -0.201538 0.410645 1445370937 0.760132 -0.461426 -0.201538 0.410645 1445370937 0.760132 -0.461426 -0.201538 0.410645 1445370937 0.760132 -0.461426 -0.201538 0.410645 1445370937 0.760132 -0.461426 -0.201538 0.410645 1445370937 0.760132 -0.461426 -0.201538 0.410645 1445370937 0.830750 -0.428650 -0.136719 0.327698 1445370937 0.830750 -0.428650 -0.136719 0.327698 1445370937 0.830750 -0.428650 -0.136719 0.327698 1445370937 0.830750 -0.428650 -0.136719 0.327698 1445370937 0.830750 -0.428650 -0.136719 0.327698 1445370937 0.830750 -0.428650 -0.136719 0.327698 1445370937 0.913940 -0.288330 -0.063110 0.278503 1445370937 0.913940 -0.288330 -0.063110 0.278503 1445370937 0.913940 -0.288330 -0.063110 0.278503 1445370937 0.913940 -0.288330 -0.063110 0.278503 1445370937 0.913940 -0.288330 -0.063110 0.278503 1445370937 0.913940 -0.288330 -0.063110 0.278503 1445370937 0.960693 -0.170959 -0.029236 0.216675 1445370937 0.960693 -0.170959 -0.029236 0.216675 1445370937 0.960693 -0.170959 -0.029236 0.216675 1445370937 0.960693 -0.170959 -0.029236 0.216675 1445370937 0.960693 -0.170959 -0.029236 0.216675 1445370937 0.960693 -0.170959 -0.029236 0.216675 1445370937 0.980957 -0.117554 0.002747 0.154419 1445370937 0.980957 -0.117554 0.002747 0.154419 1445370937 0.980957 -0.117554 0.002747 0.154419 1445370937 0.980957 -0.117554 0.002747 0.154419 1445370937 0.980957 -0.117554 0.002747 0.154419 1445370937 0.980957 -0.117554 0.002747 0.154419 1445370937 0.986145 -0.101074 0.090088 0.095337 1445370937 0.986145 -0.101074 0.090088 0.095337 1445370937 0.986145 -0.101074 0.090088 0.095337 1445370937 0.986145 -0.101074 0.090088 0.095337 1445370937 0.986145 -0.101074 0.090088 0.095337 1445370937 0.986145 -0.101074 0.090088 0.095337 1445370937 0.970947 -0.068481 0.202209 0.107849 1445370937 0.970947 -0.068481 0.202209 0.107849 1445370937 0.970947 -0.068481 0.202209 0.107849 1445370937 0.970947 -0.068481 0.202209 0.107849 1445370937 0.970947 -0.068481 0.202209 0.107849 1445370937 0.970947 -0.068481 0.202209 0.107849 1445370937 0.970947 -0.068481 0.202209 0.107849 1445370938 0.960388 -0.024963 0.206177 0.185730 1445370938 0.960388 -0.024963 0.206177 0.185730 1445370938 0.960388 -0.024963 0.206177 0.185730 1445370938 0.960388 -0.024963 0.206177 0.185730 1445370938 0.960388 -0.024963 0.206177 0.185730 1445370938 0.960388 -0.024963 0.206177 0.185730 1445370938 0.950562 -0.034302 0.112488 0.287231 1445370938 0.950562 -0.034302 0.112488 0.287231 1445370938 0.950562 -0.034302 0.112488 0.287231 1445370938 0.950562 -0.034302 0.112488 0.287231 1445370938 0.950562 -0.034302 0.112488 0.287231 1445370938 0.950562 -0.034302 0.112488 0.287231 1445370938 0.909485 -0.072754 -0.047607 0.406433 1445370938 0.909485 -0.072754 -0.047607 0.406433 1445370938 0.909485 -0.072754 -0.047607 0.406433 1445370938 0.909485 -0.072754 -0.047607 0.406433 1445370938 0.909485 -0.072754 -0.047607 0.406433 1445370938 0.909485 -0.072754 -0.047607 0.406433 1445370938 0.909485 -0.072754 -0.047607 0.406433 1445370938 0.826477 -0.142700 -0.180847 0.513611 1445370938 0.826477 -0.142700 -0.180847 0.513611 1445370938 0.826477 -0.142700 -0.180847 0.513611 1445370938 0.826477 -0.142700 -0.180847 0.513611 1445370938 0.826477 -0.142700 -0.180847 0.513611 1445370938 0.826477 -0.142700 -0.180847 0.513611 1445370938 0.722656 -0.212402 -0.368896 0.544495 1445370938 0.722656 -0.212402 -0.368896 0.544495 1445370938 0.722656 -0.212402 -0.368896 0.544495 1445370938 0.722656 -0.212402 -0.368896 0.544495 1445370938 0.722656 -0.212402 -0.368896 0.544495 1445370938 0.722656 -0.212402 -0.368896 0.544495 1445370938 0.733521 -0.177124 -0.251770 0.605896 1445370938 0.733521 -0.177124 -0.251770 0.605896 1445370938 0.733521 -0.177124 -0.251770 0.605896 1445370938 0.733521 -0.177124 -0.251770 0.605896 1445370938 0.733521 -0.177124 -0.251770 0.605896 1445370938 0.733521 -0.177124 -0.251770 0.605896 1445370938 0.733521 -0.177124 -0.251770 0.605896 1445370938 0.728333 -0.291870 -0.273132 0.556458 1445370938 0.728333 -0.291870 -0.273132 0.556458 1445370938 0.728333 -0.291870 -0.273132 0.556458 1445370938 0.728333 -0.291870 -0.273132 0.556458 1445370938 0.728333 -0.291870 -0.273132 0.556458 1445370938 0.728333 -0.291870 -0.273132 0.556458 1445370938 0.728333 -0.291870 -0.273132 0.556458 1445370938 0.702026 -0.405884 -0.311462 0.495361 1445370938 0.702026 -0.405884 -0.311462 0.495361 1445370938 0.702026 -0.405884 -0.311462 0.495361 1445370938 0.702026 -0.405884 -0.311462 0.495361 1445370938 0.702026 -0.405884 -0.311462 0.495361 1445370938 0.702026 -0.405884 -0.311462 0.495361 1445370938 0.760071 -0.398071 -0.264648 0.440186 1445370938 0.760071 -0.398071 -0.264648 0.440186 1445370938 0.760071 -0.398071 -0.264648 0.440186 1445370938 0.760071 -0.398071 -0.264648 0.440186 1445370938 0.760071 -0.398071 -0.264648 0.440186 1445370938 0.760071 -0.398071 -0.264648 0.440186 1445370938 0.848938 -0.302551 -0.186096 0.391296 1445370938 0.848938 -0.302551 -0.186096 0.391296 1445370938 0.848938 -0.302551 -0.186096 0.391296 1445370938 0.848938 -0.302551 -0.186096 0.391296 1445370938 0.848938 -0.302551 -0.186096 0.391296 1445370938 0.848938 -0.302551 -0.186096 0.391296 1445370938 0.910461 -0.220215 -0.137756 0.321716 1445370938 0.910461 -0.220215 -0.137756 0.321716 1445370938 0.910461 -0.220215 -0.137756 0.321716 1445370938 0.910461 -0.220215 -0.137756 0.321716 1445370938 0.910461 -0.220215 -0.137756 0.321716 1445370938 0.910461 -0.220215 -0.137756 0.321716 1445370938 0.947571 -0.150696 -0.106384 0.260681 1445370938 0.947571 -0.150696 -0.106384 0.260681 1445370938 0.947571 -0.150696 -0.106384 0.260681 1445370938 0.947571 -0.150696 -0.106384 0.260681 1445370938 0.947571 -0.150696 -0.106384 0.260681 1445370938 0.947571 -0.150696 -0.106384 0.260681 1445370938 0.976624 -0.085266 -0.050293 0.190735 1445370938 0.976624 -0.085266 -0.050293 0.190735 1445370938 0.976624 -0.085266 -0.050293 0.190735 1445370938 0.976624 -0.085266 -0.050293 0.190735 1445370938 0.976624 -0.085266 -0.050293 0.190735 1445370938 0.976624 -0.085266 -0.050293 0.190735 1445370938 0.990662 -0.063354 0.022644 0.118347 1445370938 0.990662 -0.063354 0.022644 0.118347 1445370938 0.990662 -0.063354 0.022644 0.118347 1445370938 0.990662 -0.063354 0.022644 0.118347 1445370938 0.990662 -0.063354 0.022644 0.118347 1445370938 0.990662 -0.063354 0.022644 0.118347 1445370938 0.990662 -0.063354 0.022644 0.118347 1445370938 0.989990 -0.052795 0.056274 0.118042 1445370938 0.989990 -0.052795 0.056274 0.118042 1445370938 0.989990 -0.052795 0.056274 0.118042 1445370938 0.989990 -0.052795 0.056274 0.118042 1445370938 0.989990 -0.052795 0.056274 0.118042 1445370938 0.978210 -0.026367 0.014282 0.205383 1445370938 0.978210 -0.026367 0.014282 0.205383 1445370938 0.978210 -0.026367 0.014282 0.205383 1445370938 0.978210 -0.026367 0.014282 0.205383 1445370938 0.978210 -0.026367 0.014282 0.205383 1445370938 0.978210 -0.026367 0.014282 0.205383 1445370938 0.945007 -0.018433 -0.067139 0.319519 1445370938 0.945007 -0.018433 -0.067139 0.319519 1445370938 0.945007 -0.018433 -0.067139 0.319519 1445370938 0.945007 -0.018433 -0.067139 0.319519 1445370938 0.945007 -0.018433 -0.067139 0.319519 1445370938 0.878296 -0.061829 -0.170898 0.442200 1445370938 0.878296 -0.061829 -0.170898 0.442200 1445370938 0.878296 -0.061829 -0.170898 0.442200 1445370938 0.878296 -0.061829 -0.170898 0.442200 1445370938 0.878296 -0.061829 -0.170898 0.442200 1445370938 0.878296 -0.061829 -0.170898 0.442200 1445370938 0.769836 -0.134033 -0.352539 0.514893 1445370939 0.769836 -0.134033 -0.352539 0.514893 1445370939 0.769836 -0.134033 -0.352539 0.514893 1445370939 0.769836 -0.134033 -0.352539 0.514893 1445370939 0.769836 -0.134033 -0.352539 0.514893 1445370939 0.769836 -0.134033 -0.352539 0.514893 1445370939 0.689758 -0.178040 -0.463257 0.527161 1445370939 0.689758 -0.178040 -0.463257 0.527161 1445370939 0.689758 -0.178040 -0.463257 0.527161 1445370939 0.689758 -0.178040 -0.463257 0.527161 1445370939 0.689758 -0.178040 -0.463257 0.527161 1445370939 0.689758 -0.178040 -0.463257 0.527161 1445370939 0.689758 -0.178040 -0.463257 0.527161 1445370939 0.697571 -0.203918 -0.388000 0.566711 1445370939 0.697571 -0.203918 -0.388000 0.566711 1445370939 0.697571 -0.203918 -0.388000 0.566711 1445370939 0.697571 -0.203918 -0.388000 0.566711 1445370939 0.697571 -0.203918 -0.388000 0.566711 1445370939 0.697571 -0.203918 -0.388000 0.566711 1445370939 0.732300 -0.242554 -0.313232 0.553833 1445370939 0.732300 -0.242554 -0.313232 0.553833 1445370939 0.732300 -0.242554 -0.313232 0.553833 1445370939 0.732300 -0.242554 -0.313232 0.553833 1445370939 0.732300 -0.242554 -0.313232 0.553833 1445370939 0.732300 -0.242554 -0.313232 0.553833 1445370939 0.743896 -0.356689 -0.335388 0.454834 1445370939 0.743896 -0.356689 -0.335388 0.454834 1445370939 0.743896 -0.356689 -0.335388 0.454834 1445370939 0.743896 -0.356689 -0.335388 0.454834 1445370939 0.743896 -0.356689 -0.335388 0.454834 1445370939 0.743896 -0.356689 -0.335388 0.454834 1445370939 0.788818 -0.371460 -0.293335 0.391968 1445370939 0.788818 -0.371460 -0.293335 0.391968 1445370939 0.788818 -0.371460 -0.293335 0.391968 1445370939 0.788818 -0.371460 -0.293335 0.391968 1445370939 0.788818 -0.371460 -0.293335 0.391968 1445370939 0.788818 -0.371460 -0.293335 0.391968 1445370939 0.873779 -0.261414 -0.197693 0.359192 1445370939 0.873779 -0.261414 -0.197693 0.359192 1445370939 0.873779 -0.261414 -0.197693 0.359192 1445370939 0.873779 -0.261414 -0.197693 0.359192 1445370939 0.873779 -0.261414 -0.197693 0.359192 1445370939 0.873779 -0.261414 -0.197693 0.359192 1445370939 0.873779 -0.261414 -0.197693 0.359192 1445370939 0.927673 -0.135742 -0.130981 0.322205 1445370939 0.927673 -0.135742 -0.130981 0.322205 1445370939 0.927673 -0.135742 -0.130981 0.322205 1445370939 0.927673 -0.135742 -0.130981 0.322205 1445370939 0.927673 -0.135742 -0.130981 0.322205 1445370939 0.962830 -0.076904 -0.089417 0.242920 1445370939 0.962830 -0.076904 -0.089417 0.242920 1445370939 0.962830 -0.076904 -0.089417 0.242920 1445370939 0.962830 -0.076904 -0.089417 0.242920 1445370939 0.962830 -0.076904 -0.089417 0.242920 1445370939 0.962830 -0.076904 -0.089417 0.242920 1445370939 0.962830 -0.076904 -0.089417 0.242920 1445370939 0.983032 -0.033691 -0.022644 0.178772 1445370939 0.983032 -0.033691 -0.022644 0.178772 1445370939 0.983032 -0.033691 -0.022644 0.178772 1445370939 0.983032 -0.033691 -0.022644 0.178772 1445370939 0.983032 -0.033691 -0.022644 0.178772 1445370939 0.983032 -0.033691 -0.022644 0.178772 1445370939 0.989502 -0.002136 0.043213 0.137817 1445370939 0.989502 -0.002136 0.043213 0.137817 1445370939 0.989502 -0.002136 0.043213 0.137817 1445370939 0.989502 -0.002136 0.043213 0.137817 1445370939 0.989502 -0.002136 0.043213 0.137817 1445370939 0.989502 -0.002136 0.043213 0.137817 1445370939 0.989502 -0.002136 0.043213 0.137817 1445370939 0.985107 0.003662 0.044006 0.165894 1445370939 0.985107 0.003662 0.044006 0.165894 1445370939 0.985107 0.003662 0.044006 0.165894 1445370939 0.985107 0.003662 0.044006 0.165894 1445370939 0.985107 0.003662 0.044006 0.165894 1445370939 0.985107 0.003662 0.044006 0.165894 1445370939 0.964294 0.037720 -0.000793 0.262085 1445370939 0.964294 0.037720 -0.000793 0.262085 1445370939 0.964294 0.037720 -0.000793 0.262085 1445370939 0.964294 0.037720 -0.000793 0.262085 1445370939 0.964294 0.037720 -0.000793 0.262085 1445370939 0.920837 0.017883 -0.080688 0.381042 1445370939 0.920837 0.017883 -0.080688 0.381042 1445370939 0.920837 0.017883 -0.080688 0.381042 1445370939 0.920837 0.017883 -0.080688 0.381042 1445370939 0.920837 0.017883 -0.080688 0.381042 1445370939 0.920837 0.017883 -0.080688 0.381042 1445370939 0.856689 -0.055481 -0.164673 0.485596 1445370939 0.856689 -0.055481 -0.164673 0.485596 1445370939 0.856689 -0.055481 -0.164673 0.485596 1445370939 0.856689 -0.055481 -0.164673 0.485596 1445370939 0.856689 -0.055481 -0.164673 0.485596 1445370939 0.856689 -0.055481 -0.164673 0.485596 1445370939 0.856689 -0.055481 -0.164673 0.485596 1445370939 0.759277 -0.161133 -0.362000 0.516235 1445370939 0.759277 -0.161133 -0.362000 0.516235 1445370939 0.759277 -0.161133 -0.362000 0.516235 1445370939 0.759277 -0.161133 -0.362000 0.516235 1445370939 0.759277 -0.161133 -0.362000 0.516235 1445370939 0.759277 -0.161133 -0.362000 0.516235 1445370939 0.699280 -0.124939 -0.381836 0.591248 1445370939 0.699280 -0.124939 -0.381836 0.591248 1445370939 0.699280 -0.124939 -0.381836 0.591248 1445370939 0.699280 -0.124939 -0.381836 0.591248 1445370939 0.699280 -0.124939 -0.381836 0.591248 1445370939 0.699280 -0.124939 -0.381836 0.591248 1445370939 0.709351 -0.207031 -0.339233 0.582092 1445370939 0.709351 -0.207031 -0.339233 0.582092 1445370939 0.709351 -0.207031 -0.339233 0.582092 1445370939 0.709351 -0.207031 -0.339233 0.582092 1445370939 0.709351 -0.207031 -0.339233 0.582092 1445370939 0.709351 -0.207031 -0.339233 0.582092 1445370939 0.741943 -0.294250 -0.297546 0.523804 1445370939 0.741943 -0.294250 -0.297546 0.523804 1445370940 0.741943 -0.294250 -0.297546 0.523804 1445370940 0.741943 -0.294250 -0.297546 0.523804 1445370940 0.741943 -0.294250 -0.297546 0.523804 1445370940 0.741943 -0.294250 -0.297546 0.523804 1445370940 0.769775 -0.372009 -0.264648 0.446045 1445370940 0.769775 -0.372009 -0.264648 0.446045 1445370940 0.769775 -0.372009 -0.264648 0.446045 1445370940 0.769775 -0.372009 -0.264648 0.446045 1445370940 0.769775 -0.372009 -0.264648 0.446045 1445370940 0.769775 -0.372009 -0.264648 0.446045 1445370940 0.846313 -0.319641 -0.179688 0.386230 1445370940 0.846313 -0.319641 -0.179688 0.386230 1445370940 0.846313 -0.319641 -0.179688 0.386230 1445370940 0.846313 -0.319641 -0.179688 0.386230 1445370940 0.846313 -0.319641 -0.179688 0.386230 1445370940 0.846313 -0.319641 -0.179688 0.386230 1445370940 0.914917 -0.224365 -0.077148 0.326416 1445370940 0.914917 -0.224365 -0.077148 0.326416 1445370940 0.914917 -0.224365 -0.077148 0.326416 1445370940 0.914917 -0.224365 -0.077148 0.326416 1445370940 0.914917 -0.224365 -0.077148 0.326416 1445370940 0.914917 -0.224365 -0.077148 0.326416 1445370940 0.954468 -0.174072 -0.013367 0.241760 1445370940 0.954468 -0.174072 -0.013367 0.241760 1445370940 0.954468 -0.174072 -0.013367 0.241760 1445370940 0.954468 -0.174072 -0.013367 0.241760 1445370940 0.954468 -0.174072 -0.013367 0.241760 1445370940 0.974121 -0.146851 0.056580 0.161987 1445370940 0.974121 -0.146851 0.056580 0.161987 1445370940 0.974121 -0.146851 0.056580 0.161987 1445370940 0.974121 -0.146851 0.056580 0.161987 1445370940 0.974121 -0.146851 0.056580 0.161987 1445370940 0.974121 -0.146851 0.056580 0.161987 1445370940 0.979614 -0.115234 0.103638 0.127625 1445370940 0.979614 -0.115234 0.103638 0.127625 1445370940 0.979614 -0.115234 0.103638 0.127625 1445370940 0.979614 -0.115234 0.103638 0.127625 1445370940 0.979614 -0.115234 0.103638 0.127625 1445370940 0.979614 -0.115234 0.103638 0.127625 1445370940 0.977173 -0.080811 0.094482 0.172058 1445370940 0.977173 -0.080811 0.094482 0.172058 1445370940 0.977173 -0.080811 0.094482 0.172058 1445370940 0.977173 -0.080811 0.094482 0.172058 1445370940 0.977173 -0.080811 0.094482 0.172058 1445370940 0.961731 -0.061951 0.034546 0.264526 1445370940 0.961731 -0.061951 0.034546 0.264526 1445370940 0.961731 -0.061951 0.034546 0.264526 1445370940 0.961731 -0.061951 0.034546 0.264526 1445370940 0.961731 -0.061951 0.034546 0.264526 1445370940 0.920227 -0.063049 -0.059265 0.381592 1445370940 0.920227 -0.063049 -0.059265 0.381592 1445370940 0.920227 -0.063049 -0.059265 0.381592 1445370940 0.920227 -0.063049 -0.059265 0.381592 1445370940 0.920227 -0.063049 -0.059265 0.381592 1445370940 0.920227 -0.063049 -0.059265 0.381592 1445370940 0.847168 -0.107056 -0.163025 0.494141 1445370940 0.847168 -0.107056 -0.163025 0.494141 1445370940 0.847168 -0.107056 -0.163025 0.494141 1445370940 0.847168 -0.107056 -0.163025 0.494141 1445370940 0.847168 -0.107056 -0.163025 0.494141 1445370940 0.847168 -0.107056 -0.163025 0.494141 1445370940 0.750977 -0.197083 -0.344116 0.527954 1445370940 0.750977 -0.197083 -0.344116 0.527954 1445370940 0.750977 -0.197083 -0.344116 0.527954 1445370940 0.750977 -0.197083 -0.344116 0.527954 1445370940 0.750977 -0.197083 -0.344116 0.527954 1445370940 0.750977 -0.197083 -0.344116 0.527954 1445370940 0.750977 -0.197083 -0.344116 0.527954 1445370940 0.723267 -0.182434 -0.314819 0.586853 1445370940 0.723267 -0.182434 -0.314819 0.586853 1445370940 0.723267 -0.182434 -0.314819 0.586853 1445370940 0.723267 -0.182434 -0.314819 0.586853 1445370940 0.723267 -0.182434 -0.314819 0.586853 1445370940 0.723267 -0.182434 -0.314819 0.586853 1445370940 0.734436 -0.280273 -0.327942 0.523926 1445370940 0.734436 -0.280273 -0.327942 0.523926 1445370940 0.734436 -0.280273 -0.327942 0.523926 1445370940 0.734436 -0.280273 -0.327942 0.523926 1445370940 0.734436 -0.280273 -0.327942 0.523926 1445370940 0.734436 -0.280273 -0.327942 0.523926 1445370940 0.746826 -0.348328 -0.311768 0.472961 1445370940 0.746826 -0.348328 -0.311768 0.472961 1445370940 0.746826 -0.348328 -0.311768 0.472961 1445370940 0.746826 -0.348328 -0.311768 0.472961 1445370940 0.746826 -0.348328 -0.311768 0.472961 1445370940 0.746826 -0.348328 -0.311768 0.472961 1445370940 0.746826 -0.348328 -0.311768 0.472961 1445370940 0.795959 -0.335205 -0.270630 0.425171 1445370940 0.795959 -0.335205 -0.270630 0.425171 1445370940 0.795959 -0.335205 -0.270630 0.425171 1445370940 0.795959 -0.335205 -0.270630 0.425171 1445370940 0.795959 -0.335205 -0.270630 0.425171 1445370940 0.795959 -0.335205 -0.270630 0.425171 1445370940 0.865723 -0.250549 -0.186035 0.391235 1445370940 0.865723 -0.250549 -0.186035 0.391235 1445370940 0.865723 -0.250549 -0.186035 0.391235 1445370940 0.865723 -0.250549 -0.186035 0.391235 1445370940 0.865723 -0.250549 -0.186035 0.391235 1445370940 0.865723 -0.250549 -0.186035 0.391235 1445370940 0.915710 -0.189331 -0.126770 0.330933 1445370940 0.915710 -0.189331 -0.126770 0.330933 1445370940 0.915710 -0.189331 -0.126770 0.330933 1445370940 0.915710 -0.189331 -0.126770 0.330933 1445370940 0.915710 -0.189331 -0.126770 0.330933 1445370940 0.958923 -0.143311 -0.048401 0.239929 1445370940 0.958923 -0.143311 -0.048401 0.239929 1445370941 0.958923 -0.143311 -0.048401 0.239929 1445370941 0.958923 -0.143311 -0.048401 0.239929 1445370941 0.958923 -0.143311 -0.048401 0.239929 1445370941 0.958923 -0.143311 -0.048401 0.239929 1445370941 0.978943 -0.123779 0.081909 0.139832 1445370941 0.978943 -0.123779 0.081909 0.139832 1445370941 0.978943 -0.123779 0.081909 0.139832 1445370941 0.978943 -0.123779 0.081909 0.139832 1445370941 0.978943 -0.123779 0.081909 0.139832 1445370941 0.978943 -0.123779 0.081909 0.139832 1445370941 0.978943 -0.123779 0.081909 0.139832 1445370941 0.977600 -0.109741 0.129272 0.124451 1445370941 0.977600 -0.109741 0.129272 0.124451 1445370941 0.977600 -0.109741 0.129272 0.124451 1445370941 0.977600 -0.109741 0.129272 0.124451 1445370941 0.977600 -0.109741 0.129272 0.124451 1445370941 0.974243 -0.089661 0.107056 0.176941 1445370941 0.974243 -0.089661 0.107056 0.176941 1445370941 0.974243 -0.089661 0.107056 0.176941 1445370941 0.974243 -0.089661 0.107056 0.176941 1445370941 0.974243 -0.089661 0.107056 0.176941 1445370941 0.974243 -0.089661 0.107056 0.176941 1445370941 0.974243 -0.089661 0.107056 0.176941 1445370941 0.961304 -0.056458 0.041077 0.266296 1445370941 0.961304 -0.056458 0.041077 0.266296 1445370941 0.961304 -0.056458 0.041077 0.266296 1445370941 0.961304 -0.056458 0.041077 0.266296 1445370941 0.961304 -0.056458 0.041077 0.266296 1445370941 0.926758 -0.062256 -0.056824 0.366028 1445370941 0.926758 -0.062256 -0.056824 0.366028 1445370941 0.926758 -0.062256 -0.056824 0.366028 1445370941 0.926758 -0.062256 -0.056824 0.366028 1445370941 0.926758 -0.062256 -0.056824 0.366028 1445370941 0.926758 -0.062256 -0.056824 0.366028 1445370941 0.856750 -0.101807 -0.164612 0.477966 1445370941 0.856750 -0.101807 -0.164612 0.477966 1445370941 0.856750 -0.101807 -0.164612 0.477966 1445370941 0.856750 -0.101807 -0.164612 0.477966 1445370941 0.856750 -0.101807 -0.164612 0.477966 1445370941 0.856750 -0.101807 -0.164612 0.477966 1445370941 0.739929 -0.183899 -0.320740 0.561890 1445370941 0.739929 -0.183899 -0.320740 0.561890 1445370941 0.739929 -0.183899 -0.320740 0.561890 1445370941 0.739929 -0.183899 -0.320740 0.561890 1445370941 0.739929 -0.183899 -0.320740 0.561890 1445370941 0.739929 -0.183899 -0.320740 0.561890 1445370941 0.667969 -0.147339 -0.374023 0.626160 1445370941 0.667969 -0.147339 -0.374023 0.626160 1445370941 0.667969 -0.147339 -0.374023 0.626160 1445370941 0.667969 -0.147339 -0.374023 0.626160 1445370941 0.667969 -0.147339 -0.374023 0.626160 1445370941 0.667969 -0.147339 -0.374023 0.626160 1445370941 0.667969 -0.147339 -0.374023 0.626160 1445370941 0.687439 -0.216309 -0.308350 0.620911 1445370941 0.687439 -0.216309 -0.308350 0.620911 1445370941 0.687439 -0.216309 -0.308350 0.620911 1445370941 0.687439 -0.216309 -0.308350 0.620911 1445370941 0.687439 -0.216309 -0.308350 0.620911 1445370941 0.687439 -0.216309 -0.308350 0.620911 1445370941 0.695923 -0.336609 -0.337280 0.537231 1445370941 0.695923 -0.336609 -0.337280 0.537231 1445370941 0.695923 -0.336609 -0.337280 0.537231 1445370941 0.695923 -0.336609 -0.337280 0.537231 1445370941 0.695923 -0.336609 -0.337280 0.537231 1445370941 0.695923 -0.336609 -0.337280 0.537231 1445370941 0.735779 -0.412598 -0.325073 0.427490 1445370941 0.735779 -0.412598 -0.325073 0.427490 1445370941 0.735779 -0.412598 -0.325073 0.427490 1445370941 0.735779 -0.412598 -0.325073 0.427490 1445370941 0.735779 -0.412598 -0.325073 0.427490 1445370941 0.831970 -0.352783 -0.216064 0.369629 1445370941 0.831970 -0.352783 -0.216064 0.369629 1445370941 0.831970 -0.352783 -0.216064 0.369629 1445370941 0.831970 -0.352783 -0.216064 0.369629 1445370941 0.831970 -0.352783 -0.216064 0.369629 1445370941 0.831970 -0.352783 -0.216064 0.369629 1445370941 0.912109 -0.242737 -0.112305 0.310608 1445370941 0.912109 -0.242737 -0.112305 0.310608 1445370941 0.912109 -0.242737 -0.112305 0.310608 1445370941 0.912109 -0.242737 -0.112305 0.310608 1445370941 0.912109 -0.242737 -0.112305 0.310608 1445370941 0.912109 -0.242737 -0.112305 0.310608 1445370941 0.912109 -0.242737 -0.112305 0.310608 1445370941 0.954224 -0.186890 -0.051758 0.227661 1445370941 0.954224 -0.186890 -0.051758 0.227661 1445370941 0.954224 -0.186890 -0.051758 0.227661 1445370941 0.954224 -0.186890 -0.051758 0.227661 1445370941 0.954224 -0.186890 -0.051758 0.227661 1445370941 0.954224 -0.186890 -0.051758 0.227661 1445370941 0.980103 -0.152161 0.014282 0.126282 1445370941 0.980103 -0.152161 0.014282 0.126282 1445370941 0.980103 -0.152161 0.014282 0.126282 1445370941 0.980103 -0.152161 0.014282 0.126282 1445370941 0.980103 -0.152161 0.014282 0.126282 1445370941 0.980103 -0.152161 0.014282 0.126282 1445370941 0.984375 -0.126648 0.094116 0.078064 1445370941 0.984375 -0.126648 0.094116 0.078064 1445370941 0.984375 -0.126648 0.094116 0.078064 1445370941 0.984375 -0.126648 0.094116 0.078064 1445370941 0.984375 -0.126648 0.094116 0.078064 1445370941 0.984375 -0.126648 0.094116 0.078064 1445370941 0.984375 -0.126648 0.094116 0.078064 1445370941 0.983948 -0.075134 0.106628 0.121399 1445370941 0.983948 -0.075134 0.106628 0.121399 1445370941 0.983948 -0.075134 0.106628 0.121399 1445370941 0.983948 -0.075134 0.106628 0.121399 1445370941 0.983948 -0.075134 0.106628 0.121399 1445370941 0.983948 -0.075134 0.106628 0.121399 1445370941 0.975586 -0.013672 0.049622 0.213196 1445370941 0.975586 -0.013672 0.049622 0.213196 1445370941 0.975586 -0.013672 0.049622 0.213196 1445370942 0.975586 -0.013672 0.049622 0.213196 1445370942 0.975586 -0.013672 0.049622 0.213196 1445370942 0.943726 0.000000 -0.048767 0.326904 1445370942 0.943726 0.000000 -0.048767 0.326904 1445370942 0.943726 0.000000 -0.048767 0.326904 1445370942 0.943726 0.000000 -0.048767 0.326904 1445370942 0.943726 0.000000 -0.048767 0.326904 1445370942 0.943726 0.000000 -0.048767 0.326904 1445370942 0.875366 -0.039551 -0.173218 0.449524 1445370942 0.875366 -0.039551 -0.173218 0.449524 1445370942 0.875366 -0.039551 -0.173218 0.449524 1445370942 0.875366 -0.039551 -0.173218 0.449524 1445370942 0.875366 -0.039551 -0.173218 0.449524 1445370942 0.875366 -0.039551 -0.173218 0.449524 1445370942 0.781189 -0.153259 -0.322266 0.512207 1445370942 0.781189 -0.153259 -0.322266 0.512207 1445370942 0.781189 -0.153259 -0.322266 0.512207 1445370942 0.781189 -0.153259 -0.322266 0.512207 1445370942 0.781189 -0.153259 -0.322266 0.512207 1445370942 0.781189 -0.153259 -0.322266 0.512207 1445370942 0.704041 -0.154541 -0.417969 0.552917 1445370942 0.704041 -0.154541 -0.417969 0.552917 1445370942 0.704041 -0.154541 -0.417969 0.552917 1445370942 0.704041 -0.154541 -0.417969 0.552917 1445370942 0.704041 -0.154541 -0.417969 0.552917 1445370942 0.704041 -0.154541 -0.417969 0.552917 1445370942 0.705383 -0.168884 -0.365723 0.583191 1445370942 0.705383 -0.168884 -0.365723 0.583191 1445370942 0.705383 -0.168884 -0.365723 0.583191 1445370942 0.705383 -0.168884 -0.365723 0.583191 1445370942 0.705383 -0.168884 -0.365723 0.583191 1445370942 0.705383 -0.168884 -0.365723 0.583191 1445370942 0.705383 -0.168884 -0.365723 0.583191 1445370942 0.719604 -0.249390 -0.367981 0.533386 1445370942 0.719604 -0.249390 -0.367981 0.533386 1445370942 0.719604 -0.249390 -0.367981 0.533386 1445370942 0.719604 -0.249390 -0.367981 0.533386 1445370942 0.719604 -0.249390 -0.367981 0.533386 1445370942 0.719604 -0.249390 -0.367981 0.533386 1445370942 0.750488 -0.305115 -0.330994 0.483826 1445370942 
0.492493 -0.744568 0.212158 0.397522 1445370945 0.514282 -0.729065 0.240601 0.382202 1445370945 0.514282 -0.729065 0.240601 0.382202 1445370945 0.514282 -0.729065 0.240601 0.382202 1445370945 0.514282 -0.729065 0.240601 0.382202 1445370945 0.514282 -0.729065 0.240601 0.382202 1445370945 0.514282 -0.729065 0.240601 0.382202 1445370945 0.537842 -0.704651 0.288391 0.362000 1445370945 0.537842 -0.704651 0.288391 0.362000 1445370945 0.537842 -0.704651 0.288391 0.362000 1445370945 0.537842 -0.704651 0.288391 0.362000 1445370945 0.537842 -0.704651 0.288391 0.362000 1445370945 0.537842 -0.704651 0.288391 0.362000 1445370945 0.537842 -0.704651 0.288391 0.362000 1445370945 0.522461 -0.705994 0.309326 0.364563 1445370945 0.522461 -0.705994 0.309326 0.364563 1445370945 0.522461 -0.705994 0.309326 0.364563 1445370945 0.522461 -0.705994 0.309326 0.364563 1445370945 0.522461 -0.705994 0.309326 0.364563 1445370945 0.522461 -0.705994 0.309326 0.364563 1445370945 0.490601 -0.724060 0.286743 0.390869 1445370945 0.490601 -0.724060 0.286743 0.390869 1445370945 0.490601 -0.724060 0.286743 0.390869 1445370945 0.490601 -0.724060 0.286743 0.390869 1445370945 0.490601 -0.724060 0.286743 0.390869 1445370945 0.490601 -0.724060 0.286743 0.390869 1445370945 0.482422 -0.729431 0.267639 0.404419 1445370945 0.482422 -0.729431 0.267639 0.404419 1445370945 0.482422 -0.729431 0.267639 0.404419 1445370945 0.482422 -0.729431 0.267639 0.404419 1445370945 0.482422 -0.729431 0.267639 0.404419 1445370945 0.482422 -0.729431 0.267639 0.404419 1445370945 0.482422 -0.729431 0.267639 0.404419 1445370945 0.491272 -0.722534 0.264282 0.408264 1445370945 0.491272 -0.722534 0.264282 0.408264 1445370945 0.491272 -0.722534 0.264282 0.408264 1445370945 0.491272 -0.722534 0.264282 0.408264 1445370945 0.491272 -0.722534 0.264282 0.408264 1445370945 0.499390 -0.714478 0.273254 0.406799 1445370945 0.499390 -0.714478 0.273254 0.406799 1445370946 0.499390 -0.714478 0.273254 0.406799 1445370946 0.499390 -0.714478 0.273254 0.406799 1445370946 0.499390 -0.714478 0.273254 0.406799 1445370946 0.499390 -0.714478 0.273254 0.406799 1445370946 0.511902 -0.702271 0.297607 0.395142 1445370946 0.511902 -0.702271 0.297607 0.395142 1445370946 0.511902 -0.702271 0.297607 0.395142 1445370946 0.511902 -0.702271 0.297607 0.395142 1445370946 0.511902 -0.702271 0.297607 0.395142 1445370946 0.511902 -0.702271 0.297607 0.395142 1445370946 0.511902 -0.702271 0.297607 0.395142 1445370946 0.530579 -0.683350 0.329529 0.378052 1445370946 0.530579 -0.683350 0.329529 0.378052 1445370946 0.530579 -0.683350 0.329529 0.378052 1445370946 0.530579 -0.683350 0.329529 0.378052 1445370946 0.530579 -0.683350 0.329529 0.378052 1445370946 0.530579 -0.683350 0.329529 0.378052 1445370946 0.545532 -0.662415 0.356323 0.369507 1445370946 0.545532 -0.662415 0.356323 0.369507 1445370946 0.545532 -0.662415 0.356323 0.369507 1445370946 0.545532 -0.662415 0.356323 0.369507 1445370946 0.545532 -0.662415 0.356323 0.369507 1445370946 0.545532 -0.662415 0.356323 0.369507 1445370946 0.555664 -0.643555 0.372986 0.371338 1445370946 0.555664 -0.643555 0.372986 0.371338 1445370946 0.555664 -0.643555 0.372986 0.371338 1445370946 0.555664 -0.643555 0.372986 0.371338 1445370946 0.555664 -0.643555 0.372986 0.371338 1445370946 0.555664 -0.643555 0.372986 0.371338 1445370946 0.559143 -0.630249 0.380737 0.381042 1445370946 0.559143 -0.630249 0.380737 0.381042 1445370946 0.559143 -0.630249 0.380737 0.381042 1445370946 0.559143 -0.630249 0.380737 0.381042 1445370946 0.559143 -0.630249 0.380737 0.381042 1445370946 0.559143 -0.630249 0.380737 0.381042 1445370946 0.565063 -0.620300 0.387390 0.381836 1445370946 0.565063 -0.620300 0.387390 0.381836 1445370946 0.565063 -0.620300 0.387390 0.381836 1445370946 0.565063 -0.620300 0.387390 0.381836 1445370946 0.565063 -0.620300 0.387390 0.381836 1445370946 0.563416 -0.619202 0.392395 0.380981 1445370946 0.563416 -0.619202 0.392395 0.380981 1445370946 0.563416 -0.619202 0.392395 0.380981 1445370946 0.563416 -0.619202 0.392395 0.380981 1445370946 0.563416 -0.619202 0.392395 0.380981 1445370946 0.563416 -0.619202 0.392395 0.380981 1445370946 0.563416 -0.619202 0.392395 0.380981 1445370946 0.562134 -0.624023 0.397095 0.369995 1445370946 0.562134 -0.624023 0.397095 0.369995 1445370946 0.562134 -0.624023 0.397095 0.369995 1445370946 0.562134 -0.624023 0.397095 0.369995 1445370946 0.562134 -0.624023 0.397095 0.369995 1445370946 0.562134 -0.624023 0.397095 0.369995 1445370946 0.557983 -0.629578 0.408325 0.354309 1445370946 0.557983 -0.629578 0.408325 0.354309 1445370946 0.557983 -0.629578 0.408325 0.354309 1445370946 0.557983 -0.629578 0.408325 0.354309 1445370946 0.557983 -0.629578 0.408325 0.354309 1445370946 0.557983 -0.629578 0.408325 0.354309 1445370946 0.522156 -0.665588 0.398987 0.353638 1445370946 0.522156 -0.665588 0.398987 0.353638 1445370946 0.522156 -0.665588 0.398987 0.353638 1445370946 0.522156 -0.665588 0.398987 0.353638 1445370946 0.522156 -0.665588 0.398987 0.353638 1445370946 0.522156 -0.665588 0.398987 0.353638 1445370946 0.522156 -0.665588 0.398987 0.353638 1445370946 0.459290 -0.729065 0.334717 0.381409 1445370946 0.459290 -0.729065 0.334717 0.381409 1445370946 0.459290 -0.729065 0.334717 0.381409 1445370946 0.459290 -0.729065 0.334717 0.381409 1445370946 0.459290 -0.729065 0.334717 0.381409 1445370946 0.459290 -0.729065 0.334717 0.381409 1445370946 0.394775 -0.789368 0.236267 0.406494 1445370946 0.394775 -0.789368 0.236267 0.406494 1445370946 0.394775 -0.789368 0.236267 0.406494 1445370946 0.394775 -0.789368 0.236267 0.406494 1445370946 0.394775 -0.789368 0.236267 0.406494 1445370946 0.381165 -0.816345 0.193237 0.388550 1445370946 0.381165 -0.816345 0.193237 0.388550 1445370946 0.381165 -0.816345 0.193237 0.388550 1445370946 0.381165 -0.816345 0.193237 0.388550 1445370946 0.381165 -0.816345 0.193237 0.388550 1445370946 0.381165 -0.816345 0.193237 0.388550 1445370946 0.381165 -0.816345 0.193237 0.388550 1445370946 0.410461 -0.800293 0.221436 0.376770 1445370946 0.410461 -0.800293 0.221436 0.376770 1445370946 0.410461 -0.800293 0.221436 0.376770 1445370946 0.410461 -0.800293 0.221436 0.376770 1445370946 0.410461 -0.800293 0.221436 0.376770 1445370946 0.410461 -0.800293 0.221436 0.376770 1445370946 0.414368 -0.783936 0.262817 0.380310 1445370946 0.414368 -0.783936 0.262817 0.380310 1445370946 0.414368 -0.783936 0.262817 0.380310 1445370946 0.414368 -0.783936 0.262817 0.380310 1445370946 0.414368 -0.783936 0.262817 0.380310 1445370946 0.434631 -0.761108 0.298035 0.378113 1445370946 0.434631 -0.761108 0.298035 0.378113 1445370946 0.434631 -0.761108 0.298035 0.378113 1445370946 0.434631 -0.761108 0.298035 0.378113 1445370946 0.434631 -0.761108 0.298035 0.378113 1445370946 0.471680 -0.725159 0.333008 0.375183 1445370946 0.471680 -0.725159 0.333008 0.375183 1445370946 0.471680 -0.725159 0.333008 0.375183 1445370946 0.471680 -0.725159 0.333008 0.375183 1445370946 0.471680 -0.725159 0.333008 0.375183 1445370946 0.471680 -0.725159 0.333008 0.375183 1445370946 0.498413 -0.691162 0.362732 0.377136 1445370946 0.498413 -0.691162 0.362732 0.377136 1445370947 0.498413 -0.691162 0.362732 0.377136 1445370947 0.498413 -0.691162 0.362732 0.377136 1445370947 0.498413 -0.691162 0.362732 0.377136 1445370947 0.522095 -0.664551 0.377197 0.378723 1445370947 0.522095 -0.664551 0.377197 0.378723 1445370947 0.522095 -0.664551 0.377197 0.378723 1445370947 0.522095 -0.664551 0.377197 0.378723 1445370947 0.522095 -0.664551 0.377197 0.378723 1445370947 0.550110 -0.627747 0.407471 0.370422 1445370947 0.550110 -0.627747 0.407471 0.370422 1445370947 0.550110 -0.627747 0.407471 0.370422 1445370947 0.550110 -0.627747 0.407471 0.370422 1445370947 0.550110 -0.627747 0.407471 0.370422 1445370947 0.550110 -0.627747 0.407471 0.370422 1445370947 0.550110 -0.627747 0.407471 0.370422 1445370947 0.585205 -0.577332 0.464355 0.329468 1445370947 0.585205 -0.577332 0.464355 0.329468 1445370947 0.585205 -0.577332 0.464355 0.329468 1445370947 0.585205 -0.577332 0.464355 0.329468 1445370947 0.585205 -0.577332 0.464355 0.329468 1445370947 0.585205 -0.577332 0.464355 0.329468 1445370947 0.598694 -0.555969 0.475342 0.326294 1445370947 0.598694 -0.555969 0.475342 0.326294 1445370947 0.598694 -0.555969 0.475342 0.326294 1445370947 0.598694 -0.555969 0.475342 0.326294 1445370947 0.598694 -0.555969 0.475342 0.326294 1445370947 0.577454 -0.598450 0.426270 0.355957 1445370947 0.577454 -0.598450 0.426270 0.355957 1445370947 0.577454 -0.598450 0.426270 0.355957 1445370947 0.577454 -0.598450 0.426270 0.355957 1445370947 0.577454 -0.598450 0.426270 0.355957 1445370947 0.577454 -0.598450 0.426270 0.355957 1445370947 0.528564 -0.669006 0.351807 0.386292 1445370947 0.528564 -0.669006 0.351807 0.386292 1445370947 0.528564 -0.669006 0.351807 0.386292 1445370947 0.528564 -0.669006 0.351807 0.386292 1445370947 0.528564 -0.669006 0.351807 0.386292 1445370947 0.528564 -0.669006 0.351807 0.386292 1445370947 0.460876 -0.740356 0.275574 0.404297 1445370947 0.460876 -0.740356 0.275574 0.404297 1445370947 0.460876 -0.740356 0.275574 0.404297 1445370947 0.460876 -0.740356 0.275574 0.404297 1445370947 0.460876 -0.740356 0.275574 0.404297 1445370947 0.460876 -0.740356 0.275574 0.404297 1445370947 0.407288 -0.786804 0.225769 0.405090 1445370947 0.407288 -0.786804 0.225769 0.405090 1445370947 0.407288 -0.786804 0.225769 0.405090 1445370947 0.407288 -0.786804 0.225769 0.405090 1445370947 0.407288 -0.786804 0.225769 0.405090 1445370947 0.407288 -0.786804 0.225769 0.405090 1445370947 0.385620 -0.806885 0.218994 0.390259 1445370947 0.385620 -0.806885 0.218994 0.390259 1445370947 0.385620 -0.806885 0.218994 0.390259 1445370947 0.385620 -0.806885 0.218994 0.390259 1445370947 0.385620 -0.806885 0.218994 0.390259 1445370947 0.385620 -0.806885 0.218994 0.390259 1445370947 0.385376 -0.800537 0.241821 0.390076 1445370947 0.385376 -0.800537 0.241821 0.390076 1445370947 0.385376 -0.800537 0.241821 0.390076 1445370947 0.385376 -0.800537 0.241821 0.390076 1445370947 0.385376 -0.800537 0.241821 0.390076 1445370947 0.385376 -0.800537 0.241821 0.390076 1445370947 0.402771 -0.779724 0.272888 0.394104 1445370947 0.402771 -0.779724 0.272888 0.394104 1445370947 0.402771 -0.779724 0.272888 0.394104 1445370947 0.402771 -0.779724 0.272888 0.394104 1445370947 0.402771 -0.779724 0.272888 0.394104 1445370947 0.402771 -0.779724 0.272888 0.394104 1445370947 0.402771 -0.779724 0.272888 0.394104 1445370947 0.434509 -0.746460 0.316711 0.391968 1445370947 0.434509 -0.746460 0.316711 0.391968 1445370947 0.434509 -0.746460 0.316711 0.391968 1445370947 0.434509 -0.746460 0.316711 0.391968 1445370947 0.434509 -0.746460 0.316711 0.391968 1445370947 0.434509 -0.746460 0.316711 0.391968 1445370947 0.457703 -0.710144 0.368469 0.387939 1445370947 0.457703 -0.710144 0.368469 0.387939 1445370947 0.457703 -0.710144 0.368469 0.387939 1445370947 0.457703 -0.710144 0.368469 0.387939 1445370947 0.457703 -0.710144 0.368469 0.387939 1445370947 0.467957 -0.673950 0.417603 0.390320 1445370947 0.467957 -0.673950 0.417603 0.390320 1445370947 0.467957 -0.673950 0.417603 0.390320 1445370947 0.467957 -0.673950 0.417603 0.390320 1445370947 0.467957 -0.673950 0.417603 0.390320 1445370947 0.467957 -0.673950 0.417603 0.390320 1445370947 0.469238 -0.646973 0.440674 0.408691 1445370947 0.469238 -0.646973 0.440674 0.408691 1445370947 0.469238 -0.646973 0.440674 0.408691 1445370947 0.469238 -0.646973 0.440674 0.408691 1445370947 0.469238 -0.646973 0.440674 0.408691 1445370947 0.469238 -0.646973 0.440674 0.408691 1445370947 0.469238 -0.646973 0.440674 0.408691 1445370947 0.492126 -0.620850 0.461853 0.398682 1445370947 0.492126 -0.620850 0.461853 0.398682 1445370947 0.492126 -0.620850 0.461853 0.398682 1445370947 0.492126 -0.620850 0.461853 0.398682 1445370947 0.492126 -0.620850 0.461853 0.398682 1445370947 0.492126 -0.620850 0.461853 0.398682 1445370947 0.526550 -0.594727 0.476135 0.377197 1445370947 0.526550 -0.594727 0.476135 0.377197 1445370947 0.526550 -0.594727 0.476135 0.377197 1445370947 0.526550 -0.594727 0.476135 0.377197 1445370947 0.526550 -0.594727 0.476135 0.377197 1445370947 0.527954 -0.606567 0.443909 0.395264 1445370947 0.527954 -0.606567 0.443909 0.395264 1445370947 0.527954 -0.606567 0.443909 0.395264 1445370948 0.527954 -0.606567 0.443909 0.395264 1445370948 0.527954 -0.606567 0.443909 0.395264 1445370948 0.527954 -0.606567 0.443909 0.395264 1445370948 0.499695 -0.656250 0.372192 0.425537 1445370948 0.499695 -0.656250 0.372192 0.425537 1445370948 0.499695 -0.656250 0.372192 0.425537 1445370948 0.499695 -0.656250 0.372192 0.425537 1445370948 0.499695 -0.656250 0.372192 0.425537 1445370948 0.499695 -0.656250 0.372192 0.425537 1445370948 0.453186 -0.709900 0.295654 0.450806 1445370948 0.453186 -0.709900 0.295654 0.450806 1445370948 0.453186 -0.709900 0.295654 0.450806 1445370948 0.453186 -0.709900 0.295654 0.450806 1445370948 0.453186 -0.709900 0.295654 0.450806 1445370948 0.453186 -0.709900 0.295654 0.450806 1445370948 0.453186 -0.709900 0.295654 0.450806 1445370948 0.405518 -0.750122 0.234253 0.466858 1445370948 0.405518 -0.750122 0.234253 0.466858 1445370948 0.405518 -0.750122 0.234253 0.466858 1445370948 0.405518 -0.750122 0.234253 0.466858 1445370948 0.405518 -0.750122 0.234253 0.466858 1445370948 0.405518 -0.750122 0.234253 0.466858 1445370948 0.385132 -0.769958 0.212341 0.462280 1445370948 0.385132 -0.769958 0.212341 0.462280 1445370948 0.385132 -0.769958 0.212341 0.462280 1445370948 0.385132 -0.769958 0.212341 0.462280 1445370948 0.385132 -0.769958 0.212341 0.462280 1445370948 0.385132 -0.769958 0.212341 0.462280 1445370948 0.372253 -0.784180 0.219177 0.445557 1445370948 0.372253 -0.784180 0.219177 0.445557 1445370948 0.372253 -0.784180 0.219177 0.445557 1445370948 0.372253 -0.784180 0.219177 0.445557 1445370948 0.372253 -0.784180 0.219177 0.445557 1445370948 0.372253 -0.784180 0.219177 0.445557 1445370948 0.367432 -0.779419 0.235291 0.449524 1445370948 0.367432 -0.779419 0.235291 0.449524 1445370948 0.367432 -0.779419 0.235291 0.449524 1445370948 0.367432 -0.779419 0.235291 0.449524 1445370948 0.367432 -0.779419 0.235291 0.449524 1445370948 0.367432 -0.779419 0.235291 0.449524 1445370948 0.367432 -0.779419 0.235291 0.449524 1445370948 0.403748 -0.744385 0.293579 0.443420 1445370948 0.403748 -0.744385 0.293579 0.443420 1445370948 0.403748 -0.744385 0.293579 0.443420 1445370948 0.403748 -0.744385 0.293579 0.443420 1445370948 0.403748 -0.744385 0.293579 0.443420 1445370948 0.403748 -0.744385 0.293579 0.443420 1445370948 0.434814 -0.710388 0.351868 0.427185 1445370948 0.434814 -0.710388 0.351868 0.427185 1445370948 0.434814 -0.710388 0.351868 0.427185 1445370948 0.434814 -0.710388 0.351868 0.427185 1445370948 0.434814 -0.710388 0.351868 0.427185 1445370948 0.461609 -0.679810 0.396423 0.409302 1445370948 0.461609 -0.679810 0.396423 0.409302 1445370948 0.461609 -0.679810 0.396423 0.409302 1445370948 0.461609 -0.679810 0.396423 0.409302 1445370948 0.461609 -0.679810 0.396423 0.409302 1445370948 0.461609 -0.679810 0.396423 0.409302 1445370948 0.461609 -0.679810 0.396423 0.409302 1445370948 0.484741 -0.646912 0.433777 0.397888 1445370948 0.484741 -0.646912 0.433777 0.397888 1445370948 0.484741 -0.646912 0.433777 0.397888 1445370948 0.484741 -0.646912 0.433777 0.397888 1445370948 0.484741 -0.646912 0.433777 0.397888 1445370948 0.499634 -0.615295 0.477783 0.378723 1445370948 0.499634 -0.615295 0.477783 0.378723 1445370948 0.499634 -0.615295 0.477783 0.378723 1445370948 0.499634 -0.615295 0.477783 0.378723 1445370948 0.499634 -0.615295 0.477783 0.378723 1445370948 0.499634 -0.615295 0.477783 0.378723 1445370948 0.499634 -0.615295 0.477783 0.378723 1445370948 0.507935 -0.611145 0.479797 0.371887 1445370948 0.507935 -0.611145 0.479797 0.371887 1445370948 0.507935 -0.611145 0.479797 0.371887 1445370948 0.507935 -0.611145 0.479797 0.371887 1445370948 0.507935 -0.611145 0.479797 0.371887 1445370948 0.507935 -0.611145 0.479797 0.371887 1445370948 0.507935 -0.611145 0.479797 0.371887 1445370948 0.525085 -0.617249 0.439453 0.387451 1445370948 0.525085 -0.617249 0.439453 0.387451 1445370948 0.525085 -0.617249 0.439453 0.387451 1445370948 0.525085 -0.617249 0.439453 0.387451 1445370948 0.525085 -0.617249 0.439453 0.387451 1445370948 0.525085 -0.617249 0.439453 0.387451 1445370948 0.527710 -0.628296 0.395874 0.412292 1445370948 0.527710 -0.628296 0.395874 0.412292 1445370948 0.527710 -0.628296 0.395874 0.412292 1445370948 0.527710 -0.628296 0.395874 0.412292 1445370948 0.527710 -0.628296 0.395874 0.412292 1445370948 0.497437 -0.660767 0.338074 0.448975 1445370948 0.497437 -0.660767 0.338074 0.448975 1445370948 0.497437 -0.660767 0.338074 0.448975 1445370948 0.497437 -0.660767 0.338074 0.448975 1445370948 0.497437 -0.660767 0.338074 0.448975 1445370948 0.497437 -0.660767 0.338074 0.448975 1445370948 0.497437 -0.660767 0.338074 0.448975 1445370948 0.460327 -0.696411 0.275879 0.476440 1445370948 0.460327 -0.696411 0.275879 0.476440 1445370948 0.460327 -0.696411 0.275879 0.476440 1445370948 0.460327 -0.696411 0.275879 0.476440 1445370948 0.460327 -0.696411 0.275879 0.476440 1445370948 0.460327 -0.696411 0.275879 0.476440 1445370948 0.401978 -0.741089 -1.989075 0.499756 1445370948 0.401978 -0.741089 0.198425 0.499756 1445370948 0.401978 -0.741089 0.198425 0.499756 1445370948 0.401978 -0.741089 0.198425 0.499756 1445370948 0.401978 -0.741089 0.198425 0.499756 1445370948 0.401978 -0.741089 0.198425 0.499756 1445370948 0.376465 -0.761047 0.165039 0.501831 1445370948 0.376465 -0.761047 0.165039 0.501831 1445370948 0.376465 -0.761047 0.165039 0.501831 1445370948 0.376465 -0.761047 0.165039 0.501831 1445370949 0.376465 -0.761047 0.165039 0.501831 1445370949 0.376465 -0.761047 0.165039 0.501831 1445370949 0.361816 -0.765686 0.196533 0.494141 1445370949 0.361816 -0.765686 0.196533 0.494141 1445370949 0.361816 -0.765686 0.196533 0.494141 1445370949 0.361816 -0.765686 0.196533 0.494141 1445370949 0.361816 -0.765686 0.196533 0.494141 1445370949 0.361816 -0.765686 0.196533 0.494141 1445370949 0.373413 -0.756104 0.239563 0.481140 1445370949 0.373413 -0.756104 0.239563 0.481140 1445370949 0.373413 -0.756104 0.239563 0.481140 1445370949 0.373413 -0.756104 0.239563 0.481140 1445370949 0.373413 -0.756104 0.239563 0.481140 1445370949 0.373413 -0.756104 0.239563 0.481140 1445370949 0.406860 -0.731628 0.302551 0.455688 1445370949 0.406860 -0.731628 0.302551 0.455688 1445370949 0.406860 -0.731628 0.302551 0.455688 1445370949 0.406860 -0.731628 0.302551 0.455688 1445370949 0.406860 -0.731628 0.302551 0.455688 1445370949 0.406860 -0.731628 0.302551 0.455688 1445370949 0.442444 -0.699585 0.363220 0.427612 1445370949 0.442444 -0.699585 0.363220 0.427612 1445370949 0.442444 -0.699585 0.363220 0.427612 1445370949 0.442444 -0.699585 0.363220 0.427612 1445370949 0.442444 -0.699585 0.363220 0.427612 1445370949 0.442444 -0.699585 0.363220 0.427612 1445370949 0.442444 -0.699585 0.363220 0.427612 1445370949 0.471558 -0.661865 0.413208 0.410828 1445370949 0.471558 -0.661865 0.413208 0.410828 1445370949 0.471558 -0.661865 0.413208 0.410828 1445370949 0.471558 -0.661865 0.413208 0.410828 1445370949 0.471558 -0.661865 0.413208 0.410828 1445370949 0.497681 -0.625977 0.461182 0.384399 1445370949 0.497681 -0.625977 0.461182 0.384399 1445370949 0.497681 -0.625977 0.461182 0.384399 1445370949 0.497681 -0.625977 0.461182 0.384399 1445370949 0.497681 -0.625977 0.461182 0.384399 1445370949 0.497681 -0.625977 0.461182 0.384399 1445370949 0.516235 -0.603271 0.489990 0.359741 1445370949 0.516235 -0.603271 0.489990 0.359741 1445370949 0.516235 -0.603271 0.489990 0.359741 1445370949 0.516235 -0.603271 0.489990 0.359741 1445370949 0.516235 -0.603271 0.489990 0.359741 1445370949 0.516235 -0.603271 0.489990 0.359741 1445370949 0.533630 -0.598511 0.469482 0.369507 1445370949 0.533630 -0.598511 0.469482 0.369507 1445370949 0.533630 -0.598511 0.469482 0.369507 1445370949 0.533630 -0.598511 0.469482 0.369507 1445370949 0.533630 -0.598511 0.469482 0.369507 1445370949 0.533630 -0.598511 0.469482 0.369507 1445370949 0.530396 -0.617859 0.419128 0.401550 1445370949 0.530396 -0.617859 0.419128 0.401550 1445370949 0.530396 -0.617859 0.419128 0.401550 1445370949 0.530396 -0.617859 0.419128 0.401550 1445370949 0.530396 -0.617859 0.419128 0.401550 1445370949 0.530396 -0.617859 0.419128 0.401550 1445370949 0.530396 -0.617859 0.419128 0.401550 1445370949 0.502747 -0.653931 0.355835 0.439331 1445370949 0.502747 -0.653931 0.355835 0.439331 1445370949 0.502747 -0.653931 0.355835 0.439331 1445370949 0.502747 -0.653931 0.355835 0.439331 1445370949 0.502747 -0.653931 0.355835 0.439331 1445370949 0.502747 -0.653931 0.355835 0.439331 1445370949 0.462708 -0.693542 0.286255 0.472168 1445370949 0.462708 -0.693542 0.286255 0.472168 1445370949 0.462708 -0.693542 0.286255 0.472168 1445370949 0.462708 -0.693542 0.286255 0.472168 1445370949 0.462708 -0.693542 0.286255 0.472168 1445370949 0.462708 -0.693542 0.286255 0.472168 1445370949 0.419189 -0.727478 0.228516 0.492737 1445370949 0.419189 -0.727478 0.228516 0.492737 1445370949 0.419189 -0.727478 0.228516 0.492737 1445370949 0.419189 -0.727478 0.228516 0.492737 1445370949 0.419189 -0.727478 0.228516 0.492737 1445370949 0.419189 -0.727478 0.228516 0.492737 1445370949 0.383972 -0.757507 0.188416 0.493225 1445370949 0.383972 -0.757507 0.188416 0.493225 1445370949 0.383972 -0.757507 0.188416 0.493225 1445370949 0.383972 -0.757507 0.188416 0.493225 1445370949 0.383972 -0.757507 0.188416 0.493225 1445370949 0.383972 -0.757507 0.188416 0.493225 1445370949 0.364014 -0.772095 0.182495 0.487976 1445370949 0.364014 -0.772095 0.182495 0.487976 1445370949 0.364014 -0.772095 0.182495 0.487976 1445370949 0.364014 -0.772095 0.182495 0.487976 1445370949 0.364014 -0.772095 0.182495 0.487976 1445370949 0.364014 -0.772095 0.182495 0.487976 1445370949 0.380432 -0.759827 0.210449 0.483398 1445370949 0.380432 -0.759827 0.210449 0.483398 1445370949 0.380432 -0.759827 0.210449 0.483398 1445370949 0.380432 -0.759827 0.210449 0.483398 1445370949 0.380432 -0.759827 0.210449 0.483398 1445370949 0.380432 -0.759827 0.210449 0.483398 1445370949 0.414917 -0.732239 0.274475 0.465088 1445370949 0.414917 -0.732239 0.274475 0.465088 1445370949 0.414917 -0.732239 0.274475 0.465088 1445370949 0.414917 -0.732239 0.274475 0.465088 1445370949 0.414917 -0.732239 0.274475 0.465088 1445370949 0.414917 -0.732239 0.274475 0.465088 1445370949 0.448242 -0.703003 0.333191 0.440247 1445370949 0.448242 -0.703003 0.333191 0.440247 1445370949 0.448242 -0.703003 0.333191 0.440247 1445370949 0.448242 -0.703003 0.333191 0.440247 1445370949 0.448242 -0.703003 0.333191 0.440247 1445370949 0.448242 -0.703003 0.333191 0.440247 1445370949 0.486389 -0.662048 0.390381 0.415588 1445370949 0.486389 -0.662048 0.390381 0.415588 1445370949 0.486389 -0.662048 0.390381 0.415588 1445370949 0.486389 -0.662048 0.390381 0.415588 1445370949 0.486389 -0.662048 0.390381 0.415588 1445370949 0.486389 -0.662048 0.390381 0.415588 1445370949 0.512512 -0.617432 0.442078 0.400818 1445370950 0.512512 -0.617432 0.442078 0.400818 1445370950 0.512512 -0.617432 0.442078 0.400818 1445370950 0.512512 -0.617432 0.442078 0.400818 1445370950 0.512512 -0.617432 0.442078 0.400818 1445370950 0.512512 -0.617432 0.442078 0.400818 1445370950 0.512512 -0.617432 0.442078 0.400818 1445370950 0.533936 -0.578247 0.483887 0.382446 1445370950 0.533936 -0.578247 0.483887 0.382446 1445370950 0.533936 -0.578247 0.483887 0.382446 1445370950 0.533936 -0.578247 0.483887 0.382446 1445370950 0.533936 -0.578247 0.483887 0.382446 1445370950 0.533936 -0.578247 0.483887 0.382446 1445370950 0.544983 -0.573669 0.476074 0.383667 1445370950 0.544983 -0.573669 0.476074 0.383667 1445370950 0.544983 -0.573669 0.476074 0.383667 1445370950 0.544983 -0.573669 0.476074 0.383667 1445370950 0.544983 -0.573669 0.476074 0.383667 1445370950 0.544983 -0.573669 0.476074 0.383667 1445370950 0.544983 -0.573669 0.476074 0.383667 1445370950 0.546265 -0.598328 0.413025 0.415894 1445370950 0.546265 -0.598328 0.413025 0.415894 1445370950 0.546265 -0.598328 0.413025 0.415894 1445370950 0.546265 -0.598328 0.413025 0.415894 1445370950 0.546265 -0.598328 0.413025 0.415894 1445370950 0.526001 -0.627808 0.347046 0.456787 1445370950 0.526001 -0.627808 0.347046 0.456787 1445370950 0.526001 -0.627808 0.347046 0.456787 1445370950 0.526001 -0.627808 0.347046 0.456787 1445370950 0.526001 -0.627808 0.347046 0.456787 1445370950 0.526001 -0.627808 0.347046 0.456787 1445370950 0.478638 -0.666687 0.284546 0.495422 1445370950 0.478638 -0.666687 0.284546 0.495422 1445370950 0.478638 -0.666687 0.284546 0.495422 1445370950 0.478638 -0.666687 0.284546 0.495422 1445370950 0.478638 -0.666687 0.284546 0.495422 1445370950 0.478638 -0.666687 0.284546 0.495422 1445370950 0.427246 -0.706238 0.224121 0.518127 1445370950 0.427246 -0.706238 0.224121 0.518127 1445370950 0.427246 -0.706238 0.224121 0.518127 1445370950 0.427246 -0.706238 0.224121 0.518127 1445370950 0.427246 -0.706238 0.224121 0.518127 1445370950 0.427246 -0.706238 0.224121 0.518127 1445370950 0.427246 -0.706238 0.224121 0.518127 1445370950 0.393250 -0.735535 0.186218 0.519287 1445370950 0.393250 -0.735535 0.186218 0.519287 1445370950 0.393250 -0.735535 0.186218 0.519287 1445370950 0.393250 -0.735535 0.186218 0.519287 1445370950 0.393250 -0.735535 0.186218 0.519287 1445370950 0.393250 -0.735535 0.186218 0.519287 1445370950 0.363892 -0.766174 0.165527 0.503113 1445370950 0.363892 -0.766174 0.165527 0.503113 1445370950 0.363892 -0.766174 0.165527 0.503113 1445370950 0.363892 -0.766174 0.165527 0.503113 1445370950 0.363892 -0.766174 0.165527 0.503113 1445370950 0.363892 -0.766174 0.165527 0.503113 1445370950 0.367981 -0.774536 0.178833 0.482361 1445370950 0.367981 -0.774536 0.178833 0.482361 1445370950 0.367981 -0.774536 0.178833 0.482361 1445370950 0.367981 -0.774536 0.178833 0.482361 1445370950 0.367981 -0.774536 0.178833 0.482361 1445370950 0.367981 -0.774536 0.178833 0.482361 1445370950 0.385620 -0.763306 0.214233 0.471924 1445370950 0.385620 -0.763306 0.214233 0.471924 1445370950 0.385620 -0.763306 0.214233 0.471924 1445370950 0.385620 -0.763306 0.214233 0.471924 1445370950 0.385620 -0.763306 0.214233 0.471924 1445370950 0.385620 -0.763306 0.214233 0.471924 1445370950 0.420654 -0.735901 0.271484 0.455811 1445370950 0.420654 -0.735901 0.271484 0.455811 1445370950 0.420654 -0.735901 0.271484 0.455811 1445370950 0.420654 -0.735901 0.271484 0.455811 1445370950 0.420654 -0.735901 0.271484 0.455811 1445370950 0.420654 -0.735901 0.271484 0.455811 1445370950 0.455444 -0.697754 0.336853 0.438354 1445370950 0.455444 -0.697754 0.336853 0.438354 1445370950 0.455444 -0.697754 0.336853 0.438354 1445370950 0.455444 -0.697754 0.336853 0.438354 1445370950 0.455444 -0.697754 0.336853 0.438354 1445370950 0.455444 -0.697754 0.336853 0.438354 1445370950 0.484924 -0.659546 0.389893 0.421631 1445370950 0.484924 -0.659546 0.389893 0.421631 1445370950 0.484924 -0.659546 0.389893 0.421631 1445370950 0.484924 -0.659546 0.389893 0.421631 1445370950 0.484924 -0.659546 0.389893 0.421631 1445370950 0.484924 -0.659546 0.389893 0.421631 1445370950 0.510864 -0.621338 0.433899 0.405823 1445370950 0.510864 -0.621338 0.433899 0.405823 1445370950 0.510864 -0.621338 0.433899 0.405823 1445370950 0.510864 -0.621338 0.433899 0.405823 1445370950 0.510864 -0.621338 0.433899 0.405823 1445370950 
0.821045 -0.429565 0.285400 0.244629 1445370962 0.821045 -0.429565 0.285400 0.244629 1445370962 0.821045 -0.429565 0.285400 0.244629 1445370962 0.897888 -0.318298 0.231201 0.197449 1445370962 0.897888 -0.318298 0.231201 0.197449 1445370962 0.897888 -0.318298 0.231201 0.197449 1445370962 0.897888 -0.318298 0.231201 0.197449 1445370962 0.897888 -0.318298 0.231201 0.197449 1445370962 0.897888 -0.318298 0.231201 0.197449 1445370962 0.897888 -0.318298 0.231201 0.197449 1445370962 0.934143 -0.260193 0.155945 0.187744 1445370962 0.934143 -0.260193 0.155945 0.187744 1445370962 0.934143 -0.260193 0.155945 0.187744 1445370962 0.934143 -0.260193 0.155945 0.187744 1445370962 0.934143 -0.260193 0.155945 0.187744 1445370962 0.934143 -0.260193 0.155945 0.187744 1445370962 0.954590 -0.198242 0.095764 0.200500 1445370962 0.954590 -0.198242 0.095764 0.200500 1445370962 0.954590 -0.198242 0.095764 0.200500 1445370962 0.954590 -0.198242 0.095764 0.200500 1445370962 0.954590 -0.198242 0.095764 0.200500 1445370962 0.954590 -0.198242 0.095764 0.200500 1445370962 0.955200 -0.115845 0.080872 0.259888 1445370962 0.955200 -0.115845 0.080872 0.259888 1445370962 0.955200 -0.115845 0.080872 0.259888 1445370962 0.955200 -0.115845 0.080872 0.259888 1445370962 0.955200 -0.115845 0.080872 0.259888 1445370962 0.955200 -0.115845 0.080872 0.259888 1445370962 0.931274 -0.124573 0.018555 0.341797 1445370963 0.931274 -0.124573 0.018555 0.341797 1445370963 0.931274 -0.124573 0.018555 0.341797 1445370963 0.931274 -0.124573 0.018555 0.341797 1445370963 0.931274 -0.124573 0.018555 0.341797 1445370963 0.931274 -0.124573 0.018555 0.341797 1445370963 0.874084 -0.199646 -0.108276 0.429382 1445370963 0.874084 -0.199646 -0.108276 0.429382 1445370963 0.874084 -0.199646 -0.108276 0.429382 1445370963 0.874084 -0.199646 -0.108276 0.429382 1445370963 0.874084 -0.199646 -0.108276 0.429382 1445370963 0.874084 -0.199646 -0.108276 0.429382 1445370963 0.874084 -0.199646 -0.108276 0.429382 1445370963 0.779541 -0.253113 -0.265747 0.507446 1445370963 0.779541 -0.253113 -0.265747 0.507446 1445370963 0.779541 -0.253113 -0.265747 0.507446 1445370963 0.779541 -0.253113 -0.265747 0.507446 1445370963 0.779541 -0.253113 -0.265747 0.507446 1445370963 0.779541 -0.253113 -0.265747 0.507446 1445370963 0.738647 -0.213928 -0.301086 0.563904 1445370963 0.738647 -0.213928 -0.301086 0.563904 1445370963 0.738647 -0.213928 -0.301086 0.563904 1445370963 0.738647 -0.213928 -0.301086 0.563904 1445370963 0.738647 -0.213928 -0.301086 0.563904 1445370963 0.738647 -0.213928 -0.301086 0.563904 1445370963 0.738647 -0.213928 -0.301086 0.563904 1445370963 0.754028 -0.233643 -0.244019 0.563232 1445370963 0.754028 -0.233643 -0.244019 0.563232 1445370963 0.754028 -0.233643 -0.244019 0.563232 1445370963 0.754028 -0.233643 -0.244019 0.563232 1445370963 0.754028 -0.233643 -0.244019 0.563232 1445370963 0.754028 -0.233643 -0.244019 0.563232 1445370963 0.730896 -0.367981 -0.268555 0.508179 1445370963 0.730896 -0.367981 -0.268555 0.508179 1445370963 0.730896 -0.367981 -0.268555 0.508179 1445370963 0.730896 -0.367981 -0.268555 0.508179 1445370963 0.730896 -0.367981 -0.268555 0.508179 1445370963 0.730896 -0.367981 -0.268555 0.508179 1445370963 0.760254 -0.414795 -0.240906 0.438049 1445370963 0.760254 -0.414795 -0.240906 0.438049 1445370963 0.760254 -0.414795 -0.240906 0.438049 1445370963 0.760254 -0.414795 -0.240906 0.438049 1445370963 0.760254 -0.414795 -0.240906 0.438049 1445370963 0.760254 -0.414795 -0.240906 0.438049 1445370963 0.760254 -0.414795 -0.240906 0.438049 1445370963 0.848511 -0.331360 -0.137451 0.388916 1445370963 0.848511 -0.331360 -0.137451 0.388916 1445370963 0.848511 -0.331360 -0.137451 0.388916 1445370963 0.848511 -0.331360 -0.137451 0.388916 1445370963 0.848511 -0.331360 -0.137451 0.388916 1445370963 0.848511 -0.331360 -0.137451 0.388916 1445370963 0.906311 -0.240967 -0.057983 0.342163 1445370963 0.906311 -0.240967 -0.057983 0.342163 1445370963 0.906311 -0.240967 -0.057983 0.342163 1445370963 0.906311 -0.240967 -0.057983 0.342163 1445370963 0.906311 -0.240967 -0.057983 0.342163 1445370963 0.906311 -0.240967 -0.057983 0.342163 1445370963 0.938904 -0.206177 -0.010864 0.275269 1445370963 0.938904 -0.206177 -0.010864 0.275269 1445370963 0.938904 -0.206177 -0.010864 0.275269 1445370963 0.938904 -0.206177 -0.010864 0.275269 1445370963 0.938904 -0.206177 -0.010864 0.275269 1445370963 0.938904 -0.206177 -0.010864 0.275269 1445370963 0.958252 -0.179871 0.062805 0.213074 1445370963 0.958252 -0.179871 0.062805 0.213074 1445370963 0.958252 -0.179871 0.062805 0.213074 1445370963 0.958252 -0.179871 0.062805 0.213074 1445370963 0.958252 -0.179871 0.062805 0.213074 1445370963 0.958252 -0.179871 0.062805 0.213074 1445370963 0.960571 -0.168518 0.145264 0.166382 1445370963 0.960571 -0.168518 0.145264 0.166382 1445370963 0.960571 -0.168518 0.145264 0.166382 1445370963 0.960571 -0.168518 0.145264 0.166382 1445370963 0.960571 -0.168518 0.145264 0.166382 1445370963 0.953857 -0.149841 0.169189 0.197388 1445370963 0.953857 -0.149841 0.169189 0.197388 1445370963 0.953857 -0.149841 0.169189 0.197388 1445370963 0.953857 -0.149841 0.169189 0.197388 1445370963 0.953857 -0.149841 0.169189 0.197388 1445370963 0.953857 -0.149841 0.169189 0.197388 1445370963 0.940796 -0.143311 0.116943 0.283936 1445370963 0.940796 -0.143311 0.116943 0.283936 1445370963 0.940796 -0.143311 0.116943 0.283936 1445370963 0.940796 -0.143311 0.116943 0.283936 1445370963 0.940796 -0.143311 0.116943 0.283936 1445370963 0.940796 -0.143311 0.116943 0.283936 1445370963 0.906677 -0.151978 -0.011597 0.393250 1445370963 0.906677 -0.151978 -0.011597 0.393250 1445370963 0.906677 -0.151978 -0.011597 0.393250 1445370963 0.906677 -0.151978 -0.011597 0.393250 1445370963 0.906677 -0.151978 -0.011597 0.393250 1445370963 0.906677 -0.151978 -0.011597 0.393250 1445370963 0.836365 -0.176025 -0.164063 0.492432 1445370963 0.836365 -0.176025 -0.164063 0.492432 1445370963 0.836365 -0.176025 -0.164063 0.492432 1445370963 0.836365 -0.176025 -0.164063 0.492432 1445370963 0.836365 -0.176025 -0.164063 0.492432 1445370963 0.836365 -0.176025 -0.164063 0.492432 1445370963 0.750122 -0.187988 -0.328308 0.542358 1445370963 0.750122 -0.187988 -0.328308 0.542358 1445370963 0.750122 -0.187988 -0.328308 0.542358 1445370963 0.750122 -0.187988 -0.328308 0.542358 1445370963 0.750122 -0.187988 -0.328308 0.542358 1445370963 0.750122 -0.187988 -0.328308 0.542358 1445370963 0.714111 -0.116089 -0.321106 0.611084 1445370963 0.714111 -0.116089 -0.321106 0.611084 1445370963 0.714111 -0.116089 -0.321106 0.611084 1445370963 0.714111 -0.116089 -0.321106 0.611084 1445370963 0.714111 -0.116089 -0.321106 0.611084 1445370963 0.714111 -0.116089 -0.321106 0.611084 1445370963 0.684448 -0.219604 -0.347595 0.601990 1445370964 0.684448 -0.219604 -0.347595 0.601990 1445370964 0.684448 -0.219604 -0.347595 0.601990 1445370964 0.684448 -0.219604 -0.347595 0.601990 1445370964 0.684448 -0.219604 -0.347595 0.601990 1445370964 0.684448 -0.219604 -0.347595 0.601990 1445370964 0.687683 -0.294739 -0.328796 0.576233 1445370964 0.687683 -0.294739 -0.328796 0.576233 1445370964 0.687683 -0.294739 -0.328796 0.576233 1445370964 0.687683 -0.294739 -0.328796 0.576233 1445370964 0.687683 -0.294739 -0.328796 0.576233 1445370964 0.687683 -0.294739 -0.328796 0.576233 1445370964 0.684509 -0.382751 -0.375977 0.493530 1445370964 0.684509 -0.382751 -0.375977 0.493530 1445370964 0.684509 -0.382751 -0.375977 0.493530 1445370964 0.684509 -0.382751 -0.375977 0.493530 1445370964 0.684509 -0.382751 -0.375977 0.493530 1445370964 0.777832 -0.320801 -0.309143 0.443237 1445370964 0.777832 -0.320801 -0.309143 0.443237 1445370964 0.777832 -0.320801 -0.309143 0.443237 1445370964 0.777832 -0.320801 -0.309143 0.443237 1445370964 0.777832 -0.320801 -0.309143 0.443237 1445370964 0.777832 -0.320801 -0.309143 0.443237 1445370964 0.777832 -0.320801 -0.309143 0.443237 1445370964 0.863770 -0.232788 -0.233337 0.381104 1445370964 0.863770 -0.232788 -0.233337 0.381104 1445370964 0.863770 -0.232788 -0.233337 0.381104 1445370964 0.863770 -0.232788 -0.233337 0.381104 1445370964 0.863770 -0.232788 -0.233337 0.381104 1445370964 0.863770 -0.232788 -0.233337 0.381104 1445370964 0.906494 -0.229004 -0.178528 0.306458 1445370964 0.906494 -0.229004 -0.178528 0.306458 1445370964 0.906494 -0.229004 -0.178528 0.306458 1445370964 0.906494 -0.229004 -0.178528 0.306458 1445370964 0.906494 -0.229004 -0.178528 0.306458 1445370964 0.906494 -0.229004 -0.178528 0.306458 1445370964 0.941345 -0.218018 -0.063416 0.249451 1445370964 0.941345 -0.218018 -0.063416 0.249451 1445370964 0.941345 -0.218018 -0.063416 0.249451 1445370964 0.941345 -0.218018 -0.063416 0.249451 1445370964 0.941345 -0.218018 -0.063416 0.249451 1445370964 0.941345 -0.218018 -0.063416 0.249451 1445370964 0.966248 -0.169006 0.076111 0.178833 1445370964 0.966248 -0.169006 0.076111 0.178833 1445370964 0.966248 -0.169006 0.076111 0.178833 1445370964 0.966248 -0.169006 0.076111 0.178833 1445370964 0.966248 -0.169006 0.076111 0.178833 1445370964 0.966248 -0.169006 0.076111 0.178833 1445370964 0.963440 -0.180115 0.143311 0.136780 1445370964 0.963440 -0.180115 0.143311 0.136780 1445370964 0.963440 -0.180115 0.143311 0.136780 1445370964 0.963440 -0.180115 0.143311 0.136780 1445370964 0.963440 -0.180115 0.143311 0.136780 1445370964 0.963440 -0.180115 0.143311 0.136780 1445370964 0.963562 -0.174316 0.118713 0.164185 1445370964 0.963562 -0.174316 0.118713 0.164185 1445370964 0.963562 -0.174316 0.118713 0.164185 1445370964 0.963562 -0.174316 0.118713 0.164185 1445370964 0.963562 -0.174316 0.118713 0.164185 1445370964 0.963562 -0.174316 0.118713 0.164185 1445370964 0.966492 -0.132813 0.041626 0.215454 1445370964 0.966492 -0.132813 0.041626 0.215454 1445370964 0.966492 -0.132813 0.041626 0.215454 1445370964 0.966492 -0.132813 0.041626 0.215454 1445370964 0.966492 -0.132813 0.041626 0.215454 1445370964 0.966492 -0.132813 0.041626 0.215454 1445370964 0.945740 -0.105408 -0.059998 0.301331 1445370964 0.945740 -0.105408 -0.059998 0.301331 1445370964 0.945740 -0.105408 -0.059998 0.301331 1445370964 0.945740 -0.105408 -0.059998 0.301331 1445370964 0.945740 -0.105408 -0.059998 0.301331 1445370964 0.945740 -0.105408 -0.059998 0.301331 1445370964 0.894714 -0.111694 -0.164124 0.400085 1445370964 0.894714 -0.111694 -0.164124 0.400085 1445370964 0.894714 -0.111694 -0.164124 0.400085 1445370964 0.894714 -0.111694 -0.164124 0.400085 1445370964 0.894714 -0.111694 -0.164124 0.400085 1445370964 0.894714 -0.111694 -0.164124 0.400085 1445370964 0.807373 -0.149658 -0.300964 0.484802 1445370964 0.807373 -0.149658 -0.300964 0.484802 1445370964 0.807373 -0.149658 -0.300964 0.484802 1445370964 0.807373 -0.149658 -0.300964 0.484802 1445370964 0.807373 -0.149658 -0.300964 0.484802 1445370964 0.807373 -0.149658 -0.300964 0.484802 1445370964 0.713013 -0.230225 -0.420532 0.511597 1445370964 0.713013 -0.230225 -0.420532 0.511597 1445370964 0.713013 -0.230225 -0.420532 0.511597 1445370964 0.713013 -0.230225 -0.420532 0.511597 1445370964 0.713013 -0.230225 -0.420532 0.511597 1445370964 0.713013 -0.230225 -0.420532 0.511597 1445370964 0.713013 -0.230225 -0.420532 0.511597 1445370964 0.704956 -0.163513 -0.350891 0.594238 1445370964 0.704956 -0.163513 -0.350891 0.594238 1445370964 0.704956 -0.163513 -0.350891 0.594238 1445370964 0.704956 -0.163513 -0.350891 0.594238 1445370964 0.704956 -0.163513 -0.350891 0.594238 1445370964 0.704956 -0.163513 -0.350891 0.594238 1445370964 0.712769 -0.236023 -0.331238 0.571350 1445370964 0.712769 -0.236023 -0.331238 0.571350 1445370964 0.712769 -0.236023 -0.331238 0.571350 1445370964 0.712769 -0.236023 -0.331238 0.571350 1445370964 0.712769 -0.236023 -0.331238 0.571350 1445370964 0.712769 -0.236023 -0.331238 0.571350 1445370964 0.681274 -0.384644 -0.392029 0.483948 1445370964 0.681274 -0.384644 -0.392029 0.483948 1445370964 0.681274 -0.384644 -0.392029 0.483948 1445370964 0.681274 -0.384644 -0.392029 0.483948 1445370964 0.681274 -0.384644 -0.392029 0.483948 1445370964 0.681274 -0.384644 -0.392029 0.483948 1445370964 0.751526 -0.354858 -0.324707 0.451416 1445370964 0.751526 -0.354858 -0.324707 0.451416 1445370964 0.751526 -0.354858 -0.324707 0.451416 1445370965 0.751526 -0.354858 -0.324707 0.451416 1445370965 0.751526 -0.354858 -0.324707 0.451416 1445370965 0.751526 -0.354858 -0.324707 0.451416 1445370965 0.858521 -0.220337 -0.185669 0.424133 1445370965 0.858521 -0.220337 -0.185669 0.424133 1445370965 0.858521 -0.220337 -0.185669 0.424133 1445370965 0.858521 -0.220337 -0.185669 0.424133 1445370965 0.858521 -0.220337 -0.185669 0.424133 1445370965 0.858521 -0.220337 -0.185669 0.424133 1445370965 0.858521 -0.220337 -0.185669 0.424133 1445370965 0.898926 -0.189697 -0.148193 0.365906 1445370965 0.898926 -0.189697 -0.148193 0.365906 1445370965 0.898926 -0.189697 -0.148193 0.365906 1445370965 0.898926 -0.189697 -0.148193 0.365906 1445370965 0.898926 -0.189697 -0.148193 0.365906 1445370965 0.923950 -0.206604 -0.106689 0.303650 1445370965 0.923950 -0.206604 -0.106689 0.303650 1445370965 0.923950 -0.206604 -0.106689 0.303650 1445370965 0.923950 -0.206604 -0.106689 0.303650 1445370965 0.923950 -0.206604 -0.106689 0.303650 1445370965 0.923950 -0.206604 -0.106689 0.303650 1445370965 0.949219 -0.192627 -0.014099 0.248108 1445370965 0.949219 -0.192627 -0.014099 0.248108 1445370965 0.949219 -0.192627 -0.014099 0.248108 1445370965 0.949219 -0.192627 -0.014099 0.248108 1445370965 0.949219 -0.192627 -0.014099 0.248108 1445370965 0.949219 -0.192627 -0.014099 0.248108 1445370965 0.958252 -0.204285 0.046326 0.194458 1445370965 0.958252 -0.204285 0.046326 0.194458 1445370965 0.958252 -0.204285 0.046326 0.194458 1445370965 0.958252 -0.204285 0.046326 0.194458 1445370965 0.958252 -0.204285 0.046326 0.194458 1445370965 0.958252 -0.204285 0.046326 0.194458 1445370965 0.951294 -0.190552 0.033447 0.239929 1445370965 0.951294 -0.190552 0.033447 0.239929 1445370965 0.951294 -0.190552 0.033447 0.239929 1445370965 0.951294 -0.190552 0.033447 0.239929 1445370965 0.951294 -0.190552 0.033447 0.239929 1445370965 0.951294 -0.190552 0.033447 0.239929 1445370965 0.933899 -0.164673 -0.049927 0.313354 1445370965 0.933899 -0.164673 -0.049927 0.313354 1445370965 0.933899 -0.164673 -0.049927 0.313354 1445370965 0.933899 -0.164673 -0.049927 0.313354 1445370965 0.933899 -0.164673 -0.049927 0.313354 1445370965 0.933899 -0.164673 -0.049927 0.313354 1445370965 0.888000 -0.158142 -0.166321 0.398376 1445370965 0.888000 -0.158142 -0.166321 0.398376 1445370965 0.888000 -0.158142 -0.166321 0.398376 1445370965 0.888000 -0.158142 -0.166321 0.398376 1445370965 0.888000 -0.158142 -0.166321 0.398376 1445370965 0.888000 -0.158142 -0.166321 0.398376 1445370965 0.808105 -0.159424 -0.302917 0.479309 1445370965 0.808105 -0.159424 -0.302917 0.479309 1445370965 0.808105 -0.159424 -0.302917 0.479309 1445370965 0.808105 -0.159424 -0.302917 0.479309 1445370965 0.808105 -0.159424 -0.302917 0.479309 1445370965 0.808105 -0.159424 -0.302917 0.479309 1445370965 0.731567 -0.156555 -0.418213 0.515137 1445370965 0.731567 -0.156555 -0.418213 0.515137 1445370965 0.731567 -0.156555 -0.418213 0.515137 1445370965 0.731567 -0.156555 -0.418213 0.515137 1445370965 0.731567 -0.156555 -0.418213 0.515137 1445370965 0.714905 -0.118225 -0.391235 0.567261 1445370965 0.714905 -0.118225 -0.391235 0.567261 1445370965 0.714905 -0.118225 -0.391235 0.567261 1445370965 0.714905 -0.118225 -0.391235 0.567261 1445370965 0.714905 -0.118225 -0.391235 0.567261 1445370965 0.714905 -0.118225 -0.391235 0.567261 1445370965 0.714905 -0.118225 -0.391235 0.567261 1445370965 0.721130 -0.187317 -0.376892 0.550293 1445370965 0.721130 -0.187317 -0.376892 0.550293 1445370965 0.721130 -0.187317 -0.376892 0.550293 1445370965 0.721130 -0.187317 -0.376892 0.550293 1445370965 0.721130 -0.187317 -0.376892 0.550293 1445370965 0.721130 -0.187317 -0.376892 0.550293 1445370965 0.719666 -0.306458 -0.390259 0.485596 1445370965 0.719666 -0.306458 -0.390259 0.485596 1445370965 0.719666 -0.306458 -0.390259 0.485596 1445370965 0.719666 -0.306458 -0.390259 0.485596 1445370965 0.719666 -0.306458 -0.390259 0.485596 1445370965 0.719666 -0.306458 -0.390259 0.485596 1445370965 0.719666 -0.306458 -0.390259 0.485596 1445370965 0.744324 -0.363342 -0.373108 0.418030 1445370965 0.744324 -0.363342 -0.373108 0.418030 1445370965 0.744324 -0.363342 -0.373108 0.418030 1445370965 0.744324 -0.363342 -0.373108 0.418030 1445370965 0.744324 -0.363342 -0.373108 0.418030 1445370965 0.744324 -0.363342 -0.373108 0.418030 1445370965 0.841492 -0.289246 -0.242249 0.386597 1445370965 0.841492 -0.289246 -0.242249 0.386597 1445370965 0.841492 -0.289246 -0.242249 0.386597 1445370965 0.841492 -0.289246 -0.242249 0.386597 1445370965 0.841492 -0.289246 -0.242249 0.386597 1445370965 0.841492 -0.289246 -0.242249 0.386597 1445370965 0.891602 -0.244568 -0.149170 0.350647 1445370965 0.891602 -0.244568 -0.149170 0.350647 1445370965 0.891602 -0.244568 -0.149170 0.350647 1445370965 0.891602 -0.244568 -0.149170 0.350647 1445370965 0.891602 -0.244568 -0.149170 0.350647 1445370965 0.891602 -0.244568 -0.149170 0.350647 1445370965 0.916748 -0.251709 -0.095093 0.295105 1445370965 0.916748 -0.251709 -0.095093 0.295105 1445370965 0.916748 -0.251709 -0.095093 0.295105 1445370965 0.916748 -0.251709 -0.095093 0.295105 1445370965 0.916748 -0.251709 -0.095093 0.295105 1445370965 0.916748 -0.251709 -0.095093 0.295105 1445370965 0.916748 -0.251709 -0.095093 0.295105 1445370965 0.942017 -0.239746 -0.012329 0.234314 1445370965 0.942017 -0.239746 -0.012329 0.234314 1445370965 0.942017 -0.239746 -0.012329 0.234314 1445370965 0.942017 -0.239746 -0.012329 0.234314 1445370966 0.942017 -0.239746 -0.012329 0.234314 1445370966 0.942017 -0.239746 -0.012329 0.234314 1445370966 0.951904 -0.212708 0.083313 0.203979 1445370966 0.951904 -0.212708 0.083313 0.203979 1445370966 0.951904 -0.212708 0.083313 0.203979 1445370966 0.951904 -0.212708 0.083313 0.203979 1445370966 0.951904 -0.212708 0.083313 0.203979 1445370966 0.951904 -0.212708 0.083313 0.203979 1445370966 0.944458 -0.204224 0.113037 0.231201 1445370966 0.944458 -0.204224 0.113037 0.231201 1445370966 0.944458 -0.204224 0.113037 0.231201 1445370966 0.944458 -0.204224 0.113037 0.231201 1445370966 0.944458 -0.204224 0.113037 0.231201 1445370966 0.944458 -0.204224 0.113037 0.231201 1445370966 0.928284 -0.196960 0.042542 0.312500 1445370966 0.928284 -0.196960 0.042542 0.312500 1445370966 0.928284 -0.196960 0.042542 0.312500 1445370966 0.928284 -0.196960 0.042542 0.312500 1445370966 0.928284 -0.196960 0.042542 0.312500 1445370966 0.928284 -0.196960 0.042542 0.312500 1445370966 0.893372 -0.182434 -0.077759 0.403137 1445370966 0.893372 -0.182434 -0.077759 0.403137 1445370966 0.893372 -0.182434 -0.077759 0.403137 1445370966 0.893372 -0.182434 -0.077759 0.403137 1445370966 0.893372 -0.182434 -0.077759 0.403137 1445370966 0.893372 -0.182434 -0.077759 0.403137 1445370966 0.822449 -0.185425 -0.233459 0.484375 1445370966 0.822449 -0.185425 -0.233459 0.484375 1445370966 0.822449 -0.185425 -0.233459 0.484375 1445370966 0.822449 -0.185425 -0.233459 0.484375 1445370966 0.822449 -0.185425 -0.233459 0.484375 1445370966 0.822449 -0.185425 -0.233459 0.484375 1445370966 0.749329 -0.138855 -0.360535 0.537720 1445370966 0.749329 -0.138855 -0.360535 0.537720 1445370966 0.749329 -0.138855 -0.360535 0.537720 1445370966 0.749329 -0.138855 -0.360535 0.537720 1445370966 0.749329 -0.138855 -0.360535 0.537720 1445370966 0.729980 -0.168701 -0.352966 0.560425 1445370966 0.729980 -0.168701 -0.352966 0.560425 1445370966 0.729980 -0.168701 -0.352966 0.560425 1445370966 0.729980 -0.168701 -0.352966 0.560425 1445370966 0.729980 -0.168701 -0.352966 0.560425 1445370966 0.729980 -0.168701 -0.352966 0.560425 1445370966 0.729980 -0.168701 -0.352966 0.560425 1445370966 0.725952 -0.262817 -0.316650 0.550964 1445370966 0.725952 -0.262817 -0.316650 0.550964 1445370966 0.725952 -0.262817 -0.316650 0.550964 1445370966 0.725952 -0.262817 -0.316650 0.550964 1445370966 0.725952 -0.262817 -0.316650 0.550964 1445370966 0.725952 -0.262817 -0.316650 0.550964 1445370966 0.707947 -0.348206 -0.312378 0.529114 1445370966 0.707947 -0.348206 -0.312378 0.529114 1445370966 0.707947 -0.348206 -0.312378 0.529114 1445370966 0.707947 -0.348206 -0.312378 0.529114 1445370966 0.707947 -0.348206 -0.312378 0.529114 1445370966 0.707947 -0.348206 -0.312378 0.529114 1445370966 0.707947 -0.348206 -0.312378 0.529114 1445370966 0.713196 -0.397278 -0.343262 0.464417 1445370966 0.713196 -0.397278 -0.343262 0.464417 1445370966 0.713196 -0.397278 -0.343262 0.464417 1445370966 0.713196 -0.397278 -0.343262 0.464417 1445370966 0.713196 -0.397278 -0.343262 0.464417 1445370966 0.713196 -0.397278 -0.343262 0.464417 1445370966 0.798584 -0.339355 -0.271301 0.416504 1445370966 0.798584 -0.339355 -0.271301 0.416504 1445370966 0.798584 -0.339355 -0.271301 0.416504 1445370966 0.798584 -0.339355 -0.271301 0.416504 1445370966 0.798584 -0.339355 -0.271301 0.416504 1445370966 0.874023 -0.269836 -0.203491 0.349060 1445370966 0.874023 -0.269836 -0.203491 0.349060 1445370966 0.874023 -0.269836 -0.203491 0.349060 1445370966 0.874023 -0.269836 -0.203491 0.349060 1445370966 0.874023 -0.269836 -0.203491 0.349060 1445370966 0.874023 -0.269836 -0.203491 0.349060 1445370966 0.922913 -0.210571 -0.153015 0.283569 1445370966 0.922913 -0.210571 -0.153015 0.283569 1445370966 0.922913 -0.210571 -0.153015 0.283569 1445370966 0.922913 -0.210571 -0.153015 0.283569 1445370966 0.922913 -0.210571 -0.153015 0.283569 1445370966 0.922913 -0.210571 -0.153015 0.283569 1445370966 0.958984 -0.156616 -0.098755 0.214417 1445370966 0.958984 -0.156616 -0.098755 0.214417 1445370966 0.958984 -0.156616 -0.098755 0.214417 1445370966 0.958984 -0.156616 -0.098755 0.214417 1445370966 0.958984 -0.156616 -0.098755 0.214417 1445370966 0.958984 -0.156616 -0.098755 0.214417 1445370966 0.978699 -0.143799 -0.019592 0.145142 1445370966 0.978699 -0.143799 -0.019592 0.145142 1445370966 0.978699 -0.143799 -0.019592 0.145142 1445370966 0.978699 -0.143799 -0.019592 0.145142 1445370966 0.978699 -0.143799 -0.019592 0.145142 1445370966 0.978699 -0.143799 -0.019592 0.145142 1445370966 0.974731 -0.148499 0.034363 0.163208 1445370966 0.974731 -0.148499 0.034363 0.163208 1445370966 0.974731 -0.148499 0.034363 0.163208 1445370966 0.974731 -0.148499 0.034363 0.163208 1445370966 0.974731 -0.148499 0.034363 0.163208 1445370966 0.974731 -0.148499 0.034363 0.163208 1445370966 0.974731 -0.148499 0.034363 0.163208 1445370966 0.957458 -0.135620 0.001038 0.254639 1445370966 0.957458 -0.135620 0.001038 0.254639 1445370966 0.957458 -0.135620 0.001038 0.254639 1445370966 0.957458 -0.135620 0.001038 0.254639 1445370966 0.957458 -0.135620 0.001038 0.254639 1445370966 0.957458 -0.135620 0.001038 0.254639 1445370966 0.917725 -0.126953 -0.090759 0.365112 1445370966 0.917725 -0.126953 -0.090759 0.365112 1445370966 0.917725 -0.126953 -0.090759 0.365112 1445370966 0.917725 -0.126953 -0.090759 0.365112 1445370966 0.917725 -0.126953 -0.090759 0.365112 1445370966 0.917725 -0.126953 -0.090759 0.365112 1445370967 0.917725 -0.126953 -0.090759 0.365112 1445370967 0.853210 -0.141907 -0.195679 0.462036 1445370967 0.853210 -0.141907 -0.195679 0.462036 1445370967 0.853210 -0.141907 -0.195679 0.462036 1445370967 0.853210 -0.141907 -0.195679 0.462036 1445370967 0.853210 -0.141907 -0.195679 0.462036 1445370967 0.853210 -0.141907 -0.195679 0.462036 1445370967 0.758301 -0.203125 -0.337769 0.519165 1445370967 0.758301 -0.203125 -0.337769 0.519165 1445370967 0.758301 -0.203125 -0.337769 0.519165 1445370967 0.758301 -0.203125 -0.337769 0.519165 1445370967 0.758301 -0.203125 -0.337769 0.519165 1445370967 0.758301 -0.203125 -0.337769 0.519165 1445370967 0.758301 -0.203125 -0.337769 0.519165 1445370967 0.710388 -0.139160 -0.369324 0.582703 1445370967 0.710388 -0.139160 -0.369324 0.582703 1445370967 0.710388 -0.139160 -0.369324 0.582703 1445370967 0.710388 -0.139160 -0.369324 0.582703 1445370967 0.710388 -0.139160 -0.369324 0.582703 1445370967 0.710388 -0.139160 -0.369324 0.582703 1445370967 0.688293 -0.166321 -0.347717 0.614502 1445370967 0.688293 -0.166321 -0.347717 0.614502 1445370967 0.688293 -0.166321 -0.347717 0.614502 1445370967 0.688293 -0.166321 -0.347717 0.614502 1445370967 0.688293 -0.166321 -0.347717 0.614502 1445370967 0.688293 -0.166321 -0.347717 0.614502 1445370967 0.671204 -0.276733 -0.394287 0.563354 1445370967 0.671204 -0.276733 -0.394287 0.563354 1445370967 0.671204 -0.276733 -0.394287 0.563354 1445370967 0.671204 -0.276733 -0.394287 0.563354 1445370967 0.671204 -0.276733 -0.394287 0.563354 1445370967 0.704224 -0.326660 -0.370361 0.510071 1445370967 0.704224 -0.326660 -0.370361 0.510071 1445370967 0.704224 -0.326660 -0.370361 0.510071 1445370967 0.704224 -0.326660 -0.370361 0.510071 1445370967 0.704224 -0.326660 -0.370361 0.510071 1445370967 0.704224 -0.326660 -0.370361 0.510071 1445370967 0.704224 -0.326660 -0.370361 0.510071 1445370967 0.780762 -0.310364 -0.293884 0.455750 1445370967 0.780762 -0.310364 -0.293884 0.455750 1445370967 0.780762 -0.310364 -0.293884 0.455750 1445370967 0.780762 -0.310364 -0.293884 0.455750 1445370967 0.780762 -0.310364 -0.293884 0.455750 1445370967 0.780762 -0.310364 -0.293884 0.455750 1445370967 0.853638 -0.257019 -0.206360 0.403320 1445370967 0.853638 -0.257019 -0.206360 0.403320 1445370967 0.853638 -0.257019 -0.206360 0.403320 1445370967 0.853638 -0.257019 -0.206360 0.403320 1445370967 0.853638 -0.257019 -0.206360 0.403320 1445370967 0.853638 -0.257019 -0.206360 0.403320 1445370967 0.906494 -0.224121 -0.137817 0.330078 1445370967 0.906494 -0.224121 -0.137817 0.330078 1445370967 0.906494 -0.224121 -0.137817 0.330078 1445370967 0.906494 -0.224121 -0.137817 0.330078 1445370967 0.906494 -0.224121 -0.137817 0.330078 1445370967 0.906494 -0.224121 -0.137817 0.330078 1445370967 0.906494 -0.224121 -0.137817 0.330078 1445370967 0.947876 -0.190186 -0.037231 0.252930 1445370967 0.947876 -0.190186 -0.037231 0.252930 1445370967 0.947876 -0.190186 -0.037231 0.252930 1445370967 0.947876 -0.190186 -0.037231 0.252930 1445370967 0.947876 -0.190186 -0.037231 0.252930 1445370967 0.947876 -0.190186 -0.037231 0.252930 1445370967 0.965820 -0.169983 0.062927 0.185059 1445370967 0.965820 -0.169983 0.062927 0.185059 1445370967 0.965820 -0.169983 0.062927 0.185059 1445370967 0.965820 -0.169983 0.062927 0.185059 1445370967 0.965820 -0.169983 0.062927 0.185059 1445370967 0.965820 -0.169983 0.062927 0.185059 1445370967 0.959229 -0.167603 0.097412 0.205383 1445370967 0.959229 -0.167603 0.097412 0.205383 1445370967 0.959229 -0.167603 0.097412 0.205383 1445370967 0.959229 -0.167603 0.097412 0.205383 1445370967 0.959229 -0.167603 0.097412 0.205383 1445370967 0.959229 -0.167603 0.097412 0.205383 1445370967 0.959229 -0.167603 0.097412 0.205383 1445370967 0.947937 -0.155273 0.039429 0.275146 1445370967 0.947937 -0.155273 0.039429 0.275146 1445370967 0.947937 -0.155273 0.039429 0.275146 1445370967 0.947937 -0.155273 0.039429 0.275146 1445370967 0.947937 -0.155273 0.039429 0.275146 1445370967 0.947937 -0.155273 0.039429 0.275146 1445370967 0.922241 -0.108521 -0.069275 0.364441 1445370967 0.922241 -0.108521 -0.069275 0.364441 1445370967 0.922241 -0.108521 -0.069275 0.364441 1445370967 0.922241 -0.108521 -0.069275 0.364441 1445370967 0.922241 -0.108521 -0.069275 0.364441 1445370967 0.922241 -0.108521 -0.069275 0.364441 1445370967 0.922241 -0.108521 -0.069275 0.364441 1445370967 0.866211 -0.112549 -0.189514 0.448364 1445370967 0.866211 -0.112549 -0.189514 0.448364 1445370967 0.866211 -0.112549 -0.189514 0.448364 1445370967 0.866211 -0.112549 -0.189514 0.448364 1445370967 0.866211 -0.112549 -0.189514 0.448364 1445370967 0.866211 -0.112549 -0.189514 0.448364 1445370967 0.779053 -0.140137 -0.315002 0.523560 1445370967 0.779053 -0.140137 -0.315002 0.523560 1445370967 0.779053 -0.140137 -0.315002 0.523560 1445370967 0.779053 -0.140137 -0.315002 0.523560 1445370967 0.779053 -0.140137 -0.315002 0.523560 1445370967 0.779053 -0.140137 -0.315002 0.523560 1445370967 0.718445 -0.165771 -0.381348 0.557556 1445370967 0.718445 -0.165771 -0.381348 0.557556 1445370967 0.718445 -0.165771 -0.381348 0.557556 1445370967 0.718445 -0.165771 -0.381348 0.557556 1445370967 0.718445 -0.165771 -0.381348 0.557556 1445370967 0.718445 -0.165771 -0.381348 0.557556 1445370967 
0.583313 -0.643311 0.223450 0.442627 1445370971 0.583313 -0.643311 0.223450 0.442627 1445370971 0.583313 -0.643311 0.223450 0.442627 1445370971 0.583313 -0.643311 0.223450 0.442627 1445370971 0.583313 -0.643311 0.223450 0.442627 1445370971 0.576050 -0.654297 0.257568 0.416748 1445370971 0.576050 -0.654297 0.257568 0.416748 1445370971 0.576050 -0.654297 0.257568 0.416748 1445370971 0.576050 -0.654297 0.257568 0.416748 1445370971 0.576050 -0.654297 0.257568 0.416748 1445370971 0.576050 -0.654297 0.257568 0.416748 1445370971 0.560608 -0.660034 0.288269 0.408569 1445370971 0.560608 -0.660034 0.288269 0.408569 1445370971 0.560608 -0.660034 0.288269 0.408569 1445370971 0.560608 -0.660034 0.288269 0.408569 1445370971 0.560608 -0.660034 0.288269 0.408569 1445370971 0.560608 -0.660034 0.288269 0.408569 1445370971 0.560608 -0.660034 0.288269 0.408569 1445370971 0.538391 -0.668213 0.301880 0.415222 1445370971 0.538391 -0.668213 0.301880 0.415222 1445370971 0.538391 -0.668213 0.301880 0.415222 1445370971 0.538391 -0.668213 0.301880 0.415222 1445370971 0.538391 -0.668213 0.301880 0.415222 1445370971 0.538391 -0.668213 0.301880 0.415222 1445370971 0.510132 -0.685791 0.314392 0.412964 1445370971 0.510132 -0.685791 0.314392 0.412964 1445370971 0.510132 -0.685791 0.314392 0.412964 1445370971 0.510132 -0.685791 0.314392 0.412964 1445370971 0.510132 -0.685791 0.314392 0.412964 1445370971 0.510132 -0.685791 0.314392 0.412964 1445370971 0.510132 -0.685791 0.314392 0.412964 1445370971 0.501465 -0.692017 0.332825 0.398560 1445370971 0.501465 -0.692017 0.332825 0.398560 1445370971 0.501465 -0.692017 0.332825 0.398560 1445370971 0.501465 -0.692017 0.332825 0.398560 1445370971 0.501465 -0.692017 0.332825 0.398560 1445370971 0.501465 -0.692017 0.332825 0.398560 1445370971 0.527283 -0.661133 0.369995 0.384583 1445370971 0.527283 -0.661133 0.369995 0.384583 1445370971 0.527283 -0.661133 0.369995 0.384583 1445370971 0.527283 -0.661133 0.369995 0.384583 1445370971 0.527283 -0.661133 0.369995 0.384583 1445370971 0.527283 -0.661133 0.369995 0.384583 1445370971 0.547852 -0.633301 0.394836 0.377930 1445370971 0.547852 -0.633301 0.394836 0.377930 1445370971 0.547852 -0.633301 0.394836 0.377930 1445370971 0.547852 -0.633301 0.394836 0.377930 1445370971 0.547852 -0.633301 0.394836 0.377930 1445370971 0.547852 -0.633301 0.394836 0.377930 1445370971 0.553162 -0.623047 0.397156 0.384705 1445370971 0.553162 -0.623047 0.397156 0.384705 1445370971 0.553162 -0.623047 0.397156 0.384705 1445370971 0.553162 -0.623047 0.397156 0.384705 1445370971 0.553162 -0.623047 0.397156 0.384705 1445370971 0.553162 -0.623047 0.397156 0.384705 1445370971 0.553162 -0.623047 0.397156 0.384705 1445370971 0.553894 -0.613098 0.397156 0.399475 1445370971 0.553894 -0.613098 0.397156 0.399475 1445370971 0.553894 -0.613098 0.397156 0.399475 1445370971 0.553894 -0.613098 0.397156 0.399475 1445370971 0.553894 -0.613098 0.397156 0.399475 1445370971 0.553894 -0.613098 0.397156 0.399475 1445370971 0.549438 -0.604919 0.394592 0.420044 1445370971 0.549438 -0.604919 0.394592 0.420044 1445370971 0.549438 -0.604919 0.394592 0.420044 1445370971 0.549438 -0.604919 0.394592 0.420044 1445370971 0.549438 -0.604919 0.394592 0.420044 1445370971 0.549438 -0.604919 0.394592 0.420044 1445370971 0.549438 -0.604919 0.394592 0.420044 1445370971 0.526367 -0.626770 0.398499 0.413818 1445370971 0.526367 -0.626770 0.398499 0.413818 1445370971 0.526367 -0.626770 0.398499 0.413818 1445370971 0.526367 -0.626770 0.398499 0.413818 1445370971 0.526367 -0.626770 0.398499 0.413818 1445370971 0.526367 -0.626770 0.398499 0.413818 1445370971 0.532349 -0.624146 0.424744 0.382935 1445370971 0.532349 -0.624146 0.424744 0.382935 1445370971 0.532349 -0.624146 0.424744 0.382935 1445370971 0.532349 -0.624146 0.424744 0.382935 1445370971 0.532349 -0.624146 0.424744 0.382935 1445370971 0.532349 -0.624146 0.424744 0.382935 1445370971 0.514465 -0.638123 0.430237 0.378235 1445370971 0.514465 -0.638123 0.430237 0.378235 1445370971 0.514465 -0.638123 0.430237 0.378235 1445370971 0.514465 -0.638123 0.430237 0.378235 1445370972 0.514465 -0.638123 0.430237 0.378235 1445370972 0.514465 -0.638123 0.430237 0.378235 1445370972 0.482361 -0.682617 0.386475 0.389771 1445370972 0.482361 -0.682617 0.386475 0.389771 1445370972 0.482361 -0.682617 0.386475 0.389771 1445370972 0.482361 -0.682617 0.386475 0.389771 1445370972 0.482361 -0.682617 0.386475 0.389771 1445370972 0.482361 -0.682617 0.386475 0.389771 1445370972 0.446838 -0.726685 0.310242 0.419556 1445370972 0.446838 -0.726685 0.310242 0.419556 1445370972 0.446838 -0.726685 0.310242 0.419556 1445370972 0.446838 -0.726685 0.310242 0.419556 1445370972 0.446838 -0.726685 0.310242 0.419556 1445370972 0.446838 -0.726685 0.310242 0.419556 1445370972 0.392456 -0.776428 0.223511 0.439453 1445370972 0.392456 -0.776428 0.223511 0.439453 1445370972 0.392456 -0.776428 0.223511 0.439453 1445370972 0.392456 -0.776428 0.223511 0.439453 1445370972 0.392456 -0.776428 0.223511 0.439453 1445370972 0.392456 -0.776428 0.223511 0.439453 1445370972 0.392456 -0.776428 0.223511 0.439453 1445370972 0.384033 -0.785217 0.184998 0.449036 1445370972 0.384033 -0.785217 0.184998 0.449036 1445370972 0.384033 -0.785217 0.184998 0.449036 1445370972 0.384033 -0.785217 0.184998 0.449036 1445370972 0.384033 -0.785217 0.184998 0.449036 1445370972 0.432617 -0.745911 0.236206 0.447876 1445370972 0.432617 -0.745911 0.236206 0.447876 1445370972 0.432617 -0.745911 0.236206 0.447876 1445370972 0.432617 -0.745911 0.236206 0.447876 1445370972 0.432617 -0.745911 0.236206 0.447876 1445370972 0.432617 -0.745911 0.236206 0.447876 1445370972 0.432617 -0.745911 0.236206 0.447876 1445370972 0.459534 -0.715637 0.295227 0.435303 1445370972 0.459534 -0.715637 0.295227 0.435303 1445370972 0.459534 -0.715637 0.295227 0.435303 1445370972 0.459534 -0.715637 0.295227 0.435303 1445370972 0.459534 -0.715637 0.295227 0.435303 1445370972 0.459534 -0.715637 0.295227 0.435303 1445370972 0.479309 -0.692688 0.346985 0.412354 1445370972 0.479309 -0.692688 0.346985 0.412354 1445370972 0.479309 -0.692688 0.346985 0.412354 1445370972 0.479309 -0.692688 0.346985 0.412354 1445370972 0.479309 -0.692688 0.346985 0.412354 1445370972 0.479309 -0.692688 0.346985 0.412354 1445370972 0.507446 -0.657776 0.402588 0.384338 1445370972 0.507446 -0.657776 0.402588 0.384338 1445370972 0.507446 -0.657776 0.402588 0.384338 1445370972 0.507446 -0.657776 0.402588 0.384338 1445370972 0.507446 -0.657776 0.402588 0.384338 1445370972 0.507446 -0.657776 0.402588 0.384338 1445370972 0.527527 -0.622375 0.440369 0.374756 1445370972 0.527527 -0.622375 0.440369 0.374756 1445370972 0.527527 -0.622375 0.440369 0.374756 1445370972 0.527527 -0.622375 0.440369 0.374756 1445370972 0.527527 -0.622375 0.440369 0.374756 1445370972 0.527527 -0.622375 0.440369 0.374756 1445370972 0.525879 -0.599609 0.462280 0.387451 1445370972 0.525879 -0.599609 0.462280 0.387451 1445370972 0.525879 -0.599609 0.462280 0.387451 1445370972 0.525879 -0.599609 0.462280 0.387451 1445370972 0.525879 -0.599609 0.462280 0.387451 1445370972 0.525879 -0.599609 0.462280 0.387451 1445370972 0.536682 -0.568604 0.510254 0.358154 1445370972 0.536682 -0.568604 0.510254 0.358154 1445370972 0.536682 -0.568604 0.510254 0.358154 1445370972 0.536682 -0.568604 0.510254 0.358154 1445370972 0.536682 -0.568604 0.510254 0.358154 1445370972 0.536682 -0.568604 0.510254 0.358154 1445370972 0.562195 -0.550415 0.508423 0.349915 1445370972 0.562195 -0.550415 0.508423 0.349915 1445370972 0.562195 -0.550415 0.508423 0.349915 1445370972 0.562195 -0.550415 0.508423 0.349915 1445370972 0.562195 -0.550415 0.508423 0.349915 1445370972 0.562195 -0.550415 0.508423 0.349915 1445370972 0.553101 -0.587646 0.445251 0.387939 1445370972 0.553101 -0.587646 0.445251 0.387939 1445370972 0.553101 -0.587646 0.445251 0.387939 1445370972 0.553101 -0.587646 0.445251 0.387939 1445370972 0.553101 -0.587646 0.445251 0.387939 1445370972 0.553101 -0.587646 0.445251 0.387939 1445370972 0.553101 -0.587646 0.445251 0.387939 1445370972 0.514709 -0.649597 0.359009 0.429138 1445370972 0.514709 -0.649597 0.359009 0.429138 1445370972 0.514709 -0.649597 0.359009 0.429138 1445370972 0.514709 -0.649597 0.359009 0.429138 1445370972 0.514709 -0.649597 0.359009 0.429138 1445370972 0.514709 -0.649597 0.359009 0.429138 1445370972 0.477722 -0.694336 0.287048 0.455322 1445370972 0.477722 -0.694336 0.287048 0.455322 1445370972 0.477722 -0.694336 0.287048 0.455322 1445370972 0.477722 -0.694336 0.287048 0.455322 1445370972 0.477722 -0.694336 0.287048 0.455322 1445370972 0.477722 -0.694336 0.287048 0.455322 1445370972 0.434509 -0.731262 0.226929 0.474304 1445370972 0.434509 -0.731262 0.226929 0.474304 1445370972 0.434509 -0.731262 0.226929 0.474304 1445370972 0.434509 -0.731262 0.226929 0.474304 1445370972 0.434509 -0.731262 0.226929 0.474304 1445370972 0.434509 -0.731262 0.226929 0.474304 1445370972 0.379395 -0.775024 0.175842 0.473755 1445370972 0.379395 -0.775024 0.175842 0.473755 1445370972 0.379395 -0.775024 0.175842 0.473755 1445370972 0.379395 -0.775024 0.175842 0.473755 1445370972 0.379395 -0.775024 0.175842 0.473755 1445370972 0.379395 -0.775024 0.175842 0.473755 1445370972 0.379395 -0.775024 0.175842 0.473755 1445370972 0.375793 -0.787964 0.174988 0.455261 1445370972 0.375793 -0.787964 0.174988 0.455261 1445370972 0.375793 -0.787964 0.174988 0.455261 1445370972 0.375793 -0.787964 0.174988 0.455261 1445370972 0.375793 -0.787964 0.174988 0.455261 1445370973 0.375793 -0.787964 0.174988 0.455261 1445370973 0.396790 -0.770630 0.229797 0.442505 1445370973 0.396790 -0.770630 0.229797 0.442505 1445370973 0.396790 -0.770630 0.229797 0.442505 1445370973 0.396790 -0.770630 0.229797 0.442505 1445370973 0.396790 -0.770630 0.229797 0.442505 1445370973 0.396790 -0.770630 0.229797 0.442505 1445370973 0.409607 -0.754578 0.283081 0.427368 1445370973 0.409607 -0.754578 0.283081 0.427368 1445370973 0.409607 -0.754578 0.283081 0.427368 1445370973 0.409607 -0.754578 0.283081 0.427368 1445370973 0.409607 -0.754578 0.283081 0.427368 1445370973 0.409607 -0.754578 0.283081 0.427368 1445370973 0.444031 -0.723450 0.344666 0.400818 1445370973 0.444031 -0.723450 0.344666 0.400818 1445370973 0.444031 -0.723450 0.344666 0.400818 1445370973 0.444031 -0.723450 0.344666 0.400818 1445370973 0.444031 -0.723450 0.344666 0.400818 1445370973 0.444031 -0.723450 0.344666 0.400818 1445370973 0.444031 -0.723450 0.344666 0.400818 1445370973 0.479858 -0.684143 0.403748 0.372253 1445370973 0.479858 -0.684143 0.403748 0.372253 1445370973 0.479858 -0.684143 0.403748 0.372253 1445370973 0.479858 -0.684143 0.403748 0.372253 1445370973 0.479858 -0.684143 0.403748 0.372253 1445370973 0.479858 -0.684143 0.403748 0.372253 1445370973 0.500977 -0.651245 0.450806 0.348816 1445370973 0.500977 -0.651245 0.450806 0.348816 1445370973 0.500977 -0.651245 0.450806 0.348816 1445370973 0.500977 -0.651245 0.450806 0.348816 1445370973 0.500977 -0.651245 0.450806 0.348816 1445370973 0.524841 -0.616394 0.484314 0.331726 1445370973 0.524841 -0.616394 0.484314 0.331726 1445370973 0.524841 -0.616394 0.484314 0.331726 1445370973 0.524841 -0.616394 0.484314 0.331726 1445370973 0.524841 -0.616394 0.484314 0.331726 1445370973 0.524841 -0.616394 0.484314 0.331726 1445370973 0.544373 -0.584229 0.505493 0.326721 1445370973 0.544373 -0.584229 0.505493 0.326721 1445370973 0.544373 -0.584229 0.505493 0.326721 1445370973 0.544373 -0.584229 0.505493 0.326721 1445370973 0.544373 -0.584229 0.505493 0.326721 1445370973 0.544373 -0.584229 0.505493 0.326721 1445370973 0.544373 -0.584229 0.505493 0.326721 1445370973 0.563782 -0.562256 0.507935 0.328552 1445370973 0.563782 -0.562256 0.507935 0.328552 1445370973 0.563782 -0.562256 0.507935 0.328552 1445370973 0.563782 -0.562256 0.507935 0.328552 1445370973 0.563782 -0.562256 0.507935 0.328552 1445370973 0.563782 -0.562256 0.507935 0.328552 1445370973 0.560181 -0.578552 0.467957 0.363892 1445370973 0.560181 -0.578552 0.467957 0.363892 1445370973 0.560181 -0.578552 0.467957 0.363892 1445370973 0.560181 -0.578552 0.467957 0.363892 1445370973 0.560181 -0.578552 0.467957 0.363892 1445370973 0.560181 -0.578552 0.467957 0.363892 1445370973 0.560181 -0.578552 0.467957 0.363892 1445370973 0.538147 -0.620300 0.406006 0.400879 1445370973 0.538147 -0.620300 0.406006 0.400879 1445370973 0.538147 -0.620300 0.406006 0.400879 1445370973 0.538147 -0.620300 0.406006 0.400879 1445370973 0.538147 -0.620300 0.406006 0.400879 1445370973 0.538147 -0.620300 0.406006 0.400879 1445370973 0.492920 -0.674622 0.329956 0.439392 1445370973 0.492920 -0.674622 0.329956 0.439392 1445370973 0.492920 -0.674622 0.329956 0.439392 1445370973 0.492920 -0.674622 0.329956 0.439392 1445370973 0.492920 -0.674622 0.329956 0.439392 1445370973 0.492920 -0.674622 0.329956 0.439392 1445370973 0.424744 -0.733398 0.241028 0.472900 1445370973 0.424744 -0.733398 0.241028 0.472900 1445370973 0.424744 -0.733398 0.241028 0.472900 1445370973 0.424744 -0.733398 0.241028 0.472900 1445370973 0.424744 -0.733398 0.241028 0.472900 1445370973 0.424744 -0.733398 0.241028 0.472900 1445370973 0.373840 -0.776123 0.176636 0.476013 1445370973 0.373840 -0.776123 0.176636 0.476013 1445370973 0.373840 -0.776123 0.176636 0.476013 1445370973 0.373840 -0.776123 0.176636 0.476013 1445370973 0.373840 -0.776123 0.176636 0.476013 1445370973 0.373840 -0.776123 0.176636 0.476013 1445370973 0.364685 -0.788086 0.172058 0.465088 1445370973 0.364685 -0.788086 0.172058 0.465088 1445370973 0.364685 -0.788086 0.172058 0.465088 1445370973 0.364685 -0.788086 0.172058 0.465088 1445370973 0.364685 -0.788086 0.172058 0.465088 1445370973 0.364685 -0.788086 0.172058 0.465088 1445370973 0.360352 -0.787109 0.200073 0.458923 1445370973 0.360352 -0.787109 0.200073 0.458923 1445370973 0.360352 -0.787109 0.200073 0.458923 1445370973 0.360352 -0.787109 0.200073 0.458923 1445370973 0.360352 -0.787109 0.200073 0.458923 1445370973 0.373840 -0.776489 0.241272 0.446167 1445370973 0.373840 -0.776489 0.241272 0.446167 1445370973 0.373840 -0.776489 0.241272 0.446167 1445370973 0.373840 -0.776489 0.241272 0.446167 1445370973 0.373840 -0.776489 0.241272 0.446167 1445370973 0.373840 -0.776489 0.241272 0.446167 1445370973 0.417786 -0.744690 0.300720 0.424805 1445370973 0.417786 -0.744690 0.300720 0.424805 1445370973 0.417786 -0.744690 0.300720 0.424805 1445370973 0.417786 -0.744690 0.300720 0.424805 1445370973 0.417786 -0.744690 0.300720 0.424805 1445370973 0.460022 -0.705872 0.358398 0.402039 1445370973 0.460022 -0.705872 0.358398 0.402039 1445370973 0.460022 -0.705872 0.358398 0.402039 1445370973 0.460022 -0.705872 0.358398 0.402039 1445370973 0.460022 -0.705872 0.358398 0.402039 1445370973 0.460022 -0.705872 0.358398 0.402039 1445370974 0.485229 -0.671814 0.400635 0.390686 1445370974 0.485229 -0.671814 0.400635 0.390686 1445370974 0.485229 -0.671814 0.400635 0.390686 1445370974 0.485229 -0.671814 0.400635 0.390686 1445370974 0.485229 -0.671814 0.400635 0.390686 1445370974 0.485229 -0.671814 0.400635 0.390686 1445370974 0.485229 -0.671814 0.400635 0.390686 1445370974 0.500061 -0.642517 0.428406 0.391785 1445370974 0.500061 -0.642517 0.428406 0.391785 1445370974 0.500061 -0.642517 0.428406 0.391785 1445370974 0.500061 -0.642517 0.428406 0.391785 1445370974 0.500061 -0.642517 0.428406 0.391785 1445370974 0.500061 -0.642517 0.428406 0.391785 1445370974 0.519775 -0.617615 0.445557 0.387146 1445370974 0.519775 -0.617615 0.445557 0.387146 1445370974 0.519775 -0.617615 0.445557 0.387146 1445370974 0.519775 -0.617615 0.445557 0.387146 1445370974 0.519775 -0.617615 0.445557 0.387146 1445370974 0.519775 -0.617615 0.445557 0.387146 1445370974 0.546570 -0.593994 0.454102 0.377136 1445370974 0.546570 -0.593994 0.454102 0.377136 1445370974 0.546570 -0.593994 0.454102 0.377136 1445370974 0.546570 -0.593994 0.454102 0.377136 1445370974 0.546570 -0.593994 0.454102 0.377136 1445370974 0.546570 -0.593994 0.454102 0.377136 1445370974 0.556335 -0.589722 0.435669 0.390930 1445370974 0.556335 -0.589722 0.435669 0.390930 1445370974 0.556335 -0.589722 0.435669 0.390930 1445370974 0.556335 -0.589722 0.435669 0.390930 1445370974 0.556335 -0.589722 0.435669 0.390930 1445370974 0.556335 -0.589722 0.435669 0.390930 1445370974 0.528015 -0.628296 0.374329 0.431641 1445370974 0.528015 -0.628296 0.374329 0.431641 1445370974 0.528015 -0.628296 0.374329 0.431641 1445370974 0.528015 -0.628296 0.374329 0.431641 1445370974 0.528015 -0.628296 0.374329 0.431641 1445370974 0.528015 -0.628296 0.374329 0.431641 1445370974 0.470581 -0.686340 0.294617 0.469727 1445370974 0.470581 -0.686340 0.294617 0.469727 1445370974 0.470581 -0.686340 0.294617 0.469727 1445370974 0.470581 -0.686340 0.294617 0.469727 1445370974 0.470581 -0.686340 0.294617 0.469727 1445370974 0.470581 -0.686340 0.294617 0.469727 1445370974 0.410583 -0.733459 0.226501 0.492126 1445370974 0.410583 -0.733459 0.226501 0.492126 1445370974 0.410583 -0.733459 0.226501 0.492126 1445370974 0.410583 -0.733459 0.226501 0.492126 1445370974 0.410583 -0.733459 0.226501 0.492126 1445370974 0.410583 -0.733459 0.226501 0.492126 1445370974 0.371643 -0.761658 0.188049 0.496338 1445370974 0.371643 -0.761658 0.188049 0.496338 1445370974 0.371643 -0.761658 0.188049 0.496338 1445370974 0.371643 -0.761658 0.188049 0.496338 1445370974 0.371643 -0.761658 0.188049 0.496338 1445370974 0.338501 -0.790833 0.160828 0.483887 1445370974 0.338501 -0.790833 0.160828 0.483887 1445370974 0.338501 -0.790833 0.160828 0.483887 1445370974 0.338501 -0.790833 0.160828 0.483887 1445370974 0.338501 -0.790833 0.160828 0.483887 1445370974 0.338501 -0.790833 0.160828 0.483887 1445370974 0.330200 -0.801331 0.166138 0.470398 1445370974 0.330200 -0.801331 0.166138 0.470398 1445370974 0.330200 -0.801331 0.166138 0.470398 1445370974 0.330200 -0.801331 0.166138 0.470398 1445370974 0.330200 -0.801331 0.166138 0.470398 1445370974 0.330200 -0.801331 0.166138 0.470398 1445370974 0.330200 -0.801331 0.166138 0.470398 1445370974 0.357300 -0.784424 0.215271 0.458923 1445370974 0.357300 -0.784424 0.215271 0.458923 1445370974 0.357300 -0.784424 0.215271 0.458923 1445370974 0.357300 -0.784424 0.215271 0.458923 1445370974 0.357300 -0.784424 0.215271 0.458923 1445370974 0.357300 -0.784424 0.215271 0.458923 1445370974 0.401245 -0.753662 0.281616 0.437805 1445370974 0.401245 -0.753662 0.281616 0.437805 1445370974 0.401245 -0.753662 0.281616 0.437805 1445370974 0.401245 -0.753662 0.281616 0.437805 1445370974 0.401245 -0.753662 0.281616 0.437805 1445370974 0.444336 -0.716492 0.347656 0.410278 1445370974 0.444336 -0.716492 0.347656 0.410278 1445370974 0.444336 -0.716492 0.347656 0.410278 1445370974 0.444336 -0.716492 0.347656 0.410278 1445370974 0.444336 -0.716492 0.347656 0.410278 1445370974 0.444336 -0.716492 0.347656 0.410278 1445370974 0.444336 -0.716492 0.347656 0.410278 1445370974 0.483459 -0.669861 0.410706 0.385803 1445370974 0.483459 -0.669861 0.410706 0.385803 1445370974 0.483459 -0.669861 0.410706 0.385803 1445370974 0.483459 -0.669861 0.410706 0.385803 1445370974 0.483459 -0.669861 0.410706 0.385803 1445370974 0.483459 -0.669861 0.410706 0.385803 1445370974 0.517639 -0.617920 0.459106 0.373352 1445370974 0.517639 -0.617920 0.459106 0.373352 1445370974 0.517639 -0.617920 0.459106 0.373352 1445370974 0.517639 -0.617920 0.459106 0.373352 1445370974 0.517639 -0.617920 0.459106 0.373352 1445370974 0.517639 -0.617920 0.459106 0.373352 1445370974 0.538391 -0.584229 0.478210 0.374268 1445370974 0.538391 -0.584229 0.478210 0.374268 1445370974 0.538391 -0.584229 0.478210 0.374268 1445370974 0.538391 -0.584229 0.478210 0.374268 1445370974 0.538391 -0.584229 0.478210 0.374268 1445370974 0.538391 -0.584229 0.478210 0.374268 1445370974 0.555603 -0.574280 0.473938 0.369934 1445370974 0.555603 -0.574280 0.473938 0.369934 1445370974 0.555603 -0.574280 0.473938 0.369934 1445370974 0.555603 -0.574280 0.473938 0.369934 1445370974 0.555603 -0.574280 0.473938 0.369934 1445370974 0.575562 -0.565125 0.456848 0.374939 1445370975 0.575562 -0.565125 0.456848 0.374939 1445370975 0.575562 -0.565125 0.456848 0.374939 1445370975 0.575562 -0.565125 0.456848 0.374939 1445370975 0.575562 -0.565125 0.456848 0.374939 1445370975 0.575562 -0.565125 0.456848 0.374939 1445370975 0.568298 -0.586548 0.403320 0.412659 1445370975 0.568298 -0.586548 0.403320 0.412659 1445370975 0.568298 -0.586548 0.403320 0.412659 1445370975 0.568298 -0.586548 0.403320 0.412659 1445370975 0.568298 -0.586548 0.403320 0.412659 1445370975 0.568298 -0.586548 0.403320 0.412659 1445370975 0.521118 -0.640747 0.325500 0.460266 1445370975 0.521118 -0.640747 0.325500 0.460266 1445370975 0.521118 -0.640747 0.325500 0.460266 1445370975 0.521118 -0.640747 0.325500 0.460266 1445370975 0.521118 -0.640747 0.325500 0.460266 1445370975 0.521118 -0.640747 0.325500 0.460266 1445370975 0.445557 -0.703003 0.239990 0.499634 1445370975 0.445557 -0.703003 0.239990 0.499634 1445370975 0.445557 -0.703003 0.239990 0.499634 1445370975 0.445557 -0.703003 0.239990 0.499634 1445370975 0.445557 -0.703003 0.239990 0.499634 1445370975 0.445557 -0.703003 0.239990 0.499634 1445370975 0.377930 -0.751282 0.174622 0.512085 1445370975 0.377930 -0.751282 0.174622 0.512085 1445370975 0.377930 -0.751282 0.174622 0.512085 1445370975 0.377930 -0.751282 0.174622 0.512085 1445370975 0.377930 -0.751282 0.174622 0.512085 1445370975 0.377930 -0.751282 0.174622 0.512085 1445370975 0.345398 -0.777954 0.141602 0.505432 1445370975 0.345398 -0.777954 0.141602 0.505432 1445370975 0.345398 -0.777954 0.141602 0.505432 1445370975 0.345398 -0.777954 0.141602 0.505432 1445370975 0.345398 -0.777954 0.141602 0.505432 1445370975 0.345398 -0.777954 0.141602 0.505432 1445370975 0.322754 -0.798645 0.138245 0.488708 1445370975 0.322754 -0.798645 0.138245 0.488708 1445370975 0.322754 -0.798645 0.138245 0.488708 1445370975 0.322754 -0.798645 0.138245 0.488708 1445370975 0.322754 -0.798645 0.138245 0.488708 1445370975 0.322754 -0.798645 0.138245 0.488708 1445370975 0.313293 -0.808044 0.151855 0.475220 1445370975 0.313293 -0.808044 0.151855 0.475220 1445370975 0.313293 -0.808044 0.151855 0.475220 1445370975 0.313293 -0.808044 0.151855 0.475220 1445370975 0.313293 -0.808044 0.151855 0.475220 1445370975 0.313293 -0.808044 0.151855 0.475220 1445370975 0.349365 -0.796143 0.198975 0.452209 1445370975 0.349365 -0.796143 0.198975 0.452209 1445370975 0.349365 -0.796143 0.198975 0.452209 1445370975 0.349365 -0.796143 0.198975 0.452209 1445370975 0.349365 -0.796143 0.198975 0.452209 1445370975 0.406250 -0.762573 0.273254 0.422791 1445370975 0.406250 -0.762573 0.273254 0.422791 1445370975 0.406250 -0.762573 0.273254 0.422791 1445370975 0.406250 -0.762573 0.273254 0.422791 1445370975 0.406250 -0.762573 0.273254 0.422791 1445370975 0.406250 -0.762573 0.273254 0.422791 1445370975 0.454651 -0.721863 0.345154 0.391235 1445370975 0.454651 -0.721863 0.345154 0.391235 1445370975 0.454651 -0.721863 0.345154 0.391235 1445370975 0.454651 -0.721863 0.345154 0.391235 1445370975 0.454651 -0.721863 0.345154 0.391235 1445370975 0.454651 -0.721863 0.345154 0.391235 1445370975 0.488037 -0.680725 0.402405 0.369385 1445370975 0.488037 -0.680725 0.402405 0.369385 1445370975 0.488037 -0.680725 0.402405 0.369385 1445370975 0.488037 -0.680725 0.402405 0.369385 1445370975 0.488037 -0.680725 0.402405 0.369385 1445370975 0.488037 -0.680725 0.402405 0.369385 1445370975 0.511658 -0.637268 0.447144 0.363525 1445370975 0.511658 -0.637268 0.447144 0.363525 1445370975 0.511658 -0.637268 0.447144 0.363525 1445370975 0.511658 -0.637268 0.447144 0.363525 1445370975 0.511658 -0.637268 0.447144 0.363525 1445370975 0.511658 -0.637268 0.447144 0.363525 1445370975 0.511658 -0.637268 0.447144 0.363525 1445370975 0.533325 -0.604187 0.469666 0.360413 1445370975 0.533325 -0.604187 0.469666 0.360413 1445370975 0.533325 -0.604187 0.469666 0.360413 1445370975 0.533325 -0.604187 0.469666 0.360413 1445370975 0.533325 -0.604187 0.469666 0.360413 1445370975 0.533325 -0.604187 0.469666 0.360413 1445370975 0.554260 -0.580750 0.482971 0.349548 1445370975 0.554260 -0.580750 0.482971 0.349548 1445370975 0.554260 -0.580750 0.482971 0.349548 1445370975 0.554260 -0.580750 0.482971 0.349548 1445370975 0.554260 -0.580750 0.482971 0.349548 1445370975 0.554260 -0.580750 0.482971 0.349548 1445370975 0.557129 -0.587769 0.453918 0.371582 1445370975 0.557129 -0.587769 0.453918 0.371582 1445370975 0.557129 -0.587769 0.453918 0.371582 1445370975 0.557129 -0.587769 0.453918 0.371582 1445370975 0.557129 -0.587769 0.453918 0.371582 1445370975 0.557129 -0.587769 0.453918 0.371582 1445370975 0.538818 -0.622131 0.403381 0.399841 1445370975 0.538818 -0.622131 0.403381 0.399841 1445370975 0.538818 -0.622131 0.403381 0.399841 1445370975 0.538818 -0.622131 0.403381 0.399841 1445370975 0.538818 -0.622131 0.403381 0.399841 1445370975 0.538818 -0.622131 0.403381 0.399841 1445370975 0.538818 -0.622131 0.403381 0.399841 1445370975 0.498779 -0.667603 0.346191 0.430908 1445370975 0.498779 -0.667603 0.346191 0.430908 1445370975 0.498779 -0.667603 0.346191 0.430908 1445370975 0.498779 -0.667603 0.346191 0.430908 1445370975 0.498779 -0.667603 0.346191 0.430908 1445370975 0.498779 -0.667603 0.346191 0.430908 1445370975 0.498779 -0.667603 0.346191 0.430908 1445370975 0.449524 -0.713501 0.288147 0.453674 1445370975 0.449524 -0.713501 0.288147 0.453674 1445370976 0.449524 -0.713501 0.288147 0.453674 1445370976 0.449524 -0.713501 0.288147 0.453674 1445370976 0.449524 -0.713501 0.288147 0.453674 1445370976 0.449524 -0.713501 0.288147 0.453674 1445370976 0.404114 -0.754211 0.233826 0.461609 1445370976 0.404114 -0.754211 0.233826 0.461609 1445370976 0.404114 -0.754211 0.233826 0.461609 1445370976 0.404114 -0.754211 0.233826 0.461609 1445370976 0.404114 -0.754211 0.233826 0.461609 1445370976 0.404114 -0.754211 0.233826 0.461609 1445370976 0.364807 -0.790894 0.187744 0.454041 1445370976 0.364807 -0.790894 0.187744 0.454041 1445370976 0.364807 -0.790894 0.187744 0.454041 1445370976 0.364807 -0.790894 0.187744 0.454041 1445370976 0.364807 -0.790894 0.187744 0.454041 1445370976 0.364807 -0.790894 0.187744 0.454041 1445370976 0.359131 -0.805542 0.183105 0.434326 1445370976 0.359131 -0.805542 0.183105 0.434326 1445370976 0.359131 -0.805542 0.183105 0.434326 1445370976 0.359131 -0.805542 0.183105 0.434326 1445370976 0.359131 -0.805542 0.183105 0.434326 1445370976 0.359131 -0.805542 0.183105 0.434326 1445370976 0.370300 -0.798950 0.217712 0.420898 1445370976 0.370300 -0.798950 0.217712 0.420898 1445370976 0.370300 -0.798950 0.217712 0.420898 1445370976 0.370300 -0.798950 0.217712 0.420898 1445370976 0.370300 -0.798950 0.217712 0.420898 1445370976 0.370300 -0.798950 0.217712 0.420898 1445370976 0.393738 -0.779114 0.270752 0.405762 1445370976 0.393738 -0.779114 0.270752 0.405762 1445370976 0.393738 -0.779114 0.270752 0.405762 1445370976 0.393738 -0.779114 0.270752 0.405762 1445370976 0.393738 -0.779114 0.270752 0.405762 1445370976 0.432617 -0.742188 0.338684 0.383728 1445370976 0.432617 -0.742188 0.338684 0.383728 1445370976 0.432617 -0.742188 0.338684 0.383728 1445370976 0.432617 -0.742188 0.338684 0.383728 1445370976 0.432617 -0.742188 0.338684 0.383728 1445370976 0.432617 -0.742188 0.338684 0.383728 1445370976 0.432617 -0.742188 0.338684 0.383728 1445370976 0.473572 -0.691772 0.404724 0.365234 1445370976 0.473572 -0.691772 0.404724 0.365234 1445370976 0.473572 -0.691772 0.404724 0.365234 1445370976 0.473572 -0.691772 0.404724 0.365234 1445370976 0.473572 -0.691772 0.404724 0.365234 1445370976 0.473572 -0.691772 0.404724 0.365234 1445370976 0.508789 -0.636963 0.461670 0.349609 1445370976 0.508789 -0.636963 0.461670 0.349609 1445370976 0.508789 -0.636963 0.461670 0.349609 1445370976 0.508789 -0.636963 0.461670 0.349609 1445370976 0.508789 -0.636963 0.461670 0.349609 1445370976 
0.695740 -0.540833 0.425354 0.206238 1445370979 0.695740 -0.540833 0.425354 0.206238 1445370979 0.695740 -0.540833 0.425354 0.206238 1445370979 0.811401 -0.457642 0.320496 0.171387 1445370979 0.811401 -0.457642 0.320496 0.171387 1445370979 0.811401 -0.457642 0.320496 0.171387 1445370979 0.811401 -0.457642 0.320496 0.171387 1445370979 0.811401 -0.457642 0.320496 0.171387 1445370979 0.811401 -0.457642 0.320496 0.171387 1445370979 0.811401 -0.457642 0.320496 0.171387 1445370979 0.893677 -0.365051 0.210754 0.153625 1445370979 0.893677 -0.365051 0.210754 0.153625 1445370979 0.893677 -0.365051 0.210754 0.153625 1445370979 0.893677 -0.365051 0.210754 0.153625 1445370979 0.893677 -0.365051 0.210754 0.153625 1445370979 0.893677 -0.365051 0.210754 0.153625 1445370979 0.934326 -0.296631 0.131714 0.146912 1445370979 0.934326 -0.296631 0.131714 0.146912 1445370979 0.934326 -0.296631 0.131714 0.146912 1445370979 0.934326 -0.296631 0.131714 0.146912 1445370979 0.934326 -0.296631 0.131714 0.146912 1445370979 0.934326 -0.296631 0.131714 0.146912 1445370979 0.961914 -0.193604 0.080750 0.175232 1445370979 0.961914 -0.193604 0.080750 0.175232 1445370979 0.961914 -0.193604 0.080750 0.175232 1445370979 0.961914 -0.193604 0.080750 0.175232 1445370979 0.961914 -0.193604 0.080750 0.175232 1445370979 0.955322 -0.119019 0.037598 0.267761 1445370979 0.955322 -0.119019 0.037598 0.267761 1445370979 0.955322 -0.119019 0.037598 0.267761 1445370979 0.955322 -0.119019 0.037598 0.267761 1445370979 0.955322 -0.119019 0.037598 0.267761 1445370979 0.955322 -0.119019 0.037598 0.267761 1445370979 0.913574 -0.142700 -0.065674 0.375122 1445370979 0.913574 -0.142700 -0.065674 0.375122 1445370979 0.913574 -0.142700 -0.065674 0.375122 1445370979 0.913574 -0.142700 -0.065674 0.375122 1445370979 0.913574 -0.142700 -0.065674 0.375122 1445370979 0.913574 -0.142700 -0.065674 0.375122 1445370979 0.836243 -0.215332 -0.183899 0.469482 1445370979 0.836243 -0.215332 -0.183899 0.469482 1445370979 0.836243 -0.215332 -0.183899 0.469482 1445370979 0.836243 -0.215332 -0.183899 0.469482 1445370979 0.836243 -0.215332 -0.183899 0.469482 1445370979 0.836243 -0.215332 -0.183899 0.469482 1445370979 0.739075 -0.303467 -0.312744 0.513611 1445370979 0.739075 -0.303467 -0.312744 0.513611 1445370979 0.739075 -0.303467 -0.312744 0.513611 1445370979 0.739075 -0.303467 -0.312744 0.513611 1445370979 0.739075 -0.303467 -0.312744 0.513611 1445370979 0.739075 -0.303467 -0.312744 0.513611 1445370979 0.732971 -0.237549 -0.285217 0.570068 1445370979 0.732971 -0.237549 -0.285217 0.570068 1445370979 0.732971 -0.237549 -0.285217 0.570068 1445370979 0.732971 -0.237549 -0.285217 0.570068 1445370979 0.732971 -0.237549 -0.285217 0.570068 1445370979 0.732971 -0.237549 -0.285217 0.570068 1445370979 0.732971 -0.237549 -0.285217 0.570068 1445370979 0.741760 -0.294434 -0.265991 0.540649 1445370979 0.741760 -0.294434 -0.265991 0.540649 1445370979 0.741760 -0.294434 -0.265991 0.540649 1445370979 0.741760 -0.294434 -0.265991 0.540649 1445370979 0.741760 -0.294434 -0.265991 0.540649 1445370979 0.741760 -0.294434 -0.265991 0.540649 1445370979 0.731384 -0.407776 -0.302612 0.455139 1445370979 0.731384 -0.407776 -0.302612 0.455139 1445370979 0.731384 -0.407776 -0.302612 0.455139 1445370979 0.731384 -0.407776 -0.302612 0.455139 1445370979 0.731384 -0.407776 -0.302612 0.455139 1445370980 0.731384 -0.407776 -0.302612 0.455139 1445370980 0.805725 -0.370728 -0.236938 0.396484 1445370980 0.805725 -0.370728 -0.236938 0.396484 1445370980 0.805725 -0.370728 -0.236938 0.396484 1445370980 0.805725 -0.370728 -0.236938 0.396484 1445370980 0.805725 -0.370728 -0.236938 0.396484 1445370980 0.805725 -0.370728 -0.236938 0.396484 1445370980 0.882019 -0.286316 -0.157593 0.339478 1445370980 0.882019 -0.286316 -0.157593 0.339478 1445370980 0.882019 -0.286316 -0.157593 0.339478 1445370980 0.882019 -0.286316 -0.157593 0.339478 1445370980 0.882019 -0.286316 -0.157593 0.339478 1445370980 0.922791 -0.235840 -0.123718 0.278320 1445370980 0.922791 -0.235840 -0.123718 0.278320 1445370980 0.922791 -0.235840 -0.123718 0.278320 1445370980 0.922791 -0.235840 -0.123718 0.278320 1445370980 0.922791 -0.235840 -0.123718 0.278320 1445370980 0.922791 -0.235840 -0.123718 0.278320 1445370980 0.949280 -0.221252 -0.074646 0.210449 1445370980 0.949280 -0.221252 -0.074646 0.210449 1445370980 0.949280 -0.221252 -0.074646 0.210449 1445370980 0.949280 -0.221252 -0.074646 0.210449 1445370980 0.949280 -0.221252 -0.074646 0.210449 1445370980 0.949280 -0.221252 -0.074646 0.210449 1445370980 0.973572 -0.180603 0.025391 0.137268 1445370980 0.973572 -0.180603 0.025391 0.137268 1445370980 0.973572 -0.180603 0.025391 0.137268 1445370980 0.973572 -0.180603 0.025391 0.137268 1445370980 0.973572 -0.180603 0.025391 0.137268 1445370980 0.973572 -0.180603 0.025391 0.137268 1445370980 0.973572 -0.180603 0.025391 0.137268 1445370980 0.979309 -0.149292 0.087341 0.104858 1445370980 0.979309 -0.149292 0.087341 0.104858 1445370980 0.979309 -0.149292 0.087341 0.104858 1445370980 0.979309 -0.149292 0.087341 0.104858 1445370980 0.979309 -0.149292 0.087341 0.104858 1445370980 0.979309 -0.149292 0.087341 0.104858 1445370980 0.976135 -0.152832 0.088135 0.126587 1445370980 0.976135 -0.152832 0.088135 0.126587 1445370980 0.976135 -0.152832 0.088135 0.126587 1445370980 0.974304 -0.116333 0.032104 0.190063 1445370980 0.974304 -0.116333 0.032104 0.190063 1445370980 0.974304 -0.116333 0.032104 0.190063 1445370980 0.974304 -0.116333 0.032104 0.190063 1445370980 0.974304 -0.116333 0.032104 0.190063 1445370980 0.974304 -0.116333 0.032104 0.190063 1445370980 0.974304 -0.116333 0.032104 0.190063 1445370980 0.952515 -0.107544 -0.065430 0.277039 1445370980 0.952515 -0.107544 -0.065430 0.277039 1445370980 0.952515 -0.107544 -0.065430 0.277039 1445370980 0.952515 -0.107544 -0.065430 0.277039 1445370980 0.952515 -0.107544 -0.065430 0.277039 1445370980 0.952515 -0.107544 -0.065430 0.277039 1445370980 0.900513 -0.136597 -0.174438 0.374084 1445370980 0.900513 -0.136597 -0.174438 0.374084 1445370980 0.900513 -0.136597 -0.174438 0.374084 1445370980 0.900513 -0.136597 -0.174438 0.374084 1445370980 0.900513 -0.136597 -0.174438 0.374084 1445370980 0.900513 -0.136597 -0.174438 0.374084 1445370980 0.808838 -0.171570 -0.291077 0.481262 1445370980 0.808838 -0.171570 -0.291077 0.481262 1445370980 0.808838 -0.171570 -0.291077 0.481262 1445370980 0.808838 -0.171570 -0.291077 0.481262 1445370980 0.808838 -0.171570 -0.291077 0.481262 1445370980 0.808838 -0.171570 -0.291077 0.481262 1445370980 0.717041 -0.250671 -0.395020 0.516663 1445370980 0.717041 -0.250671 -0.395020 0.516663 1445370980 0.717041 -0.250671 -0.395020 0.516663 1445370980 0.717041 -0.250671 -0.395020 0.516663 1445370980 0.717041 -0.250671 -0.395020 0.516663 1445370980 0.717041 -0.250671 -0.395020 0.516663 1445370980 0.710205 -0.190063 -0.328918 0.592651 1445370980 0.710205 -0.190063 -0.328918 0.592651 1445370980 0.710205 -0.190063 -0.328918 0.592651 1445370980 0.710205 -0.190063 -0.328918 0.592651 1445370980 0.710205 -0.190063 -0.328918 0.592651 1445370980 0.710205 -0.190063 -0.328918 0.592651 1445370980 0.706604 -0.291138 -0.341614 0.546997 1445370980 0.706604 -0.291138 -0.341614 0.546997 1445370980 0.706604 -0.291138 -0.341614 0.546997 1445370980 0.706604 -0.291138 -0.341614 0.546997 1445370980 0.706604 -0.291138 -0.341614 0.546997 1445370980 0.706604 -0.291138 -0.341614 0.546997 1445370980 0.703125 -0.358337 -0.373413 0.487610 1445370980 0.703125 -0.358337 -0.373413 0.487610 1445370980 0.703125 -0.358337 -0.373413 0.487610 1445370980 0.703125 -0.358337 -0.373413 0.487610 1445370980 0.703125 -0.358337 -0.373413 0.487610 1445370980 0.703125 -0.358337 -0.373413 0.487610 1445370980 0.779297 -0.302124 -0.318176 0.447449 1445370980 0.779297 -0.302124 -0.318176 0.447449 1445370980 0.779297 -0.302124 -0.318176 0.447449 1445370980 0.779297 -0.302124 -0.318176 0.447449 1445370980 0.779297 -0.302124 -0.318176 0.447449 1445370980 0.779297 -0.302124 -0.318176 0.447449 1445370980 0.853516 -0.219299 -0.245361 0.403992 1445370980 0.853516 -0.219299 -0.245361 0.403992 1445370980 0.853516 -0.219299 -0.245361 0.403992 1445370980 0.853516 -0.219299 -0.245361 0.403992 1445370980 0.853516 -0.219299 -0.245361 0.403992 1445370980 0.853516 -0.219299 -0.245361 0.403992 1445370980 0.901123 -0.188660 -0.202393 0.333679 1445370980 0.901123 -0.188660 -0.202393 0.333679 1445370980 0.901123 -0.188660 -0.202393 0.333679 1445370980 0.901123 -0.188660 -0.202393 0.333679 1445370980 0.901123 -0.188660 -0.202393 0.333679 1445370980 0.901123 -0.188660 -0.202393 0.333679 1445370981 0.943481 -0.186279 -0.123779 0.244568 1445370981 0.943481 -0.186279 -0.123779 0.244568 1445370981 0.943481 -0.186279 -0.123779 0.244568 1445370981 0.943481 -0.186279 -0.123779 0.244568 1445370981 0.943481 -0.186279 -0.123779 0.244568 1445370981 0.943481 -0.186279 -0.123779 0.244568 1445370981 0.943481 -0.186279 -0.123779 0.244568 1445370981 0.974548 -0.166565 0.020386 0.148621 1445370981 0.974548 -0.166565 0.020386 0.148621 1445370981 0.974548 -0.166565 0.020386 0.148621 1445370981 0.974548 -0.166565 0.020386 0.148621 1445370981 0.974548 -0.166565 0.020386 0.148621 1445370981 0.974548 -0.166565 0.020386 0.148621 1445370981 0.981079 -0.125854 0.098083 0.109192 1445370981 0.981079 -0.125854 0.098083 0.109192 1445370981 0.981079 -0.125854 0.098083 0.109192 1445370981 0.981079 -0.125854 0.098083 0.109192 1445370981 0.981079 -0.125854 0.098083 0.109192 1445370981 0.981079 -0.125854 0.098083 0.109192 1445370981 0.981262 -0.125671 0.072266 0.126709 1445370981 0.981262 -0.125671 0.072266 0.126709 1445370981 0.981262 -0.125671 0.072266 0.126709 1445370981 0.981262 -0.125671 0.072266 0.126709 1445370981 0.981262 -0.125671 0.072266 0.126709 1445370981 0.974976 -0.093323 -0.027161 0.199829 1445370981 0.974976 -0.093323 -0.027161 0.199829 1445370981 0.974976 -0.093323 -0.027161 0.199829 1445370981 0.974976 -0.093323 -0.027161 0.199829 1445370981 0.974976 -0.093323 -0.027161 0.199829 1445370981 0.974976 -0.093323 -0.027161 0.199829 1445370981 0.974976 -0.093323 -0.027161 0.199829 1445370981 0.937805 -0.071228 -0.146423 0.306458 1445370981 0.937805 -0.071228 -0.146423 0.306458 1445370981 0.937805 -0.071228 -0.146423 0.306458 1445370981 0.937805 -0.071228 -0.146423 0.306458 1445370981 0.937805 -0.071228 -0.146423 0.306458 1445370981 0.937805 -0.071228 -0.146423 0.306458 1445370981 0.858093 -0.103088 -0.270264 0.424255 1445370981 0.858093 -0.103088 -0.270264 0.424255 1445370981 0.858093 -0.103088 -0.270264 0.424255 1445370981 0.858093 -0.103088 -0.270264 0.424255 1445370981 0.858093 -0.103088 -0.270264 0.424255 1445370981 0.758972 -0.144226 -0.366150 0.518616 1445370981 0.758972 -0.144226 -0.366150 0.518616 1445370981 0.758972 -0.144226 -0.366150 0.518616 1445370981 0.758972 -0.144226 -0.366150 0.518616 1445370981 0.758972 -0.144226 -0.366150 0.518616 1445370981 0.684387 -0.168152 -0.403198 0.583740 1445370981 0.684387 -0.168152 -0.403198 0.583740 1445370981 0.684387 -0.168152 -0.403198 0.583740 1445370981 0.684387 -0.168152 -0.403198 0.583740 1445370981 0.684387 -0.168152 -0.403198 0.583740 1445370981 0.684387 -0.168152 -0.403198 0.583740 1445370981 0.684387 -0.168152 -0.403198 0.583740 1445370981 0.670044 -0.190430 -0.338440 0.632629 1445370981 0.670044 -0.190430 -0.338440 0.632629 1445370981 0.670044 -0.190430 -0.338440 0.632629 1445370981 0.670044 -0.190430 -0.338440 0.632629 1445370981 0.670044 -0.190430 -0.338440 0.632629 1445370981 0.670044 -0.190430 -0.338440 0.632629 1445370981 0.664490 -0.287659 -0.369202 0.582520 1445370981 0.664490 -0.287659 -0.369202 0.582520 1445370981 0.664490 -0.287659 -0.369202 0.582520 1445370981 0.664490 -0.287659 -0.369202 0.582520 1445370981 0.664490 -0.287659 -0.369202 0.582520 1445370981 0.664490 -0.287659 -0.369202 0.582520 1445370981 0.664490 -0.287659 -0.369202 0.582520 1445370981 0.673584 -0.365417 -0.399597 0.503052 1445370981 0.673584 -0.365417 -0.399597 0.503052 1445370981 0.673584 -0.365417 -0.399597 0.503052 1445370981 0.673584 -0.365417 -0.399597 0.503052 1445370981 0.673584 -0.365417 -0.399597 0.503052 1445370981 0.673584 -0.365417 -0.399597 0.503052 1445370981 0.744568 -0.331238 -0.339478 0.469727 1445370981 0.744568 -0.331238 -0.339478 0.469727 1445370981 0.744568 -0.331238 -0.339478 0.469727 1445370981 0.744568 -0.331238 -0.339478 0.469727 1445370981 0.744568 -0.331238 -0.339478 0.469727 1445370981 0.744568 -0.331238 -0.339478 0.469727 1445370981 0.830078 -0.222961 -0.243713 0.449158 1445370981 0.830078 -0.222961 -0.243713 0.449158 1445370981 0.830078 -0.222961 -0.243713 0.449158 1445370981 0.830078 -0.222961 -0.243713 0.449158 1445370981 0.830078 -0.222961 -0.243713 0.449158 1445370981 0.830078 -0.222961 -0.243713 0.449158 1445370981 0.877808 -0.160034 -0.196838 0.406311 1445370981 0.877808 -0.160034 -0.196838 0.406311 1445370981 0.877808 -0.160034 -0.196838 0.406311 1445370981 0.877808 -0.160034 -0.196838 0.406311 1445370981 0.877808 -0.160034 -0.196838 0.406311 1445370981 0.877808 -0.160034 -0.196838 0.406311 1445370981 0.877808 -0.160034 -0.196838 0.406311 1445370981 0.918152 -0.145264 -0.141113 0.340515 1445370981 0.918152 -0.145264 -0.141113 0.340515 1445370981 0.918152 -0.145264 -0.141113 0.340515 1445370981 0.918152 -0.145264 -0.141113 0.340515 1445370981 0.918152 -0.145264 -0.141113 0.340515 1445370981 0.918152 -0.145264 -0.141113 0.340515 1445370981 0.959351 -0.146729 -0.003540 0.240845 1445370981 0.959351 -0.146729 -0.003540 0.240845 1445370981 0.959351 -0.146729 -0.003540 0.240845 1445370981 0.959351 -0.146729 -0.003540 0.240845 1445370981 0.959351 -0.146729 -0.003540 0.240845 1445370981 0.959351 -0.146729 -0.003540 0.240845 1445370981 0.965332 -0.133484 0.092896 0.203918 1445370981 0.965332 -0.133484 0.092896 0.203918 1445370981 0.965332 -0.133484 0.092896 0.203918 1445370981 0.965332 -0.133484 0.092896 0.203918 1445370981 0.965332 -0.133484 0.092896 0.203918 1445370981 0.965332 -0.133484 0.092896 0.203918 1445370981 0.965332 -0.133484 0.092896 0.203918 1445370981 0.960999 -0.137268 0.080444 0.226135 1445370982 0.960999 -0.137268 0.080444 0.226135 1445370982 0.960999 -0.137268 0.080444 0.226135 1445370982 0.960999 -0.137268 0.080444 0.226135 1445370982 0.960999 -0.137268 0.080444 0.226135 1445370982 0.960999 -0.137268 0.080444 0.226135 1445370982 0.950867 -0.107239 -0.006226 0.290283 1445370982 0.950867 -0.107239 -0.006226 0.290283 1445370982 0.950867 -0.107239 -0.006226 0.290283 1445370982 0.950867 -0.107239 -0.006226 0.290283 1445370982 0.950867 -0.107239 -0.006226 0.290283 1445370982 0.950867 -0.107239 -0.006226 0.290283 1445370982 0.914185 -0.103699 -0.128052 0.370239 1445370982 0.914185 -0.103699 -0.128052 0.370239 1445370982 0.914185 -0.103699 -0.128052 0.370239 1445370982 0.914185 -0.103699 -0.128052 0.370239 1445370982 0.914185 -0.103699 -0.128052 0.370239 1445370982 0.914185 -0.103699 -0.128052 0.370239 1445370982 0.842529 -0.112793 -0.253113 0.461792 1445370982 0.842529 -0.112793 -0.253113 0.461792 1445370982 0.842529 -0.112793 -0.253113 0.461792 1445370982 0.842529 -0.112793 -0.253113 0.461792 1445370982 0.842529 -0.112793 -0.253113 0.461792 1445370982 0.842529 -0.112793 -0.253113 0.461792 1445370982 0.766785 -0.120117 -0.328552 0.538147 1445370982 0.766785 -0.120117 -0.328552 0.538147 1445370982 0.766785 -0.120117 -0.328552 0.538147 1445370982 0.766785 -0.120117 -0.328552 0.538147 1445370982 0.766785 -0.120117 -0.328552 0.538147 1445370982 0.766785 -0.120117 -0.328552 0.538147 1445370982 0.688782 -0.140076 -0.378235 0.602356 1445370982 0.688782 -0.140076 -0.378235 0.602356 1445370982 0.688782 -0.140076 -0.378235 0.602356 1445370982 0.688782 -0.140076 -0.378235 0.602356 1445370982 0.688782 -0.140076 -0.378235 0.602356 1445370982 0.688782 -0.140076 -0.378235 0.602356 1445370982 0.670105 -0.163940 -0.329529 0.644531 1445370982 0.670105 -0.163940 -0.329529 0.644531 1445370982 0.670105 -0.163940 -0.329529 0.644531 1445370982 0.670105 -0.163940 -0.329529 0.644531 1445370982 0.670105 -0.163940 -0.329529 0.644531 1445370982 0.681030 -0.244141 -0.343872 0.598572 1445370982 0.681030 -0.244141 -0.343872 0.598572 1445370982 0.681030 -0.244141 -0.343872 0.598572 1445370982 0.681030 -0.244141 -0.343872 0.598572 1445370982 0.681030 -0.244141 -0.343872 0.598572 1445370982 0.681030 -0.244141 -0.343872 0.598572 1445370982 0.695984 -0.323181 -0.368347 0.524841 1445370982 0.695984 -0.323181 -0.368347 0.524841 1445370982 0.695984 -0.323181 -0.368347 0.524841 1445370982 0.695984 -0.323181 -0.368347 0.524841 1445370982 0.695984 -0.323181 -0.368347 0.524841 1445370982 0.695984 -0.323181 -0.368347 0.524841 1445370982 0.763489 -0.297729 -0.297974 0.489502 1445370982 0.763489 -0.297729 -0.297974 0.489502 1445370982 0.763489 -0.297729 -0.297974 0.489502 1445370982 0.763489 -0.297729 -0.297974 0.489502 1445370982 0.763489 -0.297729 -0.297974 0.489502 1445370982 0.763489 -0.297729 -0.297974 0.489502 1445370982 0.843018 -0.216248 -0.173096 0.461060 1445370982 0.843018 -0.216248 -0.173096 0.461060 1445370982 0.843018 -0.216248 -0.173096 0.461060 1445370982 0.843018 -0.216248 -0.173096 0.461060 1445370982 0.843018 -0.216248 -0.173096 0.461060 1445370982 0.843018 -0.216248 -0.173096 0.461060 1445370982 0.895142 -0.167725 -0.103027 0.399902 1445370982 0.895142 -0.167725 -0.103027 0.399902 1445370982 0.895142 -0.167725 -0.103027 0.399902 1445370982 0.895142 -0.167725 -0.103027 0.399902 1445370982 0.895142 -0.167725 -0.103027 0.399902 1445370982 0.895142 -0.167725 -0.103027 0.399902 1445370982 0.895142 -0.167725 -0.103027 0.399902 1445370982 0.936951 -0.185669 -0.026489 0.294739 1445370982 0.936951 -0.185669 -0.026489 0.294739 1445370982 0.936951 -0.185669 -0.026489 0.294739 1445370982 0.936951 -0.185669 -0.026489 0.294739 1445370982 0.936951 -0.185669 -0.026489 0.294739 1445370982 0.936951 -0.185669 -0.026489 0.294739 1445370982 0.964539 -0.146973 0.049622 0.213318 1445370982 0.964539 -0.146973 0.049622 0.213318 1445370982 0.964539 -0.146973 0.049622 0.213318 1445370982 0.964539 -0.146973 0.049622 0.213318 1445370982 0.974792 -0.093750 0.058167 0.193848 1445370982 0.974792 -0.093750 0.058167 0.193848 1445370982 0.974792 -0.093750 0.058167 0.193848 1445370982 0.974792 -0.093750 0.058167 0.193848 1445370982 0.974792 -0.093750 0.058167 0.193848 1445370982 0.974792 -0.093750 0.058167 0.193848 1445370982 0.965820 -0.063049 0.004883 0.251160 1445370982 0.965820 -0.063049 0.004883 0.251160 1445370982 0.965820 -0.063049 0.004883 0.251160 1445370982 0.965820 -0.063049 0.004883 0.251160 1445370982 0.965820 -0.063049 0.004883 0.251160 1445370982 0.965820 -0.063049 0.004883 0.251160 1445370982 0.935669 -0.052063 -0.081848 0.339111 1445370982 0.935669 -0.052063 -0.081848 0.339111 1445370982 0.935669 -0.052063 -0.081848 0.339111 1445370982 0.935669 -0.052063 -0.081848 0.339111 1445370982 0.935669 -0.052063 -0.081848 0.339111 1445370982 0.935669 -0.052063 -0.081848 0.339111 1445370982 0.935669 -0.052063 -0.081848 0.339111 1445370982 0.880676 -0.089111 -0.179626 0.429138 1445370982 0.880676 -0.089111 -0.179626 0.429138 1445370982 0.880676 -0.089111 -0.179626 0.429138 1445370982 0.880676 -0.089111 -0.179626 0.429138 1445370982 0.880676 -0.089111 -0.179626 0.429138 1445370982 0.880676 -0.089111 -0.179626 0.429138 1445370982 0.800049 -0.135620 -0.276306 0.514832 1445370982 0.800049 -0.135620 -0.276306 0.514832 1445370983 0.800049 -0.135620 -0.276306 0.514832 1445370983 0.800049 -0.135620 -0.276306 0.514832 1445370983 0.800049 -0.135620 -0.276306 0.514832 1445370983 0.800049 -0.135620 -0.276306 0.514832 1445370983 0.719482 -0.234131 -0.369568 0.539368 1445370983 0.719482 -0.234131 -0.369568 0.539368 1445370983 0.719482 -0.234131 -0.369568 0.539368 1445370983 0.719482 -0.234131 -0.369568 0.539368 1445370983 0.719482 -0.234131 -0.369568 0.539368 1445370983 0.719482 -0.234131 -0.369568 0.539368 1445370983 0.697632 -0.207336 -0.315369 0.608948 1445370983 0.697632 -0.207336 -0.315369 0.608948 1445370983 0.697632 -0.207336 -0.315369 0.608948 1445370983 0.697632 -0.207336 -0.315369 0.608948 1445370983 0.697632 -0.207336 -0.315369 0.608948 1445370983 0.697632 -0.207336 -0.315369 0.608948 1445370983 0.678894 -0.281250 -0.327148 0.594116 1445370983 0.678894 -0.281250 -0.327148 0.594116 1445370983 0.678894 -0.281250 -0.327148 0.594116 1445370983 0.678894 -0.281250 -0.327148 0.594116 1445370983 0.678894 -0.281250 -0.327148 0.594116 1445370983 0.678894 -0.281250 -0.327148 0.594116 1445370983 0.666565 -0.337280 -0.361938 0.557556 1445370983 0.666565 -0.337280 -0.361938 0.557556 1445370983 0.666565 -0.337280 -0.361938 0.557556 1445370983 0.666565 -0.337280 -0.361938 0.557556 1445370983 0.666565 -0.337280 -0.361938 0.557556 1445370983 0.666565 -0.337280 -0.361938 0.557556 1445370983 0.666565 -0.337280 -0.361938 0.557556 1445370983 0.716248 -0.313660 -0.332458 0.527283 1445370983 0.716248 -0.313660 -0.332458 0.527283 1445370983 0.716248 -0.313660 -0.332458 0.527283 1445370983 0.716248 -0.313660 -0.332458 0.527283 1445370983 0.716248 -0.313660 -0.332458 0.527283 1445370983 0.716248 -0.313660 -0.332458 0.527283 1445370983 0.783630 -0.261780 -0.262695 0.498413 1445370983 0.783630 -0.261780 -0.262695 0.498413 1445370983 0.783630 -0.261780 -0.262695 0.498413 1445370983 0.783630 -0.261780 -0.262695 0.498413 1445370983 0.783630 -0.261780 -0.262695 0.498413 1445370983 0.783630 -0.261780 -0.262695 0.498413 1445370983 0.836548 -0.225952 -0.207886 0.453674 1445370983 0.836548 -0.225952 -0.207886 0.453674 1445370983 0.836548 -0.225952 -0.207886 0.453674 1445370983 0.836548 -0.225952 -0.207886 0.453674 1445370983 0.836548 -0.225952 -0.207886 0.453674 1445370983 0.836548 -0.225952 -0.207886 0.453674 1445370983 0.889160 -0.219849 -0.146118 0.373657 1445370983 0.889160 -0.219849 -0.146118 0.373657 1445370983 0.889160 -0.219849 -0.146118 0.373657 1445370983 0.889160 -0.219849 -0.146118 0.373657 1445370983 0.889160 -0.219849 -0.146118 0.373657 1445370983 0.937256 -0.197998 -0.034302 0.284729 1445370983 0.937256 -0.197998 -0.034302 0.284729 1445370983 0.937256 -0.197998 -0.034302 0.284729 1445370983 0.937256 -0.197998 -0.034302 0.284729 1445370983 0.937256 -0.197998 -0.034302 0.284729 1445370983 0.937256 -0.197998 -0.034302 0.284729 1445370983 0.937256 -0.197998 -0.034302 0.284729 1445370983 0.955139 -0.161865 0.067078 0.238647 1445370983 0.955139 -0.161865 0.067078 0.238647 1445370983 0.955139 -0.161865 0.067078 0.238647 1445370983 0.955139 -0.161865 0.067078 0.238647 1445370983 0.955139 -0.161865 0.067078 0.238647 1445370983 0.955139 -0.161865 0.067078 0.238647 1445370983 0.953064 -0.166992 0.063049 0.244324 1445370983 0.953064 -0.166992 0.063049 0.244324 1445370983 0.953064 -0.166992 0.063049 0.244324 1445370983 0.953064 -0.166992 0.063049 0.244324 1445370983 0.953064 -0.166992 0.063049 0.244324 1445370983 0.953064 -0.166992 0.063049 0.244324 1445370983 0.943542 -0.145996 -0.010620 0.297119 1445370983 0.943542 -0.145996 -0.010620 0.297119 1445370983 0.943542 -0.145996 -0.010620 0.297119 1445370983 0.943542 -0.145996 -0.010620 0.297119 1445370983 0.943542 -0.145996 -0.010620 0.297119 1445370983 0.943542 -0.145996 -0.010620 0.297119 1445370983 0.915527 -0.099365 -0.115540 0.372192 1445370983 0.915527 -0.099365 -0.115540 0.372192 1445370983 0.915527 -0.099365 -0.115540 0.372192 1445370983 0.915527 -0.099365 -0.115540 0.372192 1445370983 0.915527 -0.099365 -0.115540 0.372192 1445370983 0.915527 -0.099365 -0.115540 0.372192 1445370983 0.848633 -0.082581 -0.223022 0.472473 1445370983 0.848633 -0.082581 -0.223022 0.472473 1445370983 0.848633 -0.082581 -0.223022 0.472473 1445370983 0.848633 -0.082581 -0.223022 0.472473 1445370983 0.848633 -0.082581 -0.223022 0.472473 1445370983 0.848633 -0.082581 -0.223022 0.472473 1445370983 0.848633 -0.082581 -0.223022 0.472473 1445370983 0.750977 -0.131836 -0.339966 0.550537 1445370983 0.750977 -0.131836 -0.339966 0.550537 1445370983 0.750977 -0.131836 -0.339966 0.550537 1445370983 0.750977 -0.131836 -0.339966 0.550537 1445370983 0.750977 -0.131836 -0.339966 0.550537 1445370983 0.750977 -0.131836 -0.339966 0.550537 1445370983 0.679871 -0.180969 -0.386719 0.596130 1445370983 0.679871 -0.180969 -0.386719 0.596130 1445370983 0.679871 -0.180969 -0.386719 0.596130 1445370983 0.679871 -0.180969 -0.386719 0.596130 1445370983 0.679871 -0.180969 -0.386719 0.596130 1445370983 0.679871 -0.180969 -0.386719 0.596130 1445370983 0.665894 -0.247192 -0.349304 0.611084 1445370983 0.665894 -0.247192 -0.349304 0.611084 1445370983 0.665894 -0.247192 -0.349304 0.611084 1445370983 0.665894 -0.247192 -0.349304 0.611084 1445370983 0.665894 -0.247192 -0.349304 0.611084 1445370983 0.665894 -0.247192 -0.349304 0.611084 1445370983 0.665894 -0.247192 -0.349304 0.611084 1445370983 0.621033 -0.337219 -0.392090 0.588928 1445370983 0.621033 -0.337219 -0.392090 0.588928 1445370983 0.621033 -0.337219 -0.392090 0.588928 1445370983 0.621033 -0.337219 -0.392090 0.588928 1445370984 0.621033 -0.337219 -0.392090 0.588928 1445370984 0.621033 -0.337219 -0.392090 0.588928 1445370984 0.631714 -0.343628 -0.405518 0.564270 1445370984 0.631714 -0.343628 -0.405518 0.564270 1445370984 0.631714 -0.343628 -0.405518 0.564270 1445370984 0.631714 -0.343628 -0.405518 0.564270 1445370984 0.631714 -0.343628 -0.405518 0.564270 1445370984 0.631714 -0.343628 -0.405518 0.564270 1445370984 0.631714 -0.343628 -0.405518 0.564270 1445370984 0.710938 -0.270264 -0.339478 0.553406 1445370984 0.710938 -0.270264 -0.339478 0.553406 1445370984 0.710938 -0.270264 -0.339478 0.553406 1445370984 0.710938 -0.270264 -0.339478 0.553406 1445370984 0.710938 -0.270264 -0.339478 0.553406 1445370984 0.710938 -0.270264 -0.339478 0.553406 1445370984 0.781128 -0.219604 -0.296082 0.503845 1445370984 0.781128 -0.219604 -0.296082 0.503845 1445370984 0.781128 -0.219604 -0.296082 0.503845 1445370984 0.781128 -0.219604 -0.296082 0.503845 1445370984 0.781128 -0.219604 -0.296082 0.503845 1445370984 0.781128 -0.219604 -0.296082 0.503845 1445370984 0.836731 -0.224487 -0.262634 0.424805 1445370984 0.836731 -0.224487 -0.262634 0.424805 1445370984 0.836731 -0.224487 -0.262634 0.424805 1445370984 0.836731 -0.224487 -0.262634 0.424805 1445370984 0.836731 -0.224487 -0.262634 0.424805 1445370984 0.836731 -0.224487 -0.262634 0.424805 1445370984 0.836731 -0.224487 -0.262634 0.424805 1445370984 0.899658 -0.210999 -0.154480 0.349487 1445370984 0.899658 -0.210999 -0.154480 0.349487 1445370984 0.899658 -0.210999 -0.154480 0.349487 1445370984 0.899658 -0.210999 -0.154480 0.349487 1445370984 0.899658 -0.210999 -0.154480 0.349487 1445370984 0.899658 -0.210999 -0.154480 0.349487 1445370984 0.949097 -0.169128 -0.013184 0.265320 1445370984 0.949097 -0.169128 -0.013184 0.265320 1445370984 0.949097 -0.169128 -0.013184 0.265320 1445370984 0.949097 -0.169128 -0.013184 0.265320 1445370984 0.949097 -0.169128 -0.013184 0.265320 1445370984 0.949097 -0.169128 -0.013184 0.265320 1445370984 0.963989 -0.144836 0.069885 0.211670 1445370984 0.963989 -0.144836 0.069885 0.211670 1445370984 0.963989 -0.144836 0.069885 0.211670 1445370984 0.963989 -0.144836 0.069885 0.211670 1445370984 0.963989 -0.144836 0.069885 0.211670 1445370984 0.963989 -0.144836 0.069885 0.211670 1445370984 0.960571 -0.171631 0.051575 0.212402 1445370984 0.960571 -0.171631 0.051575 0.212402 1445370984 0.960571 -0.171631 0.051575 0.212402 1445370984 0.960571 -0.171631 0.051575 0.212402 1445370984 0.960571 -0.171631 0.051575 0.212402 1445370984 0.960571 -0.171631 0.051575 0.212402 1445370984 0.955139 -0.128784 -0.004639 0.266479 1445370984 0.955139 -0.128784 -0.004639 0.266479 1445370984 0.955139 -0.128784 -0.004639 0.266479 1445370984 0.955139 -0.128784 -0.004639 0.266479 1445370984 0.955139 -0.128784 -0.004639 0.266479 1445370984 0.955139 -0.128784 -0.004639 0.266479 1445370984 0.927734 -0.104004 -0.097168 0.344849 1445370984 0.927734 -0.104004 -0.097168 0.344849 1445370984 0.927734 -0.104004 -0.097168 0.344849 1445370984 0.927734 -0.104004 -0.097168 0.344849 1445370984 0.927734 -0.104004 -0.097168 0.344849 1445370984 0.927734 -0.104004 -0.097168 0.344849 1445370984 0.927734 -0.104004 -0.097168 0.344849 1445370984 0.867859 -0.121826 -0.219421 0.428650 1445370984 0.867859 -0.121826 -0.219421 0.428650 1445370984 0.867859 -0.121826 -0.219421 0.428650 1445370984 
0.473389 -0.724243 0.312988 0.391724 1445370987 0.473389 -0.724243 0.312988 0.391724 1445370987 0.473389 -0.724243 0.312988 0.391724 1445370987 0.472412 -0.720276 0.299438 0.410278 1445370987 0.472412 -0.720276 0.299438 0.410278 1445370987 0.472412 -0.720276 0.299438 0.410278 1445370987 0.472412 -0.720276 0.299438 0.410278 1445370987 0.472412 -0.720276 0.299438 0.410278 1445370987 0.472412 -0.720276 0.299438 0.410278 1445370987 0.447205 -0.724060 0.278564 0.445129 1445370987 0.447205 -0.724060 0.278564 0.445129 1445370987 0.447205 -0.724060 0.278564 0.445129 1445370987 0.447205 -0.724060 0.278564 0.445129 1445370987 0.447205 -0.724060 0.278564 0.445129 1445370987 0.447205 -0.724060 0.278564 0.445129 1445370987 0.440247 -0.726013 0.267395 0.455505 1445370987 0.440247 -0.726013 0.267395 0.455505 1445370987 0.440247 -0.726013 0.267395 0.455505 1445370987 0.440247 -0.726013 0.267395 0.455505 1445370987 0.440247 -0.726013 0.267395 0.455505 1445370987 0.440247 -0.726013 0.267395 0.455505 1445370987 0.440247 -0.726013 0.267395 0.455505 1445370987 0.471130 -0.712708 0.286926 0.433289 1445370987 0.471130 -0.712708 0.286926 0.433289 1445370987 0.471130 -0.712708 0.286926 0.433289 1445370987 0.471130 -0.712708 0.286926 0.433289 1445370987 0.471130 -0.712708 0.286926 0.433289 1445370987 0.471130 -0.712708 0.286926 0.433289 1445370987 0.488342 -0.697021 0.306641 0.426208 1445370987 0.488342 -0.697021 0.306641 0.426208 1445370987 0.488342 -0.697021 0.306641 0.426208 1445370987 0.488342 -0.697021 0.306641 0.426208 1445370987 0.488342 -0.697021 0.306641 0.426208 1445370987 0.488342 -0.697021 0.306641 0.426208 1445370987 0.502747 -0.682312 0.321777 0.422058 1445370987 0.502747 -0.682312 0.321777 0.422058 1445370987 0.502747 -0.682312 0.321777 0.422058 1445370987 0.502747 -0.682312 0.321777 0.422058 1445370987 0.502747 -0.682312 0.321777 0.422058 1445370987 0.502747 -0.682312 0.321777 0.422058 1445370987 0.532349 -0.654541 0.349731 0.407227 1445370987 0.532349 -0.654541 0.349731 0.407227 1445370987 0.532349 -0.654541 0.349731 0.407227 1445370987 0.532349 -0.654541 0.349731 0.407227 1445370987 0.532349 -0.654541 0.349731 0.407227 1445370987 0.532349 -0.654541 0.349731 0.407227 1445370987 0.559631 -0.625610 0.378235 0.390259 1445370987 0.559631 -0.625610 0.378235 0.390259 1445370987 0.559631 -0.625610 0.378235 0.390259 1445370987 0.559631 -0.625610 0.378235 0.390259 1445370987 0.559631 -0.625610 0.378235 0.390259 1445370987 0.559631 -0.625610 0.378235 0.390259 1445370987 0.562683 -0.613525 0.389099 0.394348 1445370987 0.562683 -0.613525 0.389099 0.394348 1445370987 0.562683 -0.613525 0.389099 0.394348 1445370987 0.562683 -0.613525 0.389099 0.394348 1445370987 0.562683 -0.613525 0.389099 0.394348 1445370987 0.562683 -0.613525 0.389099 0.394348 1445370987 0.558044 -0.610901 0.387329 0.406616 1445370987 0.558044 -0.610901 0.387329 0.406616 1445370987 0.558044 -0.610901 0.387329 0.406616 1445370987 0.558044 -0.610901 0.387329 0.406616 1445370987 0.558044 -0.610901 0.387329 0.406616 1445370987 0.558044 -0.610901 0.387329 0.406616 1445370987 0.558044 -0.610901 0.387329 0.406616 1445370987 0.565063 -0.606140 0.388245 0.403137 1445370987 0.565063 -0.606140 0.388245 0.403137 1445370987 0.565063 -0.606140 0.388245 0.403137 1445370987 0.565063 -0.606140 0.388245 0.403137 1445370987 0.565063 -0.606140 0.388245 0.403137 1445370987 0.565063 -0.606140 0.388245 0.403137 1445370987 0.581238 -0.595947 0.399292 0.384155 1445370987 0.581238 -0.595947 0.399292 0.384155 1445370987 0.581238 -0.595947 0.399292 0.384155 1445370987 0.581238 -0.595947 0.399292 0.384155 1445370987 0.581238 -0.595947 0.399292 0.384155 1445370987 0.581238 -0.595947 0.399292 0.384155 1445370987 0.576355 -0.602234 0.400146 0.380798 1445370987 0.576355 -0.602234 0.400146 0.380798 1445370987 0.576355 -0.602234 0.400146 0.380798 1445370987 0.576355 -0.602234 0.400146 0.380798 1445370987 0.576355 -0.602234 0.400146 0.380798 1445370987 0.576355 -0.602234 0.400146 0.380798 1445370987 0.576355 -0.602234 0.400146 0.380798 1445370987 0.549255 -0.627563 0.386902 0.393372 1445370987 0.549255 -0.627563 0.386902 0.393372 1445370987 0.549255 -0.627563 0.386902 0.393372 1445370987 0.549255 -0.627563 0.386902 0.393372 1445370987 0.549255 -0.627563 0.386902 0.393372 1445370987 0.549255 -0.627563 0.386902 0.393372 1445370987 0.514038 -0.656189 0.362366 0.416870 1445370987 0.514038 -0.656189 0.362366 0.416870 1445370987 0.514038 -0.656189 0.362366 0.416870 1445370987 0.514038 -0.656189 0.362366 0.416870 1445370987 0.514038 -0.656189 0.362366 0.416870 1445370987 0.514038 -0.656189 0.362366 0.416870 1445370987 0.465698 -0.692566 0.331421 0.440002 1445370987 0.465698 -0.692566 0.331421 0.440002 1445370987 0.465698 -0.692566 0.331421 0.440002 1445370988 0.465698 -0.692566 0.331421 0.440002 1445370988 0.465698 -0.692566 0.331421 0.440002 1445370988 0.465698 -0.692566 0.331421 0.440002 1445370988 0.465698 -0.692566 0.331421 0.440002 1445370988 0.419006 -0.737732 0.284241 0.446533 1445370988 0.419006 -0.737732 0.284241 0.446533 1445370988 0.419006 -0.737732 0.284241 0.446533 1445370988 0.419006 -0.737732 0.284241 0.446533 1445370988 0.419006 -0.737732 0.284241 0.446533 1445370988 0.419006 -0.737732 0.284241 0.446533 1445370988 0.422302 -0.751343 0.262695 0.433716 1445370988 0.422302 -0.751343 0.262695 0.433716 1445370988 0.422302 -0.751343 0.262695 0.433716 1445370988 0.422302 -0.751343 0.262695 0.433716 1445370988 0.422302 -0.751343 0.262695 0.433716 1445370988 0.422302 -0.751343 0.262695 0.433716 1445370988 0.448486 -0.735596 0.287537 0.418457 1445370988 0.448486 -0.735596 0.287537 0.418457 1445370988 0.448486 -0.735596 0.287537 0.418457 1445370988 0.448486 -0.735596 0.287537 0.418457 1445370988 0.448486 -0.735596 0.287537 0.418457 1445370988 0.448486 -0.735596 0.287537 0.418457 1445370988 0.477539 -0.711670 0.328430 0.396973 1445370988 0.477539 -0.711670 0.328430 0.396973 1445370988 0.477539 -0.711670 0.328430 0.396973 1445370988 0.477539 -0.711670 0.328430 0.396973 1445370988 0.477539 -0.711670 0.328430 0.396973 1445370988 0.477539 -0.711670 0.328430 0.396973 1445370988 0.508362 -0.684265 0.373047 0.366333 1445370988 0.508362 -0.684265 0.373047 0.366333 1445370988 0.508362 -0.684265 0.373047 0.366333 1445370988 0.508362 -0.684265 0.373047 0.366333 1445370988 0.508362 -0.684265 0.373047 0.366333 1445370988 0.508362 -0.684265 0.373047 0.366333 1445370988 0.525513 -0.656677 0.413086 0.349243 1445370988 0.525513 -0.656677 0.413086 0.349243 1445370988 0.525513 -0.656677 0.413086 0.349243 1445370988 0.525513 -0.656677 0.413086 0.349243 1445370988 0.525513 -0.656677 0.413086 0.349243 1445370988 0.525513 -0.656677 0.413086 0.349243 1445370988 0.527344 -0.632263 0.439209 0.359436 1445370988 0.527344 -0.632263 0.439209 0.359436 1445370988 0.527344 -0.632263 0.439209 0.359436 1445370988 0.527344 -0.632263 0.439209 0.359436 1445370988 0.527344 -0.632263 0.439209 0.359436 1445370988 0.527344 -0.632263 0.439209 0.359436 1445370988 0.505676 -0.620972 0.462097 0.380981 1445370988 0.505676 -0.620972 0.462097 0.380981 1445370988 0.505676 -0.620972 0.462097 0.380981 1445370988 0.505676 -0.620972 0.462097 0.380981 1445370988 0.524963 -0.598999 0.484680 0.361389 1445370988 0.524963 -0.598999 0.484680 0.361389 1445370988 0.524963 -0.598999 0.484680 0.361389 1445370988 0.524963 -0.598999 0.484680 0.361389 1445370988 0.524963 -0.598999 0.484680 0.361389 1445370988 0.524963 -0.598999 0.484680 0.361389 1445370988 0.571411 -0.569214 0.482239 0.341736 1445370988 0.571411 -0.569214 0.482239 0.341736 1445370988 0.571411 -0.569214 0.482239 0.341736 1445370988 0.571411 -0.569214 0.482239 0.341736 1445370988 0.571411 -0.569214 0.482239 0.341736 1445370988 0.571411 -0.569214 0.482239 0.341736 1445370988 0.571411 -0.569214 0.482239 0.341736 1445370988 0.549622 -0.594238 0.436707 0.392456 1445370988 0.549622 -0.594238 0.436707 0.392456 1445370988 0.549622 -0.594238 0.436707 0.392456 1445370988 0.549622 -0.594238 0.436707 0.392456 1445370988 0.549622 -0.594238 0.436707 0.392456 1445370988 0.508362 -0.643005 0.358887 0.446350 1445370988 0.508362 -0.643005 0.358887 0.446350 1445370988 0.508362 -0.643005 0.358887 0.446350 1445370988 0.508362 -0.643005 0.358887 0.446350 1445370988 0.508362 -0.643005 0.358887 0.446350 1445370988 0.508362 -0.643005 0.358887 0.446350 1445370988 0.486267 -0.669189 0.314392 0.465698 1445370988 0.486267 -0.669189 0.314392 0.465698 1445370988 0.486267 -0.669189 0.314392 0.465698 1445370988 0.486267 -0.669189 0.314392 0.465698 1445370988 0.486267 -0.669189 0.314392 0.465698 1445370988 0.486267 -0.669189 0.314392 0.465698 1445370988 0.451660 -0.695435 0.280640 0.483276 1445370988 0.451660 -0.695435 0.280640 0.483276 1445370988 0.451660 -0.695435 0.280640 0.483276 1445370988 0.451660 -0.695435 0.280640 0.483276 1445370988 0.451660 -0.695435 0.280640 0.483276 1445370988 0.451660 -0.695435 0.280640 0.483276 1445370988 0.402161 -0.731445 0.251526 0.489868 1445370988 0.402161 -0.731445 0.251526 0.489868 1445370988 0.402161 -0.731445 0.251526 0.489868 1445370988 0.402161 -0.731445 0.251526 0.489868 1445370988 0.402161 -0.731445 0.251526 0.489868 1445370988 0.402161 -0.731445 0.251526 0.489868 1445370988 0.402161 -0.731445 0.251526 0.489868 1445370988 0.378235 -0.754517 0.246887 0.476074 1445370988 0.378235 -0.754517 0.246887 0.476074 1445370988 0.378235 -0.754517 0.246887 0.476074 1445370988 0.378235 -0.754517 0.246887 0.476074 1445370988 0.378235 -0.754517 0.246887 0.476074 1445370988 0.378235 -0.754517 0.246887 0.476074 1445370988 0.387634 -0.745544 0.273376 0.468140 1445370988 0.387634 -0.745544 0.273376 0.468140 1445370988 0.387634 -0.745544 0.273376 0.468140 1445370988 0.387634 -0.745544 0.273376 0.468140 1445370988 0.387634 -0.745544 0.273376 0.468140 1445370988 0.387634 -0.745544 0.273376 0.468140 1445370988 0.387634 -0.745544 0.273376 0.468140 1445370988 0.402893 -0.726196 0.305176 0.466003 1445370988 0.402893 -0.726196 0.305176 0.466003 1445370988 0.402893 -0.726196 0.305176 0.466003 1445370989 0.402893 -0.726196 0.305176 0.466003 1445370989 0.402893 -0.726196 0.305176 0.466003 1445370989 0.402893 -0.726196 0.305176 0.466003 1445370989 0.415588 -0.709290 0.329163 0.464600 1445370989 0.415588 -0.709290 0.329163 0.464600 1445370989 0.415588 -0.709290 0.329163 0.464600 1445370989 0.415588 -0.709290 0.329163 0.464600 1445370989 0.415588 -0.709290 0.329163 0.464600 1445370989 0.415588 -0.709290 0.329163 0.464600 1445370989 0.415588 -0.709290 0.329163 0.464600 1445370989 0.439819 -0.687683 0.364563 0.447998 1445370989 0.439819 -0.687683 0.364563 0.447998 1445370989 0.439819 -0.687683 0.364563 0.447998 1445370989 0.439819 -0.687683 0.364563 0.447998 1445370989 0.439819 -0.687683 0.364563 0.447998 1445370989 0.439819 -0.687683 0.364563 0.447998 1445370989 0.466919 -0.664673 0.396606 0.427551 1445370989 0.466919 -0.664673 0.396606 0.427551 1445370989 0.466919 -0.664673 0.396606 0.427551 1445370989 0.466919 -0.664673 0.396606 0.427551 1445370989 0.466919 -0.664673 0.396606 0.427551 1445370989 0.466919 -0.664673 0.396606 0.427551 1445370989 0.466919 -0.664673 0.396606 0.427551 1445370989 0.486755 -0.641785 0.419495 0.418518 1445370989 0.486755 -0.641785 0.419495 0.418518 1445370989 0.486755 -0.641785 0.419495 0.418518 1445370989 0.486755 -0.641785 0.419495 0.418518 1445370989 0.486755 -0.641785 0.419495 0.418518 1445370989 0.486755 -0.641785 0.419495 0.418518 1445370989 0.501770 -0.618530 0.434204 0.420776 1445370989 0.501770 -0.618530 0.434204 0.420776 1445370989 0.501770 -0.618530 0.434204 0.420776 1445370989 0.501770 -0.618530 0.434204 0.420776 1445370989 0.501770 -0.618530 0.434204 0.420776 1445370989 0.501770 -0.618530 0.434204 0.420776 1445370989 0.501770 -0.618530 0.434204 0.420776 1445370989 0.525146 -0.597290 0.436646 0.420471 1445370989 0.525146 -0.597290 0.436646 0.420471 1445370989 0.525146 -0.597290 0.436646 0.420471 1445370989 0.525146 -0.597290 0.436646 0.420471 1445370989 0.525146 -0.597290 0.436646 0.420471 1445370989 0.525146 -0.597290 0.436646 0.420471 1445370989 0.533630 -0.595398 0.401733 0.446411 1445370989 0.533630 -0.595398 0.401733 0.446411 1445370989 0.533630 -0.595398 0.401733 0.446411 1445370989 0.533630 -0.595398 0.401733 0.446411 1445370989 0.533630 -0.595398 0.401733 0.446411 1445370989 0.533630 -0.595398 0.401733 0.446411 1445370989 0.518311 -0.613586 0.348450 0.483093 1445370989 0.518311 -0.613586 0.348450 0.483093 1445370989 0.518311 -0.613586 0.348450 0.483093 1445370989 0.518311 -0.613586 0.348450 0.483093 1445370989 0.518311 -0.613586 0.348450 0.483093 1445370989 0.518311 -0.613586 0.348450 0.483093 1445370989 0.484314 -0.643494 0.295227 0.513977 1445370989 0.484314 -0.643494 0.295227 0.513977 1445370989 0.484314 -0.643494 0.295227 0.513977 1445370989 0.484314 -0.643494 0.295227 0.513977 1445370989 0.484314 -0.643494 0.295227 0.513977 1445370989 0.484314 -0.643494 0.295227 0.513977 1445370989 0.442322 -0.673401 0.249146 0.537415 1445370989 0.442322 -0.673401 0.249146 0.537415 1445370989 0.442322 -0.673401 0.249146 0.537415 1445370989 0.442322 -0.673401 0.249146 0.537415 1445370989 0.442322 -0.673401 0.249146 0.537415 1445370989 0.442322 -0.673401 0.249146 0.537415 1445370989 0.401978 -0.701904 0.218689 0.545776 1445370989 0.401978 -0.701904 0.218689 0.545776 1445370989 0.401978 -0.701904 0.218689 0.545776 1445370989 0.401978 -0.701904 0.218689 0.545776 1445370989 0.401978 -0.701904 0.218689 0.545776 1445370989 0.401978 -0.701904 0.218689 0.545776 1445370989 0.365479 -0.739014 0.188660 0.533508 1445370989 0.365479 -0.739014 0.188660 0.533508 1445370989 0.365479 -0.739014 0.188660 0.533508 1445370989 0.365479 -0.739014 0.188660 0.533508 1445370989 0.365479 -0.739014 0.188660 0.533508 1445370989 0.365479 -0.739014 0.188660 0.533508 1445370989 0.349548 -0.759094 0.171631 0.521667 1445370989 0.349548 -0.759094 0.171631 0.521667 1445370989 0.349548 -0.759094 0.171631 0.521667 1445370989 0.349548 -0.759094 0.171631 0.521667 1445370989 0.349548 -0.759094 0.171631 0.521667 1445370989 0.349548 -0.759094 0.171631 0.521667 1445370989 0.374329 -0.745605 0.202026 0.512939 1445370989 0.374329 -0.745605 0.202026 0.512939 1445370989 0.374329 -0.745605 0.202026 0.512939 1445370989 0.374329 -0.745605 0.202026 0.512939 1445370989 0.374329 -0.745605 0.202026 0.512939 1445370989 0.374329 -0.745605 0.202026 0.512939 1445370989 0.401550 -0.724548 0.245483 0.503479 1445370989 0.401550 -0.724548 0.245483 0.503479 1445370989 0.401550 -0.724548 0.245483 0.503479 1445370989 0.401550 -0.724548 0.245483 0.503479 1445370989 0.401550 -0.724548 0.245483 0.503479 1445370989 0.401550 -0.724548 0.245483 0.503479 1445370989 0.401550 -0.724548 0.245483 0.503479 1445370989 0.425781 -0.700562 0.299133 0.488281 1445370989 0.425781 -0.700562 0.299133 0.488281 1445370989 0.425781 -0.700562 0.299133 0.488281 1445370989 0.425781 -0.700562 0.299133 0.488281 1445370989 0.425781 -0.700562 0.299133 0.488281 1445370989 0.425781 -0.700562 0.299133 0.488281 1445370989 0.453308 -0.670227 0.356018 0.467529 1445370989 0.453308 -0.670227 0.356018 0.467529 1445370989 0.453308 -0.670227 0.356018 0.467529 1445370989 0.453308 -0.670227 0.356018 0.467529 1445370989 0.453308 -0.670227 0.356018 0.467529 1445370989 0.453308 -0.670227 0.356018 0.467529 1445370989 0.479797 -0.636414 0.405884 0.447144 1445370989 0.479797 -0.636414 0.405884 0.447144 1445370989 0.479797 -0.636414 0.405884 0.447144 1445370989 0.479797 -0.636414 0.405884 0.447144 1445370989 0.479797 -0.636414 0.405884 0.447144 1445370990 0.479797 -0.636414 0.405884 0.447144 1445370990 0.504456 -0.604126 0.438477 0.433777 1445370990 0.504456 -0.604126 0.438477 0.433777 1445370990 0.504456 -0.604126 0.438477 0.433777 1445370990 0.504456 -0.604126 0.438477 0.433777 1445370990 0.504456 -0.604126 0.438477 0.433777 1445370990 0.504456 -0.604126 0.438477 0.433777 1445370990 0.523193 -0.577881 0.455078 0.430298 1445370990 0.523193 -0.577881 0.455078 0.430298 1445370990 0.523193 -0.577881 0.455078 0.430298 1445370990 0.523193 -0.577881 0.455078 0.430298 1445370990 0.523193 -0.577881 0.455078 0.430298 1445370990 0.523193 -0.577881 0.455078 0.430298 1445370990 0.540283 -0.562073 0.450012 0.435425 1445370990 0.540283 -0.562073 0.450012 0.435425 1445370990 0.540283 -0.562073 0.450012 0.435425 1445370990 0.540283 -0.562073 0.450012 0.435425 1445370990 0.540283 -0.562073 0.450012 0.435425 1445370990 0.540283 -0.562073 0.450012 0.435425 1445370990 0.542847 -0.575256 0.395630 0.466675 1445370990 0.542847 -0.575256 0.395630 0.466675 1445370990 0.542847 -0.575256 0.395630 0.466675 1445370990 0.542847 -0.575256 0.395630 0.466675 1445370990 0.542847 -0.575256 0.395630 0.466675 1445370990 0.542847 -0.575256 0.395630 0.466675 1445370990 0.528870 -0.596863 0.339844 0.498474 1445370990 0.528870 -0.596863 0.339844 0.498474 1445370990 0.528870 -0.596863 0.339844 0.498474 1445370990 0.528870 -0.596863 0.339844 0.498474 1445370990 0.528870 -0.596863 0.339844 0.498474 1445370990 0.528870 -0.596863 0.339844 0.498474 1445370990 0.501404 -0.620544 0.298096 0.523987 1445370990 0.501404 -0.620544 0.298096 0.523987 1445370990 0.501404 -0.620544 0.298096 0.523987 1445370990 0.501404 -0.620544 0.298096 0.523987 1445370990 0.501404 -0.620544 0.298096 0.523987 1445370990 0.501404 -0.620544 0.298096 0.523987 1445370990 0.466003 -0.651062 0.265015 0.537292 1445370990 0.466003 -0.651062 0.265015 0.537292 1445370990 0.466003 -0.651062 0.265015 0.537292 1445370990 0.466003 -0.651062 0.265015 0.537292 1445370990 0.466003 -0.651062 0.265015 0.537292 1445370990 0.466003 -0.651062 0.265015 0.537292 1445370990 0.422607 -0.688965 0.226929 0.543335 1445370990 0.422607 -0.688965 0.226929 0.543335 1445370990 0.422607 -0.688965 0.226929 0.543335 1445370990 0.422607 -0.688965 0.226929 0.543335 1445370990 0.422607 -0.688965 0.226929 0.543335 1445370990 0.422607 -0.688965 0.226929 0.543335 1445370990 0.371826 -0.734070 0.183899 0.537659 1445370990 0.371826 -0.734070 0.183899 0.537659 1445370990 0.371826 -0.734070 0.183899 0.537659 1445370990 0.371826 -0.734070 0.183899 0.537659 1445370990 0.371826 -0.734070 0.183899 0.537659 1445370990 0.371826 -0.734070 0.183899 0.537659 1445370990 0.348022 -0.764832 0.167419 0.515625 1445370990 0.348022 -0.764832 0.167419 0.515625 1445370990 0.348022 -0.764832 0.167419 0.515625 1445370990 0.348022 -0.764832 0.167419 0.515625 1445370990 0.348022 -0.764832 0.167419 0.515625 1445370990 0.348022 -0.764832 0.167419 0.515625 1445370990 0.355408 -0.762878 0.189636 0.505676 1445370990 0.355408 -0.762878 0.189636 0.505676 1445370990 0.355408 -0.762878 0.189636 0.505676 1445370990 0.355408 -0.762878 0.189636 0.505676 1445370990 0.355408 -0.762878 0.189636 0.505676 1445370990 0.378967 -0.745178 0.225098 0.500366 1445370990 0.378967 -0.745178 0.225098 0.500366 1445370990 0.378967 -0.745178 0.225098 0.500366 1445370990 0.378967 -0.745178 0.225098 0.500366 1445370990 0.378967 -0.745178 0.225098 0.500366 1445370990 0.378967 -0.745178 0.225098 0.500366 1445370990 0.411499 -0.720276 0.272522 0.487427 1445370990 0.411499 -0.720276 0.272522 0.487427 1445370990 0.411499 -0.720276 0.272522 0.487427 1445370990 0.411499 -0.720276 0.272522 0.487427 1445370990 0.411499 -0.720276 0.272522 0.487427 1445370990 0.439758 -0.692139 0.333008 0.465393 1445370990 0.439758 -0.692139 0.333008 0.465393 1445370990 0.439758 -0.692139 0.333008 0.465393 1445370990 0.439758 -0.692139 0.333008 0.465393 1445370990 0.439758 -0.692139 0.333008 0.465393 1445370990 0.439758 -0.692139 0.333008 0.465393 1445370990 0.462769 -0.662781 0.388855 0.441956 1445370990 0.462769 -0.662781 0.388855 0.441956 1445370990 0.462769 -0.662781 0.388855 0.441956 1445370990 0.462769 -0.662781 0.388855 0.441956 1445370990 0.462769 -0.662781 0.388855 0.441956 1445370990 0.491760 -0.622192 0.440369 0.420776 1445370990 0.491760 -0.622192 0.440369 0.420776 1445370990 0.491760 -0.622192 0.440369 0.420776 1445370990 0.491760 -0.622192 0.440369 0.420776 1445370990 0.491760 -0.622192 0.440369 0.420776 1445370990 0.491760 -0.622192 0.440369 0.420776 1445370990 0.522949 -0.581055 0.481567 0.396240 1445370990 0.522949 -0.581055 0.481567 0.396240 1445370990 0.522949 -0.581055 0.481567 0.396240 1445370990 0.522949 -0.581055 0.481567 0.396240 1445370990 0.522949 -0.581055 0.481567 0.396240 1445370990 0.522949 -0.581055 0.481567 0.396240 1445370990 0.522949 -0.581055 0.481567 0.396240 1445370990 0.547852 -0.557739 0.483398 0.393738 1445370990 0.547852 -0.557739 0.483398 0.393738 1445370990 0.547852 -0.557739 0.483398 0.393738 1445370990 0.547852 -0.557739 0.483398 0.393738 1445370990 0.547852 -0.557739 0.483398 0.393738 1445370991 0.561768 -0.556885 0.442261 0.422668 1445370991 0.561768 -0.556885 0.442261 0.422668 1445370991 0.561768 -0.556885 0.442261 0.422668 1445370991 0.561768 -0.556885 0.442261 0.422668 1445370991 0.561768 -0.556885 0.442261 0.422668 1445370991 0.561768 -0.556885 0.442261 0.422668 1445370991 0.555115 -0.573303 0.377930 0.469299 1445370991 0.555115 -0.573303 0.377930 0.469299 1445370991 0.555115 -0.573303 0.377930 0.469299 1445370991 0.555115 -0.573303 0.377930 0.469299 1445370991 0.555115 -0.573303 0.377930 0.469299 1445370991 0.555115 -0.573303 0.377930 0.469299 1445370991 0.526794 -0.598633 0.314087 0.515198 1445370991 0.526794 -0.598633 0.314087 0.515198 1445370991 0.526794 -0.598633 0.314087 0.515198 1445370991 0.526794 -0.598633 0.314087 0.515198 1445370991 0.526794 -0.598633 0.314087 0.515198 1445370991 0.526794 -0.598633 0.314087 0.515198 1445370991 0.526794 -0.598633 0.314087 0.515198 1445370991 0.479614 -0.636169 0.252625 0.549011 1445370991 0.479614 -0.636169 0.252625 0.549011 1445370991 0.479614 -0.636169 0.252625 0.549011 1445370991 0.479614 -0.636169 0.252625 0.549011 1445370991 0.479614 -0.636169 0.252625 0.549011 1445370991 0.479614 -0.636169 0.252625 0.549011 1445370991 0.439331 -0.671021 0.210205 0.559021 1445370991 0.439331 -0.671021 0.210205 0.559021 1445370991 0.439331 -0.671021 0.210205 0.559021 1445370991 0.439331 -0.671021 0.210205 0.559021 1445370991 0.439331 -0.671021 0.210205 0.559021 1445370991 0.439331 -0.671021 0.210205 0.559021 1445370991 0.439331 -0.671021 0.210205 0.559021 1445370991 0.398560 -0.706970 0.174622 0.557495 1445370991 0.398560 -0.706970 0.174622 0.557495 1445370991 0.398560 -0.706970 0.174622 0.557495 1445370991 0.398560 -0.706970 0.174622 0.557495 1445370991 0.398560 -0.706970 0.174622 0.557495 1445370991 0.398560 -0.706970 0.174622 0.557495 1445370991 0.362671 -0.744385 0.132324 0.544800 1445370991 0.362671 -0.744385 0.132324 0.544800 1445370991 0.362671 -0.744385 0.132324 0.544800 1445370991 0.362671 -0.744385 0.132324 0.544800 1445370991 0.362671 -0.744385 0.132324 0.544800 1445370991 0.362671 -0.744385 0.132324 0.544800 1445370991 0.344543 -0.764099 0.106934 0.534790 1445370991 0.344543 -0.764099 0.106934 0.534790 1445370991 0.344543 -0.764099 0.106934 0.534790 1445370991 0.344543 -0.764099 0.106934 0.534790 1445370991 0.344543 -0.764099 0.106934 0.534790 1445370991 0.344543 -0.764099 0.106934 0.534790 1445370991 0.344543 -0.764099 0.106934 0.534790 1445370991 0.347778 -0.755005 0.133240 0.539673 1445370991 0.347778 -0.755005 0.133240 0.539673 1445370991 0.347778 -0.755005 0.133240 0.539673 1445370991 0.347778 -0.755005 0.133240 0.539673 1445370991 0.347778 -0.755005 0.133240 0.539673 1445370991 0.347778 -0.755005 0.133240 0.539673 1445370991 0.364624 -0.737366 0.184387 0.537903 1445370991 0.364624 -0.737366 0.184387 0.537903 1445370991 0.364624 -0.737366 0.184387 0.537903 1445370991 0.364624 -0.737366 0.184387 0.537903 1445370991 0.364624 -0.737366 0.184387 0.537903 1445370991 0.364624 -0.737366 0.184387 0.537903 1445370991 0.397949 -0.713135 0.255066 0.517639 1445370991 0.397949 -0.713135 0.255066 0.517639 1445370991 0.397949 -0.713135 0.255066 0.517639 1445370991 0.397949 -0.713135 0.255066 0.517639 1445370991 0.397949 -0.713135 0.255066 0.517639 1445370991 0.438843 -0.684509 0.325806 0.482300 1445370991 0.438843 -0.684509 0.325806 0.482300 1445370991 0.438843 -0.684509 0.325806 0.482300 1445370991 0.438843 -0.684509 0.325806 0.482300 1445370991 0.438843 -0.684509 0.325806 0.482300 1445370991 0.438843 -0.684509 0.325806 0.482300 1445370991 0.476257 -0.647339 0.391724 0.447937 1445370991 0.476257 -0.647339 0.391724 0.447937 1445370991 0.476257 -0.647339 0.391724 0.447937 1445370991 0.476257 -0.647339 0.391724 0.447937 1445370991 0.476257 -0.647339 0.391724 0.447937 1445370991 0.476257 -0.647339 0.391724 0.447937 1445370991 0.499817 -0.609924 0.454651 0.414001 1445370991 0.499817 -0.609924 0.454651 0.414001 1445370991 0.522888 -0.577881 0.492249 0.387634 1445370991 0.522888 -0.577881 0.492249 0.387634 1445370991 0.522888 -0.577881 0.492249 0.387634 1445370991 0.522888 -0.577881 0.492249 0.387634 1445370991 0.522888 -0.577881 0.492249 0.387634 1445370991 0.522888 -0.577881 0.492249 0.387634 1445370991 0.550964 -0.559387 0.472046 0.400879 1445370991 0.550964 -0.559387 0.472046 0.400879 1445370991 0.550964 -0.559387 0.472046 0.400879 1445370991 0.550964 -0.559387 0.472046 0.400879 1445370991 0.550964 -0.559387 0.472046 0.400879 1445370991 0.550964 -0.559387 0.472046 0.400879 1445370991 0.550964 -0.559387 0.472046 0.400879 1445370991 0.556946 -0.566223 0.421875 0.437195 1445370991 0.556946 -0.566223 0.421875 0.437195 1445370991 0.556946 -0.566223 0.421875 0.437195 1445370991 0.556946 -0.566223 0.421875 0.437195 1445370991 0.556946 -0.566223 0.421875 0.437195 1445370991 0.556946 -0.566223 0.421875 0.437195 1445370991 0.545288 -0.583801 0.360596 0.481445 1445370991 0.545288 -0.583801 0.360596 0.481445 1445370991 0.545288 -0.583801 0.360596 0.481445 1445370991 0.545288 -0.583801 0.360596 0.481445 1445370991 0.545288 -0.583801 0.360596 0.481445 1445370991 0.545288 -0.583801 0.360596 0.481445 1445370992 0.513611 -0.609253 0.301270 0.523682 1445370992 0.513611 -0.609253 0.301270 0.523682 1445370992 0.513611 -0.609253 0.301270 0.523682 1445370992 0.513611 -0.609253 0.301270 0.523682 1445370992 0.513611 -0.609253 0.301270 0.523682 1445370992 0.513611 -0.609253 0.301270 0.523682 1445370992 0.513611 -0.609253 0.301270 0.523682 1445370992 0.466614 -0.643372 0.241272 0.556824 1445370992 0.466614 -0.643372 0.241272 0.556824 1445370992 0.466614 -0.643372 0.241272 0.556824 1445370992 0.466614 -0.643372 0.241272 0.556824 1445370992 0.418884 -0.676147 0.186707 0.576599 1445370992 0.418884 -0.676147 0.186707 0.576599 1445370992 0.418884 -0.676147 0.186707 0.576599 1445370992 0.418884 -0.676147 0.186707 0.576599 1445370992 0.418884 -0.676147 0.186707 0.576599 1445370992 0.418884 -0.676147 0.186707 0.576599 1445370992 0.388000 -0.704773 0.145325 0.575867 1445370992 0.388000 -0.704773 0.145325 0.575867 1445370992 0.388000 -0.704773 0.145325 0.575867 1445370992 0.388000 -0.704773 0.145325 0.575867 1445370992 0.388000 -0.704773 0.145325 0.575867 1445370992 0.388000 -0.704773 0.145325 0.575867 1445370992 0.360779 -0.729492 0.123657 0.567810 1445370992 0.360779 -0.729492 0.123657 0.567810 1445370992 0.360779 -0.729492 0.123657 0.567810 1445370992 0.360779 -0.729492 0.123657 0.567810 1445370992 0.360779 -0.729492 0.123657 0.567810 1445370992 0.360779 -0.729492 0.123657 0.567810 1445370992 0.360779 -0.729492 0.123657 0.567810 1445370992 0.360046 -0.726501 0.142761 0.567566 1445370992 0.360046 -0.726501 0.142761 0.567566 1445370992 0.360046 -0.726501 0.142761 0.567566 1445370992 0.360046 -0.726501 0.142761 0.567566 1445370992 0.360046 -0.726501 0.142761 0.567566 1445370992 0.382813 -0.711609 0.192505 0.556763 1445370992 0.382813 -0.711609 0.192505 0.556763 1445370992 0.382813 -0.711609 0.192505 0.556763 1445370992 0.382813 -0.711609 0.192505 0.556763 1445370992 0.382813 -0.711609 0.192505 0.556763 1445370992 0.382813 -0.711609 0.192505 0.556763 1445370992 0.406799 -0.697876 0.244568 0.536255 1445370992 0.406799 -0.697876 0.244568 0.536255 1445370992 0.406799 -0.697876 0.244568 0.536255 1445370992 
0.750793 -0.502563 0.406616 0.135681 1445370994 0.750793 -0.502563 0.406616 0.135681 1445370994 0.750793 -0.502563 0.406616 0.135681 1445370994 0.750793 -0.502563 0.406616 0.135681 1445370994 0.849060 -0.402283 0.330750 0.088135 1445370994 0.849060 -0.402283 0.330750 0.088135 1445370994 0.849060 -0.402283 0.330750 0.088135 1445370994 0.849060 -0.402283 0.330750 0.088135 1445370994 0.849060 -0.402283 0.330750 0.088135 1445370994 0.849060 -0.402283 0.330750 0.088135 1445370994 0.849060 -0.402283 0.330750 0.088135 1445370994 0.916687 -0.280823 0.278381 0.057068 1445370994 0.916687 -0.280823 0.278381 0.057068 1445370994 0.916687 -0.280823 0.278381 0.057068 1445370994 0.916687 -0.280823 0.278381 0.057068 1445370994 0.916687 -0.280823 0.278381 0.057068 1445370994 0.916687 -0.280823 0.278381 0.057068 1445370994 0.947998 -0.223267 0.222656 0.043152 1445370994 0.947998 -0.223267 0.222656 0.043152 1445370994 0.947998 -0.223267 0.222656 0.043152 1445370994 0.947998 -0.223267 0.222656 0.043152 1445370994 0.947998 -0.223267 0.222656 0.043152 1445370994 0.947998 -0.223267 0.222656 0.043152 1445370994 0.960754 -0.201599 0.188904 0.023315 1445370994 0.960754 -0.201599 0.188904 0.023315 1445370994 0.960754 -0.201599 0.188904 0.023315 1445370995 0.960754 -0.201599 0.188904 0.023315 1445370995 0.960754 -0.201599 0.188904 0.023315 1445370995 0.962891 -0.180054 0.200928 -0.001282 1445370995 0.962891 -0.180054 0.200928 -0.001282 1445370995 0.962891 -0.180054 0.200928 -0.001282 1445370995 0.962891 -0.180054 0.200928 -0.001282 1445370995 0.962891 -0.180054 0.200928 -0.001282 1445370995 0.962891 -0.180054 0.200928 -0.001282 1445370995 0.962891 -0.180054 0.200928 -0.001282 1445370995 0.967163 -0.126770 0.220032 0.004761 1445370995 0.967163 -0.126770 0.220032 0.004761 1445370995 0.967163 -0.126770 0.220032 0.004761 1445370995 0.967163 -0.126770 0.220032 0.004761 1445370995 0.967163 -0.126770 0.220032 0.004761 1445370995 0.967163 -0.126770 0.220032 0.004761 1445370995 0.976318 -0.084717 0.193359 0.047241 1445370995 0.976318 -0.084717 0.193359 0.047241 1445370995 0.976318 -0.084717 0.193359 0.047241 1445370995 0.976318 -0.084717 0.193359 0.047241 1445370995 0.976318 -0.084717 0.193359 0.047241 1445370995 0.976318 -0.084717 0.193359 0.047241 1445370995 0.981934 -0.071289 0.124084 0.123291 1445370995 0.981934 -0.071289 0.124084 0.123291 1445370995 0.981934 -0.071289 0.124084 0.123291 1445370995 0.981934 -0.071289 0.124084 0.123291 1445370995 0.981934 -0.071289 0.124084 0.123291 1445370995 0.981934 -0.071289 0.124084 0.123291 1445370995 0.972717 -0.086853 0.028748 0.213013 1445370995 0.972717 -0.086853 0.028748 0.213013 1445370995 0.972717 -0.086853 0.028748 0.213013 1445370995 0.972717 -0.086853 0.028748 0.213013 1445370995 0.972717 -0.086853 0.028748 0.213013 1445370995 0.972717 -0.086853 0.028748 0.213013 1445370995 0.937561 -0.123047 -0.079651 0.315369 1445370995 0.937561 -0.123047 -0.079651 0.315369 1445370995 0.937561 -0.123047 -0.079651 0.315369 1445370995 0.937561 -0.123047 -0.079651 0.315369 1445370995 0.937561 -0.123047 -0.079651 0.315369 1445370995 0.937561 -0.123047 -0.079651 0.315369 1445370995 0.865723 -0.180786 -0.192627 0.425049 1445370995 0.865723 -0.180786 -0.192627 0.425049 1445370995 0.865723 -0.180786 -0.192627 0.425049 1445370995 0.865723 -0.180786 -0.192627 0.425049 1445370995 0.865723 -0.180786 -0.192627 0.425049 1445370995 0.865723 -0.180786 -0.192627 0.425049 1445370995 0.772583 -0.319824 -0.331726 0.436768 1445370995 0.772583 -0.319824 -0.331726 0.436768 1445370995 0.772583 -0.319824 -0.331726 0.436768 1445370995 0.772583 -0.319824 -0.331726 0.436768 1445370995 0.772583 -0.319824 -0.331726 0.436768 1445370995 0.772583 -0.319824 -0.331726 0.436768 1445370995 0.760986 -0.297974 -0.310364 0.485596 1445370995 0.760986 -0.297974 -0.310364 0.485596 1445370995 0.760986 -0.297974 -0.310364 0.485596 1445370995 0.760986 -0.297974 -0.310364 0.485596 1445370995 0.760986 -0.297974 -0.310364 0.485596 1445370995 0.760986 -0.297974 -0.310364 0.485596 1445370995 0.760864 -0.370117 -0.285889 0.449829 1445370995 0.760864 -0.370117 -0.285889 0.449829 1445370995 0.760864 -0.370117 -0.285889 0.449829 1445370995 0.760864 -0.370117 -0.285889 0.449829 1445370995 0.760864 -0.370117 -0.285889 0.449829 1445370995 0.760864 -0.370117 -0.285889 0.449829 1445370995 0.770142 -0.413391 -0.268616 0.404724 1445370995 0.770142 -0.413391 -0.268616 0.404724 1445370995 0.770142 -0.413391 -0.268616 0.404724 1445370995 0.770142 -0.413391 -0.268616 0.404724 1445370995 0.770142 -0.413391 -0.268616 0.404724 1445370995 0.770142 -0.413391 -0.268616 0.404724 1445370995 0.832947 -0.372803 -0.215393 0.347595 1445370995 0.832947 -0.372803 -0.215393 0.347595 1445370995 0.832947 -0.372803 -0.215393 0.347595 1445370995 0.832947 -0.372803 -0.215393 0.347595 1445370995 0.832947 -0.372803 -0.215393 0.347595 1445370995 0.832947 -0.372803 -0.215393 0.347595 1445370995 0.832947 -0.372803 -0.215393 0.347595 1445370995 0.892578 -0.303040 -0.153137 0.296570 1445370995 0.892578 -0.303040 -0.153137 0.296570 1445370995 0.892578 -0.303040 -0.153137 0.296570 1445370995 0.892578 -0.303040 -0.153137 0.296570 1445370995 0.892578 -0.303040 -0.153137 0.296570 1445370995 0.892578 -0.303040 -0.153137 0.296570 1445370995 0.939087 -0.220642 -0.079468 0.251038 1445370995 0.939087 -0.220642 -0.079468 0.251038 1445370995 0.939087 -0.220642 -0.079468 0.251038 1445370995 0.939087 -0.220642 -0.079468 0.251038 1445370995 0.939087 -0.220642 -0.079468 0.251038 1445370995 0.939087 -0.220642 -0.079468 0.251038 1445370995 0.966736 -0.143433 0.041321 0.207458 1445370995 0.966736 -0.143433 0.041321 0.207458 1445370995 0.966736 -0.143433 0.041321 0.207458 1445370995 0.966736 -0.143433 0.041321 0.207458 1445370995 0.966736 -0.143433 0.041321 0.207458 1445370995 0.966736 -0.143433 0.041321 0.207458 1445370995 0.969482 -0.085388 0.176208 0.147461 1445370995 0.969482 -0.085388 0.176208 0.147461 1445370995 0.969482 -0.085388 0.176208 0.147461 1445370995 0.969482 -0.085388 0.176208 0.147461 1445370995 0.969482 -0.085388 0.176208 0.147461 1445370995 0.969482 -0.085388 0.176208 0.147461 1445370995 0.967163 -0.112366 0.208557 0.091553 1445370995 0.967163 -0.112366 0.208557 0.091553 1445370995 0.967163 -0.112366 0.208557 0.091553 1445370995 0.967163 -0.112366 0.208557 0.091553 1445370995 0.967163 -0.112366 0.208557 0.091553 1445370995 0.967163 -0.112366 0.208557 0.091553 1445370995 0.979492 -0.109619 0.116211 0.122620 1445370995 0.979492 -0.109619 0.116211 0.122620 1445370996 0.979492 -0.109619 0.116211 0.122620 1445370996 0.979492 -0.109619 0.116211 0.122620 1445370996 0.979492 -0.109619 0.116211 0.122620 1445370996 0.977173 -0.092285 -0.011169 0.190735 1445370996 0.977173 -0.092285 -0.011169 0.190735 1445370996 0.977173 -0.092285 -0.011169 0.190735 1445370996 0.977173 -0.092285 -0.011169 0.190735 1445370996 0.977173 -0.092285 -0.011169 0.190735 1445370996 0.977173 -0.092285 -0.011169 0.190735 1445370996 0.943909 -0.064819 -0.133362 0.294922 1445370996 0.943909 -0.064819 -0.133362 0.294922 1445370996 0.943909 -0.064819 -0.133362 0.294922 1445370996 0.943909 -0.064819 -0.133362 0.294922 1445370996 0.943909 -0.064819 -0.133362 0.294922 1445370996 0.943909 -0.064819 -0.133362 0.294922 1445370996 0.882751 -0.123718 -0.222900 0.394592 1445370996 0.882751 -0.123718 -0.222900 0.394592 1445370996 0.882751 -0.123718 -0.222900 0.394592 1445370996 0.882751 -0.123718 -0.222900 0.394592 1445370996 0.882751 -0.123718 -0.222900 0.394592 1445370996 0.882751 -0.123718 -0.222900 0.394592 1445370996 0.814392 -0.195801 -0.252869 0.484192 1445370996 0.814392 -0.195801 -0.252869 0.484192 1445370996 0.814392 -0.195801 -0.252869 0.484192 1445370996 0.814392 -0.195801 -0.252869 0.484192 1445370996 0.814392 -0.195801 -0.252869 0.484192 1445370996 0.814392 -0.195801 -0.252869 0.484192 1445370996 0.752258 -0.282532 -0.294312 0.517334 1445370996 0.752258 -0.282532 -0.294312 0.517334 1445370996 0.752258 -0.282532 -0.294312 0.517334 1445370996 0.752258 -0.282532 -0.294312 0.517334 1445370996 0.752258 -0.282532 -0.294312 0.517334 1445370996 0.752258 -0.282532 -0.294312 0.517334 1445370996 0.697083 -0.394836 -0.307861 0.513184 1445370996 0.697083 -0.394836 -0.307861 0.513184 1445370996 0.697083 -0.394836 -0.307861 0.513184 1445370996 0.697083 -0.394836 -0.307861 0.513184 1445370996 0.697083 -0.394836 -0.307861 0.513184 1445370996 0.697083 -0.394836 -0.307861 0.513184 1445370996 0.679504 -0.442078 -0.299805 0.502930 1445370996 0.679504 -0.442078 -0.299805 0.502930 1445370996 0.679504 -0.442078 -0.299805 0.502930 1445370996 0.679504 -0.442078 -0.299805 0.502930 1445370996 0.679504 -0.442078 -0.299805 0.502930 1445370996 0.716980 -0.405762 -0.284546 0.490234 1445370996 0.716980 -0.405762 -0.284546 0.490234 1445370996 0.716980 -0.405762 -0.284546 0.490234 1445370996 0.716980 -0.405762 -0.284546 0.490234 1445370996 0.716980 -0.405762 -0.284546 0.490234 1445370996 0.716980 -0.405762 -0.284546 0.490234 1445370996 0.770935 -0.340515 -0.280457 0.459290 1445370996 0.770935 -0.340515 -0.280457 0.459290 1445370996 0.770935 -0.340515 -0.280457 0.459290 1445370996 0.770935 -0.340515 -0.280457 0.459290 1445370996 0.770935 -0.340515 -0.280457 0.459290 1445370996 0.829346 -0.253052 -0.267639 0.420044 1445370996 0.829346 -0.253052 -0.267639 0.420044 1445370996 0.829346 -0.253052 -0.267639 0.420044 1445370996 0.829346 -0.253052 -0.267639 0.420044 1445370996 0.829346 -0.253052 -0.267639 0.420044 1445370996 0.829346 -0.253052 -0.267639 0.420044 1445370996 0.889648 -0.163574 -0.218445 0.366028 1445370996 0.889648 -0.163574 -0.218445 0.366028 1445370996 0.889648 -0.163574 -0.218445 0.366028 1445370996 0.889648 -0.163574 -0.218445 0.366028 1445370996 0.889648 -0.163574 -0.218445 0.366028 1445370996 0.889648 -0.163574 -0.218445 0.366028 1445370996 0.938843 -0.108398 -0.119873 0.304016 1445370996 0.938843 -0.108398 -0.119873 0.304016 1445370996 0.938843 -0.108398 -0.119873 0.304016 1445370996 0.938843 -0.108398 -0.119873 0.304016 1445370996 0.938843 -0.108398 -0.119873 0.304016 1445370996 0.938843 -0.108398 -0.119873 0.304016 1445370996 0.938843 -0.108398 -0.119873 0.304016 1445370996 0.971191 -0.079773 0.007996 0.224121 1445370996 0.971191 -0.079773 0.007996 0.224121 1445370996 0.971191 -0.079773 0.007996 0.224121 1445370996 0.971191 -0.079773 0.007996 0.224121 1445370996 0.971191 -0.079773 0.007996 0.224121 1445370996 0.971191 -0.079773 0.007996 0.224121 1445370996 0.978455 -0.045166 0.103882 0.172546 1445370996 0.978455 -0.045166 0.103882 0.172546 1445370996 0.978455 -0.045166 0.103882 0.172546 1445370996 0.978455 -0.045166 0.103882 0.172546 1445370996 0.978455 -0.045166 0.103882 0.172546 1445370996 0.978455 -0.045166 0.103882 0.172546 1445370996 0.976013 -0.045837 0.096802 0.189453 1445370996 0.976013 -0.045837 0.096802 0.189453 1445370996 0.976013 -0.045837 0.096802 0.189453 1445370996 0.976013 -0.045837 0.096802 0.189453 1445370996 0.976013 -0.045837 0.096802 0.189453 1445370996 0.976013 -0.045837 0.096802 0.189453 1445370996 0.967773 -0.044739 0.020691 0.246826 1445370996 0.967773 -0.044739 0.020691 0.246826 1445370996 0.967773 -0.044739 0.020691 0.246826 1445370996 0.967773 -0.044739 0.020691 0.246826 1445370996 0.967773 -0.044739 0.020691 0.246826 1445370996 0.967773 -0.044739 0.020691 0.246826 1445370996 0.944580 -0.045654 -0.078369 0.315430 1445370996 0.944580 -0.045654 -0.078369 0.315430 1445370996 0.944580 -0.045654 -0.078369 0.315430 1445370996 0.944580 -0.045654 -0.078369 0.315430 1445370996 0.944580 -0.045654 -0.078369 0.315430 1445370996 0.944580 -0.045654 -0.078369 0.315430 1445370996 0.891235 -0.078735 -0.187805 0.405151 1445370996 0.891235 -0.078735 -0.187805 0.405151 1445370996 0.891235 -0.078735 -0.187805 0.405151 1445370996 0.891235 -0.078735 -0.187805 0.405151 1445370997 0.891235 -0.078735 -0.187805 0.405151 1445370997 0.891235 -0.078735 -0.187805 0.405151 1445370997 0.818726 -0.159180 -0.290649 0.468811 1445370997 0.818726 -0.159180 -0.290649 0.468811 1445370997 0.818726 -0.159180 -0.290649 0.468811 1445370997 0.818726 -0.159180 -0.290649 0.468811 1445370997 0.818726 -0.159180 -0.290649 0.468811 1445370997 0.818726 -0.159180 -0.290649 0.468811 1445370997 0.743774 -0.234131 -0.362671 0.510315 1445370997 0.743774 -0.234131 -0.362671 0.510315 1445370997 0.743774 -0.234131 -0.362671 0.510315 1445370997 0.743774 -0.234131 -0.362671 0.510315 1445370997 0.743774 -0.234131 -0.362671 0.510315 1445370997 0.743774 -0.234131 -0.362671 0.510315 1445370997 0.743774 -0.234131 -0.362671 0.510315 1445370997 0.720337 -0.273804 -0.288208 0.568420 1445370997 0.720337 -0.273804 -0.288208 0.568420 1445370997 0.720337 -0.273804 -0.288208 0.568420 1445370997 0.720337 -0.273804 -0.288208 0.568420 1445370997 0.720337 -0.273804 -0.288208 0.568420 1445370997 0.720337 -0.273804 -0.288208 0.568420 1445370997 0.703491 -0.367310 -0.239258 0.559326 1445370997 0.703491 -0.367310 -0.239258 0.559326 1445370997 0.703491 -0.367310 -0.239258 0.559326 1445370997 0.703491 -0.367310 -0.239258 0.559326 1445370997 0.703491 -0.367310 -0.239258 0.559326 1445370997 0.703491 -0.367310 -0.239258 0.559326 1445370997 0.704407 -0.398804 -0.208984 0.548706 1445370997 0.704407 -0.398804 -0.208984 0.548706 1445370997 0.704407 -0.398804 -0.208984 0.548706 1445370997 0.704407 -0.398804 -0.208984 0.548706 1445370997 0.704407 -0.398804 -0.208984 0.548706 1445370997 0.704407 -0.398804 -0.208984 0.548706 1445370997 0.704407 -0.398804 -0.208984 0.548706 1445370997 0.725159 -0.421448 -0.230225 0.493469 1445370997 0.725159 -0.421448 -0.230225 0.493469 1445370997 0.725159 -0.421448 -0.230225 0.493469 1445370997 0.725159 -0.421448 -0.230225 0.493469 1445370997 0.725159 -0.421448 -0.230225 0.493469 1445370997 0.725159 -0.421448 -0.230225 0.493469 1445370997 0.793030 -0.369141 -0.211853 0.435852 1445370997 0.793030 -0.369141 -0.211853 0.435852 1445370997 0.793030 -0.369141 -0.211853 0.435852 1445370997 0.793030 -0.369141 -0.211853 0.435852 1445370997 0.793030 -0.369141 -0.211853 0.435852 1445370997 0.793030 -0.369141 -0.211853 0.435852 1445370997 0.868408 -0.275940 -0.180786 0.370178 1445370997 0.868408 -0.275940 -0.180786 0.370178 1445370997 0.868408 -0.275940 -0.180786 0.370178 1445370997 0.868408 -0.275940 -0.180786 0.370178 1445370997 0.868408 -0.275940 -0.180786 0.370178 1445370997 0.868408 -0.275940 -0.180786 0.370178 1445370997 0.868408 -0.275940 -0.180786 0.370178 1445370997 0.922729 -0.199890 -0.161133 0.287354 1445370997 0.922729 -0.199890 -0.161133 0.287354 1445370997 0.922729 -0.199890 -0.161133 0.287354 1445370997 0.922729 -0.199890 -0.161133 0.287354 1445370997 0.922729 -0.199890 -0.161133 0.287354 1445370997 0.922729 -0.199890 -0.161133 0.287354 1445370997 0.967285 -0.140564 -0.106628 0.182068 1445370997 0.967285 -0.140564 -0.106628 0.182068 1445370997 0.967285 -0.140564 -0.106628 0.182068 1445370997 0.967285 -0.140564 -0.106628 0.182068 1445370997 0.967285 -0.140564 -0.106628 0.182068 1445370997 0.967285 -0.140564 -0.106628 0.182068 1445370997 0.991943 -0.076416 -0.013733 0.099670 1445370997 0.991943 -0.076416 -0.013733 0.099670 1445370997 0.991943 -0.076416 -0.013733 0.099670 1445370997 0.991943 -0.076416 -0.013733 0.099670 1445370997 0.991943 -0.076416 -0.013733 0.099670 1445370997 0.991943 -0.076416 -0.013733 0.099670 1445370997 0.996887 -0.013489 0.060791 0.047729 1445370997 0.996887 -0.013489 0.060791 0.047729 1445370997 0.996887 -0.013489 0.060791 0.047729 1445370997 0.996887 -0.013489 0.060791 0.047729 1445370997 0.996887 -0.013489 0.060791 0.047729 1445370997 0.996887 -0.013489 0.060791 0.047729 1445370997 0.996887 -0.013489 0.060791 0.047729 1445370997 0.994324 -0.008728 0.062866 0.085144 1445370997 0.994324 -0.008728 0.062866 0.085144 1445370997 0.994324 -0.008728 0.062866 0.085144 1445370997 0.994324 -0.008728 0.062866 0.085144 1445370997 0.994324 -0.008728 0.062866 0.085144 1445370997 0.994324 -0.008728 0.062866 0.085144 1445370997 0.983093 -0.034058 0.001282 0.179688 1445370997 0.983093 -0.034058 0.001282 0.179688 1445370997 0.983093 -0.034058 0.001282 0.179688 1445370997 0.983093 -0.034058 0.001282 0.179688 1445370997 0.983093 -0.034058 0.001282 0.179688 1445370997 0.983093 -0.034058 0.001282 0.179688 1445370997 0.949219 -0.091614 -0.088013 0.287720 1445370997 0.949219 -0.091614 -0.088013 0.287720 1445370997 0.949219 -0.091614 -0.088013 0.287720 1445370997 0.949219 -0.091614 -0.088013 0.287720 1445370997 0.949219 -0.091614 -0.088013 0.287720 1445370997 0.949219 -0.091614 -0.088013 0.287720 1445370997 0.883240 -0.169739 -0.178894 0.398743 1445370997 0.883240 -0.169739 -0.178894 0.398743 1445370997 0.883240 -0.169739 -0.178894 0.398743 1445370997 0.883240 -0.169739 -0.178894 0.398743 1445370997 0.883240 -0.169739 -0.178894 0.398743 1445370997 0.883240 -0.169739 -0.178894 0.398743 1445370997 0.804077 -0.281311 -0.261902 0.453491 1445370997 0.804077 -0.281311 -0.261902 0.453491 1445370997 0.804077 -0.281311 -0.261902 0.453491 1445370997 0.804077 -0.281311 -0.261902 0.453491 1445370997 0.804077 -0.281311 -0.261902 0.453491 1445370997 0.804077 -0.281311 -0.261902 0.453491 1445370997 0.745239 -0.327515 -0.265381 0.516602 1445370997 0.745239 -0.327515 -0.265381 0.516602 1445370998 0.745239 -0.327515 -0.265381 0.516602 1445370998 0.726379 -0.388000 -0.236389 0.515686 1445370998 0.726379 -0.388000 -0.236389 0.515686 1445370998 0.726379 -0.388000 -0.236389 0.515686 1445370998 0.726379 -0.388000 -0.236389 0.515686 1445370998 0.726379 -0.388000 -0.236389 0.515686 1445370998 0.726379 -0.388000 -0.236389 0.515686 1445370998 0.657715 -0.514160 -0.306580 0.457275 1445370998 0.718262 -0.479492 -0.288147 0.413696 1445370998 0.718262 -0.479492 -0.288147 0.413696 1445370998 0.718262 -0.479492 -0.288147 0.413696 1445370998 0.830994 -0.345093 -0.216003 0.378967 1445370998 0.830994 -0.345093 -0.216003 0.378967 1445370998 0.830994 -0.345093 -0.216003 0.378967 1445370998 0.830994 -0.345093 -0.216003 0.378967 1445370998 0.830994 -0.345093 -0.216003 0.378967 1445370998 0.889648 -0.247742 -0.201965 0.326111 1445370998 0.889648 -0.247742 -0.201965 0.326111 1445370998 0.889648 -0.247742 -0.201965 0.326111 1445370998 0.889648 -0.247742 -0.201965 0.326111 1445370998 0.889648 -0.247742 -0.201965 0.326111 1445370998 0.889648 -0.247742 -0.201965 0.326111 1445370998 0.929443 -0.215759 -0.182007 0.237610 1445370998 0.929443 -0.215759 -0.182007 0.237610 1445370998 0.929443 -0.215759 -0.182007 0.237610 1445370998 0.929443 -0.215759 -0.182007 0.237610 1445370998 0.929443 -0.215759 -0.182007 0.237610 1445370998 0.975098 -0.128662 -0.094055 0.153870 1445370998 0.975098 -0.128662 -0.094055 0.153870 1445370998 0.975098 -0.128662 -0.094055 0.153870 1445370998 0.975098 -0.128662 -0.094055 0.153870 1445370998 0.975098 -0.128662 -0.094055 0.153870 1445370998 0.975098 -0.128662 -0.094055 0.153870 1445370998 0.998291 -0.034119 0.018127 0.043762 1445370998 0.998291 -0.034119 0.018127 0.043762 1445370998 0.998291 -0.034119 0.018127 0.043762 1445370998 0.998291 -0.034119 0.018127 0.043762 1445370998 0.998291 -0.034119 0.018127 0.043762 1445370998 0.998291 -0.034119 0.018127 0.043762 1445370998 0.997620 0.034973 0.052002 0.028381 1445370998 0.997620 0.034973 0.052002 0.028381 1445370998 0.997620 0.034973 0.052002 0.028381 1445370998 0.997620 0.034973 0.052002 0.028381 1445370998 0.997620 0.034973 0.052002 0.028381 1445370998 0.997620 0.034973 0.052002 0.028381 1445370998 0.997620 0.034973 0.052002 0.028381 1445370998 0.996826 0.009460 0.033508 0.071106 1445370998 0.996826 0.009460 0.033508 0.071106 1445370998 0.996826 0.009460 0.033508 0.071106 1445370998 0.996826 0.009460 0.033508 0.071106 1445370998 0.996826 0.009460 0.033508 0.071106 1445370998 0.996826 0.009460 0.033508 0.071106 1445370998 0.988098 0.001221 -0.009094 0.153198 1445370998 0.988098 0.001221 -0.009094 0.153198 1445370998 0.988098 0.001221 -0.009094 0.153198 1445370998 0.988098 0.001221 -0.009094 0.153198 1445370998 0.988098 0.001221 -0.009094 0.153198 1445370998 0.988098 0.001221 -0.009094 0.153198 1445370998 0.963013 -0.025269 -0.069336 0.258911 1445370998 0.963013 -0.025269 -0.069336 0.258911 1445370998 0.963013 -0.025269 -0.069336 0.258911 1445370998 0.963013 -0.025269 -0.069336 0.258911 1445370998 0.963013 -0.025269 -0.069336 0.258911 1445370998 0.963013 -0.025269 -0.069336 0.258911 1445370998 0.963013 -0.025269 -0.069336 0.258911 1445370998 0.911621 -0.108459 -0.147095 0.368164 1445370998 0.911621 -0.108459 -0.147095 0.368164 1445370998 0.911621 -0.108459 -0.147095 0.368164 1445370998 0.911621 -0.108459 -0.147095 0.368164 1445370998 0.911621 -0.108459 -0.147095 0.368164 1445370998 0.911621 -0.108459 -0.147095 0.368164 1445370998 0.830505 -0.252625 -0.258972 0.423462 1445370998 0.830505 -0.252625 -0.258972 0.423462 1445370998 0.830505 -0.252625 -0.258972 0.423462 1445370998 0.830505 -0.252625 -0.258972 0.423462 1445370998 0.830505 -0.252625 -0.258972 0.423462 1445370998 0.757141 -0.309265 -0.294556 0.494263 1445370998 0.757141 -0.309265 -0.294556 0.494263 1445370998 0.757141 -0.309265 -0.294556 0.494263 1445370998 0.757141 -0.309265 -0.294556 0.494263 1445370998 0.757141 -0.309265 -0.294556 0.494263 1445370998 0.757141 -0.309265 -0.294556 0.494263 1445370998 0.757141 -0.309265 -0.294556 0.494263 1445370998 0.736206 -0.344971 -0.265808 0.518005 1445370998 0.736206 -0.344971 -0.265808 0.518005 1445370998 0.736206 -0.344971 -0.265808 0.518005 1445370998 0.736206 -0.344971 -0.265808 0.518005 1445370998 0.736206 -0.344971 -0.265808 0.518005 1445370998 0.736206 -0.344971 -0.265808 0.518005 1445370998 0.667297 -0.467102 -0.323914 0.481201 1445370998 0.667297 -0.467102 -0.323914 0.481201 1445370998 0.667297 -0.467102 -0.323914 0.481201 1445370998 0.667297 -0.467102 -0.323914 0.481201 1445370998 0.667297 -0.467102 -0.323914 0.481201 1445370998 0.667297 -0.467102 -0.323914 0.481201 1445370998 0.673462 -0.488647 -0.333069 0.443604 1445370998 0.673462 -0.488647 -0.333069 0.443604 1445370998 0.673462 -0.488647 -0.333069 0.443604 1445370998 0.673462 -0.488647 -0.333069 0.443604 1445370998 0.673462 -0.488647 -0.333069 0.443604 1445370998 0.673462 -0.488647 -0.333069 0.443604 1445370998 0.673462 -0.488647 -0.333069 0.443604 1445370998 0.783447 -0.386169 -0.260315 0.411438 1445370999 0.783447 -0.386169 -0.260315 0.411438 1445370999 0.783447 -0.386169 -0.260315 0.411438 1445370999 0.783447 -0.386169 -0.260315 0.411438 1445370999 0.783447 -0.386169 -0.260315 0.411438 1445370999 0.783447 -0.386169 -0.260315 0.411438 1445370999 0.856873 -0.284058 -0.214783 0.372681 1445370999 0.856873 -0.284058 -0.214783 0.372681 1445370999 0.856873 -0.284058 -0.214783 0.372681 1445370999 0.856873 -0.284058 -0.214783 0.372681 1445370999 0.856873 -0.284058 -0.214783 0.372681 1445370999 0.856873 -0.284058 -0.214783 0.372681 1445370999 0.902954 -0.220520 -0.212219 0.301514 1445370999 0.902954 -0.220520 -0.212219 0.301514 1445370999 0.902954 -0.220520 -0.212219 0.301514 1445370999 0.902954 -0.220520 -0.212219 0.301514 1445370999 0.902954 -0.220520 -0.212219 0.301514 1445370999 0.902954 -0.220520 -0.212219 0.301514 1445370999 0.902954 -0.220520 -0.212219 0.301514 1445370999 0.949890 -0.170227 -0.135010 0.224487 1445370999 0.949890 -0.170227 -0.135010 0.224487 1445370999 0.949890 -0.170227 -0.135010 0.224487 1445370999 0.949890 -0.170227 -0.135010 0.224487 1445370999 0.949890 -0.170227 -0.135010 0.224487 1445370999 0.949890 -0.170227 -0.135010 0.224487 1445370999 0.984314 -0.100586 -0.022705 0.143005 1445370999 0.984314 -0.100586 -0.022705 0.143005 1445370999 0.984314 -0.100586 -0.022705 0.143005 1445370999 0.984314 -0.100586 -0.022705 0.143005 1445370999 0.984314 -0.100586 -0.022705 0.143005 1445370999 0.984314 -0.100586 -0.022705 0.143005 1445370999 0.994568 -0.052002 0.056396 0.070129 1445370999 0.994568 -0.052002 0.056396 0.070129 1445370999 0.994568 -0.052002 0.056396 0.070129 1445370999 0.994568 -0.052002 0.056396 0.070129 1445370999 0.994568 -0.052002 0.056396 0.070129 1445370999 0.994568 -0.052002 0.056396 0.070129 1445370999 0.991455 -0.059570 0.049500 0.104919 1445370999 0.991455 -0.059570 0.049500 0.104919 1445370999 0.991455 -0.059570 0.049500 0.104919 1445370999 0.991455 -0.059570 0.049500 0.104919 1445370999 0.991455 -0.059570 0.049500 0.104919 1445370999 0.991455 -0.059570 0.049500 0.104919 1445370999 0.979858 -0.039246 -0.018677 0.194824 1445370999 0.979858 -0.039246 -0.018677 0.194824 1445370999 0.979858 -0.039246 -0.018677 0.194824 1445370999 0.979858 -0.039246 -0.018677 0.194824 1445370999 0.979858 -0.039246 -0.018677 0.194824 1445370999 0.979858 -0.039246 -0.018677 0.194824 1445370999 0.940857 -0.047791 -0.124146 0.311523 1445370999 0.940857 -0.047791 -0.124146 0.311523 1445370999 0.940857 -0.047791 -0.124146 0.311523 1445370999 0.940857 -0.047791 -0.124146 0.311523 1445370999 0.940857 -0.047791 -0.124146 0.311523 1445370999 0.940857 -0.047791 -0.124146 0.311523 1445370999 0.875488 -0.131042 -0.219116 0.410156 1445370999 0.875488 -0.131042 -0.219116 0.410156 1445370999 0.875488 -0.131042 -0.219116 0.410156 1445370999 0.875488 -0.131042 -0.219116 0.410156 1445370999 0.875488 -0.131042 -0.219116 0.410156 1445370999 0.875488 -0.131042 -0.219116 0.410156 1445370999 0.802612 -0.240173 -0.317749 0.443970 1445370999 0.802612 -0.240173 -0.317749 0.443970 1445370999 0.802612 -0.240173 -0.317749 0.443970 1445370999 0.802612 -0.240173 -0.317749 0.443970 1445370999 0.802612 -0.240173 -0.317749 0.443970 1445370999 0.802612 -0.240173 -0.317749 0.443970 1445370999 0.769104 -0.243591 -0.287292 0.516296 1445370999 0.769104 -0.243591 -0.287292 0.516296 1445370999 0.769104 -0.243591 -0.287292 0.516296 1445370999 0.769104 -0.243591 -0.287292 0.516296 1445370999 0.769104 -0.243591 -0.287292 0.516296 1445370999 0.769104 -0.243591 -0.287292 0.516296 1445370999 0.769104 -0.243591 -0.287292 0.516296 1445370999 0.722839 -0.359253 -0.319275 0.496521 1445370999 0.722839 -0.359253 -0.319275 0.496521 1445370999 0.722839 -0.359253 -0.319275 0.496521 1445370999 0.722839 -0.359253 -0.319275 0.496521 1445370999 0.722839 -0.359253 -0.319275 0.496521 1445370999 0.722839 -0.359253 -0.319275 0.496521 1445370999 
0.408936 -0.736938 0.253540 0.474731 1445371002 0.408936 -0.736938 0.253540 0.474731 1445371002 0.408936 -0.736938 0.253540 0.474731 1445371002 0.408936 -0.736938 0.253540 0.474731 1445371002 0.408936 -0.736938 0.253540 0.474731 1445371002 0.408936 -0.736938 0.253540 0.474731 1445371002 0.410217 -0.732483 0.244324 0.485229 1445371002 0.410217 -0.732483 0.244324 0.485229 1445371002 0.410217 -0.732483 0.244324 0.485229 1445371002 0.410217 -0.732483 0.244324 0.485229 1445371002 0.410217 -0.732483 0.244324 0.485229 1445371002 0.410217 -0.732483 0.244324 0.485229 1445371002 0.416626 -0.720764 0.243042 0.497803 1445371002 0.416626 -0.720764 0.243042 0.497803 1445371002 0.416626 -0.720764 0.243042 0.497803 1445371002 0.416626 -0.720764 0.243042 0.497803 1445371002 0.416626 -0.720764 0.243042 0.497803 1445371002 0.416626 -0.720764 0.243042 0.497803 1445371002 0.416626 -0.720764 0.243042 0.497803 1445371002 0.422729 -0.714050 0.241394 0.503052 1445371002 0.422729 -0.714050 0.241394 0.503052 1445371002 0.422729 -0.714050 0.241394 0.503052 1445371002 0.422729 -0.714050 0.241394 0.503052 1445371002 0.422729 -0.714050 0.241394 0.503052 1445371002 0.422729 -0.714050 0.241394 0.503052 1445371002 0.440674 -0.706238 0.249756 0.494629 1445371002 0.440674 -0.706238 0.249756 0.494629 1445371002 0.440674 -0.706238 0.249756 0.494629 1445371002 0.440674 -0.706238 0.249756 0.494629 1445371002 0.440674 -0.706238 0.249756 0.494629 1445371002 0.440674 -0.706238 0.249756 0.494629 1445371002 0.440674 -0.706238 0.249756 0.494629 1445371002 0.453918 -0.695313 0.260803 0.492493 1445371002 0.453918 -0.695313 0.260803 0.492493 1445371002 0.453918 -0.695313 0.260803 0.492493 1445371002 0.453918 -0.695313 0.260803 0.492493 1445371002 0.453918 -0.695313 0.260803 0.492493 1445371002 0.453918 -0.695313 0.260803 0.492493 1445371002 0.472656 -0.678101 0.279724 0.488403 1445371002 0.472656 -0.678101 0.279724 0.488403 1445371002 0.472656 -0.678101 0.279724 0.488403 1445371002 0.472656 -0.678101 0.279724 0.488403 1445371002 0.472656 -0.678101 0.279724 0.488403 1445371002 0.472656 -0.678101 0.279724 0.488403 1445371002 0.517273 -0.638489 0.322998 0.469421 1445371002 0.517273 -0.638489 0.322998 0.469421 1445371002 0.517273 -0.638489 0.322998 0.469421 1445371002 0.517273 -0.638489 0.322998 0.469421 1445371002 0.517273 -0.638489 0.322998 0.469421 1445371002 0.517273 -0.638489 0.322998 0.469421 1445371002 0.552795 -0.600830 0.373474 0.440308 1445371002 0.552795 -0.600830 0.373474 0.440308 1445371002 0.552795 -0.600830 0.373474 0.440308 1445371002 0.552795 -0.600830 0.373474 0.440308 1445371002 0.552795 -0.600830 0.373474 0.440308 1445371002 0.552795 -0.600830 0.373474 0.440308 1445371002 0.562500 -0.583984 0.397339 0.429688 1445371002 0.562500 -0.583984 0.397339 0.429688 1445371002 0.562500 -0.583984 0.397339 0.429688 1445371002 0.562500 -0.583984 0.397339 0.429688 1445371002 0.562500 -0.583984 0.397339 0.429688 1445371002 0.562500 -0.583984 0.397339 0.429688 1445371002 0.561646 -0.577087 0.412354 0.425903 1445371002 0.561646 -0.577087 0.412354 0.425903 1445371002 0.561646 -0.577087 0.412354 0.425903 1445371002 0.561646 -0.577087 0.412354 0.425903 1445371002 0.561646 -0.577087 0.412354 0.425903 1445371002 0.584717 -0.558472 0.420776 0.411255 1445371002 0.584717 -0.558472 0.420776 0.411255 1445371002 0.584717 -0.558472 0.420776 0.411255 1445371002 0.584717 -0.558472 0.420776 0.411255 1445371002 0.584717 -0.558472 0.420776 0.411255 1445371002 0.584717 -0.558472 0.420776 0.411255 1445371002 0.605103 -0.539246 0.413635 0.414612 1445371002 0.605103 -0.539246 0.413635 0.414612 1445371002 0.605103 -0.539246 0.413635 0.414612 1445371002 0.605103 -0.539246 0.413635 0.414612 1445371002 0.605103 -0.539246 0.413635 0.414612 1445371003 0.605103 -0.539246 0.413635 0.414612 1445371003 0.605103 -0.539246 0.413635 0.414612 1445371003 0.573669 -0.573486 0.362122 0.459167 1445371003 0.573669 -0.573486 0.362122 0.459167 1445371003 0.573669 -0.573486 0.362122 0.459167 1445371003 0.573669 -0.573486 0.362122 0.459167 1445371003 0.573669 -0.573486 0.362122 0.459167 1445371003 0.573669 -0.573486 0.362122 0.459167 1445371003 0.536621 -0.615112 0.305908 0.489929 1445371003 0.536621 -0.615112 0.305908 0.489929 1445371003 0.536621 -0.615112 0.305908 0.489929 1445371003 0.536621 -0.615112 0.305908 0.489929 1445371003 0.536621 -0.615112 0.305908 0.489929 1445371003 0.536621 -0.615112 0.305908 0.489929 1445371003 0.504456 -0.646057 0.270874 0.504700 1445371003 0.504456 -0.646057 0.270874 0.504700 1445371003 0.504456 -0.646057 0.270874 0.504700 1445371003 0.504456 -0.646057 0.270874 0.504700 1445371003 0.504456 -0.646057 0.270874 0.504700 1445371003 0.504456 -0.646057 0.270874 0.504700 1445371003 0.458435 -0.682312 0.235107 0.518616 1445371003 0.458435 -0.682312 0.235107 0.518616 1445371003 0.458435 -0.682312 0.235107 0.518616 1445371003 0.458435 -0.682312 0.235107 0.518616 1445371003 0.458435 -0.682312 0.235107 0.518616 1445371003 0.458435 -0.682312 0.235107 0.518616 1445371003 0.419312 -0.714233 0.207458 0.520569 1445371003 0.419312 -0.714233 0.207458 0.520569 1445371003 0.419312 -0.714233 0.207458 0.520569 1445371003 0.419312 -0.714233 0.207458 0.520569 1445371003 0.419312 -0.714233 0.207458 0.520569 1445371003 0.419312 -0.714233 0.207458 0.520569 1445371003 0.419312 -0.714233 0.207458 0.520569 1445371003 0.404297 -0.739380 0.199280 0.500183 1445371003 0.404297 -0.739380 0.199280 0.500183 1445371003 0.404297 -0.739380 0.199280 0.500183 1445371003 0.404297 -0.739380 0.199280 0.500183 1445371003 0.404297 -0.739380 0.199280 0.500183 1445371003 0.404297 -0.739380 0.199280 0.500183 1445371003 0.410889 -0.736633 0.228271 0.486206 1445371003 0.410889 -0.736633 0.228271 0.486206 1445371003 0.410889 -0.736633 0.228271 0.486206 1445371003 0.410889 -0.736633 0.228271 0.486206 1445371003 0.410889 -0.736633 0.228271 0.486206 1445371003 0.410889 -0.736633 0.228271 0.486206 1445371003 0.422424 -0.719055 0.271790 0.480164 1445371003 0.422424 -0.719055 0.271790 0.480164 1445371003 0.422424 -0.719055 0.271790 0.480164 1445371003 0.422424 -0.719055 0.271790 0.480164 1445371003 0.422424 -0.719055 0.271790 0.480164 1445371003 0.422424 -0.719055 0.271790 0.480164 1445371003 0.448914 -0.692688 0.314453 0.468750 1445371003 0.448914 -0.692688 0.314453 0.468750 1445371003 0.448914 -0.692688 0.314453 0.468750 1445371003 0.448914 -0.692688 0.314453 0.468750 1445371003 0.448914 -0.692688 0.314453 0.468750 1445371003 0.448914 -0.692688 0.314453 0.468750 1445371003 0.474243 -0.665955 0.358948 0.450195 1445371003 0.474243 -0.665955 0.358948 0.450195 1445371003 0.474243 -0.665955 0.358948 0.450195 1445371003 0.474243 -0.665955 0.358948 0.450195 1445371003 0.474243 -0.665955 0.358948 0.450195 1445371003 0.474243 -0.665955 0.358948 0.450195 1445371003 0.474243 -0.665955 0.358948 0.450195 1445371003 0.494507 -0.636780 0.396179 0.439270 1445371003 0.494507 -0.636780 0.396179 0.439270 1445371003 0.494507 -0.636780 0.396179 0.439270 1445371003 0.494507 -0.636780 0.396179 0.439270 1445371003 0.494507 -0.636780 0.396179 0.439270 1445371003 0.494507 -0.636780 0.396179 0.439270 1445371003 0.514099 -0.605103 0.419250 0.440125 1445371003 0.514099 -0.605103 0.419250 0.440125 1445371003 0.514099 -0.605103 0.419250 0.440125 1445371003 0.514099 -0.605103 0.419250 0.440125 1445371003 0.514099 -0.605103 0.419250 0.440125 1445371003 0.540222 -0.573730 0.434509 0.436096 1445371003 0.540222 -0.573730 0.434509 0.436096 1445371003 0.540222 -0.573730 0.434509 0.436096 1445371003 0.540222 -0.573730 0.434509 0.436096 1445371003 0.540222 -0.573730 0.434509 0.436096 1445371003 0.540222 -0.573730 0.434509 0.436096 1445371003 0.540222 -0.573730 0.434509 0.436096 1445371003 0.552124 -0.560486 0.428894 0.443909 1445371003 0.552124 -0.560486 0.428894 0.443909 1445371003 0.552124 -0.560486 0.428894 0.443909 1445371003 0.552124 -0.560486 0.428894 0.443909 1445371003 0.552124 -0.560486 0.428894 0.443909 1445371003 0.552124 -0.560486 0.428894 0.443909 1445371003 0.550781 -0.568970 0.398193 0.463013 1445371003 0.550781 -0.568970 0.398193 0.463013 1445371003 0.550781 -0.568970 0.398193 0.463013 1445371003 0.550781 -0.568970 0.398193 0.463013 1445371003 0.550781 -0.568970 0.398193 0.463013 1445371003 0.550781 -0.568970 0.398193 0.463013 1445371003 0.533020 -0.593018 0.353210 0.489258 1445371003 0.533020 -0.593018 0.353210 0.489258 1445371003 0.533020 -0.593018 0.353210 0.489258 1445371003 0.533020 -0.593018 0.353210 0.489258 1445371003 0.533020 -0.593018 0.353210 0.489258 1445371003 0.533020 -0.593018 0.353210 0.489258 1445371003 0.506165 -0.622437 0.312683 0.508484 1445371003 0.506165 -0.622437 0.312683 0.508484 1445371003 0.506165 -0.622437 0.312683 0.508484 1445371003 0.506165 -0.622437 0.312683 0.508484 1445371003 0.506165 -0.622437 0.312683 0.508484 1445371003 0.482788 -0.654175 0.294739 0.502014 1445371003 0.482788 -0.654175 0.294739 0.502014 1445371003 0.482788 -0.654175 0.294739 0.502014 1445371003 0.482788 -0.654175 0.294739 0.502014 1445371003 0.482788 -0.654175 0.294739 0.502014 1445371003 0.482788 -0.654175 0.294739 0.502014 1445371004 0.435913 -0.691162 0.278442 0.504700 1445371004 0.435913 -0.691162 0.278442 0.504700 1445371004 0.435913 -0.691162 0.278442 0.504700 1445371004 0.435913 -0.691162 0.278442 0.504700 1445371004 0.435913 -0.691162 0.278442 0.504700 1445371004 0.435913 -0.691162 0.278442 0.504700 1445371004 0.412537 -0.718140 0.272583 0.489624 1445371004 0.412537 -0.718140 0.272583 0.489624 1445371004 0.412537 -0.718140 0.272583 0.489624 1445371004 0.412537 -0.718140 0.272583 0.489624 1445371004 0.412537 -0.718140 0.272583 0.489624 1445371004 0.412537 -0.718140 0.272583 0.489624 1445371004 0.413696 -0.719910 0.278137 0.482910 1445371004 0.413696 -0.719910 0.278137 0.482910 1445371004 0.413696 -0.719910 0.278137 0.482910 1445371004 0.413696 -0.719910 0.278137 0.482910 1445371004 0.413696 -0.719910 0.278137 0.482910 1445371004 0.413696 -0.719910 0.278137 0.482910 1445371004 0.406799 -0.713501 0.273193 0.500732 1445371004 0.406799 -0.713501 0.273193 0.500732 1445371004 0.406799 -0.713501 0.273193 0.500732 1445371004 0.406799 -0.713501 0.273193 0.500732 1445371004 0.406799 -0.713501 0.273193 0.500732 1445371004 0.406799 -0.713501 0.273193 0.500732 1445371004 0.406799 -0.713501 0.273193 0.500732 1445371004 0.419678 -0.694153 0.285645 0.510193 1445371004 0.419678 -0.694153 0.285645 0.510193 1445371004 0.419678 -0.694153 0.285645 0.510193 1445371004 0.419678 -0.694153 0.285645 0.510193 1445371004 0.419678 -0.694153 0.285645 0.510193 1445371004 0.419678 -0.694153 0.285645 0.510193 1445371004 0.433167 -0.675903 0.308838 0.509949 1445371004 0.433167 -0.675903 0.308838 0.509949 1445371004 0.433167 -0.675903 0.308838 0.509949 1445371004 0.433167 -0.675903 0.308838 0.509949 1445371004 0.433167 -0.675903 0.308838 0.509949 1445371004 0.433167 -0.675903 0.308838 0.509949 1445371004 0.444031 -0.665588 0.324829 0.504211 1445371004 0.444031 -0.665588 0.324829 0.504211 1445371004 0.444031 -0.665588 0.324829 0.504211 1445371004 0.444031 -0.665588 0.324829 0.504211 1445371004 0.444031 -0.665588 0.324829 0.504211 1445371004 0.466492 -0.650269 0.344116 0.491028 1445371004 0.466492 -0.650269 0.344116 0.491028 1445371004 0.466492 -0.650269 0.344116 0.491028 1445371004 0.466492 -0.650269 0.344116 0.491028 1445371004 0.466492 -0.650269 0.344116 0.491028 1445371004 0.466492 -0.650269 0.344116 0.491028 1445371004 0.501160 -0.616821 0.373352 0.478516 1445371004 0.501160 -0.616821 0.373352 0.478516 1445371004 0.501160 -0.616821 0.373352 0.478516 1445371004 0.501160 -0.616821 0.373352 0.478516 1445371004 0.501160 -0.616821 0.373352 0.478516 1445371004 0.501160 -0.616821 0.373352 0.478516 1445371004 0.501160 -0.616821 0.373352 0.478516 1445371004 0.527893 -0.593872 0.382507 0.471558 1445371004 0.527893 -0.593872 0.382507 0.471558 1445371004 0.527893 -0.593872 0.382507 0.471558 1445371004 0.527893 -0.593872 0.382507 0.471558 1445371004 0.527893 -0.593872 0.382507 0.471558 1445371004 0.527893 -0.593872 0.382507 0.471558 1445371004 0.535522 -0.586914 0.361206 0.488037 1445371004 0.535522 -0.586914 0.361206 0.488037 1445371004 0.535522 -0.586914 0.361206 0.488037 1445371004 0.535522 -0.586914 0.361206 0.488037 1445371004 0.535522 -0.586914 0.361206 0.488037 1445371004 0.535522 -0.586914 0.361206 0.488037 1445371004 0.534119 -0.588013 0.332336 0.508423 1445371004 0.534119 -0.588013 0.332336 0.508423 1445371004 0.534119 -0.588013 0.332336 0.508423 1445371004 0.534119 -0.588013 0.332336 0.508423 1445371004 0.534119 -0.588013 0.332336 0.508423 1445371004 0.513245 -0.601013 0.298035 0.535217 1445371004 0.513245 -0.601013 0.298035 0.535217 1445371004 0.513245 -0.601013 0.298035 0.535217 1445371004 0.513245 -0.601013 0.298035 0.535217 1445371004 0.513245 -0.601013 0.298035 0.535217 1445371004 0.513245 -0.601013 0.298035 0.535217 1445371004 0.513245 -0.601013 0.298035 0.535217 1445371004 0.485413 -0.622681 0.268494 0.551880 1445371004 0.485413 -0.622681 0.268494 0.551880 1445371004 0.485413 -0.622681 0.268494 0.551880 1445371004 0.485413 -0.622681 0.268494 0.551880 1445371004 0.485413 -0.622681 0.268494 0.551880 1445371004 0.485413 -0.622681 0.268494 0.551880 1445371004 0.460754 -0.646057 0.253479 0.553162 1445371004 0.460754 -0.646057 0.253479 0.553162 1445371004 0.460754 -0.646057 0.253479 0.553162 1445371004 0.460754 -0.646057 0.253479 0.553162 1445371004 0.460754 -0.646057 0.253479 0.553162 1445371004 0.460754 -0.646057 0.253479 0.553162 1445371004 0.460754 -0.646057 0.253479 0.553162 1445371004 0.427429 -0.674377 0.230225 0.556335 1445371004 0.427429 -0.674377 0.230225 0.556335 1445371004 0.427429 -0.674377 0.230225 0.556335 1445371004 0.427429 -0.674377 0.230225 0.556335 1445371004 0.427429 -0.674377 0.230225 0.556335 1445371004 0.427429 -0.674377 0.230225 0.556335 1445371004 0.380737 -0.716370 0.193848 0.551575 1445371004 0.380737 -0.716370 0.193848 0.551575 1445371004 0.380737 -0.716370 0.193848 0.551575 1445371004 0.380737 -0.716370 0.193848 0.551575 1445371004 0.380737 -0.716370 0.193848 0.551575 1445371004 0.380737 -0.716370 0.193848 0.551575 1445371004 0.353699 -0.735779 0.169312 0.552124 1445371004 0.353699 -0.735779 0.169312 0.552124 1445371004 0.353699 -0.735779 0.169312 0.552124 1445371004 0.353699 -0.735779 0.169312 0.552124 1445371004 0.353699 -0.735779 0.169312 0.552124 1445371004 0.353699 -0.735779 0.169312 0.552124 1445371004 0.353699 -0.735779 0.169312 0.552124 1445371004 0.359131 -0.727783 0.183472 0.554688 1445371005 0.359131 -0.727783 0.183472 0.554688 1445371005 0.359131 -0.727783 0.183472 0.554688 1445371005 0.359131 -0.727783 0.183472 0.554688 1445371005 0.359131 -0.727783 0.183472 0.554688 1445371005 0.359131 -0.727783 0.183472 0.554688 1445371005 0.370483 -0.714966 0.217957 0.551392 1445371005 0.370483 -0.714966 0.217957 0.551392 1445371005 0.370483 -0.714966 0.217957 0.551392 1445371005 0.370483 -0.714966 0.217957 0.551392 1445371005 0.370483 -0.714966 0.217957 0.551392 1445371005 0.370483 -0.714966 0.217957 0.551392 1445371005 0.383118 -0.706299 0.248657 0.540833 1445371005 0.383118 -0.706299 0.248657 0.540833 1445371005 0.383118 -0.706299 0.248657 0.540833 1445371005 0.383118 -0.706299 0.248657 0.540833 1445371005 0.383118 -0.706299 0.248657 0.540833 1445371005 0.383118 -0.706299 0.248657 0.540833 1445371005 0.405273 -0.692322 0.285522 0.524353 1445371005 0.405273 -0.692322 0.285522 0.524353 1445371005 0.405273 -0.692322 0.285522 0.524353 1445371005 0.405273 -0.692322 0.285522 0.524353 1445371005 0.405273 -0.692322 0.285522 0.524353 1445371005 0.405273 -0.692322 0.285522 0.524353 1445371005 0.453430 -0.661438 0.330688 0.497498 1445371005 0.453430 -0.661438 0.330688 0.497498 1445371005 0.453430 -0.661438 0.330688 0.497498 1445371005 0.453430 -0.661438 0.330688 0.497498 1445371005 0.453430 -0.661438 0.330688 0.497498 1445371005 0.493408 -0.626831 0.368469 0.477295 1445371005 0.493408 -0.626831 0.368469 0.477295 1445371005 0.493408 -0.626831 0.368469 0.477295 1445371005 0.493408 -0.626831 0.368469 0.477295 1445371005 0.493408 -0.626831 0.368469 0.477295 1445371005 0.493408 -0.626831 0.368469 0.477295 1445371005 0.493408 -0.626831 0.368469 0.477295 1445371005 0.514648 -0.608337 0.385193 0.465393 1445371005 0.514648 -0.608337 0.385193 0.465393 1445371005 0.514648 -0.608337 0.385193 0.465393 1445371005 0.514648 -0.608337 0.385193 0.465393 1445371005 0.514648 -0.608337 0.385193 0.465393 1445371005 0.514648 -0.608337 0.385193 0.465393 1445371005 0.528381 -0.597595 0.380249 0.468018 1445371005 0.528381 -0.597595 0.380249 0.468018 1445371005 0.528381 -0.597595 0.380249 0.468018 1445371005 0.528381 -0.597595 0.380249 0.468018 1445371005 0.528381 -0.597595 0.380249 0.468018 1445371005 0.528381 -0.597595 0.380249 0.468018 1445371005 0.528381 -0.597595 0.380249 0.468018 1445371005 0.529236 -0.596008 0.355896 0.487793 1445371005 0.529236 -0.596008 0.355896 0.487793 1445371005 0.529236 -0.596008 0.355896 0.487793 1445371005 0.529236 -0.596008 0.355896 0.487793 1445371005 0.529236 -0.596008 0.355896 0.487793 1445371005 0.529236 -0.596008 0.355896 0.487793 1445371005 0.511475 -0.604919 0.317444 0.521179 1445371005 0.511475 -0.604919 0.317444 0.521179 1445371005 0.511475 -0.604919 0.317444 0.521179 1445371005 0.511475 -0.604919 0.317444 0.521179 1445371005 0.511475 -0.604919 0.317444 0.521179 1445371005 0.511475 -0.604919 0.317444 0.521179 1445371005 0.482300 -0.620667 0.279175 0.551514 1445371005 0.482300 -0.620667 0.279175 0.551514 1445371005 0.482300 -0.620667 0.279175 0.551514 1445371005 0.482300 -0.620667 0.279175 0.551514 1445371005 0.482300 -0.620667 0.279175 0.551514 1445371005 0.482300 -0.620667 0.279175 0.551514 1445371005 0.454468 -0.639832 0.248840 0.567505 1445371005 0.454468 -0.639832 0.248840 0.567505 1445371005 0.454468 -0.639832 0.248840 0.567505 1445371005 0.454468 -0.639832 0.248840 0.567505 1445371005 0.454468 -0.639832 0.248840 0.567505 1445371005 0.454468 -0.639832 0.248840 0.567505 1445371005 0.454468 -0.639832 0.248840 0.567505 1445371005 0.424866 -0.661682 0.227966 0.574158 1445371005 0.424866 -0.661682 0.227966 0.574158 1445371005 0.424866 -0.661682 0.227966 0.574158 1445371005 0.424866 -0.661682 0.227966 0.574158 1445371005 0.424866 -0.661682 0.227966 0.574158 1445371005 0.424866 -0.661682 0.227966 0.574158 1445371005 0.382935 -0.692993 0.197815 0.577942 1445371005 0.382935 -0.692993 0.197815 0.577942 1445371005 0.382935 -0.692993 0.197815 0.577942 1445371005 0.382935 -0.692993 0.197815 0.577942 1445371005 0.382935 -0.692993 0.197815 0.577942 1445371005 0.382935 -0.692993 0.197815 0.577942 1445371005 0.382935 -0.692993 0.197815 0.577942 1445371005 0.350281 -0.722290 0.169434 0.571716 1445371005 0.350281 -0.722290 0.169434 0.571716 1445371005 0.350281 -0.722290 0.169434 0.571716 1445371005 0.350281 -0.722290 0.169434 0.571716 1445371005 0.350281 -0.722290 0.169434 0.571716 1445371005 0.350281 -0.722290 0.169434 0.571716 1445371005 0.341553 -0.737671 0.174377 0.555603 1445371005 0.341553 -0.737671 0.174377 0.555603 1445371005 0.341553 -0.737671 0.174377 0.555603 1445371005 0.341553 -0.737671 0.174377 0.555603 1445371005 0.341553 -0.737671 0.174377 0.555603 1445371005 0.341553 -0.737671 0.174377 0.555603 1445371005 0.352478 -0.735840 0.206543 0.540039 1445371005 0.352478 -0.735840 0.206543 0.540039 1445371005 0.352478 -0.735840 0.206543 0.540039 1445371005 0.352478 -0.735840 0.206543 0.540039 1445371005 0.352478 -0.735840 0.206543 0.540039 1445371005 0.352478 -0.735840 0.206543 0.540039 1445371005 0.352478 -0.735840 0.206543 0.540039 1445371005 0.386047 -0.720703 0.244019 0.521545 1445371005 0.386047 -0.720703 0.244019 0.521545 1445371005 0.386047 -0.720703 0.244019 0.521545 1445371005 0.386047 -0.720703 0.244019 0.521545 1445371005 0.386047 -0.720703 0.244019 0.521545 1445371005 0.411560 -0.707642 0.272583 0.505493 1445371005 0.411560 -0.707642 0.272583 0.505493 1445371006 0.411560 -0.707642 0.272583 0.505493 1445371006 0.411560 -0.707642 0.272583 0.505493 1445371006 0.411560 -0.707642 0.272583 0.505493 1445371006 0.411560 -0.707642 0.272583 0.505493 1445371006 0.439026 -0.685730 0.295471 0.499634 1445371006 0.439026 -0.685730 0.295471 0.499634 1445371006 0.439026 -0.685730 0.295471 0.499634 1445371006 0.439026 -0.685730 0.295471 0.499634 1445371006 0.439026 -0.685730 0.295471 0.499634 1445371006 0.439026 -0.685730 0.295471 0.499634 1445371006 0.469788 -0.655334 0.328735 0.491638 1445371006 0.469788 -0.655334 0.328735 0.491638 1445371006 0.469788 -0.655334 0.328735 0.491638 1445371006 0.469788 -0.655334 0.328735 0.491638 1445371006 0.469788 -0.655334 0.328735 0.491638 1445371006 0.469788 -0.655334 0.328735 0.491638 1445371006 0.488770 -0.627136 0.363647 0.485352 1445371006 0.488770 -0.627136 0.363647 0.485352 1445371006 0.488770 -0.627136 0.363647 0.485352 1445371006 0.488770 -0.627136 0.363647 0.485352 1445371006 0.488770 -0.627136 0.363647 0.485352 1445371006 0.488770 -0.627136 0.363647 0.485352 1445371006 0.508362 -0.613281 0.363403 0.483032 1445371006 0.508362 -0.613281 0.363403 0.483032 1445371006 0.508362 -0.613281 0.363403 0.483032 1445371006 0.508362 -0.613281 0.363403 0.483032 1445371006 0.508362 -0.613281 0.363403 0.483032 1445371006 0.515686 -0.612915 0.329712 0.499573 1445371006 0.515686 -0.612915 0.329712 0.499573 1445371006 0.515686 -0.612915 0.329712 0.499573 1445371006 0.515686 -0.612915 0.329712 0.499573 1445371006 0.515686 -0.612915 0.329712 0.499573 1445371006 0.515686 -0.612915 0.329712 0.499573 1445371006 0.496094 -0.627930 0.278259 0.531128 1445371006 0.496094 -0.627930 0.278259 0.531128 1445371006 0.496094 -0.627930 0.278259 0.531128 1445371006 0.496094 -0.627930 0.278259 0.531128 1445371006 0.496094 -0.627930 0.278259 0.531128 1445371006 0.496094 -0.627930 0.278259 0.531128 1445371006 0.496094 -0.627930 0.278259 0.531128 1445371006 0.454712 -0.653320 0.224854 0.561951 1445371006 0.454712 -0.653320 0.224854 0.561951 1445371006 0.454712 -0.653320 0.224854 0.561951 1445371006 0.454712 -0.653320 0.224854 0.561951 1445371006 0.454712 -0.653320 0.224854 0.561951 1445371006 0.454712 -0.653320 0.224854 0.561951 1445371006 0.400085 -0.683960 0.167053 0.586670 1445371006 0.400085 -0.683960 0.167053 0.586670 1445371006 0.400085 -0.683960 0.167053 0.586670 1445371006 0.400085 -0.683960 0.167053 0.586670 1445371006 0.400085 -0.683960 0.167053 0.586670 1445371006 0.400085 -0.683960 0.167053 0.586670 1445371006 0.344910 -0.714294 0.119934 0.596985 1445371006 0.344910 -0.714294 0.119934 0.596985 1445371006 0.344910 -0.714294 0.119934 0.596985 1445371006 0.344910 -0.714294 0.119934 0.596985 1445371006 0.344910 -0.714294 0.119934 0.596985 1445371006 0.344910 -0.714294 0.119934 0.596985 1445371006 0.302612 -0.744568 0.076660 0.590027 1445371006 0.302612 -0.744568 0.076660 0.590027 1445371006 0.302612 -0.744568 0.076660 0.590027 1445371006 0.302612 -0.744568 0.076660 0.590027 1445371006 0.302612 -0.744568 0.076660 0.590027 1445371006 0.302612 -0.744568 0.076660 0.590027 1445371006 0.302612 -0.744568 0.076660 0.590027 1445371006 0.270508 -0.769653 0.052307 0.575989 1445371006 0.270508 -0.769653 0.052307 0.575989 1445371006 0.270508 -0.769653 0.052307 0.575989 1445371006 0.270508 -0.769653 0.052307 0.575989 1445371006 0.270508 -0.769653 0.052307 0.575989 1445371006 0.270508 -0.769653 0.052307 0.575989 1445371006 0.270874 -0.771484 0.075806 0.570679 1445371006 0.270874 -0.771484 0.075806 0.570679 1445371006 0.270874 -0.771484 0.075806 0.570679 1445371006 0.270874 -0.771484 0.075806 0.570679 1445371006 0.270874 -0.771484 0.075806 0.570679 1445371006 0.270874 -0.771484 0.075806 0.570679 1445371006 0.291687 -0.765869 0.114868 0.561340 1445371006 0.291687 -0.765869 0.114868 0.561340 1445371006 0.291687 -0.765869 0.114868 0.561340 1445371006 0.291687 -0.765869 0.114868 0.561340 1445371006 0.291687 -0.765869 0.114868 0.561340 1445371006 0.291687 -0.765869 0.114868 0.561340 1445371006 0.291687 -0.765869 0.114868 0.561340 1445371006 0.332642 -0.752991 0.171265 0.541321 1445371006 0.332642 -0.752991 0.171265 0.541321 1445371006 0.332642 -0.752991 0.171265 0.541321 1445371006 0.332642 -0.752991 0.171265 0.541321 1445371006 0.332642 -0.752991 0.171265 0.541321 1445371006 0.332642 -0.752991 0.171265 0.541321 1445371006 0.386719 -0.724487 0.239014 0.518127 1445371006 0.386719 -0.724487 0.239014 0.518127 1445371006 0.386719 -0.724487 0.239014 0.518127 1445371006 0.386719 -0.724487 0.239014 0.518127 1445371006 0.386719 -0.724487 0.239014 0.518127 1445371006 0.386719 -0.724487 0.239014 0.518127 1445371006 0.440552 -0.683167 0.300232 0.499023 1445371006 0.440552 -0.683167 0.300232 0.499023 1445371006 0.440552 -0.683167 0.300232 0.499023 1445371006 0.440552 -0.683167 0.300232 0.499023 1445371006 0.440552 -0.683167 0.300232 0.499023 1445371006 0.440552 -0.683167 0.300232 0.499023 1445371006 0.482788 -0.640564 0.337158 0.492798 1445371006 0.482788 -0.640564 0.337158 0.492798 1445371006 0.482788 -0.640564 0.337158 0.492798 1445371006 0.482788 -0.640564 0.337158 0.492798 1445371006 0.482788 -0.640564 0.337158 0.492798 1445371006 0.482788 -0.640564 0.337158 0.492798 1445371006 0.508179 -0.607910 0.362549 0.490601 1445371006 0.508179 -0.607910 0.362549 0.490601 1445371006 0.508179 -0.607910 0.362549 0.490601 1445371007 0.508179 -0.607910 0.362549 0.490601 1445371007 0.508179 -0.607910 0.362549 0.490601 1445371007 0.508179 -0.607910 0.362549 0.490601 1445371007 0.523560 -0.591492 0.368469 0.490173 1445371007 0.523560 -0.591492 0.368469 0.490173 1445371007 0.523560 -0.591492 0.368469 0.490173 1445371007 0.523560 -0.591492 0.368469 0.490173 1445371007 0.523560 -0.591492 0.368469 0.490173 1445371007 0.523560 -0.591492 0.368469 0.490173 1445371007 0.528442 -0.594055 0.341797 0.501038 1445371007 0.528442 -0.594055 0.341797 0.501038 1445371007 0.528442 -0.594055 0.341797 0.501038 1445371007 0.528442 -0.594055 0.341797 0.501038 1445371007 0.528442 -0.594055 0.341797 0.501038 1445371007 0.528442 -0.594055 0.341797 0.501038 1445371007 0.509033 -0.615906 0.289246 0.527100 1445371007 0.509033 -0.615906 0.289246 0.527100 1445371007 0.509033 -0.615906 0.289246 0.527100 1445371007 0.509033 -0.615906 0.289246 0.527100 1445371007 0.509033 -0.615906 0.289246 0.527100 1445371007 0.509033 -0.615906 0.289246 0.527100 1445371007 0.509033 -0.615906 0.289246 0.527100 1445371007 0.466248 -0.648743 0.232666 0.554565 1445371007 0.466248 -0.648743 0.232666 0.554565 1445371007 0.466248 -0.648743 0.232666 0.554565 1445371007 0.466248 -0.648743 0.232666 0.554565 1445371007 0.466248 -0.648743 0.232666 0.554565 1445371007 0.466248 -0.648743 0.232666 0.554565 1445371007 0.409119 -0.684265 0.172119 0.578552 1445371007 0.409119 -0.684265 0.172119 0.578552 1445371007 0.409119 -0.684265 0.172119 0.578552 1445371007 0.409119 -0.684265 0.172119 0.578552 1445371007 0.409119 -0.684265 0.172119 0.578552 1445371007 0.409119 -0.684265 0.172119 0.578552 1445371007 0.359314 -0.715637 0.117310 0.587341 1445371007 0.359314 -0.715637 0.117310 0.587341 1445371007 0.359314 -0.715637 0.117310 0.587341 1445371007 0.359314 -0.715637 0.117310 0.587341 1445371007 0.359314 -0.715637 0.117310 0.587341 1445371007 0.359314 -0.715637 0.117310 0.587341 1445371007 0.321045 -0.740723 0.062012 0.586914 1445371007 0.321045 -0.740723 0.062012 0.586914 1445371007 0.321045 -0.740723 0.062012 0.586914 1445371007 0.321045 -0.740723 0.062012 0.586914 1445371007 0.321045 -0.740723 0.062012 0.586914 1445371007 0.321045 -0.740723 0.062012 0.586914 1445371007 0.321045 -0.740723 0.062012 0.586914 1445371007 0.301941 -0.756714 0.028442 0.579163 1445371007 0.301941 -0.756714 0.028442 0.579163 1445371007 0.301941 -0.756714 0.028442 0.579163 1445371007 0.301941 -0.756714 0.028442 0.579163 1445371007 0.301941 -0.756714 0.028442 0.579163 1445371007 0.284241 -0.761719 0.022766 0.581726 1445371007 0.284241 -0.761719 0.022766 0.581726 1445371007 0.284241 -0.761719 0.022766 0.581726 1445371007 0.284241 -0.761719 0.022766 0.581726 1445371007 0.284241 -0.761719 0.022766 0.581726 1445371007 0.294861 -0.754822 0.048584 0.583862 1445371007 0.294861 -0.754822 0.048584 0.583862 1445371007 0.294861 -0.754822 0.048584 0.583862 1445371007 0.294861 -0.754822 0.048584 0.583862 1445371007 0.294861 -0.754822 0.048584 0.583862 1445371007 0.294861 -0.754822 0.048584 0.583862 1445371007 0.294861 -0.754822 0.048584 0.583862 1445371007 0.330017 -0.741760 0.103210 0.574646 1445371007 0.330017 -0.741760 0.103210 0.574646 1445371007 0.330017 -0.741760 0.103210 0.574646 1445371007 0.330017 -0.741760 0.103210 0.574646 1445371007 0.330017 -0.741760 0.103210 0.574646 1445371007 0.330017 -0.741760 0.103210 0.574646 1445371007 
0.695496 -0.535889 0.441528 0.184753 1445371010 0.695496 -0.535889 0.441528 0.184753 1445371010 0.695496 -0.535889 0.441528 0.184753 1445371010 0.695496 -0.535889 0.441528 0.184753 1445371010 0.695496 -0.535889 0.441528 0.184753 1445371010 0.790710 -0.469910 0.369324 0.132263 1445371010 0.790710 -0.469910 0.369324 0.132263 1445371010 0.790710 -0.469910 0.369324 0.132263 1445371010 0.790710 -0.469910 0.369324 0.132263 1445371010 0.790710 -0.469910 0.369324 0.132263 1445371010 0.790710 -0.469910 0.369324 0.132263 1445371010 0.879822 -0.367676 0.290833 0.078125 1445371010 0.879822 -0.367676 0.290833 0.078125 1445371010 0.879822 -0.367676 0.290833 0.078125 1445371010 0.879822 -0.367676 0.290833 0.078125 1445371010 0.879822 -0.367676 0.290833 0.078125 1445371010 0.879822 -0.367676 0.290833 0.078125 1445371010 0.937317 -0.264099 0.222961 0.044312 1445371010 0.937317 -0.264099 0.222961 0.044312 1445371010 0.937317 -0.264099 0.222961 0.044312 1445371010 0.937317 -0.264099 0.222961 0.044312 1445371010 0.937317 -0.264099 0.222961 0.044312 1445371010 0.937317 -0.264099 0.222961 0.044312 1445371010 0.963684 -0.206421 0.168274 0.018616 1445371010 0.963684 -0.206421 0.168274 0.018616 1445371010 0.963684 -0.206421 0.168274 0.018616 1445371010 0.963684 -0.206421 0.168274 0.018616 1445371010 0.963684 -0.206421 0.168274 0.018616 1445371010 0.963684 -0.206421 0.168274 0.018616 1445371010 0.973938 -0.169983 0.148987 -0.016724 1445371010 0.973938 -0.169983 0.148987 -0.016724 1445371010 0.973938 -0.169983 0.148987 -0.016724 1445371010 0.973938 -0.169983 0.148987 -0.016724 1445371010 0.973938 -0.169983 0.148987 -0.016724 1445371010 0.973938 -0.169983 0.148987 -0.016724 1445371010 0.975647 -0.130066 0.173340 -0.033020 1445371010 0.975647 -0.130066 0.173340 -0.033020 1445371010 0.975647 -0.130066 0.173340 -0.033020 1445371010 0.975647 -0.130066 0.173340 -0.033020 1445371010 0.975647 -0.130066 0.173340 -0.033020 1445371010 0.975647 -0.130066 0.173340 -0.033020 1445371010 0.976074 -0.098938 0.193298 -0.003723 1445371010 0.976074 -0.098938 0.193298 -0.003723 1445371010 0.976074 -0.098938 0.193298 -0.003723 1445371010 0.976074 -0.098938 0.193298 -0.003723 1445371010 0.976074 -0.098938 0.193298 -0.003723 1445371010 0.976074 -0.098938 0.193298 -0.003723 1445371010 0.981201 -0.086426 0.159729 0.064941 1445371010 0.981201 -0.086426 0.159729 0.064941 1445371010 0.981201 -0.086426 0.159729 0.064941 1445371010 0.981201 -0.086426 0.159729 0.064941 1445371010 0.981201 -0.086426 0.159729 0.064941 1445371010 0.981201 -0.086426 0.159729 0.064941 1445371010 0.979370 -0.092041 0.073059 0.164124 1445371010 0.979370 -0.092041 0.073059 0.164124 1445371010 0.979370 -0.092041 0.073059 0.164124 1445371010 0.979370 -0.092041 0.073059 0.164124 1445371010 0.979370 -0.092041 0.073059 0.164124 1445371010 0.979370 -0.092041 0.073059 0.164124 1445371010 0.950684 -0.134338 -0.050903 0.274841 1445371010 0.950684 -0.134338 -0.050903 0.274841 1445371010 0.950684 -0.134338 -0.050903 0.274841 1445371010 0.950684 -0.134338 -0.050903 0.274841 1445371010 0.950684 -0.134338 -0.050903 0.274841 1445371010 0.950684 -0.134338 -0.050903 0.274841 1445371010 0.950684 -0.134338 -0.050903 0.274841 1445371010 0.889160 -0.187683 -0.142212 0.392273 1445371010 0.889160 -0.187683 -0.142212 0.392273 1445371010 0.889160 -0.187683 -0.142212 0.392273 1445371010 0.889160 -0.187683 -0.142212 0.392273 1445371010 0.889160 -0.187683 -0.142212 0.392273 1445371010 0.889160 -0.187683 -0.142212 0.392273 1445371010 0.798706 -0.319824 -0.263550 0.436218 1445371010 0.798706 -0.319824 -0.263550 0.436218 1445371010 0.798706 -0.319824 -0.263550 0.436218 1445371010 0.798706 -0.319824 -0.263550 0.436218 1445371010 0.798706 -0.319824 -0.263550 0.436218 1445371010 0.798706 -0.319824 -0.263550 0.436218 1445371010 0.798706 -0.319824 -0.263550 0.436218 1445371010 0.791077 -0.306641 -0.237610 0.472900 1445371010 0.791077 -0.306641 -0.237610 0.472900 1445371010 0.791077 -0.306641 -0.237610 0.472900 1445371010 0.791077 -0.306641 -0.237610 0.472900 1445371010 0.791077 -0.306641 -0.237610 0.472900 1445371010 0.791077 -0.306641 -0.237610 0.472900 1445371010 0.771301 -0.378784 -0.224792 0.459412 1445371010 0.771301 -0.378784 -0.224792 0.459412 1445371010 0.771301 -0.378784 -0.224792 0.459412 1445371010 0.771301 -0.378784 -0.224792 0.459412 1445371010 0.771301 -0.378784 -0.224792 0.459412 1445371010 0.771301 -0.378784 -0.224792 0.459412 1445371010 0.788025 -0.390564 -0.205017 0.429443 1445371010 0.788025 -0.390564 -0.205017 0.429443 1445371010 0.788025 -0.390564 -0.205017 0.429443 1445371010 0.788025 -0.390564 -0.205017 0.429443 1445371010 0.788025 -0.390564 -0.205017 0.429443 1445371010 0.788025 -0.390564 -0.205017 0.429443 1445371010 0.843811 -0.364197 -0.166077 0.357483 1445371010 0.843811 -0.364197 -0.166077 0.357483 1445371010 0.843811 -0.364197 -0.166077 0.357483 1445371010 0.843811 -0.364197 -0.166077 0.357483 1445371010 0.843811 -0.364197 -0.166077 0.357483 1445371010 0.843811 -0.364197 -0.166077 0.357483 1445371010 0.905029 -0.306885 -0.094727 0.278748 1445371010 0.905029 -0.306885 -0.094727 0.278748 1445371010 0.905029 -0.306885 -0.094727 0.278748 1445371010 0.905029 -0.306885 -0.094727 0.278748 1445371010 0.905029 -0.306885 -0.094727 0.278748 1445371010 0.905029 -0.306885 -0.094727 0.278748 1445371010 0.905029 -0.306885 -0.094727 0.278748 1445371010 0.952209 -0.224487 -0.013428 0.206604 1445371011 0.952209 -0.224487 -0.013428 0.206604 1445371011 0.952209 -0.224487 -0.013428 0.206604 1445371011 0.952209 -0.224487 -0.013428 0.206604 1445371011 0.952209 -0.224487 -0.013428 0.206604 1445371011 0.952209 -0.224487 -0.013428 0.206604 1445371011 0.976074 -0.166504 0.073486 0.118469 1445371011 0.976074 -0.166504 0.073486 0.118469 1445371011 0.976074 -0.166504 0.073486 0.118469 1445371011 0.976074 -0.166504 0.073486 0.118469 1445371011 0.976074 -0.166504 0.073486 0.118469 1445371011 0.976074 -0.166504 0.073486 0.118469 1445371011 0.976074 -0.166504 0.073486 0.118469 1445371011 0.972778 -0.149048 0.174744 0.028931 1445371011 0.972778 -0.149048 0.174744 0.028931 1445371011 0.972778 -0.149048 0.174744 0.028931 1445371011 0.972778 -0.149048 0.174744 0.028931 1445371011 0.972778 -0.149048 0.174744 0.028931 1445371011 0.972778 -0.149048 0.174744 0.028931 1445371011 0.966187 -0.124207 0.225647 -0.003479 1445371011 0.966187 -0.124207 0.225647 -0.003479 1445371011 0.966187 -0.124207 0.225647 -0.003479 1445371011 0.966187 -0.124207 0.225647 -0.003479 1445371011 0.966187 -0.124207 0.225647 -0.003479 1445371011 0.966187 -0.124207 0.225647 -0.003479 1445371011 0.972961 -0.103577 0.204895 0.023193 1445371011 0.972961 -0.103577 0.204895 0.023193 1445371011 0.972961 -0.103577 0.204895 0.023193 1445371011 0.972961 -0.103577 0.204895 0.023193 1445371011 0.972961 -0.103577 0.204895 0.023193 1445371011 0.972961 -0.103577 0.204895 0.023193 1445371011 0.972961 -0.103577 0.204895 0.023193 1445371011 0.983215 -0.080078 0.137329 0.089233 1445371011 0.983215 -0.080078 0.137329 0.089233 1445371011 0.983215 -0.080078 0.137329 0.089233 1445371011 0.983215 -0.080078 0.137329 0.089233 1445371011 0.983215 -0.080078 0.137329 0.089233 1445371011 0.983215 -0.080078 0.137329 0.089233 1445371011 0.977966 -0.086731 0.035461 0.186279 1445371011 0.977966 -0.086731 0.035461 0.186279 1445371011 0.977966 -0.086731 0.035461 0.186279 1445371011 0.977966 -0.086731 0.035461 0.186279 1445371011 0.977966 -0.086731 0.035461 0.186279 1445371011 0.947205 -0.105896 -0.072876 0.293701 1445371011 0.947205 -0.105896 -0.072876 0.293701 1445371011 0.947205 -0.105896 -0.072876 0.293701 1445371011 0.947205 -0.105896 -0.072876 0.293701 1445371011 0.947205 -0.105896 -0.072876 0.293701 1445371011 0.947205 -0.105896 -0.072876 0.293701 1445371011 0.876831 -0.141052 -0.192688 0.417297 1445371011 0.876831 -0.141052 -0.192688 0.417297 1445371011 0.876831 -0.141052 -0.192688 0.417297 1445371011 0.876831 -0.141052 -0.192688 0.417297 1445371011 0.876831 -0.141052 -0.192688 0.417297 1445371011 0.876831 -0.141052 -0.192688 0.417297 1445371011 0.876831 -0.141052 -0.192688 0.417297 1445371011 0.765198 -0.256897 -0.341125 0.481750 1445371011 0.765198 -0.256897 -0.341125 0.481750 1445371011 0.765198 -0.256897 -0.341125 0.481750 1445371011 0.765198 -0.256897 -0.341125 0.481750 1445371011 0.765198 -0.256897 -0.341125 0.481750 1445371011 0.765198 -0.256897 -0.341125 0.481750 1445371011 0.764893 -0.163818 -0.281372 0.555725 1445371011 0.764893 -0.163818 -0.281372 0.555725 1445371011 0.764893 -0.163818 -0.281372 0.555725 1445371011 0.764893 -0.163818 -0.281372 0.555725 1445371011 0.764893 -0.163818 -0.281372 0.555725 1445371011 0.764893 -0.163818 -0.281372 0.555725 1445371011 0.761414 -0.257263 -0.278503 0.525757 1445371011 0.761414 -0.257263 -0.278503 0.525757 1445371011 0.761414 -0.257263 -0.278503 0.525757 1445371011 0.761414 -0.257263 -0.278503 0.525757 1445371011 0.761414 -0.257263 -0.278503 0.525757 1445371011 0.761414 -0.257263 -0.278503 0.525757 1445371011 0.745789 -0.389832 -0.327942 0.429199 1445371011 0.745789 -0.389832 -0.327942 0.429199 1445371011 0.745789 -0.389832 -0.327942 0.429199 1445371011 0.745789 -0.389832 -0.327942 0.429199 1445371011 0.745789 -0.389832 -0.327942 0.429199 1445371011 0.745789 -0.389832 -0.327942 0.429199 1445371011 0.821655 -0.364563 -0.244995 0.363220 1445371011 0.821655 -0.364563 -0.244995 0.363220 1445371011 0.821655 -0.364563 -0.244995 0.363220 1445371011 0.821655 -0.364563 -0.244995 0.363220 1445371011 0.821655 -0.364563 -0.244995 0.363220 1445371011 0.821655 -0.364563 -0.244995 0.363220 1445371011 0.821655 -0.364563 -0.244995 0.363220 1445371011 0.904785 -0.286255 -0.125000 0.289490 1445371011 0.904785 -0.286255 -0.125000 0.289490 1445371011 0.904785 -0.286255 -0.125000 0.289490 1445371011 0.904785 -0.286255 -0.125000 0.289490 1445371011 0.904785 -0.286255 -0.125000 0.289490 1445371011 0.904785 -0.286255 -0.125000 0.289490 1445371011 0.948730 -0.251831 -0.025208 0.189087 1445371011 0.948730 -0.251831 -0.025208 0.189087 1445371011 0.948730 -0.251831 -0.025208 0.189087 1445371011 0.948730 -0.251831 -0.025208 0.189087 1445371011 0.948730 -0.251831 -0.025208 0.189087 1445371011 0.948730 -0.251831 -0.025208 0.189087 1445371011 0.948730 -0.251831 -0.025208 0.189087 1445371011 0.963989 -0.247314 0.069153 0.068909 1445371011 0.963989 -0.247314 0.069153 0.068909 1445371011 0.963989 -0.247314 0.069153 0.068909 1445371011 0.963989 -0.247314 0.069153 0.068909 1445371011 0.963989 -0.247314 0.069153 0.068909 1445371011 0.963989 -0.247314 0.069153 0.068909 1445371011 0.971008 -0.203125 0.125916 -0.004578 1445371011 0.971008 -0.203125 0.125916 -0.004578 1445371011 0.971008 -0.203125 0.125916 -0.004578 1445371011 0.971008 -0.203125 0.125916 -0.004578 1445371011 0.971008 -0.203125 0.125916 -0.004578 1445371011 0.971008 -0.203125 0.125916 -0.004578 1445371011 0.971680 -0.197815 0.125916 -0.027161 1445371011 0.971680 -0.197815 0.125916 -0.027161 1445371012 0.971680 -0.197815 0.125916 -0.027161 1445371012 0.971680 -0.197815 0.125916 -0.027161 1445371012 0.971680 -0.197815 0.125916 -0.027161 1445371012 0.971680 -0.197815 0.125916 -0.027161 1445371012 0.980652 -0.176575 0.083923 -0.003479 1445371012 0.980652 -0.176575 0.083923 -0.003479 1445371012 0.980652 -0.176575 0.083923 -0.003479 1445371012 0.980652 -0.176575 0.083923 -0.003479 1445371012 0.980652 -0.176575 0.083923 -0.003479 1445371012 0.987122 -0.145630 0.003967 0.065308 1445371012 0.987122 -0.145630 0.003967 0.065308 1445371012 0.987122 -0.145630 0.003967 0.065308 1445371012 0.987122 -0.145630 0.003967 0.065308 1445371012 0.987122 -0.145630 0.003967 0.065308 1445371012 0.987122 -0.145630 0.003967 0.065308 1445371012 0.987122 -0.145630 0.003967 0.065308 1445371012 0.971313 -0.145691 -0.088989 0.165283 1445371012 0.971313 -0.145691 -0.088989 0.165283 1445371012 0.971313 -0.145691 -0.088989 0.165283 1445371012 0.971313 -0.145691 -0.088989 0.165283 1445371012 0.971313 -0.145691 -0.088989 0.165283 1445371012 0.971313 -0.145691 -0.088989 0.165283 1445371012 0.923340 -0.170959 -0.183472 0.290710 1445371012 0.923340 -0.170959 -0.183472 0.290710 1445371012 0.923340 -0.170959 -0.183472 0.290710 1445371012 0.923340 -0.170959 -0.183472 0.290710 1445371012 0.923340 -0.170959 -0.183472 0.290710 1445371012 0.923340 -0.170959 -0.183472 0.290710 1445371012 0.923340 -0.170959 -0.183472 0.290710 1445371012 0.838684 -0.238098 -0.274414 0.405640 1445371012 0.838684 -0.238098 -0.274414 0.405640 1445371012 0.838684 -0.238098 -0.274414 0.405640 1445371012 0.838684 -0.238098 -0.274414 0.405640 1445371012 0.838684 -0.238098 -0.274414 0.405640 1445371012 0.838684 -0.238098 -0.274414 0.405640 1445371012 0.761292 -0.302185 -0.348816 0.455444 1445371012 0.761292 -0.302185 -0.348816 0.455444 1445371012 0.761292 -0.302185 -0.348816 0.455444 1445371012 0.761292 -0.302185 -0.348816 0.455444 1445371012 0.761292 -0.302185 -0.348816 0.455444 1445371012 0.761292 -0.302185 -0.348816 0.455444 1445371012 0.781616 -0.264954 -0.262878 0.499695 1445371012 0.781616 -0.264954 -0.262878 0.499695 1445371012 0.781616 -0.264954 -0.262878 0.499695 1445371012 0.781616 -0.264954 -0.262878 0.499695 1445371012 0.781616 -0.264954 -0.262878 0.499695 1445371012 0.781616 -0.264954 -0.262878 0.499695 1445371012 0.748596 -0.389771 -0.285339 0.454163 1445371012 0.748596 -0.389771 -0.285339 0.454163 1445371012 0.748596 -0.389771 -0.285339 0.454163 1445371012 0.748596 -0.389771 -0.285339 0.454163 1445371012 0.748596 -0.389771 -0.285339 0.454163 1445371012 0.748596 -0.389771 -0.285339 0.454163 1445371012 0.762878 -0.434753 -0.271423 0.394104 1445371012 0.762878 -0.434753 -0.271423 0.394104 1445371012 0.762878 -0.434753 -0.271423 0.394104 1445371012 0.762878 -0.434753 -0.271423 0.394104 1445371012 0.762878 -0.434753 -0.271423 0.394104 1445371012 0.762878 -0.434753 -0.271423 0.394104 1445371012 0.849731 -0.369629 -0.180237 0.329834 1445371012 0.849731 -0.369629 -0.180237 0.329834 1445371012 0.849731 -0.369629 -0.180237 0.329834 1445371012 0.849731 -0.369629 -0.180237 0.329834 1445371012 0.849731 -0.369629 -0.180237 0.329834 1445371012 0.849731 -0.369629 -0.180237 0.329834 1445371012 0.849731 -0.369629 -0.180237 0.329834 1445371012 0.907104 -0.311096 -0.118591 0.257446 1445371012 0.907104 -0.311096 -0.118591 0.257446 1445371012 0.907104 -0.311096 -0.118591 0.257446 1445371012 0.907104 -0.311096 -0.118591 0.257446 1445371012 0.907104 -0.311096 -0.118591 0.257446 1445371012 0.907104 -0.311096 -0.118591 0.257446 1445371012 0.940674 -0.298218 -0.060059 0.150024 1445371012 0.940674 -0.298218 -0.060059 0.150024 1445371012 0.940674 -0.298218 -0.060059 0.150024 1445371012 0.940674 -0.298218 -0.060059 0.150024 1445371012 0.940674 -0.298218 -0.060059 0.150024 1445371012 0.940674 -0.298218 -0.060059 0.150024 1445371012 0.959534 -0.275879 0.042480 0.036865 1445371012 0.959534 -0.275879 0.042480 0.036865 1445371012 0.959534 -0.275879 0.042480 0.036865 1445371012 0.959534 -0.275879 0.042480 0.036865 1445371012 0.959534 -0.275879 0.042480 0.036865 1445371012 0.959534 -0.275879 0.042480 0.036865 1445371012 0.959534 -0.275879 0.042480 0.036865 1445371012 0.959473 -0.229248 0.156555 -0.047546 1445371012 0.959473 -0.229248 0.156555 -0.047546 1445371012 0.959473 -0.229248 0.156555 -0.047546 1445371012 0.959473 -0.229248 0.156555 -0.047546 1445371012 0.959473 -0.229248 0.156555 -0.047546 1445371012 0.959473 -0.229248 0.156555 -0.047546 1445371012 0.952393 -0.214233 0.202454 -0.077271 1445371012 0.952393 -0.214233 0.202454 -0.077271 1445371012 0.952393 -0.214233 0.202454 -0.077271 1445371012 0.952393 -0.214233 0.202454 -0.077271 1445371012 0.952393 -0.214233 0.202454 -0.077271 1445371012 0.952393 -0.214233 0.202454 -0.077271 1445371012 0.963013 -0.195801 0.177063 -0.053955 1445371012 0.963013 -0.195801 0.177063 -0.053955 1445371012 0.963013 -0.195801 0.177063 -0.053955 1445371012 0.963013 -0.195801 0.177063 -0.053955 1445371012 0.963013 -0.195801 0.177063 -0.053955 1445371012 0.981689 -0.154663 0.110046 0.015686 1445371012 0.981689 -0.154663 0.110046 0.015686 1445371012 0.981689 -0.154663 0.110046 0.015686 1445371012 0.981689 -0.154663 0.110046 0.015686 1445371012 0.981689 -0.154663 0.110046 0.015686 1445371012 0.981689 -0.154663 0.110046 0.015686 1445371012 0.981689 -0.154663 0.110046 0.015686 1445371012 0.979736 -0.160645 0.019958 0.117920 1445371012 0.979736 -0.160645 0.019958 0.117920 1445371012 0.979736 -0.160645 0.019958 0.117920 1445371013 0.979736 -0.160645 0.019958 0.117920 1445371013 0.979736 -0.160645 0.019958 0.117920 1445371013 0.979736 -0.160645 0.019958 0.117920 1445371013 0.945679 -0.198486 -0.072571 0.246826 1445371013 0.945679 -0.198486 -0.072571 0.246826 1445371013 0.945679 -0.198486 -0.072571 0.246826 1445371013 0.945679 -0.198486 -0.072571 0.246826 1445371013 0.945679 -0.198486 -0.072571 0.246826 1445371013 0.945679 -0.198486 -0.072571 0.246826 1445371013 0.875183 -0.250977 -0.185669 0.369446 1445371013 0.875183 -0.250977 -0.185669 0.369446 1445371013 0.875183 -0.250977 -0.185669 0.369446 1445371013 0.875183 -0.250977 -0.185669 0.369446 1445371013 0.875183 -0.250977 -0.185669 0.369446 1445371013 0.875183 -0.250977 -0.185669 0.369446 1445371013 0.764221 -0.327820 -0.323792 0.451355 1445371013 0.764221 -0.327820 -0.323792 0.451355 1445371013 0.764221 -0.327820 -0.323792 0.451355 1445371013 0.764221 -0.327820 -0.323792 0.451355 1445371013 0.764221 -0.327820 -0.323792 0.451355 1445371013 0.764221 -0.327820 -0.323792 0.451355 1445371013 0.778992 -0.283569 -0.259827 0.495178 1445371013 0.778992 -0.283569 -0.259827 0.495178 1445371013 0.778992 -0.283569 -0.259827 0.495178 1445371013 0.778992 -0.283569 -0.259827 0.495178 1445371013 0.778992 -0.283569 -0.259827 0.495178 1445371013 0.778992 -0.283569 -0.259827 0.495178 1445371013 0.772522 -0.357788 -0.249268 0.461548 1445371013 0.772522 -0.357788 -0.249268 0.461548 1445371013 0.772522 -0.357788 -0.249268 0.461548 1445371013 0.772522 -0.357788 -0.249268 0.461548 1445371013 0.772522 -0.357788 -0.249268 0.461548 1445371013 0.772522 -0.357788 -0.249268 0.461548 1445371013 0.759094 -0.448181 -0.276245 0.382813 1445371013 0.759094 -0.448181 -0.276245 0.382813 1445371013 0.759094 -0.448181 -0.276245 0.382813 1445371013 0.759094 -0.448181 -0.276245 0.382813 1445371013 0.759094 -0.448181 -0.276245 0.382813 1445371013 0.759094 -0.448181 -0.276245 0.382813 1445371013 0.759094 -0.448181 -0.276245 0.382813 1445371013 0.831909 -0.418091 -0.203430 0.302734 1445371013 0.831909 -0.418091 -0.203430 0.302734 1445371013 0.831909 -0.418091 -0.203430 0.302734 1445371013 0.831909 -0.418091 -0.203430 0.302734 1445371013 0.831909 -0.418091 -0.203430 0.302734 1445371013 0.831909 -0.418091 -0.203430 0.302734 1445371013 0.902954 -0.328735 -0.112122 0.252930 1445371013 0.902954 -0.328735 -0.112122 0.252930 1445371013 0.902954 -0.328735 -0.112122 0.252930 1445371013 0.902954 -0.328735 -0.112122 0.252930 1445371013 0.902954 -0.328735 -0.112122 0.252930 1445371013 0.902954 -0.328735 -0.112122 0.252930 1445371013 0.938171 -0.292969 -0.040283 0.179993 1445371013 0.938171 -0.292969 -0.040283 0.179993 1445371013 0.938171 -0.292969 -0.040283 0.179993 1445371013 0.938171 -0.292969 -0.040283 0.179993 1445371013 0.938171 -0.292969 -0.040283 0.179993 1445371013 0.938171 -0.292969 -0.040283 0.179993 1445371013 0.953430 -0.280518 0.038025 0.104065 1445371013 0.953430 -0.280518 0.038025 0.104065 1445371013 0.953430 -0.280518 0.038025 0.104065 1445371013 0.953430 -0.280518 0.038025 0.104065 1445371013 0.953430 -0.280518 0.038025 0.104065 1445371013 0.953430 -0.280518 0.038025 0.104065 1445371013 0.953430 -0.280518 0.038025 0.104065 1445371013 0.958862 -0.245850 0.140076 0.023132 1445371013 0.958862 -0.245850 0.140076 0.023132 1445371013 0.958862 -0.245850 0.140076 0.023132 1445371013 0.958862 -0.245850 0.140076 0.023132 1445371013 0.958862 -0.245850 0.140076 0.023132 1445371013 0.958862 -0.245850 0.140076 0.023132 1445371013 0.960327 -0.200806 0.192932 -0.011780 1445371013 0.960327 -0.200806 0.192932 -0.011780 1445371013 0.960327 -0.200806 0.192932 -0.011780 1445371013 0.960327 -0.200806 0.192932 -0.011780 1445371013 0.960327 -0.200806 0.192932 -0.011780 1445371013 0.960327 -0.200806 0.192932 -0.011780 1445371013 0.970398 -0.168335 0.172424 0.011963 1445371013 0.970398 -0.168335 0.172424 0.011963 1445371013 0.970398 -0.168335 0.172424 0.011963 1445371013 0.970398 -0.168335 0.172424 0.011963 1445371013 0.970398 -0.168335 0.172424 0.011963 1445371013 0.970398 -0.168335 0.172424 0.011963 1445371013 0.982300 -0.129822 0.099487 0.090881 1445371013 0.982300 -0.129822 0.099487 0.090881 1445371013 0.982300 -0.129822 0.099487 0.090881 1445371013 0.982300 -0.129822 0.099487 0.090881 1445371013 0.982300 -0.129822 0.099487 0.090881 1445371013 0.982300 -0.129822 0.099487 0.090881 1445371013 0.969910 -0.140503 -0.000732 0.198730 1445371013 0.969910 -0.140503 -0.000732 0.198730 1445371013 0.969910 -0.140503 -0.000732 0.198730 1445371013 0.969910 -0.140503 -0.000732 0.198730 1445371013 0.969910 -0.140503 -0.000732 0.198730 1445371013 0.969910 -0.140503 -0.000732 0.198730 1445371013 0.969910 -0.140503 -0.000732 0.198730 1445371013 0.928223 -0.183167 -0.092773 0.310181 1445371013 0.928223 -0.183167 -0.092773 0.310181 1445371013 0.928223 -0.183167 -0.092773 0.310181 1445371013 0.928223 -0.183167 -0.092773 0.310181 1445371013 0.928223 -0.183167 -0.092773 0.310181 1445371013 0.928223 -0.183167 -0.092773 0.310181 1445371013 0.854919 -0.247314 -0.199890 0.409851 1445371013 0.854919 -0.247314 -0.199890 0.409851 1445371013 0.854919 -0.247314 -0.199890 0.409851 1445371013 0.854919 -0.247314 -0.199890 0.409851 1445371013 0.854919 -0.247314 -0.199890 0.409851 1445371013 0.854919 -0.247314 -0.199890 0.409851 1445371013 0.782349 -0.313232 -0.282654 0.458130 1445371013 0.782349 -0.313232 -0.282654 0.458130 1445371013 0.782349 -0.313232 -0.282654 0.458130 1445371013 0.782349 -0.313232 -0.282654 0.458130 1445371014 0.782349 -0.313232 -0.282654 0.458130 1445371014 0.782349 -0.313232 -0.282654 0.458130 1445371014 0.780762 -0.283325 -0.252197 0.496521 1445371014 0.780762 -0.283325 -0.252197 0.496521 1445371014 0.780762 -0.283325 -0.252197 0.496521 1445371014 0.780762 -0.283325 -0.252197 0.496521 1445371014 0.780762 -0.283325 -0.252197 0.496521 1445371014 0.780762 -0.283325 -0.252197 0.496521 1445371014 0.750122 -0.386047 -0.274597 0.461365 1445371014 0.750122 -0.386047 -0.274597 0.461365 1445371014 0.750122 -0.386047 -0.274597 0.461365 1445371014 0.750122 -0.386047 -0.274597 0.461365 1445371014 0.750122 -0.386047 -0.274597 0.461365 1445371014 0.750122 -0.386047 -0.274597 0.461365 1445371014 0.750122 -0.386047 -0.274597 0.461365 1445371014 0.752747 -0.443359 -0.274231 0.401917 1445371014 0.752747 -0.443359 -0.274231 0.401917 1445371014 0.752747 -0.443359 -0.274231 0.401917 1445371014 0.752747 -0.443359 -0.274231 0.401917 1445371014 0.752747 -0.443359 -0.274231 0.401917 1445371014 0.835205 -0.395813 -0.181885 0.335632 1445371014 0.835205 -0.395813 -0.181885 0.335632 1445371014 0.835205 -0.395813 -0.181885 0.335632 1445371014 0.835205 -0.395813 -0.181885 0.335632 1445371014 0.835205 -0.395813 -0.181885 0.335632 1445371014 0.835205 -0.395813 -0.181885 0.335632 1445371014 0.898132 -0.332520 -0.097717 0.270569 1445371014 0.898132 -0.332520 -0.097717 0.270569 1445371014 0.898132 -0.332520 -0.097717 0.270569 1445371014 0.898132 -0.332520 -0.097717 0.270569 1445371014 0.898132 -0.332520 -0.097717 0.270569 1445371014 0.898132 -0.332520 -0.097717 0.270569 1445371014 0.898132 -0.332520 -0.097717 0.270569 1445371014 0.934998 -0.295227 -0.031006 0.194092 1445371014 0.934998 -0.295227 -0.031006 0.194092 1445371014 0.934998 -0.295227 -0.031006 0.194092 1445371014 0.934998 -0.295227 -0.031006 0.194092 1445371014 0.934998 -0.295227 -0.031006 0.194092 1445371014 0.957764 -0.260925 0.042114 0.113159 1445371014 0.957764 -0.260925 0.042114 0.113159 1445371014 0.957764 -0.260925 0.042114 0.113159 1445371014 0.957764 -0.260925 0.042114 0.113159 1445371014 0.957764 -0.260925 0.042114 0.113159 1445371014 0.957764 -0.260925 0.042114 0.113159 1445371014 0.963989 -0.228027 0.133545 0.030029 1445371014 0.963989 -0.228027 0.133545 0.030029 1445371014 0.963989 -0.228027 0.133545 0.030029 1445371014 0.963989 -0.228027 0.133545 0.030029 1445371014 0.963989 -0.228027 0.133545 0.030029 1445371014 0.963989 -0.228027 0.133545 0.030029 1445371014 0.962463 -0.199524 0.182617 -0.022034 1445371014 0.962463 -0.199524 0.182617 -0.022034 1445371014 0.962463 -0.199524 0.182617 -0.022034 1445371014 0.962463 -0.199524 0.182617 -0.022034 1445371014 0.962463 -0.199524 0.182617 -0.022034 1445371014 0.962463 -0.199524 0.182617 -0.022034 1445371014 0.971130 -0.173401 0.162781 -0.016479 1445371014 0.971130 -0.173401 0.162781 -0.016479 1445371014 0.971130 -0.173401 0.162781 -0.016479 1445371014 0.971130 -0.173401 0.162781 -0.016479 1445371014 0.971130 -0.173401 0.162781 -0.016479 1445371014 0.971130 -0.173401 0.162781 -0.016479 1445371014 0.984619 -0.144287 0.087830 0.044189 1445371014 0.984619 -0.144287 0.087830 0.044189 1445371014 0.984619 -0.144287 0.087830 0.044189 1445371014 0.984619 -0.144287 0.087830 0.044189 1445371014 0.984619 -0.144287 0.087830 0.044189 1445371014 0.984619 -0.144287 0.087830 0.044189 1445371014 0.979004 -0.148560 -0.018188 0.138062 1445371014 0.979004 -0.148560 -0.018188 0.138062 1445371014 0.979004 -0.148560 -0.018188 0.138062 1445371014 0.979004 -0.148560 -0.018188 0.138062 1445371014 0.979004 -0.148560 -0.018188 0.138062 1445371014 0.979004 -0.148560 -0.018188 0.138062 1445371014 0.979004 -0.148560 -0.018188 0.138062 1445371014 0.941833 -0.179443 -0.121887 0.256592 1445371014 0.941833 -0.179443 -0.121887 0.256592 1445371014 0.941833 -0.179443 -0.121887 0.256592 1445371014 0.941833 -0.179443 -0.121887 0.256592 1445371014 0.941833 -0.179443 -0.121887 0.256592 1445371014 0.941833 -0.179443 -0.121887 0.256592 1445371014 0.866394 -0.215942 -0.230408 0.386780 1445371014 0.866394 -0.215942 -0.230408 0.386780 1445371014 0.866394 -0.215942 -0.230408 0.386780 1445371014 0.866394 -0.215942 -0.230408 0.386780 1445371014 0.866394 -0.215942 -0.230408 0.386780 1445371014 0.866394 -0.215942 -0.230408 0.386780 1445371014 0.774902 -0.315186 -0.324219 0.441589 1445371014 0.774902 -0.315186 -0.324219 0.441589 1445371014 0.774902 -0.315186 -0.324219 0.441589 1445371014 0.774902 -0.315186 -0.324219 0.441589 1445371014 0.774902 -0.315186 -0.324219 0.441589 1445371014 0.774902 -0.315186 -0.324219 0.441589 1445371014 0.774902 -0.315186 -0.324219 0.441589 1445371014 0.767700 -0.258789 -0.294189 0.507080 1445371014 0.767700 -0.258789 -0.294189 0.507080 1445371014 0.767700 -0.258789 -0.294189 0.507080 1445371014 0.767700 -0.258789 -0.294189 0.507080 1445371014 0.745361 -0.335754 -0.302856 0.489868 1445371014 0.745361 -0.335754 -0.302856 0.489868 1445371014 0.745361 -0.335754 -0.302856 0.489868 1445371014 0.745361 -0.335754 -0.302856 0.489868 1445371014 0.745361 -0.335754 -0.302856 0.489868 1445371014 0.745361 -0.335754 -0.302856 0.489868 1445371014 0.728638 -0.407715 -0.328979 0.441162 1445371014 0.728638 -0.407715 -0.328979 0.441162 1445371014 0.728638 -0.407715 -0.328979 0.441162 1445371014 0.728638 -0.407715 -0.328979 0.441162 1445371014 0.728638 -0.407715 -0.328979 0.441162 1445371015 0.728638 -0.407715 -0.328979 0.441162 1445371015 0.802368 -0.370850 -0.247498 0.396729 1445371015 0.802368 -0.370850 -0.247498 0.396729 1445371015 0.802368 -0.370850 -0.247498 0.396729 1445371015 0.802368 -0.370850 -0.247498 0.396729 1445371015 0.802368 -0.370850 -0.247498 0.396729 1445371015 0.802368 -0.370850 -0.247498 0.396729 1445371015 0.867065 -0.332458 -0.158691 0.335388 1445371015 0.867065 -0.332458 -0.158691 0.335388 1445371015 0.867065 -0.332458 -0.158691 0.335388 1445371015 0.867065 -0.332458 -0.158691 0.335388 1445371015 0.867065 -0.332458 -0.158691 0.335388 1445371015 0.867065 -0.332458 -0.158691 0.335388 1445371015 0.910156 -0.314453 -0.085938 0.255493 1445371015 0.910156 -0.314453 -0.085938 0.255493 1445371015 0.910156 -0.314453 -0.085938 0.255493 1445371015 0.910156 -0.314453 -0.085938 0.255493 1445371015 0.910156 -0.314453 -0.085938 0.255493 1445371015 0.910156 -0.314453 -0.085938 0.255493 1445371015 0.942505 -0.288208 -0.003357 0.169128 1445371015 0.942505 -0.288208 -0.003357 0.169128 1445371015 0.942505 -0.288208 -0.003357 0.169128 1445371015 0.942505 -0.288208 -0.003357 0.169128 1445371015 0.942505 -0.288208 -0.003357 0.169128 1445371015 0.942505 -0.288208 -0.003357 0.169128 1445371015 0.959595 -0.253479 0.085083 0.087402 1445371015 0.959595 -0.253479 0.085083 0.087402 1445371015 
0.432861 -0.726074 0.319580 0.428162 1445371018 0.432861 -0.726074 0.319580 0.428162 1445371018 0.432861 -0.726074 0.319580 0.428162 1445371018 0.432861 -0.726074 0.319580 0.428162 1445371018 0.431763 -0.735291 0.293213 0.432373 1445371018 0.431763 -0.735291 0.293213 0.432373 1445371018 0.431763 -0.735291 0.293213 0.432373 1445371018 0.431763 -0.735291 0.293213 0.432373 1445371018 0.431763 -0.735291 0.293213 0.432373 1445371018 0.431763 -0.735291 0.293213 0.432373 1445371018 0.428284 -0.742493 0.255249 0.447327 1445371018 0.428284 -0.742493 0.255249 0.447327 1445371018 0.428284 -0.742493 0.255249 0.447327 1445371018 0.428284 -0.742493 0.255249 0.447327 1445371018 0.428284 -0.742493 0.255249 0.447327 1445371018 0.428284 -0.742493 0.255249 0.447327 1445371018 0.420898 -0.745789 0.230103 0.462280 1445371018 0.420898 -0.745789 0.230103 0.462280 1445371018 0.420898 -0.745789 0.230103 0.462280 1445371018 0.420898 -0.745789 0.230103 0.462280 1445371018 0.420898 -0.745789 0.230103 0.462280 1445371018 0.420898 -0.745789 0.230103 0.462280 1445371018 0.420532 -0.745544 0.214844 0.470337 1445371018 0.420532 -0.745544 0.214844 0.470337 1445371018 0.420532 -0.745544 0.214844 0.470337 1445371018 0.420532 -0.745544 0.214844 0.470337 1445371018 0.420532 -0.745544 0.214844 0.470337 1445371018 0.420532 -0.745544 0.214844 0.470337 1445371018 0.420532 -0.745544 0.214844 0.470337 1445371018 0.429993 -0.738953 0.212280 0.473267 1445371018 0.429993 -0.738953 0.212280 0.473267 1445371018 0.429993 -0.738953 0.212280 0.473267 1445371018 0.429993 -0.738953 0.212280 0.473267 1445371018 0.429993 -0.738953 0.212280 0.473267 1445371018 0.429993 -0.737366 0.207458 0.477844 1445371018 0.429993 -0.737366 0.207458 0.477844 1445371018 0.429993 -0.737366 0.207458 0.477844 1445371018 0.429993 -0.737366 0.207458 0.477844 1445371018 0.429993 -0.737366 0.207458 0.477844 1445371018 0.429993 -0.737366 0.207458 0.477844 1445371018 0.429993 -0.737366 0.207458 0.477844 1445371018 0.424744 -0.737244 0.203003 0.484558 1445371018 0.424744 -0.737244 0.203003 0.484558 1445371018 0.424744 -0.737244 0.203003 0.484558 1445371018 0.424744 -0.737244 0.203003 0.484558 1445371018 0.424744 -0.737244 0.203003 0.484558 1445371018 0.424744 -0.737244 0.203003 0.484558 1445371018 0.424744 -0.737244 0.203003 0.484558 1445371018 0.422974 -0.733582 0.206299 0.490234 1445371018 0.422974 -0.733582 0.206299 0.490234 1445371018 0.422974 -0.733582 0.206299 0.490234 1445371018 0.422974 -0.733582 0.206299 0.490234 1445371018 0.422974 -0.733582 0.206299 0.490234 1445371018 0.422974 -0.733582 0.206299 0.490234 1445371018 0.420227 -0.732178 0.216248 0.490479 1445371018 0.420227 -0.732178 0.216248 0.490479 1445371018 0.420227 -0.732178 0.216248 0.490479 1445371018 0.420227 -0.732178 0.216248 0.490479 1445371018 0.420227 -0.732178 0.216248 0.490479 1445371018 0.420227 -0.732178 0.216248 0.490479 1445371018 0.414001 -0.735291 0.212158 0.492859 1445371018 0.414001 -0.735291 0.212158 0.492859 1445371018 0.414001 -0.735291 0.212158 0.492859 1445371018 0.414001 -0.735291 0.212158 0.492859 1445371018 0.414001 -0.735291 0.212158 0.492859 1445371018 0.414001 -0.735291 0.212158 0.492859 1445371018 0.431519 -0.719788 0.224548 0.495239 1445371018 0.431519 -0.719788 0.224548 0.495239 1445371018 0.431519 -0.719788 0.224548 0.495239 1445371018 0.431519 -0.719788 0.224548 0.495239 1445371018 0.431519 -0.719788 0.224548 0.495239 1445371018 0.466797 -0.689697 0.260559 0.488342 1445371018 0.466797 -0.689697 0.260559 0.488342 1445371018 0.466797 -0.689697 0.260559 0.488342 1445371019 0.466797 -0.689697 0.260559 0.488342 1445371019 0.466797 -0.689697 0.260559 0.488342 1445371019 0.466797 -0.689697 0.260559 0.488342 1445371019 0.466797 -0.689697 0.260559 0.488342 1445371019 0.490356 -0.667114 0.292847 0.478210 1445371019 0.490356 -0.667114 0.292847 0.478210 1445371019 0.490356 -0.667114 0.292847 0.478210 1445371019 0.490356 -0.667114 0.292847 0.478210 1445371019 0.490356 -0.667114 0.292847 0.478210 1445371019 0.490356 -0.667114 0.292847 0.478210 1445371019 0.490356 -0.667114 0.292847 0.478210 1445371019 0.491333 -0.657898 0.309814 0.479248 1445371019 0.491333 -0.657898 0.309814 0.479248 1445371019 0.491333 -0.657898 0.309814 0.479248 1445371019 0.491333 -0.657898 0.309814 0.479248 1445371019 0.491333 -0.657898 0.309814 0.479248 1445371019 0.491333 -0.657898 0.309814 0.479248 1445371019 0.479187 -0.650269 0.315857 0.497742 1445371019 0.479187 -0.650269 0.315857 0.497742 1445371019 0.479187 -0.650269 0.315857 0.497742 1445371019 0.479187 -0.650269 0.315857 0.497742 1445371019 0.479187 -0.650269 0.315857 0.497742 1445371019 0.479187 -0.650269 0.315857 0.497742 1445371019 0.479187 -0.650269 0.315857 0.497742 1445371019 0.472229 -0.644165 0.326477 0.505371 1445371019 0.472229 -0.644165 0.326477 0.505371 1445371019 0.472229 -0.644165 0.326477 0.505371 1445371019 0.472229 -0.644165 0.326477 0.505371 1445371019 0.472229 -0.644165 0.326477 0.505371 1445371019 0.472229 -0.644165 0.326477 0.505371 1445371019 0.517639 -0.615540 0.353638 0.477539 1445371019 0.517639 -0.615540 0.353638 0.477539 1445371019 0.517639 -0.615540 0.353638 0.477539 1445371019 0.517639 -0.615540 0.353638 0.477539 1445371019 0.517639 -0.615540 0.353638 0.477539 1445371019 0.517639 -0.615540 0.353638 0.477539 1445371019 0.517639 -0.615540 0.353638 0.477539 1445371019 0.537781 -0.595581 0.364746 0.472229 1445371019 0.537781 -0.595581 0.364746 0.472229 1445371019 0.537781 -0.595581 0.364746 0.472229 1445371019 0.537781 -0.595581 0.364746 0.472229 1445371019 0.537781 -0.595581 0.364746 0.472229 1445371019 0.537781 -0.595581 0.364746 0.472229 1445371019 0.508850 -0.621033 0.326233 0.498962 1445371019 0.508850 -0.621033 0.326233 0.498962 1445371019 0.508850 -0.621033 0.326233 0.498962 1445371019 0.508850 -0.621033 0.326233 0.498962 1445371019 0.508850 -0.621033 0.326233 0.498962 1445371019 0.508850 -0.621033 0.326233 0.498962 1445371019 0.471558 -0.657776 0.264954 0.524170 1445371019 0.471558 -0.657776 0.264954 0.524170 1445371019 0.471558 -0.657776 0.264954 0.524170 1445371019 0.471558 -0.657776 0.264954 0.524170 1445371019 0.471558 -0.657776 0.264954 0.524170 1445371019 0.471558 -0.657776 0.264954 0.524170 1445371019 0.441467 -0.689819 0.217529 0.530945 1445371019 0.441467 -0.689819 0.217529 0.530945 1445371019 0.441467 -0.689819 0.217529 0.530945 1445371019 0.441467 -0.689819 0.217529 0.530945 1445371019 0.441467 -0.689819 0.217529 0.530945 1445371019 0.441467 -0.689819 0.217529 0.530945 1445371019 0.404907 -0.716125 0.179626 0.539307 1445371019 0.404907 -0.716125 0.179626 0.539307 1445371019 0.404907 -0.716125 0.179626 0.539307 1445371019 0.404907 -0.716125 0.179626 0.539307 1445371019 0.404907 -0.716125 0.179626 0.539307 1445371019 0.404907 -0.716125 0.179626 0.539307 1445371019 0.375977 -0.736145 0.165833 0.537781 1445371019 0.375977 -0.736145 0.165833 0.537781 1445371019 0.375977 -0.736145 0.165833 0.537781 1445371019 0.375977 -0.736145 0.165833 0.537781 1445371019 0.375977 -0.736145 0.165833 0.537781 1445371019 0.375977 -0.736145 0.165833 0.537781 1445371019 0.354736 -0.754639 0.172241 0.524353 1445371019 0.354736 -0.754639 0.172241 0.524353 1445371019 0.354736 -0.754639 0.172241 0.524353 1445371019 0.354736 -0.754639 0.172241 0.524353 1445371019 0.354736 -0.754639 0.172241 0.524353 1445371019 0.354736 -0.754639 0.172241 0.524353 1445371019 0.338074 -0.763184 0.193787 0.515381 1445371019 0.338074 -0.763184 0.193787 0.515381 1445371019 0.338074 -0.763184 0.193787 0.515381 1445371019 0.338074 -0.763184 0.193787 0.515381 1445371019 0.338074 -0.763184 0.193787 0.515381 1445371019 0.338074 -0.763184 0.193787 0.515381 1445371019 0.338074 -0.763184 0.193787 0.515381 1445371019 0.387634 -0.736328 0.243042 0.498535 1445371019 0.387634 -0.736328 0.243042 0.498535 1445371019 0.387634 -0.736328 0.243042 0.498535 1445371019 0.387634 -0.736328 0.243042 0.498535 1445371019 0.387634 -0.736328 0.243042 0.498535 1445371019 0.387634 -0.736328 0.243042 0.498535 1445371019 0.434753 -0.705017 0.310974 0.466064 1445371019 0.434753 -0.705017 0.310974 0.466064 1445371019 0.434753 -0.705017 0.310974 0.466064 1445371019 0.434753 -0.705017 0.310974 0.466064 1445371019 0.434753 -0.705017 0.310974 0.466064 1445371019 0.434753 -0.705017 0.310974 0.466064 1445371019 0.453735 -0.685608 0.354370 0.445557 1445371019 0.453735 -0.685608 0.354370 0.445557 1445371019 0.453735 -0.685608 0.354370 0.445557 1445371019 0.453735 -0.685608 0.354370 0.445557 1445371019 0.453735 -0.685608 0.354370 0.445557 1445371019 0.453735 -0.685608 0.354370 0.445557 1445371019 0.453735 -0.685608 0.354370 0.445557 1445371019 0.476257 -0.661011 0.389587 0.429443 1445371019 0.476257 -0.661011 0.389587 0.429443 1445371019 0.476257 -0.661011 0.389587 0.429443 1445371019 0.476257 -0.661011 0.389587 0.429443 1445371019 0.476257 -0.661011 0.389587 0.429443 1445371019 0.476257 -0.661011 0.389587 0.429443 1445371019 0.502869 -0.627136 0.415771 0.425354 1445371019 0.502869 -0.627136 0.415771 0.425354 1445371019 0.502869 -0.627136 0.415771 0.425354 1445371020 0.502869 -0.627136 0.415771 0.425354 1445371020 0.502869 -0.627136 0.415771 0.425354 1445371020 0.502869 -0.627136 0.415771 0.425354 1445371020 0.513489 -0.609192 0.426453 0.428162 1445371020 0.513489 -0.609192 0.426453 0.428162 1445371020 0.513489 -0.609192 0.426453 0.428162 1445371020 0.513489 -0.609192 0.426453 0.428162 1445371020 0.513489 -0.609192 0.426453 0.428162 1445371020 0.513489 -0.609192 0.426453 0.428162 1445371020 0.520264 -0.607788 0.412598 0.435547 1445371020 0.520264 -0.607788 0.412598 0.435547 1445371020 0.520264 -0.607788 0.412598 0.435547 1445371020 0.520264 -0.607788 0.412598 0.435547 1445371020 0.520264 -0.607788 0.412598 0.435547 1445371020 0.528503 -0.602112 0.389221 0.454529 1445371020 0.528503 -0.602112 0.389221 0.454529 1445371020 0.528503 -0.602112 0.389221 0.454529 1445371020 0.528503 -0.602112 0.389221 0.454529 1445371020 0.528503 -0.602112 0.389221 0.454529 1445371020 0.528503 -0.602112 0.389221 0.454529 1445371020 0.516479 -0.621460 0.340027 0.480957 1445371020 0.516479 -0.621460 0.340027 0.480957 1445371020 0.516479 -0.621460 0.340027 0.480957 1445371020 0.516479 -0.621460 0.340027 0.480957 1445371020 0.516479 -0.621460 0.340027 0.480957 1445371020 0.516479 -0.621460 0.340027 0.480957 1445371020 0.472351 -0.660950 0.278076 0.512512 1445371020 0.472351 -0.660950 0.278076 0.512512 1445371020 0.472351 -0.660950 0.278076 0.512512 1445371020 0.472351 -0.660950 0.278076 0.512512 1445371020 0.472351 -0.660950 0.278076 0.512512 1445371020 0.472351 -0.660950 0.278076 0.512512 1445371020 0.420593 -0.698303 0.217041 0.537048 1445371020 0.420593 -0.698303 0.217041 0.537048 1445371020 0.420593 -0.698303 0.217041 0.537048 1445371020 0.420593 -0.698303 0.217041 0.537048 1445371020 0.420593 -0.698303 0.217041 0.537048 1445371020 0.420593 -0.698303 0.217041 0.537048 1445371020 0.387573 -0.719971 0.185913 0.544800 1445371020 0.387573 -0.719971 0.185913 0.544800 1445371020 0.387573 -0.719971 0.185913 0.544800 1445371020 0.387573 -0.719971 0.185913 0.544800 1445371020 0.387573 -0.719971 0.185913 0.544800 1445371020 0.387573 -0.719971 0.185913 0.544800 1445371020 0.355347 -0.749695 0.176453 0.529724 1445371020 0.355347 -0.749695 0.176453 0.529724 1445371020 0.355347 -0.749695 0.176453 0.529724 1445371020 0.355347 -0.749695 0.176453 0.529724 1445371020 0.355347 -0.749695 0.176453 0.529724 1445371020 0.355347 -0.749695 0.176453 0.529724 1445371020 0.324768 -0.765869 0.190979 0.521057 1445371020 0.324768 -0.765869 0.190979 0.521057 1445371020 0.324768 -0.765869 0.190979 0.521057 1445371020 0.324768 -0.765869 0.190979 0.521057 1445371020 0.324768 -0.765869 0.190979 0.521057 1445371020 0.324768 -0.765869 0.190979 0.521057 1445371020 0.324768 -0.765869 0.190979 0.521057 1445371020 0.355774 -0.747131 0.234436 0.510193 1445371020 0.355774 -0.747131 0.234436 0.510193 1445371020 0.355774 -0.747131 0.234436 0.510193 1445371020 0.355774 -0.747131 0.234436 0.510193 1445371020 0.355774 -0.747131 0.234436 0.510193 1445371020 0.355774 -0.747131 0.234436 0.510193 1445371020 0.389648 -0.719788 0.299500 0.490295 1445371020 0.389648 -0.719788 0.299500 0.490295 1445371020 0.389648 -0.719788 0.299500 0.490295 1445371020 0.389648 -0.719788 0.299500 0.490295 1445371020 0.389648 -0.719788 0.299500 0.490295 1445371020 0.389648 -0.719788 0.299500 0.490295 1445371020 0.389648 -0.719788 0.299500 0.490295 1445371020 0.417969 -0.695984 0.348755 0.468262 1445371020 0.417969 -0.695984 0.348755 0.468262 1445371020 0.417969 -0.695984 0.348755 0.468262 1445371020 0.417969 -0.695984 0.348755 0.468262 1445371020 0.417969 -0.695984 0.348755 0.468262 1445371020 0.417969 -0.695984 0.348755 0.468262 1445371020 0.451477 -0.666809 0.392456 0.444397 1445371020 0.451477 -0.666809 0.392456 0.444397 1445371020 0.451477 -0.666809 0.392456 0.444397 1445371020 0.451477 -0.666809 0.392456 0.444397 1445371020 0.451477 -0.666809 0.392456 0.444397 1445371020 0.451477 -0.666809 0.392456 0.444397 1445371020 0.483032 -0.630371 0.424194 0.435059 1445371020 0.483032 -0.630371 0.424194 0.435059 1445371020 0.483032 -0.630371 0.424194 0.435059 1445371020 0.483032 -0.630371 0.424194 0.435059 1445371020 0.483032 -0.630371 0.424194 0.435059 1445371020 0.483032 -0.630371 0.424194 0.435059 1445371020 0.483032 -0.630371 0.424194 0.435059 1445371020 0.498962 -0.604248 0.439026 0.439514 1445371020 0.498962 -0.604248 0.439026 0.439514 1445371020 0.498962 -0.604248 0.439026 0.439514 1445371020 0.498962 -0.604248 0.439026 0.439514 1445371020 0.498962 -0.604248 0.439026 0.439514 1445371020 0.498962 -0.604248 0.439026 0.439514 1445371020 0.506653 -0.596924 0.432739 0.446838 1445371020 0.506653 -0.596924 0.432739 0.446838 1445371020 0.506653 -0.596924 0.432739 0.446838 1445371020 0.506653 -0.596924 0.432739 0.446838 1445371020 0.506653 -0.596924 0.432739 0.446838 1445371020 0.506653 -0.596924 0.432739 0.446838 1445371020 0.520752 -0.591919 0.419189 0.450195 1445371020 0.520752 -0.591919 0.419189 0.450195 1445371020 0.520752 -0.591919 0.419189 0.450195 1445371020 0.520752 -0.591919 0.419189 0.450195 1445371020 0.520752 -0.591919 0.419189 0.450195 1445371020 0.520752 -0.591919 0.419189 0.450195 1445371020 0.524841 -0.594604 0.383362 0.473267 1445371020 0.524841 -0.594604 0.383362 0.473267 1445371020 0.524841 -0.594604 0.383362 0.473267 1445371020 0.524841 -0.594604 0.383362 0.473267 1445371020 0.524841 -0.594604 0.383362 0.473267 1445371021 0.524841 -0.594604 0.383362 0.473267 1445371021 0.502869 -0.622314 0.329712 0.501099 1445371021 0.502869 -0.622314 0.329712 0.501099 1445371021 0.502869 -0.622314 0.329712 0.501099 1445371021 0.502869 -0.622314 0.329712 0.501099 1445371021 0.502869 -0.622314 0.329712 0.501099 1445371021 0.502869 -0.622314 0.329712 0.501099 1445371021 0.457520 -0.658325 0.266846 0.534851 1445371021 0.457520 -0.658325 0.266846 0.534851 1445371021 0.457520 -0.658325 0.266846 0.534851 1445371021 0.457520 -0.658325 0.266846 0.534851 1445371021 0.457520 -0.658325 0.266846 0.534851 1445371021 0.457520 -0.658325 0.266846 0.534851 1445371021 0.418457 -0.684875 0.214050 0.556763 1445371021 0.418457 -0.684875 0.214050 0.556763 1445371021 0.418457 -0.684875 0.214050 0.556763 1445371021 0.418457 -0.684875 0.214050 0.556763 1445371021 0.418457 -0.684875 0.214050 0.556763 1445371021 0.418457 -0.684875 0.214050 0.556763 1445371021 0.382263 -0.709839 0.181946 0.562927 1445371021 0.382263 -0.709839 0.181946 0.562927 1445371021 0.382263 -0.709839 0.181946 0.562927 1445371021 0.382263 -0.709839 0.181946 0.562927 1445371021 0.382263 -0.709839 0.181946 0.562927 1445371021 0.382263 -0.709839 0.181946 0.562927 1445371021 0.346558 -0.749634 0.161682 0.540100 1445371021 0.346558 -0.749634 0.161682 0.540100 1445371021 0.346558 -0.749634 0.161682 0.540100 1445371021 0.346558 -0.749634 0.161682 0.540100 1445371021 0.346558 -0.749634 0.161682 0.540100 1445371021 0.346558 -0.749634 0.161682 0.540100 1445371021 0.346558 -0.749634 0.161682 0.540100 1445371021 0.312195 -0.779297 0.144714 0.523682 1445371021 0.312195 -0.779297 0.144714 0.523682 1445371021 0.312195 -0.779297 0.144714 0.523682 1445371021 0.312195 -0.779297 0.144714 0.523682 1445371021 0.312195 -0.779297 0.144714 0.523682 1445371021 0.312195 -0.779297 0.144714 0.523682 1445371021 0.320923 -0.773682 0.155823 0.523499 1445371021 0.320923 -0.773682 0.155823 0.523499 1445371021 0.320923 -0.773682 0.155823 0.523499 1445371021 0.320923 -0.773682 0.155823 0.523499 1445371021 0.320923 -0.773682 0.155823 0.523499 1445371021 0.320923 -0.773682 0.155823 0.523499 1445371021 0.359375 -0.750916 0.222290 0.507507 1445371021 0.359375 -0.750916 0.222290 0.507507 1445371021 0.359375 -0.750916 0.222290 0.507507 1445371021 0.359375 -0.750916 0.222290 0.507507 1445371021 0.359375 -0.750916 0.222290 0.507507 1445371021 0.359375 -0.750916 0.222290 0.507507 1445371021 0.393372 -0.729004 0.282898 0.483459 1445371021 0.393372 -0.729004 0.282898 0.483459 1445371021 0.393372 -0.729004 0.282898 0.483459 1445371021 0.393372 -0.729004 0.282898 0.483459 1445371021 0.393372 -0.729004 0.282898 0.483459 1445371021 0.427307 -0.704651 0.335815 0.456238 1445371021 0.427307 -0.704651 0.335815 0.456238 1445371021 0.427307 -0.704651 0.335815 0.456238 1445371021 0.427307 -0.704651 0.335815 0.456238 1445371021 0.427307 -0.704651 0.335815 0.456238 1445371021 0.427307 -0.704651 0.335815 0.456238 1445371021 0.462952 -0.667908 0.381409 0.440552 1445371021 0.462952 -0.667908 0.381409 0.440552 1445371021 0.462952 -0.667908 0.381409 0.440552 1445371021 0.462952 -0.667908 0.381409 0.440552 1445371021 0.462952 -0.667908 0.381409 0.440552 1445371021 0.462952 -0.667908 0.381409 0.440552 1445371021 0.489441 -0.632446 0.414673 0.434082 1445371021 0.489441 -0.632446 0.414673 0.434082 1445371021 0.489441 -0.632446 0.414673 0.434082 1445371021 0.489441 -0.632446 0.414673 0.434082 1445371021 0.489441 -0.632446 0.414673 0.434082 1445371021 0.489441 -0.632446 0.414673 0.434082 1445371021 0.489441 -0.632446 0.414673 0.434082 1445371021 0.500122 -0.618286 0.425842 0.431519 1445371021 0.500122 -0.618286 0.425842 0.431519 1445371021 0.500122 -0.618286 0.425842 0.431519 1445371021 0.500122 -0.618286 0.425842 0.431519 1445371021 0.500122 -0.618286 0.425842 0.431519 1445371021 0.500122 -0.618286 0.425842 0.431519 1445371021 0.511719 -0.607178 0.413879 0.445129 1445371021 0.511719 -0.607178 0.413879 0.445129 1445371021 0.511719 -0.607178 0.413879 0.445129 1445371021 0.511719 -0.607178 0.413879 0.445129 1445371021 0.511719 -0.607178 0.413879 0.445129 1445371021 0.521912 -0.597168 0.388672 0.468872 1445371021 0.521912 -0.597168 0.388672 0.468872 1445371021 0.521912 -0.597168 0.388672 0.468872 1445371021 0.521912 -0.597168 0.388672 0.468872 1445371021 0.521912 -0.597168 0.388672 0.468872 1445371021 0.521912 -0.597168 0.388672 0.468872 1445371021 0.506531 -0.618835 0.332642 0.499817 1445371021 0.506531 -0.618835 0.332642 0.499817 1445371021 0.506531 -0.618835 0.332642 0.499817 1445371021 0.506531 -0.618835 0.332642 0.499817 1445371021 0.506531 -0.618835 0.332642 0.499817 1445371021 0.506531 -0.618835 0.332642 0.499817 1445371021 0.506531 -0.618835 0.332642 0.499817 1445371021 0.454041 -0.662476 0.262634 0.534729 1445371021 0.454041 -0.662476 0.262634 0.534729 1445371021 0.454041 -0.662476 0.262634 0.534729 1445371021 0.454041 -0.662476 0.262634 0.534729 1445371021 0.454041 -0.662476 0.262634 0.534729 1445371021 0.454041 -0.662476 0.262634 0.534729 1445371021 0.400208 -0.699646 0.199280 0.557312 1445371021 0.400208 -0.699646 0.199280 0.557312 1445371021 0.400208 -0.699646 0.199280 0.557312 1445371021 0.400208 -0.699646 0.199280 0.557312 1445371021 0.400208 -0.699646 0.199280 0.557312 1445371021 0.400208 -0.699646 0.199280 0.557312 1445371021 0.400208 -0.699646 0.199280 0.557312 1445371022 0.362610 -0.720642 0.171692 0.565430 1445371022 0.362610 -0.720642 0.171692 0.565430 1445371022 0.362610 -0.720642 0.171692 0.565430 1445371022 0.362610 -0.720642 0.171692 0.565430 1445371022 0.362610 -0.720642 0.171692 0.565430 1445371022 0.362610 -0.720642 0.171692 0.565430 1445371022 0.329529 -0.752563 0.156860 0.548096 1445371022 0.329529 -0.752563 0.156860 0.548096 1445371022 0.329529 -0.752563 0.156860 0.548096 1445371022 0.329529 -0.752563 0.156860 0.548096 1445371022 0.329529 -0.752563 0.156860 0.548096 1445371022 0.329529 -0.752563 0.156860 0.548096 1445371022 0.329529 -0.752563 0.156860 0.548096 1445371022 0.305420 -0.777283 0.149597 0.529297 1445371022 0.305420 -0.777283 0.149597 0.529297 1445371022 0.305420 -0.777283 0.149597 0.529297 1445371022 0.305420 -0.777283 0.149597 0.529297 1445371022 0.305420 -0.777283 0.149597 0.529297 1445371022 0.305420 -0.777283 0.149597 0.529297 1445371022 0.327454 -0.763000 0.182373 0.526611 1445371022 0.327454 -0.763000 0.182373 0.526611 1445371022 0.327454 -0.763000 0.182373 0.526611 1445371022 0.327454 -0.763000 0.182373 0.526611 1445371022 0.327454 -0.763000 0.182373 0.526611 1445371022 0.327454 -0.763000 0.182373 0.526611 1445371022 0.353027 -0.745239 0.237671 0.513245 1445371022 0.353027 -0.745239 0.237671 0.513245 1445371022 0.353027 -0.745239 0.237671 0.513245 1445371022 0.353027 -0.745239 0.237671 0.513245 1445371022 0.353027 -0.745239 0.237671 0.513245 1445371022 0.353027 -0.745239 0.237671 0.513245 1445371022 0.396423 -0.720398 0.297424 0.485168 1445371022 0.396423 -0.720398 0.297424 0.485168 1445371022 0.396423 -0.720398 0.297424 0.485168 1445371022 0.396423 -0.720398 0.297424 0.485168 1445371022 0.396423 -0.720398 0.297424 0.485168 1445371022 0.396423 -0.720398 0.297424 0.485168 1445371022 0.396423 -0.720398 0.297424 0.485168 1445371022 0.439087 -0.691101 0.354126 0.451843 1445371022 0.439087 -0.691101 0.354126 0.451843 1445371022 0.439087 -0.691101 0.354126 0.451843 1445371022 0.439087 -0.691101 0.354126 0.451843 1445371022 0.439087 -0.691101 0.354126 0.451843 1445371022 0.439087 -0.691101 0.354126 0.451843 1445371022 0.473633 -0.655762 0.398193 0.432495 1445371022 0.473633 -0.655762 0.398193 0.432495 1445371022 0.473633 -0.655762 0.398193 0.432495 1445371022 0.473633 -0.655762 0.398193 0.432495 1445371022 0.473633 -0.655762 0.398193 0.432495 1445371022 0.473633 -0.655762 0.398193 0.432495 1445371022 0.504578 -0.619629 0.427002 0.423096 1445371022 0.504578 -0.619629 0.427002 0.423096 1445371022 0.504578 -0.619629 0.427002 0.423096 1445371022 0.504578 -0.619629 0.427002 0.423096 1445371022 0.504578 -0.619629 0.427002 0.423096 1445371022 0.504578 -0.619629 0.427002 0.423096 1445371022 0.521729 -0.598022 0.435730 0.424561 1445371022 0.521729 -0.598022 0.435730 0.424561 1445371022 0.521729 -0.598022 0.435730 0.424561 1445371022 0.521729 -0.598022 0.435730 0.424561 1445371022 0.521729 -0.598022 0.435730 0.424561 1445371022 0.521729 -0.598022 0.435730 0.424561 1445371022 0.536133 -0.584473 0.426880 0.434387 1445371022 0.536133 -0.584473 0.426880 0.434387 1445371022 0.536133 -0.584473 0.426880 0.434387 1445371022 0.536133 -0.584473 0.426880 0.434387 1445371022 0.536133 -0.584473 0.426880 0.434387 1445371022 0.536133 -0.584473 0.426880 0.434387 1445371022 0.536133 -0.584473 0.426880 0.434387 1445371022 0.535278 -0.584778 0.402649 0.457458 1445371022 0.535278 -0.584778 0.402649 0.457458 1445371022 0.535278 -0.584778 0.402649 0.457458 1445371022 0.535278 -0.584778 0.402649 0.457458 1445371022 0.535278 -0.584778 0.402649 0.457458 1445371022 0.535278 -0.584778 0.402649 0.457458 1445371022 0.515991 -0.610107 0.344421 0.492798 1445371022 0.515991 -0.610107 0.344421 0.492798 1445371022 0.515991 -0.610107 0.344421 0.492798 1445371022 0.515991 -0.610107 0.344421 0.492798 1445371022 0.515991 -0.610107 0.344421 0.492798 1445371022 0.515991 -0.610107 0.344421 0.492798 1445371022 0.469543 -0.650757 0.275330 0.529358 1445371022 0.469543 -0.650757 0.275330 0.529358 1445371022 0.469543 -0.650757 0.275330 0.529358 1445371022 0.469543 -0.650757 0.275330 0.529358 1445371022 0.469543 -0.650757 0.275330 0.529358 1445371022 0.469543 -0.650757 0.275330 0.529358 1445371022 0.417725 -0.690796 0.212158 0.550659 1445371022 0.417725 -0.690796 0.212158 0.550659 1445371022 0.417725 -0.690796 0.212158 0.550659 1445371022 0.417725 -0.690796 0.212158 0.550659 1445371022 0.417725 -0.690796 0.212158 0.550659 1445371022 0.417725 -0.690796 0.212158 0.550659 1445371022 0.417725 -0.690796 0.212158 0.550659 1445371022 0.381897 -0.716003 0.176392 0.557129 1445371022 0.381897 -0.716003 0.176392 0.557129 1445371022 0.381897 -0.716003 0.176392 0.557129 1445371022 0.381897 -0.716003 0.176392 0.557129 1445371022 0.381897 -0.716003 0.176392 0.557129 1445371022 0.381897 -0.716003 0.176392 0.557129 1445371022 0.365356 -0.731262 0.164490 0.551941 1445371022 0.365356 -0.731262 0.164490 0.551941 1445371022 0.365356 -0.731262 0.164490 0.551941 1445371022 0.365356 -0.731262 0.164490 0.551941 1445371022 0.365356 -0.731262 0.164490 0.551941 1445371022 0.365356 -0.731262 0.164490 0.551941 1445371022 0.365356 -0.731262 0.164490 0.551941 1445371022 0.348450 -0.750793 0.168335 0.535339 1445371022 0.348450 -0.750793 0.168335 0.535339 1445371022 0.348450 -0.750793 0.168335 0.535339 1445371022 0.348450 -0.750793 0.168335 0.535339 1445371022 0.348450 -0.750793 0.168335 0.535339 1445371022 0.348450 -0.750793 0.168335 0.535339 1445371022 0.360535 -0.748535 0.211365 0.514771 1445371023 0.360535 -0.748535 0.211365 0.514771 1445371023 0.360535 -0.748535 0.211365 0.514771 1445371023 0.360535 -0.748535 0.211365 0.514771 1445371023 0.360535 -0.748535 0.211365 0.514771 1445371023 0.360535 -0.748535 0.211365 0.514771 1445371023 0.398987 -0.723206 0.271851 0.493835 1445371023 0.398987 -0.723206 0.271851 0.493835 1445371023 0.398987 -0.723206 0.271851 0.493835 1445371023 0.398987 -0.723206 0.271851 0.493835 1445371023 0.398987 -0.723206 0.271851 0.493835 1445371023 0.398987 -0.723206 0.271851 0.493835 1445371023 0.437134 -0.697937 0.320313 0.468140 1445371023 0.437134 -0.697937 0.320313 0.468140 1445371023 0.437134 -0.697937 0.320313 0.468140 1445371023 0.437134 -0.697937 0.320313 0.468140 1445371023 0.437134 -0.697937 0.320313 0.468140 1445371023 0.437134 -0.697937 0.320313 0.468140 1445371023 0.437134 -0.697937 0.320313 0.468140 1445371023 0.459473 -0.682800 0.355652 0.442871 1445371023 0.459473 -0.682800 0.355652 0.442871 1445371023 0.459473 -0.682800 0.355652 0.442871 1445371023 0.459473 -0.682800 0.355652 0.442871 1445371023 0.459473 -0.682800 0.355652 0.442871 1445371023 0.459473 -0.682800 0.355652 0.442871 1445371023 0.478271 -0.660400 0.392273 0.425720 1445371023 0.478271 -0.660400 0.392273 0.425720 1445371023 0.478271 -0.660400 0.392273 0.425720 1445371023 0.478271 -0.660400 0.392273 0.425720 1445371023 0.478271 -0.660400 0.392273 0.425720 1445371023 0.478271 -0.660400 0.392273 0.425720 1445371023 0.478271 -0.660400 0.392273 0.425720 1445371023 0.500732 -0.629639 0.422791 0.417175 1445371023 0.500732 -0.629639 0.422791 0.417175 1445371023 0.500732 -0.629639 0.422791 0.417175 1445371023 0.500732 -0.629639 0.422791 0.417175 1445371023 0.500732 -0.629639 0.422791 0.417175 1445371023 0.500732 -0.629639 0.422791 0.417175 1445371023 0.514587 -0.604736 0.437683 0.421753 1445371023 0.514587 -0.604736 0.437683 0.421753 1445371023 0.514587 -0.604736 0.437683 0.421753 1445371023 0.514587 -0.604736 0.437683 0.421753 1445371023 0.514587 -0.604736 0.437683 0.421753 1445371023 0.528931 -0.589905 0.430420 0.432373 1445371023 0.528931 -0.589905 0.430420 0.432373 1445371023 0.528931 -0.589905 0.430420 0.432373 1445371023 0.528931 -0.589905 0.430420 0.432373 1445371023 0.528931 -0.589905 0.430420 0.432373 1445371023 0.528931 -0.589905 0.430420 0.432373 1445371023 0.535461 -0.584167 0.400085 0.460388 1445371023 0.535461 -0.584167 0.400085 0.460388 1445371023 0.535461 -0.584167 0.400085 0.460388 1445371023 0.535461 -0.584167 0.400085 0.460388 1445371023
[truncated: 163,957 more chars]
