# Supplementary material for: Quaternion-Based Gesture Recognition Using Wireless Wearable Motion Capture Sensors
Source: Sensors (Basel). 2016 Apr 28;16(5):605. doi: 10.3390/s16050605 (PMC4883296; doi:10.3390/s16050605)
Supplement: Supplementary file 1 [file sensors-16-00605-s001.zip › MultiSensorGestureData/P10/3. Throw/Training17.txt]

0.754456 0.208557 -0.617188 -0.079407 1445370889 0.763489 0.173706 -0.609375 -0.124878 1445370889 0.763489 0.173706 -0.609375 -0.124878 1445370889 0.763489 0.173706 -0.609375 -0.124878 1445370889 0.763489 0.173706 -0.609375 -0.124878 1445370889 0.763489 0.173706 -0.609375 -0.124878 1445370889 0.763489 0.173706 -0.609375 -0.124878 1445370889 0.767151 0.126953 -0.602234 -0.180908 1445370889 0.767151 0.126953 -0.602234 -0.180908 1445370889 0.767151 0.126953 -0.602234 -0.180908 1445370889 0.767151 0.126953 -0.602234 -0.180908 1445370889 0.767151 0.126953 -0.602234 -0.180908 1445370889 0.767151 0.126953 -0.602234 -0.180908 1445370889 0.765808 0.087708 -0.594360 -0.229309 1445370889 0.765808 0.087708 -0.594360 -0.229309 1445370889 0.765808 0.087708 -0.594360 -0.229309 1445370889 0.765808 0.087708 -0.594360 -0.229309 1445370889 0.765808 0.087708 -0.594360 -0.229309 1445370889 0.765808 0.087708 -0.594360 -0.229309 1445370889 0.761719 0.068604 -0.584595 -0.270813 1445370889 0.761719 0.068604 -0.584595 -0.270813 1445370889 0.761719 0.068604 -0.584595 -0.270813 1445370889 0.761719 0.068604 -0.584595 -0.270813 1445370889 0.761719 0.068604 -0.584595 -0.270813 1445370889 0.761719 0.068604 -0.584595 -0.270813 1445370889 0.758057 0.072266 -0.574097 -0.300842 1445370889 0.758057 0.072266 -0.574097 -0.300842 1445370889 0.758057 0.072266 -0.574097 -0.300842 1445370889 0.758057 0.072266 -0.574097 -0.300842 1445370889 0.758057 0.072266 -0.574097 -0.300842 1445370889 0.758057 0.072266 -0.574097 -0.300842 1445370889 0.758057 0.072266 -0.574097 -0.300842 1445370889 0.753845 0.101318 -0.568970 -0.312622 1445370889 0.753845 0.101318 -0.568970 -0.312622 1445370889 0.753845 0.101318 -0.568970 -0.312622 1445370889 0.753845 0.101318 -0.568970 -0.312622 1445370889 0.753845 0.101318 -0.568970 -0.312622 1445370889 0.753845 0.101318 -0.568970 -0.312622 1445370889 0.751099 0.142273 -0.562622 -0.314636 1445370889 0.751099 0.142273 -0.562622 -0.314636 1445370889 0.751099 0.142273 -0.562622 -0.314636 1445370889 0.751099 0.142273 -0.562622 -0.314636 1445370889 0.751099 0.142273 -0.562622 -0.314636 1445370889 0.751099 0.142273 -0.562622 -0.314636 1445370889 0.752380 0.166687 -0.553162 -0.316528 1445370889 0.752380 0.166687 -0.553162 -0.316528 1445370889 0.752380 0.166687 -0.553162 -0.316528 1445370889 0.752380 0.166687 -0.553162 -0.316528 1445370889 0.752380 0.166687 -0.553162 -0.316528 1445370889 0.752380 0.166687 -0.553162 -0.316528 1445370889 0.751404 0.168884 -0.550720 -0.321716 1445370889 0.751404 0.168884 -0.550720 -0.321716 1445370889 0.751404 0.168884 -0.550720 -0.321716 1445370889 0.751404 0.168884 -0.550720 -0.321716 1445370889 0.751404 0.168884 -0.550720 -0.321716 1445370889 0.751404 0.168884 -0.550720 -0.321716 1445370889 0.753296 0.156921 -0.548645 -0.326965 1445370889 0.753296 0.156921 -0.548645 -0.326965 1445370889 0.753296 0.156921 -0.548645 -0.326965 1445370889 0.753296 0.156921 -0.548645 -0.326965 1445370889 0.753296 0.156921 -0.548645 -0.326965 1445370889 0.753296 0.156921 -0.548645 -0.326965 1445370889 0.753296 0.156921 -0.548645 -0.326965 1445370889 0.756775 0.152527 -0.548584 -0.321045 1445370889 0.756775 0.152527 -0.548584 -0.321045 1445370889 0.756775 0.152527 -0.548584 -0.321045 1445370889 0.756775 0.152527 -0.548584 -0.321045 1445370889 0.756775 0.152527 -0.548584 -0.321045 1445370889 0.756775 0.152527 -0.548584 -0.321045 1445370889 0.762817 0.199524 -0.544739 -0.285522 1445370889 0.762817 0.199524 -0.544739 -0.285522 1445370889 0.762817 0.199524 -0.544739 -0.285522 1445370889 0.762817 0.199524 -0.544739 -0.285522 1445370889 0.762817 0.199524 -0.544739 -0.285522 1445370889 0.762817 0.199524 -0.544739 -0.285522 1445370889 0.762817 0.199524 -0.544739 -0.285522 1445370889 0.768005 0.222839 -0.530457 -0.281250 1445370889 0.768005 0.222839 -0.530457 -0.281250 1445370889 0.768005 0.222839 -0.530457 -0.281250 1445370889 0.768005 0.222839 -0.530457 -0.281250 1445370889 0.768005 0.222839 -0.530457 -0.281250 1445370889 0.768005 0.222839 -0.530457 -0.281250 1445370889 0.778931 0.189209 -0.516418 -0.301270 1445370889 0.778931 0.189209 -0.516418 -0.301270 1445370889 0.778931 0.189209 -0.516418 -0.301270 1445370889 0.778931 0.189209 -0.516418 -0.301270 1445370889 0.778931 0.189209 -0.516418 -0.301270 1445370889 0.778931 0.189209 -0.516418 -0.301270 1445370889 0.781433 0.177246 -0.523621 -0.289368 1445370890 0.781433 0.177246 -0.523621 -0.289368 1445370890 0.781433 0.177246 -0.523621 -0.289368 1445370890 0.781433 0.177246 -0.523621 -0.289368 1445370890 0.781433 0.177246 -0.523621 -0.289368 1445370890 0.781433 0.177246 -0.523621 -0.289368 1445370890 0.774536 0.150940 -0.537415 -0.297485 1445370890 0.774536 0.150940 -0.537415 -0.297485 1445370890 0.774536 0.150940 -0.537415 -0.297485 1445370890 0.774536 0.150940 -0.537415 -0.297485 1445370890 0.774536 0.150940 -0.537415 -0.297485 1445370890 0.774536 0.150940 -0.537415 -0.297485 1445370890 0.763062 0.092285 -0.549744 -0.327209 1445370890 0.763062 0.092285 -0.549744 -0.327209 1445370890 0.763062 0.092285 -0.549744 -0.327209 1445370890 0.763062 0.092285 -0.549744 -0.327209 1445370890 0.763062 0.092285 -0.549744 -0.327209 1445370890 0.763062 0.092285 -0.549744 -0.327209 1445370890 0.743896 0.036438 -0.559021 -0.364380 1445370890 0.743896 0.036438 -0.559021 -0.364380 1445370890 0.743896 0.036438 -0.559021 -0.364380 1445370890 0.743896 0.036438 -0.559021 -0.364380 1445370890 0.743896 0.036438 -0.559021 -0.364380 1445370890 0.743896 0.036438 -0.559021 -0.364380 1445370890 0.728699 -0.002441 -0.554749 -0.401550 1445370890 0.728699 -0.002441 -0.554749 -0.401550 1445370890 0.728699 -0.002441 -0.554749 -0.401550 1445370890 0.728699 -0.002441 -0.554749 -0.401550 1445370890 0.728699 -0.002441 -0.554749 -0.401550 1445370890 0.728699 -0.002441 -0.554749 -0.401550 1445370890 0.726318 -0.014954 -0.546448 -0.416687 1445370890 0.726318 -0.014954 -0.546448 -0.416687 1445370890 0.726318 -0.014954 -0.546448 -0.416687 1445370890 0.726318 -0.014954 -0.546448 -0.416687 1445370890 0.726318 -0.014954 -0.546448 -0.416687 1445370890 0.726318 -0.014954 -0.546448 -0.416687 1445370890 0.726318 -0.014954 -0.546448 -0.416687 1445370890 0.737183 0.008057 -0.529114 -0.420227 1445370890 0.737183 0.008057 -0.529114 -0.420227 1445370890 0.737183 0.008057 -0.529114 -0.420227 1445370890 0.737183 0.008057 -0.529114 -0.420227 1445370890 0.737183 0.008057 -0.529114 -0.420227 1445370890 0.749939 0.048950 -0.527161 -0.396606 1445370890 0.749939 0.048950 -0.527161 -0.396606 1445370890 0.749939 0.048950 -0.527161 -0.396606 1445370890 0.749939 0.048950 -0.527161 -0.396606 1445370890 0.749939 0.048950 -0.527161 -0.396606 1445370890 0.749939 0.048950 -0.527161 -0.396606 1445370890 0.749939 0.048950 -0.527161 -0.396606 1445370890 0.764404 0.085938 -0.521667 -0.369019 1445370890 0.764404 0.085938 -0.521667 -0.369019 1445370890 0.764404 0.085938 -0.521667 -0.369019 1445370890 0.764404 0.085938 -0.521667 -0.369019 1445370890 0.764404 0.085938 -0.521667 -0.369019 1445370890 0.777100 0.129333 -0.514465 -0.338684 1445370890 0.777100 0.129333 -0.514465 -0.338684 1445370890 0.777100 0.129333 -0.514465 -0.338684 1445370890 0.777100 0.129333 -0.514465 -0.338684 1445370890 0.777100 0.129333 -0.514465 -0.338684 1445370890 0.777100 0.129333 -0.514465 -0.338684 1445370890 0.777100 0.129333 -0.514465 -0.338684 1445370890 0.784058 0.164978 -0.509033 -0.314514 1445370890 0.784058 0.164978 -0.509033 -0.314514 1445370890 0.784058 0.164978 -0.509033 -0.314514 1445370890 0.784058 0.164978 -0.509033 -0.314514 1445370890 0.784058 0.164978 -0.509033 -0.314514 1445370890 0.784058 0.164978 -0.509033 -0.314514 1445370890 0.787842 0.218506 -0.506714 -0.273499 1445370890 0.787842 0.218506 -0.506714 -0.273499 1445370890 0.787842 0.218506 -0.506714 -0.273499 1445370890 0.787842 0.218506 -0.506714 -0.273499 1445370890 0.787842 0.218506 -0.506714 -0.273499 1445370890 0.787842 0.218506 -0.506714 -0.273499 1445370890 0.800293 0.218994 -0.480225 -0.284546 1445370890 0.800293 0.218994 -0.480225 -0.284546 1445370890 0.800293 0.218994 -0.480225 -0.284546 1445370890 0.800293 0.218994 -0.480225 -0.284546 1445370890 0.800293 0.218994 -0.480225 -0.284546 1445370890 0.800293 0.218994 -0.480225 -0.284546 1445370890 0.800293 0.218994 -0.480225 -0.284546 1445370890 0.810120 0.174622 -0.467102 -0.308167 1445370890 0.810120 0.174622 -0.467102 -0.308167 1445370890 0.810120 0.174622 -0.467102 -0.308167 1445370890 0.810120 0.174622 -0.467102 -0.308167 1445370890 0.810120 0.174622 -0.467102 -0.308167 1445370890 0.810120 0.174622 -0.467102 -0.308167 1445370890 0.802856 0.161072 -0.488220 -0.301758 1445370890 0.802856 0.161072 -0.488220 -0.301758 1445370890 0.802856 0.161072 -0.488220 -0.301758 1445370890 0.802856 0.161072 -0.488220 -0.301758 1445370890 0.802856 0.161072 -0.488220 -0.301758 1445370890 0.802856 0.161072 -0.488220 -0.301758 1445370890 0.790649 0.133545 -0.511169 -0.309387 1445370890 0.790649 0.133545 -0.511169 -0.309387 1445370890 0.790649 0.133545 -0.511169 -0.309387 1445370890 0.790649 0.133545 -0.511169 -0.309387 1445370890 0.790649 0.133545 -0.511169 -0.309387 1445370890 0.790649 0.133545 -0.511169 -0.309387 1445370890 0.772034 0.079834 -0.531860 -0.338745 1445370890 0.772034 0.079834 -0.531860 -0.338745 1445370890 0.772034 0.079834 -0.531860 -0.338745 1445370890 0.772034 0.079834 -0.531860 -0.338745 1445370890 0.772034 0.079834 -0.531860 -0.338745 1445370890 0.772034 0.079834 -0.531860 -0.338745 1445370890 0.749634 0.014954 -0.538818 -0.384094 1445370890 0.749634 0.014954 -0.538818 -0.384094 1445370890 0.749634 0.014954 -0.538818 -0.384094 1445370890 0.749634 0.014954 -0.538818 -0.384094 1445370890 0.749634 0.014954 -0.538818 -0.384094 1445370890 0.749634 0.014954 -0.538818 -0.384094 1445370890 0.749634 0.014954 -0.538818 -0.384094 1445370890 0.732544 -0.031250 -0.536438 -0.417908 1445370891 0.732544 -0.031250 -0.536438 -0.417908 1445370891 0.732544 -0.031250 -0.536438 -0.417908 1445370891 0.732544 -0.031250 -0.536438 -0.417908 1445370891 0.732544 -0.031250 -0.536438 -0.417908 1445370891 0.729797 -0.026062 -0.527893 -0.433655 1445370891 0.729797 -0.026062 -0.527893 -0.433655 1445370891 0.729797 -0.026062 -0.527893 -0.433655 1445370891 0.729797 -0.026062 -0.527893 -0.433655 1445370891 0.729797 -0.026062 -0.527893 -0.433655 1445370891 0.729797 -0.026062 -0.527893 -0.433655 1445370891 0.733948 -0.013672 -0.526733 -0.428650 1445370891 0.733948 -0.013672 -0.526733 -0.428650 1445370891 0.733948 -0.013672 -0.526733 -0.428650 1445370891 0.733948 -0.013672 -0.526733 -0.428650 1445370891 0.733948 -0.013672 -0.526733 -0.428650 1445370891 0.733948 -0.013672 -0.526733 -0.428650 1445370891 0.740601 0.004211 -0.527832 -0.415771 1445370891 0.740601 0.004211 -0.527832 -0.415771 1445370891 0.740601 0.004211 -0.527832 -0.415771 1445370891 0.740601 0.004211 -0.527832 -0.415771 1445370891 0.740601 0.004211 -0.527832 -0.415771 1445370891 0.740601 0.004211 -0.527832 -0.415771 1445370891 0.748352 0.034546 -0.530090 -0.397217 1445370891 0.748352 0.034546 -0.530090 -0.397217 1445370891 0.748352 0.034546 -0.530090 -0.397217 1445370891 0.748352 0.034546 -0.530090 -0.397217 1445370891 0.748352 0.034546 -0.530090 -0.397217 1445370891 0.748352 0.034546 -0.530090 -0.397217 1445370891 0.753967 0.082031 -0.534302 -0.373169 1445370891 0.753967 0.082031 -0.534302 -0.373169 1445370891 0.753967 0.082031 -0.534302 -0.373169 1445370891 0.753967 0.082031 -0.534302 -0.373169 1445370891 0.753967 0.082031 -0.534302 -0.373169 1445370891 0.753967 0.082031 -0.534302 -0.373169 1445370891 0.756897 0.114380 -0.541138 -0.348083 1445370891 0.756897 0.114380 -0.541138 -0.348083 1445370891 0.756897 0.114380 -0.541138 -0.348083 1445370891 0.756897 0.114380 -0.541138 -0.348083 1445370891 0.756897 0.114380 -0.541138 -0.348083 1445370891 0.756897 0.114380 -0.541138 -0.348083 1445370891 0.766235 0.165588 -0.539612 -0.307129 1445370891 0.766235 0.165588 -0.539612 -0.307129 1445370891 0.766235 0.165588 -0.539612 -0.307129 1445370891 0.766235 0.165588 -0.539612 -0.307129 1445370891 0.766235 0.165588 -0.539612 -0.307129 1445370891 0.766235 0.165588 -0.539612 -0.307129 1445370891 0.773193 0.179016 -0.523804 -0.309448 1445370891 0.773193 0.179016 -0.523804 -0.309448 1445370891 0.773193 0.179016 -0.523804 -0.309448 1445370891 0.773193 0.179016 -0.523804 -0.309448 1445370891 0.773193 0.179016 -0.523804 -0.309448 1445370891 0.773193 0.179016 -0.523804 -0.309448 1445370891 0.775330 0.171143 -0.520935 -0.313354 1445370891 0.775330 0.171143 -0.520935 -0.313354 1445370891 0.775330 0.171143 -0.520935 -0.313354 1445370891 0.775330 0.171143 -0.520935 -0.313354 1445370891 0.775330 0.171143 -0.520935 -0.313354 1445370891 0.775330 0.171143 -0.520935 -0.313354 1445370891 0.775330 0.171143 -0.520935 -0.313354 1445370891 0.772949 0.179932 -0.530579 -0.297729 1445370891 0.772949 0.179932 -0.530579 -0.297729 1445370891 0.772949 0.179932 -0.530579 -0.297729 1445370891 0.772949 0.179932 -0.530579 -0.297729 1445370891 0.772949 0.179932 -0.530579 -0.297729 1445370891 0.770020 0.155945 -0.541382 -0.299377 1445370891 0.770020 0.155945 -0.541382 -0.299377 1445370891 0.770020 0.155945 -0.541382 -0.299377 1445370891 0.770020 0.155945 -0.541382 -0.299377 1445370891 0.770020 0.155945 -0.541382 -0.299377 1445370891 0.770020 0.155945 -0.541382 -0.299377 1445370891 0.770020 0.155945 -0.541382 -0.299377 1445370891 0.763062 0.108765 -0.552673 -0.316895 1445370891 0.763062 0.108765 -0.552673 -0.316895 1445370891 0.763062 0.108765 -0.552673 -0.316895 1445370891 0.763062 0.108765 -0.552673 -0.316895 1445370891 0.763062 0.108765 -0.552673 -0.316895 1445370891 0.763062 0.108765 -0.552673 -0.316895 1445370891 0.750122 0.054138 -0.560730 -0.346436 1445370891 0.750122 0.054138 -0.560730 -0.346436 1445370891 0.750122 0.054138 -0.560730 -0.346436 1445370891 0.750122 0.054138 -0.560730 -0.346436 1445370891 0.750122 0.054138 -0.560730 -0.346436 1445370891 0.750122 0.054138 -0.560730 -0.346436 1445370891 0.740112 0.013306 -0.558228 -0.374756 1445370891 0.740112 0.013306 -0.558228 -0.374756 1445370891 0.740112 0.013306 -0.558228 -0.374756 1445370891 0.740112 0.013306 -0.558228 -0.374756 1445370891 0.740112 0.013306 -0.558228 -0.374756 1445370891 0.740112 0.013306 -0.558228 -0.374756 1445370891 0.743591 0.013428 -0.549683 -0.380493 1445370891 0.743591 0.013428 -0.549683 -0.380493 1445370891 0.743591 0.013428 -0.549683 -0.380493 1445370891 0.743591 0.013428 -0.549683 -0.380493 1445370891 0.743591 0.013428 -0.549683 -0.380493 1445370891 0.743591 0.013428 -0.549683 -0.380493 1445370891 0.752563 0.027832 -0.535706 -0.382019 1445370891 0.752563 0.027832 -0.535706 -0.382019 1445370891 0.752563 0.027832 -0.535706 -0.382019 1445370891 0.752563 0.027832 -0.535706 -0.382019 1445370891 0.752563 0.027832 -0.535706 -0.382019 1445370891 0.752563 0.027832 -0.535706 -0.382019 1445370891 0.752563 0.027832 -0.535706 -0.382019 1445370891 0.764404 0.045288 -0.523865 -0.373047 1445370891 0.764404 0.045288 -0.523865 -0.373047 1445370891 0.764404 0.045288 -0.523865 -0.373047 1445370891 0.764404 0.045288 -0.523865 -0.373047 1445370891 0.764404 0.045288 -0.523865 -0.373047 1445370891 0.774475 0.070068 -0.520203 -0.353027 1445370891 0.774475 0.070068 -0.520203 -0.353027 1445370891 0.774475 0.070068 -0.520203 -0.353027 1445370891 0.774475 0.070068 -0.520203 -0.353027 1445370892 0.774475 0.070068 -0.520203 -0.353027 1445370892 0.774475 0.070068 -0.520203 -0.353027 1445370892 0.786438 0.097046 -0.513550 -0.329163 1445370892 0.786438 0.097046 -0.513550 -0.329163 1445370892 0.786438 0.097046 -0.513550 -0.329163 1445370892 0.786438 0.097046 -0.513550 -0.329163 1445370892 0.786438 0.097046 -0.513550 -0.329163 1445370892 0.786438 0.097046 -0.513550 -0.329163 1445370892 0.796814 0.134399 -0.507874 -0.298523 1445370892 0.796814 0.134399 -0.507874 -0.298523 1445370892 0.796814 0.134399 -0.507874 -0.298523 1445370892 0.796814 0.134399 -0.507874 -0.298523 1445370892 0.796814 0.134399 -0.507874 -0.298523 1445370892 0.796814 0.134399 -0.507874 -0.298523 1445370892 0.796814 0.134399 -0.507874 -0.298523 1445370892 0.801880 0.177734 -0.501038 -0.272705 1445370892 0.801880 0.177734 -0.501038 -0.272705 1445370892 0.801880 0.177734 -0.501038 -0.272705 1445370892 0.801880 0.177734 -0.501038 -0.272705 1445370892 0.801880 0.177734 -0.501038 -0.272705 1445370892 0.801880 0.177734 -0.501038 -0.272705 1445370892 0.811523 0.198242 -0.480591 -0.266724 1445370892 0.811523 0.198242 -0.480591 -0.266724 1445370892 0.811523 0.198242 -0.480591 -0.266724 1445370892 0.811523 0.198242 -0.480591 -0.266724 1445370892 0.811523 0.198242 -0.480591 -0.266724 1445370892 0.811523 0.198242 -0.480591 -0.266724 1445370892 0.821594 0.182007 -0.461548 -0.280762 1445370892 0.821594 0.182007 -0.461548 -0.280762 1445370892 0.821594 0.182007 -0.461548 -0.280762 1445370892 0.821594 0.182007 -0.461548 -0.280762 1445370892 0.821594 0.182007 -0.461548 -0.280762 1445370892 0.821594 0.182007 -0.461548 -0.280762 1445370892 0.821594 0.182007 -0.461548 -0.280762 1445370892 0.818298 0.163208 -0.468445 -0.290283 1445370892 0.818298 0.163208 -0.468445 -0.290283 1445370892 0.818298 0.163208 -0.468445 -0.290283 1445370892 0.818298 0.163208 -0.468445 -0.290283 1445370892 0.818298 0.163208 -0.468445 -0.290283 1445370892 0.818298 0.163208 -0.468445 -0.290283 1445370892 0.809204 0.127625 -0.486084 -0.304260 1445370892 0.809204 0.127625 -0.486084 -0.304260 1445370892 0.809204 0.127625 -0.486084 -0.304260 1445370892 0.809204 0.127625 -0.486084 -0.304260 1445370892 0.809204 0.127625 -0.486084 -0.304260 1445370892 0.809204 0.127625 -0.486084 -0.304260 1445370892 0.799011 0.098633 -0.497253 -0.323425 1445370892 0.799011 0.098633 -0.497253 -0.323425 1445370892 0.799011 0.098633 -0.497253 -0.323425 1445370892 0.799011 0.098633 -0.497253 -0.323425 1445370892 0.799011 0.098633 -0.497253 -0.323425 1445370892 0.799011 0.098633 -0.497253 -0.323425 1445370892 0.779907 0.038147 -0.495117 -0.381042 1445370892 0.779907 0.038147 -0.495117 -0.381042 1445370892 0.779907 0.038147 -0.495117 -0.381042 1445370892 0.779907 0.038147 -0.495117 -0.381042 1445370892 0.779907 0.038147 -0.495117 -0.381042 1445370892 0.754700 -0.009338 -0.494995 -0.430603 1445370892 0.754700 -0.009338 -0.494995 -0.430603 1445370892 0.754700 -0.009338 -0.494995 -0.430603 1445370892 0.754700 -0.009338 -0.494995 -0.430603 1445370892 0.754700 -0.009338 -0.494995 -0.430603 1445370892 0.754700 -0.009338 -0.494995 -0.430603 1445370892 0.747192 -0.038330 -0.489624 -0.447815 1445370892 0.747192 -0.038330 -0.489624 -0.447815 1445370892 0.747192 -0.038330 -0.489624 -0.447815 1445370892 0.747192 -0.038330 -0.489624 -0.447815 1445370892 0.747192 -0.038330 -0.489624 -0.447815 1445370892 0.747192 -0.038330 -0.489624 -0.447815 1445370892 0.753662 -0.022217 -0.492859 -0.434265 1445370892 0.753662 -0.022217 -0.492859 -0.434265 1445370892 0.753662 -0.022217 -0.492859 -0.434265 1445370892 0.753662 -0.022217 -0.492859 -0.434265 1445370892 0.753662 -0.022217 -0.492859 -0.434265 1445370892 0.753662 -0.022217 -0.492859 -0.434265 1445370892 0.763489 0.003296 -0.488892 -0.422058 1445370892 0.763489 0.003296 -0.488892 -0.422058 1445370892 0.763489 0.003296 -0.488892 -0.422058 1445370892 0.763489 0.003296 -0.488892 -0.422058 1445370892 0.763489 0.003296 -0.488892 -0.422058 1445370892 0.763489 0.003296 -0.488892 -0.422058 1445370892 0.763489 0.003296 -0.488892 -0.422058 1445370892 0.777771 0.038086 -0.474976 -0.409973 1445370892 0.777771 0.038086 -0.474976 -0.409973 1445370892 0.777771 0.038086 -0.474976 -0.409973 1445370892 0.777771 0.038086 -0.474976 -0.409973 1445370892 0.777771 0.038086 -0.474976 -0.409973 1445370892 0.777771 0.038086 -0.474976 -0.409973 1445370892 0.795654 0.073792 -0.464050 -0.382263 1445370892 0.795654 0.073792 -0.464050 -0.382263 1445370892 0.795654 0.073792 -0.464050 -0.382263 1445370892 0.795654 0.073792 -0.464050 -0.382263 1445370892 0.795654 0.073792 -0.464050 -0.382263 1445370892 0.795654 0.073792 -0.464050 -0.382263 1445370892 0.811829 0.118713 -0.458679 -0.341248 1445370892 0.811829 0.118713 -0.458679 -0.341248 1445370892 0.811829 0.118713 -0.458679 -0.341248 1445370892 0.811829 0.118713 -0.458679 -0.341248 1445370892 0.811829 0.118713 -0.458679 -0.341248 1445370892 0.811829 0.118713 -0.458679 -0.341248 1445370892 0.811829 0.118713 -0.458679 -0.341248 1445370892 0.818970 0.147400 -0.456848 -0.314453 1445370892 0.818970 0.147400 -0.456848 -0.314453 1445370892 0.818970 0.147400 -0.456848 -0.314453 1445370892 0.818970 0.147400 -0.456848 -0.314453 1445370892 0.818970 0.147400 -0.456848 -0.314453 1445370892 0.818970 0.147400 -0.456848 -0.314453 1445370892 0.820496 0.176270 -0.462036 -0.286804 1445370892 0.820496 0.176270 -0.462036 -0.286804 1445370892 0.820496 0.176270 -0.462036 -0.286804 1445370892 0.820496 0.176270 -0.462036 -0.286804 1445370893 0.820496 0.176270 -0.462036 -0.286804 1445370893 0.820496 0.176270 -0.462036 -0.286804 1445370893 0.823059 0.188110 -0.453735 -0.285034 1445370893 0.823059 0.188110 -0.453735 -0.285034 1445370893 0.823059 0.188110 -0.453735 -0.285034 1445370893 0.823059 0.188110 -0.453735 -0.285034 1445370893 0.823059 0.188110 -0.453735 -0.285034 1445370893 0.823059 0.188110 -0.453735 -0.285034 1445370893 0.823059 0.188110 -0.453735 -0.285034 1445370893 0.825073 0.176208 -0.448730 -0.294678 1445370893 0.825073 0.176208 -0.448730 -0.294678 1445370893 0.825073 0.176208 -0.448730 -0.294678 1445370893 0.825073 0.176208 -0.448730 -0.294678 1445370893 0.825073 0.176208 -0.448730 -0.294678 1445370893 0.825073 0.176208 -0.448730 -0.294678 1445370893 0.819641 0.157898 -0.455872 -0.308899 1445370893 0.819641 0.157898 -0.455872 -0.308899 1445370893 0.819641 0.157898 -0.455872 -0.308899 1445370893 0.819641 0.157898 -0.455872 -0.308899 1445370893 0.819641 0.157898 -0.455872 -0.308899 1445370893 0.819641 0.157898 -0.455872 -0.308899 1445370893 0.807678 0.117249 -0.467651 -0.339478 1445370893 0.807678 0.117249 -0.467651 -0.339478 1445370893 0.807678 0.117249 -0.467651 -0.339478 1445370893 0.807678 0.117249 -0.467651 -0.339478 1445370893 0.807678 0.117249 -0.467651 -0.339478 1445370893 0.807678 0.117249 -0.467651 -0.339478 1445370893 0.807678 0.117249 -0.467651 -0.339478 1445370893 0.790710 0.063171 -0.482239 -0.371765 1445370893 0.790710 0.063171 -0.482239 -0.371765 1445370893 0.790710 0.063171 -0.482239 -0.371765 1445370893 0.790710 0.063171 -0.482239 -0.371765 1445370893 0.790710 0.063171 -0.482239 -0.371765 1445370893 0.790710 0.063171 -0.482239 -0.371765 1445370893 0.771484 0.007935 -0.491272 -0.404236 1445370893 0.771484 0.007935 -0.491272 -0.404236 1445370893 0.771484 0.007935 -0.491272 -0.404236 1445370893 0.771484 0.007935 -0.491272 -0.404236 1445370893 0.771484 0.007935 -0.491272 -0.404236 1445370893 0.771484 0.007935 -0.491272 -0.404236 1445370893 0.758728 -0.027649 -0.488037 -0.430542 1445370893 0.758728 -0.027649 -0.488037 -0.430542 1445370893 0.758728 -0.027649 -0.488037 -0.430542 1445370893 0.758728 -0.027649 -0.488037 -0.430542 1445370893 0.758728 -0.027649 -0.488037 -0.430542 1445370893 0.758728 -0.027649 -0.488037 -0.430542 1445370893 0.756775 -0.034241 -0.483215 -0.438904 1445370893 0.756775 -0.034241 -0.483215 -0.438904 1445370893 0.756775 -0.034241 -0.483215 -0.438904 1445370893 0.756775 -0.034241 -0.483215 -0.438904 1445370893 0.756775 -0.034241 -0.483215 -0.438904 1445370893 0.756775 -0.034241 -0.483215 -0.438904 1445370893 0.756775 -0.034241 -0.483215 -0.438904 1445370893 0.763306 -0.007935 -0.490845 -0.419983 1445370893 0.763306 -0.007935 -0.490845 -0.419983 1445370893 0.763306 -0.007935 -0.490845 -0.419983 1445370893 0.763306 -0.007935 -0.490845 -0.419983 1445370893 0.763306 -0.007935 -0.490845 -0.419983 1445370893 0.763306 -0.007935 -0.490845 -0.419983 1445370893 0.773315 0.024353 -0.492432 -0.398560 1445370893 0.773315 0.024353 -0.492432 -0.398560 1445370893 0.773315 0.024353 -0.492432 -0.398560 1445370893 0.773315 0.024353 -0.492432 -0.398560 1445370893 0.773315 0.024353 -0.492432 -0.398560 1445370893 0.773315 0.024353 -0.492432 -0.398560 1445370893 0.783020 0.046631 -0.488892 -0.381653 1445370893 0.783020 0.046631 -0.488892 -0.381653 1445370893 0.783020 0.046631 -0.488892 -0.381653 1445370893 0.783020 0.046631 -0.488892 -0.381653 1445370893 0.783020 0.046631 -0.488892 -0.381653 1445370893 0.783020 0.046631 -0.488892 -0.381653 1445370893 0.783020 0.046631 -0.488892 -0.381653 1445370893 0.794067 0.077209 -0.489014 -0.352722 1445370893 0.794067 0.077209 -0.489014 -0.352722 1445370893 0.794067 0.077209 -0.489014 -0.352722 1445370893 0.794067 0.077209 -0.489014 -0.352722 1445370893 0.794067 0.077209 -0.489014 -0.352722 1445370893 0.794067 0.077209 -0.489014 -0.352722 1445370893 0.801025 0.116516 -0.491211 -0.321655 1445370893 0.801025 0.116516 -0.491211 -0.321655 1445370893 0.801025 0.116516 -0.491211 -0.321655 1445370893 0.801025 0.116516 -0.491211 -0.321655 1445370893 0.801025 0.116516 -0.491211 -0.321655 1445370893 0.801025 0.116516 -0.491211 -0.321655 1445370893 0.807068 0.151245 -0.488831 -0.294556 1445370893 0.807068 0.151245 -0.488831 -0.294556 1445370893 0.807068 0.151245 -0.488831 -0.294556 1445370893 0.807068 0.151245 -0.488831 -0.294556 1445370893 0.807068 0.151245 -0.488831 -0.294556 1445370893 0.807068 0.151245 -0.488831 -0.294556 1445370893 0.816650 0.164612 -0.473145 -0.286560 1445370893 0.816650 0.164612 -0.473145 -0.286560 1445370893 0.816650 0.164612 -0.473145 -0.286560 1445370893 0.816650 0.164612 -0.473145 -0.286560 1445370893 0.816650 0.164612 -0.473145 -0.286560 1445370893 0.816650 0.164612 -0.473145 -0.286560 1445370893 0.821899 0.161621 -0.464661 -0.287170 1445370893 0.821899 0.161621 -0.464661 -0.287170 1445370893 0.821899 0.161621 -0.464661 -0.287170 1445370893 0.821899 0.161621 -0.464661 -0.287170 1445370893 0.821899 0.161621 -0.464661 -0.287170 1445370893 0.821899 0.161621 -0.464661 -0.287170 1445370893 0.821045 0.156067 -0.466431 -0.289795 1445370893 0.821045 0.156067 -0.466431 -0.289795 1445370893 0.821045 0.156067 -0.466431 -0.289795 1445370893 0.821045 0.156067 -0.466431 -0.289795 1445370893 0.821045 0.156067 -0.466431 -0.289795 1445370893 0.821045 0.156067 -0.466431 -0.289795 1445370893 0.819336 0.110291 -0.462280 -0.320679 1445370893 0.819336 0.110291 -0.462280 -0.320679 1445370893 0.819336 0.110291 -0.462280 -0.320679 1445370893 0.819336 0.110291 -0.462280 -0.320679 1445370893 0.819336 0.110291 -0.462280 -0.320679 1445370894 0.819336 0.110291 -0.462280 -0.320679 1445370894 0.804565 0.050537 -0.463928 -0.367249 1445370894 0.804565 0.050537 -0.463928 -0.367249 1445370894 0.804565 0.050537 -0.463928 -0.367249 1445370894 0.804565 0.050537 -0.463928 -0.367249 1445370894 0.804565 0.050537 -0.463928 -0.367249 1445370894 0.804565 0.050537 -0.463928 -0.367249 1445370894 0.778931 -0.016113 -0.469055 -0.415955 1445370894 0.778931 -0.016113 -0.469055 -0.415955 1445370894 0.778931 -0.016113 -0.469055 -0.415955 1445370894 0.778931 -0.016113 -0.469055 -0.415955 1445370894 0.778931 -0.016113 -0.469055 -0.415955 1445370894 0.778931 -0.016113 -0.469055 -0.415955 1445370894 0.758545 -0.069885 -0.468933 -0.447083 1445370894 0.758545 -0.069885 -0.468933 -0.447083 1445370894 0.758545 -0.069885 -0.468933 -0.447083 1445370894 0.758545 -0.069885 -0.468933 -0.447083 1445370894 0.758545 -0.069885 -0.468933 -0.447083 1445370894 0.758545 -0.069885 -0.468933 -0.447083 1445370894 0.758545 -0.069885 -0.468933 -0.447083 1445370894 0.746277 -0.096313 -0.467896 -0.463562 1445370894 0.746277 -0.096313 -0.467896 -0.463562 1445370894 0.746277 -0.096313 -0.467896 -0.463562 1445370894 0.746277 -0.096313 -0.467896 -0.463562 1445370894 0.746277 -0.096313 -0.467896 -0.463562 1445370894 0.746277 -0.096313 -0.467896 -0.463562 1445370894 0.742432 -0.108582 -0.455627 -0.478943 1445370894 0.742432 -0.108582 -0.455627 -0.478943 1445370894 0.742432 -0.108582 -0.455627 -0.478943 1445370894 0.742432 -0.108582 -0.455627 -0.478943 1445370894 0.742432 -0.108582 -0.455627 -0.478943 1445370894 0.749695 -0.109558 -0.437683 -0.484192 1445370894 0.749695 -0.109558 -0.437683 -0.484192 1445370894 0.749695 -0.109558 -0.437683 -0.484192 1445370894 0.749695 -0.109558 -0.437683 -0.484192 1445370894 0.749695 -0.109558 -0.437683 -0.484192 1445370894 0.749695 -0.109558 -0.437683 -0.484192 1445370894 0.769897 -0.090088 -0.428833 -0.463989 1445370894 0.769897 -0.090088 -0.428833 -0.463989 1445370894 0.769897 -0.090088 -0.428833 -0.463989 1445370894 0.769897 -0.090088 -0.428833 -0.463989 1445370894 0.769897 -0.090088 -0.428833 -0.463989 1445370894 0.769897 -0.090088 -0.428833 -0.463989 1445370894 0.769897 -0.090088 -0.428833 -0.463989 1445370894 0.790833 -0.055237 -0.427124 -0.434875 1445370894 0.790833 -0.055237 -0.427124 -0.434875 1445370894 0.790833 -0.055237 -0.427124 -0.434875 1445370894 0.790833 -0.055237 -0.427124 -0.434875 1445370894 0.790833 -0.055237 -0.427124 -0.434875 1445370894 0.790833 -0.055237 -0.427124 -0.434875 1445370894 0.814026 -0.007385 -0.423889 -0.396973 1445370894 
0.865906 0.115234 -0.416504 -0.251892 1445370897 0.865906 0.115234 -0.416504 -0.251892 1445370897 0.865906 0.115234 -0.416504 -0.251892 1445370897 0.865906 0.115234 -0.416504 -0.251892 1445370897 0.865906 0.115234 -0.416504 -0.251892 1445370897 0.865906 0.115234 -0.416504 -0.251892 1445370897 0.927063 0.118713 -0.212769 -0.284790 1445370897 0.927063 0.118713 -0.212769 -0.284790 1445370897 0.927063 0.118713 -0.212769 -0.284790 1445370897 0.927063 0.118713 -0.212769 -0.284790 1445370897 0.927063 0.118713 -0.212769 -0.284790 1445370897 0.927063 0.118713 -0.212769 -0.284790 1445370897 0.955017 0.090820 0.003540 -0.282227 1445370897 0.955017 0.090820 0.003540 -0.282227 1445370897 0.955017 0.090820 0.003540 -0.282227 1445370897 0.955017 0.090820 0.003540 -0.282227 1445370897 0.955017 0.090820 0.003540 -0.282227 1445370897 0.955017 0.090820 0.003540 -0.282227 1445370897 0.938110 0.102539 0.205872 -0.258789 1445370897 0.938110 0.102539 0.205872 -0.258789 1445370897 0.938110 0.102539 0.205872 -0.258789 1445370897 0.938110 0.102539 0.205872 -0.258789 1445370897 0.938110 0.102539 0.205872 -0.258789 1445370897 0.938110 0.102539 0.205872 -0.258789 1445370897 0.884033 0.125671 0.378357 -0.243835 1445370897 0.884033 0.125671 0.378357 -0.243835 1445370897 0.884033 0.125671 0.378357 -0.243835 1445370898 0.884033 0.125671 0.378357 -0.243835 1445370898 0.884033 0.125671 0.378357 -0.243835 1445370898 0.884033 0.125671 0.378357 -0.243835 1445370898 0.821045 0.109863 0.507813 -0.236267 1445370898 0.821045 0.109863 0.507813 -0.236267 1445370898 0.821045 0.109863 0.507813 -0.236267 1445370898 0.821045 0.109863 0.507813 -0.236267 1445370898 0.821045 0.109863 0.507813 -0.236267 1445370898 0.746338 0.048767 0.614197 -0.251526 1445370898 0.746338 0.048767 0.614197 -0.251526 1445370898 0.746338 0.048767 0.614197 -0.251526 1445370898 0.746338 0.048767 0.614197 -0.251526 1445370898 0.746338 0.048767 0.614197 -0.251526 1445370898 0.746338 0.048767 0.614197 -0.251526 1445370898 0.746338 0.048767 0.614197 -0.251526 1445370898 0.653076 0.009521 0.686768 -0.318909 1445370898 0.653076 0.009521 0.686768 -0.318909 1445370898 0.653076 0.009521 0.686768 -0.318909 1445370898 0.653076 0.009521 0.686768 -0.318909 1445370898 0.653076 0.009521 0.686768 -0.318909 1445370898 0.653076 0.009521 0.686768 -0.318909 1445370898 0.571655 0.012329 0.715454 -0.401367 1445370898 0.571655 0.012329 0.715454 -0.401367 1445370898 0.571655 0.012329 0.715454 -0.401367 1445370898 0.571655 0.012329 0.715454 -0.401367 1445370898 0.571655 0.012329 0.715454 -0.401367 1445370898 0.571655 0.012329 0.715454 -0.401367 1445370898 0.541870 0.065430 0.682495 -0.485962 1445370898 0.541870 0.065430 0.682495 -0.485962 1445370898 0.541870 0.065430 0.682495 -0.485962 1445370898 0.541870 0.065430 0.682495 -0.485962 1445370898 0.541870 0.065430 0.682495 -0.485962 1445370898 0.541870 0.065430 0.682495 -0.485962 1445370898 0.587463 0.101990 0.588074 -0.546509 1445370898 0.587463 0.101990 0.588074 -0.546509 1445370898 0.587463 0.101990 0.588074 -0.546509 1445370898 0.587463 0.101990 0.588074 -0.546509 1445370898 0.587463 0.101990 0.588074 -0.546509 1445370898 0.587463 0.101990 0.588074 -0.546509 1445370898 0.700012 0.047424 0.436951 -0.562805 1445370898 0.700012 0.047424 0.436951 -0.562805 1445370898 0.700012 0.047424 0.436951 -0.562805 1445370898 0.700012 0.047424 0.436951 -0.562805 1445370898 0.700012 0.047424 0.436951 -0.562805 1445370898 0.700012 0.047424 0.436951 -0.562805 1445370898 0.700012 0.047424 0.436951 -0.562805 1445370898 0.775574 -0.004150 0.262512 -0.574036 1445370898 0.775574 -0.004150 0.262512 -0.574036 1445370898 0.775574 -0.004150 0.262512 -0.574036 1445370898 0.775574 -0.004150 0.262512 -0.574036 1445370898 0.775574 -0.004150 0.262512 -0.574036 1445370898 0.740234 -0.001526 0.268311 -0.616455 1445370898 0.740234 -0.001526 0.268311 -0.616455 1445370898 0.740234 -0.001526 0.268311 -0.616455 1445370898 0.740234 -0.001526 0.268311 -0.616455 1445370898 0.740234 -0.001526 0.268311 -0.616455 1445370898 0.740234 -0.001526 0.268311 -0.616455 1445370898 0.679077 0.062561 0.357483 -0.638062 1445370898 0.679077 0.062561 0.357483 -0.638062 1445370898 0.679077 0.062561 0.357483 -0.638062 1445370898 0.679077 0.062561 0.357483 -0.638062 1445370898 0.679077 0.062561 0.357483 -0.638062 1445370898 0.679077 0.062561 0.357483 -0.638062 1445370898 0.649963 0.092407 0.453430 -0.602783 1445370898 0.649963 0.092407 0.453430 -0.602783 1445370898 0.649963 0.092407 0.453430 -0.602783 1445370898 0.649963 0.092407 0.453430 -0.602783 1445370898 0.649963 0.092407 0.453430 -0.602783 1445370898 0.649963 0.092407 0.453430 -0.602783 1445370898 0.660095 0.149109 0.480713 -0.557556 1445370898 0.660095 0.149109 0.480713 -0.557556 1445370898 0.660095 0.149109 0.480713 -0.557556 1445370898 0.660095 0.149109 0.480713 -0.557556 1445370898 0.660095 0.149109 0.480713 -0.557556 1445370898 0.660095 0.149109 0.480713 -0.557556 1445370898 0.660095 0.149109 0.480713 -0.557556 1445370898 0.713684 0.202576 0.455383 -0.492126 1445370898 0.713684 0.202576 0.455383 -0.492126 1445370898 0.713684 0.202576 0.455383 -0.492126 1445370898 0.713684 0.202576 0.455383 -0.492126 1445370898 0.713684 0.202576 0.455383 -0.492126 1445370898 0.713684 0.202576 0.455383 -0.492126 1445370898 0.801636 0.243103 0.405823 -0.365356 1445370898 0.801636 0.243103 0.405823 -0.365356 1445370898 0.801636 0.243103 0.405823 -0.365356 1445370898 0.801636 0.243103 0.405823 -0.365356 1445370898 0.801636 0.243103 0.405823 -0.365356 1445370898 0.801636 0.243103 0.405823 -0.365356 1445370898 0.820557 0.225891 0.424438 -0.308899 1445370898 0.820557 0.225891 0.424438 -0.308899 1445370898 0.820557 0.225891 0.424438 -0.308899 1445370898 0.820557 0.225891 0.424438 -0.308899 1445370898 0.820557 0.225891 0.424438 -0.308899 1445370898 0.820557 0.225891 0.424438 -0.308899 1445370898 0.820557 0.225891 0.424438 -0.308899 1445370898 0.740784 0.176147 0.516846 -0.391235 1445370898 0.740784 0.176147 0.516846 -0.391235 1445370898 0.740784 0.176147 0.516846 -0.391235 1445370898 0.740784 0.176147 0.516846 -0.391235 1445370898 0.740784 0.176147 0.516846 -0.391235 1445370898 0.597229 0.136963 0.621338 -0.488281 1445370898 0.597229 0.136963 0.621338 -0.488281 1445370898 0.597229 0.136963 0.621338 -0.488281 1445370898 0.597229 0.136963 0.621338 -0.488281 1445370898 0.597229 0.136963 0.621338 -0.488281 1445370898 0.597229 0.136963 0.621338 -0.488281 1445370898 0.470032 0.122192 0.679688 -0.549683 1445370898 0.470032 0.122192 0.679688 -0.549683 1445370898 0.470032 0.122192 0.679688 -0.549683 1445370898 0.470032 0.122192 0.679688 -0.549683 1445370899 0.470032 0.122192 0.679688 -0.549683 1445370899 0.470032 0.122192 0.679688 -0.549683 1445370899 0.460083 0.155884 0.633545 -0.602173 1445370899 0.460083 0.155884 0.633545 -0.602173 1445370899 0.460083 0.155884 0.633545 -0.602173 1445370899 0.460083 0.155884 0.633545 -0.602173 1445370899 0.460083 0.155884 0.633545 -0.602173 1445370899 0.460083 0.155884 0.633545 -0.602173 1445370899 0.583923 0.160095 0.527405 -0.596008 1445370899 0.583923 0.160095 0.527405 -0.596008 1445370899 0.583923 0.160095 0.527405 -0.596008 1445370899 0.583923 0.160095 0.527405 -0.596008 1445370899 0.583923 0.160095 0.527405 -0.596008 1445370899 0.583923 0.160095 0.527405 -0.596008 1445370899 0.583923 0.160095 0.527405 -0.596008 1445370899 0.698914 0.121460 0.353027 -0.609985 1445370899 0.698914 0.121460 0.353027 -0.609985 1445370899 0.698914 0.121460 0.353027 -0.609985 1445370899 0.698914 0.121460 0.353027 -0.609985 1445370899 0.698914 0.121460 0.353027 -0.609985 1445370899 0.698914 0.121460 0.353027 -0.609985 1445370899 0.724792 0.053284 0.324707 -0.605286 1445370899 0.724792 0.053284 0.324707 -0.605286 1445370899 0.724792 0.053284 0.324707 -0.605286 1445370899 0.724792 0.053284 0.324707 -0.605286 1445370899 0.724792 0.053284 0.324707 -0.605286 1445370899 0.724792 0.053284 0.324707 -0.605286 1445370899 0.671387 0.080139 0.372986 -0.635315 1445370899 0.671387 0.080139 0.372986 -0.635315 1445370899 0.671387 0.080139 0.372986 -0.635315 1445370899 0.671387 0.080139 0.372986 -0.635315 1445370899 0.671387 0.080139 0.372986 -0.635315 1445370899 0.671387 0.080139 0.372986 -0.635315 1445370899 0.630127 0.159119 0.406372 -0.642212 1445370899 0.630127 0.159119 0.406372 -0.642212 1445370899 0.630127 0.159119 0.406372 -0.642212 1445370899 0.630127 0.159119 0.406372 -0.642212 1445370899 0.630127 0.159119 0.406372 -0.642212 1445370899 0.630127 0.159119 0.406372 -0.642212 1445370899 0.630127 0.159119 0.406372 -0.642212 1445370899 0.623535 0.188354 0.452515 -0.609009 1445370899 0.623535 0.188354 0.452515 -0.609009 1445370899 0.623535 0.188354 0.452515 -0.609009 1445370899 0.623535 0.188354 0.452515 -0.609009 1445370899 0.623535 0.188354 0.452515 -0.609009 1445370899 0.623535 0.188354 0.452515 -0.609009 1445370899 0.645813 0.195618 0.501160 -0.541687 1445370899 0.645813 0.195618 0.501160 -0.541687 1445370899 0.645813 0.195618 0.501160 -0.541687 1445370899 0.645813 0.195618 0.501160 -0.541687 1445370899 0.645813 0.195618 0.501160 -0.541687 1445370899 0.645813 0.195618 0.501160 -0.541687 1445370899 0.687195 0.182617 0.547180 -0.441528 1445370899 0.687195 0.182617 0.547180 -0.441528 1445370899 0.687195 0.182617 0.547180 -0.441528 1445370899 0.687195 0.182617 0.547180 -0.441528 1445370899 0.687195 0.182617 0.547180 -0.441528 1445370899 0.687195 0.182617 0.547180 -0.441528 1445370899 0.687195 0.182617 0.547180 -0.441528 1445370899 0.701233 0.192444 0.568115 -0.385315 1445370899 0.701233 0.192444 0.568115 -0.385315 1445370899 0.701233 0.192444 0.568115 -0.385315 1445370899 0.701233 0.192444 0.568115 -0.385315 1445370899 0.701233 0.192444 0.568115 -0.385315 1445370899 0.701233 0.192444 0.568115 -0.385315 1445370899 0.681213 0.156616 0.617676 -0.360291 1445370899 0.681213 0.156616 0.617676 -0.360291 1445370899 0.681213 0.156616 0.617676 -0.360291 1445370899 0.681213 0.156616 0.617676 -0.360291 1445370899 0.681213 0.156616 0.617676 -0.360291 1445370899 0.681213 0.156616 0.617676 -0.360291 1445370899 0.615051 0.131348 0.666443 -0.400269 1445370899 0.615051 0.131348 0.666443 -0.400269 1445370899 0.615051 0.131348 0.666443 -0.400269 1445370899 0.615051 0.131348 0.666443 -0.400269 1445370899 0.615051 0.131348 0.666443 -0.400269 1445370899 0.615051 0.131348 0.666443 -0.400269 1445370899 0.534424 0.117981 0.707153 -0.447632 1445370899 0.534424 0.117981 0.707153 -0.447632 1445370899 0.534424 0.117981 0.707153 -0.447632 1445370899 0.534424 0.117981 0.707153 -0.447632 1445370899 0.534424 0.117981 0.707153 -0.447632 1445370899 0.534424 0.117981 0.707153 -0.447632 1445370899 0.534424 0.117981 0.707153 -0.447632 1445370899 0.487854 0.128174 0.711243 -0.489502 1445370899 0.487854 0.128174 0.711243 -0.489502 1445370899 0.487854 0.128174 0.711243 -0.489502 1445370899 0.487854 0.128174 0.711243 -0.489502 1445370899 0.487854 0.128174 0.711243 -0.489502 1445370899 0.487854 0.128174 0.711243 -0.489502 1445370899 0.520935 0.161865 0.639099 -0.542114 1445370899 0.520935 0.161865 0.639099 -0.542114 1445370899 0.520935 0.161865 0.639099 -0.542114 1445370899 0.520935 0.161865 0.639099 -0.542114 1445370899 0.520935 0.161865 0.639099 -0.542114 1445370899 0.520935 0.161865 0.639099 -0.542114 1445370899 0.621765 0.145813 0.500000 -0.584961 1445370899 0.621765 0.145813 0.500000 -0.584961 1445370899 0.621765 0.145813 0.500000 -0.584961 1445370899 0.621765 0.145813 0.500000 -0.584961 1445370899 0.621765 0.145813 0.500000 -0.584961 1445370899 0.621765 0.145813 0.500000 -0.584961 1445370899 0.765686 0.001587 0.300171 -0.568787 1445370899 0.765686 0.001587 0.300171 -0.568787 1445370899 0.765686 0.001587 0.300171 -0.568787 1445370899 0.765686 0.001587 0.300171 -0.568787 1445370899 0.765686 0.001587 0.300171 -0.568787 1445370899 0.765686 0.001587 0.300171 -0.568787 1445370899 0.811890 -0.136963 0.237549 -0.515320 1445370899 0.811890 -0.136963 0.237549 -0.515320 1445370899 0.811890 -0.136963 0.237549 -0.515320 1445370899 0.811890 -0.136963 0.237549 -0.515320 1445370900 0.769531 -0.016785 0.202942 -0.605286 1445370900 0.769531 -0.016785 0.202942 -0.605286 1445370900 0.769531 -0.016785 0.202942 -0.605286 1445370900 0.769531 -0.016785 0.202942 -0.605286 1445370900 0.769531 -0.016785 0.202942 -0.605286 1445370900 0.769531 -0.016785 0.202942 -0.605286 1445370900 0.769531 -0.016785 0.202942 -0.605286 1445370900 0.700562 0.115662 0.250000 -0.658203 1445370900 0.700562 0.115662 0.250000 -0.658203 1445370900 0.700562 0.115662 0.250000 -0.658203 1445370900 0.700562 0.115662 0.250000 -0.658203 1445370900 0.700562 0.115662 0.250000 -0.658203 1445370900 0.623169 0.189331 0.371582 -0.661621 1445370900 0.623169 0.189331 0.371582 -0.661621 1445370900 0.623169 0.189331 0.371582 -0.661621 1445370900 0.623169 0.189331 0.371582 -0.661621 1445370900 0.623169 0.189331 0.371582 -0.661621 1445370900 0.623169 0.189331 0.371582 -0.661621 1445370900 0.553833 0.227417 0.506470 -0.620483 1445370900 0.553833 0.227417 0.506470 -0.620483 1445370900 0.553833 0.227417 0.506470 -0.620483 1445370900 0.553833 0.227417 0.506470 -0.620483 1445370900 0.553833 0.227417 0.506470 -0.620483 1445370900 0.553833 0.227417 0.506470 -0.620483 1445370900 0.520569 0.210388 0.638916 -0.525818 1445370900 0.520569 0.210388 0.638916 -0.525818 1445370900 0.520569 0.210388 0.638916 -0.525818 1445370900 0.520569 0.210388 0.638916 -0.525818 1445370900 0.520569 0.210388 0.638916 -0.525818 1445370900 0.520569 0.210388 0.638916 -0.525818 1445370900 0.520569 0.210388 0.638916 -0.525818 1445370900 0.515381 0.159119 0.709717 -0.453064 1445370900 0.515381 0.159119 0.709717 -0.453064 1445370900 0.515381 0.159119 0.709717 -0.453064 1445370900 0.515381 0.159119 0.709717 -0.453064 1445370900 0.515381 0.159119 0.709717 -0.453064 1445370900 0.550110 0.112244 0.717834 -0.411560 1445370900 0.550110 0.112244 0.717834 -0.411560 1445370900 0.550110 0.112244 0.717834 -0.411560 1445370900 0.550110 0.112244 0.717834 -0.411560 1445370900 0.550110 0.112244 0.717834 -0.411560 1445370900 0.550110 0.112244 0.717834 -0.411560 1445370900 0.550110 0.112244 0.717834 -0.411560 1445370900 0.567627 0.033203 0.740845 -0.357483 1445370900 0.567627 0.033203 0.740845 -0.357483 1445370900 0.567627 0.033203 0.740845 -0.357483 1445370900 0.567627 0.033203 0.740845 -0.357483 1445370900 0.567627 0.033203 0.740845 -0.357483 1445370900 0.567627 0.033203 0.740845 -0.357483 1445370900 0.535156 -0.044861 0.779480 -0.322388 1445370900 0.535156 -0.044861 0.779480 -0.322388 1445370900 0.535156 -0.044861 0.779480 -0.322388 1445370900 0.535156 -0.044861 0.779480 -0.322388 1445370900 0.535156 -0.044861 0.779480 -0.322388 1445370900 0.535156 -0.044861 0.779480 -0.322388 1445370900 0.481079 -0.005981 0.782227 -0.395691 1445370900 0.481079 -0.005981 0.782227 -0.395691 1445370900 0.481079 -0.005981 0.782227 -0.395691 1445370900 0.481079 -0.005981 0.782227 -0.395691 1445370900 0.481079 -0.005981 0.782227 -0.395691 1445370900 0.481079 -0.005981 0.782227 -0.395691 1445370900 0.481079 -0.005981 0.782227 -0.395691 1445370900 0.448181 0.030273 0.772339 -0.449097 1445370900 0.448181 0.030273 0.772339 -0.449097 1445370900 0.448181 0.030273 0.772339 -0.449097 1445370900 0.448181 0.030273 0.772339 -0.449097 1445370900 0.448181 0.030273 0.772339 -0.449097 1445370900 0.448181 0.030273 0.772339 -0.449097 1445370900 0.467712 0.090210 0.706177 -0.523804 1445370900 0.467712 0.090210 0.706177 -0.523804 1445370900 0.467712 0.090210 0.706177 -0.523804 1445370900 0.467712 0.090210 0.706177 -0.523804 1445370900 0.467712 0.090210 0.706177 -0.523804 1445370900 0.467712 0.090210 0.706177 -0.523804 1445370900 0.467712 0.090210 0.706177 -0.523804 1445370900 0.542297 0.131165 0.598511 -0.574890 1445370900 0.542297 0.131165 0.598511 -0.574890 1445370900 0.542297 0.131165 0.598511 -0.574890 1445370900 0.542297 0.131165 0.598511 -0.574890 1445370900 0.542297 0.131165 0.598511 -0.574890 1445370900 0.542297 0.131165 0.598511 -0.574890 1445370900 0.668701 0.082764 0.435547 -0.596863 1445370900 0.668701 0.082764 0.435547 -0.596863 1445370900 0.668701 0.082764 0.435547 -0.596863 1445370900 0.668701 0.082764 0.435547 -0.596863 1445370900 0.668701 0.082764 0.435547 -0.596863 1445370900 0.668701 0.082764 0.435547 -0.596863 1445370900 0.747009 0.023560 0.277283 -0.603760 1445370900 0.747009 0.023560 0.277283 -0.603760 1445370900 0.747009 0.023560 0.277283 -0.603760 1445370900 0.747009 0.023560 0.277283 -0.603760 1445370900 0.747009 0.023560 0.277283 -0.603760 1445370900 0.747009 0.023560 0.277283 -0.603760 1445370900 0.747009 0.023560 0.277283 -0.603760 1445370900 0.729309 0.024353 0.264099 -0.630676 1445370900 0.729309 0.024353 0.264099 -0.630676 1445370900 0.729309 0.024353 0.264099 -0.630676 1445370900 0.729309 0.024353 0.264099 -0.630676 1445370900 0.729309 0.024353 0.264099 -0.630676 1445370900 0.729309 0.024353 0.264099 -0.630676 1445370900 0.677490 0.074097 0.308533 -0.663574 1445370900 0.677490 0.074097 0.308533 -0.663574 1445370900 0.677490 0.074097 0.308533 -0.663574 1445370900 0.677490 0.074097 0.308533 -0.663574 1445370900 0.677490 0.074097 0.308533 -0.663574 1445370900 0.677490 0.074097 0.308533 -0.663574 1445370900 0.636414 0.108582 0.395752 -0.653076 1445370900 0.636414 0.108582 0.395752 -0.653076 1445370900 0.636414 0.108582 0.395752 -0.653076 1445370900 0.636414 0.108582 0.395752 -0.653076 1445370900 0.636414 0.108582 0.395752 -0.653076 1445370900 0.636414 0.108582 0.395752 -0.653076 1445370900 0.636414 0.108582 0.395752 -0.653076 1445370901 0.610596 0.116211 0.491638 -0.609863 1445370901 0.610596 0.116211 0.491638 -0.609863 1445370901 0.610596 0.116211 0.491638 -0.609863 1445370901 0.610596 0.116211 0.491638 -0.609863 1445370901 0.610596 0.116211 0.491638 -0.609863 1445370901 0.610596 0.116211 0.491638 -0.609863 1445370901 0.592163 0.115295 0.569397 -0.558411 1445370901 0.592163 0.115295 0.569397 -0.558411 1445370901 0.592163 0.115295 0.569397 -0.558411 1445370901 0.592163 0.115295 0.569397 -0.558411 1445370901 0.592163 0.115295 0.569397 -0.558411 1445370901 0.592163 0.115295 0.569397 -0.558411 1445370901 0.592163 0.115295 0.569397 -0.558411 1445370901 0.586365 0.090820 0.641113 -0.486694 1445370901 0.586365 0.090820 0.641113 -0.486694 1445370901 0.586365 0.090820 0.641113 -0.486694 1445370901 0.586365 0.090820 0.641113 -0.486694 1445370901 0.586365 0.090820 0.641113 -0.486694 1445370901 0.586365 0.090820 0.641113 -0.486694 1445370901 0.591492 0.054443 0.694946 -0.405151 1445370901 0.591492 0.054443 0.694946 -0.405151 1445370901 0.591492 0.054443 0.694946 -0.405151 1445370901 0.591492 0.054443 0.694946 -0.405151 1445370901 0.591492 0.054443 0.694946 -0.405151 1445370901 0.591492 0.054443 0.694946 -0.405151 1445370901 0.590515 0.021912 0.720215 -0.363403 1445370901 0.590515 0.021912 0.720215 -0.363403 1445370901 0.590515 0.021912 0.720215 -0.363403 1445370901 0.590515 0.021912 0.720215 -0.363403 1445370901 0.590515 0.021912 0.720215 -0.363403 1445370901 0.590515 0.021912 0.720215 -0.363403 1445370901 0.562683 -0.005981 0.748230 -0.351379 1445370901 0.562683 -0.005981 0.748230 -0.351379 1445370901 0.562683 -0.005981 0.748230 -0.351379 1445370901 0.562683 -0.005981 0.748230 -0.351379 1445370901 0.562683 -0.005981 0.748230 -0.351379 1445370901 0.562683 -0.005981 0.748230 -0.351379 1445370901 0.509949 0.014832 0.766418 -0.390198 1445370901 0.509949 0.014832 0.766418 -0.390198 1445370901 0.509949 0.014832 0.766418 -0.390198 1445370901 0.509949 0.014832 0.766418 -0.390198 1445370901 0.509949 0.014832 0.766418 -0.390198 1445370901 0.509949 0.014832 0.766418 -0.390198 1445370901 0.459656 0.087219 0.749268 -0.468628 1445370901 0.459656 0.087219 0.749268 -0.468628 1445370901 0.459656 0.087219 0.749268 -0.468628 1445370901 0.459656 0.087219 0.749268 -0.468628 1445370901 0.459656 0.087219 0.749268 -0.468628 1445370901 0.459656 0.087219 0.749268 -0.468628 1445370901 0.483459 0.143372 0.685120 -0.525574 1445370901 0.483459 0.143372 0.685120 -0.525574 1445370901 0.483459 0.143372 0.685120 -0.525574 1445370901 0.483459 0.143372 0.685120 -0.525574 1445370901 0.483459 0.143372 0.685120 -0.525574 1445370901 0.599548 0.146423 0.535767 -0.576233 1445370901 0.599548 0.146423 0.535767 -0.576233 1445370901 0.599548 0.146423 0.535767 -0.576233 1445370901 0.599548 0.146423 0.535767 -0.576233 1445370901 0.766357 0.014832 0.337830 -0.546204 1445370901 0.766357 0.014832 0.337830 -0.546204 1445370901 0.766357 0.014832 0.337830 -0.546204 1445370901 0.766357 0.014832 0.337830 -0.546204 1445370901 0.766357 0.014832 0.337830 -0.546204 1445370901 0.766357 0.014832 0.337830 -0.546204 1445370901 0.791321 0.004822 0.245789 -0.559814 1445370901 0.791321 0.004822 0.245789 -0.559814 1445370901 0.791321 0.004822 0.245789 -0.559814 1445370901 0.791321 0.004822 0.245789 -0.559814 1445370901 0.791321 0.004822 0.245789 -0.559814 1445370901 0.791321 0.004822 0.245789 -0.559814 1445370901 0.724731 0.093689 0.251282 -0.634705 1445370901 0.724731 0.093689 0.251282 -0.634705 1445370901 0.724731 0.093689 0.251282 -0.634705 1445370901 0.724731 0.093689 0.251282 -0.634705 1445370901 0.724731 0.093689 0.251282 -0.634705 1445370901 0.724731 0.093689 0.251282 -0.634705 1445370901 0.724731 0.093689 0.251282 -0.634705 1445370901 0.645813 0.171326 0.326172 -0.668701 1445370901 0.645813 0.171326 0.326172 -0.668701 1445370901 0.645813 0.171326 0.326172 -0.668701 1445370901 0.645813 0.171326 0.326172 -0.668701 1445370901 0.645813 0.171326 0.326172 -0.668701 1445370901 0.645813 0.171326 0.326172 -0.668701 1445370901 0.645813 0.171326 0.326172 -0.668701 1445370901 0.576111 0.193298 0.456726 -0.649658 1445370901 0.576111 0.193298 0.456726 -0.649658 1445370901 0.576111 0.193298 0.456726 -0.649658 1445370901 0.576111 0.193298 0.456726 -0.649658 1445370901 0.576111 0.193298 0.456726 -0.649658 1445370901 0.576111 0.193298 0.456726 -0.649658 1445370901 0.528687 0.173340 0.579285 -0.595642 1445370901 0.528687 0.173340 0.579285 -0.595642 1445370901 0.528687 0.173340 0.579285 -0.595642 1445370901 0.528687 0.173340 0.579285 -0.595642 1445370901 0.528687 0.173340 0.579285 -0.595642 1445370901 0.528687 0.173340 0.579285 -0.595642 1445370901 0.522156 0.143982 0.654785 -0.527100 1445370901 0.522156 0.143982 0.654785 -0.527100 1445370901 0.522156 0.143982 0.654785 -0.527100 1445370901 0.522156 0.143982 0.654785 -0.527100 1445370901 0.522156 0.143982 0.654785 -0.527100 1445370901 0.522156 0.143982 0.654785 -0.527100 1445370901 0.522156 0.143982 0.654785 -0.527100 1445370901 0.556274 0.133057 0.665894 -0.478943 1445370901 0.556274 0.133057 0.665894 -0.478943 1445370901 0.556274 0.133057 0.665894 -0.478943 1445370901 0.556274 0.133057 0.665894 -0.478943 1445370901 0.556274 0.133057 0.665894 -0.478943 1445370901 0.556274 0.133057 0.665894 -0.478943 1445370901 0.591919 0.101624 0.681702 -0.417725 1445370902 0.591919 0.101624 0.681702 -0.417725 1445370902 0.591919 0.101624 0.681702 -0.417725 1445370902 0.591919 0.101624 0.681702 -0.417725 1445370902 0.577087 0.047363 0.730042 -0.362976 1445370902 0.577087 0.047363 0.730042 -0.362976 1445370902 0.577087 0.047363 0.730042 -0.362976 1445370902 0.577087 0.047363 0.730042 -0.362976 1445370902 0.577087 0.047363 0.730042 -0.362976 1445370902 0.577087 0.047363 0.730042 -0.362976 1445370902 0.577087 0.047363 0.730042 -0.362976 1445370902 0.525757 0.036682 0.754822 -0.390381 1445370902 0.525757 0.036682 0.754822 -0.390381 1445370902 0.525757 0.036682 0.754822 -0.390381 1445370902 0.525757 0.036682 0.754822 -0.390381 1445370902 0.525757 0.036682 0.754822 -0.390381 1445370902 0.525757 0.036682 0.754822 -0.390381 1445370902 0.486023 0.060852 0.750793 -0.443054 1445370902 0.486023 0.060852 0.750793 -0.443054 1445370902 0.486023 0.060852 0.750793 -0.443054 1445370902 0.486023 0.060852 0.750793 -0.443054 1445370902 0.486023 0.060852 0.750793 -0.443054 1445370902 0.490601 0.107361 0.709656 -0.494080 1445370902 0.490601 0.107361 0.709656 -0.494080 1445370902 0.490601 0.107361 0.709656 -0.494080 1445370902 0.490601 0.107361 0.709656 -0.494080 1445370902 0.490601 0.107361 0.709656 -0.494080 1445370902 0.490601 0.107361 0.709656 -0.494080 1445370902 0.490601 0.107361 0.709656 -0.494080 1445370902 0.572083 0.135925 0.624634 -0.513855 1445370902 0.572083 0.135925 0.624634 -0.513855 1445370902 0.572083 0.135925 0.624634 -0.513855 1445370902 0.572083 0.135925 0.624634 -0.513855 1445370902 0.572083 0.135925 0.624634 -0.513855 1445370902 0.572083 0.135925 0.624634 -0.513855 1445370902 0.717651 0.090576 0.461548 -0.513489 1445370902 0.717651 0.090576 0.461548 -0.513489 1445370902 0.717651 0.090576 0.461548 -0.513489 1445370902 0.717651 0.090576 0.461548 -0.513489 1445370902 0.717651 0.090576 0.461548 -0.513489 1445370902 0.818848 0.058472 0.263062 -0.506775 1445370902 0.818848 0.058472 0.263062 -0.506775 1445370902 0.818848 0.058472 0.263062 -0.506775 1445370902 0.818848 0.058472 0.263062 -0.506775 1445370902 0.818848 0.058472 0.263062 -0.506775 1445370902 0.818848 0.058472 0.263062 -0.506775 1445370902 0.800476 0.133850 0.168030 -0.559509 1445370902 0.800476 0.133850 0.168030 -0.559509 1445370902 0.800476 0.133850 0.168030 -0.559509 1445370902 0.800476 0.133850 0.168030 -0.559509 1445370902 0.800476 0.133850 0.168030 -0.559509 1445370902 0.800476 0.133850 0.168030 -0.559509 1445370902 0.714905 0.225952 0.140747 -0.646545 1445370902 0.714905 0.225952 0.140747 -0.646545 1445370902 0.714905 0.225952 0.140747 -0.646545 1445370902 0.714905 0.225952 0.140747 -0.646545 1445370902 0.714905 0.225952 0.140747 -0.646545 1445370902 0.714905 0.225952 0.140747 -0.646545 1445370902 0.714905 0.225952 0.140747 -0.646545 1445370902 0.646790 0.214233 0.228210 -0.695435 1445370902 0.646790 0.214233 0.228210 -0.695435 1445370902 0.646790 0.214233 0.228210 -0.695435 1445370902 0.646790 0.214233 0.228210 -0.695435 1445370902 0.646790 0.214233 0.228210 -0.695435 1445370902 0.590271 0.195068 0.359131 -0.696106 1445370902 0.590271 0.195068 0.359131 -0.696106 1445370902 0.590271 0.195068 0.359131 -0.696106 1445370902 0.590271 0.195068 0.359131 -0.696106 1445370902 0.590271 0.195068 0.359131 -0.696106 1445370902 0.542664 0.205444 0.476013 -0.660828 1445370902 0.542664 0.205444 0.476013 -0.660828 1445370902 0.542664 0.205444 0.476013 -0.660828 1445370902 0.542664 0.205444 0.476013 -0.660828 1445370902 0.542664 0.205444 0.476013 -0.660828 1445370902 0.542664 0.205444 0.476013 -0.660828 1445370902 0.542664 0.205444 0.476013 -0.660828 1445370902 0.518005 0.270264 0.495605 -0.642578 1445370902 0.518005 0.270264 0.495605 -0.642578 1445370902 0.518005 0.270264 0.495605 -0.642578 1445370902 0.518005 0.270264 0.495605 -0.642578 1445370902 0.518005 0.270264 0.495605 -0.642578 1445370902 0.518005 0.270264 0.495605 -0.642578 1445370902 0.585266 0.219116 0.567627 -0.535889 1445370902 0.585266 0.219116 0.567627 -0.535889 1445370902 0.585266 0.219116 0.567627 -0.535889 1445370902 0.585266 0.219116 0.567627 -0.535889 1445370902 0.585266 0.219116 0.567627 -0.535889 1445370902 0.585266 0.219116 0.567627 -0.535889 1445370902 0.637268 0.157349 0.597229 -0.460815 1445370902 0.637268 0.157349 0.597229 -0.460815 1445370902 0.637268 0.157349 0.597229 -0.460815 1445370902 0.637268 0.157349 0.597229 -0.460815 1445370902 
0.710266 -0.076538 -0.601013 -0.358398 1445370906 0.710266 -0.076538 -0.601013 -0.358398 1445370906 0.710266 -0.076538 -0.601013 -0.358398 1445370906 0.710266 -0.076538 -0.601013 -0.358398 1445370906 0.710266 -0.076538 -0.601013 -0.358398 1445370906 0.710266 -0.076538 -0.601013 -0.358398 1445370906 0.712708 -0.061890 -0.601135 -0.356262 1445370906 0.712708 -0.061890 -0.601135 -0.356262 1445370906 0.712708 -0.061890 -0.601135 -0.356262 1445370906 0.712708 -0.061890 -0.601135 -0.356262 1445370906 0.712708 -0.061890 -0.601135 -0.356262 1445370906 0.712708 -0.061890 -0.601135 -0.356262 1445370906 0.718872 -0.015930 -0.602661 -0.346130 1445370906 0.718872 -0.015930 -0.602661 -0.346130 1445370906 0.718872 -0.015930 -0.602661 -0.346130 1445370906 0.718872 -0.015930 -0.602661 -0.346130 1445370906 0.718872 -0.015930 -0.602661 -0.346130 1445370906 0.718872 -0.015930 -0.602661 -0.346130 1445370906 0.725464 0.047363 -0.597595 -0.338135 1445370906 0.725464 0.047363 -0.597595 -0.338135 1445370906 0.725464 0.047363 -0.597595 -0.338135 1445370906 0.725464 0.047363 -0.597595 -0.338135 1445370906 0.725464 0.047363 -0.597595 -0.338135 1445370906 0.725464 0.047363 -0.597595 -0.338135 1445370906 0.725464 0.047363 -0.597595 -0.338135 1445370906 0.730591 0.106506 -0.588501 -0.329529 1445370906 0.730591 0.106506 -0.588501 -0.329529 1445370906 0.730591 0.106506 -0.588501 -0.329529 1445370906 0.730591 0.106506 -0.588501 -0.329529 1445370906 0.730591 0.106506 -0.588501 -0.329529 1445370906 0.730591 0.106506 -0.588501 -0.329529 1445370906 0.739136 0.156189 -0.573425 -0.317078 1445370906 0.739136 0.156189 -0.573425 -0.317078 1445370906 0.739136 0.156189 -0.573425 -0.317078 1445370906 0.739136 0.156189 -0.573425 -0.317078 1445370906 0.739136 0.156189 -0.573425 -0.317078 1445370906 0.739136 0.156189 -0.573425 -0.317078 1445370906 0.746460 0.196106 -0.562195 -0.297119 1445370906 0.746460 0.196106 -0.562195 -0.297119 1445370906 0.746460 0.196106 -0.562195 -0.297119 1445370906 0.746460 0.196106 -0.562195 -0.297119 1445370906 0.748596 0.223999 -0.563171 -0.268738 1445370906 0.748596 0.223999 -0.563171 -0.268738 1445370906 0.748596 0.223999 -0.563171 -0.268738 1445370906 0.748596 0.223999 -0.563171 -0.268738 1445370906 0.748596 0.223999 -0.563171 -0.268738 1445370906 0.750061 0.235352 -0.570496 -0.237732 1445370906 0.750061 0.235352 -0.570496 -0.237732 1445370906 0.750061 0.235352 -0.570496 -0.237732 1445370906 0.750061 0.235352 -0.570496 -0.237732 1445370906 0.750061 0.235352 -0.570496 -0.237732 1445370906 0.750061 0.235352 -0.570496 -0.237732 1445370906 0.751953 0.230225 -0.573425 -0.229553 1445370906 0.751953 0.230225 -0.573425 -0.229553 1445370906 0.751953 0.230225 -0.573425 -0.229553 1445370906 0.751953 0.230225 -0.573425 -0.229553 1445370906 0.751953 0.230225 -0.573425 -0.229553 1445370906 0.751953 0.230225 -0.573425 -0.229553 1445370906 0.753418 0.227905 -0.573608 -0.226685 1445370906 0.753418 0.227905 -0.573608 -0.226685 1445370906 0.753418 0.227905 -0.573608 -0.226685 1445370906 0.753418 0.227905 -0.573608 -0.226685 1445370906 0.753418 0.227905 -0.573608 -0.226685 1445370907 0.753418 0.227905 -0.573608 -0.226685 1445370907 0.753418 0.227905 -0.573608 -0.226685 1445370907 0.751770 0.210449 -0.579590 -0.233643 1445370907 0.751770 0.210449 -0.579590 -0.233643 1445370907 0.751770 0.210449 -0.579590 -0.233643 1445370907 0.751770 0.210449 -0.579590 -0.233643 1445370907 0.751770 0.210449 -0.579590 -0.233643 1445370907 0.751770 0.210449 -0.579590 -0.233643 1445370907 0.743530 0.183289 -0.595886 -0.241821 1445370907 0.743530 0.183289 -0.595886 -0.241821 1445370907 0.743530 0.183289 -0.595886 -0.241821 1445370907 0.743530 0.183289 -0.595886 -0.241821 1445370907 0.743530 0.183289 -0.595886 -0.241821 1445370907 0.743530 0.183289 -0.595886 -0.241821 1445370907 0.743530 0.183289 -0.595886 -0.241821 1445370907 0.732422 0.140076 -0.617249 -0.250916 1445370907 0.732422 0.140076 -0.617249 -0.250916 1445370907 0.732422 0.140076 -0.617249 -0.250916 1445370907 0.732422 0.140076 -0.617249 -0.250916 1445370907 0.732422 0.140076 -0.617249 -0.250916 1445370907 0.732422 0.140076 -0.617249 -0.250916 1445370907 0.718140 0.046509 -0.630859 -0.290161 1445370907 0.718140 0.046509 -0.630859 -0.290161 1445370907 0.718140 0.046509 -0.630859 -0.290161 1445370907 0.718140 0.046509 -0.630859 -0.290161 1445370907 0.718140 0.046509 -0.630859 -0.290161 1445370907 0.718140 0.046509 -0.630859 -0.290161 1445370907 0.702148 -0.042053 -0.626404 -0.335938 1445370907 0.702148 -0.042053 -0.626404 -0.335938 1445370907 0.702148 -0.042053 -0.626404 -0.335938 1445370907 0.702148 -0.042053 -0.626404 -0.335938 1445370907 0.702148 -0.042053 -0.626404 -0.335938 1445370907 0.702148 -0.042053 -0.626404 -0.335938 1445370907 0.702148 -0.042053 -0.626404 -0.335938 1445370907 0.698120 -0.073669 -0.622498 -0.346069 1445370907 0.698120 -0.073669 -0.622498 -0.346069 1445370907 0.698120 -0.073669 -0.622498 -0.346069 1445370907 0.698120 -0.073669 -0.622498 -0.346069 1445370907 0.698120 -0.073669 -0.622498 -0.346069 1445370907 0.698120 -0.073669 -0.622498 -0.346069 1445370907 0.719482 -0.048523 -0.596130 -0.353088 1445370907 0.719482 -0.048523 -0.596130 -0.353088 1445370907 0.719482 -0.048523 -0.596130 -0.353088 1445370907 0.719482 -0.048523 -0.596130 -0.353088 1445370907 0.719482 -0.048523 -0.596130 -0.353088 1445370907 0.719482 -0.048523 -0.596130 -0.353088 1445370907 0.719482 -0.048523 -0.596130 -0.353088 1445370907 0.746582 -0.007813 -0.563171 -0.354126 1445370907 0.746582 -0.007813 -0.563171 -0.354126 1445370907 0.746582 -0.007813 -0.563171 -0.354126 1445370907 0.746582 -0.007813 -0.563171 -0.354126 1445370907 0.746582 -0.007813 -0.563171 -0.354126 1445370907 0.746582 -0.007813 -0.563171 -0.354126 1445370907 0.771729 0.073792 -0.535339 -0.335327 1445370907 0.771729 0.073792 -0.535339 -0.335327 1445370907 0.771729 0.073792 -0.535339 -0.335327 1445370907 0.771729 0.073792 -0.535339 -0.335327 1445370907 0.771729 0.073792 -0.535339 -0.335327 1445370907 0.771729 0.073792 -0.535339 -0.335327 1445370907 0.771729 0.073792 -0.535339 -0.335327 1445370907 0.791626 0.164856 -0.501221 -0.308044 1445370907 0.791626 0.164856 -0.501221 -0.308044 1445370907 0.791626 0.164856 -0.501221 -0.308044 1445370907 0.791626 0.164856 -0.501221 -0.308044 1445370907 0.791626 0.164856 -0.501221 -0.308044 1445370907 0.791626 0.164856 -0.501221 -0.308044 1445370907 0.809082 0.237854 -0.457031 -0.282776 1445370907 0.809082 0.237854 -0.457031 -0.282776 1445370907 0.809082 0.237854 -0.457031 -0.282776 1445370907 0.809082 0.237854 -0.457031 -0.282776 1445370907 0.809082 0.237854 -0.457031 -0.282776 1445370907 0.809082 0.237854 -0.457031 -0.282776 1445370907 0.824036 0.278687 -0.431702 -0.238586 1445370907 0.824036 0.278687 -0.431702 -0.238586 1445370907 0.824036 0.278687 -0.431702 -0.238586 1445370907 0.824036 0.278687 -0.431702 -0.238586 1445370907 0.824036 0.278687 -0.431702 -0.238586 1445370907 0.824036 0.278687 -0.431702 -0.238586 1445370907 0.824036 0.278687 -0.431702 -0.238586 1445370907 0.837097 0.297363 -0.424683 -0.174622 1445370907 0.837097 0.297363 -0.424683 -0.174622 1445370907 0.837097 0.297363 -0.424683 -0.174622 1445370907 0.837097 0.297363 -0.424683 -0.174622 1445370907 0.837097 0.297363 -0.424683 -0.174622 1445370907 0.837097 0.297363 -0.424683 -0.174622 1445370907 0.826660 0.332275 -0.438110 -0.119507 1445370907 0.826660 0.332275 -0.438110 -0.119507 1445370907 0.826660 0.332275 -0.438110 -0.119507 1445370907 0.826660 0.332275 -0.438110 -0.119507 1445370907 0.826660 0.332275 -0.438110 -0.119507 1445370907 0.826660 0.332275 -0.438110 -0.119507 1445370907 0.826660 0.332275 -0.438110 -0.119507 1445370907 0.796936 0.363220 -0.478394 -0.064087 1445370907 0.796936 0.363220 -0.478394 -0.064087 1445370907 0.796936 0.363220 -0.478394 -0.064087 1445370907 0.796936 0.363220 -0.478394 -0.064087 1445370907 0.796936 0.363220 -0.478394 -0.064087 1445370907 0.796936 0.363220 -0.478394 -0.064087 1445370907 0.768372 0.371338 -0.520691 -0.022949 1445370907 0.768372 0.371338 -0.520691 -0.022949 1445370907 0.768372 0.371338 -0.520691 -0.022949 1445370907 0.768372 0.371338 -0.520691 -0.022949 1445370907 0.768372 0.371338 -0.520691 -0.022949 1445370907 0.768372 0.371338 -0.520691 -0.022949 1445370907 0.762390 0.295654 -0.573181 -0.052795 1445370907 0.762390 0.295654 -0.573181 -0.052795 1445370907 0.762390 0.295654 -0.573181 -0.052795 1445370907 0.762390 0.295654 -0.573181 -0.052795 1445370907 0.762390 0.295654 -0.573181 -0.052795 1445370907 0.762390 0.295654 -0.573181 -0.052795 1445370907 0.744812 0.187744 -0.630493 -0.111938 1445370907 0.744812 0.187744 -0.630493 -0.111938 1445370907 0.744812 0.187744 -0.630493 -0.111938 1445370907 0.744812 0.187744 -0.630493 -0.111938 1445370907 0.744812 0.187744 -0.630493 -0.111938 1445370907 0.744812 0.187744 -0.630493 -0.111938 1445370907 0.744812 0.187744 -0.630493 -0.111938 1445370908 0.715454 0.050537 -0.666565 -0.203125 1445370908 0.715454 0.050537 -0.666565 -0.203125 1445370908 0.715454 0.050537 -0.666565 -0.203125 1445370908 0.715454 0.050537 -0.666565 -0.203125 1445370908 0.715454 0.050537 -0.666565 -0.203125 1445370908 0.715454 0.050537 -0.666565 -0.203125 1445370908 0.688965 -0.080078 -0.656738 -0.296082 1445370908 0.688965 -0.080078 -0.656738 -0.296082 1445370908 0.688965 -0.080078 -0.656738 -0.296082 1445370908 0.688965 -0.080078 -0.656738 -0.296082 1445370908 0.688965 -0.080078 -0.656738 -0.296082 1445370908 0.688965 -0.080078 -0.656738 -0.296082 1445370908 0.688965 -0.080078 -0.656738 -0.296082 1445370908 0.691162 -0.142578 -0.616333 -0.349548 1445370908 0.691162 -0.142578 -0.616333 -0.349548 1445370908 0.691162 -0.142578 -0.616333 -0.349548 1445370908 0.691162 -0.142578 -0.616333 -0.349548 1445370908 0.691162 -0.142578 -0.616333 -0.349548 1445370908 0.691162 -0.142578 -0.616333 -0.349548 1445370908 0.722961 -0.115540 -0.573975 -0.366821 1445370908 0.722961 -0.115540 -0.573975 -0.366821 1445370908 0.722961 -0.115540 -0.573975 -0.366821 1445370908 0.722961 -0.115540 -0.573975 -0.366821 1445370908 0.722961 -0.115540 -0.573975 -0.366821 1445370908 0.722961 -0.115540 -0.573975 -0.366821 1445370908 0.762878 -0.014832 -0.534912 -0.362915 1445370908 0.762878 -0.014832 -0.534912 -0.362915 1445370908 0.762878 -0.014832 -0.534912 -0.362915 1445370908 0.762878 -0.014832 -0.534912 -0.362915 1445370908 0.762878 -0.014832 -0.534912 -0.362915 1445370908 0.762878 -0.014832 -0.534912 -0.362915 1445370908 0.773010 0.138367 -0.516663 -0.341125 1445370908 0.773010 0.138367 -0.516663 -0.341125 1445370908 0.773010 0.138367 -0.516663 -0.341125 1445370908 0.773010 0.138367 -0.516663 -0.341125 1445370908 0.773010 0.138367 -0.516663 -0.341125 1445370908 0.775696 0.211731 -0.494263 -0.330383 1445370908 0.775696 0.211731 -0.494263 -0.330383 1445370908 0.775696 0.211731 -0.494263 -0.330383 1445370908 0.775696 0.211731 -0.494263 -0.330383 1445370908 0.775696 0.211731 -0.494263 -0.330383 1445370908 0.775696 0.211731 -0.494263 -0.330383 1445370908 0.775696 0.211731 -0.494263 -0.330383 1445370908 0.783508 0.256531 -0.478210 -0.302673 1445370908 0.783508 0.256531 -0.478210 -0.302673 1445370908 0.783508 0.256531 -0.478210 -0.302673 1445370908 0.783508 0.256531 -0.478210 -0.302673 1445370908 0.783508 0.256531 -0.478210 -0.302673 1445370908 0.783508 0.256531 -0.478210 -0.302673 1445370908 0.772461 0.310608 -0.507507 -0.221924 1445370908 0.772461 0.310608 -0.507507 -0.221924 1445370908 0.772461 0.310608 -0.507507 -0.221924 1445370908 0.772461 0.310608 -0.507507 -0.221924 1445370908 0.772461 0.310608 -0.507507 -0.221924 1445370908 0.772461 0.310608 -0.507507 -0.221924 1445370908 0.762390 0.340942 -0.527771 -0.155029 1445370908 0.762390 0.340942 -0.527771 -0.155029 1445370908 0.762390 0.340942 -0.527771 -0.155029 1445370908 0.762390 0.340942 -0.527771 -0.155029 1445370908 0.762390 0.340942 -0.527771 -0.155029 1445370908 0.762390 0.340942 -0.527771 -0.155029 1445370908 0.761536 0.353638 -0.528381 -0.125671 1445370908 0.761536 0.353638 -0.528381 -0.125671 1445370908 0.761536 0.353638 -0.528381 -0.125671 1445370908 0.761536 0.353638 -0.528381 -0.125671 1445370908 0.761536 0.353638 -0.528381 -0.125671 1445370908 0.761536 0.353638 -0.528381 -0.125671 1445370908 0.756714 0.359558 -0.536987 -0.098572 1445370908 0.756714 0.359558 -0.536987 -0.098572 1445370908 0.756714 0.359558 -0.536987 -0.098572 1445370908 0.756714 0.359558 -0.536987 -0.098572 1445370908 0.756714 0.359558 -0.536987 -0.098572 1445370908 0.756714 0.359558 -0.536987 -0.098572 1445370908 0.756714 0.359558 -0.536987 -0.098572 1445370908 0.748108 0.348267 -0.559265 -0.078918 1445370908 0.748108 0.348267 -0.559265 -0.078918 1445370908 0.748108 0.348267 -0.559265 -0.078918 1445370908 0.748108 0.348267 -0.559265 -0.078918 1445370908 0.748108 0.348267 -0.559265 -0.078918 1445370908 0.748108 0.348267 -0.559265 -0.078918 1445370908 0.736206 0.308960 -0.597412 -0.075012 1445370908 0.736206 0.308960 -0.597412 -0.075012 1445370908 0.736206 0.308960 -0.597412 -0.075012 1445370908 0.736206 0.308960 -0.597412 -0.075012 1445370908 0.736206 0.308960 -0.597412 -0.075012 1445370908 0.736206 0.308960 -0.597412 -0.075012 1445370908 0.736206 0.308960 -0.597412 -0.075012 1445370908 0.719360 0.244080 -0.643982 -0.090820 1445370908 0.719360 0.244080 -0.643982 -0.090820 1445370908 0.719360 0.244080 -0.643982 -0.090820 1445370908 0.719360 0.244080 -0.643982 -0.090820 1445370908 0.719360 0.244080 -0.643982 -0.090820 1445370908 0.719360 0.244080 -0.643982 -0.090820 1445370908 0.711121 0.152039 -0.674377 -0.128052 1445370908 0.711121 0.152039 -0.674377 -0.128052 1445370908 0.711121 0.152039 -0.674377 -0.128052 1445370908 0.711121 0.152039 -0.674377 -0.128052 1445370908 0.711121 0.152039 -0.674377 -0.128052 1445370908 0.711121 0.152039 -0.674377 -0.128052 1445370908 0.709412 0.012512 -0.673035 -0.208801 1445370908 0.709412 0.012512 -0.673035 -0.208801 1445370908 0.709412 0.012512 -0.673035 -0.208801 1445370908 0.709412 0.012512 -0.673035 -0.208801 1445370908 0.709412 0.012512 -0.673035 -0.208801 1445370908 0.709412 0.012512 -0.673035 -0.208801 1445370908 0.711487 -0.080078 -0.647400 -0.261414 1445370908 0.711487 -0.080078 -0.647400 -0.261414 1445370908 0.711487 -0.080078 -0.647400 -0.261414 1445370908 0.711487 -0.080078 -0.647400 -0.261414 1445370908 0.711487 -0.080078 -0.647400 -0.261414 1445370908 0.711487 -0.080078 -0.647400 -0.261414 1445370908 0.735779 -0.034180 -0.618408 -0.273926 1445370909 0.735779 -0.034180 -0.618408 -0.273926 1445370909 0.735779 -0.034180 -0.618408 -0.273926 1445370909 0.735779 -0.034180 -0.618408 -0.273926 1445370909 0.735779 -0.034180 -0.618408 -0.273926 1445370909 0.735779 -0.034180 -0.618408 -0.273926 1445370909 0.735779 -0.034180 -0.618408 -0.273926 1445370909 0.737488 0.096558 -0.613281 -0.265930 1445370909 0.737488 0.096558 -0.613281 -0.265930 1445370909 0.737488 0.096558 -0.613281 -0.265930 1445370909 0.737488 0.096558 -0.613281 -0.265930 1445370909 0.737488 0.096558 -0.613281 -0.265930 1445370909 0.737488 0.096558 -0.613281 -0.265930 1445370909 0.731079 0.189331 -0.593384 -0.278503 1445370909 0.731079 0.189331 -0.593384 -0.278503 1445370909 0.731079 0.189331 -0.593384 -0.278503 1445370909 0.731079 0.189331 -0.593384 -0.278503 1445370909 0.731079 0.189331 -0.593384 -0.278503 1445370909 0.731079 0.189331 -0.593384 -0.278503 1445370909 0.740295 0.229248 -0.556152 -0.300171 1445370909 0.740295 0.229248 -0.556152 -0.300171 1445370909 0.740295 0.229248 -0.556152 -0.300171 1445370909 0.740295 0.229248 -0.556152 -0.300171 1445370909 0.740295 0.229248 -0.556152 -0.300171 1445370909 0.740295 0.229248 -0.556152 -0.300171 1445370909 0.740295 0.229248 -0.556152 -0.300171 1445370909 0.755859 0.252502 -0.528198 -0.293030 1445370909 0.755859 0.252502 -0.528198 -0.293030 1445370909 0.755859 0.252502 -0.528198 -0.293030 1445370909 0.755859 0.252502 -0.528198 -0.293030 1445370909 0.755859 0.252502 -0.528198 -0.293030 1445370909 0.755859 0.252502 -0.528198 -0.293030 1445370909 0.765564 0.277344 -0.528564 -0.240051 1445370909 0.765564 0.277344 -0.528564 -0.240051 1445370909 0.765564 0.277344 -0.528564 -0.240051 1445370909 0.765564 0.277344 -0.528564 -0.240051 1445370909 0.765564 0.277344 -0.528564 -0.240051 1445370909 0.765564 0.277344 -0.528564 -0.240051 1445370909 0.778137 0.316040 -0.512817 -0.177734 1445370909 0.778137 0.316040 -0.512817 -0.177734 1445370909 0.778137 0.316040 -0.512817 -0.177734 1445370909 0.778137 0.316040 -0.512817 -0.177734 1445370909 0.778137 0.316040 -0.512817 -0.177734 1445370909 0.778137 0.316040 -0.512817 -0.177734 1445370909 0.778137 0.316040 -0.512817 -0.177734 1445370909 0.764221 0.393555 -0.495361 -0.125244 1445370909 0.764221 0.393555 -0.495361 -0.125244 1445370909 0.764221 0.393555 -0.495361 -0.125244 1445370909 0.764221 0.393555 -0.495361 -0.125244 1445370909 0.764221 0.393555 -0.495361 -0.125244 1445370909 0.764221 0.393555 -0.495361 -0.125244 1445370909 0.738892 0.427124 -0.505188 -0.127808 1445370909 0.738892 0.427124 -0.505188 -0.127808 1445370909 0.738892 0.427124 -0.505188 -0.127808 1445370909 0.738892 0.427124 -0.505188 -0.127808 1445370909 0.738892 0.427124 -0.505188 -0.127808 1445370909 0.738892 0.427124 -0.505188 -0.127808 1445370909 0.740906 0.373535 -0.523376 -0.193726 1445370909 0.740906 0.373535 -0.523376 -0.193726 1445370909 0.740906 0.373535 -0.523376 -0.193726 1445370909 0.740906 0.373535 -0.523376 -0.193726 1445370909 0.740906 0.373535 -0.523376 -0.193726 1445370909 0.740906 0.373535 -0.523376 -0.193726 1445370909 0.733826 0.287781 -0.555420 -0.265015 1445370909 0.733826 0.287781 -0.555420 -0.265015 1445370909 0.733826 0.287781 -0.555420 -0.265015 1445370909 0.733826 0.287781 -0.555420 -0.265015 1445370909 0.733826 0.287781 -0.555420 -0.265015 1445370909 0.733826 0.287781 -0.555420 -0.265015 1445370909 0.733826 0.287781 -0.555420 -0.265015 1445370909 0.715454 0.176331 -0.592712 -0.325073 1445370909 0.715454 0.176331 -0.592712 -0.325073 1445370909 0.715454 0.176331 -0.592712 -0.325073 1445370909 0.715454 0.176331 -0.592712 -0.325073 1445370909 0.715454 0.176331 -0.592712 -0.325073 1445370909 0.681213 0.051270 -0.617615 -0.389771 1445370909 0.681213 0.051270 -0.617615 -0.389771 1445370909 0.681213 0.051270 -0.617615 -0.389771 1445370909 0.681213 0.051270 -0.617615 -0.389771 1445370909 0.681213 0.051270 -0.617615 -0.389771 1445370909 0.646240 -0.092896 -0.590576 -0.474304 1445370909 0.646240 -0.092896 -0.590576 -0.474304 1445370909 0.646240 -0.092896 -0.590576 -0.474304 1445370909 0.646240 -0.092896 -0.590576 -0.474304 1445370909 0.646240 -0.092896 -0.590576 -0.474304 1445370909 0.646240 -0.092896 -0.590576 -0.474304 1445370909 0.646240 -0.092896 -0.590576 -0.474304 1445370909 0.631409 -0.188354 -0.547668 -0.515686 1445370909 0.631409 -0.188354 -0.547668 -0.515686 1445370909 0.631409 -0.188354 -0.547668 -0.515686 1445370909 0.631409 -0.188354 -0.547668 -0.515686 1445370909 0.631409 -0.188354 -0.547668 -0.515686 1445370909 0.631409 -0.188354 -0.547668 -0.515686 1445370909 0.656677 -0.183289 -0.511719 -0.522827 1445370909 0.656677 -0.183289 -0.511719 -0.522827 1445370909 0.656677 -0.183289 -0.511719 -0.522827 1445370909 0.656677 -0.183289 -0.511719 -0.522827 1445370909 0.656677 -0.183289 -0.511719 -0.522827 1445370909 0.656677 -0.183289 -0.511719 -0.522827 1445370909 0.676697 -0.101440 -0.517944 -0.513367 1445370909 0.676697 -0.101440 -0.517944 -0.513367 1445370909 0.676697 -0.101440 -0.517944 -0.513367 1445370909 0.676697 -0.101440 -0.517944 -0.513367 1445370909 0.676697 -0.101440 -0.517944 -0.513367 1445370909 0.676697 -0.101440 -0.517944 -0.513367 1445370909 0.676697 -0.101440 -0.517944 -0.513367 1445370909 0.678345 -0.006165 -0.532410 -0.506287 1445370909 0.678345 -0.006165 -0.532410 -0.506287 1445370909 0.678345 -0.006165 -0.532410 -0.506287 1445370909 0.678345 -0.006165 -0.532410 -0.506287 1445370909 0.678345 -0.006165 -0.532410 -0.506287 1445370909 0.678345 -0.006165 -0.532410 -0.506287 1445370909 0.688171 0.044373 -0.521545 -0.502502 1445370910 0.688171 0.044373 -0.521545 -0.502502 1445370910 0.688171 0.044373 -0.521545 -0.502502 1445370910 0.688171 0.044373 -0.521545 -0.502502 1445370910 0.688171 0.044373 -0.521545 -0.502502 1445370910 0.688171 0.044373 -0.521545 -0.502502 1445370910 0.715759 0.092468 -0.504333 -0.474182 1445370910 0.715759 0.092468 -0.504333 -0.474182 1445370910 0.715759 0.092468 -0.504333 -0.474182 1445370910 0.715759 0.092468 -0.504333 -0.474182 1445370910 0.715759 0.092468 -0.504333 -0.474182 1445370910 0.715759 0.092468 -0.504333 -0.474182 1445370910 0.739258 0.151428 -0.507690 -0.415710 1445370910 0.739258 0.151428 -0.507690 -0.415710 1445370910 0.739258 0.151428 -0.507690 -0.415710 1445370910 0.739258 0.151428 -0.507690 -0.415710 1445370910 0.739258 0.151428 -0.507690 -0.415710 1445370910 0.739258 0.151428 -0.507690 -0.415710 1445370910 0.750977 0.171448 -0.517761 -0.372253 1445370910 0.750977 0.171448 -0.517761 -0.372253 1445370910 0.750977 0.171448 -0.517761 -0.372253 1445370910 0.750977 0.171448 -0.517761 -0.372253 1445370910 0.750977 0.171448 -0.517761 -0.372253 1445370910 0.750977 0.171448 -0.517761 -0.372253 1445370910 0.751526 0.170959 -0.529175 -0.354797 1445370910 0.751526 0.170959 -0.529175 -0.354797 1445370910 0.751526 0.170959 -0.529175 -0.354797 1445370910 0.751526 0.170959 -0.529175 -0.354797 1445370910 0.751526 0.170959 -0.529175 -0.354797 1445370910 0.751526 0.170959 -0.529175 -0.354797 1445370910 0.750000 0.164551 -0.542480 -0.340820 1445370910 0.750000 0.164551 -0.542480 -0.340820 1445370910 0.750000 0.164551 -0.542480 -0.340820 1445370910 0.750000 0.164551 -0.542480 -0.340820 1445370910 0.750000 0.164551 -0.542480 -0.340820 1445370910 0.750000 0.164551 -0.542480 -0.340820 1445370910 0.750854 0.131287 -0.540588 -0.356079 1445370910 0.750854 0.131287 -0.540588 -0.356079 1445370910 0.750854 0.131287 -0.540588 -0.356079 1445370910 0.750854 0.131287 -0.540588 -0.356079 1445370910 0.750854 0.131287 -0.540588 -0.356079 1445370910 0.750854 0.131287 -0.540588 -0.356079 1445370910 0.750854 0.131287 -0.540588 -0.356079 1445370910 0.733398 0.059265 -0.552002 -0.392334 1445370910 0.733398 0.059265 -0.552002 -0.392334 1445370910 0.733398 0.059265 -0.552002 -0.392334 1445370910 0.733398 0.059265 -0.552002 -0.392334 1445370910 0.733398 0.059265 -0.552002 -0.392334 1445370910 0.733398 0.059265 -0.552002 -0.392334 1445370910 0.707092 -0.025818 -0.565674 -0.423523 1445370910 0.707092 -0.025818 -0.565674 -0.423523 1445370910 0.707092 -0.025818 -0.565674 -0.423523 1445370910 0.707092 -0.025818 -0.565674 -0.423523 1445370910 0.707092 -0.025818 -0.565674 -0.423523 1445370910 0.707092 -0.025818 -0.565674 -0.423523 1445370910 0.675232 -0.093933 -0.582886 -0.442139 1445370910 0.675232 -0.093933 -0.582886 -0.442139 1445370910 0.675232 -0.093933 -0.582886 -0.442139 1445370910 0.675232 -0.093933 -0.582886 -0.442139 1445370910 0.675232 -0.093933 -0.582886 -0.442139 1445370910 0.675232 -0.093933 -0.582886 -0.442139 1445370910 0.675232 -0.093933 -0.582886 -0.442139 1445370910 0.641785 -0.151611 -0.590454 -0.465332 1445370910 0.641785 -0.151611 -0.590454 -0.465332 1445370910 0.641785 -0.151611 -0.590454 -0.465332 1445370910 0.641785 -0.151611 -0.590454 -0.465332 1445370910 0.641785 -0.151611 -0.590454 -0.465332 1445370910 0.641785 -0.151611 -0.590454 -0.465332 1445370910 0.603699 -0.196411 -0.597961 -0.489380 1445370910 0.603699 -0.196411 -0.597961 -0.489380 1445370910 0.603699 -0.196411 -0.597961 -0.489380 1445370910 0.603699 -0.196411 -0.597961 -0.489380 1445370910 0.603699 -0.196411 -0.597961 -0.489380 1445370910 0.603699 -0.196411 -0.597961 -0.489380 1445370910 0.594116 -0.190186 -0.598022 -0.503235 1445370910 0.594116 -0.190186 -0.598022 -0.503235 1445370910 0.594116 -0.190186 -0.598022 -0.503235 1445370910 0.594116 -0.190186 -0.598022 -0.503235 1445370910 0.594116 -0.190186 -0.598022 -0.503235 1445370910 0.594116 -0.190186 -0.598022 -0.503235 1445370910 0.594116 -0.190186 -0.598022 -0.503235 1445370910 0.606995 -0.143311 -0.589539 -0.513367 1445370910 0.606995 -0.143311 -0.589539 -0.513367 1445370910 0.606995 -0.143311 -0.589539 -0.513367 1445370910 0.606995 -0.143311 -0.589539 -0.513367 1445370910 0.606995 -0.143311 -0.589539 -0.513367 1445370910 0.630066 -0.103577 -0.575134 -0.511414 1445370910 0.630066 -0.103577 -0.575134 -0.511414 1445370910 0.630066 -0.103577 -0.575134 -0.511414 1445370910 0.630066 -0.103577 -0.575134 -0.511414 1445370910 0.630066 -0.103577 -0.575134 -0.511414 1445370910 0.630066 -0.103577 -0.575134 -0.511414 1445370910 0.665588 -0.046143 -0.572021 -0.477112 1445370910 0.665588 -0.046143 -0.572021 -0.477112 1445370910 0.665588 -0.046143 -0.572021 -0.477112 1445370910 0.665588 -0.046143 -0.572021 -0.477112 1445370910 0.665588 -0.046143 -0.572021 -0.477112 1445370910 0.665588 -0.046143 -0.572021 -0.477112 1445370910 0.665588 -0.046143 -0.572021 -0.477112 1445370910 0.699585 0.038391 -0.578491 -0.417786 1445370910 0.699585 0.038391 -0.578491 -0.417786 1445370910 0.699585 0.038391 -0.578491 -0.417786 1445370910 0.699585 0.038391 -0.578491 -0.417786 1445370910 0.699585 0.038391 -0.578491 -0.417786 1445370910 0.699585 0.038391 -0.578491 -0.417786 1445370910 0.719666 0.125488 -0.577820 -0.363892 1445370910 0.719666 0.125488 -0.577820 -0.363892 1445370910 0.719666 0.125488 -0.577820 -0.363892 1445370910 0.719666 0.125488 -0.577820 -0.363892 1445370910 0.719666 0.125488 -0.577820 -0.363892 1445370910 0.719666 0.125488 -0.577820 -0.363892 1445370910 0.732239 0.193848 -0.561707 -0.332703 1445370910 0.732239 0.193848 -0.561707 -0.332703 1445370910 0.732239 0.193848 -0.561707 -0.332703 1445370911 0.732239 0.193848 -0.561707 -0.332703 1445370911 0.732239 0.193848 -0.561707 -0.332703 1445370911 0.732239 0.193848 -0.561707 -0.332703 1445370911 0.732239 0.193848 -0.561707 -0.332703 1445370911 0.745605 0.228882 -0.543030 -0.311096 1445370911 0.745605 0.228882 -0.543030 -0.311096 1445370911 0.745605 0.228882 -0.543030 -0.311096 1445370911 0.745605 0.228882 -0.543030 -0.311096 1445370911 0.745605 0.228882 -0.543030 -0.311096 1445370911 0.745605 0.228882 -0.543030 -0.311096 1445370911 0.756470 0.224976 -0.533264 -0.304688 1445370911 0.756470 0.224976 -0.533264 -0.304688 1445370911 0.756470 0.224976 -0.533264 -0.304688 1445370911 0.756470 0.224976 -0.533264 -0.304688 1445370911 0.756470 0.224976 -0.533264 -0.304688 1445370911 0.756470 0.224976 -0.533264 -0.304688 1445370911 0.748657 0.243225 -0.543396 -0.291626 1445370911 0.748657 0.243225 -0.543396 -0.291626 1445370911 0.748657 0.243225 -0.543396 -0.291626 1445370911 0.748657 0.243225 -0.543396 -0.291626 1445370911 0.748657 0.243225 -0.543396 -0.291626 1445370911 0.748657 0.243225 -0.543396 -0.291626 1445370911 0.740845 0.212097 -0.550232 -0.321594 1445370911 0.740845 0.212097 -0.550232 -0.321594 1445370911 0.740845 0.212097 -0.550232 -0.321594 1445370911 0.740845 0.212097 -0.550232 -0.321594 1445370911 0.740845 0.212097 -0.550232 -0.321594 1445370911 0.740845 0.212097 -0.550232 -0.321594 1445370911 0.740845 0.212097 -0.550232 -0.321594 1445370911 0.728027 0.150146 -0.559326 -0.366821 1445370911 0.728027 0.150146 -0.559326 -0.366821 1445370911 0.728027 0.150146 -0.559326 -0.366821 1445370911 0.728027 0.150146 -0.559326 -0.366821 1445370911 0.728027 0.150146 -0.559326 -0.366821 1445370911 0.728027 0.150146 -0.559326 -0.366821 1445370911 0.706787 0.068237 -0.568970 -0.414795 1445370911 0.706787 0.068237 -0.568970 -0.414795 1445370911 0.706787 0.068237 -0.568970 -0.414795 1445370911 0.706787 0.068237 -0.568970 -0.414795 1445370911 0.706787 0.068237 -0.568970 -0.414795 1445370911 0.706787 0.068237 -0.568970 -0.414795 1445370911 0.679504 -0.013550 -0.574341 -0.456299 1445370911 0.679504 -0.013550 -0.574341 -0.456299 1445370911 0.679504 -0.013550 -0.574341 -0.456299 1445370911 0.679504 -0.013550 -0.574341 -0.456299 1445370911 0.679504 -0.013550 -0.574341 -0.456299 1445370911 0.679504 -0.013550 -0.574341 -0.456299 1445370911 0.651489 -0.083801 -0.570801 -0.492737 1445370911 0.651489 -0.083801 -0.570801 -0.492737 1445370911 0.651489 -0.083801 -0.570801 -0.492737 1445370911 0.651489 -0.083801 -0.570801 -0.492737 1445370911 0.651489 -0.083801 -0.570801 -0.492737 1445370911 0.651489 -0.083801 -0.570801 -0.492737 1445370911 0.634216 -0.120300 -0.569824 -0.508545 1445370911 0.634216 -0.120300 -0.569824 -0.508545 1445370911 0.634216 -0.120300 -0.569824 -0.508545 1445370911 0.634216 -0.120300 -0.569824 -0.508545 1445370911 0.634216 -0.120300 -0.569824 -0.508545 1445370911 0.634216 -0.120300 -0.569824 -0.508545 1445370911 0.637756 -0.108765 -0.568054 -0.508728 1445370911 0.637756 -0.108765 -0.568054 -0.508728 1445370911 0.637756 -0.108765 -0.568054 -0.508728 1445370911 0.637756 -0.108765 -0.568054 -0.508728 1445370911 0.637756 -0.108765 -0.568054 -0.508728 1445370911 0.637756 -0.108765 -0.568054 -0.508728 1445370911 0.657471 -0.075684 -0.559509 -0.498962 1445370911 0.657471 -0.075684 -0.559509 -0.498962 1445370911 0.657471 -0.075684 -0.559509 -0.498962 1445370911 0.657471 -0.075684 -0.559509 -0.498962 1445370911 0.657471 -0.075684 -0.559509 -0.498962 1445370911 0.657471 -0.075684 -0.559509 -0.498962 1445370911 0.657471 -0.075684 -0.559509 -0.498962 1445370911 
0.825134 0.185425 -0.520264 -0.118652 1445370914 0.871521 0.318481 -0.322754 -0.186707 1445370914 0.871521 0.318481 -0.322754 -0.186707 1445370914 0.871521 0.318481 -0.322754 -0.186707 1445370914 0.871521 0.318481 -0.322754 -0.186707 1445370914 0.871521 0.318481 -0.322754 -0.186707 1445370914 0.871521 0.318481 -0.322754 -0.186707 1445370914 0.924622 0.254639 -0.058472 -0.277161 1445370914 0.924622 0.254639 -0.058472 -0.277161 1445370914 0.924622 0.254639 -0.058472 -0.277161 1445370914 0.924622 0.254639 -0.058472 -0.277161 1445370914 0.924622 0.254639 -0.058472 -0.277161 1445370914 0.924622 0.254639 -0.058472 -0.277161 1445370914 0.907593 0.189209 0.213257 -0.308167 1445370914 0.907593 0.189209 0.213257 -0.308167 1445370914 0.907593 0.189209 0.213257 -0.308167 1445370914 0.907593 0.189209 0.213257 -0.308167 1445370914 0.907593 0.189209 0.213257 -0.308167 1445370914 0.907593 0.189209 0.213257 -0.308167 1445370914 0.829407 0.183472 0.397949 -0.346375 1445370914 0.829407 0.183472 0.397949 -0.346375 1445370914 0.829407 0.183472 0.397949 -0.346375 1445370914 0.829407 0.183472 0.397949 -0.346375 1445370914 0.829407 0.183472 0.397949 -0.346375 1445370914 0.829407 0.183472 0.397949 -0.346375 1445370914 0.829407 0.183472 0.397949 -0.346375 1445370914 0.751831 0.177124 0.504333 -0.385986 1445370914 0.751831 0.177124 0.504333 -0.385986 1445370914 0.751831 0.177124 0.504333 -0.385986 1445370914 0.751831 0.177124 0.504333 -0.385986 1445370914 0.751831 0.177124 0.504333 -0.385986 1445370914 0.751831 0.177124 0.504333 -0.385986 1445370914 0.708679 0.126221 0.557922 -0.412903 1445370914 0.708679 0.126221 0.557922 -0.412903 1445370914 0.708679 0.126221 0.557922 -0.412903 1445370914 0.708679 0.126221 0.557922 -0.412903 1445370914 0.708679 0.126221 0.557922 -0.412903 1445370914 0.708679 0.126221 0.557922 -0.412903 1445370914 0.692566 0.045837 0.599915 -0.397827 1445370914 0.692566 0.045837 0.599915 -0.397827 1445370914 0.692566 0.045837 0.599915 -0.397827 1445370914 0.692566 0.045837 0.599915 -0.397827 1445370914 0.692566 0.045837 0.599915 -0.397827 1445370914 0.692566 0.045837 0.599915 -0.397827 1445370914 0.692566 0.045837 0.599915 -0.397827 1445370914 0.641113 -0.007385 0.665100 -0.382874 1445370914 0.641113 -0.007385 0.665100 -0.382874 1445370914 0.641113 -0.007385 0.665100 -0.382874 1445370914 0.641113 -0.007385 0.665100 -0.382874 1445370914 0.641113 -0.007385 0.665100 -0.382874 1445370914 0.569458 -0.013123 0.720459 -0.395508 1445370914 0.569458 -0.013123 0.720459 -0.395508 1445370914 0.569458 -0.013123 0.720459 -0.395508 1445370914 0.569458 -0.013123 0.720459 -0.395508 1445370914 0.569458 -0.013123 0.720459 -0.395508 1445370914 0.569458 -0.013123 0.720459 -0.395508 1445370914 0.569458 -0.013123 0.720459 -0.395508 1445370914 0.511658 0.028870 0.747253 -0.422974 1445370914 0.511658 0.028870 0.747253 -0.422974 1445370914 0.511658 0.028870 0.747253 -0.422974 1445370914 0.511658 0.028870 0.747253 -0.422974 1445370914 0.511658 0.028870 0.747253 -0.422974 1445370914 0.501587 0.099060 0.714661 -0.477234 1445370914 0.501587 0.099060 0.714661 -0.477234 1445370914 0.501587 0.099060 0.714661 -0.477234 1445370914 0.501587 0.099060 0.714661 -0.477234 1445370914 0.501587 0.099060 0.714661 -0.477234 1445370914 0.501587 0.099060 0.714661 -0.477234 1445370914 0.501587 0.099060 0.714661 -0.477234 1445370914 0.605164 0.124329 0.590881 -0.518799 1445370914 0.605164 0.124329 0.590881 -0.518799 1445370914 0.605164 0.124329 0.590881 -0.518799 1445370914 0.605164 0.124329 0.590881 -0.518799 1445370914 0.605164 0.124329 0.590881 -0.518799 1445370914 0.605164 0.124329 0.590881 -0.518799 1445370915 0.749695 0.071777 0.359985 -0.550598 1445370915 0.749695 0.071777 0.359985 -0.550598 1445370915 0.749695 0.071777 0.359985 -0.550598 1445370915 0.749695 0.071777 0.359985 -0.550598 1445370915 0.749695 0.071777 0.359985 -0.550598 1445370915 0.749695 0.071777 0.359985 -0.550598 1445370915 0.793518 0.038574 0.246887 -0.554810 1445370915 0.793518 0.038574 0.246887 -0.554810 1445370915 0.793518 0.038574 0.246887 -0.554810 1445370915 0.793518 0.038574 0.246887 -0.554810 1445370915 0.793518 0.038574 0.246887 -0.554810 1445370915 0.793518 0.038574 0.246887 -0.554810 1445370915 0.750732 0.065552 0.276489 -0.596375 1445370915 0.750732 0.065552 0.276489 -0.596375 1445370915 0.750732 0.065552 0.276489 -0.596375 1445370915 0.750732 0.065552 0.276489 -0.596375 1445370915 0.750732 0.065552 0.276489 -0.596375 1445370915 0.750732 0.065552 0.276489 -0.596375 1445370915 0.750732 0.065552 0.276489 -0.596375 1445370915 0.687500 0.075928 0.384888 -0.611084 1445370915 0.687500 0.075928 0.384888 -0.611084 1445370915 0.687500 0.075928 0.384888 -0.611084 1445370915 0.687500 0.075928 0.384888 -0.611084 1445370915 0.687500 0.075928 0.384888 -0.611084 1445370915 0.687500 0.075928 0.384888 -0.611084 1445370915 0.618286 0.099365 0.490967 -0.605591 1445370915 0.618286 0.099365 0.490967 -0.605591 1445370915 0.618286 0.099365 0.490967 -0.605591 1445370915 0.618286 0.099365 0.490967 -0.605591 1445370915 0.618286 0.099365 0.490967 -0.605591 1445370915 0.563232 0.082336 0.578064 -0.584656 1445370915 0.563232 0.082336 0.578064 -0.584656 1445370915 0.563232 0.082336 0.578064 -0.584656 1445370915 0.563232 0.082336 0.578064 -0.584656 1445370915 0.563232 0.082336 0.578064 -0.584656 1445370915 0.563232 0.082336 0.578064 -0.584656 1445370915 0.538513 0.066711 0.645447 -0.537537 1445370915 0.538513 0.066711 0.645447 -0.537537 1445370915 0.538513 0.066711 0.645447 -0.537537 1445370915 0.538513 0.066711 0.645447 -0.537537 1445370915 0.538513 0.066711 0.645447 -0.537537 1445370915 0.538513 0.066711 0.645447 -0.537537 1445370915 0.533752 0.073486 0.686340 -0.488403 1445370915 0.533752 0.073486 0.686340 -0.488403 1445370915 0.533752 0.073486 0.686340 -0.488403 1445370915 0.533752 0.073486 0.686340 -0.488403 1445370915 0.533752 0.073486 0.686340 -0.488403 1445370915 0.564453 0.087891 0.691345 -0.442322 1445370915 0.564453 0.087891 0.691345 -0.442322 1445370915 0.564453 0.087891 0.691345 -0.442322 1445370915 0.564453 0.087891 0.691345 -0.442322 1445370915 0.564453 0.087891 0.691345 -0.442322 1445370915 0.564453 0.087891 0.691345 -0.442322 1445370915 0.585999 0.079285 0.692200 -0.413635 1445370915 0.585999 0.079285 0.692200 -0.413635 1445370915 0.585999 0.079285 0.692200 -0.413635 1445370915 0.585999 0.079285 0.692200 -0.413635 1445370915 0.585999 0.079285 0.692200 -0.413635 1445370915 0.585999 0.079285 0.692200 -0.413635 1445370915 0.555176 0.091553 0.701172 -0.437866 1445370915 0.555176 0.091553 0.701172 -0.437866 1445370915 0.555176 0.091553 0.701172 -0.437866 1445370915 0.555176 0.091553 0.701172 -0.437866 1445370915 0.555176 0.091553 0.701172 -0.437866 1445370915 0.555176 0.091553 0.701172 -0.437866 1445370915 0.501953 0.127686 0.690491 -0.504883 1445370915 0.501953 0.127686 0.690491 -0.504883 1445370915 0.501953 0.127686 0.690491 -0.504883 1445370915 0.501953 0.127686 0.690491 -0.504883 1445370915 0.501953 0.127686 0.690491 -0.504883 1445370915 0.501953 0.127686 0.690491 -0.504883 1445370915 0.501953 0.127686 0.690491 -0.504883 1445370915 0.479553 0.144287 0.659485 -0.560547 1445370915 0.479553 0.144287 0.659485 -0.560547 1445370915 0.479553 0.144287 0.659485 -0.560547 1445370915 0.479553 0.144287 0.659485 -0.560547 1445370915 0.479553 0.144287 0.659485 -0.560547 1445370915 0.479553 0.144287 0.659485 -0.560547 1445370915 0.531006 0.148621 0.585327 -0.594360 1445370915 0.531006 0.148621 0.585327 -0.594360 1445370915 0.531006 0.148621 0.585327 -0.594360 1445370915 0.531006 0.148621 0.585327 -0.594360 1445370915 0.531006 0.148621 0.585327 -0.594360 1445370915 0.671204 0.105652 0.434692 -0.591003 1445370915 0.671204 0.105652 0.434692 -0.591003 1445370915 0.671204 0.105652 0.434692 -0.591003 1445370915 0.671204 0.105652 0.434692 -0.591003 1445370915 0.671204 0.105652 0.434692 -0.591003 1445370915 0.671204 0.105652 0.434692 -0.591003 1445370915 0.782593 0.031799 0.274780 -0.557739 1445370915 0.782593 0.031799 0.274780 -0.557739 1445370915 0.782593 0.031799 0.274780 -0.557739 1445370915 0.782593 0.031799 0.274780 -0.557739 1445370915 0.782593 0.031799 0.274780 -0.557739 1445370915 0.782593 0.031799 0.274780 -0.557739 1445370915 0.782593 0.031799 0.274780 -0.557739 1445370915 0.764709 0.033203 0.241516 -0.596436 1445370915 0.764709 0.033203 0.241516 -0.596436 1445370915 0.764709 0.033203 0.241516 -0.596436 1445370915 0.764709 0.033203 0.241516 -0.596436 1445370915 0.764709 0.033203 0.241516 -0.596436 1445370915 0.764709 0.033203 0.241516 -0.596436 1445370915 0.696716 0.087402 0.288147 -0.651062 1445370915 0.696716 0.087402 0.288147 -0.651062 1445370915 0.696716 0.087402 0.288147 -0.651062 1445370915 0.696716 0.087402 0.288147 -0.651062 1445370915 0.696716 0.087402 0.288147 -0.651062 1445370915 0.696716 0.087402 0.288147 -0.651062 1445370915 0.618347 0.125183 0.377136 -0.678040 1445370916 0.618347 0.125183 0.377136 -0.678040 1445370916 0.618347 0.125183 0.377136 -0.678040 1445370916 0.618347 0.125183 0.377136 -0.678040 1445370916 0.618347 0.125183 0.377136 -0.678040 1445370916 0.618347 0.125183 0.377136 -0.678040 1445370916 0.563904 0.115295 0.503296 -0.644531 1445370916 0.563904 0.115295 0.503296 -0.644531 1445370916 0.563904 0.115295 0.503296 -0.644531 1445370916 0.563904 0.115295 0.503296 -0.644531 1445370916 0.563904 0.115295 0.503296 -0.644531 1445370916 0.563904 0.115295 0.503296 -0.644531 1445370916 0.519287 0.143188 0.564941 -0.625000 1445370916 0.519287 0.143188 0.564941 -0.625000 1445370916 0.519287 0.143188 0.564941 -0.625000 1445370916 0.519287 0.143188 0.564941 -0.625000 1445370916 0.519287 0.143188 0.564941 -0.625000 1445370916 0.519287 0.143188 0.564941 -0.625000 1445370916 0.519287 0.143188 0.564941 -0.625000 1445370916 0.519836 0.158569 0.594910 -0.592224 1445370916 0.519836 0.158569 0.594910 -0.592224 1445370916 0.519836 0.158569 0.594910 -0.592224 1445370916 0.519836 0.158569 0.594910 -0.592224 1445370916 0.519836 0.158569 0.594910 -0.592224 1445370916 0.519836 0.158569 0.594910 -0.592224 1445370916 0.568481 0.142517 0.617554 -0.524475 1445370916 0.568481 0.142517 0.617554 -0.524475 1445370916 0.568481 0.142517 0.617554 -0.524475 1445370916 0.568481 0.142517 0.617554 -0.524475 1445370916 0.568481 0.142517 0.617554 -0.524475 1445370916 0.568481 0.142517 0.617554 -0.524475 1445370916 0.608276 0.111633 0.633179 -0.465332 1445370916 0.608276 0.111633 0.633179 -0.465332 1445370916 0.608276 0.111633 0.633179 -0.465332 1445370916 0.608276 0.111633 0.633179 -0.465332 1445370916 0.608276 0.111633 0.633179 -0.465332 1445370916 0.608276 0.111633 0.633179 -0.465332 1445370916 0.583557 0.059021 0.683167 -0.434937 1445370916 0.583557 0.059021 0.683167 -0.434937 1445370916 0.583557 0.059021 0.683167 -0.434937 1445370916 0.583557 0.059021 0.683167 -0.434937 1445370916 0.583557 0.059021 0.683167 -0.434937 1445370916 0.583557 0.059021 0.683167 -0.434937 1445370916 0.517639 0.065186 0.712097 -0.469727 1445370916 0.517639 0.065186 0.712097 -0.469727 1445370916 0.517639 0.065186 0.712097 -0.469727 1445370916 0.517639 0.065186 0.712097 -0.469727 1445370916 0.517639 0.065186 0.712097 -0.469727 1445370916 0.517639 0.065186 0.712097 -0.469727 1445370916 0.478027 0.100769 0.700562 -0.520081 1445370916 0.478027 0.100769 0.700562 -0.520081 1445370916 0.478027 0.100769 0.700562 -0.520081 1445370916 0.478027 0.100769 0.700562 -0.520081 1445370916 0.478027 0.100769 0.700562 -0.520081 1445370916 0.478027 0.100769 0.700562 -0.520081 1445370916 0.478027 0.100769 0.700562 -0.520081 1445370916 0.526245 0.114807 0.640137 -0.547791 1445370916 0.526245 0.114807 0.640137 -0.547791 1445370916 0.526245 0.114807 0.640137 -0.547791 1445370916 0.526245 0.114807 0.640137 -0.547791 1445370916 0.526245 0.114807 0.640137 -0.547791 1445370916 0.683105 0.088257 0.484985 -0.538818 1445370916 0.683105 0.088257 0.484985 -0.538818 1445370916 0.683105 0.088257 0.484985 -0.538818 1445370916 0.683105 0.088257 0.484985 -0.538818 1445370916 0.683105 0.088257 0.484985 -0.538818 1445370916 0.683105 0.088257 0.484985 -0.538818 1445370916 0.683105 0.088257 0.484985 -0.538818 1445370916 0.784729 0.109192 0.272156 -0.546021 1445370916 0.784729 0.109192 0.272156 -0.546021 1445370916 0.784729 0.109192 0.272156 -0.546021 1445370916 0.784729 0.109192 0.272156 -0.546021 1445370916 0.784729 0.109192 0.272156 -0.546021 1445370916 0.783081 0.136353 0.204163 -0.571411 1445370916 0.783081 0.136353 0.204163 -0.571411 1445370916 0.783081 0.136353 0.204163 -0.571411 1445370916 0.783081 0.136353 0.204163 -0.571411 1445370916 0.783081 0.136353 0.204163 -0.571411 1445370916 0.728638 0.144226 0.232422 -0.627869 1445370916 0.728638 0.144226 0.232422 -0.627869 1445370916 0.728638 0.144226 0.232422 -0.627869 1445370916 0.728638 0.144226 0.232422 -0.627869 1445370916 0.728638 0.144226 0.232422 -0.627869 1445370916 0.728638 0.144226 0.232422 -0.627869 1445370916 0.728638 0.144226 0.232422 -0.627869 1445370916 0.674194 0.132935 0.309937 -0.657043 1445370916 0.674194 0.132935 0.309937 -0.657043 1445370916 0.674194 0.132935 0.309937 -0.657043 1445370916 0.674194 0.132935 0.309937 -0.657043 1445370916 0.674194 0.132935 0.309937 -0.657043 1445370916 0.631287 0.095703 0.433960 -0.635559 1445370916 0.631287 0.095703 0.433960 -0.635559 1445370916 0.631287 0.095703 0.433960 -0.635559 1445370916 0.631287 0.095703 0.433960 -0.635559 1445370916 0.631287 0.095703 0.433960 -0.635559 1445370916 0.631287 0.095703 0.433960 -0.635559 1445370916 0.631287 0.095703 0.433960 -0.635559 1445370916 0.584290 0.106079 0.530640 -0.604797 1445370916 0.584290 0.106079 0.530640 -0.604797 1445370916 0.584290 0.106079 0.530640 -0.604797 1445370916 0.584290 0.106079 0.530640 -0.604797 1445370916 0.584290 0.106079 0.530640 -0.604797 1445370916 0.584290 0.106079 0.530640 -0.604797 1445370916 0.553955 0.133728 0.595825 -0.565918 1445370916 0.553955 0.133728 0.595825 -0.565918 1445370916 0.553955 0.133728 0.595825 -0.565918 1445370916 0.553955 0.133728 0.595825 -0.565918 1445370916 0.553955 0.133728 0.595825 -0.565918 1445370916 0.553955 0.133728 0.595825 -0.565918 1445370916 0.573914 0.124207 0.649658 -0.482727 1445370916 0.573914 0.124207 0.649658 -0.482727 1445370917 0.573914 0.124207 0.649658 -0.482727 1445370917 0.573914 0.124207 0.649658 -0.482727 1445370917 0.573914 0.124207 0.649658 -0.482727 1445370917 0.573914 0.124207 0.649658 -0.482727 1445370917 0.578003 0.114502 0.669128 -0.452820 1445370917 0.578003 0.114502 0.669128 -0.452820 1445370917 0.578003 0.114502 0.669128 -0.452820 1445370917 0.578003 0.114502 0.669128 -0.452820 1445370917 0.578003 0.114502 0.669128 -0.452820 1445370917 0.578003 0.114502 0.669128 -0.452820 1445370917 0.578003 0.114502 0.669128 -0.452820 1445370917 0.522034 0.042114 0.732117 -0.435486 1445370917 0.522034 0.042114 0.732117 -0.435486 1445370917 0.522034 0.042114 0.732117 -0.435486 1445370917 0.522034 0.042114 0.732117 -0.435486 1445370917 0.522034 0.042114 0.732117 -0.435486 1445370917 0.522034 0.042114 0.732117 -0.435486 1445370917 0.454773 0.089966 0.738892 -0.488953 1445370917 0.454773 0.089966 0.738892 -0.488953 1445370917 0.454773 0.089966 0.738892 -0.488953 1445370917 0.454773 0.089966 0.738892 -0.488953 1445370917 0.454773 0.089966 0.738892 -0.488953 1445370917 0.454773 0.089966 0.738892 -0.488953 1445370917 0.454773 0.089966 0.738892 -0.488953 1445370917 0.432190 0.154724 0.714722 -0.527649 1445370917 0.432190 0.154724 0.714722 -0.527649 1445370917 0.432190 0.154724 0.714722 -0.527649 1445370917 0.432190 0.154724 0.714722 -0.527649 1445370917 0.432190 0.154724 0.714722 -0.527649 1445370917 0.432190 0.154724 0.714722 -0.527649 1445370917 0.491272 0.191406 0.640015 -0.558838 1445370917 0.491272 0.191406 0.640015 -0.558838 1445370917 0.491272 0.191406 0.640015 -0.558838 1445370917 0.491272 0.191406 0.640015 -0.558838 1445370917 0.491272 0.191406 0.640015 -0.558838 1445370917 0.636902 0.162842 0.471863 -0.587463 1445370917 0.636902 0.162842 0.471863 -0.587463 1445370917 0.636902 0.162842 0.471863 -0.587463 1445370917 0.636902 0.162842 0.471863 -0.587463 1445370917 0.636902 0.162842 0.471863 -0.587463 1445370917 0.636902 0.162842 0.471863 -0.587463 1445370917 0.749207 0.014771 0.301819 -0.589294 1445370917 0.749207 0.014771 0.301819 -0.589294 1445370917 0.749207 0.014771 0.301819 -0.589294 1445370917 0.749207 0.014771 0.301819 -0.589294 1445370917 0.749207 0.014771 0.301819 -0.589294 1445370917 0.749207 0.014771 0.301819 -0.589294 1445370917 0.740662 -0.001709 0.280579 -0.610413 1445370917 0.740662 -0.001709 0.280579 -0.610413 1445370917 0.740662 -0.001709 0.280579 -0.610413 1445370917 0.740662 -0.001709 0.280579 -0.610413 1445370917 0.740662 -0.001709 0.280579 -0.610413 1445370917 0.740662 -0.001709 0.280579 -0.610413 1445370917 0.740662 -0.001709 0.280579 -0.610413 1445370917 0.682068 0.117432 0.284973 -0.663086 1445370917 0.682068 0.117432 0.284973 -0.663086 1445370917 0.682068 0.117432 0.284973 -0.663086 1445370917 0.682068 0.117432 0.284973 -0.663086 1445370917 0.682068 0.117432 0.284973 -0.663086 1445370917 0.682068 0.117432 0.284973 -0.663086 1445370917 0.613647 0.175537 0.358948 -0.681030 1445370917 0.613647 0.175537 0.358948 -0.681030 1445370917 0.613647 0.175537 0.358948 -0.681030 1445370917 0.613647 0.175537 0.358948 -0.681030 1445370917 0.613647 0.175537 0.358948 -0.681030 1445370917 0.613647 0.175537 0.358948 -0.681030 1445370917 0.562744 0.175781 0.487610 -0.643921 1445370917 0.562744 0.175781 0.487610 -0.643921 1445370917 0.562744 0.175781 0.487610 -0.643921 1445370917 0.562744 0.175781 0.487610 -0.643921 1445370917 0.562744 0.175781 0.487610 -0.643921 1445370917 0.562744 0.175781 0.487610 -0.643921 1445370917 0.523865 0.180115 0.578003 -0.599182 1445370917 0.523865 0.180115 0.578003 -0.599182 1445370917 0.523865 0.180115 0.578003 -0.599182 1445370917 0.523865 0.180115 0.578003 -0.599182 1445370917 0.523865 0.180115 0.578003 -0.599182 1445370917 0.523865 0.180115 0.578003 -0.599182 1445370917 0.535095 0.164795 0.644104 -0.521118 1445370917 0.535095 0.164795 0.644104 -0.521118 1445370917 0.535095 0.164795 0.644104 -0.521118 1445370917 0.535095 0.164795 0.644104 -0.521118 1445370917 0.535095 0.164795 0.644104 -0.521118 1445370917 0.535095 0.164795 0.644104 -0.521118 1445370917 0.557068 0.118042 0.697815 -0.434509 1445370917 0.557068 0.118042 0.697815 -0.434509 1445370917 0.557068 0.118042 0.697815 -0.434509 1445370917 0.557068 0.118042 0.697815 -0.434509 1445370917 0.557068 0.118042 0.697815 -0.434509 1445370917 0.557068 0.118042 0.697815 -0.434509 1445370917 0.549377 0.084412 0.738708 -0.381104 1445370917 0.549377 0.084412 0.738708 -0.381104 1445370917 0.549377 0.084412 0.738708 -0.381104 1445370917 0.549377 0.084412 0.738708 -0.381104 1445370917 0.549377 0.084412 0.738708 -0.381104 1445370917 0.549377 0.084412 0.738708 -0.381104 1445370917 0.500305 0.036438 0.777771 -0.378662 1445370917 0.500305 0.036438 0.777771 -0.378662 1445370917 0.500305 0.036438 0.777771 -0.378662 1445370917 0.500305 0.036438 0.777771 -0.378662 1445370917 0.500305 0.036438 0.777771 -0.378662 1445370917 0.500305 0.036438 0.777771 -0.378662 1445370917 0.500305 0.036438 0.777771 -0.378662 1445370917 0.461609 0.025879 0.787659 -0.407166 1445370917 0.461609 0.025879 0.787659 -0.407166 1445370917 0.461609 0.025879 0.787659 -0.407166 1445370917 0.461609 0.025879 0.787659 -0.407166 1445370917 0.461609 0.025879 0.787659 -0.407166 1445370917 0.461609 0.025879 0.787659 -0.407166 1445370917 0.449402 0.088013 0.747070 -0.481750 1445370917 0.449402 0.088013 0.747070 -0.481750 1445370917 0.449402 0.088013 0.747070 -0.481750 1445370918 0.449402 0.088013 0.747070 -0.481750 1445370918 0.449402 0.088013 0.747070 -0.481750 1445370918 0.491821 0.123169 0.688538 -0.518494 1445370918 0.491821 0.123169 0.688538 -0.518494 1445370918 0.491821 0.123169 0.688538 -0.518494 1445370918 0.491821 0.123169 0.688538 -0.518494 1445370918 0.491821 0.123169 0.688538 -0.518494 1445370918 0.491821 0.123169 0.688538 -0.518494 1445370918 0.491821 0.123169 0.688538 -0.518494 1445370918 0.598389 0.143311 0.567444 -0.547119 1445370918 0.598389 0.143311 0.567444 -0.547119 1445370918 0.598389 0.143311 0.567444 -0.547119 1445370918 0.598389 0.143311 0.567444 -0.547119 1445370918 0.598389 0.143311 0.567444 -0.547119 1445370918 0.598389 0.143311 0.567444 -0.547119 1445370918 0.732483 0.125305 0.364014 -0.561401 1445370918 0.732483 0.125305 0.364014 -0.561401 1445370918 0.732483 0.125305 0.364014 -0.561401 1445370918 0.732483 0.125305 0.364014 -0.561401 1445370918 0.732483 0.125305 0.364014 -0.561401 1445370918 0.732483 0.125305 0.364014 -0.561401 1445370918 0.775574 0.081787 0.249023 -0.574219 1445370918 0.775574 0.081787 0.249023 -0.574219 1445370918 0.775574 0.081787 0.249023 -0.574219 1445370918 0.775574 0.081787 0.249023 -0.574219 1445370918 0.775574 0.081787 0.249023 -0.574219 1445370918 0.775574 0.081787 0.249023 -0.574219 1445370918 0.730652 0.070679 0.261780 -0.626587 1445370918 0.730652 0.070679 0.261780 -0.626587 1445370918 0.730652 0.070679 0.261780 -0.626587 1445370918 0.730652 0.070679 0.261780 -0.626587 1445370918 0.730652 0.070679 0.261780 -0.626587 1445370918 0.670837 0.099487 0.296753 -0.672302 1445370918 0.670837 0.099487 0.296753 -0.672302 1445370918 0.670837 0.099487 0.296753 -0.672302 1445370918 0.670837 0.099487 0.296753 -0.672302 1445370918 0.670837 0.099487 0.296753 -0.672302 1445370918 0.670837 0.099487 0.296753 -0.672302 1445370918 0.670837 0.099487 0.296753 -0.672302 1445370918 0.620483 0.112122 0.378723 -0.677490 1445370918 0.620483 0.112122 0.378723 -0.677490 1445370918 0.620483 0.112122 0.378723 -0.677490 1445370918 0.620483 0.112122 0.378723 -0.677490 1445370918 0.620483 0.112122 0.378723 -0.677490 1445370918 0.620483 0.112122 0.378723 -0.677490 1445370918 0.571167 0.144104 0.456665 -0.666626 1445370918 0.571167 0.144104 0.456665 -0.666626 1445370918 0.571167 0.144104 0.456665 -0.666626 1445370918 0.571167 0.144104 0.456665 -0.666626 1445370918 0.571167 0.144104 0.456665 -0.666626 1445370918 0.571167 0.144104 0.456665 -0.666626 1445370918 0.545349 0.159302 0.533508 -0.626526 1445370918 0.545349 0.159302 0.533508 -0.626526 1445370918 0.545349 0.159302 0.533508 -0.626526 1445370918 0.545349 0.159302 0.533508 -0.626526 1445370918 0.545349 0.159302 0.533508 -0.626526 1445370918 0.545349 0.159302 0.533508 -0.626526 1445370918 0.544861 0.129944 0.628662 -0.539429 1445370918 0.544861 0.129944 0.628662 -0.539429 1445370918 0.544861 0.129944 0.628662 -0.539429 1445370918 0.544861 0.129944 0.628662 -0.539429 1445370918 0.544861 0.129944 0.628662 -0.539429 1445370918 0.544861 0.129944 0.628662 -0.539429 1445370918 0.545166 0.113159 0.679382 -0.477844 1445370918 0.545166 0.113159 0.679382 -0.477844 1445370918 0.545166 0.113159 0.679382 -0.477844 1445370918 0.545166 0.113159 0.679382 -0.477844 1445370918 0.545166 0.113159 0.679382 -0.477844 1445370918 0.545166 0.113159 0.679382 -0.477844 1445370918 0.545166 0.113159 0.679382 -0.477844 1445370918 0.544189 0.062927 0.726074 -0.415466 1445370918 0.544189 0.062927 0.726074 -0.415466 1445370918 0.544189 0.062927 0.726074 -0.415466 1445370918 0.544189 0.062927 0.726074 -0.415466 1445370918 0.544189 0.062927 0.726074 -0.415466 1445370918 0.544189 0.062927 0.726074 -0.415466 1445370918 0.524109 0.015503 0.764648 -0.374634 1445370918 0.524109 0.015503 0.764648 -0.374634 1445370918 0.524109 0.015503 0.764648 -0.374634 1445370918 0.524109 0.015503 0.764648 -0.374634 1445370918 0.524109 0.015503 0.764648 -0.374634 1445370918 0.524109 0.015503 0.764648 -0.374634 1445370918 0.496277 0.019287 0.778503 -0.383606 1445370918 0.496277 0.019287 0.778503 -0.383606 1445370918 0.496277 0.019287 0.778503 -0.383606 1445370918 0.496277 0.019287 0.778503 -0.383606 1445370918 0.496277 0.019287 0.778503 -0.383606 1445370918 0.496277 0.019287 0.778503 -0.383606 1445370918 0.496277 0.019287 0.778503 -0.383606 1445370918 0.469666 0.070801 0.766846 -0.431702 1445370918 0.469666 0.070801 0.766846 -0.431702 1445370918 0.469666 0.070801 0.766846 -0.431702 1445370918 0.469666 0.070801 0.766846 -0.431702 1445370918 0.469666 0.070801 0.766846 -0.431702 1445370918 0.469666 0.070801 0.766846 -0.431702 1445370918 0.481384 0.125610 0.719971 -0.483765 1445370918 0.481384 0.125610 0.719971 -0.483765 1445370918 0.481384 0.125610 0.719971 -0.483765 1445370918 0.481384 0.125610 0.719971 -0.483765 1445370918 0.481384 0.125610 0.719971 -0.483765 1445370918 0.481384 0.125610 0.719971 -0.483765 1445370918 0.556030 0.162537 0.622498 -0.526184 1445370918 0.556030 0.162537 0.622498 -0.526184 1445370918 0.556030 0.162537 0.622498 -0.526184 1445370918 0.556030 0.162537 0.622498 -0.526184 1445370918 0.556030 0.162537 0.622498 -0.526184 1445370918 0.556030 0.162537 0.622498 -0.526184 1445370918 0.702393 0.122192 0.442566 -0.543884 1445370918 0.702393 0.122192 0.442566 -0.543884 1445370918 0.702393 0.122192 0.442566 -0.543884 1445370918 0.702393 0.122192 0.442566 -0.543884 1445370918 0.702393 0.122192 0.442566 -0.543884 1445370919 0.702393 0.122192 0.442566 -0.543884 1445370919 0.779968 0.071655 0.279419 -0.555359 1445370919 0.779968 0.071655 0.279419 -0.555359 1445370919 0.779968 0.071655 0.279419 -0.555359 1445370919 0.779968 0.071655 0.279419 -0.555359 1445370919 0.779968 0.071655 0.279419 -0.555359 1445370919 0.779968 0.071655 0.279419 -0.555359 1445370919 0.749512 0.073853 0.261047 -0.603821 1445370919 0.749512 0.073853 0.261047 -0.603821 1445370919 0.749512 0.073853 0.261047 -0.603821 1445370919 0.749512 0.073853 0.261047 -0.603821 1445370919 0.749512 0.073853 0.261047 -0.603821 1445370919 0.749512 0.073853 0.261047 -0.603821 1445370919 0.698425 0.087524 0.307434 -0.640320 1445370919 0.698425 0.087524 0.307434 -0.640320 1445370919 0.698425 0.087524 0.307434 -0.640320 1445370919 0.698425 0.087524 0.307434 -0.640320 1445370919 0.698425 0.087524 0.307434 -0.640320 1445370919 0.648560 0.110413 0.384216 -0.647705 1445370919 0.648560 0.110413 0.384216 -0.647705 1445370919 0.648560 0.110413 0.384216 -0.647705 1445370919 0.648560 0.110413 0.384216 -0.647705 1445370919 0.648560 0.110413 0.384216 -0.647705 1445370919 0.648560 0.110413 0.384216 -0.647705 1445370919 0.648560 0.110413 0.384216 -0.647705 1445370919 0.599915 0.133484 0.482849 -0.623779 1445370919 0.599915 0.133484 0.482849 -0.623779 1445370919 0.599915 0.133484 0.482849 -0.623779 1445370919 0.599915 0.133484 0.482849 -0.623779 1445370919 0.599915 0.133484 0.482849 -0.623779 1445370919 0.599915 0.133484 0.482849 -0.623779 1445370919 0.558472 0.132874 0.593994 -0.563538 1445370919 0.558472 0.132874 0.593994 -0.563538 1445370919 0.558472 0.132874 0.593994 -0.563538 1445370919 0.558472 0.132874 0.593994 -0.563538 1445370919 0.558472 0.132874 0.593994 -0.563538 1445370919 0.558472 0.132874 0.593994 -0.563538 1445370919 0.539795 0.112000 0.670166 -0.496887 1445370919 0.539795 0.112000 0.670166 -0.496887 1445370919 0.539795 0.112000 0.670166 -0.496887 1445370919 0.539795 0.112000 0.670166 -0.496887 1445370919 0.539795 0.112000 0.670166 -0.496887 1445370919 0.539795 0.112000 0.670166 -0.496887 1445370919 0.552490 0.078369 0.702209 -0.442017 1445370919 0.552490 0.078369 0.702209 -0.442017 1445370919 0.552490 0.078369 0.702209 -0.442017 1445370919 0.552490 0.078369 0.702209 -0.442017 1445370919 0.552490 0.078369 0.702209 -0.442017 1445370919 0.552490 0.078369 0.702209 -0.442017 1445370919 0.552490 0.078369 0.702209 -0.442017 1445370919 0.579224 0.054443 0.703857 -0.407532 1445370919 0.579224 0.054443 0.703857 -0.407532 1445370919 0.579224 0.054443 0.703857 -0.407532 1445370919 0.579224 0.054443 0.703857 -0.407532 1445370919 0.579224 0.054443 0.703857 -0.407532 1445370919 0.579224 0.054443 0.703857 -0.407532 1445370919 0.547302 0.039429 0.727844 -0.411255 1445370919 0.547302 0.039429 0.727844 -0.411255 1445370919 0.547302 0.039429 0.727844 -0.411255 1445370919 0.547302 0.039429 0.727844 -0.411255 1445370919 0.547302 0.039429 0.727844 -0.411255 1445370919 0.547302 0.039429 0.727844 -0.411255 1445370919 0.547302 0.039429 0.727844 -0.411255 1445370919 0.464355 -0.002258 0.790588 -0.399109 1445370919 0.464355 -0.002258 0.790588 -0.399109 1445370919 0.464355 -0.002258 0.790588 -0.399109 1445370919 0.464355 -0.002258 0.790588 -0.399109 1445370919 0.464355 -0.002258 0.790588 -0.399109 1445370919 0.464355 -0.002258 0.790588 -0.399109 1445370919 0.464355 -0.002258 0.790588 -0.399109 1445370919 
0.749084 0.030090 -0.602173 -0.274597 1445370937 0.749084 0.030090 -0.602173 -0.274597 1445370937 0.749084 0.030090 -0.602173 -0.274597 1445370937 0.753174 0.039429 -0.592834 -0.282471 1445370937 0.753174 0.039429 -0.592834 -0.282471 1445370937 0.753174 0.039429 -0.592834 -0.282471 1445370937 0.753174 0.039429 -0.592834 -0.282471 1445370937 0.753174 0.039429 -0.592834 -0.282471 1445370937 0.753174 0.039429 -0.592834 -0.282471 1445370937 0.764160 0.071167 -0.583130 -0.266418 1445370937 0.764160 0.071167 -0.583130 -0.266418 1445370937 0.764160 0.071167 -0.583130 -0.266418 1445370937 0.764160 0.071167 -0.583130 -0.266418 1445370937 0.764160 0.071167 -0.583130 -0.266418 1445370937 0.764160 0.071167 -0.583130 -0.266418 1445370937 0.764160 0.071167 -0.583130 -0.266418 1445370937 0.774048 0.100769 -0.569763 -0.257019 1445370937 0.774048 0.100769 -0.569763 -0.257019 1445370937 0.774048 0.100769 -0.569763 -0.257019 1445370937 0.774048 0.100769 -0.569763 -0.257019 1445370937 0.774048 0.100769 -0.569763 -0.257019 1445370937 0.777771 0.129578 -0.565002 -0.243042 1445370937 0.777771 0.129578 -0.565002 -0.243042 1445370937 0.777771 0.129578 -0.565002 -0.243042 1445370937 0.777771 0.129578 -0.565002 -0.243042 1445370937 0.777771 0.129578 -0.565002 -0.243042 1445370937 0.777771 0.129578 -0.565002 -0.243042 1445370937 0.777771 0.129578 -0.565002 -0.243042 1445370937 0.776978 0.142151 -0.568726 -0.229370 1445370937 0.776978 0.142151 -0.568726 -0.229370 1445370937 0.776978 0.142151 -0.568726 -0.229370 1445370937 0.776978 0.142151 -0.568726 -0.229370 1445370937 0.776978 0.142151 -0.568726 -0.229370 1445370937 0.776978 0.142151 -0.568726 -0.229370 1445370937 0.776184 0.120789 -0.578186 -0.220459 1445370937 0.776184 0.120789 -0.578186 -0.220459 1445370937 0.776184 0.120789 -0.578186 -0.220459 1445370937 0.776184 0.120789 -0.578186 -0.220459 1445370937 0.776184 0.120789 -0.578186 -0.220459 1445370937 0.776184 0.120789 -0.578186 -0.220459 1445370937 0.775330 0.102417 -0.591431 -0.196411 1445370937 0.775330 0.102417 -0.591431 -0.196411 1445370937 0.775330 0.102417 -0.591431 -0.196411 1445370937 0.775330 0.102417 -0.591431 -0.196411 1445370937 0.775330 0.102417 -0.591431 -0.196411 1445370937 0.775330 0.102417 -0.591431 -0.196411 1445370937 0.777344 0.125366 -0.590149 -0.178101 1445370937 0.777344 0.125366 -0.590149 -0.178101 1445370937 0.777344 0.125366 -0.590149 -0.178101 1445370937 0.777344 0.125366 -0.590149 -0.178101 1445370937 0.777344 0.125366 -0.590149 -0.178101 1445370937 0.777344 0.125366 -0.590149 -0.178101 1445370937 0.772522 0.177002 -0.580872 -0.185730 1445370937 0.772522 0.177002 -0.580872 -0.185730 1445370937 0.772522 0.177002 -0.580872 -0.185730 1445370937 0.772522 0.177002 -0.580872 -0.185730 1445370937 0.772522 0.177002 -0.580872 -0.185730 1445370937 0.772522 0.177002 -0.580872 -0.185730 1445370937 0.772522 0.177002 -0.580872 -0.185730 1445370937 0.760010 0.217896 -0.582581 -0.188477 1445370937 0.760010 0.217896 -0.582581 -0.188477 1445370937 0.760010 0.217896 -0.582581 -0.188477 1445370937 0.760010 0.217896 -0.582581 -0.188477 1445370937 0.760010 0.217896 -0.582581 -0.188477 1445370937 0.760010 0.217896 -0.582581 -0.188477 1445370937 0.751587 0.211121 -0.595398 -0.189819 1445370937 0.751587 0.211121 -0.595398 -0.189819 1445370937 0.751587 0.211121 -0.595398 -0.189819 1445370937 0.751587 0.211121 -0.595398 -0.189819 1445370937 0.751587 0.211121 -0.595398 -0.189819 1445370937 0.751587 0.211121 -0.595398 -0.189819 1445370937 0.737061 0.153381 -0.634277 -0.175842 1445370937 0.737061 0.153381 -0.634277 -0.175842 1445370937 0.737061 0.153381 -0.634277 -0.175842 1445370937 0.737061 0.153381 -0.634277 -0.175842 1445370937 0.737061 0.153381 -0.634277 -0.175842 1445370937 0.737061 0.153381 -0.634277 -0.175842 1445370937 0.716980 0.070557 -0.674377 -0.161865 1445370937 0.716980 0.070557 -0.674377 -0.161865 1445370937 0.716980 0.070557 -0.674377 -0.161865 1445370937 0.716980 0.070557 -0.674377 -0.161865 1445370937 0.716980 0.070557 -0.674377 -0.161865 1445370937 0.716980 0.070557 -0.674377 -0.161865 1445370937 0.698730 -0.066772 -0.680542 -0.210205 1445370937 0.698730 -0.066772 -0.680542 -0.210205 1445370937 0.698730 -0.066772 -0.680542 -0.210205 1445370937 0.698730 -0.066772 -0.680542 -0.210205 1445370937 0.698730 -0.066772 -0.680542 -0.210205 1445370937 0.683777 -0.188171 -0.660767 -0.245911 1445370937 0.683777 -0.188171 -0.660767 -0.245911 1445370937 0.683777 -0.188171 -0.660767 -0.245911 1445370937 0.683777 -0.188171 -0.660767 -0.245911 1445370937 0.683777 -0.188171 -0.660767 -0.245911 1445370937 0.683777 -0.188171 -0.660767 -0.245911 1445370937 0.705383 -0.203491 -0.633484 -0.244385 1445370937 0.705383 -0.203491 -0.633484 -0.244385 1445370937 0.705383 -0.203491 -0.633484 -0.244385 1445370937 0.705383 -0.203491 -0.633484 -0.244385 1445370937 0.705383 -0.203491 -0.633484 -0.244385 1445370938 0.749390 -0.133667 -0.610962 -0.217590 1445370938 0.749390 -0.133667 -0.610962 -0.217590 1445370938 0.749390 -0.133667 -0.610962 -0.217590 1445370938 0.749390 -0.133667 -0.610962 -0.217590 1445370938 0.749390 -0.133667 -0.610962 -0.217590 1445370938 0.749390 -0.133667 -0.610962 -0.217590 1445370938 0.749390 -0.133667 -0.610962 -0.217590 1445370938 0.799683 0.002380 -0.562378 -0.210266 1445370938 0.799683 0.002380 -0.562378 -0.210266 1445370938 0.799683 0.002380 -0.562378 -0.210266 1445370938 0.799683 0.002380 -0.562378 -0.210266 1445370938 0.799683 0.002380 -0.562378 -0.210266 1445370938 0.799683 0.002380 -0.562378 -0.210266 1445370938 0.820618 0.091675 -0.517700 -0.223999 1445370938 0.820618 0.091675 -0.517700 -0.223999 1445370938 0.820618 0.091675 -0.517700 -0.223999 1445370938 0.820618 0.091675 -0.517700 -0.223999 1445370938 0.820618 0.091675 -0.517700 -0.223999 1445370938 0.820618 0.091675 -0.517700 -0.223999 1445370938 0.833130 0.142517 -0.478699 -0.237488 1445370938 0.833130 0.142517 -0.478699 -0.237488 1445370938 0.833130 0.142517 -0.478699 -0.237488 1445370938 0.833130 0.142517 -0.478699 -0.237488 1445370938 0.833130 0.142517 -0.478699 -0.237488 1445370938 0.833130 0.142517 -0.478699 -0.237488 1445370938 0.833130 0.142517 -0.478699 -0.237488 1445370938 0.833557 0.194153 -0.466125 -0.224121 1445370938 0.833557 0.194153 -0.466125 -0.224121 1445370938 0.833557 0.194153 -0.466125 -0.224121 1445370938 0.833557 0.194153 -0.466125 -0.224121 1445370938 0.825256 0.240723 -0.473633 -0.191589 1445370938 0.825256 0.240723 -0.473633 -0.191589 1445370938 0.825256 0.240723 -0.473633 -0.191589 1445370938 0.825256 0.240723 -0.473633 -0.191589 1445370938 0.805542 0.261108 -0.508179 -0.157043 1445370938 0.805542 0.261108 -0.508179 -0.157043 1445370938 0.805542 0.261108 -0.508179 -0.157043 1445370938 0.805542 0.261108 -0.508179 -0.157043 1445370938 0.805542 0.261108 -0.508179 -0.157043 1445370938 0.805542 0.261108 -0.508179 -0.157043 1445370938 0.777832 0.245911 -0.564087 -0.127930 1445370938 0.777832 0.245911 -0.564087 -0.127930 1445370938 0.777832 0.245911 -0.564087 -0.127930 1445370938 0.777832 0.245911 -0.564087 -0.127930 1445370938 0.777832 0.245911 -0.564087 -0.127930 1445370938 0.777832 0.245911 -0.564087 -0.127930 1445370938 0.746704 0.228210 -0.616394 -0.101868 1445370938 0.746704 0.228210 -0.616394 -0.101868 1445370938 0.746704 0.228210 -0.616394 -0.101868 1445370938 0.746704 0.228210 -0.616394 -0.101868 1445370938 0.746704 0.228210 -0.616394 -0.101868 1445370938 0.746704 0.228210 -0.616394 -0.101868 1445370938 0.723511 0.230286 -0.646484 -0.074768 1445370938 0.723511 0.230286 -0.646484 -0.074768 1445370938 0.723511 0.230286 -0.646484 -0.074768 1445370938 0.723511 0.230286 -0.646484 -0.074768 1445370938 0.723511 0.230286 -0.646484 -0.074768 1445370938 0.723511 0.230286 -0.646484 -0.074768 1445370938 0.723511 0.230286 -0.646484 -0.074768 1445370938 0.712341 0.201721 -0.666565 -0.087097 1445370938 0.712341 0.201721 -0.666565 -0.087097 1445370938 0.712341 0.201721 -0.666565 -0.087097 1445370938 0.712341 0.201721 -0.666565 -0.087097 1445370938 0.712341 0.201721 -0.666565 -0.087097 1445370938 0.712341 0.201721 -0.666565 -0.087097 1445370938 0.718262 0.121033 -0.669861 -0.144226 1445370938 0.718262 0.121033 -0.669861 -0.144226 1445370938 0.718262 0.121033 -0.669861 -0.144226 1445370938 0.718262 0.121033 -0.669861 -0.144226 1445370938 0.718262 0.121033 -0.669861 -0.144226 1445370938 0.718262 0.121033 -0.669861 -0.144226 1445370938 0.726318 0.021118 -0.651123 -0.219299 1445370938 0.726318 0.021118 -0.651123 -0.219299 1445370938 0.726318 0.021118 -0.651123 -0.219299 1445370938 0.726318 0.021118 -0.651123 -0.219299 1445370938 0.726318 0.021118 -0.651123 -0.219299 1445370938 0.726318 0.021118 -0.651123 -0.219299 1445370938 0.726318 0.021118 -0.651123 -0.219299 1445370938 0.733154 -0.043823 -0.621033 -0.273682 1445370938 0.733154 -0.043823 -0.621033 -0.273682 1445370938 0.733154 -0.043823 -0.621033 -0.273682 1445370938 0.733154 -0.043823 -0.621033 -0.273682 1445370938 0.733154 -0.043823 -0.621033 -0.273682 1445370938 0.733154 -0.043823 -0.621033 -0.273682 1445370938 0.770081 -0.013977 -0.561707 -0.302063 1445370938 0.770081 -0.013977 -0.561707 -0.302063 1445370938 0.770081 -0.013977 -0.561707 -0.302063 1445370938 0.770081 -0.013977 -0.561707 -0.302063 1445370938 0.770081 -0.013977 -0.561707 -0.302063 1445370938 0.770081 -0.013977 -0.561707 -0.302063 1445370938 0.800171 0.081726 -0.506653 -0.310364 1445370938 0.800171 0.081726 -0.506653 -0.310364 1445370938 0.800171 0.081726 -0.506653 -0.310364 1445370938 0.800171 0.081726 -0.506653 -0.310364 1445370938 0.800171 0.081726 -0.506653 -0.310364 1445370938 0.800171 0.081726 -0.506653 -0.310364 1445370938 0.810913 0.176819 -0.472351 -0.296753 1445370938 0.810913 0.176819 -0.472351 -0.296753 1445370938 0.810913 0.176819 -0.472351 -0.296753 1445370938 0.810913 0.176819 -0.472351 -0.296753 1445370938 0.810913 0.176819 -0.472351 -0.296753 1445370938 0.810913 0.176819 -0.472351 -0.296753 1445370938 0.819519 0.235962 -0.438782 -0.283142 1445370938 0.819519 0.235962 -0.438782 -0.283142 1445370938 0.819519 0.235962 -0.438782 -0.283142 1445370938 0.819519 0.235962 -0.438782 -0.283142 1445370938 0.819519 0.235962 -0.438782 -0.283142 1445370938 0.819519 0.235962 -0.438782 -0.283142 1445370938 0.819519 0.235962 -0.438782 -0.283142 1445370939 0.823181 0.266296 -0.432007 -0.254639 1445370939 0.823181 0.266296 -0.432007 -0.254639 1445370939 0.823181 0.266296 -0.432007 -0.254639 1445370939 0.823181 0.266296 -0.432007 -0.254639 1445370939 0.823181 0.266296 -0.432007 -0.254639 1445370939 0.823181 0.266296 -0.432007 -0.254639 1445370939 0.819153 0.282532 -0.458984 -0.196106 1445370939 0.819153 0.282532 -0.458984 -0.196106 1445370939 0.819153 0.282532 -0.458984 -0.196106 1445370939 0.819153 0.282532 -0.458984 -0.196106 1445370939 0.819153 0.282532 -0.458984 -0.196106 1445370939 0.819153 0.282532 -0.458984 -0.196106 1445370939 0.819153 0.282532 -0.458984 -0.196106 1445370939 0.808960 0.293274 -0.489380 -0.141663 1445370939 0.808960 0.293274 -0.489380 -0.141663 1445370939 0.808960 0.293274 -0.489380 -0.141663 1445370939 0.808960 0.293274 -0.489380 -0.141663 1445370939 0.808960 0.293274 -0.489380 -0.141663 1445370939 0.808960 0.293274 -0.489380 -0.141663 1445370939 0.788818 0.285767 -0.533447 -0.107117 1445370939 0.788818 0.285767 -0.533447 -0.107117 1445370939 0.788818 0.285767 -0.533447 -0.107117 1445370939 0.788818 0.285767 -0.533447 -0.107117 1445370939 0.788818 0.285767 -0.533447 -0.107117 1445370939 0.788818 0.285767 -0.533447 -0.107117 1445370939 0.761719 0.256897 -0.588501 -0.086426 1445370939 0.761719 0.256897 -0.588501 -0.086426 1445370939 0.761719 0.256897 -0.588501 -0.086426 1445370939 0.761719 0.256897 -0.588501 -0.086426 1445370939 0.761719 0.256897 -0.588501 -0.086426 1445370939 0.761719 0.256897 -0.588501 -0.086426 1445370939 0.754517 0.186584 -0.621765 -0.096375 1445370939 0.754517 0.186584 -0.621765 -0.096375 1445370939 0.754517 0.186584 -0.621765 -0.096375 1445370939 0.754517 0.186584 -0.621765 -0.096375 1445370939 0.754517 0.186584 -0.621765 -0.096375 1445370939 0.754517 0.186584 -0.621765 -0.096375 1445370939 0.745300 0.123962 -0.646606 -0.105103 1445370939 0.745300 0.123962 -0.646606 -0.105103 1445370939 0.745300 0.123962 -0.646606 -0.105103 1445370939 0.745300 0.123962 -0.646606 -0.105103 1445370939 0.745300 0.123962 -0.646606 -0.105103 1445370939 0.745300 0.123962 -0.646606 -0.105103 1445370939 0.745300 0.123962 -0.646606 -0.105103 1445370939 0.741577 0.049072 -0.658752 -0.116943 1445370939 0.741577 0.049072 -0.658752 -0.116943 1445370939 0.741577 0.049072 -0.658752 -0.116943 1445370939 0.741577 0.049072 -0.658752 -0.116943 1445370939 0.741577 0.049072 -0.658752 -0.116943 1445370939 0.741577 0.049072 -0.658752 -0.116943 1445370939 0.741577 0.049072 -0.658752 -0.116943 1445370939 0.750366 -0.034790 -0.645386 -0.138672 1445370939 0.750366 -0.034790 -0.645386 -0.138672 1445370939 0.750366 -0.034790 -0.645386 -0.138672 1445370939 0.750366 -0.034790 -0.645386 -0.138672 1445370939 0.750366 -0.034790 -0.645386 -0.138672 1445370939 0.750366 -0.034790 -0.645386 -0.138672 1445370939 0.770813 -0.101563 -0.604248 -0.174500 1445370939 0.770813 -0.101563 -0.604248 -0.174500 1445370939 0.770813 -0.101563 -0.604248 -0.174500 1445370939 0.770813 -0.101563 -0.604248 -0.174500 1445370939 0.770813 -0.101563 -0.604248 -0.174500 1445370939 0.770813 -0.101563 -0.604248 -0.174500 1445370939 0.805420 -0.118774 -0.540649 -0.211975 1445370939 0.805420 -0.118774 -0.540649 -0.211975 1445370939 0.805420 -0.118774 -0.540649 -0.211975 1445370939 0.805420 -0.118774 -0.540649 -0.211975 1445370939 0.805420 -0.118774 -0.540649 -0.211975 1445370939 0.805420 -0.118774 -0.540649 -0.211975 1445370939 0.851685 0.006775 -0.468994 -0.233765 1445370939 0.851685 0.006775 -0.468994 -0.233765 1445370939 0.851685 0.006775 -0.468994 -0.233765 1445370939 0.851685 0.006775 -0.468994 -0.233765 1445370939 0.851685 0.006775 -0.468994 -0.233765 1445370939 0.851685 0.006775 -0.468994 -0.233765 1445370939 0.851685 0.006775 -0.468994 -0.233765 1445370939 0.854004 0.179810 -0.414795 -0.257385 1445370939 0.854004 0.179810 -0.414795 -0.257385 1445370939 0.854004 0.179810 -0.414795 -0.257385 1445370939 0.854004 0.179810 -0.414795 -0.257385 1445370939 0.854004 0.179810 -0.414795 -0.257385 1445370939 0.854004 0.179810 -0.414795 -0.257385 1445370939 0.849854 0.261047 -0.359314 -0.283630 1445370939 0.849854 0.261047 -0.359314 -0.283630 1445370939 0.849854 0.261047 -0.359314 -0.283630 1445370939 0.849854 0.261047 -0.359314 -0.283630 1445370939 0.849854 0.261047 -0.359314 -0.283630 1445370939 0.849854 0.261047 -0.359314 -0.283630 1445370939 0.854248 0.289612 -0.315857 -0.294250 1445370939 0.854248 0.289612 -0.315857 -0.294250 1445370939 0.854248 0.289612 -0.315857 -0.294250 1445370939 0.854248 0.289612 -0.315857 -0.294250 1445370939 0.854248 0.289612 -0.315857 -0.294250 1445370939 0.854248 0.289612 -0.315857 -0.294250 1445370939 0.848694 0.311462 -0.327209 -0.274902 1445370939 0.848694 0.311462 -0.327209 -0.274902 1445370939 0.848694 0.311462 -0.327209 -0.274902 1445370939 0.848694 0.311462 -0.327209 -0.274902 1445370939 0.848694 0.311462 -0.327209 -0.274902 1445370939 0.848694 0.311462 -0.327209 -0.274902 1445370939 0.837708 0.296875 -0.399170 -0.225159 1445370939 0.837708 0.296875 -0.399170 -0.225159 1445370939 0.837708 0.296875 -0.399170 -0.225159 1445370939 0.837708 0.296875 -0.399170 -0.225159 1445370939 0.837708 0.296875 -0.399170 -0.225159 1445370939 0.837708 0.296875 -0.399170 -0.225159 1445370939 0.823181 0.231506 -0.483459 -0.186951 1445370939 0.823181 0.231506 -0.483459 -0.186951 1445370939 0.823181 0.231506 -0.483459 -0.186951 1445370939 0.823181 0.231506 -0.483459 -0.186951 1445370939 0.823181 0.231506 -0.483459 -0.186951 1445370939 0.823181 0.231506 -0.483459 -0.186951 1445370939 0.801331 0.134766 -0.549377 -0.194580 1445370939 0.801331 0.134766 -0.549377 -0.194580 1445370940 0.801331 0.134766 -0.549377 -0.194580 1445370940 0.801331 0.134766 -0.549377 -0.194580 1445370940 0.801331 0.134766 -0.549377 -0.194580 1445370940 0.801331 0.134766 -0.549377 -0.194580 1445370940 0.801331 0.134766 -0.549377 -0.194580 1445370940 0.775085 0.095642 -0.597961 -0.180542 1445370940 0.775085 0.095642 -0.597961 -0.180542 1445370940 0.775085 0.095642 -0.597961 -0.180542 1445370940 0.775085 0.095642 -0.597961 -0.180542 1445370940 0.775085 0.095642 -0.597961 -0.180542 1445370940 0.775085 0.095642 -0.597961 -0.180542 1445370940 0.741821 0.084717 -0.648438 -0.148621 1445370940 0.741821 0.084717 -0.648438 -0.148621 1445370940 0.741821 0.084717 -0.648438 -0.148621 1445370940 0.741821 0.084717 -0.648438 -0.148621 1445370940 0.741821 0.084717 -0.648438 -0.148621 1445370940 0.741821 0.084717 -0.648438 -0.148621 1445370940 0.741821 0.084717 -0.648438 -0.148621 1445370940 0.711182 0.051636 -0.687256 -0.138672 1445370940 0.711182 0.051636 -0.687256 -0.138672 1445370940 0.711182 0.051636 -0.687256 -0.138672 1445370940 0.711182 0.051636 -0.687256 -0.138672 1445370940 0.711182 0.051636 -0.687256 -0.138672 1445370940 0.711182 0.051636 -0.687256 -0.138672 1445370940 0.698181 -0.032043 -0.689453 -0.190186 1445370940 0.698181 -0.032043 -0.689453 -0.190186 1445370940 0.698181 -0.032043 -0.689453 -0.190186 1445370940 0.698181 -0.032043 -0.689453 -0.190186 1445370940 0.698181 -0.032043 -0.689453 -0.190186 1445370940 0.698181 -0.032043 -0.689453 -0.190186 1445370940 0.698181 -0.032043 -0.689453 -0.190186 1445370940 0.700989 -0.108887 -0.659912 -0.247559 1445370940 0.700989 -0.108887 -0.659912 -0.247559 1445370940 0.700989 -0.108887 -0.659912 -0.247559 1445370940 0.700989 -0.108887 -0.659912 -0.247559 1445370940 0.700989 -0.108887 -0.659912 -0.247559 1445370940 0.700989 -0.108887 -0.659912 -0.247559 1445370940 0.714478 -0.155518 -0.624756 -0.273926 1445370940 0.714478 -0.155518 -0.624756 -0.273926 1445370940 0.714478 -0.155518 -0.624756 -0.273926 1445370940 0.714478 -0.155518 -0.624756 -0.273926 1445370940 0.714478 -0.155518 -0.624756 -0.273926 1445370940 0.714478 -0.155518 -0.624756 -0.273926 1445370940 0.759216 -0.118530 -0.587097 -0.254761 1445370940 0.759216 -0.118530 -0.587097 -0.254761 1445370940 0.759216 -0.118530 -0.587097 -0.254761 1445370940 0.759216 -0.118530 -0.587097 -0.254761 1445370940 0.759216 -0.118530 -0.587097 -0.254761 1445370940 0.759216 -0.118530 -0.587097 -0.254761 1445370940 0.759216 -0.118530 -0.587097 -0.254761 1445370940 0.806702 0.012573 -0.545776 -0.226257 1445370940 0.806702 0.012573 -0.545776 -0.226257 1445370940 0.806702 0.012573 -0.545776 -0.226257 1445370940 0.806702 0.012573 -0.545776 -0.226257 1445370940 0.806702 0.012573 -0.545776 -0.226257 1445370940 0.806702 0.012573 -0.545776 -0.226257 1445370940 0.822876 0.102173 -0.513184 -0.221619 1445370940 0.822876 0.102173 -0.513184 -0.221619 1445370940 0.822876 0.102173 -0.513184 -0.221619 1445370940 0.822876 0.102173 -0.513184 -0.221619 1445370940 0.822876 0.102173 -0.513184 -0.221619 1445370940 0.822876 0.102173 -0.513184 -0.221619 1445370940 0.822876 0.102173 -0.513184 -0.221619 1445370940 0.830017 0.155701 -0.485657 -0.225891 1445370940 0.830017 0.155701 -0.485657 -0.225891 1445370940 0.830017 0.155701 -0.485657 -0.225891 1445370940 0.830017 0.155701 -0.485657 -0.225891 1445370940 0.830017 0.155701 -0.485657 -0.225891 1445370940 0.825989 0.192810 -0.482849 -0.217651 1445370940 0.825989 0.192810 -0.482849 -0.217651 1445370940 0.825989 0.192810 -0.482849 -0.217651 1445370940 0.825989 0.192810 -0.482849 -0.217651 1445370940 0.825989 0.192810 -0.482849 -0.217651 1445370940 0.825989 0.192810 -0.482849 -0.217651 1445370940 0.825989 0.192810 -0.482849 -0.217651 1445370940 0.815552 0.219543 -0.502380 -0.185303 1445370940 0.815552 0.219543 -0.502380 -0.185303 1445370940 0.815552 0.219543 -0.502380 -0.185303 1445370940 0.815552 0.219543 -0.502380 -0.185303 1445370940 0.815552 0.219543 -0.502380 -0.185303 1445370940 0.815552 0.219543 -0.502380 -0.185303 1445370940 0.800537 0.225769 -0.534058 -0.151367 1445370940 0.800537 0.225769 -0.534058 -0.151367 1445370940 0.800537 0.225769 -0.534058 -0.151367 1445370940 0.800537 0.225769 -0.534058 -0.151367 1445370940 0.800537 0.225769 -0.534058 -0.151367 1445370940 0.800537 0.225769 -0.534058 -0.151367 1445370940 0.783264 0.176575 -0.578369 -0.144043 1445370940 0.783264 0.176575 -0.578369 -0.144043 1445370940 0.783264 0.176575 -0.578369 -0.144043 1445370940 0.783264 0.176575 -0.578369 -0.144043 1445370940 0.783264 0.176575 -0.578369 -0.144043 1445370940 0.783264 0.176575 -0.578369 -0.144043 1445370940 0.783264 0.176575 -0.578369 -0.144043 1445370940 0.754211 0.101929 -0.629639 -0.155823 1445370940 0.754211 0.101929 -0.629639 -0.155823 1445370940 0.754211 0.101929 -0.629639 -0.155823 1445370940 0.754211 0.101929 -0.629639 -0.155823 1445370940 0.754211 0.101929 -0.629639 -0.155823 1445370940 0.754211 0.101929 -0.629639 -0.155823 1445370940 0.720825 0.030579 -0.673340 -0.161438 1445370940 0.720825 0.030579 -0.673340 -0.161438 1445370940 0.720825 0.030579 -0.673340 -0.161438 1445370940 0.720825 0.030579 -0.673340 -0.161438 1445370940 0.720825 0.030579 -0.673340 -0.161438 1445370940 0.720825 0.030579 -0.673340 -0.161438 1445370940 0.697632 -0.041016 -0.698608 -0.153564 1445370940 0.697632 -0.041016 -0.698608 -0.153564 1445370940 0.697632 -0.041016 -0.698608 -0.153564 1445370940 0.697632 -0.041016 -0.698608 -0.153564 1445370940 0.697632 -0.041016 -0.698608 -0.153564 1445370940 0.697632 -0.041016 -0.698608 -0.153564 1445370940 0.699341 -0.080383 -0.698486 -0.128906 1445370940 0.699341 -0.080383 -0.698486 -0.128906 1445370941 0.699341 -0.080383 -0.698486 -0.128906 1445370941 0.699341 -0.080383 -0.698486 -0.128906 1445370941 0.699341 -0.080383 -0.698486 -0.128906 1445370941 0.699341 -0.080383 -0.698486 -0.128906 1445370941 0.700562 -0.125183 -0.690308 -0.130432 1445370941 0.700562 -0.125183 -0.690308 -0.130432 1445370941 0.700562 -0.125183 -0.690308 -0.130432 1445370941 0.700562 -0.125183 -0.690308 -0.130432 1445370941 0.700562 -0.125183 -0.690308 -0.130432 1445370941 0.700562 -0.125183 -0.690308 -0.130432 1445370941 0.727356 -0.121460 -0.663452 -0.126831 1445370941 0.727356 -0.121460 -0.663452 -0.126831 1445370941 0.727356 -0.121460 -0.663452 -0.126831 1445370941 0.727356 -0.121460 -0.663452 -0.126831 1445370941 0.727356 -0.121460 -0.663452 -0.126831 1445370941 0.727356 -0.121460 -0.663452 -0.126831 1445370941 0.727356 -0.121460 -0.663452 -0.126831 1445370941 0.782043 -0.029236 -0.611389 -0.117493 1445370941 0.782043 -0.029236 -0.611389 -0.117493 1445370941 0.782043 -0.029236 -0.611389 -0.117493 1445370941 0.782043 -0.029236 -0.611389 -0.117493 1445370941 0.782043 -0.029236 -0.611389 -0.117493 1445370941 0.782043 -0.029236 -0.611389 -0.117493 1445370941 0.805847 0.135498 -0.562988 -0.123474 1445370941 0.805847 0.135498 -0.562988 -0.123474 1445370941 0.805847 0.135498 -0.562988 -0.123474 1445370941 0.805847 0.135498 -0.562988 -0.123474 1445370941 0.805847 0.135498 -0.562988 -0.123474 1445370941 0.805847 0.135498 -0.562988 -0.123474 1445370941 0.782166 0.277527 -0.539001 -0.143921 1445370941 0.782166 0.277527 -0.539001 -0.143921 1445370941 0.782166 0.277527 -0.539001 -0.143921 1445370941 0.782166 0.277527 -0.539001 -0.143921 1445370941 0.782166 0.277527 -0.539001 -0.143921 1445370941 0.782166 0.277527 -0.539001 -0.143921 1445370941 0.757935 0.345032 -0.512085 -0.210266 1445370941 0.757935 0.345032 -0.512085 -0.210266 1445370941 0.757935 0.345032 -0.512085 -0.210266 1445370941 0.757935 0.345032 -0.512085 -0.210266 1445370941 0.757935 0.345032 -0.512085 -0.210266 1445370941 0.757935 0.345032 -0.512085 -0.210266 1445370941 0.744385 0.344177 -0.502747 -0.273254 1445370941 0.744385 0.344177 -0.502747 -0.273254 1445370941 0.744385 0.344177 -0.502747 -0.273254 1445370941 0.744385 0.344177 -0.502747 -0.273254 1445370941 0.744385 0.344177 -0.502747 -0.273254 1445370941 0.744385 0.344177 -0.502747 -0.273254 1445370941 0.744385 0.344177 -0.502747 -0.273254 1445370941 0.730408 0.325562 -0.520996 -0.298401 1445370941 0.730408 0.325562 -0.520996 -0.298401 1445370941 0.730408 0.325562 -0.520996 -0.298401 1445370941 0.730408 0.325562 -0.520996 -0.298401 1445370941 0.730408 0.325562 -0.520996 -0.298401 1445370941 0.730408 0.325562 -0.520996 -0.298401 1445370941 0.746216 0.252380 -0.511841 -0.342712 1445370941 0.746216 0.252380 -0.511841 -0.342712 1445370941 0.746216 0.252380 -0.511841 -0.342712 1445370941 0.746216 0.252380 -0.511841 -0.342712 1445370941 0.746216 0.252380 -0.511841 -0.342712 1445370941 0.746216 0.252380 -0.511841 -0.342712 1445370941 0.746216 0.252380 -0.511841 -0.342712 1445370941 0.751587 0.240967 -0.509766 -0.342346 1445370941 0.751587 0.240967 -0.509766 -0.342346 1445370941 0.751587 0.240967 -0.509766 -0.342346 1445370941 0.751587 0.240967 -0.509766 -0.342346 1445370941 0.751587 0.240967 -0.509766 -0.342346 1445370941 0.751587 0.240967 -0.509766 -0.342346 1445370941 0.733459 0.239014 -0.534607 -0.345093 1445370941 0.733459 0.239014 -0.534607 -0.345093 1445370941 0.733459 0.239014 -0.534607 -0.345093 1445370941 0.733459 0.239014 -0.534607 -0.345093 1445370941 0.733459 0.239014 -0.534607 -0.345093 1445370941 0.733459 0.239014 -0.534607 -0.345093 1445370941 0.710693 0.215576 -0.564026 -0.361023 1445370941 0.710693 0.215576 -0.564026 -0.361023 1445370941 0.710693 0.215576 -0.564026 -0.361023 1445370941 0.710693 0.215576 -0.564026 -0.361023 1445370941 0.710693 0.215576 -0.564026 -0.361023 1445370941 0.710693 0.215576 -0.564026 -0.361023 1445370941 0.684937 0.174988 -0.593689 -0.384338 1445370941 0.684937 0.174988 -0.593689 -0.384338 1445370941 0.684937 0.174988 -0.593689 -0.384338 1445370941 0.684937 0.174988 -0.593689 -0.384338 1445370941 0.684937 0.174988 -0.593689 -0.384338 1445370941 0.684937 0.174988 -0.593689 -0.384338 1445370941 0.655701 0.105957 -0.618469 -0.419861 1445370941 0.655701 0.105957 -0.618469 -0.419861 1445370941 0.655701 0.105957 -0.618469 -0.419861 1445370941 0.655701 0.105957 -0.618469 -0.419861 1445370941 0.655701 0.105957 -0.618469 -0.419861 1445370941 0.655701 0.105957 -0.618469 -0.419861 1445370941 0.635071 0.042786 -0.618469 -0.460815 1445370941 0.635071 0.042786 -0.618469 -0.460815 1445370941 0.635071 0.042786 -0.618469 -0.460815 1445370941 0.635071 0.042786 -0.618469 -0.460815 1445370941 0.635071 0.042786 -0.618469 -0.460815 1445370941 0.635071 0.042786 -0.618469 -0.460815 1445370941 0.635071 0.042786 -0.618469 -0.460815 1445370941 0.625244 0.032471 -0.626404 -0.464355 1445370941 0.625244 0.032471 -0.626404 -0.464355 1445370941 0.625244 0.032471 -0.626404 -0.464355 1445370941 0.625244 0.032471 -0.626404 -0.464355 1445370941 0.625244 0.032471 -0.626404 -0.464355 1445370941 0.625244 0.032471 -0.626404 -0.464355 1445370941 0.635559 0.060547 -0.621704 -0.453796 1445370941 0.635559 0.060547 -0.621704 -0.453796 1445370941 0.635559 0.060547 -0.621704 -0.453796 1445370941 0.635559 0.060547 -0.621704 -0.453796 1445370941 0.635559 0.060547 -0.621704 -0.453796 1445370941 0.635559 0.060547 -0.621704 -0.453796 1445370941 0.635559 0.060547 -0.621704 -0.453796 1445370941 0.649048 0.086548 -0.614380 -0.440247 1445370941 0.649048 0.086548 -0.614380 -0.440247 1445370941 0.649048 0.086548 -0.614380 -0.440247 1445370942 0.649048 0.086548 -0.614380 -0.440247 1445370942 0.649048 0.086548 -0.614380 -0.440247 1445370942 0.671570 0.127930 -0.606934 -0.405334 1445370942 0.671570 0.127930 -0.606934 -0.405334 1445370942 0.671570 0.127930 -0.606934 -0.405334 1445370942 0.671570 0.127930 -0.606934 -0.405334 1445370942 0.671570 0.127930 -0.606934 -0.405334 1445370942 0.671570 0.127930 -0.606934 -0.405334 1445370942 0.698059 0.181763 -0.593201 -0.357605 1445370942 0.698059 0.181763 -0.593201 -0.357605 1445370942 0.698059 0.181763 -0.593201 -0.357605 1445370942 0.698059 0.181763 -0.593201 -0.357605 1445370942 0.698059 0.181763 -0.593201 -0.357605 1445370942 0.698059 0.181763 -0.593201 -0.357605 1445370942 0.698059 0.181763 -0.593201 -0.357605 1445370942 0.715637 0.236877 -0.575256 -0.317444 1445370942 0.715637 0.236877 -0.575256 -0.317444 1445370942 0.715637 0.236877 -0.575256 -0.317444 1445370942 0.715637 0.236877 -0.575256 -0.317444 1445370942 0.715637 0.236877 -0.575256 -0.317444 1445370942 0.715637 0.236877 -0.575256 -0.317444 1445370942 0.739746 0.233154 -0.547058 -0.314819 1445370942 0.739746 0.233154 -0.547058 -0.314819 1445370942 0.739746 0.233154 -0.547058 -0.314819 1445370942 0.739746 0.233154 -0.547058 -0.314819 1445370942 0.739746 0.233154 -0.547058 -0.314819 1445370942 0.739746 0.233154 -0.547058 -0.314819 1445370942 0.739746 0.233154 -0.547058 -0.314819 1445370942 0.758362 0.217651 -0.528381 -0.313538 1445370942 0.758362 0.217651 -0.528381 -0.313538 1445370942 0.758362 0.217651 -0.528381 -0.313538 1445370942 0.758362 0.217651 -0.528381 -0.313538 1445370942 0.758362 0.217651 -0.528381 -0.313538 1445370942 0.758362 0.217651 -0.528381 -0.313538 1445370942 0.755005 0.231445 -0.536499 -0.297485 1445370942 0.755005 0.231445 -0.536499 -0.297485 1445370942 0.755005 0.231445 -0.536499 -0.297485 1445370942 0.755005 0.231445 -0.536499 -0.297485 1445370942 0.755005 0.231445 -0.536499 -0.297485 1445370942 
0.915710 -0.028564 -0.237854 -0.322571 1445370945 0.915710 -0.028564 -0.237854 -0.322571 1445370945 0.942261 0.077271 -0.087097 -0.313965 1445370945 0.942261 0.077271 -0.087097 -0.313965 1445370945 0.942261 0.077271 -0.087097 -0.313965 1445370945 0.942261 0.077271 -0.087097 -0.313965 1445370945 0.942261 0.077271 -0.087097 -0.313965 1445370945 0.942261 0.077271 -0.087097 -0.313965 1445370945 0.937317 -0.005493 0.119385 -0.327332 1445370945 0.937317 -0.005493 0.119385 -0.327332 1445370945 0.937317 -0.005493 0.119385 -0.327332 1445370945 0.937317 -0.005493 0.119385 -0.327332 1445370945 0.937317 -0.005493 0.119385 -0.327332 1445370945 0.937317 -0.005493 0.119385 -0.327332 1445370945 0.937317 -0.005493 0.119385 -0.327332 1445370945 0.896606 -0.049133 0.299133 -0.322693 1445370945 0.896606 -0.049133 0.299133 -0.322693 1445370945 0.896606 -0.049133 0.299133 -0.322693 1445370945 0.896606 -0.049133 0.299133 -0.322693 1445370945 0.896606 -0.049133 0.299133 -0.322693 1445370945 0.896606 -0.049133 0.299133 -0.322693 1445370945 0.835815 -0.026306 0.430176 -0.339966 1445370945 0.835815 -0.026306 0.430176 -0.339966 1445370945 0.835815 -0.026306 0.430176 -0.339966 1445370945 0.835815 -0.026306 0.430176 -0.339966 1445370945 0.835815 -0.026306 0.430176 -0.339966 1445370945 0.835815 -0.026306 0.430176 -0.339966 1445370945 0.758789 -0.035278 0.548889 -0.348755 1445370945 0.758789 -0.035278 0.548889 -0.348755 1445370945 0.758789 -0.035278 0.548889 -0.348755 1445370945 0.758789 -0.035278 0.548889 -0.348755 1445370945 0.758789 -0.035278 0.548889 -0.348755 1445370945 0.758789 -0.035278 0.548889 -0.348755 1445370945 0.687866 -0.028870 0.627258 -0.363953 1445370945 0.687866 -0.028870 0.627258 -0.363953 1445370945 0.687866 -0.028870 0.627258 -0.363953 1445370945 0.687866 -0.028870 0.627258 -0.363953 1445370945 0.687866 -0.028870 0.627258 -0.363953 1445370945 0.687866 -0.028870 0.627258 -0.363953 1445370945 0.687866 -0.028870 0.627258 -0.363953 1445370945 0.622498 -0.039673 0.679077 -0.386902 1445370946 0.622498 -0.039673 0.679077 -0.386902 1445370946 0.622498 -0.039673 0.679077 -0.386902 1445370946 0.622498 -0.039673 0.679077 -0.386902 1445370946 0.622498 -0.039673 0.679077 -0.386902 1445370946 0.622498 -0.039673 0.679077 -0.386902 1445370946 0.546326 -0.043518 0.727173 -0.413269 1445370946 0.546326 -0.043518 0.727173 -0.413269 1445370946 0.546326 -0.043518 0.727173 -0.413269 1445370946 0.546326 -0.043518 0.727173 -0.413269 1445370946 0.546326 -0.043518 0.727173 -0.413269 1445370946 0.546326 -0.043518 0.727173 -0.413269 1445370946 0.491394 -0.004456 0.742676 -0.454895 1445370946 0.491394 -0.004456 0.742676 -0.454895 1445370946 0.491394 -0.004456 0.742676 -0.454895 1445370946 0.491394 -0.004456 0.742676 -0.454895 1445370946 0.491394 -0.004456 0.742676 -0.454895 1445370946 0.491394 -0.004456 0.742676 -0.454895 1445370946 0.491394 -0.004456 0.742676 -0.454895 1445370946 0.484375 0.050903 0.702087 -0.519409 1445370946 0.484375 0.050903 0.702087 -0.519409 1445370946 0.484375 0.050903 0.702087 -0.519409 1445370946 0.484375 0.050903 0.702087 -0.519409 1445370946 0.484375 0.050903 0.702087 -0.519409 1445370946 0.484375 0.050903 0.702087 -0.519409 1445370946 0.563416 0.065491 0.577271 -0.587341 1445370946 0.563416 0.065491 0.577271 -0.587341 1445370946 0.563416 0.065491 0.577271 -0.587341 1445370946 0.563416 0.065491 0.577271 -0.587341 1445370946 0.563416 0.065491 0.577271 -0.587341 1445370946 0.563416 0.065491 0.577271 -0.587341 1445370946 0.723999 -0.017822 0.379456 -0.575745 1445370946 0.723999 -0.017822 0.379456 -0.575745 1445370946 0.723999 -0.017822 0.379456 -0.575745 1445370946 0.723999 -0.017822 0.379456 -0.575745 1445370946 0.723999 -0.017822 0.379456 -0.575745 1445370946 0.723999 -0.017822 0.379456 -0.575745 1445370946 0.783142 -0.017395 0.243713 -0.571777 1445370946 0.783142 -0.017395 0.243713 -0.571777 1445370946 0.783142 -0.017395 0.243713 -0.571777 1445370946 0.783142 -0.017395 0.243713 -0.571777 1445370946 0.783142 -0.017395 0.243713 -0.571777 1445370946 0.783142 -0.017395 0.243713 -0.571777 1445370946 0.732544 0.061523 0.250183 -0.630066 1445370946 0.732544 0.061523 0.250183 -0.630066 1445370946 0.732544 0.061523 0.250183 -0.630066 1445370946 0.732544 0.061523 0.250183 -0.630066 1445370946 0.732544 0.061523 0.250183 -0.630066 1445370946 0.732544 0.061523 0.250183 -0.630066 1445370946 0.663635 0.097656 0.360779 -0.647949 1445370946 0.663635 0.097656 0.360779 -0.647949 1445370946 0.663635 0.097656 0.360779 -0.647949 1445370946 0.663635 0.097656 0.360779 -0.647949 1445370946 0.663635 0.097656 0.360779 -0.647949 1445370946 0.663635 0.097656 0.360779 -0.647949 1445370946 0.605042 0.105469 0.473206 -0.631531 1445370946 0.605042 0.105469 0.473206 -0.631531 1445370946 0.605042 0.105469 0.473206 -0.631531 1445370946 0.605042 0.105469 0.473206 -0.631531 1445370946 0.605042 0.105469 0.473206 -0.631531 1445370946 0.605042 0.105469 0.473206 -0.631531 1445370946 0.567810 0.088318 0.570557 -0.586731 1445370946 0.567810 0.088318 0.570557 -0.586731 1445370946 0.567810 0.088318 0.570557 -0.586731 1445370946 0.567810 0.088318 0.570557 -0.586731 1445370946 0.567810 0.088318 0.570557 -0.586731 1445370946 0.567810 0.088318 0.570557 -0.586731 1445370946 0.556641 0.106689 0.610474 -0.553223 1445370946 0.556641 0.106689 0.610474 -0.553223 1445370946 0.556641 0.106689 0.610474 -0.553223 1445370946 0.556641 0.106689 0.610474 -0.553223 1445370946 0.556641 0.106689 0.610474 -0.553223 1445370946 0.556641 0.106689 0.610474 -0.553223 1445370946 0.556641 0.106689 0.610474 -0.553223 1445370946 0.594299 0.126953 0.620239 -0.495911 1445370946 0.594299 0.126953 0.620239 -0.495911 1445370946 0.594299 0.126953 0.620239 -0.495911 1445370946 0.594299 0.126953 0.620239 -0.495911 1445370946 0.594299 0.126953 0.620239 -0.495911 1445370946 0.594299 0.126953 0.620239 -0.495911 1445370946 0.637573 0.131287 0.615112 -0.444763 1445370946 0.637573 0.131287 0.615112 -0.444763 1445370946 0.637573 0.131287 0.615112 -0.444763 1445370946 0.637573 0.131287 0.615112 -0.444763 1445370946 0.637573 0.131287 0.615112 -0.444763 1445370946 0.637573 0.131287 0.615112 -0.444763 1445370946 0.601318 0.088928 0.672546 -0.421997 1445370946 0.601318 0.088928 0.672546 -0.421997 1445370946 0.601318 0.088928 0.672546 -0.421997 1445370946 0.601318 0.088928 0.672546 -0.421997 1445370946 0.601318 0.088928 0.672546 -0.421997 1445370946 0.601318 0.088928 0.672546 -0.421997 1445370946 0.524414 0.081604 0.722046 -0.443787 1445370946 0.524414 0.081604 0.722046 -0.443787 1445370946 0.524414 0.081604 0.722046 -0.443787 1445370946 0.524414 0.081604 0.722046 -0.443787 1445370946 0.524414 0.081604 0.722046 -0.443787 1445370946 0.524414 0.081604 0.722046 -0.443787 1445370946 0.524414 0.081604 0.722046 -0.443787 1445370946 0.499756 0.099487 0.715088 -0.478455 1445370946 0.499756 0.099487 0.715088 -0.478455 1445370946 0.499756 0.099487 0.715088 -0.478455 1445370946 0.499756 0.099487 0.715088 -0.478455 1445370946 0.499756 0.099487 0.715088 -0.478455 1445370946 0.499756 0.099487 0.715088 -0.478455 1445370946 0.543640 0.130493 0.624695 -0.545105 1445370946 0.543640 0.130493 0.624695 -0.545105 1445370946 0.543640 0.130493 0.624695 -0.545105 1445370946 0.543640 0.130493 0.624695 -0.545105 1445370946 0.543640 0.130493 0.624695 -0.545105 1445370946 0.543640 0.130493 0.624695 -0.545105 1445370946 0.543640 0.130493 0.624695 -0.545105 1445370946 0.648499 0.119385 0.454102 -0.599121 1445370947 0.648499 0.119385 0.454102 -0.599121 1445370947 0.648499 0.119385 0.454102 -0.599121 1445370947 0.648499 0.119385 0.454102 -0.599121 1445370947 0.648499 0.119385 0.454102 -0.599121 1445370947 0.648499 0.119385 0.454102 -0.599121 1445370947 0.760986 -0.073975 0.324829 -0.556641 1445370947 0.760986 -0.073975 0.324829 -0.556641 1445370947 0.760986 -0.073975 0.324829 -0.556641 1445370947 0.760986 -0.073975 0.324829 -0.556641 1445370947 0.760986 -0.073975 0.324829 -0.556641 1445370947 0.760986 -0.073975 0.324829 -0.556641 1445370947 0.766052 -0.125305 0.313843 -0.546753 1445370947 0.766052 -0.125305 0.313843 -0.546753 1445370947 0.766052 -0.125305 0.313843 -0.546753 1445370947 0.766052 -0.125305 0.313843 -0.546753 1445370947 0.766052 -0.125305 0.313843 -0.546753 1445370947 0.766052 -0.125305 0.313843 -0.546753 1445370947 0.766052 -0.125305 0.313843 -0.546753 1445370947 0.718445 0.021362 0.320923 -0.616699 1445370947 0.718445 0.021362 0.320923 -0.616699 1445370947 0.718445 0.021362 0.320923 -0.616699 1445370947 0.718445 0.021362 0.320923 -0.616699 1445370947 0.718445 0.021362 0.320923 -0.616699 1445370947 0.718445 0.021362 0.320923 -0.616699 1445370947 0.646240 0.093872 0.416870 -0.632263 1445370947 0.646240 0.093872 0.416870 -0.632263 1445370947 0.646240 0.093872 0.416870 -0.632263 1445370947 0.646240 0.093872 0.416870 -0.632263 1445370947 0.646240 0.093872 0.416870 -0.632263 1445370947 0.646240 0.093872 0.416870 -0.625244 1445370947 0.646240 0.093872 0.416870 -0.632263 1445370947 0.582581 0.112305 0.521057 -0.613525 1445370947 0.582581 0.112305 0.521057 -0.613525 1445370947 0.582581 0.112305 0.521057 -0.613525 1445370947 0.582581 0.112305 0.521057 -0.613525 1445370947 0.582581 0.112305 0.521057 -0.613525 1445370947 0.582581 0.112305 0.521057 -0.613525 1445370947 0.537109 0.121948 0.598938 -0.581299 1445370947 0.537109 0.121948 0.598938 -0.581299 1445370947 0.537109 0.121948 0.598938 -0.581299 1445370947 0.537109 0.121948 0.598938 -0.581299 1445370947 0.537109 0.121948 0.598938 -0.581299 1445370947 0.526489 0.118896 0.647278 -0.538208 1445370947 0.526489 0.118896 0.647278 -0.538208 1445370947 0.526489 0.118896 0.647278 -0.538208 1445370947 0.526489 0.118896 0.647278 -0.538208 1445370947 0.526489 0.118896 0.647278 -0.538208 1445370947 0.526489 0.118896 0.647278 -0.538208 1445370947 0.526489 0.118896 0.647278 -0.538208 1445370947 0.549988 0.102112 0.667542 -0.491394 1445370947 0.549988 0.102112 0.667542 -0.491394 1445370947 0.549988 0.102112 0.667542 -0.491394 1445370947 0.549988 0.102112 0.667542 -0.491394 1445370947 0.549988 0.102112 0.667542 -0.491394 1445370947 0.549988 0.102112 0.667542 -0.491394 1445370947 0.554382 0.041931 0.700623 -0.447205 1445370947 0.554382 0.041931 0.700623 -0.447205 1445370947 0.554382 0.041931 0.700623 -0.447205 1445370947 0.554382 0.041931 0.700623 -0.447205 1445370947 0.554382 0.041931 0.700623 -0.447205 1445370947 0.554382 0.041931 0.700623 -0.447205 1445370947 0.490295 0.033081 0.735413 -0.466553 1445370947 0.490295 0.033081 0.735413 -0.466553 1445370947 0.490295 0.033081 0.735413 -0.466553 1445370947 0.490295 0.033081 0.735413 -0.466553 1445370947 0.490295 0.033081 0.735413 -0.466553 1445370947 0.490295 0.033081 0.735413 -0.466553 1445370947 0.464050 0.071289 0.728516 -0.498779 1445370947 0.464050 0.071289 0.728516 -0.498779 1445370947 0.464050 0.071289 0.728516 -0.498779 1445370947 0.464050 0.071289 0.728516 -0.498779 1445370947 0.464050 0.071289 0.728516 -0.498779 1445370947 0.464050 0.071289 0.728516 -0.498779 1445370947 0.489624 0.097717 0.681946 -0.534424 1445370947 0.489624 0.097717 0.681946 -0.534424 1445370947 0.489624 0.097717 0.681946 -0.534424 1445370947 0.489624 0.097717 0.681946 -0.534424 1445370947 0.489624 0.097717 0.681946 -0.534424 1445370947 0.489624 0.097717 0.681946 -0.534424 1445370947 0.565918 0.113586 0.580505 -0.574280 1445370947 0.565918 0.113586 0.580505 -0.574280 1445370947 0.565918 0.113586 0.580505 -0.574280 1445370947 0.565918 0.113586 0.580505 -0.574280 1445370947 0.565918 0.113586 0.580505 -0.574280 1445370947 0.565918 0.113586 0.580505 -0.574280 1445370947 0.702515 0.053345 0.420776 -0.571411 1445370947 0.702515 0.053345 0.420776 -0.571411 1445370947 0.702515 0.053345 0.420776 -0.571411 1445370947 0.702515 0.053345 0.420776 -0.571411 1445370947 0.787720 0.002747 0.270569 -0.553406 1445370947 0.787720 0.002747 0.270569 -0.553406 1445370947 0.787720 0.002747 0.270569 -0.553406 1445370947 0.787720 0.002747 0.270569 -0.553406 1445370947 0.787720 0.002747 0.270569 -0.553406 1445370947 0.787720 0.002747 0.270569 -0.553406 1445370947 0.768188 0.050598 0.243530 -0.589905 1445370947 0.768188 0.050598 0.243530 -0.589905 1445370947 0.768188 0.050598 0.243530 -0.589905 1445370947 0.768188 0.050598 0.243530 -0.589905 1445370947 0.768188 0.050598 0.243530 -0.589905 1445370947 0.768188 0.050598 0.243530 -0.589905 1445370947 0.768188 0.050598 0.243530 -0.589905 1445370947 0.705139 0.095154 0.316895 -0.627075 1445370947 0.705139 0.095154 0.316895 -0.627075 1445370947 0.705139 0.095154 0.316895 -0.627075 1445370947 0.705139 0.095154 0.316895 -0.627075 1445370947 0.705139 0.095154 0.316895 -0.627075 1445370947 0.705139 0.095154 0.316895 -0.627075 1445370947 0.636536 0.121521 0.439087 -0.622314 1445370947 0.636536 0.121521 0.439087 -0.622314 1445370947 0.636536 0.121521 0.439087 -0.622314 1445370948 0.636536 0.121521 0.439087 -0.622314 1445370948 0.636536 0.121521 0.439087 -0.622314 1445370948 0.636536 0.121521 0.439087 -0.622314 1445370948 0.572205 0.127625 0.569092 -0.576538 1445370948 0.572205 0.127625 0.569092 -0.576538 1445370948 0.572205 0.127625 0.569092 -0.576538 1445370948 0.572205 0.127625 0.569092 -0.576538 1445370948 0.572205 0.127625 0.569092 -0.576538 1445370948 0.572205 0.127625 0.569092 -0.576538 1445370948 0.572205 0.127625 0.569092 -0.576538 1445370948 0.524841 0.143982 0.658875 -0.519287 1445370948 0.524841 0.143982 0.658875 -0.519287 1445370948 0.524841 0.143982 0.658875 -0.519287 1445370948 0.524841 0.143982 0.658875 -0.519287 1445370948 0.524841 0.143982 0.658875 -0.519287 1445370948 0.524841 0.143982 0.658875 -0.519287 1445370948 0.525452 0.142822 0.694092 -0.470825 1445370948 0.525452 0.142822 0.694092 -0.470825 1445370948 0.525452 0.142822 0.694092 -0.470825 1445370948 0.525452 0.142822 0.694092 -0.470825 1445370948 0.525452 0.142822 0.694092 -0.470825 1445370948 0.525452 0.142822 0.694092 -0.470825 1445370948 0.552063 0.122742 0.700073 -0.435852 1445370948 0.552063 0.122742 0.700073 -0.435852 1445370948 0.552063 0.122742 0.700073 -0.435852 1445370948 0.552063 0.122742 0.700073 -0.435852 1445370948 0.552063 0.122742 0.700073 -0.435852 1445370948 0.552063 0.122742 0.700073 -0.435852 1445370948 0.524414 0.082581 0.735352 -0.421143 1445370948 0.524414 0.082581 0.735352 -0.421143 1445370948 0.524414 0.082581 0.735352 -0.421143 1445370948 0.524414 0.082581 0.735352 -0.421143 1445370948 0.524414 0.082581 0.735352 -0.421143 1445370948 0.524414 0.082581 0.735352 -0.421143 1445370948 0.524414 0.082581 0.735352 -0.421143 1445370948 0.461914 0.092896 0.757813 -0.451294 1445370948 0.461914 0.092896 0.757813 -0.451294 1445370948 0.461914 0.092896 0.757813 -0.451294 1445370948 0.444214 0.152771 0.714172 -0.518860 1445370948 0.444214 0.152771 0.714172 -0.518860 1445370948 0.444214 0.152771 0.714172 -0.518860 1445370948 0.444214 0.152771 0.714172 -0.518860 1445370948 0.444214 0.152771 0.714172 -0.518860 1445370948 0.444214 0.152771 0.714172 -0.518860 1445370948 0.504883 0.167419 0.646851 -0.546448 1445370948 0.504883 0.167419 0.646851 -0.546448 1445370948 0.504883 0.167419 0.646851 -0.546448 1445370948 0.504883 0.167419 0.646851 -0.546448 1445370948 0.504883 0.167419 0.646851 -0.546448 1445370948 0.504883 0.167419 0.646851 -0.546448 1445370948 0.504883 0.167419 0.646851 -0.546448 1445370948 0.627441 0.147278 0.517639 -0.562744 1445370948 0.627441 0.147278 0.517639 -0.562744 1445370948 0.627441 0.147278 0.517639 -0.562744 1445370948 0.627441 0.147278 0.517639 -0.562744 1445370948 0.627441 0.147278 0.517639 -0.562744 1445370948 0.627441 0.147278 0.517639 -0.562744 1445370948 0.761108 0.073730 0.341248 -0.546631 1445370948 0.761108 0.073730 0.341248 -0.546631 1445370948 0.761108 0.073730 0.341248 -0.546631 1445370948 0.761108 0.073730 0.341248 -0.546631 1445370948 0.761108 0.073730 0.341248 -0.546631 1445370948 0.761108 0.073730 0.341248 -0.546631 1445370948 0.761108 0.073730 0.341248 -0.546631 1445370948 0.787109 0.051941 0.274475 -0.549866 1445370948 0.787109 0.051941 0.274475 -0.549866 1445370948 0.787109 0.051941 0.274475 -0.549866 1445370948 0.787109 0.051941 0.274475 -0.549866 1445370948 0.787109 0.051941 0.274475 -0.549866 1445370948 0.787109 0.051941 0.274475 -0.549866 1445370948 0.750305 0.084717 0.318787 -0.572937 1445370948 0.750305 0.084717 0.318787 -0.572937 1445370948 0.750305 0.084717 0.318787 -0.572937 1445370948 0.750305 0.084717 0.318787 -0.572937 1445370948 0.750305 0.084717 0.318787 -0.572937 1445370948 0.750305 0.084717 0.318787 -0.572937 1445370948 0.750305 0.084717 0.318787 -0.572937 1445370948 0.692993 0.099854 0.407776 -0.585999 1445370948 0.692993 0.099854 0.407776 -0.585999 1445370948 0.692993 0.099854 0.407776 -0.585999 1445370948 0.692993 0.099854 0.407776 -0.585999 1445370948 0.692993 0.099854 0.407776 -0.585999 1445370948 0.692993 0.099854 0.407776 -0.585999 1445370948 0.621704 0.093689 0.540894 -0.558655 1445370948 0.621704 0.093689 0.540894 -0.558655 1445370948 0.621704 0.093689 0.540894 -0.558655 1445370948 0.621704 0.093689 0.540894 -0.558655 1445370948 0.621704 0.093689 0.540894 -0.558655 1445370948 0.621704 0.093689 0.540894 -0.558655 1445370948 0.544067 0.078857 0.678162 -0.487671 1445370948 0.544067 0.078857 0.678162 -0.487671 1445370948 0.544067 0.078857 0.678162 -0.487671 1445370948 0.544067 0.078857 0.678162 -0.487671 1445370948 0.544067 0.078857 0.678162 -0.487671 1445370948 0.544067 0.078857 0.678162 -0.487671 1445370948 0.500977 0.078735 0.741150 -0.439819 1445370948 0.500977 0.078735 0.741150 -0.439819 1445370948 0.500977 0.078735 0.741150 -0.439819 1445370948 0.500977 0.078735 0.741150 -0.439819 1445370948 0.500977 0.078735 0.741150 -0.439819 1445370948 0.500977 0.078735 0.741150 -0.439819 1445370948 0.494263 0.048645 0.770081 -0.400330 1445370948 0.494263 0.048645 0.770081 -0.400330 1445370948 0.494263 0.048645 0.770081 -0.400330 1445370948 0.494263 0.048645 0.770081 -0.400330 1445370948 0.494263 0.048645 0.770081 -0.400330 1445370948 0.494263 0.048645 0.770081 -0.400330 1445370948 0.493591 -0.005798 0.777466 -0.389648 1445370948 0.493591 -0.005798 0.777466 -0.389648 1445370948 0.493591 -0.005798 0.777466 -0.389648 1445370948 0.493591 -0.005798 0.777466 -0.389648 1445370949 0.493591 -0.005798 0.777466 -0.389648 1445370949 0.493591 -0.005798 0.777466 -0.389648 1445370949 0.472900 -0.011047 0.792908 -0.384094 1445370949 0.472900 -0.011047 0.792908 -0.384094 1445370949 0.472900 -0.011047 0.792908 -0.384094 1445370949 0.472900 -0.011047 0.792908 -0.384094 1445370949 0.472900 -0.011047 0.792908 -0.384094 1445370949 0.472900 -0.011047 0.792908 -0.384094 1445370949 0.450134 0.026550 0.792969 -0.409668 1445370949 0.450134 0.026550 0.792969 -0.409668 1445370949 0.450134 0.026550 0.792969 -0.409668 1445370949 0.450134 0.026550 0.792969 -0.409668 1445370949 0.450134 0.026550 0.792969 -0.409668 1445370949 0.450134 0.026550 0.792969 -0.409668 1445370949 0.475525 0.063110 0.744751 -0.463867 1445370949 0.475525 0.063110 0.744751 -0.463867 1445370949 0.475525 0.063110 0.744751 -0.463867 1445370949 0.475525 0.063110 0.744751 -0.463867 1445370949 0.475525 0.063110 0.744751 -0.463867 1445370949 0.475525 0.063110 0.744751 -0.463867 1445370949 0.566345 0.096008 0.626770 -0.526489 1445370949 0.566345 0.096008 0.626770 -0.526489 1445370949 0.566345 0.096008 0.626770 -0.526489 1445370949 0.566345 0.096008 0.626770 -0.526489 1445370949 0.566345 0.096008 0.626770 -0.526489 1445370949 0.713501 0.031677 0.447144 -0.538452 1445370949 0.713501 0.031677 0.447144 -0.538452 1445370949 0.713501 0.031677 0.447144 -0.538452 1445370949 0.713501 0.031677 0.447144 -0.538452 1445370949 0.713501 0.031677 0.447144 -0.538452 1445370949 0.713501 0.031677 0.447144 -0.538452 1445370949 0.713501 0.031677 0.447144 -0.538452 1445370949 0.791870 -0.086426 0.314026 -0.516541 1445370949 0.791870 -0.086426 0.314026 -0.516541 1445370949 0.791870 -0.086426 0.314026 -0.516541 1445370949 0.791870 -0.086426 0.314026 -0.516541 1445370949 0.791870 -0.086426 0.314026 -0.516541 1445370949 0.776550 -0.054504 0.300049 -0.551331 1445370949 0.776550 -0.054504 0.300049 -0.551331 1445370949 0.776550 -0.054504 0.300049 -0.551331 1445370949 0.776550 -0.054504 0.300049 -0.551331 1445370949 0.776550 -0.054504 0.300049 -0.551331 1445370949 0.776550 -0.054504 0.300049 -0.551331 1445370949 0.723267 0.019653 0.344910 -0.597961 1445370949 0.723267 0.019653 0.344910 -0.597961 1445370949 0.723267 0.019653 0.344910 -0.597961 1445370949 0.723267 0.019653 0.344910 -0.597961 1445370949 0.723267 0.019653 0.344910 -0.597961 1445370949 0.723267 0.019653 0.344910 -0.597961 1445370949 0.723267 0.019653 0.344910 -0.597961 1445370949 0.653076 0.029907 0.459595 -0.601135 1445370949 0.653076 0.029907 0.459595 -0.601135 1445370949 0.653076 0.029907 0.459595 -0.601135 1445370949 0.653076 0.029907 0.459595 -0.601135 1445370949 0.653076 0.029907 0.459595 -0.601135 1445370949 0.653076 0.029907 0.459595 -0.601135 1445370949 0.579407 0.034607 0.589722 -0.561462 1445370949 0.579407 0.034607 0.589722 -0.561462 1445370949 0.579407 0.034607 0.589722 -0.561462 1445370949 0.579407 0.034607 0.589722 -0.561462 1445370949 0.579407 0.034607 0.589722 -0.561462 1445370949 0.579407 0.034607 0.589722 -0.561462 1445370949 0.511169 0.084717 0.658997 -0.545227 1445370949 0.511169 0.084717 0.658997 -0.545227 1445370949 0.511169 0.084717 0.658997 -0.545227 1445370949 0.511169 0.084717 0.658997 -0.545227 1445370949 0.511169 0.084717 0.658997 -0.545227 1445370949 0.495789 0.087219 0.714172 -0.486328 1445370949 0.495789 0.087219 0.714172 -0.486328 1445370949 0.495789 0.087219 0.714172 -0.486328 1445370949 0.495789 0.087219 0.714172 -0.486328 1445370949 0.495789 0.087219 0.714172 -0.486328 1445370949 0.495789 0.087219 0.714172 -0.486328 1445370949 0.489563 0.022156 0.755127 -0.435425 1445370949 0.489563 0.022156 0.755127 -0.435425 1445370949 0.489563 0.022156 0.755127 -0.435425 1445370949 0.489563 0.022156 0.755127 -0.435425 1445370949 0.489563 0.022156 0.755127 -0.435425 1445370949 0.489563 0.022156 0.755127 -0.435425 1445370949 0.469849 -0.018616 0.772217 -0.427307 1445370949 0.469849 -0.018616 0.772217 -0.427307 1445370949 0.469849 -0.018616 0.772217 -0.427307 1445370949 0.469849 -0.018616 0.772217 -0.427307 1445370949 0.469849 -0.018616 0.772217 -0.427307 1445370949 0.469849 -0.018616 0.772217 -0.427307 1445370949 0.448486 0.032715 0.762573 -0.464966 1445370949 0.448486 0.032715 0.762573 -0.464966 1445370949 0.448486 0.032715 0.762573 -0.464966 1445370949 0.448486 0.032715 0.762573 -0.464966 1445370949 0.448486 0.032715 0.762573 -0.464966 1445370949 0.448486 0.032715 0.762573 -0.464966 1445370949 0.465698 0.083679 0.728699 -0.494995 1445370949 0.465698 0.083679 0.728699 -0.494995 1445370949 0.465698 0.083679 0.728699 -0.494995 1445370949 0.465698 0.083679 0.728699 -0.494995 1445370949 0.465698 0.083679 0.728699 -0.494995 1445370949 0.465698 0.083679 0.728699 -0.494995 1445370949 0.465698 0.083679 0.728699 -0.494995 1445370949 0.532593 0.133606 0.639282 -0.538269 1445370949 0.532593 0.133606 0.639282 -0.538269 1445370949 0.532593 0.133606 0.639282 -0.538269 1445370949 0.532593 0.133606 0.639282 -0.538269 1445370949 0.532593 0.133606 0.639282 -0.538269 1445370949 0.532593 0.133606 0.639282 -0.538269 1445370949 0.660522 0.111389 0.502197 -0.546875 1445370949 0.660522 0.111389 0.502197 -0.546875 1445370949 0.660522 0.111389 0.502197 -0.546875 1445370949 0.660522 0.111389 0.502197 -0.546875 1445370949 0.660522 0.111389 0.502197 -0.546875 1445370950 0.660522 0.111389 0.502197 -0.546875 1445370950 0.777710 0.043884 0.305786 -0.547424 1445370950 0.777710 0.043884 0.305786 -0.547424 1445370950 0.777710 0.043884 0.305786 -0.547424 1445370950 0.777710 0.043884 0.305786 -0.547424 1445370950 0.777710 0.043884 0.305786 -0.547424 1445370950 0.777710 0.043884 0.305786 -0.547424 1445370950 0.795166 0.008545 0.219727 -0.565063 1445370950 0.795166 0.008545 0.219727 -0.565063 1445370950 0.795166 0.008545 0.219727 -0.565063 1445370950 0.795166 0.008545 0.219727 -0.565063 1445370950 0.795166 0.008545 0.219727 -0.565063 1445370950 0.795166 0.008545 0.219727 -0.565063 1445370950 0.795166 0.008545 0.219727 -0.565063 1445370950 0.748657 0.073486 0.209717 -0.624634 1445370950 0.748657 0.073486 0.209717 -0.624634 1445370950 0.748657 0.073486 0.209717 -0.624634 1445370950 0.748657 0.073486 0.209717 -0.624634 1445370950 0.695007 0.065918 0.287842 -0.655579 1445370950 0.695007 0.065918 0.287842 -0.655579 1445370950 0.695007 0.065918 0.287842 -0.655579 1445370950 0.695007 0.065918 0.287842 -0.655579 1445370950 0.695007 0.065918 0.287842 -0.655579 1445370950 0.695007 0.065918 0.287842 -0.655579 1445370950 0.646545 0.045532 0.411072 -0.640991 1445370950 0.646545 0.045532 0.411072 -0.640991 1445370950 0.646545 0.045532 0.411072 -0.640991 1445370950 0.646545 0.045532 0.411072 -0.640991 1445370950 0.646545 0.045532 0.411072 -0.640991 1445370950 0.646545 0.045532 0.411072 -0.640991 1445370950 0.600281 0.072876 0.502808 -0.617615 1445370950 0.600281 0.072876 0.502808 -0.617615 1445370950 0.600281 0.072876 0.502808 -0.617615 1445370950 0.600281 0.072876 0.502808 -0.617615 1445370950 0.600281 0.072876 0.502808 -0.617615 1445370950 0.600281 0.072876 0.502808 -0.617615 1445370950 0.567932 0.116211 0.560791 -0.591125 1445370950 0.567932 0.116211 0.560791 -0.591125 1445370950 0.567932 0.116211 0.560791 -0.591125 1445370950 0.567932 0.116211 0.560791 -0.591125 1445370950 0.567932 0.116211 0.560791 -0.591125 1445370950 0.563171 0.108276 0.631287 -0.522034 1445370950 0.563171 0.108276 0.631287 -0.522034 1445370950 0.563171 0.108276 0.631287 -0.522034 1445370950 0.563171 0.108276 0.631287 -0.522034 1445370950 0.563171 0.108276 0.631287 -0.522034 1445370950 0.563171 0.108276 0.631287 -0.522034 1445370950 0.563171 0.108276 0.631287 -0.522034 1445370950 0.549377 0.091919 0.677246 -0.480652 1445370950 0.549377 0.091919 0.677246 -0.480652 1445370950 0.549377 0.091919 0.677246 -0.480652 1445370950 0.549377 0.091919 0.677246 -0.480652 1445370950 0.549377 0.091919 0.677246 -0.480652 1445370950 0.549377 0.091919 0.677246 -0.480652 1445370950 0.509460 0.076172 0.705750 -0.486328 1445370950 0.509460 0.076172 0.705750 -0.486328 1445370950 0.509460 0.076172 0.705750 -0.486328 1445370950 0.509460 0.076172 0.705750 -0.486328 1445370950 0.509460 0.076172 0.705750 -0.486328 1445370950 0.509460 0.076172 0.705750 -0.486328 1445370950 0.471680 0.099365 0.695435 -0.532898 1445370950 0.471680 0.099365 0.695435 -0.532898 1445370950 0.471680 0.099365 0.695435 -0.532898 1445370950 0.471680 0.099365 0.695435 -0.532898 1445370950 0.475403 0.146423 0.654968 -0.568787 1445370950 0.475403 0.146423 0.654968 -0.568787 1445370950 0.475403 0.146423 0.654968 -0.568787 1445370950 0.475403 0.146423 0.654968 -0.568787 1445370950 0.475403 0.146423 0.654968 -0.568787 1445370950 0.475403 0.146423 0.654968 -0.568787 1445370950 0.537231 0.180664 0.565430 -0.599182 1445370950 0.537231 0.180664 0.565430 -0.599182 1445370950 0.537231 0.180664 0.565430 -0.599182 1445370950 0.537231 0.180664 0.565430 -0.599182 1445370950 0.537231 0.180664 0.565430 -0.599182 1445370950 0.537231 0.180664 0.565430 -0.599182 1445370950 0.656372 0.176025 0.422852 -0.599487 1445370950 0.656372 0.176025 0.422852 -0.599487 1445370950 0.656372 0.176025 0.422852 -0.599487 1445370950 0.656372 0.176025 0.422852 -0.599487 1445370950 0.656372 0.176025 0.422852 -0.599487 1445370950 0.656372 0.176025 0.422852 -0.599487 1445370950 0.656372 0.176025 0.422852 -0.599487 1445370950 0.758301 0.128601 0.225403 -0.598022 1445370950 0.758301 0.128601 0.225403 -0.598022 1445370950 0.758301 0.128601 0.225403 -0.598022 1445370950 0.758301 0.128601 0.225403 -0.598022 1445370950 0.758301 0.128601 0.225403 -0.598022 1445370950 
0.732300 0.032166 -0.647888 -0.207092 1445370962 0.732300 0.032166 -0.647888 -0.207092 1445370962 0.732300 0.032166 -0.647888 -0.207092 1445370962 0.732300 0.032166 -0.647888 -0.207092 1445370962 0.733643 0.056152 -0.657532 -0.161987 1445370962 0.733643 0.056152 -0.657532 -0.161987 1445370962 0.733643 0.056152 -0.657532 -0.161987 1445370962 0.733643 0.056152 -0.657532 -0.161987 1445370962 0.733643 0.056152 -0.657532 -0.161987 1445370962 0.733643 0.056152 -0.657532 -0.161987 1445370962 0.733643 0.056152 -0.657532 -0.161987 1445370962 0.736572 0.058899 -0.658752 -0.141418 1445370962 0.736572 0.058899 -0.658752 -0.141418 1445370962 0.736572 0.058899 -0.658752 -0.141418 1445370962 0.736572 0.058899 -0.658752 -0.141418 1445370962 0.736572 0.058899 -0.658752 -0.141418 1445370962 0.736572 0.058899 -0.658752 -0.141418 1445370962 0.736572 0.058899 -0.658752 -0.141418 1445370962 0.735229 0.047302 -0.662720 -0.134460 1445370962 0.735229 0.047302 -0.662720 -0.134460 1445370962 0.735229 0.047302 -0.662720 -0.134460 1445370962 0.735229 0.047302 -0.662720 -0.134460 1445370962 0.735229 0.047302 -0.662720 -0.134460 1445370962 0.735229 0.047302 -0.662720 -0.134460 1445370962 0.740906 0.054871 -0.657593 -0.125000 1445370962 0.740906 0.054871 -0.657593 -0.125000 1445370962 0.740906 0.054871 -0.657593 -0.125000 1445370962 0.740906 0.054871 -0.657593 -0.125000 1445370962 0.740906 0.054871 -0.657593 -0.125000 1445370963 0.740906 0.054871 -0.657593 -0.125000 1445370963 0.748779 0.084167 -0.647705 -0.112671 1445370963 0.748779 0.084167 -0.647705 -0.112671 1445370963 0.748779 0.084167 -0.647705 -0.112671 1445370963 0.748779 0.084167 -0.647705 -0.112671 1445370963 0.748779 0.084167 -0.647705 -0.112671 1445370963 0.748779 0.084167 -0.647705 -0.112671 1445370963 0.752808 0.116272 -0.640015 -0.100525 1445370963 0.752808 0.116272 -0.640015 -0.100525 1445370963 0.752808 0.116272 -0.640015 -0.100525 1445370963 0.752808 0.116272 -0.640015 -0.100525 1445370963 0.752808 0.116272 -0.640015 -0.100525 1445370963 0.752808 0.116272 -0.640015 -0.100525 1445370963 0.748962 0.125183 -0.644775 -0.087646 1445370963 0.748962 0.125183 -0.644775 -0.087646 1445370963 0.748962 0.125183 -0.644775 -0.087646 1445370963 0.748962 0.125183 -0.644775 -0.087646 1445370963 0.748962 0.125183 -0.644775 -0.087646 1445370963 0.748962 0.125183 -0.644775 -0.087646 1445370963 0.750366 0.109436 -0.647522 -0.075562 1445370963 0.750366 0.109436 -0.647522 -0.075562 1445370963 0.750366 0.109436 -0.647522 -0.075562 1445370963 0.750366 0.109436 -0.647522 -0.075562 1445370963 0.750366 0.109436 -0.647522 -0.075562 1445370963 0.750366 0.109436 -0.647522 -0.075562 1445370963 0.750122 0.086731 -0.647766 -0.100952 1445370963 0.750122 0.086731 -0.647766 -0.100952 1445370963 0.750122 0.086731 -0.647766 -0.100952 1445370963 0.750122 0.086731 -0.647766 -0.100952 1445370963 0.750122 0.086731 -0.647766 -0.100952 1445370963 0.750122 0.086731 -0.647766 -0.100952 1445370963 0.748108 0.065796 -0.645203 -0.140442 1445370963 0.748108 0.065796 -0.645203 -0.140442 1445370963 0.748108 0.065796 -0.645203 -0.140442 1445370963 0.748108 0.065796 -0.645203 -0.140442 1445370963 0.748108 0.065796 -0.645203 -0.140442 1445370963 0.748108 0.065796 -0.645203 -0.140442 1445370963 0.746460 0.068420 -0.639526 -0.170837 1445370963 0.746460 0.068420 -0.639526 -0.170837 1445370963 0.746460 0.068420 -0.639526 -0.170837 1445370963 0.746460 0.068420 -0.639526 -0.170837 1445370963 0.746460 0.068420 -0.639526 -0.170837 1445370963 0.746460 0.068420 -0.639526 -0.170837 1445370963 0.746460 0.068420 -0.639526 -0.170837 1445370963 0.745300 0.049805 -0.637390 -0.188965 1445370963 0.745300 0.049805 -0.637390 -0.188965 1445370963 0.745300 0.049805 -0.637390 -0.188965 1445370963 0.745300 0.049805 -0.637390 -0.188965 1445370963 0.745300 0.049805 -0.637390 -0.188965 1445370963 0.745300 0.049805 -0.637390 -0.188965 1445370963 0.744934 0.017883 -0.636353 -0.199646 1445370963 0.744934 0.017883 -0.636353 -0.199646 1445370963 0.744934 0.017883 -0.636353 -0.199646 1445370963 0.744934 0.017883 -0.636353 -0.199646 1445370963 0.744934 0.017883 -0.636353 -0.199646 1445370963 0.744934 0.017883 -0.636353 -0.199646 1445370963 0.744934 0.017883 -0.636353 -0.199646 1445370963 0.743347 -0.034363 -0.630432 -0.220886 1445370963 0.743347 -0.034363 -0.630432 -0.220886 1445370963 0.743347 -0.034363 -0.630432 -0.220886 1445370963 0.743347 -0.034363 -0.630432 -0.220886 1445370963 0.743347 -0.034363 -0.630432 -0.220886 1445370963 0.745667 -0.068909 -0.619263 -0.236206 1445370963 0.745667 -0.068909 -0.619263 -0.236206 1445370963 0.745667 -0.068909 -0.619263 -0.236206 1445370963 0.745667 -0.068909 -0.619263 -0.236206 1445370963 0.745667 -0.068909 -0.619263 -0.236206 1445370963 0.745667 -0.068909 -0.619263 -0.236206 1445370963 0.744385 -0.099548 -0.612122 -0.247620 1445370963 0.744385 -0.099548 -0.612122 -0.247620 1445370963 0.744385 -0.099548 -0.612122 -0.247620 1445370963 0.744385 -0.099548 -0.612122 -0.247620 1445370963 0.744385 -0.099548 -0.612122 -0.247620 1445370963 0.744385 -0.099548 -0.612122 -0.247620 1445370963 0.744385 -0.099548 -0.612122 -0.247620 1445370963 0.752197 -0.090393 -0.607849 -0.237915 1445370963 0.752197 -0.090393 -0.607849 -0.237915 1445370963 0.752197 -0.090393 -0.607849 -0.237915 1445370963 0.752197 -0.090393 -0.607849 -0.237915 1445370963 0.752197 -0.090393 -0.607849 -0.237915 1445370963 0.752197 -0.090393 -0.607849 -0.237915 1445370963 0.762817 -0.055298 -0.603271 -0.226196 1445370963 0.762817 -0.055298 -0.603271 -0.226196 1445370963 0.762817 -0.055298 -0.603271 -0.226196 1445370963 0.762817 -0.055298 -0.603271 -0.226196 1445370963 0.762817 -0.055298 -0.603271 -0.226196 1445370963 0.762817 -0.055298 -0.603271 -0.226196 1445370963 0.770752 -0.009277 -0.594421 -0.229126 1445370963 0.770752 -0.009277 -0.594421 -0.229126 1445370963 0.770752 -0.009277 -0.594421 -0.229126 1445370963 0.770752 -0.009277 -0.594421 -0.229126 1445370963 0.770752 -0.009277 -0.594421 -0.229126 1445370963 0.770752 -0.009277 -0.594421 -0.229126 1445370963 0.770752 -0.009277 -0.594421 -0.229126 1445370963 0.777405 0.045227 -0.580078 -0.238953 1445370963 0.777405 0.045227 -0.580078 -0.238953 1445370963 0.777405 0.045227 -0.580078 -0.238953 1445370963 0.777405 0.045227 -0.580078 -0.238953 1445370963 0.777405 0.045227 -0.580078 -0.238953 1445370963 0.777405 0.045227 -0.580078 -0.238953 1445370963 0.780212 0.109985 -0.570984 -0.230530 1445370963 0.780212 0.109985 -0.570984 -0.230530 1445370963 0.780212 0.109985 -0.570984 -0.230530 1445370963 0.780212 0.109985 -0.570984 -0.230530 1445370963 0.780212 0.109985 -0.570984 -0.230530 1445370963 0.780212 0.109985 -0.570984 -0.230530 1445370963 0.783081 0.178223 -0.557312 -0.210693 1445370963 0.783081 0.178223 -0.557312 -0.210693 1445370963 0.783081 0.178223 -0.557312 -0.210693 1445370963 0.783081 0.178223 -0.557312 -0.210693 1445370963 0.783081 0.178223 -0.557312 -0.210693 1445370963 0.783081 0.178223 -0.557312 -0.210693 1445370964 0.760254 0.223511 -0.584839 -0.173035 1445370964 0.760254 0.223511 -0.584839 -0.173035 1445370964 0.760254 0.223511 -0.584839 -0.173035 1445370964 0.760254 0.223511 -0.584839 -0.173035 1445370964 0.760254 0.223511 -0.584839 -0.173035 1445370964 0.760254 0.223511 -0.584839 -0.173035 1445370964 0.760254 0.223511 -0.584839 -0.173035 1445370964 0.750610 0.212769 -0.609863 -0.139221 1445370964 0.750610 0.212769 -0.609863 -0.139221 1445370964 0.750610 0.212769 -0.609863 -0.139221 1445370964 0.750610 0.212769 -0.609863 -0.139221 1445370964 0.750610 0.212769 -0.609863 -0.139221 1445370964 0.750610 0.212769 -0.609863 -0.139221 1445370964 0.714844 0.287537 -0.637329 -0.008240 1445370964 0.714844 0.287537 -0.637329 -0.008240 1445370964 0.714844 0.287537 -0.637329 -0.008240 1445370964 0.714844 0.287537 -0.637329 -0.008240 1445370964 0.714844 0.287537 -0.637329 -0.008240 1445370964 0.714844 0.287537 -0.637329 -0.008240 1445370964 0.704163 0.293579 -0.646301 0.016052 1445370964 0.704163 0.293579 -0.646301 0.016052 1445370964 0.704163 0.293579 -0.646301 0.016052 1445370964 0.704163 0.293579 -0.646301 0.016052 1445370964 0.704163 0.293579 -0.646301 0.016052 1445370964 0.704163 0.293579 -0.646301 0.016052 1445370964 0.712585 0.171509 -0.676636 -0.070313 1445370964 0.712585 0.171509 -0.676636 -0.070313 1445370964 0.712585 0.171509 -0.676636 -0.070313 1445370964 0.712585 0.171509 -0.676636 -0.070313 1445370964 0.712585 0.171509 -0.676636 -0.070313 1445370964 0.712585 0.171509 -0.676636 -0.070313 1445370964 0.708069 0.094849 -0.689636 -0.118713 1445370964 0.708069 0.094849 -0.689636 -0.118713 1445370964 0.708069 0.094849 -0.689636 -0.118713 1445370964 0.708069 0.094849 -0.689636 -0.118713 1445370964 0.708069 0.094849 -0.689636 -0.118713 1445370964 0.708069 0.094849 -0.689636 -0.118713 1445370964 0.708069 0.094849 -0.689636 -0.118713 1445370964 0.698303 0.020142 -0.694702 -0.171570 1445370964 0.698303 0.020142 -0.694702 -0.171570 1445370964 0.698303 0.020142 -0.694702 -0.171570 1445370964 0.698303 0.020142 -0.694702 -0.171570 1445370964 0.698303 0.020142 -0.694702 -0.171570 1445370964 0.698303 0.020142 -0.694702 -0.171570 1445370964 0.697205 -0.021484 -0.693726 -0.179565 1445370964 0.697205 -0.021484 -0.693726 -0.179565 1445370964 0.697205 -0.021484 -0.693726 -0.179565 1445370964 0.697205 -0.021484 -0.693726 -0.179565 1445370964 0.697205 -0.021484 -0.693726 -0.179565 1445370964 0.697205 -0.021484 -0.693726 -0.179565 1445370964 0.697205 -0.021484 -0.693726 -0.179565 1445370964 0.707520 -0.006836 -0.687927 -0.161743 1445370964 0.707520 -0.006836 -0.687927 -0.161743 1445370964 0.707520 -0.006836 -0.687927 -0.161743 1445370964 0.707520 -0.006836 -0.687927 -0.161743 1445370964 0.707520 -0.006836 -0.687927 -0.161743 1445370964 0.707520 -0.006836 -0.687927 -0.161743 1445370964 0.707520 -0.006836 -0.687927 -0.161743 1445370964 0.721924 0.033081 -0.669434 -0.172119 1445370964 0.721924 0.033081 -0.669434 -0.172119 1445370964 0.721924 0.033081 -0.669434 -0.172119 1445370964 0.721924 0.033081 -0.669434 -0.172119 1445370964 0.721924 0.033081 -0.669434 -0.172119 1445370964 0.721924 0.033081 -0.669434 -0.172119 1445370964 0.733276 0.079041 -0.642273 -0.208862 1445370964 0.733276 0.079041 -0.642273 -0.208862 1445370964 0.733276 0.079041 -0.642273 -0.208862 1445370964 0.733276 0.079041 -0.642273 -0.208862 1445370964 0.733276 0.079041 -0.642273 -0.208862 1445370964 0.733276 0.079041 -0.642273 -0.208862 1445370964 0.748657 0.119629 -0.606201 -0.240112 1445370964 0.748657 0.119629 -0.606201 -0.240112 1445370964 0.748657 0.119629 -0.606201 -0.240112 1445370964 0.748657 0.119629 -0.606201 -0.240112 1445370964 0.748657 0.119629 -0.606201 -0.240112 1445370964 0.748657 0.119629 -0.606201 -0.240112 1445370964 0.771057 0.164978 -0.562927 -0.247559 1445370964 0.771057 0.164978 -0.562927 -0.247559 1445370964 0.771057 0.164978 -0.562927 -0.247559 1445370964 0.771057 0.164978 -0.562927 -0.247559 1445370964 0.771057 0.164978 -0.562927 -0.247559 1445370964 0.771057 0.164978 -0.562927 -0.247559 1445370964 0.791077 0.200928 -0.533997 -0.220520 1445370964 0.791077 0.200928 -0.533997 -0.220520 1445370964 0.791077 0.200928 -0.533997 -0.220520 1445370964 0.791077 0.200928 -0.533997 -0.220520 1445370964 0.791077 0.200928 -0.533997 -0.220520 1445370964 0.791077 0.200928 -0.533997 -0.220520 1445370964 0.802307 0.246582 -0.518616 -0.162842 1445370964 0.802307 0.246582 -0.518616 -0.162842 1445370964 0.802307 0.246582 -0.518616 -0.162842 1445370964 0.802307 0.246582 -0.518616 -0.162842 1445370964 0.802307 0.246582 -0.518616 -0.162842 1445370964 0.802307 0.246582 -0.518616 -0.162842 1445370964 0.799744 0.275330 -0.521362 -0.112976 1445370964 0.799744 0.275330 -0.521362 -0.112976 1445370964 0.799744 0.275330 -0.521362 -0.112976 1445370964 0.799744 0.275330 -0.521362 -0.112976 1445370964 0.799744 0.275330 -0.521362 -0.112976 1445370964 0.799744 0.275330 -0.521362 -0.112976 1445370964 0.799744 0.275330 -0.521362 -0.112976 1445370964 0.791870 0.248901 -0.550720 -0.087463 1445370964 0.791870 0.248901 -0.550720 -0.087463 1445370964 0.791870 0.248901 -0.550720 -0.087463 1445370964 0.791870 0.248901 -0.550720 -0.087463 1445370964 0.791870 0.248901 -0.550720 -0.087463 1445370964 0.776733 0.171570 -0.600891 -0.078186 1445370964 0.776733 0.171570 -0.600891 -0.078186 1445370964 0.776733 0.171570 -0.600891 -0.078186 1445370964 0.776733 0.171570 -0.600891 -0.078186 1445370964 0.776733 0.171570 -0.600891 -0.078186 1445370964 0.776733 0.171570 -0.600891 -0.078186 1445370964 0.776733 0.171570 -0.600891 -0.078186 1445370964 0.750000 0.087036 -0.651672 -0.072449 1445370965 0.750000 0.087036 -0.651672 -0.072449 1445370965 0.750000 0.087036 -0.651672 -0.072449 1445370965 0.750000 0.087036 -0.651672 -0.072449 1445370965 0.750000 0.087036 -0.651672 -0.072449 1445370965 0.750000 0.087036 -0.651672 -0.072449 1445370965 0.718872 0.006531 -0.689941 -0.084473 1445370965 0.718872 0.006531 -0.689941 -0.084473 1445370965 0.718872 0.006531 -0.689941 -0.084473 1445370965 0.718872 0.006531 -0.689941 -0.084473 1445370965 0.718872 0.006531 -0.689941 -0.084473 1445370965 0.718872 0.006531 -0.689941 -0.084473 1445370965 0.718872 0.006531 -0.689941 -0.084473 1445370965 0.702209 -0.064392 -0.700378 -0.110718 1445370965 0.702209 -0.064392 -0.700378 -0.110718 1445370965 0.702209 -0.064392 -0.700378 -0.110718 1445370965 0.702209 -0.064392 -0.700378 -0.110718 1445370965 0.702209 -0.064392 -0.700378 -0.110718 1445370965 0.702209 -0.064392 -0.700378 -0.110718 1445370965 0.709351 -0.120422 -0.679932 -0.141479 1445370965 0.709351 -0.120422 -0.679932 -0.141479 1445370965 0.709351 -0.120422 -0.679932 -0.141479 1445370965 0.709351 -0.120422 -0.679932 -0.141479 1445370965 0.709351 -0.120422 -0.679932 -0.141479 1445370965 0.709351 -0.120422 -0.679932 -0.141479 1445370965 0.709351 -0.120422 -0.679932 -0.141479 1445370965 0.729675 -0.149109 -0.642700 -0.179810 1445370965 0.729675 -0.149109 -0.642700 -0.179810 1445370965 0.729675 -0.149109 -0.642700 -0.179810 1445370965 0.729675 -0.149109 -0.642700 -0.179810 1445370965 0.729675 -0.149109 -0.642700 -0.179810 1445370965 0.729675 -0.149109 -0.642700 -0.179810 1445370965 0.755798 -0.147339 -0.601624 -0.212402 1445370965 0.755798 -0.147339 -0.601624 -0.212402 1445370965 0.755798 -0.147339 -0.601624 -0.212402 1445370965 0.755798 -0.147339 -0.601624 -0.212402 1445370965 0.755798 -0.147339 -0.601624 -0.212402 1445370965 0.755798 -0.147339 -0.601624 -0.212402 1445370965 0.755798 -0.147339 -0.601624 -0.212402 1445370965 0.810730 -0.057129 -0.535889 -0.228699 1445370965 0.810730 -0.057129 -0.535889 -0.228699 1445370965 0.810730 -0.057129 -0.535889 -0.228699 1445370965 0.810730 -0.057129 -0.535889 -0.228699 1445370965 0.810730 -0.057129 -0.535889 -0.228699 1445370965 0.841675 0.060059 -0.479431 -0.241028 1445370965 0.841675 0.060059 -0.479431 -0.241028 1445370965 0.841675 0.060059 -0.479431 -0.241028 1445370965 0.841675 0.060059 -0.479431 -0.241028 1445370965 0.841675 0.060059 -0.479431 -0.241028 1445370965 0.841675 0.060059 -0.479431 -0.241028 1445370965 0.841675 0.060059 -0.479431 -0.241028 1445370965 0.853821 0.143555 -0.434937 -0.247498 1445370965 0.853821 0.143555 -0.434937 -0.247498 1445370965 0.853821 0.143555 -0.434937 -0.247498 1445370965 0.853821 0.143555 -0.434937 -0.247498 1445370965 0.853821 0.143555 -0.434937 -0.247498 1445370965 0.853821 0.143555 -0.434937 -0.247498 1445370965 0.859192 0.205688 -0.406433 -0.233032 1445370965 0.859192 0.205688 -0.406433 -0.233032 1445370965 0.859192 0.205688 -0.406433 -0.233032 1445370965 0.859192 0.205688 -0.406433 -0.233032 1445370965 0.859192 0.205688 -0.406433 -0.233032 1445370965 0.859192 0.205688 -0.406433 -0.233032 1445370965 0.859192 0.205688 -0.406433 -0.233032 1445370965 0.857971 0.240112 -0.409180 -0.196899 1445370965 0.857971 0.240112 -0.409180 -0.196899 1445370965 0.857971 0.240112 -0.409180 -0.196899 1445370965 0.857971 0.240112 -0.409180 -0.196899 1445370965 0.857971 0.240112 -0.409180 -0.196899 1445370965 0.857971 0.240112 -0.409180 -0.196899 1445370965 0.857971 0.240112 -0.409180 -0.196899 1445370965 0.845642 0.252136 -0.445374 -0.151367 1445370965 0.845642 0.252136 -0.445374 -0.151367 1445370965 0.845642 0.252136 -0.445374 -0.151367 1445370965 0.845642 0.252136 -0.445374 -0.151367 1445370965 0.845642 0.252136 -0.445374 -0.151367 1445370965 0.845642 0.252136 -0.445374 -0.151367 1445370965 0.819153 0.236572 -0.509399 -0.116272 1445370965 0.819153 0.236572 -0.509399 -0.116272 1445370965 0.819153 0.236572 -0.509399 -0.116272 1445370965 0.819153 0.236572 -0.509399 -0.116272 1445370965 0.819153 0.236572 -0.509399 -0.116272 1445370965 0.819153 0.236572 -0.509399 -0.116272 1445370965 0.819153 0.236572 -0.509399 -0.116272 1445370965 0.774597 0.201416 -0.592224 -0.093567 1445370965 0.774597 0.201416 -0.592224 -0.093567 1445370965 0.774597 0.201416 -0.592224 -0.093567 1445370965 0.774597 0.201416 -0.592224 -0.093567 1445370965 0.774597 0.201416 -0.592224 -0.093567 1445370965 0.774597 0.201416 -0.592224 -0.093567 1445370965 0.723755 0.194824 -0.660339 -0.046326 1445370965 0.723755 0.194824 -0.660339 -0.046326 1445370965 0.723755 0.194824 -0.660339 -0.046326 1445370965 0.723755 0.194824 -0.660339 -0.046326 1445370965 0.723755 0.194824 -0.660339 -0.046326 1445370965 0.696045 0.071960 -0.705444 -0.112610 1445370965 0.696045 0.071960 -0.705444 -0.112610 1445370965 0.696045 0.071960 -0.705444 -0.112610 1445370965 0.696045 0.071960 -0.705444 -0.112610 1445370965 0.684204 -0.061768 -0.696045 -0.208862 1445370965 0.684204 -0.061768 -0.696045 -0.208862 1445370965 0.684204 -0.061768 -0.696045 -0.208862 1445370965 0.684204 -0.061768 -0.696045 -0.208862 1445370965 0.684204 -0.061768 -0.696045 -0.208862 1445370965 0.684204 -0.061768 -0.696045 -0.208862 1445370965 0.684204 -0.061768 -0.696045 -0.208862 1445370965 0.690857 -0.119263 -0.669434 -0.245605 1445370965 0.690857 -0.119263 -0.669434 -0.245605 1445370965 0.690857 -0.119263 -0.669434 -0.245605 1445370965 0.690857 -0.119263 -0.669434 -0.245605 1445370965 0.690857 -0.119263 -0.669434 -0.245605 1445370965 0.690857 -0.119263 -0.669434 -0.245605 1445370965 0.707581 -0.130371 -0.650818 -0.242554 1445370965 0.707581 -0.130371 -0.650818 -0.242554 1445370966 0.707581 -0.130371 -0.650818 -0.242554 1445370966 0.707581 -0.130371 -0.650818 -0.242554 1445370966 0.707581 -0.130371 -0.650818 -0.242554 1445370966 0.707581 -0.130371 -0.650818 -0.242554 1445370966 0.735962 -0.091309 -0.639404 -0.202942 1445370966 0.735962 -0.091309 -0.639404 -0.202942 1445370966 0.735962 -0.091309 -0.639404 -0.202942 1445370966 0.735962 -0.091309 -0.639404 -0.202942 1445370966 0.735962 -0.091309 -0.639404 -0.202942 1445370966 0.735962 -0.091309 -0.639404 -0.202942 1445370966 0.796326 0.040710 -0.586182 -0.143494 1445370966 0.796326 0.040710 -0.586182 -0.143494 1445370966 0.796326 0.040710 -0.586182 -0.143494 1445370966 0.796326 0.040710 -0.586182 -0.143494 1445370966 0.796326 0.040710 -0.586182 -0.143494 1445370966 0.796326 0.040710 -0.586182 -0.143494 1445370966 0.828369 0.152161 -0.520874 -0.139038 1445370966 0.828369 0.152161 -0.520874 -0.139038 1445370966 0.828369 0.152161 -0.520874 -0.139038 1445370966 0.828369 0.152161 -0.520874 -0.139038 1445370966 0.828369 0.152161 -0.520874 -0.139038 1445370966 0.828369 0.152161 -0.520874 -0.139038 1445370966 0.844177 0.139404 -0.476196 -0.202820 1445370966 0.844177 0.139404 -0.476196 -0.202820 1445370966 0.844177 0.139404 -0.476196 -0.202820 1445370966 0.844177 0.139404 -0.476196 -0.202820 1445370966 0.844177 0.139404 -0.476196 -0.202820 1445370966 0.844177 0.139404 -0.476196 -0.202820 1445370966 0.854004 0.117615 -0.447388 -0.238098 1445370966 0.854004 0.117615 -0.447388 -0.238098 1445370966 0.854004 0.117615 -0.447388 -0.238098 1445370966 0.854004 0.117615 -0.447388 -0.238098 1445370966 0.854004 0.117615 -0.447388 -0.238098 1445370966 0.854004 0.117615 -0.447388 -0.238098 1445370966 0.854004 0.117615 -0.447388 -0.238098 1445370966 0.851013 0.178833 -0.440491 -0.222961 1445370966 0.851013 0.178833 -0.440491 -0.222961 1445370966 0.851013 0.178833 -0.440491 -0.222961 1445370966 0.851013 0.178833 -0.440491 -0.222961 1445370966 0.851013 0.178833 -0.440491 -0.222961 1445370966 0.851013 0.178833 -0.440491 -0.222961 1445370966 0.836792 0.254028 -0.453247 -0.172485 1445370966 0.836792 0.254028 -0.453247 -0.172485 1445370966 0.836792 0.254028 -0.453247 -0.172485 1445370966 0.836792 0.254028 -0.453247 -0.172485 1445370966 0.836792 0.254028 -0.453247 -0.172485 1445370966 0.836792 0.254028 -0.453247 -0.172485 1445370966 0.830444 0.263977 -0.473572 -0.128113 1445370966 0.830444 0.263977 -0.473572 -0.128113 1445370966 0.830444 0.263977 -0.473572 -0.128113 1445370966 0.830444 0.263977 -0.473572 -0.128113 1445370966 0.830444 0.263977 -0.473572 -0.128113 1445370966 0.830444 0.263977 -0.473572 -0.128113 1445370966 0.812927 0.232239 -0.522034 -0.112488 1445370966 0.812927 0.232239 -0.522034 -0.112488 1445370966 0.812927 0.232239 -0.522034 -0.112488 1445370966 0.812927 0.232239 -0.522034 -0.112488 1445370966 0.812927 0.232239 -0.522034 -0.112488 1445370966 0.812927 0.232239 -0.522034 -0.112488 1445370966 0.779480 0.156982 -0.590881 -0.136414 1445370966 0.779480 0.156982 -0.590881 -0.136414 1445370966 0.779480 0.156982 -0.590881 -0.136414 1445370966 0.779480 0.156982 -0.590881 -0.136414 1445370966 0.779480 0.156982 -0.590881 -0.136414 1445370966 0.779480 0.156982 -0.590881 -0.136414 1445370966 0.730469 0.077332 -0.658936 -0.162048 1445370966 0.730469 0.077332 -0.658936 -0.162048 1445370966 0.730469 0.077332 -0.658936 -0.162048 1445370966 0.730469 0.077332 -0.658936 -0.162048 1445370966 0.730469 0.077332 -0.658936 -0.162048 1445370966 0.730469 0.077332 -0.658936 -0.162048 1445370966 0.730469 0.077332 -0.658936 -0.162048 1445370966 0.683899 -0.011353 -0.703125 -0.194397 1445370966 0.683899 -0.011353 -0.703125 -0.194397 1445370966 0.683899 -0.011353 -0.703125 -0.194397 1445370966 0.683899 -0.011353 -0.703125 -0.194397 1445370966 0.683899 -0.011353 -0.703125 -0.194397 1445370966 0.683899 -0.011353 -0.703125 -0.194397 1445370966 0.658386 -0.092346 -0.710205 -0.231628 1445370966 0.658386 -0.092346 -0.710205 -0.231628 1445370966 0.658386 -0.092346 -0.710205 -0.231628 1445370966 0.658386 -0.092346 -0.710205 -0.231628 1445370966 0.658386 -0.092346 -0.710205 -0.231628 1445370966 0.658386 -0.092346 -0.710205 -0.231628 1445370966 0.663879 -0.153381 -0.680786 -0.268860 1445370966 0.663879 -0.153381 -0.680786 -0.268860 1445370966 0.663879 -0.153381 -0.680786 -0.268860 1445370966 0.663879 -0.153381 -0.680786 -0.268860 1445370966 0.663879 -0.153381 -0.680786 -0.268860 1445370966 0.663879 -0.153381 -0.680786 -0.268860 1445370966 0.707397 -0.111206 -0.652710 -0.247437 1445370966 0.707397 -0.111206 -0.652710 -0.247437 1445370966 0.707397 -0.111206 -0.652710 -0.247437 1445370966 0.707397 -0.111206 -0.652710 -0.247437 1445370966 0.707397 -0.111206 -0.652710 -0.247437 1445370966 0.707397 -0.111206 -0.652710 -0.247437 1445370966 0.760681 -0.008301 -0.614502 -0.208862 1445370966 0.760681 -0.008301 -0.614502 -0.208862 1445370966 0.760681 -0.008301 -0.614502 -0.208862 1445370966 0.760681 -0.008301 -0.614502 -0.208862 1445370966 0.760681 -0.008301 -0.614502 -0.208862 1445370966 0.760681 -0.008301 -0.614502 -0.208862 1445370966 0.787903 0.074158 -0.580017 -0.193115 1445370966 0.787903 0.074158 -0.580017 -0.193115 1445370966 0.787903 0.074158 -0.580017 -0.193115 1445370966 0.787903 0.074158 -0.580017 -0.193115 1445370966 0.787903 0.074158 -0.580017 -0.193115 1445370966 0.787903 0.074158 -0.580017 -0.193115 1445370966 0.787903 0.074158 -0.580017 -0.193115 1445370966 0.796692 0.140442 -0.550049 -0.207397 1445370966 0.796692 0.140442 -0.550049 -0.207397 1445370966 0.796692 0.140442 -0.550049 -0.207397 1445370967 0.796692 0.140442 -0.550049 -0.207397 1445370967 0.796692 0.140442 -0.550049 -0.207397 1445370967 0.796692 0.140442 -0.550049 -0.207397 1445370967 0.809998 0.201965 -0.502502 -0.224915 1445370967 0.809998 0.201965 -0.502502 -0.224915 1445370967 0.809998 0.201965 -0.502502 -0.224915 1445370967 0.809998 0.201965 -0.502502 -0.224915 1445370967 0.809998 0.201965 -0.502502 -0.224915 1445370967 0.809998 0.201965 -0.502502 -0.224915 1445370967 0.823730 0.253662 -0.463562 -0.205322 1445370967 0.823730 0.253662 -0.463562 -0.205322 1445370967 0.823730 0.253662 -0.463562 -0.205322 1445370967 0.823730 0.253662 -0.463562 -0.205322 1445370967 0.823730 0.253662 -0.463562 -0.205322 1445370967 0.823730 0.253662 -0.463562 -0.205322 1445370967 0.826355 0.286865 -0.459412 -0.154236 1445370967 0.826355 0.286865 -0.459412 -0.154236 1445370967 0.826355 0.286865 -0.459412 -0.154236 1445370967 0.826355 0.286865 -0.459412 -0.154236 1445370967 0.826355 0.286865 -0.459412 -0.154236 1445370967 0.826355 0.286865 -0.459412 -0.154236 1445370967 0.825439 0.275696 -0.479736 -0.111694 1445370967 0.825439 0.275696 -0.479736 -0.111694 1445370967 0.825439 0.275696 -0.479736 -0.111694 1445370967 0.825439 0.275696 -0.479736 -0.111694 1445370967 0.825439 0.275696 -0.479736 -0.111694 1445370967 0.825439 0.275696 -0.479736 -0.111694 1445370967 0.825439 0.275696 -0.479736 -0.111694 1445370967 0.799377 0.271240 -0.532593 -0.061218 1445370967 0.799377 0.271240 -0.532593 -0.061218 1445370967 0.799377 0.271240 -0.532593 -0.061218 1445370967 0.799377 0.271240 -0.532593 -0.061218 1445370967 0.799377 0.271240 -0.532593 -0.061218 1445370967 0.799377 0.271240 -0.532593 -0.061218 1445370967 0.761169 0.266968 -0.590942 -0.012878 1445370967 0.761169 0.266968 -0.590942 -0.012878 1445370967 0.761169 0.266968 -0.590942 -0.012878 1445370967 0.761169 0.266968 -0.590942 -0.012878 1445370967 0.761169 0.266968 -0.590942 -0.012878 1445370967 0.761169 0.266968 -0.590942 -0.012878 1445370967 0.734558 0.238098 -0.635315 0.005493 1445370967 0.734558 0.238098 -0.635315 0.005493 1445370967 0.734558 0.238098 -0.635315 0.005493 1445370967 0.734558 0.238098 -0.635315 0.005493 1445370967 0.723999 0.094849 -0.677673 -0.086914 1445370967 0.723999 0.094849 -0.677673 -0.086914 1445370967 0.723999 0.094849 -0.677673 -0.086914 1445370967 0.723999 0.094849 -0.677673 -0.086914 1445370967 0.723999 0.094849 -0.677673 -0.086914 1445370967 0.723999 0.094849 -0.677673 -0.086914 1445370967 0.723999 0.094849 -0.677673 -0.086914 1445370967 0.709595 -0.050232 -0.676453 -0.190735 1445370967 0.709595 -0.050232 -0.676453 -0.190735 1445370967 0.709595 -0.050232 -0.676453 -0.190735 1445370967 0.709595 -0.050232 -0.676453 -0.190735 1445370967 0.709595 -0.050232 -0.676453 -0.190735 1445370967 0.709595 -0.050232 -0.676453 -0.190735 1445370967 0.704712 -0.135803 -0.650452 -0.248840 1445370967 0.704712 -0.135803 -0.650452 -0.248840 1445370967 0.704712 -0.135803 -0.650452 -0.248840 1445370967 0.704712 -0.135803 -0.650452 -0.248840 1445370967 0.704712 -0.135803 -0.650452 -0.248840 1445370967 0.710754 -0.163513 -0.635986 -0.252319 1445370967 0.710754 -0.163513 -0.635986 -0.252319 1445370967 0.710754 -0.163513 -0.635986 -0.252319 1445370967 0.710754 -0.163513 -0.635986 -0.252319 1445370967 0.710754 -0.163513 -0.635986 -0.252319 1445370967 0.710754 -0.163513 -0.635986 -0.252319 1445370967 0.766846 -0.104614 -0.586304 -0.239319 1445370967 0.766846 -0.104614 -0.586304 -0.239319 1445370967 0.766846 -0.104614 -0.586304 -0.239319 1445370967 0.766846 -0.104614 -0.586304 -0.239319 1445370967 0.766846 -0.104614 -0.586304 -0.239319 1445370967 0.766846 -0.104614 -0.586304 -0.239319 1445370967 0.766846 -0.104614 -0.586304 -0.239319 1445370967 0.802917 0.052673 -0.553589 -0.214661 1445370967 0.802917 0.052673 -0.553589 -0.214661 1445370967 0.802917 0.052673 -0.553589 -0.214661 1445370967 0.802917 0.052673 -0.553589 -0.214661 1445370967 0.802917 0.052673 -0.553589 -0.214661 1445370967 0.802917 0.052673 -0.553589 -0.214661 1445370967 0.807190 0.145203 -0.524048 -0.229675 1445370967 0.807190 0.145203 -0.524048 -0.229675 1445370967 0.807190 0.145203 -0.524048 -0.229675 1445370967 0.807190 0.145203 -0.524048 -0.229675 1445370967 0.807190 0.145203 -0.524048 -0.229675 1445370967 0.807190 0.145203 -0.524048 -0.229675 1445370967 0.816406 0.211853 -0.485107 -0.230774 1445370967 0.816406 0.211853 -0.485107 -0.230774 1445370967 0.816406 0.211853 -0.485107 -0.230774 1445370967 0.816406 0.211853 -0.485107 -0.230774 1445370967 0.816406 0.211853 -0.485107 -0.230774 1445370967 0.816406 0.211853 -0.485107 -0.230774 1445370967 0.821350 0.277771 -0.459412 -0.192749 1445370967 0.821350 0.277771 -0.459412 -0.192749 1445370967 0.821350 0.277771 -0.459412 -0.192749 1445370967 0.821350 0.277771 -0.459412 -0.192749 1445370967 0.821350 0.277771 -0.459412 -0.192749 1445370967 0.821350 0.277771 -0.459412 -0.192749 1445370967 0.821350 0.277771 -0.459412 -0.192749 1445370967 0.812195 0.340088 -0.458923 -0.118286 1445370967 0.812195 0.340088 -0.458923 -0.118286 1445370967 0.812195 0.340088 -0.458923 -0.118286 1445370967 0.812195 0.340088 -0.458923 -0.118286 1445370967 
0.921265 0.001526 -0.290894 -0.258179 1445370971 0.921265 0.001526 -0.290894 -0.258179 1445370971 0.959290 0.057739 -0.070984 -0.267029 1445370971 0.959290 0.057739 -0.070984 -0.267029 1445370971 0.959290 0.057739 -0.070984 -0.267029 1445370971 0.959290 0.057739 -0.070984 -0.267029 1445370971 0.959290 0.057739 -0.070984 -0.267029 1445370971 0.959290 0.057739 -0.070984 -0.267029 1445370971 0.946350 0.014221 0.180969 -0.267212 1445370971 0.946350 0.014221 0.180969 -0.267212 1445370971 0.946350 0.014221 0.180969 -0.267212 1445370971 0.946350 0.014221 0.180969 -0.267212 1445370971 0.946350 0.014221 0.180969 -0.267212 1445370971 0.946350 0.014221 0.180969 -0.267212 1445370971 0.881653 0.037170 0.385437 -0.269592 1445370971 0.881653 0.037170 0.385437 -0.269592 1445370971 0.881653 0.037170 0.385437 -0.269592 1445370971 0.881653 0.037170 0.385437 -0.269592 1445370971 0.881653 0.037170 0.385437 -0.269592 1445370971 0.881653 0.037170 0.385437 -0.269592 1445370971 0.881653 0.037170 0.385437 -0.269592 1445370971 0.784241 0.123352 0.510620 -0.329956 1445370971 0.784241 0.123352 0.510620 -0.329956 1445370971 0.784241 0.123352 0.510620 -0.329956 1445370971 0.784241 0.123352 0.510620 -0.329956 1445370971 0.784241 0.123352 0.510620 -0.329956 1445370971 0.784241 0.123352 0.510620 -0.329956 1445370971 0.708679 0.068542 0.620056 -0.329468 1445370971 0.708679 0.068542 0.620056 -0.329468 1445370971 0.708679 0.068542 0.620056 -0.329468 1445370971 0.708679 0.068542 0.620056 -0.329468 1445370971 0.708679 0.068542 0.620056 -0.329468 1445370971 0.708679 0.068542 0.620056 -0.329468 1445370971 0.604614 0.003479 0.710205 -0.360474 1445370971 0.604614 0.003479 0.710205 -0.360474 1445370971 0.604614 0.003479 0.710205 -0.360474 1445370971 0.604614 0.003479 0.710205 -0.360474 1445370971 0.604614 0.003479 0.710205 -0.360474 1445370971 0.604614 0.003479 0.710205 -0.360474 1445370971 0.604614 0.003479 0.710205 -0.360474 1445370971 0.521729 0.008850 0.734924 -0.433105 1445370971 0.521729 0.008850 0.734924 -0.433105 1445370971 0.521729 0.008850 0.734924 -0.433105 1445370971 0.521729 0.008850 0.734924 -0.433105 1445370971 0.521729 0.008850 0.734924 -0.433105 1445370971 0.521729 0.008850 0.734924 -0.433105 1445370971 0.522522 0.042358 0.693359 -0.494324 1445370971 0.522522 0.042358 0.693359 -0.494324 1445370971 0.522522 0.042358 0.693359 -0.494324 1445370971 0.522522 0.042358 0.693359 -0.494324 1445370971 0.522522 0.042358 0.693359 -0.494324 1445370971 0.522522 0.042358 0.693359 -0.494324 1445370971 0.609558 0.054688 0.580383 -0.537170 1445370971 0.609558 0.054688 0.580383 -0.537170 1445370971 0.609558 0.054688 0.580383 -0.537170 1445370971 0.609558 0.054688 0.580383 -0.537170 1445370971 0.609558 0.054688 0.580383 -0.537170 1445370971 0.609558 0.054688 0.580383 -0.537170 1445370971 0.609558 0.054688 0.580383 -0.537170 1445370971 0.729370 0.022583 0.400146 -0.554443 1445370971 0.729370 0.022583 0.400146 -0.554443 1445370971 0.729370 0.022583 0.400146 -0.554443 1445370971 0.729370 0.022583 0.400146 -0.554443 1445370971 0.729370 0.022583 0.400146 -0.554443 1445370971 0.729370 0.022583 0.400146 -0.554443 1445370971 0.771606 -0.050781 0.321838 -0.546326 1445370971 0.771606 -0.050781 0.321838 -0.546326 1445370971 0.771606 -0.050781 0.321838 -0.546326 1445370971 0.771606 -0.050781 0.321838 -0.546326 1445370971 0.771606 -0.050781 0.321838 -0.546326 1445370971 0.771606 -0.050781 0.321838 -0.546326 1445370971 0.726563 -0.067627 0.401489 -0.553467 1445370971 0.726563 -0.067627 0.401489 -0.553467 1445370971 0.726563 -0.067627 0.401489 -0.553467 1445370971 0.726563 -0.067627 0.401489 -0.553467 1445370971 0.726563 -0.067627 0.401489 -0.553467 1445370971 0.726563 -0.067627 0.401489 -0.553467 1445370971 0.726563 -0.067627 0.401489 -0.553467 1445370971 0.671936 -0.039978 0.490723 -0.553223 1445370971 0.671936 -0.039978 0.490723 -0.553223 1445370971 0.671936 -0.039978 0.490723 -0.553223 1445370971 0.671936 -0.039978 0.490723 -0.553223 1445370971 0.625244 -0.004395 0.562683 -0.540771 1445370972 0.625244 -0.004395 0.562683 -0.540771 1445370972 0.625244 -0.004395 0.562683 -0.540771 1445370972 0.625244 -0.004395 0.562683 -0.540771 1445370972 0.625244 -0.004395 0.562683 -0.540771 1445370972 0.625244 -0.004395 0.562683 -0.540771 1445370972 0.600769 0.011475 0.620667 -0.503662 1445370972 0.600769 0.011475 0.620667 -0.503662 1445370972 0.600769 0.011475 0.620667 -0.503662 1445370972 0.600769 0.011475 0.620667 -0.503662 1445370972 0.600769 0.011475 0.620667 -0.503662 1445370972 0.610413 0.024231 0.645264 -0.458679 1445370972 0.610413 0.024231 0.645264 -0.458679 1445370972 0.610413 0.024231 0.645264 -0.458679 1445370972 0.610413 0.024231 0.645264 -0.458679 1445370972 0.610413 0.024231 0.645264 -0.458679 1445370972 0.610413 0.024231 0.645264 -0.458679 1445370972 0.635193 -0.012451 0.657166 -0.405579 1445370972 0.635193 -0.012451 0.657166 -0.405579 1445370972 0.635193 -0.012451 0.657166 -0.405579 1445370972 0.635193 -0.012451 0.657166 -0.405579 1445370972 0.635193 -0.012451 0.657166 -0.405579 1445370972 0.635193 -0.012451 0.657166 -0.405579 1445370972 0.612793 -0.051025 0.668518 -0.418213 1445370972 0.612793 -0.051025 0.668518 -0.418213 1445370972 0.612793 -0.051025 0.668518 -0.418213 1445370972 0.612793 -0.051025 0.668518 -0.418213 1445370972 0.612793 -0.051025 0.668518 -0.418213 1445370972 0.612793 -0.051025 0.668518 -0.418213 1445370972 0.612793 -0.051025 0.668518 -0.418213 1445370972 0.549683 -0.040527 0.700623 -0.453125 1445370972 0.549683 -0.040527 0.700623 -0.453125 1445370972 0.549683 -0.040527 0.700623 -0.453125 1445370972 0.549683 -0.040527 0.700623 -0.453125 1445370972 0.549683 -0.040527 0.700623 -0.453125 1445370972 0.549683 -0.040527 0.700623 -0.453125 1445370972 0.513306 -0.000610 0.703918 -0.490845 1445370972 0.513306 -0.000610 0.703918 -0.490845 1445370972 0.513306 -0.000610 0.703918 -0.490845 1445370972 0.513306 -0.000610 0.703918 -0.490845 1445370972 0.513306 -0.000610 0.703918 -0.490845 1445370972 0.513306 -0.000610 0.703918 -0.490845 1445370972 0.544617 0.050903 0.640442 -0.539063 1445370972 0.544617 0.050903 0.640442 -0.539063 1445370972 0.544617 0.050903 0.640442 -0.539063 1445370972 0.544617 0.050903 0.640442 -0.539063 1445370972 0.544617 0.050903 0.640442 -0.539063 1445370972 0.544617 0.050903 0.640442 -0.539063 1445370972 0.652832 0.079895 0.515808 -0.548950 1445370972 0.652832 0.079895 0.515808 -0.548950 1445370972 0.652832 0.079895 0.515808 -0.548950 1445370972 0.652832 0.079895 0.515808 -0.548950 1445370972 0.652832 0.079895 0.515808 -0.548950 1445370972 0.795654 0.021301 0.331848 -0.506226 1445370972 0.795654 0.021301 0.331848 -0.506226 1445370972 0.795654 0.021301 0.331848 -0.506226 1445370972 0.795654 0.021301 0.331848 -0.506226 1445370972 0.795654 0.021301 0.331848 -0.506226 1445370972 0.795654 0.021301 0.331848 -0.506226 1445370972 0.808289 0.051331 0.237122 -0.536499 1445370972 0.808289 0.051331 0.237122 -0.536499 1445370972 0.808289 0.051331 0.237122 -0.536499 1445370972 0.808289 0.051331 0.237122 -0.536499 1445370972 0.808289 0.051331 0.237122 -0.536499 1445370972 0.808289 0.051331 0.237122 -0.536499 1445370972 0.759644 0.085571 0.289978 -0.575745 1445370972 0.759644 0.085571 0.289978 -0.575745 1445370972 0.759644 0.085571 0.289978 -0.575745 1445370972 0.759644 0.085571 0.289978 -0.575745 1445370972 0.759644 0.085571 0.289978 -0.575745 1445370972 0.707947 0.081360 0.400574 -0.575928 1445370972 0.707947 0.081360 0.400574 -0.575928 1445370972 0.707947 0.081360 0.400574 -0.575928 1445370972 0.707947 0.081360 0.400574 -0.575928 1445370972 0.707947 0.081360 0.400574 -0.575928 1445370972 0.707947 0.081360 0.400574 -0.575928 1445370972 0.707947 0.081360 0.400574 -0.575928 1445370972 0.657959 0.048157 0.519714 -0.542786 1445370972 0.657959 0.048157 0.519714 -0.542786 1445370972 0.657959 0.048157 0.519714 -0.542786 1445370972 0.657959 0.048157 0.519714 -0.542786 1445370972 0.657959 0.048157 0.519714 -0.542786 1445370972 0.657959 0.048157 0.519714 -0.542786 1445370972 0.619873 0.040161 0.600159 -0.503906 1445370972 0.619873 0.040161 0.600159 -0.503906 1445370972 0.619873 0.040161 0.600159 -0.503906 1445370972 0.619873 0.040161 0.600159 -0.503906 1445370972 0.619873 0.040161 0.600159 -0.503906 1445370972 0.619873 0.040161 0.600159 -0.503906 1445370972 0.602417 0.051086 0.648315 -0.462708 1445370972 0.602417 0.051086 0.648315 -0.462708 1445370972 0.602417 0.051086 0.648315 -0.462708 1445370972 0.602417 0.051086 0.648315 -0.462708 1445370972 0.602417 0.051086 0.648315 -0.462708 1445370972 0.602417 0.051086 0.648315 -0.462708 1445370972 0.598755 0.053406 0.687439 -0.407410 1445370972 0.598755 0.053406 0.687439 -0.407410 1445370972 0.598755 0.053406 0.687439 -0.407410 1445370972 0.598755 0.053406 0.687439 -0.407410 1445370972 0.598755 0.053406 0.687439 -0.407410 1445370972 0.598755 0.053406 0.687439 -0.407410 1445370972 0.592529 0.030396 0.717590 -0.364624 1445370972 0.592529 0.030396 0.717590 -0.364624 1445370972 0.592529 0.030396 0.717590 -0.364624 1445370972 0.592529 0.030396 0.717590 -0.364624 1445370972 0.592529 0.030396 0.717590 -0.364624 1445370972 0.592529 0.030396 0.717590 -0.364624 1445370972 0.592529 0.030396 0.717590 -0.364624 1445370972 0.551575 -0.003723 0.749390 -0.366211 1445370972 0.551575 -0.003723 0.749390 -0.366211 1445370973 0.551575 -0.003723 0.749390 -0.366211 1445370973 0.551575 -0.003723 0.749390 -0.366211 1445370973 0.551575 -0.003723 0.749390 -0.366211 1445370973 0.551575 -0.003723 0.749390 -0.366211 1445370973 0.514832 0.013550 0.759155 -0.398010 1445370973 0.514832 0.013550 0.759155 -0.398010 1445370973 0.514832 0.013550 0.759155 -0.398010 1445370973 0.514832 0.013550 0.759155 -0.398010 1445370973 0.514832 0.013550 0.759155 -0.398010 1445370973 0.514832 0.013550 0.759155 -0.398010 1445370973 0.517395 0.053406 0.728088 -0.446411 1445370973 0.517395 0.053406 0.728088 -0.446411 1445370973 0.517395 0.053406 0.728088 -0.446411 1445370973 0.517395 0.053406 0.728088 -0.446411 1445370973 0.517395 0.053406 0.728088 -0.446411 1445370973 0.517395 0.053406 0.728088 -0.446411 1445370973 0.517395 0.053406 0.728088 -0.446411 1445370973 0.570801 0.085388 0.652344 -0.491211 1445370973 0.570801 0.085388 0.652344 -0.491211 1445370973 0.570801 0.085388 0.652344 -0.491211 1445370973 0.570801 0.085388 0.652344 -0.491211 1445370973 0.570801 0.085388 0.652344 -0.491211 1445370973 0.570801 0.085388 0.652344 -0.491211 1445370973 0.673340 0.093384 0.515137 -0.521973 1445370973 0.673340 0.093384 0.515137 -0.521973 1445370973 0.673340 0.093384 0.515137 -0.521973 1445370973 0.673340 0.093384 0.515137 -0.521973 1445370973 0.673340 0.093384 0.515137 -0.521973 1445370973 0.673340 0.093384 0.515137 -0.521973 1445370973 0.797668 -0.002380 0.337280 -0.499878 1445370973 0.797668 -0.002380 0.337280 -0.499878 1445370973 0.797668 -0.002380 0.337280 -0.499878 1445370973 0.797668 -0.002380 0.337280 -0.499878 1445370973 0.797668 -0.002380 0.337280 -0.499878 1445370973 0.797668 -0.002380 0.337280 -0.499878 1445370973 0.837036 -0.062805 0.245728 -0.484802 1445370973 0.837036 -0.062805 0.245728 -0.484802 1445370973 0.837036 -0.062805 0.245728 -0.484802 1445370973 0.837036 -0.062805 0.245728 -0.484802 1445370973 0.837036 -0.062805 0.245728 -0.484802 1445370973 0.837036 -0.062805 0.245728 -0.484802 1445370973 0.801575 0.001465 0.255371 -0.540588 1445370973 0.801575 0.001465 0.255371 -0.540588 1445370973 0.801575 0.001465 0.255371 -0.540588 1445370973 0.801575 0.001465 0.255371 -0.540588 1445370973 0.801575 0.001465 0.255371 -0.540588 1445370973 0.801575 0.001465 0.255371 -0.540588 1445370973 0.743042 0.023682 0.344910 -0.573059 1445370973 0.743042 0.023682 0.344910 -0.573059 1445370973 0.743042 0.023682 0.344910 -0.573059 1445370973 0.743042 0.023682 0.344910 -0.573059 1445370973 0.743042 0.023682 0.344910 -0.573059 1445370973 0.743042 0.023682 0.344910 -0.573059 1445370973 0.680603 0.024292 0.459839 -0.569763 1445370973 0.680603 0.024292 0.459839 -0.569763 1445370973 0.680603 0.024292 0.459839 -0.569763 1445370973 0.680603 0.024292 0.459839 -0.569763 1445370973 0.680603 0.024292 0.459839 -0.569763 1445370973 0.680603 0.024292 0.459839 -0.569763 1445370973 0.621216 0.023926 0.570496 -0.536682 1445370973 0.621216 0.023926 0.570496 -0.536682 1445370973 0.621216 0.023926 0.570496 -0.536682 1445370973 0.621216 0.023926 0.570496 -0.536682 1445370973 0.621216 0.023926 0.570496 -0.536682 1445370973 0.621216 0.023926 0.570496 -0.536682 1445370973 0.577942 0.035950 0.645508 -0.497925 1445370973 0.577942 0.035950 0.645508 -0.497925 1445370973 0.577942 0.035950 0.645508 -0.497925 1445370973 0.577942 0.035950 0.645508 -0.497925 1445370973 0.577942 0.035950 0.645508 -0.497925 1445370973 0.569336 -0.006348 0.707031 -0.419312 1445370973 0.569336 -0.006348 0.707031 -0.419312 1445370973 0.569336 -0.006348 0.707031 -0.419312 1445370973 0.569336 -0.006348 0.707031 -0.419312 1445370973 0.569336 -0.006348 0.707031 -0.419312 1445370973 0.569336 -0.006348 0.707031 -0.419312 1445370973 0.564575 -0.059692 0.741882 -0.356750 1445370973 0.564575 -0.059692 0.741882 -0.356750 1445370973 0.564575 -0.059692 0.741882 -0.356750 1445370973 0.564575 -0.059692 0.741882 -0.356750 1445370973 0.564575 -0.059692 0.741882 -0.356750 1445370973 0.564575 -0.059692 0.741882 -0.356750 1445370973 0.564575 -0.059692 0.741882 -0.356750 1445370973 0.541748 -0.061340 0.765991 -0.340393 1445370973 0.541748 -0.061340 0.765991 -0.340393 1445370973 0.541748 -0.061340 0.765991 -0.340393 1445370973 0.541748 -0.061340 0.765991 -0.340393 1445370973 0.541748 -0.061340 0.765991 -0.340393 1445370973 0.541748 -0.061340 0.765991 -0.340393 1445370973 0.506287 -0.028076 0.781677 -0.363098 1445370973 0.506287 -0.028076 0.781677 -0.363098 1445370973 0.506287 -0.028076 0.781677 -0.363098 1445370973 0.506287 -0.028076 0.781677 -0.363098 1445370973 0.506287 -0.028076 0.781677 -0.363098 1445370973 0.506287 -0.028076 0.781677 -0.363098 1445370973 0.496033 0.019714 0.757324 -0.424255 1445370973 0.496033 0.019714 0.757324 -0.424255 1445370973 0.496033 0.019714 0.757324 -0.424255 1445370973 0.496033 0.019714 0.757324 -0.424255 1445370973 0.496033 0.019714 0.757324 -0.424255 1445370973 0.496033 0.019714 0.757324 -0.424255 1445370973 0.530457 0.074524 0.678589 -0.502502 1445370973 0.530457 0.074524 0.678589 -0.502502 1445370973 0.530457 0.074524 0.678589 -0.502502 1445370973 0.530457 0.074524 0.678589 -0.502502 1445370973 0.530457 0.074524 0.678589 -0.502502 1445370973 0.530457 0.074524 0.678589 -0.502502 1445370973 0.530457 0.074524 0.678589 -0.502502 1445370973 0.615662 0.117981 0.550659 -0.551147 1445370973 0.615662 0.117981 0.550659 -0.551147 1445370973 0.615662 0.117981 0.550659 -0.551147 1445370974 0.615662 0.117981 0.550659 -0.551147 1445370974 0.615662 0.117981 0.550659 -0.551147 1445370974 0.615662 0.117981 0.550659 -0.551147 1445370974 0.753540 0.062378 0.366699 -0.541992 1445370974 0.753540 0.062378 0.366699 -0.541992 1445370974 0.753540 0.062378 0.366699 -0.541992 1445370974 0.753540 0.062378 0.366699 -0.541992 1445370974 0.753540 0.062378 0.366699 -0.541992 1445370974 0.753540 0.062378 0.366699 -0.541992 1445370974 0.824829 -0.003845 0.187988 -0.533203 1445370974 0.824829 -0.003845 0.187988 -0.533203 1445370974 0.824829 -0.003845 0.187988 -0.533203 1445370974 0.824829 -0.003845 0.187988 -0.533203 1445370974 0.824829 -0.003845 0.187988 -0.533203 1445370974 0.824829 -0.003845 0.187988 -0.533203 1445370974 0.824829 -0.003845 0.187988 -0.533203 1445370974 0.816589 -0.018005 0.167175 -0.552124 1445370974 0.816589 -0.018005 0.167175 -0.552124 1445370974 0.816589 -0.018005 0.167175 -0.552124 1445370974 0.816589 -0.018005 0.167175 -0.552124 1445370974 0.816589 -0.018005 0.167175 -0.552124 1445370974 0.816589 -0.018005 0.167175 -0.552124 1445370974 0.777710 -0.003723 0.236633 -0.582336 1445370974 0.777710 -0.003723 0.236633 -0.582336 1445370974 0.777710 -0.003723 0.236633 -0.582336 1445370974 0.777710 -0.003723 0.236633 -0.582336 1445370974 0.777710 -0.003723 0.236633 -0.582336 1445370974 0.777710 -0.003723 0.236633 -0.582336 1445370974 0.777710 -0.003723 0.236633 -0.582336 1445370974 0.729675 0.002319 0.350525 -0.587097 1445370974 0.729675 0.002319 0.350525 -0.587097 1445370974 0.729675 0.002319 0.350525 -0.587097 1445370974 0.729675 0.002319 0.350525 -0.587097 1445370974 0.729675 0.002319 0.350525 -0.587097 1445370974 0.729675 0.002319 0.350525 -0.587097 1445370974 0.678467 0.028076 0.471008 -0.563049 1445370974 0.678467 0.028076 0.471008 -0.563049 1445370974 0.678467 0.028076 0.471008 -0.563049 1445370974 0.678467 0.028076 0.471008 -0.563049 1445370974 0.678467 0.028076 0.471008 -0.563049 1445370974 0.678467 0.028076 0.471008 -0.563049 1445370974 0.633423 0.036011 0.587219 -0.502563 1445370974 0.633423 0.036011 0.587219 -0.502563 1445370974 0.633423 0.036011 0.587219 -0.502563 1445370974 0.633423 0.036011 0.587219 -0.502563 1445370974 0.633423 0.036011 0.587219 -0.502563 1445370974 0.633423 0.036011 0.587219 -0.502563 1445370974 0.603149 0.035156 0.670105 -0.431152 1445370974 0.603149 0.035156 0.670105 -0.431152 1445370974 0.603149 0.035156 0.670105 -0.431152 1445370974 0.603149 0.035156 0.670105 -0.431152 1445370974 0.603149 0.035156 0.670105 -0.431152 1445370974 0.603149 0.035156 0.670105 -0.431152 1445370974 0.596069 -0.026428 0.724121 -0.345764 1445370974 0.596069 -0.026428 0.724121 -0.345764 1445370974 0.596069 -0.026428 0.724121 -0.345764 1445370974 0.596069 -0.026428 0.724121 -0.345764 1445370974 0.596069 -0.026428 0.724121 -0.345764 1445370974 0.596069 -0.026428 0.724121 -0.345764 1445370974 0.578308 -0.073975 0.744141 -0.325928 1445370974 0.578308 -0.073975 0.744141 -0.325928 1445370974 0.578308 -0.073975 0.744141 -0.325928 1445370974 0.578308 -0.073975 0.744141 -0.325928 1445370974 0.578308 -0.073975 0.744141 -0.325928 1445370974 0.546265 -0.073914 0.759094 -0.346252 1445370974 0.546265 -0.073914 0.759094 -0.346252 1445370974 0.546265 -0.073914 0.759094 -0.346252 1445370974 0.546265 -0.073914 0.759094 -0.346252 1445370974 0.546265 -0.073914 0.759094 -0.346252 1445370974 0.546265 -0.073914 0.759094 -0.346252 1445370974 0.546265 -0.073914 0.759094 -0.346252 1445370974 0.525452 -0.004211 0.745300 -0.410278 1445370974 0.525452 -0.004211 0.745300 -0.410278 1445370974 0.525452 -0.004211 0.745300 -0.410278 1445370974 0.525452 -0.004211 0.745300 -0.410278 1445370974 0.525452 -0.004211 0.745300 -0.410278 1445370974 0.525452 -0.004211 0.745300 -0.410278 1445370974 0.535095 0.068970 0.685242 -0.489197 1445370974 0.535095 0.068970 0.685242 -0.489197 1445370974 0.535095 0.068970 0.685242 -0.489197 1445370974 0.535095 0.068970 0.685242 -0.489197 1445370974 0.535095 0.068970 0.685242 -0.489197 1445370974 0.535095 0.068970 0.685242 -0.489197 1445370974 0.535095 0.068970 0.685242 -0.489197 1445370974 0.592651 0.110962 0.571472 -0.556641 1445370974 0.592651 0.110962 0.571472 -0.556641 1445370974 0.592651 0.110962 0.571472 -0.556641 1445370974 0.592651 0.110962 0.571472 -0.556641 1445370974 0.592651 0.110962 0.571472 -0.556641 1445370974 0.592651 0.110962 0.571472 -0.556641 1445370974 0.705627 0.093079 0.393738 -0.581665 1445370974 0.705627 0.093079 0.393738 -0.581665 1445370974 0.705627 0.093079 0.393738 -0.581665 1445370974 0.705627 0.093079 0.393738 -0.581665 1445370974 0.705627 0.093079 0.393738 -0.581665 1445370974 0.705627 0.093079 0.393738 -0.581665 1445370974 0.705627 0.093079 0.393738 -0.581665 1445370974 0.799194 -0.003784 0.191345 -0.569763 1445370974 0.799194 -0.003784 0.191345 -0.569763 1445370974 0.799194 -0.003784 0.191345 -0.569763 1445370974 0.799194 -0.003784 0.191345 -0.569763 1445370974 0.799194 -0.003784 0.191345 -0.569763 1445370974 0.799194 -0.003784 0.191345 -0.569763 1445370974 0.800049 -0.121826 0.158875 -0.565491 1445370974 0.800049 -0.121826 0.158875 -0.565491 1445370974 0.800049 -0.121826 0.158875 -0.565491 1445370974 0.800049 -0.121826 0.158875 -0.565491 1445370974 0.800049 -0.121826 0.158875 -0.565491 1445370974 0.800049 -0.121826 0.158875 -0.565491 1445370974 0.766235 -0.065369 0.167908 -0.616760 1445370974 0.766235 -0.065369 0.167908 -0.616760 1445370974 0.766235 -0.065369 0.167908 -0.616760 1445370974 0.766235 -0.065369 0.167908 -0.616760 1445370974 0.766235 -0.065369 0.167908 -0.616760 1445370974 0.766235 -0.065369 0.167908 -0.616760 1445370975 0.766235 -0.065369 0.167908 -0.616760 1445370975 0.721313 -0.052856 0.263184 -0.638428 1445370975 0.721313 -0.052856 0.263184 -0.638428 1445370975 0.721313 -0.052856 0.263184 -0.638428 1445370975 0.721313 -0.052856 0.263184 -0.638428 1445370975 0.721313 -0.052856 0.263184 -0.638428 1445370975 0.721313 -0.052856 0.263184 -0.638428 1445370975 0.721313 -0.052856 0.263184 -0.638428 1445370975 0.672913 -0.030090 0.398865 -0.622253 1445370975 0.672913 -0.030090 0.398865 -0.622253 1445370975 0.672913 -0.030090 0.398865 -0.622253 1445370975 0.672913 -0.030090 0.398865 -0.622253 1445370975 0.672913 -0.030090 0.398865 -0.622253 1445370975 0.672913 -0.030090 0.398865 -0.622253 1445370975 0.621826 0.028809 0.511414 -0.592407 1445370975 0.621826 0.028809 0.511414 -0.592407 1445370975 0.621826 0.028809 0.511414 -0.592407 1445370975 0.621826 0.028809 0.511414 -0.592407 1445370975 0.621826 0.028809 0.511414 -0.592407 1445370975 0.621826 0.028809 0.511414 -0.592407 1445370975 0.621826 0.028809 0.511414 -0.592407 1445370975 0.587524 0.060913 0.616577 -0.520508 1445370975 0.587524 0.060913 0.616577 -0.520508 1445370975 0.587524 0.060913 0.616577 -0.520508 1445370975 0.587524 0.060913 0.616577 -0.520508 1445370975 0.587524 0.060913 0.616577 -0.520508 1445370975 0.587524 0.060913 0.616577 -0.520508 1445370975 0.576660 0.045776 0.694519 -0.427795 1445370975 0.576660 0.045776 0.694519 -0.427795 1445370975 0.576660 0.045776 0.694519 -0.427795 1445370975 0.578552 -0.025085 0.740356 -0.341309 1445370975 0.578552 -0.025085 0.740356 -0.341309 1445370975 0.578552 -0.025085 0.740356 -0.341309 1445370975 0.578552 -0.025085 0.740356 -0.341309 1445370975 0.578552 -0.025085 0.740356 -0.341309 1445370975 0.561035 -0.122986 0.760742 -0.302185 1445370975 0.561035 -0.122986 0.760742 -0.302185 1445370975 0.561035 -0.122986 0.760742 -0.302185 1445370975 0.561035 -0.122986 0.760742 -0.302185 1445370975 0.561035 -0.122986 0.760742 -0.302185 1445370975 0.561035 -0.122986 0.760742 -0.302185 1445370975 0.552795 -0.087219 0.759827 -0.330750 1445370975 0.552795 -0.087219 0.759827 -0.330750 1445370975 0.552795 -0.087219 0.759827 -0.330750 1445370975 0.552795 -0.087219 0.759827 -0.330750 1445370975 0.552795 -0.087219 0.759827 -0.330750 1445370975 0.558960 -0.009399 0.730835 -0.391479 1445370975 0.558960 -0.009399 0.730835 -0.391479 1445370975 0.558960 -0.009399 0.730835 -0.391479 1445370975 0.558960 -0.009399 0.730835 -0.391479 1445370975 0.558960 -0.009399 0.730835 -0.391479 1445370975 0.558960 -0.009399 0.730835 -0.391479 1445370975 0.558960 -0.009399 0.730835 -0.391479 1445370975 0.583130 0.091492 0.630127 -0.504456 1445370975 0.583130 0.091492 0.630127 -0.504456 1445370975 0.583130 0.091492 0.630127 -0.504456 1445370975 0.583130 0.091492 0.630127 -0.504456 1445370975 0.583130 0.091492 0.630127 -0.504456 1445370975 0.583130 0.091492 0.630127 -0.504456 1445370975 0.659973 0.134033 0.497375 -0.546875 1445370975 0.659973 0.134033 0.497375 -0.546875 1445370975 0.659973 0.134033 0.497375 -0.546875 1445370975 0.659973 0.134033 0.497375 -0.546875 1445370975 0.659973 0.134033 0.497375 -0.546875 1445370975 0.659973 0.134033 0.497375 -0.546875 1445370975 0.659973 0.134033 0.497375 -0.546875 1445370975 0.766174 0.089539 0.318298 -0.550964 1445370975 0.766174 0.089539 0.318298 -0.550964 1445370975 0.766174 0.089539 0.318298 -0.550964 1445370975 0.766174 0.089539 0.318298 -0.550964 1445370975 0.766174 0.089539 0.318298 -0.550964 1445370975 0.818481 0.013855 0.171265 -0.548218 1445370975 0.818481 0.013855 0.171265 -0.548218 1445370975 0.818481 0.013855 0.171265 -0.548218 1445370975 0.818481 0.013855 0.171265 -0.548218 1445370975 0.818481 0.013855 0.171265 -0.548218 1445370975 0.818481 0.013855 0.171265 -0.548218 1445370975 0.818481 0.013855 0.171265 -0.548218 1445370975 0.806702 0.009399 0.134460 -0.575378 1445370975 0.806702 0.009399 0.134460 -0.575378 1445370975 0.806702 0.009399 0.134460 -0.575378 1445370975 0.806702 0.009399 0.134460 -0.575378 1445370975 0.806702 0.009399 0.134460 -0.575378 1445370975 0.806702 0.009399 0.134460 -0.575378 1445370975 0.765015 0.013550 0.185608 -0.616577 1445370975 0.765015 0.013550 0.185608 -0.616577 1445370975 0.765015 0.013550 0.185608 -0.616577 1445370975 0.765015 0.013550 0.185608 -0.616577 1445370975 0.765015 0.013550 0.185608 -0.616577 1445370975 0.765015 0.013550 0.185608 -0.616577 1445370975 0.709961 0.027771 0.287720 -0.642151 1445370975 0.709961 0.027771 0.287720 -0.642151 1445370975 0.709961 0.027771 0.287720 -0.642151 1445370975 0.709961 0.027771 0.287720 -0.642151 1445370975 0.709961 0.027771 0.287720 -0.642151 1445370975 0.709961 0.027771 0.287720 -0.642151 1445370975 0.709961 0.027771 0.287720 -0.642151 1445370975 0.651489 0.055664 0.405396 -0.638855 1445370975 0.651489 0.055664 0.405396 -0.638855 1445370975 0.651489 0.055664 0.405396 -0.638855 1445370975 0.651489 0.055664 0.405396 -0.638855 1445370975 0.651489 0.055664 0.405396 -0.638855 1445370975 0.651489 0.055664 0.405396 -0.638855 1445370975 0.602051 0.079407 0.521606 -0.599304 1445370975 0.602051 0.079407 0.521606 -0.599304 1445370975 0.602051 0.079407 0.521606 -0.599304 1445370975 0.602051 0.079407 0.521606 -0.599304 1445370975 0.602051 0.079407 0.521606 -0.599304 1445370975 0.602051 0.079407 0.521606 -0.599304 1445370975 0.571350 0.089783 0.614380 -0.536682 1445370976 0.571350 0.089783 0.614380 -0.536682 1445370976 0.571350 0.089783 0.614380 -0.536682 1445370976 0.571350 0.089783 0.614380 -0.536682 1445370976 0.571350 0.089783 0.614380 -0.536682 1445370976 0.571350 0.089783 0.614380 -0.536682 1445370976 0.571350 0.089783 0.614380 -0.536682 1445370976 0.555664 0.071289 0.687439 -0.462097 1445370976 0.555664 0.071289 0.687439 -0.462097 1445370976 0.555664 0.071289 0.687439 -0.462097 1445370976 0.555664 0.071289 0.687439 -0.462097 1445370976 0.555664 0.071289 0.687439 -0.462097 1445370976 0.555664 0.071289 0.687439 -0.462097 1445370976 0.544739 0.027893 0.732178 -0.407837 1445370976 0.544739 0.027893 0.732178 -0.407837 1445370976 0.544739 0.027893 0.732178 -0.407837 1445370976 0.544739 0.027893 0.732178 -0.407837 1445370976 0.544739 0.027893 0.732178 -0.407837 1445370976 0.544739 0.027893 0.732178 -0.407837 1445370976 0.525818 0.002991 0.743103 -0.413879 1445370976 0.525818 0.002991 0.743103 -0.413879 1445370976 0.525818 0.002991 0.743103 -0.413879 1445370976 0.525818 0.002991 0.743103 -0.413879 1445370976 0.525818 0.002991 0.743103 -0.413879 1445370976 0.525818 0.002991 0.743103 -0.413879 1445370976 0.525818 0.002991 0.743103 -0.413879 1445370976 0.506226 0.050537 0.712952 -0.482483 1445370976 0.506226 0.050537 0.712952 -0.482483 1445370976 0.506226 0.050537 0.712952 -0.482483 1445370976 0.506226 0.050537 0.712952 -0.482483 1445370976 0.506226 0.050537 0.712952 -0.482483 1445370976 0.506226 0.050537 0.712952 -0.482483 1445370976 0.507629 0.114441 0.658264 -0.543884 1445370976 0.507629 0.114441 0.658264 -0.543884 1445370976 0.507629 0.114441 0.658264 -0.543884 1445370976 0.507629 0.114441 0.658264 -0.543884 1445370976 0.507629 0.114441 0.658264 -0.543884 1445370976 0.507629 0.114441 0.658264 -0.543884 1445370976 0.507629 0.114441 0.658264 -0.543884 1445370976 0.556702 0.160339 0.570679 -0.581970 1445370976 0.556702 0.160339 0.570679 -0.581970 1445370976 0.556702 0.160339 0.570679 -0.581970 1445370976 0.556702 0.160339 0.570679 -0.581970 1445370976 0.556702 0.160339 0.570679 -0.581970 1445370976 0.556702 0.160339 0.570679 -0.581970 1445370976 0.657593 0.153931 0.440247 -0.591675 1445370976 0.657593 0.153931 0.440247 -0.591675 1445370976 0.657593 0.153931 0.440247 -0.591675 1445370976 0.657593 0.153931 0.440247 -0.591675 1445370976 0.657593 0.153931 0.440247 -0.591675 1445370976 0.657593 0.153931 0.440247 -0.591675 1445370976 0.764771 0.088196 0.254456 -0.585266 1445370976 0.764771 0.088196 0.254456 -0.585266 1445370976 0.764771 0.088196 0.254456 -0.585266 1445370976 
0.727356 0.146057 -0.633301 -0.220276 1445370979 0.727356 0.146057 -0.633301 -0.220276 1445370979 0.727356 0.146057 -0.633301 -0.220276 1445370979 0.727356 0.146057 -0.633301 -0.220276 1445370979 0.727356 0.146057 -0.633301 -0.220276 1445370979 0.729004 0.148621 -0.625427 -0.235107 1445370979 0.729004 0.148621 -0.625427 -0.235107 1445370979 0.729004 0.148621 -0.625427 -0.235107 1445370979 0.729004 0.148621 -0.625427 -0.235107 1445370979 0.729004 0.148621 -0.625427 -0.235107 1445370979 0.729004 0.148621 -0.625427 -0.235107 1445370979 0.729004 0.148621 -0.625427 -0.235107 1445370979 0.734192 0.170715 -0.615540 -0.230103 1445370979 0.734192 0.170715 -0.615540 -0.230103 1445370979 0.734192 0.170715 -0.615540 -0.230103 1445370979 0.734192 0.170715 -0.615540 -0.230103 1445370979 0.734192 0.170715 -0.615540 -0.230103 1445370979 0.735535 0.204712 -0.606750 -0.221130 1445370979 0.735535 0.204712 -0.606750 -0.221130 1445370979 0.735535 0.204712 -0.606750 -0.221130 1445370979 0.735535 0.204712 -0.606750 -0.221130 1445370979 0.735535 0.204712 -0.606750 -0.221130 1445370979 0.735535 0.204712 -0.606750 -0.221130 1445370979 0.735535 0.204712 -0.606750 -0.221130 1445370979 0.747559 0.191711 -0.596008 -0.221741 1445370979 0.747559 0.191711 -0.596008 -0.221741 1445370979 0.747559 0.191711 -0.596008 -0.221741 1445370979 0.747559 0.191711 -0.596008 -0.221741 1445370979 0.747559 0.191711 -0.596008 -0.221741 1445370979 0.747559 0.191711 -0.596008 -0.221741 1445370979 0.750793 0.220337 -0.594604 -0.184814 1445370979 0.750793 0.220337 -0.594604 -0.184814 1445370979 0.750793 0.220337 -0.594604 -0.184814 1445370979 0.750793 0.220337 -0.594604 -0.184814 1445370979 0.750793 0.220337 -0.594604 -0.184814 1445370979 0.750793 0.220337 -0.594604 -0.184814 1445370979 0.750977 0.246826 -0.593445 -0.151306 1445370979 0.750977 0.246826 -0.593445 -0.151306 1445370979 0.750977 0.246826 -0.593445 -0.151306 1445370979 0.750977 0.246826 -0.593445 -0.151306 1445370979 0.750977 0.246826 -0.593445 -0.151306 1445370979 0.750977 0.246826 -0.593445 -0.151306 1445370979 0.747681 0.275757 -0.590698 -0.126221 1445370979 0.747681 0.275757 -0.590698 -0.126221 1445370979 0.747681 0.275757 -0.590698 -0.126221 1445370979 0.747681 0.275757 -0.590698 -0.126221 1445370979 0.747681 0.275757 -0.590698 -0.126221 1445370979 0.747681 0.275757 -0.590698 -0.126221 1445370979 0.743469 0.308044 -0.582825 -0.112488 1445370979 0.743469 0.308044 -0.582825 -0.112488 1445370979 0.743469 0.308044 -0.582825 -0.112488 1445370979 0.743469 0.308044 -0.582825 -0.112488 1445370979 0.743469 0.308044 -0.582825 -0.112488 1445370979 0.743469 0.308044 -0.582825 -0.112488 1445370979 0.743469 0.308044 -0.582825 -0.112488 1445370979 0.747131 0.324524 -0.568726 -0.113892 1445370979 0.747131 0.324524 -0.568726 -0.113892 1445370979 0.747131 0.324524 -0.568726 -0.113892 1445370979 0.747131 0.324524 -0.568726 -0.113892 1445370979 0.747131 0.324524 -0.568726 -0.113892 1445370979 0.748047 0.326538 -0.566162 -0.115173 1445370979 0.748047 0.326538 -0.566162 -0.115173 1445370979 0.748047 0.326538 -0.566162 -0.115173 1445370979 0.748047 0.326538 -0.566162 -0.115173 1445370979 0.748047 0.326538 -0.566162 -0.115173 1445370979 0.748047 0.326538 -0.566162 -0.115173 1445370979 0.742859 0.323303 -0.574402 -0.116638 1445370979 0.742859 0.323303 -0.574402 -0.116638 1445370979 0.742859 0.323303 -0.574402 -0.116638 1445370980 0.742859 0.323303 -0.574402 -0.116638 1445370980 0.742859 0.323303 -0.574402 -0.116638 1445370980 0.742859 0.323303 -0.574402 -0.116638 1445370980 0.742859 0.323303 -0.574402 -0.116638 1445370980 0.743164 0.291809 -0.585571 -0.140198 1445370980 0.743164 0.291809 -0.585571 -0.140198 1445370980 0.743164 0.291809 -0.585571 -0.140198 1445370980 0.743164 0.291809 -0.585571 -0.140198 1445370980 0.743164 0.291809 -0.585571 -0.140198 1445370980 0.743164 0.291809 -0.585571 -0.140198 1445370980 0.742798 0.242615 -0.599304 -0.173950 1445370980 0.742798 0.242615 -0.599304 -0.173950 1445370980 0.742798 0.242615 -0.599304 -0.173950 1445370980 0.742798 0.242615 -0.599304 -0.173950 1445370980 0.742798 0.242615 -0.599304 -0.173950 1445370980 0.742798 0.242615 -0.599304 -0.173950 1445370980 0.742798 0.242615 -0.599304 -0.173950 1445370980 0.737610 0.182434 -0.613953 -0.213989 1445370980 0.737610 0.182434 -0.613953 -0.213989 1445370980 0.737610 0.182434 -0.613953 -0.213989 1445370980 0.737610 0.182434 -0.613953 -0.213989 1445370980 0.737610 0.182434 -0.613953 -0.213989 1445370980 0.737610 0.182434 -0.613953 -0.213989 1445370980 0.724976 0.131104 -0.627014 -0.253174 1445370980 0.724976 0.131104 -0.627014 -0.253174 1445370980 0.724976 0.131104 -0.627014 -0.253174 1445370980 0.724976 0.131104 -0.627014 -0.253174 1445370980 0.724976 0.131104 -0.627014 -0.253174 1445370980 0.724976 0.131104 -0.627014 -0.253174 1445370980 0.724976 0.131104 -0.627014 -0.253174 1445370980 0.712646 0.114990 -0.634399 -0.276489 1445370980 0.712646 0.114990 -0.634399 -0.276489 1445370980 0.712646 0.114990 -0.634399 -0.276489 1445370980 0.712646 0.114990 -0.634399 -0.276489 1445370980 0.712646 0.114990 -0.634399 -0.276489 1445370980 0.712646 0.114990 -0.634399 -0.276489 1445370980 0.710083 0.106506 -0.635864 -0.283081 1445370980 0.710083 0.106506 -0.635864 -0.283081 1445370980 0.710083 0.106506 -0.635864 -0.283081 1445370980 0.710083 0.106506 -0.635864 -0.283081 1445370980 0.710083 0.106506 -0.635864 -0.283081 1445370980 0.710083 0.106506 -0.635864 -0.283081 1445370980 0.719055 0.137024 -0.631836 -0.254822 1445370980 0.719055 0.137024 -0.631836 -0.254822 1445370980 0.719055 0.137024 -0.631836 -0.254822 1445370980 0.719055 0.137024 -0.631836 -0.254822 1445370980 0.719055 0.137024 -0.631836 -0.254822 1445370980 0.719055 0.137024 -0.631836 -0.254822 1445370980 0.729126 0.169922 -0.621460 -0.230835 1445370980 0.729126 0.169922 -0.621460 -0.230835 1445370980 0.729126 0.169922 -0.621460 -0.230835 1445370980 0.729126 0.169922 -0.621460 -0.230835 1445370980 0.729126 0.169922 -0.621460 -0.230835 1445370980 0.729126 0.169922 -0.621460 -0.230835 1445370980 0.729126 0.169922 -0.621460 -0.230835 1445370980 0.737244 0.210205 -0.616699 -0.178833 1445370980 0.737244 0.210205 -0.616699 -0.178833 1445370980 0.737244 0.210205 -0.616699 -0.178833 1445370980 0.737244 0.210205 -0.616699 -0.178833 1445370980 0.737244 0.210205 -0.616699 -0.178833 1445370980 0.737610 0.271423 -0.609009 -0.106689 1445370980 0.737610 0.271423 -0.609009 -0.106689 1445370980 0.737610 0.271423 -0.609009 -0.106689 1445370980 0.737610 0.271423 -0.609009 -0.106689 1445370980 0.737610 0.271423 -0.609009 -0.106689 1445370980 0.737610 0.271423 -0.609009 -0.106689 1445370980 0.737610 0.271423 -0.609009 -0.106689 1445370980 0.731689 0.326599 -0.595947 -0.052612 1445370980 0.731689 0.326599 -0.595947 -0.052612 1445370980 0.731689 0.326599 -0.595947 -0.052612 1445370980 0.731689 0.326599 -0.595947 -0.052612 1445370980 0.731689 0.326599 -0.595947 -0.052612 1445370980 0.731689 0.326599 -0.595947 -0.052612 1445370980 0.728821 0.381226 -0.568054 -0.028137 1445370980 0.728821 0.381226 -0.568054 -0.028137 1445370980 0.728821 0.381226 -0.568054 -0.028137 1445370980 0.728821 0.381226 -0.568054 -0.028137 1445370980 0.728821 0.381226 -0.568054 -0.028137 1445370980 0.728821 0.381226 -0.568054 -0.028137 1445370980 0.728821 0.381226 -0.568054 -0.028137 1445370980 0.745056 0.383362 -0.543152 -0.053772 1445370980 0.745056 0.383362 -0.543152 -0.053772 1445370980 0.745056 0.383362 -0.543152 -0.053772 1445370980 0.745056 0.383362 -0.543152 -0.053772 1445370980 0.745056 0.383362 -0.543152 -0.053772 1445370980 0.745056 0.383362 -0.543152 -0.053772 1445370980 0.753296 0.366760 -0.542419 -0.061768 1445370980 0.753296 0.366760 -0.542419 -0.061768 1445370980 0.753296 0.366760 -0.542419 -0.061768 1445370980 0.753296 0.366760 -0.542419 -0.061768 1445370980 0.753296 0.366760 -0.542419 -0.061768 1445370980 0.753296 0.366760 -0.542419 -0.061768 1445370980 0.753296 0.366760 -0.542419 -0.061768 1445370980 0.753235 0.349365 -0.551819 -0.077576 1445370980 0.753235 0.349365 -0.551819 -0.077576 1445370980 0.753235 0.349365 -0.551819 -0.077576 1445370980 0.753235 0.349365 -0.551819 -0.077576 1445370980 0.753235 0.349365 -0.551819 -0.077576 1445370980 0.753235 0.349365 -0.551819 -0.077576 1445370980 0.758423 0.299316 -0.566589 -0.118958 1445370980 0.758423 0.299316 -0.566589 -0.118958 1445370980 0.758423 0.299316 -0.566589 -0.118958 1445370980 0.758423 0.299316 -0.566589 -0.118958 1445370980 0.758423 0.299316 -0.566589 -0.118958 1445370980 0.758423 0.299316 -0.566589 -0.118958 1445370980 0.758423 0.299316 -0.566589 -0.118958 1445370980 0.755005 0.244812 -0.586426 -0.161621 1445370980 0.755005 0.244812 -0.586426 -0.161621 1445370980 0.755005 0.244812 -0.586426 -0.161621 1445370980 0.755005 0.244812 -0.586426 -0.161621 1445370980 0.755005 0.244812 -0.586426 -0.161621 1445370980 0.755005 0.244812 -0.586426 -0.161621 1445370980 0.742737 0.182068 -0.607483 -0.214722 1445370980 0.742737 0.182068 -0.607483 -0.214722 1445370980 0.742737 0.182068 -0.607483 -0.214722 1445370981 0.742737 0.182068 -0.607483 -0.214722 1445370981 0.742737 0.182068 -0.607483 -0.214722 1445370981 0.742737 0.182068 -0.607483 -0.214722 1445370981 0.723450 0.127136 -0.626160 -0.261475 1445370981 0.723450 0.127136 -0.626160 -0.261475 1445370981 0.723450 0.127136 -0.626160 -0.261475 1445370981 0.723450 0.127136 -0.626160 -0.261475 1445370981 0.723450 0.127136 -0.626160 -0.261475 1445370981 0.723450 0.127136 -0.626160 -0.261475 1445370981 0.708679 0.097534 -0.636719 -0.287842 1445370981 0.708679 0.097534 -0.636719 -0.287842 1445370981 0.708679 0.097534 -0.636719 -0.287842 1445370981 0.708679 0.097534 -0.636719 -0.287842 1445370981 0.708679 0.097534 -0.636719 -0.287842 1445370981 0.711914 0.111084 -0.634583 -0.279663 1445370981 0.711914 0.111084 -0.634583 -0.279663 1445370981 0.711914 0.111084 -0.634583 -0.279663 1445370981 0.711914 0.111084 -0.634583 -0.279663 1445370981 0.711914 0.111084 -0.634583 -0.279663 1445370981 0.711914 0.111084 -0.634583 -0.279663 1445370981 0.725525 0.156433 -0.621765 -0.250061 1445370981 0.725525 0.156433 -0.621765 -0.250061 1445370981 0.725525 0.156433 -0.621765 -0.250061 1445370981 0.725525 0.156433 -0.621765 -0.250061 1445370981 0.725525 0.156433 -0.621765 -0.250061 1445370981 0.725525 0.156433 -0.621765 -0.250061 1445370981 0.738708 0.193420 -0.610046 -0.211609 1445370981 0.738708 0.193420 -0.610046 -0.211609 1445370981 0.738708 0.193420 -0.610046 -0.211609 1445370981 0.738708 0.193420 -0.610046 -0.211609 1445370981 0.738708 0.193420 -0.610046 -0.211609 1445370981 0.738708 0.193420 -0.610046 -0.211609 1445370981 0.738708 0.193420 -0.610046 -0.211609 1445370981 0.742981 0.242065 -0.605103 -0.152405 1445370981 0.742981 0.242065 -0.605103 -0.152405 1445370981 0.742981 0.242065 -0.605103 -0.152405 1445370981 0.742981 0.242065 -0.605103 -0.152405 1445370981 0.742981 0.242065 -0.605103 -0.152405 1445370981 0.742981 0.242065 -0.605103 -0.152405 1445370981 0.745483 0.307556 -0.582947 -0.098999 1445370981 0.745483 0.307556 -0.582947 -0.098999 1445370981 0.745483 0.307556 -0.582947 -0.098999 1445370981 0.745483 0.307556 -0.582947 -0.098999 1445370981 0.745483 0.307556 -0.582947 -0.098999 1445370981 0.745483 0.307556 -0.582947 -0.098999 1445370981 0.747009 0.352844 -0.559570 -0.065674 1445370981 0.747009 0.352844 -0.559570 -0.065674 1445370981 0.747009 0.352844 -0.559570 -0.065674 1445370981 0.747009 0.352844 -0.559570 -0.065674 1445370981 0.747009 0.352844 -0.559570 -0.065674 1445370981 0.747009 0.352844 -0.559570 -0.065674 1445370981 0.753540 0.377075 -0.535156 -0.059509 1445370981 0.753540 0.377075 -0.535156 -0.059509 1445370981 0.753540 0.377075 -0.535156 -0.059509 1445370981 0.753540 0.377075 -0.535156 -0.059509 1445370981 0.753540 0.377075 -0.535156 -0.059509 1445370981 0.753540 0.377075 -0.535156 -0.059509 1445370981 0.761108 0.376831 -0.524719 -0.057678 1445370981 0.761108 0.376831 -0.524719 -0.057678 1445370981 0.761108 0.376831 -0.524719 -0.057678 1445370981 0.761108 0.376831 -0.524719 -0.057678 1445370981 0.761108 0.376831 -0.524719 -0.057678 1445370981 0.761108 0.376831 -0.524719 -0.057678 1445370981 0.759155 0.375793 -0.527954 -0.060669 1445370981 0.759155 0.375793 -0.527954 -0.060669 1445370981 0.759155 0.375793 -0.527954 -0.060669 1445370981 0.759155 0.375793 -0.527954 -0.060669 1445370981 0.759155 0.375793 -0.527954 -0.060669 1445370981 0.759155 0.375793 -0.527954 -0.060669 1445370981 0.759155 0.375793 -0.527954 -0.060669 1445370981 0.768372 0.329712 -0.538086 -0.106323 1445370981 0.768372 0.329712 -0.538086 -0.106323 1445370981 0.768372 0.329712 -0.538086 -0.106323 1445370981 0.768372 0.329712 -0.538086 -0.106323 1445370981 0.768372 0.329712 -0.538086 -0.106323 1445370981 0.768372 0.329712 -0.538086 -0.106323 1445370981 0.772583 0.264709 -0.553955 -0.161987 1445370981 0.772583 0.264709 -0.553955 -0.161987 1445370981 0.772583 0.264709 -0.553955 -0.161987 1445370981 0.772583 0.264709 -0.553955 -0.161987 1445370981 0.772583 0.264709 -0.553955 -0.161987 1445370981 0.772583 0.264709 -0.553955 -0.161987 1445370981 0.772583 0.264709 -0.553955 -0.161987 1445370981 0.766968 0.196289 -0.574341 -0.208374 1445370981 0.766968 0.196289 -0.574341 -0.208374 1445370981 0.766968 0.196289 -0.574341 -0.208374 1445370981 0.766968 0.196289 -0.574341 -0.208374 1445370981 0.766968 0.196289 -0.574341 -0.208374 1445370981 0.766968 0.196289 -0.574341 -0.208374 1445370981 0.755371 0.142822 -0.590698 -0.245178 1445370981 0.755371 0.142822 -0.590698 -0.245178 1445370981 0.755371 0.142822 -0.590698 -0.245178 1445370981 0.755371 0.142822 -0.590698 -0.245178 1445370981 0.755371 0.142822 -0.590698 -0.245178 1445370981 0.755371 0.142822 -0.590698 -0.245178 1445370981 0.741211 0.110046 -0.603394 -0.272766 1445370981 0.741211 0.110046 -0.603394 -0.272766 1445370981 0.741211 0.110046 -0.603394 -0.272766 1445370981 0.741211 0.110046 -0.603394 -0.272766 1445370981 0.741211 0.110046 -0.603394 -0.272766 1445370981 0.741211 0.110046 -0.603394 -0.272766 1445370981 0.741211 0.110046 -0.603394 -0.272766 1445370981 0.735535 0.097534 -0.602905 -0.293152 1445370981 0.735535 0.097534 -0.602905 -0.293152 1445370981 0.735535 0.097534 -0.602905 -0.293152 1445370981 0.735535 0.097534 -0.602905 -0.293152 1445370981 0.735535 0.097534 -0.602905 -0.293152 1445370981 0.735535 0.097534 -0.602905 -0.293152 1445370981 0.737305 0.101746 -0.600769 -0.291748 1445370981 0.737305 0.101746 -0.600769 -0.291748 1445370981 0.737305 0.101746 -0.600769 -0.291748 1445370981 0.737305 0.101746 -0.600769 -0.291748 1445370981 0.737305 0.101746 -0.600769 -0.291748 1445370982 0.737305 0.101746 -0.600769 -0.291748 1445370982 0.737305 0.101746 -0.600769 -0.291748 1445370982 0.740417 0.135254 -0.603760 -0.262573 1445370982 0.740417 0.135254 -0.603760 -0.262573 1445370982 0.740417 0.135254 -0.603760 -0.262573 1445370982 0.740417 0.135254 -0.603760 -0.262573 1445370982 0.740417 0.135254 -0.603760 -0.262573 1445370982 0.740417 0.135254 -0.603760 -0.262573 1445370982 0.746948 0.150146 -0.602234 -0.238464 1445370982 0.746948 0.150146 -0.602234 -0.238464 1445370982 0.746948 0.150146 -0.602234 -0.238464 1445370982 0.746948 0.150146 -0.602234 -0.238464 1445370982 0.746948 0.150146 -0.602234 -0.238464 1445370982 0.746948 0.150146 -0.602234 -0.238464 1445370982 0.753357 0.166870 -0.604187 -0.198853 1445370982 0.753357 0.166870 -0.604187 -0.198853 1445370982 0.753357 0.166870 -0.604187 -0.198853 1445370982 0.753357 0.166870 -0.604187 -0.198853 1445370982 0.753357 0.166870 -0.604187 -0.198853 1445370982 0.753357 0.166870 -0.604187 -0.198853 1445370982 0.759155 0.215759 -0.597229 -0.143066 1445370982 0.759155 0.215759 -0.597229 -0.143066 1445370982 0.759155 0.215759 -0.597229 -0.143066 1445370982 0.759155 0.215759 -0.597229 -0.143066 1445370982 0.759155 0.215759 -0.597229 -0.143066 1445370982 0.759155 0.215759 -0.597229 -0.143066 1445370982 0.759155 0.215759 -0.597229 -0.143066 1445370982 0.759705 0.267456 -0.584106 -0.100403 1445370982 0.759705 0.267456 -0.584106 -0.100403 1445370982 0.759705 0.267456 -0.584106 -0.100403 1445370982 0.759705 0.267456 -0.584106 -0.100403 1445370982 0.759705 0.267456 -0.584106 -0.100403 1445370982 0.759705 0.267456 -0.584106 -0.100403 1445370982 0.759155 0.308655 -0.566406 -0.086792 1445370982 0.759155 0.308655 -0.566406 -0.086792 1445370982 0.759155 0.308655 -0.566406 -0.086792 1445370982 0.759155 0.308655 -0.566406 -0.086792 1445370982 0.759155 0.308655 -0.566406 -0.086792 1445370982 0.759155 0.308655 -0.566406 -0.086792 1445370982 0.773438 0.309143 -0.545227 -0.094299 1445370982 0.773438 0.309143 -0.545227 -0.094299 1445370982 0.773438 0.309143 -0.545227 -0.094299 1445370982 0.773438 0.309143 -0.545227 -0.094299 1445370982 0.773438 0.309143 -0.545227 -0.094299 1445370982 0.773438 0.309143 -0.545227 -0.094299 1445370982 0.783142 0.279602 -0.544800 -0.108154 1445370982 0.783142 0.279602 -0.544800 -0.108154 1445370982 0.783142 0.279602 -0.544800 -0.108154 1445370982 0.783142 0.279602 -0.544800 -0.108154 1445370982 0.783142 0.279602 -0.544800 -0.108154 1445370982 0.783142 0.279602 -0.544800 -0.108154 1445370982 0.783142 0.279602 -0.544800 -0.108154 1445370982 0.780029 0.244446 -0.559265 -0.137634 1445370982 0.780029 0.244446 -0.559265 -0.137634 1445370982 0.780029 0.244446 -0.559265 -0.137634 1445370982 0.780029 0.244446 -0.559265 -0.137634 1445370982 0.780029 0.244446 -0.559265 -0.137634 1445370982 0.780029 0.244446 -0.559265 -0.137634 1445370982 0.772949 0.199219 -0.575256 -0.178589 1445370982 0.772949 0.199219 -0.575256 -0.178589 1445370982 0.772949 0.199219 -0.575256 -0.178589 1445370982 0.772949 0.199219 -0.575256 -0.178589 1445370982 0.772949 0.199219 -0.575256 -0.178589 1445370982 0.772949 0.199219 -0.575256 -0.178589 1445370982 0.772949 0.199219 -0.575256 -0.178589 1445370982 0.759033 0.158875 -0.594421 -0.212891 1445370982 0.759033 0.158875 -0.594421 -0.212891 1445370982 0.759033 0.158875 -0.594421 -0.212891 1445370982 0.759033 0.158875 -0.594421 -0.212891 1445370982 0.759033 0.158875 -0.594421 -0.212891 1445370982 0.759033 0.158875 -0.594421 -0.212891 1445370982 0.744751 0.114441 -0.605774 -0.255554 1445370982 0.744751 0.114441 -0.605774 -0.255554 1445370982 0.744751 0.114441 -0.605774 -0.255554 1445370982 0.744751 0.114441 -0.605774 -0.255554 1445370982 0.744751 0.114441 -0.605774 -0.255554 1445370982 0.744751 0.114441 -0.605774 -0.255554 1445370982 0.744751 0.114441 -0.605774 -0.255554 1445370982 0.725464 0.080261 -0.616638 -0.295044 1445370982 0.725464 0.080261 -0.616638 -0.295044 1445370982 0.725464 0.080261 -0.616638 -0.295044 1445370982 0.725464 0.080261 -0.616638 -0.295044 1445370982 0.725464 0.080261 -0.616638 -0.295044 1445370982 0.725464 0.080261 -0.616638 -0.295044 1445370982 0.712952 0.055420 -0.622070 -0.318848 1445370982 0.712952 0.055420 -0.622070 -0.318848 1445370982 0.712952 0.055420 -0.622070 -0.318848 1445370982 0.712952 0.055420 -0.622070 -0.318848 1445370982 0.712952 0.055420 -0.622070 -0.318848 1445370982 0.712952 0.055420 -0.622070 -0.318848 1445370982 0.715210 0.051575 -0.622559 -0.313538 1445370982 0.715210 0.051575 -0.622559 -0.313538 1445370982 0.715210 0.051575 -0.622559 -0.313538 1445370982 0.715210 0.051575 -0.622559 -0.313538 1445370982 0.715210 0.051575 -0.622559 -0.313538 1445370982 0.715210 0.051575 -0.622559 -0.313538 1445370982 0.727112 0.076782 -0.618835 -0.287170 1445370982 0.727112 0.076782 -0.618835 -0.287170 1445370982 0.727112 0.076782 -0.618835 -0.287170 1445370982 0.727112 0.076782 -0.618835 -0.287170 1445370982 0.727112 0.076782 -0.618835 -0.287170 1445370982 0.727112 0.076782 -0.618835 -0.287170 1445370982 0.736145 0.102478 -0.618408 -0.255188 1445370982 0.736145 0.102478 -0.618408 -0.255188 1445370982 0.736145 0.102478 -0.618408 -0.255188 1445370982 0.736145 0.102478 -0.618408 -0.255188 1445370982 0.736145 0.102478 -0.618408 -0.255188 1445370982 0.736145 0.102478 -0.618408 -0.255188 1445370982 0.739624 0.151062 -0.626038 -0.195435 1445370982 0.739624 0.151062 -0.626038 -0.195435 1445370982 0.739624 0.151062 -0.626038 -0.195435 1445370982 0.739624 0.151062 -0.626038 -0.195435 1445370982 0.739624 0.151062 -0.626038 -0.195435 1445370982 0.739624 0.151062 -0.626038 -0.195435 1445370983 0.739624 0.151062 -0.626038 -0.195435 1445370983 0.737732 0.222168 -0.623352 -0.133606 1445370983 0.737732 0.222168 -0.623352 -0.133606 1445370983 0.737732 0.222168 -0.623352 -0.133606 1445370983 0.737732 0.222168 -0.623352 -0.133606 1445370983 0.737732 0.222168 -0.623352 -0.133606 1445370983 0.737732 0.222168 -0.623352 -0.133606 1445370983 0.746948 0.283569 -0.592468 -0.103027 1445370983 0.746948 0.283569 -0.592468 -0.103027 1445370983 0.746948 0.283569 -0.592468 -0.103027 1445370983 0.746948 0.283569 -0.592468 -0.103027 1445370983 0.746948 0.283569 -0.592468 -0.103027 1445370983 0.746948 0.283569 -0.592468 -0.103027 1445370983 0.756409 0.320862 -0.563599 -0.084839 1445370983 0.756409 0.320862 -0.563599 -0.084839 1445370983 0.756409 0.320862 -0.563599 -0.084839 1445370983 0.756409 0.320862 -0.563599 -0.084839 1445370983 0.756409 0.320862 -0.563599 -0.084839 1445370983 0.756409 0.320862 -0.563599 -0.084839 1445370983 0.756409 0.320862 -0.563599 -0.084839 1445370983 0.759827 0.339172 -0.549927 -0.072144 1445370983 0.759827 0.339172 -0.549927 -0.072144 1445370983 0.759827 0.339172 -0.549927 -0.072144 1445370983 0.759827 0.339172 -0.549927 -0.072144 1445370983 0.759827 0.339172 -0.549927 -0.072144 1445370983 0.767700 0.314880 -0.548767 -0.101563 1445370983 0.767700 0.314880 -0.548767 -0.101563 1445370983 0.767700 0.314880 -0.548767 -0.101563 1445370983 0.767700 0.314880 -0.548767 -0.101563 1445370983 0.767700 0.314880 -0.548767 -0.101563 1445370983 0.767700 0.314880 -0.548767 -0.101563 1445370983 0.774536 0.254822 -0.558228 -0.153198 1445370983 0.774536 0.254822 -0.558228 -0.153198 1445370983 0.774536 0.254822 -0.558228 -0.153198 1445370983 0.774536 0.254822 -0.558228 -0.153198 1445370983 0.774536 0.254822 -0.558228 -0.153198 1445370983 0.774536 0.254822 -0.558228 -0.153198 1445370983 0.774536 0.254822 -0.558228 -0.153198 1445370983 0.768250 0.200378 -0.575989 -0.194519 1445370983 0.768250 0.200378 -0.575989 -0.194519 1445370983 0.768250 0.200378 -0.575989 -0.194519 1445370983 0.768250 0.200378 -0.575989 -0.194519 1445370983 0.768250 0.200378 -0.575989 -0.194519 1445370983 0.768250 0.200378 -0.575989 -0.194519 1445370983 0.754395 0.158508 -0.593933 -0.230286 1445370983 0.754395 0.158508 -0.593933 -0.230286 1445370983 0.754395 0.158508 -0.593933 -0.230286 1445370983 0.754395 0.158508 -0.593933 -0.230286 1445370983 0.754395 0.158508 -0.593933 -0.230286 1445370983 0.754395 0.158508 -0.593933 -0.230286 1445370983 0.754395 0.158508 -0.593933 -0.230286 1445370983 0.741882 0.121765 -0.600769 -0.271729 1445370983 0.741882 0.121765 -0.600769 -0.271729 1445370983 0.741882 0.121765 -0.600769 -0.271729 1445370983 0.741882 0.121765 -0.600769 -0.271729 1445370983 0.741882 0.121765 -0.600769 -0.271729 1445370983 0.728516 0.094238 -0.610352 -0.296448 1445370983 0.728516 0.094238 -0.610352 -0.296448 1445370983 0.728516 0.094238 -0.610352 -0.296448 1445370983 0.728516 0.094238 -0.610352 -0.296448 1445370983 0.728516 0.094238 -0.610352 -0.296448 1445370983 0.728516 0.094238 -0.610352 -0.296448 1445370983 0.728516 0.094238 -0.610352 -0.296448 1445370983 0.724060 0.089966 -0.616577 -0.295898 1445370983 0.724060 0.089966 -0.616577 -0.295898 1445370983 0.724060 0.089966 -0.616577 -0.295898 1445370983 0.724060 0.089966 -0.616577 -0.295898 1445370983 0.724060 0.089966 -0.616577 -0.295898 1445370983 0.724060 0.089966 -0.616577 -0.295898 1445370983 0.728760 0.103638 -0.616272 -0.280090 1445370983 0.728760 0.103638 -0.616272 -0.280090 1445370983 0.728760 0.103638 -0.616272 -0.280090 1445370983 0.728760 0.103638 -0.616272 -0.280090 1445370983 0.728760 0.103638 -0.616272 -0.280090 1445370983 0.728760 0.103638 -0.616272 -0.280090 1445370983 0.735779 0.127014 -0.616394 -0.250061 1445370983 0.735779 0.127014 -0.616394 -0.250061 1445370983 0.735779 0.127014 -0.616394 -0.250061 1445370983 0.735779 0.127014 -0.616394 -0.250061 1445370983 0.735779 0.127014 -0.616394 -0.250061 1445370983 0.735779 0.127014 -0.616394 -0.250061 1445370983 0.742371 0.160400 -0.618958 -0.200317 1445370983 0.742371 0.160400 -0.618958 -0.200317 1445370983 0.742371 0.160400 -0.618958 -0.200317 1445370983 0.742371 0.160400 -0.618958 -0.200317 1445370983 0.742371 0.160400 -0.618958 -0.200317 1445370983 0.746216 0.227112 -0.611267 -0.133850 1445370983 0.746216 0.227112 -0.611267 -0.133850 1445370983 0.746216 0.227112 -0.611267 -0.133850 1445370983 0.746216 0.227112 -0.611267 -0.133850 1445370983 0.746216 0.227112 -0.611267 -0.133850 1445370983 0.746216 0.227112 -0.611267 -0.133850 1445370983 0.746216 0.227112 -0.611267 -0.133850 1445370983 0.742615 0.308533 -0.590027 -0.072266 1445370983 0.742615 0.308533 -0.590027 -0.072266 1445370983 0.742615 0.308533 -0.590027 -0.072266 1445370983 0.742615 0.308533 -0.590027 -0.072266 1445370983 0.742615 0.308533 -0.590027 -0.072266 1445370983 0.742615 0.308533 -0.590027 -0.072266 1445370983 0.745667 0.370911 -0.552368 -0.035950 1445370983 0.745667 0.370911 -0.552368 -0.035950 1445370983 0.745667 0.370911 -0.552368 -0.035950 1445370983 0.745667 0.370911 -0.552368 -0.035950 1445370983 0.745667 0.370911 -0.552368 -0.035950 1445370983 0.745667 0.370911 -0.552368 -0.035950 1445370983 0.754028 0.399170 -0.521118 -0.023499 1445370983 0.754028 0.399170 -0.521118 -0.023499 1445370983 0.754028 0.399170 -0.521118 -0.023499 1445370983 0.754028 0.399170 -0.521118 -0.023499 1445370983 0.760071 0.394409 -0.515503 -0.030151 1445370984 0.760071 0.394409 -0.515503 -0.030151 1445370984 0.760071 0.394409 -0.515503 -0.030151 1445370984 0.760071 0.394409 -0.515503 -0.030151 1445370984 0.760071 0.394409 -0.515503 -0.030151 1445370984 0.760071 0.394409 -0.515503 -0.030151 1445370984 0.760071 0.394409 -0.515503 -0.030151 1445370984 0.776855 0.337769 -0.525208 -0.081055 1445370984 0.776855 0.337769 -0.525208 -0.081055 1445370984 0.776855 0.337769 -0.525208 -0.081055 1445370984 0.776855 0.337769 -0.525208 -0.081055 1445370984 0.776855 0.337769 -0.525208 -0.081055 1445370984 0.776855 0.337769 -0.525208 -0.081055 1445370984 0.785400 0.258057 -0.543640 -0.145020 1445370984 0.785400 0.258057 -0.543640 -0.145020 1445370984 0.785400 0.258057 -0.543640 -0.145020 1445370984 0.785400 0.258057 -0.543640 -0.145020 1445370984 0.785400 0.258057 -0.543640 -0.145020 1445370984 0.785400 0.258057 -0.543640 -0.145020 1445370984 0.785400 0.258057 -0.543640 -0.145020 1445370984 0.774353 0.199402 -0.569031 -0.191895 1445370984 0.774353 0.199402 -0.569031 -0.191895 1445370984 0.774353 0.199402 -0.569031 -0.191895 1445370984 0.774353 0.199402 -0.569031 -0.191895 1445370984 0.774353 0.199402 -0.569031 -0.191895 1445370984 0.774353 0.199402 -0.569031 -0.191895 1445370984 0.757446 0.154175 -0.591858 -0.228577 1445370984 0.757446 0.154175 -0.591858 -0.228577 1445370984 0.757446 0.154175 -0.591858 -0.228577 1445370984 0.757446 0.154175 -0.591858 -0.228577 1445370984 0.757446 0.154175 -0.591858 -0.228577 1445370984 0.740356 0.127747 -0.604553 -0.264709 1445370984 0.740356 0.127747 -0.604553 -0.264709 1445370984 0.740356 0.127747 -0.604553 -0.264709 1445370984 0.740356 0.127747 -0.604553 -0.264709 1445370984 0.740356 0.127747 -0.604553 -0.264709 1445370984 0.740356 0.127747 -0.604553 -0.264709 1445370984 0.740356 0.127747 -0.604553 -0.264709 1445370984 0.726563 0.099609 -0.608643 -0.302917 1445370984 0.726563 0.099609 -0.608643 -0.302917 1445370984 0.726563 0.099609 -0.608643 -0.302917 1445370984 0.726563 0.099609 -0.608643 -0.302917 1445370984 0.726563 0.099609 -0.608643 -0.302917 1445370984 0.726563 0.099609 -0.608643 -0.302917 1445370984 0.719421 0.088257 -0.612122 -0.316101 1445370984 0.719421 0.088257 -0.612122 -0.316101 1445370984 0.719421 0.088257 -0.612122 -0.316101 1445370984 0.719421 0.088257 -0.612122 -0.316101 1445370984 0.719421 0.088257 -0.612122 -0.316101 1445370984 0.719421 0.088257 -0.612122 -0.316101 1445370984 0.723633 0.088684 -0.612915 -0.304688 1445370984 0.723633 0.088684 -0.612915 -0.304688 1445370984 0.723633 0.088684 -0.612915 -0.304688 1445370984 0.723633 0.088684 -0.612915 -0.304688 1445370984 0.723633 0.088684 -0.612915 -0.304688 1445370984 0.723633 0.088684 -0.612915 -0.304688 1445370984 0.734497 0.103149 -0.610107 -0.278564 1445370984 0.734497 0.103149 -0.610107 -0.278564 1445370984 0.734497 0.103149 -0.610107 -0.278564 1445370984 0.734497 0.103149 -0.610107 -0.278564 1445370984 0.734497 0.103149 -0.610107 -0.278564 1445370984 0.734497 0.103149 -0.610107 -0.278564 1445370984 0.745300 0.137695 -0.610901 -0.228882 1445370984 0.745300 0.137695 -0.610901 -0.228882 1445370984 0.745300 0.137695 -0.610901 -0.228882 1445370984 0.745300 0.137695 -0.610901 -0.228882 1445370984 0.745300 0.137695 -0.610901 -0.228882 1445370984 0.745300 0.137695 -0.610901 -0.228882 1445370984 0.745300 0.137695 -0.610901 -0.228882 1445370984 
0.848877 -0.036987 0.477905 -0.222717 1445370987 0.848877 -0.036987 0.477905 -0.222717 1445370987 0.848877 -0.036987 0.477905 -0.222717 1445370987 0.848877 -0.036987 0.477905 -0.222717 1445370987 0.848877 -0.036987 0.477905 -0.222717 1445370987 0.792542 -0.027283 0.572388 -0.208496 1445370987 0.792542 -0.027283 0.572388 -0.208496 1445370987 0.792542 -0.027283 0.572388 -0.208496 1445370987 0.792542 -0.027283 0.572388 -0.208496 1445370987 0.792542 -0.027283 0.572388 -0.208496 1445370987 0.792542 -0.027283 0.572388 -0.208496 1445370987 0.792542 -0.027283 0.572388 -0.208496 1445370987 0.746826 -0.008423 0.629883 -0.212952 1445370987 0.746826 -0.008423 0.629883 -0.212952 1445370987 0.746826 -0.008423 0.629883 -0.212952 1445370987 0.746826 -0.008423 0.629883 -0.212952 1445370987 0.746826 -0.008423 0.629883 -0.212952 1445370987 0.746826 -0.008423 0.629883 -0.212952 1445370987 0.703125 -0.015503 0.670105 -0.237244 1445370987 0.703125 -0.015503 0.670105 -0.237244 1445370987 0.703125 -0.015503 0.670105 -0.237244 1445370987 0.703125 -0.015503 0.670105 -0.237244 1445370987 0.703125 -0.015503 0.670105 -0.237244 1445370987 0.703125 -0.015503 0.670105 -0.237244 1445370987 0.703125 -0.015503 0.670105 -0.237244 1445370987 0.624268 -0.056396 0.733582 -0.262451 1445370987 0.624268 -0.056396 0.733582 -0.262451 1445370987 0.624268 -0.056396 0.733582 -0.262451 1445370987 0.624268 -0.056396 0.733582 -0.262451 1445370987 0.624268 -0.056396 0.733582 -0.262451 1445370987 0.624268 -0.056396 0.733582 -0.262451 1445370987 0.522827 -0.061646 0.793518 -0.305115 1445370987 0.522827 -0.061646 0.793518 -0.305115 1445370987 0.522827 -0.061646 0.793518 -0.305115 1445370987 0.522827 -0.061646 0.793518 -0.305115 1445370987 0.522827 -0.061646 0.793518 -0.305115 1445370987 0.468201 -0.017578 0.794739 -0.385742 1445370987 0.468201 -0.017578 0.794739 -0.385742 1445370987 0.468201 -0.017578 0.794739 -0.385742 1445370987 0.468201 -0.017578 0.794739 -0.385742 1445370987 0.468201 -0.017578 0.794739 -0.385742 1445370987 0.468201 -0.017578 0.794739 -0.385742 1445370987 0.468201 -0.017578 0.794739 -0.385742 1445370987 0.513489 0.063660 0.695923 -0.497864 1445370987 0.513489 0.063660 0.695923 -0.497864 1445370987 0.513489 0.063660 0.695923 -0.497864 1445370987 0.513489 0.063660 0.695923 -0.497864 1445370987 0.513489 0.063660 0.695923 -0.497864 1445370987 0.513489 0.063660 0.695923 -0.497864 1445370987 0.647461 0.088867 0.522156 -0.547913 1445370987 0.647461 0.088867 0.522156 -0.547913 1445370987 0.647461 0.088867 0.522156 -0.547913 1445370987 0.647461 0.088867 0.522156 -0.547913 1445370987 0.647461 0.088867 0.522156 -0.547913 1445370987 0.647461 0.088867 0.522156 -0.547913 1445370987 0.784424 -0.001099 0.294312 -0.545898 1445370987 0.784424 -0.001099 0.294312 -0.545898 1445370987 0.784424 -0.001099 0.294312 -0.545898 1445370987 0.784424 -0.001099 0.294312 -0.545898 1445370987 0.784424 -0.001099 0.294312 -0.545898 1445370987 0.784424 -0.001099 0.294312 -0.545898 1445370987 0.815002 -0.101196 0.206665 -0.531738 1445370987 0.815002 -0.101196 0.206665 -0.531738 1445370987 0.815002 -0.101196 0.206665 -0.531738 1445370987 0.815002 -0.101196 0.206665 -0.531738 1445370987 0.815002 -0.101196 0.206665 -0.531738 1445370987 0.815002 -0.101196 0.206665 -0.531738 1445370987 0.787781 -0.061035 0.248657 -0.560181 1445370987 0.787781 -0.061035 0.248657 -0.560181 1445370987 0.787781 -0.061035 0.248657 -0.560181 1445370987 0.787781 -0.061035 0.248657 -0.560181 1445370987 0.787781 -0.061035 0.248657 -0.560181 1445370987 0.787781 -0.061035 0.248657 -0.560181 1445370987 0.739380 -0.019775 0.350525 -0.574463 1445370987 0.739380 -0.019775 0.350525 -0.574463 1445370987 0.739380 -0.019775 0.350525 -0.574463 1445370987 0.739380 -0.019775 0.350525 -0.574463 1445370987 0.739380 -0.019775 0.350525 -0.574463 1445370987 0.739380 -0.019775 0.350525 -0.574463 1445370987 0.674194 -0.017761 0.493347 -0.549255 1445370987 0.674194 -0.017761 0.493347 -0.549255 1445370987 0.674194 -0.017761 0.493347 -0.549255 1445370987 0.674194 -0.017761 0.493347 -0.549255 1445370987 0.674194 -0.017761 0.493347 -0.549255 1445370987 0.674194 -0.017761 0.493347 -0.549255 1445370987 0.604309 -0.011230 0.613342 -0.508362 1445370987 0.604309 -0.011230 0.613342 -0.508362 1445370987 0.604309 -0.011230 0.613342 -0.508362 1445370987 0.604309 -0.011230 0.613342 -0.508362 1445370987 0.604309 -0.011230 0.613342 -0.508362 1445370987 0.604309 -0.011230 0.613342 -0.508362 1445370987 0.604309 -0.011230 0.613342 -0.508362 1445370987 0.543335 0.002869 0.689453 -0.478943 1445370987 0.543335 0.002869 0.689453 -0.478943 1445370987 0.543335 0.002869 0.689453 -0.478943 1445370987 0.543335 0.002869 0.689453 -0.478943 1445370987 0.543335 0.002869 0.689453 -0.478943 1445370987 0.543335 0.002869 0.689453 -0.478943 1445370988 0.516052 -0.024841 0.750793 -0.411499 1445370988 0.516052 -0.024841 0.750793 -0.411499 1445370988 0.516052 -0.024841 0.750793 -0.411499 1445370988 0.516052 -0.024841 0.750793 -0.411499 1445370988 0.516052 -0.024841 0.750793 -0.411499 1445370988 0.516052 -0.024841 0.750793 -0.411499 1445370988 0.516052 -0.024841 0.750793 -0.411499 1445370988 0.504822 -0.091858 0.772766 -0.373535 1445370988 0.504822 -0.091858 0.772766 -0.373535 1445370988 0.504822 -0.091858 0.772766 -0.373535 1445370988 0.504822 -0.091858 0.772766 -0.373535 1445370988 0.504822 -0.091858 0.772766 -0.373535 1445370988 0.504822 -0.091858 0.772766 -0.373535 1445370988 0.461304 -0.125183 0.792908 -0.377808 1445370988 0.461304 -0.125183 0.792908 -0.377808 1445370988 0.461304 -0.125183 0.792908 -0.377808 1445370988 0.461304 -0.125183 0.792908 -0.377808 1445370988 0.461304 -0.125183 0.792908 -0.377808 1445370988 0.424500 -0.051147 0.790955 -0.437622 1445370988 0.424500 -0.051147 0.790955 -0.437622 1445370988 0.424500 -0.051147 0.790955 -0.437622 1445370988 0.424500 -0.051147 0.790955 -0.437622 1445370988 0.424500 -0.051147 0.790955 -0.437622 1445370988 0.424500 -0.051147 0.790955 -0.437622 1445370988 0.442749 0.015625 0.744629 -0.499207 1445370988 0.442749 0.015625 0.744629 -0.499207 1445370988 0.442749 0.015625 0.744629 -0.499207 1445370988 0.442749 0.015625 0.744629 -0.499207 1445370988 0.442749 0.015625 0.744629 -0.499207 1445370988 0.442749 0.015625 0.744629 -0.499207 1445370988 0.442749 0.015625 0.744629 -0.499207 1445370988 0.535400 0.060181 0.635071 -0.553467 1445370988 0.535400 0.060181 0.635071 -0.553467 1445370988 0.535400 0.060181 0.635071 -0.553467 1445370988 0.535400 0.060181 0.635071 -0.553467 1445370988 0.535400 0.060181 0.635071 -0.553467 1445370988 0.535400 0.060181 0.635071 -0.553467 1445370988 0.669250 0.058044 0.452942 -0.586121 1445370988 0.669250 0.058044 0.452942 -0.586121 1445370988 0.669250 0.058044 0.452942 -0.586121 1445370988 0.669250 0.058044 0.452942 -0.586121 1445370988 0.669250 0.058044 0.452942 -0.586121 1445370988 0.669250 0.058044 0.452942 -0.586121 1445370988 0.669250 0.058044 0.452942 -0.586121 1445370988 0.789429 0.020386 0.207642 -0.577271 1445370988 0.789429 0.020386 0.207642 -0.577271 1445370988 0.789429 0.020386 0.207642 -0.577271 1445370988 0.789429 0.020386 0.207642 -0.577271 1445370988 0.789429 0.020386 0.207642 -0.577271 1445370988 0.789429 0.020386 0.207642 -0.577271 1445370988 0.820313 -0.071838 0.131592 -0.551941 1445370988 0.820313 -0.071838 0.131592 -0.551941 1445370988 0.820313 -0.071838 0.131592 -0.551941 1445370988 0.820313 -0.071838 0.131592 -0.551941 1445370988 0.820313 -0.071838 0.131592 -0.551941 1445370988 0.820313 -0.071838 0.131592 -0.551941 1445370988 0.799072 -0.051086 0.150085 -0.579895 1445370988 0.799072 -0.051086 0.150085 -0.579895 1445370988 0.799072 -0.051086 0.150085 -0.579895 1445370988 0.799072 -0.051086 0.150085 -0.579895 1445370988 0.799072 -0.051086 0.150085 -0.579895 1445370988 0.799072 -0.051086 0.150085 -0.579895 1445370988 0.799072 -0.051086 0.150085 -0.579895 1445370988 0.760437 -0.043823 0.238953 -0.602234 1445370988 0.760437 -0.043823 0.238953 -0.602234 1445370988 0.760437 -0.043823 0.238953 -0.602234 1445370988 0.760437 -0.043823 0.238953 -0.602234 1445370988 0.760437 -0.043823 0.238953 -0.602234 1445370988 0.760437 -0.043823 0.238953 -0.602234 1445370988 0.705505 -0.055847 0.400208 -0.582153 1445370988 0.705505 -0.055847 0.400208 -0.582153 1445370988 0.705505 -0.055847 0.400208 -0.582153 1445370988 0.705505 -0.055847 0.400208 -0.582153 1445370988 0.705505 -0.055847 0.400208 -0.582153 1445370988 0.705505 -0.055847 0.400208 -0.582153 1445370988 0.637634 -0.010986 0.529297 -0.559570 1445370988 0.637634 -0.010986 0.529297 -0.559570 1445370988 0.637634 -0.010986 0.529297 -0.559570 1445370988 0.637634 -0.010986 0.529297 -0.559570 1445370988 0.637634 -0.010986 0.529297 -0.559570 1445370988 0.637634 -0.010986 0.529297 -0.559570 1445370988 0.564331 0.017395 0.658081 -0.498047 1445370988 0.564331 0.017395 0.658081 -0.498047 1445370988 0.564331 0.017395 0.658081 -0.498047 1445370988 0.564331 0.017395 0.658081 -0.498047 1445370988 0.564331 0.017395 0.658081 -0.498047 1445370988 0.536377 -0.005981 0.735901 -0.413147 1445370988 0.536377 -0.005981 0.735901 -0.413147 1445370988 0.536377 -0.005981 0.735901 -0.413147 1445370988 0.536377 -0.005981 0.735901 -0.413147 1445370988 0.536377 -0.005981 0.735901 -0.413147 1445370988 0.536377 -0.005981 0.735901 -0.413147 1445370988 0.536377 -0.005981 0.735901 -0.413147 1445370988 0.567810 -0.045166 0.728577 -0.380371 1445370988 0.567810 -0.045166 0.728577 -0.380371 1445370988 0.567810 -0.045166 0.728577 -0.380371 1445370988 0.567810 -0.045166 0.728577 -0.380371 1445370988 0.567810 -0.045166 0.728577 -0.380371 1445370988 0.567810 -0.045166 0.728577 -0.380371 1445370988 0.570496 -0.134094 0.723816 -0.364136 1445370988 0.570496 -0.134094 0.723816 -0.364136 1445370988 0.570496 -0.134094 0.723816 -0.364136 1445370988 0.532166 -0.115479 0.744385 -0.386475 1445370988 0.532166 -0.115479 0.744385 -0.386475 1445370988 0.532166 -0.115479 0.744385 -0.386475 1445370988 0.532166 -0.115479 0.744385 -0.386475 1445370988 0.532166 -0.115479 0.744385 -0.386475 1445370988 0.532166 -0.115479 0.744385 -0.386475 1445370988 0.532166 -0.115479 0.744385 -0.386475 1445370989 0.512878 -0.040649 0.740845 -0.431702 1445370989 0.512878 -0.040649 0.740845 -0.431702 1445370989 0.512878 -0.040649 0.740845 -0.431702 1445370989 0.512878 -0.040649 0.740845 -0.431702 1445370989 0.512878 -0.040649 0.740845 -0.431702 1445370989 0.550903 0.007996 0.684509 -0.477356 1445370989 0.550903 0.007996 0.684509 -0.477356 1445370989 0.550903 0.007996 0.684509 -0.477356 1445370989 0.550903 0.007996 0.684509 -0.477356 1445370989 0.550903 0.007996 0.684509 -0.477356 1445370989 0.550903 0.007996 0.684509 -0.477356 1445370989 0.646606 0.045044 0.556885 -0.519348 1445370989 0.646606 0.045044 0.556885 -0.519348 1445370989 0.646606 0.045044 0.556885 -0.519348 1445370989 0.646606 0.045044 0.556885 -0.519348 1445370989 0.646606 0.045044 0.556885 -0.519348 1445370989 0.646606 0.045044 0.556885 -0.519348 1445370989 0.646606 0.045044 0.556885 -0.519348 1445370989 0.775513 0.020752 0.352295 -0.523438 1445370989 0.775513 0.020752 0.352295 -0.523438 1445370989 0.775513 0.020752 0.352295 -0.523438 1445370989 0.775513 0.020752 0.352295 -0.523438 1445370989 0.775513 0.020752 0.352295 -0.523438 1445370989 0.775513 0.020752 0.352295 -0.523438 1445370989 0.834106 -0.102356 0.208435 -0.500305 1445370989 0.834106 -0.102356 0.208435 -0.500305 1445370989 0.834106 -0.102356 0.208435 -0.500305 1445370989 0.834106 -0.102356 0.208435 -0.500305 1445370989 0.834106 -0.102356 0.208435 -0.500305 1445370989 0.834106 -0.102356 0.208435 -0.500305 1445370989 0.809814 -0.155212 0.225830 -0.518738 1445370989 0.809814 -0.155212 0.225830 -0.518738 1445370989 0.809814 -0.155212 0.225830 -0.518738 1445370989 0.809814 -0.155212 0.225830 -0.518738 1445370989 0.809814 -0.155212 0.225830 -0.518738 1445370989 0.809814 -0.155212 0.225830 -0.518738 1445370989 0.765198 -0.202393 0.311523 -0.525757 1445370989 0.765198 -0.202393 0.311523 -0.525757 1445370989 0.765198 -0.202393 0.311523 -0.525757 1445370989 0.765198 -0.202393 0.311523 -0.525757 1445370989 0.765198 -0.202393 0.311523 -0.525757 1445370989 0.765198 -0.202393 0.311523 -0.525757 1445370989 0.721985 -0.189148 0.429077 -0.508789 1445370989 0.721985 -0.189148 0.429077 -0.508789 1445370989 0.721985 -0.189148 0.429077 -0.508789 1445370989 0.721985 -0.189148 0.429077 -0.508789 1445370989 0.721985 -0.189148 0.429077 -0.508789 1445370989 0.721985 -0.189148 0.429077 -0.508789 1445370989 0.665100 -0.076111 0.522949 -0.527527 1445370989 0.665100 -0.076111 0.522949 -0.527527 1445370989 0.665100 -0.076111 0.522949 -0.527527 1445370989 0.665100 -0.076111 0.522949 -0.527527 1445370989 0.665100 -0.076111 0.522949 -0.527527 1445370989 0.579712 0.003906 0.630615 -0.515930 1445370989 0.579712 0.003906 0.630615 -0.515930 1445370989 0.579712 0.003906 0.630615 -0.515930 1445370989 0.579712 0.003906 0.630615 -0.515930 1445370989 0.579712 0.003906 0.630615 -0.515930 1445370989 0.579712 0.003906 0.630615 -0.515930 1445370989 0.579712 0.003906 0.630615 -0.515930 1445370989 0.501343 0.009827 0.746338 -0.437683 1445370989 0.501343 0.009827 0.746338 -0.437683 1445370989 0.501343 0.009827 0.746338 -0.437683 1445370989 0.501343 0.009827 0.746338 -0.437683 1445370989 0.501343 0.009827 0.746338 -0.437683 1445370989 0.501343 0.009827 0.746338 -0.437683 1445370989 0.501343 0.009827 0.746338 -0.437683 1445370989 0.464172 -0.055786 0.797913 -0.380310 1445370989 0.464172 -0.055786 0.797913 -0.380310 1445370989 0.464172 -0.055786 0.797913 -0.380310 1445370989 0.464172 -0.055786 0.797913 -0.380310 1445370989 0.464172 -0.055786 0.797913 -0.380310 1445370989 0.464172 -0.055786 0.797913 -0.380310 1445370989 0.458557 -0.152466 0.793396 -0.369995 1445370989 0.458557 -0.152466 0.793396 -0.369995 1445370989 0.458557 -0.152466 0.793396 -0.369995 1445370989 0.458557 -0.152466 0.793396 -0.369995 1445370989 0.458557 -0.152466 0.793396 -0.369995 1445370989 0.458557 -0.152466 0.793396 -0.369995 1445370989 0.453125 -0.137146 0.786621 -0.396301 1445370989 0.453125 -0.137146 0.786621 -0.396301 1445370989 0.453125 -0.137146 0.786621 -0.396301 1445370989 0.453125 -0.137146 0.786621 -0.396301 1445370989 0.453125 -0.137146 0.786621 -0.396301 1445370989 0.453125 -0.137146 0.786621 -0.396301 1445370989 0.453125 -0.137146 0.786621 -0.396301 1445370989 0.437561 -0.051392 0.798340 -0.410400 1445370989 0.437561 -0.051392 0.798340 -0.410400 1445370989 0.437561 -0.051392 0.798340 -0.410400 1445370989 0.437561 -0.051392 0.798340 -0.410400 1445370989 0.437561 -0.051392 0.798340 -0.410400 1445370989 0.437561 -0.051392 0.798340 -0.410400 1445370989 0.459412 0.032654 0.769409 -0.442505 1445370989 0.459412 0.032654 0.769409 -0.442505 1445370989 0.459412 0.032654 0.769409 -0.442505 1445370989 0.459412 0.032654 0.769409 -0.442505 1445370989 0.459412 0.032654 0.769409 -0.442505 1445370989 0.459412 0.032654 0.769409 -0.442505 1445370989 0.539734 0.098206 0.666016 -0.505432 1445370989 0.539734 0.098206 0.666016 -0.505432 1445370989 0.539734 0.098206 0.666016 -0.505432 1445370989 0.539734 0.098206 0.666016 -0.505432 1445370989 0.539734 0.098206 0.666016 -0.505432 1445370989 0.539734 0.098206 0.666016 -0.505432 1445370989 0.539734 0.098206 0.666016 -0.505432 1445370989 0.679016 0.084167 0.501709 -0.529236 1445370989 0.679016 0.084167 0.501709 -0.529236 1445370989 0.679016 0.084167 0.501709 -0.529236 1445370989 0.679016 0.084167 0.501709 -0.529236 1445370989 0.679016 0.084167 0.501709 -0.529236 1445370989 0.679016 0.084167 0.501709 -0.529236 1445370989 0.797058 -0.010437 0.267212 -0.541382 1445370990 0.797058 -0.010437 0.267212 -0.541382 1445370990 0.797058 -0.010437 0.267212 -0.541382 1445370990 0.797058 -0.010437 0.267212 -0.541382 1445370990 0.797058 -0.010437 0.267212 -0.541382 1445370990 0.797058 -0.010437 0.267212 -0.541382 1445370990 0.820496 -0.120483 0.181641 -0.528442 1445370990 0.820496 -0.120483 0.181641 -0.528442 1445370990 0.820496 -0.120483 0.181641 -0.528442 1445370990 0.820496 -0.120483 0.181641 -0.528442 1445370990 0.820496 -0.120483 0.181641 -0.528442 1445370990 0.820496 -0.120483 0.181641 -0.528442 1445370990 0.792725 -0.078918 0.157349 -0.583618 1445370990 0.792725 -0.078918 0.157349 -0.583618 1445370990 0.792725 -0.078918 0.157349 -0.583618 1445370990 0.792725 -0.078918 0.157349 -0.583618 1445370990 0.792725 -0.078918 0.157349 -0.583618 1445370990 0.762939 -0.092041 0.243652 -0.591675 1445370990 0.762939 -0.092041 0.243652 -0.591675 1445370990 0.762939 -0.092041 0.243652 -0.591675 1445370990 0.762939 -0.092041 0.243652 -0.591675 1445370990 0.762939 -0.092041 0.243652 -0.591675 1445370990 0.762939 -0.092041 0.243652 -0.591675 1445370990 0.733459 -0.014709 0.329895 -0.594116 1445370990 0.733459 -0.014709 0.329895 -0.594116 1445370990 0.733459 -0.014709 0.329895 -0.594116 1445370990 0.733459 -0.014709 0.329895 -0.594116 1445370990 0.733459 -0.014709 0.329895 -0.594116 1445370990 0.733459 -0.014709 0.329895 -0.594116 1445370990 0.679382 0.055054 0.443359 -0.582092 1445370990 0.679382 0.055054 0.443359 -0.582092 1445370990 0.679382 0.055054 0.443359 -0.582092 1445370990 0.679382 0.055054 0.443359 -0.582092 1445370990 0.679382 0.055054 0.443359 -0.582092 1445370990 0.679382 0.055054 0.443359 -0.582092 1445370990 0.601135 0.066528 0.595642 -0.528625 1445370990 0.601135 0.066528 0.595642 -0.528625 1445370990 0.601135 0.066528 0.595642 -0.528625 1445370990 0.601135 0.066528 0.595642 -0.528625 1445370990 0.601135 0.066528 0.595642 -0.528625 1445370990 0.601135 0.066528 0.595642 -0.528625 1445370990 0.601135 0.066528 0.595642 -0.528625 1445370990 0.511902 -0.005737 0.727844 -0.456177 1445370990 0.511902 -0.005737 0.727844 -0.456177 1445370990 0.511902 -0.005737 0.727844 -0.456177 1445370990 0.511902 -0.005737 0.727844 -0.456177 1445370990 0.511902 -0.005737 0.727844 -0.456177 1445370990 0.511902 -0.005737 0.727844 -0.456177 1445370990 0.442566 -0.110901 0.791565 -0.406494 1445370990 0.442566 -0.110901 0.791565 -0.406494 1445370990 0.442566 -0.110901 0.791565 -0.406494 1445370990 0.442566 -0.110901 0.791565 -0.406494 1445370990 0.442566 -0.110901 0.791565 -0.406494 1445370990 0.442566 -0.110901 0.791565 -0.406494 1445370990 0.442566 -0.110901 0.791565 -0.406494 1445370990 0.429932 -0.205811 0.783081 -0.399475 1445370990 0.429932 -0.205811 0.783081 -0.399475 1445370990 0.429932 -0.205811 0.783081 -0.399475 1445370990 0.429932 -0.205811 0.783081 -0.399475 1445370990 0.429932 -0.205811 0.783081 -0.399475 1445370990 0.429932 -0.205811 0.783081 -0.399475 1445370990 0.456482 -0.182251 0.772705 -0.401550 1445370990 0.456482 -0.182251 0.772705 -0.401550 1445370990 0.456482 -0.182251 0.772705 -0.401550 1445370990 0.456482 -0.182251 0.772705 -0.401550 1445370990 0.456482 -0.182251 0.772705 -0.401550 1445370990 0.456482 -0.182251 0.772705 -0.401550 1445370990 0.468750 -0.095947 0.778320 -0.406555 1445370990 0.468750 -0.095947 0.778320 -0.406555 1445370990 0.468750 -0.095947 0.778320 -0.406555 1445370990 0.468750 -0.095947 0.778320 -0.406555 1445370990 0.468750 -0.095947 0.778320 -0.406555 1445370990 0.468750 -0.095947 0.778320 -0.406555 1445370990 0.484741 0.013672 0.739014 -0.467590 1445370990 0.484741 0.013672 0.739014 -0.467590 1445370990 0.484741 0.013672 0.739014 -0.467590 1445370990 0.484741 0.013672 0.739014 -0.467590 1445370990 0.484741 0.013672 0.739014 -0.467590 1445370990 0.484741 0.013672 0.739014 -0.467590 1445370990 0.484741 0.013672 0.739014 -0.467590 1445370990 0.548828 0.104004 0.643494 -0.523315 1445370990 0.548828 0.104004 0.643494 -0.523315 1445370990 0.548828 0.104004 0.643494 -0.523315 1445370990 0.548828 0.104004 0.643494 -0.523315 1445370990 0.548828 0.104004 0.643494 -0.523315 1445370990 0.548828 0.104004 0.643494 -0.523315 1445370990 0.667725 0.109924 0.494385 -0.545471 1445370990 0.667725 0.109924 0.494385 -0.545471 1445370990 0.667725 0.109924 0.494385 -0.545471 1445370990 0.667725 0.109924 0.494385 -0.545471 1445370990 0.667725 0.109924 0.494385 -0.545471 1445370990 0.667725 0.109924 0.494385 -0.545471 1445370990 0.779419 0.036743 0.267761 -0.565247 1445370990 0.779419 0.036743 0.267761 -0.565247 1445370990 0.779419 0.036743 0.267761 -0.565247 1445370990 0.779419 0.036743 0.267761 -0.565247 1445370990 0.809082 -0.107239 0.129944 -0.562988 1445370990 0.809082 -0.107239 0.129944 -0.562988 1445370990 0.809082 -0.107239 0.129944 -0.562988 1445370990 0.809082 -0.107239 0.129944 -0.562988 1445370990 0.809082 -0.107239 0.129944 -0.562988 1445370990 0.809082 -0.107239 0.129944 -0.562988 1445370990 0.790833 -0.086975 0.048645 -0.603882 1445370990 0.790833 -0.086975 0.048645 -0.603882 1445370990 0.790833 -0.086975 0.048645 -0.603882 1445370990 0.790833 -0.086975 0.048645 -0.603882 1445370990 0.790833 -0.086975 0.048645 -0.603882 1445370990 0.790833 -0.086975 0.048645 -0.603882 1445370990 0.766724 -0.086304 0.059753 -0.633362 1445370990 0.766724 -0.086304 0.059753 -0.633362 1445370991 0.766724 -0.086304 0.059753 -0.633362 1445370991 0.766724 -0.086304 0.059753 -0.633362 1445370991 0.766724 -0.086304 0.059753 -0.633362 1445370991 0.753235 -0.060303 0.151367 -0.637207 1445370991 0.753235 -0.060303 0.151367 -0.637207 1445370991 0.753235 -0.060303 0.151367 -0.637207 1445370991 0.753235 -0.060303 0.151367 -0.637207 1445370991 0.753235 -0.060303 0.151367 -0.637207 1445370991 0.753235 -0.060303 0.151367 -0.637207 1445370991 0.724426 0.022583 0.256897 -0.639282 1445370991 0.724426 0.022583 0.256897 -0.639282 1445370991 0.724426 0.022583 0.256897 -0.639282 1445370991 0.724426 0.022583 0.256897 -0.639282 1445370991 0.724426 0.022583 0.256897 -0.639282 1445370991 0.724426 0.022583 0.256897 -0.639282 1445370991 0.724426 0.022583 0.256897 -0.639282 1445370991 0.668884 0.083801 0.402039 -0.619629 1445370991 0.668884 0.083801 0.402039 -0.619629 1445370991 0.668884 0.083801 0.402039 -0.619629 1445370991 0.668884 0.083801 0.402039 -0.619629 1445370991 0.668884 0.083801 0.402039 -0.619629 1445370991 0.668884 0.083801 0.402039 -0.619629 1445370991 0.597229 0.105225 0.550354 -0.573792 1445370991 0.597229 0.105225 0.550354 -0.573792 1445370991 0.597229 0.105225 0.550354 -0.573792 1445370991 0.597229 0.105225 0.550354 -0.573792 1445370991 0.527893 0.109558 0.657471 -0.526306 1445370991 0.527893 0.109558 0.657471 -0.526306 1445370991 0.527893 0.109558 0.657471 -0.526306 1445370991 0.527893 0.109558 0.657471 -0.526306 1445370991 0.527893 0.109558 0.657471 -0.526306 1445370991 0.527893 0.109558 0.657471 -0.526306 1445370991 0.504700 0.037170 0.752075 -0.422180 1445370991 0.504700 0.037170 0.752075 -0.422180 1445370991 0.504700 0.037170 0.752075 -0.422180 1445370991 0.504700 0.037170 0.752075 -0.422180 1445370991 0.504700 0.037170 0.752075 -0.422180 1445370991 0.504700 0.037170 0.752075 -0.422180 1445370991 0.511169 -0.049255 0.772156 -0.374084 1445370991 0.511169 -0.049255 0.772156 -0.374084 1445370991 0.511169 -0.049255 0.772156 -0.374084 1445370991 0.511169 -0.049255 0.772156 -0.374084 1445370991 0.511169 -0.049255 0.772156 -0.374084 1445370991 0.511169 -0.049255 0.772156 -0.374084 1445370991 0.518066 -0.074097 0.760620 -0.384094 1445370991 0.518066 -0.074097 0.760620 -0.384094 1445370991 0.518066 -0.074097 0.760620 -0.384094 1445370991 0.518066 -0.074097 0.760620 -0.384094 1445370991 0.518066 -0.074097 0.760620 -0.384094 1445370991 0.518066 -0.074097 0.760620 -0.384094 1445370991 0.505310 -0.022888 0.738403 -0.445923 1445370991 0.505310 -0.022888 0.738403 -0.445923 1445370991 0.505310 -0.022888 0.738403 -0.445923 1445370991 0.505310 -0.022888 0.738403 -0.445923 1445370991 0.505310 -0.022888 0.738403 -0.445923 1445370991 0.505310 -0.022888 0.738403 -0.445923 1445370991 0.504700 0.046753 0.686157 -0.521729 1445370991 0.504700 0.046753 0.686157 -0.521729 1445370991 0.504700 0.046753 0.686157 -0.521729 1445370991 0.504700 0.046753 0.686157 -0.521729 1445370991 0.561829 0.122559 0.564331 -0.592346 1445370991 0.561829 0.122559 0.564331 -0.592346 1445370991 0.561829 0.122559 0.564331 -0.592346 1445370991 0.561829 0.122559 0.564331 -0.592346 1445370991 0.561829 0.122559 0.564331 -0.592346 1445370991 0.561829 0.122559 0.564331 -0.592346 1445370991 0.561829 0.122559 0.564331 -0.592346 1445370991 0.694763 0.097961 0.383728 -0.600403 1445370991 0.694763 0.097961 0.383728 -0.600403 1445370991 0.694763 0.097961 0.383728 -0.600403 1445370991 0.694763 0.097961 0.383728 -0.600403 1445370991 0.694763 0.097961 0.383728 -0.600403 1445370991 0.694763 0.097961 0.383728 -0.600403 1445370991 0.781433 0.073242 0.137817 -0.604126 1445370991 0.781433 0.073242 0.137817 -0.604126 1445370991 0.781433 0.073242 0.137817 -0.604126 1445370991 0.781433 0.073242 0.137817 -0.604126 1445370991 0.781433 0.073242 0.137817 -0.604126 1445370991 0.781433 0.073242 0.137817 -0.604126 1445370991 0.784912 0.069641 0.038147 -0.614502 1445370991 0.784912 0.069641 0.038147 -0.614502 1445370991 0.784912 0.069641 0.038147 -0.614502 1445370991 0.784912 0.069641 0.038147 -0.614502 1445370991 0.784912 0.069641 0.038147 -0.614502 1445370991 0.784912 0.069641 0.038147 -0.614502 1445370991 0.743225 0.130249 0.010376 -0.656189 1445370991 0.743225 0.130249 0.010376 -0.656189 1445370991 0.743225 0.130249 0.010376 -0.656189 1445370991 0.743225 0.130249 0.010376 -0.656189 1445370991 0.743225 0.130249 0.010376 -0.656189 1445370991 0.743225 0.130249 0.010376 -0.656189 1445370991 0.694275 0.127747 0.107727 -0.700012 1445370991 0.694275 0.127747 0.107727 -0.700012 1445370991 0.694275 0.127747 0.107727 -0.700012 1445370991 0.694275 0.127747 0.107727 -0.700012 1445370991 0.694275 0.127747 0.107727 -0.700012 1445370991 0.694275 0.127747 0.107727 -0.700012 1445370991 0.637085 0.126221 0.271667 -0.710205 1445370991 0.637085 0.126221 0.271667 -0.710205 1445370991 0.637085 0.126221 0.271667 -0.710205 1445370991 0.637085 0.126221 0.271667 -0.710205 1445370991 0.637085 0.126221 0.271667 -0.710205 1445370991 0.637085 0.126221 0.271667 -0.710205 1445370991 0.568420 0.148743 0.426025 -0.687927 1445370991 0.568420 0.148743 0.426025 -0.687927 1445370991 0.568420 0.148743 0.426025 -0.687927 1445370992 0.568420 0.148743 0.426025 -0.687927 1445370992 0.568420 0.148743 0.426025 -0.687927 1445370992 0.511719 0.147217 0.569519 -0.626160 1445370992 0.511719 0.147217 0.569519 -0.626160 1445370992 0.511719 0.147217 0.569519 -0.626160 1445370992 0.511719 0.147217 0.569519 -0.626160 1445370992 0.487915 0.109375 0.684204 -0.530884 1445370992 0.487915 0.109375 0.684204 -0.530884 1445370992 0.487915 0.109375 0.684204 -0.530884 1445370992 0.487915 0.109375 0.684204 -0.530884 1445370992 0.487915 0.109375 0.684204 -0.530884 1445370992 0.487915 0.109375 0.684204 -0.530884 1445370992 0.486206 0.044556 0.749023 -0.447815 1445370992 0.486206 0.044556 0.749023 -0.447815 1445370992 0.486206 0.044556 0.749023 -0.447815 1445370992 0.486206 0.044556 0.749023 -0.447815 1445370992 0.486206 0.044556 0.749023 -0.447815 1445370992 0.486206 0.044556 0.749023 -0.447815 1445370992 0.486328 -0.031189 0.781128 -0.390198 1445370992 0.486328 -0.031189 0.781128 -0.390198 1445370992 0.486328 -0.031189 0.781128 -0.390198 1445370992 0.486328 -0.031189 0.781128 -0.390198 1445370992 0.486328 -0.031189 0.781128 -0.390198 1445370992 0.486328 -0.031189 0.781128 -0.390198 1445370992 0.471497 -0.103821 0.799072 -0.358215 1445370992 0.471497 -0.103821 0.799072 -0.358215 1445370992 0.471497 -0.103821 0.799072 -0.358215 1445370992 0.471497 -0.103821 0.799072 -0.358215 1445370992 0.471497 -0.103821 0.799072 -0.358215 1445370992 0.471497 -0.103821 0.799072 -0.358215 1445370992 0.471497 -0.103821 0.799072 -0.358215 1445370992 0.457642 -0.060425 0.784790 -0.413513 1445370992 0.457642 -0.060425 0.784790 -0.413513 1445370992 0.457642 -0.060425 0.784790 -0.413513 1445370992 0.457642 -0.060425 0.784790 -0.413513 1445370992 0.457642 -0.060425 0.784790 -0.413513 1445370992 0.457458 0.048462 0.744934 -0.483093 1445370992 0.457458 0.048462 0.744934 -0.483093 1445370992 0.457458 0.048462 0.744934 -0.483093 1445370992 0.457458 0.048462 0.744934 -0.483093 1445370992 
0.705994 -0.070862 -0.607788 -0.356628 1445370994 0.712708 -0.068176 -0.605347 -0.347778 1445370994 0.712708 -0.068176 -0.605347 -0.347778 1445370994 0.712708 -0.068176 -0.605347 -0.347778 1445370994 0.712708 -0.068176 -0.605347 -0.347778 1445370994 0.712708 -0.068176 -0.605347 -0.347778 1445370994 0.712708 -0.068176 -0.605347 -0.347778 1445370994 0.718567 -0.065186 -0.604797 -0.337158 1445370994 0.718567 -0.065186 -0.604797 -0.337158 1445370994 0.718567 -0.065186 -0.604797 -0.337158 1445370994 0.718567 -0.065186 -0.604797 -0.337158 1445370994 0.718567 -0.065186 -0.604797 -0.337158 1445370994 0.724304 -0.068604 -0.598267 -0.335754 1445370994 0.724304 -0.068604 -0.598267 -0.335754 1445370994 0.724304 -0.068604 -0.598267 -0.335754 1445370994 0.735413 -0.041138 -0.594849 -0.321899 1445370994 0.735413 -0.041138 -0.594849 -0.321899 1445370994 0.735413 -0.041138 -0.594849 -0.321899 1445370994 0.735413 -0.041138 -0.594849 -0.321899 1445370994 0.735413 -0.041138 -0.594849 -0.321899 1445370994 0.735413 -0.041138 -0.594849 -0.321899 1445370994 0.735413 -0.041138 -0.594849 -0.321899 1445370995 0.742676 -0.002441 -0.593933 -0.309387 1445370995 0.742676 -0.002441 -0.593933 -0.309387 1445370995 0.742676 -0.002441 -0.593933 -0.309387 1445370995 0.742676 -0.002441 -0.593933 -0.309387 1445370995 0.742676 -0.002441 -0.593933 -0.309387 1445370995 0.747131 0.032593 -0.591736 -0.301025 1445370995 0.747131 0.032593 -0.591736 -0.301025 1445370995 0.747131 0.032593 -0.591736 -0.301025 1445370995 0.747131 0.032593 -0.591736 -0.301025 1445370995 0.747131 0.032593 -0.591736 -0.301025 1445370995 0.747131 0.032593 -0.591736 -0.301025 1445370995 0.751099 0.064819 -0.591003 -0.286987 1445370995 0.751099 0.064819 -0.591003 -0.286987 1445370995 0.751099 0.064819 -0.591003 -0.286987 1445370995 0.751099 0.064819 -0.591003 -0.286987 1445370995 0.751099 0.064819 -0.591003 -0.286987 1445370995 0.751099 0.064819 -0.591003 -0.286987 1445370995 0.751099 0.064819 -0.591003 -0.286987 1445370995 0.758240 0.088989 -0.584778 -0.274170 1445370995 0.758240 0.088989 -0.584778 -0.274170 1445370995 0.758240 0.088989 -0.584778 -0.274170 1445370995 0.758240 0.088989 -0.584778 -0.274170 1445370995 0.758240 0.088989 -0.584778 -0.274170 1445370995 0.758240 0.088989 -0.584778 -0.274170 1445370995 0.769165 0.109985 -0.575195 -0.255737 1445370995 0.769165 0.109985 -0.575195 -0.255737 1445370995 0.769165 0.109985 -0.575195 -0.255737 1445370995 0.769165 0.109985 -0.575195 -0.255737 1445370995 0.769165 0.109985 -0.575195 -0.255737 1445370995 0.769165 0.109985 -0.575195 -0.255737 1445370995 0.777588 0.145203 -0.571777 -0.217590 1445370995 0.777588 0.145203 -0.571777 -0.217590 1445370995 0.777588 0.145203 -0.571777 -0.217590 1445370995 0.777588 0.145203 -0.571777 -0.217590 1445370995 0.777588 0.145203 -0.571777 -0.217590 1445370995 0.777588 0.145203 -0.571777 -0.217590 1445370995 0.779236 0.171448 -0.572571 -0.188538 1445370995 0.779236 0.171448 -0.572571 -0.188538 1445370995 0.779236 0.171448 -0.572571 -0.188538 1445370995 0.779236 0.171448 -0.572571 -0.188538 1445370995 0.779236 0.171448 -0.572571 -0.188538 1445370995 0.779236 0.171448 -0.572571 -0.188538 1445370995 0.779236 0.171448 -0.572571 -0.188538 1445370995 0.774841 0.183960 -0.580261 -0.170410 1445370995 0.774841 0.183960 -0.580261 -0.170410 1445370995 0.774841 0.183960 -0.580261 -0.170410 1445370995 0.774841 0.183960 -0.580261 -0.170410 1445370995 0.774841 0.183960 -0.580261 -0.170410 1445370995 0.768738 0.196289 -0.589722 -0.150757 1445370995 0.768738 0.196289 -0.589722 -0.150757 1445370995 0.768738 0.196289 -0.589722 -0.150757 1445370995 0.768738 0.196289 -0.589722 -0.150757 1445370995 0.768738 0.196289 -0.589722 -0.150757 1445370995 0.768738 0.196289 -0.589722 -0.150757 1445370995 0.768738 0.196289 -0.589722 -0.150757 1445370995 0.763184 0.233704 -0.587769 -0.131897 1445370995 0.763184 0.233704 -0.587769 -0.131897 1445370995 0.763184 0.233704 -0.587769 -0.131897 1445370995 0.763184 0.233704 -0.587769 -0.131897 1445370995 0.763184 0.233704 -0.587769 -0.131897 1445370995 0.763184 0.233704 -0.587769 -0.131897 1445370995 0.757629 0.248413 -0.588806 -0.132629 1445370995 0.757629 0.248413 -0.588806 -0.132629 1445370995 0.757629 0.248413 -0.588806 -0.132629 1445370995 0.757629 0.248413 -0.588806 -0.132629 1445370995 0.757629 0.248413 -0.588806 -0.132629 1445370995 0.757629 0.248413 -0.588806 -0.132629 1445370995 0.752991 0.243286 -0.598877 -0.123108 1445370995 0.752991 0.243286 -0.598877 -0.123108 1445370995 0.752991 0.243286 -0.598877 -0.123108 1445370995 0.752991 0.243286 -0.598877 -0.123108 1445370995 0.752991 0.243286 -0.598877 -0.123108 1445370995 0.752991 0.243286 -0.598877 -0.123108 1445370995 0.742371 0.215210 -0.625610 -0.105896 1445370995 0.742371 0.215210 -0.625610 -0.105896 1445370995 0.742371 0.215210 -0.625610 -0.105896 1445370995 0.742371 0.215210 -0.625610 -0.105896 1445370995 0.742371 0.215210 -0.625610 -0.105896 1445370995 0.742371 0.215210 -0.625610 -0.105896 1445370995 0.734192 0.152222 -0.652283 -0.110779 1445370995 0.734192 0.152222 -0.652283 -0.110779 1445370995 0.734192 0.152222 -0.652283 -0.110779 1445370995 0.734192 0.152222 -0.652283 -0.110779 1445370995 0.734192 0.152222 -0.652283 -0.110779 1445370995 0.734192 0.152222 -0.652283 -0.110779 1445370995 0.734192 0.152222 -0.652283 -0.110779 1445370995 0.731995 0.038452 -0.662537 -0.154053 1445370995 0.731995 0.038452 -0.662537 -0.154053 1445370995 0.731995 0.038452 -0.662537 -0.154053 1445370995 0.731995 0.038452 -0.662537 -0.154053 1445370995 0.731995 0.038452 -0.662537 -0.154053 1445370995 0.731995 0.038452 -0.662537 -0.154053 1445370995 0.727478 -0.077271 -0.648865 -0.209290 1445370995 0.727478 -0.077271 -0.648865 -0.209290 1445370995 0.727478 -0.077271 -0.648865 -0.209290 1445370995 0.727478 -0.077271 -0.648865 -0.209290 1445370995 0.727478 -0.077271 -0.648865 -0.209290 1445370995 0.727478 -0.077271 -0.648865 -0.209290 1445370995 0.720215 -0.139160 -0.642029 -0.222900 1445370995 0.720215 -0.139160 -0.642029 -0.222900 1445370995 0.720215 -0.139160 -0.642029 -0.222900 1445370995 0.720215 -0.139160 -0.642029 -0.222900 1445370995 0.720215 -0.139160 -0.642029 -0.222900 1445370995 0.720215 -0.139160 -0.642029 -0.222900 1445370995 0.740784 -0.097107 -0.633789 -0.200317 1445370995 0.740784 -0.097107 -0.633789 -0.200317 1445370995 0.740784 -0.097107 -0.633789 -0.200317 1445370995 0.740784 -0.097107 -0.633789 -0.200317 1445370995 0.740784 -0.097107 -0.633789 -0.200317 1445370995 0.740784 -0.097107 -0.633789 -0.200317 1445370995 0.740784 -0.097107 -0.633789 -0.200317 1445370996 0.770325 -0.001038 -0.611694 -0.179993 1445370996 0.770325 -0.001038 -0.611694 -0.179993 1445370996 0.770325 -0.001038 -0.611694 -0.179993 1445370996 0.770325 -0.001038 -0.611694 -0.179993 1445370996 0.770325 -0.001038 -0.611694 -0.179993 1445370996 0.775330 0.089539 -0.603394 -0.163574 1445370996 0.775330 0.089539 -0.603394 -0.163574 1445370996 0.775330 0.089539 -0.603394 -0.163574 1445370996 0.775330 0.089539 -0.603394 -0.163574 1445370996 0.775330 0.089539 -0.603394 -0.163574 1445370996 0.775330 0.089539 -0.603394 -0.163574 1445370996 0.770386 0.181885 -0.591125 -0.154724 1445370996 0.770386 0.181885 -0.591125 -0.154724 1445370996 0.770386 0.181885 -0.591125 -0.154724 1445370996 0.770386 0.181885 -0.591125 -0.154724 1445370996 0.770386 0.181885 -0.591125 -0.154724 1445370996 0.770386 0.181885 -0.591125 -0.154724 1445370996 0.749878 0.286316 -0.580627 -0.136230 1445370996 0.749878 0.286316 -0.580627 -0.136230 1445370996 0.749878 0.286316 -0.580627 -0.136230 1445370996 0.749878 0.286316 -0.580627 -0.136230 1445370996 0.749878 0.286316 -0.580627 -0.136230 1445370996 0.749878 0.286316 -0.580627 -0.136230 1445370996 0.749878 0.286316 -0.580627 -0.136230 1445370996 0.712219 0.377258 -0.580444 -0.116211 1445370996 0.712219 0.377258 -0.580444 -0.116211 1445370996 0.712219 0.377258 -0.580444 -0.116211 1445370996 0.712219 0.377258 -0.580444 -0.116211 1445370996 0.712219 0.377258 -0.580444 -0.116211 1445370996 0.705811 0.394043 -0.574280 -0.129272 1445370996 0.705811 0.394043 -0.574280 -0.129272 1445370996 0.705811 0.394043 -0.574280 -0.129272 1445370996 0.705811 0.394043 -0.574280 -0.129272 1445370996 0.705811 0.394043 -0.574280 -0.129272 1445370996 0.705811 0.394043 -0.574280 -0.129272 1445370996 0.713806 0.412048 -0.556641 -0.103943 1445370996 0.713806 0.412048 -0.556641 -0.103943 1445370996 0.713806 0.412048 -0.556641 -0.103943 1445370996 0.713806 0.412048 -0.556641 -0.103943 1445370996 0.713806 0.412048 -0.556641 -0.103943 1445370996 0.713806 0.412048 -0.556641 -0.103943 1445370996 0.725952 0.405396 -0.543274 -0.116150 1445370996 0.725952 0.405396 -0.543274 -0.116150 1445370996 0.725952 0.405396 -0.543274 -0.116150 1445370996 0.725952 0.405396 -0.543274 -0.116150 1445370996 0.725952 0.405396 -0.543274 -0.116150 1445370996 0.725952 0.405396 -0.543274 -0.116150 1445370996 0.725952 0.405396 -0.543274 -0.116150 1445370996 0.757080 0.350403 -0.525879 -0.165771 1445370996 0.757080 0.350403 -0.525879 -0.165771 1445370996 0.757080 0.350403 -0.525879 -0.165771 1445370996 0.757080 0.350403 -0.525879 -0.165771 1445370996 0.757080 0.350403 -0.525879 -0.165771 1445370996 0.757080 0.350403 -0.525879 -0.165771 1445370996 0.764038 0.275818 -0.542725 -0.213684 1445370996 0.764038 0.275818 -0.542725 -0.213684 1445370996 0.764038 0.275818 -0.542725 -0.213684 1445370996 0.764038 0.275818 -0.542725 -0.213684 1445370996 0.764038 0.275818 -0.542725 -0.213684 1445370996 0.764038 0.275818 -0.542725 -0.213684 1445370996 0.747131 0.256592 -0.570129 -0.225525 1445370996 0.747131 0.256592 -0.570129 -0.225525 1445370996 0.747131 0.256592 -0.570129 -0.225525 1445370996 0.747131 0.256592 -0.570129 -0.225525 1445370996 0.747131 0.256592 -0.570129 -0.225525 1445370996 0.722107 0.268188 -0.589600 -0.243042 1445370996 0.722107 0.268188 -0.589600 -0.243042 1445370996 0.722107 0.268188 -0.589600 -0.243042 1445370996 0.722107 0.268188 -0.589600 -0.243042 1445370996 0.722107 0.268188 -0.589600 -0.243042 1445370996 0.722107 0.268188 -0.589600 -0.243042 1445370996 0.718079 0.202759 -0.585815 -0.316345 1445370996 0.718079 0.202759 -0.585815 -0.316345 1445370996 0.718079 0.202759 -0.585815 -0.316345 1445370996 0.718079 0.202759 -0.585815 -0.316345 1445370996 0.718079 0.202759 -0.585815 -0.316345 1445370996 0.718079 0.202759 -0.585815 -0.316345 1445370996 0.727051 0.148010 -0.560852 -0.367310 1445370996 0.727051 0.148010 -0.560852 -0.367310 1445370996 0.727051 0.148010 -0.560852 -0.367310 1445370996 0.727051 0.148010 -0.560852 -0.367310 1445370996 0.727051 0.148010 -0.560852 -0.367310 1445370996 0.727051 0.148010 -0.560852 -0.367310 1445370996 0.727051 0.148010 -0.560852 -0.367310 1445370996 0.728210 0.108154 -0.550049 -0.394226 1445370996 0.728210 0.108154 -0.550049 -0.394226 1445370996 0.728210 0.108154 -0.550049 -0.394226 1445370996 0.728210 0.108154 -0.550049 -0.394226 1445370996 0.728210 0.108154 -0.550049 -0.394226 1445370996 0.728210 0.108154 -0.550049 -0.394226 1445370996 0.727661 0.110291 -0.551453 -0.392761 1445370996 0.727661 0.110291 -0.551453 -0.392761 1445370996 0.727661 0.110291 -0.551453 -0.392761 1445370996 0.727661 0.110291 -0.551453 -0.392761 1445370996 0.727661 0.110291 -0.551453 -0.392761 1445370996 0.727661 0.110291 -0.551453 -0.392761 1445370996 0.742249 0.137451 -0.543945 -0.366455 1445370996 0.742249 0.137451 -0.543945 -0.366455 1445370996 0.742249 0.137451 -0.543945 -0.366455 1445370996 0.742249 0.137451 -0.543945 -0.366455 1445370996 0.742249 0.137451 -0.543945 -0.366455 1445370996 0.742249 0.137451 -0.543945 -0.366455 1445370996 0.757019 0.180054 -0.531128 -0.335327 1445370996 0.757019 0.180054 -0.531128 -0.335327 1445370996 0.757019 0.180054 -0.531128 -0.335327 1445370996 0.757019 0.180054 -0.531128 -0.335327 1445370996 0.757019 0.180054 -0.531128 -0.335327 1445370996 0.757019 0.180054 -0.531128 -0.335327 1445370996 0.769653 0.213379 -0.515320 -0.310791 1445370997 0.769653 0.213379 -0.515320 -0.310791 1445370997 0.769653 0.213379 -0.515320 -0.310791 1445370997 0.769653 0.213379 -0.515320 -0.310791 1445370997 0.769653 0.213379 -0.515320 -0.310791 1445370997 0.769653 0.213379 -0.515320 -0.310791 1445370997 0.779175 0.236206 -0.504944 -0.286621 1445370997 0.779175 0.236206 -0.504944 -0.286621 1445370997 0.779175 0.236206 -0.504944 -0.286621 1445370997 0.779175 0.236206 -0.504944 -0.286621 1445370997 0.779175 0.236206 -0.504944 -0.286621 1445370997 0.779175 0.236206 -0.504944 -0.286621 1445370997 0.779175 0.236206 -0.504944 -0.286621 1445370997 0.781128 0.275024 -0.501221 -0.250854 1445370997 0.781128 0.275024 -0.501221 -0.250854 1445370997 0.781128 0.275024 -0.501221 -0.250854 1445370997 0.781128 0.275024 -0.501221 -0.250854 1445370997 0.781128 0.275024 -0.501221 -0.250854 1445370997 0.781128 0.275024 -0.501221 -0.250854 1445370997 0.777649 0.310242 -0.497742 -0.226501 1445370997 0.777649 0.310242 -0.497742 -0.226501 1445370997 0.777649 0.310242 -0.497742 -0.226501 1445370997 0.777649 0.310242 -0.497742 -0.226501 1445370997 0.777649 0.310242 -0.497742 -0.226501 1445370997 0.777649 0.310242 -0.497742 -0.226501 1445370997 0.771912 0.320923 -0.501892 -0.221924 1445370997 0.771912 0.320923 -0.501892 -0.221924 1445370997 0.771912 0.320923 -0.501892 -0.221924 1445370997 0.771912 0.320923 -0.501892 -0.221924 1445370997 0.771912 0.320923 -0.501892 -0.221924 1445370997 0.771912 0.320923 -0.501892 -0.221924 1445370997 0.762756 0.315125 -0.507202 -0.248352 1445370997 0.762756 0.315125 -0.507202 -0.248352 1445370997 0.762756 0.315125 -0.507202 -0.248352 1445370997 0.762756 0.315125 -0.507202 -0.248352 1445370997 0.762756 0.315125 -0.507202 -0.248352 1445370997 0.762756 0.315125 -0.507202 -0.248352 1445370997 0.762756 0.315125 -0.507202 -0.248352 1445370997 0.750427 0.285095 -0.522888 -0.286499 1445370997 0.750427 0.285095 -0.522888 -0.286499 1445370997 0.750427 0.285095 -0.522888 -0.286499 1445370997 0.750427 0.285095 -0.522888 -0.286499 1445370997 0.750427 0.285095 -0.522888 -0.286499 1445370997 0.750427 0.285095 -0.522888 -0.286499 1445370997 0.743286 0.241028 -0.537292 -0.317444 1445370997 0.743286 0.241028 -0.537292 -0.317444 1445370997 0.743286 0.241028 -0.537292 -0.317444 1445370997 0.743286 0.241028 -0.537292 -0.317444 1445370997 0.743286 0.241028 -0.537292 -0.317444 1445370997 0.743286 0.241028 -0.537292 -0.317444 1445370997 0.743286 0.241028 -0.537292 -0.317444 1445370997 0.736389 0.201111 -0.550110 -0.338562 1445370997 0.736389 0.201111 -0.550110 -0.338562 1445370997 0.736389 0.201111 -0.550110 -0.338562 1445370997 0.736389 0.201111 -0.550110 -0.338562 1445370997 0.736389 0.201111 -0.550110 -0.338562 1445370997 0.736389 0.201111 -0.550110 -0.338562 1445370997 0.730652 0.155334 -0.556091 -0.364380 1445370997 0.730652 0.155334 -0.556091 -0.364380 1445370997 0.730652 0.155334 -0.556091 -0.364380 1445370997 0.730652 0.155334 -0.556091 -0.364380 1445370997 0.730652 0.155334 -0.556091 -0.364380 1445370997 0.730652 0.155334 -0.556091 -0.364380 1445370997 0.723877 0.111755 -0.558411 -0.389526 1445370997 0.723877 0.111755 -0.558411 -0.389526 1445370997 0.723877 0.111755 -0.558411 -0.389526 1445370997 0.723877 0.111755 -0.558411 -0.389526 1445370997 0.723877 0.111755 -0.558411 -0.389526 1445370997 0.723877 0.111755 -0.558411 -0.389526 1445370997 0.722534 0.112061 -0.566711 -0.379822 1445370997 0.722534 0.112061 -0.566711 -0.379822 1445370997 0.722534 0.112061 -0.566711 -0.379822 1445370997 0.722534 0.112061 -0.566711 -0.379822 1445370997 0.722534 0.112061 -0.566711 -0.379822 1445370997 0.722534 0.112061 -0.566711 -0.379822 1445370997 0.722534 0.112061 -0.566711 -0.379822 1445370997 0.721985 0.147705 -0.579285 -0.348328 1445370997 0.721985 0.147705 -0.579285 -0.348328 1445370997 0.721985 0.147705 -0.579285 -0.348328 1445370997 0.721985 0.147705 -0.579285 -0.348328 1445370997 0.721985 0.147705 -0.579285 -0.348328 1445370997 0.721985 0.147705 -0.579285 -0.348328 1445370997 0.721680 0.157654 -0.576904 -0.348633 1445370997 0.721680 0.157654 -0.576904 -0.348633 1445370997 0.721680 0.157654 -0.576904 -0.348633 1445370997 0.721680 0.157654 -0.576904 -0.348633 1445370997 0.721680 0.157654 -0.576904 -0.348633 1445370997 0.721680 0.157654 -0.576904 -0.348633 1445370997 0.730652 0.143921 -0.565674 -0.354187 1445370997 0.730652 0.143921 -0.565674 -0.354187 1445370997 0.730652 0.143921 -0.565674 -0.354187 1445370997 0.730652 0.143921 -0.565674 -0.354187 1445370997 0.730652 0.143921 -0.565674 -0.354187 1445370997 0.730652 0.143921 -0.565674 -0.354187 1445370997 0.742615 0.146729 -0.558533 -0.339233 1445370997 0.742615 0.146729 -0.558533 -0.339233 1445370997 0.742615 0.146729 -0.558533 -0.339233 1445370997 0.742615 0.146729 -0.558533 -0.339233 1445370997 0.742615 0.146729 -0.558533 -0.339233 1445370997 0.742615 0.146729 -0.558533 -0.339233 1445370997 0.742615 0.146729 -0.558533 -0.339233 1445370997 0.752014 0.159424 -0.554749 -0.318298 1445370997 0.752014 0.159424 -0.554749 -0.318298 1445370997 0.752014 0.159424 -0.554749 -0.318298 1445370997 0.752014 0.159424 -0.554749 -0.318298 1445370997 0.752014 0.159424 -0.554749 -0.318298 1445370997 0.754456 0.188354 -0.555359 -0.294678 1445370997 0.754456 0.188354 -0.555359 -0.294678 1445370997 0.754456 0.188354 -0.555359 -0.294678 1445370997 0.754456 0.188354 -0.555359 -0.294678 1445370997 0.754456 0.188354 -0.555359 -0.294678 1445370997 0.754456 0.188354 -0.555359 -0.294678 1445370997 0.759338 0.208130 -0.545288 -0.287720 1445370997 0.759338 0.208130 -0.545288 -0.287720 1445370998 0.759338 0.208130 -0.545288 -0.287720 1445370998 0.759338 0.208130 -0.545288 -0.287720 1445370998 0.759338 0.208130 -0.545288 -0.287720 1445370998 0.759338 0.208130 -0.545288 -0.287720 1445370998 0.759338 0.208130 -0.545288 -0.287720 1445370998 0.766174 0.208740 -0.534485 -0.289368 1445370998 0.766174 0.208740 -0.534485 -0.289368 1445370998 0.766174 0.208740 -0.534485 -0.289368 1445370998 0.766174 0.208740 -0.534485 -0.289368 1445370998 0.766174 0.208740 -0.534485 -0.289368 1445370998 0.766174 0.208740 -0.534485 -0.289368 1445370998 0.772278 0.195496 -0.528015 -0.294250 1445370998 0.772278 0.195496 -0.528015 -0.294250 1445370998 0.772278 0.195496 -0.528015 -0.294250 1445370998 0.772278 0.195496 -0.528015 -0.294250 1445370998 0.772278 0.195496 -0.528015 -0.294250 1445370998 0.772278 0.195496 -0.528015 -0.294250 1445370998 0.771423 0.182373 -0.526917 -0.306580 1445370998 0.771423 0.182373 -0.526917 -0.306580 1445370998 0.771423 0.182373 -0.526917 -0.306580 1445370998 0.771423 0.182373 -0.526917 -0.306580 1445370998 0.771423 0.182373 -0.526917 -0.306580 1445370998 0.771423 0.182373 -0.526917 -0.306580 1445370998 0.768311 0.143860 -0.528137 -0.331787 1445370998 0.768311 0.143860 -0.528137 -0.331787 1445370998 0.768311 0.143860 -0.528137 -0.331787 1445370998 0.768311 0.143860 -0.528137 -0.331787 1445370998 0.768311 0.143860 -0.528137 -0.331787 1445370998 0.768311 0.143860 -0.528137 -0.331787 1445370998 0.768311 0.143860 -0.528137 -0.331787 1445370998 0.757751 0.090210 -0.536377 -0.360535 1445370998 0.757751 0.090210 -0.536377 -0.360535 1445370998 0.757751 0.090210 -0.536377 -0.360535 1445370998 0.757751 0.090210 -0.536377 -0.360535 1445370998 0.745544 0.056580 -0.545044 -0.379333 1445370998 0.745544 0.056580 -0.545044 -0.379333 1445370998 0.745544 0.056580 -0.545044 -0.379333 1445370998 0.745544 0.056580 -0.545044 -0.379333 1445370998 0.745544 0.056580 -0.545044 -0.379333 1445370998 0.745544 0.056580 -0.545044 -0.379333 1445370998 0.734680 0.042542 -0.548767 -0.396606 1445370998 0.734680 0.042542 -0.548767 -0.396606 1445370998 0.734680 0.042542 -0.548767 -0.396606 1445370998 0.734680 0.042542 -0.548767 -0.396606 1445370998 0.734680 0.042542 -0.548767 -0.396606 1445370998 0.734680 0.042542 -0.548767 -0.396606 1445370998 0.731201 0.052307 -0.550476 -0.399536 1445370998 0.731201 0.052307 -0.550476 -0.399536 1445370998 0.731201 0.052307 -0.550476 -0.399536 1445370998 0.731201 0.052307 -0.550476 -0.399536 1445370998 0.731201 0.052307 -0.550476 -0.399536 1445370998 0.731201 0.052307 -0.550476 -0.399536 1445370998 0.732117 0.068054 -0.549011 -0.397400 1445370998 0.732117 0.068054 -0.549011 -0.397400 1445370998 0.732117 0.068054 -0.549011 -0.397400 1445370998 0.732117 0.068054 -0.549011 -0.397400 1445370998 0.732117 0.068054 -0.549011 -0.397400 1445370998 0.732117 0.068054 -0.549011 -0.397400 1445370998 0.734314 0.063782 -0.549072 -0.394043 1445370998 0.734314 0.063782 -0.549072 -0.394043 1445370998 0.734314 0.063782 -0.549072 -0.394043 1445370998 0.734314 0.063782 -0.549072 -0.394043 1445370998 0.734314 0.063782 -0.549072 -0.394043 1445370998 0.734314 0.063782 -0.549072 -0.394043 1445370998 0.741394 0.055786 -0.559753 -0.365845 1445370998 0.741394 0.055786 -0.559753 -0.365845 1445370998 0.741394 0.055786 -0.559753 -0.365845 1445370998 0.741394 0.055786 -0.559753 -0.365845 1445370998 0.741394 0.055786 -0.559753 -0.365845 1445370998 0.741394 0.055786 -0.559753 -0.365845 1445370998 0.741394 0.055786 -0.559753 -0.365845 1445370998 0.761536 0.081360 -0.561096 -0.314026 1445370998 0.761536 0.081360 -0.561096 -0.314026 1445370998 0.761536 0.081360 -0.561096 -0.314026 1445370998 0.761536 0.081360 -0.561096 -0.314026 1445370998 0.761536 0.081360 -0.561096 -0.314026 1445370998 0.761536 0.081360 -0.561096 -0.314026 1445370998 0.774475 0.161499 -0.555237 -0.256470 1445370998 0.774475 0.161499 -0.555237 -0.256470 1445370998 0.774475 0.161499 -0.555237 -0.256470 1445370998 0.774475 0.161499 -0.555237 -0.256470 1445370998 0.779785 0.208557 -0.539185 -0.240295 1445370998 0.779785 0.208557 -0.539185 -0.240295 1445370998 0.779785 0.208557 -0.539185 -0.240295 1445370998 0.779785 0.208557 -0.539185 -0.240295 1445370998 0.779785 0.208557 -0.539185 -0.240295 1445370998 0.779785 0.208557 -0.539185 -0.240295 1445370998 0.779785 0.208557 -0.539185 -0.240295 1445370998 0.790955 0.215393 -0.518494 -0.243286 1445370998 0.790955 0.215393 -0.518494 -0.243286 1445370998 0.790955 0.215393 -0.518494 -0.243286 1445370998 0.790955 0.215393 -0.518494 -0.243286 1445370998 0.790955 0.215393 -0.518494 -0.243286 1445370998 0.790955 0.215393 -0.518494 -0.243286 1445370998 0.794556 0.224487 -0.511780 -0.237427 1445370998 0.794556 0.224487 -0.511780 -0.237427 1445370998 0.794556 0.224487 -0.511780 -0.237427 1445370998 0.794556 0.224487 -0.511780 -0.237427 1445370998 0.794556 0.224487 -0.511780 -0.237427 1445370998 0.794556 0.224487 -0.511780 -0.237427 1445370998 0.793030 0.224915 -0.509460 -0.246826 1445370998 0.793030 0.224915 -0.509460 -0.246826 1445370998 0.793030 0.224915 -0.509460 -0.246826 1445370998 0.793030 0.224915 -0.509460 -0.246826 1445370998 0.793030 0.224915 -0.509460 -0.246826 1445370998 0.793030 0.224915 -0.509460 -0.246826 1445370998 0.789124 0.199524 -0.509705 -0.278625 1445370998 0.789124 0.199524 -0.509705 -0.278625 1445370998 0.789124 0.199524 -0.509705 -0.278625 1445370998 0.789124 0.199524 -0.509705 -0.278625 1445370999 0.789124 0.199524 -0.509705 -0.278625 1445370999 0.789124 0.199524 -0.509705 -0.278625 1445370999 0.784668 0.159119 -0.514404 -0.307190 1445370999 0.784668 0.159119 -0.514404 -0.307190 1445370999 0.784668 0.159119 -0.514404 -0.307190 1445370999 0.784668 0.159119 -0.514404 -0.307190 1445370999 0.784668 0.159119 -0.514404 -0.307190 1445370999 0.784668 0.159119 -0.514404 -0.307190 1445370999 0.775208 0.128357 -0.527771 -0.322510 1445370999 0.775208 0.128357 -0.527771 -0.322510 1445370999 0.775208 0.128357 -0.527771 -0.322510 1445370999 0.775208 0.128357 -0.527771 -0.322510 1445370999 0.775208 0.128357 -0.527771 -0.322510 1445370999 0.775208 0.128357 -0.527771 -0.322510 1445370999 0.761597 0.103821 -0.540283 -0.342468 1445370999 0.761597 0.103821 -0.540283 -0.342468 1445370999 0.761597 0.103821 -0.540283 -0.342468 1445370999 0.761597 0.103821 -0.540283 -0.342468 1445370999 0.761597 0.103821 -0.540283 -0.342468 1445370999 0.761597 0.103821 -0.540283 -0.342468 1445370999 0.761597 0.103821 -0.540283 -0.342468 1445370999 0.746582 0.080811 -0.549133 -0.366821 1445370999 0.746582 0.080811 -0.549133 -0.366821 1445370999 0.746582 0.080811 -0.549133 -0.366821 1445370999 0.746582 0.080811 -0.549133 -0.366821 1445370999 0.746582 0.080811 -0.549133 -0.366821 1445370999 0.746582 0.080811 -0.549133 -0.366821 1445370999 0.736084 0.071594 -0.554260 -0.381897 1445370999 0.736084 0.071594 -0.554260 -0.381897 1445370999 0.736084 0.071594 -0.554260 -0.381897 1445370999 0.736084 0.071594 -0.554260 -0.381897 1445370999 0.736084 0.071594 -0.554260 -0.381897 1445370999 0.736084 0.071594 -0.554260 -0.381897 1445370999 0.734009 0.085815 -0.555237 -0.381531 1445370999 0.734009 0.085815 -0.555237 -0.381531 1445370999 0.734009 0.085815 -0.555237 -0.381531 1445370999 0.734009 0.085815 -0.555237 -0.381531 1445370999 0.734009 0.085815 -0.555237 -0.381531 1445370999 0.734009 0.085815 -0.555237 -0.381531 1445370999 0.741882 0.094177 -0.550232 -0.371460 1445370999 0.741882 0.094177 -0.550232 -0.371460 1445370999 0.741882 0.094177 -0.550232 -0.371460 1445370999 0.741882 0.094177 -0.550232 -0.371460 1445370999 0.741882 0.094177 -0.550232 -0.371460 1445370999 0.741882 0.094177 -0.550232 -0.371460 1445370999 0.757263 0.121948 -0.547241 -0.335022 1445370999 0.757263 0.121948 -0.547241 -0.335022 1445370999 0.757263 0.121948 -0.547241 -0.335022 1445370999 0.757263 0.121948 -0.547241 -0.335022 1445370999 0.757263 0.121948 -0.547241 -0.335022 1445370999 0.757263 0.121948 -0.547241 -0.335022 1445370999 0.771606 0.163818 -0.540710 -0.292236 1445370999 0.771606 0.163818 -0.540710 -0.292236 1445370999 0.771606 0.163818 -0.540710 -0.292236 1445370999 0.771606 0.163818 -0.540710 -0.292236 1445370999 0.771606 0.163818 -0.540710 -0.292236 1445370999 0.771606 0.163818 -0.540710 -0.292236 1445370999 0.771606 0.163818 -0.540710 -0.292236 1445370999 0.780579 0.211609 -0.527771 -0.259460 1445370999 0.780579 0.211609 -0.527771 -0.259460 1445370999 0.780579 0.211609 -0.527771 -0.259460 1445370999 0.780579 0.211609 -0.527771 -0.259460 1445370999 0.780579 0.211609 -0.527771 -0.259460 1445370999 0.780579 0.211609 -0.527771 -0.259460 1445370999 0.790161 0.237366 -0.508362 -0.246826 1445370999 0.790161 0.237366 -0.508362 -0.246826 1445370999 0.790161 0.237366 -0.508362 -0.246826 1445370999 0.790161 0.237366 -0.508362 -0.246826 1445370999 0.790161 0.237366 -0.508362 -0.246826 1445370999 0.790161 0.237366 -0.508362 -0.246826 1445370999 0.790161 0.237366 -0.508362 -0.246826 1445370999 0.797363 0.254883 -0.494141 -0.234680 1445370999 0.797363 0.254883 -0.494141 -0.234680 1445370999 0.797363 0.254883 -0.494141 -0.234680 1445370999 0.797363 0.254883 -0.494141 -0.234680 1445370999 0.797363 0.254883 -0.494141 -0.234680 1445370999 0.797363 0.254883 -0.494141 -0.234680 1445370999 0.799683 0.261963 -0.490417 -0.226624 1445370999 0.799683 0.261963 -0.490417 -0.226624 1445370999 0.799683 0.261963 -0.490417 -0.226624 1445370999 
0.932739 0.018188 0.291565 -0.211243 1445371002 0.932739 0.018188 0.291565 -0.211243 1445371002 0.932739 0.018188 0.291565 -0.211243 1445371002 0.932739 0.018188 0.291565 -0.211243 1445371002 0.932739 0.018188 0.291565 -0.211243 1445371002 0.851318 -0.013672 0.491211 -0.183594 1445371002 0.851318 -0.013672 0.491211 -0.183594 1445371002 0.851318 -0.013672 0.491211 -0.183594 1445371002 0.851318 -0.013672 0.491211 -0.183594 1445371002 0.851318 -0.013672 0.491211 -0.183594 1445371002 0.851318 -0.013672 0.491211 -0.183594 1445371002 0.773132 0.034119 0.597107 -0.210999 1445371002 0.773132 0.034119 0.597107 -0.210999 1445371002 0.773132 0.034119 0.597107 -0.210999 1445371002 0.773132 0.034119 0.597107 -0.210999 1445371002 0.773132 0.034119 0.597107 -0.210999 1445371002 0.773132 0.034119 0.597107 -0.210999 1445371002 0.724487 0.000183 0.655640 -0.212646 1445371002 0.724487 0.000183 0.655640 -0.212646 1445371002 0.724487 0.000183 0.655640 -0.212646 1445371002 0.724487 0.000183 0.655640 -0.212646 1445371002 0.724487 0.000183 0.655640 -0.212646 1445371002 0.724487 0.000183 0.655640 -0.212646 1445371002 0.677612 -0.025818 0.695190 -0.238281 1445371002 0.677612 -0.025818 0.695190 -0.238281 1445371002 0.677612 -0.025818 0.695190 -0.238281 1445371002 0.677612 -0.025818 0.695190 -0.238281 1445371002 0.677612 -0.025818 0.695190 -0.238281 1445371002 0.677612 -0.025818 0.695190 -0.238281 1445371002 0.677612 -0.025818 0.695190 -0.238281 1445371002 0.587646 -0.024353 0.749268 -0.304260 1445371002 0.587646 -0.024353 0.749268 -0.304260 1445371002 0.587646 -0.024353 0.749268 -0.304260 1445371002 0.587646 -0.024353 0.749268 -0.304260 1445371002 0.587646 -0.024353 0.749268 -0.304260 1445371002 0.513306 -0.002747 0.771179 -0.376465 1445371002 0.513306 -0.002747 0.771179 -0.376465 1445371002 0.513306 -0.002747 0.771179 -0.376465 1445371002 0.513306 -0.002747 0.771179 -0.376465 1445371002 0.513306 -0.002747 0.771179 -0.376465 1445371002 0.513306 -0.002747 0.771179 -0.376465 1445371002 0.521851 0.072327 0.721680 -0.448914 1445371002 0.521851 0.072327 0.721680 -0.448914 1445371002 0.521851 0.072327 0.721680 -0.448914 1445371002 0.521851 0.072327 0.721680 -0.448914 1445371002 0.521851 0.072327 0.721680 -0.448914 1445371002 0.521851 0.072327 0.721680 -0.448914 1445371002 0.609802 0.136108 0.587585 -0.514099 1445371002 0.609802 0.136108 0.587585 -0.514099 1445371002 0.609802 0.136108 0.587585 -0.514099 1445371002 0.609802 0.136108 0.587585 -0.514099 1445371002 0.609802 0.136108 0.587585 -0.514099 1445371002 0.609802 0.136108 0.587585 -0.514099 1445371002 0.609802 0.136108 0.587585 -0.514099 1445371002 0.736328 0.102234 0.364929 -0.560486 1445371002 0.736328 0.102234 0.364929 -0.560486 1445371002 0.736328 0.102234 0.364929 -0.560486 1445371002 0.736328 0.102234 0.364929 -0.560486 1445371002 0.736328 0.102234 0.364929 -0.560486 1445371002 0.736328 0.102234 0.364929 -0.560486 1445371002 0.811890 -0.116333 0.158325 -0.549805 1445371002 0.811890 -0.116333 0.158325 -0.549805 1445371002 0.811890 -0.116333 0.158325 -0.549805 1445371002 0.811890 -0.116333 0.158325 -0.549805 1445371002 0.811890 -0.116333 0.158325 -0.549805 1445371002 0.811890 -0.116333 0.158325 -0.549805 1445371002 0.796204 -0.204773 0.161621 -0.545898 1445371002 0.796204 -0.204773 0.161621 -0.545898 1445371002 0.796204 -0.204773 0.161621 -0.545898 1445371002 0.796204 -0.204773 0.161621 -0.545898 1445371002 0.796204 -0.204773 0.161621 -0.545898 1445371002 0.796204 -0.204773 0.161621 -0.545898 1445371002 0.796204 -0.204773 0.161621 -0.545898 1445371002 0.775696 -0.070007 0.166260 -0.604736 1445371002 0.775696 -0.070007 0.166260 -0.604736 1445371002 0.775696 -0.070007 0.166260 -0.604736 1445371002 0.775696 -0.070007 0.166260 -0.604736 1445371002 0.731201 -0.040039 0.289856 -0.616211 1445371003 0.731201 -0.040039 0.289856 -0.616211 1445371003 0.731201 -0.040039 0.289856 -0.616211 1445371003 0.731201 -0.040039 0.289856 -0.616211 1445371003 0.731201 -0.040039 0.289856 -0.616211 1445371003 0.731201 -0.040039 0.289856 -0.616211 1445371003 0.683594 0.005188 0.434875 -0.586121 1445371003 0.683594 0.005188 0.434875 -0.586121 1445371003 0.683594 0.005188 0.434875 -0.586121 1445371003 0.683594 0.005188 0.434875 -0.586121 1445371003 0.683594 0.005188 0.434875 -0.586121 1445371003 0.683594 0.005188 0.434875 -0.586121 1445371003 0.616516 0.072205 0.549622 -0.559082 1445371003 0.616516 0.072205 0.549622 -0.559082 1445371003 0.616516 0.072205 0.549622 -0.559082 1445371003 0.616516 0.072205 0.549622 -0.559082 1445371003 0.616516 0.072205 0.549622 -0.559082 1445371003 0.556885 0.073914 0.675537 -0.477478 1445371003 0.556885 0.073914 0.675537 -0.477478 1445371003 0.556885 0.073914 0.675537 -0.477478 1445371003 0.556885 0.073914 0.675537 -0.477478 1445371003 0.556885 0.073914 0.675537 -0.477478 1445371003 0.556885 0.073914 0.675537 -0.477478 1445371003 0.517822 0.028870 0.739319 -0.429382 1445371003 0.517822 0.028870 0.739319 -0.429382 1445371003 0.517822 0.028870 0.739319 -0.429382 1445371003 0.517822 0.028870 0.739319 -0.429382 1445371003 0.517822 0.028870 0.739319 -0.429382 1445371003 0.517822 0.028870 0.739319 -0.429382 1445371003 0.510559 -0.035522 0.738403 -0.439087 1445371003 0.510559 -0.035522 0.738403 -0.439087 1445371003 0.510559 -0.035522 0.738403 -0.439087 1445371003 0.510559 -0.035522 0.738403 -0.439087 1445371003 0.510559 -0.035522 0.738403 -0.439087 1445371003 0.510559 -0.035522 0.738403 -0.439087 1445371003 0.510559 -0.035522 0.738403 -0.439087 1445371003 0.523438 -0.091370 0.733398 -0.424011 1445371003 0.523438 -0.091370 0.733398 -0.424011 1445371003 0.523438 -0.091370 0.733398 -0.424011 1445371003 0.523438 -0.091370 0.733398 -0.424011 1445371003 0.523438 -0.091370 0.733398 -0.424011 1445371003 0.523438 -0.091370 0.733398 -0.424011 1445371003 0.536743 -0.034729 0.689819 -0.484558 1445371003 0.536743 -0.034729 0.689819 -0.484558 1445371003 0.536743 -0.034729 0.689819 -0.484558 1445371003 0.536743 -0.034729 0.689819 -0.484558 1445371003 0.536743 -0.034729 0.689819 -0.484558 1445371003 0.536743 -0.034729 0.689819 -0.484558 1445371003 0.570496 0.063110 0.600769 -0.556396 1445371003 0.570496 0.063110 0.600769 -0.556396 1445371003 0.570496 0.063110 0.600769 -0.556396 1445371003 0.570496 0.063110 0.600769 -0.556396 1445371003 0.570496 0.063110 0.600769 -0.556396 1445371003 0.570496 0.063110 0.600769 -0.556396 1445371003 0.643738 0.105103 0.492493 -0.576172 1445371003 0.643738 0.105103 0.492493 -0.576172 1445371003 0.643738 0.105103 0.492493 -0.576172 1445371003 0.643738 0.105103 0.492493 -0.576172 1445371003 0.643738 0.105103 0.492493 -0.576172 1445371003 0.643738 0.105103 0.492493 -0.576172 1445371003 0.744690 0.073914 0.331604 -0.574463 1445371003 0.744690 0.073914 0.331604 -0.574463 1445371003 0.744690 0.073914 0.331604 -0.574463 1445371003 0.744690 0.073914 0.331604 -0.574463 1445371003 0.744690 0.073914 0.331604 -0.574463 1445371003 0.744690 0.073914 0.331604 -0.574463 1445371003 0.816589 0.027283 0.107727 -0.566406 1445371003 0.816589 0.027283 0.107727 -0.566406 1445371003 0.816589 0.027283 0.107727 -0.566406 1445371003 0.816589 0.027283 0.107727 -0.566406 1445371003 0.816589 0.027283 0.107727 -0.566406 1445371003 0.816589 0.027283 0.107727 -0.566406 1445371003 0.827820 0.004028 0.021057 -0.560547 1445371003 0.827820 0.004028 0.021057 -0.560547 1445371003 0.827820 0.004028 0.021057 -0.560547 1445371003 0.827820 0.004028 0.021057 -0.560547 1445371003 0.827820 0.004028 0.021057 -0.560547 1445371003 0.827820 0.004028 0.021057 -0.560547 1445371003 0.827820 0.004028 0.021057 -0.560547 1445371003 0.810608 0.001953 0.031616 -0.584717 1445371003 0.810608 0.001953 0.031616 -0.584717 1445371003 0.810608 0.001953 0.031616 -0.584717 1445371003 0.810608 0.001953 0.031616 -0.584717 1445371003 0.810608 0.001953 0.031616 -0.584717 1445371003 0.810608 0.001953 0.031616 -0.584717 1445371003 0.787170 -0.001343 0.124146 -0.604126 1445371003 0.787170 -0.001343 0.124146 -0.604126 1445371003 0.787170 -0.001343 0.124146 -0.604126 1445371003 0.787170 -0.001343 0.124146 -0.604126 1445371003 0.787170 -0.001343 0.124146 -0.604126 1445371003 0.787170 -0.001343 0.124146 -0.604126 1445371003 0.753784 0.009705 0.258240 -0.604126 1445371003 0.753784 0.009705 0.258240 -0.604126 1445371003 0.753784 0.009705 0.258240 -0.604126 1445371003 0.753784 0.009705 0.258240 -0.604126 1445371003 0.753784 0.009705 0.258240 -0.604126 1445371003 0.753784 0.009705 0.258240 -0.604126 1445371003 0.753784 0.009705 0.258240 -0.604126 1445371003 0.704834 0.040527 0.379211 -0.598083 1445371003 0.704834 0.040527 0.379211 -0.598083 1445371003 0.704834 0.040527 0.379211 -0.598083 1445371003 0.704834 0.040527 0.379211 -0.598083 1445371003 0.704834 0.040527 0.379211 -0.598083 1445371003 0.704834 0.040527 0.379211 -0.598083 1445371003 0.656067 0.033936 0.504822 -0.559937 1445371003 0.656067 0.033936 0.504822 -0.559937 1445371003 0.656067 0.033936 0.504822 -0.559937 1445371003 0.656067 0.033936 0.504822 -0.559937 1445371003 0.656067 0.033936 0.504822 -0.559937 1445371003 0.656067 0.033936 0.504822 -0.559937 1445371003 0.619263 0.010803 0.609314 -0.495056 1445371003 0.619263 0.010803 0.609314 -0.495056 1445371003 0.619263 0.010803 0.609314 -0.495056 1445371004 0.619263 0.010803 0.609314 -0.495056 1445371004 0.619263 0.010803 0.609314 -0.495056 1445371004 0.619263 0.010803 0.609314 -0.495056 1445371004 0.594971 -0.042786 0.678589 -0.428528 1445371004 0.594971 -0.042786 0.678589 -0.428528 1445371004 0.594971 -0.042786 0.678589 -0.428528 1445371004 0.594971 -0.042786 0.678589 -0.428528 1445371004 0.594971 -0.042786 0.678589 -0.428528 1445371004 0.594971 -0.042786 0.678589 -0.428528 1445371004 0.579468 -0.078613 0.694519 -0.419067 1445371004 0.579468 -0.078613 0.694519 -0.419067 1445371004 0.579468 -0.078613 0.694519 -0.419067 1445371004 0.579468 -0.078613 0.694519 -0.419067 1445371004 0.579468 -0.078613 0.694519 -0.419067 1445371004 0.579468 -0.078613 0.694519 -0.419067 1445371004 0.570984 -0.074219 0.684753 -0.446716 1445371004 0.570984 -0.074219 0.684753 -0.446716 1445371004 0.570984 -0.074219 0.684753 -0.446716 1445371004 0.570984 -0.074219 0.684753 -0.446716 1445371004 0.570984 -0.074219 0.684753 -0.446716 1445371004 0.570984 -0.074219 0.684753 -0.446716 1445371004 0.586792 0.001892 0.625977 -0.513672 1445371004 0.586792 0.001892 0.625977 -0.513672 1445371004 0.586792 0.001892 0.625977 -0.513672 1445371004 0.586792 0.001892 0.625977 -0.513672 1445371004 0.586792 0.001892 0.625977 -0.513672 1445371004 0.633850 0.081360 0.527161 -0.560059 1445371004 0.633850 0.081360 0.527161 -0.560059 1445371004 0.633850 0.081360 0.527161 -0.560059 1445371004 0.633850 0.081360 0.527161 -0.560059 1445371004 0.633850 0.081360 0.527161 -0.560059 1445371004 0.633850 0.081360 0.527161 -0.560059 1445371004 0.710571 0.108765 0.385437 -0.578491 1445371004 0.710571 0.108765 0.385437 -0.578491 1445371004 0.710571 0.108765 0.385437 -0.578491 1445371004 0.710571 0.108765 0.385437 -0.578491 1445371004 0.710571 0.108765 0.385437 -0.578491 1445371004 0.710571 0.108765 0.385437 -0.578491 1445371004 0.801636 0.082275 0.171814 -0.566589 1445371004 0.801636 0.082275 0.171814 -0.566589 1445371004 0.801636 0.082275 0.171814 -0.566589 1445371004 0.801636 0.082275 0.171814 -0.566589 1445371004 0.801636 0.082275 0.171814 -0.566589 1445371004 0.801636 0.082275 0.171814 -0.566589 1445371004 0.839355 0.047302 -0.037170 -0.540283 1445371004 0.839355 0.047302 -0.037170 -0.540283 1445371004 0.839355 0.047302 -0.037170 -0.540283 1445371004 0.839355 0.047302 -0.037170 -0.540283 1445371004 0.839355 0.047302 -0.037170 -0.540283 1445371004 0.839355 0.047302 -0.037170 -0.540283 1445371004 0.839355 0.047302 -0.037170 -0.540283 1445371004 0.828796 0.040588 -0.106262 -0.547852 1445371004 0.828796 0.040588 -0.106262 -0.547852 1445371004 0.828796 0.040588 -0.106262 -0.547852 1445371004 0.828796 0.040588 -0.106262 -0.547852 1445371004 0.828796 0.040588 -0.106262 -0.547852 1445371004 0.828796 0.040588 -0.106262 -0.547852 1445371004 0.808350 0.046387 -0.056091 -0.584167 1445371004 0.808350 0.046387 -0.056091 -0.584167 1445371004 0.808350 0.046387 -0.056091 -0.584167 1445371004 0.808350 0.046387 -0.056091 -0.584167 1445371004 0.808350 0.046387 -0.056091 -0.584167 1445371004 0.808350 0.046387 -0.056091 -0.584167 1445371004 0.808350 0.046387 -0.056091 -0.584167 1445371004 0.786011 0.021851 0.084534 -0.612000 1445371004 0.786011 0.021851 0.084534 -0.612000 1445371004 0.786011 0.021851 0.084534 -0.612000 1445371004 0.786011 0.021851 0.084534 -0.612000 1445371004 0.786011 0.021851 0.084534 -0.612000 1445371004 0.759033 0.031006 0.236694 -0.605713 1445371004 0.759033 0.031006 0.236694 -0.605713 1445371004 0.759033 0.031006 0.236694 -0.605713 1445371004 0.759033 0.031006 0.236694 -0.605713 1445371004 0.759033 0.031006 0.236694 -0.605713 1445371004 0.759033 0.031006 0.236694 -0.605713 1445371004 0.712524 0.066284 0.377869 -0.587463 1445371004 0.712524 0.066284 0.377869 -0.587463 1445371004 0.712524 0.066284 0.377869 -0.587463 1445371004 0.712524 0.066284 0.377869 -0.587463 1445371004 0.712524 0.066284 0.377869 -0.587463 1445371004 0.712524 0.066284 0.377869 -0.587463 1445371004 0.653381 0.060364 0.528320 -0.538757 1445371004 0.653381 0.060364 0.528320 -0.538757 1445371004 0.653381 0.060364 0.528320 -0.538757 1445371004 0.653381 0.060364 0.528320 -0.538757 1445371004 0.653381 0.060364 0.528320 -0.538757 1445371004 0.653381 0.060364 0.528320 -0.538757 1445371004 0.586426 0.050720 0.653870 -0.475281 1445371004 0.586426 0.050720 0.653870 -0.475281 1445371004 0.586426 0.050720 0.653870 -0.475281 1445371004 0.586426 0.050720 0.653870 -0.475281 1445371004 0.553650 -0.021729 0.712463 -0.430542 1445371004 0.553650 -0.021729 0.712463 -0.430542 1445371004 0.553650 -0.021729 0.712463 -0.430542 1445371004 0.553650 -0.021729 0.712463 -0.430542 1445371004 0.553650 -0.021729 0.712463 -0.430542 1445371004 0.553650 -0.021729 0.712463 -0.430542 1445371004 0.548340 -0.131775 0.721924 -0.400940 1445371004 0.548340 -0.131775 0.721924 -0.400940 1445371004 0.548340 -0.131775 0.721924 -0.400940 1445371004 0.548340 -0.131775 0.721924 -0.400940 1445371004 0.548340 -0.131775 0.721924 -0.400940 1445371004 0.548340 -0.131775 0.721924 -0.400940 1445371004 0.557251 -0.165955 0.704651 -0.406616 1445371004 0.557251 -0.165955 0.704651 -0.406616 1445371004 0.557251 -0.165955 0.704651 -0.406616 1445371004 0.557251 -0.165955 0.704651 -0.406616 1445371005 0.557251 -0.165955 0.704651 -0.406616 1445371005 0.557251 -0.165955 0.704651 -0.406616 1445371005 0.585571 -0.058289 0.639587 -0.494507 1445371005 0.585571 -0.058289 0.639587 -0.494507 1445371005 0.585571 -0.058289 0.639587 -0.494507 1445371005 0.585571 -0.058289 0.639587 -0.494507 1445371005 0.585571 -0.058289 0.639587 -0.494507 1445371005 0.585571 -0.058289 0.639587 -0.494507 1445371005 0.585571 -0.058289 0.639587 -0.494507 1445371005 0.625305 0.040161 0.560608 -0.541382 1445371005 0.625305 0.040161 0.560608 -0.541382 1445371005 0.625305 0.040161 0.560608 -0.541382 1445371005 0.625305 0.040161 0.560608 -0.541382 1445371005 0.625305 0.040161 0.560608 -0.541382 1445371005 0.625305 0.040161 0.560608 -0.541382 1445371005 0.697021 0.080505 0.434448 -0.564697 1445371005 0.697021 0.080505 0.434448 -0.564697 1445371005 0.697021 0.080505 0.434448 -0.564697 1445371005 0.697021 0.080505 0.434448 -0.564697 1445371005 0.697021 0.080505 0.434448 -0.564697 1445371005 0.788330 0.071167 0.231201 -0.565674 1445371005 0.788330 0.071167 0.231201 -0.565674 1445371005 0.788330 0.071167 0.231201 -0.565674 1445371005 0.788330 0.071167 0.231201 -0.565674 1445371005 0.788330 0.071167 0.231201 -0.565674 1445371005 0.827698 -0.043030 -0.005981 -0.559448 1445371005 0.827698 -0.043030 -0.005981 -0.559448 1445371005 0.827698 -0.043030 -0.005981 -0.559448 1445371005 0.827698 -0.043030 -0.005981 -0.559448 1445371005 0.827698 -0.043030 -0.005981 -0.559448 1445371005 0.827698 -0.043030 -0.005981 -0.559448 1445371005 0.807312 -0.096130 -0.107056 -0.572327 1445371005 0.807312 -0.096130 -0.107056 -0.572327 1445371005 0.807312 -0.096130 -0.107056 -0.572327 1445371005 0.807312 -0.096130 -0.107056 -0.572327 1445371005 0.807312 -0.096130 -0.107056 -0.572327 1445371005 0.807312 -0.096130 -0.107056 -0.572327 1445371005 0.807312 -0.096130 -0.107056 -0.572327 1445371005 0.779175 -0.115845 -0.071960 -0.611816 1445371005 0.779175 -0.115845 -0.071960 -0.611816 1445371005 0.779175 -0.115845 -0.071960 -0.611816 1445371005 0.779175 -0.115845 -0.071960 -0.611816 1445371005 0.779175 -0.115845 -0.071960 -0.611816 1445371005 0.779175 -0.115845 -0.071960 -0.611816 1445371005 0.763672 -0.115356 0.054138 -0.632935 1445371005 0.763672 -0.115356 0.054138 -0.632935 1445371005 0.763672 -0.115356 0.054138 -0.632935 1445371005 0.763672 -0.115356 0.054138 -0.632935 1445371005 0.763672 -0.115356 0.054138 -0.632935 1445371005 0.754272 -0.055420 0.172607 -0.631042 1445371005 0.754272 -0.055420 0.172607 -0.631042 1445371005 0.754272 -0.055420 0.172607 -0.631042 1445371005 0.754272 -0.055420 0.172607 -0.631042 1445371005 0.754272 -0.055420 0.172607 -0.631042 1445371005 0.754272 -0.055420 0.172607 -0.631042 1445371005 0.754272 -0.055420 0.172607 -0.631042 1445371005 0.737793 -0.011780 0.289124 -0.609802 1445371005 0.737793 -0.011780 0.289124 -0.609802 1445371005 0.737793 -0.011780 0.289124 -0.609802 1445371005 0.737793 -0.011780 0.289124 -0.609802 1445371005 0.737793 -0.011780 0.289124 -0.609802 1445371005 0.737793 -0.011780 0.289124 -0.609802 1445371005 0.713074 0.006226 0.409180 -0.569275 1445371005 0.713074 0.006226 0.409180 -0.569275 1445371005 0.713074 0.006226 0.409180 -0.569275 1445371005 0.713074 0.006226 0.409180 -0.569275 1445371005 0.713074 0.006226 0.409180 -0.569275 1445371005 0.713074 0.006226 0.409180 -0.569275 1445371005 0.713074 0.006226 0.409180 -0.569275 1445371005 0.673889 -0.022400 0.547852 -0.495178 1445371005 0.673889 -0.022400 0.547852 -0.495178 1445371005 0.673889 -0.022400 0.547852 -0.495178 1445371005 0.673889 -0.022400 0.547852 -0.495178 1445371005 0.673889 -0.022400 0.547852 -0.495178 1445371005 0.618286 -0.081787 0.668274 -0.405518 1445371005 0.618286 -0.081787 0.668274 -0.405518 1445371005 0.618286 -0.081787 0.668274 -0.405518 1445371005 0.618286 -0.081787 0.668274 -0.405518 1445371005 0.618286 -0.081787 0.668274 -0.405518 1445371005 0.618286 -0.081787 0.668274 -0.405518 1445371005 0.618286 -0.081787 0.668274 -0.405518 1445371005 0.557190 -0.135742 0.720764 -0.389343 1445371005 0.557190 -0.135742 0.720764 -0.389343 1445371005 0.557190 -0.135742 0.720764 -0.389343 1445371005 0.557190 -0.135742 0.720764 -0.389343 1445371005 0.557190 -0.135742 0.720764 -0.389343 1445371005 0.557190 -0.135742 0.720764 -0.389343 1445371005 0.528198 -0.141724 0.702698 -0.455139 1445371005 0.528198 -0.141724 0.702698 -0.455139 1445371005 0.528198 -0.141724 0.702698 -0.455139 1445371005 0.528198 -0.141724 0.702698 -0.455139 1445371005 0.528198 -0.141724 0.702698 -0.455139 1445371005 0.521851 -0.093628 0.661621 -0.530273 1445371005 0.521851 -0.093628 0.661621 -0.530273 1445371005 0.521851 -0.093628 0.661621 -0.530273 1445371005 0.521851 -0.093628 0.661621 -0.530273 1445371005 0.521851 -0.093628 0.661621 -0.530273 1445371005 0.521851 -0.093628 0.661621 -0.530273 1445371005 0.528748 0.018188 0.594482 -0.605469 1445371005 0.528748 0.018188 0.594482 -0.605469 1445371005 0.528748 0.018188 0.594482 -0.605469 1445371005 0.528748 0.018188 0.594482 -0.605469 1445371005 0.528748 0.018188 0.594482 -0.605469 1445371005 0.528748 0.018188 0.594482 -0.605469 1445371005 0.528748 0.018188 0.594482 -0.605469 1445371005 0.573486 0.120239 0.498352 -0.638977 1445371005 0.573486 0.120239 0.498352 -0.638977 1445371005 0.573486 0.120239 0.498352 -0.638977 1445371005 0.573486 0.120239 0.498352 -0.638977 1445371006 0.573486 0.120239 0.498352 -0.638977 1445371006 0.573486 0.120239 0.498352 -0.638977 1445371006 0.665405 0.141602 0.377991 -0.627930 1445371006 0.665405 0.141602 0.377991 -0.627930 1445371006 0.665405 0.141602 0.377991 -0.627930 1445371006 0.665405 0.141602 0.377991 -0.627930 1445371006 0.665405 0.141602 0.377991 -0.627930 1445371006 0.665405 0.141602 0.377991 -0.627930 1445371006 0.764587 0.059937 0.137878 -0.626770 1445371006 0.764587 0.059937 0.137878 -0.626770 1445371006 0.764587 0.059937 0.137878 -0.626770 1445371006 0.764587 0.059937 0.137878 -0.626770 1445371006 0.764587 0.059937 0.137878 -0.626770 1445371006 0.764587 0.059937 0.137878 -0.626770 1445371006 0.773010 -0.027588 0.022095 -0.633362 1445371006 0.773010 -0.027588 0.022095 -0.633362 1445371006 0.773010 -0.027588 0.022095 -0.633362 1445371006 0.773010 -0.027588 0.022095 -0.633362 1445371006 0.773010 -0.027588 0.022095 -0.633362 1445371006 0.773010 -0.027588 0.022095 -0.633362 1445371006 0.773010 -0.027588 0.022095 -0.633362 1445371006 0.745544 -0.006836 0.002808 -0.666443 1445371006 0.745544 -0.006836 0.002808 -0.666443 1445371006 0.745544 -0.006836 0.002808 -0.666443 1445371006 0.745544 -0.006836 0.002808 -0.666443 1445371006 0.745544 -0.006836 0.002808 -0.666443 1445371006 0.707703 0.032776 0.062866 -0.702942 1445371006 0.707703 0.032776 0.062866 -0.702942 1445371006 0.707703 0.032776 0.062866 -0.702942 1445371006 0.707703 0.032776 0.062866 -0.702942 1445371006 0.707703 0.032776 0.062866 -0.702942 1445371006 0.707703 0.032776 0.062866 -0.702942 1445371006 0.675415 0.062683 0.176880 -0.713135 1445371006 0.675415 0.062683 0.176880 -0.713135 1445371006 0.675415 0.062683 0.176880 -0.713135 1445371006 0.675415 0.062683 0.176880 -0.713135 1445371006 0.675415 0.062683 0.176880 -0.713135 1445371006 0.675415 0.062683 0.176880 -0.713135 1445371006 0.675415 0.062683 0.176880 -0.713135 1445371006 0.659912 0.085876 0.307434 -0.680115 1445371006 0.659912 0.085876 0.307434 -0.680115 1445371006 0.659912 0.085876 0.307434 -0.680115 1445371006 0.659912 0.085876 0.307434 -0.680115 1445371006 0.659912 0.085876 0.307434 -0.680115 1445371006 0.659912 0.085876 0.307434 -0.680115 1445371006 0.665710 0.106628 0.400085 -0.620789 1445371006 0.665710 0.106628 0.400085 -0.620789 1445371006 0.665710 0.106628 0.400085 -0.620789 1445371006 0.665710 0.106628 0.400085 -0.620789 1445371006 0.665710 0.106628 0.400085 -0.620789 1445371006 0.665710 0.106628 0.400085 -0.620789 1445371006 0.684509 0.067322 0.494263 -0.531616 1445371006 0.684509 0.067322 0.494263 -0.531616 1445371006 0.684509 0.067322 0.494263 -0.531616 1445371006 0.684509 0.067322 0.494263 -0.531616 1445371006 0.684509 0.067322 0.494263 -0.531616 1445371006 0.684509 0.067322 0.494263 -0.531616 1445371006 0.690308 -0.010071 0.576965 -0.436462 1445371006 0.690308 -0.010071 0.576965 -0.436462 1445371006 0.690308 -0.010071 0.576965 -0.436462 1445371006 0.690308 -0.010071 0.576965 -0.436462 1445371006 0.690308 -0.010071 0.576965 -0.436462 1445371006 0.690308 -0.010071 0.576965 -0.436462 1445371006 0.674377 -0.086731 0.633972 -0.368347 1445371006 0.674377 -0.086731 0.633972 -0.368347 1445371006 0.674377 -0.086731 0.633972 -0.368347 1445371006 0.674377 -0.086731 0.633972 -0.368347 1445371006 0.674377 -0.086731 0.633972 -0.368347 1445371006 0.674377 -0.086731 0.633972 -0.368347 1445371006 0.674377 -0.086731 0.633972 -0.368347 1445371006 0.641602 -0.141846 0.665710 -0.353577 1445371006 0.641602 -0.141846 0.665710 -0.353577 1445371006 0.641602 -0.141846 0.665710 -0.353577 1445371006 0.641602 -0.141846 0.665710 -0.353577 1445371006 0.641602 -0.141846 0.665710 -0.353577 1445371006 0.641602 -0.141846 0.665710 -0.353577 1445371006 0.591553 -0.158203 0.687134 -0.390991 1445371006 0.591553 -0.158203 0.687134 -0.390991 1445371006 0.591553 -0.158203 0.687134 -0.390991 1445371006 0.591553 -0.158203 0.687134 -0.390991 1445371006 0.591553 -0.158203 0.687134 -0.390991 1445371006 0.591553 -0.158203 0.687134 -0.390991 1445371006 0.546570 -0.110535 0.689453 -0.462219 1445371006 0.546570 -0.110535 0.689453 -0.462219 1445371006 0.546570 -0.110535 0.689453 -0.462219 1445371006 0.546570 -0.110535 0.689453 -0.462219 1445371006 0.546570 -0.110535 0.689453 -0.462219 1445371006 0.546570 -0.110535 0.689453 -0.462219 1445371006 0.546570 -0.110535 0.689453 -0.462219 1445371006 0.535217 -0.011963 0.644897 -0.545410 1445371006 0.535217 -0.011963 0.644897 -0.545410 1445371006 0.535217 -0.011963 0.644897 -0.545410 1445371006 0.535217 -0.011963 0.644897 -0.545410 1445371006 0.535217 -0.011963 0.644897 -0.545410 1445371006 0.535217 -0.011963 0.644897 -0.545410 1445371006 0.578918 0.070862 0.559753 -0.588623 1445371006 0.578918 0.070862 0.559753 -0.588623 1445371006 0.578918 0.070862 0.559753 -0.588623 1445371006 0.578918 0.070862 0.559753 -0.588623 1445371006 0.578918 0.070862 0.559753 -0.588623 1445371006 0.578918 0.070862 0.559753 -0.588623 1445371006 0.690979 0.093262 0.400391 -0.594543 1445371006 0.690979 0.093262 0.400391 -0.594543 1445371006 0.690979 0.093262 0.400391 -0.594543 1445371006 0.690979 0.093262 0.400391 -0.594543 1445371006 0.690979 0.093262 0.400391 -0.594543 1445371006 0.783142 0.096497 0.171204 -0.589966 1445371006 0.783142 0.096497 0.171204 -0.589966 1445371006 0.783142 0.096497 0.171204 -0.589966 1445371006 0.783142 0.096497 0.171204 -0.589966 1445371006 0.783142 0.096497 0.171204 -0.589966 1445371006 0.783142 0.096497 0.171204 -0.589966 1445371007 0.796997 0.133423 0.066040 -0.585327 1445371007 0.796997 0.133423 0.066040 -0.585327 1445371007 0.796997 0.133423 0.066040 -0.585327 1445371007 0.796997 0.133423 0.066040 -0.585327 1445371007 0.796997 0.133423 0.066040 -0.585327 1445371007 0.796997 0.133423 0.066040 -0.585327 1445371007 0.756042 0.201965 0.055603 -0.620056 1445371007 0.756042 0.201965 0.055603 -0.620056 1445371007 0.756042 0.201965 0.055603 -0.620056 1445371007 0.756042 0.201965 0.055603 -0.620056 1445371007 0.718933 0.202576 0.129700 -0.652161 1445371007 0.718933 0.202576 0.129700 -0.652161 1445371007 0.718933 0.202576 0.129700 -0.652161 1445371007 0.718933 0.202576 0.129700 -0.652161 1445371007 0.718933 0.202576 0.129700 -0.652161 1445371007 0.718933 0.202576 0.129700 -0.652161 1445371007 0.718933 0.202576 0.129700 -0.652161 1445371007 0.692139 0.152893 0.280029 -0.647400 1445371007 0.692139 0.152893 0.280029 -0.647400 1445371007 0.692139 0.152893 0.280029 -0.647400 1445371007 0.692139 0.152893 0.280029 -0.647400 1445371007 0.692139 0.152893 0.280029 -0.647400 1445371007 0.656006 0.136353 0.417847 -0.613586 1445371007 0.656006 0.136353 0.417847 -0.613586 1445371007 0.656006 0.136353 0.417847 -0.613586 1445371007 0.656006 0.136353 0.417847 -0.613586 1445371007 0.656006 0.136353 0.417847 -0.613586 1445371007 0.656006 0.136353 0.417847 -0.613586 1445371007 0.656006 0.136353 0.417847 -0.613586 1445371007 0.629089 0.154419 0.504578 -0.570740 1445371007 0.629089 0.154419 0.504578 -0.570740 1445371007 0.629089 0.154419 0.504578 -0.570740 1445371007 0.629089 0.154419 0.504578 -0.570740 1445371007 0.629089 0.154419 0.504578 -0.570740 1445371007 0.626465 0.170837 0.530518 -0.544800 1445371007 0.626465 0.170837 0.530518 -0.544800 1445371007 0.626465 0.170837 0.530518 -0.544800 1445371007 0.626465 0.170837 0.530518 -0.544800 1445371007 0.626465 0.170837 0.530518 -0.544800 1445371007 0.626465 0.170837 0.530518 -0.544800 1445371007 0.626465 0.170837 0.530518 -0.544800 1445371007 0.655151 0.125000 0.554993 -0.497070 1445371007 0.655151 0.125000 0.554993 -0.497070 1445371007 0.655151 0.125000 0.554993 -0.497070 1445371007 0.655151 0.125000 0.554993 -0.497070 1445371007 0.655151 0.125000 0.554993 -0.497070 1445371007 0.655151 0.125000 0.554993 -0.497070 1445371007 0.670837 0.016296 0.600342 -0.434998 1445371007 0.670837 0.016296 0.600342 -0.434998 1445371007 0.670837 0.016296 0.600342 -0.434998 1445371007 0.670837 0.016296 0.600342 -0.434998 1445371007 0.670837 0.016296 0.600342 -0.434998 1445371007 0.670837 0.016296 0.600342 -0.434998 1445371007 0.641418 -0.049866 0.645386 -0.411743 1445371007 0.641418 -0.049866 0.645386 -0.411743 1445371007 0.641418 -0.049866 0.645386 -0.411743 1445371007 0.641418 -0.049866 0.645386 -0.411743 1445371007 0.599304 -0.017883 0.654419 -0.460693 1445371007 0.599304 -0.017883 0.654419 -0.460693 1445371007 0.599304 -0.017883 0.654419 -0.460693 1445371007 0.599304 -0.017883 0.654419 -0.460693 1445371007 0.599304 -0.017883 0.654419 -0.460693 1445371007 0.599304 -0.017883 0.654419 -0.460693 1445371007 0.599304 -0.017883 0.654419 -0.460693 1445371007 0.586182 0.023682 0.636475 -0.500732 1445371007 0.586182 0.023682 0.636475 -0.500732 1445371007 0.586182 0.023682 0.636475 -0.500732 1445371007 
0.710632 0.106445 -0.645020 -0.260071 1445371010 0.710632 0.106445 -0.645020 -0.260071 1445371010 0.708862 0.090027 -0.642151 -0.277588 1445371010 0.708862 0.090027 -0.642151 -0.277588 1445371010 0.708862 0.090027 -0.642151 -0.277588 1445371010 0.708862 0.090027 -0.642151 -0.277588 1445371010 0.708862 0.090027 -0.642151 -0.277588 1445371010 0.708862 0.090027 -0.642151 -0.277588 1445371010 0.708862 0.090027 -0.642151 -0.277588 1445371010 0.702087 0.039734 -0.631714 -0.326172 1445371010 0.702087 0.039734 -0.631714 -0.326172 1445371010 0.702087 0.039734 -0.631714 -0.326172 1445371010 0.702087 0.039734 -0.631714 -0.326172 1445371010 0.702087 0.039734 -0.631714 -0.326172 1445371010 0.702087 0.039734 -0.631714 -0.326172 1445371010 0.689697 -0.025696 -0.619141 -0.374695 1445371010 0.689697 -0.025696 -0.619141 -0.374695 1445371010 0.689697 -0.025696 -0.619141 -0.374695 1445371010 0.689697 -0.025696 -0.619141 -0.374695 1445371010 0.689697 -0.025696 -0.619141 -0.374695 1445371010 0.689697 -0.025696 -0.619141 -0.374695 1445371010 0.689697 -0.025696 -0.619141 -0.374695 1445371010 0.676575 -0.067261 -0.614868 -0.399658 1445371010 0.676575 -0.067261 -0.614868 -0.399658 1445371010 0.676575 -0.067261 -0.614868 -0.399658 1445371010 0.676575 -0.067261 -0.614868 -0.399658 1445371010 0.676575 -0.067261 -0.614868 -0.399658 1445371010 0.676575 -0.067261 -0.614868 -0.399658 1445371010 0.670532 -0.072083 -0.614319 -0.409729 1445371010 0.670532 -0.072083 -0.614319 -0.409729 1445371010 0.670532 -0.072083 -0.614319 -0.409729 1445371010 0.670532 -0.072083 -0.614319 -0.409729 1445371010 0.670532 -0.072083 -0.614319 -0.409729 1445371010 0.670532 -0.072083 -0.614319 -0.409729 1445371010 0.677429 -0.031494 -0.611816 -0.407227 1445371010 0.677429 -0.031494 -0.611816 -0.407227 1445371010 0.677429 -0.031494 -0.611816 -0.407227 1445371010 0.677429 -0.031494 -0.611816 -0.407227 1445371010 0.677429 -0.031494 -0.611816 -0.407227 1445371010 0.677429 -0.031494 -0.611816 -0.407227 1445371010 0.677429 -0.031494 -0.611816 -0.407227 1445371010 0.690002 0.024170 -0.606079 -0.394958 1445371010 0.690002 0.024170 -0.606079 -0.394958 1445371010 0.690002 0.024170 -0.606079 -0.394958 1445371010 0.690002 0.024170 -0.606079 -0.394958 1445371010 0.690002 0.024170 -0.606079 -0.394958 1445371010 0.690002 0.024170 -0.606079 -0.394958 1445371010 0.696533 0.075684 -0.610291 -0.369751 1445371010 0.696533 0.075684 -0.610291 -0.369751 1445371010 0.696533 0.075684 -0.610291 -0.369751 1445371010 0.696533 0.075684 -0.610291 -0.369751 1445371010 0.696533 0.075684 -0.610291 -0.369751 1445371010 0.696533 0.075684 -0.610291 -0.369751 1445371010 0.708313 0.091064 -0.599182 -0.361938 1445371010 0.708313 0.091064 -0.599182 -0.361938 1445371010 0.708313 0.091064 -0.599182 -0.361938 1445371010 0.708313 0.091064 -0.599182 -0.361938 1445371010 0.708313 0.091064 -0.599182 -0.361938 1445371010 0.708313 0.091064 -0.599182 -0.361938 1445371010 0.708313 0.091064 -0.599182 -0.361938 1445371010 0.727600 0.107727 -0.585388 -0.341064 1445371010 0.727600 0.107727 -0.585388 -0.341064 1445371010 0.727600 0.107727 -0.585388 -0.341064 1445371010 0.727600 0.107727 -0.585388 -0.341064 1445371010 0.727600 0.107727 -0.585388 -0.341064 1445371010 0.727600 0.107727 -0.585388 -0.341064 1445371010 0.745483 0.145081 -0.575134 -0.303955 1445371010 0.745483 0.145081 -0.575134 -0.303955 1445371010 0.745483 0.145081 -0.575134 -0.303955 1445371010 0.745483 0.145081 -0.575134 -0.303955 1445371010 0.745483 0.145081 -0.575134 -0.303955 1445371010 0.745483 0.145081 -0.575134 -0.303955 1445371010 0.750061 0.190674 -0.573853 -0.267944 1445371010 0.750061 0.190674 -0.573853 -0.267944 1445371010 0.750061 0.190674 -0.573853 -0.267944 1445371010 0.750061 0.190674 -0.573853 -0.267944 1445371010 0.750061 0.190674 -0.573853 -0.267944 1445371010 0.750061 0.190674 -0.573853 -0.267944 1445371010 0.750061 0.190674 -0.573853 -0.267944 1445371010 0.750549 0.248657 -0.565613 -0.234314 1445371010 0.750549 0.248657 -0.565613 -0.234314 1445371010 0.750549 0.248657 -0.565613 -0.234314 1445371010 0.750549 0.248657 -0.565613 -0.234314 1445371010 0.750549 0.248657 -0.565613 -0.234314 1445371010 0.750549 0.248657 -0.565613 -0.234314 1445371010 0.752380 0.279358 -0.550049 -0.230957 1445371010 0.752380 0.279358 -0.550049 -0.230957 1445371010 0.752380 0.279358 -0.550049 -0.230957 1445371010 0.752380 0.279358 -0.550049 -0.230957 1445371010 0.752380 0.279358 -0.550049 -0.230957 1445371010 0.752380 0.279358 -0.550049 -0.230957 1445371010 0.758240 0.273071 -0.544922 -0.231262 1445371010 0.758240 0.273071 -0.544922 -0.231262 1445371010 0.758240 0.273071 -0.544922 -0.231262 1445371010 0.758240 0.273071 -0.544922 -0.231262 1445371010 0.758240 0.273071 -0.544922 -0.231262 1445371010 0.758240 0.273071 -0.544922 -0.231262 1445371010 0.754272 0.238281 -0.555115 -0.257202 1445371010 0.754272 0.238281 -0.555115 -0.257202 1445371010 0.754272 0.238281 -0.555115 -0.257202 1445371010 0.754272 0.238281 -0.555115 -0.257202 1445371010 0.754272 0.238281 -0.555115 -0.257202 1445371010 0.754272 0.238281 -0.555115 -0.257202 1445371010 0.754272 0.238281 -0.555115 -0.257202 1445371010 0.745483 0.162537 -0.569336 -0.306152 1445371010 0.745483 0.162537 -0.569336 -0.306152 1445371010 0.745483 0.162537 -0.569336 -0.306152 1445371010 0.745483 0.162537 -0.569336 -0.306152 1445371010 0.745483 0.162537 -0.569336 -0.306152 1445371010 0.745483 0.162537 -0.569336 -0.306152 1445371010 0.722290 0.081360 -0.589905 -0.351685 1445371010 0.722290 0.081360 -0.589905 -0.351685 1445371010 0.722290 0.081360 -0.589905 -0.351685 1445371011 0.722290 0.081360 -0.589905 -0.351685 1445371011 0.722290 0.081360 -0.589905 -0.351685 1445371011 0.722290 0.081360 -0.589905 -0.351685 1445371011 0.693848 -0.000610 -0.591980 -0.410095 1445371011 0.693848 -0.000610 -0.591980 -0.410095 1445371011 0.693848 -0.000610 -0.591980 -0.410095 1445371011 0.693848 -0.000610 -0.591980 -0.410095 1445371011 0.693848 -0.000610 -0.591980 -0.410095 1445371011 0.693848 -0.000610 -0.591980 -0.410095 1445371011 0.693848 -0.000610 -0.591980 -0.410095 1445371011 0.661011 -0.062012 -0.596313 -0.451355 1445371011 0.661011 -0.062012 -0.596313 -0.451355 1445371011 0.661011 -0.062012 -0.596313 -0.451355 1445371011 0.661011 -0.062012 -0.596313 -0.451355 1445371011 0.661011 -0.062012 -0.596313 -0.451355 1445371011 0.661011 -0.062012 -0.596313 -0.451355 1445371011 0.650635 -0.105103 -0.578674 -0.480347 1445371011 0.650635 -0.105103 -0.578674 -0.480347 1445371011 0.650635 -0.105103 -0.578674 -0.480347 1445371011 0.650635 -0.105103 -0.578674 -0.480347 1445371011 0.650635 -0.105103 -0.578674 -0.480347 1445371011 0.650635 -0.105103 -0.578674 -0.480347 1445371011 0.650635 -0.105103 -0.578674 -0.480347 1445371011 0.668457 -0.112366 -0.556213 -0.480835 1445371011 0.668457 -0.112366 -0.556213 -0.480835 1445371011 0.668457 -0.112366 -0.556213 -0.480835 1445371011 0.668457 -0.112366 -0.556213 -0.480835 1445371011 0.668457 -0.112366 -0.556213 -0.480835 1445371011 0.668457 -0.112366 -0.556213 -0.480835 1445371011 0.688232 -0.052734 -0.563416 -0.453979 1445371011 0.688232 -0.052734 -0.563416 -0.453979 1445371011 0.688232 -0.052734 -0.563416 -0.453979 1445371011 0.688232 -0.052734 -0.563416 -0.453979 1445371011 0.688232 -0.052734 -0.563416 -0.453979 1445371011 0.688232 -0.052734 -0.563416 -0.453979 1445371011 0.711304 -0.001526 -0.559204 -0.425903 1445371011 0.711304 -0.001526 -0.559204 -0.425903 1445371011 0.711304 -0.001526 -0.559204 -0.425903 1445371011 0.711304 -0.001526 -0.559204 -0.425903 1445371011 0.711304 -0.001526 -0.559204 -0.425903 1445371011 0.711304 -0.001526 -0.559204 -0.425903 1445371011 0.732605 0.053833 -0.548279 -0.399780 1445371011 0.732605 0.053833 -0.548279 -0.399780 1445371011 0.732605 0.053833 -0.548279 -0.399780 1445371011 0.732605 0.053833 -0.548279 -0.399780 1445371011 0.732605 0.053833 -0.548279 -0.399780 1445371011 0.739380 0.113403 -0.550659 -0.370483 1445371011 0.739380 0.113403 -0.550659 -0.370483 1445371011 0.739380 0.113403 -0.550659 -0.370483 1445371011 0.739380 0.113403 -0.550659 -0.370483 1445371011 0.739380 0.113403 -0.550659 -0.370483 1445371011 0.739380 0.113403 -0.550659 -0.370483 1445371011 0.739380 0.113403 -0.550659 -0.370483 1445371011 0.735657 0.138489 -0.567810 -0.342346 1445371011 0.735657 0.138489 -0.567810 -0.342346 1445371011 0.735657 0.138489 -0.567810 -0.342346 1445371011 0.735657 0.138489 -0.567810 -0.342346 1445371011 0.735657 0.138489 -0.567810 -0.342346 1445371011 0.735657 0.138489 -0.567810 -0.342346 1445371011 0.752747 0.173828 -0.558594 -0.301819 1445371011 0.752747 0.173828 -0.558594 -0.301819 1445371011 0.752747 0.173828 -0.558594 -0.301819 1445371011 0.752747 0.173828 -0.558594 -0.301819 1445371011 0.752747 0.173828 -0.558594 -0.301819 1445371011 0.752747 0.173828 -0.558594 -0.301819 1445371011 0.757324 0.181763 -0.548401 -0.304504 1445371011 0.757324 0.181763 -0.548401 -0.304504 1445371011 0.757324 0.181763 -0.548401 -0.304504 1445371011 0.757324 0.181763 -0.548401 -0.304504 1445371011 0.757324 0.181763 -0.548401 -0.304504 1445371011 0.757324 0.181763 -0.548401 -0.304504 1445371011 0.758606 0.158752 -0.547058 -0.316284 1445371011 0.758606 0.158752 -0.547058 -0.316284 1445371011 0.758606 0.158752 -0.547058 -0.316284 1445371011 0.758606 0.158752 -0.547058 -0.316284 1445371011 0.758606 0.158752 -0.547058 -0.316284 1445371011 0.758606 0.158752 -0.547058 -0.316284 1445371011 0.758606 0.158752 -0.547058 -0.316284 1445371011 0.751404 0.125793 -0.555115 -0.333740 1445371011 0.751404 0.125793 -0.555115 -0.333740 1445371011 0.751404 0.125793 -0.555115 -0.333740 1445371011 0.751404 0.125793 -0.555115 -0.333740 1445371011 0.751404 0.125793 -0.555115 -0.333740 1445371011 0.751404 0.125793 -0.555115 -0.333740 1445371011 0.733337 0.083252 -0.571106 -0.359314 1445371011 0.733337 0.083252 -0.571106 -0.359314 1445371011 0.733337 0.083252 -0.571106 -0.359314 1445371011 0.733337 0.083252 -0.571106 -0.359314 1445371011 0.733337 0.083252 -0.571106 -0.359314 1445371011 0.733337 0.083252 -0.571106 -0.359314 1445371011 0.704590 0.026062 -0.587219 -0.397583 1445371011 0.704590 0.026062 -0.587219 -0.397583 1445371011 0.704590 0.026062 -0.587219 -0.397583 1445371011 0.704590 0.026062 -0.587219 -0.397583 1445371011 0.704590 0.026062 -0.587219 -0.397583 1445371011 0.704590 0.026062 -0.587219 -0.397583 1445371011 0.704590 0.026062 -0.587219 -0.397583 1445371011 0.667480 -0.036133 -0.593445 -0.448303 1445371011 0.667480 -0.036133 -0.593445 -0.448303 1445371011 0.667480 -0.036133 -0.593445 -0.448303 1445371011 0.667480 -0.036133 -0.593445 -0.448303 1445371011 0.667480 -0.036133 -0.593445 -0.448303 1445371011 0.667480 -0.036133 -0.593445 -0.448303 1445371011 0.632874 -0.080750 -0.587158 -0.498291 1445371011 0.632874 -0.080750 -0.587158 -0.498291 1445371011 0.632874 -0.080750 -0.587158 -0.498291 1445371011 0.632874 -0.080750 -0.587158 -0.498291 1445371011 0.632874 -0.080750 -0.587158 -0.498291 1445371011 0.632874 -0.080750 -0.587158 -0.498291 1445371011 0.630127 -0.048096 -0.587341 -0.505676 1445371011 0.630127 -0.048096 -0.587341 -0.505676 1445371011 0.630127 -0.048096 -0.587341 -0.505676 1445371011 0.630127 -0.048096 -0.587341 -0.505676 1445371012 0.630127 -0.048096 -0.587341 -0.505676 1445371012 0.643982 -0.022949 -0.566040 -0.514221 1445371012 0.643982 -0.022949 -0.566040 -0.514221 1445371012 0.643982 -0.022949 -0.566040 -0.514221 1445371012 0.643982 -0.022949 -0.566040 -0.514221 1445371012 0.660828 0.007263 -0.564514 -0.494568 1445371012 0.660828 0.007263 -0.564514 -0.494568 1445371012 0.660828 0.007263 -0.564514 -0.494568 1445371012 0.660828 0.007263 -0.564514 -0.494568 1445371012 0.660828 0.007263 -0.564514 -0.494568 1445371012 0.660828 0.007263 -0.564514 -0.494568 1445371012 0.660828 0.007263 -0.564514 -0.494568 1445371012 0.684875 0.073425 -0.569275 -0.448853 1445371012 0.684875 0.073425 -0.569275 -0.448853 1445371012 0.684875 0.073425 -0.569275 -0.448853 1445371012 0.684875 0.073425 -0.569275 -0.448853 1445371012 0.684875 0.073425 -0.569275 -0.448853 1445371012 0.684875 0.073425 -0.569275 -0.448853 1445371012 0.713867 0.115051 -0.549072 -0.419189 1445371012 0.713867 0.115051 -0.549072 -0.419189 1445371012 0.713867 0.115051 -0.549072 -0.419189 1445371012 0.713867 0.115051 -0.549072 -0.419189 1445371012 0.713867 0.115051 -0.549072 -0.419189 1445371012 0.713867 0.115051 -0.549072 -0.419189 1445371012 0.713867 0.115051 -0.549072 -0.419189 1445371012 0.742126 0.147095 -0.533020 -0.378845 1445371012 0.742126 0.147095 -0.533020 -0.378845 1445371012 0.742126 0.147095 -0.533020 -0.378845 1445371012 0.742126 0.147095 -0.533020 -0.378845 1445371012 0.742126 0.147095 -0.533020 -0.378845 1445371012 0.742126 0.147095 -0.533020 -0.378845 1445371012 0.763977 0.161865 -0.523438 -0.340759 1445371012 0.763977 0.161865 -0.523438 -0.340759 1445371012 0.763977 0.161865 -0.523438 -0.340759 1445371012 0.763977 0.161865 -0.523438 -0.340759 1445371012 0.763977 0.161865 -0.523438 -0.340759 1445371012 0.763977 0.161865 -0.523438 -0.340759 1445371012 0.763977 0.161865 -0.523438 -0.340759 1445371012 0.776001 0.197998 -0.515564 -0.304565 1445371012 0.776001 0.197998 -0.515564 -0.304565 1445371012 0.776001 0.197998 -0.515564 -0.304565 1445371012 0.776001 0.197998 -0.515564 -0.304565 1445371012 0.776001 0.197998 -0.515564 -0.304565 1445371012 0.776001 0.197998 -0.515564 -0.304565 1445371012 0.779907 0.219788 -0.502930 -0.300842 1445371012 0.779907 0.219788 -0.502930 -0.300842 1445371012 0.779907 0.219788 -0.502930 -0.300842 1445371012 0.779907 0.219788 -0.502930 -0.300842 1445371012 0.779907 0.219788 -0.502930 -0.300842 1445371012 0.779907 0.219788 -0.502930 -0.300842 1445371012 0.784607 0.194519 -0.498047 -0.313782 1445371012 0.784607 0.194519 -0.498047 -0.313782 1445371012 0.784607 0.194519 -0.498047 -0.313782 1445371012 0.784607 0.194519 -0.498047 -0.313782 1445371012 0.784607 0.194519 -0.498047 -0.313782 1445371012 0.784607 0.194519 -0.498047 -0.313782 1445371012 0.784607 0.194519 -0.498047 -0.313782 1445371012 0.774353 0.156738 -0.511230 -0.338318 1445371012 0.774353 0.156738 -0.511230 -0.338318 1445371012 0.774353 0.156738 -0.511230 -0.338318 1445371012 0.774353 0.156738 -0.511230 -0.338318 1445371012 0.774353 0.156738 -0.511230 -0.338318 1445371012 0.774353 0.156738 -0.511230 -0.338318 1445371012 0.754395 0.101257 -0.527466 -0.377380 1445371012 0.754395 0.101257 -0.527466 -0.377380 1445371012 0.754395 0.101257 -0.527466 -0.377380 1445371012 0.754395 0.101257 -0.527466 -0.377380 1445371012 0.754395 0.101257 -0.527466 -0.377380 1445371012 0.754395 0.101257 -0.527466 -0.377380 1445371012 0.754395 0.101257 -0.527466 -0.377380 1445371012 0.726013 0.042847 -0.542786 -0.420044 1445371012 0.726013 0.042847 -0.542786 -0.420044 1445371012 0.726013 0.042847 -0.542786 -0.420044 1445371012 0.726013 0.042847 -0.542786 -0.420044 1445371012 0.726013 0.042847 -0.542786 -0.420044 1445371012 0.726013 0.042847 -0.542786 -0.420044 1445371012 0.696777 0.009583 -0.556274 -0.452698 1445371012 0.696777 0.009583 -0.556274 -0.452698 1445371012 0.696777 0.009583 -0.556274 -0.452698 1445371012 0.696777 0.009583 -0.556274 -0.452698 1445371012 0.696777 0.009583 -0.556274 -0.452698 1445371012 0.696777 0.009583 -0.556274 -0.452698 1445371012 0.696777 0.009583 -0.556274 -0.452698 1445371012 0.666077 -0.018616 -0.556274 -0.496521 1445371012 0.666077 -0.018616 -0.556274 -0.496521 1445371012 0.666077 -0.018616 -0.556274 -0.496521 1445371012 0.666077 -0.018616 -0.556274 -0.496521 1445371012 0.666077 -0.018616 -0.556274 -0.496521 1445371012 0.666077 -0.018616 -0.556274 -0.496521 1445371012 0.653625 -0.044739 -0.534790 -0.533630 1445371012 0.653625 -0.044739 -0.534790 -0.533630 1445371012 0.653625 -0.044739 -0.534790 -0.533630 1445371012 0.653625 -0.044739 -0.534790 -0.533630 1445371012 0.653625 -0.044739 -0.534790 -0.533630 1445371012 0.661072 -0.043213 -0.523560 -0.535767 1445371012 0.661072 -0.043213 -0.523560 -0.535767 1445371012 0.661072 -0.043213 -0.523560 -0.535767 1445371012 0.661072 -0.043213 -0.523560 -0.535767 1445371012 0.661072 -0.043213 -0.523560 -0.535767 1445371012 0.661072 -0.043213 -0.523560 -0.535767 1445371012 0.674866 -0.028748 -0.527771 -0.515015 1445371012 0.674866 -0.028748 -0.527771 -0.515015 1445371012 0.674866 -0.028748 -0.527771 -0.515015 1445371012 0.674866 -0.028748 -0.527771 -0.515015 1445371012 0.674866 -0.028748 -0.527771 -0.515015 1445371012 0.674866 -0.028748 -0.527771 -0.515015 1445371012 0.704712 0.001831 -0.527161 -0.474854 1445371012 0.704712 0.001831 -0.527161 -0.474854 1445371012 0.704712 0.001831 -0.527161 -0.474854 1445371012 0.704712 0.001831 -0.527161 -0.474854 1445371012 0.704712 0.001831 -0.527161 -0.474854 1445371012 0.704712 0.001831 -0.527161 -0.474854 1445371013 0.704712 0.001831 -0.527161 -0.474854 1445371013 0.735840 0.060730 -0.529480 -0.417664 1445371013 0.735840 0.060730 -0.529480 -0.417664 1445371013 0.735840 0.060730 -0.529480 -0.417664 1445371013 0.735840 0.060730 -0.529480 -0.417664 1445371013 0.735840 0.060730 -0.529480 -0.417664 1445371013 0.735840 0.060730 -0.529480 -0.417664 1445371013 0.760803 0.117920 -0.526489 -0.360718 1445371013 0.760803 0.117920 -0.526489 -0.360718 1445371013 0.760803 0.117920 -0.526489 -0.360718 1445371013 0.760803 0.117920 -0.526489 -0.360718 1445371013 0.760803 0.117920 -0.526489 -0.360718 1445371013 0.760803 0.117920 -0.526489 -0.360718 1445371013 0.760803 0.117920 -0.526489 -0.360718 1445371013 0.781189 0.162964 -0.516357 -0.310730 1445371013 0.781189 0.162964 -0.516357 -0.310730 1445371013 0.781189 0.162964 -0.516357 -0.310730 1445371013 0.781189 0.162964 -0.516357 -0.310730 1445371013 0.781189 0.162964 -0.516357 -0.310730 1445371013 0.781189 0.162964 -0.516357 -0.310730 1445371013 0.786560 0.235291 -0.503601 -0.268860 1445371013 0.786560 0.235291 -0.503601 -0.268860 1445371013 0.786560 0.235291 -0.503601 -0.268860 1445371013 0.786560 0.235291 -0.503601 -0.268860 1445371013 0.786560 0.235291 -0.503601 -0.268860 1445371013 0.786560 0.235291 -0.503601 -0.268860 1445371013 0.795471 0.245117 -0.479736 -0.277527 1445371013 0.795471 0.245117 -0.479736 -0.277527 1445371013 0.795471 0.245117 -0.479736 -0.277527 1445371013 0.795471 0.245117 -0.479736 -0.277527 1445371013 0.795471 0.245117 -0.479736 -0.277527 1445371013 0.795471 0.245117 -0.479736 -0.277527 1445371013 0.795471 0.245117 -0.479736 -0.277527 1445371013 0.795227 0.227173 -0.485291 -0.283752 1445371013 0.795227 0.227173 -0.485291 -0.283752 1445371013 0.795227 0.227173 -0.485291 -0.283752 1445371013 0.795227 0.227173 -0.485291 -0.283752 1445371013 0.795227 0.227173 -0.485291 -0.283752 1445371013 0.795227 0.227173 -0.485291 -0.283752 1445371013 0.779419 0.187378 -0.506592 -0.317444 1445371013 0.779419 0.187378 -0.506592 -0.317444 1445371013 0.779419 0.187378 -0.506592 -0.317444 1445371013 0.779419 0.187378 -0.506592 -0.317444 1445371013 0.779419 0.187378 -0.506592 -0.317444 1445371013 0.779419 0.187378 -0.506592 -0.317444 1445371013 0.758240 0.117676 -0.524536 -0.368896 1445371013 0.758240 0.117676 -0.524536 -0.368896 1445371013 0.758240 0.117676 -0.524536 -0.368896 1445371013 0.758240 0.117676 -0.524536 -0.368896 1445371013 0.758240 0.117676 -0.524536 -0.368896 1445371013 0.758240 0.117676 -0.524536 -0.368896 1445371013 0.758240 0.117676 -0.524536 -0.368896 1445371013 0.726990 0.057251 -0.546570 -0.411743 1445371013 0.726990 0.057251 -0.546570 -0.411743 1445371013 0.726990 0.057251 -0.546570 -0.411743 1445371013 0.726990 0.057251 -0.546570 -0.411743 1445371013 0.726990 0.057251 -0.546570 -0.411743 1445371013 0.726990 0.057251 -0.546570 -0.411743 1445371013 0.691772 0.005920 -0.555786 -0.460938 1445371013 0.691772 0.005920 -0.555786 -0.460938 1445371013 0.691772 0.005920 -0.555786 -0.460938 1445371013 0.691772 0.005920 -0.555786 -0.460938 1445371013 0.691772 0.005920 -0.555786 -0.460938 1445371013 0.691772 0.005920 -0.555786 -0.460938 1445371013 0.663696 -0.034668 -0.541748 -0.514587 1445371013 0.663696 -0.034668 -0.541748 -0.514587 1445371013 0.663696 -0.034668 -0.541748 -0.514587 1445371013 0.663696 -0.034668 -0.541748 -0.514587 1445371013 0.663696 -0.034668 -0.541748 -0.514587 1445371013 0.663696 -0.034668 -0.541748 -0.514587 1445371013 0.663696 -0.034668 -0.541748 -0.514587 1445371013 0.654114 -0.061646 -0.518127 -0.547668 1445371013 0.654114 -0.061646 -0.518127 -0.547668 1445371013 0.654114 -0.061646 -0.518127 -0.547668 1445371013 0.654114 -0.061646 -0.518127 -0.547668 1445371013 0.654114 -0.061646 -0.518127 -0.547668 1445371013 0.654114 -0.061646 -0.518127 -0.547668 1445371013 0.659790 -0.072510 -0.511841 -0.545471 1445371013 0.659790 -0.072510 -0.511841 -0.545471 1445371013 0.659790 -0.072510 -0.511841 -0.545471 1445371013 0.659790 -0.072510 -0.511841 -0.545471 1445371013 0.659790 -0.072510 -0.511841 -0.545471 1445371013 0.659790 -0.072510 -0.511841 -0.545471 1445371013 0.670593 -0.084351 -0.502991 -0.538696 1445371013 0.670593 -0.084351 -0.502991 -0.538696 1445371013 0.670593 -0.084351 -0.502991 -0.538696 1445371013 0.670593 -0.084351 -0.502991 -0.538696 1445371013 0.670593 -0.084351 -0.502991 -0.538696 1445371013 0.697998 -0.067688 -0.504333 -0.503906 1445371013 0.697998 -0.067688 -0.504333 -0.503906 1445371013 0.697998 -0.067688 -0.504333 -0.503906 1445371013 0.697998 -0.067688 -0.504333 -0.503906 1445371013 0.697998 -0.067688 -0.504333 -0.503906 1445371013 0.697998 -0.067688 -0.504333 -0.503906 1445371013 0.730042 -0.011963 -0.523560 -0.439026 1445371013 0.730042 -0.011963 -0.523560 -0.439026 1445371013 0.730042 -0.011963 -0.523560 -0.439026 1445371013 0.730042 -0.011963 -0.523560 -0.439026 1445371013 0.730042 -0.011963 -0.523560 -0.439026 1445371013 0.730042 -0.011963 -0.523560 -0.439026 1445371013 0.758179 0.055237 -0.528198 -0.378296 1445371013 0.758179 0.055237 -0.528198 -0.378296 1445371013 0.758179 0.055237 -0.528198 -0.378296 1445371013 0.758179 0.055237 -0.528198 -0.378296 1445371013 0.758179 0.055237 -0.528198 -0.378296 1445371013 0.758179 0.055237 -0.528198 -0.378296 1445371013 0.779602 0.130066 -0.522217 -0.320374 1445371013 0.779602 0.130066 -0.522217 -0.320374 1445371013 0.779602 0.130066 -0.522217 -0.320374 1445371013 0.779602 0.130066 -0.522217 -0.320374 1445371013 0.779602 0.130066 -0.522217 -0.320374 1445371013 0.779602 0.130066 -0.522217 -0.320374 1445371013 0.795654 0.208069 -0.495056 -0.280334 1445371014 0.795654 0.208069 -0.495056 -0.280334 1445371014 0.795654 0.208069 -0.495056 -0.280334 1445371014 0.795654 0.208069 -0.495056 -0.280334 1445371014 0.795654 0.208069 -0.495056 -0.280334 1445371014 0.795654 0.208069 -0.495056 -0.280334 1445371014 0.805725 0.241272 -0.472473 -0.263428 1445371014 0.805725 0.241272 -0.472473 -0.263428 1445371014 0.805725 0.241272 -0.472473 -0.263428 1445371014 0.805725 0.241272 -0.472473 -0.263428 1445371014 0.805725 0.241272 -0.472473 -0.263428 1445371014 0.805725 0.241272 -0.472473 -0.263428 1445371014 0.805725 0.241272 -0.472473 -0.263428 1445371014 0.802795 0.257324 -0.473633 -0.254944 1445371014 0.802795 0.257324 -0.473633 -0.254944 1445371014 0.802795 0.257324 -0.473633 -0.254944 1445371014 0.802795 0.257324 -0.473633 -0.254944 1445371014 0.802795 0.257324 -0.473633 -0.254944 1445371014 0.802795 0.257324 -0.473633 -0.254944 1445371014 0.793823 0.210632 -0.489014 -0.293823 1445371014 0.793823 0.210632 -0.489014 -0.293823 1445371014 0.793823 0.210632 -0.489014 -0.293823 1445371014 0.793823 0.210632 -0.489014 -0.293823 1445371014 0.793823 0.210632 -0.489014 -0.293823 1445371014 0.793823 0.210632 -0.489014 -0.293823 1445371014 0.771545 0.138123 -0.513611 -0.349060 1445371014 0.771545 0.138123 -0.513611 -0.349060 1445371014 0.771545 0.138123 -0.513611 -0.349060 1445371014 0.771545 0.138123 -0.513611 -0.349060 1445371014 0.771545 0.138123 -0.513611 -0.349060 1445371014 0.739319 0.069092 -0.534973 -0.403076 1445371014 0.739319 0.069092 -0.534973 -0.403076 1445371014 0.739319 0.069092 -0.534973 -0.403076 1445371014 0.739319 0.069092 -0.534973 -0.403076 1445371014 0.739319 0.069092 -0.534973 -0.403076 1445371014 0.739319 0.069092 -0.534973 -0.403076 1445371014 0.708496 0.006836 -0.537537 -0.457153 1445371014 0.708496 0.006836 -0.537537 -0.457153 1445371014 0.708496 0.006836 -0.537537 -0.457153 1445371014 0.708496 0.006836 -0.537537 -0.457153 1445371014 0.708496 0.006836 -0.537537 -0.457153 1445371014 0.708496 0.006836 -0.537537 -0.457153 1445371014 0.682129 -0.024597 -0.536133 -0.496704 1445371014 0.682129 -0.024597 -0.536133 -0.496704 1445371014 0.682129 -0.024597 -0.536133 -0.496704 1445371014 0.682129 -0.024597 -0.536133 -0.496704 1445371014 0.682129 -0.024597 -0.536133 -0.496704 1445371014 0.682129 -0.024597 -0.536133 -0.496704 1445371014 0.682129 -0.024597 -0.536133 -0.496704 1445371014 0.667603 -0.041443 -0.517395 -0.533813 1445371014 0.667603 -0.041443 -0.517395 -0.533813 1445371014 0.667603 -0.041443 -0.517395 -0.533813 1445371014 0.667603 -0.041443 -0.517395 -0.533813 1445371014 0.667603 -0.041443 -0.517395 -0.533813 1445371014 0.667603 -0.041443 -0.517395 -0.533813 1445371014 0.661865 -0.048523 -0.508667 -0.548584 1445371014 0.661865 -0.048523 -0.508667 -0.548584 1445371014 0.661865 -0.048523 -0.508667 -0.548584 1445371014 0.661865 -0.048523 -0.508667 -0.548584 1445371014 0.661865 -0.048523 -0.508667 -0.548584 1445371014 0.661865 -0.048523 -0.508667 -0.548584 1445371014 0.667236 -0.036987 -0.513733 -0.538086 1445371014 0.667236 -0.036987 -0.513733 -0.538086 1445371014 0.667236 -0.036987 -0.513733 -0.538086 1445371014 0.667236 -0.036987 -0.513733 -0.538086 1445371014 0.667236 -0.036987 -0.513733 -0.538086 1445371014 0.667236 -0.036987 -0.513733 -0.538086 1445371014 0.683533 -0.010376 -0.524597 -0.507385 1445371014 0.683533 -0.010376 -0.524597 -0.507385 1445371014 0.683533 -0.010376 -0.524597 -0.507385 1445371014 0.683533 -0.010376 -0.524597 -0.507385 1445371014 0.683533 -0.010376 -0.524597 -0.507385 1445371014 0.683533 -0.010376 -0.524597 -0.507385 1445371014 0.710815 0.034424 -0.534485 -0.455933 1445371014 0.710815 0.034424 -0.534485 -0.455933 1445371014 0.710815 0.034424 -0.534485 -0.455933 1445371014 0.710815 0.034424 -0.534485 -0.455933 1445371014 0.710815 0.034424 -0.534485 -0.455933 1445371014 0.710815 0.034424 -0.534485 -0.455933 1445371014 0.710815 0.034424 -0.534485 -0.455933 1445371014 0.736938 0.090454 -0.539307 -0.397400 1445371014 0.736938 0.090454 -0.539307 -0.397400 1445371014 0.736938 0.090454 -0.539307 -0.397400 1445371014 0.736938 0.090454 -0.539307 -0.397400 1445371014 0.736938 0.090454 -0.539307 -0.397400 1445371014 0.736938 0.090454 -0.539307 -0.397400 1445371014 0.736938 0.090454 -0.539307 -0.397400 1445371014 0.759705 0.152039 -0.530579 -0.343750 1445371014 0.759705 0.152039 -0.530579 -0.343750 1445371014 0.759705 0.152039 -0.530579 -0.343750 1445371014 0.759705 0.152039 -0.530579 -0.343750 1445371014 0.759705 0.152039 -0.530579 -0.343750 1445371014 0.759705 0.152039 -0.530579 -0.343750 1445371014 0.759705 0.152039 -0.530579 -0.343750 1445371014 0.775879 0.223083 -0.506470 -0.302917 1445371014 0.775879 0.223083 -0.506470 -0.302917 1445371014 0.775879 0.223083 -0.506470 -0.302917 1445371014 0.775879 0.223083 -0.506470 -0.302917 1445371014 0.775879 0.223083 -0.506470 -0.302917 1445371014 0.790466 0.241394 -0.476440 -0.299927 1445371014 0.790466 0.241394 -0.476440 -0.299927 1445371014 0.790466 0.241394 -0.476440 -0.299927 1445371014 0.790466 0.241394 -0.476440 -0.299927 1445371014 0.788757 0.242126 -0.478516 -0.300354 1445371014 0.788757 0.242126 -0.478516 -0.300354 1445371014 0.788757 0.242126 -0.478516 -0.300354 1445371014 0.788757 0.242126 -0.478516 -0.300354 1445371014 0.788757 0.242126 -0.478516 -0.300354 1445371014 0.788757 0.242126 -0.478516 -0.300354 1445371014 0.788757 0.242126 -0.478516 -0.300354 1445371014 0.775208 0.209167 -0.499695 -0.324951 1445371015 0.775208 0.209167 -0.499695 -0.324951 1445371015 0.775208 0.209167 -0.499695 -0.324951 1445371015 0.775208 0.209167 -0.499695 -0.324951 1445371015 0.775208 0.209167 -0.499695 -0.324951 1445371015 0.775208 0.209167 -0.499695 -0.324951 1445371015 0.753479 0.137268 -0.522522 -0.374695 1445371015 0.753479 0.137268 -0.522522 -0.374695 1445371015 0.753479 0.137268 -0.522522 -0.374695 1445371015 0.753479 0.137268 -0.522522 -0.374695 1445371015 0.753479 0.137268 -0.522522 -0.374695 1445371015 0.753479 0.137268 -0.522522 -0.374695 1445371015 0.723083 0.063660 -0.536743 -0.430176 1445371015 0.723083 0.063660 -0.536743 -0.430176 1445371015 0.723083 0.063660 -0.536743 -0.430176 1445371015 0.723083 0.063660 -0.536743 -0.430176 1445371015 0.723083 0.063660 -0.536743 -0.430176 1445371015 0.723083 0.063660 -0.536743 -0.430176 1445371015 0.723083 0.063660 -0.536743 -0.430176 1445371015 0.690796 0.008728 -0.535217 -0.486145 1445371015 0.690796 0.008728 -0.535217 -0.486145 1445371015 0.690796 0.008728 -0.535217 -0.486145 1445371015 0.690796 0.008728 -0.535217 -0.486145 1445371015 0.690796 0.008728 -0.535217 -0.486145 1445371015 0.656128 -0.027649 -0.529541 -0.536926 1445371015 0.656128 -0.027649 -0.529541 -0.536926 1445371015 0.656128 -0.027649 -0.529541 -0.536926 1445371015 0.656128 -0.027649 -0.529541 -0.536926 1445371015 0.656128 -0.027649 -0.529541 -0.536926 1445371015 
0.966858 0.060791 -0.149536 -0.197815 1445371018 0.966858 0.060791 -0.149536 -0.197815 1445371018 0.976257 0.079346 0.065247 -0.190491 1445371018 0.976257 0.079346 0.065247 -0.190491 1445371018 0.976257 0.079346 0.065247 -0.190491 1445371018 0.976257 0.079346 0.065247 -0.190491 1445371018 0.976257 0.079346 0.065247 -0.190491 1445371018 0.976257 0.079346 0.065247 -0.190491 1445371018 0.976257 0.079346 0.065247 -0.190491 1445371018 0.954529 0.068542 0.229431 -0.177490 1445371018 0.954529 0.068542 0.229431 -0.177490 1445371018 0.954529 0.068542 0.229431 -0.177490 1445371018 0.954529 0.068542 0.229431 -0.177490 1445371018 0.954529 0.068542 0.229431 -0.177490 1445371018 0.915039 0.058105 0.358032 -0.176086 1445371018 0.915039 0.058105 0.358032 -0.176086 1445371018 0.915039 0.058105 0.358032 -0.176086 1445371018 0.915039 0.058105 0.358032 -0.176086 1445371018 0.915039 0.058105 0.358032 -0.176086 1445371018 0.915039 0.058105 0.358032 -0.176086 1445371018 0.915039 0.058105 0.358032 -0.176086 1445371018 0.865356 0.035522 0.460815 -0.193665 1445371018 0.865356 0.035522 0.460815 -0.193665 1445371018 0.865356 0.035522 0.460815 -0.193665 1445371018 0.865356 0.035522 0.460815 -0.193665 1445371018 0.865356 0.035522 0.460815 -0.193665 1445371018 0.865356 0.035522 0.460815 -0.193665 1445371018 0.817139 0.034119 0.528137 -0.228271 1445371018 0.817139 0.034119 0.528137 -0.228271 1445371018 0.817139 0.034119 0.528137 -0.228271 1445371018 0.817139 0.034119 0.528137 -0.228271 1445371018 0.817139 0.034119 0.528137 -0.228271 1445371018 0.817139 0.034119 0.528137 -0.228271 1445371018 0.785400 0.029541 0.560303 -0.261230 1445371018 0.785400 0.029541 0.560303 -0.261230 1445371018 0.785400 0.029541 0.560303 -0.261230 1445371018 0.785400 0.029541 0.560303 -0.261230 1445371018 0.765320 0.004211 0.587585 -0.262634 1445371018 0.765320 0.004211 0.587585 -0.262634 1445371018 0.765320 0.004211 0.587585 -0.262634 1445371018 0.765320 0.004211 0.587585 -0.262634 1445371018 0.765320 0.004211 0.587585 -0.262634 1445371018 0.765320 0.004211 0.587585 -0.262634 1445371018 0.765320 0.004211 0.587585 -0.262634 1445371018 0.751160 -0.011353 0.606750 -0.259644 1445371018 0.751160 -0.011353 0.606750 -0.259644 1445371018 0.751160 -0.011353 0.606750 -0.259644 1445371018 0.751160 -0.011353 0.606750 -0.259644 1445371018 0.751160 -0.011353 0.606750 -0.259644 1445371018 0.751160 -0.011353 0.606750 -0.259644 1445371018 0.732666 -0.024902 0.626160 -0.265320 1445371018 0.732666 -0.024902 0.626160 -0.265320 1445371018 0.732666 -0.024902 0.626160 -0.265320 1445371018 0.732666 -0.024902 0.626160 -0.265320 1445371018 0.732666 -0.024902 0.626160 -0.265320 1445371018 0.732666 -0.024902 0.626160 -0.265320 1445371018 0.687866 -0.036560 0.652039 -0.316650 1445371018 0.687866 -0.036560 0.652039 -0.316650 1445371018 0.687866 -0.036560 0.652039 -0.316650 1445371018 0.687866 -0.036560 0.652039 -0.316650 1445371018 0.687866 -0.036560 0.652039 -0.316650 1445371018 0.687866 -0.036560 0.652039 -0.316650 1445371018 0.612122 -0.053467 0.689697 -0.383057 1445371018 0.612122 -0.053467 0.689697 -0.383057 1445371018 0.612122 -0.053467 0.689697 -0.383057 1445371018 0.612122 -0.053467 0.689697 -0.383057 1445371018 0.612122 -0.053467 0.689697 -0.383057 1445371018 0.612122 -0.053467 0.689697 -0.383057 1445371018 0.612122 -0.053467 0.689697 -0.383057 1445371018 0.557983 -0.037903 0.697510 -0.447937 1445371018 0.557983 -0.037903 0.697510 -0.447937 1445371018 0.557983 -0.037903 0.697510 -0.447937 1445371018 0.557983 -0.037903 0.697510 -0.447937 1445371019 0.557983 -0.037903 0.697510 -0.447937 1445371019 0.553040 0.027161 0.647095 -0.524048 1445371019 0.553040 0.027161 0.647095 -0.524048 1445371019 0.553040 0.027161 0.647095 -0.524048 1445371019 0.553040 0.027161 0.647095 -0.524048 1445371019 0.553040 0.027161 0.647095 -0.524048 1445371019 0.553040 0.027161 0.647095 -0.524048 1445371019 0.553040 0.027161 0.647095 -0.524048 1445371019 0.603455 0.087891 0.534119 -0.585510 1445371019 0.603455 0.087891 0.534119 -0.585510 1445371019 0.603455 0.087891 0.534119 -0.585510 1445371019 0.603455 0.087891 0.534119 -0.585510 1445371019 0.603455 0.087891 0.534119 -0.585510 1445371019 0.702576 0.060059 0.381104 -0.597961 1445371019 0.702576 0.060059 0.381104 -0.597961 1445371019 0.702576 0.060059 0.381104 -0.597961 1445371019 0.702576 0.060059 0.381104 -0.597961 1445371019 0.702576 0.060059 0.381104 -0.597961 1445371019 0.702576 0.060059 0.381104 -0.597961 1445371019 0.772766 -0.006531 0.246216 -0.584900 1445371019 0.772766 -0.006531 0.246216 -0.584900 1445371019 0.772766 -0.006531 0.246216 -0.584900 1445371019 0.772766 -0.006531 0.246216 -0.584900 1445371019 0.772766 -0.006531 0.246216 -0.584900 1445371019 0.772766 -0.006531 0.246216 -0.584900 1445371019 0.775757 -0.002808 0.248474 -0.580017 1445371019 0.775757 -0.002808 0.248474 -0.580017 1445371019 0.775757 -0.002808 0.248474 -0.580017 1445371019 0.775757 -0.002808 0.248474 -0.580017 1445371019 0.775757 -0.002808 0.248474 -0.580017 1445371019 0.747559 0.058899 0.301331 -0.588989 1445371019 0.747559 0.058899 0.301331 -0.588989 1445371019 0.747559 0.058899 0.301331 -0.588989 1445371019 0.747559 0.058899 0.301331 -0.588989 1445371019 0.747559 0.058899 0.301331 -0.588989 1445371019 0.747559 0.058899 0.301331 -0.588989 1445371019 0.710876 0.056030 0.397217 -0.577698 1445371019 0.710876 0.056030 0.397217 -0.577698 1445371019 0.710876 0.056030 0.397217 -0.577698 1445371019 0.710876 0.056030 0.397217 -0.577698 1445371019 0.710876 0.056030 0.397217 -0.577698 1445371019 0.710876 0.056030 0.397217 -0.577698 1445371019 0.676819 0.009094 0.512756 -0.528076 1445371019 0.676819 0.009094 0.512756 -0.528076 1445371019 0.676819 0.009094 0.512756 -0.528076 1445371019 0.676819 0.009094 0.512756 -0.528076 1445371019 0.676819 0.009094 0.512756 -0.528076 1445371019 0.676819 0.009094 0.512756 -0.528076 1445371019 0.654480 -0.025757 0.595886 -0.464600 1445371019 0.654480 -0.025757 0.595886 -0.464600 1445371019 0.654480 -0.025757 0.595886 -0.464600 1445371019 0.654480 -0.025757 0.595886 -0.464600 1445371019 0.654480 -0.025757 0.595886 -0.464600 1445371019 0.657349 -0.036438 0.633118 -0.407043 1445371019 0.657349 -0.036438 0.633118 -0.407043 1445371019 0.657349 -0.036438 0.633118 -0.407043 1445371019 0.657349 -0.036438 0.633118 -0.407043 1445371019 0.657349 -0.036438 0.633118 -0.407043 1445371019 0.657349 -0.036438 0.633118 -0.407043 1445371019 0.657349 -0.036438 0.633118 -0.407043 1445371019 0.670105 -0.064453 0.645996 -0.359680 1445371019 0.670105 -0.064453 0.645996 -0.359680 1445371019 0.670105 -0.064453 0.645996 -0.359680 1445371019 0.670105 -0.064453 0.645996 -0.359680 1445371019 0.670105 -0.064453 0.645996 -0.359680 1445371019 0.660400 -0.098999 0.656189 -0.351318 1445371019 0.660400 -0.098999 0.656189 -0.351318 1445371019 0.660400 -0.098999 0.656189 -0.351318 1445371019 0.660400 -0.098999 0.656189 -0.351318 1445371019 0.660400 -0.098999 0.656189 -0.351318 1445371019 0.660400 -0.098999 0.656189 -0.351318 1445371019 0.612671 -0.113464 0.684143 -0.379028 1445371019 0.612671 -0.113464 0.684143 -0.379028 1445371019 0.612671 -0.113464 0.684143 -0.379028 1445371019 0.612671 -0.113464 0.684143 -0.379028 1445371019 0.612671 -0.113464 0.684143 -0.379028 1445371019 0.612671 -0.113464 0.684143 -0.379028 1445371019 0.567200 -0.076111 0.693726 -0.437256 1445371019 0.567200 -0.076111 0.693726 -0.437256 1445371019 0.567200 -0.076111 0.693726 -0.437256 1445371019 0.567200 -0.076111 0.693726 -0.437256 1445371019 0.567200 -0.076111 0.693726 -0.437256 1445371019 0.567200 -0.076111 0.693726 -0.437256 1445371019 0.551697 -0.011292 0.653625 -0.517944 1445371019 0.551697 -0.011292 0.653625 -0.517944 1445371019 0.551697 -0.011292 0.653625 -0.517944 1445371019 0.551697 -0.011292 0.653625 -0.517944 1445371019 0.551697 -0.011292 0.653625 -0.517944 1445371019 0.551697 -0.011292 0.653625 -0.517944 1445371019 0.551697 -0.011292 0.653625 -0.517944 1445371019 0.579834 0.041626 0.577637 -0.572998 1445371019 0.579834 0.041626 0.577637 -0.572998 1445371019 0.579834 0.041626 0.577637 -0.572998 1445371019 0.579834 0.041626 0.577637 -0.572998 1445371019 0.579834 0.041626 0.577637 -0.572998 1445371019 0.579834 0.041626 0.577637 -0.572998 1445371019 0.654114 0.054565 0.475586 -0.585632 1445371019 0.654114 0.054565 0.475586 -0.585632 1445371019 0.654114 0.054565 0.475586 -0.585632 1445371019 0.654114 0.054565 0.475586 -0.585632 1445371019 0.654114 0.054565 0.475586 -0.585632 1445371019 0.654114 0.054565 0.475586 -0.585632 1445371019 0.745544 0.045288 0.313660 -0.586243 1445371019 0.745544 0.045288 0.313660 -0.586243 1445371019 0.745544 0.045288 0.313660 -0.586243 1445371019 0.745544 0.045288 0.313660 -0.586243 1445371019 0.745544 0.045288 0.313660 -0.586243 1445371019 0.745544 0.045288 0.313660 -0.586243 1445371019 0.745544 0.045288 0.313660 -0.586243 1445371020 0.781616 0.045837 0.218567 -0.582397 1445371020 0.781616 0.045837 0.218567 -0.582397 1445371020 0.781616 0.045837 0.218567 -0.582397 1445371020 0.781616 0.045837 0.218567 -0.582397 1445371020 0.781616 0.045837 0.218567 -0.582397 1445371020 0.781616 0.045837 0.218567 -0.582397 1445371020 0.761597 0.075623 0.238159 -0.597900 1445371020 0.761597 0.075623 0.238159 -0.597900 1445371020 0.761597 0.075623 0.238159 -0.597900 1445371020 0.761597 0.075623 0.238159 -0.597900 1445371020 0.761597 0.075623 0.238159 -0.597900 1445371020 0.761597 0.075623 0.238159 -0.597900 1445371020 0.761597 0.075623 0.238159 -0.597900 1445371020 0.724976 0.067749 0.319946 -0.606140 1445371020 0.724976 0.067749 0.319946 -0.606140 1445371020 0.724976 0.067749 0.319946 -0.606140 1445371020 0.724976 0.067749 0.319946 -0.606140 1445371020 0.724976 0.067749 0.319946 -0.606140 1445371020 0.724976 0.067749 0.319946 -0.606140 1445371020 0.691345 0.025574 0.434082 -0.577026 1445371020 0.691345 0.025574 0.434082 -0.577026 1445371020 0.691345 0.025574 0.434082 -0.577026 1445371020 0.691345 0.025574 0.434082 -0.577026 1445371020 0.691345 0.025574 0.434082 -0.577026 1445371020 0.691345 0.025574 0.434082 -0.577026 1445371020 0.670471 -0.008240 0.531311 -0.517761 1445371020 0.670471 -0.008240 0.531311 -0.517761 1445371020 0.670471 -0.008240 0.531311 -0.517761 1445371020 0.670471 -0.008240 0.531311 -0.517761 1445371020 0.670471 -0.008240 0.531311 -0.517761 1445371020 0.670471 -0.008240 0.531311 -0.517761 1445371020 0.670471 -0.008240 0.531311 -0.517761 1445371020 0.660828 -0.016418 0.593201 -0.459473 1445371020 0.660828 -0.016418 0.593201 -0.459473 1445371020 0.660828 -0.016418 0.593201 -0.459473 1445371020 0.660828 -0.016418 0.593201 -0.459473 1445371020 0.660828 -0.016418 0.593201 -0.459473 1445371020 0.668396 -0.019470 0.631104 -0.393127 1445371020 0.668396 -0.019470 0.631104 -0.393127 1445371020 0.668396 -0.019470 0.631104 -0.393127 1445371020 0.668396 -0.019470 0.631104 -0.393127 1445371020 0.668396 -0.019470 0.631104 -0.393127 1445371020 0.668396 -0.019470 0.631104 -0.393127 1445371020 0.668396 -0.019470 0.631104 -0.393127 1445371020 0.684875 -0.025574 0.644226 -0.339417 1445371020 0.684875 -0.025574 0.644226 -0.339417 1445371020 0.684875 -0.025574 0.644226 -0.339417 1445371020 0.684875 -0.025574 0.644226 -0.339417 1445371020 0.684875 -0.025574 0.644226 -0.339417 1445371020 0.684875 -0.025574 0.644226 -0.339417 1445371020 0.682861 -0.037842 0.639709 -0.350586 1445371020 0.682861 -0.037842 0.639709 -0.350586 1445371020 0.682861 -0.037842 0.639709 -0.350586 1445371020 0.682861 -0.037842 0.639709 -0.350586 1445371020 0.682861 -0.037842 0.639709 -0.350586 1445371020 0.682861 -0.037842 0.639709 -0.350586 1445371020 0.649475 -0.052673 0.651306 -0.388733 1445371020 0.649475 -0.052673 0.651306 -0.388733 1445371020 0.649475 -0.052673 0.651306 -0.388733 1445371020 0.649475 -0.052673 0.651306 -0.388733 1445371020 0.649475 -0.052673 0.651306 -0.388733 1445371020 0.649475 -0.052673 0.651306 -0.388733 1445371020 0.612549 -0.032043 0.648438 -0.450745 1445371020 0.612549 -0.032043 0.648438 -0.450745 1445371020 0.612549 -0.032043 0.648438 -0.450745 1445371020 0.612549 -0.032043 0.648438 -0.450745 1445371020 0.612549 -0.032043 0.648438 -0.450745 1445371020 0.612549 -0.032043 0.648438 -0.450745 1445371020 0.598755 0.016479 0.607910 -0.521179 1445371020 0.598755 0.016479 0.607910 -0.521179 1445371020 0.598755 0.016479 0.607910 -0.521179 1445371020 0.598755 0.016479 0.607910 -0.521179 1445371020 0.598755 0.016479 0.607910 -0.521179 1445371020 0.598755 0.016479 0.607910 -0.521179 1445371020 0.625793 0.061584 0.533691 -0.565430 1445371020 0.625793 0.061584 0.533691 -0.565430 1445371020 0.625793 0.061584 0.533691 -0.565430 1445371020 0.625793 0.061584 0.533691 -0.565430 1445371020 0.625793 0.061584 0.533691 -0.565430 1445371020 0.625793 0.061584 0.533691 -0.565430 1445371020 0.625793 0.061584 0.533691 -0.565430 1445371020 0.704651 0.077026 0.415100 -0.570251 1445371020 0.704651 0.077026 0.415100 -0.570251 1445371020 0.704651 0.077026 0.415100 -0.570251 1445371020 0.704651 0.077026 0.415100 -0.570251 1445371020 0.704651 0.077026 0.415100 -0.570251 1445371020 0.704651 0.077026 0.415100 -0.570251 1445371020 0.772705 0.082458 0.227966 -0.586609 1445371020 0.772705 0.082458 0.227966 -0.586609 1445371020 0.772705 0.082458 0.227966 -0.586609 1445371020 0.772705 0.082458 0.227966 -0.586609 1445371020 0.772705 0.082458 0.227966 -0.586609 1445371020 0.772705 0.082458 0.227966 -0.586609 1445371020 0.789673 0.045227 0.156067 -0.591614 1445371020 0.789673 0.045227 0.156067 -0.591614 1445371020 0.789673 0.045227 0.156067 -0.591614 1445371020 0.789673 0.045227 0.156067 -0.591614 1445371020 0.789673 0.045227 0.156067 -0.591614 1445371020 0.789673 0.045227 0.156067 -0.591614 1445371020 0.789673 0.045227 0.156067 -0.591614 1445371020 0.767334 0.047485 0.185852 -0.611877 1445371020 0.767334 0.047485 0.185852 -0.611877 1445371020 0.767334 0.047485 0.185852 -0.611877 1445371020 0.767334 0.047485 0.185852 -0.611877 1445371020 0.767334 0.047485 0.185852 -0.611877 1445371020 0.767334 0.047485 0.185852 -0.611877 1445371020 0.738525 0.038025 0.256531 -0.622314 1445371020 0.738525 0.038025 0.256531 -0.622314 1445371020 0.738525 0.038025 0.256531 -0.622314 1445371020 0.738525 0.038025 0.256531 -0.622314 1445371020 0.738525 0.038025 0.256531 -0.622314 1445371020 0.738525 0.038025 0.256531 -0.622314 1445371020 0.738525 0.038025 0.256531 -0.622314 1445371020 0.714294 0.000183 0.364502 -0.597351 1445371021 0.714294 0.000183 0.364502 -0.597351 1445371021 0.714294 0.000183 0.364502 -0.597351 1445371021 0.714294 0.000183 0.364502 -0.597351 1445371021 0.714294 0.000183 0.364502 -0.597351 1445371021 0.714294 0.000183 0.364502 -0.597351 1445371021 0.696045 0.000427 0.453857 -0.556274 1445371021 0.696045 0.000427 0.453857 -0.556274 1445371021 0.696045 0.000427 0.453857 -0.556274 1445371021 0.696045 0.000427 0.453857 -0.556274 1445371021 0.696045 0.000427 0.453857 -0.556274 1445371021 0.696045 0.000427 0.453857 -0.556274 1445371021 0.687012 0.002991 0.528137 -0.499023 1445371021 0.687012 0.002991 0.528137 -0.499023 1445371021 0.687012 0.002991 0.528137 -0.499023 1445371021 0.687012 0.002991 0.528137 -0.499023 1445371021 0.687012 0.002991 0.528137 -0.499023 1445371021 0.687012 0.002991 0.528137 -0.499023 1445371021 0.687134 -0.029419 0.589600 -0.423462 1445371021 0.687134 -0.029419 0.589600 -0.423462 1445371021 0.687134 -0.029419 0.589600 -0.423462 1445371021 0.687134 -0.029419 0.589600 -0.423462 1445371021 0.687134 -0.029419 0.589600 -0.423462 1445371021 0.687134 -0.029419 0.589600 -0.423462 1445371021 0.687256 -0.068481 0.618530 -0.374634 1445371021 0.687256 -0.068481 0.618530 -0.374634 1445371021 0.687256 -0.068481 0.618530 -0.374634 1445371021 0.687256 -0.068481 0.618530 -0.374634 1445371021 0.687256 -0.068481 0.618530 -0.374634 1445371021 0.687256 -0.068481 0.618530 -0.374634 1445371021 0.664368 -0.120667 0.636597 -0.372437 1445371021 0.664368 -0.120667 0.636597 -0.372437 1445371021 0.664368 -0.120667 0.636597 -0.372437 1445371021 0.664368 -0.120667 0.636597 -0.372437 1445371021 0.664368 -0.120667 0.636597 -0.372437 1445371021 0.664368 -0.120667 0.636597 -0.372437 1445371021 0.664368 -0.120667 0.636597 -0.372437 1445371021 0.635681 -0.133362 0.638062 -0.413452 1445371021 0.635681 -0.133362 0.638062 -0.413452 1445371021 0.635681 -0.133362 0.638062 -0.413452 1445371021 0.635681 -0.133362 0.638062 -0.413452 1445371021 0.635681 -0.133362 0.638062 -0.413452 1445371021 0.620056 -0.085571 0.620361 -0.472534 1445371021 0.620056 -0.085571 0.620361 -0.472534 1445371021 0.620056 -0.085571 0.620361 -0.472534 1445371021 0.620056 -0.085571 0.620361 -0.472534 1445371021 0.620056 -0.085571 0.620361 -0.472534 1445371021 0.620056 -0.085571 0.620361 -0.472534 1445371021 0.624817 -0.020813 0.578003 -0.524414 1445371021 0.624817 -0.020813 0.578003 -0.524414 1445371021 0.624817 -0.020813 0.578003 -0.524414 1445371021 0.624817 -0.020813 0.578003 -0.524414 1445371021 0.624817 -0.020813 0.578003 -0.524414 1445371021 0.656921 0.040100 0.507019 -0.556519 1445371021 0.656921 0.040100 0.507019 -0.556519 1445371021 0.656921 0.040100 0.507019 -0.556519 1445371021 0.656921 0.040100 0.507019 -0.556519 1445371021 0.656921 0.040100 0.507019 -0.556519 1445371021 0.656921 0.040100 0.507019 -0.556519 1445371021 0.730225 0.075317 0.384155 -0.559875 1445371021 0.730225 0.075317 0.384155 -0.559875 1445371021 0.730225 0.075317 0.384155 -0.559875 1445371021 0.730225 0.075317 0.384155 -0.559875 1445371021 0.730225 0.075317 0.384155 -0.559875 1445371021 0.730225 0.075317 0.384155 -0.559875 1445371021 0.730225 0.075317 0.384155 -0.559875 1445371021 0.795410 0.078979 0.197144 -0.567627 1445371021 0.795410 0.078979 0.197144 -0.567627 1445371021 0.795410 0.078979 0.197144 -0.567627 1445371021 0.795410 0.078979 0.197144 -0.567627 1445371021 0.795410 0.078979 0.197144 -0.567627 1445371021 0.795410 0.078979 0.197144 -0.567627 1445371021 0.811584 0.047852 0.123840 -0.568909 1445371021 0.811584 0.047852 0.123840 -0.568909 1445371021 0.811584 0.047852 0.123840 -0.568909 1445371021 0.811584 0.047852 0.123840 -0.568909 1445371021 0.811584 0.047852 0.123840 -0.568909 1445371021 0.811584 0.047852 0.123840 -0.568909 1445371021 0.785522 0.058472 0.143860 -0.598999 1445371021 0.785522 0.058472 0.143860 -0.598999 1445371021 0.785522 0.058472 0.143860 -0.598999 1445371021 0.785522 0.058472 0.143860 -0.598999 1445371021 0.785522 0.058472 0.143860 -0.598999 1445371021 0.785522 0.058472 0.143860 -0.598999 1445371021 0.751831 0.040222 0.223145 -0.619141 1445371021 0.751831 0.040222 0.223145 -0.619141 1445371021 0.751831 0.040222 0.223145 -0.619141 1445371021 0.751831 0.040222 0.223145 -0.619141 1445371021 0.751831 0.040222 0.223145 -0.619141 1445371021 0.751831 0.040222 0.223145 -0.619141 1445371021 0.719116 -0.000488 0.333740 -0.609497 1445371021 0.719116 -0.000488 0.333740 -0.609497 1445371021 0.719116 -0.000488 0.333740 -0.609497 1445371021 0.719116 -0.000488 0.333740 -0.609497 1445371021 0.719116 -0.000488 0.333740 -0.609497 1445371021 0.719116 -0.000488 0.333740 -0.609497 1445371021 0.693604 -0.008057 0.422668 -0.583252 1445371021 0.693604 -0.008057 0.422668 -0.583252 1445371021 0.693604 -0.008057 0.422668 -0.583252 1445371021 0.693604 -0.008057 0.422668 -0.583252 1445371021 0.693604 -0.008057 0.422668 -0.583252 1445371021 0.693604 -0.008057 0.422668 -0.583252 1445371021 0.682556 -0.018311 0.497925 -0.534607 1445371021 0.682556 -0.018311 0.497925 -0.534607 1445371021 0.682556 -0.018311 0.497925 -0.534607 1445371021 0.682556 -0.018311 0.497925 -0.534607 1445371021 0.682556 -0.018311 0.497925 -0.534607 1445371021 0.682556 -0.018311 0.497925 -0.534607 1445371021 0.691711 -0.051758 0.554077 -0.460266 1445371021 0.691711 -0.051758 0.554077 -0.460266 1445371022 0.691711 -0.051758 0.554077 -0.460266 1445371022 0.691711 -0.051758 0.554077 -0.460266 1445371022 0.691711 -0.051758 0.554077 -0.460266 1445371022 0.691711 -0.051758 0.554077 -0.460266 1445371022 0.691711 -0.051758 0.554077 -0.460266 1445371022 0.712830 -0.060181 0.576599 -0.394592 1445371022 0.712830 -0.060181 0.576599 -0.394592 1445371022 0.712830 -0.060181 0.576599 -0.394592 1445371022 0.712830 -0.060181 0.576599 -0.394592 1445371022 0.712830 -0.060181 0.576599 -0.394592 1445371022 0.712830 -0.060181 0.576599 -0.394592 1445371022 0.705872 -0.070435 0.595398 -0.377197 1445371022 0.705872 -0.070435 0.595398 -0.377197 1445371022 0.705872 -0.070435 0.595398 -0.377197 1445371022 0.705872 -0.070435 0.595398 -0.377197 1445371022 0.705872 -0.070435 0.595398 -0.377197 1445371022 0.705872 -0.070435 0.595398 -0.377197 1445371022 0.666565 -0.078186 0.621704 -0.403809 1445371022 0.666565 -0.078186 0.621704 -0.403809 1445371022 0.666565 -0.078186 0.621704 -0.403809 1445371022 0.666565 -0.078186 0.621704 -0.403809 1445371022 0.666565 -0.078186 0.621704 -0.403809 1445371022 0.666565 -0.078186 0.621704 -0.403809 1445371022 0.666565 -0.078186 0.621704 -0.403809 1445371022 0.626221 -0.057007 0.627625 -0.458923 1445371022 0.626221 -0.057007 0.627625 -0.458923 1445371022 0.626221 -0.057007 0.627625 -0.458923 1445371022 0.626221 -0.057007 0.627625 -0.458923 1445371022 0.626221 -0.057007 0.627625 -0.458923 1445371022 0.608459 -0.008606 0.590088 -0.530579 1445371022 0.608459 -0.008606 0.590088 -0.530579 1445371022 0.608459 -0.008606 0.590088 -0.530579 1445371022 0.608459 -0.008606 0.590088 -0.530579 1445371022 0.608459 -0.008606 0.590088 -0.530579 1445371022 0.626282 0.050720 0.515137 -0.582947 1445371022 0.626282 0.050720 0.515137 -0.582947 1445371022 0.626282 0.050720 0.515137 -0.582947 1445371022 0.626282 0.050720 0.515137 -0.582947 1445371022 0.626282 0.050720 0.515137 -0.582947 1445371022 0.626282 0.050720 0.515137 -0.582947 1445371022 0.693848 0.089905 0.401001 -0.591309 1445371022 0.693848 0.089905 0.401001 -0.591309 1445371022 0.693848 0.089905 0.401001 -0.591309 1445371022 0.693848 0.089905 0.401001 -0.591309 1445371022 0.693848 0.089905 0.401001 -0.591309 1445371022 0.693848 0.089905 0.401001 -0.591309 1445371022 0.693848 0.089905 0.401001 -0.591309 1445371022 0.765991 0.115967 0.197693 -0.600586 1445371022 0.765991 0.115967 0.197693 -0.600586 1445371022 0.765991 0.115967 0.197693 -0.600586 1445371022 0.765991 0.115967 0.197693 -0.600586 1445371022 0.765991 0.115967 0.197693 -0.600586 1445371022 0.765991 0.115967 0.197693 -0.600586 1445371022 0.794983 0.092163 0.071472 -0.595337 1445371022 0.794983 0.092163 0.071472 -0.595337 1445371022 0.794983 0.092163 0.071472 -0.595337 1445371022 0.794983 0.092163 0.071472 -0.595337 1445371022 0.794983 0.092163 0.071472 -0.595337 1445371022 0.794983 0.092163 0.071472 -0.595337 1445371022 0.784790 0.088501 0.064880 -0.609924 1445371022 0.784790 0.088501 0.064880 -0.609924 1445371022 0.784790 0.088501 0.064880 -0.609924 1445371022 0.784790 0.088501 0.064880 -0.609924 1445371022 0.784790 0.088501 0.064880 -0.609924 1445371022 0.784790 0.088501 0.064880 -0.609924 1445371022 0.766174 0.062134 0.139038 -0.624268 1445371022 0.766174 0.062134 0.139038 -0.624268 1445371022 0.766174 0.062134 0.139038 -0.624268 1445371022 0.766174 0.062134 0.139038 -0.624268 1445371022 0.766174 0.062134 0.139038 -0.624268 1445371022 0.766174 0.062134 0.139038 -0.624268 1445371022 0.749084 0.023132 0.257813 -0.609802 1445371022 0.749084 0.023132 0.257813 -0.609802 1445371022 0.749084 0.023132 0.257813 -0.609802 1445371022 0.749084 0.023132 0.257813 -0.609802 1445371022 0.749084 0.023132 0.257813 -0.609802 1445371022 0.749084 0.023132 0.257813 -0.609802 1445371022 0.749084 0.023132 0.257813 -0.609802 1445371022 0.733276 0.035583 0.350586 -0.581421 1445371022 0.733276 0.035583 0.350586 -0.581421 1445371022 0.733276 0.035583 0.350586 -0.581421 1445371022 0.733276 0.035583 0.350586 -0.581421 1445371022 0.733276 0.035583 0.350586 -0.581421 1445371022 0.719360 0.062134 0.419128 -0.550354 1445371022 0.719360 0.062134 0.419128 -0.550354 1445371022 0.719360 0.062134 0.419128 -0.550354 1445371022 0.719360 0.062134 0.419128 -0.550354 1445371022 0.710388 0.034424 0.504028 -0.489929 1445371022 0.710388 0.034424 0.504028 -0.489929 1445371022 0.710388 0.034424 0.504028 -0.489929 1445371022 0.710388 0.034424 0.504028 -0.489929 1445371022 0.710388 0.034424 0.504028 -0.489929 1445371022 0.710388 0.034424 0.504028 -0.489929 1445371022 0.695374 -0.026978 0.588135 -0.412048 1445371022 0.695374 -0.026978 0.588135 -0.412048 1445371022 0.695374 -0.026978 0.588135 -0.412048 1445371022 0.695374 -0.026978 0.588135 -0.412048 1445371022 0.695374 -0.026978 0.588135 -0.412048 1445371022 0.695374 -0.026978 0.588135 -0.412048 1445371022 0.695374 -0.026978 0.588135 -0.412048 1445371022 0.678833 -0.069519 0.628418 -0.373352 1445371022 0.678833 -0.069519 0.628418 -0.373352 1445371022 0.678833 -0.069519 0.628418 -0.373352 1445371022 0.678833 -0.069519 0.628418 -0.373352 1445371022 0.678833 -0.069519 0.628418 -0.373352 1445371022 0.678833 -0.069519 0.628418 -0.373352 1445371022 0.671631 -0.044861 0.628601 -0.389587 1445371022 0.671631 -0.044861 0.628601 -0.389587 1445371022 0.671631 -0.044861 0.628601 -0.389587 1445371023 0.671631 -0.044861 0.628601 -0.389587 1445371023 0.671631 -0.044861 0.628601 -0.389587 1445371023 0.671631 -0.044861 0.628601 -0.389587 1445371023 0.665771 0.024109 0.604309 -0.436951 1445371023 0.665771 0.024109 0.604309 -0.436951 1445371023 0.665771 0.024109 0.604309 -0.436951 1445371023 0.665771 0.024109 0.604309 -0.436951 1445371023 0.665771 0.024109 0.604309 -0.436951 1445371023 0.657593 0.092529 0.555908 -0.499939 1445371023 0.657593 0.092529 0.555908 -0.499939 1445371023 0.657593 0.092529 0.555908 -0.499939 1445371023 0.657593 0.092529 0.555908 -0.499939 1445371023 0.657593 0.092529 0.555908 -0.499939 1445371023 0.668823 0.139038 0.474731 -0.554871 1445371023 0.668823 0.139038 0.474731 -0.554871 1445371023 0.668823 0.139038 0.474731 -0.554871 1445371023 0.668823 0.139038 0.474731 -0.554871 1445371023 0.668823 0.139038 0.474731 -0.554871 1445371023 0.668823 0.139038 0.474731 -0.554871 1445371023 0.720764 0.146057 0.344543 -0.583435 1445371023 0.720764 0.146057 0.344543 -0.583435 1445371023 0.720764 0.146057 0.344543 -0.583435 1445371023 0.720764 0.146057 0.344543 -0.583435 1445371023 0.720764 0.146057 0.344543 -0.583435 1445371023 0.720764 0.146057 0.344543 -0.583435 1445371023 0.775574 0.102722 0.167175 -0.599976 1445371023 0.775574 0.102722 0.167175 -0.599976 1445371023 0.775574 0.102722 0.167175 -0.599976 1445371023 0.775574 0.102722 0.167175 -0.599976 1445371023 0.775574 0.102722 0.167175 -0.599976 1445371023 0.775574 0.102722 0.167175 -0.599976 1445371023 0.789429 0.042725 0.088013 -0.606018 1445371023 0.789429 0.042725 0.088013 -0.606018 1445371023 0.789429 0.042725 0.088013 -0.606018 1445371023 0.789429 0.042725 0.088013 -0.606018 1445371023 0.789429 0.042725 0.088013 -0.606018 1445371023 0.789429 0.042725 0.088013 -0.606018 1445371023 0.789429 0.042725 0.088013 -0.606018 1445371023 0.775940 0.030884 0.108032 -0.620728 1445371023 0.775940 0.030884 0.108032 -0.620728 1445371023 0.775940 0.030884 0.108032 -0.620728 1445371023 0.775940 0.030884 0.108032 -0.620728 1445371023 0.775940 0.030884 0.108032 -0.620728 1445371023 0.775940 0.030884 0.108032 -0.620728 1445371023 0.757874 0.028564 0.170959 -0.628967 1445371023 0.757874 0.028564 0.170959 -0.628967 1445371023 0.757874 0.028564 0.170959 -0.628967 1445371023 0.757874 0.028564 0.170959 -0.628967 1445371023 0.757874 0.028564 0.170959 -0.628967 1445371023 0.757874 0.028564 0.170959 -0.628967 1445371023
[truncated: 165,449 more chars]
