# Supplementary material for: Quaternion-Based Gesture Recognition Using Wireless Wearable Motion Capture Sensors
Source: Sensors (Basel). 2016 Apr 28;16(5):605. doi: 10.3390/s16050605 (PMC4883296; doi:10.3390/s16050605)
Supplement: Supplementary file 1 [file sensors-16-00605-s001.zip › MultiSensorGestureData/P10/3. Throw/Training18.txt]

-0.243591 -0.587524 -0.186401 0.748840 1445370889 -0.243591 -0.587524 -0.186401 0.748840 1445370889 -0.243591 -0.587524 -0.186401 0.748840 1445370889 -0.232910 -0.585815 -0.166748 0.758118 1445370889 -0.232910 -0.585815 -0.166748 0.758118 1445370889 -0.232910 -0.585815 -0.166748 0.758118 1445370889 -0.232910 -0.585815 -0.166748 0.758118 1445370889 -0.232910 -0.585815 -0.166748 0.758118 1445370889 -0.232910 -0.585815 -0.166748 0.758118 1445370889 -0.202393 -0.585632 -0.124634 0.774963 1445370889 -0.202393 -0.585632 -0.124634 0.774963 1445370889 -0.202393 -0.585632 -0.124634 0.774963 1445370889 -0.202393 -0.585632 -0.124634 0.774963 1445370889 -0.202393 -0.585632 -0.124634 0.774963 1445370889 -0.202393 -0.585632 -0.124634 0.774963 1445370889 -0.202393 -0.585632 -0.124634 0.774963 1445370889 -0.175171 -0.581177 -0.080872 0.790588 1445370889 -0.175171 -0.581177 -0.080872 0.790588 1445370889 -0.175171 -0.581177 -0.080872 0.790588 1445370889 -0.175171 -0.581177 -0.080872 0.790588 1445370889 -0.175171 -0.581177 -0.080872 0.790588 1445370889 -0.175171 -0.581177 -0.080872 0.790588 1445370889 -0.156921 -0.572754 -0.052795 0.802856 1445370889 -0.156921 -0.572754 -0.052795 0.802856 1445370889 -0.156921 -0.572754 -0.052795 0.802856 1445370889 -0.156921 -0.572754 -0.052795 0.802856 1445370889 -0.156921 -0.572754 -0.052795 0.802856 1445370889 -0.156921 -0.572754 -0.052795 0.802856 1445370889 -0.154419 -0.568237 -0.050903 0.806641 1445370889 -0.154419 -0.568237 -0.050903 0.806641 1445370889 -0.154419 -0.568237 -0.050903 0.806641 1445370889 -0.154419 -0.568237 -0.050903 0.806641 1445370889 -0.154419 -0.568237 -0.050903 0.806641 1445370889 -0.154419 -0.568237 -0.050903 0.806641 1445370889 -0.154419 -0.568237 -0.050903 0.806641 1445370889 -0.161621 -0.575989 -0.065674 0.798645 1445370889 -0.161621 -0.575989 -0.065674 0.798645 1445370889 -0.161621 -0.575989 -0.065674 0.798645 1445370889 -0.182129 -0.590332 -0.097778 0.780273 1445370889 -0.182129 -0.590332 -0.097778 0.780273 1445370889 -0.182129 -0.590332 -0.097778 0.780273 1445370889 -0.182129 -0.590332 -0.097778 0.780273 1445370889 -0.182129 -0.590332 -0.097778 0.780273 1445370889 -0.182129 -0.590332 -0.097778 0.780273 1445370889 -0.182129 -0.590332 -0.097778 0.780273 1445370889 -0.210144 -0.602295 -0.140320 0.757202 1445370889 -0.210144 -0.602295 -0.140320 0.757202 1445370889 -0.210144 -0.602295 -0.140320 0.757202 1445370889 -0.210144 -0.602295 -0.140320 0.757202 1445370889 -0.210144 -0.602295 -0.140320 0.757202 1445370889 -0.210144 -0.602295 -0.140320 0.757202 1445370889 -0.222778 -0.614197 -0.170288 0.737671 1445370889 -0.222778 -0.614197 -0.170288 0.737671 1445370889 -0.222778 -0.614197 -0.170288 0.737671 1445370889 -0.222778 -0.614197 -0.170288 0.737671 1445370889 -0.222778 -0.614197 -0.170288 0.737671 1445370889 -0.222778 -0.614197 -0.170288 0.737671 1445370889 -0.228149 -0.619202 -0.193298 0.726074 1445370889 -0.228149 -0.619202 -0.193298 0.726074 1445370889 -0.228149 -0.619202 -0.193298 0.726074 1445370889 -0.228149 -0.619202 -0.193298 0.726074 1445370889 -0.228149 -0.619202 -0.193298 0.726074 1445370889 -0.228149 -0.619202 -0.193298 0.726074 1445370889 -0.228455 -0.623657 -0.218628 0.714905 1445370889 -0.228455 -0.623657 -0.218628 0.714905 1445370889 -0.228455 -0.623657 -0.218628 0.714905 1445370889 -0.228455 -0.623657 -0.218628 0.714905 1445370889 -0.228455 -0.623657 -0.218628 0.714905 1445370889 -0.228455 -0.623657 -0.218628 0.714905 1445370889 -0.228455 -0.623657 -0.218628 0.714905 1445370889 -0.232971 -0.622009 -0.247681 0.705322 1445370889 -0.232971 -0.622009 -0.247681 0.705322 1445370889 -0.232971 -0.622009 -0.247681 0.705322 1445370889 -0.232971 -0.622009 -0.247681 0.705322 1445370889 -0.232971 -0.622009 -0.247681 0.705322 1445370889 -0.232971 -0.622009 -0.247681 0.705322 1445370889 -0.249329 -0.610229 -0.286560 0.695251 1445370889 -0.249329 -0.610229 -0.286560 0.695251 1445370889 -0.249329 -0.610229 -0.286560 0.695251 1445370889 -0.249329 -0.610229 -0.286560 0.695251 1445370889 -0.249329 -0.610229 -0.286560 0.695251 1445370889 -0.249329 -0.610229 -0.286560 0.695251 1445370889 -0.249329 -0.610229 -0.286560 0.695251 1445370889 -0.260254 -0.600037 -0.305603 0.691956 1445370889 -0.260254 -0.600037 -0.305603 0.691956 1445370889 -0.260254 -0.600037 -0.305603 0.691956 1445370889 -0.260254 -0.600037 -0.305603 0.691956 1445370889 -0.260254 -0.600037 -0.305603 0.691956 1445370889 -0.260254 -0.600037 -0.305603 0.691956 1445370890 -0.249756 -0.597717 -0.280762 0.708191 1445370890 -0.249756 -0.597717 -0.280762 0.708191 1445370890 -0.249756 -0.597717 -0.280762 0.708191 1445370890 -0.249756 -0.597717 -0.280762 0.708191 1445370890 -0.249756 -0.597717 -0.280762 0.708191 1445370890 -0.226929 -0.600769 -0.228882 0.731567 1445370890 -0.226929 -0.600769 -0.228882 0.731567 1445370890 -0.226929 -0.600769 -0.228882 0.731567 1445370890 -0.226929 -0.600769 -0.228882 0.731567 1445370890 -0.226929 -0.600769 -0.228882 0.731567 1445370890 -0.226929 -0.600769 -0.228882 0.731567 1445370890 -0.226929 -0.600769 -0.228882 0.731567 1445370890 -0.188416 -0.609253 -0.147888 0.755920 1445370890 -0.188416 -0.609253 -0.147888 0.755920 1445370890 -0.188416 -0.609253 -0.147888 0.755920 1445370890 -0.188416 -0.609253 -0.147888 0.755920 1445370890 -0.188416 -0.609253 -0.147888 0.755920 1445370890 -0.188416 -0.609253 -0.147888 0.755920 1445370890 -0.145142 -0.617737 -0.061829 0.770447 1445370890 -0.145142 -0.617737 -0.061829 0.770447 1445370890 -0.145142 -0.617737 -0.061829 0.770447 1445370890 -0.145142 -0.617737 -0.061829 0.770447 1445370890 -0.145142 -0.617737 -0.061829 0.770447 1445370890 -0.145142 -0.617737 -0.061829 0.770447 1445370890 -0.125305 -0.623779 -0.013611 0.771362 1445370890 -0.125305 -0.623779 -0.013611 0.771362 1445370890 -0.125305 -0.623779 -0.013611 0.771362 1445370890 -0.125305 -0.623779 -0.013611 0.771362 1445370890 -0.125305 -0.623779 -0.013611 0.771362 1445370890 -0.125305 -0.623779 -0.013611 0.771362 1445370890 -0.168579 -0.620972 -0.028442 0.764954 1445370890 -0.168579 -0.620972 -0.028442 0.764954 1445370890 -0.168579 -0.620972 -0.028442 0.764954 1445370890 -0.168579 -0.620972 -0.028442 0.764954 1445370890 -0.168579 -0.620972 -0.028442 0.764954 1445370890 -0.168579 -0.620972 -0.028442 0.764954 1445370890 -0.168579 -0.620972 -0.028442 0.764954 1445370890 -0.200623 -0.619080 -0.055664 0.757202 1445370890 -0.200623 -0.619080 -0.055664 0.757202 1445370890 -0.200623 -0.619080 -0.055664 0.757202 1445370890 -0.200623 -0.619080 -0.055664 0.757202 1445370890 -0.210999 -0.630920 -0.078918 0.742432 1445370890 -0.210999 -0.630920 -0.078918 0.742432 1445370890 -0.210999 -0.630920 -0.078918 0.742432 1445370890 -0.210999 -0.630920 -0.078918 0.742432 1445370890 -0.210999 -0.630920 -0.078918 0.742432 1445370890 -0.241516 -0.635010 -0.138428 0.720581 1445370890 -0.241516 -0.635010 -0.138428 0.720581 1445370890 -0.241516 -0.635010 -0.138428 0.720581 1445370890 -0.241516 -0.635010 -0.138428 0.720581 1445370890 -0.241516 -0.635010 -0.138428 0.720581 1445370890 -0.241516 -0.635010 -0.138428 0.720581 1445370890 -0.241516 -0.635010 -0.138428 0.720581 1445370890 -0.272522 -0.632324 -0.200928 0.696838 1445370890 -0.272522 -0.632324 -0.200928 0.696838 1445370890 -0.272522 -0.632324 -0.200928 0.696838 1445370890 -0.272522 -0.632324 -0.200928 0.696838 1445370890 -0.272522 -0.632324 -0.200928 0.696838 1445370890 -0.272522 -0.632324 -0.200928 0.696838 1445370890 -0.272522 -0.632324 -0.200928 0.696838 1445370890 -0.291077 -0.626099 -0.251648 0.678162 1445370890 -0.291077 -0.626099 -0.251648 0.678162 1445370890 -0.291077 -0.626099 -0.251648 0.678162 1445370890 -0.291077 -0.626099 -0.251648 0.678162 1445370890 -0.291077 -0.626099 -0.251648 0.678162 1445370890 -0.291077 -0.626099 -0.251648 0.678162 1445370890 -0.299561 -0.622192 -0.276489 0.668396 1445370890 -0.299561 -0.622192 -0.276489 0.668396 1445370890 -0.299561 -0.622192 -0.276489 0.668396 1445370890 -0.299561 -0.622192 -0.276489 0.668396 1445370890 -0.299561 -0.622192 -0.276489 0.668396 1445370890 -0.299561 -0.622192 -0.276489 0.668396 1445370890 -0.308411 -0.606384 -0.297180 0.669983 1445370890 -0.308411 -0.606384 -0.297180 0.669983 1445370890 -0.308411 -0.606384 -0.297180 0.669983 1445370890 -0.308411 -0.606384 -0.297180 0.669983 1445370890 -0.308411 -0.606384 -0.297180 0.669983 1445370890 -0.304016 -0.599609 -0.301392 0.676147 1445370890 -0.304016 -0.599609 -0.301392 0.676147 1445370890 -0.304016 -0.599609 -0.301392 0.676147 1445370890 -0.304016 -0.599609 -0.301392 0.676147 1445370890 -0.304016 -0.599609 -0.301392 0.676147 1445370890 -0.304016 -0.599609 -0.301392 0.676147 1445370890 -0.304016 -0.599609 -0.301392 0.676147 1445370890 -0.266113 -0.601990 -0.256592 0.707825 1445370890 -0.266113 -0.601990 -0.256592 0.707825 1445370890 -0.266113 -0.601990 -0.256592 0.707825 1445370890 -0.266113 -0.601990 -0.256592 0.707825 1445370890 -0.266113 -0.601990 -0.256592 0.707825 1445370890 -0.266113 -0.601990 -0.256592 0.707825 1445370890 -0.235779 -0.600952 -0.212463 0.733582 1445370890 -0.235779 -0.600952 -0.212463 0.733582 1445370890 -0.235779 -0.600952 -0.212463 0.733582 1445370890 -0.235779 -0.600952 -0.212463 0.733582 1445370890 -0.235779 -0.600952 -0.212463 0.733582 1445370890 -0.235779 -0.600952 -0.212463 0.733582 1445370890 -0.235779 -0.600952 -0.212463 0.733582 1445370890 -0.190674 -0.605103 -0.162048 0.755859 1445370890 -0.190674 -0.605103 -0.162048 0.755859 1445370890 -0.190674 -0.605103 -0.162048 0.755859 1445370890 -0.190674 -0.605103 -0.162048 0.755859 1445370890 -0.190674 -0.605103 -0.162048 0.755859 1445370890 -0.190674 -0.605103 -0.162048 0.755859 1445370890 -0.134644 -0.615845 -0.088928 0.771179 1445370890 -0.134644 -0.615845 -0.088928 0.771179 1445370890 -0.134644 -0.615845 -0.088928 0.771179 1445370890 -0.134644 -0.615845 -0.088928 0.771179 1445370890 -0.134644 -0.615845 -0.088928 0.771179 1445370890 -0.134644 -0.615845 -0.088928 0.771179 1445370890 -0.113037 -0.622681 -0.041992 0.773132 1445370891 -0.113037 -0.622681 -0.041992 0.773132 1445370891 -0.113037 -0.622681 -0.041992 0.773132 1445370891 -0.113037 -0.622681 -0.041992 0.773132 1445370891 -0.113037 -0.622681 -0.041992 0.773132 1445370891 -0.113037 -0.622681 -0.041992 0.773132 1445370891 -0.143066 -0.624573 -0.061707 0.765259 1445370891 -0.143066 -0.624573 -0.061707 0.765259 1445370891 -0.143066 -0.624573 -0.061707 0.765259 1445370891 -0.143066 -0.624573 -0.061707 0.765259 1445370891 -0.143066 -0.624573 -0.061707 0.765259 1445370891 -0.151184 -0.624207 -0.091003 0.761108 1445370891 -0.151184 -0.624207 -0.091003 0.761108 1445370891 -0.151184 -0.624207 -0.091003 0.761108 1445370891 -0.151184 -0.624207 -0.091003 0.761108 1445370891 -0.151184 -0.624207 -0.091003 0.761108 1445370891 -0.151184 -0.624207 -0.091003 0.761108 1445370891 -0.150574 -0.628235 -0.117249 0.754272 1445370891 -0.150574 -0.628235 -0.117249 0.754272 1445370891 -0.150574 -0.628235 -0.117249 0.754272 1445370891 -0.150574 -0.628235 -0.117249 0.754272 1445370891 -0.150574 -0.628235 -0.117249 0.754272 1445370891 -0.150574 -0.628235 -0.117249 0.754272 1445370891 -0.169189 -0.630432 -0.162598 0.739929 1445370891 -0.169189 -0.630432 -0.162598 0.739929 1445370891 -0.169189 -0.630432 -0.162598 0.739929 1445370891 -0.169189 -0.630432 -0.162598 0.739929 1445370891 -0.169189 -0.630432 -0.162598 0.739929 1445370891 -0.169189 -0.630432 -0.162598 0.739929 1445370891 -0.198669 -0.632629 -0.213257 0.717529 1445370891 -0.198669 -0.632629 -0.213257 0.717529 1445370891 -0.198669 -0.632629 -0.213257 0.717529 1445370891 -0.198669 -0.632629 -0.213257 0.717529 1445370891 -0.198669 -0.632629 -0.213257 0.717529 1445370891 -0.198669 -0.632629 -0.213257 0.717529 1445370891 -0.218933 -0.632935 -0.247192 0.700317 1445370891 -0.218933 -0.632935 -0.247192 0.700317 1445370891 -0.218933 -0.632935 -0.247192 0.700317 1445370891 -0.218933 -0.632935 -0.247192 0.700317 1445370891 -0.218933 -0.632935 -0.247192 0.700317 1445370891 -0.218933 -0.632935 -0.247192 0.700317 1445370891 -0.225281 -0.633118 -0.255615 0.695068 1445370891 -0.225281 -0.633118 -0.255615 0.695068 1445370891 -0.225281 -0.633118 -0.255615 0.695068 1445370891 -0.225281 -0.633118 -0.255615 0.695068 1445370891 -0.225281 -0.633118 -0.255615 0.695068 1445370891 -0.250244 -0.628113 -0.289978 0.677368 1445370891 -0.250244 -0.628113 -0.289978 0.677368 1445370891 -0.250244 -0.628113 -0.289978 0.677368 1445370891 -0.250244 -0.628113 -0.289978 0.677368 1445370891 -0.250244 -0.628113 -0.289978 0.677368 1445370891 -0.250244 -0.628113 -0.289978 0.677368 1445370891 -0.249573 -0.627502 -0.278992 0.682739 1445370891 -0.249573 -0.627502 -0.278992 0.682739 1445370891 -0.249573 -0.627502 -0.278992 0.682739 1445370891 -0.249573 -0.627502 -0.278992 0.682739 1445370891 -0.249573 -0.627502 -0.278992 0.682739 1445370891 -0.249573 -0.627502 -0.278992 0.682739 1445370891 -0.242432 -0.629395 -0.237915 0.698914 1445370891 -0.242432 -0.629395 -0.237915 0.698914 1445370891 -0.242432 -0.629395 -0.237915 0.698914 1445370891 -0.242432 -0.629395 -0.237915 0.698914 1445370891 -0.242432 -0.629395 -0.237915 0.698914 1445370891 -0.242432 -0.629395 -0.237915 0.698914 1445370891 -0.238159 -0.624329 -0.197937 0.717163 1445370891 -0.238159 -0.624329 -0.197937 0.717163 1445370891 -0.238159 -0.624329 -0.197937 0.717163 1445370891 -0.238159 -0.624329 -0.197937 0.717163 1445370891 -0.238159 -0.624329 -0.197937 0.717163 1445370891 -0.238159 -0.624329 -0.197937 0.717163 1445370891 -0.198975 -0.624146 -0.131775 0.743958 1445370891 -0.198975 -0.624146 -0.131775 0.743958 1445370891 -0.198975 -0.624146 -0.131775 0.743958 1445370891 -0.198975 -0.624146 -0.131775 0.743958 1445370891 -0.198975 -0.624146 -0.131775 0.743958 1445370891 -0.163391 -0.623779 -0.077820 0.760376 1445370891 -0.163391 -0.623779 -0.077820 0.760376 1445370891 -0.163391 -0.623779 -0.077820 0.760376 1445370891 -0.163391 -0.623779 -0.077820 0.760376 1445370891 -0.163391 -0.623779 -0.077820 0.760376 1445370891 -0.163391 -0.623779 -0.077820 0.760376 1445370891 -0.163391 -0.623779 -0.077820 0.760376 1445370891 -0.145691 -0.625916 -0.050842 0.764465 1445370891 -0.145691 -0.625916 -0.050842 0.764465 1445370891 -0.170837 -0.630920 -0.062744 0.754211 1445370891 -0.170837 -0.630920 -0.062744 0.754211 1445370891 -0.170837 -0.630920 -0.062744 0.754211 1445370891 -0.170837 -0.630920 -0.062744 0.754211 1445370891 -0.170837 -0.630920 -0.062744 0.754211 1445370891 -0.170837 -0.630920 -0.062744 0.754211 1445370891 -0.201477 -0.636292 -0.097656 0.738220 1445370891 -0.201477 -0.636292 -0.097656 0.738220 1445370891 -0.201477 -0.636292 -0.097656 0.738220 1445370891 -0.201477 -0.636292 -0.097656 0.738220 1445370891 -0.201477 -0.636292 -0.097656 0.738220 1445370891 -0.201477 -0.636292 -0.097656 0.738220 1445370891 -0.215332 -0.640564 -0.127136 0.726074 1445370891 -0.215332 -0.640564 -0.127136 0.726074 1445370891 -0.215332 -0.640564 -0.127136 0.726074 1445370891 -0.215332 -0.640564 -0.127136 0.726074 1445370891 -0.215332 -0.640564 -0.127136 0.726074 1445370891 -0.215332 -0.640564 -0.127136 0.726074 1445370891 -0.215332 -0.640564 -0.127136 0.726074 1445370891 -0.234924 -0.637512 -0.179871 0.711426 1445370892 -0.234924 -0.637512 -0.179871 0.711426 1445370892 -0.234924 -0.637512 -0.179871 0.711426 1445370892 -0.234924 -0.637512 -0.179871 0.711426 1445370892 -0.234924 -0.637512 -0.179871 0.711426 1445370892 -0.254150 -0.630310 -0.230591 0.696411 1445370892 -0.254150 -0.630310 -0.230591 0.696411 1445370892 -0.254150 -0.630310 -0.230591 0.696411 1445370892 -0.254150 -0.630310 -0.230591 0.696411 1445370892 -0.254150 -0.630310 -0.230591 0.696411 1445370892 -0.254150 -0.630310 -0.230591 0.696411 1445370892 -0.277283 -0.617004 -0.281677 0.680542 1445370892 -0.277283 -0.617004 -0.281677 0.680542 1445370892 -0.277283 -0.617004 -0.281677 0.680542 1445370892 -0.277283 -0.617004 -0.281677 0.680542 1445370892 -0.277283 -0.617004 -0.281677 0.680542 1445370892 -0.277283 -0.617004 -0.281677 0.680542 1445370892 -0.277283 -0.617004 -0.281677 0.680542 1445370892 -0.298218 -0.601563 -0.323364 0.666809 1445370892 -0.298218 -0.601563 -0.323364 0.666809 1445370892 -0.298218 -0.601563 -0.323364 0.666809 1445370892 -0.298218 -0.601563 -0.323364 0.666809 1445370892 -0.298218 -0.601563 -0.323364 0.666809 1445370892 -0.298218 -0.601563 -0.323364 0.666809 1445370892 -0.306213 -0.598572 -0.331543 0.661865 1445370892 -0.306213 -0.598572 -0.331543 0.661865 1445370892 -0.306213 -0.598572 -0.331543 0.661865 1445370892 -0.306213 -0.598572 -0.331543 0.661865 1445370892 -0.306213 -0.598572 -0.331543 0.661865 1445370892 -0.306213 -0.598572 -0.331543 0.661865 1445370892 -0.297668 -0.596802 -0.322510 0.671753 1445370892 -0.297668 -0.596802 -0.322510 0.671753 1445370892 -0.297668 -0.596802 -0.322510 0.671753 1445370892 -0.274719 -0.600220 -0.299500 0.688904 1445370892 -0.274719 -0.600220 -0.299500 0.688904 1445370892 -0.274719 -0.600220 -0.299500 0.688904 1445370892 -0.274719 -0.600220 -0.299500 0.688904 1445370892 -0.274719 -0.600220 -0.299500 0.688904 1445370892 -0.274719 -0.600220 -0.299500 0.688904 1445370892 -0.258789 -0.597229 -0.269287 0.709839 1445370892 -0.258789 -0.597229 -0.269287 0.709839 1445370892 -0.258789 -0.597229 -0.269287 0.709839 1445370892 -0.258789 -0.597229 -0.269287 0.709839 1445370892 -0.258789 -0.597229 -0.269287 0.709839 1445370892 -0.258789 -0.597229 -0.269287 0.709839 1445370892 -0.232910 -0.594238 -0.236023 0.732788 1445370892 -0.232910 -0.594238 -0.236023 0.732788 1445370892 -0.232910 -0.594238 -0.236023 0.732788 1445370892 -0.232910 -0.594238 -0.236023 0.732788 1445370892 -0.232910 -0.594238 -0.236023 0.732788 1445370892 -0.187927 -0.598572 -0.188232 0.755615 1445370892 -0.187927 -0.598572 -0.188232 0.755615 1445370892 -0.187927 -0.598572 -0.188232 0.755615 1445370892 -0.187927 -0.598572 -0.188232 0.755615 1445370892 -0.187927 -0.598572 -0.188232 0.755615 1445370892 -0.152222 -0.607849 -0.127625 0.768799 1445370892 -0.152222 -0.607849 -0.127625 0.768799 1445370892 -0.152222 -0.607849 -0.127625 0.768799 1445370892 -0.152222 -0.607849 -0.127625 0.768799 1445370892 -0.152222 -0.607849 -0.127625 0.768799 1445370892 -0.152222 -0.607849 -0.127625 0.768799 1445370892 -0.138428 -0.622559 -0.085815 0.765442 1445370892 -0.138428 -0.622559 -0.085815 0.765442 1445370892 -0.138428 -0.622559 -0.085815 0.765442 1445370892 -0.138428 -0.622559 -0.085815 0.765442 1445370892 -0.138428 -0.622559 -0.085815 0.765442 1445370892 -0.138428 -0.622559 -0.085815 0.765442 1445370892 -0.138428 -0.622559 -0.085815 0.765442 1445370892 -0.171631 -0.629517 -0.111511 0.749573 1445370892 -0.171631 -0.629517 -0.111511 0.749573 1445370892 -0.171631 -0.629517 -0.111511 0.749573 1445370892 -0.171631 -0.629517 -0.111511 0.749573 1445370892 -0.171631 -0.629517 -0.111511 0.749573 1445370892 -0.171631 -0.629517 -0.111511 0.749573 1445370892 -0.199158 -0.633240 -0.150818 0.732544 1445370892 -0.199158 -0.633240 -0.150818 0.732544 1445370892 -0.199158 -0.633240 -0.150818 0.732544 1445370892 -0.199158 -0.633240 -0.150818 0.732544 1445370892 -0.199158 -0.633240 -0.150818 0.732544 1445370892 -0.199158 -0.633240 -0.150818 0.732544 1445370892 -0.199158 -0.633240 -0.150818 0.732544 1445370892 -0.225098 -0.634644 -0.192749 0.713745 1445370892 -0.225098 -0.634644 -0.192749 0.713745 1445370892 -0.225098 -0.634644 -0.192749 0.713745 1445370892 -0.225098 -0.634644 -0.192749 0.713745 1445370892 -0.225098 -0.634644 -0.192749 0.713745 1445370892 -0.225098 -0.634644 -0.192749 0.713745 1445370892 -0.254211 -0.628540 -0.247437 0.692200 1445370892 -0.254211 -0.628540 -0.247437 0.692200 1445370892 -0.254211 -0.628540 -0.247437 0.692200 1445370892 -0.254211 -0.628540 -0.247437 0.692200 1445370892 -0.254211 -0.628540 -0.247437 0.692200 1445370892 -0.290100 -0.609619 -0.303528 0.672363 1445370892 -0.290100 -0.609619 -0.303528 0.672363 1445370892 -0.290100 -0.609619 -0.303528 0.672363 1445370892 -0.290100 -0.609619 -0.303528 0.672363 1445370892 -0.290100 -0.609619 -0.303528 0.672363 1445370892 -0.290100 -0.609619 -0.303528 0.672363 1445370892 -0.311707 -0.592468 -0.342590 0.659180 1445370892 -0.311707 -0.592468 -0.342590 0.659180 1445370892 -0.311707 -0.592468 -0.342590 0.659180 1445370892 -0.311707 -0.592468 -0.342590 0.659180 1445370892 -0.311707 -0.592468 -0.342590 0.659180 1445370892 -0.311707 -0.592468 -0.342590 0.659180 1445370892 -0.313538 -0.592529 -0.349548 0.654541 1445370892 -0.313538 -0.592529 -0.349548 0.654541 1445370892 -0.313538 -0.592529 -0.349548 0.654541 1445370893 -0.313538 -0.592529 -0.349548 0.654541 1445370893 -0.313538 -0.592529 -0.349548 0.654541 1445370893 -0.313538 -0.592529 -0.349548 0.654541 1445370893 -0.322205 -0.591248 -0.355347 0.648376 1445370893 -0.322205 -0.591248 -0.355347 0.648376 1445370893 -0.322205 -0.591248 -0.355347 0.648376 1445370893 -0.322205 -0.591248 -0.355347 0.648376 1445370893 -0.322205 -0.591248 -0.355347 0.648376 1445370893 -0.322205 -0.591248 -0.355347 0.648376 1445370893 -0.314331 -0.589539 -0.349426 0.656982 1445370893 -0.314331 -0.589539 -0.349426 0.656982 1445370893 -0.314331 -0.589539 -0.349426 0.656982 1445370893 -0.314331 -0.589539 -0.349426 0.656982 1445370893 -0.314331 -0.589539 -0.349426 0.656982 1445370893 -0.278992 -0.594543 -0.316650 0.684448 1445370893 -0.278992 -0.594543 -0.316650 0.684448 1445370893 -0.278992 -0.594543 -0.316650 0.684448 1445370893 -0.278992 -0.594543 -0.316650 0.684448 1445370893 -0.278992 -0.594543 -0.316650 0.684448 1445370893 -0.278992 -0.594543 -0.316650 0.684448 1445370893 -0.241394 -0.600220 -0.282898 0.708130 1445370893 -0.241394 -0.600220 -0.282898 0.708130 1445370893 -0.241394 -0.600220 -0.282898 0.708130 1445370893 -0.241394 -0.600220 -0.282898 0.708130 1445370893 -0.241394 -0.600220 -0.282898 0.708130 1445370893 -0.191895 -0.613770 -0.225586 0.731873 1445370893 -0.191895 -0.613770 -0.225586 0.731873 1445370893 -0.191895 -0.613770 -0.225586 0.731873 1445370893 -0.191895 -0.613770 -0.225586 0.731873 1445370893 -0.191895 -0.613770 -0.225586 0.731873 1445370893 -0.191895 -0.613770 -0.225586 0.731873 1445370893 -0.152832 -0.625732 -0.163574 0.747253 1445370893 -0.152832 -0.625732 -0.163574 0.747253 1445370893 -0.152832 -0.625732 -0.163574 0.747253 1445370893 -0.152832 -0.625732 -0.163574 0.747253 1445370893 -0.152832 -0.625732 -0.163574 0.747253 1445370893 -0.152832 -0.625732 -0.163574 0.747253 1445370893 -0.144470 -0.631836 -0.123535 0.751404 1445370893 -0.144470 -0.631836 -0.123535 0.751404 1445370893 -0.144470 -0.631836 -0.123535 0.751404 1445370893 -0.144470 -0.631836 -0.123535 0.751404 1445370893 -0.144470 -0.631836 -0.123535 0.751404 1445370893 -0.144470 -0.631836 -0.123535 0.751404 1445370893 -0.171265 -0.634338 -0.130737 0.742493 1445370893 -0.171265 -0.634338 -0.130737 0.742493 1445370893 -0.171265 -0.634338 -0.130737 0.742493 1445370893 -0.171265 -0.634338 -0.130737 0.742493 1445370893 -0.171265 -0.634338 -0.130737 0.742493 1445370893 -0.171265 -0.634338 -0.130737 0.742493 1445370893 -0.171265 -0.634338 -0.130737 0.742493 1445370893 -0.196289 -0.635803 -0.154602 0.730286 1445370893 -0.196289 -0.635803 -0.154602 0.730286 1445370893 -0.196289 -0.635803 -0.154602 0.730286 1445370893 -0.196289 -0.635803 -0.154602 0.730286 1445370893 -0.196289 -0.635803 -0.154602 0.730286 1445370893 -0.210510 -0.638306 -0.176636 0.719055 1445370893 -0.210510 -0.638306 -0.176636 0.719055 1445370893 -0.210510 -0.638306 -0.176636 0.719055 1445370893 -0.210510 -0.638306 -0.176636 0.719055 1445370893 -0.210510 -0.638306 -0.176636 0.719055 1445370893 -0.210510 -0.638306 -0.176636 0.719055 1445370893 -0.221375 -0.638489 -0.206909 0.707520 1445370893 -0.221375 -0.638489 -0.206909 0.707520 1445370893 -0.221375 -0.638489 -0.206909 0.707520 1445370893 -0.221375 -0.638489 -0.206909 0.707520 1445370893 -0.221375 -0.638489 -0.206909 0.707520 1445370893 -0.221375 -0.638489 -0.206909 0.707520 1445370893 -0.221375 -0.638489 -0.206909 0.707520 1445370893 -0.240662 -0.635498 -0.247742 0.690613 1445370893 -0.240662 -0.635498 -0.247742 0.690613 1445370893 -0.240662 -0.635498 -0.247742 0.690613 1445370893 -0.240662 -0.635498 -0.247742 0.690613 1445370893 -0.240662 -0.635498 -0.247742 0.690613 1445370893 -0.240662 -0.635498 -0.247742 0.690613 1445370893 -0.270874 -0.627502 -0.287476 0.671021 1445370893 -0.270874 -0.627502 -0.287476 0.671021 1445370893 -0.270874 -0.627502 -0.287476 0.671021 1445370893 -0.270874 -0.627502 -0.287476 0.671021 1445370893 -0.270874 -0.627502 -0.287476 0.671021 1445370893 -0.289795 -0.623962 -0.308411 0.656982 1445370893 -0.289795 -0.623962 -0.308411 0.656982 1445370893 -0.289795 -0.623962 -0.308411 0.656982 1445370893 -0.289795 -0.623962 -0.308411 0.656982 1445370893 -0.289795 -0.623962 -0.308411 0.656982 1445370893 -0.289795 -0.623962 -0.308411 0.656982 1445370893 -0.292053 -0.621277 -0.314026 0.655884 1445370893 -0.292053 -0.621277 -0.314026 0.655884 1445370893 -0.292053 -0.621277 -0.314026 0.655884 1445370893 -0.292053 -0.621277 -0.314026 0.655884 1445370893 -0.292053 -0.621277 -0.314026 0.655884 1445370893 -0.302002 -0.607605 -0.329468 0.656555 1445370893 -0.302002 -0.607605 -0.329468 0.656555 1445370893 -0.302002 -0.607605 -0.329468 0.656555 1445370893 -0.302002 -0.607605 -0.329468 0.656555 1445370893 -0.302002 -0.607605 -0.329468 0.656555 1445370893 -0.302002 -0.607605 -0.329468 0.656555 1445370893 -0.302002 -0.607605 -0.329468 0.656555 1445370893 -0.293396 -0.599060 -0.326416 0.669739 1445370893 -0.293396 -0.599060 -0.326416 0.669739 1445370893 -0.293396 -0.599060 -0.326416 0.669739 1445370893 -0.293396 -0.599060 -0.326416 0.669739 1445370893 -0.293396 -0.599060 -0.326416 0.669739 1445370893 -0.258545 -0.602905 -0.288818 0.697327 1445370893 -0.258545 -0.602905 -0.288818 0.697327 1445370893 -0.258545 -0.602905 -0.288818 0.697327 1445370893 -0.258545 -0.602905 -0.288818 0.697327 1445370894 -0.258545 -0.602905 -0.288818 0.697327 1445370894 -0.258545 -0.602905 -0.288818 0.697327 1445370894 -0.225647 -0.613464 -0.242676 0.716858 1445370894 -0.225647 -0.613464 -0.242676 0.716858 1445370894 -0.225647 -0.613464 -0.242676 0.716858 1445370894 -0.225647 -0.613464 -0.242676 0.716858 1445370894 -0.225647 -0.613464 -0.242676 0.716858 1445370894 -0.225647 -0.613464 -0.242676 0.716858 1445370894 -0.225647 -0.613464 -0.242676 0.716858 1445370894 -0.177124 -0.634766 -0.180298 0.730225 1445370894 -0.177124 -0.634766 -0.180298 0.730225 1445370894 -0.177124 -0.634766 -0.180298 0.730225 1445370894 -0.177124 -0.634766 -0.180298 0.730225 1445370894 -0.177124 -0.634766 -0.180298 0.730225 1445370894 -0.177124 -0.634766 -0.180298 0.730225 1445370894 -0.144531 -0.645874 -0.137146 0.737000 1445370894 -0.144531 -0.645874 -0.137146 0.737000 1445370894 -0.144531 -0.645874 -0.137146 0.737000 1445370894 -0.144531 -0.645874 -0.137146 0.737000 1445370894 -0.144531 -0.645874 -0.137146 0.737000 1445370894 -0.144531 -0.645874 -0.137146 0.737000 1445370894 -0.150635 -0.645508 -0.140747 0.735413 1445370894 -0.150635 -0.645508 -0.140747 0.735413 1445370894 -0.150635 -0.645508 -0.140747 0.735413 1445370894 -0.150635 -0.645508 -0.140747 0.735413 1445370894 -0.150635 -0.645508 -0.140747 0.735413 1445370894 -0.150635 -0.645508 -0.140747 0.735413 1445370894 -0.150635 -0.645508 -0.140747 0.735413 1445370894 -0.162292 -0.644043 -0.148743 0.732666 1445370894 -0.162292 -0.644043 -0.148743 0.732666 1445370894 -0.162292 -0.644043 -0.148743 0.732666 1445370894 -0.162292 -0.644043 -0.148743 0.732666 1445370894 -0.162292 -0.644043 -0.148743 0.732666 1445370894 -0.162292 -0.644043 -0.148743 0.732666 1445370894 -0.161499 -0.647156 -0.147827 0.730225 1445370894 -0.161499 -0.647156 -0.147827 0.730225 1445370894 -0.161499 -0.647156 -0.147827 0.730225 1445370894 -0.161499 -0.647156 -0.147827 0.730225 1445370894 -0.161499 -0.647156 -0.147827 0.730225 1445370894 -0.161499 -0.647156 -0.147827 0.730225 1445370894 -0.177246 -0.642822 -0.185425 0.721802 1445370894 -0.177246 -0.642822 -0.185425 0.721802 1445370894 -0.177246 -0.642822 -0.185425 0.721802 1445370894 -0.177246 -0.642822 -0.185425 0.721802 1445370894 -0.177246 -0.642822 -0.185425 0.721802 1445370894 -0.177246 -0.642822 -0.185425 0.721802 1445370894 -0.211731 -0.620544 -0.261353 0.708374 1445370894 -0.211731 -0.620544 -0.261353 0.708374 1445370894 -0.211731 -0.620544 -0.261353 0.708374 1445370894 -0.211731 -0.620544 -0.261353 0.708374 1445370894 -0.211731 -0.620544 -0.261353 0.708374 1445370894 -0.211731 -0.620544 -0.261353 0.708374 1445370894 
-0.348022 -0.554504 -0.222046 0.722595 1445370897 -0.412842 -0.499817 -0.269714 0.712097 1445370897 -0.412842 -0.499817 -0.269714 0.712097 1445370897 -0.412842 -0.499817 -0.269714 0.712097 1445370897 -0.412842 -0.499817 -0.269714 0.712097 1445370897 -0.412842 -0.499817 -0.269714 0.712097 1445370897 -0.412842 -0.499817 -0.269714 0.712097 1445370897 -0.412842 -0.499817 -0.269714 0.712097 1445370897 -0.448181 -0.429749 -0.337646 0.707458 1445370897 -0.448181 -0.429749 -0.337646 0.707458 1445370897 -0.448181 -0.429749 -0.337646 0.707458 1445370897 -0.448181 -0.429749 -0.337646 0.707458 1445370897 -0.458313 -0.345032 -0.418579 0.704102 1445370897 -0.458313 -0.345032 -0.418579 0.704102 1445370897 -0.458313 -0.345032 -0.418579 0.704102 1445370897 -0.458313 -0.345032 -0.418579 0.704102 1445370897 -0.458313 -0.345032 -0.418579 0.704102 1445370897 -0.458313 -0.345032 -0.418579 0.704102 1445370897 -0.479065 -0.240173 -0.507385 0.674866 1445370897 -0.479065 -0.240173 -0.507385 0.674866 1445370897 -0.479065 -0.240173 -0.507385 0.674866 1445370897 -0.479065 -0.240173 -0.507385 0.674866 1445370897 -0.479065 -0.240173 -0.507385 0.674866 1445370897 -0.479065 -0.240173 -0.507385 0.674866 1445370897 -0.492676 -0.129639 -0.596924 0.619812 1445370897 -0.492676 -0.129639 -0.596924 0.619812 1445370898 -0.492676 -0.129639 -0.596924 0.619812 1445370898 -0.492676 -0.129639 -0.596924 0.619812 1445370898 -0.492676 -0.129639 -0.596924 0.619812 1445370898 -0.492676 -0.129639 -0.596924 0.619812 1445370898 -0.479797 -0.026550 -0.648682 0.590210 1445370898 -0.479797 -0.026550 -0.648682 0.590210 1445370898 -0.479797 -0.026550 -0.648682 0.590210 1445370898 -0.479797 -0.026550 -0.648682 0.590210 1445370898 -0.479797 -0.026550 -0.648682 0.590210 1445370898 -0.479797 -0.026550 -0.648682 0.590210 1445370898 -0.479797 -0.026550 -0.648682 0.590210 1445370898 -0.404907 0.036255 -0.684448 0.605286 1445370898 -0.404907 0.036255 -0.684448 0.605286 1445370898 -0.404907 0.036255 -0.684448 0.605286 1445370898 -0.404907 0.036255 -0.684448 0.605286 1445370898 -0.404907 0.036255 -0.684448 0.605286 1445370898 -0.404907 0.036255 -0.684448 0.605286 1445370898 -0.280762 0.058655 -0.707092 0.646301 1445370898 -0.280762 0.058655 -0.707092 0.646301 1445370898 -0.280762 0.058655 -0.707092 0.646301 1445370898 -0.280762 0.058655 -0.707092 0.646301 1445370898 -0.280762 0.058655 -0.707092 0.646301 1445370898 -0.140320 0.021606 -0.687744 0.711914 1445370898 -0.140320 0.021606 -0.687744 0.711914 1445370898 -0.140320 0.021606 -0.687744 0.711914 1445370898 -0.140320 0.021606 -0.687744 0.711914 1445370898 -0.140320 0.021606 -0.687744 0.711914 1445370898 -0.140320 0.021606 -0.687744 0.711914 1445370898 -0.017029 -0.054810 -0.613708 0.787415 1445370898 -0.017029 -0.054810 -0.613708 0.787415 1445370898 -0.017029 -0.054810 -0.613708 0.787415 1445370898 -0.017029 -0.054810 -0.613708 0.787415 1445370898 -0.017029 -0.054810 -0.613708 0.787415 1445370898 -0.017029 -0.054810 -0.613708 0.787415 1445370898 0.122559 -0.094788 -0.464966 0.871643 1445370898 0.122559 -0.094788 -0.464966 0.871643 1445370898 0.122559 -0.094788 -0.464966 0.871643 1445370898 0.122559 -0.094788 -0.464966 0.871643 1445370898 0.122559 -0.094788 -0.464966 0.871643 1445370898 0.122559 -0.094788 -0.464966 0.871643 1445370898 0.246338 -0.113770 -0.404541 0.873291 1445370898 0.246338 -0.113770 -0.404541 0.873291 1445370898 0.246338 -0.113770 -0.404541 0.873291 1445370898 0.246338 -0.113770 -0.404541 0.873291 1445370898 0.246338 -0.113770 -0.404541 0.873291 1445370898 0.246338 -0.113770 -0.404541 0.873291 1445370898 0.242188 -0.137146 -0.363770 0.888916 1445370898 0.242188 -0.137146 -0.363770 0.888916 1445370898 0.242188 -0.137146 -0.363770 0.888916 1445370898 0.242188 -0.137146 -0.363770 0.888916 1445370898 0.242188 -0.137146 -0.363770 0.888916 1445370898 0.242188 -0.137146 -0.363770 0.888916 1445370898 0.242188 -0.137146 -0.363770 0.888916 1445370898 0.156311 -0.164795 -0.412048 0.882385 1445370898 0.156311 -0.164795 -0.412048 0.882385 1445370898 0.156311 -0.164795 -0.412048 0.882385 1445370898 0.156311 -0.164795 -0.412048 0.882385 1445370898 0.156311 -0.164795 -0.412048 0.882385 1445370898 0.156311 -0.164795 -0.412048 0.882385 1445370898 0.065186 -0.183289 -0.439758 0.876770 1445370898 0.065186 -0.183289 -0.439758 0.876770 1445370898 0.065186 -0.183289 -0.439758 0.876770 1445370898 0.065186 -0.183289 -0.439758 0.876770 1445370898 0.065186 -0.183289 -0.439758 0.876770 1445370898 0.065186 -0.183289 -0.439758 0.876770 1445370898 -0.118774 -0.176208 -0.490723 0.844971 1445370898 -0.118774 -0.176208 -0.490723 0.844971 1445370898 -0.118774 -0.176208 -0.490723 0.844971 1445370898 -0.118774 -0.176208 -0.490723 0.844971 1445370898 -0.118774 -0.176208 -0.490723 0.844971 1445370898 -0.118774 -0.176208 -0.490723 0.844971 1445370898 -0.118774 -0.176208 -0.490723 0.844971 1445370898 -0.300903 -0.140564 -0.558044 0.760498 1445370898 -0.300903 -0.140564 -0.558044 0.760498 1445370898 -0.300903 -0.140564 -0.558044 0.760498 1445370898 -0.300903 -0.140564 -0.558044 0.760498 1445370898 -0.300903 -0.140564 -0.558044 0.760498 1445370898 -0.300903 -0.140564 -0.558044 0.760498 1445370898 -0.481995 -0.140198 -0.537720 0.677368 1445370898 -0.481995 -0.140198 -0.537720 0.677368 1445370898 -0.481995 -0.140198 -0.537720 0.677368 1445370898 -0.481995 -0.140198 -0.537720 0.677368 1445370898 -0.481995 -0.140198 -0.537720 0.677368 1445370898 -0.481995 -0.140198 -0.537720 0.677368 1445370898 -0.559631 -0.171570 -0.525146 0.617737 1445370898 -0.559631 -0.171570 -0.525146 0.617737 1445370898 -0.559631 -0.171570 -0.525146 0.617737 1445370898 -0.559631 -0.171570 -0.525146 0.617737 1445370898 -0.559631 -0.171570 -0.525146 0.617737 1445370898 -0.559631 -0.171570 -0.525146 0.617737 1445370898 -0.520691 -0.133911 -0.566406 0.624634 1445370898 -0.520691 -0.133911 -0.566406 0.624634 1445370898 -0.387634 -0.052795 -0.627258 0.673462 1445370898 -0.387634 -0.052795 -0.627258 0.673462 1445370898 -0.387634 -0.052795 -0.627258 0.673462 1445370898 -0.387634 -0.052795 -0.627258 0.673462 1445370898 -0.387634 -0.052795 -0.627258 0.673462 1445370898 -0.387634 -0.052795 -0.627258 0.673462 1445370898 -0.173218 -0.013184 -0.697998 0.694702 1445370898 -0.173218 -0.013184 -0.697998 0.694702 1445370898 -0.173218 -0.013184 -0.697998 0.694702 1445370898 -0.173218 -0.013184 -0.697998 0.694702 1445370898 -0.173218 -0.013184 -0.697998 0.694702 1445370898 -0.173218 -0.013184 -0.697998 0.694702 1445370898 0.012329 -0.061279 -0.692322 0.718872 1445370898 0.012329 -0.061279 -0.692322 0.718872 1445370898 0.012329 -0.061279 -0.692322 0.718872 1445370898 0.012329 -0.061279 -0.692322 0.718872 1445370899 0.012329 -0.061279 -0.692322 0.718872 1445370899 0.012329 -0.061279 -0.692322 0.718872 1445370899 0.012329 -0.061279 -0.692322 0.718872 1445370899 0.156372 -0.134094 -0.550903 0.808716 1445370899 0.156372 -0.134094 -0.550903 0.808716 1445370899 0.156372 -0.134094 -0.550903 0.808716 1445370899 0.156372 -0.134094 -0.550903 0.808716 1445370899 0.156372 -0.134094 -0.550903 0.808716 1445370899 0.156372 -0.134094 -0.550903 0.808716 1445370899 0.268372 -0.138977 -0.435669 0.847839 1445370899 0.268372 -0.138977 -0.435669 0.847839 1445370899 0.268372 -0.138977 -0.435669 0.847839 1445370899 0.268372 -0.138977 -0.435669 0.847839 1445370899 0.268372 -0.138977 -0.435669 0.847839 1445370899 0.268372 -0.138977 -0.435669 0.847839 1445370899 0.268372 -0.138977 -0.435669 0.847839 1445370899 0.294067 -0.165710 -0.403015 0.850647 1445370899 0.294067 -0.165710 -0.403015 0.850647 1445370899 0.294067 -0.165710 -0.403015 0.850647 1445370899 0.294067 -0.165710 -0.403015 0.850647 1445370899 0.294067 -0.165710 -0.403015 0.850647 1445370899 0.294067 -0.165710 -0.403015 0.850647 1445370899 0.211609 -0.202393 -0.438232 0.849792 1445370899 0.211609 -0.202393 -0.438232 0.849792 1445370899 0.211609 -0.202393 -0.438232 0.849792 1445370899 0.211609 -0.202393 -0.438232 0.849792 1445370899 0.211609 -0.202393 -0.438232 0.849792 1445370899 0.211609 -0.202393 -0.438232 0.849792 1445370899 0.127075 -0.214172 -0.447754 0.858765 1445370899 0.127075 -0.214172 -0.447754 0.858765 1445370899 0.127075 -0.214172 -0.447754 0.858765 1445370899 0.127075 -0.214172 -0.447754 0.858765 1445370899 0.127075 -0.214172 -0.447754 0.858765 1445370899 0.012085 -0.210571 -0.469543 0.857361 1445370899 0.012085 -0.210571 -0.469543 0.857361 1445370899 0.012085 -0.210571 -0.469543 0.857361 1445370899 0.012085 -0.210571 -0.469543 0.857361 1445370899 0.012085 -0.210571 -0.469543 0.857361 1445370899 0.012085 -0.210571 -0.469543 0.857361 1445370899 -0.122131 -0.177673 -0.543213 0.811401 1445370899 -0.122131 -0.177673 -0.543213 0.811401 1445370899 -0.122131 -0.177673 -0.543213 0.811401 1445370899 -0.122131 -0.177673 -0.543213 0.811401 1445370899 -0.259338 -0.150146 -0.597412 0.743835 1445370899 -0.259338 -0.150146 -0.597412 0.743835 1445370899 -0.259338 -0.150146 -0.597412 0.743835 1445370899 -0.259338 -0.150146 -0.597412 0.743835 1445370899 -0.259338 -0.150146 -0.597412 0.743835 1445370899 -0.259338 -0.150146 -0.597412 0.743835 1445370899 -0.374756 -0.119507 -0.617493 0.681152 1445370899 -0.374756 -0.119507 -0.617493 0.681152 1445370899 -0.374756 -0.119507 -0.617493 0.681152 1445370899 -0.374756 -0.119507 -0.617493 0.681152 1445370899 -0.374756 -0.119507 -0.617493 0.681152 1445370899 -0.374756 -0.119507 -0.617493 0.681152 1445370899 -0.374756 -0.119507 -0.617493 0.681152 1445370899 -0.435974 -0.100464 -0.648438 0.615906 1445370899 -0.435974 -0.100464 -0.648438 0.615906 1445370899 -0.435974 -0.100464 -0.648438 0.615906 1445370899 -0.435974 -0.100464 -0.648438 0.615906 1445370899 -0.435974 -0.100464 -0.648438 0.615906 1445370899 -0.407410 -0.076660 -0.684204 0.600037 1445370899 -0.407410 -0.076660 -0.684204 0.600037 1445370899 -0.407410 -0.076660 -0.684204 0.600037 1445370899 -0.407410 -0.076660 -0.684204 0.600037 1445370899 -0.407410 -0.076660 -0.684204 0.600037 1445370899 -0.287170 -0.049866 -0.708069 0.643250 1445370899 -0.287170 -0.049866 -0.708069 0.643250 1445370899 -0.287170 -0.049866 -0.708069 0.643250 1445370899 -0.287170 -0.049866 -0.708069 0.643250 1445370899 -0.287170 -0.049866 -0.708069 0.643250 1445370899 -0.287170 -0.049866 -0.708069 0.643250 1445370899 -0.137390 -0.046753 -0.722534 0.675903 1445370899 -0.137390 -0.046753 -0.722534 0.675903 1445370899 -0.137390 -0.046753 -0.722534 0.675903 1445370899 -0.137390 -0.046753 -0.722534 0.675903 1445370899 -0.137390 -0.046753 -0.722534 0.675903 1445370899 0.011841 -0.087036 -0.676636 0.731018 1445370899 0.011841 -0.087036 -0.676636 0.731018 1445370899 0.011841 -0.087036 -0.676636 0.731018 1445370899 0.011841 -0.087036 -0.676636 0.731018 1445370899 0.011841 -0.087036 -0.676636 0.731018 1445370899 0.011841 -0.087036 -0.676636 0.731018 1445370899 0.011841 -0.087036 -0.676636 0.731018 1445370899 0.141846 -0.125366 -0.559631 0.806824 1445370899 0.141846 -0.125366 -0.559631 0.806824 1445370899 0.141846 -0.125366 -0.559631 0.806824 1445370899 0.141846 -0.125366 -0.559631 0.806824 1445370899 0.141846 -0.125366 -0.559631 0.806824 1445370899 0.141846 -0.125366 -0.559631 0.806824 1445370899 0.246155 -0.122375 -0.447449 0.851013 1445370899 0.246155 -0.122375 -0.447449 0.851013 1445370899 0.246155 -0.122375 -0.447449 0.851013 1445370899 0.246155 -0.122375 -0.447449 0.851013 1445370899 0.246155 -0.122375 -0.447449 0.851013 1445370899 0.246155 -0.122375 -0.447449 0.851013 1445370899 0.338806 -0.107849 -0.380371 0.853699 1445370899 0.338806 -0.107849 -0.380371 0.853699 1445370899 0.338806 -0.107849 -0.380371 0.853699 1445370899 0.338806 -0.107849 -0.380371 0.853699 1445370899 0.338806 -0.107849 -0.380371 0.853699 1445370899 0.338806 -0.107849 -0.380371 0.853699 1445370899 0.317017 -0.126221 -0.280457 0.897156 1445370899 0.317017 -0.126221 -0.280457 0.897156 1445370899 0.317017 -0.126221 -0.280457 0.897156 1445370899 0.317017 -0.126221 -0.280457 0.897156 1445370899 0.317017 -0.126221 -0.280457 0.897156 1445370900 0.317017 -0.126221 -0.280457 0.897156 1445370900 0.317017 -0.126221 -0.280457 0.897156 1445370900 0.228760 -0.184387 -0.446777 0.845032 1445370900 0.228760 -0.184387 -0.446777 0.845032 1445370900 0.228760 -0.184387 -0.446777 0.845032 1445370900 0.228760 -0.184387 -0.446777 0.845032 1445370900 0.228760 -0.184387 -0.446777 0.845032 1445370900 0.228760 -0.184387 -0.446777 0.845032 1445370900 0.157959 -0.175232 -0.497620 0.834656 1445370900 0.157959 -0.175232 -0.497620 0.834656 1445370900 0.157959 -0.175232 -0.497620 0.834656 1445370900 0.157959 -0.175232 -0.497620 0.834656 1445370900 0.157959 -0.175232 -0.497620 0.834656 1445370900 0.157959 -0.175232 -0.497620 0.834656 1445370900 0.099854 -0.129883 -0.485229 0.858887 1445370900 0.099854 -0.129883 -0.485229 0.858887 1445370900 0.099854 -0.129883 -0.485229 0.858887 1445370900 0.099854 -0.129883 -0.485229 0.858887 1445370900 0.099854 -0.129883 -0.485229 0.858887 1445370900 0.099854 -0.129883 -0.485229 0.858887 1445370900 0.010132 -0.078064 -0.578613 0.811829 1445370900 0.010132 -0.078064 -0.578613 0.811829 1445370900 0.010132 -0.078064 -0.578613 0.811829 1445370900 0.010132 -0.078064 -0.578613 0.811829 1445370900 0.010132 -0.078064 -0.578613 0.811829 1445370900 0.010132 -0.078064 -0.578613 0.811829 1445370900 -0.071716 -0.019226 -0.679504 0.729919 1445370900 -0.071716 -0.019226 -0.679504 0.729919 1445370900 -0.071716 -0.019226 -0.679504 0.729919 1445370900 -0.071716 -0.019226 -0.679504 0.729919 1445370900 -0.071716 -0.019226 -0.679504 0.729919 1445370900 -0.175903 0.031616 -0.695068 0.696350 1445370900 -0.175903 0.031616 -0.695068 0.696350 1445370900 -0.175903 0.031616 -0.695068 0.696350 1445370900 -0.175903 0.031616 -0.695068 0.696350 1445370900 -0.175903 0.031616 -0.695068 0.696350 1445370900 -0.175903 0.031616 -0.695068 0.696350 1445370900 -0.175903 0.031616 -0.695068 0.696350 1445370900 -0.277588 0.061035 -0.711914 0.642212 1445370900 -0.277588 0.061035 -0.711914 0.642212 1445370900 -0.277588 0.061035 -0.711914 0.642212 1445370900 -0.277588 0.061035 -0.711914 0.642212 1445370900 -0.277588 0.061035 -0.711914 0.642212 1445370900 -0.277588 0.061035 -0.711914 0.642212 1445370900 -0.334717 0.095215 -0.737305 0.579041 1445370900 -0.334717 0.095215 -0.737305 0.579041 1445370900 -0.334717 0.095215 -0.737305 0.579041 1445370900 -0.334717 0.095215 -0.737305 0.579041 1445370900 -0.334717 0.095215 -0.737305 0.579041 1445370900 -0.334717 0.095215 -0.737305 0.579041 1445370900 -0.264954 0.106750 -0.756470 0.588440 1445370900 -0.264954 0.106750 -0.756470 0.588440 1445370900 -0.264954 0.106750 -0.756470 0.588440 1445370900 -0.264954 0.106750 -0.756470 0.588440 1445370900 -0.134155 0.084290 -0.750793 0.641235 1445370900 -0.134155 0.084290 -0.750793 0.641235 1445370900 -0.134155 0.084290 -0.750793 0.641235 1445370900 -0.134155 0.084290 -0.750793 0.641235 1445370900 -0.134155 0.084290 -0.750793 0.641235 1445370900 -0.134155 0.084290 -0.750793 0.641235 1445370900 0.015076 0.030151 -0.702942 0.710449 1445370900 0.015076 0.030151 -0.702942 0.710449 1445370900 0.015076 0.030151 -0.702942 0.710449 1445370900 0.015076 0.030151 -0.702942 0.710449 1445370900 0.015076 0.030151 -0.702942 0.710449 1445370900 0.015076 0.030151 -0.702942 0.710449 1445370900 0.148010 -0.032349 -0.601013 0.784729 1445370900 0.148010 -0.032349 -0.601013 0.784729 1445370900 0.148010 -0.032349 -0.601013 0.784729 1445370900 0.148010 -0.032349 -0.601013 0.784729 1445370900 0.148010 -0.032349 -0.601013 0.784729 1445370900 0.148010 -0.032349 -0.601013 0.784729 1445370900 0.244385 -0.061707 -0.501831 0.827393 1445370900 0.244385 -0.061707 -0.501831 0.827393 1445370900 0.244385 -0.061707 -0.501831 0.827393 1445370900 0.244385 -0.061707 -0.501831 0.827393 1445370900 0.244385 -0.061707 -0.501831 0.827393 1445370900 0.244385 -0.061707 -0.501831 0.827393 1445370900 0.244385 -0.061707 -0.501831 0.827393 1445370900 0.307129 -0.100891 -0.474976 0.818420 1445370900 0.307129 -0.100891 -0.474976 0.818420 1445370900 0.307129 -0.100891 -0.474976 0.818420 1445370900 0.307129 -0.100891 -0.474976 0.818420 1445370900 0.307129 -0.100891 -0.474976 0.818420 1445370900 0.307129 -0.100891 -0.474976 0.818420 1445370900 0.300415 -0.128845 -0.374878 0.867493 1445370900 0.300415 -0.128845 -0.374878 0.867493 1445370900 0.300415 -0.128845 -0.374878 0.867493 1445370900 0.300415 -0.128845 -0.374878 0.867493 1445370900 0.300415 -0.128845 -0.374878 0.867493 1445370900 0.300415 -0.128845 -0.374878 0.867493 1445370900 0.238770 -0.161377 -0.402588 0.868835 1445370900 0.238770 -0.161377 -0.402588 0.868835 1445370900 0.238770 -0.161377 -0.402588 0.868835 1445370900 0.238770 -0.161377 -0.402588 0.868835 1445370900 0.238770 -0.161377 -0.402588 0.868835 1445370900 0.238770 -0.161377 -0.402588 0.868835 1445370900 0.167114 -0.158081 -0.441772 0.867126 1445370900 0.167114 -0.158081 -0.441772 0.867126 1445370900 0.167114 -0.158081 -0.441772 0.867126 1445370900 0.167114 -0.158081 -0.441772 0.867126 1445370900 0.167114 -0.158081 -0.441772 0.867126 1445370900 0.167114 -0.158081 -0.441772 0.867126 1445370900 0.167114 -0.158081 -0.441772 0.867126 1445370900 0.092834 -0.146423 -0.443237 0.879456 1445370900 0.092834 -0.146423 -0.443237 0.879456 1445370900 0.092834 -0.146423 -0.443237 0.879456 1445370900 0.092834 -0.146423 -0.443237 0.879456 1445370900 0.092834 -0.146423 -0.443237 0.879456 1445370901 0.005981 -0.104370 -0.513733 0.851563 1445370901 0.005981 -0.104370 -0.513733 0.851563 1445370901 0.005981 -0.104370 -0.513733 0.851563 1445370901 0.005981 -0.104370 -0.513733 0.851563 1445370901 0.005981 -0.104370 -0.513733 0.851563 1445370901 0.005981 -0.104370 -0.513733 0.851563 1445370901 0.005981 -0.104370 -0.513733 0.851563 1445370901 -0.092896 -0.058105 -0.578491 0.808289 1445370901 -0.092896 -0.058105 -0.578491 0.808289 1445370901 -0.092896 -0.058105 -0.578491 0.808289 1445370901 -0.092896 -0.058105 -0.578491 0.808289 1445370901 -0.092896 -0.058105 -0.578491 0.808289 1445370901 -0.092896 -0.058105 -0.578491 0.808289 1445370901 -0.205017 -0.002563 -0.632629 0.746826 1445370901 -0.205017 -0.002563 -0.632629 0.746826 1445370901 -0.205017 -0.002563 -0.632629 0.746826 1445370901 -0.205017 -0.002563 -0.632629 0.746826 1445370901 -0.205017 -0.002563 -0.632629 0.746826 1445370901 -0.205017 -0.002563 -0.632629 0.746826 1445370901 -0.205017 -0.002563 -0.632629 0.746826 1445370901 -0.300903 0.058044 -0.690796 0.654907 1445370901 -0.300903 0.058044 -0.690796 0.654907 1445370901 -0.300903 0.058044 -0.690796 0.654907 1445370901 -0.300903 0.058044 -0.690796 0.654907 1445370901 -0.333130 0.101196 -0.730408 0.587646 1445370901 -0.333130 0.101196 -0.730408 0.587646 1445370901 -0.333130 0.101196 -0.730408 0.587646 1445370901 -0.333130 0.101196 -0.730408 0.587646 1445370901 -0.333130 0.101196 -0.730408 0.587646 1445370901 -0.333130 0.101196 -0.730408 0.587646 1445370901 -0.276428 0.087158 -0.732727 0.615723 1445370901 -0.276428 0.087158 -0.732727 0.615723 1445370901 -0.276428 0.087158 -0.732727 0.615723 1445370901 -0.276428 0.087158 -0.732727 0.615723 1445370901 -0.276428 0.087158 -0.732727 0.615723 1445370901 -0.146545 0.047119 -0.736145 0.659058 1445370901 -0.146545 0.047119 -0.736145 0.659058 1445370901 -0.146545 0.047119 -0.736145 0.659058 1445370901 -0.146545 0.047119 -0.736145 0.659058 1445370901 -0.146545 0.047119 -0.736145 0.659058 1445370901 -0.146545 0.047119 -0.736145 0.659058 1445370901 0.011902 -0.035950 -0.703857 0.709290 1445370901 0.011902 -0.035950 -0.703857 0.709290 1445370901 0.011902 -0.035950 -0.703857 0.709290 1445370901 0.011902 -0.035950 -0.703857 0.709290 1445370901 0.011902 -0.035950 -0.703857 0.709290 1445370901 0.011902 -0.035950 -0.703857 0.709290 1445370901 0.129578 -0.119446 -0.577515 0.797119 1445370901 0.129578 -0.119446 -0.577515 0.797119 1445370901 0.129578 -0.119446 -0.577515 0.797119 1445370901 0.129578 -0.119446 -0.577515 0.797119 1445370901 0.129578 -0.119446 -0.577515 0.797119 1445370901 0.129578 -0.119446 -0.577515 0.797119 1445370901 0.228882 -0.134277 -0.450806 0.852234 1445370901 0.228882 -0.134277 -0.450806 0.852234 1445370901 0.228882 -0.134277 -0.450806 0.852234 1445370901 0.228882 -0.134277 -0.450806 0.852234 1445370901 0.228882 -0.134277 -0.450806 0.852234 1445370901 0.228882 -0.134277 -0.450806 0.852234 1445370901 0.317688 -0.142883 -0.371033 0.860779 1445370901 0.317688 -0.142883 -0.371033 0.860779 1445370901 0.317688 -0.142883 -0.371033 0.860779 1445370901 0.317688 -0.142883 -0.371033 0.860779 1445370901 0.317688 -0.142883 -0.371033 0.860779 1445370901 0.317688 -0.142883 -0.371033 0.860779 1445370901 0.261047 -0.184326 -0.343994 0.882874 1445370901 0.261047 -0.184326 -0.343994 0.882874 1445370901 0.261047 -0.184326 -0.343994 0.882874 1445370901 0.261047 -0.184326 -0.343994 0.882874 1445370901 0.261047 -0.184326 -0.343994 0.882874 1445370901 0.261047 -0.184326 -0.343994 0.882874 1445370901 0.261047 -0.184326 -0.343994 0.882874 1445370901 0.172607 -0.217468 -0.460632 0.843079 1445370901 0.172607 -0.217468 -0.460632 0.843079 1445370901 0.172607 -0.217468 -0.460632 0.843079 1445370901 0.172607 -0.217468 -0.460632 0.843079 1445370901 0.172607 -0.217468 -0.460632 0.843079 1445370901 0.172607 -0.217468 -0.460632 0.843079 1445370901 0.116882 -0.203369 -0.453369 0.859863 1445370901 0.116882 -0.203369 -0.453369 0.859863 1445370901 0.116882 -0.203369 -0.453369 0.859863 1445370901 0.116882 -0.203369 -0.453369 0.859863 1445370901 0.116882 -0.203369 -0.453369 0.859863 1445370901 0.116882 -0.203369 -0.453369 0.859863 1445370901 0.116882 -0.203369 -0.453369 0.859863 1445370901 0.035217 -0.162537 -0.476501 0.863281 1445370901 0.035217 -0.162537 -0.476501 0.863281 1445370901 0.035217 -0.162537 -0.476501 0.863281 1445370901 0.035217 -0.162537 -0.476501 0.863281 1445370901 0.035217 -0.162537 -0.476501 0.863281 1445370901 -0.061890 -0.105652 -0.576477 0.807861 1445370901 -0.061890 -0.105652 -0.576477 0.807861 1445370901 -0.061890 -0.105652 -0.576477 0.807861 1445370901 -0.061890 -0.105652 -0.576477 0.807861 1445370901 -0.061890 -0.105652 -0.576477 0.807861 1445370901 -0.061890 -0.105652 -0.576477 0.807861 1445370901 -0.176575 -0.050232 -0.629822 0.754761 1445370901 -0.176575 -0.050232 -0.629822 0.754761 1445370901 -0.176575 -0.050232 -0.629822 0.754761 1445370901 -0.176575 -0.050232 -0.629822 0.754761 1445370901 -0.176575 -0.050232 -0.629822 0.754761 1445370901 -0.290955 0.013733 -0.647644 0.704102 1445370901 -0.290955 0.013733 -0.647644 0.704102 1445370901 -0.290955 0.013733 -0.647644 0.704102 1445370901 -0.290955 0.013733 -0.647644 0.704102 1445370901 -0.290955 0.013733 -0.647644 0.704102 1445370901 -0.290955 0.013733 -0.647644 0.704102 1445370902 -0.349976 0.081543 -0.690918 0.627319 1445370902 -0.349976 0.081543 -0.690918 0.627319 1445370902 -0.349976 0.081543 -0.690918 0.627319 1445370902 -0.349976 0.081543 -0.690918 0.627319 1445370902 -0.349976 0.081543 -0.690918 0.627319 1445370902 -0.349976 0.081543 -0.690918 0.627319 1445370902 -0.349976 0.081543 -0.690918 0.627319 1445370902 -0.311279 0.113403 -0.727844 0.600464 1445370902 -0.311279 0.113403 -0.727844 0.600464 1445370902 -0.311279 0.113403 -0.727844 0.600464 1445370902 -0.311279 0.113403 -0.727844 0.600464 1445370902 -0.311279 0.113403 -0.727844 0.600464 1445370902 -0.311279 0.113403 -0.727844 0.600464 1445370902 -0.311279 0.113403 -0.727844 0.600464 1445370902 -0.201660 0.094238 -0.725464 0.651245 1445370902 -0.201660 0.094238 -0.725464 0.651245 1445370902 -0.201660 0.094238 -0.725464 0.651245 1445370902 -0.201660 0.094238 -0.725464 0.651245 1445370902 -0.201660 0.094238 -0.725464 0.651245 1445370902 -0.201660 0.094238 -0.725464 0.651245 1445370902 -0.039490 0.039856 -0.690308 0.721313 1445370902 -0.039490 0.039856 -0.690308 0.721313 1445370902 -0.039490 0.039856 -0.690308 0.721313 1445370902 -0.039490 0.039856 -0.690308 0.721313 1445370902 -0.039490 0.039856 -0.690308 0.721313 1445370902 -0.039490 0.039856 -0.690308 0.721313 1445370902 0.127686 -0.038696 -0.605652 0.784424 1445370902 0.127686 -0.038696 -0.605652 0.784424 1445370902 0.127686 -0.038696 -0.605652 0.784424 1445370902 0.127686 -0.038696 -0.605652 0.784424 1445370902 0.127686 -0.038696 -0.605652 0.784424 1445370902 0.127686 -0.038696 -0.605652 0.784424 1445370902 0.241333 -0.072815 -0.499573 0.828735 1445370902 0.241333 -0.072815 -0.499573 0.828735 1445370902 0.241333 -0.072815 -0.499573 0.828735 1445370902 0.241333 -0.072815 -0.499573 0.828735 1445370902 0.241333 -0.072815 -0.499573 0.828735 1445370902 0.241333 -0.072815 -0.499573 0.828735 1445370902 0.343445 -0.077393 -0.464417 0.812622 1445370902 0.343445 -0.077393 -0.464417 0.812622 1445370902 0.343445 -0.077393 -0.464417 0.812622 1445370902 0.343445 -0.077393 -0.464417 0.812622 1445370902 0.343445 -0.077393 -0.464417 0.812622 1445370902 0.343445 -0.077393 -0.464417 0.812622 1445370902 0.343445 -0.077393 -0.464417 0.812622 1445370902 0.358032 -0.133850 -0.411926 0.827148 1445370902 0.358032 -0.133850 -0.411926 0.827148 1445370902 0.358032 -0.133850 -0.411926 0.827148 1445370902 0.358032 -0.133850 -0.411926 0.827148 1445370902 0.358032 -0.133850 -0.411926 0.827148 1445370902 0.358032 -0.133850 -0.411926 0.827148 1445370902 0.285522 -0.208984 -0.467041 0.810364 1445370902 0.285522 -0.208984 -0.467041 0.810364 1445370902 0.285522 -0.208984 -0.467041 0.810364 1445370902 0.285522 -0.208984 -0.467041 0.810364 1445370902 0.285522 -0.208984 -0.467041 0.810364 1445370902 0.207825 -0.191650 -0.443298 0.850586 1445370902 0.207825 -0.191650 -0.443298 0.850586 1445370902 0.207825 -0.191650 -0.443298 0.850586 1445370902 0.207825 -0.191650 -0.443298 0.850586 1445370902 0.207825 -0.191650 -0.443298 0.850586 1445370902 0.130066 -0.160034 -0.369934 0.905884 1445370902 0.130066 -0.160034 -0.369934 0.905884 1445370902 0.130066 -0.160034 -0.369934 0.905884 1445370902 0.130066 -0.160034 -0.369934 0.905884 1445370902 0.130066 -0.160034 -0.369934 0.905884 1445370902 0.130066 -0.160034 -0.369934 0.905884 1445370902 0.039001 -0.116577 -0.455566 0.881653 1445370902 0.039001 -0.116577 -0.455566 0.881653 1445370902 0.039001 -0.116577 -0.455566 0.881653 1445370902 0.039001 -0.116577 -0.455566 0.881653 1445370902 0.039001 -0.116577 -0.455566 0.881653 1445370902 -0.047363 -0.071533 -0.558777 0.824890 1445370902 -0.047363 -0.071533 -0.558777 0.824890 1445370902 -0.047363 -0.071533 -0.558777 0.824890 1445370902 -0.047363 -0.071533 -0.558777 0.824890 1445370902 -0.047363 -0.071533 -0.558777 0.824890 1445370902 -0.047363 -0.071533 -0.558777 0.824890 1445370902 -0.194275 -0.039185 -0.599487 0.775452 1445370902 -0.194275 -0.039185 -0.599487 0.775452 1445370902 -0.194275 -0.039185 -0.599487 0.775452 1445370902 -0.194275 -0.039185 -0.599487 0.775452 1445370902 -0.324158 0.030090 -0.633423 0.702026 1445370902 -0.324158 0.030090 -0.633423 0.702026 1445370902 -0.324158 0.030090 -0.633423 0.702026 1445370902 -0.324158 0.030090 -0.633423 0.702026 1445370902 -0.324158 0.030090 -0.633423 0.702026 1445370902 -0.324158 0.030090 -0.633423 0.702026 1445370902 -0.324158 0.030090 -0.633423 0.702026 1445370902 -0.381958 0.108643 -0.671021 0.626160 1445370902 -0.381958 0.108643 -0.671021 0.626160 1445370902 
-0.070740 -0.611023 -0.069519 0.785339 1445370906 -0.070740 -0.611023 -0.069519 0.785339 1445370906 -0.074524 -0.613098 -0.053040 0.784668 1445370906 -0.074524 -0.613098 -0.053040 0.784668 1445370906 -0.074524 -0.613098 -0.053040 0.784668 1445370906 -0.074524 -0.613098 -0.053040 0.784668 1445370906 -0.074524 -0.613098 -0.053040 0.784668 1445370906 -0.103333 -0.612793 -0.057312 0.781372 1445370906 -0.103333 -0.612793 -0.057312 0.781372 1445370906 -0.103333 -0.612793 -0.057312 0.781372 1445370906 -0.103333 -0.612793 -0.057312 0.781372 1445370906 -0.103333 -0.612793 -0.057312 0.781372 1445370906 -0.103333 -0.612793 -0.057312 0.781372 1445370906 -0.150146 -0.612915 -0.075500 0.772034 1445370906 -0.150146 -0.612915 -0.075500 0.772034 1445370906 -0.150146 -0.612915 -0.075500 0.772034 1445370906 -0.150146 -0.612915 -0.075500 0.772034 1445370906 -0.150146 -0.612915 -0.075500 0.772034 1445370906 -0.150146 -0.612915 -0.075500 0.772034 1445370906 -0.188965 -0.615601 -0.086853 0.760132 1445370906 -0.188965 -0.615601 -0.086853 0.760132 1445370906 -0.188965 -0.615601 -0.086853 0.760132 1445370906 -0.188965 -0.615601 -0.086853 0.760132 1445370906 -0.188965 -0.615601 -0.086853 0.760132 1445370906 -0.188965 -0.615601 -0.086853 0.760132 1445370906 -0.188965 -0.615601 -0.086853 0.760132 1445370906 -0.241394 -0.618652 -0.127869 0.736694 1445370906 -0.241394 -0.618652 -0.127869 0.736694 1445370906 -0.241394 -0.618652 -0.127869 0.736694 1445370906 -0.241394 -0.618652 -0.127869 0.736694 1445370906 -0.241394 -0.618652 -0.127869 0.736694 1445370906 -0.241394 -0.618652 -0.127869 0.736694 1445370906 -0.283203 -0.616394 -0.174988 0.713623 1445370906 -0.283203 -0.616394 -0.174988 0.713623 1445370906 -0.283203 -0.616394 -0.174988 0.713623 1445370906 -0.283203 -0.616394 -0.174988 0.713623 1445370906 -0.283203 -0.616394 -0.174988 0.713623 1445370906 -0.283203 -0.616394 -0.174988 0.713623 1445370906 -0.310303 -0.613464 -0.207214 0.695984 1445370906 -0.310303 -0.613464 -0.207214 0.695984 1445370906 -0.310303 -0.613464 -0.207214 0.695984 1445370906 -0.310303 -0.613464 -0.207214 0.695984 1445370906 -0.310303 -0.613464 -0.207214 0.695984 1445370906 -0.310303 -0.613464 -0.207214 0.695984 1445370906 -0.310303 -0.613464 -0.207214 0.695984 1445370906 -0.323059 -0.615173 -0.231018 0.681091 1445370906 -0.323059 -0.615173 -0.231018 0.681091 1445370906 -0.323059 -0.615173 -0.231018 0.681091 1445370906 -0.323059 -0.615173 -0.231018 0.681091 1445370906 -0.323059 -0.615173 -0.231018 0.681091 1445370906 -0.323059 -0.615173 -0.231018 0.681091 1445370906 -0.330322 -0.619995 -0.251221 0.665894 1445370906 -0.330322 -0.619995 -0.251221 0.665894 1445370906 -0.330322 -0.619995 -0.251221 0.665894 1445370906 -0.330322 -0.619995 -0.251221 0.665894 1445370906 -0.330322 -0.619995 -0.251221 0.665894 1445370906 -0.330322 -0.619995 -0.251221 0.665894 1445370906 -0.331543 -0.619324 -0.256897 0.663757 1445370906 -0.331543 -0.619324 -0.256897 0.663757 1445370906 -0.331543 -0.619324 -0.256897 0.663757 1445370906 -0.331543 -0.619324 -0.256897 0.663757 1445370906 -0.331543 -0.619324 -0.256897 0.663757 1445370906 -0.331543 -0.619324 -0.256897 0.663757 1445370906 -0.323608 -0.618408 -0.245605 0.672729 1445370906 -0.323608 -0.618408 -0.245605 0.672729 1445370906 -0.323608 -0.618408 -0.245605 0.672729 1445370907 -0.323608 -0.618408 -0.245605 0.672729 1445370907 -0.323608 -0.618408 -0.245605 0.672729 1445370907 -0.313904 -0.616333 -0.229919 0.684631 1445370907 -0.313904 -0.616333 -0.229919 0.684631 1445370907 -0.313904 -0.616333 -0.229919 0.684631 1445370907 -0.313904 -0.616333 -0.229919 0.684631 1445370907 -0.313904 -0.616333 -0.229919 0.684631 1445370907 -0.313904 -0.616333 -0.229919 0.684631 1445370907 -0.286072 -0.617920 -0.188171 0.707764 1445370907 -0.286072 -0.617920 -0.188171 0.707764 1445370907 -0.286072 -0.617920 -0.188171 0.707764 1445370907 -0.286072 -0.617920 -0.188171 0.707764 1445370907 -0.286072 -0.617920 -0.188171 0.707764 1445370907 -0.286072 -0.617920 -0.188171 0.707764 1445370907 -0.239746 -0.620972 -0.120789 0.736450 1445370907 -0.239746 -0.620972 -0.120789 0.736450 1445370907 -0.239746 -0.620972 -0.120789 0.736450 1445370907 -0.239746 -0.620972 -0.120789 0.736450 1445370907 -0.239746 -0.620972 -0.120789 0.736450 1445370907 -0.239746 -0.620972 -0.120789 0.736450 1445370907 -0.175964 -0.619629 -0.033020 0.764221 1445370907 -0.175964 -0.619629 -0.033020 0.764221 1445370907 -0.175964 -0.619629 -0.033020 0.764221 1445370907 -0.175964 -0.619629 -0.033020 0.764221 1445370907 -0.175964 -0.619629 -0.033020 0.764221 1445370907 -0.175964 -0.619629 -0.033020 0.764221 1445370907 -0.131592 -0.608582 0.050171 0.780884 1445370907 -0.131592 -0.608582 0.050171 0.780884 1445370907 -0.131592 -0.608582 0.050171 0.780884 1445370907 -0.131592 -0.608582 0.050171 0.780884 1445370907 -0.131592 -0.608582 0.050171 0.780884 1445370907 -0.131592 -0.608582 0.050171 0.780884 1445370907 -0.131592 -0.608582 0.050171 0.780884 1445370907 -0.146851 -0.597595 0.059326 0.786011 1445370907 -0.146851 -0.597595 0.059326 0.786011 1445370907 -0.146851 -0.597595 0.059326 0.786011 1445370907 -0.146851 -0.597595 0.059326 0.786011 1445370907 -0.146851 -0.597595 0.059326 0.786011 1445370907 -0.146851 -0.597595 0.059326 0.786011 1445370907 -0.146851 -0.597595 0.059326 0.786011 1445370907 -0.185181 -0.594910 0.029541 0.781616 1445370907 -0.185181 -0.594910 0.029541 0.781616 1445370907 -0.185181 -0.594910 0.029541 0.781616 1445370907 -0.185181 -0.594910 0.029541 0.781616 1445370907 -0.185181 -0.594910 0.029541 0.781616 1445370907 -0.214722 -0.595520 -0.004272 0.774109 1445370907 -0.214722 -0.595520 -0.004272 0.774109 1445370907 -0.214722 -0.595520 -0.004272 0.774109 1445370907 -0.214722 -0.595520 -0.004272 0.774109 1445370907 -0.214722 -0.595520 -0.004272 0.774109 1445370907 -0.214722 -0.595520 -0.004272 0.774109 1445370907 -0.267517 -0.596558 -0.078186 0.752625 1445370907 -0.267517 -0.596558 -0.078186 0.752625 1445370907 -0.267517 -0.596558 -0.078186 0.752625 1445370907 -0.267517 -0.596558 -0.078186 0.752625 1445370907 -0.267517 -0.596558 -0.078186 0.752625 1445370907 -0.267517 -0.596558 -0.078186 0.752625 1445370907 -0.317444 -0.587952 -0.168213 0.724731 1445370907 -0.317444 -0.587952 -0.168213 0.724731 1445370907 -0.317444 -0.587952 -0.168213 0.724731 1445370907 -0.317444 -0.587952 -0.168213 0.724731 1445370907 -0.317444 -0.587952 -0.168213 0.724731 1445370907 -0.317444 -0.587952 -0.168213 0.724731 1445370907 -0.349487 -0.570068 -0.247375 0.701233 1445370907 -0.349487 -0.570068 -0.247375 0.701233 1445370907 -0.349487 -0.570068 -0.247375 0.701233 1445370907 -0.349487 -0.570068 -0.247375 0.701233 1445370907 -0.349487 -0.570068 -0.247375 0.701233 1445370907 -0.349487 -0.570068 -0.247375 0.701233 1445370907 -0.349487 -0.570068 -0.247375 0.701233 1445370907 -0.367859 -0.553894 -0.308960 0.680054 1445370907 -0.367859 -0.553894 -0.308960 0.680054 1445370907 -0.367859 -0.553894 -0.308960 0.680054 1445370907 -0.367859 -0.553894 -0.308960 0.680054 1445370907 -0.367859 -0.553894 -0.308960 0.680054 1445370907 -0.367859 -0.553894 -0.308960 0.680054 1445370907 -0.424316 -0.533081 -0.348450 0.643677 1445370907 -0.424316 -0.533081 -0.348450 0.643677 1445370907 -0.424316 -0.533081 -0.348450 0.643677 1445370907 -0.424316 -0.533081 -0.348450 0.643677 1445370907 -0.424316 -0.533081 -0.348450 0.643677 1445370907 -0.424316 -0.533081 -0.348450 0.643677 1445370907 -0.491760 -0.505005 -0.386047 0.595154 1445370907 -0.491760 -0.505005 -0.386047 0.595154 1445370907 -0.491760 -0.505005 -0.386047 0.595154 1445370907 -0.491760 -0.505005 -0.386047 0.595154 1445370907 -0.491760 -0.505005 -0.386047 0.595154 1445370907 -0.491760 -0.505005 -0.386047 0.595154 1445370907 -0.491760 -0.505005 -0.386047 0.595154 1445370907 -0.484619 -0.530396 -0.351074 0.600525 1445370907 -0.484619 -0.530396 -0.351074 0.600525 1445370907 -0.484619 -0.530396 -0.351074 0.600525 1445370907 -0.484619 -0.530396 -0.351074 0.600525 1445370907 -0.484619 -0.530396 -0.351074 0.600525 1445370907 -0.484619 -0.530396 -0.351074 0.600525 1445370907 -0.464539 -0.559021 -0.289795 0.622742 1445370907 -0.464539 -0.559021 -0.289795 0.622742 1445370907 -0.464539 -0.559021 -0.289795 0.622742 1445370907 -0.464539 -0.559021 -0.289795 0.622742 1445370907 -0.464539 -0.559021 -0.289795 0.622742 1445370907 -0.464539 -0.559021 -0.289795 0.622742 1445370907 -0.436890 -0.567871 -0.253479 0.649902 1445370907 -0.436890 -0.567871 -0.253479 0.649902 1445370907 -0.436890 -0.567871 -0.253479 0.649902 1445370907 -0.436890 -0.567871 -0.253479 0.649902 1445370907 -0.436890 -0.567871 -0.253479 0.649902 1445370907 -0.436890 -0.567871 -0.253479 0.649902 1445370907 -0.354919 -0.591675 -0.175781 0.702209 1445370907 -0.354919 -0.591675 -0.175781 0.702209 1445370907 -0.354919 -0.591675 -0.175781 0.702209 1445370907 -0.354919 -0.591675 -0.175781 0.702209 1445370908 -0.354919 -0.591675 -0.175781 0.702209 1445370908 -0.251343 -0.618591 -0.049805 0.742798 1445370908 -0.251343 -0.618591 -0.049805 0.742798 1445370908 -0.251343 -0.618591 -0.049805 0.742798 1445370908 -0.251343 -0.618591 -0.049805 0.742798 1445370908 -0.251343 -0.618591 -0.049805 0.742798 1445370908 -0.251343 -0.618591 -0.049805 0.742798 1445370908 -0.251343 -0.618591 -0.049805 0.742798 1445370908 -0.205017 -0.608826 0.017578 0.766113 1445370908 -0.205017 -0.608826 0.017578 0.766113 1445370908 -0.205017 -0.608826 0.017578 0.766113 1445370908 -0.205017 -0.608826 0.017578 0.766113 1445370908 -0.205017 -0.608826 0.017578 0.766113 1445370908 -0.205017 -0.608826 0.017578 0.766113 1445370908 -0.205017 -0.608826 0.017578 0.766113 1445370908 -0.212463 -0.593567 0.012085 0.776123 1445370908 -0.212463 -0.593567 0.012085 0.776123 1445370908 -0.212463 -0.593567 0.012085 0.776123 1445370908 -0.212463 -0.593567 0.012085 0.776123 1445370908 -0.212463 -0.593567 0.012085 0.776123 1445370908 -0.212463 -0.593567 0.012085 0.776123 1445370908 -0.215881 -0.595581 0.017761 0.773560 1445370908 -0.215881 -0.595581 0.017761 0.773560 1445370908 -0.215881 -0.595581 0.017761 0.773560 1445370908 -0.215881 -0.595581 0.017761 0.773560 1445370908 -0.215881 -0.595581 0.017761 0.773560 1445370908 -0.215881 -0.595581 0.017761 0.773560 1445370908 -0.215881 -0.595581 0.017761 0.773560 1445370908 -0.242432 -0.610413 -0.014587 0.753906 1445370908 -0.242432 -0.610413 -0.014587 0.753906 1445370908 -0.242432 -0.610413 -0.014587 0.753906 1445370908 -0.242432 -0.610413 -0.014587 0.753906 1445370908 -0.242432 -0.610413 -0.014587 0.753906 1445370908 -0.242432 -0.610413 -0.014587 0.753906 1445370908 -0.298157 -0.623779 -0.097412 0.715881 1445370908 -0.298157 -0.623779 -0.097412 0.715881 1445370908 -0.298157 -0.623779 -0.097412 0.715881 1445370908 -0.298157 -0.623779 -0.097412 0.715881 1445370908 -0.298157 -0.623779 -0.097412 0.715881 1445370908 -0.298157 -0.623779 -0.097412 0.715881 1445370908 -0.332947 -0.632019 -0.179993 0.676270 1445370908 -0.332947 -0.632019 -0.179993 0.676270 1445370908 -0.332947 -0.632019 -0.179993 0.676270 1445370908 -0.332947 -0.632019 -0.179993 0.676270 1445370908 -0.332947 -0.632019 -0.179993 0.676270 1445370908 -0.332947 -0.632019 -0.179993 0.676270 1445370908 -0.348083 -0.630310 -0.236267 0.652466 1445370908 -0.348083 -0.630310 -0.236267 0.652466 1445370908 -0.348083 -0.630310 -0.236267 0.652466 1445370908 -0.348083 -0.630310 -0.236267 0.652466 1445370908 -0.348083 -0.630310 -0.236267 0.652466 1445370908 -0.348083 -0.630310 -0.236267 0.652466 1445370908 -0.367432 -0.619995 -0.287354 0.630920 1445370908 -0.367432 -0.619995 -0.287354 0.630920 1445370908 -0.367432 -0.619995 -0.287354 0.630920 1445370908 -0.367432 -0.619995 -0.287354 0.630920 1445370908 -0.367432 -0.619995 -0.287354 0.630920 1445370908 -0.367432 -0.619995 -0.287354 0.630920 1445370908 -0.395386 -0.612427 -0.314026 0.608337 1445370908 -0.395386 -0.612427 -0.314026 0.608337 1445370908 -0.395386 -0.612427 -0.314026 0.608337 1445370908 -0.395386 -0.612427 -0.314026 0.608337 1445370908 -0.395386 -0.612427 -0.314026 0.608337 1445370908 -0.395386 -0.612427 -0.314026 0.608337 1445370908 -0.395386 -0.612427 -0.314026 0.608337 1445370908 -0.415283 -0.607361 -0.303528 0.605469 1445370908 -0.415283 -0.607361 -0.303528 0.605469 1445370908 -0.415283 -0.607361 -0.303528 0.605469 1445370908 -0.415283 -0.607361 -0.303528 0.605469 1445370908 -0.415283 -0.607361 -0.303528 0.605469 1445370908 -0.415283 -0.607361 -0.303528 0.605469 1445370908 -0.425110 -0.602356 -0.286438 0.611938 1445370908 -0.425110 -0.602356 -0.286438 0.611938 1445370908 -0.425110 -0.602356 -0.286438 0.611938 1445370908 -0.425110 -0.602356 -0.286438 0.611938 1445370908 -0.425110 -0.602356 -0.286438 0.611938 1445370908 -0.425110 -0.602356 -0.286438 0.611938 1445370908 -0.417480 -0.598511 -0.258484 0.633057 1445370908 -0.417480 -0.598511 -0.258484 0.633057 1445370908 -0.417480 -0.598511 -0.258484 0.633057 1445370908 -0.417480 -0.598511 -0.258484 0.633057 1445370908 -0.417480 -0.598511 -0.258484 0.633057 1445370908 -0.417480 -0.598511 -0.258484 0.633057 1445370908 -0.381775 -0.601929 -0.210510 0.669067 1445370908 -0.381775 -0.601929 -0.210510 0.669067 1445370908 -0.381775 -0.601929 -0.210510 0.669067 1445370908 -0.381775 -0.601929 -0.210510 0.669067 1445370908 -0.381775 -0.601929 -0.210510 0.669067 1445370908 -0.381775 -0.601929 -0.210510 0.669067 1445370908 -0.311584 -0.613892 -0.134216 0.712769 1445370908 -0.311584 -0.613892 -0.134216 0.712769 1445370908 -0.311584 -0.613892 -0.134216 0.712769 1445370908 -0.311584 -0.613892 -0.134216 0.712769 1445370908 -0.311584 -0.613892 -0.134216 0.712769 1445370908 -0.311584 -0.613892 -0.134216 0.712769 1445370908 -0.227478 -0.623840 -0.038574 0.746765 1445370908 -0.227478 -0.623840 -0.038574 0.746765 1445370908 -0.227478 -0.623840 -0.038574 0.746765 1445370908 -0.227478 -0.623840 -0.038574 0.746765 1445370908 -0.227478 -0.623840 -0.038574 0.746765 1445370908 -0.227478 -0.623840 -0.038574 0.746765 1445370908 -0.159790 -0.620178 0.044495 0.766724 1445370908 -0.159790 -0.620178 0.044495 0.766724 1445370908 -0.159790 -0.620178 0.044495 0.766724 1445370908 -0.159790 -0.620178 0.044495 0.766724 1445370908 -0.159790 -0.620178 0.044495 0.766724 1445370908 -0.159790 -0.620178 0.044495 0.766724 1445370908 -0.159790 -0.620178 0.044495 0.766724 1445370908 -0.144043 -0.610046 0.062805 0.776611 1445370908 -0.144043 -0.610046 0.062805 0.776611 1445370908 -0.144043 -0.610046 0.062805 0.776611 1445370908 -0.144043 -0.610046 0.062805 0.776611 1445370908 -0.144043 -0.610046 0.062805 0.776611 1445370909 -0.144043 -0.610046 0.062805 0.776611 1445370909 -0.184570 -0.609314 0.024719 0.770752 1445370909 -0.184570 -0.609314 0.024719 0.770752 1445370909 -0.184570 -0.609314 0.024719 0.770752 1445370909 -0.184570 -0.609314 0.024719 0.770752 1445370909 -0.184570 -0.609314 0.024719 0.770752 1445370909 -0.184570 -0.609314 0.024719 0.770752 1445370909 -0.231018 -0.615356 -0.018921 0.753418 1445370909 -0.231018 -0.615356 -0.018921 0.753418 1445370909 -0.231018 -0.615356 -0.018921 0.753418 1445370909 -0.231018 -0.615356 -0.018921 0.753418 1445370909 -0.231018 -0.615356 -0.018921 0.753418 1445370909 -0.231018 -0.615356 -0.018921 0.753418 1445370909 -0.278198 -0.621338 -0.080200 0.728088 1445370909 -0.278198 -0.621338 -0.080200 0.728088 1445370909 -0.278198 -0.621338 -0.080200 0.728088 1445370909 -0.278198 -0.621338 -0.080200 0.728088 1445370909 -0.278198 -0.621338 -0.080200 0.728088 1445370909 -0.278198 -0.621338 -0.080200 0.728088 1445370909 -0.301575 -0.629761 -0.125610 0.704773 1445370909 -0.301575 -0.629761 -0.125610 0.704773 1445370909 -0.301575 -0.629761 -0.125610 0.704773 1445370909 -0.301575 -0.629761 -0.125610 0.704773 1445370909 -0.301575 -0.629761 -0.125610 0.704773 1445370909 -0.301575 -0.629761 -0.125610 0.704773 1445370909 -0.313660 -0.634216 -0.178650 0.683716 1445370909 -0.313660 -0.634216 -0.178650 0.683716 1445370909 -0.313660 -0.634216 -0.178650 0.683716 1445370909 -0.313660 -0.634216 -0.178650 0.683716 1445370909 -0.313660 -0.634216 -0.178650 0.683716 1445370909 -0.313660 -0.634216 -0.178650 0.683716 1445370909 -0.332947 -0.631836 -0.232178 0.660339 1445370909 -0.332947 -0.631836 -0.232178 0.660339 1445370909 -0.332947 -0.631836 -0.232178 0.660339 1445370909 -0.332947 -0.631836 -0.232178 0.660339 1445370909 -0.332947 -0.631836 -0.232178 0.660339 1445370909 -0.401001 -0.617310 -0.282288 0.615234 1445370909 -0.401001 -0.617310 -0.282288 0.615234 1445370909 -0.401001 -0.617310 -0.282288 0.615234 1445370909 -0.401001 -0.617310 -0.282288 0.615234 1445370909 -0.401001 -0.617310 -0.282288 0.615234 1445370909 -0.401001 -0.617310 -0.282288 0.615234 1445370909 -0.450684 -0.593262 -0.317383 0.586731 1445370909 -0.450684 -0.593262 -0.317383 0.586731 1445370909 -0.450684 -0.593262 -0.317383 0.586731 1445370909 -0.450684 -0.593262 -0.317383 0.586731 1445370909 -0.450684 -0.593262 -0.317383 0.586731 1445370909 -0.450684 -0.593262 -0.317383 0.586731 1445370909 -0.403931 -0.622253 -0.273926 0.612122 1445370909 -0.403931 -0.622253 -0.273926 0.612122 1445370909 -0.403931 -0.622253 -0.273926 0.612122 1445370909 -0.403931 -0.622253 -0.273926 0.612122 1445370909 -0.403931 -0.622253 -0.273926 0.612122 1445370909 -0.403931 -0.622253 -0.273926 0.612122 1445370909 -0.347595 -0.629944 -0.236938 0.652893 1445370909 -0.347595 -0.629944 -0.236938 0.652893 1445370909 -0.347595 -0.629944 -0.236938 0.652893 1445370909 -0.347595 -0.629944 -0.236938 0.652893 1445370909 -0.347595 -0.629944 -0.236938 0.652893 1445370909 -0.271362 -0.626160 -0.206970 0.701050 1445370909 -0.271362 -0.626160 -0.206970 0.701050 1445370909 -0.271362 -0.626160 -0.206970 0.701050 1445370909 -0.271362 -0.626160 -0.206970 0.701050 1445370909 -0.271362 -0.626160 -0.206970 0.701050 1445370909 -0.271362 -0.626160 -0.206970 0.701050 1445370909 -0.271362 -0.626160 -0.206970 0.701050 1445370909 -0.159302 -0.626160 -0.124634 0.752991 1445370909 -0.159302 -0.626160 -0.124634 0.752991 1445370909 -0.159302 -0.626160 -0.124634 0.752991 1445370909 -0.159302 -0.626160 -0.124634 0.752991 1445370909 -0.043030 -0.609863 0.010254 0.791260 1445370909 -0.043030 -0.609863 0.010254 0.791260 1445370909 -0.043030 -0.609863 0.010254 0.791260 1445370909 -0.043030 -0.609863 0.010254 0.791260 1445370909 -0.043030 -0.609863 0.010254 0.791260 1445370909 -0.043030 -0.609863 0.010254 0.791260 1445370909 0.041626 -0.578003 0.139587 0.802917 1445370909 0.041626 -0.578003 0.139587 0.802917 1445370909 0.041626 -0.578003 0.139587 0.802917 1445370909 0.041626 -0.578003 0.139587 0.802917 1445370909 0.041626 -0.578003 0.139587 0.802917 1445370909 0.041626 -0.578003 0.139587 0.802917 1445370909 0.041626 -0.578003 0.139587 0.802917 1445370909 0.054321 -0.558777 0.152222 0.813416 1445370909 0.054321 -0.558777 0.152222 0.813416 1445370909 0.054321 -0.558777 0.152222 0.813416 1445370909 0.054321 -0.558777 0.152222 0.813416 1445370909 0.054321 -0.558777 0.152222 0.813416 1445370909 0.054321 -0.558777 0.152222 0.813416 1445370909 0.005432 -0.569397 0.087280 0.817383 1445370909 0.005432 -0.569397 0.087280 0.817383 1445370909 0.005432 -0.569397 0.087280 0.817383 1445370909 0.005432 -0.569397 0.087280 0.817383 1445370909 0.005432 -0.569397 0.087280 0.817383 1445370909 0.005432 -0.569397 0.087280 0.817383 1445370909 -0.025269 -0.585876 0.058105 0.807922 1445370909 -0.025269 -0.585876 0.058105 0.807922 1445370909 -0.025269 -0.585876 0.058105 0.807922 1445370909 -0.025269 -0.585876 0.058105 0.807922 1445370909 -0.025269 -0.585876 0.058105 0.807922 1445370909 -0.025269 -0.585876 0.058105 0.807922 1445370909 -0.025269 -0.585876 0.058105 0.807922 1445370909 -0.073730 -0.610229 0.020203 0.788513 1445370909 -0.073730 -0.610229 0.020203 0.788513 1445370909 -0.073730 -0.610229 0.020203 0.788513 1445370909 -0.073730 -0.610229 0.020203 0.788513 1445370909 -0.073730 -0.610229 0.020203 0.788513 1445370909 -0.073730 -0.610229 0.020203 0.788513 1445370909 -0.127808 -0.634949 -0.050964 0.760193 1445370910 -0.127808 -0.634949 -0.050964 0.760193 1445370910 -0.127808 -0.634949 -0.050964 0.760193 1445370910 -0.127808 -0.634949 -0.050964 0.760193 1445370910 -0.127808 -0.634949 -0.050964 0.760193 1445370910 -0.127808 -0.634949 -0.050964 0.760193 1445370910 -0.184814 -0.642090 -0.133301 0.731995 1445370910 -0.184814 -0.642090 -0.133301 0.731995 1445370910 -0.184814 -0.642090 -0.133301 0.731995 1445370910 -0.184814 -0.642090 -0.133301 0.731995 1445370910 -0.184814 -0.642090 -0.133301 0.731995 1445370910 -0.184814 -0.642090 -0.133301 0.731995 1445370910 -0.184814 -0.642090 -0.133301 0.731995 1445370910 -0.232178 -0.632690 -0.202515 0.710449 1445370910 -0.232178 -0.632690 -0.202515 0.710449 1445370910 -0.232178 -0.632690 -0.202515 0.710449 1445370910 -0.232178 -0.632690 -0.202515 0.710449 1445370910 -0.232178 -0.632690 -0.202515 0.710449 1445370910 -0.232178 -0.632690 -0.202515 0.710449 1445370910 -0.260681 -0.623230 -0.253967 0.692261 1445370910 -0.260681 -0.623230 -0.253967 0.692261 1445370910 -0.260681 -0.623230 -0.253967 0.692261 1445370910 -0.260681 -0.623230 -0.253967 0.692261 1445370910 -0.260681 -0.623230 -0.253967 0.692261 1445370910 -0.260681 -0.623230 -0.253967 0.692261 1445370910 -0.282166 -0.621948 -0.292725 0.669250 1445370910 -0.282166 -0.621948 -0.292725 0.669250 1445370910 -0.282166 -0.621948 -0.292725 0.669250 1445370910 -0.282166 -0.621948 -0.292725 0.669250 1445370910 -0.282166 -0.621948 -0.292725 0.669250 1445370910 -0.282166 -0.621948 -0.292725 0.669250 1445370910 -0.256042 -0.639160 -0.279602 0.669189 1445370910 -0.256042 -0.639160 -0.279602 0.669189 1445370910 -0.256042 -0.639160 -0.279602 0.669189 1445370910 -0.256042 -0.639160 -0.279602 0.669189 1445370910 -0.256042 -0.639160 -0.279602 0.669189 1445370910 -0.256042 -0.639160 -0.279602 0.669189 1445370910 -0.256042 -0.639160 -0.279602 0.669189 1445370910 -0.210571 -0.645081 -0.244446 0.692688 1445370910 -0.210571 -0.645081 -0.244446 0.692688 1445370910 -0.210571 -0.645081 -0.244446 0.692688 1445370910 -0.210571 -0.645081 -0.244446 0.692688 1445370910 -0.210571 -0.645081 -0.244446 0.692688 1445370910 -0.146729 -0.648438 -0.194641 0.721191 1445370910 -0.146729 -0.648438 -0.194641 0.721191 1445370910 -0.146729 -0.648438 -0.194641 0.721191 1445370910 -0.146729 -0.648438 -0.194641 0.721191 1445370910 -0.146729 -0.648438 -0.194641 0.721191 1445370910 -0.146729 -0.648438 -0.194641 0.721191 1445370910 -0.066895 -0.653320 -0.104309 0.746887 1445370910 -0.066895 -0.653320 -0.104309 0.746887 1445370910 -0.066895 -0.653320 -0.104309 0.746887 1445370910 -0.066895 -0.653320 -0.104309 0.746887 1445370910 -0.066895 -0.653320 -0.104309 0.746887 1445370910 -0.066895 -0.653320 -0.104309 0.746887 1445370910 -0.066895 -0.653320 -0.104309 0.746887 1445370910 -0.013123 -0.653015 -0.015747 0.757080 1445370910 -0.013123 -0.653015 -0.015747 0.757080 1445370910 -0.013123 -0.653015 -0.015747 0.757080 1445370910 -0.013123 -0.653015 -0.015747 0.757080 1445370910 -0.013123 -0.653015 -0.015747 0.757080 1445370910 -0.013123 -0.653015 -0.015747 0.757080 1445370910 0.026367 -0.642944 0.065369 0.762634 1445370910 0.026367 -0.642944 0.065369 0.762634 1445370910 0.026367 -0.642944 0.065369 0.762634 1445370910 0.026367 -0.642944 0.065369 0.762634 1445370910 0.026367 -0.642944 0.065369 0.762634 1445370910 0.026367 -0.642944 0.065369 0.762634 1445370910 0.038818 -0.634399 0.124146 0.761963 1445370910 0.038818 -0.634399 0.124146 0.761963 1445370910 0.038818 -0.634399 0.124146 0.761963 1445370910 0.038818 -0.634399 0.124146 0.761963 1445370910 0.038818 -0.634399 0.124146 0.761963 1445370910 0.038818 -0.634399 0.124146 0.761963 1445370910 0.010925 -0.640137 0.131165 0.756897 1445370910 0.010925 -0.640137 0.131165 0.756897 1445370910 0.010925 -0.640137 0.131165 0.756897 1445370910 0.010925 -0.640137 0.131165 0.756897 1445370910 0.010925 -0.640137 0.131165 0.756897 1445370910 0.010925 -0.640137 0.131165 0.756897 1445370910 -0.036133 -0.658386 0.104187 0.744507 1445370910 -0.036133 -0.658386 0.104187 0.744507 1445370910 -0.036133 -0.658386 0.104187 0.744507 1445370910 -0.036133 -0.658386 0.104187 0.744507 1445370910 -0.036133 -0.658386 0.104187 0.744507 1445370910 -0.036133 -0.658386 0.104187 0.744507 1445370910 -0.036133 -0.658386 0.104187 0.744507 1445370910 -0.093018 -0.682251 0.046814 0.723633 1445370910 -0.093018 -0.682251 0.046814 0.723633 1445370910 -0.093018 -0.682251 0.046814 0.723633 1445370910 -0.093018 -0.682251 0.046814 0.723633 1445370910 -0.093018 -0.682251 0.046814 0.723633 1445370910 -0.093018 -0.682251 0.046814 0.723633 1445370910 -0.145020 -0.699463 -0.024048 0.699402 1445370910 -0.145020 -0.699463 -0.024048 0.699402 1445370910 -0.145020 -0.699463 -0.024048 0.699402 1445370910 -0.145020 -0.699463 -0.024048 0.699402 1445370910 -0.145020 -0.699463 -0.024048 0.699402 1445370910 -0.145020 -0.699463 -0.024048 0.699402 1445370910 -0.145020 -0.699463 -0.024048 0.699402 1445370910 -0.196594 -0.700500 -0.104980 0.677979 1445370910 -0.196594 -0.700500 -0.104980 0.677979 1445370910 -0.196594 -0.700500 -0.104980 0.677979 1445370910 -0.196594 -0.700500 -0.104980 0.677979 1445370910 -0.196594 -0.700500 -0.104980 0.677979 1445370910 -0.196594 -0.700500 -0.104980 0.677979 1445370910 -0.244385 -0.689270 -0.185608 0.656372 1445370910 -0.244385 -0.689270 -0.185608 0.656372 1445370910 -0.244385 -0.689270 -0.185608 0.656372 1445370910 -0.244385 -0.689270 -0.185608 0.656372 1445370910 -0.244385 -0.689270 -0.185608 0.656372 1445370910 -0.244385 -0.689270 -0.185608 0.656372 1445370910 -0.278931 -0.684204 -0.243469 0.628296 1445370910 -0.278931 -0.684204 -0.243469 0.628296 1445370911 -0.278931 -0.684204 -0.243469 0.628296 1445370911 -0.278931 -0.684204 -0.243469 0.628296 1445370911 -0.278931 -0.684204 -0.243469 0.628296 1445370911 -0.278931 -0.684204 -0.243469 0.628296 1445370911 -0.279114 -0.687256 -0.264343 0.616394 1445370911 -0.279114 -0.687256 -0.264343 0.616394 1445370911 -0.279114 -0.687256 -0.264343 0.616394 1445370911 -0.279114 -0.687256 -0.264343 0.616394 1445370911 -0.279114 -0.687256 -0.264343 0.616394 1445370911 -0.279114 -0.687256 -0.264343 0.616394 1445370911 -0.279114 -0.687256 -0.264343 0.616394 1445370911 -0.278992 -0.678345 -0.270081 0.623779 1445370911 -0.278992 -0.678345 -0.270081 0.623779 1445370911 -0.278992 -0.678345 -0.270081 0.623779 1445370911 -0.278992 -0.678345 -0.270081 0.623779 1445370911 -0.278992 -0.678345 -0.270081 0.623779 1445370911 -0.276611 -0.663086 -0.271362 0.640442 1445370911 -0.276611 -0.663086 -0.271362 0.640442 1445370911 -0.276611 -0.663086 -0.271362 0.640442 1445370911 -0.276611 -0.663086 -0.271362 0.640442 1445370911 -0.276611 -0.663086 -0.271362 0.640442 1445370911 -0.276611 -0.663086 -0.271362 0.640442 1445370911 -0.276611 -0.663086 -0.271362 0.640442 1445370911 -0.240784 -0.657227 -0.249084 0.669373 1445370911 -0.240784 -0.657227 -0.249084 0.669373 1445370911 -0.240784 -0.657227 -0.249084 0.669373 1445370911 -0.240784 -0.657227 -0.249084 0.669373 1445370911 -0.240784 -0.657227 -0.249084 0.669373 1445370911 -0.240784 -0.657227 -0.249084 0.669373 1445370911 -0.175293 -0.658386 -0.194885 0.705566 1445370911 -0.175293 -0.658386 -0.194885 0.705566 1445370911 -0.175293 -0.658386 -0.194885 0.705566 1445370911 -0.175293 -0.658386 -0.194885 0.705566 1445370911 -0.175293 -0.658386 -0.194885 0.705566 1445370911 -0.175293 -0.658386 -0.194885 0.705566 1445370911 -0.175293 -0.658386 -0.194885 0.705566 1445370911 -0.110718 -0.655762 -0.131409 0.735168 1445370911 -0.110718 -0.655762 -0.131409 0.735168 1445370911 -0.110718 -0.655762 -0.131409 0.735168 1445370911 -0.110718 -0.655762 -0.131409 0.735168 1445370911 -0.110718 -0.655762 -0.131409 0.735168 1445370911 -0.110718 -0.655762 -0.131409 0.735168 1445370911 -0.048218 -0.654419 -0.050110 0.752930 1445370911 -0.048218 -0.654419 -0.050110 0.752930 1445370911 -0.048218 -0.654419 -0.050110 0.752930 1445370911 -0.048218 -0.654419 -0.050110 0.752930 1445370911 -0.048218 -0.654419 -0.050110 0.752930 1445370911 -0.048218 -0.654419 -0.050110 0.752930 1445370911 0.005127 -0.644531 0.041260 0.763428 1445370911 0.005127 -0.644531 0.041260 0.763428 1445370911 0.005127 -0.644531 0.041260 0.763428 1445370911 0.005127 -0.644531 0.041260 0.763428 1445370911 0.005127 -0.644531 0.041260 0.763428 1445370911 0.005127 -0.644531 0.041260 0.763428 1445370911 0.012268 -0.635559 0.078857 0.767883 1445370911 0.012268 -0.635559 0.078857 0.767883 1445370911 0.012268 -0.635559 0.078857 0.767883 1445370911 0.012268 -0.635559 0.078857 0.767883 1445370911 0.012268 -0.635559 0.078857 0.767883 1445370911 0.012268 -0.635559 0.078857 0.767883 1445370911 -0.038940 -0.651062 0.043274 0.756775 1445370911 -0.038940 -0.651062 0.043274 0.756775 1445370911 -0.038940 -0.651062 0.043274 0.756775 1445370911 -0.038940 -0.651062 0.043274 0.756775 1445370911 -0.038940 -0.651062 0.043274 0.756775 1445370911 -0.102661 -0.664612 -0.000977 0.740112 1445370911 -0.102661 -0.664612 -0.000977 0.740112 1445370911 -0.102661 -0.664612 -0.000977 0.740112 1445370911 -0.102661 -0.664612 -0.000977 0.740112 1445370911 -0.102661 -0.664612 -0.000977 0.740112 1445370911 -0.102661 -0.664612 -0.000977 0.740112 1445370911 
-0.433167 -0.552368 -0.223267 0.676392 1445370914 -0.493286 -0.462952 -0.298523 0.673218 1445370914 -0.493286 -0.462952 -0.298523 0.673218 1445370914 -0.493286 -0.462952 -0.298523 0.673218 1445370914 -0.493286 -0.462952 -0.298523 0.673218 1445370914 -0.493286 -0.462952 -0.298523 0.673218 1445370914 -0.493286 -0.462952 -0.298523 0.673218 1445370914 -0.466980 -0.302490 -0.436218 0.707275 1445370914 -0.466980 -0.302490 -0.436218 0.707275 1445370914 -0.466980 -0.302490 -0.436218 0.707275 1445370914 -0.466980 -0.302490 -0.436218 0.707275 1445370914 -0.373596 -0.139893 -0.550476 0.733398 1445370914 -0.373596 -0.139893 -0.550476 0.733398 1445370914 -0.373596 -0.139893 -0.550476 0.733398 1445370914 -0.373596 -0.139893 -0.550476 0.733398 1445370914 -0.373596 -0.139893 -0.550476 0.733398 1445370914 -0.373596 -0.139893 -0.550476 0.733398 1445370914 -0.373596 -0.139893 -0.550476 0.733398 1445370914 -0.293213 -0.048462 -0.600037 0.742737 1445370914 -0.293213 -0.048462 -0.600037 0.742737 1445370914 -0.293213 -0.048462 -0.600037 0.742737 1445370914 -0.293213 -0.048462 -0.600037 0.742737 1445370914 -0.293213 -0.048462 -0.600037 0.742737 1445370914 -0.293213 -0.048462 -0.600037 0.742737 1445370914 -0.254761 -0.002563 -0.598877 0.759277 1445370914 -0.254761 -0.002563 -0.598877 0.759277 1445370914 -0.254761 -0.002563 -0.598877 0.759277 1445370914 -0.254761 -0.002563 -0.598877 0.759277 1445370914 -0.254761 -0.002563 -0.598877 0.759277 1445370914 -0.254761 -0.002563 -0.598877 0.759277 1445370914 -0.254761 -0.002563 -0.598877 0.759277 1445370914 -0.265808 0.020813 -0.583313 0.767273 1445370914 -0.265808 0.020813 -0.583313 0.767273 1445370914 -0.265808 0.020813 -0.583313 0.767273 1445370914 -0.265808 0.020813 -0.583313 0.767273 1445370914 -0.265808 0.020813 -0.583313 0.767273 1445370914 -0.265808 0.020813 -0.583313 0.767273 1445370914 -0.293823 0.027649 -0.630066 0.718262 1445370914 -0.293823 0.027649 -0.630066 0.718262 1445370914 -0.293823 0.027649 -0.630066 0.718262 1445370914 -0.293823 0.027649 -0.630066 0.718262 1445370914 -0.293823 0.027649 -0.630066 0.718262 1445370914 -0.293823 0.027649 -0.630066 0.718262 1445370914 -0.289612 0.032898 -0.685120 0.667603 1445370914 -0.289612 0.032898 -0.685120 0.667603 1445370914 -0.289612 0.032898 -0.685120 0.667603 1445370914 -0.289612 0.032898 -0.685120 0.667603 1445370914 -0.289612 0.032898 -0.685120 0.667603 1445370914 -0.289612 0.032898 -0.685120 0.667603 1445370914 -0.289612 0.032898 -0.685120 0.667603 1445370914 -0.228760 0.016541 -0.691833 0.684692 1445370914 -0.228760 0.016541 -0.691833 0.684692 1445370914 -0.228760 0.016541 -0.691833 0.684692 1445370914 -0.228760 0.016541 -0.691833 0.684692 1445370914 -0.228760 0.016541 -0.691833 0.684692 1445370914 -0.228760 0.016541 -0.691833 0.684692 1445370914 -0.121460 -0.025574 -0.678650 0.723877 1445370914 -0.121460 -0.025574 -0.678650 0.723877 1445370914 -0.121460 -0.025574 -0.678650 0.723877 1445370914 -0.121460 -0.025574 -0.678650 0.723877 1445370914 0.032166 -0.083679 -0.629089 0.772156 1445370914 0.032166 -0.083679 -0.629089 0.772156 1445370914 0.032166 -0.083679 -0.629089 0.772156 1445370914 0.032166 -0.083679 -0.629089 0.772156 1445370914 0.032166 -0.083679 -0.629089 0.772156 1445370914 0.032166 -0.083679 -0.629089 0.772156 1445370914 0.032166 -0.083679 -0.629089 0.772156 1445370914 0.165527 -0.119385 -0.493347 0.845520 1445370914 0.165527 -0.119385 -0.493347 0.845520 1445370914 0.165527 -0.119385 -0.493347 0.845520 1445370914 0.165527 -0.119385 -0.493347 0.845520 1445370914 0.165527 -0.119385 -0.493347 0.845520 1445370915 0.165527 -0.119385 -0.493347 0.845520 1445370915 0.249512 -0.099670 -0.414917 0.869263 1445370915 0.249512 -0.099670 -0.414917 0.869263 1445370915 0.249512 -0.099670 -0.414917 0.869263 1445370915 0.218628 -0.125122 -0.339294 0.906311 1445370915 0.218628 -0.125122 -0.339294 0.906311 1445370915 0.218628 -0.125122 -0.339294 0.906311 1445370915 0.218628 -0.125122 -0.339294 0.906311 1445370915 0.218628 -0.125122 -0.339294 0.906311 1445370915 0.218628 -0.125122 -0.339294 0.906311 1445370915 0.169800 -0.147827 -0.445007 0.866760 1445370915 0.169800 -0.147827 -0.445007 0.866760 1445370915 0.169800 -0.147827 -0.445007 0.866760 1445370915 0.169800 -0.147827 -0.445007 0.866760 1445370915 0.169800 -0.147827 -0.445007 0.866760 1445370915 0.120361 -0.140442 -0.484497 0.855042 1445370915 0.120361 -0.140442 -0.484497 0.855042 1445370915 0.120361 -0.140442 -0.484497 0.855042 1445370915 0.120361 -0.140442 -0.484497 0.855042 1445370915 0.120361 -0.140442 -0.484497 0.855042 1445370915 0.120361 -0.140442 -0.484497 0.855042 1445370915 0.120361 -0.140442 -0.484497 0.855042 1445370915 0.079651 -0.106689 -0.468201 0.873535 1445370915 0.079651 -0.106689 -0.468201 0.873535 1445370915 0.079651 -0.106689 -0.468201 0.873535 1445370915 0.079651 -0.106689 -0.468201 0.873535 1445370915 0.079651 -0.106689 -0.468201 0.873535 1445370915 0.079651 -0.106689 -0.468201 0.873535 1445370915 0.009888 -0.073669 -0.487732 0.869812 1445370915 0.009888 -0.073669 -0.487732 0.869812 1445370915 0.009888 -0.073669 -0.487732 0.869812 1445370915 0.009888 -0.073669 -0.487732 0.869812 1445370915 0.009888 -0.073669 -0.487732 0.869812 1445370915 0.009888 -0.073669 -0.487732 0.869812 1445370915 -0.087830 -0.046814 -0.555542 0.825500 1445370915 -0.087830 -0.046814 -0.555542 0.825500 1445370915 -0.087830 -0.046814 -0.555542 0.825500 1445370915 -0.087830 -0.046814 -0.555542 0.825500 1445370915 -0.087830 -0.046814 -0.555542 0.825500 1445370915 -0.087830 -0.046814 -0.555542 0.825500 1445370915 -0.087830 -0.046814 -0.555542 0.825500 1445370915 -0.186829 -0.035645 -0.651245 0.734680 1445370915 -0.186829 -0.035645 -0.651245 0.734680 1445370915 -0.186829 -0.035645 -0.651245 0.734680 1445370915 -0.186829 -0.035645 -0.651245 0.734680 1445370915 -0.186829 -0.035645 -0.651245 0.734680 1445370915 -0.186829 -0.035645 -0.651245 0.734680 1445370915 -0.299805 -0.051025 -0.698425 0.647888 1445370915 -0.299805 -0.051025 -0.698425 0.647888 1445370915 -0.299805 -0.051025 -0.698425 0.647888 1445370915 -0.299805 -0.051025 -0.698425 0.647888 1445370915 -0.299805 -0.051025 -0.698425 0.647888 1445370915 -0.299805 -0.051025 -0.698425 0.647888 1445370915 -0.320679 -0.071716 -0.693481 0.641174 1445370915 -0.320679 -0.071716 -0.693481 0.641174 1445370915 -0.320679 -0.071716 -0.693481 0.641174 1445370915 -0.320679 -0.071716 -0.693481 0.641174 1445370915 -0.320679 -0.071716 -0.693481 0.641174 1445370915 -0.320679 -0.071716 -0.693481 0.641174 1445370915 -0.248108 -0.063904 -0.690552 0.676392 1445370915 -0.248108 -0.063904 -0.690552 0.676392 1445370915 -0.248108 -0.063904 -0.690552 0.676392 1445370915 -0.248108 -0.063904 -0.690552 0.676392 1445370915 -0.248108 -0.063904 -0.690552 0.676392 1445370915 -0.248108 -0.063904 -0.690552 0.676392 1445370915 -0.124634 -0.054321 -0.694092 0.706970 1445370915 -0.124634 -0.054321 -0.694092 0.706970 1445370915 -0.124634 -0.054321 -0.694092 0.706970 1445370915 -0.124634 -0.054321 -0.694092 0.706970 1445370915 -0.124634 -0.054321 -0.694092 0.706970 1445370915 0.024170 -0.071167 -0.643555 0.761719 1445370915 0.024170 -0.071167 -0.643555 0.761719 1445370915 0.024170 -0.071167 -0.643555 0.761719 1445370915 0.024170 -0.071167 -0.643555 0.761719 1445370915 0.024170 -0.071167 -0.643555 0.761719 1445370915 0.024170 -0.071167 -0.643555 0.761719 1445370915 0.024170 -0.071167 -0.643555 0.761719 1445370915 0.142944 -0.088440 -0.514526 0.840820 1445370915 0.142944 -0.088440 -0.514526 0.840820 1445370915 0.142944 -0.088440 -0.514526 0.840820 1445370915 0.142944 -0.088440 -0.514526 0.840820 1445370915 0.142944 -0.088440 -0.514526 0.840820 1445370915 0.142944 -0.088440 -0.514526 0.840820 1445370915 0.142944 -0.088440 -0.514526 0.840820 1445370915 0.253601 -0.056763 -0.408752 0.874817 1445370915 0.253601 -0.056763 -0.408752 0.874817 1445370915 0.253601 -0.056763 -0.408752 0.874817 1445370915 0.253601 -0.056763 -0.408752 0.874817 1445370915 0.253601 -0.056763 -0.408752 0.874817 1445370915 0.253601 -0.056763 -0.408752 0.874817 1445370915 0.270264 -0.070801 -0.321472 0.904724 1445370915 0.270264 -0.070801 -0.321472 0.904724 1445370915 0.270264 -0.070801 -0.321472 0.904724 1445370915 0.270264 -0.070801 -0.321472 0.904724 1445370915 0.270264 -0.070801 -0.321472 0.904724 1445370915 0.222351 -0.124329 -0.397766 0.881409 1445370915 0.222351 -0.124329 -0.397766 0.881409 1445370915 0.222351 -0.124329 -0.397766 0.881409 1445370915 0.222351 -0.124329 -0.397766 0.881409 1445370915 0.222351 -0.124329 -0.397766 0.881409 1445370915 0.222351 -0.124329 -0.397766 0.881409 1445370915 0.222351 -0.124329 -0.397766 0.881409 1445370915 0.170898 -0.133179 -0.450195 0.866211 1445370915 0.170898 -0.133179 -0.450195 0.866211 1445370915 0.170898 -0.133179 -0.450195 0.866211 1445370915 0.170898 -0.133179 -0.450195 0.866211 1445370915 0.170898 -0.133179 -0.450195 0.866211 1445370915 0.170898 -0.133179 -0.450195 0.866211 1445370916 0.123047 -0.130371 -0.416931 0.891052 1445370916 0.123047 -0.130371 -0.416931 0.891052 1445370916 0.123047 -0.130371 -0.416931 0.891052 1445370916 0.123047 -0.130371 -0.416931 0.891052 1445370916 0.123047 -0.130371 -0.416931 0.891052 1445370916 0.123047 -0.130371 -0.416931 0.891052 1445370916 0.053284 -0.115051 -0.469421 0.873840 1445370916 0.053284 -0.115051 -0.469421 0.873840 1445370916 0.053284 -0.115051 -0.469421 0.873840 1445370916 0.053284 -0.115051 -0.469421 0.873840 1445370916 0.053284 -0.115051 -0.469421 0.873840 1445370916 -0.040405 -0.108582 -0.529419 0.840393 1445370916 -0.040405 -0.108582 -0.529419 0.840393 1445370916 -0.040405 -0.108582 -0.529419 0.840393 1445370916 -0.040405 -0.108582 -0.529419 0.840393 1445370916 -0.040405 -0.108582 -0.529419 0.840393 1445370916 -0.173584 -0.095215 -0.586304 0.785522 1445370916 -0.173584 -0.095215 -0.586304 0.785522 1445370916 -0.173584 -0.095215 -0.586304 0.785522 1445370916 -0.173584 -0.095215 -0.586304 0.785522 1445370916 -0.302002 -0.069580 -0.634888 0.707764 1445370916 -0.302002 -0.069580 -0.634888 0.707764 1445370916 -0.302002 -0.069580 -0.634888 0.707764 1445370916 -0.302002 -0.069580 -0.634888 0.707764 1445370916 -0.302002 -0.069580 -0.634888 0.707764 1445370916 -0.302002 -0.069580 -0.634888 0.707764 1445370916 -0.357849 -0.042480 -0.668945 0.650146 1445370916 -0.357849 -0.042480 -0.668945 0.650146 1445370916 -0.357849 -0.042480 -0.668945 0.650146 1445370916 -0.357849 -0.042480 -0.668945 0.650146 1445370916 -0.357849 -0.042480 -0.668945 0.650146 1445370916 -0.312500 -0.020142 -0.687927 0.654785 1445370916 -0.312500 -0.020142 -0.687927 0.654785 1445370916 -0.312500 -0.020142 -0.687927 0.654785 1445370916 -0.312500 -0.020142 -0.687927 0.654785 1445370916 -0.312500 -0.020142 -0.687927 0.654785 1445370916 -0.312500 -0.020142 -0.687927 0.654785 1445370916 -0.196960 -0.017273 -0.704651 0.681519 1445370916 -0.196960 -0.017273 -0.704651 0.681519 1445370916 -0.196960 -0.017273 -0.704651 0.681519 1445370916 -0.196960 -0.017273 -0.704651 0.681519 1445370916 -0.196960 -0.017273 -0.704651 0.681519 1445370916 -0.042908 -0.057800 -0.673462 0.735718 1445370916 -0.042908 -0.057800 -0.673462 0.735718 1445370916 -0.042908 -0.057800 -0.673462 0.735718 1445370916 -0.042908 -0.057800 -0.673462 0.735718 1445370916 -0.042908 -0.057800 -0.673462 0.735718 1445370916 -0.042908 -0.057800 -0.673462 0.735718 1445370916 0.102295 -0.109131 -0.541138 0.827515 1445370916 0.102295 -0.109131 -0.541138 0.827515 1445370916 0.102295 -0.109131 -0.541138 0.827515 1445370916 0.102295 -0.109131 -0.541138 0.827515 1445370916 0.102295 -0.109131 -0.541138 0.827515 1445370916 0.102295 -0.109131 -0.541138 0.827515 1445370916 0.237183 -0.076294 -0.436768 0.864380 1445370916 0.237183 -0.076294 -0.436768 0.864380 1445370916 0.237183 -0.076294 -0.436768 0.864380 1445370916 0.237183 -0.076294 -0.436768 0.864380 1445370916 0.237183 -0.076294 -0.436768 0.864380 1445370916 0.263916 -0.086975 -0.370544 0.886230 1445370916 0.263916 -0.086975 -0.370544 0.886230 1445370916 0.263916 -0.086975 -0.370544 0.886230 1445370916 0.263916 -0.086975 -0.370544 0.886230 1445370916 0.263916 -0.086975 -0.370544 0.886230 1445370916 0.263916 -0.086975 -0.370544 0.886230 1445370916 0.263916 -0.086975 -0.370544 0.886230 1445370916 0.205200 -0.143494 -0.414917 0.874695 1445370916 0.205200 -0.143494 -0.414917 0.874695 1445370916 0.205200 -0.143494 -0.414917 0.874695 1445370916 0.205200 -0.143494 -0.414917 0.874695 1445370916 0.205200 -0.143494 -0.414917 0.874695 1445370916 0.205200 -0.143494 -0.414917 0.874695 1445370916 0.141602 -0.155884 -0.449280 0.868225 1445370916 0.141602 -0.155884 -0.449280 0.868225 1445370916 0.141602 -0.155884 -0.449280 0.868225 1445370916 0.141602 -0.155884 -0.449280 0.868225 1445370916 0.141602 -0.155884 -0.449280 0.868225 1445370916 0.141602 -0.155884 -0.449280 0.868225 1445370916 0.085632 -0.146606 -0.420349 0.891357 1445370916 0.085632 -0.146606 -0.420349 0.891357 1445370916 0.085632 -0.146606 -0.420349 0.891357 1445370916 0.085632 -0.146606 -0.420349 0.891357 1445370916 0.085632 -0.146606 -0.420349 0.891357 1445370916 0.085632 -0.146606 -0.420349 0.891357 1445370916 0.019592 -0.127930 -0.454224 0.881409 1445370916 0.019592 -0.127930 -0.454224 0.881409 1445370916 0.019592 -0.127930 -0.454224 0.881409 1445370916 0.019592 -0.127930 -0.454224 0.881409 1445370916 0.019592 -0.127930 -0.454224 0.881409 1445370916 0.019592 -0.127930 -0.454224 0.881409 1445370916 -0.059082 -0.105408 -0.534363 0.836548 1445370916 -0.059082 -0.105408 -0.534363 0.836548 1445370916 -0.059082 -0.105408 -0.534363 0.836548 1445370916 -0.059082 -0.105408 -0.534363 0.836548 1445370916 -0.059082 -0.105408 -0.534363 0.836548 1445370916 -0.059082 -0.105408 -0.534363 0.836548 1445370916 -0.181519 -0.085571 -0.589966 0.782104 1445370916 -0.181519 -0.085571 -0.589966 0.782104 1445370916 -0.181519 -0.085571 -0.589966 0.782104 1445370916 -0.181519 -0.085571 -0.589966 0.782104 1445370916 -0.181519 -0.085571 -0.589966 0.782104 1445370916 -0.181519 -0.085571 -0.589966 0.782104 1445370916 -0.308960 -0.054077 -0.650818 0.691467 1445370917 -0.308960 -0.054077 -0.650818 0.691467 1445370917 -0.308960 -0.054077 -0.650818 0.691467 1445370917 -0.318848 -0.022888 -0.713928 0.622986 1445370917 -0.318848 -0.022888 -0.713928 0.622986 1445370917 -0.318848 -0.022888 -0.713928 0.622986 1445370917 -0.318848 -0.022888 -0.713928 0.622986 1445370917 -0.318848 -0.022888 -0.713928 0.622986 1445370917 -0.318848 -0.022888 -0.713928 0.622986 1445370917 -0.217590 -0.023010 -0.695007 0.684875 1445370917 -0.217590 -0.023010 -0.695007 0.684875 1445370917 -0.217590 -0.023010 -0.695007 0.684875 1445370917 -0.217590 -0.023010 -0.695007 0.684875 1445370917 -0.217590 -0.023010 -0.695007 0.684875 1445370917 -0.217590 -0.023010 -0.695007 0.684875 1445370917 -0.072144 -0.040161 -0.680359 0.728210 1445370917 -0.072144 -0.040161 -0.680359 0.728210 1445370917 -0.072144 -0.040161 -0.680359 0.728210 1445370917 -0.072144 -0.040161 -0.680359 0.728210 1445370917 -0.072144 -0.040161 -0.680359 0.728210 1445370917 -0.072144 -0.040161 -0.680359 0.728210 1445370917 0.083679 -0.084656 -0.647217 0.752930 1445370917 0.083679 -0.084656 -0.647217 0.752930 1445370917 0.083679 -0.084656 -0.647217 0.752930 1445370917 0.083679 -0.084656 -0.647217 0.752930 1445370917 0.083679 -0.084656 -0.647217 0.752930 1445370917 0.083679 -0.084656 -0.647217 0.752930 1445370917 0.190125 -0.124451 -0.528137 0.818176 1445370917 0.190125 -0.124451 -0.528137 0.818176 1445370917 0.190125 -0.124451 -0.528137 0.818176 1445370917 0.190125 -0.124451 -0.528137 0.818176 1445370917 0.190125 -0.124451 -0.528137 0.818176 1445370917 0.190125 -0.124451 -0.528137 0.818176 1445370917 0.275269 -0.113953 -0.449585 0.842102 1445370917 0.275269 -0.113953 -0.449585 0.842102 1445370917 0.275269 -0.113953 -0.449585 0.842102 1445370917 0.275269 -0.113953 -0.449585 0.842102 1445370917 0.275269 -0.113953 -0.449585 0.842102 1445370917 0.275269 -0.113953 -0.449585 0.842102 1445370917 0.296021 -0.124573 -0.341736 0.883179 1445370917 0.296021 -0.124573 -0.341736 0.883179 1445370917 0.296021 -0.124573 -0.341736 0.883179 1445370917 0.296021 -0.124573 -0.341736 0.883179 1445370917 0.296021 -0.124573 -0.341736 0.883179 1445370917 0.296021 -0.124573 -0.341736 0.883179 1445370917 0.249207 -0.168457 -0.376465 0.876221 1445370917 0.249207 -0.168457 -0.376465 0.876221 1445370917 0.249207 -0.168457 -0.376465 0.876221 1445370917 0.249207 -0.168457 -0.376465 0.876221 1445370917 0.249207 -0.168457 -0.376465 0.876221 1445370917 0.189697 -0.184753 -0.469543 0.842285 1445370917 0.189697 -0.184753 -0.469543 0.842285 1445370917 0.189697 -0.184753 -0.469543 0.842285 1445370917 0.189697 -0.184753 -0.469543 0.842285 1445370917 0.189697 -0.184753 -0.469543 0.842285 1445370917 0.144958 -0.158630 -0.461243 0.860840 1445370917 0.144958 -0.158630 -0.461243 0.860840 1445370917 0.144958 -0.158630 -0.461243 0.860840 1445370917 0.144958 -0.158630 -0.461243 0.860840 1445370917 0.144958 -0.158630 -0.461243 0.860840 1445370917 0.144958 -0.158630 -0.461243 0.860840 1445370917 0.083618 -0.119873 -0.491150 0.858704 1445370917 0.083618 -0.119873 -0.491150 0.858704 1445370917 0.083618 -0.119873 -0.491150 0.858704 1445370917 0.083618 -0.119873 -0.491150 0.858704 1445370917 0.083618 -0.119873 -0.491150 0.858704 1445370917 0.083618 -0.119873 -0.491150 0.858704 1445370917 -0.006897 -0.085632 -0.549866 0.830811 1445370917 -0.006897 -0.085632 -0.549866 0.830811 1445370917 -0.006897 -0.085632 -0.549866 0.830811 1445370917 -0.006897 -0.085632 -0.549866 0.830811 1445370917 -0.006897 -0.085632 -0.549866 0.830811 1445370917 -0.006897 -0.085632 -0.549866 0.830811 1445370917 -0.131287 -0.029114 -0.638184 0.758057 1445370917 -0.131287 -0.029114 -0.638184 0.758057 1445370917 -0.131287 -0.029114 -0.638184 0.758057 1445370917 -0.131287 -0.029114 -0.638184 0.758057 1445370917 -0.131287 -0.029114 -0.638184 0.758057 1445370917 -0.131287 -0.029114 -0.638184 0.758057 1445370917 -0.212097 0.039307 -0.718262 0.661499 1445370917 -0.212097 0.039307 -0.718262 0.661499 1445370917 -0.212097 0.039307 -0.718262 0.661499 1445370917 -0.212097 0.039307 -0.718262 0.661499 1445370917 -0.250000 0.090332 -0.761047 0.591736 1445370917 -0.250000 0.090332 -0.761047 0.591736 1445370917 -0.250000 0.090332 -0.761047 0.591736 1445370917 -0.250000 0.090332 -0.761047 0.591736 1445370917 -0.193420 0.091492 -0.774475 0.595398 1445370917 -0.193420 0.091492 -0.774475 0.595398 1445370917 -0.193420 0.091492 -0.774475 0.595398 1445370917 -0.193420 0.091492 -0.774475 0.595398 1445370917 -0.193420 0.091492 -0.774475 0.595398 1445370917 -0.193420 0.091492 -0.774475 0.595398 1445370917 -0.094360 0.054138 -0.744385 0.658813 1445370917 -0.094360 0.054138 -0.744385 0.658813 1445370917 -0.094360 0.054138 -0.744385 0.658813 1445370917 -0.094360 0.054138 -0.744385 0.658813 1445370917 -0.094360 0.054138 -0.744385 0.658813 1445370917 -0.094360 0.054138 -0.744385 0.658813 1445370917 0.036377 -0.015503 -0.683899 0.728516 1445370917 0.036377 -0.015503 -0.683899 0.728516 1445370918 0.036377 -0.015503 -0.683899 0.728516 1445370918 0.036377 -0.015503 -0.683899 0.728516 1445370918 0.036377 -0.015503 -0.683899 0.728516 1445370918 0.036377 -0.015503 -0.683899 0.728516 1445370918 0.161011 -0.069641 -0.583313 0.793091 1445370918 0.161011 -0.069641 -0.583313 0.793091 1445370918 0.161011 -0.069641 -0.583313 0.793091 1445370918 0.161011 -0.069641 -0.583313 0.793091 1445370918 0.161011 -0.069641 -0.583313 0.793091 1445370918 0.161011 -0.069641 -0.583313 0.793091 1445370918 0.161011 -0.069641 -0.583313 0.793091 1445370918 0.272766 -0.079041 -0.471924 0.834656 1445370918 0.272766 -0.079041 -0.471924 0.834656 1445370918 0.272766 -0.079041 -0.471924 0.834656 1445370918 0.272766 -0.079041 -0.471924 0.834656 1445370918 0.272766 -0.079041 -0.471924 0.834656 1445370918 0.272766 -0.079041 -0.471924 0.834656 1445370918 0.335754 -0.094482 -0.403503 0.845886 1445370918 0.335754 -0.094482 -0.403503 0.845886 1445370918 0.335754 -0.094482 -0.403503 0.845886 1445370918 0.335754 -0.094482 -0.403503 0.845886 1445370918 0.335754 -0.094482 -0.403503 0.845886 1445370918 0.335754 -0.094482 -0.403503 0.845886 1445370918 0.307556 -0.134399 -0.373047 0.864929 1445370918 0.307556 -0.134399 -0.373047 0.864929 1445370918 0.307556 -0.134399 -0.373047 0.864929 1445370918 0.307556 -0.134399 -0.373047 0.864929 1445370918 0.307556 -0.134399 -0.373047 0.864929 1445370918 0.307556 -0.134399 -0.373047 0.864929 1445370918 0.255127 -0.150635 -0.404907 0.865051 1445370918 0.255127 -0.150635 -0.404907 0.865051 1445370918 0.255127 -0.150635 -0.404907 0.865051 1445370918 0.255127 -0.150635 -0.404907 0.865051 1445370918 0.255127 -0.150635 -0.404907 0.865051 1445370918 0.255127 -0.150635 -0.404907 0.865051 1445370918 0.193604 -0.144226 -0.387878 0.889465 1445370918 0.193604 -0.144226 -0.387878 0.889465 1445370918 0.193604 -0.144226 -0.387878 0.889465 1445370918 0.193604 -0.144226 -0.387878 0.889465 1445370918 0.119324 -0.144226 -0.411621 0.891907 1445370918 0.119324 -0.144226 -0.411621 0.891907 1445370918 0.119324 -0.144226 -0.411621 0.891907 1445370918 0.119324 -0.144226 -0.411621 0.891907 1445370918 0.119324 -0.144226 -0.411621 0.891907 1445370918 0.119324 -0.144226 -0.411621 0.891907 1445370918 0.048279 -0.127625 -0.486938 0.862732 1445370918 0.048279 -0.127625 -0.486938 0.862732 1445370918 0.048279 -0.127625 -0.486938 0.862732 1445370918 0.048279 -0.127625 -0.486938 0.862732 1445370918 0.048279 -0.127625 -0.486938 0.862732 1445370918 0.048279 -0.127625 -0.486938 0.862732 1445370918 -0.048401 -0.103149 -0.542053 0.832581 1445370918 -0.048401 -0.103149 -0.542053 0.832581 1445370918 -0.048401 -0.103149 -0.542053 0.832581 1445370918 -0.048401 -0.103149 -0.542053 0.832581 1445370918 -0.048401 -0.103149 -0.542053 0.832581 1445370918 -0.048401 -0.103149 -0.542053 0.832581 1445370918 -0.154724 -0.062561 -0.608765 0.775574 1445370918 -0.154724 -0.062561 -0.608765 0.775574 1445370918 -0.154724 -0.062561 -0.608765 0.775574 1445370918 -0.154724 -0.062561 -0.608765 0.775574 1445370918 -0.154724 -0.062561 -0.608765 0.775574 1445370918 -0.154724 -0.062561 -0.608765 0.775574 1445370918 -0.154724 -0.062561 -0.608765 0.775574 1445370918 -0.241638 -0.013733 -0.670837 0.700989 1445370918 -0.241638 -0.013733 -0.670837 0.700989 1445370918 -0.241638 -0.013733 -0.670837 0.700989 1445370918 -0.241638 -0.013733 -0.670837 0.700989 1445370918 -0.241638 -0.013733 -0.670837 0.700989 1445370918 -0.241638 -0.013733 -0.670837 0.700989 1445370918 -0.304810 0.027405 -0.698730 0.646606 1445370918 -0.304810 0.027405 -0.698730 0.646606 1445370918 -0.304810 0.027405 -0.698730 0.646606 1445370918 -0.304810 0.027405 -0.698730 0.646606 1445370918 -0.304810 0.027405 -0.698730 0.646606 1445370918 -0.304810 0.027405 -0.698730 0.646606 1445370918 -0.281799 0.044006 -0.712341 0.641296 1445370918 -0.281799 0.044006 -0.712341 0.641296 1445370918 -0.281799 0.044006 -0.712341 0.641296 1445370918 -0.281799 0.044006 -0.712341 0.641296 1445370918 -0.281799 0.044006 -0.712341 0.641296 1445370918 -0.281799 0.044006 -0.712341 0.641296 1445370918 -0.190125 0.040405 -0.722778 0.663208 1445370918 -0.190125 0.040405 -0.722778 0.663208 1445370918 -0.190125 0.040405 -0.722778 0.663208 1445370918 -0.190125 0.040405 -0.722778 0.663208 1445370918 -0.190125 0.040405 -0.722778 0.663208 1445370918 -0.190125 0.040405 -0.722778 0.663208 1445370918 -0.045654 0.002808 -0.715149 0.697510 1445370918 -0.045654 0.002808 -0.715149 0.697510 1445370918 -0.045654 0.002808 -0.715149 0.697510 1445370918 -0.045654 0.002808 -0.715149 0.697510 1445370918 -0.045654 0.002808 -0.715149 0.697510 1445370918 -0.045654 0.002808 -0.715149 0.697510 1445370918 0.109070 -0.054993 -0.638733 0.759644 1445370918 0.109070 -0.054993 -0.638733 0.759644 1445370918 0.109070 -0.054993 -0.638733 0.759644 1445370918 0.109070 -0.054993 -0.638733 0.759644 1445370918 0.109070 -0.054993 -0.638733 0.759644 1445370918 0.109070 -0.054993 -0.638733 0.759644 1445370918 0.226135 -0.085815 -0.523926 0.816711 1445370918 0.226135 -0.085815 -0.523926 0.816711 1445370918 0.226135 -0.085815 -0.523926 0.816711 1445370918 0.226135 -0.085815 -0.523926 0.816711 1445370918 0.325684 -0.081909 -0.455200 0.824646 1445370918 0.325684 -0.081909 -0.455200 0.824646 1445370918 0.325684 -0.081909 -0.455200 0.824646 1445370918 0.325684 -0.081909 -0.455200 0.824646 1445370919 0.329651 -0.113220 -0.366150 0.862793 1445370919 0.329651 -0.113220 -0.366150 0.862793 1445370919 0.329651 -0.113220 -0.366150 0.862793 1445370919 0.329651 -0.113220 -0.366150 0.862793 1445370919 0.280945 -0.160278 -0.417358 0.849243 1445370919 0.280945 -0.160278 -0.417358 0.849243 1445370919 0.280945 -0.160278 -0.417358 0.849243 1445370919 0.280945 -0.160278 -0.417358 0.849243 1445370919 0.280945 -0.160278 -0.417358 0.849243 1445370919 0.280945 -0.160278 -0.417358 0.849243 1445370919 0.219360 -0.169983 -0.448975 0.849365 1445370919 0.219360 -0.169983 -0.448975 0.849365 1445370919 0.219360 -0.169983 -0.448975 0.849365 1445370919 0.219360 -0.169983 -0.448975 0.849365 1445370919 0.219360 -0.169983 -0.448975 0.849365 1445370919 0.168396 -0.153259 -0.432739 0.872253 1445370919 0.168396 -0.153259 -0.432739 0.872253 1445370919 0.168396 -0.153259 -0.432739 0.872253 1445370919 0.168396 -0.153259 -0.432739 0.872253 1445370919 0.168396 -0.153259 -0.432739 0.872253 1445370919 0.168396 -0.153259 -0.432739 0.872253 1445370919 0.112488 -0.133850 -0.499939 0.848206 1445370919 0.112488 -0.133850 -0.499939 0.848206 1445370919 0.112488 -0.133850 -0.499939 0.848206 1445370919 0.112488 -0.133850 -0.499939 0.848206 1445370919 0.112488 -0.133850 -0.499939 0.848206 1445370919 0.041870 -0.108582 -0.552979 0.825012 1445370919 0.041870 -0.108582 -0.552979 0.825012 1445370919 0.041870 -0.108582 -0.552979 0.825012 1445370919 0.041870 -0.108582 -0.552979 0.825012 1445370919 0.041870 -0.108582 -0.552979 0.825012 1445370919 0.041870 -0.108582 -0.552979 0.825012 1445370919 0.041870 -0.108582 -0.552979 0.825012 1445370919 -0.068970 -0.063232 -0.595398 0.797974 1445370919 -0.068970 -0.063232 -0.595398 0.797974 1445370919 -0.068970 -0.063232 -0.595398 0.797974 1445370919 -0.068970 -0.063232 -0.595398 0.797974 1445370919 -0.068970 -0.063232 -0.595398 0.797974 1445370919 -0.068970 -0.063232 -0.595398 0.797974 1445370919 -0.179138 -0.030029 -0.648315 0.739380 1445370919 -0.179138 -0.030029 -0.648315 0.739380 1445370919 -0.179138 -0.030029 -0.648315 0.739380 1445370919 -0.179138 -0.030029 -0.648315 0.739380 1445370919 -0.179138 -0.030029 -0.648315 0.739380 1445370919 -0.179138 -0.030029 -0.648315 0.739380 1445370919 -0.274170 -0.007263 -0.687439 0.672485 1445370919 -0.274170 -0.007263 -0.687439 0.672485 1445370919 -0.274170 -0.007263 -0.687439 0.672485 1445370919 -0.274170 -0.007263 -0.687439 0.672485 1445370919 -0.274170 -0.007263 -0.687439 0.672485 1445370919 -0.274170 -0.007263 -0.687439 0.672485 1445370919 -0.268982 0.035522 -0.721924 0.636536 1445370919 -0.268982 0.035522 -0.721924 0.636536 1445370919 -0.268982 0.035522 -0.721924 0.636536 1445370919 -0.268982 0.035522 -0.721924 0.636536 1445370919 -0.268982 0.035522 -0.721924 0.636536 1445370919 -0.268982 0.035522 -0.721924 0.636536 1445370919 -0.191711 0.052124 -0.738770 0.644043 1445370919 -0.191711 0.052124 -0.738770 0.644043 1445370919 -0.191711 0.052124 -0.738770 0.644043 1445370919 -0.191711 0.052124 -0.738770 0.644043 1445370919 -0.191711 0.052124 -0.738770 0.644043 1445370919 
-0.287903 -0.575928 -0.090271 0.759766 1445370937 -0.287903 -0.575928 -0.090271 0.759766 1445370937 -0.287903 -0.575928 -0.090271 0.759766 1445370937 -0.287903 -0.575928 -0.090271 0.759766 1445370937 -0.309265 -0.574158 -0.101135 0.751343 1445370937 -0.309265 -0.574158 -0.101135 0.751343 1445370937 -0.309265 -0.574158 -0.101135 0.751343 1445370937 -0.309265 -0.574158 -0.101135 0.751343 1445370937 -0.309265 -0.574158 -0.101135 0.751343 1445370937 -0.309265 -0.574158 -0.101135 0.751343 1445370937 -0.336304 -0.569946 -0.138489 0.736816 1445370937 -0.336304 -0.569946 -0.138489 0.736816 1445370937 -0.336304 -0.569946 -0.138489 0.736816 1445370937 -0.336304 -0.569946 -0.138489 0.736816 1445370937 -0.336304 -0.569946 -0.138489 0.736816 1445370937 -0.336304 -0.569946 -0.138489 0.736816 1445370937 -0.358765 -0.566589 -0.177063 0.720398 1445370937 -0.358765 -0.566589 -0.177063 0.720398 1445370937 -0.358765 -0.566589 -0.177063 0.720398 1445370937 -0.358765 -0.566589 -0.177063 0.720398 1445370937 -0.358765 -0.566589 -0.177063 0.720398 1445370937 -0.358765 -0.566589 -0.177063 0.720398 1445370937 -0.360718 -0.570740 -0.204773 0.708679 1445370937 -0.360718 -0.570740 -0.204773 0.708679 1445370937 -0.360718 -0.570740 -0.204773 0.708679 1445370937 -0.360718 -0.570740 -0.204773 0.708679 1445370937 -0.360718 -0.570740 -0.204773 0.708679 1445370937 -0.360718 -0.570740 -0.204773 0.708679 1445370937 -0.347290 -0.574341 -0.229370 0.704956 1445370937 -0.347290 -0.574341 -0.229370 0.704956 1445370937 -0.347290 -0.574341 -0.229370 0.704956 1445370937 -0.347290 -0.574341 -0.229370 0.704956 1445370937 -0.347290 -0.574341 -0.229370 0.704956 1445370937 -0.347290 -0.574341 -0.229370 0.704956 1445370937 -0.347290 -0.574341 -0.229370 0.704956 1445370937 -0.317200 -0.580261 -0.254211 0.705750 1445370937 -0.317200 -0.580261 -0.254211 0.705750 1445370937 -0.317200 -0.580261 -0.254211 0.705750 1445370937 -0.317200 -0.580261 -0.254211 0.705750 1445370937 -0.317200 -0.580261 -0.254211 0.705750 1445370937 -0.317200 -0.580261 -0.254211 0.705750 1445370937 -0.306396 -0.579834 -0.291565 0.696350 1445370937 -0.306396 -0.579834 -0.291565 0.696350 1445370937 -0.306396 -0.579834 -0.291565 0.696350 1445370937 -0.306396 -0.579834 -0.291565 0.696350 1445370937 -0.306396 -0.579834 -0.291565 0.696350 1445370937 -0.306396 -0.579834 -0.291565 0.696350 1445370937 -0.328796 -0.572632 -0.315430 0.681519 1445370937 -0.328796 -0.572632 -0.315430 0.681519 1445370937 -0.328796 -0.572632 -0.315430 0.681519 1445370937 -0.328796 -0.572632 -0.315430 0.681519 1445370937 -0.328796 -0.572632 -0.315430 0.681519 1445370937 -0.328796 -0.572632 -0.315430 0.681519 1445370937 -0.346008 -0.580383 -0.286194 0.679382 1445370937 -0.346008 -0.580383 -0.286194 0.679382 1445370937 -0.346008 -0.580383 -0.286194 0.679382 1445370937 -0.346008 -0.580383 -0.286194 0.679382 1445370937 -0.346008 -0.580383 -0.286194 0.679382 1445370937 -0.346008 -0.580383 -0.286194 0.679382 1445370937 -0.372131 -0.590820 -0.245789 0.672363 1445370937 -0.372131 -0.590820 -0.245789 0.672363 1445370937 -0.372131 -0.590820 -0.245789 0.672363 1445370937 -0.372131 -0.590820 -0.245789 0.672363 1445370937 -0.372131 -0.590820 -0.245789 0.672363 1445370937 -0.408508 -0.587952 -0.223206 0.661560 1445370937 -0.408508 -0.587952 -0.223206 0.661560 1445370937 -0.408508 -0.587952 -0.223206 0.661560 1445370937 -0.408508 -0.587952 -0.223206 0.661560 1445370937 -0.408508 -0.587952 -0.223206 0.661560 1445370937 -0.408508 -0.587952 -0.223206 0.661560 1445370937 -0.415039 -0.591980 -0.186707 0.665222 1445370937 -0.415039 -0.591980 -0.186707 0.665222 1445370937 -0.415039 -0.591980 -0.186707 0.665222 1445370937 -0.415039 -0.591980 -0.186707 0.665222 1445370937 -0.415039 -0.591980 -0.186707 0.665222 1445370937 -0.415039 -0.591980 -0.186707 0.665222 1445370937 -0.375366 -0.608459 -0.131592 0.686768 1445370937 -0.375366 -0.608459 -0.131592 0.686768 1445370937 -0.375366 -0.608459 -0.131592 0.686768 1445370937 -0.375366 -0.608459 -0.131592 0.686768 1445370937 -0.375366 -0.608459 -0.131592 0.686768 1445370937 -0.375366 -0.608459 -0.131592 0.686768 1445370937 -0.313110 -0.623596 -0.067444 0.713135 1445370937 -0.313110 -0.623596 -0.067444 0.713135 1445370937 -0.313110 -0.623596 -0.067444 0.713135 1445370937 -0.313110 -0.623596 -0.067444 0.713135 1445370937 -0.313110 -0.623596 -0.067444 0.713135 1445370937 -0.313110 -0.623596 -0.067444 0.713135 1445370937 -0.313110 -0.623596 -0.067444 0.713135 1445370937 -0.301697 -0.609436 -0.059875 0.730774 1445370937 -0.301697 -0.609436 -0.059875 0.730774 1445370937 -0.301697 -0.609436 -0.059875 0.730774 1445370937 -0.301697 -0.609436 -0.059875 0.730774 1445370937 -0.301697 -0.609436 -0.059875 0.730774 1445370937 -0.301697 -0.609436 -0.059875 0.730774 1445370937 -0.325134 -0.586121 -0.095398 0.735962 1445370937 -0.325134 -0.586121 -0.095398 0.735962 1445370937 -0.325134 -0.586121 -0.095398 0.735962 1445370937 -0.325134 -0.586121 -0.095398 0.735962 1445370938 -0.325134 -0.586121 -0.095398 0.735962 1445370938 -0.325134 -0.586121 -0.095398 0.735962 1445370938 -0.332764 -0.575806 -0.113037 0.738159 1445370938 -0.332764 -0.575806 -0.113037 0.738159 1445370938 -0.332764 -0.575806 -0.113037 0.738159 1445370938 -0.332764 -0.575806 -0.113037 0.738159 1445370938 -0.332764 -0.575806 -0.113037 0.738159 1445370938 -0.332764 -0.575806 -0.113037 0.738159 1445370938 -0.365723 -0.566406 -0.165833 0.719666 1445370938 -0.365723 -0.566406 -0.165833 0.719666 1445370938 -0.365723 -0.566406 -0.165833 0.719666 1445370938 -0.365723 -0.566406 -0.165833 0.719666 1445370938 -0.365723 -0.566406 -0.165833 0.719666 1445370938 -0.365723 -0.566406 -0.165833 0.719666 1445370938 -0.398804 -0.548767 -0.253235 0.689697 1445370938 -0.398804 -0.548767 -0.253235 0.689697 1445370938 -0.398804 -0.548767 -0.253235 0.689697 1445370938 -0.398804 -0.548767 -0.253235 0.689697 1445370938 -0.398804 -0.548767 -0.253235 0.689697 1445370938 -0.398804 -0.548767 -0.253235 0.689697 1445370938 -0.406433 -0.538696 -0.310608 0.669434 1445370938 -0.406433 -0.538696 -0.310608 0.669434 1445370938 -0.406433 -0.538696 -0.310608 0.669434 1445370938 -0.406433 -0.538696 -0.310608 0.669434 1445370938 -0.406433 -0.538696 -0.310608 0.669434 1445370938 -0.406433 -0.538696 -0.310608 0.669434 1445370938 -0.401184 -0.547607 -0.332947 0.654541 1445370938 -0.401184 -0.547607 -0.332947 0.654541 1445370938 -0.401184 -0.547607 -0.332947 0.654541 1445370938 -0.401184 -0.547607 -0.332947 0.654541 1445370938 -0.401184 -0.547607 -0.332947 0.654541 1445370938 -0.401184 -0.547607 -0.332947 0.654541 1445370938 -0.401184 -0.547607 -0.332947 0.654541 1445370938 -0.413513 -0.563171 -0.339417 0.629822 1445370938 -0.413513 -0.563171 -0.339417 0.629822 1445370938 -0.413513 -0.563171 -0.339417 0.629822 1445370938 -0.413513 -0.563171 -0.339417 0.629822 1445370938 -0.413513 -0.563171 -0.339417 0.629822 1445370938 -0.413513 -0.563171 -0.339417 0.629822 1445370938 -0.442322 -0.567444 -0.336487 0.607605 1445370938 -0.442322 -0.567444 -0.336487 0.607605 1445370938 -0.442322 -0.567444 -0.336487 0.607605 1445370938 -0.442322 -0.567444 -0.336487 0.607605 1445370938 -0.442322 -0.567444 -0.336487 0.607605 1445370938 -0.442322 -0.567444 -0.336487 0.607605 1445370938 -0.442322 -0.567444 -0.336487 0.607605 1445370938 -0.451599 -0.578796 -0.311462 0.603394 1445370938 -0.451599 -0.578796 -0.311462 0.603394 1445370938 -0.451599 -0.578796 -0.311462 0.603394 1445370938 -0.451599 -0.578796 -0.311462 0.603394 1445370938 -0.451599 -0.578796 -0.311462 0.603394 1445370938 -0.451599 -0.578796 -0.311462 0.603394 1445370938 -0.450928 -0.594421 -0.273682 0.607056 1445370938 -0.450928 -0.594421 -0.273682 0.607056 1445370938 -0.450928 -0.594421 -0.273682 0.607056 1445370938 -0.450928 -0.594421 -0.273682 0.607056 1445370938 -0.450928 -0.594421 -0.273682 0.607056 1445370938 -0.450928 -0.594421 -0.273682 0.607056 1445370938 -0.432251 -0.613770 -0.223755 0.621643 1445370938 -0.432251 -0.613770 -0.223755 0.621643 1445370938 -0.432251 -0.613770 -0.223755 0.621643 1445370938 -0.432251 -0.613770 -0.223755 0.621643 1445370938 -0.432251 -0.613770 -0.223755 0.621643 1445370938 -0.432251 -0.613770 -0.223755 0.621643 1445370938 -0.432251 -0.613770 -0.223755 0.621643 1445370938 -0.394897 -0.626160 -0.181274 0.647400 1445370938 -0.394897 -0.626160 -0.181274 0.647400 1445370938 -0.394897 -0.626160 -0.181274 0.647400 1445370938 -0.394897 -0.626160 -0.181274 0.647400 1445370938 -0.394897 -0.626160 -0.181274 0.647400 1445370938 -0.394897 -0.626160 -0.181274 0.647400 1445370938 -0.328064 -0.635498 -0.138062 0.685181 1445370938 -0.328064 -0.635498 -0.138062 0.685181 1445370938 -0.328064 -0.635498 -0.138062 0.685181 1445370938 -0.328064 -0.635498 -0.138062 0.685181 1445370938 -0.328064 -0.635498 -0.138062 0.685181 1445370938 -0.328064 -0.635498 -0.138062 0.685181 1445370938 -0.271423 -0.630188 -0.095337 0.721191 1445370938 -0.271423 -0.630188 -0.095337 0.721191 1445370938 -0.271423 -0.630188 -0.095337 0.721191 1445370938 -0.271423 -0.630188 -0.095337 0.721191 1445370938 -0.271423 -0.630188 -0.095337 0.721191 1445370938 -0.271423 -0.630188 -0.095337 0.721191 1445370938 -0.260864 -0.615479 -0.077026 0.739746 1445370938 -0.260864 -0.615479 -0.077026 0.739746 1445370938 -0.260864 -0.615479 -0.077026 0.739746 1445370938 -0.260864 -0.615479 -0.077026 0.739746 1445370938 -0.260864 -0.615479 -0.077026 0.739746 1445370938 -0.260864 -0.615479 -0.077026 0.739746 1445370938 -0.260864 -0.615479 -0.077026 0.739746 1445370938 -0.297546 -0.603027 -0.101257 0.733215 1445370938 -0.297546 -0.603027 -0.101257 0.733215 1445370938 -0.297546 -0.603027 -0.101257 0.733215 1445370938 -0.297546 -0.603027 -0.101257 0.733215 1445370938 -0.297546 -0.603027 -0.101257 0.733215 1445370938 -0.339355 -0.593384 -0.150879 0.714111 1445370938 -0.339355 -0.593384 -0.150879 0.714111 1445370938 -0.339355 -0.593384 -0.150879 0.714111 1445370938 -0.339355 -0.593384 -0.150879 0.714111 1445370938 -0.339355 -0.593384 -0.150879 0.714111 1445370938 -0.339355 -0.593384 -0.150879 0.714111 1445370938 -0.339355 -0.593384 -0.150879 0.714111 1445370938 -0.378418 -0.587280 -0.210144 0.683960 1445370938 -0.378418 -0.587280 -0.210144 0.683960 1445370938 -0.378418 -0.587280 -0.210144 0.683960 1445370938 -0.378418 -0.587280 -0.210144 0.683960 1445370938 -0.378418 -0.587280 -0.210144 0.683960 1445370938 -0.405273 -0.574097 -0.268677 0.658813 1445370938 -0.405273 -0.574097 -0.268677 0.658813 1445370938 -0.405273 -0.574097 -0.268677 0.658813 1445370938 -0.405273 -0.574097 -0.268677 0.658813 1445370938 -0.405273 -0.574097 -0.268677 0.658813 1445370938 -0.405273 -0.574097 -0.268677 0.658813 1445370939 -0.409302 -0.568054 -0.309814 0.643250 1445370939 -0.409302 -0.568054 -0.309814 0.643250 1445370939 -0.409302 -0.568054 -0.309814 0.643250 1445370939 -0.409302 -0.568054 -0.309814 0.643250 1445370939 -0.409302 -0.568054 -0.309814 0.643250 1445370939 -0.409302 -0.568054 -0.309814 0.643250 1445370939 -0.415161 -0.567688 -0.326294 0.631592 1445370939 -0.415161 -0.567688 -0.326294 0.631592 1445370939 -0.415161 -0.567688 -0.326294 0.631592 1445370939 -0.415161 -0.567688 -0.326294 0.631592 1445370939 -0.415161 -0.567688 -0.326294 0.631592 1445370939 -0.415161 -0.567688 -0.326294 0.631592 1445370939 -0.415161 -0.567688 -0.326294 0.631592 1445370939 -0.456482 -0.565186 -0.337830 0.598389 1445370939 -0.456482 -0.565186 -0.337830 0.598389 1445370939 -0.456482 -0.565186 -0.337830 0.598389 1445370939 -0.456482 -0.565186 -0.337830 0.598389 1445370939 -0.456482 -0.565186 -0.337830 0.598389 1445370939 -0.456482 -0.565186 -0.337830 0.598389 1445370939 -0.482239 -0.565002 -0.322815 0.586548 1445370939 -0.482239 -0.565002 -0.322815 0.586548 1445370939 -0.482239 -0.565002 -0.322815 0.586548 1445370939 -0.482239 -0.565002 -0.322815 0.586548 1445370939 -0.482239 -0.565002 -0.322815 0.586548 1445370939 -0.482239 -0.565002 -0.322815 0.586548 1445370939 -0.486023 -0.567261 -0.279602 0.603210 1445370939 -0.486023 -0.567261 -0.279602 0.603210 1445370939 -0.486023 -0.567261 -0.279602 0.603210 1445370939 -0.486023 -0.567261 -0.279602 0.603210 1445370939 -0.486023 -0.567261 -0.279602 0.603210 1445370939 -0.486023 -0.567261 -0.279602 0.603210 1445370939 -0.479309 -0.579346 -0.234680 0.616089 1445370939 -0.479309 -0.579346 -0.234680 0.616089 1445370939 -0.479309 -0.579346 -0.234680 0.616089 1445370939 -0.479309 -0.579346 -0.234680 0.616089 1445370939 -0.479309 -0.579346 -0.234680 0.616089 1445370939 -0.479309 -0.579346 -0.234680 0.616089 1445370939 -0.479309 -0.579346 -0.234680 0.616089 1445370939 -0.469421 -0.569031 -0.213928 0.640442 1445370939 -0.469421 -0.569031 -0.213928 0.640442 1445370939 -0.469421 -0.569031 -0.213928 0.640442 1445370939 -0.469421 -0.569031 -0.213928 0.640442 1445370939 -0.469421 -0.569031 -0.213928 0.640442 1445370939 -0.469421 -0.569031 -0.213928 0.640442 1445370939 -0.418274 -0.566895 -0.192383 0.683167 1445370939 -0.418274 -0.566895 -0.192383 0.683167 1445370939 -0.418274 -0.566895 -0.192383 0.683167 1445370939 -0.418274 -0.566895 -0.192383 0.683167 1445370939 -0.418274 -0.566895 -0.192383 0.683167 1445370939 -0.335632 -0.573242 -0.122070 0.737488 1445370939 -0.335632 -0.573242 -0.122070 0.737488 1445370939 -0.335632 -0.573242 -0.122070 0.737488 1445370939 -0.335632 -0.573242 -0.122070 0.737488 1445370939 -0.335632 -0.573242 -0.122070 0.737488 1445370939 -0.335632 -0.573242 -0.122070 0.737488 1445370939 -0.335632 -0.573242 -0.122070 0.737488 1445370939 -0.304321 -0.550049 -0.098755 0.771423 1445370939 -0.304321 -0.550049 -0.098755 0.771423 1445370939 -0.304321 -0.550049 -0.098755 0.771423 1445370939 -0.304321 -0.550049 -0.098755 0.771423 1445370939 -0.304321 -0.550049 -0.098755 0.771423 1445370939 -0.304321 -0.550049 -0.098755 0.771423 1445370939 -0.316956 -0.526367 -0.121460 0.779602 1445370939 -0.316956 -0.526367 -0.121460 0.779602 1445370939 -0.316956 -0.526367 -0.121460 0.779602 1445370939 -0.316956 -0.526367 -0.121460 0.779602 1445370939 -0.316956 -0.526367 -0.121460 0.779602 1445370939 -0.316956 -0.526367 -0.121460 0.779602 1445370939 -0.316956 -0.526367 -0.121460 0.779602 1445370939 -0.358521 -0.509888 -0.169922 0.763306 1445370939 -0.358521 -0.509888 -0.169922 0.763306 1445370939 -0.358521 -0.509888 -0.169922 0.763306 1445370939 -0.358521 -0.509888 -0.169922 0.763306 1445370939 -0.358521 -0.509888 -0.169922 0.763306 1445370939 -0.358521 -0.509888 -0.169922 0.763306 1445370939 -0.402649 -0.501648 -0.236877 0.728088 1445370939 -0.402649 -0.501648 -0.236877 0.728088 1445370939 -0.402649 -0.501648 -0.236877 0.728088 1445370939 -0.402649 -0.501648 -0.236877 0.728088 1445370939 -0.402649 -0.501648 -0.236877 0.728088 1445370939 -0.402649 -0.501648 -0.236877 0.728088 1445370939 -0.402649 -0.501648 -0.236877 0.728088 1445370939 -0.429077 -0.495972 -0.291016 0.696594 1445370939 -0.429077 -0.495972 -0.291016 0.696594 1445370939 -0.429077 -0.495972 -0.291016 0.696594 1445370939 -0.429077 -0.495972 -0.291016 0.696594 1445370939 -0.429077 -0.495972 -0.291016 0.696594 1445370939 -0.429077 -0.495972 -0.291016 0.696594 1445370939 -0.446289 -0.500061 -0.322266 0.668579 1445370939 -0.446289 -0.500061 -0.322266 0.668579 1445370939 -0.446289 -0.500061 -0.322266 0.668579 1445370939 -0.446289 -0.500061 -0.322266 0.668579 1445370939 -0.446289 -0.500061 -0.322266 0.668579 1445370939 -0.446289 -0.500061 -0.322266 0.668579 1445370939 -0.446289 -0.500061 -0.322266 0.668579 1445370939 -0.465271 -0.500061 -0.316528 0.658264 1445370939 -0.465271 -0.500061 -0.316528 0.658264 1445370939 -0.465271 -0.500061 -0.316528 0.658264 1445370939 -0.465271 -0.500061 -0.316528 0.658264 1445370939 -0.465271 -0.500061 -0.316528 0.658264 1445370939 -0.465271 -0.500061 -0.316528 0.658264 1445370939 -0.470459 -0.512695 -0.292175 0.656128 1445370939 -0.470459 -0.512695 -0.292175 0.656128 1445370939 -0.470459 -0.512695 -0.292175 0.656128 1445370939 -0.470459 -0.512695 -0.292175 0.656128 1445370939 -0.470459 -0.512695 -0.292175 0.656128 1445370939 -0.470459 -0.512695 -0.292175 0.656128 1445370939 -0.489197 -0.525024 -0.273560 0.640503 1445370939 -0.489197 -0.525024 -0.273560 0.640503 1445370939 -0.489197 -0.525024 -0.273560 0.640503 1445370939 -0.489197 -0.525024 -0.273560 0.640503 1445370939 -0.489197 -0.525024 -0.273560 0.640503 1445370939 -0.489197 -0.525024 -0.273560 0.640503 1445370939 -0.489197 -0.525024 -0.273560 0.640503 1445370940 -0.505188 -0.526794 -0.258057 0.632996 1445370940 -0.505188 -0.526794 -0.258057 0.632996 1445370940 -0.505188 -0.526794 -0.258057 0.632996 1445370940 -0.505188 -0.526794 -0.258057 0.632996 1445370940 -0.505188 -0.526794 -0.258057 0.632996 1445370940 -0.505188 -0.526794 -0.258057 0.632996 1445370940 -0.507996 -0.540161 -0.222778 0.632935 1445370940 -0.507996 -0.540161 -0.222778 0.632935 1445370940 -0.507996 -0.540161 -0.222778 0.632935 1445370940 -0.507996 -0.540161 -0.222778 0.632935 1445370940 -0.507996 -0.540161 -0.222778 0.632935 1445370940 -0.485901 -0.560181 -0.183838 0.645203 1445370940 -0.485901 -0.560181 -0.183838 0.645203 1445370940 -0.485901 -0.560181 -0.183838 0.645203 1445370940 -0.485901 -0.560181 -0.183838 0.645203 1445370940 -0.485901 -0.560181 -0.183838 0.645203 1445370940 -0.485901 -0.560181 -0.183838 0.645203 1445370940 -0.433655 -0.585144 -0.134033 0.672058 1445370940 -0.433655 -0.585144 -0.134033 0.672058 1445370940 -0.433655 -0.585144 -0.134033 0.672058 1445370940 -0.433655 -0.585144 -0.134033 0.672058 1445370940 -0.433655 -0.585144 -0.134033 0.672058 1445370940 -0.433655 -0.585144 -0.134033 0.672058 1445370940 -0.433655 -0.585144 -0.134033 0.672058 1445370940 -0.378723 -0.601624 -0.069458 0.699829 1445370940 -0.378723 -0.601624 -0.069458 0.699829 1445370940 -0.378723 -0.601624 -0.069458 0.699829 1445370940 -0.378723 -0.601624 -0.069458 0.699829 1445370940 -0.378723 -0.601624 -0.069458 0.699829 1445370940 -0.378723 -0.601624 -0.069458 0.699829 1445370940 -0.355225 -0.592590 -0.033020 0.722229 1445370940 -0.355225 -0.592590 -0.033020 0.722229 1445370940 -0.355225 -0.592590 -0.033020 0.722229 1445370940 -0.355225 -0.592590 -0.033020 0.722229 1445370940 -0.355225 -0.592590 -0.033020 0.722229 1445370940 -0.361084 -0.579285 -0.040466 0.729675 1445370940 -0.361084 -0.579285 -0.040466 0.729675 1445370940 -0.361084 -0.579285 -0.040466 0.729675 1445370940 -0.361084 -0.579285 -0.040466 0.729675 1445370940 -0.361084 -0.579285 -0.040466 0.729675 1445370940 -0.361084 -0.579285 -0.040466 0.729675 1445370940 -0.370422 -0.575928 -0.072876 0.725159 1445370940 -0.370422 -0.575928 -0.072876 0.725159 1445370940 -0.370422 -0.575928 -0.072876 0.725159 1445370940 -0.370422 -0.575928 -0.072876 0.725159 1445370940 -0.370422 -0.575928 -0.072876 0.725159 1445370940 -0.370422 -0.575928 -0.072876 0.725159 1445370940 -0.370422 -0.575928 -0.072876 0.725159 1445370940 -0.398193 -0.569702 -0.129822 0.707092 1445370940 -0.398193 -0.569702 -0.129822 0.707092 1445370940 -0.398193 -0.569702 -0.129822 0.707092 1445370940 -0.398193 -0.569702 -0.129822 0.707092 1445370940 -0.398193 -0.569702 -0.129822 0.707092 1445370940 -0.398193 -0.569702 -0.129822 0.707092 1445370940 -0.426758 -0.558044 -0.205994 0.681213 1445370940 -0.426758 -0.558044 -0.205994 0.681213 1445370940 -0.426758 -0.558044 -0.205994 0.681213 1445370940 -0.426758 -0.558044 -0.205994 0.681213 1445370940 -0.426758 -0.558044 -0.205994 0.681213 1445370940 -0.426758 -0.558044 -0.205994 0.681213 1445370940 -0.426758 -0.558044 -0.205994 0.681213 1445370940 -0.429871 -0.552368 -0.255615 0.666931 1445370940 -0.429871 -0.552368 -0.255615 0.666931 1445370940 -0.429871 -0.552368 -0.255615 0.666931 1445370940 -0.429871 -0.552368 -0.255615 0.666931 1445370940 -0.429871 -0.552368 -0.255615 0.666931 1445370940 -0.429871 -0.552368 -0.255615 0.666931 1445370940 -0.429871 -0.552368 -0.255615 0.666931 1445370940 -0.426147 -0.552551 -0.288696 0.655579 1445370940 -0.426147 -0.552551 -0.288696 0.655579 1445370940 -0.426147 -0.552551 -0.288696 0.655579 1445370940 -0.426147 -0.552551 -0.288696 0.655579 1445370940 -0.426147 -0.552551 -0.288696 0.655579 1445370940 -0.426147 -0.552551 -0.288696 0.655579 1445370940 -0.434998 -0.561340 -0.294617 0.639404 1445370940 -0.434998 -0.561340 -0.294617 0.639404 1445370940 -0.434998 -0.561340 -0.294617 0.639404 1445370940 -0.434998 -0.561340 -0.294617 0.639404 1445370940 -0.434998 -0.561340 -0.294617 0.639404 1445370940 -0.434998 -0.561340 -0.294617 0.639404 1445370940 -0.461914 -0.565674 -0.291382 0.617920 1445370940 -0.461914 -0.565674 -0.291382 0.617920 1445370940 -0.461914 -0.565674 -0.291382 0.617920 1445370940 -0.461914 -0.565674 -0.291382 0.617920 1445370940 -0.461914 -0.565674 -0.291382 0.617920 1445370940 -0.461914 -0.565674 -0.291382 0.617920 1445370940 -0.461914 -0.565674 -0.291382 0.617920 1445370940 -0.473938 -0.563110 -0.261841 0.624329 1445370940 -0.473938 -0.563110 -0.261841 0.624329 1445370940 -0.473938 -0.563110 -0.261841 0.624329 1445370940 -0.473938 -0.563110 -0.261841 0.624329 1445370940 -0.473938 -0.563110 -0.261841 0.624329 1445370940 -0.482239 -0.560547 -0.227722 0.633545 1445370940 -0.482239 -0.560547 -0.227722 0.633545 1445370940 -0.482239 -0.560547 -0.227722 0.633545 1445370940 -0.482239 -0.560547 -0.227722 0.633545 1445370940 -0.482239 -0.560547 -0.227722 0.633545 1445370940 -0.482239 -0.560547 -0.227722 0.633545 1445370940 -0.472839 -0.572327 -0.186279 0.643616 1445370940 -0.472839 -0.572327 -0.186279 0.643616 1445370940 -0.472839 -0.572327 -0.186279 0.643616 1445370940 -0.472839 -0.572327 -0.186279 0.643616 1445370940 -0.472839 -0.572327 -0.186279 0.643616 1445370940 -0.472839 -0.572327 -0.186279 0.643616 1445370940 -0.472839 -0.572327 -0.186279 0.643616 1445370940 -0.440491 -0.601807 -0.135132 0.652344 1445370940 -0.440491 -0.601807 -0.135132 0.652344 1445370940 -0.440491 -0.601807 -0.135132 0.652344 1445370940 -0.440491 -0.601807 -0.135132 0.652344 1445370940 -0.440491 -0.601807 -0.135132 0.652344 1445370940 -0.401550 -0.607727 -0.088684 0.679443 1445370941 -0.401550 -0.607727 -0.088684 0.679443 1445370941 -0.401550 -0.607727 -0.088684 0.679443 1445370941 -0.401550 -0.607727 -0.088684 0.679443 1445370941 -0.401550 -0.607727 -0.088684 0.679443 1445370941 -0.401550 -0.607727 -0.088684 0.679443 1445370941 -0.385315 -0.593628 -0.079285 0.702026 1445370941 -0.385315 -0.593628 -0.079285 0.702026 1445370941 -0.385315 -0.593628 -0.079285 0.702026 1445370941 -0.385315 -0.593628 -0.079285 0.702026 1445370941 -0.385315 -0.593628 -0.079285 0.702026 1445370941 -0.385315 -0.593628 -0.079285 0.702026 1445370941 -0.381287 -0.579529 -0.094482 0.714050 1445370941 -0.381287 -0.579529 -0.094482 0.714050 1445370941 -0.381287 -0.579529 -0.094482 0.714050 1445370941 -0.381287 -0.579529 -0.094482 0.714050 1445370941 -0.381287 -0.579529 -0.094482 0.714050 1445370941 -0.381287 -0.579529 -0.094482 0.714050 1445370941 -0.388794 -0.581726 -0.130249 0.702515 1445370941 -0.388794 -0.581726 -0.130249 0.702515 1445370941 -0.388794 -0.581726 -0.130249 0.702515 1445370941 -0.388794 -0.581726 -0.130249 0.702515 1445370941 -0.388794 -0.581726 -0.130249 0.702515 1445370941 -0.388794 -0.581726 -0.130249 0.702515 1445370941 -0.415588 -0.583069 -0.190186 0.671692 1445370941 -0.415588 -0.583069 -0.190186 0.671692 1445370941 -0.415588 -0.583069 -0.190186 0.671692 1445370941 -0.415588 -0.583069 -0.190186 0.671692 1445370941 -0.415588 -0.583069 -0.190186 0.671692 1445370941 -0.437256 -0.584290 -0.273071 0.626831 1445370941 -0.437256 -0.584290 -0.273071 0.626831 1445370941 -0.437256 -0.584290 -0.273071 0.626831 1445370941 -0.437256 -0.584290 -0.273071 0.626831 1445370941 -0.437256 -0.584290 -0.273071 0.626831 1445370941 -0.437256 -0.584290 -0.273071 0.626831 1445370941 -0.416321 -0.595337 -0.292908 0.621704 1445370941 -0.416321 -0.595337 -0.292908 0.621704 1445370941 -0.416321 -0.595337 -0.292908 0.621704 1445370941 -0.416321 -0.595337 -0.292908 0.621704 1445370941 -0.416321 -0.595337 -0.292908 0.621704 1445370941 -0.416321 -0.595337 -0.292908 0.621704 1445370941 -0.416321 -0.595337 -0.292908 0.621704 1445370941 -0.382874 -0.621399 -0.298950 0.614746 1445370941 -0.382874 -0.621399 -0.298950 0.614746 1445370941 -0.382874 -0.621399 -0.298950 0.614746 1445370941 -0.382874 -0.621399 -0.298950 0.614746 1445370941 -0.382874 -0.621399 -0.298950 0.614746 1445370941 -0.382874 -0.621399 -0.298950 0.614746 1445370941 -0.358337 -0.641663 -0.306824 0.604797 1445370941 -0.358337 -0.641663 -0.306824 0.604797 1445370941 -0.358337 -0.641663 -0.306824 0.604797 1445370941 -0.358337 -0.641663 -0.306824 0.604797 1445370941 -0.358337 -0.641663 -0.306824 0.604797 1445370941 -0.358337 -0.641663 -0.306824 0.604797 1445370941 -0.347351 -0.647705 -0.299438 0.608398 1445370941 -0.347351 -0.647705 -0.299438 0.608398 1445370941 -0.347351 -0.647705 -0.299438 0.608398 1445370941 -0.347351 -0.647705 -0.299438 0.608398 1445370941 -0.347351 -0.647705 -0.299438 0.608398 1445370941 -0.347351 -0.647705 -0.299438 0.608398 1445370941 -0.347351 -0.647705 -0.299438 0.608398 1445370941 -0.344421 -0.637756 -0.287842 0.625977 1445370941 -0.344421 -0.637756 -0.287842 0.625977 1445370941 -0.344421 -0.637756 -0.287842 0.625977 1445370941 -0.344421 -0.637756 -0.287842 0.625977 1445370941 -0.344421 -0.637756 -0.287842 0.625977 1445370941 -0.344421 -0.637756 -0.287842 0.625977 1445370941 -0.320740 -0.636780 -0.252441 0.654175 1445370941 -0.320740 -0.636780 -0.252441 0.654175 1445370941 -0.320740 -0.636780 -0.252441 0.654175 1445370941 -0.320740 -0.636780 -0.252441 0.654175 1445370941 -0.320740 -0.636780 -0.252441 0.654175 1445370941 -0.320740 -0.636780 -0.252441 0.654175 1445370941 -0.320740 -0.636780 -0.252441 0.654175 1445370941 -0.285461 -0.646912 -0.195129 0.679688 1445370941 -0.285461 -0.646912 -0.195129 0.679688 1445370941 -0.285461 -0.646912 -0.195129 0.679688 1445370941 -0.285461 -0.646912 -0.195129 0.679688 1445370941 -0.230164 -0.662109 -0.117859 0.703369 1445370941 -0.230164 -0.662109 -0.117859 0.703369 1445370941 -0.230164 -0.662109 -0.117859 0.703369 1445370941 -0.230164 -0.662109 -0.117859 0.703369 1445370941 -0.230164 -0.662109 -0.117859 0.703369 1445370941 -0.230164 -0.662109 -0.117859 0.703369 1445370941 -0.230164 -0.662109 -0.117859 0.703369 1445370941 -0.181641 -0.665588 -0.052795 0.721924 1445370941 -0.181641 -0.665588 -0.052795 0.721924 1445370941 -0.181641 -0.665588 -0.052795 0.721924 1445370941 -0.181641 -0.665588 -0.052795 0.721924 1445370941 -0.181641 -0.665588 -0.052795 0.721924 1445370941 -0.181641 -0.665588 -0.052795 0.721924 1445370941 -0.161316 -0.668274 0.005554 0.726196 1445370941 -0.161316 -0.668274 0.005554 0.726196 1445370941 -0.161316 -0.668274 0.005554 0.726196 1445370941 -0.161316 -0.668274 0.005554 0.726196 1445370941 -0.161316 -0.668274 0.005554 0.726196 1445370941 -0.161316 -0.668274 0.005554 0.726196 1445370941 -0.172974 -0.675049 0.026245 0.716736 1445370941 -0.172974 -0.675049 0.026245 0.716736 1445370941 -0.172974 -0.675049 0.026245 0.716736 1445370941 -0.172974 -0.675049 0.026245 0.716736 1445370941 -0.172974 -0.675049 0.026245 0.716736 1445370941 -0.172974 -0.675049 0.026245 0.716736 1445370941 -0.200256 -0.681702 -0.006104 0.703674 1445370941 -0.200256 -0.681702 -0.006104 0.703674 1445370941 -0.200256 -0.681702 -0.006104 0.703674 1445370941 -0.200256 -0.681702 -0.006104 0.703674 1445370941 -0.200256 -0.681702 -0.006104 0.703674 1445370941 -0.220581 -0.692383 -0.047546 0.685364 1445370941 -0.220581 -0.692383 -0.047546 0.685364 1445370942 -0.220581 -0.692383 -0.047546 0.685364 1445370942 -0.220581 -0.692383 -0.047546 0.685364 1445370942 -0.220581 -0.692383 -0.047546 0.685364 1445370942 -0.220581 -0.692383 -0.047546 0.685364 1445370942 -0.254944 -0.698608 -0.099854 0.661011 1445370942 -0.254944 -0.698608 -0.099854 0.661011 1445370942 -0.254944 -0.698608 -0.099854 0.661011 1445370942 -0.254944 -0.698608 -0.099854 0.661011 1445370942 -0.254944 -0.698608 -0.099854 0.661011 1445370942 -0.254944 -0.698608 -0.099854 0.661011 1445370942 -0.302368 -0.691345 -0.165771 0.634949 1445370942 -0.302368 -0.691345 -0.165771 0.634949 1445370942 -0.302368 -0.691345 -0.165771 0.634949 1445370942 -0.302368 -0.691345 -0.165771 0.634949 1445370942 -0.302368 -0.691345 -0.165771 0.634949 1445370942 -0.302368 -0.691345 -0.165771 0.634949 1445370942 -0.350525 -0.675964 -0.222595 0.608826 1445370942 -0.350525 -0.675964 -0.222595 0.608826 1445370942 -0.350525 -0.675964 -0.222595 0.608826 1445370942 -0.350525 -0.675964 -0.222595 0.608826 1445370942 -0.350525 -0.675964 -0.222595 0.608826 1445370942 -0.350525 -0.675964 -0.222595 0.608826 1445370942 -0.371643 -0.667542 -0.247681 0.595825 1445370942 -0.371643 -0.667542 -0.247681 0.595825 1445370942 -0.371643 -0.667542 -0.247681 0.595825 1445370942 -0.371643 -0.667542 -0.247681 0.595825 1445370942 -0.371643 -0.667542 -0.247681 0.595825 1445370942 -0.383850 -0.649780 -0.259277 0.602661 1445370942 -0.383850 -0.649780 -0.259277 0.602661 1445370942 -0.383850 -0.649780 -0.259277 0.602661 1445370942 -0.383850 -0.649780 -0.259277 0.602661 1445370942 -0.383850 -0.649780 -0.259277 0.602661 1445370942 -0.383850 -0.649780 -0.259277 0.602661 1445370942 -0.384155 -0.634644 -0.256348 0.619690 1445370942 -0.384155 -0.634644 -0.256348 0.619690 1445370942 -0.384155 -0.634644 -0.256348 0.619690 1445370942 -0.384155 -0.634644 -0.256348 0.619690 1445370942 -0.384155 -0.634644 -0.256348 0.619690 1445370942 
-0.529297 -0.383667 -0.264465 0.709045 1445370945 -0.529297 -0.383667 -0.264465 0.709045 1445370945 -0.529297 -0.383667 -0.264465 0.709045 1445370945 -0.553955 -0.274902 -0.341492 0.707825 1445370945 -0.553955 -0.274902 -0.341492 0.707825 1445370945 -0.553955 -0.274902 -0.341492 0.707825 1445370945 -0.553955 -0.274902 -0.341492 0.707825 1445370945 -0.553955 -0.274902 -0.341492 0.707825 1445370945 -0.502563 -0.129395 -0.423218 0.742676 1445370945 -0.502563 -0.129395 -0.423218 0.742676 1445370945 -0.502563 -0.129395 -0.423218 0.742676 1445370945 -0.502563 -0.129395 -0.423218 0.742676 1445370945 -0.502563 -0.129395 -0.423218 0.742676 1445370945 -0.418274 -0.017456 -0.490784 0.764160 1445370945 -0.418274 -0.017456 -0.490784 0.764160 1445370945 -0.418274 -0.017456 -0.490784 0.764160 1445370945 -0.418274 -0.017456 -0.490784 0.764160 1445370945 -0.418274 -0.017456 -0.490784 0.764160 1445370945 -0.418274 -0.017456 -0.490784 0.764160 1445370945 -0.336060 0.039307 -0.545349 0.766907 1445370945 -0.336060 0.039307 -0.545349 0.766907 1445370945 -0.336060 0.039307 -0.545349 0.766907 1445370945 -0.336060 0.039307 -0.545349 0.766907 1445370945 -0.336060 0.039307 -0.545349 0.766907 1445370945 -0.336060 0.039307 -0.545349 0.766907 1445370945 -0.336060 0.039307 -0.545349 0.766907 1445370945 -0.286011 0.060547 -0.574280 0.764648 1445370945 -0.286011 0.060547 -0.574280 0.764648 1445370945 -0.286011 0.060547 -0.574280 0.764648 1445370945 -0.286011 0.060547 -0.574280 0.764648 1445370945 -0.273682 0.068359 -0.601135 0.747681 1445370945 -0.273682 0.068359 -0.601135 0.747681 1445370945 -0.273682 0.068359 -0.601135 0.747681 1445370945 -0.273682 0.068359 -0.601135 0.747681 1445370945 -0.273682 0.068359 -0.601135 0.747681 1445370946 -0.284302 0.074585 -0.641296 0.708740 1445370946 -0.284302 0.074585 -0.641296 0.708740 1445370946 -0.284302 0.074585 -0.641296 0.708740 1445370946 -0.284302 0.074585 -0.641296 0.708740 1445370946 -0.284302 0.074585 -0.641296 0.708740 1445370946 -0.284302 0.074585 -0.641296 0.708740 1445370946 -0.284302 0.074585 -0.641296 0.708740 1445370946 -0.234436 0.070801 -0.668945 0.701843 1445370946 -0.234436 0.070801 -0.668945 0.701843 1445370946 -0.234436 0.070801 -0.668945 0.701843 1445370946 -0.234436 0.070801 -0.668945 0.701843 1445370946 -0.234436 0.070801 -0.668945 0.701843 1445370946 -0.234436 0.070801 -0.668945 0.701843 1445370946 -0.139954 0.037903 -0.651489 0.744690 1445370946 -0.139954 0.037903 -0.651489 0.744690 1445370946 -0.139954 0.037903 -0.651489 0.744690 1445370946 -0.139954 0.037903 -0.651489 0.744690 1445370946 -0.139954 0.037903 -0.651489 0.744690 1445370946 -0.139954 0.037903 -0.651489 0.744690 1445370946 -0.021240 -0.024475 -0.580261 0.813782 1445370946 -0.021240 -0.024475 -0.580261 0.813782 1445370946 -0.021240 -0.024475 -0.580261 0.813782 1445370946 -0.021240 -0.024475 -0.580261 0.813782 1445370946 -0.021240 -0.024475 -0.580261 0.813782 1445370946 -0.021240 -0.024475 -0.580261 0.813782 1445370946 -0.021240 -0.024475 -0.580261 0.813782 1445370946 0.090027 -0.073730 -0.427917 0.896301 1445370946 0.090027 -0.073730 -0.427917 0.896301 1445370946 0.090027 -0.073730 -0.427917 0.896301 1445370946 0.090027 -0.073730 -0.427917 0.896301 1445370946 0.090027 -0.073730 -0.427917 0.896301 1445370946 0.090027 -0.073730 -0.427917 0.896301 1445370946 0.189148 -0.063416 -0.364319 0.909607 1445370946 0.189148 -0.063416 -0.364319 0.909607 1445370946 0.189148 -0.063416 -0.364319 0.909607 1445370946 0.189148 -0.063416 -0.364319 0.909607 1445370946 0.189148 -0.063416 -0.364319 0.909607 1445370946 0.189148 -0.063416 -0.364319 0.909607 1445370946 0.159058 -0.083069 -0.316101 0.931580 1445370946 0.159058 -0.083069 -0.316101 0.931580 1445370946 0.159058 -0.083069 -0.316101 0.931580 1445370946 0.159058 -0.083069 -0.316101 0.931580 1445370946 0.159058 -0.083069 -0.316101 0.931580 1445370946 0.159058 -0.083069 -0.316101 0.931580 1445370946 0.088135 -0.114868 -0.418945 0.896362 1445370946 0.088135 -0.114868 -0.418945 0.896362 1445370946 0.088135 -0.114868 -0.418945 0.896362 1445370946 0.088135 -0.114868 -0.418945 0.896362 1445370946 0.088135 -0.114868 -0.418945 0.896362 1445370946 0.088135 -0.114868 -0.418945 0.896362 1445370946 0.024048 -0.127686 -0.476440 0.869507 1445370946 0.024048 -0.127686 -0.476440 0.869507 1445370946 0.024048 -0.127686 -0.476440 0.869507 1445370946 0.024048 -0.127686 -0.476440 0.869507 1445370946 0.024048 -0.127686 -0.476440 0.869507 1445370946 0.024048 -0.127686 -0.476440 0.869507 1445370946 -0.066833 -0.113220 -0.477600 0.868652 1445370946 -0.066833 -0.113220 -0.477600 0.868652 1445370946 -0.066833 -0.113220 -0.477600 0.868652 1445370946 -0.066833 -0.113220 -0.477600 0.868652 1445370946 -0.066833 -0.113220 -0.477600 0.868652 1445370946 -0.066833 -0.113220 -0.477600 0.868652 1445370946 -0.066833 -0.113220 -0.477600 0.868652 1445370946 -0.166809 -0.088501 -0.512817 0.837463 1445370946 -0.166809 -0.088501 -0.512817 0.837463 1445370946 -0.166809 -0.088501 -0.512817 0.837463 1445370946 -0.166809 -0.088501 -0.512817 0.837463 1445370946 -0.166809 -0.088501 -0.512817 0.837463 1445370946 -0.264709 -0.087219 -0.578308 0.766724 1445370946 -0.264709 -0.087219 -0.578308 0.766724 1445370946 -0.264709 -0.087219 -0.578308 0.766724 1445370946 -0.264709 -0.087219 -0.578308 0.766724 1445370946 -0.264709 -0.087219 -0.578308 0.766724 1445370946 -0.264709 -0.087219 -0.578308 0.766724 1445370946 -0.339111 -0.089111 -0.629456 0.693481 1445370946 -0.339111 -0.089111 -0.629456 0.693481 1445370946 -0.339111 -0.089111 -0.629456 0.693481 1445370946 -0.339111 -0.089111 -0.629456 0.693481 1445370946 -0.339111 -0.089111 -0.629456 0.693481 1445370946 -0.356506 -0.067017 -0.659424 0.658447 1445370946 -0.356506 -0.067017 -0.659424 0.658447 1445370946 -0.356506 -0.067017 -0.659424 0.658447 1445370946 -0.356506 -0.067017 -0.659424 0.658447 1445370946 -0.284485 -0.036560 -0.688782 0.665833 1445370946 -0.284485 -0.036560 -0.688782 0.665833 1445370946 -0.284485 -0.036560 -0.688782 0.665833 1445370946 -0.284485 -0.036560 -0.688782 0.665833 1445370946 -0.167053 -0.024658 -0.691711 0.702209 1445370946 -0.167053 -0.024658 -0.691711 0.702209 1445370946 -0.167053 -0.024658 -0.691711 0.702209 1445370946 -0.167053 -0.024658 -0.691711 0.702209 1445370946 -0.167053 -0.024658 -0.691711 0.702209 1445370946 -0.167053 -0.024658 -0.691711 0.702209 1445370946 -0.021606 -0.049561 -0.637817 0.768250 1445370946 -0.021606 -0.049561 -0.637817 0.768250 1445370946 -0.021606 -0.049561 -0.637817 0.768250 1445370946 -0.021606 -0.049561 -0.637817 0.768250 1445370946 -0.021606 -0.049561 -0.637817 0.768250 1445370946 -0.021606 -0.049561 -0.637817 0.768250 1445370946 -0.021606 -0.049561 -0.637817 0.768250 1445370946 0.087585 -0.075073 -0.523865 0.843933 1445370946 0.087585 -0.075073 -0.523865 0.843933 1445370946 0.087585 -0.075073 -0.523865 0.843933 1445370946 0.087585 -0.075073 -0.523865 0.843933 1445370946 0.087585 -0.075073 -0.523865 0.843933 1445370946 0.087585 -0.075073 -0.523865 0.843933 1445370947 0.163513 -0.040955 -0.424194 0.889709 1445370947 0.163513 -0.040955 -0.424194 0.889709 1445370947 0.163513 -0.040955 -0.424194 0.889709 1445370947 0.163513 -0.040955 -0.424194 0.889709 1445370947 0.163513 -0.040955 -0.424194 0.889709 1445370947 0.163513 -0.040955 -0.424194 0.889709 1445370947 0.204590 -0.035339 -0.344360 0.915588 1445370947 0.204590 -0.035339 -0.344360 0.915588 1445370947 0.204590 -0.035339 -0.344360 0.915588 1445370947 0.204590 -0.035339 -0.344360 0.915588 1445370947 0.204590 -0.035339 -0.344360 0.915588 1445370947 0.204590 -0.035339 -0.344360 0.915588 1445370947 0.158813 -0.049377 -0.313110 0.934998 1445370947 0.158813 -0.049377 -0.313110 0.934998 1445370947 0.158813 -0.049377 -0.313110 0.934998 1445370947 0.158813 -0.049377 -0.313110 0.934998 1445370947 0.158813 -0.049377 -0.313110 0.934998 1445370947 0.158813 -0.049377 -0.313110 0.934998 1445370947 0.110718 -0.073303 -0.483459 0.865234 1445370947 0.110718 -0.073303 -0.483459 0.865234 1445370947 0.110718 -0.073303 -0.483459 0.865234 1445370947 0.110718 -0.073303 -0.483459 0.865234 1445370947 0.110718 -0.073303 -0.483459 0.865234 1445370947 0.110718 -0.073303 -0.483459 0.865234 1445370947 0.065430 -0.075195 -0.501099 0.859619 1445370947 0.065430 -0.075195 -0.501099 0.859619 1445370947 0.065430 -0.075195 -0.501099 0.859619 1445370947 0.065430 -0.075195 -0.501099 0.859619 1445370947 0.065430 -0.075195 -0.501099 0.859619 1445370947 0.007202 -0.064636 -0.487854 0.870483 1445370947 0.007202 -0.064636 -0.487854 0.870483 1445370947 0.007202 -0.064636 -0.487854 0.870483 1445370947 0.007202 -0.064636 -0.487854 0.870483 1445370947 0.007202 -0.064636 -0.487854 0.870483 1445370947 0.007202 -0.064636 -0.487854 0.870483 1445370947 -0.078308 -0.062805 -0.535645 0.838440 1445370947 -0.078308 -0.062805 -0.535645 0.838440 1445370947 -0.078308 -0.062805 -0.535645 0.838440 1445370947 -0.078308 -0.062805 -0.535645 0.838440 1445370947 -0.078308 -0.062805 -0.535645 0.838440 1445370947 -0.196960 -0.046387 -0.593201 0.779175 1445370947 -0.196960 -0.046387 -0.593201 0.779175 1445370947 -0.196960 -0.046387 -0.593201 0.779175 1445370947 -0.196960 -0.046387 -0.593201 0.779175 1445370947 -0.196960 -0.046387 -0.593201 0.779175 1445370947 -0.196960 -0.046387 -0.593201 0.779175 1445370947 -0.196960 -0.046387 -0.593201 0.779175 1445370947 -0.304993 -0.013306 -0.629333 0.714722 1445370947 -0.304993 -0.013306 -0.629333 0.714722 1445370947 -0.304993 -0.013306 -0.629333 0.714722 1445370947 -0.304993 -0.013306 -0.629333 0.714722 1445370947 -0.304993 -0.013306 -0.629333 0.714722 1445370947 -0.304993 -0.013306 -0.629333 0.714722 1445370947 -0.315491 0.035400 -0.675598 0.665405 1445370947 -0.315491 0.035400 -0.675598 0.665405 1445370947 -0.315491 0.035400 -0.675598 0.665405 1445370947 -0.315491 0.035400 -0.675598 0.665405 1445370947 -0.315491 0.035400 -0.675598 0.665405 1445370947 -0.315491 0.035400 -0.675598 0.665405 1445370947 -0.231384 0.051636 -0.707458 0.665771 1445370947 -0.231384 0.051636 -0.707458 0.665771 1445370947 -0.231384 0.051636 -0.707458 0.665771 1445370947 -0.231384 0.051636 -0.707458 0.665771 1445370947 -0.231384 0.051636 -0.707458 0.665771 1445370947 -0.231384 0.051636 -0.707458 0.665771 1445370947 -0.102417 0.022644 -0.673889 0.731323 1445370947 -0.102417 0.022644 -0.673889 0.731323 1445370947 -0.102417 0.022644 -0.673889 0.731323 1445370947 -0.102417 0.022644 -0.673889 0.731323 1445370947 -0.102417 0.022644 -0.673889 0.731323 1445370947 -0.102417 0.022644 -0.673889 0.731323 1445370947 0.026489 -0.039429 -0.594482 0.802673 1445370947 0.026489 -0.039429 -0.594482 0.802673 1445370947 0.026489 -0.039429 -0.594482 0.802673 1445370947 0.026489 -0.039429 -0.594482 0.802673 1445370947 0.026489 -0.039429 -0.594482 0.802673 1445370947 0.026489 -0.039429 -0.594482 0.802673 1445370947 0.116577 -0.065857 -0.493164 0.859558 1445370947 0.116577 -0.065857 -0.493164 0.859558 1445370947 0.116577 -0.065857 -0.493164 0.859558 1445370947 0.116577 -0.065857 -0.493164 0.859558 1445370947 0.116577 -0.065857 -0.493164 0.859558 1445370947 0.116577 -0.065857 -0.493164 0.859558 1445370947 0.209534 -0.072021 -0.428040 0.876160 1445370947 0.209534 -0.072021 -0.428040 0.876160 1445370947 0.209534 -0.072021 -0.428040 0.876160 1445370947 0.209534 -0.072021 -0.428040 0.876160 1445370947 0.209534 -0.072021 -0.428040 0.876160 1445370947 0.209534 -0.072021 -0.428040 0.876160 1445370947 0.209534 -0.072021 -0.428040 0.876160 1445370947 0.217285 -0.098572 -0.364502 0.900085 1445370947 0.217285 -0.098572 -0.364502 0.900085 1445370947 0.217285 -0.098572 -0.364502 0.900085 1445370947 0.217285 -0.098572 -0.364502 0.900085 1445370947 0.217285 -0.098572 -0.364502 0.900085 1445370947 0.217285 -0.098572 -0.364502 0.900085 1445370947 0.166931 -0.135132 -0.447937 0.867859 1445370947 0.166931 -0.135132 -0.447937 0.867859 1445370947 0.166931 -0.135132 -0.447937 0.867859 1445370947 0.166931 -0.135132 -0.447937 0.867859 1445370947 0.166931 -0.135132 -0.447937 0.867859 1445370947 0.166931 -0.135132 -0.447937 0.867859 1445370947 0.123779 -0.120544 -0.501404 0.847778 1445370947 0.123779 -0.120544 -0.501404 0.847778 1445370947 0.123779 -0.120544 -0.501404 0.847778 1445370947 0.123779 -0.120544 -0.501404 0.847778 1445370947 0.123779 -0.120544 -0.501404 0.847778 1445370947 0.094116 -0.094543 -0.470154 0.872437 1445370947 0.094116 -0.094543 -0.470154 0.872437 1445370948 0.094116 -0.094543 -0.470154 0.872437 1445370948 0.094116 -0.094543 -0.470154 0.872437 1445370948 0.094116 -0.094543 -0.470154 0.872437 1445370948 0.094116 -0.094543 -0.470154 0.872437 1445370948 0.094116 -0.094543 -0.470154 0.872437 1445370948 0.030579 -0.062012 -0.526672 0.847229 1445370948 0.030579 -0.062012 -0.526672 0.847229 1445370948 0.030579 -0.062012 -0.526672 0.847229 1445370948 0.030579 -0.062012 -0.526672 0.847229 1445370948 0.030579 -0.062012 -0.526672 0.847229 1445370948 -0.064758 -0.044983 -0.598450 0.797302 1445370948 -0.064758 -0.044983 -0.598450 0.797302 1445370948 -0.064758 -0.044983 -0.598450 0.797302 1445370948 -0.064758 -0.044983 -0.598450 0.797302 1445370948 -0.223022 -0.018250 -0.639038 0.735901 1445370948 -0.223022 -0.018250 -0.639038 0.735901 1445370948 -0.223022 -0.018250 -0.639038 0.735901 1445370948 -0.223022 -0.018250 -0.639038 0.735901 1445370948 -0.223022 -0.018250 -0.639038 0.735901 1445370948 -0.223022 -0.018250 -0.639038 0.735901 1445370948 -0.292114 0.011047 -0.707336 0.643677 1445370948 -0.292114 0.011047 -0.707336 0.643677 1445370948 -0.292114 0.011047 -0.707336 0.643677 1445370948 -0.292114 0.011047 -0.707336 0.643677 1445370948 -0.292114 0.011047 -0.707336 0.643677 1445370948 -0.292114 0.011047 -0.707336 0.643677 1445370948 -0.235107 0.016479 -0.730469 0.640991 1445370948 -0.235107 0.016479 -0.730469 0.640991 1445370948 -0.235107 0.016479 -0.730469 0.640991 1445370948 -0.235107 0.016479 -0.730469 0.640991 1445370948 -0.235107 0.016479 -0.730469 0.640991 1445370948 -0.235107 0.016479 -0.730469 0.640991 1445370948 -0.107483 -0.023804 -0.696594 0.708923 1445370948 -0.107483 -0.023804 -0.696594 0.708923 1445370948 -0.107483 -0.023804 -0.696594 0.708923 1445370948 -0.107483 -0.023804 -0.696594 0.708923 1445370948 -0.107483 -0.023804 -0.696594 0.708923 1445370948 -0.107483 -0.023804 -0.696594 0.708923 1445370948 0.027405 -0.079712 -0.630493 0.771606 1445370948 0.027405 -0.079712 -0.630493 0.771606 1445370948 0.027405 -0.079712 -0.630493 0.771606 1445370948 0.027405 -0.079712 -0.630493 0.771606 1445370948 0.027405 -0.079712 -0.630493 0.771606 1445370948 0.027405 -0.079712 -0.630493 0.771606 1445370948 0.141724 -0.107727 -0.552307 0.814392 1445370948 0.141724 -0.107727 -0.552307 0.814392 1445370948 0.141724 -0.107727 -0.552307 0.814392 1445370948 0.141724 -0.107727 -0.552307 0.814392 1445370948 0.141724 -0.107727 -0.552307 0.814392 1445370948 0.141724 -0.107727 -0.552307 0.814392 1445370948 0.218994 -0.109619 -0.458801 0.854126 1445370948 0.218994 -0.109619 -0.458801 0.854126 1445370948 0.218994 -0.109619 -0.458801 0.854126 1445370948 0.218994 -0.109619 -0.458801 0.854126 1445370948 0.218994 -0.109619 -0.458801 0.854126 1445370948 0.218994 -0.109619 -0.458801 0.854126 1445370948 0.218994 -0.109619 -0.458801 0.854126 1445370948 0.232361 -0.113586 -0.411682 0.873840 1445370948 0.232361 -0.113586 -0.411682 0.873840 1445370948 0.232361 -0.113586 -0.411682 0.873840 1445370948 0.232361 -0.113586 -0.411682 0.873840 1445370948 0.232361 -0.113586 -0.411682 0.873840 1445370948 0.232361 -0.113586 -0.411682 0.873840 1445370948 0.173523 -0.145142 -0.448914 0.864441 1445370948 0.173523 -0.145142 -0.448914 0.864441 1445370948 0.173523 -0.145142 -0.448914 0.864441 1445370948 0.173523 -0.145142 -0.448914 0.864441 1445370948 0.173523 -0.145142 -0.448914 0.864441 1445370948 0.173523 -0.145142 -0.448914 0.864441 1445370948 0.123352 -0.127136 -0.504822 0.844849 1445370948 0.123352 -0.127136 -0.504822 0.844849 1445370948 0.123352 -0.127136 -0.504822 0.844849 1445370948 0.123352 -0.127136 -0.504822 0.844849 1445370948 0.123352 -0.127136 -0.504822 0.844849 1445370948 0.123352 -0.127136 -0.504822 0.844849 1445370948 0.123352 -0.127136 -0.504822 0.844849 1445370948 0.099609 -0.090088 -0.447205 0.884277 1445370948 0.099609 -0.090088 -0.447205 0.884277 1445370948 0.099609 -0.090088 -0.447205 0.884277 1445370948 0.099609 -0.090088 -0.447205 0.884277 1445370948 0.099609 -0.090088 -0.447205 0.884277 1445370948 0.099609 -0.090088 -0.447205 0.884277 1445370948 0.056702 -0.082581 -0.465454 0.879395 1445370948 0.056702 -0.082581 -0.465454 0.879395 1445370948 0.056702 -0.082581 -0.465454 0.879395 1445370948 0.056702 -0.082581 -0.465454 0.879395 1445370948 0.056702 -0.082581 -0.465454 0.879395 1445370948 0.056702 -0.082581 -0.465454 0.879395 1445370948 0.056702 -0.082581 -0.465454 0.879395 1445370948 0.005310 -0.068665 -0.553101 0.830261 1445370948 0.005310 -0.068665 -0.553101 0.830261 1445370948 0.005310 -0.068665 -0.553101 0.830261 1445370948 0.005310 -0.068665 -0.553101 0.830261 1445370948 0.005310 -0.068665 -0.553101 0.830261 1445370948 0.005310 -0.068665 -0.553101 0.830261 1445370948 -0.119751 -0.060547 -0.612122 0.779297 1445370948 -0.119751 -0.060547 -0.612122 0.779297 1445370948 -0.119751 -0.060547 -0.612122 0.779297 1445370948 -0.119751 -0.060547 -0.612122 0.779297 1445370948 -0.119751 -0.060547 -0.612122 0.779297 1445370948 -0.119751 -0.060547 -0.612122 0.779297 1445370948 -0.119751 -0.060547 -0.612122 0.779297 1445370948 -0.233887 -0.013123 -0.668579 0.705811 1445370948 -0.233887 -0.013123 -0.668579 0.705811 1445370948 -0.233887 -0.013123 -0.668579 0.705811 1445370948 -0.233887 -0.013123 -0.668579 0.705811 1445370948 -0.233887 -0.013123 -0.668579 0.705811 1445370948 -0.247437 0.017090 -0.687683 0.682312 1445370948 -0.247437 0.017090 -0.687683 0.682312 1445370949 -0.247437 0.017090 -0.687683 0.682312 1445370949 -0.247437 0.017090 -0.687683 0.682312 1445370949 -0.247437 0.017090 -0.687683 0.682312 1445370949 -0.247437 0.017090 -0.687683 0.682312 1445370949 -0.182495 0.032410 -0.693481 0.696228 1445370949 -0.182495 0.032410 -0.693481 0.696228 1445370949 -0.182495 0.032410 -0.693481 0.696228 1445370949 -0.182495 0.032410 -0.693481 0.696228 1445370949 -0.059021 0.014465 -0.686829 0.724243 1445370949 -0.059021 0.014465 -0.686829 0.724243 1445370949 -0.059021 0.014465 -0.686829 0.724243 1445370949 -0.059021 0.014465 -0.686829 0.724243 1445370949 -0.059021 0.014465 -0.686829 0.724243 1445370949 -0.059021 0.014465 -0.686829 0.724243 1445370949 -0.059021 0.014465 -0.686829 0.724243 1445370949 0.075073 -0.040588 -0.599365 0.795898 1445370949 0.075073 -0.040588 -0.599365 0.795898 1445370949 0.075073 -0.040588 -0.599365 0.795898 1445370949 0.075073 -0.040588 -0.599365 0.795898 1445370949 0.075073 -0.040588 -0.599365 0.795898 1445370949 0.148438 -0.057861 -0.459656 0.873718 1445370949 0.148438 -0.057861 -0.459656 0.873718 1445370949 0.148438 -0.057861 -0.459656 0.873718 1445370949 0.148438 -0.057861 -0.459656 0.873718 1445370949 0.148438 -0.057861 -0.459656 0.873718 1445370949 0.148438 -0.057861 -0.459656 0.873718 1445370949 0.148438 -0.057861 -0.459656 0.873718 1445370949 0.218506 -0.046692 -0.414429 0.882202 1445370949 0.218506 -0.046692 -0.414429 0.882202 1445370949 0.218506 -0.046692 -0.414429 0.882202 1445370949 0.218506 -0.046692 -0.414429 0.882202 1445370949 0.218506 -0.046692 -0.414429 0.882202 1445370949 0.218506 -0.046692 -0.414429 0.882202 1445370949 0.218506 -0.046692 -0.414429 0.882202 1445370949 0.211609 -0.065674 -0.326050 0.919006 1445370949 0.211609 -0.065674 -0.326050 0.919006 1445370949 0.211609 -0.065674 -0.326050 0.919006 1445370949 0.211609 -0.065674 -0.326050 0.919006 1445370949 0.211609 -0.065674 -0.326050 0.919006 1445370949 0.211609 -0.065674 -0.326050 0.919006 1445370949 0.169128 -0.096130 -0.384460 0.902405 1445370949 0.169128 -0.096130 -0.384460 0.902405 1445370949 0.169128 -0.096130 -0.384460 0.902405 1445370949 0.169128 -0.096130 -0.384460 0.902405 1445370949 0.169128 -0.096130 -0.384460 0.902405 1445370949 0.169128 -0.096130 -0.384460 0.902405 1445370949 0.125793 -0.092773 -0.451904 0.878235 1445370949 0.125793 -0.092773 -0.451904 0.878235 1445370949 0.125793 -0.092773 -0.451904 0.878235 1445370949 0.125793 -0.092773 -0.451904 0.878235 1445370949 0.125793 -0.092773 -0.451904 0.878235 1445370949 0.125793 -0.092773 -0.451904 0.878235 1445370949 0.091309 -0.073303 -0.424866 0.897644 1445370949 0.091309 -0.073303 -0.424866 0.897644 1445370949 0.091309 -0.073303 -0.424866 0.897644 1445370949 0.091309 -0.073303 -0.424866 0.897644 1445370949 0.091309 -0.073303 -0.424866 0.897644 1445370949 0.091309 -0.073303 -0.424866 0.897644 1445370949 0.091309 -0.073303 -0.424866 0.897644 1445370949 0.041260 -0.048462 -0.474487 0.877930 1445370949 0.041260 -0.048462 -0.474487 0.877930 1445370949 0.041260 -0.048462 -0.474487 0.877930 1445370949 0.041260 -0.048462 -0.474487 0.877930 1445370949 0.041260 -0.048462 -0.474487 0.877930 1445370949 0.041260 -0.048462 -0.474487 0.877930 1445370949 -0.041016 -0.035461 -0.537537 0.841492 1445370949 -0.041016 -0.035461 -0.537537 0.841492 1445370949 -0.041016 -0.035461 -0.537537 0.841492 1445370949 -0.041016 -0.035461 -0.537537 0.841492 1445370949 -0.041016 -0.035461 -0.537537 0.841492 1445370949 -0.041016 -0.035461 -0.537537 0.841492 1445370949 -0.164490 0.013000 -0.614624 0.771362 1445370949 -0.164490 0.013000 -0.614624 0.771362 1445370949 -0.164490 0.013000 -0.614624 0.771362 1445370949 -0.164490 0.013000 -0.614624 0.771362 1445370949 -0.164490 0.013000 -0.614624 0.771362 1445370949 -0.237488 0.071228 -0.690613 0.679443 1445370949 -0.237488 0.071228 -0.690613 0.679443 1445370949 -0.237488 0.071228 -0.690613 0.679443 1445370949 -0.237488 0.071228 -0.690613 0.679443 1445370949 -0.237488 0.071228 -0.690613 0.679443 1445370949 -0.237488 0.071228 -0.690613 0.679443 1445370949 -0.195984 0.077393 -0.697815 0.684570 1445370949 -0.195984 0.077393 -0.697815 0.684570 1445370949 -0.195984 0.077393 -0.697815 0.684570 1445370949 -0.195984 0.077393 -0.697815 0.684570 1445370949 -0.195984 0.077393 -0.697815 0.684570 1445370949 -0.195984 0.077393 -0.697815 0.684570 1445370949 -0.088135 0.039734 -0.675781 0.730774 1445370949 -0.088135 0.039734 -0.675781 0.730774 1445370949 -0.088135 0.039734 -0.675781 0.730774 1445370949 -0.088135 0.039734 -0.675781 0.730774 1445370949 -0.088135 0.039734 -0.675781 0.730774 1445370949 -0.088135 0.039734 -0.675781 0.730774 1445370949 0.043823 -0.027832 -0.619507 0.783264 1445370949 0.043823 -0.027832 -0.619507 0.783264 1445370949 0.043823 -0.027832 -0.619507 0.783264 1445370949 0.043823 -0.027832 -0.619507 0.783264 1445370949 0.043823 -0.027832 -0.619507 0.783264 1445370949 0.043823 -0.027832 -0.619507 0.783264 1445370949 0.043823 -0.027832 -0.619507 0.783264 1445370949 0.142761 -0.075623 -0.531494 0.831482 1445370949 0.142761 -0.075623 -0.531494 0.831482 1445370949 0.142761 -0.075623 -0.531494 0.831482 1445370949 0.142761 -0.075623 -0.531494 0.831482 1445370949 0.142761 -0.075623 -0.531494 0.831482 1445370949 0.142761 -0.075623 -0.531494 0.831482 1445370949 0.211182 -0.088623 -0.461670 0.856934 1445370949 0.211182 -0.088623 -0.461670 0.856934 1445370949 0.211182 -0.088623 -0.461670 0.856934 1445370949 0.211182 -0.088623 -0.461670 0.856934 1445370950 0.211182 -0.088623 -0.461670 0.856934 1445370950 0.211182 -0.088623 -0.461670 0.856934 1445370950 0.238892 -0.122253 -0.410706 0.871338 1445370950 0.238892 -0.122253 -0.410706 0.871338 1445370950 0.238892 -0.122253 -0.410706 0.871338 1445370950 0.238892 -0.122253 -0.410706 0.871338 1445370950 0.238892 -0.122253 -0.410706 0.871338 1445370950 0.238892 -0.122253 -0.410706 0.871338 1445370950 0.198730 -0.168884 -0.390381 0.882935 1445370950 0.198730 -0.168884 -0.390381 0.882935 1445370950 0.198730 -0.168884 -0.390381 0.882935 1445370950 0.198730 -0.168884 -0.390381 0.882935 1445370950 0.198730 -0.168884 -0.390381 0.882935 1445370950 0.198730 -0.168884 -0.390381 0.882935 1445370950 0.198730 -0.168884 -0.390381 0.882935 1445370950 0.167786 -0.179138 -0.427063 0.870239 1445370950 0.167786 -0.179138 -0.427063 0.870239 1445370950 0.167786 -0.179138 -0.427063 0.870239 1445370950 0.167786 -0.179138 -0.427063 0.870239 1445370950 0.167786 -0.179138 -0.427063 0.870239 1445370950 0.167786 -0.179138 -0.427063 0.870239 1445370950 0.140930 -0.151978 -0.388733 0.897705 1445370950 0.140930 -0.151978 -0.388733 0.897705 1445370950 0.140930 -0.151978 -0.388733 0.897705 1445370950 0.140930 -0.151978 -0.388733 0.897705 1445370950 0.140930 -0.151978 -0.388733 0.897705 1445370950 0.140930 -0.151978 -0.388733 0.897705 1445370950 0.140930 -0.151978 -0.388733 0.897705 1445370950 0.083191 -0.119263 -0.405029 0.902649 1445370950 0.083191 -0.119263 -0.405029 0.902649 1445370950 0.083191 -0.119263 -0.405029 0.902649 1445370950 0.083191 -0.119263 -0.405029 0.902649 1445370950 0.083191 -0.119263 -0.405029 0.902649 1445370950 0.083191 -0.119263 -0.405029 0.902649 1445370950 0.018982 -0.069702 -0.476685 0.876099 1445370950 0.018982 -0.069702 -0.476685 0.876099 1445370950 0.018982 -0.069702 -0.476685 0.876099 1445370950 0.018982 -0.069702 -0.476685 0.876099 1445370950 0.018982 -0.069702 -0.476685 0.876099 1445370950 0.018982 -0.069702 -0.476685 0.876099 1445370950 0.018982 -0.069702 -0.476685 0.876099 1445370950 -0.070740 -0.037598 -0.521484 0.849487 1445370950 -0.070740 -0.037598 -0.521484 0.849487 1445370950 -0.070740 -0.037598 -0.521484 0.849487 1445370950 -0.070740 -0.037598 -0.521484 0.849487 1445370950 -0.070740 -0.037598 -0.521484 0.849487 1445370950 -0.070740 -0.037598 -0.521484 0.849487 1445370950 -0.171387 0.007996 -0.590942 0.788269 1445370950 -0.171387 0.007996 -0.590942 0.788269 1445370950 -0.171387 0.007996 -0.590942 0.788269 1445370950 -0.171387 0.007996 -0.590942 0.788269 1445370950 -0.171387 0.007996 -0.590942 0.788269 1445370950 -0.171387 0.007996 -0.590942 0.788269 1445370950 -0.226379 0.046631 -0.687622 0.688293 1445370950 -0.226379 0.046631 -0.687622 0.688293 1445370950 -0.226379 0.046631 -0.687622 0.688293 1445370950 -0.226379 0.046631 -0.687622 0.688293 1445370950 -0.226379 0.046631 -0.687622 0.688293 1445370950 -0.226379 0.046631 -0.687622 0.688293 1445370950 -0.208252 0.032043 -0.706299 0.675842 1445370950 -0.208252 0.032043 -0.706299 0.675842 1445370950 -0.208252 0.032043 -0.706299 0.675842 1445370950 -0.208252 0.032043 -0.706299 0.675842 1445370950 -0.208252 0.032043 -0.706299 0.675842 1445370950 -0.208252 0.032043 -0.706299 0.675842 1445370950 -0.124084 -0.006531 -0.666565 0.735046 1445370950 -0.124084 -0.006531 -0.666565 0.735046 1445370950 -0.124084 -0.006531 -0.666565 0.735046 1445370950 -0.124084 -0.006531 -0.666565 0.735046 1445370950 -0.124084 -0.006531 -0.666565 0.735046 1445370950 -0.124084 -0.006531 -0.666565 0.735046 1445370950 -0.124084 -0.006531 -0.666565 0.735046 1445370950 -0.006165 -0.069519 -0.616882 0.783936 1445370950 -0.006165 -0.069519 -0.616882 0.783936 1445370950 -0.006165 -0.069519 -0.616882 0.783936 1445370950 -0.006165 -0.069519 -0.616882 0.783936 1445370950 -0.006165 -0.069519 -0.616882 0.783936 1445370950 -0.006165 -0.069519 -0.616882 0.783936 1445370950 0.098999 -0.123657 -0.539063 0.827209 1445370950 0.098999 -0.123657 -0.539063 0.827209 1445370950 0.098999 -0.123657 -0.539063 0.827209 1445370950 0.098999 -0.123657 -0.539063 0.827209 1445370950 0.098999 -0.123657 -0.539063 0.827209 1445370950 0.098999 -0.123657 -0.539063 0.827209 1445370950 0.098999 -0.123657 -0.539063 0.827209 1445370950 0.193604 -0.136719 -0.456665 0.857483 1445370950 0.193604 -0.136719 -0.456665 0.857483 1445370950 0.193604 -0.136719 -0.456665 0.857483 1445370950 0.193604 -0.136719 -0.456665 0.857483 1445370950 0.193604 -0.136719 -0.456665 0.857483 1445370950 0.193604 -0.136719 -0.456665 0.857483 1445370950 0.236633 -0.152100 -0.390991 0.876343 1445370950 0.236633 -0.152100 -0.390991 0.876343 1445370950 0.236633 -0.152100 -0.390991 0.876343 1445370950 
-0.314331 -0.590576 -0.098389 0.736755 1445370962 -0.314331 -0.590576 -0.098389 0.736755 1445370962 -0.314331 -0.590576 -0.098389 0.736755 1445370962 -0.314331 -0.590576 -0.098389 0.736755 1445370962 -0.337524 -0.594910 -0.115417 0.720337 1445370962 -0.337524 -0.594910 -0.115417 0.720337 1445370962 -0.337524 -0.594910 -0.115417 0.720337 1445370962 -0.337524 -0.594910 -0.115417 0.720337 1445370962 -0.337524 -0.594910 -0.115417 0.720337 1445370962 -0.337524 -0.594910 -0.115417 0.720337 1445370962 -0.357727 -0.593262 -0.136292 0.708130 1445370962 -0.357727 -0.593262 -0.136292 0.708130 1445370962 -0.357727 -0.593262 -0.136292 0.708130 1445370962 -0.357727 -0.593262 -0.136292 0.708130 1445370962 -0.357727 -0.593262 -0.136292 0.708130 1445370962 -0.357727 -0.593262 -0.136292 0.708130 1445370962 -0.370300 -0.593323 -0.157715 0.697144 1445370962 -0.370300 -0.593323 -0.157715 0.697144 1445370962 -0.370300 -0.593323 -0.157715 0.697144 1445370962 -0.370300 -0.593323 -0.157715 0.697144 1445370962 -0.370300 -0.593323 -0.157715 0.697144 1445370962 -0.370300 -0.593323 -0.157715 0.697144 1445370962 -0.370300 -0.593323 -0.157715 0.697144 1445370962 -0.390747 -0.591797 -0.187683 0.679626 1445370962 -0.390747 -0.591797 -0.187683 0.679626 1445370962 -0.390747 -0.591797 -0.187683 0.679626 1445370962 -0.390747 -0.591797 -0.187683 0.679626 1445370962 -0.390747 -0.591797 -0.187683 0.679626 1445370963 -0.390747 -0.591797 -0.187683 0.679626 1445370963 -0.417786 -0.580933 -0.226196 0.660950 1445370963 -0.417786 -0.580933 -0.226196 0.660950 1445370963 -0.417786 -0.580933 -0.226196 0.660950 1445370963 -0.417786 -0.580933 -0.226196 0.660950 1445370963 -0.417786 -0.580933 -0.226196 0.660950 1445370963 -0.417786 -0.580933 -0.226196 0.660950 1445370963 -0.433533 -0.569885 -0.261047 0.647461 1445370963 -0.433533 -0.569885 -0.261047 0.647461 1445370963 -0.433533 -0.569885 -0.261047 0.647461 1445370963 -0.433533 -0.569885 -0.261047 0.647461 1445370963 -0.433533 -0.569885 -0.261047 0.647461 1445370963 -0.433533 -0.569885 -0.261047 0.647461 1445370963 -0.414917 -0.569641 -0.281250 0.651367 1445370963 -0.414917 -0.569641 -0.281250 0.651367 1445370963 -0.414917 -0.569641 -0.281250 0.651367 1445370963 -0.414917 -0.569641 -0.281250 0.651367 1445370963 -0.396423 -0.571655 -0.292053 0.656372 1445370963 -0.396423 -0.571655 -0.292053 0.656372 1445370963 -0.396423 -0.571655 -0.292053 0.656372 1445370963 -0.396423 -0.571655 -0.292053 0.656372 1445370963 -0.396423 -0.571655 -0.292053 0.656372 1445370963 -0.396423 -0.571655 -0.292053 0.656372 1445370963 -0.396423 -0.571655 -0.292053 0.656372 1445370963 -0.409180 -0.561890 -0.311035 0.648193 1445370963 -0.409180 -0.561890 -0.311035 0.648193 1445370963 -0.409180 -0.561890 -0.311035 0.648193 1445370963 -0.409180 -0.561890 -0.311035 0.648193 1445370963 -0.409180 -0.561890 -0.311035 0.648193 1445370963 -0.409180 -0.561890 -0.311035 0.648193 1445370963 -0.399719 -0.575806 -0.273926 0.658569 1445370963 -0.399719 -0.575806 -0.273926 0.658569 1445370963 -0.399719 -0.575806 -0.273926 0.658569 1445370963 -0.399719 -0.575806 -0.273926 0.658569 1445370963 -0.399719 -0.575806 -0.273926 0.658569 1445370963 -0.399719 -0.575806 -0.273926 0.658569 1445370963 -0.391968 -0.591858 -0.217651 0.669861 1445370963 -0.391968 -0.591858 -0.217651 0.669861 1445370963 -0.391968 -0.591858 -0.217651 0.669861 1445370963 -0.391968 -0.591858 -0.217651 0.669861 1445370963 -0.391968 -0.591858 -0.217651 0.669861 1445370963 -0.391968 -0.591858 -0.217651 0.669861 1445370963 -0.391968 -0.591858 -0.217651 0.669861 1445370963 -0.388000 -0.597229 -0.178894 0.678772 1445370963 -0.388000 -0.597229 -0.178894 0.678772 1445370963 -0.388000 -0.597229 -0.178894 0.678772 1445370963 -0.388000 -0.597229 -0.178894 0.678772 1445370963 -0.388000 -0.597229 -0.178894 0.678772 1445370963 -0.388000 -0.597229 -0.178894 0.678772 1445370963 -0.364380 -0.591431 -0.148376 0.703857 1445370963 -0.364380 -0.591431 -0.148376 0.703857 1445370963 -0.364380 -0.591431 -0.148376 0.703857 1445370963 -0.364380 -0.591431 -0.148376 0.703857 1445370963 -0.364380 -0.591431 -0.148376 0.703857 1445370963 -0.364380 -0.591431 -0.148376 0.703857 1445370963 -0.364380 -0.591431 -0.148376 0.703857 1445370963 -0.341675 -0.583191 -0.130066 0.725403 1445370963 -0.341675 -0.583191 -0.130066 0.725403 1445370963 -0.341675 -0.583191 -0.130066 0.725403 1445370963 -0.341675 -0.583191 -0.130066 0.725403 1445370963 -0.341675 -0.583191 -0.130066 0.725403 1445370963 -0.341675 -0.583191 -0.130066 0.725403 1445370963 -0.319641 -0.575989 -0.107727 0.744629 1445370963 -0.319641 -0.575989 -0.107727 0.744629 1445370963 -0.319641 -0.575989 -0.107727 0.744629 1445370963 -0.319641 -0.575989 -0.107727 0.744629 1445370963 -0.319641 -0.575989 -0.107727 0.744629 1445370963 -0.319641 -0.575989 -0.107727 0.744629 1445370963 -0.300537 -0.571228 -0.096191 0.757751 1445370963 -0.300537 -0.571228 -0.096191 0.757751 1445370963 -0.300537 -0.571228 -0.096191 0.757751 1445370963 -0.300537 -0.571228 -0.096191 0.757751 1445370963 -0.300537 -0.571228 -0.096191 0.757751 1445370963 -0.300537 -0.571228 -0.096191 0.757751 1445370963 -0.283569 -0.569031 -0.104309 0.764771 1445370963 -0.283569 -0.569031 -0.104309 0.764771 1445370963 -0.283569 -0.569031 -0.104309 0.764771 1445370963 -0.283569 -0.569031 -0.104309 0.764771 1445370963 -0.283569 -0.569031 -0.104309 0.764771 1445370963 -0.283569 -0.569031 -0.104309 0.764771 1445370963 -0.283569 -0.569031 -0.104309 0.764771 1445370963 -0.284241 -0.566833 -0.146301 0.759277 1445370963 -0.284241 -0.566833 -0.146301 0.759277 1445370963 -0.284241 -0.566833 -0.146301 0.759277 1445370963 -0.284241 -0.566833 -0.146301 0.759277 1445370963 -0.284241 -0.566833 -0.146301 0.759277 1445370963 -0.284241 -0.566833 -0.146301 0.759277 1445370963 -0.288696 -0.567444 -0.193115 0.746582 1445370963 -0.288696 -0.567444 -0.193115 0.746582 1445370963 -0.288696 -0.567444 -0.193115 0.746582 1445370963 -0.288696 -0.567444 -0.193115 0.746582 1445370963 -0.288696 -0.567444 -0.193115 0.746582 1445370963 -0.288696 -0.567444 -0.193115 0.746582 1445370963 -0.298706 -0.571899 -0.231323 0.728149 1445370963 -0.298706 -0.571899 -0.231323 0.728149 1445370963 -0.298706 -0.571899 -0.231323 0.728149 1445370963 -0.298706 -0.571899 -0.231323 0.728149 1445370963 -0.298706 -0.571899 -0.231323 0.728149 1445370963 -0.324219 -0.572510 -0.273926 0.701538 1445370963 -0.324219 -0.572510 -0.273926 0.701538 1445370963 -0.324219 -0.572510 -0.273926 0.701538 1445370963 -0.324219 -0.572510 -0.273926 0.701538 1445370963 -0.324219 -0.572510 -0.273926 0.701538 1445370963 -0.324219 -0.572510 -0.273926 0.701538 1445370963 -0.370361 -0.568665 -0.317078 0.662537 1445370963 -0.370361 -0.568665 -0.317078 0.662537 1445370963 -0.370361 -0.568665 -0.317078 0.662537 1445370963 -0.370361 -0.568665 -0.317078 0.662537 1445370963 -0.370361 -0.568665 -0.317078 0.662537 1445370963 -0.370361 -0.568665 -0.317078 0.662537 1445370964 -0.370361 -0.568665 -0.317078 0.662537 1445370964 -0.411743 -0.561401 -0.346313 0.628845 1445370964 -0.411743 -0.561401 -0.346313 0.628845 1445370964 -0.411743 -0.561401 -0.346313 0.628845 1445370964 -0.411743 -0.561401 -0.346313 0.628845 1445370964 -0.411743 -0.561401 -0.346313 0.628845 1445370964 -0.420776 -0.588440 -0.315857 0.613953 1445370964 -0.420776 -0.588440 -0.315857 0.613953 1445370964 -0.420776 -0.588440 -0.315857 0.613953 1445370964 -0.420776 -0.588440 -0.315857 0.613953 1445370964 -0.420776 -0.588440 -0.315857 0.613953 1445370964 -0.420776 -0.588440 -0.315857 0.613953 1445370964 -0.431702 -0.601501 -0.259277 0.620239 1445370964 -0.431702 -0.601501 -0.259277 0.620239 1445370964 -0.431702 -0.601501 -0.259277 0.620239 1445370964 -0.431702 -0.601501 -0.259277 0.620239 1445370964 -0.468079 -0.575500 -0.247192 0.623413 1445370964 -0.468079 -0.575500 -0.247192 0.623413 1445370964 -0.468079 -0.575500 -0.247192 0.623413 1445370964 -0.468079 -0.575500 -0.247192 0.623413 1445370964 -0.468079 -0.575500 -0.247192 0.623413 1445370964 -0.468079 -0.575500 -0.247192 0.623413 1445370964 -0.468079 -0.575500 -0.247192 0.623413 1445370964 -0.437561 -0.579163 -0.177429 0.664551 1445370964 -0.437561 -0.579163 -0.177429 0.664551 1445370964 -0.437561 -0.579163 -0.177429 0.664551 1445370964 -0.437561 -0.579163 -0.177429 0.664551 1445370964 -0.437561 -0.579163 -0.177429 0.664551 1445370964 -0.437561 -0.579163 -0.177429 0.664551 1445370964 -0.396545 -0.597473 -0.087769 0.691467 1445370964 -0.396545 -0.597473 -0.087769 0.691467 1445370964 -0.396545 -0.597473 -0.087769 0.691467 1445370964 -0.396545 -0.597473 -0.087769 0.691467 1445370964 -0.396545 -0.597473 -0.087769 0.691467 1445370964 -0.396545 -0.597473 -0.087769 0.691467 1445370964 -0.368286 -0.603210 -0.035950 0.706543 1445370964 -0.368286 -0.603210 -0.035950 0.706543 1445370964 -0.368286 -0.603210 -0.035950 0.706543 1445370964 -0.368286 -0.603210 -0.035950 0.706543 1445370964 -0.368286 -0.603210 -0.035950 0.706543 1445370964 -0.368286 -0.603210 -0.035950 0.706543 1445370964 -0.328918 -0.616943 -0.003052 0.714966 1445370964 -0.328918 -0.616943 -0.003052 0.714966 1445370964 -0.328918 -0.616943 -0.003052 0.714966 1445370964 -0.328918 -0.616943 -0.003052 0.714966 1445370964 -0.328918 -0.616943 -0.003052 0.714966 1445370964 -0.328918 -0.616943 -0.003052 0.714966 1445370964 -0.323547 -0.621033 0.007019 0.713867 1445370964 -0.323547 -0.621033 0.007019 0.713867 1445370964 -0.323547 -0.621033 0.007019 0.713867 1445370964 -0.323547 -0.621033 0.007019 0.713867 1445370964 -0.323547 -0.621033 0.007019 0.713867 1445370964 -0.323547 -0.621033 0.007019 0.713867 1445370964 -0.323547 -0.621033 0.007019 0.713867 1445370964 -0.329224 -0.614685 -0.017334 0.716614 1445370964 -0.329224 -0.614685 -0.017334 0.716614 1445370964 -0.329224 -0.614685 -0.017334 0.716614 1445370964 -0.329224 -0.614685 -0.017334 0.716614 1445370964 -0.329224 -0.614685 -0.017334 0.716614 1445370964 -0.329224 -0.614685 -0.017334 0.716614 1445370964 -0.360657 -0.592468 -0.074524 0.716492 1445370964 -0.360657 -0.592468 -0.074524 0.716492 1445370964 -0.360657 -0.592468 -0.074524 0.716492 1445370964 -0.360657 -0.592468 -0.074524 0.716492 1445370964 -0.360657 -0.592468 -0.074524 0.716492 1445370964 -0.360657 -0.592468 -0.074524 0.716492 1445370964 -0.384338 -0.575623 -0.142883 0.707458 1445370964 -0.384338 -0.575623 -0.142883 0.707458 1445370964 -0.384338 -0.575623 -0.142883 0.707458 1445370964 -0.384338 -0.575623 -0.142883 0.707458 1445370964 -0.384338 -0.575623 -0.142883 0.707458 1445370964 -0.384338 -0.575623 -0.142883 0.707458 1445370964 -0.384338 -0.575623 -0.142883 0.707458 1445370964 -0.396484 -0.571167 -0.198059 0.690918 1445370964 -0.396484 -0.571167 -0.198059 0.690918 1445370964 -0.396484 -0.571167 -0.198059 0.690918 1445370964 -0.396484 -0.571167 -0.198059 0.690918 1445370964 -0.396484 -0.571167 -0.198059 0.690918 1445370964 -0.396484 -0.571167 -0.198059 0.690918 1445370964 -0.411499 -0.563843 -0.250366 0.670898 1445370964 -0.411499 -0.563843 -0.250366 0.670898 1445370964 -0.411499 -0.563843 -0.250366 0.670898 1445370964 -0.411499 -0.563843 -0.250366 0.670898 1445370964 -0.411499 -0.563843 -0.250366 0.670898 1445370964 -0.411499 -0.563843 -0.250366 0.670898 1445370964 -0.454163 -0.541931 -0.297363 0.641663 1445370964 -0.454163 -0.541931 -0.297363 0.641663 1445370964 -0.454163 -0.541931 -0.297363 0.641663 1445370964 -0.454163 -0.541931 -0.297363 0.641663 1445370964 -0.454163 -0.541931 -0.297363 0.641663 1445370964 -0.454163 -0.541931 -0.297363 0.641663 1445370964 -0.454163 -0.541931 -0.297363 0.641663 1445370964 -0.500488 -0.518738 -0.328613 0.610291 1445370964 -0.500488 -0.518738 -0.328613 0.610291 1445370964 -0.500488 -0.518738 -0.328613 0.610291 1445370964 -0.500488 -0.518738 -0.328613 0.610291 1445370964 -0.500488 -0.518738 -0.328613 0.610291 1445370964 -0.500488 -0.518738 -0.328613 0.610291 1445370964 -0.514282 -0.521484 -0.299316 0.611511 1445370964 -0.514282 -0.521484 -0.299316 0.611511 1445370964 -0.514282 -0.521484 -0.299316 0.611511 1445370964 -0.514282 -0.521484 -0.299316 0.611511 1445370964 -0.514282 -0.521484 -0.299316 0.611511 1445370964 -0.514282 -0.521484 -0.299316 0.611511 1445370964 -0.527466 -0.532227 -0.261169 0.608582 1445370964 -0.527466 -0.532227 -0.261169 0.608582 1445370964 -0.527466 -0.532227 -0.261169 0.608582 1445370964 -0.527466 -0.532227 -0.261169 0.608582 1445370964 -0.527466 -0.532227 -0.261169 0.608582 1445370964 -0.527466 -0.532227 -0.261169 0.608582 1445370965 -0.532410 -0.536316 -0.229126 0.613586 1445370965 -0.532410 -0.536316 -0.229126 0.613586 1445370965 -0.532410 -0.536316 -0.229126 0.613586 1445370965 -0.532410 -0.536316 -0.229126 0.613586 1445370965 -0.532410 -0.536316 -0.229126 0.613586 1445370965 -0.532410 -0.536316 -0.229126 0.613586 1445370965 -0.532410 -0.536316 -0.229126 0.613586 1445370965 -0.504517 -0.553528 -0.185120 0.636292 1445370965 -0.504517 -0.553528 -0.185120 0.636292 1445370965 -0.504517 -0.553528 -0.185120 0.636292 1445370965 -0.504517 -0.553528 -0.185120 0.636292 1445370965 -0.504517 -0.553528 -0.185120 0.636292 1445370965 -0.460266 -0.578979 -0.121277 0.661987 1445370965 -0.460266 -0.578979 -0.121277 0.661987 1445370965 -0.460266 -0.578979 -0.121277 0.661987 1445370965 -0.460266 -0.578979 -0.121277 0.661987 1445370965 -0.460266 -0.578979 -0.121277 0.661987 1445370965 -0.460266 -0.578979 -0.121277 0.661987 1445370965 -0.419800 -0.581421 -0.075073 0.692932 1445370965 -0.419800 -0.581421 -0.075073 0.692932 1445370965 -0.419800 -0.581421 -0.075073 0.692932 1445370965 -0.419800 -0.581421 -0.075073 0.692932 1445370965 -0.419800 -0.581421 -0.075073 0.692932 1445370965 -0.419800 -0.581421 -0.075073 0.692932 1445370965 -0.419800 -0.581421 -0.075073 0.692932 1445370965 -0.390320 -0.571106 -0.045105 0.720764 1445370965 -0.390320 -0.571106 -0.045105 0.720764 1445370965 -0.390320 -0.571106 -0.045105 0.720764 1445370965 -0.390320 -0.571106 -0.045105 0.720764 1445370965 -0.390320 -0.571106 -0.045105 0.720764 1445370965 -0.390320 -0.571106 -0.045105 0.720764 1445370965 -0.393860 -0.553345 -0.061035 0.731445 1445370965 -0.393860 -0.553345 -0.061035 0.731445 1445370965 -0.393860 -0.553345 -0.061035 0.731445 1445370965 -0.393860 -0.553345 -0.061035 0.731445 1445370965 -0.393860 -0.553345 -0.061035 0.731445 1445370965 -0.393860 -0.553345 -0.061035 0.731445 1445370965 -0.393860 -0.553345 -0.061035 0.731445 1445370965 -0.444031 -0.526550 -0.145874 0.710144 1445370965 -0.444031 -0.526550 -0.145874 0.710144 1445370965 -0.444031 -0.526550 -0.145874 0.710144 1445370965 -0.444031 -0.526550 -0.145874 0.710144 1445370965 -0.444031 -0.526550 -0.145874 0.710144 1445370965 -0.444031 -0.526550 -0.145874 0.710144 1445370965 -0.467896 -0.518372 -0.220337 0.681091 1445370965 -0.467896 -0.518372 -0.220337 0.681091 1445370965 -0.467896 -0.518372 -0.220337 0.681091 1445370965 -0.467896 -0.518372 -0.220337 0.681091 1445370965 -0.467896 -0.518372 -0.220337 0.681091 1445370965 -0.472290 -0.528015 -0.272278 0.651184 1445370965 -0.472290 -0.528015 -0.272278 0.651184 1445370965 -0.472290 -0.528015 -0.272278 0.651184 1445370965 -0.472290 -0.528015 -0.272278 0.651184 1445370965 -0.472290 -0.528015 -0.272278 0.651184 1445370965 -0.472290 -0.528015 -0.272278 0.651184 1445370965 -0.478088 -0.535645 -0.322205 0.617004 1445370965 -0.478088 -0.535645 -0.322205 0.617004 1445370965 -0.478088 -0.535645 -0.322205 0.617004 1445370965 -0.478088 -0.535645 -0.322205 0.617004 1445370965 -0.478088 -0.535645 -0.322205 0.617004 1445370965 -0.478088 -0.535645 -0.322205 0.617004 1445370965 -0.490662 -0.534058 -0.360840 0.586426 1445370965 -0.490662 -0.534058 -0.360840 0.586426 1445370965 -0.490662 -0.534058 -0.360840 0.586426 1445370965 -0.490662 -0.534058 -0.360840 0.586426 1445370965 -0.490662 -0.534058 -0.360840 0.586426 1445370965 -0.490662 -0.534058 -0.360840 0.586426 1445370965 -0.490662 -0.534058 -0.360840 0.586426 1445370965 -0.510254 -0.527100 -0.383362 0.561157 1445370965 -0.510254 -0.527100 -0.383362 0.561157 1445370965 -0.510254 -0.527100 -0.383362 0.561157 1445370965 -0.510254 -0.527100 -0.383362 0.561157 1445370965 -0.510254 -0.527100 -0.383362 0.561157 1445370965 -0.510254 -0.527100 -0.383362 0.561157 1445370965 -0.522034 -0.526367 -0.371277 0.559082 1445370965 -0.522034 -0.526367 -0.371277 0.559082 1445370965 -0.522034 -0.526367 -0.371277 0.559082 1445370965 -0.522034 -0.526367 -0.371277 0.559082 1445370965 -0.522034 -0.526367 -0.371277 0.559082 1445370965 -0.522034 -0.526367 -0.371277 0.559082 1445370965 -0.514343 -0.536743 -0.334839 0.579041 1445370965 -0.514343 -0.536743 -0.334839 0.579041 1445370965 -0.514343 -0.536743 -0.334839 0.579041 1445370965 -0.514343 -0.536743 -0.334839 0.579041 1445370965 -0.514343 -0.536743 -0.334839 0.579041 1445370965 -0.514343 -0.536743 -0.334839 0.579041 1445370965 -0.483398 -0.566467 -0.283813 0.604065 1445370965 -0.483398 -0.566467 -0.283813 0.604065 1445370965 -0.483398 -0.566467 -0.283813 0.604065 1445370965 -0.483398 -0.566467 -0.283813 0.604065 1445370965 -0.483398 -0.566467 -0.283813 0.604065 1445370965 -0.483398 -0.566467 -0.283813 0.604065 1445370965 -0.437378 -0.607300 -0.214294 0.627686 1445370965 -0.437378 -0.607300 -0.214294 0.627686 1445370965 -0.437378 -0.607300 -0.214294 0.627686 1445370965 -0.437378 -0.607300 -0.214294 0.627686 1445370965 -0.437378 -0.607300 -0.214294 0.627686 1445370965 -0.437378 -0.607300 -0.214294 0.627686 1445370965 -0.406433 -0.623413 -0.151794 0.650513 1445370965 -0.406433 -0.623413 -0.151794 0.650513 1445370965 -0.406433 -0.623413 -0.151794 0.650513 1445370965 -0.406433 -0.623413 -0.151794 0.650513 1445370965 -0.406433 -0.623413 -0.151794 0.650513 1445370965 -0.406433 -0.623413 -0.151794 0.650513 1445370965 -0.411438 -0.604309 -0.135559 0.668762 1445370965 -0.411438 -0.604309 -0.135559 0.668762 1445370965 -0.411438 -0.604309 -0.135559 0.668762 1445370965 -0.411438 -0.604309 -0.135559 0.668762 1445370965 -0.411438 -0.604309 -0.135559 0.668762 1445370965 -0.411438 -0.604309 -0.135559 0.668762 1445370965 -0.397400 -0.591370 -0.106567 0.693542 1445370966 -0.397400 -0.591370 -0.106567 0.693542 1445370966 -0.397400 -0.591370 -0.106567 0.693542 1445370966 -0.397400 -0.591370 -0.106567 0.693542 1445370966 -0.397400 -0.591370 -0.106567 0.693542 1445370966 -0.392578 -0.583496 -0.105164 0.703125 1445370966 -0.392578 -0.583496 -0.105164 0.703125 1445370966 -0.392578 -0.583496 -0.105164 0.703125 1445370966 -0.392578 -0.583496 -0.105164 0.703125 1445370966 -0.392578 -0.583496 -0.105164 0.703125 1445370966 -0.392578 -0.583496 -0.105164 0.703125 1445370966 -0.427429 -0.568665 -0.169617 0.682068 1445370966 -0.427429 -0.568665 -0.169617 0.682068 1445370966 -0.427429 -0.568665 -0.169617 0.682068 1445370966 -0.427429 -0.568665 -0.169617 0.682068 1445370966 -0.427429 -0.568665 -0.169617 0.682068 1445370966 -0.427429 -0.568665 -0.169617 0.682068 1445370966 -0.427429 -0.568665 -0.169617 0.682068 1445370966 -0.459473 -0.557495 -0.228088 0.652771 1445370966 -0.459473 -0.557495 -0.228088 0.652771 1445370966 -0.459473 -0.557495 -0.228088 0.652771 1445370966 -0.459473 -0.557495 -0.228088 0.652771 1445370966 -0.459473 -0.557495 -0.228088 0.652771 1445370966 -0.459473 -0.557495 -0.228088 0.652771 1445370966 -0.473083 -0.542725 -0.280029 0.635071 1445370966 -0.473083 -0.542725 -0.280029 0.635071 1445370966 -0.473083 -0.542725 -0.280029 0.635071 1445370966 -0.473083 -0.542725 -0.280029 0.635071 1445370966 -0.473083 -0.542725 -0.280029 0.635071 1445370966 -0.473083 -0.542725 -0.280029 0.635071 1445370966 -0.470947 -0.535706 -0.318542 0.624390 1445370966 -0.470947 -0.535706 -0.318542 0.624390 1445370966 -0.470947 -0.535706 -0.318542 0.624390 1445370966 -0.470947 -0.535706 -0.318542 0.624390 1445370966 -0.470947 -0.535706 -0.318542 0.624390 1445370966 -0.470947 -0.535706 -0.318542 0.624390 1445370966 -0.466064 -0.529114 -0.349426 0.617065 1445370966 -0.466064 -0.529114 -0.349426 0.617065 1445370966 -0.466064 -0.529114 -0.349426 0.617065 1445370966 -0.466064 -0.529114 -0.349426 0.617065 1445370966 -0.466064 -0.529114 -0.349426 0.617065 1445370966 -0.466064 -0.529114 -0.349426 0.617065 1445370966 -0.479797 -0.517578 -0.369263 0.604675 1445370966 -0.479797 -0.517578 -0.369263 0.604675 1445370966 -0.479797 -0.517578 -0.369263 0.604675 1445370966 -0.479797 -0.517578 -0.369263 0.604675 1445370966 -0.479797 -0.517578 -0.369263 0.604675 1445370966 -0.479797 -0.517578 -0.369263 0.604675 1445370966 -0.479797 -0.517578 -0.369263 0.604675 1445370966 -0.514160 -0.506165 -0.397461 0.566956 1445370966 -0.514160 -0.506165 -0.397461 0.566956 1445370966 -0.514160 -0.506165 -0.397461 0.566956 1445370966 -0.514160 -0.506165 -0.397461 0.566956 1445370966 -0.514160 -0.506165 -0.397461 0.566956 1445370966 -0.514160 -0.506165 -0.397461 0.566956 1445370966 -0.513672 -0.529053 -0.368408 0.566162 1445370966 -0.513672 -0.529053 -0.368408 0.566162 1445370966 -0.513672 -0.529053 -0.368408 0.566162 1445370966 -0.513672 -0.529053 -0.368408 0.566162 1445370966 -0.513672 -0.529053 -0.368408 0.566162 1445370966 -0.513672 -0.529053 -0.368408 0.566162 1445370966 -0.513672 -0.529053 -0.368408 0.566162 1445370966 -0.493347 -0.563354 -0.309937 0.585815 1445370966 -0.493347 -0.563354 -0.309937 0.585815 1445370966 -0.493347 -0.563354 -0.309937 0.585815 1445370966 -0.493347 -0.563354 -0.309937 0.585815 1445370966 -0.493347 -0.563354 -0.309937 0.585815 1445370966 -0.493347 -0.563354 -0.309937 0.585815 1445370966 -0.447998 -0.604004 -0.238525 0.614502 1445370966 -0.447998 -0.604004 -0.238525 0.614502 1445370966 -0.447998 -0.604004 -0.238525 0.614502 1445370966 -0.447998 -0.604004 -0.238525 0.614502 1445370966 -0.447998 -0.604004 -0.238525 0.614502 1445370966 -0.447998 -0.604004 -0.238525 0.614502 1445370966 -0.390503 -0.633911 -0.162231 0.647583 1445370966 -0.390503 -0.633911 -0.162231 0.647583 1445370966 -0.390503 -0.633911 -0.162231 0.647583 1445370966 -0.390503 -0.633911 -0.162231 0.647583 1445370966 -0.390503 -0.633911 -0.162231 0.647583 1445370966 -0.390503 -0.633911 -0.162231 0.647583 1445370966 -0.340515 -0.649536 -0.090515 0.673767 1445370966 -0.340515 -0.649536 -0.090515 0.673767 1445370966 -0.340515 -0.649536 -0.090515 0.673767 1445370966 -0.340515 -0.649536 -0.090515 0.673767 1445370966 -0.340515 -0.649536 -0.090515 0.673767 1445370966 -0.340515 -0.649536 -0.090515 0.673767 1445370966 -0.326538 -0.643066 -0.050720 0.690857 1445370966 -0.326538 -0.643066 -0.050720 0.690857 1445370966 -0.326538 -0.643066 -0.050720 0.690857 1445370966 -0.326538 -0.643066 -0.050720 0.690857 1445370966 -0.326538 -0.643066 -0.050720 0.690857 1445370966 -0.326538 -0.643066 -0.050720 0.690857 1445370966 -0.333679 -0.628174 -0.044067 0.701538 1445370966 -0.333679 -0.628174 -0.044067 0.701538 1445370966 -0.333679 -0.628174 -0.044067 0.701538 1445370966 -0.333679 -0.628174 -0.044067 0.701538 1445370966 -0.333679 -0.628174 -0.044067 0.701538 1445370966 -0.333679 -0.628174 -0.044067 0.701538 1445370966 -0.333679 -0.628174 -0.044067 0.701538 1445370966 -0.348206 -0.619202 -0.087097 0.698364 1445370966 -0.348206 -0.619202 -0.087097 0.698364 1445370966 -0.348206 -0.619202 -0.087097 0.698364 1445370966 -0.348206 -0.619202 -0.087097 0.698364 1445370966 -0.348206 -0.619202 -0.087097 0.698364 1445370966 -0.348206 -0.619202 -0.087097 0.698364 1445370966 -0.383972 -0.604736 -0.157898 0.679688 1445370966 -0.383972 -0.604736 -0.157898 0.679688 1445370966 -0.383972 -0.604736 -0.157898 0.679688 1445370966 -0.383972 -0.604736 -0.157898 0.679688 1445370966 -0.383972 -0.604736 -0.157898 0.679688 1445370966 -0.383972 -0.604736 -0.157898 0.679688 1445370966 -0.429810 -0.586243 -0.232056 0.646362 1445370966 -0.429810 -0.586243 -0.232056 0.646362 1445370967 -0.429810 -0.586243 -0.232056 0.646362 1445370967 -0.429810 -0.586243 -0.232056 0.646362 1445370967 -0.429810 -0.586243 -0.232056 0.646362 1445370967 -0.429810 -0.586243 -0.232056 0.646362 1445370967 -0.454529 -0.578918 -0.277832 0.617371 1445370967 -0.454529 -0.578918 -0.277832 0.617371 1445370967 -0.454529 -0.578918 -0.277832 0.617371 1445370967 -0.454529 -0.578918 -0.277832 0.617371 1445370967 -0.454529 -0.578918 -0.277832 0.617371 1445370967 -0.454529 -0.578918 -0.277832 0.617371 1445370967 -0.454529 -0.578918 -0.277832 0.617371 1445370967 -0.466187 -0.578186 -0.312927 0.592041 1445370967 -0.466187 -0.578186 -0.312927 0.592041 1445370967 -0.466187 -0.578186 -0.312927 0.592041 1445370967 -0.466187 -0.578186 -0.312927 0.592041 1445370967 -0.466187 -0.578186 -0.312927 0.592041 1445370967 -0.466187 -0.578186 -0.312927 0.592041 1445370967 -0.493225 -0.562134 -0.343201 0.568298 1445370967 -0.493225 -0.562134 -0.343201 0.568298 1445370967 -0.493225 -0.562134 -0.343201 0.568298 1445370967 -0.493225 -0.562134 -0.343201 0.568298 1445370967 -0.493225 -0.562134 -0.343201 0.568298 1445370967 -0.493225 -0.562134 -0.343201 0.568298 1445370967 -0.493225 -0.562134 -0.343201 0.568298 1445370967 -0.529175 -0.543823 -0.364807 0.539612 1445370967 -0.529175 -0.543823 -0.364807 0.539612 1445370967 -0.529175 -0.543823 -0.364807 0.539612 1445370967 -0.529175 -0.543823 -0.364807 0.539612 1445370967 -0.529175 -0.543823 -0.364807 0.539612 1445370967 -0.529175 -0.543823 -0.364807 0.539612 1445370967 -0.532837 -0.544067 -0.357544 0.540588 1445370967 -0.532837 -0.544067 -0.357544 0.540588 1445370967 -0.532837 -0.544067 -0.357544 0.540588 1445370967 -0.532837 -0.544067 -0.357544 0.540588 1445370967 -0.532837 -0.544067 -0.357544 0.540588 1445370967 -0.532837 -0.544067 -0.357544 0.540588 1445370967 -0.522644 -0.553894 -0.327393 0.559326 1445370967 -0.522644 -0.553894 -0.327393 0.559326 1445370967 -0.522644 -0.553894 -0.327393 0.559326 1445370967 -0.522644 -0.553894 -0.327393 0.559326 1445370967 -0.522644 -0.553894 -0.327393 0.559326 1445370967 -0.522644 -0.553894 -0.327393 0.559326 1445370967 -0.495483 -0.571777 -0.285645 0.588196 1445370967 -0.495483 -0.571777 -0.285645 0.588196 1445370967 -0.495483 -0.571777 -0.285645 0.588196 1445370967 -0.495483 -0.571777 -0.285645 0.588196 1445370967 -0.495483 -0.571777 -0.285645 0.588196 1445370967 -0.495483 -0.571777 -0.285645 0.588196 1445370967 -0.495483 -0.571777 -0.285645 0.588196 1445370967 -0.436218 -0.601501 -0.213013 0.634521 1445370967 -0.436218 -0.601501 -0.213013 0.634521 1445370967 -0.436218 -0.601501 -0.213013 0.634521 1445370967 -0.436218 -0.601501 -0.213013 0.634521 1445370967 -0.436218 -0.601501 -0.213013 0.634521 1445370967 -0.376709 -0.622253 -0.125732 0.674622 1445370967 -0.376709 -0.622253 -0.125732 0.674622 1445370967 -0.376709 -0.622253 -0.125732 0.674622 1445370967 -0.376709 -0.622253 -0.125732 0.674622 1445370967 -0.376709 -0.622253 -0.125732 0.674622 1445370967 -0.376709 -0.622253 -0.125732 0.674622 1445370967 -0.339294 -0.616760 -0.062744 0.707520 1445370967 -0.339294 -0.616760 -0.062744 0.707520 1445370967 -0.339294 -0.616760 -0.062744 0.707520 1445370967 -0.339294 -0.616760 -0.062744 0.707520 1445370967 -0.339294 -0.616760 -0.062744 0.707520 1445370967 -0.339294 -0.616760 -0.062744 0.707520 1445370967 -0.333862 -0.599731 -0.042542 0.725952 1445370967 -0.333862 -0.599731 -0.042542 0.725952 1445370967 -0.333862 -0.599731 -0.042542 0.725952 1445370967 -0.333862 -0.599731 -0.042542 0.725952 1445370967 -0.333862 -0.599731 -0.042542 0.725952 1445370967 -0.350281 -0.593567 -0.068909 0.721313 1445370967 -0.350281 -0.593567 -0.068909 0.721313 1445370967 -0.350281 -0.593567 -0.068909 0.721313 1445370967 -0.350281 -0.593567 -0.068909 0.721313 1445370967 -0.350281 -0.593567 -0.068909 0.721313 1445370967 -0.350281 -0.593567 -0.068909 0.721313 1445370967 -0.389526 -0.593323 -0.124878 0.693298 1445370967 -0.389526 -0.593323 -0.124878 0.693298 1445370967 -0.389526 -0.593323 -0.124878 0.693298 1445370967 -0.389526 -0.593323 -0.124878 0.693298 1445370967 -0.389526 -0.593323 -0.124878 0.693298 1445370967 -0.389526 -0.593323 -0.124878 0.693298 1445370967 -0.389526 -0.593323 -0.124878 0.693298 1445370967 -0.437134 -0.585449 -0.219360 0.646606 1445370967 -0.437134 -0.585449 -0.219360 0.646606 1445370967 -0.437134 -0.585449 -0.219360 0.646606 1445370967 -0.437134 -0.585449 -0.219360 0.646606 1445370967 -0.437134 -0.585449 -0.219360 0.646606 1445370967 -0.437134 -0.585449 -0.219360 0.646606 1445370967 -0.457886 -0.590332 -0.283386 0.601318 1445370967 -0.457886 -0.590332 -0.283386 0.601318 1445370967 -0.457886 -0.590332 -0.283386 0.601318 1445370967 -0.457886 -0.590332 -0.283386 0.601318 1445370967 -0.457886 -0.590332 -0.283386 0.601318 1445370967 -0.457886 -0.590332 -0.283386 0.601318 1445370967 -0.457886 -0.590332 -0.283386 0.601318 1445370967 -0.469482 -0.600037 -0.326782 0.559326 1445370967 -0.469482 -0.600037 -0.326782 0.559326 1445370967 -0.469482 -0.600037 -0.326782 0.559326 1445370967 -0.469482 -0.600037 -0.326782 0.559326 1445370967 -0.469482 -0.600037 -0.326782 0.559326 1445370967 -0.513184 -0.592590 -0.371643 0.497375 1445370967 -0.513184 -0.592590 -0.371643 0.497375 1445370967 -0.513184 -0.592590 -0.371643 0.497375 1445370967 
-0.527893 -0.449829 -0.303040 0.653625 1445370971 -0.527893 -0.449829 -0.303040 0.653625 1445370971 -0.536499 -0.336670 -0.410400 0.656067 1445370971 -0.536499 -0.336670 -0.410400 0.656067 1445370971 -0.536499 -0.336670 -0.410400 0.656067 1445370971 -0.536499 -0.336670 -0.410400 0.656067 1445370971 -0.536499 -0.336670 -0.410400 0.656067 1445370971 -0.536499 -0.336670 -0.410400 0.656067 1445370971 -0.487671 -0.212158 -0.506714 0.678528 1445370971 -0.487671 -0.212158 -0.506714 0.678528 1445370971 -0.487671 -0.212158 -0.506714 0.678528 1445370971 -0.487671 -0.212158 -0.506714 0.678528 1445370971 -0.487671 -0.212158 -0.506714 0.678528 1445370971 -0.487671 -0.212158 -0.506714 0.678528 1445370971 -0.487671 -0.212158 -0.506714 0.678528 1445370971 -0.430115 -0.105164 -0.574280 0.688599 1445370971 -0.430115 -0.105164 -0.574280 0.688599 1445370971 -0.430115 -0.105164 -0.574280 0.688599 1445370971 -0.430115 -0.105164 -0.574280 0.688599 1445370971 -0.430115 -0.105164 -0.574280 0.688599 1445370971 -0.430115 -0.105164 -0.574280 0.688599 1445370971 -0.392578 -0.019104 -0.628540 0.671143 1445370971 -0.392578 -0.019104 -0.628540 0.671143 1445370971 -0.392578 -0.019104 -0.628540 0.671143 1445370971 -0.392578 -0.019104 -0.628540 0.671143 1445370971 -0.392578 -0.019104 -0.628540 0.671143 1445370971 -0.351990 0.040649 -0.667664 0.654724 1445370971 -0.351990 0.040649 -0.667664 0.654724 1445370971 -0.351990 0.040649 -0.667664 0.654724 1445370971 -0.351990 0.040649 -0.667664 0.654724 1445370971 -0.351990 0.040649 -0.667664 0.654724 1445370971 -0.351990 0.040649 -0.667664 0.654724 1445370971 -0.263428 0.070374 -0.687256 0.673279 1445370971 -0.263428 0.070374 -0.687256 0.673279 1445370971 -0.263428 0.070374 -0.687256 0.673279 1445370971 -0.263428 0.070374 -0.687256 0.673279 1445370971 -0.263428 0.070374 -0.687256 0.673279 1445370971 -0.263428 0.070374 -0.687256 0.673279 1445370971 -0.155273 0.054138 -0.664978 0.728577 1445370971 -0.155273 0.054138 -0.664978 0.728577 1445370971 -0.155273 0.054138 -0.664978 0.728577 1445370971 -0.155273 0.054138 -0.664978 0.728577 1445370971 -0.155273 0.054138 -0.664978 0.728577 1445370971 -0.155273 0.054138 -0.664978 0.728577 1445370971 -0.037598 -0.003357 -0.567566 0.822449 1445370971 -0.037598 -0.003357 -0.567566 0.822449 1445370971 -0.037598 -0.003357 -0.567566 0.822449 1445370971 -0.037598 -0.003357 -0.567566 0.822449 1445370971 -0.037598 -0.003357 -0.567566 0.822449 1445370971 -0.037598 -0.003357 -0.567566 0.822449 1445370971 0.034546 -0.042053 -0.437439 0.897583 1445370971 0.034546 -0.042053 -0.437439 0.897583 1445370971 0.034546 -0.042053 -0.437439 0.897583 1445370971 0.034546 -0.042053 -0.437439 0.897583 1445370971 0.034546 -0.042053 -0.437439 0.897583 1445370971 0.034546 -0.042053 -0.437439 0.897583 1445370971 0.034546 -0.042053 -0.437439 0.897583 1445370971 0.088684 -0.060364 -0.403687 0.908569 1445370971 0.088684 -0.060364 -0.403687 0.908569 1445370971 0.088684 -0.060364 -0.403687 0.908569 1445370971 0.088684 -0.060364 -0.403687 0.908569 1445370971 0.088684 -0.060364 -0.403687 0.908569 1445370971 0.045837 -0.068176 -0.399536 0.913025 1445370971 0.045837 -0.068176 -0.399536 0.913025 1445370971 0.045837 -0.068176 -0.399536 0.913025 1445370971 0.045837 -0.068176 -0.399536 0.913025 1445370971 0.045837 -0.068176 -0.399536 0.913025 1445370971 0.045837 -0.068176 -0.399536 0.913025 1445370971 0.045837 -0.068176 -0.399536 0.913025 1445370971 0.010498 -0.050293 -0.440308 0.896362 1445370971 0.010498 -0.050293 -0.440308 0.896362 1445370971 0.010498 -0.050293 -0.440308 0.896362 1445370971 0.010498 -0.050293 -0.440308 0.896362 1445370971 0.010498 -0.050293 -0.440308 0.896362 1445370971 0.010498 -0.050293 -0.440308 0.896362 1445370971 -0.037537 -0.030701 -0.427673 0.902649 1445370971 -0.037537 -0.030701 -0.427673 0.902649 1445370971 -0.037537 -0.030701 -0.427673 0.902649 1445370971 -0.037537 -0.030701 -0.427673 0.902649 1445370971 -0.037537 -0.030701 -0.427673 0.902649 1445370971 -0.127319 0.001587 -0.463928 0.876648 1445370972 -0.127319 0.001587 -0.463928 0.876648 1445370972 -0.127319 0.001587 -0.463928 0.876648 1445370972 -0.127319 0.001587 -0.463928 0.876648 1445370972 -0.127319 0.001587 -0.463928 0.876648 1445370972 -0.127319 0.001587 -0.463928 0.876648 1445370972 -0.205139 0.040833 -0.550354 0.808289 1445370972 -0.205139 0.040833 -0.550354 0.808289 1445370972 -0.205139 0.040833 -0.550354 0.808289 1445370972 -0.205139 0.040833 -0.550354 0.808289 1445370972 -0.205139 0.040833 -0.550354 0.808289 1445370972 -0.205139 0.040833 -0.550354 0.808289 1445370972 -0.298157 0.064331 -0.620422 0.722473 1445370972 -0.298157 0.064331 -0.620422 0.722473 1445370972 -0.298157 0.064331 -0.620422 0.722473 1445370972 -0.298157 0.064331 -0.620422 0.722473 1445370972 -0.298157 0.064331 -0.620422 0.722473 1445370972 -0.298157 0.064331 -0.620422 0.722473 1445370972 -0.298157 0.064331 -0.620422 0.722473 1445370972 -0.367065 0.115723 -0.652466 0.652832 1445370972 -0.367065 0.115723 -0.652466 0.652832 1445370972 -0.367065 0.115723 -0.652466 0.652832 1445370972 -0.367065 0.115723 -0.652466 0.652832 1445370972 -0.367065 0.115723 -0.652466 0.652832 1445370972 -0.334900 0.135559 -0.660645 0.658081 1445370972 -0.334900 0.135559 -0.660645 0.658081 1445370972 -0.334900 0.135559 -0.660645 0.658081 1445370972 -0.334900 0.135559 -0.660645 0.658081 1445370972 -0.334900 0.135559 -0.660645 0.658081 1445370972 -0.334900 0.135559 -0.660645 0.658081 1445370972 -0.334900 0.135559 -0.660645 0.658081 1445370972 -0.236023 0.122803 -0.667175 0.695740 1445370972 -0.236023 0.122803 -0.667175 0.695740 1445370972 -0.236023 0.122803 -0.667175 0.695740 1445370972 -0.236023 0.122803 -0.667175 0.695740 1445370972 -0.236023 0.122803 -0.667175 0.695740 1445370972 -0.236023 0.122803 -0.667175 0.695740 1445370972 -0.108582 0.071106 -0.635620 0.761047 1445370972 -0.108582 0.071106 -0.635620 0.761047 1445370972 -0.108582 0.071106 -0.635620 0.761047 1445370972 -0.108582 0.071106 -0.635620 0.761047 1445370972 -0.108582 0.071106 -0.635620 0.761047 1445370972 -0.108582 0.071106 -0.635620 0.761047 1445370972 0.009705 -0.002014 -0.539978 0.841614 1445370972 0.009705 -0.002014 -0.539978 0.841614 1445370972 0.009705 -0.002014 -0.539978 0.841614 1445370972 0.009705 -0.002014 -0.539978 0.841614 1445370972 0.009705 -0.002014 -0.539978 0.841614 1445370972 0.009705 -0.002014 -0.539978 0.841614 1445370972 0.101318 -0.024841 -0.436462 0.893616 1445370972 0.101318 -0.024841 -0.436462 0.893616 1445370972 0.101318 -0.024841 -0.436462 0.893616 1445370972 0.101318 -0.024841 -0.436462 0.893616 1445370972 0.101318 -0.024841 -0.436462 0.893616 1445370972 0.101318 -0.024841 -0.436462 0.893616 1445370972 0.158142 -0.059326 -0.416016 0.893494 1445370972 0.158142 -0.059326 -0.416016 0.893494 1445370972 0.158142 -0.059326 -0.416016 0.893494 1445370972 0.158142 -0.059326 -0.416016 0.893494 1445370972 0.158142 -0.059326 -0.416016 0.893494 1445370972 0.158142 -0.059326 -0.416016 0.893494 1445370972 0.158142 -0.059326 -0.416016 0.893494 1445370972 0.110229 -0.105591 -0.467224 0.870850 1445370972 0.110229 -0.105591 -0.467224 0.870850 1445370972 0.110229 -0.105591 -0.467224 0.870850 1445370972 0.110229 -0.105591 -0.467224 0.870850 1445370972 0.110229 -0.105591 -0.467224 0.870850 1445370972 0.110229 -0.105591 -0.467224 0.870850 1445370972 0.068970 -0.094910 -0.525208 0.842834 1445370972 0.068970 -0.094910 -0.525208 0.842834 1445370972 0.068970 -0.094910 -0.525208 0.842834 1445370972 0.068970 -0.094910 -0.525208 0.842834 1445370972 0.068970 -0.094910 -0.525208 0.842834 1445370972 0.050049 -0.056641 -0.470703 0.879028 1445370972 0.050049 -0.056641 -0.470703 0.879028 1445370972 0.050049 -0.056641 -0.470703 0.879028 1445370972 0.050049 -0.056641 -0.470703 0.879028 1445370972 0.050049 -0.056641 -0.470703 0.879028 1445370972 0.050049 -0.056641 -0.470703 0.879028 1445370972 0.000854 -0.023987 -0.466980 0.883972 1445370972 0.000854 -0.023987 -0.466980 0.883972 1445370972 0.000854 -0.023987 -0.466980 0.883972 1445370972 0.000854 -0.023987 -0.466980 0.883972 1445370972 0.000854 -0.023987 -0.466980 0.883972 1445370972 0.000854 -0.023987 -0.466980 0.883972 1445370972 -0.072205 0.013062 -0.518616 0.851868 1445370972 -0.072205 0.013062 -0.518616 0.851868 1445370972 -0.072205 0.013062 -0.518616 0.851868 1445370972 -0.072205 0.013062 -0.518616 0.851868 1445370972 -0.072205 0.013062 -0.518616 0.851868 1445370972 -0.169861 0.024597 -0.593567 0.786255 1445370972 -0.169861 0.024597 -0.593567 0.786255 1445370972 -0.169861 0.024597 -0.593567 0.786255 1445370972 -0.169861 0.024597 -0.593567 0.786255 1445370972 -0.169861 0.024597 -0.593567 0.786255 1445370972 -0.169861 0.024597 -0.593567 0.786255 1445370972 -0.257568 0.054016 -0.679382 0.684937 1445370972 -0.257568 0.054016 -0.679382 0.684937 1445370972 -0.257568 0.054016 -0.679382 0.684937 1445370972 -0.257568 0.054016 -0.679382 0.684937 1445370972 -0.257568 0.054016 -0.679382 0.684937 1445370972 -0.257568 0.054016 -0.679382 0.684937 1445370972 -0.323120 0.088135 -0.724976 0.601929 1445370972 -0.323120 0.088135 -0.724976 0.601929 1445370972 -0.323120 0.088135 -0.724976 0.601929 1445370972 -0.323120 0.088135 -0.724976 0.601929 1445370972 -0.323120 0.088135 -0.724976 0.601929 1445370972 -0.323120 0.088135 -0.724976 0.601929 1445370972 -0.296570 0.074219 -0.727234 0.614563 1445370972 -0.296570 0.074219 -0.727234 0.614563 1445370973 -0.296570 0.074219 -0.727234 0.614563 1445370973 -0.296570 0.074219 -0.727234 0.614563 1445370973 -0.296570 0.074219 -0.727234 0.614563 1445370973 -0.296570 0.074219 -0.727234 0.614563 1445370973 -0.203979 0.054138 -0.717834 0.663452 1445370973 -0.203979 0.054138 -0.717834 0.663452 1445370973 -0.203979 0.054138 -0.717834 0.663452 1445370973 -0.203979 0.054138 -0.717834 0.663452 1445370973 -0.203979 0.054138 -0.717834 0.663452 1445370973 -0.203979 0.054138 -0.717834 0.663452 1445370973 -0.088562 0.006287 -0.664307 0.742188 1445370973 -0.088562 0.006287 -0.664307 0.742188 1445370973 -0.088562 0.006287 -0.664307 0.742188 1445370973 -0.088562 0.006287 -0.664307 0.742188 1445370973 -0.088562 0.006287 -0.664307 0.742188 1445370973 -0.088562 0.006287 -0.664307 0.742188 1445370973 0.015320 -0.046997 -0.565857 0.822998 1445370973 0.015320 -0.046997 -0.565857 0.822998 1445370973 0.015320 -0.046997 -0.565857 0.822998 1445370973 0.015320 -0.046997 -0.565857 0.822998 1445370973 0.015320 -0.046997 -0.565857 0.822998 1445370973 0.015320 -0.046997 -0.565857 0.822998 1445370973 0.088440 -0.047485 -0.468201 0.877869 1445370973 0.088440 -0.047485 -0.468201 0.877869 1445370973 0.088440 -0.047485 -0.468201 0.877869 1445370973 0.088440 -0.047485 -0.468201 0.877869 1445370973 0.169373 -0.058472 -0.447632 0.876038 1445370973 0.169373 -0.058472 -0.447632 0.876038 1445370973 0.169373 -0.058472 -0.447632 0.876038 1445370973 0.169373 -0.058472 -0.447632 0.876038 1445370973 0.169373 -0.058472 -0.447632 0.876038 1445370973 0.169373 -0.058472 -0.447632 0.876038 1445370973 0.169373 -0.058472 -0.447632 0.876038 1445370973 0.148254 -0.075745 -0.356201 0.919434 1445370973 0.148254 -0.075745 -0.356201 0.919434 1445370973 0.148254 -0.075745 -0.356201 0.919434 1445370973 0.148254 -0.075745 -0.356201 0.919434 1445370973 0.148254 -0.075745 -0.356201 0.919434 1445370973 0.148254 -0.075745 -0.356201 0.919434 1445370973 0.112122 -0.080383 -0.468506 0.872620 1445370973 0.112122 -0.080383 -0.468506 0.872620 1445370973 0.112122 -0.080383 -0.468506 0.872620 1445370973 0.112122 -0.080383 -0.468506 0.872620 1445370973 0.112122 -0.080383 -0.468506 0.872620 1445370973 0.112122 -0.080383 -0.468506 0.872620 1445370973 0.080505 -0.046753 -0.471558 0.876892 1445370973 0.080505 -0.046753 -0.471558 0.876892 1445370973 0.080505 -0.046753 -0.471558 0.876892 1445370973 0.080505 -0.046753 -0.471558 0.876892 1445370973 0.080505 -0.046753 -0.471558 0.876892 1445370973 0.080505 -0.046753 -0.471558 0.876892 1445370973 0.039673 -0.024780 -0.423767 0.904541 1445370973 0.039673 -0.024780 -0.423767 0.904541 1445370973 0.039673 -0.024780 -0.423767 0.904541 1445370973 0.039673 -0.024780 -0.423767 0.904541 1445370973 0.039673 -0.024780 -0.423767 0.904541 1445370973 0.039673 -0.024780 -0.423767 0.904541 1445370973 -0.019348 0.001099 -0.481262 0.876343 1445370973 -0.019348 0.001099 -0.481262 0.876343 1445370973 -0.019348 0.001099 -0.481262 0.876343 1445370973 -0.019348 0.001099 -0.481262 0.876343 1445370973 -0.019348 0.001099 -0.481262 0.876343 1445370973 -0.019348 0.001099 -0.481262 0.876343 1445370973 -0.116394 0.015381 -0.547241 0.828735 1445370973 -0.116394 0.015381 -0.547241 0.828735 1445370973 -0.116394 0.015381 -0.547241 0.828735 1445370973 -0.116394 0.015381 -0.547241 0.828735 1445370973 -0.116394 0.015381 -0.547241 0.828735 1445370973 -0.256775 0.058411 -0.591858 0.761780 1445370973 -0.256775 0.058411 -0.591858 0.761780 1445370973 -0.256775 0.058411 -0.591858 0.761780 1445370973 -0.256775 0.058411 -0.591858 0.761780 1445370973 -0.256775 0.058411 -0.591858 0.761780 1445370973 -0.256775 0.058411 -0.591858 0.761780 1445370973 -0.330750 0.117615 -0.667847 0.656311 1445370973 -0.330750 0.117615 -0.667847 0.656311 1445370973 -0.330750 0.117615 -0.667847 0.656311 1445370973 -0.330750 0.117615 -0.667847 0.656311 1445370973 -0.330750 0.117615 -0.667847 0.656311 1445370973 -0.330750 0.117615 -0.667847 0.656311 1445370973 -0.310120 0.141174 -0.709290 0.617065 1445370973 -0.310120 0.141174 -0.709290 0.617065 1445370973 -0.310120 0.141174 -0.709290 0.617065 1445370973 -0.310120 0.141174 -0.709290 0.617065 1445370973 -0.310120 0.141174 -0.709290 0.617065 1445370973 -0.310120 0.141174 -0.709290 0.617065 1445370973 -0.234741 0.113037 -0.703735 0.661011 1445370973 -0.234741 0.113037 -0.703735 0.661011 1445370973 -0.234741 0.113037 -0.703735 0.661011 1445370973 -0.234741 0.113037 -0.703735 0.661011 1445370973 -0.234741 0.113037 -0.703735 0.661011 1445370973 -0.234741 0.113037 -0.703735 0.661011 1445370973 -0.234741 0.113037 -0.703735 0.661011 1445370973 -0.130005 0.052490 -0.662476 0.735840 1445370973 -0.130005 0.052490 -0.662476 0.735840 1445370973 -0.130005 0.052490 -0.662476 0.735840 1445370973 -0.130005 0.052490 -0.662476 0.735840 1445370973 -0.130005 0.052490 -0.662476 0.735840 1445370973 -0.130005 0.052490 -0.662476 0.735840 1445370973 -0.021423 -0.027283 -0.592285 0.804993 1445370973 -0.021423 -0.027283 -0.592285 0.804993 1445370973 -0.021423 -0.027283 -0.592285 0.804993 1445370973 -0.021423 -0.027283 -0.592285 0.804993 1445370973 -0.021423 -0.027283 -0.592285 0.804993 1445370973 -0.021423 -0.027283 -0.592285 0.804993 1445370973 0.055298 -0.079102 -0.504028 0.858276 1445370973 0.055298 -0.079102 -0.504028 0.858276 1445370973 0.055298 -0.079102 -0.504028 0.858276 1445370974 0.055298 -0.079102 -0.504028 0.858276 1445370974 0.055298 -0.079102 -0.504028 0.858276 1445370974 0.055298 -0.079102 -0.504028 0.858276 1445370974 0.055298 -0.079102 -0.504028 0.858276 1445370974 0.129211 -0.107117 -0.476257 0.863159 1445370974 0.129211 -0.107117 -0.476257 0.863159 1445370974 0.129211 -0.107117 -0.476257 0.863159 1445370974 0.129211 -0.107117 -0.476257 0.863159 1445370974 0.129211 -0.107117 -0.476257 0.863159 1445370974 0.129211 -0.107117 -0.476257 0.863159 1445370974 0.134888 -0.145142 -0.394470 0.897278 1445370974 0.134888 -0.145142 -0.394470 0.897278 1445370974 0.134888 -0.145142 -0.394470 0.897278 1445370974 0.134888 -0.145142 -0.394470 0.897278 1445370974 0.134888 -0.145142 -0.394470 0.897278 1445370974 0.096741 -0.157776 -0.406616 0.894653 1445370974 0.096741 -0.157776 -0.406616 0.894653 1445370974 0.096741 -0.157776 -0.406616 0.894653 1445370974 0.096741 -0.157776 -0.406616 0.894653 1445370974 0.096741 -0.157776 -0.406616 0.894653 1445370974 0.072144 -0.116882 -0.451172 0.881775 1445370974 0.072144 -0.116882 -0.451172 0.881775 1445370974 0.072144 -0.116882 -0.451172 0.881775 1445370974 0.072144 -0.116882 -0.451172 0.881775 1445370974 0.072144 -0.116882 -0.451172 0.881775 1445370974 0.072144 -0.116882 -0.451172 0.881775 1445370974 0.072144 -0.116882 -0.451172 0.881775 1445370974 0.039917 -0.072937 -0.408997 0.908752 1445370974 0.039917 -0.072937 -0.408997 0.908752 1445370974 0.039917 -0.072937 -0.408997 0.908752 1445370974 0.039917 -0.072937 -0.408997 0.908752 1445370974 0.039917 -0.072937 -0.408997 0.908752 1445370974 0.039917 -0.072937 -0.408997 0.908752 1445370974 -0.016907 -0.028564 -0.451721 0.891541 1445370974 -0.016907 -0.028564 -0.451721 0.891541 1445370974 -0.016907 -0.028564 -0.451721 0.891541 1445370974 -0.016907 -0.028564 -0.451721 0.891541 1445370974 -0.016907 -0.028564 -0.451721 0.891541 1445370974 -0.016907 -0.028564 -0.451721 0.891541 1445370974 -0.016907 -0.028564 -0.451721 0.891541 1445370974 -0.085632 0.003601 -0.515503 0.852600 1445370974 -0.085632 0.003601 -0.515503 0.852600 1445370974 -0.085632 0.003601 -0.515503 0.852600 1445370974 -0.085632 0.003601 -0.515503 0.852600 1445370974 -0.085632 0.003601 -0.515503 0.852600 1445370974 -0.085632 0.003601 -0.515503 0.852600 1445370974 -0.197632 0.049744 -0.583252 0.786316 1445370974 -0.197632 0.049744 -0.583252 0.786316 1445370974 -0.197632 0.049744 -0.583252 0.786316 1445370974 -0.197632 0.049744 -0.583252 0.786316 1445370974 -0.197632 0.049744 -0.583252 0.786316 1445370974 -0.197632 0.049744 -0.583252 0.786316 1445370974 -0.294067 0.121338 -0.643311 0.696411 1445370974 -0.294067 0.121338 -0.643311 0.696411 1445370974 -0.294067 0.121338 -0.643311 0.696411 1445370974 -0.294067 0.121338 -0.643311 0.696411 1445370974 -0.294067 0.121338 -0.643311 0.696411 1445370974 -0.294067 0.121338 -0.643311 0.696411 1445370974 -0.319641 0.175964 -0.691956 0.622925 1445370974 -0.319641 0.175964 -0.691956 0.622925 1445370974 -0.319641 0.175964 -0.691956 0.622925 1445370974 -0.319641 0.175964 -0.691956 0.622925 1445370974 -0.319641 0.175964 -0.691956 0.622925 1445370974 -0.319641 0.175964 -0.691956 0.622925 1445370974 -0.319641 0.175964 -0.691956 0.622925 1445370974 -0.263733 0.154846 -0.697021 0.648499 1445370974 -0.263733 0.154846 -0.697021 0.648499 1445370974 -0.263733 0.154846 -0.697021 0.648499 1445370974 -0.263733 0.154846 -0.697021 0.648499 1445370974 -0.263733 0.154846 -0.697021 0.648499 1445370974 -0.160767 0.092468 -0.674377 0.714722 1445370974 -0.160767 0.092468 -0.674377 0.714722 1445370974 -0.160767 0.092468 -0.674377 0.714722 1445370974 -0.160767 0.092468 -0.674377 0.714722 1445370974 -0.160767 0.092468 -0.674377 0.714722 1445370974 -0.041138 0.008972 -0.613220 0.788757 1445370974 -0.041138 0.008972 -0.613220 0.788757 1445370974 -0.041138 0.008972 -0.613220 0.788757 1445370974 -0.041138 0.008972 -0.613220 0.788757 1445370974 -0.041138 0.008972 -0.613220 0.788757 1445370974 0.065674 -0.060425 -0.521423 0.848633 1445370974 0.065674 -0.060425 -0.521423 0.848633 1445370974 0.065674 -0.060425 -0.521423 0.848633 1445370974 0.065674 -0.060425 -0.521423 0.848633 1445370974 0.065674 -0.060425 -0.521423 0.848633 1445370974 0.065674 -0.060425 -0.521423 0.848633 1445370974 0.065674 -0.060425 -0.521423 0.848633 1445370974 0.140564 -0.093262 -0.441040 0.881470 1445370974 0.140564 -0.093262 -0.441040 0.881470 1445370974 0.140564 -0.093262 -0.441040 0.881470 1445370974 0.140564 -0.093262 -0.441040 0.881470 1445370974 0.140564 -0.093262 -0.441040 0.881470 1445370974 0.180054 -0.136353 -0.333130 0.915405 1445370974 0.180054 -0.136353 -0.333130 0.915405 1445370974 0.180054 -0.136353 -0.333130 0.915405 1445370974 0.180054 -0.136353 -0.333130 0.915405 1445370974 0.180054 -0.136353 -0.333130 0.915405 1445370974 0.180054 -0.136353 -0.333130 0.915405 1445370974 0.180054 -0.136353 -0.333130 0.915405 1445370974 0.155579 -0.175781 -0.304199 0.923218 1445370974 0.155579 -0.175781 -0.304199 0.923218 1445370974 0.155579 -0.175781 -0.304199 0.923218 1445370974 0.155579 -0.175781 -0.304199 0.923218 1445370974 0.155579 -0.175781 -0.304199 0.923218 1445370974 0.155579 -0.175781 -0.304199 0.923218 1445370974 0.117798 -0.181030 -0.393127 0.893738 1445370974 0.117798 -0.181030 -0.393127 0.893738 1445370974 0.117798 -0.181030 -0.393127 0.893738 1445370975 0.117798 -0.181030 -0.393127 0.893738 1445370975 0.117798 -0.181030 -0.393127 0.893738 1445370975 0.085144 -0.135742 -0.391724 0.906006 1445370975 0.085144 -0.135742 -0.391724 0.906006 1445370975 0.085144 -0.135742 -0.391724 0.906006 1445370975 0.085144 -0.135742 -0.391724 0.906006 1445370975 0.085144 -0.135742 -0.391724 0.906006 1445370975 0.085144 -0.135742 -0.391724 0.906006 1445370975 0.085144 -0.135742 -0.391724 0.906006 1445370975 0.038940 -0.093018 -0.395447 0.912964 1445370975 0.038940 -0.093018 -0.395447 0.912964 1445370975 0.038940 -0.093018 -0.395447 0.912964 1445370975 0.038940 -0.093018 -0.395447 0.912964 1445370975 0.038940 -0.093018 -0.395447 0.912964 1445370975 0.038940 -0.093018 -0.395447 0.912964 1445370975 -0.020996 -0.042114 -0.462158 0.885559 1445370975 -0.020996 -0.042114 -0.462158 0.885559 1445370975 -0.020996 -0.042114 -0.462158 0.885559 1445370975 -0.020996 -0.042114 -0.462158 0.885559 1445370975 -0.020996 -0.042114 -0.462158 0.885559 1445370975 -0.020996 -0.042114 -0.462158 0.885559 1445370975 -0.116577 0.005554 -0.545654 0.829834 1445370975 -0.116577 0.005554 -0.545654 0.829834 1445370975 -0.116577 0.005554 -0.545654 0.829834 1445370975 -0.116577 0.005554 -0.545654 0.829834 1445370975 -0.116577 0.005554 -0.545654 0.829834 1445370975 -0.116577 0.005554 -0.545654 0.829834 1445370975 -0.209778 0.068665 -0.622498 0.750854 1445370975 -0.209778 0.068665 -0.622498 0.750854 1445370975 -0.209778 0.068665 -0.622498 0.750854 1445370975 -0.209778 0.068665 -0.622498 0.750854 1445370975 -0.291260 0.139709 -0.658936 0.679321 1445370975 -0.291260 0.139709 -0.658936 0.679321 1445370975 -0.291260 0.139709 -0.658936 0.679321 1445370975 -0.291260 0.139709 -0.658936 0.679321 1445370975 -0.291260 0.139709 -0.658936 0.679321 1445370975 -0.291260 0.139709 -0.658936 0.679321 1445370975 -0.285095 0.181580 -0.660400 0.670532 1445370975 -0.285095 0.181580 -0.660400 0.670532 1445370975 -0.285095 0.181580 -0.660400 0.670532 1445370975 -0.285095 0.181580 -0.660400 0.670532 1445370975 -0.285095 0.181580 -0.660400 0.670532 1445370975 -0.285095 0.181580 -0.660400 0.670532 1445370975 -0.205933 0.151428 -0.663025 0.703613 1445370975 -0.205933 0.151428 -0.663025 0.703613 1445370975 -0.205933 0.151428 -0.663025 0.703613 1445370975 -0.205933 0.151428 -0.663025 0.703613 1445370975 -0.205933 0.151428 -0.663025 0.703613 1445370975 -0.091492 0.072876 -0.626160 0.770874 1445370975 -0.091492 0.072876 -0.626160 0.770874 1445370975 -0.091492 0.072876 -0.626160 0.770874 1445370975 -0.091492 0.072876 -0.626160 0.770874 1445370975 -0.091492 0.072876 -0.626160 0.770874 1445370975 -0.091492 0.072876 -0.626160 0.770874 1445370975 0.016846 -0.014099 -0.553711 0.832397 1445370975 0.016846 -0.014099 -0.553711 0.832397 1445370975 0.016846 -0.014099 -0.553711 0.832397 1445370975 0.016846 -0.014099 -0.553711 0.832397 1445370975 0.016846 -0.014099 -0.553711 0.832397 1445370975 0.016846 -0.014099 -0.553711 0.832397 1445370975 0.095642 -0.071655 -0.497498 0.859192 1445370975 0.095642 -0.071655 -0.497498 0.859192 1445370975 0.095642 -0.071655 -0.497498 0.859192 1445370975 0.095642 -0.071655 -0.497498 0.859192 1445370975 0.095642 -0.071655 -0.497498 0.859192 1445370975 0.095642 -0.071655 -0.497498 0.859192 1445370975 0.095642 -0.071655 -0.497498 0.859192 1445370975 0.159668 -0.118469 -0.458069 0.866394 1445370975 0.159668 -0.118469 -0.458069 0.866394 1445370975 0.159668 -0.118469 -0.458069 0.866394 1445370975 0.159668 -0.118469 -0.458069 0.866394 1445370975 0.159668 -0.118469 -0.458069 0.866394 1445370975 0.159668 -0.118469 -0.458069 0.866394 1445370975 0.156616 -0.170715 -0.408508 0.882813 1445370975 0.156616 -0.170715 -0.408508 0.882813 1445370975 0.156616 -0.170715 -0.408508 0.882813 1445370975 0.156616 -0.170715 -0.408508 0.882813 1445370975 0.156616 -0.170715 -0.408508 0.882813 1445370975 0.156616 -0.170715 -0.408508 0.882813 1445370975 0.156616 -0.170715 -0.408508 0.882813 1445370975 0.125854 -0.189026 -0.420898 0.878174 1445370975 0.125854 -0.189026 -0.420898 0.878174 1445370975 0.125854 -0.189026 -0.420898 0.878174 1445370975 0.125854 -0.189026 -0.420898 0.878174 1445370975 0.125854 -0.189026 -0.420898 0.878174 1445370975 0.095154 -0.165100 -0.408447 0.892639 1445370975 0.095154 -0.165100 -0.408447 0.892639 1445370975 0.095154 -0.165100 -0.408447 0.892639 1445370975 0.095154 -0.165100 -0.408447 0.892639 1445370975 0.095154 -0.165100 -0.408447 0.892639 1445370975 0.095154 -0.165100 -0.408447 0.892639 1445370975 0.059326 -0.135925 -0.380432 0.912842 1445370975 0.059326 -0.135925 -0.380432 0.912842 1445370975 0.059326 -0.135925 -0.380432 0.912842 1445370975 0.059326 -0.135925 -0.380432 0.912842 1445370975 0.059326 -0.135925 -0.380432 0.912842 1445370975 0.059326 -0.135925 -0.380432 0.912842 1445370975 0.059326 -0.135925 -0.380432 0.912842 1445370975 0.014771 -0.096313 -0.427368 0.898804 1445370975 0.014771 -0.096313 -0.427368 0.898804 1445370975 0.014771 -0.096313 -0.427368 0.898804 1445370975 0.014771 -0.096313 -0.427368 0.898804 1445370975 0.014771 -0.096313 -0.427368 0.898804 1445370975 0.014771 -0.096313 -0.427368 0.898804 1445370975 -0.050110 -0.051331 -0.499268 0.863464 1445370975 -0.050110 -0.051331 -0.499268 0.863464 1445370975 -0.050110 -0.051331 -0.499268 0.863464 1445370975 -0.050110 -0.051331 -0.499268 0.863464 1445370975 -0.050110 -0.051331 -0.499268 0.863464 1445370976 -0.050110 -0.051331 -0.499268 0.863464 1445370976 -0.137146 0.003662 -0.579834 0.803101 1445370976 -0.137146 0.003662 -0.579834 0.803101 1445370976 -0.137146 0.003662 -0.579834 0.803101 1445370976 -0.137146 0.003662 -0.579834 0.803101 1445370976 -0.137146 0.003662 -0.579834 0.803101 1445370976 -0.137146 0.003662 -0.579834 0.803101 1445370976 -0.216370 0.066162 -0.644104 0.730713 1445370976 -0.216370 0.066162 -0.644104 0.730713 1445370976 -0.216370 0.066162 -0.644104 0.730713 1445370976 -0.216370 0.066162 -0.644104 0.730713 1445370976 -0.216370 0.066162 -0.644104 0.730713 1445370976 -0.216370 0.066162 -0.644104 0.730713 1445370976 -0.278687 0.119812 -0.678833 0.668701 1445370976 -0.278687 0.119812 -0.678833 0.668701 1445370976 -0.278687 0.119812 -0.678833 0.668701 1445370976 -0.278687 0.119812 -0.678833 0.668701 1445370976 -0.278687 0.119812 -0.678833 0.668701 1445370976 -0.267151 0.125793 -0.701721 0.648376 1445370976 -0.267151 0.125793 -0.701721 0.648376 1445370976 -0.267151 0.125793 -0.701721 0.648376 1445370976 -0.267151 0.125793 -0.701721 0.648376 1445370976 -0.267151 0.125793 -0.701721 0.648376 1445370976 -0.267151 0.125793 -0.701721 0.648376 1445370976 -0.267151 0.125793 -0.701721 0.648376 1445370976 -0.186340 0.075623 -0.688477 0.696777 1445370976 -0.186340 0.075623 -0.688477 0.696777 1445370976 -0.186340 0.075623 -0.688477 0.696777 1445370976 -0.186340 0.075623 -0.688477 0.696777 1445370976 -0.186340 0.075623 -0.688477 0.696777 1445370976 -0.186340 0.075623 -0.688477 0.696777 1445370976 -0.072327 -0.012878 -0.629639 0.773376 1445370976 -0.072327 -0.012878 -0.629639 0.773376 1445370976 -0.072327 -0.012878 -0.629639 0.773376 1445370976 -0.072327 -0.012878 -0.629639 0.773376 1445370976 -0.072327 -0.012878 -0.629639 0.773376 1445370976 -0.072327 -0.012878 -0.629639 0.773376 1445370976 0.037415 -0.084778 -0.538574 0.837463 1445370976 0.037415 -0.084778 -0.538574 0.837463 1445370976 0.037415 -0.084778 -0.538574 0.837463 1445370976 0.037415 -0.084778 -0.538574 0.837463 1445370976 0.037415 -0.084778 -0.538574 0.837463 1445370976 0.037415 -0.084778 -0.538574 0.837463 1445370976 0.137268 -0.120117 -0.483154 0.856323 1445370976 0.137268 -0.120117 -0.483154 0.856323 1445370976 0.137268 -0.120117 -0.483154 0.856323 1445370976 0.137268 -0.120117 -0.483154 0.856323 1445370976 0.137268 -0.120117 -0.483154 0.856323 1445370976 0.137268 -0.120117 -0.483154 0.856323 1445370976 0.137268 -0.120117 -0.483154 0.856323 1445370976 0.204346 -0.167969 -0.423401 0.866455 1445370976 0.204346 -0.167969 -0.423401 0.866455 1445370976 
-0.262695 -0.617065 -0.160522 0.724182 1445370979 -0.262695 -0.617065 -0.160522 0.724182 1445370979 -0.262695 -0.617065 -0.160522 0.724182 1445370979 -0.262695 -0.617065 -0.160522 0.724182 1445370979 -0.262695 -0.617065 -0.160522 0.724182 1445370979 -0.261719 -0.623047 -0.148560 0.721985 1445370979 -0.261719 -0.623047 -0.148560 0.721985 1445370979 -0.261719 -0.623047 -0.148560 0.721985 1445370979 -0.261719 -0.623047 -0.148560 0.721985 1445370979 -0.261719 -0.623047 -0.148560 0.721985 1445370979 -0.275085 -0.624329 -0.173218 0.710327 1445370979 -0.275085 -0.624329 -0.173218 0.710327 1445370979 -0.275085 -0.624329 -0.173218 0.710327 1445370979 -0.275085 -0.624329 -0.173218 0.710327 1445370979 -0.275085 -0.624329 -0.173218 0.710327 1445370979 -0.275085 -0.624329 -0.173218 0.710327 1445370979 -0.275085 -0.624329 -0.173218 0.710327 1445370979 -0.296936 -0.624146 -0.209351 0.691711 1445370979 -0.296936 -0.624146 -0.209351 0.691711 1445370979 -0.296936 -0.624146 -0.209351 0.691711 1445370979 -0.296936 -0.624146 -0.209351 0.691711 1445370979 -0.296936 -0.624146 -0.209351 0.691711 1445370979 -0.296936 -0.624146 -0.209351 0.691711 1445370979 -0.317444 -0.624451 -0.242432 0.671204 1445370979 -0.317444 -0.624451 -0.242432 0.671204 1445370979 -0.317444 -0.624451 -0.242432 0.671204 1445370979 -0.317444 -0.624451 -0.242432 0.671204 1445370979 -0.317444 -0.624451 -0.242432 0.671204 1445370979 -0.317444 -0.624451 -0.242432 0.671204 1445370979 -0.337830 -0.619019 -0.269104 0.656006 1445370979 -0.337830 -0.619019 -0.269104 0.656006 1445370979 -0.337830 -0.619019 -0.269104 0.656006 1445370979 -0.337830 -0.619019 -0.269104 0.656006 1445370979 -0.337830 -0.619019 -0.269104 0.656006 1445370979 -0.337830 -0.619019 -0.269104 0.656006 1445370979 -0.360901 -0.608459 -0.302429 0.638794 1445370979 -0.360901 -0.608459 -0.302429 0.638794 1445370979 -0.360901 -0.608459 -0.302429 0.638794 1445370979 -0.360901 -0.608459 -0.302429 0.638794 1445370979 -0.360901 -0.608459 -0.302429 0.638794 1445370979 -0.360901 -0.608459 -0.302429 0.638794 1445370979 -0.379944 -0.594421 -0.332642 0.625854 1445370979 -0.379944 -0.594421 -0.332642 0.625854 1445370979 -0.379944 -0.594421 -0.332642 0.625854 1445370979 -0.379944 -0.594421 -0.332642 0.625854 1445370979 -0.379944 -0.594421 -0.332642 0.625854 1445370979 -0.379944 -0.594421 -0.332642 0.625854 1445370979 -0.379944 -0.594421 -0.332642 0.625854 1445370979 -0.388489 -0.586975 -0.350586 0.617798 1445370979 -0.388489 -0.586975 -0.350586 0.617798 1445370979 -0.388489 -0.586975 -0.350586 0.617798 1445370979 -0.388489 -0.586975 -0.350586 0.617798 1445370979 -0.388489 -0.586975 -0.350586 0.617798 1445370979 -0.393738 -0.584290 -0.358215 0.612610 1445370979 -0.393738 -0.584290 -0.358215 0.612610 1445370979 -0.393738 -0.584290 -0.358215 0.612610 1445370979 -0.393738 -0.584290 -0.358215 0.612610 1445370979 -0.393738 -0.584290 -0.358215 0.612610 1445370979 -0.393738 -0.584290 -0.358215 0.612610 1445370979 -0.393738 -0.584290 -0.358215 0.612610 1445370979 -0.401245 -0.579102 -0.362122 0.610413 1445370979 -0.401245 -0.579102 -0.362122 0.610413 1445370979 -0.401245 -0.579102 -0.362122 0.610413 1445370979 -0.401245 -0.579102 -0.362122 0.610413 1445370979 -0.401245 -0.579102 -0.362122 0.610413 1445370979 -0.401245 -0.579102 -0.362122 0.610413 1445370979 -0.396240 -0.578979 -0.347839 0.621948 1445370980 -0.396240 -0.578979 -0.347839 0.621948 1445370980 -0.396240 -0.578979 -0.347839 0.621948 1445370980 -0.396240 -0.578979 -0.347839 0.621948 1445370980 -0.396240 -0.578979 -0.347839 0.621948 1445370980 -0.396240 -0.578979 -0.347839 0.621948 1445370980 -0.368469 -0.593811 -0.307312 0.645935 1445370980 -0.368469 -0.593811 -0.307312 0.645935 1445370980 -0.368469 -0.593811 -0.307312 0.645935 1445370980 -0.368469 -0.593811 -0.307312 0.645935 1445370980 -0.368469 -0.593811 -0.307312 0.645935 1445370980 -0.368469 -0.593811 -0.307312 0.645935 1445370980 -0.368469 -0.593811 -0.307312 0.645935 1445370980 -0.321777 -0.610229 -0.247375 0.680359 1445370980 -0.321777 -0.610229 -0.247375 0.680359 1445370980 -0.321777 -0.610229 -0.247375 0.680359 1445370980 -0.321777 -0.610229 -0.247375 0.680359 1445370980 -0.321777 -0.610229 -0.247375 0.680359 1445370980 -0.321777 -0.610229 -0.247375 0.680359 1445370980 -0.277710 -0.617554 -0.193848 0.709839 1445370980 -0.277710 -0.617554 -0.193848 0.709839 1445370980 -0.277710 -0.617554 -0.193848 0.709839 1445370980 -0.277710 -0.617554 -0.193848 0.709839 1445370980 -0.277710 -0.617554 -0.193848 0.709839 1445370980 -0.277710 -0.617554 -0.193848 0.709839 1445370980 -0.277710 -0.617554 -0.193848 0.709839 1445370980 -0.249756 -0.624146 -0.151367 0.724670 1445370980 -0.249756 -0.624146 -0.151367 0.724670 1445370980 -0.249756 -0.624146 -0.151367 0.724670 1445370980 -0.249756 -0.624146 -0.151367 0.724670 1445370980 -0.249756 -0.624146 -0.151367 0.724670 1445370980 -0.249756 -0.624146 -0.151367 0.724670 1445370980 -0.240356 -0.632874 -0.115906 0.726807 1445370980 -0.240356 -0.632874 -0.115906 0.726807 1445370980 -0.240356 -0.632874 -0.115906 0.726807 1445370980 -0.240356 -0.632874 -0.115906 0.726807 1445370980 -0.240356 -0.632874 -0.115906 0.726807 1445370980 -0.240356 -0.632874 -0.115906 0.726807 1445370980 -0.244568 -0.646240 -0.110901 0.714355 1445370980 -0.244568 -0.646240 -0.110901 0.714355 1445370980 -0.244568 -0.646240 -0.110901 0.714355 1445370980 -0.244568 -0.646240 -0.110901 0.714355 1445370980 -0.244568 -0.646240 -0.110901 0.714355 1445370980 -0.244568 -0.646240 -0.110901 0.714355 1445370980 -0.263550 -0.656372 -0.131958 0.694519 1445370980 -0.263550 -0.656372 -0.131958 0.694519 1445370980 -0.263550 -0.656372 -0.131958 0.694519 1445370980 -0.263550 -0.656372 -0.131958 0.694519 1445370980 -0.263550 -0.656372 -0.131958 0.694519 1445370980 -0.263550 -0.656372 -0.131958 0.694519 1445370980 -0.263550 -0.656372 -0.131958 0.694519 1445370980 -0.310547 -0.653564 -0.187927 0.664185 1445370980 -0.310547 -0.653564 -0.187927 0.664185 1445370980 -0.310547 -0.653564 -0.187927 0.664185 1445370980 -0.310547 -0.653564 -0.187927 0.664185 1445370980 -0.310547 -0.653564 -0.187927 0.664185 1445370980 -0.310547 -0.653564 -0.187927 0.664185 1445370980 -0.367004 -0.640381 -0.263794 0.621094 1445370980 -0.367004 -0.640381 -0.263794 0.621094 1445370980 -0.367004 -0.640381 -0.263794 0.621094 1445370980 -0.367004 -0.640381 -0.263794 0.621094 1445370980 -0.367004 -0.640381 -0.263794 0.621094 1445370980 -0.367004 -0.640381 -0.263794 0.621094 1445370980 -0.415771 -0.616699 -0.329651 0.581604 1445370980 -0.415771 -0.616699 -0.329651 0.581604 1445370980 -0.415771 -0.616699 -0.329651 0.581604 1445370980 -0.415771 -0.616699 -0.329651 0.581604 1445370980 -0.415771 -0.616699 -0.329651 0.581604 1445370980 -0.415771 -0.616699 -0.329651 0.581604 1445370980 -0.447021 -0.597168 -0.369324 0.554260 1445370980 -0.447021 -0.597168 -0.369324 0.554260 1445370980 -0.447021 -0.597168 -0.369324 0.554260 1445370980 -0.447021 -0.597168 -0.369324 0.554260 1445370980 -0.447021 -0.597168 -0.369324 0.554260 1445370980 -0.447021 -0.597168 -0.369324 0.554260 1445370980 -0.453552 -0.597961 -0.382935 0.538696 1445370980 -0.453552 -0.597961 -0.382935 0.538696 1445370980 -0.453552 -0.597961 -0.382935 0.538696 1445370980 -0.453552 -0.597961 -0.382935 0.538696 1445370980 -0.453552 -0.597961 -0.382935 0.538696 1445370980 -0.453552 -0.597961 -0.382935 0.538696 1445370980 -0.462280 -0.587585 -0.400085 0.530151 1445370980 -0.462280 -0.587585 -0.400085 0.530151 1445370980 -0.462280 -0.587585 -0.400085 0.530151 1445370980 -0.462280 -0.587585 -0.400085 0.530151 1445370980 -0.462280 -0.587585 -0.400085 0.530151 1445370980 -0.462280 -0.587585 -0.400085 0.530151 1445370980 -0.462280 -0.587585 -0.400085 0.530151 1445370980 -0.455566 -0.574036 -0.408875 0.543884 1445370980 -0.455566 -0.574036 -0.408875 0.543884 1445370980 -0.455566 -0.574036 -0.408875 0.543884 1445370980 -0.455566 -0.574036 -0.408875 0.543884 1445370980 -0.455566 -0.574036 -0.408875 0.543884 1445370980 -0.455566 -0.574036 -0.408875 0.543884 1445370980 -0.427612 -0.575928 -0.382935 0.582092 1445370980 -0.427612 -0.575928 -0.382935 0.582092 1445370980 -0.427612 -0.575928 -0.382935 0.582092 1445370980 -0.427612 -0.575928 -0.382935 0.582092 1445370980 -0.427612 -0.575928 -0.382935 0.582092 1445370980 -0.427612 -0.575928 -0.382935 0.582092 1445370980 -0.385315 -0.587585 -0.336121 0.627136 1445370980 -0.385315 -0.587585 -0.336121 0.627136 1445370980 -0.385315 -0.587585 -0.336121 0.627136 1445370980 -0.385315 -0.587585 -0.336121 0.627136 1445370980 -0.385315 -0.587585 -0.336121 0.627136 1445370980 -0.385315 -0.587585 -0.336121 0.627136 1445370980 -0.338989 -0.599365 -0.284851 0.666870 1445370980 -0.338989 -0.599365 -0.284851 0.666870 1445370980 -0.338989 -0.599365 -0.284851 0.666870 1445370980 -0.338989 -0.599365 -0.284851 0.666870 1445370980 -0.338989 -0.599365 -0.284851 0.666870 1445370980 -0.338989 -0.599365 -0.284851 0.666870 1445370980 -0.290222 -0.614136 -0.227478 0.697754 1445370980 -0.290222 -0.614136 -0.227478 0.697754 1445370981 -0.290222 -0.614136 -0.227478 0.697754 1445370981 -0.290222 -0.614136 -0.227478 0.697754 1445370981 -0.290222 -0.614136 -0.227478 0.697754 1445370981 -0.251343 -0.637207 -0.158936 0.710999 1445370981 -0.251343 -0.637207 -0.158936 0.710999 1445370981 -0.251343 -0.637207 -0.158936 0.710999 1445370981 -0.251343 -0.637207 -0.158936 0.710999 1445370981 -0.251343 -0.637207 -0.158936 0.710999 1445370981 -0.251343 -0.637207 -0.158936 0.710999 1445370981 -0.251343 -0.637207 -0.158936 0.710999 1445370981 -0.246155 -0.653076 -0.128296 0.704590 1445370981 -0.246155 -0.653076 -0.128296 0.704590 1445370981 -0.246155 -0.653076 -0.128296 0.704590 1445370981 -0.246155 -0.653076 -0.128296 0.704590 1445370981 -0.246155 -0.653076 -0.128296 0.704590 1445370981 -0.246155 -0.653076 -0.128296 0.704590 1445370981 -0.280823 -0.663086 -0.149963 0.677490 1445370981 -0.280823 -0.663086 -0.149963 0.677490 1445370981 -0.280823 -0.663086 -0.149963 0.677490 1445370981 -0.280823 -0.663086 -0.149963 0.677490 1445370981 -0.280823 -0.663086 -0.149963 0.677490 1445370981 -0.280823 -0.663086 -0.149963 0.677490 1445370981 -0.307739 -0.670044 -0.167114 0.654541 1445370981 -0.307739 -0.670044 -0.167114 0.654541 1445370981 -0.307739 -0.670044 -0.167114 0.654541 1445370981 -0.307739 -0.670044 -0.167114 0.654541 1445370981 -0.307739 -0.670044 -0.167114 0.654541 1445370981 -0.307739 -0.670044 -0.167114 0.654541 1445370981 -0.356750 -0.658997 -0.221497 0.624084 1445370981 -0.356750 -0.658997 -0.221497 0.624084 1445370981 -0.356750 -0.658997 -0.221497 0.624084 1445370981 -0.356750 -0.658997 -0.221497 0.624084 1445370981 -0.356750 -0.658997 -0.221497 0.624084 1445370981 -0.408264 -0.636719 -0.286377 0.588135 1445370981 -0.408264 -0.636719 -0.286377 0.588135 1445370981 -0.408264 -0.636719 -0.286377 0.588135 1445370981 -0.408264 -0.636719 -0.286377 0.588135 1445370981 -0.408264 -0.636719 -0.286377 0.588135 1445370981 -0.408264 -0.636719 -0.286377 0.588135 1445370981 -0.452759 -0.611511 -0.342041 0.551514 1445370981 -0.452759 -0.611511 -0.342041 0.551514 1445370981 -0.452759 -0.611511 -0.342041 0.551514 1445370981 -0.452759 -0.611511 -0.342041 0.551514 1445370981 -0.452759 -0.611511 -0.342041 0.551514 1445370981 -0.483948 -0.583557 -0.392944 0.520447 1445370981 -0.483948 -0.583557 -0.392944 0.520447 1445370981 -0.483948 -0.583557 -0.392944 0.520447 1445370981 -0.483948 -0.583557 -0.392944 0.520447 1445370981 -0.483948 -0.583557 -0.392944 0.520447 1445370981 -0.483948 -0.583557 -0.392944 0.520447 1445370981 -0.492676 -0.569763 -0.421570 0.504944 1445370981 -0.492676 -0.569763 -0.421570 0.504944 1445370981 -0.492676 -0.569763 -0.421570 0.504944 1445370981 -0.492676 -0.569763 -0.421570 0.504944 1445370981 -0.492676 -0.569763 -0.421570 0.504944 1445370981 -0.492676 -0.569763 -0.421570 0.504944 1445370981 -0.481750 -0.565918 -0.424438 0.517212 1445370981 -0.481750 -0.565918 -0.424438 0.517212 1445370981 -0.481750 -0.565918 -0.424438 0.517212 1445370981 -0.481750 -0.565918 -0.424438 0.517212 1445370981 -0.481750 -0.565918 -0.424438 0.517212 1445370981 -0.481750 -0.565918 -0.424438 0.517212 1445370981 -0.465820 -0.560669 -0.419922 0.540771 1445370981 -0.465820 -0.560669 -0.419922 0.540771 1445370981 -0.465820 -0.560669 -0.419922 0.540771 1445370981 -0.465820 -0.560669 -0.419922 0.540771 1445370981 -0.465820 -0.560669 -0.419922 0.540771 1445370981 -0.435364 -0.562744 -0.395569 0.580811 1445370981 -0.435364 -0.562744 -0.395569 0.580811 1445370981 -0.435364 -0.562744 -0.395569 0.580811 1445370981 -0.435364 -0.562744 -0.395569 0.580811 1445370981 -0.435364 -0.562744 -0.395569 0.580811 1445370981 -0.435364 -0.562744 -0.395569 0.580811 1445370981 -0.382813 -0.580750 -0.341492 0.632141 1445370981 -0.382813 -0.580750 -0.341492 0.632141 1445370981 -0.382813 -0.580750 -0.341492 0.632141 1445370981 -0.382813 -0.580750 -0.341492 0.632141 1445370981 -0.382813 -0.580750 -0.341492 0.632141 1445370981 -0.382813 -0.580750 -0.341492 0.632141 1445370981 -0.382813 -0.580750 -0.341492 0.632141 1445370981 -0.327087 -0.598999 -0.280884 0.674805 1445370981 -0.327087 -0.598999 -0.280884 0.674805 1445370981 -0.327087 -0.598999 -0.280884 0.674805 1445370981 -0.327087 -0.598999 -0.280884 0.674805 1445370981 -0.327087 -0.598999 -0.280884 0.674805 1445370981 -0.327087 -0.598999 -0.280884 0.674805 1445370981 -0.280823 -0.613464 -0.224731 0.703064 1445370981 -0.280823 -0.613464 -0.224731 0.703064 1445370981 -0.280823 -0.613464 -0.224731 0.703064 1445370981 -0.280823 -0.613464 -0.224731 0.703064 1445370981 -0.280823 -0.613464 -0.224731 0.703064 1445370981 -0.280823 -0.613464 -0.224731 0.703064 1445370981 -0.280823 -0.613464 -0.224731 0.703064 1445370981 -0.264343 -0.625427 -0.199158 0.706665 1445370981 -0.264343 -0.625427 -0.199158 0.706665 1445370981 -0.264343 -0.625427 -0.199158 0.706665 1445370981 -0.264343 -0.625427 -0.199158 0.706665 1445370981 -0.264343 -0.625427 -0.199158 0.706665 1445370981 -0.264343 -0.625427 -0.199158 0.706665 1445370981 -0.271301 -0.636169 -0.186401 0.697876 1445370981 -0.271301 -0.636169 -0.186401 0.697876 1445370981 -0.271301 -0.636169 -0.186401 0.697876 1445370981 -0.271301 -0.636169 -0.186401 0.697876 1445370981 -0.271301 -0.636169 -0.186401 0.697876 1445370981 -0.271301 -0.636169 -0.186401 0.697876 1445370981 -0.287842 -0.643982 -0.177856 0.686157 1445370981 -0.287842 -0.643982 -0.177856 0.686157 1445370981 -0.287842 -0.643982 -0.177856 0.686157 1445370982 -0.287842 -0.643982 -0.177856 0.686157 1445370982 -0.287842 -0.643982 -0.177856 0.686157 1445370982 -0.309021 -0.644897 -0.191711 0.672241 1445370982 -0.309021 -0.644897 -0.191711 0.672241 1445370982 -0.309021 -0.644897 -0.191711 0.672241 1445370982 -0.309021 -0.644897 -0.191711 0.672241 1445370982 -0.309021 -0.644897 -0.191711 0.672241 1445370982 -0.309021 -0.644897 -0.191711 0.672241 1445370982 -0.335876 -0.636841 -0.228027 0.655518 1445370982 -0.335876 -0.636841 -0.228027 0.655518 1445370982 -0.335876 -0.636841 -0.228027 0.655518 1445370982 -0.335876 -0.636841 -0.228027 0.655518 1445370982 -0.335876 -0.636841 -0.228027 0.655518 1445370982 -0.335876 -0.636841 -0.228027 0.655518 1445370982 -0.375000 -0.622498 -0.269897 0.631714 1445370982 -0.375000 -0.622498 -0.269897 0.631714 1445370982 -0.375000 -0.622498 -0.269897 0.631714 1445370982 -0.375000 -0.622498 -0.269897 0.631714 1445370982 -0.375000 -0.622498 -0.269897 0.631714 1445370982 -0.375000 -0.622498 -0.269897 0.631714 1445370982 -0.423218 -0.599365 -0.313599 0.602783 1445370982 -0.423218 -0.599365 -0.313599 0.602783 1445370982 -0.423218 -0.599365 -0.313599 0.602783 1445370982 -0.423218 -0.599365 -0.313599 0.602783 1445370982 -0.423218 -0.599365 -0.313599 0.602783 1445370982 -0.423218 -0.599365 -0.313599 0.602783 1445370982 -0.461182 -0.571045 -0.356873 0.577881 1445370982 -0.461182 -0.571045 -0.356873 0.577881 1445370982 -0.461182 -0.571045 -0.356873 0.577881 1445370982 -0.461182 -0.571045 -0.356873 0.577881 1445370982 -0.461182 -0.571045 -0.356873 0.577881 1445370982 -0.461182 -0.571045 -0.356873 0.577881 1445370982 -0.472107 -0.558044 -0.387634 0.561707 1445370982 -0.472107 -0.558044 -0.387634 0.561707 1445370982 -0.472107 -0.558044 -0.387634 0.561707 1445370982 -0.472107 -0.558044 -0.387634 0.561707 1445370982 -0.472107 -0.558044 -0.387634 0.561707 1445370982 -0.472107 -0.558044 -0.387634 0.561707 1445370982 -0.472107 -0.558044 -0.387634 0.561707 1445370982 -0.452698 -0.558960 -0.398987 0.568726 1445370982 -0.452698 -0.558960 -0.398987 0.568726 1445370982 -0.452698 -0.558960 -0.398987 0.568726 1445370982 -0.452698 -0.558960 -0.398987 0.568726 1445370982 -0.452698 -0.558960 -0.398987 0.568726 1445370982 -0.452698 -0.558960 -0.398987 0.568726 1445370982 -0.434875 -0.549133 -0.393250 0.595581 1445370982 -0.434875 -0.549133 -0.393250 0.595581 1445370982 -0.434875 -0.549133 -0.393250 0.595581 1445370982 -0.434875 -0.549133 -0.393250 0.595581 1445370982 -0.434875 -0.549133 -0.393250 0.595581 1445370982 -0.434875 -0.549133 -0.393250 0.595581 1445370982 -0.410461 -0.547546 -0.365051 0.631226 1445370982 -0.410461 -0.547546 -0.365051 0.631226 1445370982 -0.410461 -0.547546 -0.365051 0.631226 1445370982 -0.410461 -0.547546 -0.365051 0.631226 1445370982 -0.410461 -0.547546 -0.365051 0.631226 1445370982 -0.410461 -0.547546 -0.365051 0.631226 1445370982 -0.410461 -0.547546 -0.365051 0.631226 1445370982 -0.368774 -0.567688 -0.311584 0.666870 1445370982 -0.368774 -0.567688 -0.311584 0.666870 1445370982 -0.368774 -0.567688 -0.311584 0.666870 1445370982 -0.368774 -0.567688 -0.311584 0.666870 1445370982 -0.368774 -0.567688 -0.311584 0.666870 1445370982 -0.368774 -0.567688 -0.311584 0.666870 1445370982 -0.318848 -0.593262 -0.247620 0.696472 1445370982 -0.318848 -0.593262 -0.247620 0.696472 1445370982 -0.318848 -0.593262 -0.247620 0.696472 1445370982 -0.318848 -0.593262 -0.247620 0.696472 1445370982 -0.318848 -0.593262 -0.247620 0.696472 1445370982 -0.318848 -0.593262 -0.247620 0.696472 1445370982 -0.318848 -0.593262 -0.247620 0.696472 1445370982 -0.270874 -0.613342 -0.182129 0.719238 1445370982 -0.270874 -0.613342 -0.182129 0.719238 1445370982 -0.270874 -0.613342 -0.182129 0.719238 1445370982 -0.270874 -0.613342 -0.182129 0.719238 1445370982 -0.270874 -0.613342 -0.182129 0.719238 1445370982 -0.270874 -0.613342 -0.182129 0.719238 1445370982 -0.246582 -0.625000 -0.139771 0.727356 1445370982 -0.246582 -0.625000 -0.139771 0.727356 1445370982 -0.246582 -0.625000 -0.139771 0.727356 1445370982 -0.246582 -0.625000 -0.139771 0.727356 1445370982 -0.246582 -0.625000 -0.139771 0.727356 1445370982 -0.246582 -0.625000 -0.139771 0.727356 1445370982 -0.239136 -0.636597 -0.119568 0.723389 1445370982 -0.239136 -0.636597 -0.119568 0.723389 1445370982 -0.239136 -0.636597 -0.119568 0.723389 1445370982 -0.239136 -0.636597 -0.119568 0.723389 1445370982 -0.239136 -0.636597 -0.119568 0.723389 1445370982 -0.239136 -0.636597 -0.119568 0.723389 1445370982 -0.243469 -0.650146 -0.116882 0.710205 1445370982 -0.243469 -0.650146 -0.116882 0.710205 1445370982 -0.243469 -0.650146 -0.116882 0.710205 1445370982 -0.243469 -0.650146 -0.116882 0.710205 1445370982 -0.243469 -0.650146 -0.116882 0.710205 1445370982 -0.243469 -0.650146 -0.116882 0.710205 1445370982 -0.278870 -0.649292 -0.148438 0.691833 1445370982 -0.278870 -0.649292 -0.148438 0.691833 1445370982 -0.278870 -0.649292 -0.148438 0.691833 1445370982 -0.278870 -0.649292 -0.148438 0.691833 1445370982 -0.278870 -0.649292 -0.148438 0.691833 1445370982 -0.278870 -0.649292 -0.148438 0.691833 1445370982 -0.329956 -0.637878 -0.202759 0.665710 1445370982 -0.329956 -0.637878 -0.202759 0.665710 1445370982 -0.329956 -0.637878 -0.202759 0.665710 1445370982 -0.329956 -0.637878 -0.202759 0.665710 1445370982 -0.329956 -0.637878 -0.202759 0.665710 1445370982 -0.329956 -0.637878 -0.202759 0.665710 1445370982 -0.380676 -0.622986 -0.255005 0.634033 1445370982 -0.380676 -0.622986 -0.255005 0.634033 1445370982 -0.380676 -0.622986 -0.255005 0.634033 1445370982 -0.380676 -0.622986 -0.255005 0.634033 1445370983 -0.380676 -0.622986 -0.255005 0.634033 1445370983 -0.380676 -0.622986 -0.255005 0.634033 1445370983 -0.421814 -0.608643 -0.300781 0.601013 1445370983 -0.421814 -0.608643 -0.300781 0.601013 1445370983 -0.421814 -0.608643 -0.300781 0.601013 1445370983 -0.421814 -0.608643 -0.300781 0.601013 1445370983 -0.421814 -0.608643 -0.300781 0.601013 1445370983 -0.421814 -0.608643 -0.300781 0.601013 1445370983 -0.421814 -0.608643 -0.300781 0.601013 1445370983 -0.461975 -0.592468 -0.348450 0.560486 1445370983 -0.461975 -0.592468 -0.348450 0.560486 1445370983 -0.461975 -0.592468 -0.348450 0.560486 1445370983 -0.461975 -0.592468 -0.348450 0.560486 1445370983 -0.461975 -0.592468 -0.348450 0.560486 1445370983 -0.485107 -0.574280 -0.388428 0.532959 1445370983 -0.485107 -0.574280 -0.388428 0.532959 1445370983 -0.485107 -0.574280 -0.388428 0.532959 1445370983 -0.485107 -0.574280 -0.388428 0.532959 1445370983 -0.485107 -0.574280 -0.388428 0.532959 1445370983 -0.477722 -0.562378 -0.406372 0.538940 1445370983 -0.477722 -0.562378 -0.406372 0.538940 1445370983 -0.477722 -0.562378 -0.406372 0.538940 1445370983 -0.477722 -0.562378 -0.406372 0.538940 1445370983 -0.477722 -0.562378 -0.406372 0.538940 1445370983 -0.477722 -0.562378 -0.406372 0.538940 1445370983 -0.442871 -0.563599 -0.391663 0.576965 1445370983 -0.442871 -0.563599 -0.391663 0.576965 1445370983 -0.442871 -0.563599 -0.391663 0.576965 1445370983 -0.442871 -0.563599 -0.391663 0.576965 1445370983 -0.442871 -0.563599 -0.391663 0.576965 1445370983 -0.442871 -0.563599 -0.391663 0.576965 1445370983 -0.442871 -0.563599 -0.391663 0.576965 1445370983 -0.396790 -0.574280 -0.354248 0.622375 1445370983 -0.396790 -0.574280 -0.354248 0.622375 1445370983 -0.396790 -0.574280 -0.354248 0.622375 1445370983 -0.396790 -0.574280 -0.354248 0.622375 1445370983 -0.396790 -0.574280 -0.354248 0.622375 1445370983 -0.351746 -0.589294 -0.305542 0.660034 1445370983 -0.351746 -0.589294 -0.305542 0.660034 1445370983 -0.351746 -0.589294 -0.305542 0.660034 1445370983 -0.351746 -0.589294 -0.305542 0.660034 1445370983 -0.351746 -0.589294 -0.305542 0.660034 1445370983 -0.351746 -0.589294 -0.305542 0.660034 1445370983 -0.308899 -0.607605 -0.253967 0.686279 1445370983 -0.308899 -0.607605 -0.253967 0.686279 1445370983 -0.308899 -0.607605 -0.253967 0.686279 1445370983 -0.308899 -0.607605 -0.253967 0.686279 1445370983 -0.308899 -0.607605 -0.253967 0.686279 1445370983 -0.308899 -0.607605 -0.253967 0.686279 1445370983 -0.280029 -0.625610 -0.210876 0.696960 1445370983 -0.280029 -0.625610 -0.210876 0.696960 1445370983 -0.280029 -0.625610 -0.210876 0.696960 1445370983 -0.280029 -0.625610 -0.210876 0.696960 1445370983 -0.280029 -0.625610 -0.210876 0.696960 1445370983 -0.280029 -0.625610 -0.210876 0.696960 1445370983 -0.267273 -0.638794 -0.180664 0.698486 1445370983 -0.267273 -0.638794 -0.180664 0.698486 1445370983 -0.267273 -0.638794 -0.180664 0.698486 1445370983 -0.267273 -0.638794 -0.180664 0.698486 1445370983 -0.267273 -0.638794 -0.180664 0.698486 1445370983 -0.269531 -0.648438 -0.169678 0.691467 1445370983 -0.269531 -0.648438 -0.169678 0.691467 1445370983 -0.269531 -0.648438 -0.169678 0.691467 1445370983 -0.269531 -0.648438 -0.169678 0.691467 1445370983 -0.269531 -0.648438 -0.169678 0.691467 1445370983 -0.269531 -0.648438 -0.169678 0.691467 1445370983 -0.285095 -0.653564 -0.177002 0.678467 1445370983 -0.285095 -0.653564 -0.177002 0.678467 1445370983 -0.285095 -0.653564 -0.177002 0.678467 1445370983 -0.285095 -0.653564 -0.177002 0.678467 1445370983 -0.285095 -0.653564 -0.177002 0.678467 1445370983 -0.285095 -0.653564 -0.177002 0.678467 1445370983 -0.322327 -0.649597 -0.211304 0.655396 1445370983 -0.322327 -0.649597 -0.211304 0.655396 1445370983 -0.322327 -0.649597 -0.211304 0.655396 1445370983 -0.322327 -0.649597 -0.211304 0.655396 1445370983 -0.322327 -0.649597 -0.211304 0.655396 1445370983 -0.322327 -0.649597 -0.211304 0.655396 1445370983 -0.375061 -0.635254 -0.264771 0.621033 1445370983 -0.375061 -0.635254 -0.264771 0.621033 1445370983 -0.375061 -0.635254 -0.264771 0.621033 1445370983 -0.375061 -0.635254 -0.264771 0.621033 1445370983 -0.375061 -0.635254 -0.264771 0.621033 1445370983 -0.426636 -0.619385 -0.311951 0.580627 1445370983 -0.426636 -0.619385 -0.311951 0.580627 1445370983 -0.426636 -0.619385 -0.311951 0.580627 1445370983 -0.426636 -0.619385 -0.311951 0.580627 1445370983 -0.426636 -0.619385 -0.311951 0.580627 1445370983 -0.426636 -0.619385 -0.311951 0.580627 1445370983 -0.470154 -0.603455 -0.359314 0.534546 1445370983 -0.470154 -0.603455 -0.359314 0.534546 1445370983 -0.470154 -0.603455 -0.359314 0.534546 1445370983 -0.470154 -0.603455 -0.359314 0.534546 1445370983 -0.506836 -0.583191 -0.407471 0.486877 1445370983 -0.506836 -0.583191 -0.407471 0.486877 1445370983 -0.506836 -0.583191 -0.407471 0.486877 1445370983 -0.506836 -0.583191 -0.407471 0.486877 1445370983 -0.506836 -0.583191 -0.407471 0.486877 1445370983 -0.506836 -0.583191 -0.407471 0.486877 1445370983 -0.528992 -0.553833 -0.447876 0.461426 1445370983 -0.528992 -0.553833 -0.447876 0.461426 1445370983 -0.528992 -0.553833 -0.447876 0.461426 1445370983 -0.528992 -0.553833 -0.447876 0.461426 1445370983 -0.528992 -0.553833 -0.447876 0.461426 1445370984 -0.505310 -0.542297 -0.452576 0.495850 1445370984 -0.505310 -0.542297 -0.452576 0.495850 1445370984 -0.505310 -0.542297 -0.452576 0.495850 1445370984 -0.505310 -0.542297 -0.452576 0.495850 1445370984 -0.505310 -0.542297 -0.452576 0.495850 1445370984 -0.505310 -0.542297 -0.452576 0.495850 1445370984 -0.453186 -0.552246 -0.414978 0.563477 1445370984 -0.453186 -0.552246 -0.414978 0.563477 1445370984 -0.453186 -0.552246 -0.414978 0.563477 1445370984 -0.453186 -0.552246 -0.414978 0.563477 1445370984 -0.453186 -0.552246 -0.414978 0.563477 1445370984 -0.405945 -0.562927 -0.366455 0.619751 1445370984 -0.405945 -0.562927 -0.366455 0.619751 1445370984 -0.405945 -0.562927 -0.366455 0.619751 1445370984 -0.405945 -0.562927 -0.366455 0.619751 1445370984 -0.405945 -0.562927 -0.366455 0.619751 1445370984 -0.405945 -0.562927 -0.366455 0.619751 1445370984 -0.368408 -0.576416 -0.322327 0.654358 1445370984 -0.368408 -0.576416 -0.322327 0.654358 1445370984 -0.368408 -0.576416 -0.322327 0.654358 1445370984 -0.368408 -0.576416 -0.322327 0.654358 1445370984 -0.368408 -0.576416 -0.322327 0.654358 1445370984 -0.368408 -0.576416 -0.322327 0.654358 1445370984 -0.327026 -0.601379 -0.266479 0.678528 1445370984 -0.327026 -0.601379 -0.266479 0.678528 1445370984 -0.327026 -0.601379 -0.266479 0.678528 1445370984 -0.327026 -0.601379 -0.266479 0.678528 1445370984 -0.327026 -0.601379 -0.266479 0.678528 1445370984 -0.293640 -0.625122 -0.210205 0.691956 1445370984 -0.293640 -0.625122 -0.210205 0.691956 1445370984 -0.293640 -0.625122 -0.210205 0.691956 1445370984 -0.293640 -0.625122 -0.210205 0.691956 1445370984 -0.293640 -0.625122 -0.210205 0.691956 1445370984 -0.293640 -0.625122 -0.210205 0.691956 1445370984 -0.275024 -0.641052 -0.171814 0.695679 1445370984 -0.275024 -0.641052 -0.171814 0.695679 1445370984 -0.275024 -0.641052 -0.171814 0.695679 1445370984 -0.275024 -0.641052 -0.171814 0.695679 1445370984 -0.275024 -0.641052 -0.171814 0.695679 1445370984 -0.275024 -0.641052 -0.171814 0.695679 1445370984 -0.271973 -0.650452 -0.158325 0.691284 1445370984 -0.271973 -0.650452 -0.158325 0.691284 1445370984 -0.271973 -0.650452 -0.158325 0.691284 1445370984 -0.271973 -0.650452 -0.158325 0.691284 1445370984 -0.271973 -0.650452 -0.158325 0.691284 1445370984 -0.271973 -0.650452 -0.158325 0.691284 1445370984 -0.278564 -0.655823 -0.163757 0.682251 1445370984 -0.278564 -0.655823 -0.163757 0.682251 1445370984 -0.278564 -0.655823 -0.163757 0.682251 1445370984 -0.278564 -0.655823 -0.163757 0.682251 1445370984 -0.278564 -0.655823 -0.163757 0.682251 1445370984 -0.278564 -0.655823 -0.163757 0.682251 1445370984 -0.309692 -0.649780 -0.198303 0.665283 1445370984 -0.309692 -0.649780 -0.198303 0.665283 1445370984 -0.309692 -0.649780 -0.198303 0.665283 1445370984 -0.309692 -0.649780 -0.198303 0.665283 1445370984 -0.309692 -0.649780 -0.198303 0.665283 1445370984 -0.309692 -0.649780 -0.198303 0.665283 1445370984 -0.358765 -0.634705 -0.250488 0.636963 1445370984 -0.358765 -0.634705 -0.250488 0.636963 1445370984 -0.358765 -0.634705 -0.250488 0.636963 1445370984 -0.358765 -0.634705 -0.250488 0.636963 1445370984 -0.358765 -0.634705 -0.250488 0.636963 1445370984 -0.358765 -0.634705 -0.250488 0.636963 1445370984 
-0.389099 -0.032104 -0.592346 0.704773 1445370987 -0.389099 -0.032104 -0.592346 0.704773 1445370987 -0.389099 -0.032104 -0.592346 0.704773 1445370987 -0.389099 -0.032104 -0.592346 0.704773 1445370987 -0.389099 -0.032104 -0.592346 0.704773 1445370987 -0.391357 0.011169 -0.641846 0.659363 1445370987 -0.391357 0.011169 -0.641846 0.659363 1445370987 -0.391357 0.011169 -0.641846 0.659363 1445370987 -0.391357 0.011169 -0.641846 0.659363 1445370987 -0.391357 0.011169 -0.641846 0.659363 1445370987 -0.442810 0.019775 -0.656128 0.610779 1445370987 -0.442810 0.019775 -0.656128 0.610779 1445370987 -0.442810 0.019775 -0.656128 0.610779 1445370987 -0.442810 0.019775 -0.656128 0.610779 1445370987 -0.442810 0.019775 -0.656128 0.610779 1445370987 -0.442810 0.019775 -0.656128 0.610779 1445370987 -0.442810 0.019775 -0.656128 0.610779 1445370987 -0.439026 0.064392 -0.681580 0.581909 1445370987 -0.439026 0.064392 -0.681580 0.581909 1445370987 -0.439026 0.064392 -0.681580 0.581909 1445370987 -0.439026 0.064392 -0.681580 0.581909 1445370987 -0.439026 0.064392 -0.681580 0.581909 1445370987 -0.439026 0.064392 -0.681580 0.581909 1445370987 -0.354919 0.124512 -0.704773 0.601563 1445370987 -0.354919 0.124512 -0.704773 0.601563 1445370987 -0.354919 0.124512 -0.704773 0.601563 1445370987 -0.354919 0.124512 -0.704773 0.601563 1445370987 -0.354919 0.124512 -0.704773 0.601563 1445370987 -0.354919 0.124512 -0.704773 0.601563 1445370987 -0.232056 0.147095 -0.713867 0.644165 1445370987 -0.232056 0.147095 -0.713867 0.644165 1445370987 -0.232056 0.147095 -0.713867 0.644165 1445370987 -0.232056 0.147095 -0.713867 0.644165 1445370987 -0.232056 0.147095 -0.713867 0.644165 1445370987 -0.232056 0.147095 -0.713867 0.644165 1445370987 -0.232056 0.147095 -0.713867 0.644165 1445370987 -0.104004 0.122986 -0.684448 0.711060 1445370987 -0.104004 0.122986 -0.684448 0.711060 1445370987 -0.104004 0.122986 -0.684448 0.711060 1445370987 -0.104004 0.122986 -0.684448 0.711060 1445370987 -0.104004 0.122986 -0.684448 0.711060 1445370987 0.003723 0.025574 -0.561584 0.826965 1445370987 0.003723 0.025574 -0.561584 0.826965 1445370987 0.003723 0.025574 -0.561584 0.826965 1445370987 0.003723 0.025574 -0.561584 0.826965 1445370987 0.003723 0.025574 -0.561584 0.826965 1445370987 0.003723 0.025574 -0.561584 0.826965 1445370987 0.057861 -0.029297 -0.448120 0.891602 1445370987 0.057861 -0.029297 -0.448120 0.891602 1445370987 0.057861 -0.029297 -0.448120 0.891602 1445370987 0.057861 -0.029297 -0.448120 0.891602 1445370987 0.057861 -0.029297 -0.448120 0.891602 1445370987 0.057861 -0.029297 -0.448120 0.891602 1445370987 0.110291 -0.071411 -0.441833 0.887390 1445370987 0.110291 -0.071411 -0.441833 0.887390 1445370987 0.110291 -0.071411 -0.441833 0.887390 1445370987 0.110291 -0.071411 -0.441833 0.887390 1445370987 0.110291 -0.071411 -0.441833 0.887390 1445370987 0.110291 -0.071411 -0.441833 0.887390 1445370987 0.076965 -0.112427 -0.392151 0.909729 1445370987 0.076965 -0.112427 -0.392151 0.909729 1445370987 0.076965 -0.112427 -0.392151 0.909729 1445370987 0.076965 -0.112427 -0.392151 0.909729 1445370987 0.076965 -0.112427 -0.392151 0.909729 1445370987 0.076965 -0.112427 -0.392151 0.909729 1445370987 0.050476 -0.090759 -0.469666 0.876709 1445370987 0.050476 -0.090759 -0.469666 0.876709 1445370987 0.050476 -0.090759 -0.469666 0.876709 1445370987 0.050476 -0.090759 -0.469666 0.876709 1445370987 0.050476 -0.090759 -0.469666 0.876709 1445370987 0.050476 -0.090759 -0.469666 0.876709 1445370987 0.050476 -0.090759 -0.469666 0.876709 1445370987 0.031372 -0.034790 -0.447021 0.893250 1445370987 0.031372 -0.034790 -0.447021 0.893250 1445370987 0.031372 -0.034790 -0.447021 0.893250 1445370987 0.031372 -0.034790 -0.447021 0.893250 1445370987 0.031372 -0.034790 -0.447021 0.893250 1445370987 0.031372 -0.034790 -0.447021 0.893250 1445370987 0.031372 -0.034790 -0.447021 0.893250 1445370987 0.000671 0.023193 -0.431702 0.901672 1445370987 0.000671 0.023193 -0.431702 0.901672 1445370987 0.000671 0.023193 -0.431702 0.901672 1445370987 0.000671 0.023193 -0.431702 0.901672 1445370987 0.000671 0.023193 -0.431702 0.901672 1445370987 0.000671 0.023193 -0.431702 0.901672 1445370987 -0.044373 0.080933 -0.480530 0.872070 1445370987 -0.044373 0.080933 -0.480530 0.872070 1445370987 -0.044373 0.080933 -0.480530 0.872070 1445370987 -0.044373 0.080933 -0.480530 0.872070 1445370987 -0.044373 0.080933 -0.480530 0.872070 1445370987 -0.044373 0.080933 -0.480530 0.872070 1445370987 -0.044373 0.080933 -0.480530 0.872070 1445370987 -0.122253 0.128052 -0.554688 0.812988 1445370987 -0.122253 0.128052 -0.554688 0.812988 1445370987 -0.122253 0.128052 -0.554688 0.812988 1445370987 -0.122253 0.128052 -0.554688 0.812988 1445370988 -0.122253 0.128052 -0.554688 0.812988 1445370988 -0.242615 0.174927 -0.642029 0.705933 1445370988 -0.242615 0.174927 -0.642029 0.705933 1445370988 -0.242615 0.174927 -0.642029 0.705933 1445370988 -0.242615 0.174927 -0.642029 0.705933 1445370988 -0.242615 0.174927 -0.642029 0.705933 1445370988 -0.242615 0.174927 -0.642029 0.705933 1445370988 -0.242615 0.174927 -0.642029 0.705933 1445370988 -0.296875 0.222046 -0.703003 0.606934 1445370988 -0.296875 0.222046 -0.703003 0.606934 1445370988 -0.296875 0.222046 -0.703003 0.606934 1445370988 -0.296875 0.222046 -0.703003 0.606934 1445370988 -0.244324 0.212463 -0.689880 0.647461 1445370988 -0.244324 0.212463 -0.689880 0.647461 1445370988 -0.244324 0.212463 -0.689880 0.647461 1445370988 -0.244324 0.212463 -0.689880 0.647461 1445370988 -0.244324 0.212463 -0.689880 0.647461 1445370988 -0.244324 0.212463 -0.689880 0.647461 1445370988 -0.134033 0.170776 -0.667664 0.712097 1445370988 -0.134033 0.170776 -0.667664 0.712097 1445370988 -0.134033 0.170776 -0.667664 0.712097 1445370988 -0.134033 0.170776 -0.667664 0.712097 1445370988 -0.134033 0.170776 -0.667664 0.712097 1445370988 -0.134033 0.170776 -0.667664 0.712097 1445370988 -0.005554 0.087219 -0.598816 0.796082 1445370988 -0.005554 0.087219 -0.598816 0.796082 1445370988 -0.005554 0.087219 -0.598816 0.796082 1445370988 -0.005554 0.087219 -0.598816 0.796082 1445370988 -0.005554 0.087219 -0.598816 0.796082 1445370988 -0.005554 0.087219 -0.598816 0.796082 1445370988 -0.005554 0.087219 -0.598816 0.796082 1445370988 0.063110 0.011902 -0.489441 0.869629 1445370988 0.063110 0.011902 -0.489441 0.869629 1445370988 0.063110 0.011902 -0.489441 0.869629 1445370988 0.063110 0.011902 -0.489441 0.869629 1445370988 0.063110 0.011902 -0.489441 0.869629 1445370988 0.063110 0.011902 -0.489441 0.869629 1445370988 0.111267 -0.034180 -0.420776 0.899658 1445370988 0.111267 -0.034180 -0.420776 0.899658 1445370988 0.111267 -0.034180 -0.420776 0.899658 1445370988 0.111267 -0.034180 -0.420776 0.899658 1445370988 0.111267 -0.034180 -0.420776 0.899658 1445370988 0.111267 -0.034180 -0.420776 0.899658 1445370988 0.133362 -0.093201 -0.370361 0.914490 1445370988 0.133362 -0.093201 -0.370361 0.914490 1445370988 0.133362 -0.093201 -0.370361 0.914490 1445370988 0.133362 -0.093201 -0.370361 0.914490 1445370988 0.133362 -0.093201 -0.370361 0.914490 1445370988 0.133362 -0.093201 -0.370361 0.914490 1445370988 0.086060 -0.130493 -0.325867 0.932373 1445370988 0.086060 -0.130493 -0.325867 0.932373 1445370988 0.086060 -0.130493 -0.325867 0.932373 1445370988 0.086060 -0.130493 -0.325867 0.932373 1445370988 0.086060 -0.130493 -0.325867 0.932373 1445370988 0.086060 -0.130493 -0.325867 0.932373 1445370988 0.058960 -0.111450 -0.412292 0.902283 1445370988 0.058960 -0.111450 -0.412292 0.902283 1445370988 0.058960 -0.111450 -0.412292 0.902283 1445370988 0.058960 -0.111450 -0.412292 0.902283 1445370988 0.058960 -0.111450 -0.412292 0.902283 1445370988 0.058960 -0.111450 -0.412292 0.902283 1445370988 0.042114 -0.046631 -0.382751 0.921692 1445370988 0.042114 -0.046631 -0.382751 0.921692 1445370988 0.042114 -0.046631 -0.382751 0.921692 1445370988 0.042114 -0.046631 -0.382751 0.921692 1445370988 0.042114 -0.046631 -0.382751 0.921692 1445370988 0.042114 -0.046631 -0.382751 0.921692 1445370988 0.006775 0.007446 -0.376648 0.926270 1445370988 0.006775 0.007446 -0.376648 0.926270 1445370988 0.006775 0.007446 -0.376648 0.926270 1445370988 0.006775 0.007446 -0.376648 0.926270 1445370988 0.006775 0.007446 -0.376648 0.926270 1445370988 0.006775 0.007446 -0.376648 0.926270 1445370988 -0.031433 0.064514 -0.444519 0.892883 1445370988 -0.031433 0.064514 -0.444519 0.892883 1445370988 -0.031433 0.064514 -0.444519 0.892883 1445370988 -0.031433 0.064514 -0.444519 0.892883 1445370988 -0.031433 0.064514 -0.444519 0.892883 1445370988 -0.031433 0.064514 -0.444519 0.892883 1445370988 -0.113770 0.108948 -0.536621 0.828979 1445370988 -0.113770 0.108948 -0.536621 0.828979 1445370988 -0.113770 0.108948 -0.536621 0.828979 1445370988 -0.113770 0.108948 -0.536621 0.828979 1445370988 -0.113770 0.108948 -0.536621 0.828979 1445370988 -0.113770 0.108948 -0.536621 0.828979 1445370988 -0.113770 0.108948 -0.536621 0.828979 1445370988 -0.263733 0.170410 -0.615540 0.722900 1445370988 -0.263733 0.170410 -0.615540 0.722900 1445370988 -0.263733 0.170410 -0.615540 0.722900 1445370988 -0.263733 0.170410 -0.615540 0.722900 1445370988 -0.263733 0.170410 -0.615540 0.722900 1445370988 -0.263733 0.170410 -0.615540 0.722900 1445370988 -0.368591 0.243286 -0.660339 0.607361 1445370988 -0.368591 0.243286 -0.660339 0.607361 1445370988 -0.368591 0.243286 -0.660339 0.607361 1445370988 -0.368591 0.243286 -0.660339 0.607361 1445370988 -0.368591 0.243286 -0.660339 0.607361 1445370988 -0.368591 0.243286 -0.660339 0.607361 1445370988 -0.345459 0.259399 -0.645569 0.629761 1445370988 -0.345459 0.259399 -0.645569 0.629761 1445370988 -0.345459 0.259399 -0.645569 0.629761 1445370988 -0.345459 0.259399 -0.645569 0.629761 1445370988 -0.345459 0.259399 -0.645569 0.629761 1445370988 -0.345459 0.259399 -0.645569 0.629761 1445370988 -0.345459 0.259399 -0.645569 0.629761 1445370988 -0.253174 0.237000 -0.656189 0.670227 1445370988 -0.253174 0.237000 -0.656189 0.670227 1445370988 -0.253174 0.237000 -0.656189 0.670227 1445370989 -0.253174 0.237000 -0.656189 0.670227 1445370989 -0.132629 0.166077 -0.646973 0.732300 1445370989 -0.132629 0.166077 -0.646973 0.732300 1445370989 -0.132629 0.166077 -0.646973 0.732300 1445370989 -0.132629 0.166077 -0.646973 0.732300 1445370989 -0.132629 0.166077 -0.646973 0.732300 1445370989 -0.034668 0.066589 -0.560791 0.824524 1445370989 -0.034668 0.066589 -0.560791 0.824524 1445370989 -0.034668 0.066589 -0.560791 0.824524 1445370989 -0.034668 0.066589 -0.560791 0.824524 1445370989 -0.034668 0.066589 -0.560791 0.824524 1445370989 -0.034668 0.066589 -0.560791 0.824524 1445370989 0.035828 0.006104 -0.453552 0.890503 1445370989 0.035828 0.006104 -0.453552 0.890503 1445370989 0.035828 0.006104 -0.453552 0.890503 1445370989 0.035828 0.006104 -0.453552 0.890503 1445370989 0.035828 0.006104 -0.453552 0.890503 1445370989 0.035828 0.006104 -0.453552 0.890503 1445370989 0.035828 0.006104 -0.453552 0.890503 1445370989 0.112610 -0.042603 -0.431885 0.893860 1445370989 0.112610 -0.042603 -0.431885 0.893860 1445370989 0.112610 -0.042603 -0.431885 0.893860 1445370989 0.112610 -0.042603 -0.431885 0.893860 1445370989 0.112610 -0.042603 -0.431885 0.893860 1445370989 0.112610 -0.042603 -0.431885 0.893860 1445370989 0.094116 -0.089050 -0.323486 0.937317 1445370989 0.094116 -0.089050 -0.323486 0.937317 1445370989 0.094116 -0.089050 -0.323486 0.937317 1445370989 0.094116 -0.089050 -0.323486 0.937317 1445370989 0.094116 -0.089050 -0.323486 0.937317 1445370989 0.094116 -0.089050 -0.323486 0.937317 1445370989 0.094116 -0.089050 -0.323486 0.937317 1445370989 0.077576 -0.085327 -0.364014 0.924194 1445370989 0.077576 -0.085327 -0.364014 0.924194 1445370989 0.077576 -0.085327 -0.364014 0.924194 1445370989 0.077576 -0.085327 -0.364014 0.924194 1445370989 0.077576 -0.085327 -0.364014 0.924194 1445370989 0.077576 -0.085327 -0.364014 0.924194 1445370989 0.066101 -0.026062 -0.363220 0.928955 1445370989 0.066101 -0.026062 -0.363220 0.928955 1445370989 0.066101 -0.026062 -0.363220 0.928955 1445370989 0.066101 -0.026062 -0.363220 0.928955 1445370989 0.066101 -0.026062 -0.363220 0.928955 1445370989 0.066101 -0.026062 -0.363220 0.928955 1445370989 0.034912 0.029175 -0.352966 0.934509 1445370989 0.034912 0.029175 -0.352966 0.934509 1445370989 0.034912 0.029175 -0.352966 0.934509 1445370989 0.034912 0.029175 -0.352966 0.934509 1445370989 0.034912 0.029175 -0.352966 0.934509 1445370989 0.034912 0.029175 -0.352966 0.934509 1445370989 0.013672 0.088867 -0.427307 0.899597 1445370989 0.013672 0.088867 -0.427307 0.899597 1445370989 0.013672 0.088867 -0.427307 0.899597 1445370989 0.013672 0.088867 -0.427307 0.899597 1445370989 0.013672 0.088867 -0.427307 0.899597 1445370989 0.013672 0.088867 -0.427307 0.899597 1445370989 -0.033264 0.133606 -0.480835 0.865906 1445370989 -0.033264 0.133606 -0.480835 0.865906 1445370989 -0.033264 0.133606 -0.480835 0.865906 1445370989 -0.033264 0.133606 -0.480835 0.865906 1445370989 -0.033264 0.133606 -0.480835 0.865906 1445370989 -0.033264 0.133606 -0.480835 0.865906 1445370989 -0.108704 0.185303 -0.563660 0.797546 1445370989 -0.108704 0.185303 -0.563660 0.797546 1445370989 -0.108704 0.185303 -0.563660 0.797546 1445370989 -0.108704 0.185303 -0.563660 0.797546 1445370989 -0.108704 0.185303 -0.563660 0.797546 1445370989 -0.108704 0.185303 -0.563660 0.797546 1445370989 -0.204468 0.256409 -0.640442 0.694458 1445370989 -0.204468 0.256409 -0.640442 0.694458 1445370989 -0.204468 0.256409 -0.640442 0.694458 1445370989 -0.204468 0.256409 -0.640442 0.694458 1445370989 -0.204468 0.256409 -0.640442 0.694458 1445370989 -0.204468 0.256409 -0.640442 0.694458 1445370989 -0.204468 0.256409 -0.640442 0.694458 1445370989 -0.244324 0.291931 -0.683105 0.623291 1445370989 -0.244324 0.291931 -0.683105 0.623291 1445370989 -0.244324 0.291931 -0.683105 0.623291 1445370989 -0.244324 0.291931 -0.683105 0.623291 1445370989 -0.244324 0.291931 -0.683105 0.623291 1445370989 -0.244324 0.291931 -0.683105 0.623291 1445370989 -0.185120 0.266602 -0.673889 0.663696 1445370989 -0.185120 0.266602 -0.673889 0.663696 1445370989 -0.185120 0.266602 -0.673889 0.663696 1445370989 -0.185120 0.266602 -0.673889 0.663696 1445370989 -0.185120 0.266602 -0.673889 0.663696 1445370989 -0.077576 0.199280 -0.664185 0.716370 1445370989 -0.077576 0.199280 -0.664185 0.716370 1445370989 -0.077576 0.199280 -0.664185 0.716370 1445370989 -0.077576 0.199280 -0.664185 0.716370 1445370989 -0.077576 0.199280 -0.664185 0.716370 1445370989 -0.077576 0.199280 -0.664185 0.716370 1445370989 -0.077576 0.199280 -0.664185 0.716370 1445370989 0.020569 0.107117 -0.629944 0.768982 1445370989 0.020569 0.107117 -0.629944 0.768982 1445370989 0.020569 0.107117 -0.629944 0.768982 1445370989 0.020569 0.107117 -0.629944 0.768982 1445370989 0.020569 0.107117 -0.629944 0.768982 1445370989 0.068787 0.030640 -0.542419 0.836670 1445370989 0.068787 0.030640 -0.542419 0.836670 1445370989 0.068787 0.030640 -0.542419 0.836670 1445370989 0.068787 0.030640 -0.542419 0.836670 1445370989 0.068787 0.030640 -0.542419 0.836670 1445370989 0.068787 0.030640 -0.542419 0.836670 1445370989 0.068787 0.030640 -0.542419 0.836670 1445370989 0.099365 -0.015381 -0.450134 0.887268 1445370989 0.099365 -0.015381 -0.450134 0.887268 1445370989 0.099365 -0.015381 -0.450134 0.887268 1445370989 0.099365 -0.015381 -0.450134 0.887268 1445370989 0.099365 -0.015381 -0.450134 0.887268 1445370989 0.099365 -0.015381 -0.450134 0.887268 1445370989 0.117004 -0.090881 -0.372070 0.916260 1445370990 0.117004 -0.090881 -0.372070 0.916260 1445370990 0.117004 -0.090881 -0.372070 0.916260 1445370990 0.117004 -0.090881 -0.372070 0.916260 1445370990 0.117004 -0.090881 -0.372070 0.916260 1445370990 0.117004 -0.090881 -0.372070 0.916260 1445370990 0.089844 -0.141602 -0.264160 0.949768 1445370990 0.089844 -0.141602 -0.264160 0.949768 1445370990 0.089844 -0.141602 -0.264160 0.949768 1445370990 0.089844 -0.141602 -0.264160 0.949768 1445370990 0.077271 -0.149597 -0.365051 0.915588 1445370990 0.077271 -0.149597 -0.365051 0.915588 1445370990 0.077271 -0.149597 -0.365051 0.915588 1445370990 0.077271 -0.149597 -0.365051 0.915588 1445370990 0.077271 -0.149597 -0.365051 0.915588 1445370990 0.077271 -0.149597 -0.365051 0.915588 1445370990 0.076172 -0.092224 -0.404968 0.906494 1445370990 0.076172 -0.092224 -0.404968 0.906494 1445370990 0.076172 -0.092224 -0.404968 0.906494 1445370990 0.076172 -0.092224 -0.404968 0.906494 1445370990 0.076172 -0.092224 -0.404968 0.906494 1445370990 0.076172 -0.092224 -0.404968 0.906494 1445370990 0.067627 -0.016113 -0.413269 0.907959 1445370990 0.067627 -0.016113 -0.413269 0.907959 1445370990 0.067627 -0.016113 -0.413269 0.907959 1445370990 0.067627 -0.016113 -0.413269 0.907959 1445370990 0.067627 -0.016113 -0.413269 0.907959 1445370990 0.067627 -0.016113 -0.413269 0.907959 1445370990 0.053894 0.060913 -0.476135 0.875549 1445370990 0.053894 0.060913 -0.476135 0.875549 1445370990 0.053894 0.060913 -0.476135 0.875549 1445370990 0.053894 0.060913 -0.476135 0.875549 1445370990 0.053894 0.060913 -0.476135 0.875549 1445370990 0.053894 0.060913 -0.476135 0.875549 1445370990 0.016479 0.138306 -0.511963 0.847595 1445370990 0.016479 0.138306 -0.511963 0.847595 1445370990 0.016479 0.138306 -0.511963 0.847595 1445370990 0.016479 0.138306 -0.511963 0.847595 1445370990 0.016479 0.138306 -0.511963 0.847595 1445370990 0.016479 0.138306 -0.511963 0.847595 1445370990 -0.054749 0.205139 -0.541931 0.813171 1445370990 -0.054749 0.205139 -0.541931 0.813171 1445370990 -0.054749 0.205139 -0.541931 0.813171 1445370990 -0.054749 0.205139 -0.541931 0.813171 1445370990 -0.054749 0.205139 -0.541931 0.813171 1445370990 -0.054749 0.205139 -0.541931 0.813171 1445370990 -0.168518 0.276001 -0.588196 0.741211 1445370990 -0.168518 0.276001 -0.588196 0.741211 1445370990 -0.168518 0.276001 -0.588196 0.741211 1445370990 -0.168518 0.276001 -0.588196 0.741211 1445370990 -0.168518 0.276001 -0.588196 0.741211 1445370990 -0.168518 0.276001 -0.588196 0.741211 1445370990 -0.254944 0.312805 -0.647766 0.646118 1445370990 -0.254944 0.312805 -0.647766 0.646118 1445370990 -0.254944 0.312805 -0.647766 0.646118 1445370990 -0.254944 0.312805 -0.647766 0.646118 1445370990 -0.254944 0.312805 -0.647766 0.646118 1445370990 -0.254944 0.312805 -0.647766 0.646118 1445370990 -0.250793 0.279053 -0.661438 0.649414 1445370990 -0.250793 0.279053 -0.661438 0.649414 1445370990 -0.250793 0.279053 -0.661438 0.649414 1445370990 -0.250793 0.279053 -0.661438 0.649414 1445370990 -0.250793 0.279053 -0.661438 0.649414 1445370990 -0.250793 0.279053 -0.661438 0.649414 1445370990 -0.250793 0.279053 -0.661438 0.649414 1445370990 -0.169067 0.226318 -0.671814 0.684753 1445370990 -0.169067 0.226318 -0.671814 0.684753 1445370990 -0.169067 0.226318 -0.671814 0.684753 1445370990 -0.169067 0.226318 -0.671814 0.684753 1445370990 -0.169067 0.226318 -0.671814 0.684753 1445370990 -0.169067 0.226318 -0.671814 0.684753 1445370990 -0.047668 0.136902 -0.650635 0.745422 1445370990 -0.047668 0.136902 -0.650635 0.745422 1445370990 -0.047668 0.136902 -0.650635 0.745422 1445370990 -0.047668 0.136902 -0.650635 0.745422 1445370990 -0.047668 0.136902 -0.650635 0.745422 1445370990 -0.047668 0.136902 -0.650635 0.745422 1445370990 0.031860 0.033630 -0.546143 0.836365 1445370990 0.031860 0.033630 -0.546143 0.836365 1445370990 0.031860 0.033630 -0.546143 0.836365 1445370990 0.031860 0.033630 -0.546143 0.836365 1445370990 0.031860 0.033630 -0.546143 0.836365 1445370990 0.031860 0.033630 -0.546143 0.836365 1445370990 0.091858 -0.044556 -0.417725 0.902771 1445370990 0.091858 -0.044556 -0.417725 0.902771 1445370990 0.091858 -0.044556 -0.417725 0.902771 1445370990 0.091858 -0.044556 -0.417725 0.902771 1445370990 0.091858 -0.044556 -0.417725 0.902771 1445370990 0.091858 -0.044556 -0.417725 0.902771 1445370990 0.091858 -0.044556 -0.417725 0.902771 1445370990 0.121216 -0.119446 -0.317444 0.932861 1445370990 0.121216 -0.119446 -0.317444 0.932861 1445370990 0.121216 -0.119446 -0.317444 0.932861 1445370990 0.121216 -0.119446 -0.317444 0.932861 1445370990 0.121216 -0.119446 -0.317444 0.932861 1445370990 0.121216 -0.119446 -0.317444 0.932861 1445370990 0.121216 -0.119446 -0.317444 0.932861 1445370990 0.107300 -0.194153 -0.235107 0.946289 1445370990 0.107300 -0.194153 -0.235107 0.946289 1445370990 0.107300 -0.194153 -0.235107 0.946289 1445370990 0.107300 -0.194153 -0.235107 0.946289 1445370990 0.107300 -0.194153 -0.235107 0.946289 1445370990 0.107300 -0.194153 -0.235107 0.946289 1445370990 0.080505 -0.218567 -0.258606 0.937439 1445370990 0.080505 -0.218567 -0.258606 0.937439 1445370990 0.080505 -0.218567 -0.258606 0.937439 1445370990 0.080505 -0.218567 -0.258606 0.937439 1445370990 0.080505 -0.218567 -0.258606 0.937439 1445370990 0.080505 -0.218567 -0.258606 0.937439 1445370990 0.052917 -0.192383 -0.313538 0.928345 1445370991 0.052917 -0.192383 -0.313538 0.928345 1445370991 0.052917 -0.192383 -0.313538 0.928345 1445370991 0.052917 -0.192383 -0.313538 0.928345 1445370991 0.052917 -0.192383 -0.313538 0.928345 1445370991 0.052917 -0.192383 -0.313538 0.928345 1445370991 0.038818 -0.132874 -0.339905 0.930237 1445370991 0.038818 -0.132874 -0.339905 0.930237 1445370991 0.038818 -0.132874 -0.339905 0.930237 1445370991 0.038818 -0.132874 -0.339905 0.930237 1445370991 0.038818 -0.132874 -0.339905 0.930237 1445370991 0.038818 -0.132874 -0.339905 0.930237 1445370991 0.031067 -0.053772 -0.398804 0.914917 1445370991 0.031067 -0.053772 -0.398804 0.914917 1445370991 0.031067 -0.053772 -0.398804 0.914917 1445370991 0.031067 -0.053772 -0.398804 0.914917 1445370991 0.031067 -0.053772 -0.398804 0.914917 1445370991 0.031067 -0.053772 -0.398804 0.914917 1445370991 0.002441 0.028503 -0.436646 0.899170 1445370991 0.002441 0.028503 -0.436646 0.899170 1445370991 0.002441 0.028503 -0.436646 0.899170 1445370991 0.002441 0.028503 -0.436646 0.899170 1445370991 0.002441 0.028503 -0.436646 0.899170 1445370991 0.002441 0.028503 -0.436646 0.899170 1445370991 0.002441 0.028503 -0.436646 0.899170 1445370991 -0.045959 0.103699 -0.508423 0.853577 1445370991 -0.045959 0.103699 -0.508423 0.853577 1445370991 -0.045959 0.103699 -0.508423 0.853577 1445370991 -0.045959 0.103699 -0.508423 0.853577 1445370991 -0.045959 0.103699 -0.508423 0.853577 1445370991 -0.045959 0.103699 -0.508423 0.853577 1445370991 -0.118652 0.168823 -0.599609 0.773254 1445370991 -0.118652 0.168823 -0.599609 0.773254 1445370991 -0.118652 0.168823 -0.599609 0.773254 1445370991 -0.118652 0.168823 -0.599609 0.773254 1445370991 -0.118652 0.168823 -0.599609 0.773254 1445370991 -0.118652 0.168823 -0.599609 0.773254 1445370991 -0.218506 0.247925 -0.672668 0.661987 1445370991 -0.218506 0.247925 -0.672668 0.661987 1445370991 -0.218506 0.247925 -0.672668 0.661987 1445370991 -0.218506 0.247925 -0.672668 0.661987 1445370991 -0.218506 0.247925 -0.672668 0.661987 1445370991 -0.218506 0.247925 -0.672668 0.661987 1445370991 -0.266846 0.280457 -0.692139 0.609131 1445370991 -0.266846 0.280457 -0.692139 0.609131 1445370991 -0.266846 0.280457 -0.692139 0.609131 1445370991 -0.266846 0.280457 -0.692139 0.609131 1445370991 -0.266846 0.280457 -0.692139 0.609131 1445370991 -0.245605 0.266907 -0.682739 0.634277 1445370991 -0.245605 0.266907 -0.682739 0.634277 1445370991 -0.245605 0.266907 -0.682739 0.634277 1445370991 -0.245605 0.266907 -0.682739 0.634277 1445370991 -0.245605 0.266907 -0.682739 0.634277 1445370991 -0.245605 0.266907 -0.682739 0.634277 1445370991 -0.245605 0.266907 -0.682739 0.634277 1445370991 -0.147766 0.224121 -0.670227 0.691895 1445370991 -0.147766 0.224121 -0.670227 0.691895 1445370991 -0.147766 0.224121 -0.670227 0.691895 1445370991 -0.147766 0.224121 -0.670227 0.691895 1445370991 -0.147766 0.224121 -0.670227 0.691895 1445370991 -0.020508 0.141235 -0.630859 0.762634 1445370991 -0.020508 0.141235 -0.630859 0.762634 1445370991 -0.020508 0.141235 -0.630859 0.762634 1445370991 -0.020508 0.141235 -0.630859 0.762634 1445370991 -0.020508 0.141235 -0.630859 0.762634 1445370991 -0.020508 0.141235 -0.630859 0.762634 1445370991 0.065063 0.031799 -0.529419 0.845276 1445370991 0.065063 0.031799 -0.529419 0.845276 1445370991 0.065063 0.031799 -0.529419 0.845276 1445370991 0.065063 0.031799 -0.529419 0.845276 1445370991 0.065063 0.031799 -0.529419 0.845276 1445370991 0.065063 0.031799 -0.529419 0.845276 1445370991 0.117432 -0.033691 -0.394531 0.910706 1445370991 0.117432 -0.033691 -0.394531 0.910706 1445370991 0.117432 -0.033691 -0.394531 0.910706 1445370991 0.117432 -0.033691 -0.394531 0.910706 1445370991 0.117432 -0.033691 -0.394531 0.910706 1445370991 0.117432 -0.033691 -0.394531 0.910706 1445370991 0.125183 -0.096375 -0.222290 0.962097 1445370991 0.125183 -0.096375 -0.222290 0.962097 1445370991 0.125183 -0.096375 -0.222290 0.962097 1445370991 0.125183 -0.096375 -0.222290 0.962097 1445370991 0.125183 -0.096375 -0.222290 0.962097 1445370991 0.125183 -0.096375 -0.222290 0.962097 1445370991 0.105713 -0.161499 -0.227234 0.954529 1445370991 0.105713 -0.161499 -0.227234 0.954529 1445370991 0.105713 -0.161499 -0.227234 0.954529 1445370991 0.105713 -0.161499 -0.227234 0.954529 1445370991 0.105713 -0.161499 -0.227234 0.954529 1445370991 0.105713 -0.161499 -0.227234 0.954529 1445370991 0.060425 -0.166992 -0.309937 0.934021 1445370991 0.060425 -0.166992 -0.309937 0.934021 1445370991 0.060425 -0.166992 -0.309937 0.934021 1445370991 0.060425 -0.166992 -0.309937 0.934021 1445370991 0.060425 -0.166992 -0.309937 0.934021 1445370991 0.060425 -0.166992 -0.309937 0.934021 1445370991 0.039856 -0.135681 -0.373840 0.916626 1445370991 0.039856 -0.135681 -0.373840 0.916626 1445370991 0.039856 -0.135681 -0.373840 0.916626 1445370991 0.039856 -0.135681 -0.373840 0.916626 1445370991 0.039856 -0.135681 -0.373840 0.916626 1445370991 0.039856 -0.135681 -0.373840 0.916626 1445370991 0.035400 -0.087646 -0.419678 0.902710 1445370991 0.035400 -0.087646 -0.419678 0.902710 1445370991 0.035400 -0.087646 -0.419678 0.902710 1445370991 0.035400 -0.087646 -0.419678 0.902710 1445370991 0.035400 -0.087646 -0.419678 0.902710 1445370991 0.035400 -0.087646 -0.419678 0.902710 1445370991 0.035400 -0.087646 -0.419678 0.902710 1445370991 0.008972 -0.026978 -0.471375 0.881470 1445370991 0.008972 -0.026978 -0.471375 0.881470 1445370992 0.008972 -0.026978 -0.471375 0.881470 1445370992 0.008972 -0.026978 -0.471375 0.881470 1445370992 0.008972 -0.026978 -0.471375 0.881470 1445370992 0.008972 -0.026978 -0.471375 0.881470 1445370992 -0.048462 0.040466 -0.563965 0.823364 1445370992 -0.048462 0.040466 -0.563965 0.823364 1445370992 -0.048462 0.040466 -0.563965 0.823364 1445370992 -0.048462 0.040466 -0.563965 0.823364 1445370992 -0.048462 0.040466 -0.563965 0.823364 1445370992 -0.048462 0.040466 -0.563965 0.823364 1445370992 -0.112000 0.119080 -0.648865 0.743103 1445370992 -0.112000 0.119080 -0.648865 0.743103 1445370992 -0.112000 0.119080 -0.648865 0.743103 1445370992 -0.112000 0.119080 -0.648865 0.743103 1445370992 -0.112000 0.119080 -0.648865 0.743103 1445370992 -0.200073 0.192871 -0.690613 0.667725 1445370992 -0.200073 0.192871 -0.690613 0.667725 1445370992 -0.200073 0.192871 -0.690613 0.667725 1445370992 -0.200073 0.192871 -0.690613 0.667725 1445370992 -0.200073 0.192871 -0.690613 0.667725 1445370992 -0.200073 0.192871 -0.690613 0.667725 1445370992 -0.200073 0.192871 -0.690613 0.667725 1445370992 -0.252563 0.251587 -0.728271 0.585266 1445370992 -0.252563 0.251587 -0.728271 0.585266 1445370992 -0.252563 0.251587 -0.728271 0.585266 1445370992 -0.252563 0.251587 -0.728271 0.585266 1445370992 -0.252563 0.251587 -0.728271 0.585266 1445370992 -0.213501 0.273193 -0.735718 0.581848 1445370992 -0.213501 0.273193 -0.735718 0.581848 1445370992 -0.213501 0.273193 -0.735718 0.581848 1445370992 -0.213501 0.273193 -0.735718 0.581848 1445370992 -0.213501 0.273193 -0.735718 0.581848 1445370992 -0.213501 0.273193 -0.735718 0.581848 1445370992 -0.213501 0.273193 -0.735718 0.581848 1445370992 -0.127136 0.244690 -0.716797 0.640442 1445370992 -0.127136 0.244690 -0.716797 0.640442 1445370992 -0.127136 0.244690 -0.716797 0.640442 1445370992 -0.127136 0.244690 -0.716797 0.640442 1445370992 -0.127136 0.244690 -0.716797 0.640442 1445370992 -0.127136 0.244690 -0.716797 0.640442 1445370992 -0.003235 0.158325 -0.676880 0.718811 1445370992 -0.003235 0.158325 -0.676880 0.718811 1445370992 -0.003235 0.158325 -0.676880 0.718811 1445370992 -0.003235 0.158325 -0.676880 0.718811 1445370992 
-0.236938 -0.592346 -0.103088 0.763123 1445370994 -0.236938 -0.592346 -0.103088 0.763123 1445370994 -0.218567 -0.593384 -0.085693 0.769958 1445370994 -0.218567 -0.593384 -0.085693 0.769958 1445370994 -0.218567 -0.593384 -0.085693 0.769958 1445370994 -0.218567 -0.593384 -0.085693 0.769958 1445370994 -0.218567 -0.593384 -0.085693 0.769958 1445370994 -0.218567 -0.593384 -0.085693 0.769958 1445370994 -0.207764 -0.591858 -0.081177 0.774597 1445370994 -0.207764 -0.591858 -0.081177 0.774597 1445370994 -0.207764 -0.591858 -0.081177 0.774597 1445370994 -0.207764 -0.591858 -0.081177 0.774597 1445370994 -0.207764 -0.591858 -0.081177 0.774597 1445370994 -0.207764 -0.591858 -0.081177 0.774597 1445370994 -0.207764 -0.591858 -0.081177 0.774597 1445370994 -0.213135 -0.586426 -0.097900 0.775269 1445370994 -0.213135 -0.586426 -0.097900 0.775269 1445370994 -0.213135 -0.586426 -0.097900 0.775269 1445370994 -0.213135 -0.586426 -0.097900 0.775269 1445370994 -0.213135 -0.586426 -0.097900 0.775269 1445370994 -0.225037 -0.584412 -0.120239 0.770325 1445370994 -0.225037 -0.584412 -0.120239 0.770325 1445370994 -0.225037 -0.584412 -0.120239 0.770325 1445370994 -0.225037 -0.584412 -0.120239 0.770325 1445370994 -0.225037 -0.584412 -0.120239 0.770325 1445370995 -0.225037 -0.584412 -0.120239 0.770325 1445370995 -0.240723 -0.587585 -0.144226 0.758972 1445370995 -0.240723 -0.587585 -0.144226 0.758972 1445370995 -0.240723 -0.587585 -0.144226 0.758972 1445370995 -0.240723 -0.587585 -0.144226 0.758972 1445370995 -0.240723 -0.587585 -0.144226 0.758972 1445370995 -0.240723 -0.587585 -0.144226 0.758972 1445370995 -0.240723 -0.587585 -0.144226 0.758972 1445370995 -0.261536 -0.590759 -0.169922 0.744141 1445370995 -0.261536 -0.590759 -0.169922 0.744141 1445370995 -0.261536 -0.590759 -0.169922 0.744141 1445370995 -0.261536 -0.590759 -0.169922 0.744141 1445370995 -0.261536 -0.590759 -0.169922 0.744141 1445370995 -0.287598 -0.588684 -0.202332 0.727905 1445370995 -0.287598 -0.588684 -0.202332 0.727905 1445370995 -0.287598 -0.588684 -0.202332 0.727905 1445370995 -0.287598 -0.588684 -0.202332 0.727905 1445370995 -0.287598 -0.588684 -0.202332 0.727905 1445370995 -0.287598 -0.588684 -0.202332 0.727905 1445370995 -0.287598 -0.588684 -0.202332 0.727905 1445370995 -0.301514 -0.590698 -0.226379 0.713440 1445370995 -0.301514 -0.590698 -0.226379 0.713440 1445370995 -0.301514 -0.590698 -0.226379 0.713440 1445370995 -0.301514 -0.590698 -0.226379 0.713440 1445370995 -0.301514 -0.590698 -0.226379 0.713440 1445370995 -0.301514 -0.590698 -0.226379 0.713440 1445370995 -0.319580 -0.586609 -0.265503 0.695190 1445370995 -0.319580 -0.586609 -0.265503 0.695190 1445370995 -0.319580 -0.586609 -0.265503 0.695190 1445370995 -0.319580 -0.586609 -0.265503 0.695190 1445370995 -0.319580 -0.586609 -0.265503 0.695190 1445370995 -0.319580 -0.586609 -0.265503 0.695190 1445370995 -0.338989 -0.572205 -0.322266 0.673706 1445370995 -0.338989 -0.572205 -0.322266 0.673706 1445370995 -0.338989 -0.572205 -0.322266 0.673706 1445370995 -0.338989 -0.572205 -0.322266 0.673706 1445370995 -0.338989 -0.572205 -0.322266 0.673706 1445370995 -0.338989 -0.572205 -0.322266 0.673706 1445370995 -0.342468 -0.559814 -0.361267 0.662476 1445370995 -0.342468 -0.559814 -0.361267 0.662476 1445370995 -0.342468 -0.559814 -0.361267 0.662476 1445370995 -0.342468 -0.559814 -0.361267 0.662476 1445370995 -0.342468 -0.559814 -0.361267 0.662476 1445370995 -0.342468 -0.559814 -0.361267 0.662476 1445370995 -0.334167 -0.560669 -0.375061 0.658264 1445370995 -0.334167 -0.560669 -0.375061 0.658264 1445370995 -0.334167 -0.560669 -0.375061 0.658264 1445370995 -0.334167 -0.560669 -0.375061 0.658264 1445370995 -0.334167 -0.560669 -0.375061 0.658264 1445370995 -0.334167 -0.560669 -0.375061 0.658264 1445370995 -0.328125 -0.564758 -0.384888 0.652161 1445370995 -0.328125 -0.564758 -0.384888 0.652161 1445370995 -0.328125 -0.564758 -0.384888 0.652161 1445370995 -0.328125 -0.564758 -0.384888 0.652161 1445370995 -0.328125 -0.564758 -0.384888 0.652161 1445370995 -0.328125 -0.564758 -0.384888 0.652161 1445370995 -0.349548 -0.561584 -0.391541 0.639648 1445370995 -0.349548 -0.561584 -0.391541 0.639648 1445370995 -0.349548 -0.561584 -0.391541 0.639648 1445370995 -0.349548 -0.561584 -0.391541 0.639648 1445370995 -0.349548 -0.561584 -0.391541 0.639648 1445370995 -0.349548 -0.561584 -0.391541 0.639648 1445370995 -0.379883 -0.557739 -0.387878 0.627869 1445370995 -0.379883 -0.557739 -0.387878 0.627869 1445370995 -0.379883 -0.557739 -0.387878 0.627869 1445370995 -0.379883 -0.557739 -0.387878 0.627869 1445370995 -0.379883 -0.557739 -0.387878 0.627869 1445370995 -0.377747 -0.574890 -0.332642 0.645081 1445370995 -0.377747 -0.574890 -0.332642 0.645081 1445370995 -0.377747 -0.574890 -0.332642 0.645081 1445370995 -0.377747 -0.574890 -0.332642 0.645081 1445370995 -0.377747 -0.574890 -0.332642 0.645081 1445370995 -0.377747 -0.574890 -0.332642 0.645081 1445370995 -0.364014 -0.593628 -0.266907 0.666260 1445370995 -0.364014 -0.593628 -0.266907 0.666260 1445370995 -0.364014 -0.593628 -0.266907 0.666260 1445370995 -0.364014 -0.593628 -0.266907 0.666260 1445370995 -0.364014 -0.593628 -0.266907 0.666260 1445370995 -0.364014 -0.593628 -0.266907 0.666260 1445370995 -0.364014 -0.593628 -0.266907 0.666260 1445370995 -0.348022 -0.605408 -0.205444 0.685669 1445370995 -0.348022 -0.605408 -0.205444 0.685669 1445370995 -0.348022 -0.605408 -0.205444 0.685669 1445370995 -0.348022 -0.605408 -0.205444 0.685669 1445370995 -0.348022 -0.605408 -0.205444 0.685669 1445370995 -0.348022 -0.605408 -0.205444 0.685669 1445370995 -0.335510 -0.607300 -0.166321 0.700684 1445370995 -0.335510 -0.607300 -0.166321 0.700684 1445370995 -0.335510 -0.607300 -0.166321 0.700684 1445370995 -0.335510 -0.607300 -0.166321 0.700684 1445370995 -0.335510 -0.607300 -0.166321 0.700684 1445370995 -0.335510 -0.607300 -0.166321 0.700684 1445370995 -0.335510 -0.607300 -0.166321 0.700684 1445370995 -0.329224 -0.598328 -0.143494 0.716309 1445370995 -0.329224 -0.598328 -0.143494 0.716309 1445370995 -0.329224 -0.598328 -0.143494 0.716309 1445370995 -0.329224 -0.598328 -0.143494 0.716309 1445370995 -0.329224 -0.598328 -0.143494 0.716309 1445370995 -0.329224 -0.598328 -0.143494 0.716309 1445370995 -0.331543 -0.586792 -0.136719 0.726013 1445370995 -0.331543 -0.586792 -0.136719 0.726013 1445370995 -0.331543 -0.586792 -0.136719 0.726013 1445370995 -0.331543 -0.586792 -0.136719 0.726013 1445370995 -0.331543 -0.586792 -0.136719 0.726013 1445370995 -0.331543 -0.586792 -0.136719 0.726013 1445370995 -0.335327 -0.580688 -0.134583 0.729553 1445370995 -0.335327 -0.580688 -0.134583 0.729553 1445370995 -0.335327 -0.580688 -0.134583 0.729553 1445370995 -0.335327 -0.580688 -0.134583 0.729553 1445370996 -0.335327 -0.580688 -0.134583 0.729553 1445370996 -0.330505 -0.587219 -0.137573 0.725952 1445370996 -0.330505 -0.587219 -0.137573 0.725952 1445370996 -0.330505 -0.587219 -0.137573 0.725952 1445370996 -0.330505 -0.587219 -0.137573 0.725952 1445370996 -0.330505 -0.587219 -0.137573 0.725952 1445370996 -0.347351 -0.589233 -0.186951 0.705139 1445370996 -0.347351 -0.589233 -0.186951 0.705139 1445370996 -0.347351 -0.589233 -0.186951 0.705139 1445370996 -0.347351 -0.589233 -0.186951 0.705139 1445370996 -0.347351 -0.589233 -0.186951 0.705139 1445370996 -0.347351 -0.589233 -0.186951 0.705139 1445370996 -0.384399 -0.584412 -0.274780 0.659729 1445370996 -0.384399 -0.584412 -0.274780 0.659729 1445370996 -0.384399 -0.584412 -0.274780 0.659729 1445370996 -0.384399 -0.584412 -0.274780 0.659729 1445370996 -0.384399 -0.584412 -0.274780 0.659729 1445370996 -0.384399 -0.584412 -0.274780 0.659729 1445370996 -0.406372 -0.577881 -0.342651 0.619324 1445370996 -0.406372 -0.577881 -0.342651 0.619324 1445370996 -0.406372 -0.577881 -0.342651 0.619324 1445370996 -0.406372 -0.577881 -0.342651 0.619324 1445370996 -0.406372 -0.577881 -0.342651 0.619324 1445370996 -0.406372 -0.577881 -0.342651 0.619324 1445370996 -0.406372 -0.577881 -0.342651 0.619324 1445370996 -0.399597 -0.590942 -0.370178 0.595154 1445370996 -0.399597 -0.590942 -0.370178 0.595154 1445370996 -0.399597 -0.590942 -0.370178 0.595154 1445370996 -0.399597 -0.590942 -0.370178 0.595154 1445370996 -0.399597 -0.590942 -0.370178 0.595154 1445370996 -0.399597 -0.590942 -0.370178 0.595154 1445370996 -0.384827 -0.616943 -0.367676 0.579773 1445370996 -0.384827 -0.616943 -0.367676 0.579773 1445370996 -0.384827 -0.616943 -0.367676 0.579773 1445370996 -0.384827 -0.616943 -0.367676 0.579773 1445370996 -0.384827 -0.616943 -0.367676 0.579773 1445370996 -0.384827 -0.616943 -0.367676 0.579773 1445370996 -0.384827 -0.616943 -0.367676 0.579773 1445370996 -0.407471 -0.601685 -0.376587 0.574646 1445370996 -0.407471 -0.601685 -0.376587 0.574646 1445370996 -0.407471 -0.601685 -0.376587 0.574646 1445370996 -0.407471 -0.601685 -0.376587 0.574646 1445370996 -0.420227 -0.570740 -0.389221 0.588379 1445370996 -0.420227 -0.570740 -0.389221 0.588379 1445370996 -0.420227 -0.570740 -0.389221 0.588379 1445370996 -0.420227 -0.570740 -0.389221 0.588379 1445370996 -0.420227 -0.570740 -0.389221 0.588379 1445370996 -0.420227 -0.570740 -0.389221 0.588379 1445370996 -0.420227 -0.570740 -0.389221 0.588379 1445370996 -0.362793 -0.586182 -0.330627 0.644653 1445370996 -0.362793 -0.586182 -0.330627 0.644653 1445370996 -0.362793 -0.586182 -0.330627 0.644653 1445370996 -0.362793 -0.586182 -0.330627 0.644653 1445370996 -0.362793 -0.586182 -0.330627 0.644653 1445370996 -0.362793 -0.586182 -0.330627 0.644653 1445370996 -0.318970 -0.588806 -0.276978 0.689087 1445370996 -0.318970 -0.588806 -0.276978 0.689087 1445370996 -0.318970 -0.588806 -0.276978 0.689087 1445370996 -0.318970 -0.588806 -0.276978 0.689087 1445370996 -0.318970 -0.588806 -0.276978 0.689087 1445370996 -0.318970 -0.588806 -0.276978 0.689087 1445370996 -0.318970 -0.588806 -0.276978 0.689087 1445370996 -0.299133 -0.589172 -0.237427 0.712097 1445370996 -0.299133 -0.589172 -0.237427 0.712097 1445370996 -0.299133 -0.589172 -0.237427 0.712097 1445370996 -0.299133 -0.589172 -0.237427 0.712097 1445370996 -0.299133 -0.589172 -0.237427 0.712097 1445370996 -0.299133 -0.589172 -0.237427 0.712097 1445370996 -0.292480 -0.595215 -0.202332 0.720642 1445370996 -0.292480 -0.595215 -0.202332 0.720642 1445370996 -0.292480 -0.595215 -0.202332 0.720642 1445370996 -0.292480 -0.595215 -0.202332 0.720642 1445370996 -0.292480 -0.595215 -0.202332 0.720642 1445370996 -0.292480 -0.595215 -0.202332 0.720642 1445370996 -0.285828 -0.608826 -0.180603 0.717651 1445370996 -0.285828 -0.608826 -0.180603 0.717651 1445370996 -0.285828 -0.608826 -0.180603 0.717651 1445370996 -0.285828 -0.608826 -0.180603 0.717651 1445370996 -0.285828 -0.608826 -0.180603 0.717651 1445370996 -0.285828 -0.608826 -0.180603 0.717651 1445370996 -0.291809 -0.613892 -0.168030 0.713989 1445370996 -0.291809 -0.613892 -0.168030 0.713989 1445370996 -0.291809 -0.613892 -0.168030 0.713989 1445370996 -0.291809 -0.613892 -0.168030 0.713989 1445370996 -0.276001 -0.630920 -0.142944 0.710876 1445370996 -0.276001 -0.630920 -0.142944 0.710876 1445370996 -0.276001 -0.630920 -0.142944 0.710876 1445370996 -0.276001 -0.630920 -0.142944 0.710876 1445370996 -0.276001 -0.630920 -0.142944 0.710876 1445370996 -0.276001 -0.630920 -0.142944 0.710876 1445370996 -0.276001 -0.630920 -0.142944 0.710876 1445370996 -0.273193 -0.646729 -0.128845 0.700378 1445370996 -0.273193 -0.646729 -0.128845 0.700378 1445370996 -0.273193 -0.646729 -0.128845 0.700378 1445370996 -0.273193 -0.646729 -0.128845 0.700378 1445370996 -0.273193 -0.646729 -0.128845 0.700378 1445370996 -0.273193 -0.646729 -0.128845 0.700378 1445370996 -0.311707 -0.644043 -0.182739 0.674255 1445370996 -0.311707 -0.644043 -0.182739 0.674255 1445370996 -0.311707 -0.644043 -0.182739 0.674255 1445370996 -0.311707 -0.644043 -0.182739 0.674255 1445370996 -0.311707 -0.644043 -0.182739 0.674255 1445370996 -0.311707 -0.644043 -0.182739 0.674255 1445370996 -0.360596 -0.625488 -0.250610 0.644958 1445370996 -0.360596 -0.625488 -0.250610 0.644958 1445370996 -0.360596 -0.625488 -0.250610 0.644958 1445370996 -0.360596 -0.625488 -0.250610 0.644958 1445370996 -0.360596 -0.625488 -0.250610 0.644958 1445370996 -0.360596 -0.625488 -0.250610 0.644958 1445370997 -0.385193 -0.622253 -0.281372 0.620728 1445370997 -0.385193 -0.622253 -0.281372 0.620728 1445370997 -0.385193 -0.622253 -0.281372 0.620728 1445370997 -0.385193 -0.622253 -0.281372 0.620728 1445370997 -0.385193 -0.622253 -0.281372 0.620728 1445370997 -0.385193 -0.622253 -0.281372 0.620728 1445370997 -0.402893 -0.621094 -0.303162 0.600098 1445370997 -0.402893 -0.621094 -0.303162 0.600098 1445370997 -0.402893 -0.621094 -0.303162 0.600098 1445370997 -0.402893 -0.621094 -0.303162 0.600098 1445370997 -0.402893 -0.621094 -0.303162 0.600098 1445370997 -0.402893 -0.621094 -0.303162 0.600098 1445370997 -0.422852 -0.612610 -0.333191 0.578735 1445370997 -0.422852 -0.612610 -0.333191 0.578735 1445370997 -0.422852 -0.612610 -0.333191 0.578735 1445370997 -0.422852 -0.612610 -0.333191 0.578735 1445370997 -0.422852 -0.612610 -0.333191 0.578735 1445370997 -0.422852 -0.612610 -0.333191 0.578735 1445370997 -0.422852 -0.612610 -0.333191 0.578735 1445370997 -0.438293 -0.593506 -0.363831 0.568604 1445370997 -0.438293 -0.593506 -0.363831 0.568604 1445370997 -0.438293 -0.593506 -0.363831 0.568604 1445370997 -0.438293 -0.593506 -0.363831 0.568604 1445370997 -0.438293 -0.593506 -0.363831 0.568604 1445370997 -0.438293 -0.593506 -0.363831 0.568604 1445370997 -0.425354 -0.590088 -0.359131 0.584778 1445370997 -0.425354 -0.590088 -0.359131 0.584778 1445370997 -0.425354 -0.590088 -0.359131 0.584778 1445370997 -0.425354 -0.590088 -0.359131 0.584778 1445370997 -0.425354 -0.590088 -0.359131 0.584778 1445370997 -0.425354 -0.590088 -0.359131 0.584778 1445370997 -0.395935 -0.600952 -0.321899 0.615234 1445370997 -0.395935 -0.600952 -0.321899 0.615234 1445370997 -0.395935 -0.600952 -0.321899 0.615234 1445370997 -0.395935 -0.600952 -0.321899 0.615234 1445370997 -0.395935 -0.600952 -0.321899 0.615234 1445370997 -0.395935 -0.600952 -0.321899 0.615234 1445370997 -0.395935 -0.600952 -0.321899 0.615234 1445370997 -0.356140 -0.616455 -0.268372 0.648987 1445370997 -0.356140 -0.616455 -0.268372 0.648987 1445370997 -0.356140 -0.616455 -0.268372 0.648987 1445370997 -0.356140 -0.616455 -0.268372 0.648987 1445370997 -0.356140 -0.616455 -0.268372 0.648987 1445370997 -0.356140 -0.616455 -0.268372 0.648987 1445370997 -0.329651 -0.623718 -0.226074 0.671753 1445370997 -0.329651 -0.623718 -0.226074 0.671753 1445370997 -0.329651 -0.623718 -0.226074 0.671753 1445370997 -0.329651 -0.623718 -0.226074 0.671753 1445370997 -0.329651 -0.623718 -0.226074 0.671753 1445370997 -0.329651 -0.623718 -0.226074 0.671753 1445370997 -0.309204 -0.621948 -0.203308 0.690125 1445370997 -0.309204 -0.621948 -0.203308 0.690125 1445370997 -0.309204 -0.621948 -0.203308 0.690125 1445370997 -0.309204 -0.621948 -0.203308 0.690125 1445370997 -0.309204 -0.621948 -0.203308 0.690125 1445370997 -0.309204 -0.621948 -0.203308 0.690125 1445370997 -0.291687 -0.622925 -0.184143 0.702148 1445370997 -0.291687 -0.622925 -0.184143 0.702148 1445370997 -0.291687 -0.622925 -0.184143 0.702148 1445370997 -0.291687 -0.622925 -0.184143 0.702148 1445370997 -0.291687 -0.622925 -0.184143 0.702148 1445370997 -0.291687 -0.622925 -0.184143 0.702148 1445370997 -0.291687 -0.622925 -0.184143 0.702148 1445370997 -0.289856 -0.625305 -0.163879 0.705750 1445370997 -0.289856 -0.625305 -0.163879 0.705750 1445370997 -0.289856 -0.625305 -0.163879 0.705750 1445370997 -0.289856 -0.625305 -0.163879 0.705750 1445370997 -0.289856 -0.625305 -0.163879 0.705750 1445370997 -0.289856 -0.625305 -0.163879 0.705750 1445370997 -0.304260 -0.628357 -0.154358 0.699158 1445370997 -0.304260 -0.628357 -0.154358 0.699158 1445370997 -0.304260 -0.628357 -0.154358 0.699158 1445370997 -0.304260 -0.628357 -0.154358 0.699158 1445370997 -0.304260 -0.628357 -0.154358 0.699158 1445370997 -0.304260 -0.628357 -0.154358 0.699158 1445370997 -0.318665 -0.632141 -0.155884 0.688904 1445370997 -0.318665 -0.632141 -0.155884 0.688904 1445370997 -0.318665 -0.632141 -0.155884 0.688904 1445370997 -0.318665 -0.632141 -0.155884 0.688904 1445370997 -0.318665 -0.632141 -0.155884 0.688904 1445370997 -0.318665 -0.632141 -0.155884 0.688904 1445370997 -0.320801 -0.633972 -0.164673 0.684143 1445370997 -0.320801 -0.633972 -0.164673 0.684143 1445370997 -0.320801 -0.633972 -0.164673 0.684143 1445370997 -0.320801 -0.633972 -0.164673 0.684143 1445370997 -0.320801 -0.633972 -0.164673 0.684143 1445370997 -0.320801 -0.633972 -0.164673 0.684143 1445370997 -0.324341 -0.634521 -0.181519 0.677673 1445370997 -0.324341 -0.634521 -0.181519 0.677673 1445370997 -0.324341 -0.634521 -0.181519 0.677673 1445370997 -0.324341 -0.634521 -0.181519 0.677673 1445370997 -0.324341 -0.634521 -0.181519 0.677673 1445370997 -0.324341 -0.634521 -0.181519 0.677673 1445370997 -0.324341 -0.634521 -0.181519 0.677673 1445370997 -0.339905 -0.630981 -0.205933 0.666321 1445370997 -0.339905 -0.630981 -0.205933 0.666321 1445370997 -0.339905 -0.630981 -0.205933 0.666321 1445370997 -0.339905 -0.630981 -0.205933 0.666321 1445370997 -0.339905 -0.630981 -0.205933 0.666321 1445370997 -0.339905 -0.630981 -0.205933 0.666321 1445370997 -0.357483 -0.626343 -0.228271 0.654114 1445370997 -0.357483 -0.626343 -0.228271 0.654114 1445370997 -0.357483 -0.626343 -0.228271 0.654114 1445370997 -0.357483 -0.626343 -0.228271 0.654114 1445370997 -0.375488 -0.621216 -0.253601 0.639343 1445370997 -0.375488 -0.621216 -0.253601 0.639343 1445370997 -0.375488 -0.621216 -0.253601 0.639343 1445370997 -0.375488 -0.621216 -0.253601 0.639343 1445370997 -0.375488 -0.621216 -0.253601 0.639343 1445370997 -0.375488 -0.621216 -0.253601 0.639343 1445370997 -0.375488 -0.621216 -0.253601 0.639343 1445370997 -0.377686 -0.620789 -0.263062 0.634705 1445370998 -0.377686 -0.620789 -0.263062 0.634705 1445370998 -0.377686 -0.620789 -0.263062 0.634705 1445370998 -0.377686 -0.620789 -0.263062 0.634705 1445370998 -0.377686 -0.620789 -0.263062 0.634705 1445370998 -0.377686 -0.620789 -0.263062 0.634705 1445370998 -0.388000 -0.610718 -0.279297 0.631287 1445370998 -0.388000 -0.610718 -0.279297 0.631287 1445370998 -0.388000 -0.610718 -0.279297 0.631287 1445370998 -0.388000 -0.610718 -0.279297 0.631287 1445370998 -0.388000 -0.610718 -0.279297 0.631287 1445370998 -0.388000 -0.610718 -0.279297 0.631287 1445370998 -0.384460 -0.602051 -0.284912 0.639221 1445370998 -0.384460 -0.602051 -0.284912 0.639221 1445370998 -0.384460 -0.602051 -0.284912 0.639221 1445370998 -0.384460 -0.602051 -0.284912 0.639221 1445370998 -0.384460 -0.602051 -0.284912 0.639221 1445370998 -0.384460 -0.602051 -0.284912 0.639221 1445370998 -0.360168 -0.602478 -0.271729 0.658386 1445370998 -0.360168 -0.602478 -0.271729 0.658386 1445370998 -0.360168 -0.602478 -0.271729 0.658386 1445370998 -0.360168 -0.602478 -0.271729 0.658386 1445370998 -0.360168 -0.602478 -0.271729 0.658386 1445370998 -0.360168 -0.602478 -0.271729 0.658386 1445370998 -0.318970 -0.607422 -0.242188 0.686096 1445370998 -0.318970 -0.607422 -0.242188 0.686096 1445370998 -0.318970 -0.607422 -0.242188 0.686096 1445370998 -0.318970 -0.607422 -0.242188 0.686096 1445370998 -0.318970 -0.607422 -0.242188 0.686096 1445370998 -0.318970 -0.607422 -0.242188 0.686096 1445370998 -0.287048 -0.606445 -0.222961 0.707214 1445370998 -0.287048 -0.606445 -0.222961 0.707214 1445370998 -0.287048 -0.606445 -0.222961 0.707214 1445370998 -0.287048 -0.606445 -0.222961 0.707214 1445370998 -0.287048 -0.606445 -0.222961 0.707214 1445370998 -0.273071 -0.609131 -0.207825 0.715027 1445370998 -0.273071 -0.609131 -0.207825 0.715027 1445370998 -0.273071 -0.609131 -0.207825 0.715027 1445370998 -0.273071 -0.609131 -0.207825 0.715027 1445370998 -0.273071 -0.609131 -0.207825 0.715027 1445370998 -0.273071 -0.609131 -0.207825 0.715027 1445370998 -0.278992 -0.615417 -0.197327 0.710327 1445370998 -0.278992 -0.615417 -0.197327 0.710327 1445370998 -0.278992 -0.615417 -0.197327 0.710327 1445370998 -0.278992 -0.615417 -0.197327 0.710327 1445370998 -0.278992 -0.615417 -0.197327 0.710327 1445370998 -0.278992 -0.615417 -0.197327 0.710327 1445370998 -0.278992 -0.615417 -0.197327 0.710327 1445370998 -0.287476 -0.622986 -0.184204 0.703796 1445370998 -0.287476 -0.622986 -0.184204 0.703796 1445370998 -0.287476 -0.622986 -0.184204 0.703796 1445370998 -0.287476 -0.622986 -0.184204 0.703796 1445370998 -0.287476 -0.622986 -0.184204 0.703796 1445370998 -0.287476 -0.622986 -0.184204 0.703796 1445370998 -0.278992 -0.630920 -0.173767 0.702820 1445370998 -0.278992 -0.630920 -0.173767 0.702820 1445370998 -0.278992 -0.630920 -0.173767 0.702820 1445370998 -0.278992 -0.630920 -0.173767 0.702820 1445370998 -0.278992 -0.630920 -0.173767 0.702820 1445370998 -0.278992 -0.630920 -0.173767 0.702820 1445370998 -0.288330 -0.630859 -0.200928 0.691772 1445370998 -0.288330 -0.630859 -0.200928 0.691772 1445370998 -0.288330 -0.630859 -0.200928 0.691772 1445370998 -0.288330 -0.630859 -0.200928 0.691772 1445370998 -0.288330 -0.630859 -0.200928 0.691772 1445370998 -0.288330 -0.630859 -0.200928 0.691772 1445370998 -0.288330 -0.630859 -0.200928 0.691772 1445370998 -0.310303 -0.629272 -0.227234 0.675354 1445370998 -0.310303 -0.629272 -0.227234 0.675354 1445370998 -0.310303 -0.629272 -0.227234 0.675354 1445370998 -0.310303 -0.629272 -0.227234 0.675354 1445370998 -0.310303 -0.629272 -0.227234 0.675354 1445370998 -0.310303 -0.629272 -0.227234 0.675354 1445370998 -0.354004 -0.619995 -0.253784 0.652649 1445370998 -0.354004 -0.619995 -0.253784 0.652649 1445370998 -0.354004 -0.619995 -0.253784 0.652649 1445370998 -0.354004 -0.619995 -0.253784 0.652649 1445370998 -0.354004 -0.619995 -0.253784 0.652649 1445370998 -0.354004 -0.619995 -0.253784 0.652649 1445370998 -0.404175 -0.599792 -0.291199 0.626160 1445370998 -0.404175 -0.599792 -0.291199 0.626160 1445370998 -0.404175 -0.599792 -0.291199 0.626160 1445370998 -0.404175 -0.599792 -0.291199 0.626160 1445370998 -0.404175 -0.599792 -0.291199 0.626160 1445370998 -0.404175 -0.599792 -0.291199 0.626160 1445370998 -0.440735 -0.581238 -0.335938 0.595947 1445370998 -0.440735 -0.581238 -0.335938 0.595947 1445370998 -0.440735 -0.581238 -0.335938 0.595947 1445370998 -0.440735 -0.581238 -0.335938 0.595947 1445370998 -0.440735 -0.581238 -0.335938 0.595947 1445370998 -0.440735 -0.581238 -0.335938 0.595947 1445370998 -0.440735 -0.581238 -0.335938 0.595947 1445370998 -0.442139 -0.576782 -0.357300 0.586731 1445370998 -0.442139 -0.576782 -0.357300 0.586731 1445370998 -0.442139 -0.576782 -0.357300 0.586731 1445370998 -0.442139 -0.576782 -0.357300 0.586731 1445370998 -0.442139 -0.576782 -0.357300 0.586731 1445370998 -0.442139 -0.576782 -0.357300 0.586731 1445370998 -0.437500 -0.570374 -0.364685 0.591919 1445370998 -0.437500 -0.570374 -0.364685 0.591919 1445370998 -0.437500 -0.570374 -0.364685 0.591919 1445370998 -0.437500 -0.570374 -0.364685 0.591919 1445370998 -0.437500 -0.570374 -0.364685 0.591919 1445370998 -0.437500 -0.570374 -0.364685 0.591919 1445370998 -0.437500 -0.570374 -0.364685 0.591919 1445370998 -0.424194 -0.568420 -0.361389 0.605347 1445370998 -0.424194 -0.568420 -0.361389 0.605347 1445370998 -0.424194 -0.568420 -0.361389 0.605347 1445370998 -0.424194 -0.568420 -0.361389 0.605347 1445370998 -0.424194 -0.568420 -0.361389 0.605347 1445370998 -0.424194 -0.568420 -0.361389 0.605347 1445370998 -0.424194 -0.568420 -0.361389 0.605347 1445370998 -0.391907 -0.579773 -0.336853 0.630005 1445370998 -0.391907 -0.579773 -0.336853 0.630005 1445370998 -0.391907 -0.579773 -0.336853 0.630005 1445370999 -0.391907 -0.579773 -0.336853 0.630005 1445370999 -0.391907 -0.579773 -0.336853 0.630005 1445370999 -0.391907 -0.579773 -0.336853 0.630005 1445370999 -0.355408 -0.592224 -0.303650 0.656372 1445370999 -0.355408 -0.592224 -0.303650 0.656372 1445370999 -0.355408 -0.592224 -0.303650 0.656372 1445370999 -0.355408 -0.592224 -0.303650 0.656372 1445370999 -0.355408 -0.592224 -0.303650 0.656372 1445370999 -0.355408 -0.592224 -0.303650 0.656372 1445370999 -0.326721 -0.598816 -0.272827 0.678406 1445370999 -0.326721 -0.598816 -0.272827 0.678406 1445370999 -0.326721 -0.598816 -0.272827 0.678406 1445370999 -0.326721 -0.598816 -0.272827 0.678406 1445370999 -0.326721 -0.598816 -0.272827 0.678406 1445370999 -0.326721 -0.598816 -0.272827 0.678406 1445370999 -0.311401 -0.604919 -0.244019 0.691040 1445370999 -0.311401 -0.604919 -0.244019 0.691040 1445370999 -0.311401 -0.604919 -0.244019 0.691040 1445370999 -0.311401 -0.604919 -0.244019 0.691040 1445370999 -0.311401 -0.604919 -0.244019 0.691040 1445370999 -0.311401 -0.604919 -0.244019 0.691040 1445370999 -0.301697 -0.615662 -0.209961 0.697021 1445370999 -0.301697 -0.615662 -0.209961 0.697021 1445370999 -0.301697 -0.615662 -0.209961 0.697021 1445370999 -0.301697 -0.615662 -0.209961 0.697021 1445370999 -0.301697 -0.615662 -0.209961 0.697021 1445370999 -0.301697 -0.615662 -0.209961 0.697021 1445370999 -0.304321 -0.629639 -0.185181 0.690430 1445370999 -0.304321 -0.629639 -0.185181 0.690430 1445370999 -0.304321 -0.629639 -0.185181 0.690430 1445370999 -0.304321 -0.629639 -0.185181 0.690430 1445370999 -0.304321 -0.629639 -0.185181 0.690430 1445370999 -0.304321 -0.629639 -0.185181 0.690430 1445370999 -0.314392 -0.639709 -0.174805 0.679260 1445370999 -0.314392 -0.639709 -0.174805 0.679260 1445370999 -0.314392 -0.639709 -0.174805 0.679260 1445370999 -0.314392 -0.639709 -0.174805 0.679260 1445370999 -0.314392 -0.639709 -0.174805 0.679260 1445370999 -0.314392 -0.639709 -0.174805 0.679260 1445370999 -0.314392 -0.639709 -0.174805 0.679260 1445370999 -0.329041 -0.642029 -0.195435 0.664368 1445370999 -0.329041 -0.642029 -0.195435 0.664368 1445370999 -0.329041 -0.642029 -0.195435 0.664368 1445370999 -0.329041 -0.642029 -0.195435 0.664368 1445370999 -0.329041 -0.642029 -0.195435 0.664368 1445370999 -0.329041 -0.642029 -0.195435 0.664368 1445370999 -0.357544 -0.636292 -0.235657 0.641724 1445370999 -0.357544 -0.636292 -0.235657 0.641724 1445370999 -0.357544 -0.636292 -0.235657 0.641724 1445370999 -0.357544 -0.636292 -0.235657 0.641724 1445370999 -0.357544 -0.636292 -0.235657 0.641724 1445370999 -0.357544 -0.636292 -0.235657 0.641724 1445370999 -0.389709 -0.622559 -0.279602 0.618408 1445370999 -0.389709 -0.622559 -0.279602 0.618408 1445370999 -0.389709 -0.622559 -0.279602 0.618408 1445370999 -0.389709 -0.622559 -0.279602 0.618408 1445370999 -0.389709 -0.622559 -0.279602 0.618408 1445370999 -0.389709 -0.622559 -0.279602 0.618408 1445370999 -0.389709 -0.622559 -0.279602 0.618408 1445370999 -0.419678 -0.606934 -0.327148 0.590332 1445370999 -0.419678 -0.606934 -0.327148 0.590332 1445370999 -0.419678 -0.606934 -0.327148 0.590332 1445370999 -0.419678 -0.606934 -0.327148 0.590332 1445370999 -0.419678 -0.606934 -0.327148 0.590332 1445370999 -0.419678 -0.606934 -0.327148 0.590332 1445370999 -0.441101 -0.590942 -0.367981 0.566467 1445370999 -0.441101 -0.590942 -0.367981 0.566467 1445370999 -0.441101 -0.590942 -0.367981 0.566467 1445370999 -0.441101 -0.590942 -0.367981 0.566467 1445370999 -0.441101 -0.590942 -0.367981 0.566467 1445370999 -0.441101 -0.590942 -0.367981 0.566467 1445370999 -0.448975 -0.578613 -0.388672 0.559143 1445370999 -0.448975 -0.578613 -0.388672 0.559143 1445370999 -0.448975 -0.578613 -0.388672 0.559143 1445370999 -0.448975 -0.578613 -0.388672 0.559143 1445370999 -0.448975 -0.578613 -0.388672 0.559143 1445370999 -0.448975 -0.578613 -0.388672 0.559143 1445370999 -0.448975 -0.578613 -0.388672 0.559143 1445370999 -0.448425 -0.566956 -0.396729 0.565796 1445370999 
-0.503479 -0.036621 -0.548462 0.666687 1445371002 -0.503479 -0.036621 -0.548462 0.666687 1445371002 -0.503479 -0.036621 -0.548462 0.666687 1445371002 -0.503479 -0.036621 -0.548462 0.666687 1445371002 -0.503479 -0.036621 -0.548462 0.666687 1445371002 -0.419312 0.063171 -0.627014 0.653503 1445371002 -0.419312 0.063171 -0.627014 0.653503 1445371002 -0.419312 0.063171 -0.627014 0.653503 1445371002 -0.358643 0.122498 -0.656616 0.652100 1445371002 -0.358643 0.122498 -0.656616 0.652100 1445371002 -0.358643 0.122498 -0.656616 0.652100 1445371002 -0.358826 0.140137 -0.644958 0.660034 1445371002 -0.358826 0.140137 -0.644958 0.660034 1445371002 -0.358826 0.140137 -0.644958 0.660034 1445371002 -0.358826 0.140137 -0.644958 0.660034 1445371002 -0.358826 0.140137 -0.644958 0.660034 1445371002 -0.358826 0.140137 -0.644958 0.660034 1445371002 -0.340454 0.160034 -0.682556 0.626587 1445371002 -0.340454 0.160034 -0.682556 0.626587 1445371002 -0.340454 0.160034 -0.682556 0.626587 1445371002 -0.340454 0.160034 -0.682556 0.626587 1445371002 -0.340454 0.160034 -0.682556 0.626587 1445371002 -0.340454 0.160034 -0.682556 0.626587 1445371002 -0.340454 0.160034 -0.682556 0.626587 1445371002 -0.230042 0.168884 -0.745911 0.601807 1445371002 -0.230042 0.168884 -0.745911 0.601807 1445371002 -0.230042 0.168884 -0.745911 0.601807 1445371002 -0.230042 0.168884 -0.745911 0.601807 1445371002 -0.115967 0.115845 -0.709961 0.684875 1445371002 -0.115967 0.115845 -0.709961 0.684875 1445371002 -0.115967 0.115845 -0.709961 0.684875 1445371002 -0.115967 0.115845 -0.709961 0.684875 1445371002 -0.115967 0.115845 -0.709961 0.684875 1445371002 -0.115967 0.115845 -0.709961 0.684875 1445371002 -0.006714 0.024902 -0.588928 0.807800 1445371002 -0.006714 0.024902 -0.588928 0.807800 1445371002 -0.006714 0.024902 -0.588928 0.807800 1445371002 -0.006714 0.024902 -0.588928 0.807800 1445371002 -0.006714 0.024902 -0.588928 0.807800 1445371002 -0.006714 0.024902 -0.588928 0.807800 1445371002 0.051270 -0.028442 -0.503113 0.862244 1445371002 0.051270 -0.028442 -0.503113 0.862244 1445371002 0.051270 -0.028442 -0.503113 0.862244 1445371002 0.051270 -0.028442 -0.503113 0.862244 1445371002 0.051270 -0.028442 -0.503113 0.862244 1445371002 0.051270 -0.028442 -0.503113 0.862244 1445371002 0.051270 -0.028442 -0.503113 0.862244 1445371002 0.090820 -0.040894 -0.482727 0.870056 1445371002 0.090820 -0.040894 -0.482727 0.870056 1445371002 0.090820 -0.040894 -0.482727 0.870056 1445371002 0.090820 -0.040894 -0.482727 0.870056 1445371002 0.090820 -0.040894 -0.482727 0.870056 1445371002 0.090820 -0.040894 -0.482727 0.870056 1445371002 0.115540 -0.071838 -0.290405 0.947144 1445371002 0.115540 -0.071838 -0.290405 0.947144 1445371002 0.115540 -0.071838 -0.290405 0.947144 1445371002 0.115540 -0.071838 -0.290405 0.947144 1445371002 0.115540 -0.071838 -0.290405 0.947144 1445371002 0.115540 -0.071838 -0.290405 0.947144 1445371002 0.115540 -0.071838 -0.290405 0.947144 1445371002 0.083618 -0.095459 -0.171082 0.977051 1445371002 0.083618 -0.095459 -0.171082 0.977051 1445371002 0.083618 -0.095459 -0.171082 0.977051 1445371002 0.083618 -0.095459 -0.171082 0.977051 1445371002 0.083618 -0.095459 -0.171082 0.977051 1445371002 0.058350 -0.091675 -0.382446 0.917542 1445371002 0.058350 -0.091675 -0.382446 0.917542 1445371002 0.058350 -0.091675 -0.382446 0.917542 1445371002 0.058350 -0.091675 -0.382446 0.917542 1445371002 0.058350 -0.091675 -0.382446 0.917542 1445371002 0.058350 -0.091675 -0.382446 0.917542 1445371002 0.058350 -0.091675 -0.382446 0.917542 1445371003 0.046631 -0.055908 -0.476135 0.876343 1445371003 0.046631 -0.055908 -0.476135 0.876343 1445371003 0.046631 -0.055908 -0.476135 0.876343 1445371003 0.046631 -0.055908 -0.476135 0.876343 1445371003 0.031738 -0.007935 -0.447205 0.893799 1445371003 0.031738 -0.007935 -0.447205 0.893799 1445371003 0.031738 -0.007935 -0.447205 0.893799 1445371003 0.031738 -0.007935 -0.447205 0.893799 1445371003 0.031738 -0.007935 -0.447205 0.893799 1445371003 0.031738 -0.007935 -0.447205 0.893799 1445371003 -0.005371 0.037109 -0.487610 0.872253 1445371003 -0.005371 0.037109 -0.487610 0.872253 1445371003 -0.005371 0.037109 -0.487610 0.872253 1445371003 -0.005371 0.037109 -0.487610 0.872253 1445371003 -0.005371 0.037109 -0.487610 0.872253 1445371003 -0.070496 0.086731 -0.568359 0.815125 1445371003 -0.070496 0.086731 -0.568359 0.815125 1445371003 -0.070496 0.086731 -0.568359 0.815125 1445371003 -0.070496 0.086731 -0.568359 0.815125 1445371003 -0.070496 0.086731 -0.568359 0.815125 1445371003 -0.070496 0.086731 -0.568359 0.815125 1445371003 -0.175354 0.154175 -0.614685 0.753418 1445371003 -0.175354 0.154175 -0.614685 0.753418 1445371003 -0.175354 0.154175 -0.614685 0.753418 1445371003 -0.175354 0.154175 -0.614685 0.753418 1445371003 -0.175354 0.154175 -0.614685 0.753418 1445371003 -0.175354 0.154175 -0.614685 0.753418 1445371003 -0.175354 0.154175 -0.614685 0.753418 1445371003 -0.264648 0.209656 -0.662109 0.669067 1445371003 -0.264648 0.209656 -0.662109 0.669067 1445371003 -0.264648 0.209656 -0.662109 0.669067 1445371003 -0.264648 0.209656 -0.662109 0.669067 1445371003 -0.264648 0.209656 -0.662109 0.669067 1445371003 -0.264648 0.209656 -0.662109 0.669067 1445371003 -0.219421 0.213013 -0.659973 0.686218 1445371003 -0.219421 0.213013 -0.659973 0.686218 1445371003 -0.219421 0.213013 -0.659973 0.686218 1445371003 -0.219421 0.213013 -0.659973 0.686218 1445371003 -0.219421 0.213013 -0.659973 0.686218 1445371003 -0.219421 0.213013 -0.659973 0.686218 1445371003 -0.139893 0.154297 -0.613220 0.761963 1445371003 -0.139893 0.154297 -0.613220 0.761963 1445371003 -0.139893 0.154297 -0.613220 0.761963 1445371003 -0.139893 0.154297 -0.613220 0.761963 1445371003 -0.139893 0.154297 -0.613220 0.761963 1445371003 -0.058655 0.066956 -0.538574 0.837891 1445371003 -0.058655 0.066956 -0.538574 0.837891 1445371003 -0.058655 0.066956 -0.538574 0.837891 1445371003 -0.058655 0.066956 -0.538574 0.837891 1445371003 -0.058655 0.066956 -0.538574 0.837891 1445371003 -0.058655 0.066956 -0.538574 0.837891 1445371003 0.011292 -0.007690 -0.479797 0.877258 1445371003 0.011292 -0.007690 -0.479797 0.877258 1445371003 0.011292 -0.007690 -0.479797 0.877258 1445371003 0.011292 -0.007690 -0.479797 0.877258 1445371003 0.011292 -0.007690 -0.479797 0.877258 1445371003 0.063416 -0.077454 -0.454163 0.885254 1445371003 0.063416 -0.077454 -0.454163 0.885254 1445371003 0.063416 -0.077454 -0.454163 0.885254 1445371003 0.063416 -0.077454 -0.454163 0.885254 1445371003 0.063416 -0.077454 -0.454163 0.885254 1445371003 0.063416 -0.077454 -0.454163 0.885254 1445371003 0.063416 -0.077454 -0.454163 0.885254 1445371003 0.081421 -0.142639 -0.342346 0.925110 1445371003 0.081421 -0.142639 -0.342346 0.925110 1445371003 0.081421 -0.142639 -0.342346 0.925110 1445371003 0.081421 -0.142639 -0.342346 0.925110 1445371003 0.081421 -0.142639 -0.342346 0.925110 1445371003 0.081421 -0.142639 -0.342346 0.925110 1445371003 0.056702 -0.203369 -0.292480 0.932678 1445371003 0.056702 -0.203369 -0.292480 0.932678 1445371003 0.056702 -0.203369 -0.292480 0.932678 1445371003 0.056702 -0.203369 -0.292480 0.932678 1445371003 0.056702 -0.203369 -0.292480 0.932678 1445371003 0.056702 -0.203369 -0.292480 0.932678 1445371003 0.033569 -0.199768 -0.382202 0.901611 1445371003 0.033569 -0.199768 -0.382202 0.901611 1445371003 0.033569 -0.199768 -0.382202 0.901611 1445371003 0.033569 -0.199768 -0.382202 0.901611 1445371003 0.033569 -0.199768 -0.382202 0.901611 1445371003 0.033569 -0.199768 -0.382202 0.901611 1445371003 0.029602 -0.136902 -0.391113 0.909607 1445371003 0.029602 -0.136902 -0.391113 0.909607 1445371003 0.029602 -0.136902 -0.391113 0.909607 1445371003 0.029602 -0.136902 -0.391113 0.909607 1445371003 0.029602 -0.136902 -0.391113 0.909607 1445371003 0.029602 -0.136902 -0.391113 0.909607 1445371003 0.020996 -0.053223 -0.386780 0.920349 1445371003 0.020996 -0.053223 -0.386780 0.920349 1445371003 0.020996 -0.053223 -0.386780 0.920349 1445371003 0.020996 -0.053223 -0.386780 0.920349 1445371003 0.020996 -0.053223 -0.386780 0.920349 1445371003 0.020996 -0.053223 -0.386780 0.920349 1445371003 0.020996 -0.053223 -0.386780 0.920349 1445371003 -0.012085 0.032837 -0.412598 0.910217 1445371003 -0.012085 0.032837 -0.412598 0.910217 1445371003 -0.012085 0.032837 -0.412598 0.910217 1445371003 -0.012085 0.032837 -0.412598 0.910217 1445371003 -0.012085 0.032837 -0.412598 0.910217 1445371003 -0.012085 0.032837 -0.412598 0.910217 1445371003 -0.084473 0.097656 -0.456909 0.880066 1445371003 -0.084473 0.097656 -0.456909 0.880066 1445371003 -0.084473 0.097656 -0.456909 0.880066 1445371003 -0.084473 0.097656 -0.456909 0.880066 1445371003 -0.084473 0.097656 -0.456909 0.880066 1445371003 -0.084473 0.097656 -0.456909 0.880066 1445371003 -0.084473 0.097656 -0.456909 0.880066 1445371003 -0.190918 0.165588 -0.515625 0.818665 1445371004 -0.190918 0.165588 -0.515625 0.818665 1445371004 -0.190918 0.165588 -0.515625 0.818665 1445371004 -0.190918 0.165588 -0.515625 0.818665 1445371004 -0.190918 0.165588 -0.515625 0.818665 1445371004 -0.190918 0.165588 -0.515625 0.818665 1445371004 -0.253784 0.254517 -0.607849 0.708069 1445371004 -0.253784 0.254517 -0.607849 0.708069 1445371004 -0.253784 0.254517 -0.607849 0.708069 1445371004 -0.253784 0.254517 -0.607849 0.708069 1445371004 -0.253784 0.254517 -0.607849 0.708069 1445371004 -0.253784 0.254517 -0.607849 0.708069 1445371004 -0.228943 0.288940 -0.655823 0.658752 1445371004 -0.228943 0.288940 -0.655823 0.658752 1445371004 -0.228943 0.288940 -0.655823 0.658752 1445371004 -0.228943 0.288940 -0.655823 0.658752 1445371004 -0.228943 0.288940 -0.655823 0.658752 1445371004 -0.161133 0.250244 -0.616028 0.729309 1445371004 -0.161133 0.250244 -0.616028 0.729309 1445371004 -0.161133 0.250244 -0.616028 0.729309 1445371004 -0.161133 0.250244 -0.616028 0.729309 1445371004 -0.161133 0.250244 -0.616028 0.729309 1445371004 -0.161133 0.250244 -0.616028 0.729309 1445371004 -0.074890 0.158264 -0.548279 0.817749 1445371004 -0.074890 0.158264 -0.548279 0.817749 1445371004 -0.074890 0.158264 -0.548279 0.817749 1445371004 -0.074890 0.158264 -0.548279 0.817749 1445371004 -0.074890 0.158264 -0.548279 0.817749 1445371004 -0.074890 0.158264 -0.548279 0.817749 1445371004 -0.002930 0.064758 -0.482910 0.873291 1445371004 -0.002930 0.064758 -0.482910 0.873291 1445371004 -0.002930 0.064758 -0.482910 0.873291 1445371004 -0.002930 0.064758 -0.482910 0.873291 1445371004 -0.002930 0.064758 -0.482910 0.873291 1445371004 -0.002930 0.064758 -0.482910 0.873291 1445371004 0.045593 -0.038696 -0.449585 0.891235 1445371004 0.045593 -0.038696 -0.449585 0.891235 1445371004 0.045593 -0.038696 -0.449585 0.891235 1445371004 0.045593 -0.038696 -0.449585 0.891235 1445371004 0.045593 -0.038696 -0.449585 0.891235 1445371004 0.045593 -0.038696 -0.449585 0.891235 1445371004 0.070557 -0.129333 -0.410339 0.899963 1445371004 0.070557 -0.129333 -0.410339 0.899963 1445371004 0.070557 -0.129333 -0.410339 0.899963 1445371004 0.070557 -0.129333 -0.410339 0.899963 1445371004 0.070557 -0.129333 -0.410339 0.899963 1445371004 0.070557 -0.129333 -0.410339 0.899963 1445371004 0.056152 -0.216614 -0.305176 0.925598 1445371004 0.056152 -0.216614 -0.305176 0.925598 1445371004 0.056152 -0.216614 -0.305176 0.925598 1445371004 0.056152 -0.216614 -0.305176 0.925598 1445371004 0.056152 -0.216614 -0.305176 0.925598 1445371004 0.041016 -0.257446 -0.327271 0.908264 1445371004 0.041016 -0.257446 -0.327271 0.908264 1445371004 0.041016 -0.257446 -0.327271 0.908264 1445371004 0.041016 -0.257446 -0.327271 0.908264 1445371004 0.041016 -0.257446 -0.327271 0.908264 1445371004 0.041016 -0.257446 -0.327271 0.908264 1445371004 0.032776 -0.220093 -0.360962 0.905640 1445371004 0.032776 -0.220093 -0.360962 0.905640 1445371004 0.032776 -0.220093 -0.360962 0.905640 1445371004 0.032776 -0.220093 -0.360962 0.905640 1445371004 0.032776 -0.220093 -0.360962 0.905640 1445371004 0.032776 -0.220093 -0.360962 0.905640 1445371004 0.038452 -0.139648 -0.404175 0.903137 1445371004 0.038452 -0.139648 -0.404175 0.903137 1445371004 0.038452 -0.139648 -0.404175 0.903137 1445371004 0.038452 -0.139648 -0.404175 0.903137 1445371004 0.038452 -0.139648 -0.404175 0.903137 1445371004 0.038452 -0.139648 -0.404175 0.903137 1445371004 0.034424 -0.039490 -0.444153 0.894409 1445371004 0.034424 -0.039490 -0.444153 0.894409 1445371004 0.034424 -0.039490 -0.444153 0.894409 1445371004 0.034424 -0.039490 -0.444153 0.894409 1445371004 0.034424 -0.039490 -0.444153 0.894409 1445371004 0.034424 -0.039490 -0.444153 0.894409 1445371004 0.013733 0.059570 -0.470581 0.880249 1445371004 0.013733 0.059570 -0.470581 0.880249 1445371004 0.013733 0.059570 -0.470581 0.880249 1445371004 0.013733 0.059570 -0.470581 0.880249 1445371004 0.013733 0.059570 -0.470581 0.880249 1445371004 0.013733 0.059570 -0.470581 0.880249 1445371004 0.013733 0.059570 -0.470581 0.880249 1445371004 -0.032654 0.137939 -0.511108 0.847717 1445371004 -0.032654 0.137939 -0.511108 0.847717 1445371004 -0.032654 0.137939 -0.511108 0.847717 1445371004 -0.032654 0.137939 -0.511108 0.847717 1445371004 -0.032654 0.137939 -0.511108 0.847717 1445371004 -0.032654 0.137939 -0.511108 0.847717 1445371004 -0.098877 0.197266 -0.584717 0.780640 1445371004 -0.098877 0.197266 -0.584717 0.780640 1445371004 -0.098877 0.197266 -0.584717 0.780640 1445371004 -0.098877 0.197266 -0.584717 0.780640 1445371004 -0.187744 0.288330 -0.659790 0.668030 1445371004 -0.187744 0.288330 -0.659790 0.668030 1445371004 -0.187744 0.288330 -0.659790 0.668030 1445371004 -0.187744 0.288330 -0.659790 0.668030 1445371004 -0.187744 0.288330 -0.659790 0.668030 1445371004 -0.187744 0.288330 -0.659790 0.668030 1445371004 -0.177551 0.341919 -0.677673 0.626343 1445371004 -0.177551 0.341919 -0.677673 0.626343 1445371004 -0.177551 0.341919 -0.677673 0.626343 1445371004 -0.177551 0.341919 -0.677673 0.626343 1445371004 -0.177551 0.341919 -0.677673 0.626343 1445371004 -0.143738 0.303772 -0.629822 0.700256 1445371004 -0.143738 0.303772 -0.629822 0.700256 1445371005 -0.143738 0.303772 -0.629822 0.700256 1445371005 -0.143738 0.303772 -0.629822 0.700256 1445371005 -0.143738 0.303772 -0.629822 0.700256 1445371005 -0.143738 0.303772 -0.629822 0.700256 1445371005 -0.058105 0.214966 -0.570435 0.790588 1445371005 -0.058105 0.214966 -0.570435 0.790588 1445371005 -0.058105 0.214966 -0.570435 0.790588 1445371005 -0.058105 0.214966 -0.570435 0.790588 1445371005 -0.058105 0.214966 -0.570435 0.790588 1445371005 -0.058105 0.214966 -0.570435 0.790588 1445371005 0.015991 0.113586 -0.505493 0.855164 1445371005 0.015991 0.113586 -0.505493 0.855164 1445371005 0.015991 0.113586 -0.505493 0.855164 1445371005 0.015991 0.113586 -0.505493 0.855164 1445371005 0.015991 0.113586 -0.505493 0.855164 1445371005 0.015991 0.113586 -0.505493 0.855164 1445371005 0.058289 -0.006287 -0.451721 0.890198 1445371005 0.058289 -0.006287 -0.451721 0.890198 1445371005 0.058289 -0.006287 -0.451721 0.890198 1445371005 0.058289 -0.006287 -0.451721 0.890198 1445371005 0.058289 -0.006287 -0.451721 0.890198 1445371005 0.058289 -0.006287 -0.451721 0.890198 1445371005 0.071838 -0.110718 -0.427612 0.894287 1445371005 0.071838 -0.110718 -0.427612 0.894287 1445371005 0.071838 -0.110718 -0.427612 0.894287 1445371005 0.071838 -0.110718 -0.427612 0.894287 1445371005 0.071838 -0.110718 -0.427612 0.894287 1445371005 0.071838 -0.110718 -0.427612 0.894287 1445371005 0.062317 -0.213501 -0.389404 0.893799 1445371005 0.062317 -0.213501 -0.389404 0.893799 1445371005 0.062317 -0.213501 -0.389404 0.893799 1445371005 0.062317 -0.213501 -0.389404 0.893799 1445371005 0.062317 -0.213501 -0.389404 0.893799 1445371005 0.062317 -0.213501 -0.389404 0.893799 1445371005 0.013306 -0.283752 -0.350891 0.892273 1445371005 0.013306 -0.283752 -0.350891 0.892273 1445371005 0.013306 -0.283752 -0.350891 0.892273 1445371005 0.013306 -0.283752 -0.350891 0.892273 1445371005 0.013306 -0.283752 -0.350891 0.892273 1445371005 0.013306 -0.283752 -0.350891 0.892273 1445371005 0.010254 -0.268677 -0.366394 0.890747 1445371005 0.010254 -0.268677 -0.366394 0.890747 1445371005 0.010254 -0.268677 -0.366394 0.890747 1445371005 0.010254 -0.268677 -0.366394 0.890747 1445371005 0.010254 -0.268677 -0.366394 0.890747 1445371005 0.010254 -0.268677 -0.366394 0.890747 1445371005 0.023193 -0.199646 -0.357422 0.912048 1445371005 0.023193 -0.199646 -0.357422 0.912048 1445371005 0.023193 -0.199646 -0.357422 0.912048 1445371005 0.023193 -0.199646 -0.357422 0.912048 1445371005 0.023193 -0.199646 -0.357422 0.912048 1445371005 0.020752 -0.111877 -0.378479 0.918579 1445371005 0.020752 -0.111877 -0.378479 0.918579 1445371005 0.020752 -0.111877 -0.378479 0.918579 1445371005 0.020752 -0.111877 -0.378479 0.918579 1445371005 0.020752 -0.111877 -0.378479 0.918579 1445371005 -0.007690 -0.009277 -0.417847 0.908386 1445371005 -0.007690 -0.009277 -0.417847 0.908386 1445371005 -0.007690 -0.009277 -0.417847 0.908386 1445371005 -0.007690 -0.009277 -0.417847 0.908386 1445371005 -0.007690 -0.009277 -0.417847 0.908386 1445371005 -0.049377 0.090881 -0.459656 0.882019 1445371005 -0.049377 0.090881 -0.459656 0.882019 1445371005 -0.049377 0.090881 -0.459656 0.882019 1445371005 -0.049377 0.090881 -0.459656 0.882019 1445371005 -0.049377 0.090881 -0.459656 0.882019 1445371005 -0.049377 0.090881 -0.459656 0.882019 1445371005 -0.049377 0.090881 -0.459656 0.882019 1445371005 -0.115479 0.179626 -0.499451 0.839600 1445371005 -0.115479 0.179626 -0.499451 0.839600 1445371005 -0.115479 0.179626 -0.499451 0.839600 1445371005 -0.115479 0.179626 -0.499451 0.839600 1445371005 -0.115479 0.179626 -0.499451 0.839600 1445371005 -0.115479 0.179626 -0.499451 0.839600 1445371005 -0.115479 0.179626 -0.499451 0.839600 1445371005 -0.178345 0.275391 -0.555420 0.764099 1445371005 -0.178345 0.275391 -0.555420 0.764099 1445371005 -0.178345 0.275391 -0.555420 0.764099 1445371005 -0.178345 0.275391 -0.555420 0.764099 1445371005 -0.178345 0.275391 -0.555420 0.764099 1445371005 -0.203918 0.375061 -0.612671 0.665161 1445371005 -0.203918 0.375061 -0.612671 0.665161 1445371005 -0.203918 0.375061 -0.612671 0.665161 1445371005 -0.203918 0.375061 -0.612671 0.665161 1445371005 -0.203918 0.375061 -0.612671 0.665161 1445371005 -0.185303 0.395813 -0.608826 0.662048 1445371005 -0.185303 0.395813 -0.608826 0.662048 1445371005 -0.185303 0.395813 -0.608826 0.662048 1445371005 -0.185303 0.395813 -0.608826 0.662048 1445371005 -0.185303 0.395813 -0.608826 0.662048 1445371005 -0.185303 0.395813 -0.608826 0.662048 1445371005 -0.119324 0.331787 -0.582092 0.732666 1445371005 -0.119324 0.331787 -0.582092 0.732666 1445371005 -0.119324 0.331787 -0.582092 0.732666 1445371005 -0.119324 0.331787 -0.582092 0.732666 1445371005 -0.119324 0.331787 -0.582092 0.732666 1445371005 -0.119324 0.331787 -0.582092 0.732666 1445371005 -0.028442 0.208923 -0.542786 0.812988 1445371005 -0.028442 0.208923 -0.542786 0.812988 1445371005 -0.028442 0.208923 -0.542786 0.812988 1445371005 -0.028442 0.208923 -0.542786 0.812988 1445371005 -0.028442 0.208923 -0.542786 0.812988 1445371005 -0.028442 0.208923 -0.542786 0.812988 1445371005 0.037598 0.073425 -0.504089 0.859680 1445371005 0.037598 0.073425 -0.504089 0.859680 1445371005 0.037598 0.073425 -0.504089 0.859680 1445371005 0.037598 0.073425 -0.504089 0.859680 1445371006 0.037598 0.073425 -0.504089 0.859680 1445371006 0.037598 0.073425 -0.504089 0.859680 1445371006 0.085083 -0.032715 -0.514221 0.852783 1445371006 0.085083 -0.032715 -0.514221 0.852783 1445371006 0.085083 -0.032715 -0.514221 0.852783 1445371006 0.085083 -0.032715 -0.514221 0.852783 1445371006 0.085083 -0.032715 -0.514221 0.852783 1445371006 0.085083 -0.032715 -0.514221 0.852783 1445371006 0.085083 -0.032715 -0.514221 0.852783 1445371006 0.102783 -0.096069 -0.446533 0.883606 1445371006 0.102783 -0.096069 -0.446533 0.883606 1445371006 0.102783 -0.096069 -0.446533 0.883606 1445371006 0.102783 -0.096069 -0.446533 0.883606 1445371006 0.102783 -0.096069 -0.446533 0.883606 1445371006 0.102783 -0.096069 -0.446533 0.883606 1445371006 0.089172 -0.156189 -0.278809 0.943359 1445371006 0.089172 -0.156189 -0.278809 0.943359 1445371006 0.089172 -0.156189 -0.278809 0.943359 1445371006 0.089172 -0.156189 -0.278809 0.943359 1445371006 0.089172 -0.156189 -0.278809 0.943359 1445371006 0.089172 -0.156189 -0.278809 0.943359 1445371006 0.056641 -0.182739 -0.307190 0.932190 1445371006 0.056641 -0.182739 -0.307190 0.932190 1445371006 0.056641 -0.182739 -0.307190 0.932190 1445371006 0.056641 -0.182739 -0.307190 0.932190 1445371006 0.056641 -0.182739 -0.307190 0.932190 1445371006 0.008118 -0.156494 -0.379700 0.911743 1445371006 0.008118 -0.156494 -0.379700 0.911743 1445371006 0.008118 -0.156494 -0.379700 0.911743 1445371006 0.008118 -0.156494 -0.379700 0.911743 1445371006 0.008118 -0.156494 -0.379700 0.911743 1445371006 0.008118 -0.156494 -0.379700 0.911743 1445371006 -0.029724 -0.101379 -0.406433 0.907532 1445371006 -0.029724 -0.101379 -0.406433 0.907532 1445371006 -0.029724 -0.101379 -0.406433 0.907532 1445371006 -0.029724 -0.101379 -0.406433 0.907532 1445371006 -0.029724 -0.101379 -0.406433 0.907532 1445371006 -0.029724 -0.101379 -0.406433 0.907532 1445371006 -0.029724 -0.101379 -0.406433 0.907532 1445371006 -0.079224 -0.022034 -0.446472 0.890991 1445371006 -0.079224 -0.022034 -0.446472 0.890991 1445371006 -0.079224 -0.022034 -0.446472 0.890991 1445371006 -0.079224 -0.022034 -0.446472 0.890991 1445371006 -0.079224 -0.022034 -0.446472 0.890991 1445371006 -0.079224 -0.022034 -0.446472 0.890991 1445371006 -0.148315 0.071533 -0.504395 0.847656 1445371006 -0.148315 0.071533 -0.504395 0.847656 1445371006 -0.148315 0.071533 -0.504395 0.847656 1445371006 -0.148315 0.071533 -0.504395 0.847656 1445371006 -0.148315 0.071533 -0.504395 0.847656 1445371006 -0.148315 0.071533 -0.504395 0.847656 1445371006 -0.222229 0.169312 -0.548828 0.787842 1445371006 -0.222229 0.169312 -0.548828 0.787842 1445371006 -0.222229 0.169312 -0.548828 0.787842 1445371006 -0.222229 0.169312 -0.548828 0.787842 1445371006 -0.222229 0.169312 -0.548828 0.787842 1445371006 -0.296753 0.242554 -0.549561 0.742371 1445371006 -0.296753 0.242554 -0.549561 0.742371 1445371006 -0.296753 0.242554 -0.549561 0.742371 1445371006 -0.296753 0.242554 -0.549561 0.742371 1445371006 -0.296753 0.242554 -0.549561 0.742371 1445371006 -0.296753 0.242554 -0.549561 0.742371 1445371006 -0.348999 0.305420 -0.549744 0.694763 1445371006 -0.348999 0.305420 -0.549744 0.694763 1445371006 -0.348999 0.305420 -0.549744 0.694763 1445371006 -0.348999 0.305420 -0.549744 0.694763 1445371006 -0.348999 0.305420 -0.549744 0.694763 1445371006 -0.342346 0.365662 -0.597656 0.626038 1445371006 -0.342346 0.365662 -0.597656 0.626038 1445371006 -0.342346 0.365662 -0.597656 0.626038 1445371006 -0.342346 0.365662 -0.597656 0.626038 1445371006 -0.342346 0.365662 -0.597656 0.626038 1445371006 -0.342346 0.365662 -0.597656 0.626038 1445371006 -0.342346 0.365662 -0.597656 0.626038 1445371006 -0.261780 0.370789 -0.629944 0.630249 1445371006 -0.261780 0.370789 -0.629944 0.630249 1445371006 -0.261780 0.370789 -0.629944 0.630249 1445371006 -0.261780 0.370789 -0.629944 0.630249 1445371006 -0.261780 0.370789 -0.629944 0.630249 1445371006 -0.261780 0.370789 -0.629944 0.630249 1445371006 -0.163818 0.304260 -0.614258 0.709412 1445371006 -0.163818 0.304260 -0.614258 0.709412 1445371006 -0.163818 0.304260 -0.614258 0.709412 1445371006 -0.163818 0.304260 -0.614258 0.709412 1445371006 -0.163818 0.304260 -0.614258 0.709412 1445371006 -0.048096 0.187073 -0.567017 0.800720 1445371006 -0.048096 0.187073 -0.567017 0.800720 1445371006 -0.048096 0.187073 -0.567017 0.800720 1445371006 -0.048096 0.187073 -0.567017 0.800720 1445371006 -0.048096 0.187073 -0.567017 0.800720 1445371006 0.042480 0.078674 -0.501343 0.860596 1445371006 0.042480 0.078674 -0.501343 0.860596 1445371006 0.042480 0.078674 -0.501343 0.860596 1445371006 0.042480 0.078674 -0.501343 0.860596 1445371006 0.042480 0.078674 -0.501343 0.860596 1445371006 0.042480 0.078674 -0.501343 0.860596 1445371006 0.118652 0.001404 -0.483032 0.867493 1445371006 0.118652 0.001404 -0.483032 0.867493 1445371006 0.118652 0.001404 -0.483032 0.867493 1445371006 0.118652 0.001404 -0.483032 0.867493 1445371006 0.118652 0.001404 -0.483032 0.867493 1445371006 0.118652 0.001404 -0.483032 0.867493 1445371006 0.131104 -0.080627 -0.400940 0.903076 1445371006 0.131104 -0.080627 -0.400940 0.903076 1445371006 0.131104 -0.080627 -0.400940 0.903076 1445371006 0.131104 -0.080627 -0.400940 0.903076 1445371006 0.131104 -0.080627 -0.400940 0.903076 1445371007 0.131104 -0.080627 -0.400940 0.903076 1445371007 0.131104 -0.080627 -0.400940 0.903076 1445371007 0.097229 -0.133362 -0.381470 0.909485 1445371007 0.097229 -0.133362 -0.381470 0.909485 1445371007 0.097229 -0.133362 -0.381470 0.909485 1445371007 0.097229 -0.133362 -0.381470 0.909485 1445371007 0.097229 -0.133362 -0.381470 0.909485 1445371007 0.097229 -0.133362 -0.381470 0.909485 1445371007 0.058899 -0.131775 -0.410645 0.900269 1445371007 0.058899 -0.131775 -0.410645 0.900269 1445371007 0.058899 -0.131775 -0.410645 0.900269 1445371007 0.058899 -0.131775 -0.410645 0.900269 1445371007 0.002991 -0.101624 -0.406189 0.908142 1445371007 0.002991 -0.101624 -0.406189 0.908142 1445371007 0.002991 -0.101624 -0.406189 0.908142 1445371007 0.002991 -0.101624 -0.406189 0.908142 1445371007 0.002991 -0.101624 -0.406189 0.908142 1445371007 0.002991 -0.101624 -0.406189 0.908142 1445371007 -0.047058 -0.046265 -0.461792 0.884521 1445371007 -0.047058 -0.046265 -0.461792 0.884521 1445371007 -0.047058 -0.046265 -0.461792 0.884521 1445371007 -0.047058 -0.046265 -0.461792 0.884521 1445371007 -0.047058 -0.046265 -0.461792 0.884521 1445371007 -0.047058 -0.046265 -0.461792 0.884521 1445371007 -0.112671 0.006897 -0.501282 0.857910 1445371007 -0.112671 0.006897 -0.501282 0.857910 1445371007 -0.112671 0.006897 -0.501282 0.857910 1445371007 -0.112671 0.006897 -0.501282 0.857910 1445371007 -0.112671 0.006897 -0.501282 0.857910 1445371007 -0.112671 0.006897 -0.501282 0.857910 1445371007 -0.208923 0.074280 -0.546753 0.807373 1445371007 -0.208923 0.074280 -0.546753 0.807373 1445371007 -0.208923 0.074280 -0.546753 0.807373 1445371007 -0.208923 0.074280 -0.546753 0.807373 1445371007 -0.208923 0.074280 -0.546753 0.807373 1445371007 -0.208923 0.074280 -0.546753 0.807373 1445371007 -0.208923 0.074280 -0.546753 0.807373 1445371007 -0.305054 0.152161 -0.592712 0.729736 1445371007 -0.305054 0.152161 -0.592712 0.729736 1445371007 -0.305054 0.152161 -0.592712 0.729736 1445371007 -0.305054 0.152161 -0.592712 0.729736 1445371007 -0.305054 0.152161 -0.592712 0.729736 1445371007 -0.305054 0.152161 -0.592712 0.729736 1445371007 -0.367432 0.233215 -0.628235 0.644958 1445371007 -0.367432 0.233215 -0.628235 0.644958 1445371007 -0.367432 0.233215 -0.628235 0.644958 1445371007 -0.367432 0.233215 -0.628235 0.644958 1445371007 -0.367432 0.233215 -0.628235 0.644958 1445371007 -0.367432 0.233215 -0.628235 0.644958 1445371007 -0.351379 0.282532 -0.632446 0.629883 1445371007 -0.351379 0.282532 -0.632446 0.629883 1445371007 -0.351379 0.282532 -0.632446 0.629883 1445371007 -0.351379 0.282532 -0.632446 0.629883 1445371007 -0.351379 0.282532 -0.632446 0.629883 1445371007 -0.351379 0.282532 -0.632446 0.629883 1445371007 -0.351379 0.282532 -0.632446 0.629883 1445371007 -0.285522 0.301575 -0.628540 0.657654 1445371007 -0.285522 0.301575 -0.628540 0.657654 1445371007 -0.285522 0.301575 -0.628540 0.657654 1445371007 -0.285522 0.301575 -0.628540 0.657654 1445371007 -0.285522 0.301575 -0.628540 0.657654 1445371007 -0.285522 0.301575 -0.628540 0.657654 1445371007 -0.183655 0.279114 -0.616699 0.712769 1445371007 -0.183655 0.279114 -0.616699 0.712769 1445371007 -0.183655 0.279114 -0.616699 0.712769 1445371007 -0.183655 0.279114 -0.616699 0.712769 1445371007 -0.183655 0.279114 -0.616699 0.712769 1445371007 -0.076599 0.215027 -0.570923 0.788574 1445371007 -0.076599 0.215027 -0.570923 0.788574 1445371007 
-0.252808 -0.603943 -0.169250 0.736694 1445371010 -0.252808 -0.603943 -0.169250 0.736694 1445371010 -0.252808 -0.603943 -0.169250 0.736694 1445371010 -0.252808 -0.603943 -0.169250 0.736694 1445371010 -0.215088 -0.608948 -0.131348 0.752136 1445371010 -0.215088 -0.608948 -0.131348 0.752136 1445371010 -0.215088 -0.608948 -0.131348 0.752136 1445371010 -0.215088 -0.608948 -0.131348 0.752136 1445371010 -0.215088 -0.608948 -0.131348 0.752136 1445371010 -0.215088 -0.608948 -0.131348 0.752136 1445371010 -0.170410 -0.606934 -0.086548 0.771423 1445371010 -0.170410 -0.606934 -0.086548 0.771423 1445371010 -0.170410 -0.606934 -0.086548 0.771423 1445371010 -0.170410 -0.606934 -0.086548 0.771423 1445371010 -0.170410 -0.606934 -0.086548 0.771423 1445371010 -0.170410 -0.606934 -0.086548 0.771423 1445371010 -0.170410 -0.606934 -0.086548 0.771423 1445371010 -0.145508 -0.600281 -0.066650 0.783630 1445371010 -0.145508 -0.600281 -0.066650 0.783630 1445371010 -0.145508 -0.600281 -0.066650 0.783630 1445371010 -0.145508 -0.600281 -0.066650 0.783630 1445371010 -0.145508 -0.600281 -0.066650 0.783630 1445371010 -0.134705 -0.600830 -0.059814 0.785645 1445371010 -0.134705 -0.600830 -0.059814 0.785645 1445371010 -0.134705 -0.600830 -0.059814 0.785645 1445371010 -0.134705 -0.600830 -0.059814 0.785645 1445371010 -0.134705 -0.600830 -0.059814 0.785645 1445371010 -0.134705 -0.600830 -0.059814 0.785645 1445371010 -0.134705 -0.600830 -0.059814 0.785645 1445371010 -0.136719 -0.609009 -0.046753 0.779846 1445371010 -0.136719 -0.609009 -0.046753 0.779846 1445371010 -0.136719 -0.609009 -0.046753 0.779846 1445371010 -0.136719 -0.609009 -0.046753 0.779846 1445371010 -0.136719 -0.609009 -0.046753 0.779846 1445371010 -0.136719 -0.609009 -0.046753 0.779846 1445371010 -0.169373 -0.617981 -0.050720 0.766052 1445371010 -0.169373 -0.617981 -0.050720 0.766052 1445371010 -0.169373 -0.617981 -0.050720 0.766052 1445371010 -0.169373 -0.617981 -0.050720 0.766052 1445371010 -0.169373 -0.617981 -0.050720 0.766052 1445371010 -0.169373 -0.617981 -0.050720 0.766052 1445371010 -0.217468 -0.621948 -0.082458 0.747742 1445371010 -0.217468 -0.621948 -0.082458 0.747742 1445371010 -0.217468 -0.621948 -0.082458 0.747742 1445371010 -0.217468 -0.621948 -0.082458 0.747742 1445371010 -0.217468 -0.621948 -0.082458 0.747742 1445371010 -0.217468 -0.621948 -0.082458 0.747742 1445371010 -0.217468 -0.621948 -0.082458 0.747742 1445371010 -0.259277 -0.623901 -0.135681 0.724670 1445371010 -0.259277 -0.623901 -0.135681 0.724670 1445371010 -0.259277 -0.623901 -0.135681 0.724670 1445371010 -0.259277 -0.623901 -0.135681 0.724670 1445371010 -0.259277 -0.623901 -0.135681 0.724670 1445371010 -0.259277 -0.623901 -0.135681 0.724670 1445371010 -0.292908 -0.622375 -0.183411 0.702271 1445371010 -0.292908 -0.622375 -0.183411 0.702271 1445371010 -0.292908 -0.622375 -0.183411 0.702271 1445371010 -0.292908 -0.622375 -0.183411 0.702271 1445371010 -0.292908 -0.622375 -0.183411 0.702271 1445371010 -0.292908 -0.622375 -0.183411 0.702271 1445371010 -0.333557 -0.612793 -0.232727 0.677551 1445371010 -0.333557 -0.612793 -0.232727 0.677551 1445371010 -0.333557 -0.612793 -0.232727 0.677551 1445371010 -0.333557 -0.612793 -0.232727 0.677551 1445371010 -0.333557 -0.612793 -0.232727 0.677551 1445371010 -0.333557 -0.612793 -0.232727 0.677551 1445371010 -0.333557 -0.612793 -0.232727 0.677551 1445371010 -0.378662 -0.594727 -0.282898 0.650330 1445371010 -0.378662 -0.594727 -0.282898 0.650330 1445371010 -0.378662 -0.594727 -0.282898 0.650330 1445371010 -0.378662 -0.594727 -0.282898 0.650330 1445371010 -0.378662 -0.594727 -0.282898 0.650330 1445371010 -0.378662 -0.594727 -0.282898 0.650330 1445371010 -0.411987 -0.578979 -0.323914 0.624634 1445371010 -0.411987 -0.578979 -0.323914 0.624634 1445371010 -0.411987 -0.578979 -0.323914 0.624634 1445371010 -0.411987 -0.578979 -0.323914 0.624634 1445371010 -0.411987 -0.578979 -0.323914 0.624634 1445371010 -0.411987 -0.578979 -0.323914 0.624634 1445371010 -0.427795 -0.575134 -0.345825 0.605530 1445371010 -0.427795 -0.575134 -0.345825 0.605530 1445371010 -0.427795 -0.575134 -0.345825 0.605530 1445371010 -0.427795 -0.575134 -0.345825 0.605530 1445371010 -0.427795 -0.575134 -0.345825 0.605530 1445371010 -0.427795 -0.575134 -0.345825 0.605530 1445371010 -0.441528 -0.566406 -0.358398 0.596558 1445371010 -0.441528 -0.566406 -0.358398 0.596558 1445371010 -0.441528 -0.566406 -0.358398 0.596558 1445371010 -0.441528 -0.566406 -0.358398 0.596558 1445371010 -0.441528 -0.566406 -0.358398 0.596558 1445371010 -0.441528 -0.566406 -0.358398 0.596558 1445371010 -0.441528 -0.566406 -0.358398 0.596558 1445371010 -0.424011 -0.567505 -0.350525 0.612671 1445371010 -0.424011 -0.567505 -0.350525 0.612671 1445371010 -0.424011 -0.567505 -0.350525 0.612671 1445371010 -0.424011 -0.567505 -0.350525 0.612671 1445371010 -0.424011 -0.567505 -0.350525 0.612671 1445371010 -0.424011 -0.567505 -0.350525 0.612671 1445371010 -0.424011 -0.567505 -0.350525 0.612671 1445371010 -0.381836 -0.574280 -0.320435 0.649475 1445371010 -0.381836 -0.574280 -0.320435 0.649475 1445371010 -0.381836 -0.574280 -0.320435 0.649475 1445371010 -0.381836 -0.574280 -0.320435 0.649475 1445371010 -0.381836 -0.574280 -0.320435 0.649475 1445371010 -0.381836 -0.574280 -0.320435 0.649475 1445371010 -0.315430 -0.590637 -0.258179 0.696411 1445371010 -0.315430 -0.590637 -0.258179 0.696411 1445371010 -0.315430 -0.590637 -0.258179 0.696411 1445371010 -0.315430 -0.590637 -0.258179 0.696411 1445371010 -0.315430 -0.590637 -0.258179 0.696411 1445371010 -0.315430 -0.590637 -0.258179 0.696411 1445371010 -0.315430 -0.590637 -0.258179 0.696411 1445371010 -0.249695 -0.600403 -0.177856 0.738586 1445371010 -0.249695 -0.600403 -0.177856 0.738586 1445371011 -0.249695 -0.600403 -0.177856 0.738586 1445371011 -0.249695 -0.600403 -0.177856 0.738586 1445371011 -0.249695 -0.600403 -0.177856 0.738586 1445371011 -0.249695 -0.600403 -0.177856 0.738586 1445371011 -0.186096 -0.609009 -0.086182 0.766174 1445371011 -0.186096 -0.609009 -0.086182 0.766174 1445371011 -0.186096 -0.609009 -0.086182 0.766174 1445371011 -0.186096 -0.609009 -0.086182 0.766174 1445371011 -0.186096 -0.609009 -0.086182 0.766174 1445371011 -0.186096 -0.609009 -0.086182 0.766174 1445371011 -0.153381 -0.612061 -0.021667 0.775513 1445371011 -0.153381 -0.612061 -0.021667 0.775513 1445371011 -0.153381 -0.612061 -0.021667 0.775513 1445371011 -0.153381 -0.612061 -0.021667 0.775513 1445371011 -0.153381 -0.612061 -0.021667 0.775513 1445371011 -0.153381 -0.612061 -0.021667 0.775513 1445371011 -0.179932 -0.615051 -0.020569 0.767395 1445371011 -0.179932 -0.615051 -0.020569 0.767395 1445371011 -0.179932 -0.615051 -0.020569 0.767395 1445371011 -0.179932 -0.615051 -0.020569 0.767395 1445371011 -0.179932 -0.615051 -0.020569 0.767395 1445371011 -0.179932 -0.615051 -0.020569 0.767395 1445371011 -0.179932 -0.615051 -0.020569 0.767395 1445371011 -0.208801 -0.618164 -0.023254 0.757446 1445371011 -0.208801 -0.618164 -0.023254 0.757446 1445371011 -0.208801 -0.618164 -0.023254 0.757446 1445371011 -0.248108 -0.622437 -0.075684 0.738464 1445371011 -0.248108 -0.622437 -0.075684 0.738464 1445371011 -0.248108 -0.622437 -0.075684 0.738464 1445371011 -0.248108 -0.622437 -0.075684 0.738464 1445371011 -0.248108 -0.622437 -0.075684 0.738464 1445371011 -0.248108 -0.622437 -0.075684 0.738464 1445371011 -0.292542 -0.624390 -0.153625 0.707825 1445371011 -0.292542 -0.624390 -0.153625 0.707825 1445371011 -0.292542 -0.624390 -0.153625 0.707825 1445371011 -0.292542 -0.624390 -0.153625 0.707825 1445371011 -0.292542 -0.624390 -0.153625 0.707825 1445371011 -0.334045 -0.615295 -0.229614 0.676086 1445371011 -0.334045 -0.615295 -0.229614 0.676086 1445371011 -0.334045 -0.615295 -0.229614 0.676086 1445371011 -0.334045 -0.615295 -0.229614 0.676086 1445371011 -0.334045 -0.615295 -0.229614 0.676086 1445371011 -0.334045 -0.615295 -0.229614 0.676086 1445371011 -0.370544 -0.598511 -0.291443 0.647766 1445371011 -0.370544 -0.598511 -0.291443 0.647766 1445371011 -0.370544 -0.598511 -0.291443 0.647766 1445371011 -0.370544 -0.598511 -0.291443 0.647766 1445371011 -0.370544 -0.598511 -0.291443 0.647766 1445371011 -0.370544 -0.598511 -0.291443 0.647766 1445371011 -0.378601 -0.592102 -0.322693 0.633972 1445371011 -0.378601 -0.592102 -0.322693 0.633972 1445371011 -0.378601 -0.592102 -0.322693 0.633972 1445371011 -0.378601 -0.592102 -0.322693 0.633972 1445371011 -0.378601 -0.592102 -0.322693 0.633972 1445371011 -0.378601 -0.592102 -0.322693 0.633972 1445371011 -0.378601 -0.592102 -0.322693 0.633972 1445371011 -0.383728 -0.588074 -0.330627 0.630615 1445371011 -0.383728 -0.588074 -0.330627 0.630615 1445371011 -0.383728 -0.588074 -0.330627 0.630615 1445371011 -0.383728 -0.588074 -0.330627 0.630615 1445371011 -0.383728 -0.588074 -0.330627 0.630615 1445371011 -0.379883 -0.575623 -0.340393 0.639160 1445371011 -0.379883 -0.575623 -0.340393 0.639160 1445371011 -0.379883 -0.575623 -0.340393 0.639160 1445371011 -0.379883 -0.575623 -0.340393 0.639160 1445371011 -0.358337 -0.569580 -0.333435 0.660278 1445371011 -0.358337 -0.569580 -0.333435 0.660278 1445371011 -0.358337 -0.569580 -0.333435 0.660278 1445371011 -0.358337 -0.569580 -0.333435 0.660278 1445371011 -0.358337 -0.569580 -0.333435 0.660278 1445371011 -0.358337 -0.569580 -0.333435 0.660278 1445371011 -0.329956 -0.569336 -0.309937 0.686279 1445371011 -0.329956 -0.569336 -0.309937 0.686279 1445371011 -0.329956 -0.569336 -0.309937 0.686279 1445371011 -0.329956 -0.569336 -0.309937 0.686279 1445371011 -0.329956 -0.569336 -0.309937 0.686279 1445371011 -0.329956 -0.569336 -0.309937 0.686279 1445371011 -0.274658 -0.582825 -0.253540 0.721497 1445371011 -0.274658 -0.582825 -0.253540 0.721497 1445371011 -0.274658 -0.582825 -0.253540 0.721497 1445371011 -0.274658 -0.582825 -0.253540 0.721497 1445371011 -0.274658 -0.582825 -0.253540 0.721497 1445371011 -0.274658 -0.582825 -0.253540 0.721497 1445371011 -0.209351 -0.601257 -0.170654 0.752014 1445371011 -0.209351 -0.601257 -0.170654 0.752014 1445371011 -0.209351 -0.601257 -0.170654 0.752014 1445371011 -0.209351 -0.601257 -0.170654 0.752014 1445371011 -0.209351 -0.601257 -0.170654 0.752014 1445371011 -0.209351 -0.601257 -0.170654 0.752014 1445371011 -0.152344 -0.620911 -0.071167 0.765625 1445371011 -0.152344 -0.620911 -0.071167 0.765625 1445371011 -0.152344 -0.620911 -0.071167 0.765625 1445371011 -0.152344 -0.620911 -0.071167 0.765625 1445371011 -0.152344 -0.620911 -0.071167 0.765625 1445371011 -0.152344 -0.620911 -0.071167 0.765625 1445371011 -0.152344 -0.620911 -0.071167 0.765625 1445371011 -0.112366 -0.633728 0.027161 0.764832 1445371011 -0.112366 -0.633728 0.027161 0.764832 1445371011 -0.112366 -0.633728 0.027161 0.764832 1445371011 -0.112366 -0.633728 0.027161 0.764832 1445371011 -0.112366 -0.633728 0.027161 0.764832 1445371011 -0.112366 -0.633728 0.027161 0.764832 1445371011 -0.126343 -0.645264 0.030884 0.752808 1445371011 -0.126343 -0.645264 0.030884 0.752808 1445371011 -0.126343 -0.645264 0.030884 0.752808 1445371012 -0.126343 -0.645264 0.030884 0.752808 1445371012 -0.126343 -0.645264 0.030884 0.752808 1445371012 -0.126343 -0.645264 0.030884 0.752808 1445371012 -0.186340 -0.659912 -0.032166 0.727173 1445371012 -0.186340 -0.659912 -0.032166 0.727173 1445371012 -0.186340 -0.659912 -0.032166 0.727173 1445371012 -0.186340 -0.659912 -0.032166 0.727173 1445371012 -0.186340 -0.659912 -0.032166 0.727173 1445371012 -0.186340 -0.659912 -0.032166 0.727173 1445371012 -0.209473 -0.674622 -0.061890 0.705139 1445371012 -0.209473 -0.674622 -0.061890 0.705139 1445371012 -0.209473 -0.674622 -0.061890 0.705139 1445371012 -0.209473 -0.674622 -0.061890 0.705139 1445371012 -0.209473 -0.674622 -0.061890 0.705139 1445371012 -0.209473 -0.674622 -0.061890 0.705139 1445371012 -0.209473 -0.674622 -0.061890 0.705139 1445371012 -0.262939 -0.682373 -0.124084 0.670715 1445371012 -0.262939 -0.682373 -0.124084 0.670715 1445371012 -0.262939 -0.682373 -0.124084 0.670715 1445371012 -0.262939 -0.682373 -0.124084 0.670715 1445371012 -0.262939 -0.682373 -0.124084 0.670715 1445371012 -0.262939 -0.682373 -0.124084 0.670715 1445371012 -0.325134 -0.667969 -0.210632 0.635437 1445371012 -0.325134 -0.667969 -0.210632 0.635437 1445371012 -0.325134 -0.667969 -0.210632 0.635437 1445371012 -0.325134 -0.667969 -0.210632 0.635437 1445371012 -0.325134 -0.667969 -0.210632 0.635437 1445371012 -0.325134 -0.667969 -0.210632 0.635437 1445371012 -0.325134 -0.667969 -0.210632 0.635437 1445371012 -0.376282 -0.637329 -0.277100 0.612793 1445371012 -0.376282 -0.637329 -0.277100 0.612793 1445371012 -0.376282 -0.637329 -0.277100 0.612793 1445371012 -0.376282 -0.637329 -0.277100 0.612793 1445371012 -0.376282 -0.637329 -0.277100 0.612793 1445371012 -0.401306 -0.612976 -0.316162 0.602722 1445371012 -0.401306 -0.612976 -0.316162 0.602722 1445371012 -0.401306 -0.612976 -0.316162 0.602722 1445371012 -0.401306 -0.612976 -0.316162 0.602722 1445371012 -0.401306 -0.612976 -0.316162 0.602722 1445371012 -0.401306 -0.612976 -0.316162 0.602722 1445371012 -0.408997 -0.598206 -0.333862 0.602905 1445371012 -0.408997 -0.598206 -0.333862 0.602905 1445371012 -0.408997 -0.598206 -0.333862 0.602905 1445371012 -0.408997 -0.598206 -0.333862 0.602905 1445371012 -0.408997 -0.598206 -0.333862 0.602905 1445371012 -0.408997 -0.598206 -0.333862 0.602905 1445371012 -0.413330 -0.581116 -0.357544 0.603027 1445371012 -0.413330 -0.581116 -0.357544 0.603027 1445371012 -0.413330 -0.581116 -0.357544 0.603027 1445371012 -0.413330 -0.581116 -0.357544 0.603027 1445371012 -0.413330 -0.581116 -0.357544 0.603027 1445371012 -0.413330 -0.581116 -0.357544 0.603027 1445371012 -0.413330 -0.581116 -0.357544 0.603027 1445371012 -0.402222 -0.569031 -0.367737 0.615784 1445371012 -0.402222 -0.569031 -0.367737 0.615784 1445371012 -0.402222 -0.569031 -0.367737 0.615784 1445371012 -0.402222 -0.569031 -0.367737 0.615784 1445371012 -0.402222 -0.569031 -0.367737 0.615784 1445371012 -0.402222 -0.569031 -0.367737 0.615784 1445371012 -0.367249 -0.578003 -0.338135 0.645569 1445371012 -0.367249 -0.578003 -0.338135 0.645569 1445371012 -0.367249 -0.578003 -0.338135 0.645569 1445371012 -0.367249 -0.578003 -0.338135 0.645569 1445371012 -0.367249 -0.578003 -0.338135 0.645569 1445371012 -0.306946 -0.609192 -0.257080 0.684570 1445371012 -0.306946 -0.609192 -0.257080 0.684570 1445371012 -0.306946 -0.609192 -0.257080 0.684570 1445371012 -0.306946 -0.609192 -0.257080 0.684570 1445371012 -0.306946 -0.609192 -0.257080 0.684570 1445371012 -0.306946 -0.609192 -0.257080 0.684570 1445371012 -0.306946 -0.609192 -0.257080 0.684570 1445371012 -0.262390 -0.631348 -0.168945 0.709961 1445371012 -0.262390 -0.631348 -0.168945 0.709961 1445371012 -0.262390 -0.631348 -0.168945 0.709961 1445371012 -0.262390 -0.631348 -0.168945 0.709961 1445371012 -0.262390 -0.631348 -0.168945 0.709961 1445371012 -0.262390 -0.631348 -0.168945 0.709961 1445371012 -0.242126 -0.641907 -0.107300 0.719604 1445371012 -0.242126 -0.641907 -0.107300 0.719604 1445371012 -0.242126 -0.641907 -0.107300 0.719604 1445371012 -0.242126 -0.641907 -0.107300 0.719604 1445371012 -0.242126 -0.641907 -0.107300 0.719604 1445371012 -0.230774 -0.653564 -0.058472 0.718506 1445371012 -0.230774 -0.653564 -0.058472 0.718506 1445371012 -0.230774 -0.653564 -0.058472 0.718506 1445371012 -0.230774 -0.653564 -0.058472 0.718506 1445371012 -0.230774 -0.653564 -0.058472 0.718506 1445371012 -0.230774 -0.653564 -0.058472 0.718506 1445371012 -0.211975 -0.665649 -0.006226 0.715515 1445371012 -0.211975 -0.665649 -0.006226 0.715515 1445371012 -0.211975 -0.665649 -0.006226 0.715515 1445371012 -0.211975 -0.665649 -0.006226 0.715515 1445371012 -0.211975 -0.665649 -0.006226 0.715515 1445371012 -0.211975 -0.665649 -0.006226 0.715515 1445371012 -0.211975 -0.665649 -0.006226 0.715515 1445371012 -0.223267 -0.670898 -0.014465 0.707031 1445371012 -0.223267 -0.670898 -0.014465 0.707031 1445371012 -0.223267 -0.670898 -0.014465 0.707031 1445371012 -0.223267 -0.670898 -0.014465 0.707031 1445371012 -0.223267 -0.670898 -0.014465 0.707031 1445371012 -0.223267 -0.670898 -0.014465 0.707031 1445371012 -0.250305 -0.674805 -0.065369 0.691162 1445371012 -0.250305 -0.674805 -0.065369 0.691162 1445371012 -0.250305 -0.674805 -0.065369 0.691162 1445371012 -0.250305 -0.674805 -0.065369 0.691162 1445371012 -0.250305 -0.674805 -0.065369 0.691162 1445371012 -0.250305 -0.674805 -0.065369 0.691162 1445371012 -0.250305 -0.674805 -0.065369 0.691162 1445371012 -0.282593 -0.679443 -0.111023 0.667969 1445371012 -0.282593 -0.679443 -0.111023 0.667969 1445371012 -0.282593 -0.679443 -0.111023 0.667969 1445371012 -0.282593 -0.679443 -0.111023 0.667969 1445371013 -0.282593 -0.679443 -0.111023 0.667969 1445371013 -0.282593 -0.679443 -0.111023 0.667969 1445371013 -0.340027 -0.668091 -0.189331 0.634216 1445371013 -0.340027 -0.668091 -0.189331 0.634216 1445371013 -0.340027 -0.668091 -0.189331 0.634216 1445371013 -0.340027 -0.668091 -0.189331 0.634216 1445371013 -0.340027 -0.668091 -0.189331 0.634216 1445371013 -0.340027 -0.668091 -0.189331 0.634216 1445371013 -0.395386 -0.637817 -0.268372 0.604004 1445371013 -0.395386 -0.637817 -0.268372 0.604004 1445371013 -0.395386 -0.637817 -0.268372 0.604004 1445371013 -0.395386 -0.637817 -0.268372 0.604004 1445371013 -0.395386 -0.637817 -0.268372 0.604004 1445371013 -0.395386 -0.637817 -0.268372 0.604004 1445371013 -0.433044 -0.613037 -0.318787 0.578857 1445371013 -0.433044 -0.613037 -0.318787 0.578857 1445371013 -0.433044 -0.613037 -0.318787 0.578857 1445371013 -0.433044 -0.613037 -0.318787 0.578857 1445371013 -0.433044 -0.613037 -0.318787 0.578857 1445371013 -0.433044 -0.613037 -0.318787 0.578857 1445371013 -0.433044 -0.613037 -0.318787 0.578857 1445371013 -0.449890 -0.600037 -0.348450 0.562317 1445371013 -0.449890 -0.600037 -0.348450 0.562317 1445371013 -0.449890 -0.600037 -0.348450 0.562317 1445371013 -0.449890 -0.600037 -0.348450 0.562317 1445371013 -0.449890 -0.600037 -0.348450 0.562317 1445371013 -0.449890 -0.600037 -0.348450 0.562317 1445371013 -0.459900 -0.585876 -0.376465 0.550964 1445371013 -0.459900 -0.585876 -0.376465 0.550964 1445371013 -0.459900 -0.585876 -0.376465 0.550964 1445371013 -0.459900 -0.585876 -0.376465 0.550964 1445371013 -0.459900 -0.585876 -0.376465 0.550964 1445371013 -0.459900 -0.585876 -0.376465 0.550964 1445371013 -0.441284 -0.578369 -0.375916 0.574036 1445371013 -0.441284 -0.578369 -0.375916 0.574036 1445371013 -0.441284 -0.578369 -0.375916 0.574036 1445371013 -0.441284 -0.578369 -0.375916 0.574036 1445371013 -0.441284 -0.578369 -0.375916 0.574036 1445371013 -0.441284 -0.578369 -0.375916 0.574036 1445371013 -0.389893 -0.591736 -0.329895 0.623779 1445371013 -0.389893 -0.591736 -0.329895 0.623779 1445371013 -0.389893 -0.591736 -0.329895 0.623779 1445371013 -0.389893 -0.591736 -0.329895 0.623779 1445371013 -0.389893 -0.591736 -0.329895 0.623779 1445371013 -0.389893 -0.591736 -0.329895 0.623779 1445371013 -0.324829 -0.614929 -0.254578 0.671997 1445371013 -0.324829 -0.614929 -0.254578 0.671997 1445371013 -0.324829 -0.614929 -0.254578 0.671997 1445371013 -0.324829 -0.614929 -0.254578 0.671997 1445371013 -0.324829 -0.614929 -0.254578 0.671997 1445371013 -0.324829 -0.614929 -0.254578 0.671997 1445371013 -0.324829 -0.614929 -0.254578 0.671997 1445371013 -0.271729 -0.627380 -0.183655 0.706299 1445371013 -0.271729 -0.627380 -0.183655 0.706299 1445371013 -0.271729 -0.627380 -0.183655 0.706299 1445371013 -0.271729 -0.627380 -0.183655 0.706299 1445371013 -0.271729 -0.627380 -0.183655 0.706299 1445371013 -0.271729 -0.627380 -0.183655 0.706299 1445371013 -0.231689 -0.636169 -0.123291 0.725586 1445371013 -0.231689 -0.636169 -0.123291 0.725586 1445371013 -0.231689 -0.636169 -0.123291 0.725586 1445371013 -0.231689 -0.636169 -0.123291 0.725586 1445371013 -0.231689 -0.636169 -0.123291 0.725586 1445371013 -0.231689 -0.636169 -0.123291 0.725586 1445371013 -0.231689 -0.636169 -0.123291 0.725586 1445371013 -0.197449 -0.647400 -0.056274 0.734009 1445371013 -0.197449 -0.647400 -0.056274 0.734009 1445371013 -0.197449 -0.647400 -0.056274 0.734009 1445371013 -0.197449 -0.647400 -0.056274 0.734009 1445371013 -0.197449 -0.647400 -0.056274 0.734009 1445371013 -0.204895 -0.652100 -0.044189 0.728638 1445371013 -0.204895 -0.652100 -0.044189 0.728638 1445371013 -0.204895 -0.652100 -0.044189 0.728638 1445371013 -0.204895 -0.652100 -0.044189 0.728638 1445371013 -0.204895 -0.652100 -0.044189 0.728638 1445371013 -0.204895 -0.652100 -0.044189 0.728638 1445371013 -0.206482 -0.653564 -0.067627 0.725037 1445371013 -0.206482 -0.653564 -0.067627 0.725037 1445371013 -0.206482 -0.653564 -0.067627 0.725037 1445371013 -0.206482 -0.653564 -0.067627 0.725037 1445371013 -0.206482 -0.653564 -0.067627 0.725037 1445371013 -0.206482 -0.653564 -0.067627 0.725037 1445371013 -0.203979 -0.655151 -0.076477 0.723389 1445371013 -0.203979 -0.655151 -0.076477 0.723389 1445371013 -0.203979 -0.655151 -0.076477 0.723389 1445371013 -0.203979 -0.655151 -0.076477 0.723389 1445371013 -0.203979 -0.655151 -0.076477 0.723389 1445371013 -0.245972 -0.653931 -0.132446 0.703064 1445371013 -0.245972 -0.653931 -0.132446 0.703064 1445371013 -0.245972 -0.653931 -0.132446 0.703064 1445371013 -0.245972 -0.653931 -0.132446 0.703064 1445371013 -0.245972 -0.653931 -0.132446 0.703064 1445371013 -0.245972 -0.653931 -0.132446 0.703064 1445371013 -0.245972 -0.653931 -0.132446 0.703064 1445371013 -0.310852 -0.643982 -0.202637 0.669006 1445371013 -0.310852 -0.643982 -0.202637 0.669006 1445371013 -0.310852 -0.643982 -0.202637 0.669006 1445371013 -0.310852 -0.643982 -0.202637 0.669006 1445371013 -0.310852 -0.643982 -0.202637 0.669006 1445371013 -0.310852 -0.643982 -0.202637 0.669006 1445371013 -0.363403 -0.628906 -0.255920 0.637939 1445371013 -0.363403 -0.628906 -0.255920 0.637939 1445371013 -0.363403 -0.628906 -0.255920 0.637939 1445371013 -0.363403 -0.628906 -0.255920 0.637939 1445371013 -0.363403 -0.628906 -0.255920 0.637939 1445371013 -0.363403 -0.628906 -0.255920 0.637939 1445371013 -0.407898 -0.610718 -0.299438 0.609070 1445371013 -0.407898 -0.610718 -0.299438 0.609070 1445371013 -0.407898 -0.610718 -0.299438 0.609070 1445371013 -0.407898 -0.610718 -0.299438 0.609070 1445371013 -0.407898 -0.610718 -0.299438 0.609070 1445371014 -0.451660 -0.581726 -0.351379 0.578125 1445371014 -0.451660 -0.581726 -0.351379 0.578125 1445371014 -0.451660 -0.581726 -0.351379 0.578125 1445371014 -0.451660 -0.581726 -0.351379 0.578125 1445371014 -0.451660 -0.581726 -0.351379 0.578125 1445371014 -0.451660 -0.581726 -0.351379 0.578125 1445371014 -0.451660 -0.581726 -0.351379 0.578125 1445371014 -0.480469 -0.550842 -0.404907 0.549377 1445371014 -0.480469 -0.550842 -0.404907 0.549377 1445371014 -0.480469 -0.550842 -0.404907 0.549377 1445371014 -0.480469 -0.550842 -0.404907 0.549377 1445371014 -0.480469 -0.550842 -0.404907 0.549377 1445371014 -0.480469 -0.550842 -0.404907 0.549377 1445371014 -0.462402 -0.557678 -0.415955 0.549744 1445371014 -0.462402 -0.557678 -0.415955 0.549744 1445371014 -0.462402 -0.557678 -0.415955 0.549744 1445371014 -0.462402 -0.557678 -0.415955 0.549744 1445371014 -0.462402 -0.557678 -0.415955 0.549744 1445371014 -0.462402 -0.557678 -0.415955 0.549744 1445371014 -0.397339 -0.589722 -0.366882 0.599854 1445371014 -0.397339 -0.589722 -0.366882 0.599854 1445371014 -0.397339 -0.589722 -0.366882 0.599854 1445371014 -0.397339 -0.589722 -0.366882 0.599854 1445371014 -0.397339 -0.589722 -0.366882 0.599854 1445371014 -0.397339 -0.589722 -0.366882 0.599854 1445371014 -0.397339 -0.589722 -0.366882 0.599854 1445371014 -0.337158 -0.612305 -0.300415 0.648987 1445371014 -0.337158 -0.612305 -0.300415 0.648987 1445371014 -0.337158 -0.612305 -0.300415 0.648987 1445371014 -0.337158 -0.612305 -0.300415 0.648987 1445371014 -0.337158 -0.612305 -0.300415 0.648987 1445371014 -0.337158 -0.612305 -0.300415 0.648987 1445371014 -0.276306 -0.631104 -0.223206 0.689636 1445371014 -0.276306 -0.631104 -0.223206 0.689636 1445371014 -0.276306 -0.631104 -0.223206 0.689636 1445371014 -0.276306 -0.631104 -0.223206 0.689636 1445371014 -0.276306 -0.631104 -0.223206 0.689636 1445371014 -0.276306 -0.631104 -0.223206 0.689636 1445371014 -0.222168 -0.645203 -0.142456 0.716980 1445371014 -0.222168 -0.645203 -0.142456 0.716980 1445371014 -0.222168 -0.645203 -0.142456 0.716980 1445371014 -0.222168 -0.645203 -0.142456 0.716980 1445371014 -0.222168 -0.645203 -0.142456 0.716980 1445371014 -0.222168 -0.645203 -0.142456 0.716980 1445371014 -0.205627 -0.651794 -0.099854 0.723145 1445371014 -0.205627 -0.651794 -0.099854 0.723145 1445371014 -0.205627 -0.651794 -0.099854 0.723145 1445371014 -0.205627 -0.651794 -0.099854 0.723145 1445371014 -0.205627 -0.651794 -0.099854 0.723145 1445371014 -0.205627 -0.651794 -0.099854 0.723145 1445371014 -0.205627 -0.651794 -0.099854 0.723145 1445371014 -0.222107 -0.655334 -0.098267 0.715210 1445371014 -0.222107 -0.655334 -0.098267 0.715210 1445371014 -0.222107 -0.655334 -0.098267 0.715210 1445371014 -0.222107 -0.655334 -0.098267 0.715210 1445371014 -0.222107 -0.655334 -0.098267 0.715210 1445371014 -0.222107 -0.655334 -0.098267 0.715210 1445371014 -0.212524 -0.659973 -0.082703 0.715881 1445371014 -0.212524 -0.659973 -0.082703 0.715881 1445371014 -0.212524 -0.659973 -0.082703 0.715881 1445371014 -0.212524 -0.659973 -0.082703 0.715881 1445371014 -0.212524 -0.659973 -0.082703 0.715881 1445371014 -0.212524 -0.659973 -0.082703 0.715881 1445371014 -0.212524 -0.659973 -0.082703 0.715881 1445371014 -0.199097 -0.674561 -0.055664 0.708679 1445371014 -0.199097 -0.674561 -0.055664 0.708679 1445371014 -0.199097 -0.674561 -0.055664 0.708679 1445371014 -0.199097 -0.674561 -0.055664 0.708679 1445371014 -0.199097 -0.674561 -0.055664 0.708679 1445371014 -0.241150 -0.680786 -0.106873 0.683350 1445371014 -0.241150 -0.680786 -0.106873 0.683350 1445371014 -0.241150 -0.680786 -0.106873 0.683350 1445371014 -0.241150 -0.680786 -0.106873 0.683350 1445371014 -0.241150 -0.680786 -0.106873 0.683350 1445371014 -0.241150 -0.680786 -0.106873 0.683350 1445371014 -0.306458 -0.671143 -0.185120 0.649109 1445371014 -0.306458 -0.671143 -0.185120 0.649109 1445371014 -0.306458 -0.671143 -0.185120 0.649109 1445371014 -0.306458 -0.671143 -0.185120 0.649109 1445371014 -0.306458 -0.671143 -0.185120 0.649109 1445371014 -0.306458 -0.671143 -0.185120 0.649109 1445371014 -0.350098 -0.660828 -0.238708 0.619568 1445371014 -0.350098 -0.660828 -0.238708 0.619568 1445371014 -0.350098 -0.660828 -0.238708 0.619568 1445371014 -0.350098 -0.660828 -0.238708 0.619568 1445371014 -0.350098 -0.660828 -0.238708 0.619568 1445371014 -0.350098 -0.660828 -0.238708 0.619568 1445371014 -0.350098 -0.660828 -0.238708 0.619568 1445371014 -0.384033 -0.649048 -0.278748 0.594604 1445371014 -0.384033 -0.649048 -0.278748 0.594604 1445371014 -0.384033 -0.649048 -0.278748 0.594604 1445371014 -0.384033 -0.649048 -0.278748 0.594604 1445371014 -0.384033 -0.649048 -0.278748 0.594604 1445371014 -0.384033 -0.649048 -0.278748 0.594604 1445371014 -0.423401 -0.625610 -0.322266 0.570557 1445371014 -0.423401 -0.625610 -0.322266 0.570557 1445371014 -0.423401 -0.625610 -0.322266 0.570557 1445371014 -0.423401 -0.625610 -0.322266 0.570557 1445371014 -0.423401 -0.625610 -0.322266 0.570557 1445371014 -0.423401 -0.625610 -0.322266 0.570557 1445371014 -0.458618 -0.584656 -0.374084 0.554932 1445371014 -0.458618 -0.584656 -0.374084 0.554932 1445371014 -0.458618 -0.584656 -0.374084 0.554932 1445371014 -0.458618 -0.584656 -0.374084 0.554932 1445371014 -0.458618 -0.584656 -0.374084 0.554932 1445371014 -0.458618 -0.584656 -0.374084 0.554932 1445371014 -0.449646 -0.564209 -0.387695 0.573792 1445371014 -0.449646 -0.564209 -0.387695 0.573792 1445371014 -0.449646 -0.564209 -0.387695 0.573792 1445371014 -0.449646 -0.564209 -0.387695 0.573792 1445371014 -0.449646 -0.564209 -0.387695 0.573792 1445371014 -0.449646 -0.564209 -0.387695 0.573792 1445371015 -0.388000 -0.586731 -0.337830 0.625427 1445371015 -0.388000 -0.586731 -0.337830 0.625427 1445371015 -0.388000 -0.586731 -0.337830 0.625427 1445371015 -0.388000 -0.586731 -0.337830 0.625427 1445371015 -0.388000 -0.586731 -0.337830 0.625427 1445371015 -0.388000 -0.586731 -0.337830 0.625427 1445371015 -0.320190 -0.611938 -0.268250 0.671631 1445371015 -0.320190 -0.611938 -0.268250 0.671631 1445371015 -0.320190 -0.611938 -0.268250 0.671631 1445371015 -0.320190 -0.611938 -0.268250 0.671631 1445371015 -0.320190 -0.611938 -0.268250 0.671631 1445371015 -0.320190 -0.611938 -0.268250 0.671631 1445371015 -0.320190 -0.611938 -0.268250 0.671631 1445371015 -0.262085 -0.628479 -0.198669 0.704895 1445371015 -0.262085 -0.628479 -0.198669 0.704895 1445371015 -0.262085 -0.628479 -0.198669 0.704895 1445371015 -0.262085 -0.628479 -0.198669 0.704895 1445371015 -0.262085 -0.628479 -0.198669 0.704895 1445371015 -0.262085 -0.628479 -0.198669 0.704895 1445371015 -0.213684 -0.641418 -0.129517 0.725342 1445371015 -0.213684 -0.641418 -0.129517 0.725342 1445371015 -0.213684 -0.641418 -0.129517 0.725342 1445371015 -0.213684 -0.641418 -0.129517 0.725342 1445371015 -0.213684 -0.641418 -0.129517 0.725342 1445371015 -0.213684 -0.641418 -0.129517 0.725342 1445371015 -0.213684 -0.641418 -0.129517 0.725342 1445371015 -0.189575 -0.651794 -0.084290 0.729492 1445371015 -0.189575 -0.651794 -0.084290 0.729492 1445371015 -0.189575 -0.651794 -0.084290 0.729492 1445371015 
-0.612915 -0.222717 -0.427124 0.626343 1445371018 -0.612915 -0.222717 -0.427124 0.626343 1445371018 -0.566345 -0.115173 -0.484253 0.656921 1445371018 -0.566345 -0.115173 -0.484253 0.656921 1445371018 -0.566345 -0.115173 -0.484253 0.656921 1445371018 -0.566345 -0.115173 -0.484253 0.656921 1445371018 -0.566345 -0.115173 -0.484253 0.656921 1445371018 -0.566345 -0.115173 -0.484253 0.656921 1445371018 -0.566345 -0.115173 -0.484253 0.656921 1445371018 -0.514038 -0.024414 -0.533203 0.671509 1445371018 -0.514038 -0.024414 -0.533203 0.671509 1445371018 -0.514038 -0.024414 -0.533203 0.671509 1445371018 -0.514038 -0.024414 -0.533203 0.671509 1445371018 -0.514038 -0.024414 -0.533203 0.671509 1445371018 -0.514038 -0.024414 -0.533203 0.671509 1445371018 -0.475098 0.053528 -0.573181 0.665527 1445371018 -0.475098 0.053528 -0.573181 0.665527 1445371018 -0.475098 0.053528 -0.573181 0.665527 1445371018 -0.475098 0.053528 -0.573181 0.665527 1445371018 -0.475098 0.053528 -0.573181 0.665527 1445371018 -0.475098 0.053528 -0.573181 0.665527 1445371018 -0.462769 0.106201 -0.586792 0.655945 1445371018 -0.462769 0.106201 -0.586792 0.655945 1445371018 -0.462769 0.106201 -0.586792 0.655945 1445371018 -0.462769 0.106201 -0.586792 0.655945 1445371018 -0.462769 0.106201 -0.586792 0.655945 1445371018 -0.469666 0.140442 -0.594238 0.637695 1445371018 -0.469666 0.140442 -0.594238 0.637695 1445371018 -0.469666 0.140442 -0.594238 0.637695 1445371018 -0.469666 0.140442 -0.594238 0.637695 1445371018 -0.469666 0.140442 -0.594238 0.637695 1445371018 -0.469666 0.140442 -0.594238 0.637695 1445371018 -0.487000 0.158813 -0.595581 0.618774 1445371018 -0.487000 0.158813 -0.595581 0.618774 1445371018 -0.487000 0.158813 -0.595581 0.618774 1445371018 -0.487000 0.158813 -0.595581 0.618774 1445371018 -0.487000 0.158813 -0.595581 0.618774 1445371018 -0.487000 0.158813 -0.595581 0.618774 1445371018 -0.487000 0.158813 -0.595581 0.618774 1445371018 -0.504517 0.172363 -0.608215 0.588074 1445371018 -0.504517 0.172363 -0.608215 0.588074 1445371018 -0.504517 0.172363 -0.608215 0.588074 1445371018 -0.504517 0.172363 -0.608215 0.588074 1445371018 -0.508423 0.191162 -0.631653 0.553223 1445371018 -0.508423 0.191162 -0.631653 0.553223 1445371018 -0.508423 0.191162 -0.631653 0.553223 1445371018 -0.508423 0.191162 -0.631653 0.553223 1445371018 -0.508423 0.191162 -0.631653 0.553223 1445371018 -0.508423 0.191162 -0.631653 0.553223 1445371018 -0.500793 0.205383 -0.645081 0.539368 1445371018 -0.500793 0.205383 -0.645081 0.539368 1445371018 -0.500793 0.205383 -0.645081 0.539368 1445371018 -0.500793 0.205383 -0.645081 0.539368 1445371018 -0.500793 0.205383 -0.645081 0.539368 1445371018 -0.500793 0.205383 -0.645081 0.539368 1445371018 -0.448120 0.233643 -0.655518 0.561157 1445371018 -0.448120 0.233643 -0.655518 0.561157 1445371018 -0.448120 0.233643 -0.655518 0.561157 1445371018 -0.448120 0.233643 -0.655518 0.561157 1445371018 -0.361694 0.239624 -0.668335 0.604248 1445371018 -0.361694 0.239624 -0.668335 0.604248 1445371018 -0.361694 0.239624 -0.668335 0.604248 1445371018 -0.361694 0.239624 -0.668335 0.604248 1445371018 -0.361694 0.239624 -0.668335 0.604248 1445371018 -0.361694 0.239624 -0.668335 0.604248 1445371018 -0.263489 0.203369 -0.658142 0.675354 1445371018 -0.263489 0.203369 -0.658142 0.675354 1445371018 -0.263489 0.203369 -0.658142 0.675354 1445371018 -0.263489 0.203369 -0.658142 0.675354 1445371019 -0.263489 0.203369 -0.658142 0.675354 1445371019 -0.263489 0.203369 -0.658142 0.675354 1445371019 -0.165771 0.124146 -0.589355 0.780884 1445371019 -0.165771 0.124146 -0.589355 0.780884 1445371019 -0.165771 0.124146 -0.589355 0.780884 1445371019 -0.165771 0.124146 -0.589355 0.780884 1445371019 -0.165771 0.124146 -0.589355 0.780884 1445371019 -0.089600 0.054321 -0.481689 0.870056 1445371019 -0.089600 0.054321 -0.481689 0.870056 1445371019 -0.089600 0.054321 -0.481689 0.870056 1445371019 -0.089600 0.054321 -0.481689 0.870056 1445371019 -0.089600 0.054321 -0.481689 0.870056 1445371019 -0.089600 0.054321 -0.481689 0.870056 1445371019 -0.029297 0.025818 -0.419617 0.906860 1445371019 -0.029297 0.025818 -0.419617 0.906860 1445371019 -0.029297 0.025818 -0.419617 0.906860 1445371019 -0.029297 0.025818 -0.419617 0.906860 1445371019 -0.029297 0.025818 -0.419617 0.906860 1445371019 -0.029297 0.025818 -0.419617 0.906860 1445371019 -0.029297 0.025818 -0.419617 0.906860 1445371019 -0.023682 -0.015625 -0.384827 0.922546 1445371019 -0.023682 -0.015625 -0.384827 0.922546 1445371019 -0.023682 -0.015625 -0.384827 0.922546 1445371019 -0.023682 -0.015625 -0.384827 0.922546 1445371019 -0.023682 -0.015625 -0.384827 0.922546 1445371019 -0.023682 -0.015625 -0.384827 0.922546 1445371019 -0.054688 -0.027893 -0.410828 0.909607 1445371019 -0.054688 -0.027893 -0.410828 0.909607 1445371019 -0.054688 -0.027893 -0.410828 0.909607 1445371019 -0.054688 -0.027893 -0.410828 0.909607 1445371019 -0.054688 -0.027893 -0.410828 0.909607 1445371019 -0.054688 -0.027893 -0.410828 0.909607 1445371019 -0.054688 -0.027893 -0.410828 0.909607 1445371019 -0.076111 0.005371 -0.468811 0.880005 1445371019 -0.076111 0.005371 -0.468811 0.880005 1445371019 -0.076111 0.005371 -0.468811 0.880005 1445371019 -0.076111 0.005371 -0.468811 0.880005 1445371019 -0.076111 0.005371 -0.468811 0.880005 1445371019 -0.076111 0.005371 -0.468811 0.880005 1445371019 -0.111755 0.049988 -0.445923 0.886658 1445371019 -0.111755 0.049988 -0.445923 0.886658 1445371019 -0.111755 0.049988 -0.445923 0.886658 1445371019 -0.111755 0.049988 -0.445923 0.886658 1445371019 -0.111755 0.049988 -0.445923 0.886658 1445371019 -0.111755 0.049988 -0.445923 0.886658 1445371019 -0.169678 0.103882 -0.460083 0.865295 1445371019 -0.169678 0.103882 -0.460083 0.865295 1445371019 -0.169678 0.103882 -0.460083 0.865295 1445371019 -0.169678 0.103882 -0.460083 0.865295 1445371019 -0.169678 0.103882 -0.460083 0.865295 1445371019 -0.169678 0.103882 -0.460083 0.865295 1445371019 -0.169678 0.103882 -0.460083 0.865295 1445371019 -0.241272 0.144592 -0.506592 0.815002 1445371019 -0.241272 0.144592 -0.506592 0.815002 1445371019 -0.241272 0.144592 -0.506592 0.815002 1445371019 -0.241272 0.144592 -0.506592 0.815002 1445371019 -0.241272 0.144592 -0.506592 0.815002 1445371019 -0.241272 0.144592 -0.506592 0.815002 1445371019 -0.339966 0.184143 -0.554932 0.736572 1445371019 -0.339966 0.184143 -0.554932 0.736572 1445371019 -0.339966 0.184143 -0.554932 0.736572 1445371019 -0.339966 0.184143 -0.554932 0.736572 1445371019 -0.339966 0.184143 -0.554932 0.736572 1445371019 -0.422852 0.237976 -0.594849 0.640930 1445371019 -0.422852 0.237976 -0.594849 0.640930 1445371019 -0.422852 0.237976 -0.594849 0.640930 1445371019 -0.422852 0.237976 -0.594849 0.640930 1445371019 -0.422852 0.237976 -0.594849 0.640930 1445371019 -0.422852 0.237976 -0.594849 0.640930 1445371019 -0.425232 0.283081 -0.628174 0.586975 1445371019 -0.425232 0.283081 -0.628174 0.586975 1445371019 -0.425232 0.283081 -0.628174 0.586975 1445371019 -0.425232 0.283081 -0.628174 0.586975 1445371019 -0.425232 0.283081 -0.628174 0.586975 1445371019 -0.425232 0.283081 -0.628174 0.586975 1445371019 -0.372742 0.278564 -0.632751 0.618958 1445371019 -0.372742 0.278564 -0.632751 0.618958 1445371019 -0.372742 0.278564 -0.632751 0.618958 1445371019 -0.372742 0.278564 -0.632751 0.618958 1445371019 -0.372742 0.278564 -0.632751 0.618958 1445371019 -0.286255 0.237244 -0.623840 0.687500 1445371019 -0.286255 0.237244 -0.623840 0.687500 1445371019 -0.286255 0.237244 -0.623840 0.687500 1445371019 -0.286255 0.237244 -0.623840 0.687500 1445371019 -0.286255 0.237244 -0.623840 0.687500 1445371019 -0.286255 0.237244 -0.623840 0.687500 1445371019 -0.182495 0.164490 -0.579224 0.777222 1445371019 -0.182495 0.164490 -0.579224 0.777222 1445371019 -0.182495 0.164490 -0.579224 0.777222 1445371019 -0.182495 0.164490 -0.579224 0.777222 1445371019 -0.182495 0.164490 -0.579224 0.777222 1445371019 -0.182495 0.164490 -0.579224 0.777222 1445371019 -0.087158 0.082397 -0.501587 0.856750 1445371019 -0.087158 0.082397 -0.501587 0.856750 1445371019 -0.087158 0.082397 -0.501587 0.856750 1445371019 -0.087158 0.082397 -0.501587 0.856750 1445371019 -0.087158 0.082397 -0.501587 0.856750 1445371019 -0.087158 0.082397 -0.501587 0.856750 1445371019 -0.017151 0.032410 -0.427063 0.903442 1445371019 -0.017151 0.032410 -0.427063 0.903442 1445371019 -0.017151 0.032410 -0.427063 0.903442 1445371019 -0.017151 0.032410 -0.427063 0.903442 1445371019 -0.017151 0.032410 -0.427063 0.903442 1445371019 0.037048 -0.027222 -0.424805 0.904114 1445371019 0.037048 -0.027222 -0.424805 0.904114 1445371019 0.037048 -0.027222 -0.424805 0.904114 1445371019 0.037048 -0.027222 -0.424805 0.904114 1445371019 0.037048 -0.027222 -0.424805 0.904114 1445371019 0.022522 -0.065002 -0.413757 0.907776 1445371020 0.022522 -0.065002 -0.413757 0.907776 1445371020 0.022522 -0.065002 -0.413757 0.907776 1445371020 0.022522 -0.065002 -0.413757 0.907776 1445371020 -0.007202 -0.060974 -0.462585 0.884460 1445371020 -0.007202 -0.060974 -0.462585 0.884460 1445371020 -0.007202 -0.060974 -0.462585 0.884460 1445371020 -0.007202 -0.060974 -0.462585 0.884460 1445371020 -0.040710 -0.020996 -0.452637 0.890503 1445371020 -0.040710 -0.020996 -0.452637 0.890503 1445371020 -0.040710 -0.020996 -0.452637 0.890503 1445371020 -0.040710 -0.020996 -0.452637 0.890503 1445371020 -0.040710 -0.020996 -0.452637 0.890503 1445371020 -0.040710 -0.020996 -0.452637 0.890503 1445371020 -0.093323 0.018372 -0.436157 0.894836 1445371020 -0.093323 0.018372 -0.436157 0.894836 1445371020 -0.093323 0.018372 -0.436157 0.894836 1445371020 -0.093323 0.018372 -0.436157 0.894836 1445371020 -0.093323 0.018372 -0.436157 0.894836 1445371020 -0.093323 0.018372 -0.436157 0.894836 1445371020 -0.093323 0.018372 -0.436157 0.894836 1445371020 -0.161072 0.063049 -0.481262 0.859314 1445371020 -0.161072 0.063049 -0.481262 0.859314 1445371020 -0.161072 0.063049 -0.481262 0.859314 1445371020 -0.161072 0.063049 -0.481262 0.859314 1445371020 -0.161072 0.063049 -0.481262 0.859314 1445371020 -0.161072 0.063049 -0.481262 0.859314 1445371020 -0.236816 0.100647 -0.538452 0.802368 1445371020 -0.236816 0.100647 -0.538452 0.802368 1445371020 -0.236816 0.100647 -0.538452 0.802368 1445371020 -0.236816 0.100647 -0.538452 0.802368 1445371020 -0.236816 0.100647 -0.538452 0.802368 1445371020 -0.236816 0.100647 -0.538452 0.802368 1445371020 -0.325195 0.136780 -0.595337 0.721924 1445371020 -0.325195 0.136780 -0.595337 0.721924 1445371020 -0.325195 0.136780 -0.595337 0.721924 1445371020 -0.325195 0.136780 -0.595337 0.721924 1445371020 -0.325195 0.136780 -0.595337 0.721924 1445371020 -0.399048 0.179871 -0.654236 0.616760 1445371020 -0.399048 0.179871 -0.654236 0.616760 1445371020 -0.399048 0.179871 -0.654236 0.616760 1445371020 -0.399048 0.179871 -0.654236 0.616760 1445371020 -0.399048 0.179871 -0.654236 0.616760 1445371020 -0.399048 0.179871 -0.654236 0.616760 1445371020 -0.415527 0.213196 -0.657410 0.591370 1445371020 -0.415527 0.213196 -0.657410 0.591370 1445371020 -0.415527 0.213196 -0.657410 0.591370 1445371020 -0.415527 0.213196 -0.657410 0.591370 1445371020 -0.415527 0.213196 -0.657410 0.591370 1445371020 -0.415527 0.213196 -0.657410 0.591370 1445371020 -0.346252 0.204041 -0.636108 0.658691 1445371020 -0.346252 0.204041 -0.636108 0.658691 1445371020 -0.346252 0.204041 -0.636108 0.658691 1445371020 -0.346252 0.204041 -0.636108 0.658691 1445371020 -0.346252 0.204041 -0.636108 0.658691 1445371020 -0.346252 0.204041 -0.636108 0.658691 1445371020 -0.246826 0.174133 -0.603699 0.737732 1445371020 -0.246826 0.174133 -0.603699 0.737732 1445371020 -0.246826 0.174133 -0.603699 0.737732 1445371020 -0.246826 0.174133 -0.603699 0.737732 1445371020 -0.246826 0.174133 -0.603699 0.737732 1445371020 -0.138489 0.119202 -0.553345 0.812683 1445371020 -0.138489 0.119202 -0.553345 0.812683 1445371020 -0.138489 0.119202 -0.553345 0.812683 1445371020 -0.138489 0.119202 -0.553345 0.812683 1445371020 -0.138489 0.119202 -0.553345 0.812683 1445371020 -0.138489 0.119202 -0.553345 0.812683 1445371020 -0.058533 0.041870 -0.479065 0.874817 1445371020 -0.058533 0.041870 -0.479065 0.874817 1445371020 -0.058533 0.041870 -0.479065 0.874817 1445371020 -0.058533 0.041870 -0.479065 0.874817 1445371020 -0.058533 0.041870 -0.479065 0.874817 1445371020 -0.058533 0.041870 -0.479065 0.874817 1445371020 -0.058533 0.041870 -0.479065 0.874817 1445371020 0.008362 -0.016052 -0.424194 0.905396 1445371020 0.008362 -0.016052 -0.424194 0.905396 1445371020 0.008362 -0.016052 -0.424194 0.905396 1445371020 0.008362 -0.016052 -0.424194 0.905396 1445371020 0.008362 -0.016052 -0.424194 0.905396 1445371020 0.008362 -0.016052 -0.424194 0.905396 1445371020 0.025818 -0.078491 -0.419800 0.903809 1445371020 0.025818 -0.078491 -0.419800 0.903809 1445371020 0.025818 -0.078491 -0.419800 0.903809 1445371020 0.025818 -0.078491 -0.419800 0.903809 1445371020 0.025818 -0.078491 -0.419800 0.903809 1445371020 -0.003418 -0.115479 -0.413940 0.902954 1445371020 -0.003418 -0.115479 -0.413940 0.902954 1445371020 -0.003418 -0.115479 -0.413940 0.902954 1445371020 -0.003418 -0.115479 -0.413940 0.902954 1445371020 -0.003418 -0.115479 -0.413940 0.902954 1445371020 -0.003418 -0.115479 -0.413940 0.902954 1445371020 -0.032166 -0.104065 -0.427429 0.897461 1445371020 -0.032166 -0.104065 -0.427429 0.897461 1445371020 -0.032166 -0.104065 -0.427429 0.897461 1445371020 -0.032166 -0.104065 -0.427429 0.897461 1445371020 -0.032166 -0.104065 -0.427429 0.897461 1445371020 -0.032166 -0.104065 -0.427429 0.897461 1445371020 -0.068237 -0.058777 -0.413269 0.906128 1445371020 -0.068237 -0.058777 -0.413269 0.906128 1445371020 -0.068237 -0.058777 -0.413269 0.906128 1445371020 -0.068237 -0.058777 -0.413269 0.906128 1445371020 -0.068237 -0.058777 -0.413269 0.906128 1445371020 -0.068237 -0.058777 -0.413269 0.906128 1445371021 -0.123535 -0.004700 -0.413025 0.902283 1445371021 -0.123535 -0.004700 -0.413025 0.902283 1445371021 -0.123535 -0.004700 -0.413025 0.902283 1445371021 -0.123535 -0.004700 -0.413025 0.902283 1445371021 -0.123535 -0.004700 -0.413025 0.902283 1445371021 -0.123535 -0.004700 -0.413025 0.902283 1445371021 -0.185669 0.052429 -0.452209 0.870789 1445371021 -0.185669 0.052429 -0.452209 0.870789 1445371021 -0.185669 0.052429 -0.452209 0.870789 1445371021 -0.185669 0.052429 -0.452209 0.870789 1445371021 -0.185669 0.052429 -0.452209 0.870789 1445371021 -0.185669 0.052429 -0.452209 0.870789 1445371021 -0.185669 0.052429 -0.452209 0.870789 1445371021 -0.268494 0.104309 -0.502197 0.815369 1445371021 -0.268494 0.104309 -0.502197 0.815369 1445371021 -0.268494 0.104309 -0.502197 0.815369 1445371021 -0.268494 0.104309 -0.502197 0.815369 1445371021 -0.268494 0.104309 -0.502197 0.815369 1445371021 -0.268494 0.104309 -0.502197 0.815369 1445371021 -0.345886 0.164551 -0.561340 0.733582 1445371021 -0.345886 0.164551 -0.561340 0.733582 1445371021 -0.345886 0.164551 -0.561340 0.733582 1445371021 -0.345886 0.164551 -0.561340 0.733582 1445371021 -0.345886 0.164551 -0.561340 0.733582 1445371021 -0.345886 0.164551 -0.561340 0.733582 1445371021 -0.408020 0.236389 -0.604797 0.641724 1445371021 -0.408020 0.236389 -0.604797 0.641724 1445371021 -0.408020 0.236389 -0.604797 0.641724 1445371021 -0.408020 0.236389 -0.604797 0.641724 1445371021 -0.408020 0.236389 -0.604797 0.641724 1445371021 -0.408020 0.236389 -0.604797 0.641724 1445371021 -0.409180 0.267273 -0.607666 0.625977 1445371021 -0.409180 0.267273 -0.607666 0.625977 1445371021 -0.409180 0.267273 -0.607666 0.625977 1445371021 -0.409180 0.267273 -0.607666 0.625977 1445371021 -0.409180 0.267273 -0.607666 0.625977 1445371021 -0.409180 0.267273 -0.607666 0.625977 1445371021 -0.342529 0.244690 -0.584534 0.693604 1445371021 -0.342529 0.244690 -0.584534 0.693604 1445371021 -0.342529 0.244690 -0.584534 0.693604 1445371021 -0.342529 0.244690 -0.584534 0.693604 1445371021 -0.342529 0.244690 -0.584534 0.693604 1445371021 -0.342529 0.244690 -0.584534 0.693604 1445371021 -0.250366 0.192627 -0.549927 0.773193 1445371021 -0.250366 0.192627 -0.549927 0.773193 1445371021 -0.250366 0.192627 -0.549927 0.773193 1445371021 -0.250366 0.192627 -0.549927 0.773193 1445371021 -0.250366 0.192627 -0.549927 0.773193 1445371021 -0.250366 0.192627 -0.549927 0.773193 1445371021 -0.147827 0.130554 -0.515503 0.833862 1445371021 -0.147827 0.130554 -0.515503 0.833862 1445371021 -0.147827 0.130554 -0.515503 0.833862 1445371021 -0.147827 0.130554 -0.515503 0.833862 1445371021 -0.147827 0.130554 -0.515503 0.833862 1445371021 -0.147827 0.130554 -0.515503 0.833862 1445371021 -0.147827 0.130554 -0.515503 0.833862 1445371021 -0.063416 0.055725 -0.473022 0.876953 1445371021 -0.063416 0.055725 -0.473022 0.876953 1445371021 -0.063416 0.055725 -0.473022 0.876953 1445371021 -0.063416 0.055725 -0.473022 0.876953 1445371021 -0.063416 0.055725 -0.473022 0.876953 1445371021 -0.063416 0.055725 -0.473022 0.876953 1445371021 0.001831 -0.007080 -0.452393 0.891785 1445371021 0.001831 -0.007080 -0.452393 0.891785 1445371021 0.001831 -0.007080 -0.452393 0.891785 1445371021 0.001831 -0.007080 -0.452393 0.891785 1445371021 0.001831 -0.007080 -0.452393 0.891785 1445371021 0.001831 -0.007080 -0.452393 0.891785 1445371021 0.020020 -0.074402 -0.422546 0.903076 1445371021 0.020020 -0.074402 -0.422546 0.903076 1445371021 0.020020 -0.074402 -0.422546 0.903076 1445371021 0.020020 -0.074402 -0.422546 0.903076 1445371021 0.020020 -0.074402 -0.422546 0.903076 1445371021 0.003174 -0.117126 -0.400696 0.908691 1445371021 0.003174 -0.117126 -0.400696 0.908691 1445371021 0.003174 -0.117126 -0.400696 0.908691 1445371021 0.003174 -0.117126 -0.400696 0.908691 1445371021 0.003174 -0.117126 -0.400696 0.908691 1445371021 0.003174 -0.117126 -0.400696 0.908691 1445371021 -0.012817 -0.107300 -0.410706 0.905334 1445371021 -0.012817 -0.107300 -0.410706 0.905334 1445371021 -0.012817 -0.107300 -0.410706 0.905334 1445371021 -0.012817 -0.107300 -0.410706 0.905334 1445371021 -0.012817 -0.107300 -0.410706 0.905334 1445371021 -0.036926 -0.061401 -0.405701 0.911194 1445371021 -0.036926 -0.061401 -0.405701 0.911194 1445371021 -0.036926 -0.061401 -0.405701 0.911194 1445371021 -0.036926 -0.061401 -0.405701 0.911194 1445371021 -0.036926 -0.061401 -0.405701 0.911194 1445371021 -0.036926 -0.061401 -0.405701 0.911194 1445371021 -0.036926 -0.061401 -0.405701 0.911194 1445371021 -0.076721 -0.009888 -0.400940 0.912842 1445371021 -0.076721 -0.009888 -0.400940 0.912842 1445371021 -0.076721 -0.009888 -0.400940 0.912842 1445371021 -0.076721 -0.009888 -0.400940 0.912842 1445371021 -0.076721 -0.009888 -0.400940 0.912842 1445371021 -0.076721 -0.009888 -0.400940 0.912842 1445371021 -0.139160 0.037964 -0.419800 0.896057 1445371021 -0.139160 0.037964 -0.419800 0.896057 1445371021 -0.139160 0.037964 -0.419800 0.896057 1445371021 -0.139160 0.037964 -0.419800 0.896057 1445371021 -0.139160 0.037964 -0.419800 0.896057 1445371021 -0.139160 0.037964 -0.419800 0.896057 1445371021 -0.230164 0.082092 -0.458984 0.854187 1445371021 -0.230164 0.082092 -0.458984 0.854187 1445371021 -0.230164 0.082092 -0.458984 0.854187 1445371021 -0.230164 0.082092 -0.458984 0.854187 1445371021 -0.230164 0.082092 -0.458984 0.854187 1445371021 -0.230164 0.082092 -0.458984 0.854187 1445371021 -0.230164 0.082092 -0.458984 0.854187 1445371021 -0.340515 0.135742 -0.522461 0.769836 1445371022 -0.340515 0.135742 -0.522461 0.769836 1445371022 -0.340515 0.135742 -0.522461 0.769836 1445371022 -0.340515 0.135742 -0.522461 0.769836 1445371022 -0.340515 0.135742 -0.522461 0.769836 1445371022 -0.340515 0.135742 -0.522461 0.769836 1445371022 -0.429382 0.197144 -0.583252 0.660767 1445371022 -0.429382 0.197144 -0.583252 0.660767 1445371022 -0.429382 0.197144 -0.583252 0.660767 1445371022 -0.429382 0.197144 -0.583252 0.660767 1445371022 -0.429382 0.197144 -0.583252 0.660767 1445371022 -0.429382 0.197144 -0.583252 0.660767 1445371022 -0.429382 0.197144 -0.583252 0.660767 1445371022 -0.445007 0.241577 -0.606079 0.613403 1445371022 -0.445007 0.241577 -0.606079 0.613403 1445371022 -0.445007 0.241577 -0.606079 0.613403 1445371022 -0.445007 0.241577 -0.606079 0.613403 1445371022 -0.445007 0.241577 -0.606079 0.613403 1445371022 -0.376831 0.238403 -0.603027 0.661438 1445371022 -0.376831 0.238403 -0.603027 0.661438 1445371022 -0.376831 0.238403 -0.603027 0.661438 1445371022 -0.376831 0.238403 -0.603027 0.661438 1445371022 -0.376831 0.238403 -0.603027 0.661438 1445371022 -0.376831 0.238403 -0.603027 0.661438 1445371022 -0.281250 0.200562 -0.585388 0.733459 1445371022 -0.281250 0.200562 -0.585388 0.733459 1445371022 -0.281250 0.200562 -0.585388 0.733459 1445371022 -0.281250 0.200562 -0.585388 0.733459 1445371022 -0.281250 0.200562 -0.585388 0.733459 1445371022 -0.172119 0.134949 -0.545837 0.808838 1445371022 -0.172119 0.134949 -0.545837 0.808838 1445371022 -0.172119 0.134949 -0.545837 0.808838 1445371022 -0.172119 0.134949 -0.545837 0.808838 1445371022 -0.172119 0.134949 -0.545837 0.808838 1445371022 -0.172119 0.134949 -0.545837 0.808838 1445371022 -0.072083 0.045288 -0.491089 0.866943 1445371022 -0.072083 0.045288 -0.491089 0.866943 1445371022 -0.072083 0.045288 -0.491089 0.866943 1445371022 -0.072083 0.045288 -0.491089 0.866943 1445371022 -0.072083 0.045288 -0.491089 0.866943 1445371022 -0.072083 0.045288 -0.491089 0.866943 1445371022 -0.072083 0.045288 -0.491089 0.866943 1445371022 -0.000244 -0.038086 -0.446167 0.894104 1445371022 -0.000244 -0.038086 -0.446167 0.894104 1445371022 -0.000244 -0.038086 -0.446167 0.894104 1445371022 -0.000244 -0.038086 -0.446167 0.894104 1445371022 0.028442 -0.107056 -0.428467 0.896729 1445371022 0.028442 -0.107056 -0.428467 0.896729 1445371022 0.028442 -0.107056 -0.428467 0.896729 1445371022 0.028442 -0.107056 -0.428467 0.896729 1445371022 0.028442 -0.107056 -0.428467 0.896729 1445371022 0.012024 -0.167419 -0.411621 0.895752 1445371022 0.012024 -0.167419 -0.411621 0.895752 1445371022 0.012024 -0.167419 -0.411621 0.895752 1445371022 0.012024 -0.167419 -0.411621 0.895752 1445371022 0.012024 -0.167419 -0.411621 0.895752 1445371022 0.012024 -0.167419 -0.411621 0.895752 1445371022 -0.012451 -0.169983 -0.386780 0.906250 1445371022 -0.012451 -0.169983 -0.386780 0.906250 1445371022 -0.012451 -0.169983 -0.386780 0.906250 1445371022 -0.012451 -0.169983 -0.386780 0.906250 1445371022 -0.012451 -0.169983 -0.386780 0.906250 1445371022 -0.012451 -0.169983 -0.386780 0.906250 1445371022 -0.049927 -0.122925 -0.372864 0.918335 1445371022 -0.049927 -0.122925 -0.372864 0.918335 1445371022 -0.049927 -0.122925 -0.372864 0.918335 1445371022 -0.049927 -0.122925 -0.372864 0.918335 1445371022 -0.049927 -0.122925 -0.372864 0.918335 1445371022 -0.049927 -0.122925 -0.372864 0.918335 1445371022 -0.102783 -0.061890 -0.395081 0.910767 1445371022 -0.102783 -0.061890 -0.395081 0.910767 1445371022 -0.102783 -0.061890 -0.395081 0.910767 1445371022 -0.102783 -0.061890 -0.395081 0.910767 1445371022 -0.102783 -0.061890 -0.395081 0.910767 1445371022 -0.162964 0.013428 -0.437012 0.884460 1445371022 -0.162964 0.013428 -0.437012 0.884460 1445371022 -0.162964 0.013428 -0.437012 0.884460 1445371022 -0.162964 0.013428 -0.437012 0.884460 1445371022 -0.162964 0.013428 -0.437012 0.884460 1445371022 -0.162964 0.013428 -0.437012 0.884460 1445371022 -0.237061 0.075745 -0.469849 0.846924 1445371022 -0.237061 0.075745 -0.469849 0.846924 1445371022 -0.237061 0.075745 -0.469849 0.846924 1445371022 -0.237061 0.075745 -0.469849 0.846924 1445371022 -0.237061 0.075745 -0.469849 0.846924 1445371022 -0.237061 0.075745 -0.469849 0.846924 1445371022 -0.309692 0.156006 -0.533691 0.771362 1445371022 -0.309692 0.156006 -0.533691 0.771362 1445371022 -0.309692 0.156006 -0.533691 0.771362 1445371022 -0.309692 0.156006 -0.533691 0.771362 1445371022 -0.309692 0.156006 -0.533691 0.771362 1445371022 -0.309692 0.156006 -0.533691 0.771362 1445371022 -0.309692 0.156006 -0.533691 0.771362 1445371022 -0.364197 0.252991 -0.596008 0.669434 1445371022 -0.364197 0.252991 -0.596008 0.669434 1445371022 -0.364197 0.252991 -0.596008 0.669434 1445371022 -0.364197 0.252991 -0.596008 0.669434 1445371022 -0.364197 0.252991 -0.596008 0.669434 1445371022 -0.364197 0.252991 -0.596008 0.669434 1445371022 -0.384888 0.302307 -0.612610 0.620605 1445371022 -0.384888 0.302307 -0.612610 0.620605 1445371022 -0.384888 0.302307 -0.612610 0.620605 1445371022 -0.384888 0.302307 -0.612610 0.620605 1445371022 -0.384888 0.302307 -0.612610 0.620605 1445371022 -0.384888 0.302307 -0.612610 0.620605 1445371022 -0.349792 0.264343 -0.606262 0.663513 1445371022 -0.349792 0.264343 -0.606262 0.663513 1445371023 -0.349792 0.264343 -0.606262 0.663513 1445371023 -0.349792 0.264343 -0.606262 0.663513 1445371023 -0.349792 0.264343 -0.606262 0.663513 1445371023 -0.349792 0.264343 -0.606262 0.663513 1445371023 -0.274841 0.198181 -0.599976 0.724731 1445371023 -0.274841 0.198181 -0.599976 0.724731 1445371023 -0.274841 0.198181 -0.599976 0.724731 1445371023 -0.274841 0.198181 -0.599976 0.724731 1445371023 -0.274841 0.198181 -0.599976 0.724731 1445371023 -0.182251 0.121094 -0.578552 0.785767 1445371023 -0.182251 0.121094 -0.578552 0.785767 1445371023 -0.182251 0.121094 -0.578552 0.785767 1445371023 -0.182251 0.121094 -0.578552 0.785767 1445371023 -0.182251 0.121094 -0.578552 0.785767 1445371023 -0.182251 0.121094 -0.578552 0.785767 1445371023 -0.093079 0.022034 -0.515076 0.851807 1445371023 -0.093079 0.022034 -0.515076 0.851807 1445371023 -0.093079 0.022034 -0.515076 0.851807 1445371023 -0.093079 0.022034 -0.515076 0.851807 1445371023 -0.093079 0.022034 -0.515076 0.851807 1445371023 -0.093079 0.022034 -0.515076 0.851807 1445371023 -0.033325 -0.059082 -0.428223 0.901123 1445371023 -0.033325 -0.059082 -0.428223 0.901123 1445371023 -0.033325 -0.059082 -0.428223 0.901123 1445371023 -0.033325 -0.059082 -0.428223 0.901123 1445371023 -0.033325 -0.059082 -0.428223 0.901123 1445371023 -0.033325 -0.059082 -0.428223 0.901123 1445371023 0.019592 -0.118896 -0.372925 0.919983 1445371023 0.019592 -0.118896 -0.372925 0.919983 1445371023 0.019592 -0.118896 -0.372925 0.919983 1445371023 0.019592 -0.118896 -0.372925 0.919983 1445371023 0.019592 -0.118896 -0.372925 0.919983 1445371023 0.019592 -0.118896 -0.372925 0.919983 1445371023 0.012451 -0.164368 -0.340332 0.925720 1445371023 0.012451 -0.164368 -0.340332 0.925720 1445371023 0.012451 -0.164368 -0.340332 0.925720 1445371023 0.012451 -0.164368 -0.340332 0.925720 1445371023 0.012451 -0.164368 -0.340332 0.925720 1445371023 0.012451 -0.164368 -0.340332 0.925720 1445371023 0.012451 -0.164368 -0.340332 0.925720 1445371023 -0.011902 -0.163513 -0.375916 0.912048 1445371023 -0.011902 -0.163513 -0.375916 0.912048 1445371023 -0.011902 -0.163513 -0.375916 0.912048 1445371023 -0.011902 -0.163513 -0.375916 0.912048 1445371023 -0.011902 -0.163513 -0.375916 0.912048 1445371023 -0.011902 -0.163513 -0.375916 0.912048 1445371023 -0.040955 -0.114807 -0.390381 0.912537 1445371023 -0.040955 -0.114807 -0.390381 0.912537 1445371023 -0.040955 -0.114807 -0.390381 0.912537 1445371023 -0.040955 -0.114807 -0.390381 0.912537 1445371023 -0.040955 -0.114807 -0.390381 0.912537 1445371023
[truncated: 165,375 more chars]
