# Supplementary material for: Quaternion-Based Gesture Recognition Using Wireless Wearable Motion Capture Sensors
Source: Sensors (Basel). 2016 Apr 28;16(5):605. doi: 10.3390/s16050605 (PMC4883296; doi:10.3390/s16050605)
Supplement: Supplementary file 1 [file sensors-16-00605-s001.zip › MultiSensorGestureData/P10/3. Throw/Training19.txt]

0.020569 -0.665466 -0.038147 -0.745239 1445370889 0.009094 -0.666626 -0.027649 -0.744873 1445370889 0.009094 -0.666626 -0.027649 -0.744873 1445370889 0.009094 -0.666626 -0.027649 -0.744873 1445370889 0.009094 -0.666626 -0.027649 -0.744873 1445370889 0.009094 -0.666626 -0.027649 -0.744873 1445370889 0.009094 -0.666626 -0.027649 -0.744873 1445370889 -0.009521 -0.669128 -0.005066 -0.743103 1445370889 -0.009521 -0.669128 -0.005066 -0.743103 1445370889 -0.009521 -0.669128 -0.005066 -0.743103 1445370889 -0.009521 -0.669128 -0.005066 -0.743103 1445370889 -0.009521 -0.669128 -0.005066 -0.743103 1445370889 -0.009521 -0.669128 -0.005066 -0.743103 1445370889 -0.009521 -0.669128 -0.005066 -0.743103 1445370889 -0.031372 -0.672302 0.024353 -0.739258 1445370889 -0.031372 -0.672302 0.024353 -0.739258 1445370889 -0.031372 -0.672302 0.024353 -0.739258 1445370889 -0.031372 -0.672302 0.024353 -0.739258 1445370889 -0.031372 -0.672302 0.024353 -0.739258 1445370889 -0.031372 -0.672302 0.024353 -0.739258 1445370889 -0.050293 -0.671448 0.054871 -0.737366 1445370889 -0.050293 -0.671448 0.054871 -0.737366 1445370889 -0.050293 -0.671448 0.054871 -0.737366 1445370889 -0.050293 -0.671448 0.054871 -0.737366 1445370889 -0.050293 -0.671448 0.054871 -0.737366 1445370889 -0.050293 -0.671448 0.054871 -0.737366 1445370889 -0.050293 -0.671448 0.054871 -0.737366 1445370889 -0.046875 -0.673096 0.067383 -0.735046 1445370889 -0.046875 -0.673096 0.067383 -0.735046 1445370889 -0.046875 -0.673096 0.067383 -0.735046 1445370889 -0.046875 -0.673096 0.067383 -0.735046 1445370889 -0.046875 -0.673096 0.067383 -0.735046 1445370889 -0.046875 -0.673096 0.067383 -0.735046 1445370889 -0.043884 -0.663879 0.058105 -0.744324 1445370889 -0.043884 -0.663879 0.058105 -0.744324 1445370889 -0.043884 -0.663879 0.058105 -0.744324 1445370889 -0.043884 -0.663879 0.058105 -0.744324 1445370889 -0.043884 -0.663879 0.058105 -0.744324 1445370889 -0.043884 -0.663879 0.058105 -0.744324 1445370889 -0.043884 -0.663879 0.058105 -0.744324 1445370889 -0.034058 -0.671204 0.040649 -0.739441 1445370889 -0.034058 -0.671204 0.040649 -0.739441 1445370889 -0.034058 -0.671204 0.040649 -0.739441 1445370889 -0.034058 -0.671204 0.040649 -0.739441 1445370889 -0.034058 -0.671204 0.040649 -0.739441 1445370889 -0.034058 -0.671204 0.040649 -0.739441 1445370889 -0.023254 -0.677307 0.018188 -0.735168 1445370889 -0.023254 -0.677307 0.018188 -0.735168 1445370889 -0.023254 -0.677307 0.018188 -0.735168 1445370889 -0.023254 -0.677307 0.018188 -0.735168 1445370889 -0.023254 -0.677307 0.018188 -0.735168 1445370889 -0.023254 -0.677307 0.018188 -0.735168 1445370889 -0.023254 -0.677307 0.018188 -0.735168 1445370889 -0.010193 -0.682190 -0.003906 -0.731140 1445370889 -0.010193 -0.682190 -0.003906 -0.731140 1445370889 -0.010193 -0.682190 -0.003906 -0.731140 1445370889 -0.010193 -0.682190 -0.003906 -0.731140 1445370889 -0.010193 -0.682190 -0.003906 -0.731140 1445370889 -0.010193 -0.682190 -0.003906 -0.731140 1445370889 0.006592 -0.687378 -0.030151 -0.725708 1445370889 0.006592 -0.687378 -0.030151 -0.725708 1445370889 0.006592 -0.687378 -0.030151 -0.725708 1445370889 0.006592 -0.687378 -0.030151 -0.725708 1445370889 0.006592 -0.687378 -0.030151 -0.725708 1445370889 0.006592 -0.687378 -0.030151 -0.725708 1445370889 0.019592 -0.687317 -0.056213 -0.723999 1445370889 0.019592 -0.687317 -0.056213 -0.723999 1445370889 0.019592 -0.687317 -0.056213 -0.723999 1445370889 0.019592 -0.687317 -0.056213 -0.723999 1445370889 0.019592 -0.687317 -0.056213 -0.723999 1445370889 0.019592 -0.687317 -0.056213 -0.723999 1445370889 0.019470 -0.677795 -0.070129 -0.731750 1445370889 0.019470 -0.677795 -0.070129 -0.731750 1445370889 0.019470 -0.677795 -0.070129 -0.731750 1445370889 0.019470 -0.677795 -0.070129 -0.731750 1445370889 0.019470 -0.677795 -0.070129 -0.731750 1445370889 0.019470 -0.677795 -0.070129 -0.731750 1445370889 0.035706 -0.660400 -0.078613 -0.745972 1445370889 0.035706 -0.660400 -0.078613 -0.745972 1445370889 0.035706 -0.660400 -0.078613 -0.745972 1445370889 0.035706 -0.660400 -0.078613 -0.745972 1445370889 0.035706 -0.660400 -0.078613 -0.745972 1445370889 0.035706 -0.660400 -0.078613 -0.745972 1445370889 0.035706 -0.660400 -0.078613 -0.745972 1445370889 0.035889 -0.664368 -0.078857 -0.742432 1445370889 0.035889 -0.664368 -0.078857 -0.742432 1445370889 0.035889 -0.664368 -0.078857 -0.742432 1445370889 0.035889 -0.664368 -0.078857 -0.742432 1445370889 0.035889 -0.664368 -0.078857 -0.742432 1445370889 0.035889 -0.664368 -0.078857 -0.742432 1445370889 0.032654 -0.670166 -0.071777 -0.738098 1445370889 0.032654 -0.670166 -0.071777 -0.738098 1445370890 0.032654 -0.670166 -0.071777 -0.738098 1445370890 0.032654 -0.670166 -0.071777 -0.738098 1445370890 0.032654 -0.670166 -0.071777 -0.738098 1445370890 0.032654 -0.670166 -0.071777 -0.738098 1445370890 0.032654 -0.670166 -0.071777 -0.738098 1445370890 0.016663 -0.679199 -0.045105 -0.732422 1445370890 0.016663 -0.679199 -0.045105 -0.732422 1445370890 0.016663 -0.679199 -0.045105 -0.732422 1445370890 0.016663 -0.679199 -0.045105 -0.732422 1445370890 0.016663 -0.679199 -0.045105 -0.732422 1445370890 0.016663 -0.679199 -0.045105 -0.732422 1445370890 -0.007385 -0.685059 -0.008667 -0.728455 1445370890 -0.007385 -0.685059 -0.008667 -0.728455 1445370890 -0.007385 -0.685059 -0.008667 -0.728455 1445370890 -0.007385 -0.685059 -0.008667 -0.728455 1445370890 -0.007385 -0.685059 -0.008667 -0.728455 1445370890 -0.007385 -0.685059 -0.008667 -0.728455 1445370890 -0.007385 -0.685059 -0.008667 -0.728455 1445370890 -0.029419 -0.682007 0.019409 -0.730591 1445370890 -0.029419 -0.682007 0.019409 -0.730591 1445370890 -0.029419 -0.682007 0.019409 -0.730591 1445370890 -0.029419 -0.682007 0.019409 -0.730591 1445370890 -0.029419 -0.682007 0.019409 -0.730591 1445370890 -0.029419 -0.682007 0.019409 -0.730591 1445370890 -0.031616 -0.676514 0.028564 -0.735291 1445370890 -0.031616 -0.676514 0.028564 -0.735291 1445370890 -0.031616 -0.676514 0.028564 -0.735291 1445370890 -0.031616 -0.676514 0.028564 -0.735291 1445370890 -0.031616 -0.676514 0.028564 -0.735291 1445370890 -0.031616 -0.676514 0.028564 -0.735291 1445370890 -0.031616 -0.676514 0.028564 -0.735291 1445370890 -0.041687 -0.673035 0.021667 -0.738159 1445370890 -0.041687 -0.673035 0.021667 -0.738159 1445370890 -0.041687 -0.673035 0.021667 -0.738159 1445370890 -0.041687 -0.673035 0.021667 -0.738159 1445370890 -0.041687 -0.673035 0.021667 -0.738159 1445370890 -0.041687 -0.673035 0.021667 -0.738159 1445370890 -0.042603 -0.669739 0.011597 -0.741333 1445370890 -0.042603 -0.669739 0.011597 -0.741333 1445370890 -0.042603 -0.669739 0.011597 -0.741333 1445370890 -0.042603 -0.669739 0.011597 -0.741333 1445370890 -0.042603 -0.669739 0.011597 -0.741333 1445370890 -0.042603 -0.669739 0.011597 -0.741333 1445370890 -0.027466 -0.677246 -0.001282 -0.735291 1445370890 -0.027466 -0.677246 -0.001282 -0.735291 1445370890 -0.027466 -0.677246 -0.001282 -0.735291 1445370890 -0.027466 -0.677246 -0.001282 -0.735291 1445370890 -0.027466 -0.677246 -0.001282 -0.735291 1445370890 -0.027466 -0.677246 -0.001282 -0.735291 1445370890 -0.004578 -0.678589 -0.021423 -0.734253 1445370890 -0.004578 -0.678589 -0.021423 -0.734253 1445370890 -0.004578 -0.678589 -0.021423 -0.734253 1445370890 -0.004578 -0.678589 -0.021423 -0.734253 1445370890 -0.004578 -0.678589 -0.021423 -0.734253 1445370890 -0.004578 -0.678589 -0.021423 -0.734253 1445370890 0.008484 -0.680908 -0.046265 -0.730957 1445370890 0.008484 -0.680908 -0.046265 -0.730957 1445370890 0.008484 -0.680908 -0.046265 -0.730957 1445370890 0.008484 -0.680908 -0.046265 -0.730957 1445370890 0.008484 -0.680908 -0.046265 -0.730957 1445370890 0.008484 -0.680908 -0.046265 -0.730957 1445370890 0.008484 -0.680908 -0.046265 -0.730957 1445370890 0.015137 -0.686584 -0.067932 -0.723755 1445370890 0.015137 -0.686584 -0.067932 -0.723755 1445370890 0.015137 -0.686584 -0.067932 -0.723755 1445370890 0.015137 -0.686584 -0.067932 -0.723755 1445370890 0.015137 -0.686584 -0.067932 -0.723755 1445370890 0.015137 -0.686584 -0.067932 -0.723755 1445370890 0.015137 -0.686584 -0.067932 -0.723755 1445370890 0.025574 -0.669556 -0.080994 -0.737915 1445370890 0.025574 -0.669556 -0.080994 -0.737915 1445370890 0.025574 -0.669556 -0.080994 -0.737915 1445370890 0.025574 -0.669556 -0.080994 -0.737915 1445370890 0.025574 -0.669556 -0.080994 -0.737915 1445370890 0.035034 -0.659302 -0.084167 -0.746399 1445370890 0.035034 -0.659302 -0.084167 -0.746399 1445370890 0.035034 -0.659302 -0.084167 -0.746399 1445370890 0.035034 -0.659302 -0.084167 -0.746399 1445370890 0.035034 -0.659302 -0.084167 -0.746399 1445370890 0.035034 -0.659302 -0.084167 -0.746399 1445370890 0.031982 -0.663452 -0.080627 -0.743225 1445370890 0.031982 -0.663452 -0.080627 -0.743225 1445370890 0.031982 -0.663452 -0.080627 -0.743225 1445370890 0.031982 -0.663452 -0.080627 -0.743225 1445370890 0.031982 -0.663452 -0.080627 -0.743225 1445370890 0.031982 -0.663452 -0.080627 -0.743225 1445370890 0.027039 -0.672546 -0.057251 -0.737366 1445370890 0.027039 -0.672546 -0.057251 -0.737366 1445370890 0.027039 -0.672546 -0.057251 -0.737366 1445370890 0.027039 -0.672546 -0.057251 -0.737366 1445370890 0.027039 -0.672546 -0.057251 -0.737366 1445370890 0.016174 -0.679199 -0.029785 -0.733215 1445370890 0.016174 -0.679199 -0.029785 -0.733215 1445370890 0.016174 -0.679199 -0.029785 -0.733215 1445370890 0.016174 -0.679199 -0.029785 -0.733215 1445370890 0.016174 -0.679199 -0.029785 -0.733215 1445370890 0.016174 -0.679199 -0.029785 -0.733215 1445370890 -0.004578 -0.673218 0.000916 -0.739502 1445370890 -0.004578 -0.673218 0.000916 -0.739502 1445370890 -0.004578 -0.673218 0.000916 -0.739502 1445370890 -0.004578 -0.673218 0.000916 -0.739502 1445370890 -0.004578 -0.673218 0.000916 -0.739502 1445370890 -0.004578 -0.673218 0.000916 -0.739502 1445370890 -0.019714 -0.678284 0.022766 -0.734253 1445370890 -0.019714 -0.678284 0.022766 -0.734253 1445370890 -0.019714 -0.678284 0.022766 -0.734253 1445370890 -0.019714 -0.678284 0.022766 -0.734253 1445370890 -0.019714 -0.678284 0.022766 -0.734253 1445370890 -0.019714 -0.678284 0.022766 -0.734253 1445370890 -0.019714 -0.678284 0.022766 -0.734253 1445370890 -0.026611 -0.674866 0.021301 -0.737183 1445370890 -0.026611 -0.674866 0.021301 -0.737183 1445370890 -0.026611 -0.674866 0.021301 -0.737183 1445370891 -0.026611 -0.674866 0.021301 -0.737183 1445370891 -0.026611 -0.674866 0.021301 -0.737183 1445370891 -0.026611 -0.674866 0.021301 -0.737183 1445370891 -0.045349 -0.669922 0.020447 -0.740845 1445370891 -0.045349 -0.669922 0.020447 -0.740845 1445370891 -0.045349 -0.669922 0.020447 -0.740845 1445370891 -0.045349 -0.669922 0.020447 -0.740845 1445370891 -0.045349 -0.669922 0.020447 -0.740845 1445370891 -0.045349 -0.669922 0.020447 -0.740845 1445370891 -0.045349 -0.669922 0.020447 -0.740845 1445370891 -0.043823 -0.668884 0.013245 -0.742004 1445370891 -0.043823 -0.668884 0.013245 -0.742004 1445370891 -0.043823 -0.668884 0.013245 -0.742004 1445370891 -0.043823 -0.668884 0.013245 -0.742004 1445370891 -0.043823 -0.668884 0.013245 -0.742004 1445370891 -0.043823 -0.668884 0.013245 -0.742004 1445370891 -0.029358 -0.674988 -0.001709 -0.737305 1445370891 -0.029358 -0.674988 -0.001709 -0.737305 1445370891 -0.029358 -0.674988 -0.001709 -0.737305 1445370891 -0.029358 -0.674988 -0.001709 -0.737305 1445370891 -0.029358 -0.674988 -0.001709 -0.737305 1445370891 -0.029358 -0.674988 -0.001709 -0.737305 1445370891 -0.009521 -0.680054 -0.024902 -0.732788 1445370891 -0.009521 -0.680054 -0.024902 -0.732788 1445370891 -0.009521 -0.680054 -0.024902 -0.732788 1445370891 -0.009521 -0.680054 -0.024902 -0.732788 1445370891 -0.009521 -0.680054 -0.024902 -0.732788 1445370891 -0.009521 -0.680054 -0.024902 -0.732788 1445370891 0.007141 -0.683044 -0.054810 -0.728333 1445370891 0.007141 -0.683044 -0.054810 -0.728333 1445370891 0.007141 -0.683044 -0.054810 -0.728333 1445370891 0.007141 -0.683044 -0.054810 -0.728333 1445370891 0.007141 -0.683044 -0.054810 -0.728333 1445370891 0.007141 -0.683044 -0.054810 -0.728333 1445370891 0.013428 -0.677002 -0.074646 -0.732117 1445370891 0.013428 -0.677002 -0.074646 -0.732117 1445370891 0.013428 -0.677002 -0.074646 -0.732117 1445370891 0.013428 -0.677002 -0.074646 -0.732117 1445370891 0.013428 -0.677002 -0.074646 -0.732117 1445370891 0.013428 -0.677002 -0.074646 -0.732117 1445370891 0.013428 -0.677002 -0.074646 -0.732117 1445370891 0.009583 -0.665283 -0.079285 -0.742371 1445370891 0.009583 -0.665283 -0.079285 -0.742371 1445370891 0.009583 -0.665283 -0.079285 -0.742371 1445370891 0.009583 -0.665283 -0.079285 -0.742371 1445370891 0.009583 -0.665283 -0.079285 -0.742371 1445370891 0.009583 -0.665283 -0.079285 -0.742371 1445370891 0.016724 -0.659058 -0.083374 -0.747314 1445370891 0.016724 -0.659058 -0.083374 -0.747314 1445370891 0.016724 -0.659058 -0.083374 -0.747314 1445370891 0.016724 -0.659058 -0.083374 -0.747314 1445370891 0.016724 -0.659058 -0.083374 -0.747314 1445370891 0.016724 -0.659058 -0.083374 -0.747314 1445370891 0.004150 -0.658325 -0.081116 -0.748413 1445370891 0.004150 -0.658325 -0.081116 -0.748413 1445370891 0.004150 -0.658325 -0.081116 -0.748413 1445370891 0.004150 -0.658325 -0.081116 -0.748413 1445370891 0.004150 -0.658325 -0.081116 -0.748413 1445370891 0.004150 -0.658325 -0.081116 -0.748413 1445370891 0.004150 -0.658325 -0.081116 -0.748413 1445370891 -0.011536 -0.665527 -0.057739 -0.744080 1445370891 -0.011536 -0.665527 -0.057739 -0.744080 1445370891 -0.011536 -0.665527 -0.057739 -0.744080 1445370891 -0.011536 -0.665527 -0.057739 -0.744080 1445370891 -0.011536 -0.665527 -0.057739 -0.744080 1445370891 -0.011536 -0.665527 -0.057739 -0.744080 1445370891 -0.028320 -0.671692 -0.022888 -0.739990 1445370891 -0.028320 -0.671692 -0.022888 -0.739990 1445370891 -0.028320 -0.671692 -0.022888 -0.739990 1445370891 -0.028320 -0.671692 -0.022888 -0.739990 1445370891 -0.028320 -0.671692 -0.022888 -0.739990 1445370891 -0.028320 -0.671692 -0.022888 -0.739990 1445370891 -0.044800 -0.672546 0.007324 -0.738708 1445370891 -0.044800 -0.672546 0.007324 -0.738708 1445370891 -0.044800 -0.672546 0.007324 -0.738708 1445370891 -0.044800 -0.672546 0.007324 -0.738708 1445370891 -0.044800 -0.672546 0.007324 -0.738708 1445370891 -0.044800 -0.672546 0.007324 -0.738708 1445370891 -0.044800 -0.672546 0.007324 -0.738708 1445370891 -0.053162 -0.671570 0.029053 -0.738525 1445370891 -0.053162 -0.671570 0.029053 -0.738525 1445370891 -0.053162 -0.671570 0.029053 -0.738525 1445370891 -0.053162 -0.671570 0.029053 -0.738525 1445370891 -0.053162 -0.671570 0.029053 -0.738525 1445370891 -0.053162 -0.671570 0.029053 -0.738525 1445370891 -0.053162 -0.671570 0.029053 -0.738525 1445370891 -0.042725 -0.672241 0.021484 -0.738831 1445370891 -0.042725 -0.672241 0.021484 -0.738831 1445370891 -0.042725 -0.672241 0.021484 -0.738831 1445370891 -0.042725 -0.672241 0.021484 -0.738831 1445370891 -0.042725 -0.672241 0.021484 -0.738831 1445370891 -0.042725 -0.672241 0.021484 -0.738831 1445370891 -0.045227 -0.671936 0.011841 -0.739197 1445370891 -0.045227 -0.671936 0.011841 -0.739197 1445370891 -0.045227 -0.671936 0.011841 -0.739197 1445370891 -0.045227 -0.671936 0.011841 -0.739197 1445370891 -0.045227 -0.671936 0.011841 -0.739197 1445370891 -0.045227 -0.671936 0.011841 -0.739197 1445370891 -0.040161 -0.671143 -0.003906 -0.740295 1445370891 -0.040161 -0.671143 -0.003906 -0.740295 1445370891 -0.040161 -0.671143 -0.003906 -0.740295 1445370891 -0.040161 -0.671143 -0.003906 -0.740295 1445370891 -0.040161 -0.671143 -0.003906 -0.740295 1445370891 -0.040161 -0.671143 -0.003906 -0.740295 1445370891 -0.040161 -0.671143 -0.003906 -0.740295 1445370891 -0.019226 -0.674866 -0.025635 -0.737305 1445370891 -0.019226 -0.674866 -0.025635 -0.737305 1445370891 -0.019226 -0.674866 -0.025635 -0.737305 1445370891 -0.019226 -0.674866 -0.025635 -0.737305 1445370891 -0.019226 -0.674866 -0.025635 -0.737305 1445370891 0.008606 -0.671326 -0.054077 -0.739197 1445370891 0.008606 -0.671326 -0.054077 -0.739197 1445370891 0.008606 -0.671326 -0.054077 -0.739197 1445370891 0.008606 -0.671326 -0.054077 -0.739197 1445370892 0.008606 -0.671326 -0.054077 -0.739197 1445370892 0.008606 -0.671326 -0.054077 -0.739197 1445370892 0.034363 -0.674805 -0.086914 -0.732117 1445370892 0.034363 -0.674805 -0.086914 -0.732117 1445370892 0.034363 -0.674805 -0.086914 -0.732117 1445370892 0.034363 -0.674805 -0.086914 -0.732117 1445370892 0.034363 -0.674805 -0.086914 -0.732117 1445370892 0.034363 -0.674805 -0.086914 -0.732117 1445370892 0.034363 -0.674805 -0.086914 -0.732117 1445370892 0.038574 -0.673279 -0.107361 -0.730591 1445370892 0.038574 -0.673279 -0.107361 -0.730591 1445370892 0.038574 -0.673279 -0.107361 -0.730591 1445370892 0.038574 -0.673279 -0.107361 -0.730591 1445370892 0.038574 -0.673279 -0.107361 -0.730591 1445370892 0.039673 -0.671631 -0.116333 -0.730713 1445370892 0.039673 -0.671631 -0.116333 -0.730713 1445370892 0.039673 -0.671631 -0.116333 -0.730713 1445370892 0.039673 -0.671631 -0.116333 -0.730713 1445370892 0.039673 -0.671631 -0.116333 -0.730713 1445370892 0.039673 -0.671631 -0.116333 -0.730713 1445370892 0.039673 -0.671631 -0.116333 -0.730713 1445370892 0.064209 -0.658630 -0.118774 -0.740295 1445370892 0.064209 -0.658630 -0.118774 -0.740295 1445370892 0.064209 -0.658630 -0.118774 -0.740295 1445370892 0.064209 -0.658630 -0.118774 -0.740295 1445370892 0.064209 -0.658630 -0.118774 -0.740295 1445370892 0.064209 -0.658630 -0.118774 -0.740295 1445370892 0.055054 -0.652222 -0.116211 -0.747131 1445370892 0.055054 -0.652222 -0.116211 -0.747131 1445370892 0.055054 -0.652222 -0.116211 -0.747131 1445370892 0.055054 -0.652222 -0.116211 -0.747131 1445370892 0.055054 -0.652222 -0.116211 -0.747131 1445370892 0.055054 -0.652222 -0.116211 -0.747131 1445370892 0.055054 -0.652222 -0.116211 -0.747131 1445370892 0.039612 -0.654236 -0.103271 -0.748230 1445370892 0.039612 -0.654236 -0.103271 -0.748230 1445370892 0.039612 -0.654236 -0.103271 -0.748230 1445370892 0.039612 -0.654236 -0.103271 -0.748230 1445370892 0.039612 -0.654236 -0.103271 -0.748230 1445370892 0.039612 -0.654236 -0.103271 -0.748230 1445370892 0.025024 -0.655823 -0.078186 -0.750488 1445370892 0.025024 -0.655823 -0.078186 -0.750488 1445370892 0.025024 -0.655823 -0.078186 -0.750488 1445370892 0.025024 -0.655823 -0.078186 -0.750488 1445370892 0.025024 -0.655823 -0.078186 -0.750488 1445370892 0.025024 -0.655823 -0.078186 -0.750488 1445370892 0.002136 -0.663513 -0.051208 -0.746460 1445370892 0.002136 -0.663513 -0.051208 -0.746460 1445370892 0.002136 -0.663513 -0.051208 -0.746460 1445370892 0.002136 -0.663513 -0.051208 -0.746460 1445370892 0.002136 -0.663513 -0.051208 -0.746460 1445370892 0.002136 -0.663513 -0.051208 -0.746460 1445370892 0.002136 -0.663513 -0.051208 -0.746460 1445370892 -0.032043 -0.669739 -0.012756 -0.741821 1445370892 -0.032043 -0.669739 -0.012756 -0.741821 1445370892 -0.032043 -0.669739 -0.012756 -0.741821 1445370892 -0.032043 -0.669739 -0.012756 -0.741821 1445370892 -0.032043 -0.669739 -0.012756 -0.741821 1445370892 -0.032043 -0.669739 -0.012756 -0.741821 1445370892 -0.035156 -0.680237 0.009216 -0.732178 1445370892 -0.035156 -0.680237 0.009216 -0.732178 1445370892 -0.035156 -0.680237 0.009216 -0.732178 1445370892 -0.035156 -0.680237 0.009216 -0.732178 1445370892 -0.035156 -0.680237 0.009216 -0.732178 1445370892 -0.035950 -0.681946 0.012512 -0.730469 1445370892 -0.035950 -0.681946 0.012512 -0.730469 1445370892 -0.035950 -0.681946 0.012512 -0.730469 1445370892 -0.035950 -0.681946 0.012512 -0.730469 1445370892 -0.035950 -0.681946 0.012512 -0.730469 1445370892 -0.035950 -0.681946 0.012512 -0.730469 1445370892 -0.035950 -0.681946 0.012512 -0.730469 1445370892 -0.044556 -0.679016 0.006836 -0.732849 1445370892 -0.044556 -0.679016 0.006836 -0.732849 1445370892 -0.044556 -0.679016 0.006836 -0.732849 1445370892 -0.044556 -0.679016 0.006836 -0.732849 1445370892 -0.044556 -0.679016 0.006836 -0.732849 1445370892 -0.044556 -0.679016 0.006836 -0.732849 1445370892 -0.046570 -0.689819 0.002930 -0.722534 1445370892 -0.046570 -0.689819 0.002930 -0.722534 1445370892 -0.046570 -0.689819 0.002930 -0.722534 1445370892 -0.046570 -0.689819 0.002930 -0.722534 1445370892 -0.046570 -0.689819 0.002930 -0.722534 1445370892 -0.034424 -0.687805 -0.017578 -0.724915 1445370892 -0.034424 -0.687805 -0.017578 -0.724915 1445370892 -0.034424 -0.687805 -0.017578 -0.724915 1445370892 -0.034424 -0.687805 -0.017578 -0.724915 1445370892 -0.034424 -0.687805 -0.017578 -0.724915 1445370892 -0.034424 -0.687805 -0.017578 -0.724915 1445370892 -0.034424 -0.687805 -0.017578 -0.724915 1445370892 -0.024109 -0.689758 -0.041199 -0.722534 1445370892 -0.024109 -0.689758 -0.041199 -0.722534 1445370892 -0.024109 -0.689758 -0.041199 -0.722534 1445370892 -0.024109 -0.689758 -0.041199 -0.722534 1445370892 -0.024109 -0.689758 -0.041199 -0.722534 1445370892 -0.024109 -0.689758 -0.041199 -0.722534 1445370892 -0.003174 -0.685425 -0.067505 -0.725037 1445370892 -0.003174 -0.685425 -0.067505 -0.725037 1445370892 -0.003174 -0.685425 -0.067505 -0.725037 1445370892 -0.003174 -0.685425 -0.067505 -0.725037 1445370892 -0.003174 -0.685425 -0.067505 -0.725037 1445370892 -0.003174 -0.685425 -0.067505 -0.725037 1445370892 -0.003174 -0.685425 -0.067505 -0.725037 1445370892 0.015808 -0.684937 -0.089722 -0.722900 1445370892 0.015808 -0.684937 -0.089722 -0.722900 1445370892 0.015808 -0.684937 -0.089722 -0.722900 1445370892 0.015808 -0.684937 -0.089722 -0.722900 1445370892 0.015808 -0.684937 -0.089722 -0.722900 1445370892 0.015808 -0.684937 -0.089722 -0.722900 1445370892 0.032532 -0.682861 -0.100403 -0.722900 1445370892 0.032532 -0.682861 -0.100403 -0.722900 1445370892 0.032532 -0.682861 -0.100403 -0.722900 1445370892 0.032532 -0.682861 -0.100403 -0.722900 1445370893 0.032532 -0.682861 -0.100403 -0.722900 1445370893 0.032532 -0.682861 -0.100403 -0.722900 1445370893 0.047241 -0.675049 -0.114746 -0.727295 1445370893 0.047241 -0.675049 -0.114746 -0.727295 1445370893 0.047241 -0.675049 -0.114746 -0.727295 1445370893 0.047241 -0.675049 -0.114746 -0.727295 1445370893 0.047241 -0.675049 -0.114746 -0.727295 1445370893 0.047241 -0.675049 -0.114746 -0.727295 1445370893 0.035950 -0.671692 -0.115601 -0.730957 1445370893 0.035950 -0.671692 -0.115601 -0.730957 1445370893 0.035950 -0.671692 -0.115601 -0.730957 1445370893 0.035950 -0.671692 -0.115601 -0.730957 1445370893 0.035950 -0.671692 -0.115601 -0.730957 1445370893 0.035950 -0.671692 -0.115601 -0.730957 1445370893 0.019531 -0.676697 -0.091003 -0.730408 1445370893 0.019531 -0.676697 -0.091003 -0.730408 1445370893 0.019531 -0.676697 -0.091003 -0.730408 1445370893 0.019531 -0.676697 -0.091003 -0.730408 1445370893 0.019531 -0.676697 -0.091003 -0.730408 1445370893 0.019531 -0.676697 -0.091003 -0.730408 1445370893 0.004150 -0.682312 -0.060913 -0.728516 1445370893 0.004150 -0.682312 -0.060913 -0.728516 1445370893 0.004150 -0.682312 -0.060913 -0.728516 1445370893 0.004150 -0.682312 -0.060913 -0.728516 1445370893 0.004150 -0.682312 -0.060913 -0.728516 1445370893 0.004150 -0.682312 -0.060913 -0.728516 1445370893 0.004150 -0.682312 -0.060913 -0.728516 1445370893 -0.008911 -0.678528 -0.035034 -0.733704 1445370893 -0.008911 -0.678528 -0.035034 -0.733704 1445370893 -0.008911 -0.678528 -0.035034 -0.733704 1445370893 -0.008911 -0.678528 -0.035034 -0.733704 1445370893 -0.008911 -0.678528 -0.035034 -0.733704 1445370893 -0.008911 -0.678528 -0.035034 -0.733704 1445370893 -0.016602 -0.677063 -0.018127 -0.735596 1445370893 -0.016602 -0.677063 -0.018127 -0.735596 1445370893 -0.016602 -0.677063 -0.018127 -0.735596 1445370893 -0.016602 -0.677063 -0.018127 -0.735596 1445370893 -0.016602 -0.677063 -0.018127 -0.735596 1445370893 -0.016602 -0.677063 -0.018127 -0.735596 1445370893 -0.016602 -0.677063 -0.018127 -0.735596 1445370893 -0.026001 -0.678406 -0.010986 -0.734192 1445370893 -0.026001 -0.678406 -0.010986 -0.734192 1445370893 -0.026001 -0.678406 -0.010986 -0.734192 1445370893 -0.026001 -0.678406 -0.010986 -0.734192 1445370893 -0.026001 -0.678406 -0.010986 -0.734192 1445370893 -0.026001 -0.678406 -0.010986 -0.734192 1445370893 -0.028503 -0.678650 -0.015991 -0.733765 1445370893 -0.028503 -0.678650 -0.015991 -0.733765 1445370893 -0.028503 -0.678650 -0.015991 -0.733765 1445370893 -0.028503 -0.678650 -0.015991 -0.733765 1445370893 -0.028503 -0.678650 -0.015991 -0.733765 1445370893 -0.028503 -0.678650 -0.015991 -0.733765 1445370893 -0.025146 -0.686035 -0.023254 -0.726807 1445370893 -0.025146 -0.686035 -0.023254 -0.726807 1445370893 -0.025146 -0.686035 -0.023254 -0.726807 1445370893 -0.025146 -0.686035 -0.023254 -0.726807 1445370893 -0.025146 -0.686035 -0.023254 -0.726807 1445370893 -0.025146 -0.686035 -0.023254 -0.726807 1445370893 -0.025146 -0.686035 -0.023254 -0.726807 1445370893 -0.014526 -0.687744 -0.037598 -0.724915 1445370893 -0.014526 -0.687744 -0.037598 -0.724915 1445370893 -0.014526 -0.687744 -0.037598 -0.724915 1445370893 -0.014526 -0.687744 -0.037598 -0.724915 1445370893 -0.014526 -0.687744 -0.037598 -0.724915 1445370893 -0.014526 -0.687744 -0.037598 -0.724915 1445370893 -0.004822 -0.688965 -0.053528 -0.722900 1445370893 -0.004822 -0.688965 -0.053528 -0.722900 1445370893 -0.004822 -0.688965 -0.053528 -0.722900 1445370893 -0.004822 -0.688965 -0.053528 -0.722900 1445370893 -0.004822 -0.688965 -0.053528 -0.722900 1445370893 -0.004822 -0.688965 -0.053528 -0.722900 1445370893 0.009033 -0.692322 -0.075745 -0.717590 1445370893 0.009033 -0.692322 -0.075745 -0.717590 1445370893 0.009033 -0.692322 -0.075745 -0.717590 1445370893 0.009033 -0.692322 -0.075745 -0.717590 1445370893 0.009033 -0.692322 -0.075745 -0.717590 1445370893 0.009033 -0.692322 -0.075745 -0.717590 1445370893 0.009033 -0.692322 -0.075745 -0.717590 1445370893 0.022339 -0.695068 -0.097412 -0.712036 1445370893 0.022339 -0.695068 -0.097412 -0.712036 1445370893 0.022339 -0.695068 -0.097412 -0.712036 1445370893 0.022339 -0.695068 -0.097412 -0.712036 1445370893 0.022339 -0.695068 -0.097412 -0.712036 1445370893 0.022339 -0.695068 -0.097412 -0.712036 1445370893 0.037903 -0.691345 -0.119568 -0.711609 1445370893 0.037903 -0.691345 -0.119568 -0.711609 1445370893 0.037903 -0.691345 -0.119568 -0.711609 1445370893 0.037903 -0.691345 -0.119568 -0.711609 1445370893 0.037903 -0.691345 -0.119568 -0.711609 1445370893 0.037903 -0.691345 -0.119568 -0.711609 1445370893 0.054077 -0.679260 -0.132690 -0.719849 1445370893 0.054077 -0.679260 -0.132690 -0.719849 1445370893 0.054077 -0.679260 -0.132690 -0.719849 1445370893 0.054077 -0.679260 -0.132690 -0.719849 1445370893 0.054077 -0.679260 -0.132690 -0.719849 1445370893 0.054077 -0.679260 -0.132690 -0.719849 1445370893 0.054077 -0.679260 -0.132690 -0.719849 1445370893 0.060669 -0.673828 -0.140198 -0.723022 1445370893 0.060669 -0.673828 -0.140198 -0.723022 1445370893 0.060669 -0.673828 -0.140198 -0.723022 1445370893 0.060669 -0.673828 -0.140198 -0.723022 1445370893 0.060669 -0.673828 -0.140198 -0.723022 1445370893 0.060669 -0.673828 -0.140198 -0.723022 1445370893 0.050903 -0.671814 -0.130432 -0.727417 1445370893 0.050903 -0.671814 -0.130432 -0.727417 1445370893 0.050903 -0.671814 -0.130432 -0.727417 1445370893 0.050903 -0.671814 -0.130432 -0.727417 1445370893 0.050903 -0.671814 -0.130432 -0.727417 1445370893 0.050903 -0.671814 -0.130432 -0.727417 1445370893 0.050903 -0.671814 -0.130432 -0.727417 1445370893 0.045654 -0.678162 -0.111755 -0.725037 1445370893 0.045654 -0.678162 -0.111755 -0.725037 1445370893 0.045654 -0.678162 -0.111755 -0.725037 1445370893 0.045654 -0.678162 -0.111755 -0.725037 1445370893 0.045654 -0.678162 -0.111755 -0.725037 1445370893 0.045654 -0.678162 -0.111755 -0.725037 1445370894 0.026428 -0.677429 -0.085815 -0.730164 1445370894 0.026428 -0.677429 -0.085815 -0.730164 1445370894 0.026428 -0.677429 -0.085815 -0.730164 1445370894 0.026428 -0.677429 -0.085815 -0.730164 1445370894 0.026428 -0.677429 -0.085815 -0.730164 1445370894 0.026428 -0.677429 -0.085815 -0.730164 1445370894 0.003235 -0.680542 -0.052673 -0.730835 1445370894 0.003235 -0.680542 -0.052673 -0.730835 1445370894 0.003235 -0.680542 -0.052673 -0.730835 1445370894 0.003235 -0.680542 -0.052673 -0.730835 1445370894 0.003235 -0.680542 -0.052673 -0.730835 1445370894 0.003235 -0.680542 -0.052673 -0.730835 1445370894 -0.009521 -0.697144 -0.029358 -0.716370 1445370894 -0.009521 -0.697144 -0.029358 -0.716370 1445370894 -0.009521 -0.697144 -0.029358 -0.716370 1445370894 -0.009521 -0.697144 -0.029358 -0.716370 1445370894 -0.009521 -0.697144 -0.029358 -0.716370 1445370894 -0.009521 -0.697144 -0.029358 -0.716370 1445370894 -0.011414 -0.690857 -0.025269 -0.722534 1445370894 -0.011414 -0.690857 -0.025269 -0.722534 1445370894 -0.011414 -0.690857 -0.025269 -0.722534 1445370894 -0.011414 -0.690857 -0.025269 -0.722534 1445370894 -0.011414 -0.690857 -0.025269 -0.722534 1445370894 -0.011414 -0.690857 -0.025269 -0.722534 1445370894 -0.008545 -0.691833 -0.025757 -0.721558 1445370894 -0.008545 -0.691833 -0.025757 -0.721558 1445370894 -0.008545 -0.691833 -0.025757 -0.721558 1445370894 -0.008545 -0.691833 -0.025757 -0.721558 1445370894 -0.008545 -0.691833 -0.025757 -0.721558 1445370894 0.008789 -0.686890 -0.033691 -0.725952 1445370894 0.008789 -0.686890 -0.033691 -0.725952 1445370894 0.008789 -0.686890 -0.033691 -0.725952 1445370894 0.008789 -0.686890 -0.033691 -0.725952 1445370894 0.008789 -0.686890 -0.033691 -0.725952 1445370894 0.008789 -0.686890 -0.033691 -0.725952 1445370894 0.026184 -0.684631 -0.046631 -0.726990 1445370894 0.026184 -0.684631 -0.046631 -0.726990 1445370894 0.026184 -0.684631 -0.046631 -0.726990 1445370894 0.026184 -0.684631 -0.046631 -0.726990 1445370894 0.026184 -0.684631 -0.046631 -0.726990 1445370894 0.026184 -0.684631 -0.046631 -0.726990 1445370894 0.026184 -0.684631 -0.046631 -0.726990 1445370894 0.039307 -0.677307 -0.065979 -0.731750 1445370894 0.039307 -0.677307 -0.065979 -0.731750 1445370894 0.039307 -0.677307 -0.065979 -0.731750 1445370894 0.039307 -0.677307 -0.065979 -0.731750 1445370894 0.039307 -0.677307 -0.065979 -0.731750 1445370894 0.039307 -0.677307 -0.065979 -0.731750 1445370894 0.045044 -0.680420 -0.083679 -0.726685 1445370894 
0.039551 -0.691528 -0.020508 -0.721069 1445370897 0.039551 -0.691528 -0.020508 -0.721069 1445370897 0.039551 -0.691528 -0.020508 -0.721069 1445370897 0.039551 -0.691528 -0.020508 -0.721069 1445370897 0.039551 -0.691528 -0.020508 -0.721069 1445370897 0.056152 -0.693359 -0.032166 -0.717712 1445370897 0.056152 -0.693359 -0.032166 -0.717712 1445370897 0.056152 -0.693359 -0.032166 -0.717712 1445370897 0.056152 -0.693359 -0.032166 -0.717712 1445370897 0.056152 -0.693359 -0.032166 -0.717712 1445370897 0.056152 -0.693359 -0.032166 -0.717712 1445370897 0.076111 -0.693359 -0.049622 -0.714905 1445370897 0.076111 -0.693359 -0.049622 -0.714905 1445370897 0.076111 -0.693359 -0.049622 -0.714905 1445370897 0.076111 -0.693359 -0.049622 -0.714905 1445370897 0.076111 -0.693359 -0.049622 -0.714905 1445370897 0.076111 -0.693359 -0.049622 -0.714905 1445370897 0.092224 -0.695801 -0.065369 -0.709351 1445370897 0.092224 -0.695801 -0.065369 -0.709351 1445370897 0.092224 -0.695801 -0.065369 -0.709351 1445370897 0.092224 -0.695801 -0.065369 -0.709351 1445370897 0.092224 -0.695801 -0.065369 -0.709351 1445370897 0.092224 -0.695801 -0.065369 -0.709351 1445370897 0.099731 -0.700989 -0.073364 -0.702393 1445370897 0.099731 -0.700989 -0.073364 -0.702393 1445370897 0.099731 -0.700989 -0.073364 -0.702393 1445370897 0.099731 -0.700989 -0.073364 -0.702393 1445370897 0.099731 -0.700989 -0.073364 -0.702393 1445370898 0.099731 -0.700989 -0.073364 -0.702393 1445370898 0.099731 -0.700989 -0.073364 -0.702393 1445370898 0.089355 -0.695435 -0.062988 -0.710266 1445370898 0.089355 -0.695435 -0.062988 -0.710266 1445370898 0.089355 -0.695435 -0.062988 -0.710266 1445370898 0.089355 -0.695435 -0.062988 -0.710266 1445370898 0.089355 -0.695435 -0.062988 -0.710266 1445370898 0.089355 -0.695435 -0.062988 -0.710266 1445370898 0.078735 -0.705139 -0.043518 -0.703430 1445370898 0.078735 -0.705139 -0.043518 -0.703430 1445370898 0.078735 -0.705139 -0.043518 -0.703430 1445370898 0.078735 -0.705139 -0.043518 -0.703430 1445370898 0.078735 -0.705139 -0.043518 -0.703430 1445370898 0.078735 -0.705139 -0.043518 -0.703430 1445370898 0.078735 -0.705139 -0.043518 -0.703430 1445370898 0.075439 -0.702576 -0.026917 -0.707153 1445370898 0.075439 -0.702576 -0.026917 -0.707153 1445370898 0.075439 -0.702576 -0.026917 -0.707153 1445370898 0.075439 -0.702576 -0.026917 -0.707153 1445370898 0.075439 -0.702576 -0.026917 -0.707153 1445370898 0.064575 -0.704407 -0.011353 -0.706848 1445370898 0.064575 -0.704407 -0.011353 -0.706848 1445370898 0.064575 -0.704407 -0.011353 -0.706848 1445370898 0.064575 -0.704407 -0.011353 -0.706848 1445370898 0.064575 -0.704407 -0.011353 -0.706848 1445370898 0.064575 -0.704407 -0.011353 -0.706848 1445370898 0.038818 -0.710205 0.010071 -0.702881 1445370898 0.038818 -0.710205 0.010071 -0.702881 1445370898 0.038818 -0.710205 0.010071 -0.702881 1445370898 0.038818 -0.710205 0.010071 -0.702881 1445370898 0.038818 -0.710205 0.010071 -0.702881 1445370898 0.038818 -0.710205 0.010071 -0.702881 1445370898 0.013977 -0.703369 0.027466 -0.710205 1445370898 0.013977 -0.703369 0.027466 -0.710205 1445370898 0.013977 -0.703369 0.027466 -0.710205 1445370898 0.013977 -0.703369 0.027466 -0.710205 1445370898 0.013977 -0.703369 0.027466 -0.710205 1445370898 0.013977 -0.703369 0.027466 -0.710205 1445370898 -0.006592 -0.685364 0.040100 -0.727112 1445370898 -0.006592 -0.685364 0.040100 -0.727112 1445370898 -0.006592 -0.685364 0.040100 -0.727112 1445370898 -0.006592 -0.685364 0.040100 -0.727112 1445370898 -0.006592 -0.685364 0.040100 -0.727112 1445370898 -0.006592 -0.685364 0.040100 -0.727112 1445370898 -0.006592 -0.685364 0.040100 -0.727112 1445370898 -0.010254 -0.656982 0.043335 -0.752625 1445370898 -0.010254 -0.656982 0.043335 -0.752625 1445370898 -0.010254 -0.656982 0.043335 -0.752625 1445370898 -0.010254 -0.656982 0.043335 -0.752625 1445370898 -0.010254 -0.656982 0.043335 -0.752625 1445370898 -0.010254 -0.656982 0.043335 -0.752625 1445370898 -0.010193 -0.658936 0.045715 -0.750793 1445370898 -0.010193 -0.658936 0.045715 -0.750793 1445370898 -0.010193 -0.658936 0.045715 -0.750793 1445370898 -0.010193 -0.658936 0.045715 -0.750793 1445370898 -0.010193 -0.658936 0.045715 -0.750793 1445370898 -0.010193 -0.658936 0.045715 -0.750793 1445370898 -0.005310 -0.669922 0.043823 -0.741150 1445370898 -0.005310 -0.669922 0.043823 -0.741150 1445370898 -0.005310 -0.669922 0.043823 -0.741150 1445370898 -0.005310 -0.669922 0.043823 -0.741150 1445370898 -0.005310 -0.669922 0.043823 -0.741150 1445370898 -0.005310 -0.669922 0.043823 -0.741150 1445370898 -0.005310 -0.669922 0.043823 -0.741150 1445370898 0.014526 -0.687073 0.031067 -0.725830 1445370898 0.014526 -0.687073 0.031067 -0.725830 1445370898 0.014526 -0.687073 0.031067 -0.725830 1445370898 0.014526 -0.687073 0.031067 -0.725830 1445370898 0.014526 -0.687073 0.031067 -0.725830 1445370898 0.014526 -0.687073 0.031067 -0.725830 1445370898 0.029907 -0.700378 0.018677 -0.713013 1445370898 0.029907 -0.700378 0.018677 -0.713013 1445370898 0.029907 -0.700378 0.018677 -0.713013 1445370898 0.029907 -0.700378 0.018677 -0.713013 1445370898 0.029907 -0.700378 0.018677 -0.713013 1445370898 0.029907 -0.700378 0.018677 -0.713013 1445370898 0.030640 -0.707275 0.010559 -0.706238 1445370898 0.030640 -0.707275 0.010559 -0.706238 1445370898 0.030640 -0.707275 0.010559 -0.706238 1445370898 0.030640 -0.707275 0.010559 -0.706238 1445370898 0.030640 -0.707275 0.010559 -0.706238 1445370898 0.030640 -0.707275 0.010559 -0.706238 1445370898 0.030640 -0.707275 0.010559 -0.706238 1445370898 0.021545 -0.718384 0.009766 -0.695313 1445370898 0.021545 -0.718384 0.009766 -0.695313 1445370898 0.021545 -0.718384 0.009766 -0.695313 1445370898 0.021545 -0.718384 0.009766 -0.695313 1445370898 0.021545 -0.718384 0.009766 -0.695313 1445370898 0.021545 -0.718384 0.009766 -0.695313 1445370898 0.005005 -0.715637 0.023499 -0.698120 1445370898 0.005005 -0.715637 0.023499 -0.698120 1445370898 0.005005 -0.715637 0.023499 -0.698120 1445370898 0.005005 -0.715637 0.023499 -0.698120 1445370898 0.005005 -0.715637 0.023499 -0.698120 1445370898 0.005005 -0.715637 0.023499 -0.698120 1445370898 0.005005 -0.715637 0.023499 -0.698120 1445370898 0.006104 -0.716492 0.033508 -0.696777 1445370898 0.006104 -0.716492 0.033508 -0.696777 1445370898 0.006104 -0.716492 0.033508 -0.696777 1445370898 0.006104 -0.716492 0.033508 -0.696777 1445370898 0.006104 -0.716492 0.033508 -0.696777 1445370898 0.006104 -0.716492 0.033508 -0.696777 1445370898 0.006348 -0.716003 0.042847 -0.696777 1445370898 0.006348 -0.716003 0.042847 -0.696777 1445370898 0.006348 -0.716003 0.042847 -0.696777 1445370898 0.006348 -0.716003 0.042847 -0.696777 1445370898 0.006348 -0.716003 0.042847 -0.696777 1445370898 0.006348 -0.716003 0.042847 -0.696777 1445370898 0.001221 -0.718018 0.048767 -0.694336 1445370898 0.001221 -0.718018 0.048767 -0.694336 1445370898 0.001221 -0.718018 0.048767 -0.694336 1445370898 0.001221 -0.718018 0.048767 -0.694336 1445370898 0.001221 -0.718018 0.048767 -0.694336 1445370898 0.001221 -0.718018 0.048767 -0.694336 1445370899 0.001221 -0.718018 0.048767 -0.694336 1445370899 -0.018494 -0.718933 0.057556 -0.692505 1445370899 -0.018494 -0.718933 0.057556 -0.692505 1445370899 -0.018494 -0.718933 0.057556 -0.692505 1445370899 -0.018494 -0.718933 0.057556 -0.692505 1445370899 -0.018494 -0.718933 0.057556 -0.692505 1445370899 -0.018494 -0.718933 0.057556 -0.692505 1445370899 -0.036438 -0.715576 0.065857 -0.694519 1445370899 -0.036438 -0.715576 0.065857 -0.694519 1445370899 -0.036438 -0.715576 0.065857 -0.694519 1445370899 -0.036438 -0.715576 0.065857 -0.694519 1445370899 -0.036438 -0.715576 0.065857 -0.694519 1445370899 -0.036438 -0.715576 0.065857 -0.694519 1445370899 -0.054077 -0.694031 0.074646 -0.714111 1445370899 -0.054077 -0.694031 0.074646 -0.714111 1445370899 -0.054077 -0.694031 0.074646 -0.714111 1445370899 -0.054077 -0.694031 0.074646 -0.714111 1445370899 -0.054077 -0.694031 0.074646 -0.714111 1445370899 -0.047363 -0.674866 0.078918 -0.732239 1445370899 -0.047363 -0.674866 0.078918 -0.732239 1445370899 -0.047363 -0.674866 0.078918 -0.732239 1445370899 -0.047363 -0.674866 0.078918 -0.732239 1445370899 -0.047363 -0.674866 0.078918 -0.732239 1445370899 -0.047363 -0.674866 0.078918 -0.732239 1445370899 -0.024414 -0.679749 0.072754 -0.729492 1445370899 -0.024414 -0.679749 0.072754 -0.729492 1445370899 -0.024414 -0.679749 0.072754 -0.729492 1445370899 -0.024414 -0.679749 0.072754 -0.729492 1445370899 -0.024414 -0.679749 0.072754 -0.729492 1445370899 -0.024414 -0.679749 0.072754 -0.729492 1445370899 -0.007141 -0.688232 0.060303 -0.723022 1445370899 -0.007141 -0.688232 0.060303 -0.723022 1445370899 -0.007141 -0.688232 0.060303 -0.723022 1445370899 -0.007141 -0.688232 0.060303 -0.723022 1445370899 -0.007141 -0.688232 0.060303 -0.723022 1445370899 -0.007141 -0.688232 0.060303 -0.723022 1445370899 0.013855 -0.697876 0.041626 -0.714905 1445370899 0.013855 -0.697876 0.041626 -0.714905 1445370899 0.013855 -0.697876 0.041626 -0.714905 1445370899 0.013855 -0.697876 0.041626 -0.714905 1445370899 0.013855 -0.697876 0.041626 -0.714905 1445370899 0.013855 -0.697876 0.041626 -0.714905 1445370899 0.032898 -0.700439 0.024597 -0.712585 1445370899 0.032898 -0.700439 0.024597 -0.712585 1445370899 0.032898 -0.700439 0.024597 -0.712585 1445370899 0.032898 -0.700439 0.024597 -0.712585 1445370899 0.032898 -0.700439 0.024597 -0.712585 1445370899 0.055847 -0.707642 0.010559 -0.704346 1445370899 0.055847 -0.707642 0.010559 -0.704346 1445370899 0.055847 -0.707642 0.010559 -0.704346 1445370899 0.055847 -0.707642 0.010559 -0.704346 1445370899 0.055847 -0.707642 0.010559 -0.704346 1445370899 0.055847 -0.707642 0.010559 -0.704346 1445370899 0.064575 -0.696960 0.002563 -0.714233 1445370899 0.064575 -0.696960 0.002563 -0.714233 1445370899 0.064575 -0.696960 0.002563 -0.714233 1445370899 0.064575 -0.696960 0.002563 -0.714233 1445370899 0.064575 -0.696960 0.002563 -0.714233 1445370899 0.064575 -0.696960 0.002563 -0.714233 1445370899 0.064575 -0.696960 0.002563 -0.714233 1445370899 0.051697 -0.703308 0.006409 -0.709045 1445370899 0.051697 -0.703308 0.006409 -0.709045 1445370899 0.051697 -0.703308 0.006409 -0.709045 1445370899 0.051697 -0.703308 0.006409 -0.709045 1445370899 0.051697 -0.703308 0.006409 -0.709045 1445370899 0.062683 -0.699402 -0.002747 -0.712036 1445370899 0.062683 -0.699402 -0.002747 -0.712036 1445370899 0.062683 -0.699402 -0.002747 -0.712036 1445370899 0.062683 -0.699402 -0.002747 -0.712036 1445370899 0.062683 -0.699402 -0.002747 -0.712036 1445370899 0.062683 -0.699402 -0.002747 -0.712036 1445370899 0.055725 -0.695618 -0.002075 -0.716309 1445370899 0.055725 -0.695618 -0.002075 -0.716309 1445370899 0.055725 -0.695618 -0.002075 -0.716309 1445370899 0.055725 -0.695618 -0.002075 -0.716309 1445370899 0.055725 -0.695618 -0.002075 -0.716309 1445370899 0.055725 -0.695618 -0.002075 -0.716309 1445370899 0.055725 -0.695618 -0.002075 -0.716309 1445370899 0.030029 -0.699707 0.011780 -0.713745 1445370899 0.030029 -0.699707 0.011780 -0.713745 1445370899 0.030029 -0.699707 0.011780 -0.713745 1445370899 0.030029 -0.699707 0.011780 -0.713745 1445370899 0.030029 -0.699707 0.011780 -0.713745 1445370899 0.030029 -0.699707 0.011780 -0.713745 1445370899 -0.000122 -0.701599 0.032227 -0.711914 1445370899 -0.000122 -0.701599 0.032227 -0.711914 1445370899 -0.000122 -0.701599 0.032227 -0.711914 1445370899 -0.000122 -0.701599 0.032227 -0.711914 1445370899 -0.000122 -0.701599 0.032227 -0.711914 1445370899 -0.000122 -0.701599 0.032227 -0.711914 1445370899 -0.000122 -0.701599 0.032227 -0.711914 1445370899 -0.032349 -0.692322 0.053101 -0.718933 1445370899 -0.032349 -0.692322 0.053101 -0.718933 1445370899 -0.032349 -0.692322 0.053101 -0.718933 1445370899 -0.032349 -0.692322 0.053101 -0.718933 1445370899 -0.032349 -0.692322 0.053101 -0.718933 1445370899 -0.032349 -0.692322 0.053101 -0.718933 1445370899 -0.057800 -0.669800 0.066711 -0.737366 1445370899 -0.057800 -0.669800 0.066711 -0.737366 1445370899 -0.057800 -0.669800 0.066711 -0.737366 1445370899 -0.057800 -0.669800 0.066711 -0.737366 1445370899 -0.057800 -0.669800 0.066711 -0.737366 1445370899 -0.057800 -0.669800 0.066711 -0.737366 1445370899 -0.057800 -0.669800 0.066711 -0.737366 1445370899 -0.071655 -0.655823 0.082031 -0.747070 1445370899 -0.071655 -0.655823 0.082031 -0.747070 1445370899 -0.071655 -0.655823 0.082031 -0.747070 1445370899 -0.071655 -0.655823 0.082031 -0.747070 1445370899 -0.071655 -0.655823 0.082031 -0.747070 1445370899 -0.071655 -0.655823 0.082031 -0.747070 1445370900 -0.054688 -0.656006 0.087280 -0.747742 1445370900 -0.054688 -0.656006 0.087280 -0.747742 1445370900 -0.054688 -0.656006 0.087280 -0.747742 1445370900 -0.054688 -0.656006 0.087280 -0.747742 1445370900 -0.054688 -0.656006 0.087280 -0.747742 1445370900 -0.032043 -0.662964 0.074219 -0.744324 1445370900 -0.032043 -0.662964 0.074219 -0.744324 1445370900 -0.032043 -0.662964 0.074219 -0.744324 1445370900 -0.032043 -0.662964 0.074219 -0.744324 1445370900 -0.032043 -0.662964 0.074219 -0.744324 1445370900 -0.032043 -0.662964 0.074219 -0.744324 1445370900 -0.003906 -0.677063 0.043030 -0.734741 1445370900 -0.003906 -0.677063 0.043030 -0.734741 1445370900 -0.003906 -0.677063 0.043030 -0.734741 1445370900 -0.003906 -0.677063 0.043030 -0.734741 1445370900 -0.003906 -0.677063 0.043030 -0.734741 1445370900 -0.003906 -0.677063 0.043030 -0.734741 1445370900 0.025757 -0.678711 0.007507 -0.734009 1445370900 0.025757 -0.678711 0.007507 -0.734009 1445370900 0.025757 -0.678711 0.007507 -0.734009 1445370900 0.025757 -0.678711 0.007507 -0.734009 1445370900 0.025757 -0.678711 0.007507 -0.734009 1445370900 0.025757 -0.678711 0.007507 -0.734009 1445370900 0.025757 -0.678711 0.007507 -0.734009 1445370900 0.056946 -0.682129 -0.025818 -0.728638 1445370900 0.056946 -0.682129 -0.025818 -0.728638 1445370900 0.056946 -0.682129 -0.025818 -0.728638 1445370900 0.056946 -0.682129 -0.025818 -0.728638 1445370900 0.056946 -0.682129 -0.025818 -0.728638 1445370900 0.056946 -0.682129 -0.025818 -0.728638 1445370900 0.076172 -0.677551 -0.046204 -0.730164 1445370900 0.076172 -0.677551 -0.046204 -0.730164 1445370900 0.076172 -0.677551 -0.046204 -0.730164 1445370900 0.076172 -0.677551 -0.046204 -0.730164 1445370900 0.076172 -0.677551 -0.046204 -0.730164 1445370900 0.076172 -0.677551 -0.046204 -0.730164 1445370900 0.076172 -0.677551 -0.046204 -0.730164 1445370900 0.081909 -0.664063 -0.060425 -0.740784 1445370900 0.081909 -0.664063 -0.060425 -0.740784 1445370900 0.081909 -0.664063 -0.060425 -0.740784 1445370900 0.081909 -0.664063 -0.060425 -0.740784 1445370900 0.081909 -0.664063 -0.060425 -0.740784 1445370900 0.081909 -0.664063 -0.060425 -0.740784 1445370900 0.079529 -0.665405 -0.071106 -0.738892 1445370900 0.079529 -0.665405 -0.071106 -0.738892 1445370900 0.079529 -0.665405 -0.071106 -0.738892 1445370900 0.079529 -0.665405 -0.071106 -0.738892 1445370900 0.079529 -0.665405 -0.071106 -0.738892 1445370900 0.079529 -0.665405 -0.071106 -0.738892 1445370900 0.079956 -0.666077 -0.076172 -0.737732 1445370900 0.079956 -0.666077 -0.076172 -0.737732 1445370900 0.079956 -0.666077 -0.076172 -0.737732 1445370900 0.079956 -0.666077 -0.076172 -0.737732 1445370900 0.079956 -0.666077 -0.076172 -0.737732 1445370900 0.079956 -0.666077 -0.076172 -0.737732 1445370900 0.079956 -0.666077 -0.076172 -0.737732 1445370900 0.074463 -0.674255 -0.067078 -0.731750 1445370900 0.074463 -0.674255 -0.067078 -0.731750 1445370900 0.074463 -0.674255 -0.067078 -0.731750 1445370900 0.074463 -0.674255 -0.067078 -0.731750 1445370900 0.074463 -0.674255 -0.067078 -0.731750 1445370900 0.074463 -0.674255 -0.067078 -0.731750 1445370900 0.066101 -0.680115 -0.050598 -0.728394 1445370900 0.066101 -0.680115 -0.050598 -0.728394 1445370900 0.066101 -0.680115 -0.050598 -0.728394 1445370900 0.066101 -0.680115 -0.050598 -0.728394 1445370900 0.066101 -0.680115 -0.050598 -0.728394 1445370900 0.066101 -0.680115 -0.050598 -0.728394 1445370900 0.043579 -0.688965 -0.024048 -0.723145 1445370900 0.043579 -0.688965 -0.024048 -0.723145 1445370900 0.043579 -0.688965 -0.024048 -0.723145 1445370900 0.043579 -0.688965 -0.024048 -0.723145 1445370900 0.043579 -0.688965 -0.024048 -0.723145 1445370900 0.043579 -0.688965 -0.024048 -0.723145 1445370900 0.043579 -0.688965 -0.024048 -0.723145 1445370900 0.011780 -0.695496 0.006287 -0.718445 1445370900 0.011780 -0.695496 0.006287 -0.718445 1445370900 0.011780 -0.695496 0.006287 -0.718445 1445370900 0.011780 -0.695496 0.006287 -0.718445 1445370900 0.011780 -0.695496 0.006287 -0.718445 1445370900 0.011780 -0.695496 0.006287 -0.718445 1445370900 -0.024170 -0.692200 0.035217 -0.720459 1445370900 -0.024170 -0.692200 0.035217 -0.720459 1445370900 -0.024170 -0.692200 0.035217 -0.720459 1445370900 -0.024170 -0.692200 0.035217 -0.720459 1445370900 -0.024170 -0.692200 0.035217 -0.720459 1445370900 -0.024170 -0.692200 0.035217 -0.720459 1445370900 -0.066589 -0.674683 0.064087 -0.732361 1445370900 -0.066589 -0.674683 0.064087 -0.732361 1445370900 -0.066589 -0.674683 0.064087 -0.732361 1445370900 -0.066589 -0.674683 0.064087 -0.732361 1445370900 -0.066589 -0.674683 0.064087 -0.732361 1445370900 -0.066589 -0.674683 0.064087 -0.732361 1445370900 -0.066772 -0.670349 0.084106 -0.734253 1445370900 -0.066772 -0.670349 0.084106 -0.734253 1445370900 -0.066772 -0.670349 0.084106 -0.734253 1445370900 -0.066772 -0.670349 0.084106 -0.734253 1445370900 -0.066772 -0.670349 0.084106 -0.734253 1445370900 -0.066772 -0.670349 0.084106 -0.734253 1445370900 -0.055664 -0.675415 0.089233 -0.729919 1445370900 -0.055664 -0.675415 0.089233 -0.729919 1445370900 -0.055664 -0.675415 0.089233 -0.729919 1445370900 -0.055664 -0.675415 0.089233 -0.729919 1445370900 -0.055664 -0.675415 0.089233 -0.729919 1445370900 -0.055664 -0.675415 0.089233 -0.729919 1445370900 -0.055664 -0.675415 0.089233 -0.729919 1445370900 -0.027100 -0.684814 0.066223 -0.725281 1445370900 -0.027100 -0.684814 0.066223 -0.725281 1445370900 -0.027100 -0.684814 0.066223 -0.725281 1445370900 -0.027100 -0.684814 0.066223 -0.725281 1445370900 -0.027100 -0.684814 0.066223 -0.725281 1445370900 0.018616 -0.693848 0.026184 -0.719482 1445370901 0.018616 -0.693848 0.026184 -0.719482 1445370901 0.018616 -0.693848 0.026184 -0.719482 1445370901 0.018616 -0.693848 0.026184 -0.719482 1445370901 0.018616 -0.693848 0.026184 -0.719482 1445370901 0.018616 -0.693848 0.026184 -0.719482 1445370901 0.018616 -0.693848 0.026184 -0.719482 1445370901 0.063354 -0.698547 -0.021729 -0.712463 1445370901 0.063354 -0.698547 -0.021729 -0.712463 1445370901 0.063354 -0.698547 -0.021729 -0.712463 1445370901 0.063354 -0.698547 -0.021729 -0.712463 1445370901 0.063354 -0.698547 -0.021729 -0.712463 1445370901 0.063354 -0.698547 -0.021729 -0.712463 1445370901 0.070129 -0.697876 -0.051636 -0.710938 1445370901 0.070129 -0.697876 -0.051636 -0.710938 1445370901 0.070129 -0.697876 -0.051636 -0.710938 1445370901 0.070129 -0.697876 -0.051636 -0.710938 1445370901 0.070129 -0.697876 -0.051636 -0.710938 1445370901 0.070129 -0.697876 -0.051636 -0.710938 1445370901 0.074768 -0.693115 -0.072083 -0.713379 1445370901 0.074768 -0.693115 -0.072083 -0.713379 1445370901 0.074768 -0.693115 -0.072083 -0.713379 1445370901 0.074768 -0.693115 -0.072083 -0.713379 1445370901 0.074768 -0.693115 -0.072083 -0.713379 1445370901 0.074768 -0.693115 -0.072083 -0.713379 1445370901 0.069946 -0.693176 -0.069885 -0.714050 1445370901 0.069946 -0.693176 -0.069885 -0.714050 1445370901 0.069946 -0.693176 -0.069885 -0.714050 1445370901 0.069946 -0.693176 -0.069885 -0.714050 1445370901 0.069946 -0.693176 -0.069885 -0.714050 1445370901 0.069946 -0.693176 -0.069885 -0.714050 1445370901 0.069946 -0.693176 -0.069885 -0.714050 1445370901 0.062927 -0.697205 -0.059692 -0.711670 1445370901 0.062927 -0.697205 -0.059692 -0.711670 1445370901 0.062927 -0.697205 -0.059692 -0.711670 1445370901 0.062927 -0.697205 -0.059692 -0.711670 1445370901 0.062927 -0.697205 -0.059692 -0.711670 1445370901 0.055298 -0.702759 -0.048218 -0.707703 1445370901 0.055298 -0.702759 -0.048218 -0.707703 1445370901 0.055298 -0.702759 -0.048218 -0.707703 1445370901 0.055298 -0.702759 -0.048218 -0.707703 1445370901 0.055298 -0.702759 -0.048218 -0.707703 1445370901 0.055298 -0.702759 -0.048218 -0.707703 1445370901 0.035645 -0.708252 -0.025879 -0.704590 1445370901 0.035645 -0.708252 -0.025879 -0.704590 1445370901 0.035645 -0.708252 -0.025879 -0.704590 1445370901 0.035645 -0.708252 -0.025879 -0.704590 1445370901 0.035645 -0.708252 -0.025879 -0.704590 1445370901 0.035645 -0.708252 -0.025879 -0.704590 1445370901 0.008118 -0.711426 0.006409 -0.702759 1445370901 0.008118 -0.711426 0.006409 -0.702759 1445370901 0.008118 -0.711426 0.006409 -0.702759 1445370901 0.008118 -0.711426 0.006409 -0.702759 1445370901 0.008118 -0.711426 0.006409 -0.702759 1445370901 0.008118 -0.711426 0.006409 -0.702759 1445370901 0.008118 -0.711426 0.006409 -0.702759 1445370901 -0.023254 -0.711670 0.038574 -0.701111 1445370901 -0.023254 -0.711670 0.038574 -0.701111 1445370901 -0.023254 -0.711670 0.038574 -0.701111 1445370901 -0.023254 -0.711670 0.038574 -0.701111 1445370901 -0.023254 -0.711670 0.038574 -0.701111 1445370901 -0.023254 -0.711670 0.038574 -0.701111 1445370901 -0.064758 -0.699646 0.070129 -0.708191 1445370901 -0.064758 -0.699646 0.070129 -0.708191 1445370901 -0.064758 -0.699646 0.070129 -0.708191 1445370901 -0.064758 -0.699646 0.070129 -0.708191 1445370901 -0.064758 -0.699646 0.070129 -0.708191 1445370901 -0.064758 -0.699646 0.070129 -0.708191 1445370901 -0.064758 -0.699646 0.070129 -0.708191 1445370901 -0.086792 -0.679749 0.098938 -0.721619 1445370901 -0.086792 -0.679749 0.098938 -0.721619 1445370901 -0.086792 -0.679749 0.098938 -0.721619 1445370901 -0.086792 -0.679749 0.098938 -0.721619 1445370901 -0.086792 -0.679749 0.098938 -0.721619 1445370901 -0.083496 -0.689514 0.120789 -0.709290 1445370901 -0.083496 -0.689514 0.120789 -0.709290 1445370901 -0.083496 -0.689514 0.120789 -0.709290 1445370901 -0.083496 -0.689514 0.120789 -0.709290 1445370901 -0.083496 -0.689514 0.120789 -0.709290 1445370901 -0.083496 -0.689514 0.120789 -0.709290 1445370901 -0.065857 -0.687012 0.115845 -0.714417 1445370901 -0.065857 -0.687012 0.115845 -0.714417 1445370901 -0.065857 -0.687012 0.115845 -0.714417 1445370901 -0.065857 -0.687012 0.115845 -0.714417 1445370901 -0.065857 -0.687012 0.115845 -0.714417 1445370901 -0.065857 -0.687012 0.115845 -0.714417 1445370901 -0.025146 -0.698914 0.079773 -0.710327 1445370901 -0.025146 -0.698914 0.079773 -0.710327 1445370901 -0.025146 -0.698914 0.079773 -0.710327 1445370901 -0.025146 -0.698914 0.079773 -0.710327 1445370901 -0.025146 -0.698914 0.079773 -0.710327 1445370901 -0.025146 -0.698914 0.079773 -0.710327 1445370901 0.017029 -0.711426 0.037109 -0.701660 1445370901 0.017029 -0.711426 0.037109 -0.701660 1445370901 0.017029 -0.711426 0.037109 -0.701660 1445370901 0.017029 -0.711426 0.037109 -0.701660 1445370901 0.017029 -0.711426 0.037109 -0.701660 1445370901 0.017029 -0.711426 0.037109 -0.701660 1445370901 0.017029 -0.711426 0.037109 -0.701660 1445370901 0.062622 -0.701660 -0.010620 -0.709717 1445370901 0.062622 -0.701660 -0.010620 -0.709717 1445370901 0.062622 -0.701660 -0.010620 -0.709717 1445370901 0.062622 -0.701660 -0.010620 -0.709717 1445370901 0.062622 -0.701660 -0.010620 -0.709717 1445370901 0.062622 -0.701660 -0.010620 -0.709717 1445370901 0.096313 -0.684448 -0.056580 -0.720520 1445370901 0.096313 -0.684448 -0.056580 -0.720520 1445370901 0.096313 -0.684448 -0.056580 -0.720520 1445370901 0.096313 -0.684448 -0.056580 -0.720520 1445370901 0.096313 -0.684448 -0.056580 -0.720520 1445370901 0.096313 -0.684448 -0.056580 -0.720520 1445370901 0.107666 -0.690796 -0.086609 -0.709778 1445370901 0.107666 -0.690796 -0.086609 -0.709778 1445370902 0.107666 -0.690796 -0.086609 -0.709778 1445370902 0.107666 -0.690796 -0.086609 -0.709778 1445370902 0.107666 -0.690796 -0.086609 -0.709778 1445370902 0.107666 -0.690796 -0.086609 -0.709778 1445370902 0.110718 -0.692322 -0.091431 -0.707214 1445370902 0.110718 -0.692322 -0.091431 -0.707214 1445370902 0.110718 -0.692322 -0.091431 -0.707214 1445370902 0.110718 -0.692322 -0.091431 -0.707214 1445370902 0.110718 -0.692322 -0.091431 -0.707214 1445370902 0.110718 -0.692322 -0.091431 -0.707214 1445370902 0.110718 -0.692322 -0.091431 -0.707214 1445370902 0.107483 -0.694519 -0.088318 -0.705933 1445370902 0.107483 -0.694519 -0.088318 -0.705933 1445370902 0.107483 -0.694519 -0.088318 -0.705933 1445370902 0.107483 -0.694519 -0.088318 -0.705933 1445370902 0.107483 -0.694519 -0.088318 -0.705933 1445370902 0.107483 -0.694519 -0.088318 -0.705933 1445370902 0.080566 -0.701050 -0.069946 -0.705139 1445370902 0.080566 -0.701050 -0.069946 -0.705139 1445370902 0.080566 -0.701050 -0.069946 -0.705139 1445370902 0.080566 -0.701050 -0.069946 -0.705139 1445370902 0.080566 -0.701050 -0.069946 -0.705139 1445370902 0.080566 -0.701050 -0.069946 -0.705139 1445370902 0.080566 -0.701050 -0.069946 -0.705139 1445370902 0.039063 -0.704651 -0.031006 -0.707886 1445370902 0.039063 -0.704651 -0.031006 -0.707886 1445370902 0.039063 -0.704651 -0.031006 -0.707886 1445370902 0.039063 -0.704651 -0.031006 -0.707886 1445370902 0.039063 -0.704651 -0.031006 -0.707886 1445370902 0.039063 -0.704651 -0.031006 -0.707886 1445370902 -0.013000 -0.699463 0.013184 -0.714539 1445370902 -0.013000 -0.699463 0.013184 -0.714539 1445370902 -0.013000 -0.699463 0.013184 -0.714539 1445370902 -0.013000 -0.699463 0.013184 -0.714539 1445370902 -0.013000 -0.699463 0.013184 -0.714539 1445370902 -0.013000 -0.699463 0.013184 -0.714539 1445370902 -0.067261 -0.691467 0.054993 -0.717224 1445370902 -0.067261 -0.691467 0.054993 -0.717224 1445370902 -0.067261 -0.691467 0.054993 -0.717224 1445370902 -0.067261 -0.691467 0.054993 -0.717224 1445370902 -0.067261 -0.691467 0.054993 -0.717224 1445370902 -0.067261 -0.691467 0.054993 -0.717224 1445370902 -0.114075 -0.685791 0.098389 -0.712097 1445370902 -0.114075 -0.685791 0.098389 -0.712097 1445370902 -0.114075 -0.685791 0.098389 -0.712097 1445370902 -0.114075 -0.685791 0.098389 -0.712097 1445370902 -0.114075 -0.685791 0.098389 -0.712097 1445370902 -0.114075 -0.685791 0.098389 -0.712097 1445370902 -0.127869 -0.664185 0.125000 -0.725952 1445370902 -0.127869 -0.664185 0.125000 -0.725952 1445370902 -0.127869 -0.664185 0.125000 -0.725952 1445370902 -0.127869 -0.664185 0.125000 -0.725952 1445370902 -0.127869 -0.664185 0.125000 -0.725952 1445370902 -0.127869 -0.664185 0.125000 -0.725952 1445370902 -0.125549 -0.670959 0.148926 -0.715515 1445370902 -0.125549 -0.670959 0.148926 -0.715515 1445370902 -0.125549 -0.670959 0.148926 -0.715515 1445370902 -0.125549 -0.670959 0.148926 -0.715515 1445370902 -0.125549 -0.670959 0.148926 -0.715515 1445370902 -0.125549 -0.670959 0.148926 -0.715515 1445370902 -0.089661 -0.679199 0.129639 -0.716858 1445370902 -0.089661 -0.679199 0.129639 -0.716858 1445370902 -0.089661 -0.679199 0.129639 -0.716858 1445370902 -0.089661 -0.679199 0.129639 -0.716858 1445370902 -0.089661 -0.679199 0.129639 -0.716858 1445370902 -0.089661 -0.679199 0.129639 -0.716858 1445370902 -0.089661 -0.679199 0.129639 -0.716858 1445370902 -0.040894 -0.694519 0.090332 -0.712646 1445370902 -0.040894 -0.694519 0.090332 -0.712646 1445370902 -0.040894 -0.694519 0.090332 -0.712646 1445370902 -0.040894 -0.694519 0.090332 -0.712646 1445370902 -0.040894 -0.694519 0.090332 -0.712646 1445370902 -0.040894 -0.694519 0.090332 -0.712646 1445370902 0.011169 -0.709595 0.043457 -0.703247 1445370902 0.011169 -0.709595 0.043457 -0.703247 1445370902 0.011169 -0.709595 0.043457 -0.703247 1445370902 0.011169 -0.709595 0.043457 -0.703247 1445370902 0.011169 -0.709595 0.043457 -0.703247 1445370902 0.011169 -0.709595 0.043457 -0.703247 1445370902 0.065247 -0.705505 -0.011353 -0.705688 1445370902 0.065247 -0.705505 -0.011353 -0.705688 1445370902 0.065247 -0.705505 -0.011353 -0.705688 1445370902 0.065247 -0.705505 -0.011353 -0.705688 1445370902 0.065247 -0.705505 -0.011353 -0.705688 1445370902 0.065247 -0.705505 -0.011353 -0.705688 1445370902 0.065247 -0.705505 -0.011353 -0.705688 1445370902 0.102661 -0.680542 -0.060974 -0.722961 1445370902 0.102661 -0.680542 -0.060974 -0.722961 1445370902 0.102661 -0.680542 -0.060974 -0.722961 1445370902 0.102661 -0.680542 -0.060974 -0.722961 1445370902 0.102661 -0.680542 -0.060974 -0.722961 1445370902 0.106873 -0.689880 -0.087097 -0.710693 1445370902 0.106873 -0.689880 -0.087097 -0.710693 1445370902 0.106873 -0.689880 -0.087097 -0.710693 1445370902 0.106873 -0.689880 -0.087097 -0.710693 1445370902 0.106873 -0.689880 -0.087097 -0.710693 1445370902 0.106873 -0.689880 -0.087097 -0.710693 1445370902 
-0.153809 -0.667175 0.100647 -0.721924 1445370906 -0.153809 -0.667175 0.100647 -0.721924 1445370906 -0.153809 -0.667175 0.100647 -0.721924 1445370906 -0.153809 -0.667175 0.100647 -0.721924 1445370906 -0.153809 -0.667175 0.100647 -0.721924 1445370906 -0.140686 -0.671997 0.088501 -0.721741 1445370906 -0.140686 -0.671997 0.088501 -0.721741 1445370906 -0.140686 -0.671997 0.088501 -0.721741 1445370906 -0.140686 -0.671997 0.088501 -0.721741 1445370906 -0.140686 -0.671997 0.088501 -0.721741 1445370906 -0.140686 -0.671997 0.088501 -0.721741 1445370906 -0.131531 -0.680786 0.074402 -0.716797 1445370906 -0.131531 -0.680786 0.074402 -0.716797 1445370906 -0.131531 -0.680786 0.074402 -0.716797 1445370906 -0.131531 -0.680786 0.074402 -0.716797 1445370906 -0.131531 -0.680786 0.074402 -0.716797 1445370906 -0.131531 -0.680786 0.074402 -0.716797 1445370906 -0.122681 -0.684631 0.056091 -0.716370 1445370906 -0.122681 -0.684631 0.056091 -0.716370 1445370906 -0.122681 -0.684631 0.056091 -0.716370 1445370906 -0.122681 -0.684631 0.056091 -0.716370 1445370906 -0.122681 -0.684631 0.056091 -0.716370 1445370906 -0.122681 -0.684631 0.056091 -0.716370 1445370906 -0.122681 -0.684631 0.056091 -0.716370 1445370906 -0.101685 -0.695129 0.031921 -0.710999 1445370906 -0.101685 -0.695129 0.031921 -0.710999 1445370906 -0.101685 -0.695129 0.031921 -0.710999 1445370906 -0.101685 -0.695129 0.031921 -0.710999 1445370906 -0.101685 -0.695129 0.031921 -0.710999 1445370906 -0.101685 -0.695129 0.031921 -0.710999 1445370906 -0.079590 -0.707153 0.005188 -0.702637 1445370906 -0.079590 -0.707153 0.005188 -0.702637 1445370906 -0.079590 -0.707153 0.005188 -0.702637 1445370906 -0.079590 -0.707153 0.005188 -0.702637 1445370906 -0.079590 -0.707153 0.005188 -0.702637 1445370906 -0.060364 -0.713379 -0.024292 -0.697876 1445370906 -0.060364 -0.713379 -0.024292 -0.697876 1445370906 -0.060364 -0.713379 -0.024292 -0.697876 1445370906 -0.060364 -0.713379 -0.024292 -0.697876 1445370906 -0.060364 -0.713379 -0.024292 -0.697876 1445370906 -0.060364 -0.713379 -0.024292 -0.697876 1445370906 -0.064575 -0.715027 -0.041687 -0.694885 1445370906 -0.064575 -0.715027 -0.041687 -0.694885 1445370906 -0.064575 -0.715027 -0.041687 -0.694885 1445370906 -0.064575 -0.715027 -0.041687 -0.694885 1445370906 -0.064575 -0.715027 -0.041687 -0.694885 1445370906 -0.064575 -0.715027 -0.041687 -0.694885 1445370906 -0.064575 -0.715027 -0.041687 -0.694885 1445370906 -0.065063 -0.698364 -0.048096 -0.711182 1445370906 -0.065063 -0.698364 -0.048096 -0.711182 1445370906 -0.065063 -0.698364 -0.048096 -0.711182 1445370906 -0.065063 -0.698364 -0.048096 -0.711182 1445370906 -0.065063 -0.698364 -0.048096 -0.711182 1445370906 -0.065063 -0.698364 -0.048096 -0.711182 1445370906 -0.048706 -0.690552 -0.058105 -0.719360 1445370906 -0.048706 -0.690552 -0.058105 -0.719360 1445370906 -0.048706 -0.690552 -0.058105 -0.719360 1445370906 -0.048706 -0.690552 -0.058105 -0.719360 1445370906 -0.048706 -0.690552 -0.058105 -0.719360 1445370906 -0.048706 -0.690552 -0.058105 -0.719360 1445370906 -0.047363 -0.693604 -0.061401 -0.716187 1445370906 -0.047363 -0.693604 -0.061401 -0.716187 1445370906 -0.047363 -0.693604 -0.061401 -0.716187 1445370906 -0.047363 -0.693604 -0.061401 -0.716187 1445370906 -0.047363 -0.693604 -0.061401 -0.716187 1445370906 -0.047363 -0.693604 -0.061401 -0.716187 1445370906 -0.052673 -0.693909 -0.052856 -0.716248 1445370907 -0.052673 -0.693909 -0.052856 -0.716248 1445370907 -0.052673 -0.693909 -0.052856 -0.716248 1445370907 -0.052673 -0.693909 -0.052856 -0.716248 1445370907 -0.052673 -0.693909 -0.052856 -0.716248 1445370907 -0.052673 -0.693909 -0.052856 -0.716248 1445370907 -0.052673 -0.693909 -0.052856 -0.716248 1445370907 -0.074646 -0.692688 -0.026978 -0.716919 1445370907 -0.074646 -0.692688 -0.026978 -0.716919 1445370907 -0.074646 -0.692688 -0.026978 -0.716919 1445370907 -0.074646 -0.692688 -0.026978 -0.716919 1445370907 -0.074646 -0.692688 -0.026978 -0.716919 1445370907 -0.074646 -0.692688 -0.026978 -0.716919 1445370907 -0.105774 -0.692871 0.011902 -0.713257 1445370907 -0.105774 -0.692871 0.011902 -0.713257 1445370907 -0.105774 -0.692871 0.011902 -0.713257 1445370907 -0.105774 -0.692871 0.011902 -0.713257 1445370907 -0.105774 -0.692871 0.011902 -0.713257 1445370907 -0.105774 -0.692871 0.011902 -0.713257 1445370907 -0.124756 -0.685791 0.047913 -0.715515 1445370907 -0.124756 -0.685791 0.047913 -0.715515 1445370907 -0.124756 -0.685791 0.047913 -0.715515 1445370907 -0.124756 -0.685791 0.047913 -0.715515 1445370907 -0.124756 -0.685791 0.047913 -0.715515 1445370907 -0.124756 -0.685791 0.047913 -0.715515 1445370907 -0.141724 -0.669922 0.078918 -0.724548 1445370907 -0.141724 -0.669922 0.078918 -0.724548 1445370907 -0.141724 -0.669922 0.078918 -0.724548 1445370907 -0.141724 -0.669922 0.078918 -0.724548 1445370907 -0.141724 -0.669922 0.078918 -0.724548 1445370907 -0.141724 -0.669922 0.078918 -0.724548 1445370907 -0.160339 -0.674011 0.100647 -0.714111 1445370907 -0.160339 -0.674011 0.100647 -0.714111 1445370907 -0.160339 -0.674011 0.100647 -0.714111 1445370907 -0.160339 -0.674011 0.100647 -0.714111 1445370907 -0.160339 -0.674011 0.100647 -0.714111 1445370907 -0.160339 -0.674011 0.100647 -0.714111 1445370907 -0.168518 -0.671570 0.103271 -0.714172 1445370907 -0.168518 -0.671570 0.103271 -0.714172 1445370907 -0.168518 -0.671570 0.103271 -0.714172 1445370907 -0.168518 -0.671570 0.103271 -0.714172 1445370907 -0.168518 -0.671570 0.103271 -0.714172 1445370907 -0.168518 -0.671570 0.103271 -0.714172 1445370907 -0.168518 -0.671570 0.103271 -0.714172 1445370907 -0.158386 -0.672424 0.096008 -0.716675 1445370907 -0.158386 -0.672424 0.096008 -0.716675 1445370907 -0.158386 -0.672424 0.096008 -0.716675 1445370907 -0.158386 -0.672424 0.096008 -0.716675 1445370907 -0.158386 -0.672424 0.096008 -0.716675 1445370907 -0.158386 -0.672424 0.096008 -0.716675 1445370907 -0.129822 -0.674316 0.074463 -0.723145 1445370907 -0.129822 -0.674316 0.074463 -0.723145 1445370907 -0.129822 -0.674316 0.074463 -0.723145 1445370907 -0.129822 -0.674316 0.074463 -0.723145 1445370907 -0.129822 -0.674316 0.074463 -0.723145 1445370907 -0.129822 -0.674316 0.074463 -0.723145 1445370907 -0.093933 -0.681458 0.039001 -0.724792 1445370907 -0.093933 -0.681458 0.039001 -0.724792 1445370907 -0.093933 -0.681458 0.039001 -0.724792 1445370907 -0.093933 -0.681458 0.039001 -0.724792 1445370907 -0.093933 -0.681458 0.039001 -0.724792 1445370907 -0.093933 -0.681458 0.039001 -0.724792 1445370907 -0.093933 -0.681458 0.039001 -0.724792 1445370907 -0.060059 -0.699524 -0.005432 -0.712158 1445370907 -0.060059 -0.699524 -0.005432 -0.712158 1445370907 -0.060059 -0.699524 -0.005432 -0.712158 1445370907 -0.060059 -0.699524 -0.005432 -0.712158 1445370907 -0.060059 -0.699524 -0.005432 -0.712158 1445370907 -0.060059 -0.699524 -0.005432 -0.712158 1445370907 -0.040649 -0.700684 -0.043579 -0.711060 1445370907 -0.040649 -0.700684 -0.043579 -0.711060 1445370907 -0.040649 -0.700684 -0.043579 -0.711060 1445370907 -0.040649 -0.700684 -0.043579 -0.711060 1445370907 -0.040649 -0.700684 -0.043579 -0.711060 1445370907 -0.040649 -0.700684 -0.043579 -0.711060 1445370907 -0.040649 -0.700684 -0.043579 -0.711060 1445370907 -0.017029 -0.697083 -0.077637 -0.712646 1445370907 -0.017029 -0.697083 -0.077637 -0.712646 1445370907 -0.017029 -0.697083 -0.077637 -0.712646 1445370907 -0.017029 -0.697083 -0.077637 -0.712646 1445370907 -0.017029 -0.697083 -0.077637 -0.712646 1445370907 -0.017029 -0.697083 -0.077637 -0.712646 1445370907 -0.003174 -0.693787 -0.097778 -0.713562 1445370907 -0.003174 -0.693787 -0.097778 -0.713562 1445370907 -0.003174 -0.693787 -0.097778 -0.713562 1445370907 -0.003174 -0.693787 -0.097778 -0.713562 1445370907 -0.003174 -0.693787 -0.097778 -0.713562 1445370907 -0.003174 -0.693787 -0.097778 -0.713562 1445370907 -0.003174 -0.693787 -0.097778 -0.713562 1445370907 -0.012085 -0.694275 -0.095398 -0.713318 1445370907 -0.012085 -0.694275 -0.095398 -0.713318 1445370907 -0.012085 -0.694275 -0.095398 -0.713318 1445370907 -0.012085 -0.694275 -0.095398 -0.713318 1445370907 -0.012085 -0.694275 -0.095398 -0.713318 1445370907 -0.012085 -0.694275 -0.095398 -0.713318 1445370907 -0.012085 -0.694275 -0.095398 -0.713318 1445370907 -0.030212 -0.691711 -0.067383 -0.718445 1445370907 -0.030212 -0.691711 -0.067383 -0.718445 1445370907 -0.030212 -0.691711 -0.067383 -0.718445 1445370907 -0.030212 -0.691711 -0.067383 -0.718445 1445370907 -0.030212 -0.691711 -0.067383 -0.718445 1445370907 -0.058899 -0.692444 -0.028076 -0.718567 1445370907 -0.058899 -0.692444 -0.028076 -0.718567 1445370907 -0.058899 -0.692444 -0.028076 -0.718567 1445370907 -0.058899 -0.692444 -0.028076 -0.718567 1445370907 -0.058899 -0.692444 -0.028076 -0.718567 1445370907 -0.058899 -0.692444 -0.028076 -0.718567 1445370907 -0.058899 -0.692444 -0.028076 -0.718567 1445370907 -0.098633 -0.698364 0.016357 -0.708801 1445370907 -0.098633 -0.698364 0.016357 -0.708801 1445370907 -0.098633 -0.698364 0.016357 -0.708801 1445370907 -0.098633 -0.698364 0.016357 -0.708801 1445370907 -0.098633 -0.698364 0.016357 -0.708801 1445370907 -0.098633 -0.698364 0.016357 -0.708801 1445370907 -0.122742 -0.700378 0.055115 -0.701050 1445370907 -0.122742 -0.700378 0.055115 -0.701050 1445370908 -0.122742 -0.700378 0.055115 -0.701050 1445370908 -0.122742 -0.700378 0.055115 -0.701050 1445370908 -0.122742 -0.700378 0.055115 -0.701050 1445370908 -0.122742 -0.700378 0.055115 -0.701050 1445370908 -0.126587 -0.700195 0.075806 -0.698608 1445370908 -0.126587 -0.700195 0.075806 -0.698608 1445370908 -0.126587 -0.700195 0.075806 -0.698608 1445370908 -0.126587 -0.700195 0.075806 -0.698608 1445370908 -0.126587 -0.700195 0.075806 -0.698608 1445370908 -0.126587 -0.700195 0.075806 -0.698608 1445370908 -0.161682 -0.692444 0.095276 -0.696716 1445370908 -0.161682 -0.692444 0.095276 -0.696716 1445370908 -0.161682 -0.692444 0.095276 -0.696716 1445370908 -0.161682 -0.692444 0.095276 -0.696716 1445370908 -0.161682 -0.692444 0.095276 -0.696716 1445370908 -0.161682 -0.692444 0.095276 -0.696716 1445370908 -0.174133 -0.685974 0.099243 -0.699524 1445370908 -0.174133 -0.685974 0.099243 -0.699524 1445370908 -0.174133 -0.685974 0.099243 -0.699524 1445370908 -0.174133 -0.685974 0.099243 -0.699524 1445370908 -0.174133 -0.685974 0.099243 -0.699524 1445370908 -0.174133 -0.685974 0.099243 -0.699524 1445370908 -0.170471 -0.688416 0.095703 -0.698547 1445370908 -0.170471 -0.688416 0.095703 -0.698547 1445370908 -0.170471 -0.688416 0.095703 -0.698547 1445370908 -0.170471 -0.688416 0.095703 -0.698547 1445370908 -0.170471 -0.688416 0.095703 -0.698547 1445370908 -0.170471 -0.688416 0.095703 -0.698547 1445370908 -0.170471 -0.688416 0.095703 -0.698547 1445370908 -0.147705 -0.689636 0.071655 -0.705322 1445370908 -0.147705 -0.689636 0.071655 -0.705322 1445370908 -0.147705 -0.689636 0.071655 -0.705322 1445370908 -0.147705 -0.689636 0.071655 -0.705322 1445370908 -0.147705 -0.689636 0.071655 -0.705322 1445370908 -0.147705 -0.689636 0.071655 -0.705322 1445370908 -0.118225 -0.703735 0.034180 -0.699829 1445370908 -0.118225 -0.703735 0.034180 -0.699829 1445370908 -0.118225 -0.703735 0.034180 -0.699829 1445370908 -0.118225 -0.703735 0.034180 -0.699829 1445370908 -0.118225 -0.703735 0.034180 -0.699829 1445370908 -0.118225 -0.703735 0.034180 -0.699829 1445370908 -0.118225 -0.703735 0.034180 -0.699829 1445370908 -0.087891 -0.712036 -0.007751 -0.696655 1445370908 -0.087891 -0.712036 -0.007751 -0.696655 1445370908 -0.087891 -0.712036 -0.007751 -0.696655 1445370908 -0.087891 -0.712036 -0.007751 -0.696655 1445370908 -0.087891 -0.712036 -0.007751 -0.696655 1445370908 -0.087891 -0.712036 -0.007751 -0.696655 1445370908 -0.061157 -0.709167 -0.050293 -0.700684 1445370908 -0.061157 -0.709167 -0.050293 -0.700684 1445370908 -0.061157 -0.709167 -0.050293 -0.700684 1445370908 -0.061157 -0.709167 -0.050293 -0.700684 1445370908 -0.061157 -0.709167 -0.050293 -0.700684 1445370908 -0.061157 -0.709167 -0.050293 -0.700684 1445370908 -0.033875 -0.703430 -0.072388 -0.706360 1445370908 -0.033875 -0.703430 -0.072388 -0.706360 1445370908 -0.033875 -0.703430 -0.072388 -0.706360 1445370908 -0.033875 -0.703430 -0.072388 -0.706360 1445370908 -0.033875 -0.703430 -0.072388 -0.706360 1445370908 -0.033875 -0.703430 -0.072388 -0.706360 1445370908 -0.033875 -0.703430 -0.072388 -0.706360 1445370908 -0.011414 -0.698181 -0.095886 -0.709473 1445370908 -0.011414 -0.698181 -0.095886 -0.709473 1445370908 -0.011414 -0.698181 -0.095886 -0.709473 1445370908 -0.011414 -0.698181 -0.095886 -0.709473 1445370908 -0.011414 -0.698181 -0.095886 -0.709473 1445370908 -0.011414 -0.698181 -0.095886 -0.709473 1445370908 -0.014832 -0.703369 -0.097656 -0.703979 1445370908 -0.014832 -0.703369 -0.097656 -0.703979 1445370908 -0.014832 -0.703369 -0.097656 -0.703979 1445370908 -0.014832 -0.703369 -0.097656 -0.703979 1445370908 -0.014832 -0.703369 -0.097656 -0.703979 1445370908 -0.014832 -0.703369 -0.097656 -0.703979 1445370908 -0.014832 -0.703369 -0.097656 -0.703979 1445370908 -0.033630 -0.702087 -0.072571 -0.707642 1445370908 -0.033630 -0.702087 -0.072571 -0.707642 1445370908 -0.033630 -0.702087 -0.072571 -0.707642 1445370908 -0.033630 -0.702087 -0.072571 -0.707642 1445370908 -0.033630 -0.702087 -0.072571 -0.707642 1445370908 -0.033630 -0.702087 -0.072571 -0.707642 1445370908 -0.063171 -0.703552 -0.035889 -0.706970 1445370908 -0.063171 -0.703552 -0.035889 -0.706970 1445370908 -0.063171 -0.703552 -0.035889 -0.706970 1445370908 -0.063171 -0.703552 -0.035889 -0.706970 1445370908 -0.063171 -0.703552 -0.035889 -0.706970 1445370908 -0.063171 -0.703552 -0.035889 -0.706970 1445370908 -0.098694 -0.702698 0.002319 -0.704651 1445370908 -0.098694 -0.702698 0.002319 -0.704651 1445370908 -0.098694 -0.702698 0.002319 -0.704651 1445370908 -0.098694 -0.702698 0.002319 -0.704651 1445370908 -0.098694 -0.702698 0.002319 -0.704651 1445370908 -0.098694 -0.702698 0.002319 -0.704651 1445370908 -0.126221 -0.700439 0.041382 -0.701294 1445370908 -0.126221 -0.700439 0.041382 -0.701294 1445370908 -0.126221 -0.700439 0.041382 -0.701294 1445370908 -0.126221 -0.700439 0.041382 -0.701294 1445370908 -0.126221 -0.700439 0.041382 -0.701294 1445370908 -0.126221 -0.700439 0.041382 -0.701294 1445370908 -0.126221 -0.700439 0.041382 -0.701294 1445370908 -0.147583 -0.699951 0.073914 -0.694946 1445370908 -0.147583 -0.699951 0.073914 -0.694946 1445370908 -0.147583 -0.699951 0.073914 -0.694946 1445370908 -0.147583 -0.699951 0.073914 -0.694946 1445370908 -0.147583 -0.699951 0.073914 -0.694946 1445370908 -0.147583 -0.699951 0.073914 -0.694946 1445370908 -0.169006 -0.692017 0.082153 -0.697021 1445370908 -0.169006 -0.692017 0.082153 -0.697021 1445370908 -0.169006 -0.692017 0.082153 -0.697021 1445370908 -0.169006 -0.692017 0.082153 -0.697021 1445370908 -0.169006 -0.692017 0.082153 -0.697021 1445370908 -0.169006 -0.692017 0.082153 -0.697021 1445370908 -0.173035 -0.688965 0.081360 -0.699158 1445370908 -0.173035 -0.688965 0.081360 -0.699158 1445370908 -0.173035 -0.688965 0.081360 -0.699158 1445370909 -0.173035 -0.688965 0.081360 -0.699158 1445370909 -0.173035 -0.688965 0.081360 -0.699158 1445370909 -0.173035 -0.688965 0.081360 -0.699158 1445370909 -0.173035 -0.688965 0.081360 -0.699158 1445370909 -0.160217 -0.692505 0.074646 -0.699524 1445370909 -0.160217 -0.692505 0.074646 -0.699524 1445370909 -0.160217 -0.692505 0.074646 -0.699524 1445370909 -0.160217 -0.692505 0.074646 -0.699524 1445370909 -0.160217 -0.692505 0.074646 -0.699524 1445370909 -0.160217 -0.692505 0.074646 -0.699524 1445370909 -0.125305 -0.700806 0.048828 -0.700623 1445370909 -0.125305 -0.700806 0.048828 -0.700623 1445370909 -0.125305 -0.700806 0.048828 -0.700623 1445370909 -0.125305 -0.700806 0.048828 -0.700623 1445370909 -0.125305 -0.700806 0.048828 -0.700623 1445370909 -0.125305 -0.700806 0.048828 -0.700623 1445370909 -0.098694 -0.706909 0.012817 -0.700317 1445370909 -0.098694 -0.706909 0.012817 -0.700317 1445370909 -0.098694 -0.706909 0.012817 -0.700317 1445370909 -0.098694 -0.706909 0.012817 -0.700317 1445370909 -0.098694 -0.706909 0.012817 -0.700317 1445370909 -0.098694 -0.706909 0.012817 -0.700317 1445370909 -0.075195 -0.720215 -0.025391 -0.689270 1445370909 -0.075195 -0.720215 -0.025391 -0.689270 1445370909 -0.075195 -0.720215 -0.025391 -0.689270 1445370909 -0.075195 -0.720215 -0.025391 -0.689270 1445370909 -0.075195 -0.720215 -0.025391 -0.689270 1445370909 -0.075195 -0.720215 -0.025391 -0.689270 1445370909 -0.063599 -0.717468 -0.053894 -0.691711 1445370909 -0.063599 -0.717468 -0.053894 -0.691711 1445370909 -0.063599 -0.717468 -0.053894 -0.691711 1445370909 -0.063599 -0.717468 -0.053894 -0.691711 1445370909 -0.063599 -0.717468 -0.053894 -0.691711 1445370909 -0.063599 -0.717468 -0.053894 -0.691711 1445370909 -0.036316 -0.712769 -0.083923 -0.695435 1445370909 -0.036316 -0.712769 -0.083923 -0.695435 1445370909 -0.036316 -0.712769 -0.083923 -0.695435 1445370909 -0.036316 -0.712769 -0.083923 -0.695435 1445370909 -0.036316 -0.712769 -0.083923 -0.695435 1445370909 -0.036316 -0.712769 -0.083923 -0.695435 1445370909 -0.036316 -0.712769 -0.083923 -0.695435 1445370909 -0.014465 -0.715698 -0.112427 -0.689209 1445370909 -0.014465 -0.715698 -0.112427 -0.689209 1445370909 -0.014465 -0.715698 -0.112427 -0.689209 1445370909 -0.014465 -0.715698 -0.112427 -0.689209 1445370909 -0.014465 -0.715698 -0.112427 -0.689209 1445370909 -0.014465 -0.715698 -0.112427 -0.689209 1445370909 -0.019409 -0.716431 -0.117310 -0.687500 1445370909 -0.019409 -0.716431 -0.117310 -0.687500 1445370909 -0.019409 -0.716431 -0.117310 -0.687500 1445370909 -0.019409 -0.716431 -0.117310 -0.687500 1445370909 -0.019409 -0.716431 -0.117310 -0.687500 1445370909 -0.019409 -0.716431 -0.117310 -0.687500 1445370909 -0.019409 -0.716431 -0.117310 -0.687500 1445370909 -0.038391 -0.713013 -0.088074 -0.694580 1445370909 -0.038391 -0.713013 -0.088074 -0.694580 1445370909 -0.038391 -0.713013 -0.088074 -0.694580 1445370909 -0.038391 -0.713013 -0.088074 -0.694580 1445370909 -0.038391 -0.713013 -0.088074 -0.694580 1445370909 -0.038391 -0.713013 -0.088074 -0.694580 1445370909 -0.066711 -0.716431 -0.046509 -0.692993 1445370909 -0.066711 -0.716431 -0.046509 -0.692993 1445370909 -0.066711 -0.716431 -0.046509 -0.692993 1445370909 -0.066711 -0.716431 -0.046509 -0.692993 1445370909 -0.066711 -0.716431 -0.046509 -0.692993 1445370909 -0.066711 -0.716431 -0.046509 -0.692993 1445370909 -0.099915 -0.712219 -0.005920 -0.694824 1445370909 -0.099915 -0.712219 -0.005920 -0.694824 1445370909 -0.099915 -0.712219 -0.005920 -0.694824 1445370909 -0.099915 -0.712219 -0.005920 -0.694824 1445370909 -0.099915 -0.712219 -0.005920 -0.694824 1445370909 -0.136902 -0.708252 0.043640 -0.691223 1445370909 -0.136902 -0.708252 0.043640 -0.691223 1445370909 -0.136902 -0.708252 0.043640 -0.691223 1445370909 -0.136902 -0.708252 0.043640 -0.691223 1445370909 -0.136902 -0.708252 0.043640 -0.691223 1445370909 -0.136902 -0.708252 0.043640 -0.691223 1445370909 -0.136902 -0.708252 0.043640 -0.691223 1445370909 -0.167664 -0.690979 0.082092 -0.698425 1445370909 -0.167664 -0.690979 0.082092 -0.698425 1445370909 -0.167664 -0.690979 0.082092 -0.698425 1445370909 -0.167664 -0.690979 0.082092 -0.698425 1445370909 -0.167664 -0.690979 0.082092 -0.698425 1445370909 -0.167664 -0.690979 0.082092 -0.698425 1445370909 -0.184387 -0.688904 0.111511 -0.692139 1445370909 -0.184387 -0.688904 0.111511 -0.692139 1445370909 -0.184387 -0.688904 0.111511 -0.692139 1445370909 -0.184387 -0.688904 0.111511 -0.692139 1445370909 -0.184387 -0.688904 0.111511 -0.692139 1445370909 -0.184387 -0.688904 0.111511 -0.692139 1445370909 -0.184387 -0.688904 0.111511 -0.692139 1445370909 -0.198486 -0.680664 0.128235 -0.693481 1445370909 -0.198486 -0.680664 0.128235 -0.693481 1445370909 -0.198486 -0.680664 0.128235 -0.693481 1445370909 -0.198486 -0.680664 0.128235 -0.693481 1445370909 -0.198486 -0.680664 0.128235 -0.693481 1445370909 -0.198486 -0.680664 0.128235 -0.693481 1445370909 -0.192932 -0.678162 0.127502 -0.697693 1445370909 -0.192932 -0.678162 0.127502 -0.697693 1445370909 -0.192932 -0.678162 0.127502 -0.697693 1445370909 -0.192932 -0.678162 0.127502 -0.697693 1445370909 -0.192932 -0.678162 0.127502 -0.697693 1445370909 -0.192932 -0.678162 0.127502 -0.697693 1445370909 -0.166565 -0.687378 0.107178 -0.698853 1445370909 -0.166565 -0.687378 0.107178 -0.698853 1445370909 -0.166565 -0.687378 0.107178 -0.698853 1445370909 -0.166565 -0.687378 0.107178 -0.698853 1445370909 -0.166565 -0.687378 0.107178 -0.698853 1445370909 -0.166565 -0.687378 0.107178 -0.698853 1445370909 -0.134521 -0.698486 0.071960 -0.699280 1445370909 -0.134521 -0.698486 0.071960 -0.699280 1445370909 -0.134521 -0.698486 0.071960 -0.699280 1445370909 -0.134521 -0.698486 0.071960 -0.699280 1445370909 -0.134521 -0.698486 0.071960 -0.699280 1445370910 -0.134521 -0.698486 0.071960 -0.699280 1445370910 -0.134521 -0.698486 0.071960 -0.699280 1445370910 -0.100281 -0.709900 0.026306 -0.696655 1445370910 -0.100281 -0.709900 0.026306 -0.696655 1445370910 -0.100281 -0.709900 0.026306 -0.696655 1445370910 -0.100281 -0.709900 0.026306 -0.696655 1445370910 -0.100281 -0.709900 0.026306 -0.696655 1445370910 -0.100281 -0.709900 0.026306 -0.696655 1445370910 -0.076660 -0.711609 -0.018372 -0.698181 1445370910 -0.076660 -0.711609 -0.018372 -0.698181 1445370910 -0.076660 -0.711609 -0.018372 -0.698181 1445370910 -0.076660 -0.711609 -0.018372 -0.698181 1445370910 -0.076660 -0.711609 -0.018372 -0.698181 1445370910 -0.076660 -0.711609 -0.018372 -0.698181 1445370910 -0.054016 -0.709167 -0.051086 -0.701172 1445370910 -0.054016 -0.709167 -0.051086 -0.701172 1445370910 -0.054016 -0.709167 -0.051086 -0.701172 1445370910 -0.054016 -0.709167 -0.051086 -0.701172 1445370910 -0.054016 -0.709167 -0.051086 -0.701172 1445370910 -0.054016 -0.709167 -0.051086 -0.701172 1445370910 -0.020630 -0.709045 -0.075745 -0.700867 1445370910 -0.020630 -0.709045 -0.075745 -0.700867 1445370910 -0.020630 -0.709045 -0.075745 -0.700867 1445370910 -0.020630 -0.709045 -0.075745 -0.700867 1445370910 -0.020630 -0.709045 -0.075745 -0.700867 1445370910 -0.020630 -0.709045 -0.075745 -0.700867 1445370910 -0.020630 -0.709045 -0.075745 -0.700867 1445370910 -0.000183 -0.709778 -0.096680 -0.697815 1445370910 -0.000183 -0.709778 -0.096680 -0.697815 1445370910 -0.000183 -0.709778 -0.096680 -0.697815 1445370910 -0.000183 -0.709778 -0.096680 -0.697815 1445370910 -0.000183 -0.709778 -0.096680 -0.697815 1445370910 -0.000183 -0.709778 -0.096680 -0.697815 1445370910 -0.005493 -0.709412 -0.097107 -0.698120 1445370910 -0.005493 -0.709412 -0.097107 -0.698120 1445370910 -0.005493 -0.709412 -0.097107 -0.698120 1445370910 -0.005493 -0.709412 -0.097107 -0.698120 1445370910 -0.005493 -0.709412 -0.097107 -0.698120 1445370910 -0.021667 -0.694580 -0.068970 -0.715881 1445370910 -0.021667 -0.694580 -0.068970 -0.715881 1445370910 -0.021667 -0.694580 -0.068970 -0.715881 1445370910 -0.021667 -0.694580 -0.068970 -0.715881 1445370910 -0.021667 -0.694580 -0.068970 -0.715881 1445370910 -0.021667 -0.694580 -0.068970 -0.715881 1445370910 -0.049133 -0.687012 -0.028137 -0.724487 1445370910 -0.049133 -0.687012 -0.028137 -0.724487 1445370910 -0.049133 -0.687012 -0.028137 -0.724487 1445370910 -0.049133 -0.687012 -0.028137 -0.724487 1445370910 -0.049133 -0.687012 -0.028137 -0.724487 1445370910 -0.049133 -0.687012 -0.028137 -0.724487 1445370910 -0.083740 -0.695496 0.005432 -0.713684 1445370910 -0.083740 -0.695496 0.005432 -0.713684 1445370910 -0.083740 -0.695496 0.005432 -0.713684 1445370910 -0.083740 -0.695496 0.005432 -0.713684 1445370910 -0.083740 -0.695496 0.005432 -0.713684 1445370910 -0.083740 -0.695496 0.005432 -0.713684 1445370910 -0.083740 -0.695496 0.005432 -0.713684 1445370910 -0.117615 -0.706299 0.038452 -0.697021 1445370910 -0.117615 -0.706299 0.038452 -0.697021 1445370910 -0.117615 -0.706299 0.038452 -0.697021 1445370910 -0.117615 -0.706299 0.038452 -0.697021 1445370910 -0.117615 -0.706299 0.038452 -0.697021 1445370910 -0.117615 -0.706299 0.038452 -0.697021 1445370910 -0.138672 -0.712830 0.061401 -0.684814 1445370910 -0.138672 -0.712830 0.061401 -0.684814 1445370910 -0.138672 -0.712830 0.061401 -0.684814 1445370910 -0.138672 -0.712830 0.061401 -0.684814 1445370910 -0.138672 -0.712830 0.061401 -0.684814 1445370910 -0.138672 -0.712830 0.061401 -0.684814 1445370910 -0.158020 -0.699402 0.066223 -0.693909 1445370910 -0.158020 -0.699402 0.066223 -0.693909 1445370910 -0.158020 -0.699402 0.066223 -0.693909 1445370910 -0.158020 -0.699402 0.066223 -0.693909 1445370910 -0.158020 -0.699402 0.066223 -0.693909 1445370910 -0.158020 -0.699402 0.066223 -0.693909 1445370910 -0.168701 -0.702087 0.070801 -0.688293 1445370910 -0.168701 -0.702087 0.070801 -0.688293 1445370910 -0.168701 -0.702087 0.070801 -0.688293 1445370910 -0.168701 -0.702087 0.070801 -0.688293 1445370910 -0.168701 -0.702087 0.070801 -0.688293 1445370910 -0.168701 -0.702087 0.070801 -0.688293 1445370910 -0.158813 -0.701111 0.063293 -0.692322 1445370910 -0.158813 -0.701111 0.063293 -0.692322 1445370910 -0.158813 -0.701111 0.063293 -0.692322 1445370910 -0.158813 -0.701111 0.063293 -0.692322 1445370910 -0.158813 -0.701111 0.063293 -0.692322 1445370910 -0.158813 -0.701111 0.063293 -0.692322 1445370910 -0.125488 -0.713867 0.035339 -0.688110 1445370910 -0.125488 -0.713867 0.035339 -0.688110 1445370910 -0.125488 -0.713867 0.035339 -0.688110 1445370910 -0.125488 -0.713867 0.035339 -0.688110 1445370910 -0.125488 -0.713867 0.035339 -0.688110 1445370910 -0.125488 -0.713867 0.035339 -0.688110 1445370910 -0.091492 -0.729004 0.003113 -0.678406 1445370910 -0.091492 -0.729004 0.003113 -0.678406 1445370910 -0.091492 -0.729004 0.003113 -0.678406 1445370910 -0.091492 -0.729004 0.003113 -0.678406 1445370910 -0.091492 -0.729004 0.003113 -0.678406 1445370910 -0.091492 -0.729004 0.003113 -0.678406 1445370910 -0.078003 -0.734924 -0.029846 -0.673096 1445370910 -0.078003 -0.734924 -0.029846 -0.673096 1445370910 -0.078003 -0.734924 -0.029846 -0.673096 1445370910 -0.078003 -0.734924 -0.029846 -0.673096 1445370910 -0.078003 -0.734924 -0.029846 -0.673096 1445370910 -0.078003 -0.734924 -0.029846 -0.673096 1445370910 -0.065613 -0.736267 -0.057190 -0.671143 1445370910 -0.065613 -0.736267 -0.057190 -0.671143 1445370910 -0.065613 -0.736267 -0.057190 -0.671143 1445370910 -0.065613 -0.736267 -0.057190 -0.671143 1445370910 -0.065613 -0.736267 -0.057190 -0.671143 1445370911 -0.065613 -0.736267 -0.057190 -0.671143 1445370911 -0.033630 -0.730896 -0.079407 -0.677063 1445370911 -0.033630 -0.730896 -0.079407 -0.677063 1445370911 -0.033630 -0.730896 -0.079407 -0.677063 1445370911 -0.033630 -0.730896 -0.079407 -0.677063 1445370911 -0.033630 -0.730896 -0.079407 -0.677063 1445370911 -0.033630 -0.730896 -0.079407 -0.677063 1445370911 -0.033630 -0.730896 -0.079407 -0.677063 1445370911 -0.013733 -0.731873 -0.101379 -0.673767 1445370911 -0.013733 -0.731873 -0.101379 -0.673767 1445370911 -0.013733 -0.731873 -0.101379 -0.673767 1445370911 -0.013733 -0.731873 -0.101379 -0.673767 1445370911 -0.013733 -0.731873 -0.101379 -0.673767 1445370911 -0.013733 -0.731873 -0.101379 -0.673767 1445370911 -0.027771 -0.730103 -0.100464 -0.675415 1445370911 -0.027771 -0.730103 -0.100464 -0.675415 1445370911 -0.027771 -0.730103 -0.100464 -0.675415 1445370911 -0.027771 -0.730103 -0.100464 -0.675415 1445370911 -0.027771 -0.730103 -0.100464 -0.675415 1445370911 -0.027771 -0.730103 -0.100464 -0.675415 1445370911 -0.043762 -0.726746 -0.078064 -0.681152 1445370911 -0.043762 -0.726746 -0.078064 -0.681152 1445370911 -0.043762 -0.726746 -0.078064 -0.681152 1445370911 -0.043762 -0.726746 -0.078064 -0.681152 1445370911 -0.043762 -0.726746 -0.078064 -0.681152 1445370911 -0.043762 -0.726746 -0.078064 -0.681152 1445370911 -0.043762 -0.726746 -0.078064 -0.681152 1445370911 -0.068176 -0.723938 -0.042358 -0.685242 1445370911 -0.068176 -0.723938 -0.042358 -0.685242 1445370911 -0.068176 -0.723938 -0.042358 -0.685242 1445370911 -0.068176 -0.723938 -0.042358 -0.685242 1445370911 -0.068176 -0.723938 -0.042358 -0.685242 1445370911 -0.094299 -0.720215 -0.005188 -0.687317 1445370911 -0.094299 -0.720215 -0.005188 -0.687317 1445370911 -0.094299 -0.720215 -0.005188 -0.687317 1445370911 -0.094299 -0.720215 -0.005188 -0.687317 1445370911 -0.094299 -0.720215 -0.005188 -0.687317 1445370911 -0.094299 -0.720215 -0.005188 -0.687317 1445370911 -0.094299 -0.720215 -0.005188 -0.687317 1445370911 -0.123291 -0.713684 0.035522 -0.688721 1445370911 -0.123291 -0.713684 0.035522 -0.688721 1445370911 -0.123291 -0.713684 0.035522 -0.688721 1445370911 -0.123291 -0.713684 0.035522 -0.688721 1445370911 -0.123291 -0.713684 0.035522 -0.688721 1445370911 -0.123291 -0.713684 0.035522 -0.688721 1445370911 -0.123291 -0.713684 0.035522 -0.688721 1445370911 -0.151306 -0.704651 0.073303 -0.689453 1445370911 -0.151306 -0.704651 0.073303 -0.689453 1445370911 -0.151306 -0.704651 0.073303 -0.689453 1445370911 -0.151306 -0.704651 0.073303 -0.689453 1445370911 -0.151306 -0.704651 0.073303 -0.689453 1445370911 -0.151306 -0.704651 0.073303 -0.689453 1445370911 -0.176758 -0.710754 0.108948 -0.672119 1445370911 -0.176758 -0.710754 0.108948 -0.672119 1445370911 -0.176758 -0.710754 0.108948 -0.672119 1445370911 -0.176758 -0.710754 0.108948 -0.672119 1445370911 -0.176758 -0.710754 0.108948 -0.672119 1445370911 -0.176758 -0.710754 0.108948 -0.672119 1445370911 -0.170898 -0.702332 0.110901 -0.682129 1445370911 -0.170898 -0.702332 0.110901 -0.682129 1445370911 -0.170898 -0.702332 0.110901 -0.682129 1445370911 -0.170898 -0.702332 0.110901 -0.682129 1445370911 -0.170898 -0.702332 0.110901 -0.682129 1445370911 -0.170898 -0.702332 0.110901 -0.682129 1445370911 -0.154175 -0.703613 0.102722 -0.686096 1445370911 -0.154175 -0.703613 0.102722 -0.686096 1445370911 -0.154175 -0.703613 0.102722 -0.686096 1445370911 -0.154175 -0.703613 0.102722 -0.686096 1445370911 -0.154175 -0.703613 0.102722 -0.686096 1445370911 -0.154175 -0.703613 0.102722 -0.686096 1445370911 -0.154175 -0.703613 0.102722 -0.686096 1445370911 -0.123474 -0.707947 0.075256 -0.691406 1445370911 -0.123474 -0.707947 0.075256 -0.691406 1445370911 -0.123474 -0.707947 0.075256 -0.691406 1445370911 
0.046509 -0.702576 -0.035217 -0.709290 1445370914 0.046509 -0.702576 -0.035217 -0.709290 1445370914 0.046509 -0.702576 -0.035217 -0.709290 1445370914 0.059570 -0.703369 -0.042114 -0.707092 1445370914 0.059570 -0.703369 -0.042114 -0.707092 1445370914 0.059570 -0.703369 -0.042114 -0.707092 1445370914 0.059570 -0.703369 -0.042114 -0.707092 1445370914 0.059570 -0.703369 -0.042114 -0.707092 1445370914 0.059570 -0.703369 -0.042114 -0.707092 1445370914 0.081177 -0.702148 -0.056396 -0.705200 1445370914 0.081177 -0.702148 -0.056396 -0.705200 1445370914 0.081177 -0.702148 -0.056396 -0.705200 1445370914 0.081177 -0.702148 -0.056396 -0.705200 1445370914 0.081177 -0.702148 -0.056396 -0.705200 1445370914 0.081177 -0.702148 -0.056396 -0.705200 1445370914 0.081177 -0.702148 -0.056396 -0.705200 1445370914 0.103149 -0.700073 -0.074463 -0.702698 1445370914 0.103149 -0.700073 -0.074463 -0.702698 1445370914 0.103149 -0.700073 -0.074463 -0.702698 1445370914 0.103149 -0.700073 -0.074463 -0.702698 1445370914 0.103149 -0.700073 -0.074463 -0.702698 1445370914 0.103149 -0.700073 -0.074463 -0.702698 1445370914 0.127991 -0.694641 -0.094299 -0.701599 1445370914 0.127991 -0.694641 -0.094299 -0.701599 1445370914 0.127991 -0.694641 -0.094299 -0.701599 1445370914 0.127991 -0.694641 -0.094299 -0.701599 1445370914 0.127991 -0.694641 -0.094299 -0.701599 1445370914 0.127991 -0.694641 -0.094299 -0.701599 1445370914 0.144043 -0.693787 -0.104187 -0.697937 1445370914 0.144043 -0.693787 -0.104187 -0.697937 1445370914 0.144043 -0.693787 -0.104187 -0.697937 1445370914 0.144043 -0.693787 -0.104187 -0.697937 1445370914 0.144043 -0.693787 -0.104187 -0.697937 1445370914 0.144043 -0.693787 -0.104187 -0.697937 1445370914 0.149719 -0.696045 -0.101807 -0.694885 1445370914 0.149719 -0.696045 -0.101807 -0.694885 1445370914 0.149719 -0.696045 -0.101807 -0.694885 1445370914 0.149719 -0.696045 -0.101807 -0.694885 1445370914 0.149719 -0.696045 -0.101807 -0.694885 1445370914 0.149719 -0.696045 -0.101807 -0.694885 1445370914 0.143738 -0.703674 -0.091553 -0.689819 1445370914 0.143738 -0.703674 -0.091553 -0.689819 1445370914 0.143738 -0.703674 -0.091553 -0.689819 1445370914 0.143738 -0.703674 -0.091553 -0.689819 1445370914 0.143738 -0.703674 -0.091553 -0.689819 1445370914 0.143738 -0.703674 -0.091553 -0.689819 1445370914 0.142944 -0.694946 -0.073914 -0.700867 1445370914 0.142944 -0.694946 -0.073914 -0.700867 1445370914 0.142944 -0.694946 -0.073914 -0.700867 1445370914 0.142944 -0.694946 -0.073914 -0.700867 1445370914 0.142944 -0.694946 -0.073914 -0.700867 1445370914 0.142944 -0.694946 -0.073914 -0.700867 1445370914 0.127991 -0.707092 -0.061584 -0.692810 1445370914 0.127991 -0.707092 -0.061584 -0.692810 1445370914 0.127991 -0.707092 -0.061584 -0.692810 1445370914 0.127991 -0.707092 -0.061584 -0.692810 1445370914 0.127991 -0.707092 -0.061584 -0.692810 1445370914 0.127991 -0.707092 -0.061584 -0.692810 1445370914 0.094604 -0.716858 -0.038696 -0.689697 1445370914 0.094604 -0.716858 -0.038696 -0.689697 1445370914 0.094604 -0.716858 -0.038696 -0.689697 1445370914 0.094604 -0.716858 -0.038696 -0.689697 1445370914 0.094604 -0.716858 -0.038696 -0.689697 1445370914 0.094604 -0.716858 -0.038696 -0.689697 1445370914 0.052551 -0.728088 -0.006104 -0.683472 1445370914 0.052551 -0.728088 -0.006104 -0.683472 1445370914 0.052551 -0.728088 -0.006104 -0.683472 1445370914 0.052551 -0.728088 -0.006104 -0.683472 1445370914 0.052551 -0.728088 -0.006104 -0.683472 1445370914 0.052551 -0.728088 -0.006104 -0.683472 1445370914 0.052551 -0.728088 -0.006104 -0.683472 1445370914 0.020020 -0.727234 0.021484 -0.685852 1445370914 0.020020 -0.727234 0.021484 -0.685852 1445370914 0.020020 -0.727234 0.021484 -0.685852 1445370915 0.020020 -0.727234 0.021484 -0.685852 1445370915 0.020020 -0.727234 0.021484 -0.685852 1445370915 0.020020 -0.727234 0.021484 -0.685852 1445370915 -0.013550 -0.715759 0.047852 -0.696594 1445370915 -0.013550 -0.715759 0.047852 -0.696594 1445370915 -0.013550 -0.715759 0.047852 -0.696594 1445370915 -0.013550 -0.715759 0.047852 -0.696594 1445370915 -0.013550 -0.715759 0.047852 -0.696594 1445370915 -0.013550 -0.715759 0.047852 -0.696594 1445370915 -0.056396 -0.698120 0.082153 -0.709045 1445370915 -0.056396 -0.698120 0.082153 -0.709045 1445370915 -0.056396 -0.698120 0.082153 -0.709045 1445370915 -0.056396 -0.698120 0.082153 -0.709045 1445370915 -0.056396 -0.698120 0.082153 -0.709045 1445370915 -0.056396 -0.698120 0.082153 -0.709045 1445370915 -0.038025 -0.711609 0.091736 -0.695557 1445370915 -0.038025 -0.711609 0.091736 -0.695557 1445370915 -0.038025 -0.711609 0.091736 -0.695557 1445370915 -0.038025 -0.711609 0.091736 -0.695557 1445370915 -0.038025 -0.711609 0.091736 -0.695557 1445370915 -0.038025 -0.711609 0.091736 -0.695557 1445370915 -0.004456 -0.703247 0.070801 -0.707458 1445370915 -0.004456 -0.703247 0.070801 -0.707458 1445370915 -0.004456 -0.703247 0.070801 -0.707458 1445370915 -0.004456 -0.703247 0.070801 -0.707458 1445370915 -0.004456 -0.703247 0.070801 -0.707458 1445370915 0.036621 -0.704468 0.030029 -0.708191 1445370915 0.036621 -0.704468 0.030029 -0.708191 1445370915 0.036621 -0.704468 0.030029 -0.708191 1445370915 0.036621 -0.704468 0.030029 -0.708191 1445370915 0.036621 -0.704468 0.030029 -0.708191 1445370915 0.036621 -0.704468 0.030029 -0.708191 1445370915 0.036621 -0.704468 0.030029 -0.708191 1445370915 0.084656 -0.708191 -0.019531 -0.700684 1445370915 0.084656 -0.708191 -0.019531 -0.700684 1445370915 0.084656 -0.708191 -0.019531 -0.700684 1445370915 0.084656 -0.708191 -0.019531 -0.700684 1445370915 0.084656 -0.708191 -0.019531 -0.700684 1445370915 0.084656 -0.708191 -0.019531 -0.700684 1445370915 0.145203 -0.711914 -0.080872 -0.682373 1445370915 0.145203 -0.711914 -0.080872 -0.682373 1445370915 0.145203 -0.711914 -0.080872 -0.682373 1445370915 0.145203 -0.711914 -0.080872 -0.682373 1445370915 0.145203 -0.711914 -0.080872 -0.682373 1445370915 0.145203 -0.711914 -0.080872 -0.682373 1445370915 0.175171 -0.708374 -0.111633 -0.674622 1445370915 0.175171 -0.708374 -0.111633 -0.674622 1445370915 0.175171 -0.708374 -0.111633 -0.674622 1445370915 0.175171 -0.708374 -0.111633 -0.674622 1445370915 0.175171 -0.708374 -0.111633 -0.674622 1445370915 0.175171 -0.708374 -0.111633 -0.674622 1445370915 0.175171 -0.708374 -0.111633 -0.674622 1445370915 0.187073 -0.696045 -0.117004 -0.683289 1445370915 0.187073 -0.696045 -0.117004 -0.683289 1445370915 0.187073 -0.696045 -0.117004 -0.683289 1445370915 0.187073 -0.696045 -0.117004 -0.683289 1445370915 0.187073 -0.696045 -0.117004 -0.683289 1445370915 0.182312 -0.695862 -0.113770 -0.685303 1445370915 0.182312 -0.695862 -0.113770 -0.685303 1445370915 0.182312 -0.695862 -0.113770 -0.685303 1445370915 0.182312 -0.695862 -0.113770 -0.685303 1445370915 0.182312 -0.695862 -0.113770 -0.685303 1445370915 0.182312 -0.695862 -0.113770 -0.685303 1445370915 0.153076 -0.705811 -0.097778 -0.684753 1445370915 0.153076 -0.705811 -0.097778 -0.684753 1445370915 0.153076 -0.705811 -0.097778 -0.684753 1445370915 0.153076 -0.705811 -0.097778 -0.684753 1445370915 0.153076 -0.705811 -0.097778 -0.684753 1445370915 0.153076 -0.705811 -0.097778 -0.684753 1445370915 0.153076 -0.705811 -0.097778 -0.684753 1445370915 0.117859 -0.706482 -0.068298 -0.694580 1445370915 0.117859 -0.706482 -0.068298 -0.694580 1445370915 0.117859 -0.706482 -0.068298 -0.694580 1445370915 0.117859 -0.706482 -0.068298 -0.694580 1445370915 0.117859 -0.706482 -0.068298 -0.694580 1445370915 0.077026 -0.724182 -0.030823 -0.684692 1445370915 0.077026 -0.724182 -0.030823 -0.684692 1445370915 0.077026 -0.724182 -0.030823 -0.684692 1445370915 0.077026 -0.724182 -0.030823 -0.684692 1445370915 0.077026 -0.724182 -0.030823 -0.684692 1445370915 0.077026 -0.724182 -0.030823 -0.684692 1445370915 0.077026 -0.724182 -0.030823 -0.684692 1445370915 0.042603 -0.728149 0.007690 -0.684082 1445370915 0.042603 -0.728149 0.007690 -0.684082 1445370915 0.042603 -0.728149 0.007690 -0.684082 1445370915 0.042603 -0.728149 0.007690 -0.684082 1445370915 0.042603 -0.728149 0.007690 -0.684082 1445370915 0.042603 -0.728149 0.007690 -0.684082 1445370915 0.013672 -0.721191 0.035645 -0.691711 1445370915 0.013672 -0.721191 0.035645 -0.691711 1445370915 0.013672 -0.721191 0.035645 -0.691711 1445370915 0.013672 -0.721191 0.035645 -0.691711 1445370915 0.013672 -0.721191 0.035645 -0.691711 1445370915 0.013672 -0.721191 0.035645 -0.691711 1445370915 0.013672 -0.721191 0.035645 -0.691711 1445370915 -0.025879 -0.694397 0.062439 -0.716492 1445370915 -0.025879 -0.694397 0.062439 -0.716492 1445370915 -0.025879 -0.694397 0.062439 -0.716492 1445370915 -0.025879 -0.694397 0.062439 -0.716492 1445370915 -0.025879 -0.694397 0.062439 -0.716492 1445370915 -0.025879 -0.694397 0.062439 -0.716492 1445370915 -0.037354 -0.701477 0.083069 -0.706909 1445370915 -0.037354 -0.701477 0.083069 -0.706909 1445370915 -0.037354 -0.701477 0.083069 -0.706909 1445370915 -0.037354 -0.701477 0.083069 -0.706909 1445370915 -0.037354 -0.701477 0.083069 -0.706909 1445370915 -0.037354 -0.701477 0.083069 -0.706909 1445370915 -0.019409 -0.698914 0.076355 -0.710938 1445370915 -0.019409 -0.698914 0.076355 -0.710938 1445370915 -0.019409 -0.698914 0.076355 -0.710938 1445370915 -0.019409 -0.698914 0.076355 -0.710938 1445370916 -0.019409 -0.698914 0.076355 -0.710938 1445370916 -0.019409 -0.698914 0.076355 -0.710938 1445370916 0.017761 -0.702026 0.041870 -0.710754 1445370916 0.017761 -0.702026 0.041870 -0.710754 1445370916 0.017761 -0.702026 0.041870 -0.710754 1445370916 0.017761 -0.702026 0.041870 -0.710754 1445370916 0.017761 -0.702026 0.041870 -0.710754 1445370916 0.017761 -0.702026 0.041870 -0.710754 1445370916 0.062500 -0.707947 -0.001648 -0.703552 1445370916 0.062500 -0.707947 -0.001648 -0.703552 1445370916 0.062500 -0.707947 -0.001648 -0.703552 1445370916 0.062500 -0.707947 -0.001648 -0.703552 1445370916 0.062500 -0.707947 -0.001648 -0.703552 1445370916 0.062500 -0.707947 -0.001648 -0.703552 1445370916 0.102539 -0.706970 -0.044006 -0.698425 1445370916 0.102539 -0.706970 -0.044006 -0.698425 1445370916 0.102539 -0.706970 -0.044006 -0.698425 1445370916 0.102539 -0.706970 -0.044006 -0.698425 1445370916 0.102539 -0.706970 -0.044006 -0.698425 1445370916 0.102539 -0.706970 -0.044006 -0.698425 1445370916 0.147522 -0.710449 -0.081482 -0.683350 1445370916 0.147522 -0.710449 -0.081482 -0.683350 1445370916 0.147522 -0.710449 -0.081482 -0.683350 1445370916 0.147522 -0.710449 -0.081482 -0.683350 1445370916 0.147522 -0.710449 -0.081482 -0.683350 1445370916 0.147522 -0.710449 -0.081482 -0.683350 1445370916 0.147522 -0.710449 -0.081482 -0.683350 1445370916 0.168762 -0.696350 -0.100647 -0.690369 1445370916 0.168762 -0.696350 -0.100647 -0.690369 1445370916 0.168762 -0.696350 -0.100647 -0.690369 1445370916 0.168762 -0.696350 -0.100647 -0.690369 1445370916 0.168762 -0.696350 -0.100647 -0.690369 1445370916 0.168762 -0.698853 -0.100647 -0.687805 1445370916 0.168762 -0.698853 -0.100647 -0.687805 1445370916 0.168762 -0.698853 -0.100647 -0.687805 1445370916 0.168762 -0.698853 -0.100647 -0.687805 1445370916 0.168762 -0.698853 -0.100647 -0.687805 1445370916 0.168762 -0.698853 -0.100647 -0.687805 1445370916 0.168762 -0.698853 -0.100647 -0.687805 1445370916 0.152344 -0.705811 -0.087646 -0.686340 1445370916 0.152344 -0.705811 -0.087646 -0.686340 1445370916 0.152344 -0.705811 -0.087646 -0.686340 1445370916 0.152344 -0.705811 -0.087646 -0.686340 1445370916 0.152344 -0.705811 -0.087646 -0.686340 1445370916 0.152344 -0.705811 -0.087646 -0.686340 1445370916 0.118286 -0.715698 -0.060181 -0.685730 1445370916 0.118286 -0.715698 -0.060181 -0.685730 1445370916 0.118286 -0.715698 -0.060181 -0.685730 1445370916 0.118286 -0.715698 -0.060181 -0.685730 1445370916 0.118286 -0.715698 -0.060181 -0.685730 1445370916 0.118286 -0.715698 -0.060181 -0.685730 1445370916 0.074646 -0.727966 -0.023438 -0.681213 1445370916 0.074646 -0.727966 -0.023438 -0.681213 1445370916 0.074646 -0.727966 -0.023438 -0.681213 1445370916 0.074646 -0.727966 -0.023438 -0.681213 1445370916 0.074646 -0.727966 -0.023438 -0.681213 1445370916 0.034851 -0.727600 0.014771 -0.684998 1445370916 0.034851 -0.727600 0.014771 -0.684998 1445370916 0.034851 -0.727600 0.014771 -0.684998 1445370916 0.034851 -0.727600 0.014771 -0.684998 1445370916 0.034851 -0.727600 0.014771 -0.684998 1445370916 -0.004333 -0.725403 0.043335 -0.687012 1445370916 -0.004333 -0.725403 0.043335 -0.687012 1445370916 -0.004333 -0.725403 0.043335 -0.687012 1445370916 -0.004333 -0.725403 0.043335 -0.687012 1445370916 -0.004333 -0.725403 0.043335 -0.687012 1445370916 -0.004333 -0.725403 0.043335 -0.687012 1445370916 -0.039307 -0.699768 0.068909 -0.710022 1445370916 -0.039307 -0.699768 0.068909 -0.710022 1445370916 -0.039307 -0.699768 0.068909 -0.710022 1445370916 -0.039307 -0.699768 0.068909 -0.710022 1445370916 -0.039307 -0.699768 0.068909 -0.710022 1445370916 -0.051086 -0.702087 0.095154 -0.703918 1445370916 -0.051086 -0.702087 0.095154 -0.703918 1445370916 -0.051086 -0.702087 0.095154 -0.703918 1445370916 -0.051086 -0.702087 0.095154 -0.703918 1445370916 -0.051086 -0.702087 0.095154 -0.703918 1445370916 -0.051086 -0.702087 0.095154 -0.703918 1445370916 -0.051086 -0.702087 0.095154 -0.703918 1445370916 -0.030579 -0.698792 0.085693 -0.709595 1445370916 -0.030579 -0.698792 0.085693 -0.709595 1445370916 -0.030579 -0.698792 0.085693 -0.709595 1445370916 -0.030579 -0.698792 0.085693 -0.709595 1445370916 -0.030579 -0.698792 0.085693 -0.709595 1445370916 -0.030579 -0.698792 0.085693 -0.709595 1445370916 0.012085 -0.701843 0.049133 -0.710571 1445370916 0.012085 -0.701843 0.049133 -0.710571 1445370916 0.012085 -0.701843 0.049133 -0.710571 1445370916 0.012085 -0.701843 0.049133 -0.710571 1445370916 0.012085 -0.701843 0.049133 -0.710571 1445370916 0.012085 -0.701843 0.049133 -0.710571 1445370916 0.012085 -0.701843 0.049133 -0.710571 1445370916 0.053650 -0.702576 0.005981 -0.709595 1445370916 0.053650 -0.702576 0.005981 -0.709595 1445370916 0.053650 -0.702576 0.005981 -0.709595 1445370916 0.053650 -0.702576 0.005981 -0.709595 1445370916 0.053650 -0.702576 0.005981 -0.709595 1445370916 0.053650 -0.702576 0.005981 -0.709595 1445370916 0.085571 -0.710205 -0.030396 -0.698181 1445370916 0.085571 -0.710205 -0.030396 -0.698181 1445370916 0.085571 -0.710205 -0.030396 -0.698181 1445370916 0.085571 -0.710205 -0.030396 -0.698181 1445370916 0.085571 -0.710205 -0.030396 -0.698181 1445370916 0.096741 -0.702759 -0.054199 -0.702820 1445370916 0.096741 -0.702759 -0.054199 -0.702820 1445370916 0.096741 -0.702759 -0.054199 -0.702820 1445370916 0.096741 -0.702759 -0.054199 -0.702820 1445370916 0.096741 -0.702759 -0.054199 -0.702820 1445370916 0.096741 -0.702759 -0.054199 -0.702820 1445370917 0.103577 -0.701233 -0.060242 -0.702881 1445370917 0.103577 -0.701233 -0.060242 -0.702881 1445370917 0.103577 -0.701233 -0.060242 -0.702881 1445370917 0.103577 -0.701233 -0.060242 -0.702881 1445370917 0.103577 -0.701233 -0.060242 -0.702881 1445370917 0.103577 -0.701233 -0.060242 -0.702881 1445370917 0.103577 -0.701233 -0.060242 -0.702881 1445370917 0.104370 -0.706970 -0.055969 -0.697327 1445370917 0.104370 -0.706970 -0.055969 -0.697327 1445370917 0.104370 -0.706970 -0.055969 -0.697327 1445370917 0.104370 -0.706970 -0.055969 -0.697327 1445370917 0.104370 -0.706970 -0.055969 -0.697327 1445370917 0.104370 -0.706970 -0.055969 -0.697327 1445370917 0.103943 -0.713684 -0.054077 -0.690674 1445370917 0.103943 -0.713684 -0.054077 -0.690674 1445370917 0.103943 -0.713684 -0.054077 -0.690674 1445370917 0.103943 -0.713684 -0.054077 -0.690674 1445370917 0.103943 -0.713684 -0.054077 -0.690674 1445370917 0.103943 -0.713684 -0.054077 -0.690674 1445370917 0.071960 -0.726501 -0.032532 -0.682678 1445370917 0.071960 -0.726501 -0.032532 -0.682678 1445370917 0.071960 -0.726501 -0.032532 -0.682678 1445370917 0.071960 -0.726501 -0.032532 -0.682678 1445370917 0.071960 -0.726501 -0.032532 -0.682678 1445370917 0.071960 -0.726501 -0.032532 -0.682678 1445370917 0.071960 -0.726501 -0.032532 -0.682678 1445370917 0.032776 -0.739990 0.001526 -0.671875 1445370917 0.032776 -0.739990 0.001526 -0.671875 1445370917 0.032776 -0.739990 0.001526 -0.671875 1445370917 0.032776 -0.739990 0.001526 -0.671875 1445370917 0.032776 -0.739990 0.001526 -0.671875 1445370917 0.032776 -0.739990 0.001526 -0.671875 1445370917 -0.010864 -0.736511 0.040283 -0.675171 1445370917 -0.010864 -0.736511 0.040283 -0.675171 1445370917 -0.010864 -0.736511 0.040283 -0.675171 1445370917 -0.010864 -0.736511 0.040283 -0.675171 1445370917 -0.010864 -0.736511 0.040283 -0.675171 1445370917 -0.010864 -0.736511 0.040283 -0.675171 1445370917 -0.045715 -0.728577 0.075256 -0.679382 1445370917 -0.045715 -0.728577 0.075256 -0.679382 1445370917 -0.045715 -0.728577 0.075256 -0.679382 1445370917 -0.045715 -0.728577 0.075256 -0.679382 1445370917 -0.045715 -0.728577 0.075256 -0.679382 1445370917 -0.045715 -0.728577 0.075256 -0.679382 1445370917 -0.045715 -0.728577 0.075256 -0.679382 1445370917 -0.064575 -0.707520 0.091431 -0.697815 1445370917 -0.064575 -0.707520 0.091431 -0.697815 1445370917 -0.064575 -0.707520 0.091431 -0.697815 1445370917 -0.064575 -0.707520 0.091431 -0.697815 1445370917 -0.064575 -0.707520 0.091431 -0.697815 1445370917 -0.065308 -0.707581 0.104919 -0.695801 1445370917 -0.065308 -0.707581 0.104919 -0.695801 1445370917 -0.065308 -0.707581 0.104919 -0.695801 1445370917 -0.065308 -0.707581 0.104919 -0.695801 1445370917 -0.065308 -0.707581 0.104919 -0.695801 1445370917 -0.065308 -0.707581 0.104919 -0.695801 1445370917 -0.065308 -0.707581 0.104919 -0.695801 1445370917 -0.040039 -0.706482 0.093140 -0.700500 1445370917 -0.040039 -0.706482 0.093140 -0.700500 1445370917 -0.040039 -0.706482 0.093140 -0.700500 1445370917 -0.040039 -0.706482 0.093140 -0.700500 1445370917 -0.040039 -0.706482 0.093140 -0.700500 1445370917 -0.040039 -0.706482 0.093140 -0.700500 1445370917 -0.003601 -0.705322 0.062073 -0.706238 1445370917 -0.003601 -0.705322 0.062073 -0.706238 1445370917 -0.003601 -0.705322 0.062073 -0.706238 1445370917 -0.003601 -0.705322 0.062073 -0.706238 1445370917 -0.003601 -0.705322 0.062073 -0.706238 1445370917 -0.003601 -0.705322 0.062073 -0.706238 1445370917 0.036926 -0.708618 0.025757 -0.704224 1445370917 0.036926 -0.708618 0.025757 -0.704224 1445370917 0.036926 -0.708618 0.025757 -0.704224 1445370917 0.036926 -0.708618 0.025757 -0.704224 1445370917 0.036926 -0.708618 0.025757 -0.704224 1445370917 0.036926 -0.708618 0.025757 -0.704224 1445370917 0.062805 -0.704651 -0.005249 -0.706848 1445370917 0.062805 -0.704651 -0.005249 -0.706848 1445370917 0.062805 -0.704651 -0.005249 -0.706848 1445370917 0.062805 -0.704651 -0.005249 -0.706848 1445370917 0.062805 -0.704651 -0.005249 -0.706848 1445370917 0.062805 -0.704651 -0.005249 -0.706848 1445370917 0.062805 -0.704651 -0.005249 -0.706848 1445370917 0.076355 -0.715210 -0.017700 -0.694580 1445370917 0.076355 -0.715210 -0.017700 -0.694580 1445370917 0.076355 -0.715210 -0.017700 -0.694580 1445370917 0.076355 -0.715210 -0.017700 -0.694580 1445370917 0.076355 -0.715210 -0.017700 -0.694580 1445370917 0.076355 -0.715210 -0.017700 -0.694580 1445370917 0.081421 -0.714539 -0.016724 -0.694641 1445370917 0.081421 -0.714539 -0.016724 -0.694641 1445370917 0.081421 -0.714539 -0.016724 -0.694641 1445370917 0.081421 -0.714539 -0.016724 -0.694641 1445370917 0.081421 -0.714539 -0.016724 -0.694641 1445370917 0.081421 -0.714539 -0.016724 -0.694641 1445370917 0.074585 -0.716614 -0.012207 -0.693420 1445370917 0.074585 -0.716614 -0.012207 -0.693420 1445370917 0.074585 -0.716614 -0.012207 -0.693420 1445370917 0.074585 -0.716614 -0.012207 -0.693420 1445370917 0.074585 -0.716614 -0.012207 -0.693420 1445370917 0.074585 -0.716614 -0.012207 -0.693420 1445370917 0.074158 -0.717224 -0.011108 -0.692871 1445370917 0.074158 -0.717224 -0.011108 -0.692871 1445370917 0.074158 -0.717224 -0.011108 -0.692871 1445370917 0.074158 -0.717224 -0.011108 -0.692871 1445370917 0.074158 -0.717224 -0.011108 -0.692871 1445370917 0.074158 -0.717224 -0.011108 -0.692871 1445370917 0.063232 -0.719727 -0.000183 -0.691406 1445370917 0.063232 -0.719727 -0.000183 -0.691406 1445370917 0.063232 -0.719727 -0.000183 -0.691406 1445370917 0.063232 -0.719727 -0.000183 -0.691406 1445370917 0.063232 -0.719727 -0.000183 -0.691406 1445370917 0.063232 -0.719727 -0.000183 -0.691406 1445370917 0.042236 -0.733948 0.015076 -0.677795 1445370918 0.042236 -0.733948 0.015076 -0.677795 1445370918 0.042236 -0.733948 0.015076 -0.677795 1445370918 0.042236 -0.733948 0.015076 -0.677795 1445370918 0.042236 -0.733948 0.015076 -0.677795 1445370918 0.042236 -0.733948 0.015076 -0.677795 1445370918 0.042236 -0.733948 0.015076 -0.677795 1445370918 0.014771 -0.733521 0.034546 -0.678711 1445370918 0.014771 -0.733521 0.034546 -0.678711 1445370918 0.014771 -0.733521 0.034546 -0.678711 1445370918 0.014771 -0.733521 0.034546 -0.678711 1445370918 0.014771 -0.733521 0.034546 -0.678711 1445370918 0.014771 -0.733521 0.034546 -0.678711 1445370918 -0.001587 -0.718506 0.048523 -0.693909 1445370918 -0.001587 -0.718506 0.048523 -0.693909 1445370918 -0.001587 -0.718506 0.048523 -0.693909 1445370918 -0.001587 -0.718506 0.048523 -0.693909 1445370918 -0.001587 -0.718506 0.048523 -0.693909 1445370918 -0.001587 -0.718506 0.048523 -0.693909 1445370918 -0.057495 -0.715637 0.088806 -0.690491 1445370918 -0.057495 -0.715637 0.088806 -0.690491 1445370918 -0.057495 -0.715637 0.088806 -0.690491 1445370918 -0.057495 -0.715637 0.088806 -0.690491 1445370918 -0.057495 -0.715637 0.088806 -0.690491 1445370918 -0.057495 -0.715637 0.088806 -0.690491 1445370918 -0.057495 -0.715637 0.088806 -0.690491 1445370918 -0.077271 -0.714355 0.119324 -0.685242 1445370918 -0.077271 -0.714355 0.119324 -0.685242 1445370918 -0.077271 -0.714355 0.119324 -0.685242 1445370918 -0.077271 -0.714355 0.119324 -0.685242 1445370918 -0.077271 -0.714355 0.119324 -0.685242 1445370918 -0.077271 -0.714355 0.119324 -0.685242 1445370918 -0.065613 -0.708191 0.122803 -0.692200 1445370918 -0.065613 -0.708191 0.122803 -0.692200 1445370918 -0.065613 -0.708191 0.122803 -0.692200 1445370918 -0.065613 -0.708191 0.122803 -0.692200 1445370918 -0.065613 -0.708191 0.122803 -0.692200 1445370918 -0.065613 -0.708191 0.122803 -0.692200 1445370918 -0.037903 -0.708557 0.096191 -0.698120 1445370918 -0.037903 -0.708557 0.096191 -0.698120 1445370918 -0.037903 -0.708557 0.096191 -0.698120 1445370918 -0.037903 -0.708557 0.096191 -0.698120 1445370918 -0.037903 -0.708557 0.096191 -0.698120 1445370918 -0.037903 -0.708557 0.096191 -0.698120 1445370918 0.003479 -0.702209 0.051697 -0.710144 1445370918 0.003479 -0.702209 0.051697 -0.710144 1445370918 0.003479 -0.702209 0.051697 -0.710144 1445370918 0.003479 -0.702209 0.051697 -0.710144 1445370918 0.003479 -0.702209 0.051697 -0.710144 1445370918 0.003479 -0.702209 0.051697 -0.710144 1445370918 0.003479 -0.702209 0.051697 -0.710144 1445370918 0.046875 -0.699646 -0.000916 -0.713013 1445370918 0.046875 -0.699646 -0.000916 -0.713013 1445370918 0.046875 -0.699646 -0.000916 -0.713013 1445370918 0.046875 -0.699646 -0.000916 -0.713013 1445370918 0.046875 -0.699646 -0.000916 -0.713013 1445370918 0.046875 -0.699646 -0.000916 -0.713013 1445370918 0.078979 -0.707153 -0.049683 -0.700928 1445370918 0.078979 -0.707153 -0.049683 -0.700928 1445370918 0.078979 -0.707153 -0.049683 -0.700928 1445370918 0.078979 -0.707153 -0.049683 -0.700928 1445370918 0.078979 -0.707153 -0.049683 -0.700928 1445370918 0.078979 -0.707153 -0.049683 -0.700928 1445370918 0.078979 -0.707153 -0.049683 -0.700928 1445370918 0.121704 -0.713989 -0.095581 -0.682922 1445370918 0.121704 -0.713989 -0.095581 -0.682922 1445370918 0.121704 -0.713989 -0.095581 -0.682922 1445370918 0.121704 -0.713989 -0.095581 -0.682922 1445370918 0.121704 -0.713989 -0.095581 -0.682922 1445370918 0.157288 -0.695679 -0.127930 -0.689270 1445370918 0.157288 -0.695679 -0.127930 -0.689270 1445370918 0.157288 -0.695679 -0.127930 -0.689270 1445370918 0.157288 -0.695679 -0.127930 -0.689270 1445370918 0.157288 -0.695679 -0.127930 -0.689270 1445370918 0.157288 -0.695679 -0.127930 -0.689270 1445370918 0.157288 -0.695679 -0.127930 -0.689270 1445370918 0.175415 -0.690979 -0.153320 -0.684387 1445370918 0.175415 -0.690979 -0.153320 -0.684387 1445370918 0.175415 -0.690979 -0.153320 -0.684387 1445370918 0.175415 -0.690979 -0.153320 -0.684387 1445370918 0.175415 -0.690979 -0.153320 -0.684387 1445370918 0.175415 -0.690979 -0.153320 -0.684387 1445370918 0.162659 -0.686646 -0.144043 -0.693848 1445370918 0.162659 -0.686646 -0.144043 -0.693848 1445370918 0.162659 -0.686646 -0.144043 -0.693848 1445370918 0.162659 -0.686646 -0.144043 -0.693848 1445370918 0.162659 -0.686646 -0.144043 -0.693848 1445370918 0.162659 -0.686646 -0.144043 -0.693848 1445370918 0.162659 -0.686646 -0.144043 -0.693848 1445370918 0.131287 -0.690186 -0.111816 -0.702820 1445370918 0.131287 -0.690186 -0.111816 -0.702820 1445370918 0.131287 -0.690186 -0.111816 -0.702820 1445370918 0.131287 -0.690186 -0.111816 -0.702820 1445370918 0.131287 -0.690186 -0.111816 -0.702820 1445370918 0.131287 -0.690186 -0.111816 -0.702820 1445370918 0.085938 -0.704529 -0.068726 -0.701172 1445370918 0.085938 -0.704529 -0.068726 -0.701172 1445370918 0.085938 -0.704529 -0.068726 -0.701172 1445370918 0.085938 -0.704529 -0.068726 -0.701172 1445370918 0.085938 -0.704529 -0.068726 -0.701172 1445370918 0.085938 -0.704529 -0.068726 -0.701172 1445370918 0.033264 -0.712036 -0.013489 -0.701294 1445370918 0.033264 -0.712036 -0.013489 -0.701294 1445370918 0.033264 -0.712036 -0.013489 -0.701294 1445370918 0.033264 -0.712036 -0.013489 -0.701294 1445370918 0.033264 -0.712036 -0.013489 -0.701294 1445370918 0.033264 -0.712036 -0.013489 -0.701294 1445370918 -0.021667 -0.710938 0.042419 -0.701721 1445370918 -0.021667 -0.710938 0.042419 -0.701721 1445370918 -0.021667 -0.710938 0.042419 -0.701721 1445370918 -0.021667 -0.710938 0.042419 -0.701721 1445370918 -0.021667 -0.710938 0.042419 -0.701721 1445370918 -0.021667 -0.710938 0.042419 -0.701721 1445370918 -0.061035 -0.714600 0.084839 -0.691711 1445370918 -0.061035 -0.714600 0.084839 -0.691711 1445370918 -0.061035 -0.714600 0.084839 -0.691711 1445370919 -0.061035 -0.714600 0.084839 -0.691711 1445370919 -0.061035 -0.714600 0.084839 -0.691711 1445370919 -0.061035 -0.714600 0.084839 -0.691711 1445370919 -0.101074 -0.685974 0.121521 -0.710266 1445370919 -0.101074 -0.685974 0.121521 -0.710266 1445370919 -0.101074 -0.685974 0.121521 -0.710266 1445370919 -0.101074 -0.685974 0.121521 -0.710266 1445370919 -0.101074 -0.685974 0.121521 -0.710266 1445370919 -0.101074 -0.685974 0.121521 -0.710266 1445370919 -0.101074 -0.685974 0.121521 -0.710266 1445370919 -0.101807 -0.683044 0.142212 -0.709229 1445370919 -0.101807 -0.683044 0.142212 -0.709229 1445370919 -0.101807 -0.683044 0.142212 -0.709229 1445370919 -0.101807 -0.683044 0.142212 -0.709229 1445370919 -0.101807 -0.683044 0.142212 -0.709229 1445370919 -0.101807 -0.683044 0.142212 -0.709229 1445370919 -0.075806 -0.680969 0.126221 -0.717407 1445370919 -0.075806 -0.680969 0.126221 -0.717407 1445370919 -0.075806 -0.680969 0.126221 -0.717407 1445370919 -0.075806 -0.680969 0.126221 -0.717407 1445370919 -0.075806 -0.680969 0.126221 -0.717407 1445370919 -0.075806 -0.680969 0.126221 -0.717407 1445370919 -0.036377 -0.691772 0.087280 -0.715942 1445370919 -0.036377 -0.691772 0.087280 -0.715942 1445370919 -0.036377 -0.691772 0.087280 -0.715942 1445370919 -0.036377 -0.691772 0.087280 -0.715942 1445370919 -0.036377 -0.691772 0.087280 -0.715942 1445370919 -0.036377 -0.691772 0.087280 -0.715942 1445370919 -0.036377 -0.691772 0.087280 -0.715942 1445370919 0.014282 -0.701172 0.033569 -0.712097 1445370919 0.014282 -0.701172 0.033569 -0.712097 1445370919 0.014282 -0.701172 0.033569 -0.712097 1445370919 0.014282 -0.701172 0.033569 -0.712097 1445370919 0.014282 -0.701172 0.033569 -0.712097 1445370919 0.014282 -0.701172 0.033569 -0.712097 1445370919 0.052307 -0.711853 -0.017944 -0.700195 1445370919 0.052307 -0.711853 -0.017944 -0.700195 1445370919 0.052307 -0.711853 -0.017944 -0.700195 1445370919 0.052307 -0.711853 -0.017944 -0.700195 1445370919 0.052307 -0.711853 -0.017944 -0.700195 1445370919 0.052307 -0.711853 -0.017944 -0.700195 1445370919 0.102112 -0.715271 -0.078003 -0.686951 1445370919 0.102112 -0.715271 -0.078003 -0.686951 1445370919 0.102112 -0.715271 -0.078003 -0.686951 1445370919 0.102112 -0.715271 -0.078003 -0.686951 1445370919 0.102112 -0.715271 -0.078003 -0.686951 1445370919 0.102112 -0.715271 -0.078003 -0.686951 1445370919 0.145874 -0.718262 -0.119019 -0.669861 1445370919 0.145874 -0.718262 -0.119019 -0.669861 1445370919 0.145874 -0.718262 -0.119019 -0.669861 1445370919 0.145874 -0.718262 -0.119019 -0.669861 1445370919 0.145874 -0.718262 -0.119019 -0.669861 1445370919 0.145874 -0.718262 -0.119019 -0.669861 1445370919 0.166199 -0.709595 -0.141907 -0.669922 1445370919 0.166199 -0.709595 -0.141907 -0.669922 1445370919 0.166199 -0.709595 -0.141907 -0.669922 1445370919 0.166199 -0.709595 -0.141907 -0.669922 1445370919 0.166199 -0.709595 -0.141907 -0.669922 1445370919 0.166199 -0.709595 -0.141907 -0.669922 1445370919 0.166199 -0.709595 -0.141907 -0.669922 1445370919 0.169006 -0.707886 -0.145874 -0.670227 1445370919 0.169006 -0.707886 -0.145874 -0.670227 1445370919 0.169006 -0.707886 -0.145874 -0.670227 1445370919 0.169006 -0.707886 -0.145874 -0.670227 1445370919 0.169006 -0.707886 -0.145874 -0.670227 1445370919 0.169006 -0.707886 -0.145874 -0.670227 1445370919 0.149231 -0.713318 -0.127380 -0.672913 1445370919 0.149231 -0.713318 -0.127380 -0.672913 1445370919 0.149231 -0.713318 -0.127380 -0.672913 1445370919 
-0.081360 -0.697693 0.053284 -0.709839 1445370937 -0.081360 -0.697693 0.053284 -0.709839 1445370937 -0.081360 -0.697693 0.053284 -0.709839 1445370937 -0.081360 -0.697693 0.053284 -0.709839 1445370937 -0.068604 -0.694092 0.055054 -0.714539 1445370937 -0.068604 -0.694092 0.055054 -0.714539 1445370937 -0.068604 -0.694092 0.055054 -0.714539 1445370937 -0.068604 -0.694092 0.055054 -0.714539 1445370937 -0.068604 -0.694092 0.055054 -0.714539 1445370937 -0.068604 -0.694092 0.055054 -0.714539 1445370937 -0.063232 -0.696533 0.047607 -0.713196 1445370937 -0.063232 -0.696533 0.047607 -0.713196 1445370937 -0.063232 -0.696533 0.047607 -0.713196 1445370937 -0.063232 -0.696533 0.047607 -0.713196 1445370937 -0.063232 -0.696533 0.047607 -0.713196 1445370937 -0.063232 -0.696533 0.047607 -0.713196 1445370937 -0.063232 -0.696533 0.047607 -0.713196 1445370937 -0.076538 -0.701294 0.042969 -0.707520 1445370937 -0.076538 -0.701294 0.042969 -0.707520 1445370937 -0.076538 -0.701294 0.042969 -0.707520 1445370937 -0.076538 -0.701294 0.042969 -0.707520 1445370937 -0.076538 -0.701294 0.042969 -0.707520 1445370937 -0.073242 -0.722107 0.024902 -0.687500 1445370937 -0.073242 -0.722107 0.024902 -0.687500 1445370937 -0.073242 -0.722107 0.024902 -0.687500 1445370937 -0.073242 -0.722107 0.024902 -0.687500 1445370937 -0.073242 -0.722107 0.024902 -0.687500 1445370937 -0.073242 -0.722107 0.024902 -0.687500 1445370937 -0.073242 -0.722107 0.024902 -0.687500 1445370937 -0.060974 -0.723999 0.007080 -0.687134 1445370937 -0.060974 -0.723999 0.007080 -0.687134 1445370937 -0.060974 -0.723999 0.007080 -0.687134 1445370937 -0.060974 -0.723999 0.007080 -0.687134 1445370937 -0.060974 -0.723999 0.007080 -0.687134 1445370937 -0.060974 -0.723999 0.007080 -0.687134 1445370937 -0.055176 -0.726990 -0.014771 -0.684326 1445370937 -0.055176 -0.726990 -0.014771 -0.684326 1445370937 -0.055176 -0.726990 -0.014771 -0.684326 1445370937 -0.055176 -0.726990 -0.014771 -0.684326 1445370937 -0.055176 -0.726990 -0.014771 -0.684326 1445370937 -0.055176 -0.726990 -0.014771 -0.684326 1445370937 -0.055176 -0.726990 -0.014771 -0.684326 1445370937 -0.037598 -0.730896 -0.035522 -0.680603 1445370937 -0.037598 -0.730896 -0.035522 -0.680603 1445370937 -0.037598 -0.730896 -0.035522 -0.680603 1445370937 -0.037598 -0.730896 -0.035522 -0.680603 1445370937 -0.037598 -0.730896 -0.035522 -0.680603 1445370937 -0.013306 -0.718872 -0.064453 -0.692078 1445370937 -0.013306 -0.718872 -0.064453 -0.692078 1445370937 -0.013306 -0.718872 -0.064453 -0.692078 1445370937 -0.013306 -0.718872 -0.064453 -0.692078 1445370937 -0.013306 -0.718872 -0.064453 -0.692078 1445370937 -0.013306 -0.718872 -0.064453 -0.692078 1445370937 -0.013306 -0.718872 -0.064453 -0.692078 1445370937 -0.010925 -0.715698 -0.078125 -0.694031 1445370937 -0.010925 -0.715698 -0.078125 -0.694031 1445370937 -0.010925 -0.715698 -0.078125 -0.694031 1445370937 -0.010925 -0.715698 -0.078125 -0.694031 1445370937 -0.010925 -0.715698 -0.078125 -0.694031 1445370937 -0.010925 -0.715698 -0.078125 -0.694031 1445370937 -0.022705 -0.708069 -0.062134 -0.703064 1445370937 -0.022705 -0.708069 -0.062134 -0.703064 1445370937 -0.022705 -0.708069 -0.062134 -0.703064 1445370937 -0.022705 -0.708069 -0.062134 -0.703064 1445370937 -0.022705 -0.708069 -0.062134 -0.703064 1445370937 -0.022705 -0.708069 -0.062134 -0.703064 1445370937 -0.022705 -0.708069 -0.062134 -0.703064 1445370937 -0.046448 -0.708862 -0.023926 -0.703430 1445370937 -0.046448 -0.708862 -0.023926 -0.703430 1445370937 -0.046448 -0.708862 -0.023926 -0.703430 1445370937 -0.046448 -0.708862 -0.023926 -0.703430 1445370937 -0.046448 -0.708862 -0.023926 -0.703430 1445370937 -0.073730 -0.711487 0.018433 -0.698669 1445370937 -0.073730 -0.711487 0.018433 -0.698669 1445370937 -0.073730 -0.711487 0.018433 -0.698669 1445370937 -0.073730 -0.711487 0.018433 -0.698669 1445370937 -0.073730 -0.711487 0.018433 -0.698669 1445370937 -0.073730 -0.711487 0.018433 -0.698669 1445370937 -0.073730 -0.711487 0.018433 -0.698669 1445370937 -0.088684 -0.707947 0.053528 -0.698669 1445370937 -0.088684 -0.707947 0.053528 -0.698669 1445370937 -0.088684 -0.707947 0.053528 -0.698669 1445370937 -0.088684 -0.707947 0.053528 -0.698669 1445370937 -0.088684 -0.707947 0.053528 -0.698669 1445370937 -0.088684 -0.707947 0.053528 -0.698669 1445370937 -0.088501 -0.697205 0.065918 -0.708374 1445370937 -0.088501 -0.697205 0.065918 -0.708374 1445370937 -0.088501 -0.697205 0.065918 -0.708374 1445370937 -0.088501 -0.697205 0.065918 -0.708374 1445370937 -0.088501 -0.697205 0.065918 -0.708374 1445370937 -0.088501 -0.697205 0.065918 -0.708374 1445370937 -0.088501 -0.697205 0.065918 -0.708374 1445370937 -0.093018 -0.700012 0.068726 -0.704773 1445370937 -0.093018 -0.700012 0.068726 -0.704773 1445370937 -0.093018 -0.700012 0.068726 -0.704773 1445370937 -0.093018 -0.700012 0.068726 -0.704773 1445370937 -0.093018 -0.700012 0.068726 -0.704773 1445370937 -0.100464 -0.694336 0.062744 -0.709900 1445370937 -0.100464 -0.694336 0.062744 -0.709900 1445370937 -0.100464 -0.694336 0.062744 -0.709900 1445370937 -0.100464 -0.694336 0.062744 -0.709900 1445370937 -0.100464 -0.694336 0.062744 -0.709900 1445370938 -0.100464 -0.694336 0.062744 -0.709900 1445370938 -0.093750 -0.701172 0.048096 -0.705200 1445370938 -0.093750 -0.701172 0.048096 -0.705200 1445370938 -0.093750 -0.701172 0.048096 -0.705200 1445370938 -0.093750 -0.701172 0.048096 -0.705200 1445370938 -0.093750 -0.701172 0.048096 -0.705200 1445370938 -0.093750 -0.701172 0.048096 -0.705200 1445370938 -0.076050 -0.705811 0.023315 -0.703979 1445370938 -0.076050 -0.705811 0.023315 -0.703979 1445370938 -0.076050 -0.705811 0.023315 -0.703979 1445370938 -0.076050 -0.705811 0.023315 -0.703979 1445370938 -0.076050 -0.705811 0.023315 -0.703979 1445370938 -0.076050 -0.705811 0.023315 -0.703979 1445370938 -0.076050 -0.705811 0.023315 -0.703979 1445370938 -0.046814 -0.712891 -0.010315 -0.699646 1445370938 -0.046814 -0.712891 -0.010315 -0.699646 1445370938 -0.046814 -0.712891 -0.010315 -0.699646 1445370938 -0.046814 -0.712891 -0.010315 -0.699646 1445370938 -0.046814 -0.712891 -0.010315 -0.699646 1445370938 -0.046814 -0.712891 -0.010315 -0.699646 1445370938 -0.015564 -0.724609 -0.047913 -0.687378 1445370938 -0.015564 -0.724609 -0.047913 -0.687378 1445370938 -0.015564 -0.724609 -0.047913 -0.687378 1445370938 -0.015564 -0.724609 -0.047913 -0.687378 1445370938 -0.015564 -0.724609 -0.047913 -0.687378 1445370938 -0.015564 -0.724609 -0.047913 -0.687378 1445370938 0.009338 -0.722412 -0.080933 -0.686768 1445370938 0.009338 -0.722412 -0.080933 -0.686768 1445370938 0.009338 -0.722412 -0.080933 -0.686768 1445370938 0.009338 -0.722412 -0.080933 -0.686768 1445370938 0.009338 -0.722412 -0.080933 -0.686768 1445370938 0.009338 -0.722412 -0.080933 -0.686768 1445370938 0.009338 -0.722412 -0.080933 -0.686768 1445370938 0.036926 -0.714050 -0.110352 -0.690430 1445370938 0.036926 -0.714050 -0.110352 -0.690430 1445370938 0.036926 -0.714050 -0.110352 -0.690430 1445370938 0.036926 -0.714050 -0.110352 -0.690430 1445370938 0.036926 -0.714050 -0.110352 -0.690430 1445370938 0.036926 -0.714050 -0.110352 -0.690430 1445370938 0.032349 -0.714722 -0.114380 -0.689270 1445370938 0.032349 -0.714722 -0.114380 -0.689270 1445370938 0.032349 -0.714722 -0.114380 -0.689270 1445370938 0.032349 -0.714722 -0.114380 -0.689270 1445370938 0.032349 -0.714722 -0.114380 -0.689270 1445370938 0.032349 -0.714722 -0.114380 -0.689270 1445370938 0.032349 -0.714722 -0.114380 -0.689270 1445370938 0.001465 -0.706299 -0.084534 -0.702942 1445370938 0.001465 -0.706299 -0.084534 -0.702942 1445370938 0.001465 -0.706299 -0.084534 -0.702942 1445370938 0.001465 -0.706299 -0.084534 -0.702942 1445370938 0.001465 -0.706299 -0.084534 -0.702942 1445370938 0.001465 -0.706299 -0.084534 -0.702942 1445370938 -0.030640 -0.699097 -0.037720 -0.713440 1445370938 -0.030640 -0.699097 -0.037720 -0.713440 1445370938 -0.030640 -0.699097 -0.037720 -0.713440 1445370938 -0.030640 -0.699097 -0.037720 -0.713440 1445370938 -0.030640 -0.699097 -0.037720 -0.713440 1445370938 -0.030640 -0.699097 -0.037720 -0.713440 1445370938 -0.065674 -0.695190 0.006775 -0.715881 1445370938 -0.065674 -0.695190 0.006775 -0.715881 1445370938 -0.065674 -0.695190 0.006775 -0.715881 1445370938 -0.065674 -0.695190 0.006775 -0.715881 1445370938 -0.065674 -0.695190 0.006775 -0.715881 1445370938 -0.065674 -0.695190 0.006775 -0.715881 1445370938 -0.098938 -0.696350 0.043091 -0.709595 1445370938 -0.098938 -0.696350 0.043091 -0.709595 1445370938 -0.098938 -0.696350 0.043091 -0.709595 1445370938 -0.098938 -0.696350 0.043091 -0.709595 1445370938 -0.098938 -0.696350 0.043091 -0.709595 1445370938 -0.098938 -0.696350 0.043091 -0.709595 1445370938 -0.098938 -0.696350 0.043091 -0.709595 1445370938 -0.116211 -0.702393 0.065735 -0.699219 1445370938 -0.116211 -0.702393 0.065735 -0.699219 1445370938 -0.116211 -0.702393 0.065735 -0.699219 1445370938 -0.116211 -0.702393 0.065735 -0.699219 1445370938 -0.116211 -0.702393 0.065735 -0.699219 1445370938 -0.116211 -0.702393 0.065735 -0.699219 1445370938 -0.108215 -0.707520 0.056152 -0.696167 1445370938 -0.108215 -0.707520 0.056152 -0.696167 1445370938 -0.108215 -0.707520 0.056152 -0.696167 1445370938 -0.108215 -0.707520 0.056152 -0.696167 1445370938 -0.108215 -0.707520 0.056152 -0.696167 1445370938 -0.108215 -0.707520 0.056152 -0.696167 1445370938 -0.108215 -0.707520 0.056152 -0.696167 1445370938 -0.116211 -0.700623 0.038025 -0.703064 1445370938 -0.116211 -0.700623 0.038025 -0.703064 1445370938 -0.116211 -0.700623 0.038025 -0.703064 1445370938 -0.116211 -0.700623 0.038025 -0.703064 1445370938 -0.116211 -0.700623 0.038025 -0.703064 1445370938 -0.116211 -0.700623 0.038025 -0.703064 1445370938 -0.129211 -0.700989 0.034424 -0.700562 1445370938 -0.129211 -0.700989 0.034424 -0.700562 1445370938 -0.129211 -0.700989 0.034424 -0.700562 1445370938 -0.129211 -0.700989 0.034424 -0.700562 1445370938 -0.129211 -0.700989 0.034424 -0.700562 1445370938 -0.129211 -0.700989 0.034424 -0.700562 1445370938 -0.116760 -0.704895 0.034180 -0.698853 1445370938 -0.116760 -0.704895 0.034180 -0.698853 1445370938 -0.116760 -0.704895 0.034180 -0.698853 1445370938 -0.116760 -0.704895 0.034180 -0.698853 1445370938 -0.116760 -0.704895 0.034180 -0.698853 1445370938 -0.116760 -0.704895 0.034180 -0.698853 1445370938 -0.116760 -0.704895 0.034180 -0.698853 1445370938 -0.091797 -0.702393 0.018188 -0.705688 1445370938 -0.091797 -0.702393 0.018188 -0.705688 1445370938 -0.091797 -0.702393 0.018188 -0.705688 1445370938 -0.091797 -0.702393 0.018188 -0.705688 1445370938 -0.091797 -0.702393 0.018188 -0.705688 1445370938 -0.091797 -0.702393 0.018188 -0.705688 1445370938 -0.048096 -0.721375 -0.005066 -0.690918 1445370938 -0.048096 -0.721375 -0.005066 -0.690918 1445370938 -0.048096 -0.721375 -0.005066 -0.690918 1445370938 -0.048096 -0.721375 -0.005066 -0.690918 1445370938 -0.048096 -0.721375 -0.005066 -0.690918 1445370938 -0.048096 -0.721375 -0.005066 -0.690918 1445370938 -0.048096 -0.721375 -0.005066 -0.690918 1445370939 -0.014771 -0.722595 -0.041199 -0.689941 1445370939 -0.014771 -0.722595 -0.041199 -0.689941 1445370939 -0.014771 -0.722595 -0.041199 -0.689941 1445370939 -0.014771 -0.722595 -0.041199 -0.689941 1445370939 -0.014771 -0.722595 -0.041199 -0.689941 1445370939 -0.014771 -0.722595 -0.041199 -0.689941 1445370939 -0.000854 -0.721436 -0.068604 -0.689148 1445370939 -0.000854 -0.721436 -0.068604 -0.689148 1445370939 -0.000854 -0.721436 -0.068604 -0.689148 1445370939 -0.000854 -0.721436 -0.068604 -0.689148 1445370939 -0.000854 -0.721436 -0.068604 -0.689148 1445370939 -0.000854 -0.721436 -0.068604 -0.689148 1445370939 0.014099 -0.715698 -0.095032 -0.691833 1445370939 0.014099 -0.715698 -0.095032 -0.691833 1445370939 0.014099 -0.715698 -0.095032 -0.691833 1445370939 0.014099 -0.715698 -0.095032 -0.691833 1445370939 0.014099 -0.715698 -0.095032 -0.691833 1445370939 0.014099 -0.715698 -0.095032 -0.691833 1445370939 0.014099 -0.715698 -0.095032 -0.691833 1445370939 0.003540 -0.709534 -0.091553 -0.698730 1445370939 0.003540 -0.709534 -0.091553 -0.698730 1445370939 0.003540 -0.709534 -0.091553 -0.698730 1445370939 0.003540 -0.709534 -0.091553 -0.698730 1445370939 0.003540 -0.709534 -0.091553 -0.698730 1445370939 0.003540 -0.709534 -0.091553 -0.698730 1445370939 -0.014404 -0.701233 -0.063354 -0.710022 1445370939 -0.014404 -0.701233 -0.063354 -0.710022 1445370939 -0.014404 -0.701233 -0.063354 -0.710022 1445370939 -0.014404 -0.701233 -0.063354 -0.710022 1445370939 -0.014404 -0.701233 -0.063354 -0.710022 1445370939 -0.014404 -0.701233 -0.063354 -0.710022 1445370939 -0.042542 -0.698975 -0.021484 -0.713623 1445370939 -0.042542 -0.698975 -0.021484 -0.713623 1445370939 -0.042542 -0.698975 -0.021484 -0.713623 1445370939 -0.042542 -0.698975 -0.021484 -0.713623 1445370939 -0.042542 -0.698975 -0.021484 -0.713623 1445370939 -0.042542 -0.698975 -0.021484 -0.713623 1445370939 -0.081909 -0.697632 0.022034 -0.711487 1445370939 -0.081909 -0.697632 0.022034 -0.711487 1445370939 -0.081909 -0.697632 0.022034 -0.711487 1445370939 -0.081909 -0.697632 0.022034 -0.711487 1445370939 -0.081909 -0.697632 0.022034 -0.711487 1445370939 -0.081909 -0.697632 0.022034 -0.711487 1445370939 -0.108398 -0.699646 0.063782 -0.703369 1445370939 -0.108398 -0.699646 0.063782 -0.703369 1445370939 -0.108398 -0.699646 0.063782 -0.703369 1445370939 -0.108398 -0.699646 0.063782 -0.703369 1445370939 -0.108398 -0.699646 0.063782 -0.703369 1445370939 -0.108398 -0.699646 0.063782 -0.703369 1445370939 -0.108398 -0.699646 0.063782 -0.703369 1445370939 -0.115723 -0.697083 0.092285 -0.701599 1445370939 -0.115723 -0.697083 0.092285 -0.701599 1445370939 -0.115723 -0.697083 0.092285 -0.701599 1445370939 -0.115723 -0.697083 0.092285 -0.701599 1445370939 -0.115723 -0.697083 0.092285 -0.701599 1445370939 -0.106689 -0.692383 0.083435 -0.708801 1445370939 -0.106689 -0.692383 0.083435 -0.708801 1445370939 -0.106689 -0.692383 0.083435 -0.708801 1445370939 -0.106689 -0.692383 0.083435 -0.708801 1445370939 -0.106689 -0.692383 0.083435 -0.708801 1445370939 -0.106689 -0.692383 0.083435 -0.708801 1445370939 -0.106689 -0.692383 0.083435 -0.708801 1445370939 -0.106995 -0.691895 0.063416 -0.711243 1445370939 -0.106995 -0.691895 0.063416 -0.711243 1445370939 -0.106995 -0.691895 0.063416 -0.711243 1445370939 -0.106995 -0.691895 0.063416 -0.711243 1445370939 -0.106995 -0.691895 0.063416 -0.711243 1445370939 -0.106995 -0.691895 0.063416 -0.711243 1445370939 -0.102112 -0.698608 0.041321 -0.707092 1445370939 -0.102112 -0.698608 0.041321 -0.707092 1445370939 -0.102112 -0.698608 0.041321 -0.707092 1445370939 -0.102112 -0.698608 0.041321 -0.707092 1445370939 -0.102112 -0.698608 0.041321 -0.707092 1445370939 -0.102112 -0.698608 0.041321 -0.707092 1445370939 -0.102112 -0.698608 0.041321 -0.707092 1445370939 -0.087891 -0.698425 0.025269 -0.709900 1445370939 -0.087891 -0.698425 0.025269 -0.709900 1445370939 -0.087891 -0.698425 0.025269 -0.709900 1445370939 -0.087891 -0.698425 0.025269 -0.709900 1445370939 -0.087891 -0.698425 0.025269 -0.709900 1445370939 -0.087891 -0.698425 0.025269 -0.709900 1445370939 -0.059143 -0.701111 -0.001770 -0.710693 1445370939 -0.059143 -0.701111 -0.001770 -0.710693 1445370939 -0.059143 -0.701111 -0.001770 -0.710693 1445370939 -0.059143 -0.701111 -0.001770 -0.710693 1445370939 -0.059143 -0.701111 -0.001770 -0.710693 1445370939 -0.059143 -0.701111 -0.001770 -0.710693 1445370939 -0.059143 -0.701111 -0.001770 -0.710693 1445370939 -0.021606 -0.712158 -0.033081 -0.700989 1445370939 -0.021606 -0.712158 -0.033081 -0.700989 1445370939 -0.021606 -0.712158 -0.033081 -0.700989 1445370939 -0.021606 -0.712158 -0.033081 -0.700989 1445370939 -0.021606 -0.712158 -0.033081 -0.700989 1445370939 0.006042 -0.711487 -0.067627 -0.699524 1445370939 0.006042 -0.711487 -0.067627 -0.699524 1445370939 0.006042 -0.711487 -0.067627 -0.699524 1445370939 0.006042 -0.711487 -0.067627 -0.699524 1445370939 0.006042 -0.711487 -0.067627 -0.699524 1445370939 0.006042 -0.711487 -0.067627 -0.699524 1445370939 0.006042 -0.711487 -0.067627 -0.699524 1445370939 0.006104 -0.706604 -0.085754 -0.702454 1445370939 0.006104 -0.706604 -0.085754 -0.702454 1445370939 0.006104 -0.706604 -0.085754 -0.702454 1445370939 0.006104 -0.706604 -0.085754 -0.702454 1445370939 0.006104 -0.706604 -0.085754 -0.702454 1445370939 0.006104 -0.706604 -0.085754 -0.702454 1445370939 0.003235 -0.703857 -0.081787 -0.705688 1445370939 0.003235 -0.703857 -0.081787 -0.705688 1445370939 0.003235 -0.703857 -0.081787 -0.705688 1445370939 0.003235 -0.703857 -0.081787 -0.705688 1445370939 0.003235 -0.703857 -0.081787 -0.705688 1445370939 0.003235 -0.703857 -0.081787 -0.705688 1445370939 -0.015137 -0.703613 -0.063538 -0.707642 1445370940 -0.015137 -0.703613 -0.063538 -0.707642 1445370940 -0.015137 -0.703613 -0.063538 -0.707642 1445370940 -0.015137 -0.703613 -0.063538 -0.707642 1445370940 -0.015137 -0.703613 -0.063538 -0.707642 1445370940 -0.015137 -0.703613 -0.063538 -0.707642 1445370940 -0.015137 -0.703613 -0.063538 -0.707642 1445370940 -0.035828 -0.705627 -0.032593 -0.706970 1445370940 -0.035828 -0.705627 -0.032593 -0.706970 1445370940 -0.035828 -0.705627 -0.032593 -0.706970 1445370940 -0.035828 -0.705627 -0.032593 -0.706970 1445370940 -0.035828 -0.705627 -0.032593 -0.706970 1445370940 -0.035828 -0.705627 -0.032593 -0.706970 1445370940 -0.061890 -0.703918 0.001343 -0.707642 1445370940 -0.061890 -0.703918 0.001343 -0.707642 1445370940 -0.061890 -0.703918 0.001343 -0.707642 1445370940 -0.061890 -0.703918 0.001343 -0.707642 1445370940 -0.061890 -0.703918 0.001343 -0.707642 1445370940 -0.090576 -0.704041 0.037415 -0.703430 1445370940 -0.090576 -0.704041 0.037415 -0.703430 1445370940 -0.090576 -0.704041 0.037415 -0.703430 1445370940 -0.090576 -0.704041 0.037415 -0.703430 1445370940 -0.090576 -0.704041 0.037415 -0.703430 1445370940 -0.090576 -0.704041 0.037415 -0.703430 1445370940 -0.090576 -0.704041 0.037415 -0.703430 1445370940 -0.106201 -0.704346 0.061829 -0.699219 1445370940 -0.106201 -0.704346 0.061829 -0.699219 1445370940 -0.106201 -0.704346 0.061829 -0.699219 1445370940 -0.106201 -0.704346 0.061829 -0.699219 1445370940 -0.106201 -0.704346 0.061829 -0.699219 1445370940 -0.106201 -0.704346 0.061829 -0.699219 1445370940 -0.121826 -0.700989 0.068359 -0.699463 1445370940 -0.121826 -0.700989 0.068359 -0.699463 1445370940 -0.121826 -0.700989 0.068359 -0.699463 1445370940 -0.121826 -0.700989 0.068359 -0.699463 1445370940 -0.121826 -0.700989 0.068359 -0.699463 1445370940 -0.121826 -0.700989 0.068359 -0.699463 1445370940 -0.126038 -0.701782 0.065491 -0.698181 1445370940 -0.126038 -0.701782 0.065491 -0.698181 1445370940 -0.126038 -0.701782 0.065491 -0.698181 1445370940 -0.126038 -0.701782 0.065491 -0.698181 1445370940 -0.126038 -0.701782 0.065491 -0.698181 1445370940 -0.126038 -0.701782 0.065491 -0.698181 1445370940 -0.126038 -0.701782 0.065491 -0.698181 1445370940 -0.121033 -0.706787 0.055847 -0.694763 1445370940 -0.121033 -0.706787 0.055847 -0.694763 1445370940 -0.121033 -0.706787 0.055847 -0.694763 1445370940 -0.121033 -0.706787 0.055847 -0.694763 1445370940 -0.121033 -0.706787 0.055847 -0.694763 1445370940 -0.121033 -0.706787 0.055847 -0.694763 1445370940 -0.105286 -0.710510 0.040588 -0.694641 1445370940 -0.105286 -0.710510 0.040588 -0.694641 1445370940 -0.105286 -0.710510 0.040588 -0.694641 1445370940 -0.105286 -0.710510 0.040588 -0.694641 1445370940 -0.105286 -0.710510 0.040588 -0.694641 1445370940 -0.105286 -0.710510 0.040588 -0.694641 1445370940 -0.072083 -0.726807 0.014221 -0.682983 1445370940 -0.072083 -0.726807 0.014221 -0.682983 1445370940 -0.072083 -0.726807 0.014221 -0.682983 1445370940 -0.072083 -0.726807 0.014221 -0.682983 1445370940 -0.072083 -0.726807 0.014221 -0.682983 1445370940 -0.072083 -0.726807 0.014221 -0.682983 1445370940 -0.072083 -0.726807 0.014221 -0.682983 1445370940 -0.041870 -0.733887 -0.022217 -0.677673 1445370940 -0.041870 -0.733887 -0.022217 -0.677673 1445370940 -0.041870 -0.733887 -0.022217 -0.677673 1445370940 -0.041870 -0.733887 -0.022217 -0.677673 1445370940 -0.041870 -0.733887 -0.022217 -0.677673 1445370940 -0.041870 -0.733887 -0.022217 -0.677673 1445370940 -0.018799 -0.730835 -0.054443 -0.680176 1445370940 -0.018799 -0.730835 -0.054443 -0.680176 1445370940 -0.018799 -0.730835 -0.054443 -0.680176 1445370940 -0.018799 -0.730835 -0.054443 -0.680176 1445370940 -0.018799 -0.730835 -0.054443 -0.680176 1445370940 -0.018799 -0.730835 -0.054443 -0.680176 1445370940 -0.018799 -0.730835 -0.054443 -0.680176 1445370940 0.004089 -0.718689 -0.077271 -0.691101 1445370940 0.004089 -0.718689 -0.077271 -0.691101 1445370940 0.004089 -0.718689 -0.077271 -0.691101 1445370940 0.004089 -0.718689 -0.077271 -0.691101 1445370940 0.004089 -0.718689 -0.077271 -0.691101 1445370940 0.004089 -0.718689 -0.077271 -0.691101 1445370940 0.010010 -0.718445 -0.092102 -0.689453 1445370940 0.010010 -0.718445 -0.092102 -0.689453 1445370940 0.010010 -0.718445 -0.092102 -0.689453 1445370940 0.010010 -0.718445 -0.092102 -0.689453 1445370940 0.010010 -0.718445 -0.092102 -0.689453 1445370940 0.010010 -0.718445 -0.092102 -0.689453 1445370940 -0.002808 -0.713013 -0.078918 -0.696777 1445370940 -0.002808 -0.713013 -0.078918 -0.696777 1445370940 -0.002808 -0.713013 -0.078918 -0.696777 1445370940 -0.002808 -0.713013 -0.078918 -0.696777 1445370940 -0.002808 -0.713013 -0.078918 -0.696777 1445370940 -0.002808 -0.713013 -0.078918 -0.696777 1445370940 -0.021790 -0.713379 -0.039001 -0.699402 1445370940 -0.021790 -0.713379 -0.039001 -0.699402 1445370940 -0.021790 -0.713379 -0.039001 -0.699402 1445370940 -0.021790 -0.713379 -0.039001 -0.699402 1445370940 -0.021790 -0.713379 -0.039001 -0.699402 1445370940 -0.021790 -0.713379 -0.039001 -0.699402 1445370940 -0.021790 -0.713379 -0.039001 -0.699402 1445370940 -0.049988 -0.712524 0.003967 -0.699890 1445370940 -0.049988 -0.712524 0.003967 -0.699890 1445370940 -0.049988 -0.712524 0.003967 -0.699890 1445370940 -0.049988 -0.712524 0.003967 -0.699890 1445370940 -0.049988 -0.712524 0.003967 -0.699890 1445370940 -0.049988 -0.712524 0.003967 -0.699890 1445370940 -0.074463 -0.708496 0.039795 -0.700745 1445370940 -0.074463 -0.708496 0.039795 -0.700745 1445370940 -0.074463 -0.708496 0.039795 -0.700745 1445370940 -0.074463 -0.708496 0.039795 -0.700745 1445370940 -0.074463 -0.708496 0.039795 -0.700745 1445370940 -0.074463 -0.708496 0.039795 -0.700745 1445370940 -0.077393 -0.711060 0.052917 -0.696960 1445370940 -0.077393 -0.711060 0.052917 -0.696960 1445370940 -0.077393 -0.711060 0.052917 -0.696960 1445370941 -0.077393 -0.711060 0.052917 -0.696960 1445370941 -0.077393 -0.711060 0.052917 -0.696960 1445370941 -0.077393 -0.711060 0.052917 -0.696960 1445370941 -0.077393 -0.711060 0.052917 -0.696960 1445370941 -0.096497 -0.701904 0.058899 -0.703308 1445370941 -0.096497 -0.701904 0.058899 -0.703308 1445370941 -0.096497 -0.701904 0.058899 -0.703308 1445370941 -0.096497 -0.701904 0.058899 -0.703308 1445370941 -0.096497 -0.701904 0.058899 -0.703308 1445370941 -0.096497 -0.701904 0.058899 -0.703308 1445370941 -0.092834 -0.705078 0.049683 -0.701355 1445370941 -0.092834 -0.705078 0.049683 -0.701355 1445370941 -0.092834 -0.705078 0.049683 -0.701355 1445370941 -0.092834 -0.705078 0.049683 -0.701355 1445370941 -0.092834 -0.705078 0.049683 -0.701355 1445370941 -0.092834 -0.705078 0.049683 -0.701355 1445370941 -0.085938 -0.706421 0.037231 -0.701599 1445370941 -0.085938 -0.706421 0.037231 -0.701599 1445370941 -0.085938 -0.706421 0.037231 -0.701599 1445370941 -0.085938 -0.706421 0.037231 -0.701599 1445370941 -0.085938 -0.706421 0.037231 -0.701599 1445370941 -0.085938 -0.706421 0.037231 -0.701599 1445370941 -0.061279 -0.712769 0.009949 -0.698669 1445370941 -0.061279 -0.712769 0.009949 -0.698669 1445370941 -0.061279 -0.712769 0.009949 -0.698669 1445370941 -0.061279 -0.712769 0.009949 -0.698669 1445370941 -0.061279 -0.712769 0.009949 -0.698669 1445370941 -0.061279 -0.712769 0.009949 -0.698669 1445370941 -0.038025 -0.727661 -0.020935 -0.684631 1445370941 -0.038025 -0.727661 -0.020935 -0.684631 1445370941 -0.038025 -0.727661 -0.020935 -0.684631 1445370941 -0.038025 -0.727661 -0.020935 -0.684631 1445370941 -0.038025 -0.727661 -0.020935 -0.684631 1445370941 -0.038025 -0.727661 -0.020935 -0.684631 1445370941 -0.038025 -0.727661 -0.020935 -0.684631 1445370941 -0.023071 -0.729980 -0.050720 -0.681274 1445370941 -0.023071 -0.729980 -0.050720 -0.681274 1445370941 -0.023071 -0.729980 -0.050720 -0.681274 1445370941 -0.023071 -0.729980 -0.050720 -0.681274 1445370941 -0.023071 -0.729980 -0.050720 -0.681274 1445370941 -0.023071 -0.729980 -0.050720 -0.681274 1445370941 -0.009338 -0.726135 -0.073730 -0.683594 1445370941 -0.009338 -0.726135 -0.073730 -0.683594 1445370941 -0.009338 -0.726135 -0.073730 -0.683594 1445370941 -0.009338 -0.726135 -0.073730 -0.683594 1445370941 -0.009338 -0.726135 -0.073730 -0.683594 1445370941 -0.009338 -0.726135 -0.073730 -0.683594 1445370941 -0.009338 -0.726135 -0.073730 -0.683594 1445370941 -0.006104 -0.716309 -0.079529 -0.693237 1445370941 -0.006104 -0.716309 -0.079529 -0.693237 1445370941 -0.006104 -0.716309 -0.079529 -0.693237 1445370941 -0.006104 -0.716309 -0.079529 -0.693237 1445370941 -0.006104 -0.716309 -0.079529 -0.693237 1445370941 -0.006104 -0.716309 -0.079529 -0.693237 1445370941 -0.001526 -0.710083 -0.081665 -0.699402 1445370941 -0.001526 -0.710083 -0.081665 -0.699402 1445370941 -0.001526 -0.710083 -0.081665 -0.699402 1445370941 -0.001526 -0.710083 -0.081665 -0.699402 1445370941 -0.001526 -0.710083 -0.081665 -0.699402 1445370941 -0.001526 -0.710083 -0.081665 -0.699402 1445370941 -0.011658 -0.710205 -0.071838 -0.700317 1445370941 -0.011658 -0.710205 -0.071838 -0.700317 1445370941 -0.011658 -0.710205 -0.071838 -0.700317 1445370941 -0.011658 -0.710205 -0.071838 -0.700317 1445370941 -0.011658 -0.710205 -0.071838 -0.700317 1445370941 -0.011658 -0.710205 -0.071838 -0.700317 1445370941 -0.011658 -0.710205 -0.071838 -0.700317 1445370941 -0.032288 -0.710205 -0.045593 -0.701843 1445370941 -0.032288 -0.710205 -0.045593 -0.701843 1445370941 -0.032288 -0.710205 -0.045593 -0.701843 1445370941 -0.032288 -0.710205 -0.045593 -0.701843 1445370941 -0.032288 -0.710205 -0.045593 -0.701843 1445370941 -0.032288 -0.710205 -0.045593 -0.701843 1445370941 -0.065552 -0.708618 -0.010620 -0.702515 1445370941 -0.065552 -0.708618 -0.010620 -0.702515 1445370941 -0.065552 -0.708618 -0.010620 -0.702515 1445370941 -0.065552 -0.708618 -0.010620 -0.702515 1445370941 -0.065552 -0.708618 -0.010620 -0.702515 1445370941 -0.065552 -0.708618 -0.010620 -0.702515 1445370941 -0.100708 -0.709839 0.031799 -0.696472 1445370941 -0.100708 -0.709839 0.031799 -0.696472 1445370941 -0.100708 -0.709839 0.031799 -0.696472 1445370941 -0.100708 -0.709839 0.031799 -0.696472 1445370941 -0.100708 -0.709839 0.031799 -0.696472 1445370941 -0.100708 -0.709839 0.031799 -0.696472 1445370941 -0.113098 -0.708130 0.058289 -0.694580 1445370941 -0.113098 -0.708130 0.058289 -0.694580 1445370941 -0.113098 -0.708130 0.058289 -0.694580 1445370941 -0.113098 -0.708130 0.058289 -0.694580 1445370941 -0.113098 -0.708130 0.058289 -0.694580 1445370941 -0.113098 -0.708130 0.058289 -0.694580 1445370941 -0.149780 -0.703125 0.082947 -0.690186 1445370941 -0.149780 -0.703125 0.082947 -0.690186 1445370941 -0.149780 -0.703125 0.082947 -0.690186 1445370941 -0.149780 -0.703125 0.082947 -0.690186 1445370941 -0.149780 -0.703125 0.082947 -0.690186 1445370941 -0.149780 -0.703125 0.082947 -0.690186 1445370941 -0.164490 -0.705078 0.091431 -0.683777 1445370941 -0.164490 -0.705078 0.091431 -0.683777 1445370941 -0.164490 -0.705078 0.091431 -0.683777 1445370941 -0.164490 -0.705078 0.091431 -0.683777 1445370941 -0.164490 -0.705078 0.091431 -0.683777 1445370941 -0.164490 -0.705078 0.091431 -0.683777 1445370941 -0.155945 -0.704163 0.087952 -0.687134 1445370941 -0.155945 -0.704163 0.087952 -0.687134 1445370941 -0.155945 -0.704163 0.087952 -0.687134 1445370941 -0.155945 -0.704163 0.087952 -0.687134 1445370941 -0.155945 -0.704163 0.087952 -0.687134 1445370941 -0.155945 -0.704163 0.087952 -0.687134 1445370941 -0.135925 -0.709778 0.071716 -0.687561 1445370941 -0.135925 -0.709778 0.071716 -0.687561 1445370941 -0.135925 -0.709778 0.071716 -0.687561 1445370942 -0.135925 -0.709778 0.071716 -0.687561 1445370942 -0.135925 -0.709778 0.071716 -0.687561 1445370942 -0.135925 -0.709778 0.071716 -0.687561 1445370942 -0.109680 -0.711548 0.040344 -0.692932 1445370942 -0.109680 -0.711548 0.040344 -0.692932 1445370942 -0.109680 -0.711548 0.040344 -0.692932 1445370942 -0.109680 -0.711548 0.040344 -0.692932 1445370942 -0.109680 -0.711548 0.040344 -0.692932 1445370942 -0.109680 -0.711548 0.040344 -0.692932 1445370942 -0.073547 -0.720947 0.002197 -0.689087 1445370942 -0.073547 -0.720947 0.002197 -0.689087 1445370942 -0.073547 -0.720947 0.002197 -0.689087 1445370942 -0.073547 -0.720947 0.002197 -0.689087 1445370942 -0.073547 -0.720947 0.002197 -0.689087 1445370942 -0.073547 -0.720947 0.002197 -0.689087 1445370942 -0.037354 -0.720947 -0.036377 -0.691101 1445370942 -0.037354 -0.720947 -0.036377 -0.691101 1445370942 -0.037354 -0.720947 -0.036377 -0.691101 1445370942 -0.037354 -0.720947 -0.036377 -0.691101 1445370942 -0.037354 -0.720947 -0.036377 -0.691101 1445370942 -0.037354 -0.720947 -0.036377 -0.691101 1445370942 -0.004456 -0.715027 -0.063538 -0.696228 1445370942 -0.004456 -0.715027 -0.063538 -0.696228 1445370942 -0.004456 -0.715027 -0.063538 -0.696228 1445370942 -0.004456 -0.715027 -0.063538 -0.696228 1445370942 -0.004456 -0.715027 -0.063538 -0.696228 1445370942 -0.004456 -0.715027 -0.063538 -0.696228 1445370942 -0.004456 -0.715027 -0.063538 -0.696228 1445370942 0.012512 -0.720947 -0.085754 -0.687622 1445370942 0.012512 -0.720947 -0.085754 -0.687622 1445370942 0.012512 -0.720947 -0.085754 -0.687622 1445370942 0.012512 -0.720947 -0.085754 -0.687622 1445370942 0.012512 -0.720947 -0.085754 -0.687622 1445370942 0.012512 -0.720947 -0.085754 -0.687622 1445370942 0.011719 -0.717529 -0.081848 -0.691650 1445370942 0.011719 -0.717529 -0.081848 -0.691650 1445370942 0.011719 -0.717529 -0.081848 -0.691650 1445370942 0.011719 -0.717529 -0.081848 -0.691650 1445370942 0.011719 -0.717529 -0.081848 -0.691650 1445370942 0.011719 -0.717529 -0.081848 -0.691650 1445370942 0.011719 -0.717529 -0.081848 -0.691650 1445370942 -0.013550 -0.722168 -0.053711 -0.689575 1445370942 
0.110718 -0.699219 -0.064453 -0.703369 1445370945 0.107605 -0.703613 -0.061401 -0.699768 1445370945 0.107605 -0.703613 -0.061401 -0.699768 1445370945 0.107605 -0.703613 -0.061401 -0.699768 1445370945 0.107605 -0.703613 -0.061401 -0.699768 1445370945 0.107605 -0.703613 -0.061401 -0.699768 1445370945 0.107605 -0.703613 -0.061401 -0.699768 1445370945 0.118347 -0.702271 -0.068298 -0.698730 1445370945 0.118347 -0.702271 -0.068298 -0.698730 1445370945 0.118347 -0.702271 -0.068298 -0.698730 1445370945 0.118347 -0.702271 -0.068298 -0.698730 1445370945 0.118347 -0.702271 -0.068298 -0.698730 1445370945 0.118347 -0.702271 -0.068298 -0.698730 1445370945 0.118347 -0.702271 -0.068298 -0.698730 1445370945 0.132446 -0.696106 -0.078430 -0.701294 1445370945 0.132446 -0.696106 -0.078430 -0.701294 1445370945 0.132446 -0.696106 -0.078430 -0.701294 1445370945 0.132446 -0.696106 -0.078430 -0.701294 1445370945 0.132446 -0.696106 -0.078430 -0.701294 1445370945 0.132446 -0.696106 -0.078430 -0.701294 1445370945 0.136719 -0.693359 -0.088501 -0.702026 1445370945 0.136719 -0.693359 -0.088501 -0.702026 1445370945 0.136719 -0.693359 -0.088501 -0.702026 1445370945 0.136719 -0.693359 -0.088501 -0.702026 1445370945 0.136719 -0.693359 -0.088501 -0.702026 1445370945 0.136719 -0.693359 -0.088501 -0.702026 1445370945 0.136719 -0.693359 -0.088501 -0.702026 1445370945 0.125244 -0.688904 -0.083618 -0.709106 1445370945 0.125244 -0.688904 -0.083618 -0.709106 1445370945 0.125244 -0.688904 -0.083618 -0.709106 1445370945 0.125244 -0.688904 -0.083618 -0.709106 1445370945 0.125244 -0.688904 -0.083618 -0.709106 1445370945 0.113098 -0.689880 -0.069092 -0.711731 1445370945 0.113098 -0.689880 -0.069092 -0.711731 1445370945 0.113098 -0.689880 -0.069092 -0.711731 1445370945 0.113098 -0.689880 -0.069092 -0.711731 1445370945 0.113098 -0.689880 -0.069092 -0.711731 1445370945 0.113098 -0.689880 -0.069092 -0.711731 1445370945 0.095215 -0.692627 -0.044678 -0.713623 1445370945 0.095215 -0.692627 -0.044678 -0.713623 1445370946 0.095215 -0.692627 -0.044678 -0.713623 1445370946 0.095215 -0.692627 -0.044678 -0.713623 1445370946 0.095215 -0.692627 -0.044678 -0.713623 1445370946 0.095215 -0.692627 -0.044678 -0.713623 1445370946 0.095215 -0.692627 -0.044678 -0.713623 1445370946 0.071289 -0.699585 -0.019836 -0.710815 1445370946 0.071289 -0.699585 -0.019836 -0.710815 1445370946 0.071289 -0.699585 -0.019836 -0.710815 1445370946 0.071289 -0.699585 -0.019836 -0.710815 1445370946 0.071289 -0.699585 -0.019836 -0.710815 1445370946 0.071289 -0.699585 -0.019836 -0.710815 1445370946 0.059082 -0.711182 -0.005310 -0.700562 1445370946 0.059082 -0.711182 -0.005310 -0.700562 1445370946 0.059082 -0.711182 -0.005310 -0.700562 1445370946 0.059082 -0.711182 -0.005310 -0.700562 1445370946 0.059082 -0.711182 -0.005310 -0.700562 1445370946 0.059082 -0.711182 -0.005310 -0.700562 1445370946 0.038513 -0.716248 0.012817 -0.696716 1445370946 0.038513 -0.716248 0.012817 -0.696716 1445370946 0.038513 -0.716248 0.012817 -0.696716 1445370946 0.038513 -0.716248 0.012817 -0.696716 1445370946 0.038513 -0.716248 0.012817 -0.696716 1445370946 0.038513 -0.716248 0.012817 -0.696716 1445370946 0.038513 -0.716248 0.012817 -0.696716 1445370946 0.012085 -0.715515 0.030273 -0.697876 1445370946 0.012085 -0.715515 0.030273 -0.697876 1445370946 0.012085 -0.715515 0.030273 -0.697876 1445370946 0.012085 -0.715515 0.030273 -0.697876 1445370946 0.012085 -0.715515 0.030273 -0.697876 1445370946 0.006042 -0.711304 0.038940 -0.701843 1445370946 0.006042 -0.711304 0.038940 -0.701843 1445370946 0.006042 -0.711304 0.038940 -0.701843 1445370946 0.006042 -0.711304 0.038940 -0.701843 1445370946 0.006042 -0.711304 0.038940 -0.701843 1445370946 0.006042 -0.711304 0.038940 -0.701843 1445370946 -0.019531 -0.691833 0.056091 -0.719666 1445370946 -0.019531 -0.691833 0.056091 -0.719666 1445370946 -0.019531 -0.691833 0.056091 -0.719666 1445370946 -0.019531 -0.691833 0.056091 -0.719666 1445370946 -0.019531 -0.691833 0.056091 -0.719666 1445370946 -0.019531 -0.691833 0.056091 -0.719666 1445370946 -0.019531 -0.691833 0.056091 -0.719666 1445370946 -0.024109 -0.689331 0.064087 -0.721313 1445370946 -0.024109 -0.689331 0.064087 -0.721313 1445370946 -0.024109 -0.689331 0.064087 -0.721313 1445370946 -0.024109 -0.689331 0.064087 -0.721313 1445370946 0.002686 -0.703247 0.049011 -0.709351 1445370946 0.002686 -0.703247 0.049011 -0.709351 1445370946 0.002686 -0.703247 0.049011 -0.709351 1445370946 0.002686 -0.703247 0.049011 -0.709351 1445370946 0.002686 -0.703247 0.049011 -0.709351 1445370946 0.002686 -0.703247 0.049011 -0.709351 1445370946 0.002686 -0.703247 0.049011 -0.709351 1445370946 0.030396 -0.710938 0.016174 -0.702454 1445370946 0.030396 -0.710938 0.016174 -0.702454 1445370946 0.030396 -0.710938 0.016174 -0.702454 1445370946 0.030396 -0.710938 0.016174 -0.702454 1445370946 0.030396 -0.710938 0.016174 -0.702454 1445370946 0.030396 -0.710938 0.016174 -0.702454 1445370946 0.054443 -0.718506 -0.020630 -0.693115 1445370946 0.054443 -0.718506 -0.020630 -0.693115 1445370946 0.054443 -0.718506 -0.020630 -0.693115 1445370946 0.054443 -0.718506 -0.020630 -0.693115 1445370946 0.054443 -0.718506 -0.020630 -0.693115 1445370946 0.079834 -0.720947 -0.063538 -0.685486 1445370946 0.079834 -0.720947 -0.063538 -0.685486 1445370946 0.079834 -0.720947 -0.063538 -0.685486 1445370946 0.079834 -0.720947 -0.063538 -0.685486 1445370946 0.079834 -0.720947 -0.063538 -0.685486 1445370946 0.079834 -0.720947 -0.063538 -0.685486 1445370946 0.095764 -0.709839 -0.078369 -0.693481 1445370946 0.095764 -0.709839 -0.078369 -0.693481 1445370946 0.095764 -0.709839 -0.078369 -0.693481 1445370946 0.095764 -0.709839 -0.078369 -0.693481 1445370946 0.095764 -0.709839 -0.078369 -0.693481 1445370946 0.095764 -0.709839 -0.078369 -0.693481 1445370946 0.098633 -0.706482 -0.074585 -0.696960 1445370946 0.098633 -0.706482 -0.074585 -0.696960 1445370946 0.098633 -0.706482 -0.074585 -0.696960 1445370946 0.098633 -0.706482 -0.074585 -0.696960 1445370946 0.098633 -0.706482 -0.074585 -0.696960 1445370946 0.098633 -0.706482 -0.074585 -0.696960 1445370946 0.100037 -0.705811 -0.069336 -0.697937 1445370946 0.100037 -0.705811 -0.069336 -0.697937 1445370946 0.100037 -0.705811 -0.069336 -0.697937 1445370946 0.100037 -0.705811 -0.069336 -0.697937 1445370946 0.100037 -0.705811 -0.069336 -0.697937 1445370946 0.100037 -0.705811 -0.069336 -0.697937 1445370946 0.094727 -0.699097 -0.063354 -0.705933 1445370946 0.094727 -0.699097 -0.063354 -0.705933 1445370946 0.094727 -0.699097 -0.063354 -0.705933 1445370946 0.094727 -0.699097 -0.063354 -0.705933 1445370946 0.094727 -0.699097 -0.063354 -0.705933 1445370946 0.094727 -0.699097 -0.063354 -0.705933 1445370946 0.070068 -0.701172 -0.046265 -0.708069 1445370946 0.070068 -0.701172 -0.046265 -0.708069 1445370946 0.070068 -0.701172 -0.046265 -0.708069 1445370946 0.070068 -0.701172 -0.046265 -0.708069 1445370946 0.070068 -0.701172 -0.046265 -0.708069 1445370946 0.070068 -0.701172 -0.046265 -0.708069 1445370946 0.034119 -0.700562 -0.013306 -0.712708 1445370946 0.034119 -0.700562 -0.013306 -0.712708 1445370946 0.034119 -0.700562 -0.013306 -0.712708 1445370946 0.034119 -0.700562 -0.013306 -0.712708 1445370946 0.034119 -0.700562 -0.013306 -0.712708 1445370946 0.001709 -0.701477 0.024597 -0.712341 1445370946 0.001709 -0.701477 0.024597 -0.712341 1445370947 0.001709 -0.701477 0.024597 -0.712341 1445370947 0.001709 -0.701477 0.024597 -0.712341 1445370947 0.001709 -0.701477 0.024597 -0.712341 1445370947 -0.022217 -0.689575 0.051819 -0.722046 1445370947 -0.022217 -0.689575 0.051819 -0.722046 1445370947 -0.022217 -0.689575 0.051819 -0.722046 1445370947 -0.022217 -0.689575 0.051819 -0.722046 1445370947 -0.022217 -0.689575 0.051819 -0.722046 1445370947 -0.022217 -0.689575 0.051819 -0.722046 1445370947 -0.048950 -0.669983 0.079041 -0.736633 1445370947 -0.048950 -0.669983 0.079041 -0.736633 1445370947 -0.048950 -0.669983 0.079041 -0.736633 1445370947 -0.048950 -0.669983 0.079041 -0.736633 1445370947 -0.048950 -0.669983 0.079041 -0.736633 1445370947 -0.048950 -0.669983 0.079041 -0.736633 1445370947 -0.052979 -0.671143 0.091125 -0.733826 1445370947 -0.052979 -0.671143 0.091125 -0.733826 1445370947 -0.052979 -0.671143 0.091125 -0.733826 1445370947 -0.052979 -0.671143 0.091125 -0.733826 1445370947 -0.052979 -0.671143 0.091125 -0.733826 1445370947 -0.047852 -0.684204 0.081543 -0.723206 1445370947 -0.047852 -0.684204 0.081543 -0.723206 1445370947 -0.047852 -0.684204 0.081543 -0.723206 1445370947 -0.047852 -0.684204 0.081543 -0.723206 1445370947 -0.047852 -0.684204 0.081543 -0.723206 1445370947 -0.047852 -0.684204 0.081543 -0.723206 1445370947 -0.023071 -0.688782 0.048157 -0.723022 1445370947 -0.023071 -0.688782 0.048157 -0.723022 1445370947 -0.023071 -0.688782 0.048157 -0.723022 1445370947 -0.023071 -0.688782 0.048157 -0.723022 1445370947 -0.023071 -0.688782 0.048157 -0.723022 1445370947 -0.023071 -0.688782 0.048157 -0.723022 1445370947 0.019165 -0.703857 0.000122 -0.710144 1445370947 0.019165 -0.703857 0.000122 -0.710144 1445370947 0.019165 -0.703857 0.000122 -0.710144 1445370947 0.019165 -0.703857 0.000122 -0.710144 1445370947 0.019165 -0.703857 0.000122 -0.710144 1445370947 0.019165 -0.703857 0.000122 -0.710144 1445370947 0.074402 -0.712341 -0.048462 -0.696289 1445370947 0.074402 -0.712341 -0.048462 -0.696289 1445370947 0.074402 -0.712341 -0.048462 -0.696289 1445370947 0.074402 -0.712341 -0.048462 -0.696289 1445370947 0.074402 -0.712341 -0.048462 -0.696289 1445370947 0.110046 -0.709229 -0.075867 -0.692261 1445370947 0.110046 -0.709229 -0.075867 -0.692261 1445370947 0.110046 -0.709229 -0.075867 -0.692261 1445370947 0.110046 -0.709229 -0.075867 -0.692261 1445370947 0.110046 -0.709229 -0.075867 -0.692261 1445370947 0.110046 -0.709229 -0.075867 -0.692261 1445370947 0.123047 -0.716187 -0.090393 -0.681091 1445370947 0.123047 -0.716187 -0.090393 -0.681091 1445370947 0.123047 -0.716187 -0.090393 -0.681091 1445370947 0.123047 -0.716187 -0.090393 -0.681091 1445370947 0.123047 -0.716187 -0.090393 -0.681091 1445370947 0.119568 -0.713074 -0.090271 -0.684998 1445370947 0.119568 -0.713074 -0.090271 -0.684998 1445370947 0.119568 -0.713074 -0.090271 -0.684998 1445370947 0.119568 -0.713074 -0.090271 -0.684998 1445370947 0.119568 -0.713074 -0.090271 -0.684998 1445370947 0.119568 -0.713074 -0.090271 -0.684998 1445370947 0.104797 -0.711121 -0.076782 -0.691040 1445370947 0.104797 -0.711121 -0.076782 -0.691040 1445370947 0.104797 -0.711121 -0.076782 -0.691040 1445370947 0.104797 -0.711121 -0.076782 -0.691040 1445370947 0.075623 -0.715515 -0.048889 -0.692810 1445370947 0.075623 -0.715515 -0.048889 -0.692810 1445370947 0.075623 -0.715515 -0.048889 -0.692810 1445370947 0.075623 -0.715515 -0.048889 -0.692810 1445370947 0.075623 -0.715515 -0.048889 -0.692810 1445370947 0.075623 -0.715515 -0.048889 -0.692810 1445370947 0.043152 -0.719788 -0.012634 -0.692810 1445370947 0.043152 -0.719788 -0.012634 -0.692810 1445370947 0.043152 -0.719788 -0.012634 -0.692810 1445370947 0.043152 -0.719788 -0.012634 -0.692810 1445370947 0.043152 -0.719788 -0.012634 -0.692810 1445370947 0.043152 -0.719788 -0.012634 -0.692810 1445370947 0.019043 -0.726196 0.020752 -0.686951 1445370947 0.019043 -0.726196 0.020752 -0.686951 1445370947 0.019043 -0.726196 0.020752 -0.686951 1445370947 0.019043 -0.726196 0.020752 -0.686951 1445370947 0.019043 -0.726196 0.020752 -0.686951 1445370947 0.019043 -0.726196 0.020752 -0.686951 1445370947 -0.020569 -0.691162 0.057983 -0.720154 1445370947 -0.020569 -0.691162 0.057983 -0.720154 1445370947 -0.020569 -0.691162 0.057983 -0.720154 1445370947 -0.020569 -0.691162 0.057983 -0.720154 1445370947 -0.020569 -0.691162 0.057983 -0.720154 1445370947 -0.035889 -0.687195 0.084717 -0.720642 1445370947 -0.035889 -0.687195 0.084717 -0.720642 1445370947 -0.035889 -0.687195 0.084717 -0.720642 1445370947 -0.035889 -0.687195 0.084717 -0.720642 1445370947 -0.035889 -0.687195 0.084717 -0.720642 1445370947 -0.035889 -0.687195 0.084717 -0.720642 1445370947 -0.023254 -0.692261 0.077209 -0.717163 1445370947 -0.023254 -0.692261 0.077209 -0.717163 1445370947 -0.023254 -0.692261 0.077209 -0.717163 1445370947 -0.023254 -0.692261 0.077209 -0.717163 1445370947 -0.023254 -0.692261 0.077209 -0.717163 1445370947 -0.023254 -0.692261 0.077209 -0.717163 1445370947 0.002319 -0.704041 0.048645 -0.708557 1445370947 0.002319 -0.704041 0.048645 -0.708557 1445370947 0.002319 -0.704041 0.048645 -0.708557 1445370948 0.002319 -0.704041 0.048645 -0.708557 1445370948 0.039551 -0.713196 0.007935 -0.699890 1445370948 0.039551 -0.713196 0.007935 -0.699890 1445370948 0.039551 -0.713196 0.007935 -0.699890 1445370948 0.039551 -0.713196 0.007935 -0.699890 1445370948 0.039551 -0.713196 0.007935 -0.699890 1445370948 0.075439 -0.717773 -0.031433 -0.691528 1445370948 0.075439 -0.717773 -0.031433 -0.691528 1445370948 0.075439 -0.717773 -0.031433 -0.691528 1445370948 0.075439 -0.717773 -0.031433 -0.691528 1445370948 0.075439 -0.717773 -0.031433 -0.691528 1445370948 0.075439 -0.717773 -0.031433 -0.691528 1445370948 0.091736 -0.722168 -0.054077 -0.683533 1445370948 0.091736 -0.722168 -0.054077 -0.683533 1445370948 0.091736 -0.722168 -0.054077 -0.683533 1445370948 0.091736 -0.722168 -0.054077 -0.683533 1445370948 0.091736 -0.722168 -0.054077 -0.683533 1445370948 0.091736 -0.722168 -0.054077 -0.683533 1445370948 0.098877 -0.720154 -0.059570 -0.684204 1445370948 0.098877 -0.720154 -0.059570 -0.684204 1445370948 0.098877 -0.720154 -0.059570 -0.684204 1445370948 0.098877 -0.720154 -0.059570 -0.684204 1445370948 0.098877 -0.720154 -0.059570 -0.684204 1445370948 0.098877 -0.720154 -0.059570 -0.684204 1445370948 0.108887 -0.720642 -0.061218 -0.682007 1445370948 0.108887 -0.720642 -0.061218 -0.682007 1445370948 0.108887 -0.720642 -0.061218 -0.682007 1445370948 0.108887 -0.720642 -0.061218 -0.682007 1445370948 0.108887 -0.720642 -0.061218 -0.682007 1445370948 0.108887 -0.720642 -0.061218 -0.682007 1445370948 0.116638 -0.717896 -0.061829 -0.683594 1445370948 0.116638 -0.717896 -0.061829 -0.683594 1445370948 0.116638 -0.717896 -0.061829 -0.683594 1445370948 0.116638 -0.717896 -0.061829 -0.683594 1445370948 0.116638 -0.717896 -0.061829 -0.683594 1445370948 0.116638 -0.717896 -0.061829 -0.683594 1445370948 0.086243 -0.723450 -0.034119 -0.684143 1445370948 0.086243 -0.723450 -0.034119 -0.684143 1445370948 0.086243 -0.723450 -0.034119 -0.684143 1445370948 0.086243 -0.723450 -0.034119 -0.684143 1445370948 0.086243 -0.723450 -0.034119 -0.684143 1445370948 0.044128 -0.734985 0.012756 -0.676575 1445370948 0.044128 -0.734985 0.012756 -0.676575 1445370948 0.044128 -0.734985 0.012756 -0.676575 1445370948 0.044128 -0.734985 0.012756 -0.676575 1445370948 0.044128 -0.734985 0.012756 -0.676575 1445370948 0.001770 -0.738281 0.054199 -0.672363 1445370948 0.001770 -0.738281 0.054199 -0.672363 1445370948 0.001770 -0.738281 0.054199 -0.672363 1445370948 0.001770 -0.738281 0.054199 -0.672363 1445370948 0.001770 -0.738281 0.054199 -0.672363 1445370948 0.001770 -0.738281 0.054199 -0.672363 1445370948 0.001770 -0.738281 0.054199 -0.672363 1445370948 -0.035889 -0.726868 0.087341 -0.680298 1445370948 -0.035889 -0.726868 0.087341 -0.680298 1445370948 -0.035889 -0.726868 0.087341 -0.680298 1445370948 -0.035889 -0.726868 0.087341 -0.680298 1445370948 -0.035889 -0.726868 0.087341 -0.680298 1445370948 -0.035889 -0.726868 0.087341 -0.680298 1445370948 -0.077942 -0.696350 0.123962 -0.702637 1445370948 -0.077942 -0.696350 0.123962 -0.702637 1445370948 -0.077942 -0.696350 0.123962 -0.702637 1445370948 -0.077942 -0.696350 0.123962 -0.702637 1445370948 -0.077942 -0.696350 0.123962 -0.702637 1445370948 -0.071716 -0.705261 0.140442 -0.691284 1445370948 -0.071716 -0.705261 0.140442 -0.691284 1445370948 -0.071716 -0.705261 0.140442 -0.691284 1445370948 -0.071716 -0.705261 0.140442 -0.691284 1445370948 -0.071716 -0.705261 0.140442 -0.691284 1445370948 -0.071716 -0.705261 0.140442 -0.691284 1445370948 -0.053772 -0.706543 0.130493 -0.693481 1445370948 -0.053772 -0.706543 0.130493 -0.693481 1445370948 -0.053772 -0.706543 0.130493 -0.693481 1445370948 -0.053772 -0.706543 0.130493 -0.693481 1445370948 -0.053772 -0.706543 0.130493 -0.693481 1445370948 -0.053772 -0.706543 0.130493 -0.693481 1445370948 -0.012573 -0.710815 0.090332 -0.697510 1445370948 -0.012573 -0.710815 0.090332 -0.697510 1445370948 -0.012573 -0.710815 0.090332 -0.697510 1445370948 -0.012573 -0.710815 0.090332 -0.697510 1445370948 -0.012573 -0.710815 0.090332 -0.697510 1445370948 0.032043 -0.718628 0.040710 -0.693542 1445370948 0.032043 -0.718628 0.040710 -0.693542 1445370948 0.032043 -0.718628 0.040710 -0.693542 1445370948 0.032043 -0.718628 0.040710 -0.693542 1445370948 0.060730 -0.731018 -0.000122 -0.679688 1445370948 0.060730 -0.731018 -0.000122 -0.679688 1445370948 0.060730 -0.731018 -0.000122 -0.679688 1445370948 0.060730 -0.731018 -0.000122 -0.679688 1445370948 0.099487 -0.728088 -0.035645 -0.677368 1445370948 0.099487 -0.728088 -0.035645 -0.677368 1445370948 0.099487 -0.728088 -0.035645 -0.677368 1445370948 0.099487 -0.728088 -0.035645 -0.677368 1445370948 0.099487 -0.728088 -0.035645 -0.677368 1445370948 0.129456 -0.726379 -0.056396 -0.672729 1445370948 0.129456 -0.726379 -0.056396 -0.672729 1445370948 0.129456 -0.726379 -0.056396 -0.672729 1445370948 0.129456 -0.726379 -0.056396 -0.672729 1445370948 0.129456 -0.726379 -0.056396 -0.672729 1445370949 0.129456 -0.726379 -0.056396 -0.672729 1445370949 0.129456 -0.726379 -0.056396 -0.672729 1445370949 0.129395 -0.730835 -0.058289 -0.667725 1445370949 0.129395 -0.730835 -0.058289 -0.667725 1445370949 0.129395 -0.730835 -0.058289 -0.667725 1445370949 0.129395 -0.730835 -0.058289 -0.667725 1445370949 0.129395 -0.730835 -0.058289 -0.667725 1445370949 0.129395 -0.730835 -0.058289 -0.667725 1445370949 0.107300 -0.734314 -0.040039 -0.669128 1445370949 0.107300 -0.734314 -0.040039 -0.669128 1445370949 0.107300 -0.734314 -0.040039 -0.669128 1445370949 0.107300 -0.734314 -0.040039 -0.669128 1445370949 0.107300 -0.734314 -0.040039 -0.669128 1445370949 0.107300 -0.734314 -0.040039 -0.669128 1445370949 0.068542 -0.743164 -0.004150 -0.665649 1445370949 0.068542 -0.743164 -0.004150 -0.665649 1445370949 0.025330 -0.750061 0.037720 -0.659851 1445370949 0.025330 -0.750061 0.037720 -0.659851 1445370949 0.025330 -0.750061 0.037720 -0.659851 1445370949 0.025330 -0.750061 0.037720 -0.659851 1445370949 0.025330 -0.750061 0.037720 -0.659851 1445370949 0.025330 -0.750061 0.037720 -0.659851 1445370949 -0.018860 -0.738708 0.076843 -0.669434 1445370949 -0.018860 -0.738708 0.076843 -0.669434 1445370949 -0.018860 -0.738708 0.076843 -0.669434 1445370949 -0.018860 -0.738708 0.076843 -0.669434 1445370949 -0.018860 -0.738708 0.076843 -0.669434 1445370949 -0.018860 -0.738708 0.076843 -0.669434 1445370949 -0.071594 -0.717529 0.116211 -0.683105 1445370949 -0.071594 -0.717529 0.116211 -0.683105 1445370949 -0.071594 -0.717529 0.116211 -0.683105 1445370949 -0.071594 -0.717529 0.116211 -0.683105 1445370949 -0.071594 -0.717529 0.116211 -0.683105 1445370949 -0.071594 -0.717529 0.116211 -0.683105 1445370949 -0.085754 -0.713318 0.146790 -0.679932 1445370949 -0.085754 -0.713318 0.146790 -0.679932 1445370949 -0.085754 -0.713318 0.146790 -0.679932 1445370949 -0.085754 -0.713318 0.146790 -0.679932 1445370949 -0.085754 -0.713318 0.146790 -0.679932 1445370949 -0.078003 -0.709595 0.149170 -0.684265 1445370949 -0.078003 -0.709595 0.149170 -0.684265 1445370949 -0.078003 -0.709595 0.149170 -0.684265 1445370949 -0.078003 -0.709595 0.149170 -0.684265 1445370949 -0.078003 -0.709595 0.149170 -0.684265 1445370949 -0.042664 -0.717712 0.119263 -0.684814 1445370949 -0.042664 -0.717712 0.119263 -0.684814 1445370949 -0.042664 -0.717712 0.119263 -0.684814 1445370949 -0.042664 -0.717712 0.119263 -0.684814 1445370949 -0.042664 -0.717712 0.119263 -0.684814 1445370949 -0.042664 -0.717712 0.119263 -0.684814 1445370949 0.002441 -0.725403 0.072754 -0.684509 1445370949 0.002441 -0.725403 0.072754 -0.684509 1445370949 0.002441 -0.725403 0.072754 -0.684509 1445370949 0.002441 -0.725403 0.072754 -0.684509 1445370949 0.044739 -0.729431 0.022888 -0.682251 1445370949 0.044739 -0.729431 0.022888 -0.682251 1445370949 0.044739 -0.729431 0.022888 -0.682251 1445370949 0.044739 -0.729431 0.022888 -0.682251 1445370949 0.044739 -0.729431 0.022888 -0.682251 1445370949 0.088867 -0.727356 -0.027710 -0.679993 1445370949 0.088867 -0.727356 -0.027710 -0.679993 1445370949 0.088867 -0.727356 -0.027710 -0.679993 1445370949 0.088867 -0.727356 -0.027710 -0.679993 1445370949 0.088867 -0.727356 -0.027710 -0.679993 1445370949 0.103149 -0.726624 -0.061646 -0.676514 1445370949 0.103149 -0.726624 -0.061646 -0.676514 1445370949 0.103149 -0.726624 -0.061646 -0.676514 1445370949 0.103149 -0.726624 -0.061646 -0.676514 1445370949 0.104736 -0.725708 -0.066284 -0.676758 1445370949 0.104736 -0.725708 -0.066284 -0.676758 1445370949 0.104736 -0.725708 -0.066284 -0.676758 1445370949 0.104736 -0.725708 -0.066284 -0.676758 1445370949 0.104736 -0.725708 -0.066284 -0.676758 1445370949 0.089111 -0.724426 -0.055908 -0.681335 1445370949 0.089111 -0.724426 -0.055908 -0.681335 1445370949 0.089111 -0.724426 -0.055908 -0.681335 1445370949 0.089111 -0.724426 -0.055908 -0.681335 1445370949 0.089111 -0.724426 -0.055908 -0.681335 1445370949 0.089111 -0.724426 -0.055908 -0.681335 1445370949 0.051819 -0.726257 -0.021667 -0.685181 1445370949 0.051819 -0.726257 -0.021667 -0.685181 1445370949 0.051819 -0.726257 -0.021667 -0.685181 1445370949 0.051819 -0.726257 -0.021667 -0.685181 1445370949 0.051819 -0.726257 -0.021667 -0.685181 1445370949 0.013184 -0.738953 0.022705 -0.673279 1445370949 0.013184 -0.738953 0.022705 -0.673279 1445370949 0.013184 -0.738953 0.022705 -0.673279 1445370949 0.013184 -0.738953 0.022705 -0.673279 1445370949 0.013184 -0.738953 0.022705 -0.673279 1445370949 -0.022766 -0.734619 0.065796 -0.674988 1445370949 -0.022766 -0.734619 0.065796 -0.674988 1445370949 -0.022766 -0.734619 0.065796 -0.674988 1445370949 -0.022766 -0.734619 0.065796 -0.674988 1445370949 -0.022766 -0.734619 0.065796 -0.674988 1445370949 -0.022766 -0.734619 0.065796 -0.674988 1445370950 -0.079346 -0.703857 0.109375 -0.697388 1445370950 -0.079346 -0.703857 0.109375 -0.697388 1445370950 -0.079346 -0.703857 0.109375 -0.697388 1445370950 -0.079346 -0.703857 0.109375 -0.697388 1445370950 -0.079346 -0.703857 0.109375 -0.697388 1445370950 -0.095215 -0.680237 0.141968 -0.712830 1445370950 -0.095215 -0.680237 0.141968 -0.712830 1445370950 -0.095215 -0.680237 0.141968 -0.712830 1445370950 -0.095215 -0.680237 0.141968 -0.712830 1445370950 -0.095215 -0.680237 0.141968 -0.712830 1445370950 -0.095215 -0.680237 0.141968 -0.712830 1445370950 -0.084961 -0.674683 0.148987 -0.717957 1445370950 -0.084961 -0.674683 0.148987 -0.717957 1445370950 -0.084961 -0.674683 0.148987 -0.717957 1445370950 -0.084961 -0.674683 0.148987 -0.717957 1445370950 -0.084961 -0.674683 0.148987 -0.717957 1445370950 -0.047241 -0.685425 0.121643 -0.716431 1445370950 -0.047241 -0.685425 0.121643 -0.716431 1445370950 -0.047241 -0.685425 0.121643 -0.716431 1445370950 -0.047241 -0.685425 0.121643 -0.716431 1445370950 -0.047241 -0.685425 0.121643 -0.716431 1445370950 0.003540 -0.694214 0.070496 -0.716370 1445370950 0.003540 -0.694214 0.070496 -0.716370 1445370950 0.003540 -0.694214 0.070496 -0.716370 1445370950 0.003540 -0.694214 0.070496 -0.716370 1445370950 0.003540 -0.694214 0.070496 -0.716370 1445370950 0.003540 -0.694214 0.070496 -0.716370 1445370950 0.046509 -0.701721 0.022278 -0.710632 1445370950 0.046509 -0.701721 0.022278 -0.710632 1445370950 0.046509 -0.701721 0.022278 -0.710632 1445370950 0.072693 -0.706360 -0.022156 -0.703796 1445370950 0.072693 -0.706360 -0.022156 -0.703796 1445370950 0.072693 -0.706360 -0.022156 -0.703796 1445370950 0.072693 -0.706360 -0.022156 -0.703796 1445370950 0.072693 -0.706360 -0.022156 -0.703796 1445370950 0.077148 -0.701416 -0.055420 -0.706482 1445370950 0.077148 -0.701416 -0.055420 -0.706482 1445370950 0.077148 -0.701416 -0.055420 -0.706482 1445370950 0.077148 -0.701416 -0.055420 -0.706482 1445370950 0.077148 -0.701416 -0.055420 -0.706482 1445370950 0.080750 -0.701538 -0.072754 -0.704346 1445370950 0.080750 -0.701538 -0.072754 -0.704346 1445370950 0.080750 -0.701538 -0.072754 -0.704346 1445370950 0.080750 -0.701538 -0.072754 -0.704346 1445370950 0.080750 -0.701538 -0.072754 -0.704346 1445370950 0.080750 -0.701538 -0.072754 -0.704346 1445370950 0.078247 -0.702271 -0.072449 -0.703979 1445370950 0.078247 -0.702271 -0.072449 -0.703979 1445370950 0.078247 -0.702271 -0.072449 -0.703979 1445370950 0.078247 -0.702271 -0.072449 -0.703979 1445370950 0.078247 -0.702271 -0.072449 -0.703979 1445370950 0.078247 -0.702271 -0.072449 -0.703979 1445370950 0.060303 -0.709717 -0.058350 -0.699524 1445370950 0.060303 -0.709717 -0.058350 -0.699524 1445370950 0.060303 -0.709717 -0.058350 -0.699524 1445370950 0.060303 -0.709717 -0.058350 -0.699524 1445370950 0.060303 -0.709717 -0.058350 -0.699524 1445370950 0.032166 -0.716797 -0.033508 -0.695801 1445370950 0.032166 -0.716797 -0.033508 -0.695801 1445370950 0.032166 -0.716797 -0.033508 -0.695801 1445370950 0.032166 -0.716797 -0.033508 -0.695801 1445370950 0.032166 -0.716797 -0.033508 -0.695801 1445370950 -0.005615 -0.722168 0.009644 -0.691650 1445370950 -0.005615 -0.722168 0.009644 -0.691650 1445370950 -0.005615 -0.722168 0.009644 -0.691650 1445370950 -0.005615 -0.722168 0.009644 -0.691650 1445370950 -0.005615 -0.722168 0.009644 -0.691650 1445370950 -0.005615 -0.722168 0.009644 -0.691650 1445370950 -0.049561 -0.722229 0.056458 -0.687622 1445370950 -0.049561 -0.722229 0.056458 -0.687622 1445370950 -0.049561 -0.722229 0.056458 -0.687622 1445370950 -0.049561 -0.722229 0.056458 -0.687622 1445370950 -0.049561 -0.722229 0.056458 -0.687622 1445370950 -0.049561 -0.722229 0.056458 -0.687622 1445370950 -0.076782 -0.708801 0.087952 -0.695740 1445370950 -0.076782 -0.708801 0.087952 -0.695740 1445370950 -0.076782 -0.708801 0.087952 -0.695740 1445370950 -0.076782 -0.708801 0.087952 -0.695740 1445370950 -0.076782 -0.708801 0.087952 -0.695740 1445370950 
-0.039307 -0.695496 0.016846 -0.717346 1445370962 -0.039307 -0.695496 0.016846 -0.717346 1445370962 -0.049011 -0.696533 0.034912 -0.715027 1445370962 -0.049011 -0.696533 0.034912 -0.715027 1445370962 -0.049011 -0.696533 0.034912 -0.715027 1445370962 -0.049011 -0.696533 0.034912 -0.715027 1445370962 -0.049011 -0.696533 0.034912 -0.715027 1445370962 -0.049011 -0.696533 0.034912 -0.715027 1445370962 -0.067444 -0.685303 0.045349 -0.723755 1445370962 -0.067444 -0.685303 0.045349 -0.723755 1445370962 -0.067444 -0.685303 0.045349 -0.723755 1445370962 -0.067444 -0.685303 0.045349 -0.723755 1445370962 -0.067444 -0.685303 0.045349 -0.723755 1445370962 -0.067444 -0.685303 0.045349 -0.723755 1445370962 -0.072388 -0.683044 0.043213 -0.725525 1445370962 -0.072388 -0.683044 0.043213 -0.725525 1445370962 -0.072388 -0.683044 0.043213 -0.725525 1445370962 -0.072388 -0.683044 0.043213 -0.725525 1445370962 -0.072388 -0.683044 0.043213 -0.725525 1445370962 -0.072388 -0.683044 0.043213 -0.725525 1445370962 -0.072388 -0.683044 0.043213 -0.725525 1445370962 -0.063538 -0.690308 0.031555 -0.720093 1445370962 -0.063538 -0.690308 0.031555 -0.720093 1445370962 -0.063538 -0.690308 0.031555 -0.720093 1445370962 -0.063538 -0.690308 0.031555 -0.720093 1445370962 -0.063538 -0.690308 0.031555 -0.720093 1445370962 -0.063538 -0.690308 0.031555 -0.720093 1445370962 -0.047119 -0.697693 0.007629 -0.714844 1445370962 -0.047119 -0.697693 0.007629 -0.714844 1445370963 -0.047119 -0.697693 0.007629 -0.714844 1445370963 -0.047119 -0.697693 0.007629 -0.714844 1445370963 -0.047119 -0.697693 0.007629 -0.714844 1445370963 -0.047119 -0.697693 0.007629 -0.714844 1445370963 -0.021484 -0.713684 -0.025452 -0.699707 1445370963 -0.021484 -0.713684 -0.025452 -0.699707 1445370963 -0.021484 -0.713684 -0.025452 -0.699707 1445370963 -0.021484 -0.713684 -0.025452 -0.699707 1445370963 -0.021484 -0.713684 -0.025452 -0.699707 1445370963 -0.021484 -0.713684 -0.025452 -0.699707 1445370963 -0.002197 -0.722290 -0.056519 -0.689331 1445370963 -0.002197 -0.722290 -0.056519 -0.689331 1445370963 -0.002197 -0.722290 -0.056519 -0.689331 1445370963 -0.002197 -0.722290 -0.056519 -0.689331 1445370963 -0.002197 -0.722290 -0.056519 -0.689331 1445370963 -0.002197 -0.722290 -0.056519 -0.689331 1445370963 -0.002197 -0.722290 -0.056519 -0.689331 1445370963 -0.004761 -0.717407 -0.070129 -0.693176 1445370963 -0.004761 -0.717407 -0.070129 -0.693176 1445370963 -0.004761 -0.717407 -0.070129 -0.693176 1445370963 -0.004761 -0.717407 -0.070129 -0.693176 1445370963 -0.004761 -0.717407 -0.070129 -0.693176 1445370963 -0.004761 -0.717407 -0.070129 -0.693176 1445370963 0.003662 -0.709351 -0.073181 -0.701111 1445370963 0.003662 -0.709351 -0.073181 -0.701111 1445370963 0.003662 -0.709351 -0.073181 -0.701111 1445370963 0.003662 -0.709351 -0.073181 -0.701111 1445370963 0.003662 -0.709351 -0.073181 -0.701111 1445370963 0.003662 -0.709351 -0.073181 -0.701111 1445370963 0.005798 -0.714722 -0.069336 -0.695984 1445370963 0.005798 -0.714722 -0.069336 -0.695984 1445370963 0.005798 -0.714722 -0.069336 -0.695984 1445370963 0.005798 -0.714722 -0.069336 -0.695984 1445370963 0.005798 -0.714722 -0.069336 -0.695984 1445370963 0.005798 -0.714722 -0.069336 -0.695984 1445370963 -0.007263 -0.716736 -0.050232 -0.695557 1445370963 -0.007263 -0.716736 -0.050232 -0.695557 1445370963 -0.007263 -0.716736 -0.050232 -0.695557 1445370963 -0.007263 -0.716736 -0.050232 -0.695557 1445370963 -0.007263 -0.716736 -0.050232 -0.695557 1445370963 -0.007263 -0.716736 -0.050232 -0.695557 1445370963 -0.007263 -0.716736 -0.050232 -0.695557 1445370963 -0.024414 -0.713562 -0.014526 -0.700073 1445370963 -0.024414 -0.713562 -0.014526 -0.700073 1445370963 -0.024414 -0.713562 -0.014526 -0.700073 1445370963 -0.024414 -0.713562 -0.014526 -0.700073 1445370963 -0.024414 -0.713562 -0.014526 -0.700073 1445370963 -0.024414 -0.713562 -0.014526 -0.700073 1445370963 -0.045898 -0.708313 0.025574 -0.703979 1445370963 -0.045898 -0.708313 0.025574 -0.703979 1445370963 -0.045898 -0.708313 0.025574 -0.703979 1445370963 -0.045898 -0.708313 0.025574 -0.703979 1445370963 -0.045898 -0.708313 0.025574 -0.703979 1445370963 -0.045898 -0.708313 0.025574 -0.703979 1445370963 -0.062561 -0.697388 0.058105 -0.711670 1445370963 -0.062561 -0.697388 0.058105 -0.711670 1445370963 -0.062561 -0.697388 0.058105 -0.711670 1445370963 -0.062561 -0.697388 0.058105 -0.711670 1445370963 -0.062561 -0.697388 0.058105 -0.711670 1445370963 -0.062561 -0.697388 0.058105 -0.711670 1445370963 -0.062561 -0.697388 0.058105 -0.711670 1445370963 -0.073303 -0.694214 0.072754 -0.712402 1445370963 -0.073303 -0.694214 0.072754 -0.712402 1445370963 -0.073303 -0.694214 0.072754 -0.712402 1445370963 -0.073303 -0.694214 0.072754 -0.712402 1445370963 -0.073303 -0.694214 0.072754 -0.712402 1445370963 -0.073303 -0.694214 0.072754 -0.712402 1445370963 -0.089172 -0.692993 0.069824 -0.712036 1445370963 -0.089172 -0.692993 0.069824 -0.712036 1445370963 -0.089172 -0.692993 0.069824 -0.712036 1445370963 -0.089172 -0.692993 0.069824 -0.712036 1445370963 -0.089172 -0.692993 0.069824 -0.712036 1445370963 -0.089172 -0.692993 0.069824 -0.712036 1445370963 -0.087708 -0.697693 0.056091 -0.708862 1445370963 -0.087708 -0.697693 0.056091 -0.708862 1445370963 -0.087708 -0.697693 0.056091 -0.708862 1445370963 -0.087708 -0.697693 0.056091 -0.708862 1445370963 -0.087708 -0.697693 0.056091 -0.708862 1445370963 -0.087708 -0.697693 0.056091 -0.708862 1445370963 -0.080505 -0.699768 0.034546 -0.709045 1445370963 -0.080505 -0.699768 0.034546 -0.709045 1445370963 -0.080505 -0.699768 0.034546 -0.709045 1445370963 -0.080505 -0.699768 0.034546 -0.709045 1445370963 -0.080505 -0.699768 0.034546 -0.709045 1445370963 -0.080505 -0.699768 0.034546 -0.709045 1445370963 -0.080505 -0.699768 0.034546 -0.709045 1445370963 -0.057800 -0.701904 0.005371 -0.709961 1445370963 -0.057800 -0.701904 0.005371 -0.709961 1445370963 -0.057800 -0.701904 0.005371 -0.709961 1445370963 -0.057800 -0.701904 0.005371 -0.709961 1445370963 -0.057800 -0.701904 0.005371 -0.709961 1445370963 -0.057800 -0.701904 0.005371 -0.709961 1445370963 -0.025818 -0.704224 -0.029968 -0.708984 1445370963 -0.025818 -0.704224 -0.029968 -0.708984 1445370963 -0.025818 -0.704224 -0.029968 -0.708984 1445370963 -0.025818 -0.704224 -0.029968 -0.708984 1445370963 -0.025818 -0.704224 -0.029968 -0.708984 1445370963 0.010559 -0.704834 -0.073730 -0.705505 1445370963 0.010559 -0.704834 -0.073730 -0.705505 1445370963 0.010559 -0.704834 -0.073730 -0.705505 1445370963 0.010559 -0.704834 -0.073730 -0.705505 1445370963 0.010559 -0.704834 -0.073730 -0.705505 1445370963 0.010559 -0.704834 -0.073730 -0.705505 1445370963 0.038757 -0.698730 -0.104309 -0.706726 1445370963 0.038757 -0.698730 -0.104309 -0.706726 1445370963 0.038757 -0.698730 -0.104309 -0.706726 1445370963 0.038757 -0.698730 -0.104309 -0.706726 1445370963 0.038757 -0.698730 -0.104309 -0.706726 1445370963 0.038757 -0.698730 -0.104309 -0.706726 1445370963 0.047485 -0.718384 -0.122437 -0.683228 1445370963 0.047485 -0.718384 -0.122437 -0.683228 1445370963 0.047485 -0.718384 -0.122437 -0.683228 1445370964 0.047485 -0.718384 -0.122437 -0.683228 1445370964 0.047485 -0.718384 -0.122437 -0.683228 1445370964 0.047485 -0.718384 -0.122437 -0.683228 1445370964 0.037659 -0.699524 -0.109070 -0.705322 1445370964 0.037659 -0.699524 -0.109070 -0.705322 1445370964 0.037659 -0.699524 -0.109070 -0.705322 1445370964 0.037659 -0.699524 -0.109070 -0.705322 1445370964 0.037659 -0.699524 -0.109070 -0.705322 1445370964 0.037659 -0.699524 -0.109070 -0.705322 1445370964 0.037659 -0.699524 -0.109070 -0.705322 1445370964 0.012634 -0.699402 -0.078979 -0.710266 1445370964 0.012634 -0.699402 -0.078979 -0.710266 1445370964 0.012634 -0.699402 -0.078979 -0.710266 1445370964 0.012634 -0.699402 -0.078979 -0.710266 1445370964 0.012634 -0.699402 -0.078979 -0.710266 1445370964 0.012634 -0.699402 -0.078979 -0.710266 1445370964 -0.003113 -0.703186 -0.041321 -0.709839 1445370964 -0.003113 -0.703186 -0.041321 -0.709839 1445370964 -0.003113 -0.703186 -0.041321 -0.709839 1445370964 -0.003113 -0.703186 -0.041321 -0.709839 1445370964 -0.003113 -0.703186 -0.041321 -0.709839 1445370964 -0.003113 -0.703186 -0.041321 -0.709839 1445370964 -0.023499 -0.704163 -0.004272 -0.709656 1445370964 -0.023499 -0.704163 -0.004272 -0.709656 1445370964 -0.023499 -0.704163 -0.004272 -0.709656 1445370964 -0.023499 -0.704163 -0.004272 -0.709656 1445370964 -0.023499 -0.704163 -0.004272 -0.709656 1445370964 -0.023499 -0.704163 -0.004272 -0.709656 1445370964 -0.048584 -0.704590 0.027954 -0.707458 1445370964 -0.048584 -0.704590 0.027954 -0.707458 1445370964 -0.048584 -0.704590 0.027954 -0.707458 1445370964 -0.048584 -0.704590 0.027954 -0.707458 1445370964 -0.048584 -0.704590 0.027954 -0.707458 1445370964 -0.048584 -0.704590 0.027954 -0.707458 1445370964 -0.072510 -0.711975 0.056824 -0.696228 1445370964 -0.072510 -0.711975 0.056824 -0.696228 1445370964 -0.072510 -0.711975 0.056824 -0.696228 1445370964 -0.072510 -0.711975 0.056824 -0.696228 1445370964 -0.072510 -0.711975 0.056824 -0.696228 1445370964 -0.072510 -0.711975 0.056824 -0.696228 1445370964 -0.104797 -0.719604 0.078979 -0.681946 1445370964 -0.104797 -0.719604 0.078979 -0.681946 1445370964 -0.104797 -0.719604 0.078979 -0.681946 1445370964 -0.104797 -0.719604 0.078979 -0.681946 1445370964 -0.104797 -0.719604 0.078979 -0.681946 1445370964 -0.104797 -0.719604 0.078979 -0.681946 1445370964 -0.104797 -0.719604 0.078979 -0.681946 1445370964 -0.120911 -0.710815 0.080688 -0.688232 1445370964 -0.120911 -0.710815 0.080688 -0.688232 1445370964 -0.120911 -0.710815 0.080688 -0.688232 1445370964 -0.120911 -0.710815 0.080688 -0.688232 1445370964 -0.120911 -0.710815 0.080688 -0.688232 1445370964 -0.122498 -0.710999 0.079895 -0.687866 1445370964 -0.122498 -0.710999 0.079895 -0.687866 1445370964 -0.122498 -0.710999 0.079895 -0.687866 1445370964 -0.122498 -0.710999 0.079895 -0.687866 1445370964 -0.122498 -0.710999 0.079895 -0.687866 1445370964 -0.122498 -0.710999 0.079895 -0.687866 1445370964 -0.122498 -0.710999 0.079895 -0.687866 1445370964 -0.098572 -0.716187 0.062744 -0.688171 1445370964 -0.098572 -0.716187 0.062744 -0.688171 1445370964 -0.098572 -0.716187 0.062744 -0.688171 1445370964 -0.098572 -0.716187 0.062744 -0.688171 1445370964 -0.098572 -0.716187 0.062744 -0.688171 1445370964 -0.098572 -0.716187 0.062744 -0.688171 1445370964 -0.061646 -0.713867 0.031372 -0.696899 1445370964 -0.061646 -0.713867 0.031372 -0.696899 1445370964 -0.061646 -0.713867 0.031372 -0.696899 1445370964 -0.061646 -0.713867 0.031372 -0.696899 1445370964 -0.061646 -0.713867 0.031372 -0.696899 1445370964 -0.061646 -0.713867 0.031372 -0.696899 1445370964 -0.061646 -0.713867 0.031372 -0.696899 1445370964 -0.016602 -0.725952 -0.005066 -0.687622 1445370964 -0.016602 -0.725952 -0.005066 -0.687622 1445370964 -0.016602 -0.725952 -0.005066 -0.687622 1445370964 -0.016602 -0.725952 -0.005066 -0.687622 1445370964 -0.016602 -0.725952 -0.005066 -0.687622 1445370964 -0.016602 -0.725952 -0.005066 -0.687622 1445370964 0.015503 -0.726074 -0.041809 -0.686218 1445370964 0.015503 -0.726074 -0.041809 -0.686218 1445370964 0.015503 -0.726074 -0.041809 -0.686218 1445370964 0.015503 -0.726074 -0.041809 -0.686218 1445370964 0.015503 -0.726074 -0.041809 -0.686218 1445370964 0.015503 -0.726074 -0.041809 -0.686218 1445370964 0.015503 -0.726074 -0.041809 -0.686218 1445370964 0.037109 -0.718628 -0.076660 -0.690247 1445370964 0.037109 -0.718628 -0.076660 -0.690247 1445370964 0.037109 -0.718628 -0.076660 -0.690247 1445370964 0.037109 -0.718628 -0.076660 -0.690247 1445370964 0.037109 -0.718628 -0.076660 -0.690247 1445370964 0.072815 -0.718567 -0.108398 -0.683167 1445370964 0.072815 -0.718567 -0.108398 -0.683167 1445370964 0.072815 -0.718567 -0.108398 -0.683167 1445370964 0.072815 -0.718567 -0.108398 -0.683167 1445370964 0.072815 -0.718567 -0.108398 -0.683167 1445370964 0.072815 -0.718567 -0.108398 -0.683167 1445370964 0.072815 -0.718567 -0.108398 -0.683167 1445370964 0.078552 -0.712524 -0.119202 -0.687012 1445370964 0.078552 -0.712524 -0.119202 -0.687012 1445370964 0.078552 -0.712524 -0.119202 -0.687012 1445370964 0.078552 -0.712524 -0.119202 -0.687012 1445370964 0.078552 -0.712524 -0.119202 -0.687012 1445370964 0.078552 -0.712524 -0.119202 -0.687012 1445370964 0.070251 -0.709045 -0.104980 -0.693848 1445370964 0.070251 -0.709045 -0.104980 -0.693848 1445370964 0.070251 -0.709045 -0.104980 -0.693848 1445370964 0.070251 -0.709045 -0.104980 -0.693848 1445370964 0.070251 -0.709045 -0.104980 -0.693848 1445370964 0.070251 -0.709045 -0.104980 -0.693848 1445370964 0.070251 -0.709045 -0.104980 -0.693848 1445370964 0.049622 -0.711243 -0.079529 -0.696716 1445370964 0.049622 -0.711243 -0.079529 -0.696716 1445370964 0.049622 -0.711243 -0.079529 -0.696716 1445370964 0.049622 -0.711243 -0.079529 -0.696716 1445370965 0.049622 -0.711243 -0.079529 -0.696716 1445370965 0.049622 -0.711243 -0.079529 -0.696716 1445370965 0.011963 -0.711975 -0.042053 -0.700867 1445370965 0.011963 -0.711975 -0.042053 -0.700867 1445370965 0.011963 -0.711975 -0.042053 -0.700867 1445370965 0.011963 -0.711975 -0.042053 -0.700867 1445370965 0.011963 -0.711975 -0.042053 -0.700867 1445370965 0.011963 -0.711975 -0.042053 -0.700867 1445370965 -0.029724 -0.714355 0.000122 -0.699219 1445370965 -0.029724 -0.714355 0.000122 -0.699219 1445370965 -0.029724 -0.714355 0.000122 -0.699219 1445370965 -0.029724 -0.714355 0.000122 -0.699219 1445370965 -0.029724 -0.714355 0.000122 -0.699219 1445370965 -0.029724 -0.714355 0.000122 -0.699219 1445370965 -0.029724 -0.714355 0.000122 -0.699219 1445370965 -0.067871 -0.716919 0.037903 -0.692871 1445370965 -0.067871 -0.716919 0.037903 -0.692871 1445370965 -0.067871 -0.716919 0.037903 -0.692871 1445370965 -0.067871 -0.716919 0.037903 -0.692871 1445370965 -0.067871 -0.716919 0.037903 -0.692871 1445370965 -0.067871 -0.716919 0.037903 -0.692871 1445370965 -0.081726 -0.720642 0.046326 -0.686951 1445370965 -0.081726 -0.720642 0.046326 -0.686951 1445370965 -0.081726 -0.720642 0.046326 -0.686951 1445370965 -0.081726 -0.720642 0.046326 -0.686951 1445370965 -0.081726 -0.720642 0.046326 -0.686951 1445370965 -0.081726 -0.720642 0.046326 -0.686951 1445370965 -0.081726 -0.720642 0.046326 -0.686951 1445370965 -0.094116 -0.701904 0.039063 -0.705017 1445370965 -0.094116 -0.701904 0.039063 -0.705017 1445370965 -0.094116 -0.701904 0.039063 -0.705017 1445370965 -0.094116 -0.701904 0.039063 -0.705017 1445370965 -0.094116 -0.701904 0.039063 -0.705017 1445370965 -0.094116 -0.701904 0.039063 -0.705017 1445370965 -0.081299 -0.711548 0.025391 -0.697571 1445370965 -0.081299 -0.711548 0.025391 -0.697571 1445370965 -0.081299 -0.711548 0.025391 -0.697571 1445370965 -0.081299 -0.711548 0.025391 -0.697571 1445370965 -0.081299 -0.711548 0.025391 -0.697571 1445370965 -0.081299 -0.711548 0.025391 -0.697571 1445370965 -0.053528 -0.709045 0.012451 -0.703064 1445370965 -0.053528 -0.709045 0.012451 -0.703064 1445370965 -0.053528 -0.709045 0.012451 -0.703064 1445370965 -0.053528 -0.709045 0.012451 -0.703064 1445370965 -0.053528 -0.709045 0.012451 -0.703064 1445370965 -0.053528 -0.709045 0.012451 -0.703064 1445370965 -0.000488 -0.711365 -0.018799 -0.702637 1445370965 -0.000488 -0.711365 -0.018799 -0.702637 1445370965 -0.000488 -0.711365 -0.018799 -0.702637 1445370965 -0.000488 -0.711365 -0.018799 -0.702637 1445370965 -0.000488 -0.711365 -0.018799 -0.702637 1445370965 0.042603 -0.716492 -0.057434 -0.693970 1445370965 0.042603 -0.716492 -0.057434 -0.693970 1445370965 0.042603 -0.716492 -0.057434 -0.693970 1445370965 0.042603 -0.716492 -0.057434 -0.693970 1445370965 0.042603 -0.716492 -0.057434 -0.693970 1445370965 0.042603 -0.716492 -0.057434 -0.693970 1445370965 0.042603 -0.716492 -0.057434 -0.693970 1445370965 0.060181 -0.710510 -0.094055 -0.694885 1445370965 0.060181 -0.710510 -0.094055 -0.694885 1445370965 0.060181 -0.710510 -0.094055 -0.694885 1445370965 0.060181 -0.710510 -0.094055 -0.694885 1445370965 0.060181 -0.710510 -0.094055 -0.694885 1445370965 0.060181 -0.710510 -0.094055 -0.694885 1445370965 0.078796 -0.703674 -0.123291 -0.695374 1445370965 0.078796 -0.703674 -0.123291 -0.695374 1445370965 0.078796 -0.703674 -0.123291 -0.695374 1445370965 0.078796 -0.703674 -0.123291 -0.695374 1445370965 0.078796 -0.703674 -0.123291 -0.695374 1445370965 0.078796 -0.703674 -0.123291 -0.695374 1445370965 0.078796 -0.703674 -0.123291 -0.695374 1445370965 0.087097 -0.697021 -0.137390 -0.698364 1445370965 0.087097 -0.697021 -0.137390 -0.698364 1445370965 0.087097 -0.697021 -0.137390 -0.698364 1445370965 0.087097 -0.697021 -0.137390 -0.698364 1445370965 0.087097 -0.697021 -0.137390 -0.698364 1445370965 0.087097 -0.697021 -0.137390 -0.698364 1445370965 0.071350 -0.690857 -0.129578 -0.707764 1445370965 0.071350 -0.690857 -0.129578 -0.707764 1445370965 0.071350 -0.690857 -0.129578 -0.707764 1445370965 0.071350 -0.690857 -0.129578 -0.707764 1445370965 0.071350 -0.690857 -0.129578 -0.707764 1445370965 0.071350 -0.690857 -0.129578 -0.707764 1445370965 0.039978 -0.694824 -0.100037 -0.711121 1445370965 0.039978 -0.694824 -0.100037 -0.711121 1445370965 0.039978 -0.694824 -0.100037 -0.711121 1445370965 0.039978 -0.694824 -0.100037 -0.711121 1445370965 0.039978 -0.694824 -0.100037 -0.711121 1445370965 0.039978 -0.694824 -0.100037 -0.711121 1445370965 0.039978 -0.694824 -0.100037 -0.711121 1445370965 0.010254 -0.694214 -0.062439 -0.717041 1445370965 0.010254 -0.694214 -0.062439 -0.717041 1445370965 0.010254 -0.694214 -0.062439 -0.717041 1445370965 0.010254 -0.694214 -0.062439 -0.717041 1445370965 0.010254 -0.694214 -0.062439 -0.717041 1445370965 0.010254 -0.694214 -0.062439 -0.717041 1445370965 0.010254 -0.694214 -0.062439 -0.717041 1445370965 -0.018982 -0.691223 -0.023193 -0.722046 1445370965 -0.018982 -0.691223 -0.023193 -0.722046 1445370965 -0.018982 -0.691223 -0.023193 -0.722046 1445370965 -0.018982 -0.691223 -0.023193 -0.722046 1445370965 -0.018982 -0.691223 -0.023193 -0.722046 1445370965 -0.018982 -0.691223 -0.023193 -0.722046 1445370965 -0.049683 -0.692261 0.010010 -0.719910 1445370965 -0.049683 -0.692261 0.010010 -0.719910 1445370965 -0.049683 -0.692261 0.010010 -0.719910 1445370965 -0.049683 -0.692261 0.010010 -0.719910 1445370965 -0.049683 -0.692261 0.010010 -0.719910 1445370965 -0.049683 -0.692261 0.010010 -0.719910 1445370965 -0.062500 -0.700745 0.022461 -0.710388 1445370965 -0.062500 -0.700745 0.022461 -0.710388 1445370965 -0.062500 -0.700745 0.022461 -0.710388 1445370965 -0.062500 -0.700745 0.022461 -0.710388 1445370965 -0.062500 -0.700745 0.022461 -0.710388 1445370965 -0.062500 -0.700745 0.022461 -0.710388 1445370966 -0.062500 -0.700745 0.022461 -0.710388 1445370966 -0.068542 -0.704712 0.014160 -0.706116 1445370966 -0.068542 -0.704712 0.014160 -0.706116 1445370966 -0.068542 -0.704712 0.014160 -0.706116 1445370966 -0.068542 -0.704712 0.014160 -0.706116 1445370966 -0.068542 -0.704712 0.014160 -0.706116 1445370966 -0.068542 -0.704712 0.014160 -0.706116 1445370966 -0.057495 -0.706482 -0.001099 -0.705444 1445370966 -0.057495 -0.706482 -0.001099 -0.705444 1445370966 -0.057495 -0.706482 -0.001099 -0.705444 1445370966 -0.057495 -0.706482 -0.001099 -0.705444 1445370966 -0.057495 -0.706482 -0.001099 -0.705444 1445370966 -0.057495 -0.706482 -0.001099 -0.705444 1445370966 -0.032593 -0.690430 -0.020020 -0.722473 1445370966 -0.032593 -0.690430 -0.020020 -0.722473 1445370966 -0.032593 -0.690430 -0.020020 -0.722473 1445370966 -0.032593 -0.690430 -0.020020 -0.722473 1445370966 -0.032593 -0.690430 -0.020020 -0.722473 1445370966 -0.032593 -0.690430 -0.020020 -0.722473 1445370966 0.007080 -0.701477 -0.043823 -0.711365 1445370966 0.007080 -0.701477 -0.043823 -0.711365 1445370966 0.007080 -0.701477 -0.043823 -0.711365 1445370966 0.007080 -0.701477 -0.043823 -0.711365 1445370966 0.007080 -0.701477 -0.043823 -0.711365 1445370966 0.007080 -0.701477 -0.043823 -0.711365 1445370966 0.007080 -0.701477 -0.043823 -0.711365 1445370966 0.051453 -0.700745 -0.078613 -0.707275 1445370966 0.051453 -0.700745 -0.078613 -0.707275 1445370966 0.051453 -0.700745 -0.078613 -0.707275 1445370966 0.051453 -0.700745 -0.078613 -0.707275 1445370966 0.051453 -0.700745 -0.078613 -0.707275 1445370966 0.051453 -0.700745 -0.078613 -0.707275 1445370966 0.080017 -0.702698 -0.115417 -0.697510 1445370966 0.080017 -0.702698 -0.115417 -0.697510 1445370966 0.080017 -0.702698 -0.115417 -0.697510 1445370966 0.080017 -0.702698 -0.115417 -0.697510 1445370966 0.080017 -0.702698 -0.115417 -0.697510 1445370966 0.080017 -0.702698 -0.115417 -0.697510 1445370966 0.100830 -0.697205 -0.145874 -0.694702 1445370966 0.100830 -0.697205 -0.145874 -0.694702 1445370966 0.100830 -0.697205 -0.145874 -0.694702 1445370966 0.100830 -0.697205 -0.145874 -0.694702 1445370966 0.100830 -0.697205 -0.145874 -0.694702 1445370966 0.100830 -0.697205 -0.145874 -0.694702 1445370966 0.100830 -0.697205 -0.145874 -0.694702 1445370966 0.110291 -0.686890 -0.158813 -0.700623 1445370966 0.110291 -0.686890 -0.158813 -0.700623 1445370966 0.110291 -0.686890 -0.158813 -0.700623 1445370966 0.110291 -0.686890 -0.158813 -0.700623 1445370966 0.110291 -0.686890 -0.158813 -0.700623 1445370966 0.110291 -0.686890 -0.158813 -0.700623 1445370966 0.086792 -0.685425 -0.146118 -0.708069 1445370966 0.086792 -0.685425 -0.146118 -0.708069 1445370966 0.086792 -0.685425 -0.146118 -0.708069 1445370966 0.086792 -0.685425 -0.146118 -0.708069 1445370966 0.086792 -0.685425 -0.146118 -0.708069 1445370966 0.086792 -0.685425 -0.146118 -0.708069 1445370966 0.044983 -0.680115 -0.101196 -0.724792 1445370966 0.044983 -0.680115 -0.101196 -0.724792 1445370966 0.044983 -0.680115 -0.101196 -0.724792 1445370966 0.044983 -0.680115 -0.101196 -0.724792 1445370966 0.044983 -0.680115 -0.101196 -0.724792 1445370966 0.044983 -0.680115 -0.101196 -0.724792 1445370966 -0.002747 -0.684692 -0.054260 -0.726868 1445370966 -0.002747 -0.684692 -0.054260 -0.726868 1445370966 -0.002747 -0.684692 -0.054260 -0.726868 1445370966 -0.002747 -0.684692 -0.054260 -0.726868 1445370966 -0.002747 -0.684692 -0.054260 -0.726868 1445370966 -0.002747 -0.684692 -0.054260 -0.726868 1445370966 -0.048401 -0.693787 -0.011780 -0.718506 1445370966 -0.048401 -0.693787 -0.011780 -0.718506 1445370966 -0.048401 -0.693787 -0.011780 -0.718506 1445370966 -0.048401 -0.693787 -0.011780 -0.718506 1445370966 -0.048401 -0.693787 -0.011780 -0.718506 1445370966 -0.048401 -0.693787 -0.011780 -0.718506 1445370966 -0.048401 -0.693787 -0.011780 -0.718506 1445370966 -0.090942 -0.696533 0.026794 -0.711304 1445370966 -0.090942 -0.696533 0.026794 -0.711304 1445370966 -0.090942 -0.696533 0.026794 -0.711304 1445370966 -0.090942 -0.696533 0.026794 -0.711304 1445370966 -0.090942 -0.696533 0.026794 -0.711304 1445370966 -0.090942 -0.696533 0.026794 -0.711304 1445370966 -0.106018 -0.691956 0.039795 -0.713074 1445370966 -0.106018 -0.691956 0.039795 -0.713074 1445370966 -0.106018 -0.691956 0.039795 -0.713074 1445370966 -0.106018 -0.691956 0.039795 -0.713074 1445370966 -0.106018 -0.691956 0.039795 -0.713074 1445370966 -0.106018 -0.691956 0.039795 -0.713074 1445370966 -0.126831 -0.700317 0.049683 -0.700806 1445370966 -0.126831 -0.700317 0.049683 -0.700806 1445370966 -0.126831 -0.700317 0.049683 -0.700806 1445370966 -0.126831 -0.700317 0.049683 -0.700806 1445370966 -0.126831 -0.700317 0.049683 -0.700806 1445370966 -0.126831 -0.700317 0.049683 -0.700806 1445370966 -0.128601 -0.688599 0.034973 -0.712830 1445370966 -0.128601 -0.688599 0.034973 -0.712830 1445370966 -0.128601 -0.688599 0.034973 -0.712830 1445370966 -0.128601 -0.688599 0.034973 -0.712830 1445370966 -0.128601 -0.688599 0.034973 -0.712830 1445370966 -0.128601 -0.688599 0.034973 -0.712830 1445370966 -0.128601 -0.688599 0.034973 -0.712830 1445370966 -0.113525 -0.702454 0.030151 -0.702026 1445370966 -0.113525 -0.702454 0.030151 -0.702026 1445370966 -0.113525 -0.702454 0.030151 -0.702026 1445370966 -0.113525 -0.702454 0.030151 -0.702026 1445370966 -0.113525 -0.702454 0.030151 -0.702026 1445370966 -0.113525 -0.702454 0.030151 -0.702026 1445370966 -0.085327 -0.703796 0.013550 -0.705200 1445370966 -0.085327 -0.703796 0.013550 -0.705200 1445370966 -0.085327 -0.703796 0.013550 -0.705200 1445370966 -0.085327 -0.703796 0.013550 -0.705200 1445370966 -0.085327 -0.703796 0.013550 -0.705200 1445370966 -0.085327 -0.703796 0.013550 -0.705200 1445370967 -0.028503 -0.718445 -0.026550 -0.694519 1445370967 -0.028503 -0.718445 -0.026550 -0.694519 1445370967 -0.028503 -0.718445 -0.026550 -0.694519 1445370967 -0.028503 -0.718445 -0.026550 -0.694519 1445370967 -0.028503 -0.718445 -0.026550 -0.694519 1445370967 -0.028503 -0.718445 -0.026550 -0.694519 1445370967 0.020203 -0.723694 -0.076477 -0.685608 1445370967 0.020203 -0.723694 -0.076477 -0.685608 1445370967 0.020203 -0.723694 -0.076477 -0.685608 1445370967 0.020203 -0.723694 -0.076477 -0.685608 1445370967 0.020203 -0.723694 -0.076477 -0.685608 1445370967 0.020203 -0.723694 -0.076477 -0.685608 1445370967 0.055298 -0.721436 -0.119080 -0.679932 1445370967 0.055298 -0.721436 -0.119080 -0.679932 1445370967 0.055298 -0.721436 -0.119080 -0.679932 1445370967 0.055298 -0.721436 -0.119080 -0.679932 1445370967 0.055298 -0.721436 -0.119080 -0.679932 1445370967 0.055298 -0.721436 -0.119080 -0.679932 1445370967 0.067688 -0.708496 -0.138367 -0.688721 1445370967 0.067688 -0.708496 -0.138367 -0.688721 1445370967 0.067688 -0.708496 -0.138367 -0.688721 1445370967 0.067688 -0.708496 -0.138367 -0.688721 1445370967 0.067688 -0.708496 -0.138367 -0.688721 1445370967 0.067688 -0.708496 -0.138367 -0.688721 1445370967 0.065430 -0.702942 -0.130981 -0.696106 1445370967 0.065430 -0.702942 -0.130981 -0.696106 1445370967 0.065430 -0.702942 -0.130981 -0.696106 1445370967 0.065430 -0.702942 -0.130981 -0.696106 1445370967 0.065430 -0.702942 -0.130981 -0.696106 1445370967 0.065430 -0.702942 -0.130981 -0.696106 1445370967 0.065430 -0.702942 -0.130981 -0.696106 1445370967 0.050537 -0.706665 -0.100952 -0.698547 1445370967 0.050537 -0.706665 -0.100952 -0.698547 1445370967 0.050537 -0.706665 -0.100952 -0.698547 1445370967 0.050537 -0.706665 -0.100952 -0.698547 1445370967 0.050537 -0.706665 -0.100952 -0.698547 1445370967 0.050537 -0.706665 -0.100952 -0.698547 1445370967 0.022522 -0.708130 -0.060181 -0.703247 1445370967 0.022522 -0.708130 -0.060181 -0.703247 1445370967 0.022522 -0.708130 -0.060181 -0.703247 1445370967 0.022522 -0.708130 -0.060181 -0.703247 1445370967 0.022522 -0.708130 -0.060181 -0.703247 1445370967 0.022522 -0.708130 -0.060181 -0.703247 1445370967 -0.017517 -0.704712 -0.012695 -0.709229 1445370967 -0.017517 -0.704712 -0.012695 -0.709229 1445370967 -0.017517 -0.704712 -0.012695 -0.709229 1445370967 -0.017517 -0.704712 -0.012695 -0.709229 1445370967 -0.017517 -0.704712 -0.012695 -0.709229 1445370967 -0.017517 -0.704712 -0.012695 -0.709229 1445370967 -0.017517 -0.704712 -0.012695 -0.709229 1445370967 -0.062561 -0.701599 0.032532 -0.709167 1445370967 -0.062561 -0.701599 0.032532 -0.709167 1445370967 -0.062561 -0.701599 0.032532 -0.709167 1445370967 -0.062561 -0.701599 0.032532 -0.709167 1445370967 -0.062561 -0.701599 0.032532 -0.709167 1445370967 -0.062561 -0.701599 0.032532 -0.709167 1445370967 -0.098633 -0.701538 0.063293 -0.703003 1445370967 -0.098633 -0.701538 0.063293 -0.703003 1445370967 -0.098633 -0.701538 0.063293 -0.703003 1445370967 -0.098633 -0.701538 0.063293 -0.703003 1445370967 -0.098633 -0.701538 0.063293 -0.703003 1445370967 -0.098633 -0.701538 0.063293 -0.703003 1445370967 -0.121826 -0.704407 0.074463 -0.695374 1445370967 -0.121826 -0.704407 0.074463 -0.695374 1445370967 -0.121826 -0.704407 0.074463 -0.695374 1445370967 -0.121826 -0.704407 0.074463 -0.695374 1445370967 -0.121826 -0.704407 0.074463 -0.695374 1445370967 -0.121826 -0.704407 0.074463 -0.695374 1445370967 -0.129211 -0.704773 0.069824 -0.694153 1445370967 -0.129211 -0.704773 0.069824 -0.694153 1445370967 -0.129211 -0.704773 0.069824 -0.694153 1445370967 -0.129211 -0.704773 0.069824 -0.694153 1445370967 -0.129211 -0.704773 0.069824 -0.694153 1445370967 -0.129211 -0.704773 0.069824 -0.694153 1445370967 -0.129211 -0.704773 0.069824 -0.694153 1445370967 -0.112854 -0.713257 0.056824 -0.689514 1445370967 -0.112854 -0.713257 0.056824 -0.689514 1445370967 -0.112854 -0.713257 0.056824 -0.689514 1445370967 -0.112854 -0.713257 0.056824 -0.689514 1445370967 -0.112854 -0.713257 0.056824 -0.689514 1445370967 -0.112854 -0.713257 0.056824 -0.689514 1445370967 -0.074524 -0.716370 0.025696 -0.693298 1445370967 -0.074524 -0.716370 0.025696 -0.693298 1445370967 -0.074524 -0.716370 0.025696 -0.693298 1445370967 -0.074524 -0.716370 0.025696 -0.693298 1445370967 -0.074524 -0.716370 0.025696 -0.693298 1445370967 -0.074524 -0.716370 0.025696 -0.693298 1445370967 -0.025208 -0.728699 -0.014709 -0.684265 1445370967 -0.025208 -0.728699 -0.014709 -0.684265 1445370967 -0.025208 -0.728699 -0.014709 -0.684265 1445370967 -0.025208 -0.728699 -0.014709 -0.684265 1445370967 -0.025208 -0.728699 -0.014709 -0.684265 1445370967 -0.025208 -0.728699 -0.014709 -0.684265 1445370967 -0.025208 -0.728699 -0.014709 -0.684265 1445370967 0.029724 -0.738708 -0.073059 -0.669495 1445370967 0.029724 -0.738708 -0.073059 -0.669495 1445370967 0.029724 -0.738708 -0.073059 -0.669495 1445370967 0.029724 -0.738708 -0.073059 -0.669495 1445370967 0.029724 -0.738708 -0.073059 -0.669495 1445370967 0.029724 -0.738708 -0.073059 -0.669495 1445370967 0.029724 -0.738708 -0.073059 -0.669495 1445370967 0.063843 -0.730103 -0.122681 -0.669250 1445370967 0.063843 -0.730103 -0.122681 -0.669250 1445370967 0.063843 -0.730103 -0.122681 -0.669250 1445370967 0.063843 -0.730103 -0.122681 -0.669250 1445370967 0.063843 -0.730103 -0.122681 -0.669250 1445370967 0.063843 -0.730103 -0.122681 -0.669250 1445370967 0.079102 -0.716858 -0.145813 -0.677246 1445370967 
0.096497 -0.689453 -0.057434 -0.715576 1445370971 0.096497 -0.689453 -0.057434 -0.715576 1445370971 0.096497 -0.689453 -0.057434 -0.715576 1445370971 0.096497 -0.689453 -0.057434 -0.715576 1445370971 0.106201 -0.688232 -0.065796 -0.714722 1445370971 0.106201 -0.688232 -0.065796 -0.714722 1445370971 0.106201 -0.688232 -0.065796 -0.714722 1445370971 0.106201 -0.688232 -0.065796 -0.714722 1445370971 0.106201 -0.688232 -0.065796 -0.714722 1445370971 0.106201 -0.688232 -0.065796 -0.714722 1445370971 0.106201 -0.688232 -0.065796 -0.714722 1445370971 0.120300 -0.687134 -0.073914 -0.712708 1445370971 0.120300 -0.687134 -0.073914 -0.712708 1445370971 0.120300 -0.687134 -0.073914 -0.712708 1445370971 0.120300 -0.687134 -0.073914 -0.712708 1445370971 0.120300 -0.687134 -0.073914 -0.712708 1445370971 0.120300 -0.687134 -0.073914 -0.712708 1445370971 0.139099 -0.690308 -0.084106 -0.705078 1445370971 0.139099 -0.690308 -0.084106 -0.705078 1445370971 0.139099 -0.690308 -0.084106 -0.705078 1445370971 0.139099 -0.690308 -0.084106 -0.705078 1445370971 0.139099 -0.690308 -0.084106 -0.705078 1445370971 0.139099 -0.690308 -0.084106 -0.705078 1445370971 0.133301 -0.685181 -0.073486 -0.712341 1445370971 0.133301 -0.685181 -0.073486 -0.712341 1445370971 0.133301 -0.685181 -0.073486 -0.712341 1445370971 0.133301 -0.685181 -0.073486 -0.712341 1445370971 0.133301 -0.685181 -0.073486 -0.712341 1445370971 0.133301 -0.685181 -0.073486 -0.712341 1445370971 0.133301 -0.685181 -0.073486 -0.712341 1445370971 0.118896 -0.689514 -0.057983 -0.712158 1445370971 0.118896 -0.689514 -0.057983 -0.712158 1445370971 0.118896 -0.689514 -0.057983 -0.712158 1445370971 0.118896 -0.689514 -0.057983 -0.712158 1445370971 0.118896 -0.689514 -0.057983 -0.712158 1445370971 0.118896 -0.689514 -0.057983 -0.712158 1445370971 0.098694 -0.694336 -0.032349 -0.712158 1445370971 0.098694 -0.694336 -0.032349 -0.712158 1445370971 0.098694 -0.694336 -0.032349 -0.712158 1445370971 0.098694 -0.694336 -0.032349 -0.712158 1445370971 0.098694 -0.694336 -0.032349 -0.712158 1445370971 0.098694 -0.694336 -0.032349 -0.712158 1445370971 0.083313 -0.703613 -0.012695 -0.705627 1445370971 0.083313 -0.703613 -0.012695 -0.705627 1445370971 0.083313 -0.703613 -0.012695 -0.705627 1445370971 0.083313 -0.703613 -0.012695 -0.705627 1445370971 0.083313 -0.703613 -0.012695 -0.705627 1445370971 0.083313 -0.703613 -0.012695 -0.705627 1445370971 0.083313 -0.703613 -0.012695 -0.705627 1445370971 0.068298 -0.709900 0.002747 -0.701050 1445370971 0.068298 -0.709900 0.002747 -0.701050 1445370971 0.068298 -0.709900 0.002747 -0.701050 1445370971 0.068298 -0.709900 0.002747 -0.701050 1445370971 0.068298 -0.709900 0.002747 -0.701050 1445370971 0.043152 -0.712402 0.022278 -0.700134 1445370971 0.043152 -0.712402 0.022278 -0.700134 1445370971 0.043152 -0.712402 0.022278 -0.700134 1445370971 0.043152 -0.712402 0.022278 -0.700134 1445370971 0.043152 -0.712402 0.022278 -0.700134 1445370971 0.043152 -0.712402 0.022278 -0.700134 1445370971 0.025269 -0.700745 0.038269 -0.711975 1445370971 0.025269 -0.700745 0.038269 -0.711975 1445370971 0.025269 -0.700745 0.038269 -0.711975 1445370971 0.025269 -0.700745 0.038269 -0.711975 1445370971 0.025269 -0.700745 0.038269 -0.711975 1445370971 0.025269 -0.700745 0.038269 -0.711975 1445370971 0.025269 -0.700745 0.038269 -0.711975 1445370971 0.029053 -0.691589 0.038086 -0.720764 1445370971 0.029053 -0.691589 0.038086 -0.720764 1445370971 0.029053 -0.691589 0.038086 -0.720764 1445370971 0.029053 -0.691589 0.038086 -0.720764 1445370971 0.029053 -0.691589 0.038086 -0.720764 1445370971 0.046936 -0.699097 0.019409 -0.713257 1445370971 0.046936 -0.699097 0.019409 -0.713257 1445370971 0.046936 -0.699097 0.019409 -0.713257 1445370971 0.046936 -0.699097 0.019409 -0.713257 1445370971 0.046936 -0.699097 0.019409 -0.713257 1445370971 0.046936 -0.699097 0.019409 -0.713257 1445370971 0.076965 -0.700684 -0.016785 -0.709167 1445370971 0.076965 -0.700684 -0.016785 -0.709167 1445370971 0.076965 -0.700684 -0.016785 -0.709167 1445370971 0.076965 -0.700684 -0.016785 -0.709167 1445370971 0.076965 -0.700684 -0.016785 -0.709167 1445370971 0.076965 -0.700684 -0.016785 -0.709167 1445370972 0.110413 -0.708069 -0.054688 -0.695374 1445370972 0.110413 -0.708069 -0.054688 -0.695374 1445370972 0.110413 -0.708069 -0.054688 -0.695374 1445370972 0.110413 -0.708069 -0.054688 -0.695374 1445370972 0.110413 -0.708069 -0.054688 -0.695374 1445370972 0.110413 -0.708069 -0.054688 -0.695374 1445370972 0.150818 -0.713501 -0.101868 -0.676636 1445370972 0.150818 -0.713501 -0.101868 -0.676636 1445370972 0.150818 -0.713501 -0.101868 -0.676636 1445370972 0.150818 -0.713501 -0.101868 -0.676636 1445370972 0.150818 -0.713501 -0.101868 -0.676636 1445370972 0.150818 -0.713501 -0.101868 -0.676636 1445370972 0.150818 -0.713501 -0.101868 -0.676636 1445370972 0.156494 -0.718140 -0.124451 -0.666626 1445370972 0.156494 -0.718140 -0.124451 -0.666626 1445370972 0.156494 -0.718140 -0.124451 -0.666626 1445370972 0.156494 -0.718140 -0.124451 -0.666626 1445370972 0.156494 -0.718140 -0.124451 -0.666626 1445370972 0.156494 -0.718140 -0.124451 -0.666626 1445370972 0.150085 -0.721558 -0.117737 -0.665649 1445370972 0.150085 -0.721558 -0.117737 -0.665649 1445370972 0.150085 -0.721558 -0.117737 -0.665649 1445370972 0.150085 -0.721558 -0.117737 -0.665649 1445370972 0.150085 -0.721558 -0.117737 -0.665649 1445370972 0.150085 -0.721558 -0.117737 -0.665649 1445370972 0.145874 -0.724426 -0.097473 -0.666687 1445370972 0.145874 -0.724426 -0.097473 -0.666687 1445370972 0.145874 -0.724426 -0.097473 -0.666687 1445370972 0.145874 -0.724426 -0.097473 -0.666687 1445370972 0.145874 -0.724426 -0.097473 -0.666687 1445370972 0.145874 -0.724426 -0.097473 -0.666687 1445370972 0.145874 -0.724426 -0.097473 -0.666687 1445370972 0.138611 -0.724426 -0.072266 -0.671448 1445370972 0.138611 -0.724426 -0.072266 -0.671448 1445370972 0.138611 -0.724426 -0.072266 -0.671448 1445370972 0.138611 -0.724426 -0.072266 -0.671448 1445370972 0.138611 -0.724426 -0.072266 -0.671448 1445370972 0.138611 -0.724426 -0.072266 -0.671448 1445370972 0.106018 -0.735352 -0.036316 -0.668457 1445370972 0.106018 -0.735352 -0.036316 -0.668457 1445370972 0.106018 -0.735352 -0.036316 -0.668457 1445370972 0.106018 -0.735352 -0.036316 -0.668457 1445370972 0.106018 -0.735352 -0.036316 -0.668457 1445370972 0.106018 -0.735352 -0.036316 -0.668457 1445370972 0.066956 -0.744263 0.002380 -0.664612 1445370972 0.066956 -0.744263 0.002380 -0.664612 1445370972 0.066956 -0.744263 0.002380 -0.664612 1445370972 0.066956 -0.744263 0.002380 -0.664612 1445370972 0.066956 -0.744263 0.002380 -0.664612 1445370972 0.066956 -0.744263 0.002380 -0.664612 1445370972 0.026489 -0.730347 0.032837 -0.681824 1445370972 0.026489 -0.730347 0.032837 -0.681824 1445370972 0.026489 -0.730347 0.032837 -0.681824 1445370972 0.026489 -0.730347 0.032837 -0.681824 1445370972 0.026489 -0.730347 0.032837 -0.681824 1445370972 0.026489 -0.730347 0.032837 -0.681824 1445370972 -0.006165 -0.711792 0.064331 -0.699463 1445370972 -0.006165 -0.711792 0.064331 -0.699463 1445370972 -0.006165 -0.711792 0.064331 -0.699463 1445370972 -0.006165 -0.711792 0.064331 -0.699463 1445370972 -0.006165 -0.711792 0.064331 -0.699463 1445370972 -0.006165 -0.711792 0.064331 -0.699463 1445370972 -0.006165 -0.711792 0.064331 -0.699463 1445370972 -0.021606 -0.704224 0.088440 -0.704163 1445370972 -0.021606 -0.704224 0.088440 -0.704163 1445370972 -0.021606 -0.704224 0.088440 -0.704163 1445370972 -0.021606 -0.704224 0.088440 -0.704163 1445370972 -0.021606 -0.704224 0.088440 -0.704163 1445370972 -0.021606 -0.704224 0.088440 -0.704163 1445370972 -0.007080 -0.702209 0.083191 -0.707153 1445370972 -0.007080 -0.702209 0.083191 -0.707153 1445370972 -0.007080 -0.702209 0.083191 -0.707153 1445370972 -0.007080 -0.702209 0.083191 -0.707153 1445370972 -0.007080 -0.702209 0.083191 -0.707153 1445370972 -0.007080 -0.702209 0.083191 -0.707153 1445370972 0.034424 -0.703735 0.042969 -0.708374 1445370972 0.034424 -0.703735 0.042969 -0.708374 1445370972 0.034424 -0.703735 0.042969 -0.708374 1445370972 0.034424 -0.703735 0.042969 -0.708374 1445370972 0.034424 -0.703735 0.042969 -0.708374 1445370972 0.034424 -0.703735 0.042969 -0.708374 1445370972 0.034424 -0.703735 0.042969 -0.708374 1445370972 0.069946 -0.707947 0.000122 -0.702881 1445370972 0.069946 -0.707947 0.000122 -0.702881 1445370972 0.069946 -0.707947 0.000122 -0.702881 1445370972 0.069946 -0.707947 0.000122 -0.702881 1445370972 0.069946 -0.707947 0.000122 -0.702881 1445370972 0.069946 -0.707947 0.000122 -0.702881 1445370972 0.112915 -0.711548 -0.055603 -0.691345 1445370972 0.112915 -0.711548 -0.055603 -0.691345 1445370972 0.112915 -0.711548 -0.055603 -0.691345 1445370972 0.112915 -0.711548 -0.055603 -0.691345 1445370972 0.112915 -0.711548 -0.055603 -0.691345 1445370972 0.112915 -0.711548 -0.055603 -0.691345 1445370972 0.112915 -0.711548 -0.055603 -0.691345 1445370972 0.150940 -0.708496 -0.104492 -0.681458 1445370972 0.150940 -0.708496 -0.104492 -0.681458 1445370972 0.150940 -0.708496 -0.104492 -0.681458 1445370972 0.150940 -0.708496 -0.104492 -0.681458 1445370972 0.150940 -0.708496 -0.104492 -0.681458 1445370972 0.150940 -0.708496 -0.104492 -0.681458 1445370972 0.178772 -0.699036 -0.130737 -0.679993 1445370972 0.178772 -0.699036 -0.130737 -0.679993 1445370972 0.178772 -0.699036 -0.130737 -0.679993 1445370972 0.178772 -0.699036 -0.130737 -0.679993 1445370972 0.178772 -0.699036 -0.130737 -0.679993 1445370972 0.178772 -0.699036 -0.130737 -0.679993 1445370972 0.188904 -0.699890 -0.133057 -0.675903 1445370972 0.188904 -0.699890 -0.133057 -0.675903 1445370972 0.188904 -0.699890 -0.133057 -0.675903 1445370972 0.188904 -0.699890 -0.133057 -0.675903 1445370972 0.188904 -0.699890 -0.133057 -0.675903 1445370972 0.188904 -0.699890 -0.133057 -0.675903 1445370973 0.170837 -0.706055 -0.120728 -0.676636 1445370973 0.170837 -0.706055 -0.120728 -0.676636 1445370973 0.170837 -0.706055 -0.120728 -0.676636 1445370973 0.170837 -0.706055 -0.120728 -0.676636 1445370973 0.170837 -0.706055 -0.120728 -0.676636 1445370973 0.170837 -0.706055 -0.120728 -0.676636 1445370973 0.144104 -0.710999 -0.091431 -0.682251 1445370973 0.144104 -0.710999 -0.091431 -0.682251 1445370973 0.144104 -0.710999 -0.091431 -0.682251 1445370973 0.144104 -0.710999 -0.091431 -0.682251 1445370973 0.144104 -0.710999 -0.091431 -0.682251 1445370973 0.106384 -0.726746 -0.054504 -0.676514 1445370973 0.106384 -0.726746 -0.054504 -0.676514 1445370973 0.106384 -0.726746 -0.054504 -0.676514 1445370973 0.106384 -0.726746 -0.054504 -0.676514 1445370973 0.106384 -0.726746 -0.054504 -0.676514 1445370973 0.106384 -0.726746 -0.054504 -0.676514 1445370973 0.067993 -0.734314 -0.016479 -0.675232 1445370973 0.067993 -0.734314 -0.016479 -0.675232 1445370973 0.067993 -0.734314 -0.016479 -0.675232 1445370973 0.067993 -0.734314 -0.016479 -0.675232 1445370973 0.067993 -0.734314 -0.016479 -0.675232 1445370973 0.067993 -0.734314 -0.016479 -0.675232 1445370973 0.035400 -0.731201 0.014832 -0.681091 1445370973 0.035400 -0.731201 0.014832 -0.681091 1445370973 0.035400 -0.731201 0.014832 -0.681091 1445370973 0.035400 -0.731201 0.014832 -0.681091 1445370973 0.035400 -0.731201 0.014832 -0.681091 1445370973 0.035400 -0.731201 0.014832 -0.681091 1445370973 0.008850 -0.713074 0.041626 -0.699890 1445370973 0.008850 -0.713074 0.041626 -0.699890 1445370973 0.008850 -0.713074 0.041626 -0.699890 1445370973 0.008850 -0.713074 0.041626 -0.699890 1445370973 0.008850 -0.713074 0.041626 -0.699890 1445370973 0.008850 -0.713074 0.041626 -0.699890 1445370973 -0.009033 -0.699890 0.072021 -0.710632 1445370973 -0.009033 -0.699890 0.072021 -0.710632 1445370973 -0.009033 -0.699890 0.072021 -0.710632 1445370973 -0.009033 -0.699890 0.072021 -0.710632 1445370973 -0.009033 -0.699890 0.072021 -0.710632 1445370973 -0.009033 -0.699890 0.072021 -0.710632 1445370973 -0.010864 -0.694641 0.079529 -0.714905 1445370973 -0.010864 -0.694641 0.079529 -0.714905 1445370973 -0.010864 -0.694641 0.079529 -0.714905 1445370973 -0.010864 -0.694641 0.079529 -0.714905 1445370973 -0.010864 -0.694641 0.079529 -0.714905 1445370973 -0.010864 -0.694641 0.079529 -0.714905 1445370973 0.013489 -0.697021 0.053772 -0.714966 1445370973 0.013489 -0.697021 0.053772 -0.714966 1445370973 0.013489 -0.697021 0.053772 -0.714966 1445370973 0.013489 -0.697021 0.053772 -0.714966 1445370973 0.013489 -0.697021 0.053772 -0.714966 1445370973 0.013489 -0.697021 0.053772 -0.714966 1445370973 0.046082 -0.703918 0.017090 -0.708618 1445370973 0.046082 -0.703918 0.017090 -0.708618 1445370973 0.046082 -0.703918 0.017090 -0.708618 1445370973 0.046082 -0.703918 0.017090 -0.708618 1445370973 0.046082 -0.703918 0.017090 -0.708618 1445370973 0.046082 -0.703918 0.017090 -0.708618 1445370973 0.092102 -0.710266 -0.035950 -0.697021 1445370973 0.092102 -0.710266 -0.035950 -0.697021 1445370973 0.092102 -0.710266 -0.035950 -0.697021 1445370973 0.092102 -0.710266 -0.035950 -0.697021 1445370973 0.092102 -0.710266 -0.035950 -0.697021 1445370973 0.133240 -0.713501 -0.086365 -0.682495 1445370973 0.133240 -0.713501 -0.086365 -0.682495 1445370973 0.133240 -0.713501 -0.086365 -0.682495 1445370973 0.133240 -0.713501 -0.086365 -0.682495 1445370973 0.133240 -0.713501 -0.086365 -0.682495 1445370973 0.133240 -0.713501 -0.086365 -0.682495 1445370973 0.154602 -0.713745 -0.112549 -0.673828 1445370973 0.154602 -0.713745 -0.112549 -0.673828 1445370973 0.154602 -0.713745 -0.112549 -0.673828 1445370973 0.154602 -0.713745 -0.112549 -0.673828 1445370973 0.154602 -0.713745 -0.112549 -0.673828 1445370973 0.154602 -0.713745 -0.112549 -0.673828 1445370973 0.164856 -0.713562 -0.123779 -0.669617 1445370973 0.164856 -0.713562 -0.123779 -0.669617 1445370973 0.164856 -0.713562 -0.123779 -0.669617 1445370973 0.164856 -0.713562 -0.123779 -0.669617 1445370973 0.164856 -0.713562 -0.123779 -0.669617 1445370973 0.164856 -0.713562 -0.123779 -0.669617 1445370973 0.154846 -0.719666 -0.119629 -0.666199 1445370973 0.154846 -0.719666 -0.119629 -0.666199 1445370973 0.154846 -0.719666 -0.119629 -0.666199 1445370973 0.154846 -0.719666 -0.119629 -0.666199 1445370973 0.154846 -0.719666 -0.119629 -0.666199 1445370973 0.154846 -0.719666 -0.119629 -0.666199 1445370973 0.133362 -0.717407 -0.105225 -0.675720 1445370973 0.133362 -0.717407 -0.105225 -0.675720 1445370973 0.133362 -0.717407 -0.105225 -0.675720 1445370973 0.133362 -0.717407 -0.105225 -0.675720 1445370973 0.133362 -0.717407 -0.105225 -0.675720 1445370973 0.133362 -0.717407 -0.105225 -0.675720 1445370973 0.096497 -0.726257 -0.075500 -0.676514 1445370973 0.096497 -0.726257 -0.075500 -0.676514 1445370973 0.096497 -0.726257 -0.075500 -0.676514 1445370973 0.096497 -0.726257 -0.075500 -0.676514 1445370973 0.096497 -0.726257 -0.075500 -0.676514 1445370973 0.096497 -0.726257 -0.075500 -0.676514 1445370973 0.052917 -0.733276 -0.036926 -0.676941 1445370973 0.052917 -0.733276 -0.036926 -0.676941 1445370973 0.052917 -0.733276 -0.036926 -0.676941 1445370973 0.052917 -0.733276 -0.036926 -0.676941 1445370973 0.052917 -0.733276 -0.036926 -0.676941 1445370973 0.052917 -0.733276 -0.036926 -0.676941 1445370973 0.015381 -0.733459 0.003357 -0.679626 1445370974 0.015381 -0.733459 0.003357 -0.679626 1445370974 0.015381 -0.733459 0.003357 -0.679626 1445370974 -0.020325 -0.721497 0.046692 -0.690613 1445370974 -0.020325 -0.721497 0.046692 -0.690613 1445370974 -0.020325 -0.721497 0.046692 -0.690613 1445370974 -0.020325 -0.721497 0.046692 -0.690613 1445370974 -0.020325 -0.721497 0.046692 -0.690613 1445370974 -0.020325 -0.721497 0.046692 -0.690613 1445370974 -0.031799 -0.703369 0.081726 -0.705444 1445370974 -0.031799 -0.703369 0.081726 -0.705444 1445370974 -0.031799 -0.703369 0.081726 -0.705444 1445370974 -0.031799 -0.703369 0.081726 -0.705444 1445370974 -0.031799 -0.703369 0.081726 -0.705444 1445370974 -0.031799 -0.703369 0.081726 -0.705444 1445370974 -0.042908 -0.696228 0.098938 -0.709717 1445370974 -0.042908 -0.696228 0.098938 -0.709717 1445370974 -0.042908 -0.696228 0.098938 -0.709717 1445370974 -0.042908 -0.696228 0.098938 -0.709717 1445370974 -0.015564 -0.703186 0.072144 -0.707214 1445370974 -0.015564 -0.703186 0.072144 -0.707214 1445370974 -0.015564 -0.703186 0.072144 -0.707214 1445370974 -0.015564 -0.703186 0.072144 -0.707214 1445370974 -0.015564 -0.703186 0.072144 -0.707214 1445370974 -0.015564 -0.703186 0.072144 -0.707214 1445370974 0.026978 -0.710754 0.026855 -0.702454 1445370974 0.026978 -0.710754 0.026855 -0.702454 1445370974 0.026978 -0.710754 0.026855 -0.702454 1445370974 0.026978 -0.710754 0.026855 -0.702454 1445370974 0.026978 -0.710754 0.026855 -0.702454 1445370974 0.026978 -0.710754 0.026855 -0.702454 1445370974 0.075073 -0.717834 -0.023376 -0.691833 1445370974 0.075073 -0.717834 -0.023376 -0.691833 1445370974 0.075073 -0.717834 -0.023376 -0.691833 1445370974 0.075073 -0.717834 -0.023376 -0.691833 1445370974 0.075073 -0.717834 -0.023376 -0.691833 1445370974 0.124756 -0.723694 -0.075500 -0.674622 1445370974 0.124756 -0.723694 -0.075500 -0.674622 1445370974 0.124756 -0.723694 -0.075500 -0.674622 1445370974 0.124756 -0.723694 -0.075500 -0.674622 1445370974 0.124756 -0.723694 -0.075500 -0.674622 1445370974 0.159180 -0.723694 -0.118958 -0.660950 1445370974 0.159180 -0.723694 -0.118958 -0.660950 1445370974 0.159180 -0.723694 -0.118958 -0.660950 1445370974 0.159180 -0.723694 -0.118958 -0.660950 1445370974 0.170654 -0.723450 -0.142273 -0.653687 1445370974 0.170654 -0.723450 -0.142273 -0.653687 1445370974 0.170654 -0.723450 -0.142273 -0.653687 1445370974 0.170654 -0.723450 -0.142273 -0.653687 1445370974 0.170654 -0.723450 -0.142273 -0.653687 1445370974 0.170654 -0.723450 -0.142273 -0.653687 1445370974 0.169128 -0.725647 -0.135010 -0.653198 1445370974 0.169128 -0.725647 -0.135010 -0.653198 1445370974 0.169128 -0.725647 -0.135010 -0.653198 1445370974 0.169128 -0.725647 -0.135010 -0.653198 1445370974 0.169128 -0.725647 -0.135010 -0.653198 1445370974 0.169128 -0.725647 -0.135010 -0.653198 1445370974 0.158569 -0.728088 -0.121216 -0.655823 1445370974 0.158569 -0.728088 -0.121216 -0.655823 1445370974 0.158569 -0.728088 -0.121216 -0.655823 1445370974 0.158569 -0.728088 -0.121216 -0.655823 1445370974 0.158569 -0.728088 -0.121216 -0.655823 1445370974 0.116089 -0.726013 -0.085266 -0.672485 1445370974 0.116089 -0.726013 -0.085266 -0.672485 1445370974 0.116089 -0.726013 -0.085266 -0.672485 1445370974 0.116089 -0.726013 -0.085266 -0.672485 1445370974 0.116089 -0.726013 -0.085266 -0.672485 1445370974 0.116089 -0.726013 -0.085266 -0.672485 1445370974 0.073547 -0.733948 -0.039551 -0.674133 1445370974 0.073547 -0.733948 -0.039551 -0.674133 1445370974 0.073547 -0.733948 -0.039551 -0.674133 1445370974 0.073547 -0.733948 -0.039551 -0.674133 1445370974 0.073547 -0.733948 -0.039551 -0.674133 1445370974 0.073547 -0.733948 -0.039551 -0.674133 1445370974 0.036011 -0.732117 0.002502 -0.680298 1445370974 0.036011 -0.732117 0.002502 -0.680298 1445370974 0.036011 -0.732117 0.002502 -0.680298 1445370974 0.036011 -0.732117 0.002502 -0.680298 1445370974 0.036011 -0.732117 0.002502 -0.680298 1445370974 0.036011 -0.732117 0.002502 -0.680298 1445370974 -0.010254 -0.729492 0.045227 -0.682495 1445370974 -0.010254 -0.729492 0.045227 -0.682495 1445370974 -0.010254 -0.729492 0.045227 -0.682495 1445370974 -0.010254 -0.729492 0.045227 -0.682495 1445370974 -0.010254 -0.729492 0.045227 -0.682495 1445370974 -0.010254 -0.729492 0.045227 -0.682495 1445370974 -0.055725 -0.698425 0.090881 -0.707764 1445370974 -0.055725 -0.698425 0.090881 -0.707764 1445370974 -0.055725 -0.698425 0.090881 -0.707764 1445370974 -0.055725 -0.698425 0.090881 -0.707764 1445370974 -0.055725 -0.698425 0.090881 -0.707764 1445370974 -0.055725 -0.698425 0.090881 -0.707764 1445370974 -0.061890 -0.681763 0.112305 -0.720276 1445370974 -0.061890 -0.681763 0.112305 -0.720276 1445370974 -0.061890 -0.681763 0.112305 -0.720276 1445370974 -0.061890 -0.681763 0.112305 -0.720276 1445370974 -0.061890 -0.681763 0.112305 -0.720276 1445370974 -0.045288 -0.690613 0.104309 -0.714294 1445370974 -0.045288 -0.690613 0.104309 -0.714294 1445370974 -0.045288 -0.690613 0.104309 -0.714294 1445370975 -0.045288 -0.690613 0.104309 -0.714294 1445370975 -0.045288 -0.690613 0.104309 -0.714294 1445370975 -0.045288 -0.690613 0.104309 -0.714294 1445370975 -0.007629 -0.691162 0.059387 -0.720276 1445370975 -0.007629 -0.691162 0.059387 -0.720276 1445370975 -0.007629 -0.691162 0.059387 -0.720276 1445370975 -0.007629 -0.691162 0.059387 -0.720276 1445370975 -0.007629 -0.691162 0.059387 -0.720276 1445370975 -0.007629 -0.691162 0.059387 -0.720276 1445370975 0.036072 -0.703491 0.013306 -0.709717 1445370975 0.036072 -0.703491 0.013306 -0.709717 1445370975 0.036072 -0.703491 0.013306 -0.709717 1445370975 0.036072 -0.703491 0.013306 -0.709717 1445370975 0.036072 -0.703491 0.013306 -0.709717 1445370975 0.036072 -0.703491 0.013306 -0.709717 1445370975 0.091064 -0.716553 -0.038879 -0.690552 1445370975 0.091064 -0.716553 -0.038879 -0.690552 1445370975 0.091064 -0.716553 -0.038879 -0.690552 1445370975 0.091064 -0.716553 -0.038879 -0.690552 1445370975 0.091064 -0.716553 -0.038879 -0.690552 1445370975 0.146179 -0.721741 -0.095947 -0.669739 1445370975 0.146179 -0.721741 -0.095947 -0.669739 1445370975 0.146179 -0.721741 -0.095947 -0.669739 1445370975 0.146179 -0.721741 -0.095947 -0.669739 1445370975 0.146179 -0.721741 -0.095947 -0.669739 1445370975 0.146179 -0.721741 -0.095947 -0.669739 1445370975 0.181152 -0.716125 -0.138062 -0.659851 1445370975 0.181152 -0.716125 -0.138062 -0.659851 1445370975 0.181152 -0.716125 -0.138062 -0.659851 1445370975 0.181152 -0.716125 -0.138062 -0.659851 1445370975 0.181152 -0.716125 -0.138062 -0.659851 1445370975 0.181152 -0.716125 -0.138062 -0.659851 1445370975 0.188110 -0.717285 -0.150696 -0.653870 1445370975 0.188110 -0.717285 -0.150696 -0.653870 1445370975 0.188110 -0.717285 -0.150696 -0.653870 1445370975 0.188110 -0.717285 -0.150696 -0.653870 1445370975 0.188110 -0.717285 -0.150696 -0.653870 1445370975 0.174866 -0.724609 -0.140198 -0.651794 1445370975 0.174866 -0.724609 -0.140198 -0.651794 1445370975 0.174866 -0.724609 -0.140198 -0.651794 1445370975 0.174866 -0.724609 -0.140198 -0.651794 1445370975 0.174866 -0.724609 -0.140198 -0.651794 1445370975 0.174866 -0.724609 -0.140198 -0.651794 1445370975 0.147766 -0.730469 -0.115967 -0.656677 1445370975 0.147766 -0.730469 -0.115967 -0.656677 1445370975 0.147766 -0.730469 -0.115967 -0.656677 1445370975 0.147766 -0.730469 -0.115967 -0.656677 1445370975 0.097534 -0.732239 -0.080444 -0.669250 1445370975 0.097534 -0.732239 -0.080444 -0.669250 1445370975 0.097534 -0.732239 -0.080444 -0.669250 1445370975 0.097534 -0.732239 -0.080444 -0.669250 1445370975 0.097534 -0.732239 -0.080444 -0.669250 1445370975 0.097534 -0.732239 -0.080444 -0.669250 1445370975 0.045105 -0.738586 -0.034180 -0.671814 1445370975 0.045105 -0.738586 -0.034180 -0.671814 1445370975 0.045105 -0.738586 -0.034180 -0.671814 1445370975 0.045105 -0.738586 -0.034180 -0.671814 1445370975 0.045105 -0.738586 -0.034180 -0.671814 1445370975 0.045105 -0.738586 -0.034180 -0.671814 1445370975 -0.005798 -0.737488 0.016907 -0.675171 1445370975 -0.005798 -0.737488 0.016907 -0.675171 1445370975 -0.005798 -0.737488 0.016907 -0.675171 1445370975 -0.005798 -0.737488 0.016907 -0.675171 1445370975 -0.005798 -0.737488 0.016907 -0.675171 1445370975 -0.005798 -0.737488 0.016907 -0.675171 1445370975 -0.051086 -0.728760 0.071716 -0.679138 1445370975 -0.051086 -0.728760 0.071716 -0.679138 1445370975 -0.051086 -0.728760 0.071716 -0.679138 1445370975 -0.051086 -0.728760 0.071716 -0.679138 1445370975 -0.051086 -0.728760 0.071716 -0.679138 1445370975 -0.066589 -0.707092 0.108887 -0.695557 1445370975 -0.066589 -0.707092 0.108887 -0.695557 1445370975 -0.066589 -0.707092 0.108887 -0.695557 1445370975 -0.066589 -0.707092 0.108887 -0.695557 1445370975 -0.066589 -0.707092 0.108887 -0.695557 1445370975 -0.069885 -0.702393 0.126160 -0.697083 1445370975 -0.069885 -0.702393 0.126160 -0.697083 1445370975 -0.069885 -0.702393 0.126160 -0.697083 1445370975 -0.069885 -0.702393 0.126160 -0.697083 1445370975 -0.069885 -0.702393 0.126160 -0.697083 1445370975 -0.048157 -0.707642 0.105347 -0.697083 1445370975 -0.048157 -0.707642 0.105347 -0.697083 1445370975 -0.048157 -0.707642 0.105347 -0.697083 1445370975 -0.048157 -0.707642 0.105347 -0.697083 1445370975 -0.048157 -0.707642 0.105347 -0.697083 1445370975 -0.048157 -0.707642 0.105347 -0.697083 1445370975 -0.017761 -0.716797 0.067505 -0.693848 1445370975 -0.017761 -0.716797 0.067505 -0.693848 1445370975 -0.017761 -0.716797 0.067505 -0.693848 1445370975 -0.017761 -0.716797 0.067505 -0.693848 1445370975 -0.017761 -0.716797 0.067505 -0.693848 1445370975 0.020691 -0.726868 0.027283 -0.685974 1445370975 0.020691 -0.726868 0.027283 -0.685974 1445370975 0.020691 -0.726868 0.027283 -0.685974 1445370975 0.020691 -0.726868 0.027283 -0.685974 1445370975 0.020691 -0.726868 0.027283 -0.685974 1445370975 0.020691 -0.726868 0.027283 -0.685974 1445370975 0.072205 -0.732544 -0.022400 -0.676514 1445370975 0.072205 -0.732544 -0.022400 -0.676514 1445370975 0.072205 -0.732544 -0.022400 -0.676514 1445370975 0.072205 -0.732544 -0.022400 -0.676514 1445370976 0.072205 -0.732544 -0.022400 -0.676514 1445370976 0.072205 -0.732544 -0.022400 -0.676514 1445370976 0.109009 -0.732056 -0.066467 -0.669250 1445370976 0.109009 -0.732056 -0.066467 -0.669250 1445370976 0.109009 -0.732056 -0.066467 -0.669250 1445370976 0.109009 -0.732056 -0.066467 -0.669250 1445370976 0.109009 -0.732056 -0.066467 -0.669250 1445370976 0.109009 -0.732056 -0.066467 -0.669250 1445370976 0.126465 -0.722046 -0.089355 -0.674377 1445370976 0.126465 -0.722046 -0.089355 -0.674377 1445370976 0.126465 -0.722046 -0.089355 -0.674377 1445370976 0.126465 -0.722046 -0.089355 -0.674377 1445370976 0.126465 -0.722046 -0.089355 -0.674377 1445370976 0.126465 -0.722046 -0.089355 -0.674377 1445370976 0.139221 -0.727539 -0.094177 -0.665222 1445370976 0.139221 -0.727539 -0.094177 -0.665222 1445370976 0.139221 -0.727539 -0.094177 -0.665222 1445370976 0.139221 -0.727539 -0.094177 -0.665222 1445370976 0.139221 -0.727539 -0.094177 -0.665222 1445370976 0.139221 -0.727539 -0.094177 -0.665222 1445370976 0.127197 -0.731628 -0.088379 -0.663940 1445370976 0.127197 -0.731628 -0.088379 -0.663940 1445370976 0.127197 -0.731628 -0.088379 -0.663940 1445370976 0.127197 -0.731628 -0.088379 -0.663940 1445370976 0.127197 -0.731628 -0.088379 -0.663940 1445370976 0.103333 -0.729797 -0.069885 -0.672241 1445370976 0.103333 -0.729797 -0.069885 -0.672241 1445370976 0.103333 -0.729797 -0.069885 -0.672241 1445370976 0.103333 -0.729797 -0.069885 -0.672241 1445370976 0.103333 -0.729797 -0.069885 -0.672241 1445370976 0.103333 -0.729797 -0.069885 -0.672241 1445370976 0.061951 -0.733765 -0.035217 -0.675720 1445370976 0.061951 -0.733765 -0.035217 -0.675720 1445370976 0.061951 -0.733765 -0.035217 -0.675720 1445370976 0.061951 -0.733765 -0.035217 -0.675720 1445370976 0.061951 -0.733765 -0.035217 -0.675720 1445370976 0.020203 -0.726013 0.008850 -0.687378 1445370976 0.020203 -0.726013 0.008850 -0.687378 1445370976 0.020203 -0.726013 0.008850 -0.687378 1445370976 0.020203 -0.726013 0.008850 -0.687378 1445370976 0.020203 -0.726013 0.008850 -0.687378 1445370976 0.020203 -0.726013 0.008850 -0.687378 1445370976 0.020203 -0.726013 0.008850 -0.687378 1445370976 -0.022705 -0.719177 0.052185 -0.692566 1445370976 -0.022705 -0.719177 0.052185 -0.692566 1445370976 -0.022705 -0.719177 0.052185 -0.692566 1445370976 -0.064270 -0.714294 0.099670 -0.689758 1445370976 
-0.065491 -0.698792 0.043457 -0.711060 1445370979 -0.067505 -0.696533 0.049988 -0.712646 1445370979 -0.067505 -0.696533 0.049988 -0.712646 1445370979 -0.067505 -0.696533 0.049988 -0.712646 1445370979 -0.067505 -0.696533 0.049988 -0.712646 1445370979 -0.067505 -0.696533 0.049988 -0.712646 1445370979 -0.067505 -0.696533 0.049988 -0.712646 1445370979 -0.065857 -0.696533 0.052979 -0.712585 1445370979 -0.065857 -0.696533 0.052979 -0.712585 1445370979 -0.065857 -0.696533 0.052979 -0.712585 1445370979 -0.065857 -0.696533 0.052979 -0.712585 1445370979 -0.065857 -0.696533 0.052979 -0.712585 1445370979 -0.065857 -0.696533 0.052979 -0.712585 1445370979 -0.065857 -0.696533 0.052979 -0.712585 1445370979 -0.060547 -0.686768 0.043823 -0.723083 1445370979 -0.060547 -0.686768 0.043823 -0.723083 1445370979 -0.060547 -0.686768 0.043823 -0.723083 1445370979 -0.060547 -0.686768 0.043823 -0.723083 1445370979 -0.060547 -0.686768 0.043823 -0.723083 1445370979 -0.060547 -0.686768 0.043823 -0.723083 1445370979 -0.046448 -0.685242 0.027466 -0.726379 1445370979 -0.046448 -0.685242 0.027466 -0.726379 1445370979 -0.046448 -0.685242 0.027466 -0.726379 1445370979 -0.046448 -0.685242 0.027466 -0.726379 1445370979 -0.046448 -0.685242 0.027466 -0.726379 1445370979 -0.046448 -0.685242 0.027466 -0.726379 1445370979 -0.029602 -0.692078 0.007019 -0.721252 1445370979 -0.029602 -0.692078 0.007019 -0.721252 1445370979 -0.029602 -0.692078 0.007019 -0.721252 1445370979 -0.029602 -0.692078 0.007019 -0.721252 1445370979 -0.029602 -0.692078 0.007019 -0.721252 1445370979 -0.029602 -0.692078 0.007019 -0.721252 1445370979 -0.005005 -0.699158 -0.022522 -0.714661 1445370979 -0.005005 -0.699158 -0.022522 -0.714661 1445370979 -0.005005 -0.699158 -0.022522 -0.714661 1445370979 -0.005005 -0.699158 -0.022522 -0.714661 1445370979 -0.005005 -0.699158 -0.022522 -0.714661 1445370979 -0.005005 -0.699158 -0.022522 -0.714661 1445370979 -0.005005 -0.699158 -0.022522 -0.714661 1445370979 0.012024 -0.705139 -0.049194 -0.707336 1445370979 0.012024 -0.705139 -0.049194 -0.707336 1445370979 0.012024 -0.705139 -0.049194 -0.707336 1445370979 0.012024 -0.705139 -0.049194 -0.707336 1445370979 0.012024 -0.705139 -0.049194 -0.707336 1445370979 0.012024 -0.705139 -0.049194 -0.707336 1445370979 0.017029 -0.706970 -0.071350 -0.703491 1445370979 0.017029 -0.706970 -0.071350 -0.703491 1445370979 0.017029 -0.706970 -0.071350 -0.703491 1445370979 0.017029 -0.706970 -0.071350 -0.703491 1445370979 0.017029 -0.706970 -0.071350 -0.703491 1445370979 0.017029 -0.706970 -0.071350 -0.703491 1445370979 0.026611 -0.706421 -0.078857 -0.703003 1445370979 0.026611 -0.706421 -0.078857 -0.703003 1445370979 0.026611 -0.706421 -0.078857 -0.703003 1445370979 0.026611 -0.706421 -0.078857 -0.703003 1445370979 0.026611 -0.706421 -0.078857 -0.703003 1445370979 0.026611 -0.706421 -0.078857 -0.703003 1445370979 0.034729 -0.697205 -0.080322 -0.711609 1445370979 0.034729 -0.697205 -0.080322 -0.711609 1445370979 0.034729 -0.697205 -0.080322 -0.711609 1445370979 0.034729 -0.697205 -0.080322 -0.711609 1445370979 0.034729 -0.697205 -0.080322 -0.711609 1445370979 0.034729 -0.697205 -0.080322 -0.711609 1445370979 0.027466 -0.703247 -0.076721 -0.706299 1445370979 0.027466 -0.703247 -0.076721 -0.706299 1445370979 0.027466 -0.703247 -0.076721 -0.706299 1445370979 0.027466 -0.703247 -0.076721 -0.706299 1445370979 0.027466 -0.703247 -0.076721 -0.706299 1445370979 0.027466 -0.703247 -0.076721 -0.706299 1445370979 0.010620 -0.706177 -0.060242 -0.705444 1445370980 0.010620 -0.706177 -0.060242 -0.705444 1445370980 0.010620 -0.706177 -0.060242 -0.705444 1445370980 0.010620 -0.706177 -0.060242 -0.705444 1445370980 0.010620 -0.706177 -0.060242 -0.705444 1445370980 0.010620 -0.706177 -0.060242 -0.705444 1445370980 -0.015625 -0.708862 -0.032410 -0.704468 1445370980 -0.015625 -0.708862 -0.032410 -0.704468 1445370980 -0.015625 -0.708862 -0.032410 -0.704468 1445370980 -0.015625 -0.708862 -0.032410 -0.704468 1445370980 -0.015625 -0.708862 -0.032410 -0.704468 1445370980 -0.015625 -0.708862 -0.032410 -0.704468 1445370980 -0.015625 -0.708862 -0.032410 -0.704468 1445370980 -0.042480 -0.709595 0.001648 -0.703369 1445370980 -0.042480 -0.709595 0.001648 -0.703369 1445370980 -0.042480 -0.709595 0.001648 -0.703369 1445370980 -0.042480 -0.709595 0.001648 -0.703369 1445370980 -0.042480 -0.709595 0.001648 -0.703369 1445370980 -0.042480 -0.709595 0.001648 -0.703369 1445370980 -0.067200 -0.705322 0.031311 -0.705078 1445370980 -0.067200 -0.705322 0.031311 -0.705078 1445370980 -0.067200 -0.705322 0.031311 -0.705078 1445370980 -0.067200 -0.705322 0.031311 -0.705078 1445370980 -0.067200 -0.705322 0.031311 -0.705078 1445370980 -0.067200 -0.705322 0.031311 -0.705078 1445370980 -0.067200 -0.705322 0.031311 -0.705078 1445370980 -0.087402 -0.704346 0.048889 -0.702820 1445370980 -0.087402 -0.704346 0.048889 -0.702820 1445370980 -0.087402 -0.704346 0.048889 -0.702820 1445370980 -0.087402 -0.704346 0.048889 -0.702820 1445370980 -0.087402 -0.704346 0.048889 -0.702820 1445370980 -0.087402 -0.704346 0.048889 -0.702820 1445370980 -0.087402 -0.704346 0.048889 -0.702820 1445370980 -0.101135 -0.704529 0.052856 -0.700500 1445370980 -0.101135 -0.704529 0.052856 -0.700500 1445370980 -0.101135 -0.704529 0.052856 -0.700500 1445370980 -0.101135 -0.704529 0.052856 -0.700500 1445370980 -0.101135 -0.704529 0.052856 -0.700500 1445370980 -0.101135 -0.704529 0.052856 -0.700500 1445370980 -0.102844 -0.705994 0.048035 -0.699158 1445370980 -0.102844 -0.705994 0.048035 -0.699158 1445370980 -0.102844 -0.705994 0.048035 -0.699158 1445370980 -0.102844 -0.705994 0.048035 -0.699158 1445370980 -0.102844 -0.705994 0.048035 -0.699158 1445370980 -0.102844 -0.705994 0.048035 -0.699158 1445370980 -0.102844 -0.705994 0.048035 -0.699158 1445370980 -0.089661 -0.702881 0.034790 -0.704834 1445370980 -0.089661 -0.702881 0.034790 -0.704834 1445370980 -0.089661 -0.702881 0.034790 -0.704834 1445370980 -0.089661 -0.702881 0.034790 -0.704834 1445370980 -0.089661 -0.702881 0.034790 -0.704834 1445370980 -0.089661 -0.702881 0.034790 -0.704834 1445370980 -0.061890 -0.714172 0.011292 -0.697205 1445370980 -0.061890 -0.714172 0.011292 -0.697205 1445370980 -0.061890 -0.714172 0.011292 -0.697205 1445370980 -0.061890 -0.714172 0.011292 -0.697205 1445370980 -0.061890 -0.714172 0.011292 -0.697205 1445370980 -0.061890 -0.714172 0.011292 -0.697205 1445370980 -0.023804 -0.731812 -0.022766 -0.680786 1445370980 -0.023804 -0.731812 -0.022766 -0.680786 1445370980 -0.023804 -0.731812 -0.022766 -0.680786 1445370980 -0.023804 -0.731812 -0.022766 -0.680786 1445370980 -0.023804 -0.731812 -0.022766 -0.680786 1445370980 -0.023804 -0.731812 -0.022766 -0.680786 1445370980 -0.023804 -0.731812 -0.022766 -0.680786 1445370980 0.006775 -0.738403 -0.062561 -0.671509 1445370980 0.006775 -0.738403 -0.062561 -0.671509 1445370980 0.006775 -0.738403 -0.062561 -0.671509 1445370980 0.006775 -0.738403 -0.062561 -0.671509 1445370980 0.006775 -0.738403 -0.062561 -0.671509 1445370980 0.006775 -0.738403 -0.062561 -0.671509 1445370980 0.027405 -0.731873 -0.093689 -0.674500 1445370980 0.027405 -0.731873 -0.093689 -0.674500 1445370980 0.027405 -0.731873 -0.093689 -0.674500 1445370980 0.027405 -0.731873 -0.093689 -0.674500 1445370980 0.027405 -0.731873 -0.093689 -0.674500 1445370980 0.027405 -0.731873 -0.093689 -0.674500 1445370980 0.044067 -0.718872 -0.112427 -0.684631 1445370980 0.044067 -0.718872 -0.112427 -0.684631 1445370980 0.044067 -0.718872 -0.112427 -0.684631 1445370980 0.044067 -0.718872 -0.112427 -0.684631 1445370980 0.044067 -0.718872 -0.112427 -0.684631 1445370980 0.044067 -0.718872 -0.112427 -0.684631 1445370980 0.044067 -0.718872 -0.112427 -0.684631 1445370980 0.055542 -0.712585 -0.120239 -0.689026 1445370980 0.055542 -0.712585 -0.120239 -0.689026 1445370980 0.055542 -0.712585 -0.120239 -0.689026 1445370980 0.055542 -0.712585 -0.120239 -0.689026 1445370980 0.055542 -0.712585 -0.120239 -0.689026 1445370980 0.055542 -0.712585 -0.120239 -0.689026 1445370980 0.048950 -0.710815 -0.112061 -0.692749 1445370980 0.048950 -0.710815 -0.112061 -0.692749 1445370980 0.048950 -0.710815 -0.112061 -0.692749 1445370980 0.048950 -0.710815 -0.112061 -0.692749 1445370980 0.048950 -0.710815 -0.112061 -0.692749 1445370980 0.048950 -0.710815 -0.112061 -0.692749 1445370980 0.033569 -0.713684 -0.086487 -0.694336 1445370980 0.033569 -0.713684 -0.086487 -0.694336 1445370980 0.033569 -0.713684 -0.086487 -0.694336 1445370980 0.033569 -0.713684 -0.086487 -0.694336 1445370980 0.033569 -0.713684 -0.086487 -0.694336 1445370980 0.033569 -0.713684 -0.086487 -0.694336 1445370980 0.005676 -0.716492 -0.050354 -0.695801 1445370980 0.005676 -0.716492 -0.050354 -0.695801 1445370980 0.005676 -0.716492 -0.050354 -0.695801 1445370980 0.005676 -0.716492 -0.050354 -0.695801 1445370980 0.005676 -0.716492 -0.050354 -0.695801 1445370980 0.005676 -0.716492 -0.050354 -0.695801 1445370980 0.005676 -0.716492 -0.050354 -0.695801 1445370980 -0.033264 -0.714905 -0.009338 -0.698425 1445370980 -0.033264 -0.714905 -0.009338 -0.698425 1445370980 -0.033264 -0.714905 -0.009338 -0.698425 1445370980 -0.033264 -0.714905 -0.009338 -0.698425 1445370980 -0.033264 -0.714905 -0.009338 -0.698425 1445370980 -0.033264 -0.714905 -0.009338 -0.698425 1445370980 -0.065979 -0.715149 0.019958 -0.695679 1445370980 -0.065979 -0.715149 0.019958 -0.695679 1445370981 -0.065979 -0.715149 0.019958 -0.695679 1445370981 -0.065979 -0.715149 0.019958 -0.695679 1445370981 -0.065979 -0.715149 0.019958 -0.695679 1445370981 -0.065979 -0.715149 0.019958 -0.695679 1445370981 -0.081360 -0.717163 0.030457 -0.691528 1445370981 -0.081360 -0.717163 0.030457 -0.691528 1445370981 -0.081360 -0.717163 0.030457 -0.691528 1445370981 -0.081360 -0.717163 0.030457 -0.691528 1445370981 -0.081360 -0.717163 0.030457 -0.691528 1445370981 -0.081360 -0.717163 0.030457 -0.691528 1445370981 -0.095764 -0.716370 0.027710 -0.690613 1445370981 -0.095764 -0.716370 0.027710 -0.690613 1445370981 -0.095764 -0.716370 0.027710 -0.690613 1445370981 -0.095764 -0.716370 0.027710 -0.690613 1445370981 -0.095764 -0.716370 0.027710 -0.690613 1445370981 -0.095764 -0.716370 0.027710 -0.690613 1445370981 -0.096985 -0.719910 0.019104 -0.687012 1445370981 -0.096985 -0.719910 0.019104 -0.687012 1445370981 -0.096985 -0.719910 0.019104 -0.687012 1445370981 -0.096985 -0.719910 0.019104 -0.687012 1445370981 -0.096985 -0.719910 0.019104 -0.687012 1445370981 -0.096985 -0.719910 0.019104 -0.687012 1445370981 -0.077698 -0.720154 0.004517 -0.689514 1445370981 -0.077698 -0.720154 0.004517 -0.689514 1445370981 -0.077698 -0.720154 0.004517 -0.689514 1445370981 -0.077698 -0.720154 0.004517 -0.689514 1445370981 -0.077698 -0.720154 0.004517 -0.689514 1445370981 -0.077698 -0.720154 0.004517 -0.689514 1445370981 -0.046326 -0.723877 -0.021240 -0.688110 1445370981 -0.046326 -0.723877 -0.021240 -0.688110 1445370981 -0.046326 -0.723877 -0.021240 -0.688110 1445370981 -0.046326 -0.723877 -0.021240 -0.688110 1445370981 -0.046326 -0.723877 -0.021240 -0.688110 1445370981 -0.046326 -0.723877 -0.021240 -0.688110 1445370981 -0.010254 -0.730957 -0.056763 -0.680054 1445370981 -0.010254 -0.730957 -0.056763 -0.680054 1445370981 -0.010254 -0.730957 -0.056763 -0.680054 1445370981 -0.010254 -0.730957 -0.056763 -0.680054 1445370981 -0.010254 -0.730957 -0.056763 -0.680054 1445370981 -0.010254 -0.730957 -0.056763 -0.680054 1445370981 -0.010254 -0.730957 -0.056763 -0.680054 1445370981 0.021484 -0.724426 -0.093262 -0.682739 1445370981 0.021484 -0.724426 -0.093262 -0.682739 1445370981 0.021484 -0.724426 -0.093262 -0.682739 1445370981 0.021484 -0.724426 -0.093262 -0.682739 1445370981 0.021484 -0.724426 -0.093262 -0.682739 1445370981 0.021484 -0.724426 -0.093262 -0.682739 1445370981 0.044189 -0.709656 -0.124084 -0.692200 1445370981 0.044189 -0.709656 -0.124084 -0.692200 1445370981 0.044189 -0.709656 -0.124084 -0.692200 1445370981 0.044189 -0.709656 -0.124084 -0.692200 1445370981 0.044189 -0.709656 -0.124084 -0.692200 1445370981 0.044189 -0.709656 -0.124084 -0.692200 1445370981 0.067932 -0.699829 -0.147217 -0.695740 1445370981 0.067932 -0.699829 -0.147217 -0.695740 1445370981 0.067932 -0.699829 -0.147217 -0.695740 1445370981 0.067932 -0.699829 -0.147217 -0.695740 1445370981 0.067932 -0.699829 -0.147217 -0.695740 1445370981 0.067810 -0.694641 -0.151428 -0.700012 1445370981 0.067810 -0.694641 -0.151428 -0.700012 1445370981 0.067810 -0.694641 -0.151428 -0.700012 1445370981 0.067810 -0.694641 -0.151428 -0.700012 1445370981 0.067810 -0.694641 -0.151428 -0.700012 1445370981 0.067810 -0.694641 -0.151428 -0.700012 1445370981 0.058228 -0.694458 -0.135132 -0.704407 1445370981 0.058228 -0.694458 -0.135132 -0.704407 1445370981 0.058228 -0.694458 -0.135132 -0.704407 1445370981 0.058228 -0.694458 -0.135132 -0.704407 1445370981 0.058228 -0.694458 -0.135132 -0.704407 1445370981 0.058228 -0.694458 -0.135132 -0.704407 1445370981 0.058228 -0.694458 -0.135132 -0.704407 1445370981 0.037598 -0.694580 -0.104858 -0.710815 1445370981 0.037598 -0.694580 -0.104858 -0.710815 1445370981 0.037598 -0.694580 -0.104858 -0.710815 1445370981 0.037598 -0.694580 -0.104858 -0.710815 1445370981 0.037598 -0.694580 -0.104858 -0.710815 1445370981 0.037598 -0.694580 -0.104858 -0.710815 1445370981 0.010559 -0.693604 -0.067505 -0.717163 1445370981 0.010559 -0.693604 -0.067505 -0.717163 1445370981 0.010559 -0.693604 -0.067505 -0.717163 1445370981 0.010559 -0.693604 -0.067505 -0.717163 1445370981 0.010559 -0.693604 -0.067505 -0.717163 1445370981 0.010559 -0.693604 -0.067505 -0.717163 1445370981 -0.017578 -0.700012 -0.030029 -0.713318 1445370981 -0.017578 -0.700012 -0.030029 -0.713318 1445370981 -0.017578 -0.700012 -0.030029 -0.713318 1445370981 -0.017578 -0.700012 -0.030029 -0.713318 1445370981 -0.017578 -0.700012 -0.030029 -0.713318 1445370981 -0.017578 -0.700012 -0.030029 -0.713318 1445370981 -0.041199 -0.696533 -0.001648 -0.716370 1445370981 -0.041199 -0.696533 -0.001648 -0.716370 1445370981 -0.041199 -0.696533 -0.001648 -0.716370 1445370981 -0.041199 -0.696533 -0.001648 -0.716370 1445370981 -0.041199 -0.696533 -0.001648 -0.716370 1445370981 -0.041199 -0.696533 -0.001648 -0.716370 1445370981 -0.041199 -0.696533 -0.001648 -0.716370 1445370981 -0.060669 -0.697937 0.006226 -0.713623 1445370981 -0.060669 -0.697937 0.006226 -0.713623 1445370981 -0.060669 -0.697937 0.006226 -0.713623 1445370981 -0.060669 -0.697937 0.006226 -0.713623 1445370981 -0.060669 -0.697937 0.006226 -0.713623 1445370981 -0.060669 -0.697937 0.006226 -0.713623 1445370981 -0.077881 -0.689575 0.005188 -0.720093 1445370981 -0.077881 -0.689575 0.005188 -0.720093 1445370981 -0.077881 -0.689575 0.005188 -0.720093 1445370981 -0.077881 -0.689575 0.005188 -0.720093 1445370981 -0.077881 -0.689575 0.005188 -0.720093 1445370981 -0.077881 -0.689575 0.005188 -0.720093 1445370981 -0.078491 -0.693359 -0.001709 -0.716370 1445370981 -0.078491 -0.693359 -0.001709 -0.716370 1445370981 -0.078491 -0.693359 -0.001709 -0.716370 1445370982 -0.078491 -0.693359 -0.001709 -0.716370 1445370982 -0.078491 -0.693359 -0.001709 -0.716370 1445370982 -0.078491 -0.693359 -0.001709 -0.716370 1445370982 -0.057922 -0.702515 -0.015808 -0.709229 1445370982 -0.057922 -0.702515 -0.015808 -0.709229 1445370982 -0.057922 -0.702515 -0.015808 -0.709229 1445370982 -0.057922 -0.702515 -0.015808 -0.709229 1445370982 -0.057922 -0.702515 -0.015808 -0.709229 1445370982 -0.057922 -0.702515 -0.015808 -0.709229 1445370982 -0.057922 -0.702515 -0.015808 -0.709229 1445370982 -0.020447 -0.703491 -0.040283 -0.709290 1445370982 -0.020447 -0.703491 -0.040283 -0.709290 1445370982 -0.020447 -0.703491 -0.040283 -0.709290 1445370982 -0.020447 -0.703491 -0.040283 -0.709290 1445370982 -0.020447 -0.703491 -0.040283 -0.709290 1445370982 -0.020447 -0.703491 -0.040283 -0.709290 1445370982 0.018066 -0.715027 -0.070435 -0.695374 1445370982 0.018066 -0.715027 -0.070435 -0.695374 1445370982 0.018066 -0.715027 -0.070435 -0.695374 1445370982 0.018066 -0.715027 -0.070435 -0.695374 1445370982 0.018066 -0.715027 -0.070435 -0.695374 1445370982 0.018066 -0.715027 -0.070435 -0.695374 1445370982 0.042419 -0.715393 -0.102356 -0.689941 1445370982 0.042419 -0.715393 -0.102356 -0.689941 1445370982 0.042419 -0.715393 -0.102356 -0.689941 1445370982 0.042419 -0.715393 -0.102356 -0.689941 1445370982 0.042419 -0.715393 -0.102356 -0.689941 1445370982 0.042419 -0.715393 -0.102356 -0.689941 1445370982 0.042419 -0.715393 -0.102356 -0.689941 1445370982 0.062317 -0.701355 -0.125671 -0.698975 1445370982 0.062317 -0.701355 -0.125671 -0.698975 1445370982 0.062317 -0.701355 -0.125671 -0.698975 1445370982 0.062317 -0.701355 -0.125671 -0.698975 1445370982 0.062317 -0.701355 -0.125671 -0.698975 1445370982 0.062317 -0.701355 -0.125671 -0.698975 1445370982 0.078552 -0.692993 -0.142212 -0.702454 1445370982 0.078552 -0.692993 -0.142212 -0.702454 1445370982 0.078552 -0.692993 -0.142212 -0.702454 1445370982 0.078552 -0.692993 -0.142212 -0.702454 1445370982 0.078552 -0.692993 -0.142212 -0.702454 1445370982 0.078552 -0.692993 -0.142212 -0.702454 1445370982 0.081848 -0.685059 -0.142151 -0.709839 1445370982 0.081848 -0.685059 -0.142151 -0.709839 1445370982 0.081848 -0.685059 -0.142151 -0.709839 1445370982 0.081848 -0.685059 -0.142151 -0.709839 1445370982 0.081848 -0.685059 -0.142151 -0.709839 1445370982 0.081848 -0.685059 -0.142151 -0.709839 1445370982 0.081848 -0.685059 -0.142151 -0.709839 1445370982 0.075867 -0.687744 -0.129150 -0.710388 1445370982 0.075867 -0.687744 -0.129150 -0.710388 1445370982 0.075867 -0.687744 -0.129150 -0.710388 1445370982 0.075867 -0.687744 -0.129150 -0.710388 1445370982 0.075867 -0.687744 -0.129150 -0.710388 1445370982 0.075867 -0.687744 -0.129150 -0.710388 1445370982 0.052856 -0.695190 -0.103821 -0.709412 1445370982 0.052856 -0.695190 -0.103821 -0.709412 1445370982 0.052856 -0.695190 -0.103821 -0.709412 1445370982 0.052856 -0.695190 -0.103821 -0.709412 1445370982 0.052856 -0.695190 -0.103821 -0.709412 1445370982 0.052856 -0.695190 -0.103821 -0.709412 1445370982 0.052856 -0.695190 -0.103821 -0.709412 1445370982 0.019409 -0.704712 -0.069092 -0.705933 1445370982 0.019409 -0.704712 -0.069092 -0.705933 1445370982 0.019409 -0.704712 -0.069092 -0.705933 1445370982 0.019409 -0.704712 -0.069092 -0.705933 1445370982 0.019409 -0.704712 -0.069092 -0.705933 1445370982 0.019409 -0.704712 -0.069092 -0.705933 1445370982 -0.018799 -0.706787 -0.027893 -0.706665 1445370982 -0.018799 -0.706787 -0.027893 -0.706665 1445370982 -0.018799 -0.706787 -0.027893 -0.706665 1445370982 -0.018799 -0.706787 -0.027893 -0.706665 1445370982 -0.018799 -0.706787 -0.027893 -0.706665 1445370982 -0.018799 -0.706787 -0.027893 -0.706665 1445370982 -0.058411 -0.704590 0.007568 -0.707214 1445370982 -0.058411 -0.704590 0.007568 -0.707214 1445370982 -0.058411 -0.704590 0.007568 -0.707214 1445370982 -0.058411 -0.704590 0.007568 -0.707214 1445370982 -0.058411 -0.704590 0.007568 -0.707214 1445370982 -0.058411 -0.704590 0.007568 -0.707214 1445370982 -0.081299 -0.701965 0.025085 -0.707153 1445370982 -0.081299 -0.701965 0.025085 -0.707153 1445370982 -0.081299 -0.701965 0.025085 -0.707153 1445370982 -0.081299 -0.701965 0.025085 -0.707153 1445370982 -0.081299 -0.701965 0.025085 -0.707153 1445370982 -0.081299 -0.701965 0.025085 -0.707153 1445370982 -0.089172 -0.692749 0.028381 -0.715149 1445370982 -0.089172 -0.692749 0.028381 -0.715149 1445370982 -0.089172 -0.692749 0.028381 -0.715149 1445370982 -0.089172 -0.692749 0.028381 -0.715149 1445370982 -0.089172 -0.692749 0.028381 -0.715149 1445370982 -0.089172 -0.692749 0.028381 -0.715149 1445370982 -0.091003 -0.694641 0.019897 -0.713379 1445370982 -0.091003 -0.694641 0.019897 -0.713379 1445370982 -0.091003 -0.694641 0.019897 -0.713379 1445370982 -0.091003 -0.694641 0.019897 -0.713379 1445370982 -0.091003 -0.694641 0.019897 -0.713379 1445370982 -0.091003 -0.694641 0.019897 -0.713379 1445370982 -0.091003 -0.694641 0.019897 -0.713379 1445370982 -0.072327 -0.706970 0.010620 -0.703491 1445370982 -0.072327 -0.706970 0.010620 -0.703491 1445370982 -0.072327 -0.706970 0.010620 -0.703491 1445370982 -0.072327 -0.706970 0.010620 -0.703491 1445370982 -0.072327 -0.706970 0.010620 -0.703491 1445370982 -0.072327 -0.706970 0.010620 -0.703491 1445370982 -0.037292 -0.710815 -0.019165 -0.702209 1445370982 -0.037292 -0.710815 -0.019165 -0.702209 1445370982 -0.037292 -0.710815 -0.019165 -0.702209 1445370982 -0.037292 -0.710815 -0.019165 -0.702209 1445370982 -0.037292 -0.710815 -0.019165 -0.702209 1445370982 -0.037292 -0.710815 -0.019165 -0.702209 1445370982 0.004150 -0.720398 -0.061890 -0.690796 1445370982 0.004150 -0.720398 -0.061890 -0.690796 1445370982 0.004150 -0.720398 -0.061890 -0.690796 1445370982 0.004150 -0.720398 -0.061890 -0.690796 1445370983 0.004150 -0.720398 -0.061890 -0.690796 1445370983 0.004150 -0.720398 -0.061890 -0.690796 1445370983 0.029053 -0.710083 -0.102661 -0.696106 1445370983 0.029053 -0.710083 -0.102661 -0.696106 1445370983 0.029053 -0.710083 -0.102661 -0.696106 1445370983 0.029053 -0.710083 -0.102661 -0.696106 1445370983 0.029053 -0.710083 -0.102661 -0.696106 1445370983 0.029053 -0.710083 -0.102661 -0.696106 1445370983 0.054565 -0.705139 -0.130249 -0.694946 1445370983 0.054565 -0.705139 -0.130249 -0.694946 1445370983 0.054565 -0.705139 -0.130249 -0.694946 1445370983 0.054565 -0.705139 -0.130249 -0.694946 1445370983 0.054565 -0.705139 -0.130249 -0.694946 1445370983 0.054565 -0.705139 -0.130249 -0.694946 1445370983 0.074036 -0.699158 -0.150635 -0.695068 1445370983 0.074036 -0.699158 -0.150635 -0.695068 1445370983 0.074036 -0.699158 -0.150635 -0.695068 1445370983 0.074036 -0.699158 -0.150635 -0.695068 1445370983 0.074036 -0.699158 -0.150635 -0.695068 1445370983 0.074036 -0.699158 -0.150635 -0.695068 1445370983 0.067749 -0.692017 -0.147644 -0.703430 1445370983 0.067749 -0.692017 -0.147644 -0.703430 1445370983 0.067749 -0.692017 -0.147644 -0.703430 1445370983 0.067749 -0.692017 -0.147644 -0.703430 1445370983 0.067749 -0.692017 -0.147644 -0.703430 1445370983 0.067749 -0.692017 -0.147644 -0.703430 1445370983 0.050903 -0.692139 -0.125000 -0.709106 1445370983 0.050903 -0.692139 -0.125000 -0.709106 1445370983 0.050903 -0.692139 -0.125000 -0.709106 1445370983 0.050903 -0.692139 -0.125000 -0.709106 1445370983 0.050903 -0.692139 -0.125000 -0.709106 1445370983 0.050903 -0.692139 -0.125000 -0.709106 1445370983 0.025635 -0.697388 -0.095093 -0.709961 1445370983 0.025635 -0.697388 -0.095093 -0.709961 1445370983 0.025635 -0.697388 -0.095093 -0.709961 1445370983 0.025635 -0.697388 -0.095093 -0.709961 1445370983 0.025635 -0.697388 -0.095093 -0.709961 1445370983 0.025635 -0.697388 -0.095093 -0.709961 1445370983 0.025635 -0.697388 -0.095093 -0.709961 1445370983 -0.008057 -0.704834 -0.060181 -0.706848 1445370983 -0.008057 -0.704834 -0.060181 -0.706848 1445370983 -0.008057 -0.704834 -0.060181 -0.706848 1445370983 -0.008057 -0.704834 -0.060181 -0.706848 1445370983 -0.008057 -0.704834 -0.060181 -0.706848 1445370983 -0.008057 -0.704834 -0.060181 -0.706848 1445370983 -0.008057 -0.704834 -0.060181 -0.706848 1445370983 -0.041443 -0.702454 -0.025269 -0.710083 1445370983 -0.041443 -0.702454 -0.025269 -0.710083 1445370983 -0.041443 -0.702454 -0.025269 -0.710083 1445370983 -0.041443 -0.702454 -0.025269 -0.710083 1445370983 -0.041443 -0.702454 -0.025269 -0.710083 1445370983 -0.041443 -0.702454 -0.025269 -0.710083 1445370983 -0.073181 -0.706909 0.002136 -0.703613 1445370983 -0.073181 -0.706909 0.002136 -0.703613 1445370983 -0.073181 -0.706909 0.002136 -0.703613 1445370983 -0.073181 -0.706909 0.002136 -0.703613 1445370983 -0.073181 -0.706909 0.002136 -0.703613 1445370983 -0.073181 -0.706909 0.002136 -0.703613 1445370983 -0.096497 -0.702087 0.014160 -0.705444 1445370983 -0.096497 -0.702087 0.014160 -0.705444 1445370983 -0.096497 -0.702087 0.014160 -0.705444 1445370983 -0.096497 -0.702087 0.014160 -0.705444 1445370983 -0.096497 -0.702087 0.014160 -0.705444 1445370983 -0.096497 -0.702087 0.014160 -0.705444 1445370983 -0.096497 -0.702087 0.014160 -0.705444 1445370983 -0.098755 -0.700073 0.010803 -0.707214 1445370983 -0.098755 -0.700073 0.010803 -0.707214 1445370983 -0.098755 -0.700073 0.010803 -0.707214 1445370983 -0.098755 -0.700073 0.010803 -0.707214 1445370983 -0.098755 -0.700073 0.010803 -0.707214 1445370983 -0.098755 -0.700073 0.010803 -0.707214 1445370983 -0.085022 -0.706421 0.002441 -0.702759 1445370983 -0.085022 -0.706421 0.002441 -0.702759 1445370983 -0.085022 -0.706421 0.002441 -0.702759 1445370983 -0.085022 -0.706421 0.002441 -0.702759 1445370983 -0.085022 -0.706421 0.002441 -0.702759 1445370983 -0.085022 -0.706421 0.002441 -0.702759 1445370983 -0.052002 -0.709778 -0.021057 -0.702209 1445370983 -0.052002 -0.709778 -0.021057 -0.702209 1445370983 -0.052002 -0.709778 -0.021057 -0.702209 1445370983 -0.052002 -0.709778 -0.021057 -0.702209 1445370983 -0.052002 -0.709778 -0.021057 -0.702209 1445370983 -0.052002 -0.709778 -0.021057 -0.702209 1445370983 -0.009705 -0.717896 -0.056213 -0.693848 1445370983 -0.009705 -0.717896 -0.056213 -0.693848 1445370983 -0.009705 -0.717896 -0.056213 -0.693848 1445370983 -0.009705 -0.717896 -0.056213 -0.693848 1445370983 -0.009705 -0.717896 -0.056213 -0.693848 1445370983 -0.009705 -0.717896 -0.056213 -0.693848 1445370983 0.034424 -0.727234 -0.098511 -0.678467 1445370983 0.034424 -0.727234 -0.098511 -0.678467 1445370983 0.034424 -0.727234 -0.098511 -0.678467 1445370983 0.034424 -0.727234 -0.098511 -0.678467 1445370983 0.034424 -0.727234 -0.098511 -0.678467 1445370983 0.034424 -0.727234 -0.098511 -0.678467 1445370983 0.062988 -0.710144 -0.130676 -0.689026 1445370983 0.062988 -0.710144 -0.130676 -0.689026 1445370983 0.062988 -0.710144 -0.130676 -0.689026 1445370983 0.062988 -0.710144 -0.130676 -0.689026 1445370983 0.062988 -0.710144 -0.130676 -0.689026 1445370983 0.062988 -0.710144 -0.130676 -0.689026 1445370983 0.097168 -0.701050 -0.160339 -0.688110 1445370983 0.097168 -0.701050 -0.160339 -0.688110 1445370983 0.097168 -0.701050 -0.160339 -0.688110 1445370983 0.097168 -0.701050 -0.160339 -0.688110 1445370983 0.097168 -0.701050 -0.160339 -0.688110 1445370983 0.097168 -0.701050 -0.160339 -0.688110 1445370983 0.111694 -0.693909 -0.178955 -0.688538 1445370983 0.111694 -0.693909 -0.178955 -0.688538 1445370983 0.111694 -0.693909 -0.178955 -0.688538 1445370983 0.111694 -0.693909 -0.178955 -0.688538 1445370983 0.111694 -0.693909 -0.178955 -0.688538 1445370983 0.111694 -0.693909 -0.178955 -0.688538 1445370983 0.111694 -0.693909 -0.178955 -0.688538 1445370984 0.102173 -0.688599 -0.168335 -0.697937 1445370984 0.102173 -0.688599 -0.168335 -0.697937 1445370984 0.102173 -0.688599 -0.168335 -0.697937 1445370984 0.102173 -0.688599 -0.168335 -0.697937 1445370984 0.102173 -0.688599 -0.168335 -0.697937 1445370984 0.102173 -0.688599 -0.168335 -0.697937 1445370984 0.082764 -0.691589 -0.138306 -0.704102 1445370984 0.082764 -0.691589 -0.138306 -0.704102 1445370984 0.082764 -0.691589 -0.138306 -0.704102 1445370984 0.082764 -0.691589 -0.138306 -0.704102 1445370984 0.082764 -0.691589 -0.138306 -0.704102 1445370984 0.052490 -0.699341 -0.104004 -0.705322 1445370984 0.052490 -0.699341 -0.104004 -0.705322 1445370984 0.052490 -0.699341 -0.104004 -0.705322 1445370984 0.052490 -0.699341 -0.104004 -0.705322 1445370984 0.052490 -0.699341 -0.104004 -0.705322 1445370984 0.052490 -0.699341 -0.104004 -0.705322 1445370984 0.012024 -0.709717 -0.070007 -0.700989 1445370984 0.012024 -0.709717 -0.070007 -0.700989 1445370984 0.012024 -0.709717 -0.070007 -0.700989 1445370984 0.012024 -0.709717 -0.070007 -0.700989 1445370984 0.012024 -0.709717 -0.070007 -0.700989 1445370984 0.012024 -0.709717 -0.070007 -0.700989 1445370984 -0.033875 -0.712463 -0.032410 -0.700256 1445370984 -0.033875 -0.712463 -0.032410 -0.700256 1445370984 -0.033875 -0.712463 -0.032410 -0.700256 1445370984 -0.033875 -0.712463 -0.032410 -0.700256 1445370984 -0.033875 -0.712463 -0.032410 -0.700256 1445370984 -0.033875 -0.712463 -0.032410 -0.700256 1445370984 -0.075195 -0.715576 -0.004822 -0.694580 1445370984 -0.075195 -0.715576 -0.004822 -0.694580 1445370984 -0.075195 -0.715576 -0.004822 -0.694580 1445370984 -0.075195 -0.715576 -0.004822 -0.694580 1445370984 -0.075195 -0.715576 -0.004822 -0.694580 1445370984 -0.075195 -0.715576 -0.004822 -0.694580 1445370984 -0.104553 -0.700684 0.004883 -0.705872 1445370984 -0.104553 -0.700684 0.004883 -0.705872 1445370984 -0.104553 -0.700684 0.004883 -0.705872 1445370984 -0.104553 -0.700684 0.004883 -0.705872 1445370984 -0.104553 -0.700684 0.004883 -0.705872 1445370984 -0.104553 -0.700684 0.004883 -0.705872 1445370984 -0.104553 -0.700684 0.004883 -0.705872 1445370984 -0.114136 -0.698120 0.006470 -0.706848 1445370984 -0.114136 -0.698120 0.006470 -0.706848 1445370984 -0.114136 -0.698120 0.006470 -0.706848 1445370984 -0.114136 -0.698120 0.006470 -0.706848 1445370984 -0.114136 -0.698120 0.006470 -0.706848 1445370984 -0.114136 -0.698120 0.006470 -0.706848 1445370984 -0.100586 -0.702148 0.005798 -0.704956 1445370984 -0.100586 -0.702148 0.005798 -0.704956 1445370984 -0.100586 -0.702148 0.005798 -0.704956 1445370984 -0.100586 -0.702148 0.005798 -0.704956 1445370984 -0.100586 -0.702148 0.005798 -0.704956 1445370984 -0.100586 -0.702148 0.005798 -0.704956 1445370984 -0.100586 -0.702148 0.005798 -0.704956 1445370984 -0.066345 -0.702148 -0.007568 -0.708923 1445370984 -0.066345 -0.702148 -0.007568 -0.708923 1445370984 -0.066345 -0.702148 -0.007568 -0.708923 1445370984 -0.066345 -0.702148 -0.007568 -0.708923 1445370984 -0.025208 -0.715759 -0.032471 -0.697205 1445370984 -0.025208 -0.715759 -0.032471 -0.697205 1445370984 -0.025208 -0.715759 -0.032471 -0.697205 1445370984 -0.025208 -0.715759 -0.032471 -0.697205 1445370984 -0.025208 -0.715759 -0.032471 -0.697205 1445370984 -0.025208 -0.715759 -0.032471 -0.697205 1445370984 
0.126465 -0.707397 -0.101685 -0.687988 1445370987 0.126465 -0.707397 -0.101685 -0.687988 1445370987 0.126465 -0.707397 -0.101685 -0.687988 1445370987 0.126465 -0.707397 -0.101685 -0.687988 1445370987 0.126465 -0.707397 -0.101685 -0.687988 1445370987 0.126465 -0.707397 -0.101685 -0.687988 1445370987 0.132507 -0.702576 -0.103333 -0.691528 1445370987 0.132507 -0.702576 -0.103333 -0.691528 1445370987 0.132507 -0.702576 -0.103333 -0.691528 1445370987 0.132507 -0.702576 -0.103333 -0.691528 1445370987 0.132507 -0.702576 -0.103333 -0.691528 1445370987 0.132507 -0.702576 -0.103333 -0.691528 1445370987 0.139587 -0.701172 -0.091187 -0.693237 1445370987 0.139587 -0.701172 -0.091187 -0.693237 1445370987 0.139587 -0.701172 -0.091187 -0.693237 1445370987 0.139587 -0.701172 -0.091187 -0.693237 1445370987 0.139587 -0.701172 -0.091187 -0.693237 1445370987 0.139587 -0.701172 -0.091187 -0.693237 1445370987 0.140198 -0.695557 -0.082458 -0.699890 1445370987 0.140198 -0.695557 -0.082458 -0.699890 1445370987 0.140198 -0.695557 -0.082458 -0.699890 1445370987 0.140198 -0.695557 -0.082458 -0.699890 1445370987 0.140198 -0.695557 -0.082458 -0.699890 1445370987 0.140198 -0.695557 -0.082458 -0.699890 1445370987 0.125305 -0.712891 -0.080017 -0.685425 1445370987 0.125305 -0.712891 -0.080017 -0.685425 1445370987 0.125305 -0.712891 -0.080017 -0.685425 1445370987 0.125305 -0.712891 -0.080017 -0.685425 1445370987 0.125305 -0.712891 -0.080017 -0.685425 1445370987 0.125305 -0.712891 -0.080017 -0.685425 1445370987 0.098694 -0.721069 -0.059753 -0.683228 1445370987 0.098694 -0.721069 -0.059753 -0.683228 1445370987 0.098694 -0.721069 -0.059753 -0.683228 1445370987 0.098694 -0.721069 -0.059753 -0.683228 1445370987 0.098694 -0.721069 -0.059753 -0.683228 1445370987 0.098694 -0.721069 -0.059753 -0.683228 1445370987 0.098694 -0.721069 -0.059753 -0.683228 1445370987 0.072266 -0.738159 -0.033386 -0.669922 1445370987 0.072266 -0.738159 -0.033386 -0.669922 1445370987 0.072266 -0.738159 -0.033386 -0.669922 1445370987 0.072266 -0.738159 -0.033386 -0.669922 1445370987 0.072266 -0.738159 -0.033386 -0.669922 1445370987 0.072266 -0.738159 -0.033386 -0.669922 1445370987 0.044067 -0.748169 -0.007446 -0.662048 1445370987 0.044067 -0.748169 -0.007446 -0.662048 1445370987 0.044067 -0.748169 -0.007446 -0.662048 1445370987 0.044067 -0.748169 -0.007446 -0.662048 1445370987 0.044067 -0.748169 -0.007446 -0.662048 1445370987 0.044067 -0.748169 -0.007446 -0.662048 1445370987 0.026245 -0.745300 0.009216 -0.666199 1445370987 0.026245 -0.745300 0.009216 -0.666199 1445370987 0.026245 -0.745300 0.009216 -0.666199 1445370987 0.026245 -0.745300 0.009216 -0.666199 1445370987 0.026245 -0.745300 0.009216 -0.666199 1445370987 0.026245 -0.745300 0.009216 -0.666199 1445370987 0.006714 -0.731323 0.022522 -0.681641 1445370987 0.006714 -0.731323 0.022522 -0.681641 1445370987 0.006714 -0.731323 0.022522 -0.681641 1445370987 0.006714 -0.731323 0.022522 -0.681641 1445370987 0.006714 -0.731323 0.022522 -0.681641 1445370987 0.006714 -0.731323 0.022522 -0.681641 1445370987 0.006714 -0.731323 0.022522 -0.681641 1445370987 0.007202 -0.711121 0.028442 -0.702515 1445370987 0.007202 -0.711121 0.028442 -0.702515 1445370987 0.007202 -0.711121 0.028442 -0.702515 1445370987 0.007202 -0.711121 0.028442 -0.702515 1445370987 0.007202 -0.711121 0.028442 -0.702515 1445370987 0.023743 -0.710083 0.027100 -0.703247 1445370987 0.023743 -0.710083 0.027100 -0.703247 1445370987 0.023743 -0.710083 0.027100 -0.703247 1445370987 0.023743 -0.710083 0.027100 -0.703247 1445370987 0.023743 -0.710083 0.027100 -0.703247 1445370987 0.051453 -0.708374 0.008728 -0.703918 1445370987 0.051453 -0.708374 0.008728 -0.703918 1445370987 0.051453 -0.708374 0.008728 -0.703918 1445370987 0.051453 -0.708374 0.008728 -0.703918 1445370987 0.051453 -0.708374 0.008728 -0.703918 1445370987 0.051453 -0.708374 0.008728 -0.703918 1445370987 0.076721 -0.705994 -0.018555 -0.703857 1445370987 0.076721 -0.705994 -0.018555 -0.703857 1445370987 0.076721 -0.705994 -0.018555 -0.703857 1445370987 0.076721 -0.705994 -0.018555 -0.703857 1445370987 0.076721 -0.705994 -0.018555 -0.703857 1445370987 0.109375 -0.713318 -0.051514 -0.690430 1445370987 0.109375 -0.713318 -0.051514 -0.690430 1445370987 0.109375 -0.713318 -0.051514 -0.690430 1445370987 0.109375 -0.713318 -0.051514 -0.690430 1445370987 0.109375 -0.713318 -0.051514 -0.690430 1445370987 0.109375 -0.713318 -0.051514 -0.690430 1445370987 0.109375 -0.713318 -0.051514 -0.690430 1445370987 0.144287 -0.712463 -0.082703 -0.681763 1445370987 0.144287 -0.712463 -0.082703 -0.681763 1445370987 0.144287 -0.712463 -0.082703 -0.681763 1445370987 0.144287 -0.712463 -0.082703 -0.681763 1445370987 0.144287 -0.712463 -0.082703 -0.681763 1445370988 0.144287 -0.712463 -0.082703 -0.681763 1445370988 0.140869 -0.714294 -0.087341 -0.679993 1445370988 0.140869 -0.714294 -0.087341 -0.679993 1445370988 0.140869 -0.714294 -0.087341 -0.679993 1445370988 0.140869 -0.714294 -0.087341 -0.679993 1445370988 0.140869 -0.714294 -0.087341 -0.679993 1445370988 0.140869 -0.714294 -0.087341 -0.679993 1445370988 0.130005 -0.727478 -0.084595 -0.668457 1445370988 0.130005 -0.727478 -0.084595 -0.668457 1445370988 0.130005 -0.727478 -0.084595 -0.668457 1445370988 0.130005 -0.727478 -0.084595 -0.668457 1445370988 0.130005 -0.727478 -0.084595 -0.668457 1445370988 0.130005 -0.727478 -0.084595 -0.668457 1445370988 0.130005 -0.727478 -0.084595 -0.668457 1445370988 0.134766 -0.726013 -0.084595 -0.669067 1445370988 0.134766 -0.726013 -0.084595 -0.669067 1445370988 0.134766 -0.726013 -0.084595 -0.669067 1445370988 0.134766 -0.726013 -0.084595 -0.669067 1445370988 0.134766 -0.726013 -0.084595 -0.669067 1445370988 0.134766 -0.726013 -0.084595 -0.669067 1445370988 0.122070 -0.730286 -0.075134 -0.668030 1445370988 0.122070 -0.730286 -0.075134 -0.668030 1445370988 0.122070 -0.730286 -0.075134 -0.668030 1445370988 0.122070 -0.730286 -0.075134 -0.668030 1445370988 0.122070 -0.730286 -0.075134 -0.668030 1445370988 0.122070 -0.730286 -0.075134 -0.668030 1445370988 0.090149 -0.738281 -0.048828 -0.666687 1445370988 0.090149 -0.738281 -0.048828 -0.666687 1445370988 0.090149 -0.738281 -0.048828 -0.666687 1445370988 0.090149 -0.738281 -0.048828 -0.666687 1445370988 0.090149 -0.738281 -0.048828 -0.666687 1445370988 0.090149 -0.738281 -0.048828 -0.666687 1445370988 0.056030 -0.740906 -0.018250 -0.669128 1445370988 0.056030 -0.740906 -0.018250 -0.669128 1445370988 0.056030 -0.740906 -0.018250 -0.669128 1445370988 0.056030 -0.740906 -0.018250 -0.669128 1445370988 0.056030 -0.740906 -0.018250 -0.669128 1445370988 0.056030 -0.740906 -0.018250 -0.669128 1445370988 0.031372 -0.741821 0.007874 -0.669922 1445370988 0.031372 -0.741821 0.007874 -0.669922 1445370988 0.031372 -0.741821 0.007874 -0.669922 1445370988 0.031372 -0.741821 0.007874 -0.669922 1445370988 0.031372 -0.741821 0.007874 -0.669922 1445370988 0.031372 -0.741821 0.007874 -0.669922 1445370988 0.001465 -0.718750 0.031128 -0.694641 1445370988 0.001465 -0.718750 0.031128 -0.694641 1445370988 0.001465 -0.718750 0.031128 -0.694641 1445370988 0.001465 -0.718750 0.031128 -0.694641 1445370988 0.001465 -0.718750 0.031128 -0.694641 1445370988 0.006531 -0.704468 0.044312 -0.708374 1445370988 0.006531 -0.704468 0.044312 -0.708374 1445370988 0.006531 -0.704468 0.044312 -0.708374 1445370988 0.006531 -0.704468 0.044312 -0.708374 1445370988 0.006531 -0.704468 0.044312 -0.708374 1445370988 0.006531 -0.704468 0.044312 -0.708374 1445370988 0.020020 -0.703857 0.043030 -0.708801 1445370988 0.020020 -0.703857 0.043030 -0.708801 1445370988 0.020020 -0.703857 0.043030 -0.708801 1445370988 0.020020 -0.703857 0.043030 -0.708801 1445370988 0.020020 -0.703857 0.043030 -0.708801 1445370988 0.020020 -0.703857 0.043030 -0.708801 1445370988 0.050842 -0.707031 0.017090 -0.705200 1445370988 0.050842 -0.707031 0.017090 -0.705200 1445370988 0.050842 -0.707031 0.017090 -0.705200 1445370988 0.050842 -0.707031 0.017090 -0.705200 1445370988 0.050842 -0.707031 0.017090 -0.705200 1445370988 0.050842 -0.707031 0.017090 -0.705200 1445370988 0.085754 -0.710999 -0.017456 -0.697754 1445370988 0.085754 -0.710999 -0.017456 -0.697754 1445370988 0.085754 -0.710999 -0.017456 -0.697754 1445370988 0.085754 -0.710999 -0.017456 -0.697754 1445370988 0.085754 -0.710999 -0.017456 -0.697754 1445370988 0.085754 -0.710999 -0.017456 -0.697754 1445370988 0.108459 -0.718872 -0.044922 -0.685181 1445370988 0.108459 -0.718872 -0.044922 -0.685181 1445370988 0.108459 -0.718872 -0.044922 -0.685181 1445370988 0.108459 -0.718872 -0.044922 -0.685181 1445370988 0.108459 -0.718872 -0.044922 -0.685181 1445370988 0.108459 -0.718872 -0.044922 -0.685181 1445370988 0.108459 -0.718872 -0.044922 -0.685181 1445370988 0.136963 -0.723450 -0.075500 -0.672546 1445370988 0.136963 -0.723450 -0.075500 -0.672546 1445370988 0.136963 -0.723450 -0.075500 -0.672546 1445370988 0.148193 -0.721985 -0.082458 -0.670898 1445370988 0.148193 -0.721985 -0.082458 -0.670898 1445370988 0.148193 -0.721985 -0.082458 -0.670898 1445370988 0.148193 -0.721985 -0.082458 -0.670898 1445370988 0.148193 -0.721985 -0.082458 -0.670898 1445370988 0.162415 -0.726257 -0.086060 -0.662476 1445370988 0.162415 -0.726257 -0.086060 -0.662476 1445370988 0.162415 -0.726257 -0.086060 -0.662476 1445370988 0.162415 -0.726257 -0.086060 -0.662476 1445370988 0.162415 -0.726257 -0.086060 -0.662476 1445370988 0.162415 -0.726257 -0.086060 -0.662476 1445370988 0.170105 -0.728882 -0.097839 -0.655945 1445370988 0.170105 -0.728882 -0.097839 -0.655945 1445370988 0.170105 -0.728882 -0.097839 -0.655945 1445370988 0.170105 -0.728882 -0.097839 -0.655945 1445370988 0.170105 -0.728882 -0.097839 -0.655945 1445370988 0.170105 -0.728882 -0.097839 -0.655945 1445370988 0.171997 -0.727722 -0.099548 -0.656494 1445370988 0.171997 -0.727722 -0.099548 -0.656494 1445370988 0.171997 -0.727722 -0.099548 -0.656494 1445370988 0.171997 -0.727722 -0.099548 -0.656494 1445370988 0.171997 -0.727722 -0.099548 -0.656494 1445370989 0.149109 -0.730896 -0.082214 -0.660950 1445370989 0.149109 -0.730896 -0.082214 -0.660950 1445370989 0.149109 -0.730896 -0.082214 -0.660950 1445370989 0.149109 -0.730896 -0.082214 -0.660950 1445370989 0.149109 -0.730896 -0.082214 -0.660950 1445370989 0.149109 -0.730896 -0.082214 -0.660950 1445370989 0.109192 -0.740173 -0.054504 -0.661316 1445370989 0.109192 -0.740173 -0.054504 -0.661316 1445370989 0.109192 -0.740173 -0.054504 -0.661316 1445370989 0.109192 -0.740173 -0.054504 -0.661316 1445370989 0.109192 -0.740173 -0.054504 -0.661316 1445370989 0.078552 -0.739624 -0.027954 -0.667908 1445370989 0.078552 -0.739624 -0.027954 -0.667908 1445370989 0.078552 -0.739624 -0.027954 -0.667908 1445370989 0.078552 -0.739624 -0.027954 -0.667908 1445370989 0.042725 -0.731628 0.001831 -0.680420 1445370989 0.042725 -0.731628 0.001831 -0.680420 1445370989 0.042725 -0.731628 0.001831 -0.680420 1445370989 0.042725 -0.731628 0.001831 -0.680420 1445370989 0.042725 -0.731628 0.001831 -0.680420 1445370989 0.022644 -0.709778 0.023926 -0.703735 1445370989 0.022644 -0.709778 0.023926 -0.703735 1445370989 0.022644 -0.709778 0.023926 -0.703735 1445370989 0.022644 -0.709778 0.023926 -0.703735 1445370989 0.021912 -0.701416 0.037476 -0.711487 1445370989 0.021912 -0.701416 0.037476 -0.711487 1445370989 0.021912 -0.701416 0.037476 -0.711487 1445370989 0.021912 -0.701416 0.037476 -0.711487 1445370989 0.021912 -0.701416 0.037476 -0.711487 1445370989 0.021912 -0.701416 0.037476 -0.711487 1445370989 0.021912 -0.701416 0.037476 -0.711487 1445370989 0.039734 -0.699402 0.028870 -0.713074 1445370989 0.039734 -0.699402 0.028870 -0.713074 1445370989 0.039734 -0.699402 0.028870 -0.713074 1445370989 0.039734 -0.699402 0.028870 -0.713074 1445370989 0.039734 -0.699402 0.028870 -0.713074 1445370989 0.073364 -0.702271 -0.002747 -0.708191 1445370989 0.073364 -0.702271 -0.002747 -0.708191 1445370989 0.073364 -0.702271 -0.002747 -0.708191 1445370989 0.073364 -0.702271 -0.002747 -0.708191 1445370989 0.073364 -0.702271 -0.002747 -0.708191 1445370989 0.073364 -0.702271 -0.002747 -0.708191 1445370989 0.105042 -0.714783 -0.032715 -0.690674 1445370989 0.105042 -0.714783 -0.032715 -0.690674 1445370989 0.105042 -0.714783 -0.032715 -0.690674 1445370989 0.105042 -0.714783 -0.032715 -0.690674 1445370989 0.105042 -0.714783 -0.032715 -0.690674 1445370989 0.105042 -0.714783 -0.032715 -0.690674 1445370989 0.144104 -0.715210 -0.066162 -0.680725 1445370989 0.144104 -0.715210 -0.066162 -0.680725 1445370989 0.144104 -0.715210 -0.066162 -0.680725 1445370989 0.169983 -0.727783 -0.095459 -0.657593 1445370989 0.169983 -0.727783 -0.095459 -0.657593 1445370989 0.169983 -0.727783 -0.095459 -0.657593 1445370989 0.169983 -0.727783 -0.095459 -0.657593 1445370989 0.169983 -0.727783 -0.095459 -0.657593 1445370989 0.169983 -0.727783 -0.095459 -0.657593 1445370989 0.186646 -0.724243 -0.116394 -0.653564 1445370989 0.186646 -0.724243 -0.116394 -0.653564 1445370989 0.186646 -0.724243 -0.116394 -0.653564 1445370989 0.186646 -0.724243 -0.116394 -0.653564 1445370989 0.186646 -0.724243 -0.116394 -0.653564 1445370989 0.190735 -0.727295 -0.124390 -0.647522 1445370989 0.190735 -0.727295 -0.124390 -0.647522 1445370989 0.190735 -0.727295 -0.124390 -0.647522 1445370989 0.190735 -0.727295 -0.124390 -0.647522 1445370989 0.190735 -0.727295 -0.124390 -0.647522 1445370989 0.190735 -0.727295 -0.124390 -0.647522 1445370989 0.179321 -0.727844 -0.119873 -0.651001 1445370989 0.179321 -0.727844 -0.119873 -0.651001 1445370989 0.179321 -0.727844 -0.119873 -0.651001 1445370989 0.179321 -0.727844 -0.119873 -0.651001 1445370989 0.179321 -0.727844 -0.119873 -0.651001 1445370989 0.179321 -0.727844 -0.119873 -0.651001 1445370989 0.158691 -0.724548 -0.101501 -0.663025 1445370989 0.158691 -0.724548 -0.101501 -0.663025 1445370989 0.158691 -0.724548 -0.101501 -0.663025 1445370989 0.158691 -0.724548 -0.101501 -0.663025 1445370989 0.158691 -0.724548 -0.101501 -0.663025 1445370989 0.158691 -0.724548 -0.101501 -0.663025 1445370989 0.121948 -0.733093 -0.062561 -0.666260 1445370989 0.121948 -0.733093 -0.062561 -0.666260 1445370989 0.121948 -0.733093 -0.062561 -0.666260 1445370989 0.121948 -0.733093 -0.062561 -0.666260 1445370989 0.121948 -0.733093 -0.062561 -0.666260 1445370989 0.089600 -0.740845 -0.025757 -0.665283 1445370989 0.089600 -0.740845 -0.025757 -0.665283 1445370989 0.089600 -0.740845 -0.025757 -0.665283 1445370989 0.089600 -0.740845 -0.025757 -0.665283 1445370989 0.089600 -0.740845 -0.025757 -0.665283 1445370989 0.059692 -0.741760 0.007385 -0.668030 1445370989 0.059692 -0.741760 0.007385 -0.668030 1445370989 0.059692 -0.741760 0.007385 -0.668030 1445370989 0.059692 -0.741760 0.007385 -0.668030 1445370989 0.059692 -0.741760 0.007385 -0.668030 1445370989 0.059692 -0.741760 0.007385 -0.668030 1445370989 0.025757 -0.734680 0.033813 -0.677124 1445370990 0.025757 -0.734680 0.033813 -0.677124 1445370990 0.025757 -0.734680 0.033813 -0.677124 1445370990 0.025757 -0.734680 0.033813 -0.677124 1445370990 0.025757 -0.734680 0.033813 -0.677124 1445370990 0.010193 -0.714478 0.048035 -0.697998 1445370990 0.010193 -0.714478 0.048035 -0.697998 1445370990 0.010193 -0.714478 0.048035 -0.697998 1445370990 0.010193 -0.714478 0.048035 -0.697998 1445370990 0.010193 -0.714478 0.048035 -0.697998 1445370990 0.010193 -0.714478 0.048035 -0.697998 1445370990 0.019104 -0.703796 0.049744 -0.708496 1445370990 0.019104 -0.703796 0.049744 -0.708496 1445370990 0.019104 -0.703796 0.049744 -0.708496 1445370990 0.019104 -0.703796 0.049744 -0.708496 1445370990 0.019104 -0.703796 0.049744 -0.708496 1445370990 0.028870 -0.698792 0.035583 -0.713928 1445370990 0.028870 -0.698792 0.035583 -0.713928 1445370990 0.028870 -0.698792 0.035583 -0.713928 1445370990 0.028870 -0.698792 0.035583 -0.713928 1445370990 0.028870 -0.698792 0.035583 -0.713928 1445370990 0.028870 -0.698792 0.035583 -0.713928 1445370990 0.047058 -0.698975 0.011108 -0.713562 1445370990 0.047058 -0.698975 0.011108 -0.713562 1445370990 0.047058 -0.698975 0.011108 -0.713562 1445370990 0.081726 -0.703308 -0.014709 -0.706055 1445370990 0.081726 -0.703308 -0.014709 -0.706055 1445370990 0.081726 -0.703308 -0.014709 -0.706055 1445370990 0.081726 -0.703308 -0.014709 -0.706055 1445370990 0.115051 -0.707031 -0.040161 -0.696655 1445370990 0.115051 -0.707031 -0.040161 -0.696655 1445370990 0.115051 -0.707031 -0.040161 -0.696655 1445370990 0.115051 -0.707031 -0.040161 -0.696655 1445370990 0.115051 -0.707031 -0.040161 -0.696655 1445370990 0.115051 -0.707031 -0.040161 -0.696655 1445370990 0.148438 -0.716919 -0.076050 -0.677002 1445370990 0.148438 -0.716919 -0.076050 -0.677002 1445370990 0.148438 -0.716919 -0.076050 -0.677002 1445370990 0.148438 -0.716919 -0.076050 -0.677002 1445370990 0.148438 -0.716919 -0.076050 -0.677002 1445370990 0.148438 -0.716919 -0.076050 -0.677002 1445370990 0.155029 -0.720764 -0.101501 -0.668030 1445370990 0.155029 -0.720764 -0.101501 -0.668030 1445370990 0.155029 -0.720764 -0.101501 -0.668030 1445370990 0.155029 -0.720764 -0.101501 -0.668030 1445370990 0.155029 -0.720764 -0.101501 -0.668030 1445370990 0.155029 -0.720764 -0.101501 -0.668030 1445370990 0.162903 -0.730896 -0.112183 -0.653259 1445370990 0.162903 -0.730896 -0.112183 -0.653259 1445370990 0.162903 -0.730896 -0.112183 -0.653259 1445370990 0.162903 -0.730896 -0.112183 -0.653259 1445370990 0.162903 -0.730896 -0.112183 -0.653259 1445370990 0.162903 -0.730896 -0.112183 -0.653259 1445370990 0.172607 -0.730713 -0.117920 -0.649963 1445370990 0.172607 -0.730713 -0.117920 -0.649963 1445370990 0.172607 -0.730713 -0.117920 -0.649963 1445370990 0.172607 -0.730713 -0.117920 -0.649963 1445370990 0.172607 -0.730713 -0.117920 -0.649963 1445370990 0.172607 -0.730713 -0.117920 -0.649963 1445370990 0.167847 -0.728210 -0.120605 -0.653503 1445370990 0.167847 -0.728210 -0.120605 -0.653503 1445370990 0.167847 -0.728210 -0.120605 -0.653503 1445370990 0.167847 -0.728210 -0.120605 -0.653503 1445370990 0.167847 -0.728210 -0.120605 -0.653503 1445370990 0.167847 -0.728210 -0.120605 -0.653503 1445370990 0.146851 -0.733704 -0.103149 -0.655396 1445370990 0.146851 -0.733704 -0.103149 -0.655396 1445370990 0.146851 -0.733704 -0.103149 -0.655396 1445370990 0.146851 -0.733704 -0.103149 -0.655396 1445370990 0.146851 -0.733704 -0.103149 -0.655396 1445370990 0.146851 -0.733704 -0.103149 -0.655396 1445370990 0.115784 -0.743225 -0.075989 -0.654663 1445370990 0.115784 -0.743225 -0.075989 -0.654663 1445370990 0.115784 -0.743225 -0.075989 -0.654663 1445370990 0.115784 -0.743225 -0.075989 -0.654663 1445370990 0.115784 -0.743225 -0.075989 -0.654663 1445370990 0.074158 -0.743530 -0.040466 -0.663391 1445370990 0.074158 -0.743530 -0.040466 -0.663391 1445370990 0.074158 -0.743530 -0.040466 -0.663391 1445370990 0.074158 -0.743530 -0.040466 -0.663391 1445370990 0.074158 -0.743530 -0.040466 -0.663391 1445370990 0.074158 -0.743530 -0.040466 -0.663391 1445370990 0.031677 -0.739929 -0.006287 -0.671936 1445370990 0.031677 -0.739929 -0.006287 -0.671936 1445370990 0.031677 -0.739929 -0.006287 -0.671936 1445370990 0.031677 -0.739929 -0.006287 -0.671936 1445370990 0.031677 -0.739929 -0.006287 -0.671936 1445370990 0.031677 -0.739929 -0.006287 -0.671936 1445370990 0.031677 -0.739929 -0.006287 -0.671936 1445370990 -0.002197 -0.714478 0.032593 -0.698975 1445370990 -0.002197 -0.714478 0.032593 -0.698975 1445370990 -0.002197 -0.714478 0.032593 -0.698975 1445370990 -0.002197 -0.714478 0.032593 -0.698975 1445370990 -0.002197 -0.714478 0.032593 -0.698975 1445370990 -0.002197 -0.714478 0.032593 -0.698975 1445370990 -0.009644 -0.709229 0.053101 -0.703003 1445370990 -0.009644 -0.709229 0.053101 -0.703003 1445370990 -0.009644 -0.709229 0.053101 -0.703003 1445370990 -0.009644 -0.709229 0.053101 -0.703003 1445370990 -0.009644 -0.709229 0.053101 -0.703003 1445370990 -0.000549 -0.702209 0.049500 -0.710327 1445370991 -0.000549 -0.702209 0.049500 -0.710327 1445370991 -0.000549 -0.702209 0.049500 -0.710327 1445370991 -0.000549 -0.702209 0.049500 -0.710327 1445370991 -0.000549 -0.702209 0.049500 -0.710327 1445370991 0.031006 -0.694519 0.018311 -0.718628 1445370991 0.031006 -0.694519 0.018311 -0.718628 1445370991 0.031006 -0.694519 0.018311 -0.718628 1445370991 0.031006 -0.694519 0.018311 -0.718628 1445370991 0.067993 -0.698181 -0.026489 -0.712280 1445370991 0.067993 -0.698181 -0.026489 -0.712280 1445370991 0.067993 -0.698181 -0.026489 -0.712280 1445370991 0.067993 -0.698181 -0.026489 -0.712280 1445370991 0.067993 -0.698181 -0.026489 -0.712280 1445370991 0.102966 -0.704651 -0.067932 -0.698792 1445370991 0.102966 -0.704651 -0.067932 -0.698792 1445370991 0.102966 -0.704651 -0.067932 -0.698792 1445370991 0.102966 -0.704651 -0.067932 -0.698792 1445370991 0.102966 -0.704651 -0.067932 -0.698792 1445370991 0.102966 -0.704651 -0.067932 -0.698792 1445370991 0.132263 -0.704102 -0.095337 -0.691223 1445370991 0.132263 -0.704102 -0.095337 -0.691223 1445370991 0.132263 -0.704102 -0.095337 -0.691223 1445370991 0.132263 -0.704102 -0.095337 -0.691223 1445370991 0.132263 -0.704102 -0.095337 -0.691223 1445370991 0.132263 -0.704102 -0.095337 -0.691223 1445370991 0.159851 -0.707947 -0.124268 -0.676697 1445370991 0.159851 -0.707947 -0.124268 -0.676697 1445370991 0.159851 -0.707947 -0.124268 -0.676697 1445370991 0.159851 -0.707947 -0.124268 -0.676697 1445370991 0.159851 -0.707947 -0.124268 -0.676697 1445370991 0.180237 -0.708252 -0.145508 -0.666931 1445370991 0.180237 -0.708252 -0.145508 -0.666931 1445370991 0.180237 -0.708252 -0.145508 -0.666931 1445370991 0.180237 -0.708252 -0.145508 -0.666931 1445370991 0.180237 -0.708252 -0.145508 -0.666931 1445370991 0.180237 -0.708252 -0.145508 -0.666931 1445370991 0.203186 -0.705505 -0.172913 -0.656677 1445370991 0.203186 -0.705505 -0.172913 -0.656677 1445370991 0.203186 -0.705505 -0.172913 -0.656677 1445370991 0.203186 -0.705505 -0.172913 -0.656677 1445370991 0.203186 -0.705505 -0.172913 -0.656677 1445370991 0.200073 -0.696289 -0.180725 -0.665222 1445370991 0.200073 -0.696289 -0.180725 -0.665222 1445370991 0.200073 -0.696289 -0.180725 -0.665222 1445370991 0.200073 -0.696289 -0.180725 -0.665222 1445370991 0.200073 -0.696289 -0.180725 -0.665222 1445370991 0.200073 -0.696289 -0.180725 -0.665222 1445370991 0.182495 -0.701843 -0.160706 -0.669617 1445370991 0.182495 -0.701843 -0.160706 -0.669617 1445370991 0.182495 -0.701843 -0.160706 -0.669617 1445370991 0.149109 -0.717712 -0.120056 -0.669556 1445370991 0.149109 -0.717712 -0.120056 -0.669556 1445370991 0.149109 -0.717712 -0.120056 -0.669556 1445370991 0.149109 -0.717712 -0.120056 -0.669556 1445370991 0.149109 -0.717712 -0.120056 -0.669556 1445370991 0.149109 -0.717712 -0.120056 -0.669556 1445370991 0.109314 -0.735535 -0.069946 -0.664978 1445370991 0.109314 -0.735535 -0.069946 -0.664978 1445370991 0.109314 -0.735535 -0.069946 -0.664978 1445370991 0.109314 -0.735535 -0.069946 -0.664978 1445370991 0.109314 -0.735535 -0.069946 -0.664978 1445370991 0.109314 -0.735535 -0.069946 -0.664978 1445370991 0.063782 -0.739014 -0.024353 -0.670288 1445370991 0.063782 -0.739014 -0.024353 -0.670288 1445370991 0.063782 -0.739014 -0.024353 -0.670288 1445370991 0.063782 -0.739014 -0.024353 -0.670288 1445370991 0.063782 -0.739014 -0.024353 -0.670288 1445370991 -0.004089 -0.716980 0.029907 -0.696533 1445370991 -0.004089 -0.716980 0.029907 -0.696533 1445370991 -0.004089 -0.716980 0.029907 -0.696533 1445370991 -0.004089 -0.716980 0.029907 -0.696533 1445370991 -0.004089 -0.716980 0.029907 -0.696533 1445370991 -0.004089 -0.716980 0.029907 -0.696533 1445370991 -0.032715 -0.716736 0.066101 -0.693481 1445370991 -0.032715 -0.716736 0.066101 -0.693481 1445370991 -0.032715 -0.716736 0.066101 -0.693481 1445370991 -0.032715 -0.716736 0.066101 -0.693481 1445370991 -0.032715 -0.716736 0.066101 -0.693481 1445370991 -0.035095 -0.708801 0.080200 -0.700012 1445370991 -0.035095 -0.708801 0.080200 -0.700012 1445370991 -0.035095 -0.708801 0.080200 -0.700012 1445370991 -0.035095 -0.708801 0.080200 -0.700012 1445370991 -0.035095 -0.708801 0.080200 -0.700012 1445370991 -0.018372 -0.702271 0.062195 -0.709045 1445370991 -0.018372 -0.702271 0.062195 -0.709045 1445370991 -0.018372 -0.702271 0.062195 -0.709045 1445370991 -0.018372 -0.702271 0.062195 -0.709045 1445370991 -0.018372 -0.702271 0.062195 -0.709045 1445370991 0.013794 -0.700317 0.025757 -0.713257 1445370991 0.013794 -0.700317 0.025757 -0.713257 1445370991 0.013794 -0.700317 0.025757 -0.713257 1445370991 0.013794 -0.700317 0.025757 -0.713257 1445370991 0.013794 -0.700317 0.025757 -0.713257 1445370991 0.013794 -0.700317 0.025757 -0.713257 1445370991 0.057617 -0.705994 -0.011658 -0.705872 1445370991 0.057617 -0.705994 -0.011658 -0.705872 1445370991 0.057617 -0.705994 -0.011658 -0.705872 1445370992 0.057617 -0.705994 -0.011658 -0.705872 1445370992 0.057617 -0.705994 -0.011658 -0.705872 1445370992 0.057617 -0.705994 -0.011658 -0.705872 1445370992 0.101685 -0.698242 -0.054199 -0.706543 1445370992 0.101685 -0.698242 -0.054199 -0.706543 1445370992 0.101685 -0.698242 -0.054199 -0.706543 1445370992 0.101685 -0.698242 -0.054199 -0.706543 1445370992 0.101685 -0.698242 -0.054199 -0.706543 1445370992 0.142029 -0.702209 -0.091980 -0.691650 1445370992 0.142029 -0.702209 -0.091980 -0.691650 1445370992 0.142029 -0.702209 -0.091980 -0.691650 1445370992 0.142029 -0.702209 -0.091980 -0.691650 1445370992 0.142029 -0.702209 -0.091980 -0.691650 1445370992 0.142029 -0.702209 -0.091980 -0.691650 1445370992 0.156982 -0.706177 -0.113159 -0.681152 1445370992 0.156982 -0.706177 -0.113159 -0.681152 1445370992 0.156982 -0.706177 -0.113159 -0.681152 1445370992 0.156982 -0.706177 -0.113159 -0.681152 1445370992 0.156982 -0.706177 -0.113159 -0.681152 1445370992 0.156982 -0.706177 -0.113159 -0.681152 1445370992 0.169373 -0.700317 -0.136719 -0.679871 1445370992 0.169373 -0.700317 -0.136719 -0.679871 1445370992 0.169373 -0.700317 -0.136719 -0.679871 1445370992 0.169373 -0.700317 -0.136719 -0.679871 1445370992 0.169373 -0.700317 -0.136719 -0.679871 1445370992 0.169373 -0.700317 -0.136719 -0.679871 1445370992 0.175598 -0.695923 -0.144226 -0.681335 1445370992 0.175598 -0.695923 -0.144226 -0.681335 1445370992 0.175598 -0.695923 -0.144226 -0.681335 1445370992 0.175598 -0.695923 -0.144226 -0.681335 1445370992 0.175598 -0.695923 -0.144226 -0.681335 1445370992 0.170837 -0.700256 -0.136658 -0.679626 1445370992 0.170837 -0.700256 -0.136658 -0.679626 1445370992 0.170837 -0.700256 -0.136658 -0.679626 1445370992 0.170837 -0.700256 -0.136658 -0.679626 1445370992 0.170837 -0.700256 -0.136658 -0.679626 1445370992 0.148926 -0.710388 -0.108337 -0.679382 1445370992 0.148926 -0.710388 -0.108337 -0.679382 1445370992 0.148926 -0.710388 -0.108337 -0.679382 1445370992 0.148926 -0.710388 -0.108337 -0.679382 1445370992 0.148926 -0.710388 -0.108337 -0.679382 1445370992 
-0.085388 -0.722473 0.083496 -0.681030 1445370994 -0.091064 -0.710571 0.095764 -0.691162 1445370994 -0.091064 -0.710571 0.095764 -0.691162 1445370994 -0.091064 -0.710571 0.095764 -0.691162 1445370994 -0.091064 -0.710571 0.095764 -0.691162 1445370994 -0.091064 -0.710571 0.095764 -0.691162 1445370994 -0.091064 -0.710571 0.095764 -0.691162 1445370994 -0.091064 -0.710571 0.095764 -0.691162 1445370994 -0.091614 -0.699585 0.103821 -0.701111 1445370994 -0.091614 -0.699585 0.103821 -0.701111 1445370994 -0.091614 -0.699585 0.103821 -0.701111 1445370994 -0.091614 -0.699585 0.103821 -0.701111 1445370994 -0.091614 -0.699585 0.103821 -0.701111 1445370994 -0.091614 -0.699585 0.103821 -0.701111 1445370994 -0.090271 -0.692139 0.111023 -0.707458 1445370994 -0.090271 -0.692139 0.111023 -0.707458 1445370994 -0.090271 -0.692139 0.111023 -0.707458 1445370994 -0.090271 -0.692139 0.111023 -0.707458 1445370994 -0.090271 -0.692139 0.111023 -0.707458 1445370994 -0.090271 -0.692139 0.111023 -0.707458 1445370994 -0.086975 -0.685425 0.110291 -0.714478 1445370994 -0.086975 -0.685425 0.110291 -0.714478 1445370994 -0.086975 -0.685425 0.110291 -0.714478 1445370994 -0.086975 -0.685425 0.110291 -0.714478 1445370994 -0.086975 -0.685425 0.110291 -0.714478 1445370994 -0.086975 -0.685425 0.110291 -0.714478 1445370995 -0.083740 -0.682983 0.101135 -0.718628 1445370995 -0.083740 -0.682983 0.101135 -0.718628 1445370995 -0.083740 -0.682983 0.101135 -0.718628 1445370995 -0.083740 -0.682983 0.101135 -0.718628 1445370995 -0.083740 -0.682983 0.101135 -0.718628 1445370995 -0.083740 -0.682983 0.101135 -0.718628 1445370995 -0.078918 -0.683960 0.083557 -0.720459 1445370995 -0.078918 -0.683960 0.083557 -0.720459 1445370995 -0.078918 -0.683960 0.083557 -0.720459 1445370995 -0.078918 -0.683960 0.083557 -0.720459 1445370995 -0.078918 -0.683960 0.083557 -0.720459 1445370995 -0.078918 -0.683960 0.083557 -0.720459 1445370995 -0.069153 -0.685425 0.065735 -0.721924 1445370995 -0.069153 -0.685425 0.065735 -0.721924 1445370995 -0.069153 -0.685425 0.065735 -0.721924 1445370995 -0.069153 -0.685425 0.065735 -0.721924 1445370995 -0.069153 -0.685425 0.065735 -0.721924 1445370995 -0.069153 -0.685425 0.065735 -0.721924 1445370995 -0.059021 -0.688049 0.049561 -0.721619 1445370995 -0.059021 -0.688049 0.049561 -0.721619 1445370995 -0.059021 -0.688049 0.049561 -0.721619 1445370995 -0.059021 -0.688049 0.049561 -0.721619 1445370995 -0.059021 -0.688049 0.049561 -0.721619 1445370995 -0.059021 -0.688049 0.049561 -0.721619 1445370995 -0.059021 -0.688049 0.049561 -0.721619 1445370995 -0.042786 -0.693237 0.028564 -0.718933 1445370995 -0.042786 -0.693237 0.028564 -0.718933 1445370995 -0.042786 -0.693237 0.028564 -0.718933 1445370995 -0.042786 -0.693237 0.028564 -0.718933 1445370995 -0.042786 -0.693237 0.028564 -0.718933 1445370995 -0.042786 -0.693237 0.028564 -0.718933 1445370995 -0.021423 -0.700684 0.004517 -0.713196 1445370995 -0.021423 -0.700684 0.004517 -0.713196 1445370995 -0.021423 -0.700684 0.004517 -0.713196 1445370995 -0.021423 -0.700684 0.004517 -0.713196 1445370995 -0.021423 -0.700684 0.004517 -0.713196 1445370995 -0.021423 -0.700684 0.004517 -0.713196 1445370995 -0.021423 -0.700684 0.004517 -0.713196 1445370995 -0.003784 -0.707581 -0.017334 -0.706482 1445370995 -0.003784 -0.707581 -0.017334 -0.706482 1445370995 -0.003784 -0.707581 -0.017334 -0.706482 1445370995 -0.003784 -0.707581 -0.017334 -0.706482 1445370995 -0.003784 -0.707581 -0.017334 -0.706482 1445370995 -0.003784 -0.707581 -0.017334 -0.706482 1445370995 0.010742 -0.707642 -0.039368 -0.705505 1445370995 0.010742 -0.707642 -0.039368 -0.705505 1445370995 0.010742 -0.707642 -0.039368 -0.705505 1445370995 0.010742 -0.707642 -0.039368 -0.705505 1445370995 0.010742 -0.707642 -0.039368 -0.705505 1445370995 0.010742 -0.707642 -0.039368 -0.705505 1445370995 0.021118 -0.706116 -0.052307 -0.705933 1445370995 0.021118 -0.706116 -0.052307 -0.705933 1445370995 0.021118 -0.706116 -0.052307 -0.705933 1445370995 0.021118 -0.706116 -0.052307 -0.705933 1445370995 0.021118 -0.706116 -0.052307 -0.705933 1445370995 0.021118 -0.706116 -0.052307 -0.705933 1445370995 0.021118 -0.706116 -0.052307 -0.705933 1445370995 0.027100 -0.697876 -0.066467 -0.712708 1445370995 0.027100 -0.697876 -0.066467 -0.712708 1445370995 0.027100 -0.697876 -0.066467 -0.712708 1445370995 0.027100 -0.697876 -0.066467 -0.712708 1445370995 0.027100 -0.697876 -0.066467 -0.712708 1445370995 0.027100 -0.697876 -0.066467 -0.712708 1445370995 0.018127 -0.700256 -0.062622 -0.710999 1445370995 0.018127 -0.700256 -0.062622 -0.710999 1445370995 0.018127 -0.700256 -0.062622 -0.710999 1445370995 0.018127 -0.700256 -0.062622 -0.710999 1445370995 0.018127 -0.700256 -0.062622 -0.710999 1445370995 0.018127 -0.700256 -0.062622 -0.710999 1445370995 0.018127 -0.700256 -0.062622 -0.710999 1445370995 0.005310 -0.702698 -0.038696 -0.710510 1445370995 0.005310 -0.702698 -0.038696 -0.710510 1445370995 0.005310 -0.702698 -0.038696 -0.710510 1445370995 0.005310 -0.702698 -0.038696 -0.710510 1445370995 0.005310 -0.702698 -0.038696 -0.710510 1445370995 0.005310 -0.702698 -0.038696 -0.710510 1445370995 -0.012390 -0.704529 -0.005798 -0.709595 1445370995 -0.012390 -0.704529 -0.005798 -0.709595 1445370995 -0.012390 -0.704529 -0.005798 -0.709595 1445370995 -0.012390 -0.704529 -0.005798 -0.709595 1445370995 -0.012390 -0.704529 -0.005798 -0.709595 1445370995 -0.012390 -0.704529 -0.005798 -0.709595 1445370995 -0.012390 -0.704529 -0.005798 -0.709595 1445370995 -0.035217 -0.704590 0.026001 -0.708313 1445370995 -0.035217 -0.704590 0.026001 -0.708313 1445370995 -0.035217 -0.704590 0.026001 -0.708313 1445370995 -0.035217 -0.704590 0.026001 -0.708313 1445370995 -0.035217 -0.704590 0.026001 -0.708313 1445370995 -0.035217 -0.704590 0.026001 -0.708313 1445370995 -0.050903 -0.702454 0.050842 -0.708191 1445370995 -0.050903 -0.702454 0.050842 -0.708191 1445370995 -0.050903 -0.702454 0.050842 -0.708191 1445370995 -0.050903 -0.702454 0.050842 -0.708191 1445370995 -0.050903 -0.702454 0.050842 -0.708191 1445370995 -0.050903 -0.702454 0.050842 -0.708191 1445370995 -0.050903 -0.702454 0.050842 -0.708191 1445370995 -0.064270 -0.697815 0.058777 -0.711060 1445370995 -0.064270 -0.697815 0.058777 -0.711060 1445370995 -0.064270 -0.697815 0.058777 -0.711060 1445370995 -0.064270 -0.697815 0.058777 -0.711060 1445370995 -0.064270 -0.697815 0.058777 -0.711060 1445370995 -0.079407 -0.694458 0.056213 -0.712952 1445370995 -0.079407 -0.694458 0.056213 -0.712952 1445370995 -0.079407 -0.694458 0.056213 -0.712952 1445370995 -0.079407 -0.694458 0.056213 -0.712952 1445370995 -0.079407 -0.694458 0.056213 -0.712952 1445370995 -0.079407 -0.694458 0.056213 -0.712952 1445370995 -0.073853 -0.697083 0.045349 -0.711792 1445370995 -0.073853 -0.697083 0.045349 -0.711792 1445370995 -0.073853 -0.697083 0.045349 -0.711792 1445370995 -0.073853 -0.697083 0.045349 -0.711792 1445370995 -0.073853 -0.697083 0.045349 -0.711792 1445370995 -0.073853 -0.697083 0.045349 -0.711792 1445370995 -0.073853 -0.697083 0.045349 -0.711792 1445370996 -0.065369 -0.699524 0.029236 -0.711121 1445370996 -0.065369 -0.699524 0.029236 -0.711121 1445370996 -0.065369 -0.699524 0.029236 -0.711121 1445370996 -0.065369 -0.699524 0.029236 -0.711121 1445370996 -0.065369 -0.699524 0.029236 -0.711121 1445370996 -0.065369 -0.699524 0.029236 -0.711121 1445370996 -0.050232 -0.700012 0.013733 -0.712341 1445370996 -0.050232 -0.700012 0.013733 -0.712341 1445370996 -0.050232 -0.700012 0.013733 -0.712341 1445370996 -0.050232 -0.700012 0.013733 -0.712341 1445370996 -0.050232 -0.700012 0.013733 -0.712341 1445370996 -0.050232 -0.700012 0.013733 -0.712341 1445370996 -0.050232 -0.700012 0.013733 -0.712341 1445370996 -0.037598 -0.707703 -0.003723 -0.705566 1445370996 -0.037598 -0.707703 -0.003723 -0.705566 1445370996 -0.037598 -0.707703 -0.003723 -0.705566 1445370996 -0.037598 -0.707703 -0.003723 -0.705566 1445370996 -0.037598 -0.707703 -0.003723 -0.705566 1445370996 -0.037598 -0.707703 -0.003723 -0.705566 1445370996 -0.023621 -0.709778 -0.027405 -0.703552 1445370996 -0.023621 -0.709778 -0.027405 -0.703552 1445370996 -0.023621 -0.709778 -0.027405 -0.703552 1445370996 -0.023621 -0.709778 -0.027405 -0.703552 1445370996 -0.023621 -0.709778 -0.027405 -0.703552 1445370996 -0.023621 -0.709778 -0.027405 -0.703552 1445370996 -0.004272 -0.707275 -0.050903 -0.705200 1445370996 -0.004272 -0.707275 -0.050903 -0.705200 1445370996 -0.004272 -0.707275 -0.050903 -0.705200 1445370996 -0.004272 -0.707275 -0.050903 -0.705200 1445370996 -0.004272 -0.707275 -0.050903 -0.705200 1445370996 -0.004272 -0.707275 -0.050903 -0.705200 1445370996 -0.004272 -0.707275 -0.050903 -0.705200 1445370996 0.016663 -0.700012 -0.073364 -0.710266 1445370996 0.016663 -0.700012 -0.073364 -0.710266 1445370996 0.016663 -0.700012 -0.073364 -0.710266 1445370996 0.016663 -0.700012 -0.073364 -0.710266 1445370996 0.016663 -0.700012 -0.073364 -0.710266 1445370996 0.016663 -0.700012 -0.073364 -0.710266 1445370996 0.024719 -0.697021 -0.084961 -0.711609 1445370996 0.024719 -0.697021 -0.084961 -0.711609 1445370996 0.024719 -0.697021 -0.084961 -0.711609 1445370996 0.024719 -0.697021 -0.084961 -0.711609 1445370996 0.024719 -0.697021 -0.084961 -0.711609 1445370996 0.022827 -0.697754 -0.076477 -0.711975 1445370996 0.022827 -0.697754 -0.076477 -0.711975 1445370996 0.022827 -0.697754 -0.076477 -0.711975 1445370996 0.022827 -0.697754 -0.076477 -0.711975 1445370996 0.022827 -0.697754 -0.076477 -0.711975 1445370996 0.022827 -0.697754 -0.076477 -0.711975 1445370996 0.014038 -0.696838 -0.053955 -0.715088 1445370996 0.014038 -0.696838 -0.053955 -0.715088 1445370996 0.014038 -0.696838 -0.053955 -0.715088 1445370996 0.014038 -0.696838 -0.053955 -0.715088 1445370996 0.014038 -0.696838 -0.053955 -0.715088 1445370996 0.014038 -0.696838 -0.053955 -0.715088 1445370996 -0.003723 -0.695068 -0.025635 -0.718506 1445370996 -0.003723 -0.695068 -0.025635 -0.718506 1445370996 -0.003723 -0.695068 -0.025635 -0.718506 1445370996 -0.003723 -0.695068 -0.025635 -0.718506 1445370996 -0.003723 -0.695068 -0.025635 -0.718506 1445370996 -0.003723 -0.695068 -0.025635 -0.718506 1445370996 -0.003723 -0.695068 -0.025635 -0.718506 1445370996 -0.020203 -0.696106 -0.000305 -0.717712 1445370996 -0.020203 -0.696106 -0.000305 -0.717712 1445370996 -0.020203 -0.696106 -0.000305 -0.717712 1445370996 -0.020203 -0.696106 -0.000305 -0.717712 1445370996 -0.020203 -0.696106 -0.000305 -0.717712 1445370996 -0.020203 -0.696106 -0.000305 -0.717712 1445370996 -0.040588 -0.694580 0.021912 -0.718018 1445370996 -0.040588 -0.694580 0.021912 -0.718018 1445370996 -0.040588 -0.694580 0.021912 -0.718018 1445370996 -0.040588 -0.694580 0.021912 -0.718018 1445370996 -0.040588 -0.694580 0.021912 -0.718018 1445370996 -0.040588 -0.694580 0.021912 -0.718018 1445370996 -0.058228 -0.700317 0.033813 -0.710754 1445370996 -0.058228 -0.700317 0.033813 -0.710754 1445370996 -0.058228 -0.700317 0.033813 -0.710754 1445370996 -0.058228 -0.700317 0.033813 -0.710754 1445370996 -0.058228 -0.700317 0.033813 -0.710754 1445370996 -0.058228 -0.700317 0.033813 -0.710754 1445370996 -0.075623 -0.705994 0.031006 -0.703552 1445370996 -0.075623 -0.705994 0.031006 -0.703552 1445370996 -0.075623 -0.705994 0.031006 -0.703552 1445370996 -0.075623 -0.705994 0.031006 -0.703552 1445370996 -0.075623 -0.705994 0.031006 -0.703552 1445370996 -0.075623 -0.705994 0.031006 -0.703552 1445370996 -0.083313 -0.710388 0.022156 -0.698547 1445370996 -0.083313 -0.710388 0.022156 -0.698547 1445370996 -0.083313 -0.710388 0.022156 -0.698547 1445370996 -0.083313 -0.710388 0.022156 -0.698547 1445370996 -0.083313 -0.710388 0.022156 -0.698547 1445370996 -0.083313 -0.710388 0.022156 -0.698547 1445370996 -0.083313 -0.710388 0.022156 -0.698547 1445370996 -0.075439 -0.709961 0.009827 -0.700134 1445370996 -0.075439 -0.709961 0.009827 -0.700134 1445370996 -0.075439 -0.709961 0.009827 -0.700134 1445370996 -0.075439 -0.709961 0.009827 -0.700134 1445370996 -0.075439 -0.709961 0.009827 -0.700134 1445370996 -0.075439 -0.709961 0.009827 -0.700134 1445370996 -0.060974 -0.707947 -0.002380 -0.703674 1445370996 -0.060974 -0.707947 -0.002380 -0.703674 1445370996 -0.060974 -0.707947 -0.002380 -0.703674 1445370996 -0.060974 -0.707947 -0.002380 -0.703674 1445370996 -0.060974 -0.707947 -0.002380 -0.703674 1445370996 -0.060974 -0.707947 -0.002380 -0.703674 1445370996 -0.060974 -0.707947 -0.002380 -0.703674 1445370996 -0.041504 -0.711548 -0.017212 -0.701294 1445370996 -0.041504 -0.711548 -0.017212 -0.701294 1445370996 -0.041504 -0.711548 -0.017212 -0.701294 1445370996 -0.041504 -0.711548 -0.017212 -0.701294 1445370996 -0.041504 -0.711548 -0.017212 -0.701294 1445370996 -0.041504 -0.711548 -0.017212 -0.701294 1445370996 -0.020020 -0.717224 -0.033386 -0.695801 1445370996 -0.020020 -0.717224 -0.033386 -0.695801 1445370997 -0.020020 -0.717224 -0.033386 -0.695801 1445370997 -0.020020 -0.717224 -0.033386 -0.695801 1445370997 -0.020020 -0.717224 -0.033386 -0.695801 1445370997 -0.020020 -0.717224 -0.033386 -0.695801 1445370997 0.003113 -0.713623 -0.058655 -0.698120 1445370997 0.003113 -0.713623 -0.058655 -0.698120 1445370997 0.003113 -0.713623 -0.058655 -0.698120 1445370997 0.003113 -0.713623 -0.058655 -0.698120 1445370997 0.003113 -0.713623 -0.058655 -0.698120 1445370997 0.003113 -0.713623 -0.058655 -0.698120 1445370997 0.003113 -0.713623 -0.058655 -0.698120 1445370997 0.021179 -0.716064 -0.080505 -0.693115 1445370997 0.021179 -0.716064 -0.080505 -0.693115 1445370997 0.021179 -0.716064 -0.080505 -0.693115 1445370997 0.021179 -0.716064 -0.080505 -0.693115 1445370997 0.021179 -0.716064 -0.080505 -0.693115 1445370997 0.021179 -0.716064 -0.080505 -0.693115 1445370997 0.027222 -0.709106 -0.101318 -0.697327 1445370997 0.027222 -0.709106 -0.101318 -0.697327 1445370997 0.027222 -0.709106 -0.101318 -0.697327 1445370997 0.027222 -0.709106 -0.101318 -0.697327 1445370997 0.027222 -0.709106 -0.101318 -0.697327 1445370997 0.027222 -0.709106 -0.101318 -0.697327 1445370997 0.020874 -0.701538 -0.106201 -0.704468 1445370997 0.020874 -0.701538 -0.106201 -0.704468 1445370997 0.020874 -0.701538 -0.106201 -0.704468 1445370997 0.020874 -0.701538 -0.106201 -0.704468 1445370997 0.020874 -0.701538 -0.106201 -0.704468 1445370997 0.020874 -0.701538 -0.106201 -0.704468 1445370997 0.020874 -0.701538 -0.106201 -0.704468 1445370997 -0.003540 -0.697388 -0.083679 -0.711853 1445370997 -0.003540 -0.697388 -0.083679 -0.711853 1445370997 -0.003540 -0.697388 -0.083679 -0.711853 1445370997 -0.003540 -0.697388 -0.083679 -0.711853 1445370997 -0.003540 -0.697388 -0.083679 -0.711853 1445370997 -0.003540 -0.697388 -0.083679 -0.711853 1445370997 -0.022461 -0.703186 -0.051392 -0.708862 1445370997 -0.022461 -0.703186 -0.051392 -0.708862 1445370997 -0.022461 -0.703186 -0.051392 -0.708862 1445370997 -0.022461 -0.703186 -0.051392 -0.708862 1445370997 -0.022461 -0.703186 -0.051392 -0.708862 1445370997 -0.039734 -0.703796 -0.021362 -0.709045 1445370997 -0.039734 -0.703796 -0.021362 -0.709045 1445370997 -0.039734 -0.703796 -0.021362 -0.709045 1445370997 -0.039734 -0.703796 -0.021362 -0.709045 1445370997 -0.039734 -0.703796 -0.021362 -0.709045 1445370997 -0.039734 -0.703796 -0.021362 -0.709045 1445370997 -0.054932 -0.705566 0.004211 -0.706604 1445370997 -0.054932 -0.705566 0.004211 -0.706604 1445370997 -0.054932 -0.705566 0.004211 -0.706604 1445370997 -0.054932 -0.705566 0.004211 -0.706604 1445370997 -0.054932 -0.705566 0.004211 -0.706604 1445370997 -0.054932 -0.705566 0.004211 -0.706604 1445370997 -0.054932 -0.705566 0.004211 -0.706604 1445370997 -0.059814 -0.705811 0.016418 -0.705750 1445370997 -0.059814 -0.705811 0.016418 -0.705750 1445370997 -0.059814 -0.705811 0.016418 -0.705750 1445370997 -0.059814 -0.705811 0.016418 -0.705750 1445370997 -0.059814 -0.705811 0.016418 -0.705750 1445370997 -0.059814 -0.705811 0.016418 -0.705750 1445370997 -0.065674 -0.710999 0.019958 -0.699890 1445370997 -0.065674 -0.710999 0.019958 -0.699890 1445370997 -0.065674 -0.710999 0.019958 -0.699890 1445370997 -0.065674 -0.710999 0.019958 -0.699890 1445370997 -0.065674 -0.710999 0.019958 -0.699890 1445370997 -0.065674 -0.710999 0.019958 -0.699890 1445370997 -0.065308 -0.717529 0.009094 -0.693481 1445370997 -0.065308 -0.717529 0.009094 -0.693481 1445370997 -0.065308 -0.717529 0.009094 -0.693481 1445370997 -0.065308 -0.717529 0.009094 -0.693481 1445370997 -0.065308 -0.717529 0.009094 -0.693481 1445370997 -0.065308 -0.717529 0.009094 -0.693481 1445370997 -0.065308 -0.717529 0.009094 -0.693481 1445370997 -0.062927 -0.724243 0.002380 -0.686707 1445370997 -0.062927 -0.724243 0.002380 -0.686707 1445370997 -0.062927 -0.724243 0.002380 -0.686707 1445370997 -0.062927 -0.724243 0.002380 -0.686707 1445370997 -0.062927 -0.724243 0.002380 -0.686707 1445370997 -0.062927 -0.724243 0.002380 -0.686707 1445370997 -0.065491 -0.726807 0.005798 -0.683716 1445370997 -0.065491 -0.726807 0.005798 -0.683716 1445370997 -0.065491 -0.726807 0.005798 -0.683716 1445370997 -0.065491 -0.726807 0.005798 -0.683716 1445370997 -0.065491 -0.726807 0.005798 -0.683716 1445370997 -0.065491 -0.726807 0.005798 -0.683716 1445370997 -0.065491 -0.726807 0.005798 -0.683716 1445370997 -0.058289 -0.729675 0.005188 -0.681335 1445370997 -0.058289 -0.729675 0.005188 -0.681335 1445370997 -0.058289 -0.729675 0.005188 -0.681335 1445370997 -0.058289 -0.729675 0.005188 -0.681335 1445370997 -0.058289 -0.729675 0.005188 -0.681335 1445370997 -0.058289 -0.729675 0.005188 -0.681335 1445370997 -0.048706 -0.732239 0.001648 -0.679382 1445370997 -0.048706 -0.732239 0.001648 -0.679382 1445370997 -0.048706 -0.732239 0.001648 -0.679382 1445370997 -0.048706 -0.732239 0.001648 -0.679382 1445370997 -0.048706 -0.732239 0.001648 -0.679382 1445370997 -0.048706 -0.732239 0.001648 -0.679382 1445370997 -0.041016 -0.733093 -0.005554 -0.678955 1445370997 -0.041016 -0.733093 -0.005554 -0.678955 1445370997 -0.041016 -0.733093 -0.005554 -0.678955 1445370997 -0.041016 -0.733093 -0.005554 -0.678955 1445370997 -0.041016 -0.733093 -0.005554 -0.678955 1445370997 -0.041016 -0.733093 -0.005554 -0.678955 1445370997 -0.030212 -0.737976 -0.019043 -0.673950 1445370997 -0.030212 -0.737976 -0.019043 -0.673950 1445370997 -0.030212 -0.737976 -0.019043 -0.673950 1445370997 -0.030212 -0.737976 -0.019043 -0.673950 1445370997 -0.030212 -0.737976 -0.019043 -0.673950 1445370997 -0.030212 -0.737976 -0.019043 -0.673950 1445370997 -0.021851 -0.730774 -0.037842 -0.681274 1445370997 -0.021851 -0.730774 -0.037842 -0.681274 1445370997 -0.021851 -0.730774 -0.037842 -0.681274 1445370998 -0.021851 -0.730774 -0.037842 -0.681274 1445370998 -0.021851 -0.730774 -0.037842 -0.681274 1445370998 -0.021851 -0.730774 -0.037842 -0.681274 1445370998 -0.021851 -0.730774 -0.037842 -0.681274 1445370998 -0.014160 -0.721436 -0.047913 -0.690735 1445370998 -0.014160 -0.721436 -0.047913 -0.690735 1445370998 -0.014160 -0.721436 -0.047913 -0.690735 1445370998 -0.014160 -0.721436 -0.047913 -0.690735 1445370998 -0.014160 -0.721436 -0.047913 -0.690735 1445370998 -0.014160 -0.721436 -0.047913 -0.690735 1445370998 -0.017090 -0.718445 -0.039490 -0.694275 1445370998 -0.017090 -0.718445 -0.039490 -0.694275 1445370998 -0.017090 -0.718445 -0.039490 -0.694275 1445370998 -0.017090 -0.718445 -0.039490 -0.694275 1445370998 -0.017090 -0.718445 -0.039490 -0.694275 1445370998 -0.017090 -0.718445 -0.039490 -0.694275 1445370998 -0.023315 -0.715271 -0.015381 -0.698364 1445370998 -0.023315 -0.715271 -0.015381 -0.698364 1445370998 -0.023315 -0.715271 -0.015381 -0.698364 1445370998 -0.023315 -0.715271 -0.015381 -0.698364 1445370998 -0.023315 -0.715271 -0.015381 -0.698364 1445370998 -0.023315 -0.715271 -0.015381 -0.698364 1445370998 -0.034119 -0.712341 0.010132 -0.700989 1445370998 -0.034119 -0.712341 0.010132 -0.700989 1445370998 -0.034119 -0.712341 0.010132 -0.700989 1445370998 -0.034119 -0.712341 0.010132 -0.700989 1445370998 -0.034119 -0.712341 0.010132 -0.700989 1445370998 -0.034119 -0.712341 0.010132 -0.700989 1445370998 -0.034119 -0.712341 0.010132 -0.700989 1445370998 -0.047302 -0.713623 0.027161 -0.698486 1445370998 -0.047302 -0.713623 0.027161 -0.698486 1445370998 -0.047302 -0.713623 0.027161 -0.698486 1445370998 -0.047302 -0.713623 0.027161 -0.698486 1445370998 -0.047302 -0.713623 0.027161 -0.698486 1445370998 -0.047302 -0.713623 0.027161 -0.698486 1445370998 -0.058777 -0.713989 0.037964 -0.696716 1445370998 -0.058777 -0.713989 0.037964 -0.696716 1445370998 -0.058777 -0.713989 0.037964 -0.696716 1445370998 -0.058777 -0.713989 0.037964 -0.696716 1445370998 -0.058777 -0.713989 0.037964 -0.696716 1445370998 -0.058777 -0.713989 0.037964 -0.696716 1445370998 -0.059082 -0.716187 0.033447 -0.694641 1445370998 -0.059082 -0.716187 0.033447 -0.694641 1445370998 -0.059082 -0.716187 0.033447 -0.694641 1445370998 -0.059082 -0.716187 0.033447 -0.694641 1445370998 -0.059082 -0.716187 0.033447 -0.694641 1445370998 -0.059082 -0.716187 0.033447 -0.694641 1445370998 -0.059082 -0.716187 0.033447 -0.694641 1445370998 -0.067444 -0.719360 0.031982 -0.690674 1445370998 -0.067444 -0.719360 0.031982 -0.690674 1445370998 -0.067444 -0.719360 0.031982 -0.690674 1445370998 -0.067444 -0.719360 0.031982 -0.690674 1445370998 -0.067444 -0.719360 0.031982 -0.690674 1445370998 -0.067444 -0.719360 0.031982 -0.690674 1445370998 -0.067444 -0.719360 0.031982 -0.690674 1445370998 -0.071655 -0.726501 0.031189 -0.682739 1445370998 -0.071655 -0.726501 0.031189 -0.682739 1445370998 -0.071655 -0.726501 0.031189 -0.682739 1445370998 -0.071655 -0.726501 0.031189 -0.682739 1445370998 -0.071655 -0.726501 0.031189 -0.682739 1445370998 -0.071655 -0.726501 0.031189 -0.682739 1445370998 -0.061890 -0.729065 0.023499 -0.681274 1445370998 -0.061890 -0.729065 0.023499 -0.681274 1445370998 -0.061890 -0.729065 0.023499 -0.681274 1445370998 -0.061890 -0.729065 0.023499 -0.681274 1445370998 -0.061890 -0.729065 0.023499 -0.681274 1445370998 -0.061890 -0.729065 0.023499 -0.681274 1445370998 -0.046692 -0.728638 0.007935 -0.683289 1445370998 -0.046692 -0.728638 0.007935 -0.683289 1445370998 -0.046692 -0.728638 0.007935 -0.683289 1445370998 -0.046692 -0.728638 0.007935 -0.683289 1445370998 -0.046692 -0.728638 0.007935 -0.683289 1445370998 -0.046692 -0.728638 0.007935 -0.683289 1445370998 -0.046692 -0.728638 0.007935 -0.683289 1445370998 -0.023438 -0.744202 -0.016113 -0.667419 1445370998 -0.023438 -0.744202 -0.016113 -0.667419 1445370998 -0.023438 -0.744202 -0.016113 -0.667419 1445370998 -0.023438 -0.744202 -0.016113 -0.667419 1445370998 -0.023438 -0.744202 -0.016113 -0.667419 1445370998 -0.023438 -0.744202 -0.016113 -0.667419 1445370998 -0.004150 -0.750671 -0.042236 -0.659363 1445370998 -0.004150 -0.750671 -0.042236 -0.659363 1445370998 -0.004150 -0.750671 -0.042236 -0.659363 1445370998 -0.004150 -0.750671 -0.042236 -0.659363 1445370998 -0.004150 -0.750671 -0.042236 -0.659363 1445370998 -0.004150 -0.750671 -0.042236 -0.659363 1445370998 -0.004150 -0.750671 -0.042236 -0.659363 1445370998 0.010742 -0.746399 -0.063110 -0.662476 1445370998 0.010742 -0.746399 -0.063110 -0.662476 1445370998 0.010742 -0.746399 -0.063110 -0.662476 1445370998 0.010742 -0.746399 -0.063110 -0.662476 1445370998 0.010742 -0.746399 -0.063110 -0.662476 1445370998 0.010742 -0.746399 -0.063110 -0.662476 1445370998 0.029114 -0.741943 -0.086060 -0.664307 1445370998 0.029114 -0.741943 -0.086060 -0.664307 1445370998 0.029114 -0.741943 -0.086060 -0.664307 1445370998 0.029114 -0.741943 -0.086060 -0.664307 1445370998 0.029114 -0.741943 -0.086060 -0.664307 1445370998 0.029114 -0.741943 -0.086060 -0.664307 1445370998 0.034729 -0.734680 -0.100342 -0.670166 1445370998 0.034729 -0.734680 -0.100342 -0.670166 1445370998 0.034729 -0.734680 -0.100342 -0.670166 1445370998 0.034729 -0.734680 -0.100342 -0.670166 1445370998 0.034729 -0.734680 -0.100342 -0.670166 1445370998 0.034729 -0.734680 -0.100342 -0.670166 1445370998 0.034729 -0.734680 -0.100342 -0.670166 1445370998 0.027893 -0.728699 -0.092773 -0.677979 1445370998 0.027893 -0.728699 -0.092773 -0.677979 1445370998 0.027893 -0.728699 -0.092773 -0.677979 1445370998 0.027893 -0.728699 -0.092773 -0.677979 1445370998 0.027893 -0.728699 -0.092773 -0.677979 1445370998 0.027893 -0.728699 -0.092773 -0.677979 1445370998 0.012329 -0.726746 -0.068787 -0.683411 1445370998 0.012329 -0.726746 -0.068787 -0.683411 1445370998 0.012329 -0.726746 -0.068787 -0.683411 1445370998 0.012329 -0.726746 -0.068787 -0.683411 1445370998 0.012329 -0.726746 -0.068787 -0.683411 1445370999 0.012329 -0.726746 -0.068787 -0.683411 1445370999 -0.008301 -0.725708 -0.038696 -0.686951 1445370999 -0.008301 -0.725708 -0.038696 -0.686951 1445370999 -0.008301 -0.725708 -0.038696 -0.686951 1445370999 -0.008301 -0.725708 -0.038696 -0.686951 1445370999 -0.008301 -0.725708 -0.038696 -0.686951 1445370999 -0.008301 -0.725708 -0.038696 -0.686951 1445370999 -0.008301 -0.725708 -0.038696 -0.686951 1445370999 -0.027527 -0.726196 -0.011536 -0.686951 1445370999 -0.027527 -0.726196 -0.011536 -0.686951 1445370999 -0.027527 -0.726196 -0.011536 -0.686951 1445370999 -0.027527 -0.726196 -0.011536 -0.686951 1445370999 -0.027527 -0.726196 -0.011536 -0.686951 1445370999 -0.027527 -0.726196 -0.011536 -0.686951 1445370999 -0.050781 -0.724548 0.014771 -0.687256 1445370999 -0.050781 -0.724548 0.014771 -0.687256 1445370999 -0.050781 -0.724548 0.014771 -0.687256 1445370999 -0.050781 -0.724548 0.014771 -0.687256 1445370999 -0.050781 -0.724548 0.014771 -0.687256 1445370999 -0.050781 -0.724548 0.014771 -0.687256 1445370999 -0.068726 -0.724182 0.027771 -0.685669 1445370999 -0.068726 -0.724182 0.027771 -0.685669 1445370999 -0.068726 -0.724182 0.027771 -0.685669 1445370999 -0.068726 -0.724182 0.027771 -0.685669 1445370999 -0.068726 -0.724182 0.027771 -0.685669 1445370999 -0.068726 -0.724182 0.027771 -0.685669 1445370999 -0.072388 -0.724182 0.021851 -0.685547 1445370999 -0.072388 -0.724182 0.021851 -0.685547 1445370999 -0.072388 -0.724182 0.021851 -0.685547 1445370999 -0.072388 -0.724182 0.021851 -0.685547 1445370999 -0.072388 -0.724182 0.021851 -0.685547 1445370999 -0.072388 -0.724182 0.021851 -0.685547 1445370999 -0.072388 -0.724182 0.021851 -0.685547 1445370999 -0.074707 -0.719055 0.009460 -0.690918 1445370999 -0.074707 -0.719055 0.009460 -0.690918 1445370999 -0.074707 -0.719055 0.009460 -0.690918 1445370999 -0.074707 -0.719055 0.009460 -0.690918 1445370999 -0.074707 -0.719055 0.009460 -0.690918 1445370999 -0.074707 -0.719055 0.009460 -0.690918 1445370999 -0.063660 -0.719788 0.000854 -0.691345 1445370999 -0.063660 -0.719788 0.000854 -0.691345 1445370999 -0.063660 -0.719788 0.000854 -0.691345 1445370999 -0.063660 -0.719788 0.000854 -0.691345 1445370999 -0.063660 -0.719788 0.000854 -0.691345 1445370999 -0.063660 -0.719788 0.000854 -0.691345 1445370999 -0.063660 -0.719788 0.000854 -0.691345 1445370999 -0.039551 -0.719360 -0.013855 -0.693420 1445370999 -0.039551 -0.719360 -0.013855 -0.693420 1445370999 -0.039551 -0.719360 -0.013855 -0.693420 1445370999 -0.039551 -0.719360 -0.013855 -0.693420 1445370999 -0.039551 -0.719360 -0.013855 -0.693420 1445370999 -0.039551 -0.719360 -0.013855 -0.693420 1445370999 -0.015076 -0.718689 -0.035950 -0.694275 1445370999 -0.015076 -0.718689 -0.035950 -0.694275 1445370999 -0.015076 -0.718689 -0.035950 -0.694275 1445370999 -0.015076 -0.718689 -0.035950 -0.694275 1445370999 -0.015076 -0.718689 -0.035950 -0.694275 1445370999 -0.015076 -0.718689 -0.035950 -0.694275 1445370999 0.007019 -0.716125 -0.064392 -0.695068 1445370999 0.007019 -0.716125 -0.064392 -0.695068 1445370999 0.007019 -0.716125 -0.064392 -0.695068 1445370999 0.007019 -0.716125 -0.064392 -0.695068 1445370999 0.007019 -0.716125 -0.064392 -0.695068 1445370999 0.007019 -0.716125 -0.064392 -0.695068 1445370999 0.019531 -0.707458 -0.089600 -0.700867 1445370999 0.019531 -0.707458 -0.089600 -0.700867 1445370999 0.019531 -0.707458 -0.089600 -0.700867 1445370999 0.019531 -0.707458 -0.089600 -0.700867 1445370999 0.019531 -0.707458 -0.089600 -0.700867 1445370999 0.019531 -0.707458 -0.089600 -0.700867 1445370999 0.033081 -0.700500 -0.110779 -0.704285 1445370999 0.033081 -0.700500 -0.110779 -0.704285 1445370999 0.033081 -0.700500 -0.110779 -0.704285 1445370999 0.033081 -0.700500 -0.110779 -0.704285 1445370999 0.033081 -0.700500 -0.110779 -0.704285 1445370999 0.033081 -0.700500 -0.110779 -0.704285 1445370999 0.039490 -0.698425 -0.117676 -0.704895 1445370999 0.039490 -0.698425 -0.117676 -0.704895 1445370999 0.039490 -0.698425 -0.117676 -0.704895 1445370999 0.039490 -0.698425 -0.117676 -0.704895 1445370999 
0.184875 -0.684265 -0.153381 -0.688599 1445371002 0.184875 -0.684265 -0.153381 -0.688599 1445371002 0.184875 -0.684265 -0.153381 -0.688599 1445371002 0.196655 -0.673035 -0.161743 -0.694458 1445371002 0.196655 -0.673035 -0.161743 -0.694458 1445371002 0.196655 -0.673035 -0.161743 -0.694458 1445371002 0.196655 -0.673035 -0.161743 -0.694458 1445371002 0.196655 -0.673035 -0.161743 -0.694458 1445371002 0.196655 -0.673035 -0.161743 -0.694458 1445371002 0.205688 -0.668945 -0.168762 -0.694153 1445371002 0.205688 -0.668945 -0.168762 -0.694153 1445371002 0.205688 -0.668945 -0.168762 -0.694153 1445371002 0.205688 -0.668945 -0.168762 -0.694153 1445371002 0.205688 -0.668945 -0.168762 -0.694153 1445371002 0.205688 -0.668945 -0.168762 -0.694153 1445371002 0.205688 -0.668945 -0.168762 -0.694153 1445371002 0.202820 -0.674622 -0.164551 -0.690491 1445371002 0.202820 -0.674622 -0.164551 -0.690491 1445371002 0.202820 -0.674622 -0.164551 -0.690491 1445371002 0.202820 -0.674622 -0.164551 -0.690491 1445371002 0.202820 -0.674622 -0.164551 -0.690491 1445371002 0.202820 -0.674622 -0.164551 -0.690491 1445371002 0.184631 -0.679626 -0.145386 -0.694946 1445371002 0.184631 -0.679626 -0.145386 -0.694946 1445371002 0.184631 -0.679626 -0.145386 -0.694946 1445371002 0.184631 -0.679626 -0.145386 -0.694946 1445371002 0.184631 -0.679626 -0.145386 -0.694946 1445371002 0.184631 -0.679626 -0.145386 -0.694946 1445371002 0.155762 -0.687805 -0.124634 -0.697998 1445371002 0.155762 -0.687805 -0.124634 -0.697998 1445371002 0.155762 -0.687805 -0.124634 -0.697998 1445371002 0.155762 -0.687805 -0.124634 -0.697998 1445371002 0.155762 -0.687805 -0.124634 -0.697998 1445371002 0.155762 -0.687805 -0.124634 -0.697998 1445371002 0.145996 -0.681030 -0.114014 -0.708496 1445371002 0.145996 -0.681030 -0.114014 -0.708496 1445371002 0.145996 -0.681030 -0.114014 -0.708496 1445371002 0.145996 -0.681030 -0.114014 -0.708496 1445371002 0.145996 -0.681030 -0.114014 -0.708496 1445371002 0.145996 -0.681030 -0.114014 -0.708496 1445371002 0.118347 -0.680298 -0.099548 -0.716492 1445371002 0.118347 -0.680298 -0.099548 -0.716492 1445371002 0.118347 -0.680298 -0.099548 -0.716492 1445371002 0.118347 -0.680298 -0.099548 -0.716492 1445371002 0.118347 -0.680298 -0.099548 -0.716492 1445371002 0.118347 -0.680298 -0.099548 -0.716492 1445371002 0.071899 -0.686829 -0.069824 -0.719971 1445371002 0.071899 -0.686829 -0.069824 -0.719971 1445371002 0.071899 -0.686829 -0.069824 -0.719971 1445371002 0.071899 -0.686829 -0.069824 -0.719971 1445371002 0.071899 -0.686829 -0.069824 -0.719971 1445371002 0.071899 -0.686829 -0.069824 -0.719971 1445371002 0.041565 -0.683533 -0.040466 -0.727661 1445371002 0.041565 -0.683533 -0.040466 -0.727661 1445371002 0.041565 -0.683533 -0.040466 -0.727661 1445371002 0.041565 -0.683533 -0.040466 -0.727661 1445371002 0.041565 -0.683533 -0.040466 -0.727661 1445371002 0.041565 -0.683533 -0.040466 -0.727661 1445371002 0.026306 -0.667297 -0.020874 -0.744080 1445371002 0.026306 -0.667297 -0.020874 -0.744080 1445371002 0.026306 -0.667297 -0.020874 -0.744080 1445371002 0.026306 -0.667297 -0.020874 -0.744080 1445371002 0.026306 -0.667297 -0.020874 -0.744080 1445371002 0.026306 -0.667297 -0.020874 -0.744080 1445371002 0.017578 -0.658142 -0.005127 -0.752747 1445371002 0.017578 -0.658142 -0.005127 -0.752747 1445371002 0.017578 -0.658142 -0.005127 -0.752747 1445371002 0.017578 -0.658142 -0.005127 -0.752747 1445371002 0.017578 -0.658142 -0.005127 -0.752747 1445371002 0.017578 -0.658142 -0.005127 -0.752747 1445371002 0.018555 -0.658081 0.001770 -0.752808 1445371002 0.018555 -0.658081 0.001770 -0.752808 1445371002 0.018555 -0.658081 0.001770 -0.752808 1445371002 0.018555 -0.658081 0.001770 -0.752808 1445371002 0.018555 -0.658081 0.001770 -0.752808 1445371002 0.018555 -0.658081 0.001770 -0.752808 1445371002 0.040039 -0.666443 -0.015991 -0.744385 1445371002 0.040039 -0.666443 -0.015991 -0.744385 1445371003 0.040039 -0.666443 -0.015991 -0.744385 1445371003 0.040039 -0.666443 -0.015991 -0.744385 1445371003 0.040039 -0.666443 -0.015991 -0.744385 1445371003 0.040039 -0.666443 -0.015991 -0.744385 1445371003 0.067993 -0.671631 -0.040771 -0.736694 1445371003 0.067993 -0.671631 -0.040771 -0.736694 1445371003 0.067993 -0.671631 -0.040771 -0.736694 1445371003 0.067993 -0.671631 -0.040771 -0.736694 1445371003 0.067993 -0.671631 -0.040771 -0.736694 1445371003 0.103271 -0.678345 -0.071167 -0.723999 1445371003 0.103271 -0.678345 -0.071167 -0.723999 1445371003 0.103271 -0.678345 -0.071167 -0.723999 1445371003 0.103271 -0.678345 -0.071167 -0.723999 1445371003 0.103271 -0.678345 -0.071167 -0.723999 1445371003 0.103271 -0.678345 -0.071167 -0.723999 1445371003 0.128784 -0.688965 -0.095764 -0.706848 1445371003 0.128784 -0.688965 -0.095764 -0.706848 1445371003 0.128784 -0.688965 -0.095764 -0.706848 1445371003 0.128784 -0.688965 -0.095764 -0.706848 1445371003 0.128784 -0.688965 -0.095764 -0.706848 1445371003 0.128784 -0.688965 -0.095764 -0.706848 1445371003 0.143127 -0.692017 -0.111694 -0.698730 1445371003 0.143127 -0.692017 -0.111694 -0.698730 1445371003 0.143127 -0.692017 -0.111694 -0.698730 1445371003 0.143127 -0.692017 -0.111694 -0.698730 1445371003 0.143127 -0.692017 -0.111694 -0.698730 1445371003 0.143127 -0.692017 -0.111694 -0.698730 1445371003 0.141724 -0.699463 -0.113708 -0.691284 1445371003 0.141724 -0.699463 -0.113708 -0.691284 1445371003 0.141724 -0.699463 -0.113708 -0.691284 1445371003 0.141724 -0.699463 -0.113708 -0.691284 1445371003 0.141724 -0.699463 -0.113708 -0.691284 1445371003 0.141724 -0.699463 -0.113708 -0.691284 1445371003 0.145447 -0.692627 -0.120605 -0.696167 1445371003 0.145447 -0.692627 -0.120605 -0.696167 1445371003 0.145447 -0.692627 -0.120605 -0.696167 1445371003 0.145447 -0.692627 -0.120605 -0.696167 1445371003 0.145447 -0.692627 -0.120605 -0.696167 1445371003 0.137573 -0.696594 -0.117859 -0.694275 1445371003 0.137573 -0.696594 -0.117859 -0.694275 1445371003 0.137573 -0.696594 -0.117859 -0.694275 1445371003 0.137573 -0.696594 -0.117859 -0.694275 1445371003 0.120972 -0.698059 -0.098938 -0.698853 1445371003 0.120972 -0.698059 -0.098938 -0.698853 1445371003 0.120972 -0.698059 -0.098938 -0.698853 1445371003 0.120972 -0.698059 -0.098938 -0.698853 1445371003 0.120972 -0.698059 -0.098938 -0.698853 1445371003 0.089844 -0.703674 -0.067688 -0.701660 1445371003 0.089844 -0.703674 -0.067688 -0.701660 1445371003 0.089844 -0.703674 -0.067688 -0.701660 1445371003 0.089844 -0.703674 -0.067688 -0.701660 1445371003 0.055420 -0.704773 -0.037415 -0.706360 1445371003 0.055420 -0.704773 -0.037415 -0.706360 1445371003 0.055420 -0.704773 -0.037415 -0.706360 1445371003 0.055420 -0.704773 -0.037415 -0.706360 1445371003 0.055420 -0.704773 -0.037415 -0.706360 1445371003 0.021606 -0.689758 -0.009094 -0.723694 1445371003 0.021606 -0.689758 -0.009094 -0.723694 1445371003 0.021606 -0.689758 -0.009094 -0.723694 1445371003 0.021606 -0.689758 -0.009094 -0.723694 1445371003 0.021606 -0.689758 -0.009094 -0.723694 1445371003 0.021606 -0.689758 -0.009094 -0.723694 1445371003 -0.002136 -0.671021 0.022888 -0.741150 1445371003 -0.002136 -0.671021 0.022888 -0.741150 1445371003 -0.002136 -0.671021 0.022888 -0.741150 1445371003 -0.002136 -0.671021 0.022888 -0.741150 1445371003 -0.002136 -0.671021 0.022888 -0.741150 1445371003 -0.002808 -0.668640 0.040833 -0.742554 1445371003 -0.002808 -0.668640 0.040833 -0.742554 1445371003 -0.002808 -0.668640 0.040833 -0.742554 1445371003 -0.002808 -0.668640 0.040833 -0.742554 1445371003 -0.002808 -0.668640 0.040833 -0.742554 1445371003 -0.002808 -0.668640 0.040833 -0.742554 1445371003 0.006592 -0.670654 0.036743 -0.740845 1445371003 0.006592 -0.670654 0.036743 -0.740845 1445371003 0.006592 -0.670654 0.036743 -0.740845 1445371003 0.006592 -0.670654 0.036743 -0.740845 1445371003 0.006592 -0.670654 0.036743 -0.740845 1445371003 0.026123 -0.680908 0.015015 -0.731812 1445371003 0.026123 -0.680908 0.015015 -0.731812 1445371003 0.026123 -0.680908 0.015015 -0.731812 1445371003 0.026123 -0.680908 0.015015 -0.731812 1445371003 0.026123 -0.680908 0.015015 -0.731812 1445371003 0.026123 -0.680908 0.015015 -0.731812 1445371003 0.052856 -0.698364 -0.004089 -0.713867 1445371003 0.052856 -0.698364 -0.004089 -0.713867 1445371003 0.052856 -0.698364 -0.004089 -0.713867 1445371003 0.052856 -0.698364 -0.004089 -0.713867 1445371003 0.052856 -0.698364 -0.004089 -0.713867 1445371003 0.052856 -0.698364 -0.004089 -0.713867 1445371003 0.075073 -0.712158 -0.021362 -0.697754 1445371003 0.075073 -0.712158 -0.021362 -0.697754 1445371003 0.075073 -0.712158 -0.021362 -0.697754 1445371003 0.075073 -0.712158 -0.021362 -0.697754 1445371003 0.075073 -0.712158 -0.021362 -0.697754 1445371003 0.102112 -0.711731 -0.043213 -0.693665 1445371003 0.102112 -0.711731 -0.043213 -0.693665 1445371003 0.102112 -0.711731 -0.043213 -0.693665 1445371003 0.102112 -0.711731 -0.043213 -0.693665 1445371004 0.102112 -0.711731 -0.043213 -0.693665 1445371004 0.105957 -0.714050 -0.055542 -0.689819 1445371004 0.105957 -0.714050 -0.055542 -0.689819 1445371004 0.105957 -0.714050 -0.055542 -0.689819 1445371004 0.105957 -0.714050 -0.055542 -0.689819 1445371004 0.105957 -0.714050 -0.055542 -0.689819 1445371004 0.105957 -0.714050 -0.055542 -0.689819 1445371004 0.118530 -0.721619 -0.074829 -0.677979 1445371004 0.118530 -0.721619 -0.074829 -0.677979 1445371004 0.118530 -0.721619 -0.074829 -0.677979 1445371004 0.118530 -0.721619 -0.074829 -0.677979 1445371004 0.118530 -0.721619 -0.074829 -0.677979 1445371004 0.128662 -0.717285 -0.092712 -0.678528 1445371004 0.128662 -0.717285 -0.092712 -0.678528 1445371004 0.128662 -0.717285 -0.092712 -0.678528 1445371004 0.128662 -0.717285 -0.092712 -0.678528 1445371004 0.128662 -0.717285 -0.092712 -0.678528 1445371004 0.125427 -0.711914 -0.099976 -0.683777 1445371004 0.125427 -0.711914 -0.099976 -0.683777 1445371004 0.125427 -0.711914 -0.099976 -0.683777 1445371004 0.125427 -0.711914 -0.099976 -0.683777 1445371004 0.125427 -0.711914 -0.099976 -0.683777 1445371004 0.095703 -0.719666 -0.086182 -0.682373 1445371004 0.095703 -0.719666 -0.086182 -0.682373 1445371004 0.095703 -0.719666 -0.086182 -0.682373 1445371004 0.095703 -0.719666 -0.086182 -0.682373 1445371004 0.095703 -0.719666 -0.086182 -0.682373 1445371004 0.060791 -0.724060 -0.064636 -0.684021 1445371004 0.060791 -0.724060 -0.064636 -0.684021 1445371004 0.060791 -0.724060 -0.064636 -0.684021 1445371004 0.060791 -0.724060 -0.064636 -0.684021 1445371004 0.060791 -0.724060 -0.064636 -0.684021 1445371004 0.060791 -0.724060 -0.064636 -0.684021 1445371004 0.028442 -0.713989 -0.034973 -0.698792 1445371004 0.028442 -0.713989 -0.034973 -0.698792 1445371004 0.028442 -0.713989 -0.034973 -0.698792 1445371004 0.028442 -0.713989 -0.034973 -0.698792 1445371004 0.028442 -0.713989 -0.034973 -0.698792 1445371004 -0.002563 -0.689941 -0.000366 -0.723938 1445371004 -0.002563 -0.689941 -0.000366 -0.723938 1445371004 -0.002563 -0.689941 -0.000366 -0.723938 1445371004 -0.002563 -0.689941 -0.000366 -0.723938 1445371004 -0.002563 -0.689941 -0.000366 -0.723938 1445371004 -0.012268 -0.682007 0.027527 -0.730835 1445371004 -0.012268 -0.682007 0.027527 -0.730835 1445371004 -0.012268 -0.682007 0.027527 -0.730835 1445371004 -0.012268 -0.682007 0.027527 -0.730835 1445371004 -0.012268 -0.682007 0.027527 -0.730835 1445371004 -0.012268 -0.682007 0.027527 -0.730835 1445371004 -0.011597 -0.676575 0.038635 -0.735352 1445371004 -0.011597 -0.676575 0.038635 -0.735352 1445371004 -0.011597 -0.676575 0.038635 -0.735352 1445371004 -0.011597 -0.676575 0.038635 -0.735352 1445371004 -0.011597 -0.676575 0.038635 -0.735352 1445371004 0.007019 -0.682251 0.023560 -0.730774 1445371004 0.007019 -0.682251 0.023560 -0.730774 1445371004 0.007019 -0.682251 0.023560 -0.730774 1445371004 0.007019 -0.682251 0.023560 -0.730774 1445371004 0.007019 -0.682251 0.023560 -0.730774 1445371004 0.030212 -0.688232 -0.001099 -0.724915 1445371004 0.030212 -0.688232 -0.001099 -0.724915 1445371004 0.030212 -0.688232 -0.001099 -0.724915 1445371004 0.030212 -0.688232 -0.001099 -0.724915 1445371004 0.030212 -0.688232 -0.001099 -0.724915 1445371004 0.058533 -0.690002 -0.020264 -0.721191 1445371004 0.058533 -0.690002 -0.020264 -0.721191 1445371004 0.058533 -0.690002 -0.020264 -0.721191 1445371004 0.058533 -0.690002 -0.020264 -0.721191 1445371004 0.058533 -0.690002 -0.020264 -0.721191 1445371004 0.099243 -0.698608 -0.040161 -0.707458 1445371004 0.099243 -0.698608 -0.040161 -0.707458 1445371004 0.099243 -0.698608 -0.040161 -0.707458 1445371004 0.099243 -0.698608 -0.040161 -0.707458 1445371004 0.099243 -0.698608 -0.040161 -0.707458 1445371004 0.131714 -0.714600 -0.054138 -0.684937 1445371004 0.131714 -0.714600 -0.054138 -0.684937 1445371004 0.131714 -0.714600 -0.054138 -0.684937 1445371004 0.131714 -0.714600 -0.054138 -0.684937 1445371004 0.131714 -0.714600 -0.054138 -0.684937 1445371004 0.157410 -0.714417 -0.070007 -0.678284 1445371004 0.157410 -0.714417 -0.070007 -0.678284 1445371004 0.157410 -0.714417 -0.070007 -0.678284 1445371004 0.157410 -0.714417 -0.070007 -0.678284 1445371004 0.157410 -0.714417 -0.070007 -0.678284 1445371004 0.157410 -0.714417 -0.070007 -0.678284 1445371004 0.171570 -0.725830 -0.082092 -0.661133 1445371004 0.171570 -0.725830 -0.082092 -0.661133 1445371004 0.171570 -0.725830 -0.082092 -0.661133 1445371004 0.171570 -0.725830 -0.082092 -0.661133 1445371004 0.171570 -0.725830 -0.082092 -0.661133 1445371004 0.184143 -0.726501 -0.098450 -0.654724 1445371004 0.184143 -0.726501 -0.098450 -0.654724 1445371004 0.184143 -0.726501 -0.098450 -0.654724 1445371004 0.184143 -0.726501 -0.098450 -0.654724 1445371005 0.184143 -0.726501 -0.098450 -0.654724 1445371005 0.170227 -0.722412 -0.103149 -0.662231 1445371005 0.170227 -0.722412 -0.103149 -0.662231 1445371005 0.170227 -0.722412 -0.103149 -0.662231 1445371005 0.170227 -0.722412 -0.103149 -0.662231 1445371005 0.170227 -0.722412 -0.103149 -0.662231 1445371005 0.170227 -0.722412 -0.103149 -0.662231 1445371005 0.170227 -0.722412 -0.103149 -0.662231 1445371005 0.135925 -0.727783 -0.086182 -0.666687 1445371005 0.135925 -0.727783 -0.086182 -0.666687 1445371005 0.135925 -0.727783 -0.086182 -0.666687 1445371005 0.135925 -0.727783 -0.086182 -0.666687 1445371005 0.135925 -0.727783 -0.086182 -0.666687 1445371005 0.096375 -0.738586 -0.060547 -0.664551 1445371005 0.096375 -0.738586 -0.060547 -0.664551 1445371005 0.096375 -0.738586 -0.060547 -0.664551 1445371005 0.096375 -0.738586 -0.060547 -0.664551 1445371005 0.096375 -0.738586 -0.060547 -0.664551 1445371005 0.055481 -0.735168 -0.025635 -0.675232 1445371005 0.055481 -0.735168 -0.025635 -0.675232 1445371005 0.055481 -0.735168 -0.025635 -0.675232 1445371005 0.055481 -0.735168 -0.025635 -0.675232 1445371005 0.055481 -0.735168 -0.025635 -0.675232 1445371005 0.055481 -0.735168 -0.025635 -0.675232 1445371005 0.019409 -0.726685 0.013916 -0.686646 1445371005 0.019409 -0.726685 0.013916 -0.686646 1445371005 0.019409 -0.726685 0.013916 -0.686646 1445371005 0.019409 -0.726685 0.013916 -0.686646 1445371005 0.019409 -0.726685 0.013916 -0.686646 1445371005 0.019409 -0.726685 0.013916 -0.686646 1445371005 -0.009033 -0.704102 0.044678 -0.708679 1445371005 -0.009033 -0.704102 0.044678 -0.708679 1445371005 -0.009033 -0.704102 0.044678 -0.708679 1445371005 -0.009033 -0.704102 0.044678 -0.708679 1445371005 -0.009033 -0.704102 0.044678 -0.708679 1445371005 -0.009033 -0.704102 0.044678 -0.708679 1445371005 -0.013062 -0.703186 0.057678 -0.708618 1445371005 -0.013062 -0.703186 0.057678 -0.708618 1445371005 -0.013062 -0.703186 0.057678 -0.708618 1445371005 -0.013062 -0.703186 0.057678 -0.708618 1445371005 -0.013062 -0.703186 0.057678 -0.708618 1445371005 -0.006836 -0.706848 0.053711 -0.705383 1445371005 -0.006836 -0.706848 0.053711 -0.705383 1445371005 -0.006836 -0.706848 0.053711 -0.705383 1445371005 -0.006836 -0.706848 0.053711 -0.705383 1445371005 -0.006836 -0.706848 0.053711 -0.705383 1445371005 0.017822 -0.706421 0.031128 -0.706970 1445371005 0.017822 -0.706421 0.031128 -0.706970 1445371005 0.017822 -0.706421 0.031128 -0.706970 1445371005 0.017822 -0.706421 0.031128 -0.706970 1445371005 0.017822 -0.706421 0.031128 -0.706970 1445371005 0.050537 -0.706360 0.004395 -0.706055 1445371005 0.050537 -0.706360 0.004395 -0.706055 1445371005 0.050537 -0.706360 0.004395 -0.706055 1445371005 0.050537 -0.706360 0.004395 -0.706055 1445371005 0.050537 -0.706360 0.004395 -0.706055 1445371005 0.089050 -0.702271 -0.019653 -0.706116 1445371005 0.089050 -0.702271 -0.019653 -0.706116 1445371005 0.089050 -0.702271 -0.019653 -0.706116 1445371005 0.089050 -0.702271 -0.019653 -0.706116 1445371005 0.089050 -0.702271 -0.019653 -0.706116 1445371005 0.136108 -0.706543 -0.050842 -0.692627 1445371005 0.136108 -0.706543 -0.050842 -0.692627 1445371005 0.136108 -0.706543 -0.050842 -0.692627 1445371005 0.136108 -0.706543 -0.050842 -0.692627 1445371005 0.136108 -0.706543 -0.050842 -0.692627 1445371005 0.153381 -0.714844 -0.081543 -0.677429 1445371005 0.153381 -0.714844 -0.081543 -0.677429 1445371005 0.153381 -0.714844 -0.081543 -0.677429 1445371005 0.153381 -0.714844 -0.081543 -0.677429 1445371005 0.153381 -0.714844 -0.081543 -0.677429 1445371005 0.153381 -0.714844 -0.081543 -0.677429 1445371005 0.151611 -0.704712 -0.098328 -0.686157 1445371005 0.151611 -0.704712 -0.098328 -0.686157 1445371005 0.151611 -0.704712 -0.098328 -0.686157 1445371005 0.151611 -0.704712 -0.098328 -0.686157 1445371005 0.151611 -0.704712 -0.098328 -0.686157 1445371005 0.149963 -0.706421 -0.103271 -0.684082 1445371005 0.149963 -0.706421 -0.103271 -0.684082 1445371005 0.149963 -0.706421 -0.103271 -0.684082 1445371005 0.149963 -0.706421 -0.103271 -0.684082 1445371005 0.149963 -0.706421 -0.103271 -0.684082 1445371005 0.145020 -0.713623 -0.108826 -0.676697 1445371005 0.145020 -0.713623 -0.108826 -0.676697 1445371005 0.145020 -0.713623 -0.108826 -0.676697 1445371005 0.145020 -0.713623 -0.108826 -0.676697 1445371005 0.119446 -0.726746 -0.099915 -0.669128 1445371005 0.119446 -0.726746 -0.099915 -0.669128 1445371005 0.119446 -0.726746 -0.099915 -0.669128 1445371005 0.119446 -0.726746 -0.099915 -0.669128 1445371005 0.119446 -0.726746 -0.099915 -0.669128 1445371005 0.086975 -0.738525 -0.075562 -0.664368 1445371005 0.086975 -0.738525 -0.075562 -0.664368 1445371005 0.086975 -0.738525 -0.075562 -0.664368 1445371005 0.086975 -0.738525 -0.075562 -0.664368 1445371006 0.052307 -0.736755 -0.044434 -0.672729 1445371006 0.052307 -0.736755 -0.044434 -0.672729 1445371006 0.052307 -0.736755 -0.044434 -0.672729 1445371006 0.011047 -0.731079 -0.002258 -0.682251 1445371006 0.011047 -0.731079 -0.002258 -0.682251 1445371006 0.011047 -0.731079 -0.002258 -0.682251 1445371006 0.011047 -0.731079 -0.002258 -0.682251 1445371006 0.011047 -0.731079 -0.002258 -0.682251 1445371006 0.011047 -0.731079 -0.002258 -0.682251 1445371006 -0.023865 -0.714722 0.041992 -0.697815 1445371006 -0.023865 -0.714722 0.041992 -0.697815 1445371006 -0.023865 -0.714722 0.041992 -0.697815 1445371006 -0.023865 -0.714722 0.041992 -0.697815 1445371006 -0.023865 -0.714722 0.041992 -0.697815 1445371006 -0.012390 -0.705872 0.057434 -0.705994 1445371006 -0.012390 -0.705872 0.057434 -0.705994 1445371006 -0.012390 -0.705872 0.057434 -0.705994 1445371006 -0.012390 -0.705872 0.057434 -0.705994 1445371006 -0.012390 -0.705872 0.057434 -0.705994 1445371006 -0.004883 -0.701294 0.054504 -0.710815 1445371006 -0.004883 -0.701294 0.054504 -0.710815 1445371006 -0.004883 -0.701294 0.054504 -0.710815 1445371006 -0.004883 -0.701294 0.054504 -0.710815 1445371006 -0.004883 -0.701294 0.054504 -0.710815 1445371006 -0.004883 -0.701294 0.054504 -0.710815 1445371006 0.022461 -0.700378 0.022156 -0.713135 1445371006 0.022461 -0.700378 0.022156 -0.713135 1445371006 0.022461 -0.700378 0.022156 -0.713135 1445371006 0.022461 -0.700378 0.022156 -0.713135 1445371006 0.022461 -0.700378 0.022156 -0.713135 1445371006 0.071716 -0.705505 -0.024658 -0.704712 1445371006 0.118958 -0.710083 -0.070679 -0.690430 1445371006 0.118958 -0.710083 -0.070679 -0.690430 1445371006 0.118958 -0.710083 -0.070679 -0.690430 1445371006 0.118958 -0.710083 -0.070679 -0.690430 1445371006 0.118958 -0.710083 -0.070679 -0.690430 1445371006 0.169556 -0.709839 -0.112732 -0.674316 1445371006 0.169556 -0.709839 -0.112732 -0.674316 1445371006 0.169556 -0.709839 -0.112732 -0.674316 1445371006 0.169556 -0.709839 -0.112732 -0.674316 1445371006 0.169556 -0.709839 -0.112732 -0.674316 1445371006 0.169556 -0.709839 -0.112732 -0.674316 1445371006 0.236145 -0.698181 -0.160217 -0.656616 1445371006 0.236145 -0.698181 -0.160217 -0.656616 1445371006 0.236145 -0.698181 -0.160217 -0.656616 1445371006 0.236145 -0.698181 -0.160217 -0.656616 1445371006 0.236145 -0.698181 -0.160217 -0.656616 1445371006 0.276917 -0.697388 -0.207336 -0.627747 1445371006 0.276917 -0.697388 -0.207336 -0.627747 1445371006 0.276917 -0.697388 -0.207336 -0.627747 1445371006 0.276917 -0.697388 -0.207336 -0.627747 1445371006 0.276917 -0.697388 -0.207336 -0.627747 1445371006 0.276917 -0.697388 -0.207336 -0.627747 1445371006 0.281616 -0.694702 -0.217957 -0.625000 1445371006 0.281616 -0.694702 -0.217957 -0.625000 1445371006 0.281616 -0.694702 -0.217957 -0.625000 1445371006 0.281616 -0.694702 -0.217957 -0.625000 1445371006 0.281616 -0.694702 -0.217957 -0.625000 1445371006 0.274963 -0.697388 -0.208069 -0.628357 1445371006 0.274963 -0.697388 -0.208069 -0.628357 1445371006 0.274963 -0.697388 -0.208069 -0.628357 1445371006 0.274963 -0.697388 -0.208069 -0.628357 1445371006 0.274963 -0.697388 -0.208069 -0.628357 1445371006 0.246277 -0.708862 -0.189453 -0.633240 1445371006 0.246277 -0.708862 -0.189453 -0.633240 1445371006 0.246277 -0.708862 -0.189453 -0.633240 1445371006 0.246277 -0.708862 -0.189453 -0.633240 1445371006 0.246277 -0.708862 -0.189453 -0.633240 1445371006 0.246277 -0.708862 -0.189453 -0.633240 1445371006 0.199890 -0.720520 -0.156433 -0.645325 1445371006 0.199890 -0.720520 -0.156433 -0.645325 1445371006 0.199890 -0.720520 -0.156433 -0.645325 1445371006 0.199890 -0.720520 -0.156433 -0.645325 1445371006 0.199890 -0.720520 -0.156433 -0.645325 1445371006 0.199890 -0.720520 -0.156433 -0.645325 1445371006 0.139160 -0.727783 -0.110779 -0.662415 1445371006 0.139160 -0.727783 -0.110779 -0.662415 1445371006 0.139160 -0.727783 -0.110779 -0.662415 1445371006 0.139160 -0.727783 -0.110779 -0.662415 1445371006 0.139160 -0.727783 -0.110779 -0.662415 1445371006 0.139160 -0.727783 -0.110779 -0.662415 1445371006 0.084595 -0.721741 -0.063538 -0.684082 1445371006 0.084595 -0.721741 -0.063538 -0.684082 1445371006 0.084595 -0.721741 -0.063538 -0.684082 1445371006 0.084595 -0.721741 -0.063538 -0.684082 1445371006 0.028748 -0.710999 -0.009155 -0.702576 1445371006 0.028748 -0.710999 -0.009155 -0.702576 1445371006 0.028748 -0.710999 -0.009155 -0.702576 1445371006 0.028748 -0.710999 -0.009155 -0.702576 1445371006 0.028748 -0.710999 -0.009155 -0.702576 1445371006 0.005066 -0.696350 0.031494 -0.717041 1445371007 0.005066 -0.696350 0.031494 -0.717041 1445371007 0.005066 -0.696350 0.031494 -0.717041 1445371007 0.005066 -0.696350 0.031494 -0.717041 1445371007 0.005066 -0.696350 0.031494 -0.717041 1445371007 0.005066 -0.696350 0.031494 -0.717041 1445371007 -0.002136 -0.695618 0.050476 -0.716675 1445371007 -0.002136 -0.695618 0.050476 -0.716675 1445371007 -0.002136 -0.695618 0.050476 -0.716675 1445371007 -0.002136 -0.695618 0.050476 -0.716675 1445371007 -0.002136 -0.695618 0.050476 -0.716675 1445371007 -0.002136 -0.695618 0.050476 -0.716675 1445371007 0.023071 -0.698303 0.030029 -0.714844 1445371007 0.023071 -0.698303 0.030029 -0.714844 1445371007 0.023071 -0.698303 0.030029 -0.714844 1445371007 0.023071 -0.698303 0.030029 -0.714844 1445371007 0.023071 -0.698303 0.030029 -0.714844 1445371007 0.069275 -0.702087 -0.014893 -0.708618 1445371007 0.069275 -0.702087 -0.014893 -0.708618 1445371007 0.069275 -0.702087 -0.014893 -0.708618 1445371007 0.069275 -0.702087 -0.014893 -0.708618 1445371007 0.119629 -0.706177 -0.069397 -0.694458 1445371007 0.119629 -0.706177 -0.069397 -0.694458 1445371007 0.119629 -0.706177 -0.069397 -0.694458 1445371007 0.119629 -0.706177 -0.069397 -0.694458 1445371007 0.119629 -0.706177 -0.069397 -0.694458 1445371007 0.169495 -0.703308 -0.121094 -0.679749 1445371007 0.169495 -0.703308 -0.121094 -0.679749 1445371007 0.169495 -0.703308 -0.121094 -0.679749 1445371007 0.169495 -0.703308 -0.121094 -0.679749 1445371007 0.169495 -0.703308 -0.121094 -0.679749 1445371007 0.169495 -0.703308 -0.121094 -0.679749 1445371007 0.216797 -0.697998 -0.170227 -0.661011 1445371007 0.216797 -0.697998 -0.170227 -0.661011 1445371007 0.216797 -0.697998 -0.170227 -0.661011 1445371007 0.216797 -0.697998 -0.170227 -0.661011 1445371007 0.216797 -0.697998 -0.170227 -0.661011 1445371007 0.254333 -0.681458 -0.214478 -0.651978 1445371007 0.254333 -0.681458 -0.214478 -0.651978 1445371007 0.254333 -0.681458 -0.214478 -0.651978 1445371007 0.254333 -0.681458 -0.214478 -0.651978 1445371007 0.254333 -0.681458 -0.214478 -0.651978 1445371007 0.254333 -0.681458 -0.214478 -0.651978 1445371007 0.271790 -0.666931 -0.237976 -0.651733 1445371007 0.271790 -0.666931 -0.237976 -0.651733 1445371007 0.271790 -0.666931 -0.237976 -0.651733 1445371007 0.271790 -0.666931 -0.237976 -0.651733 1445371007 0.271790 -0.666931 -0.237976 -0.651733 1445371007 0.276917 -0.660889 -0.237610 -0.655884 1445371007 0.276917 -0.660889 -0.237610 -0.655884 1445371007 0.276917 -0.660889 -0.237610 -0.655884 1445371007 0.276917 -0.660889 -0.237610 -0.655884 1445371007 0.276917 -0.660889 -0.237610 -0.655884 1445371007 0.276917 -0.660889 -0.237610 -0.655884 1445371007 0.267639 -0.658569 -0.217590 -0.668884 1445371007 0.267639 -0.658569 -0.217590 -0.668884 1445371007 0.267639 -0.658569 -0.217590 -0.668884 1445371007 0.267639 -0.658569 -0.217590 -0.668884 1445371007 0.267639 -0.658569 -0.217590 -0.668884 1445371007 0.233459 -0.672974 -0.186462 -0.676697 1445371007 0.233459 -0.672974 -0.186462 -0.676697 1445371007 0.233459 -0.672974 -0.186462 -0.676697 1445371007 0.233459 -0.672974 -0.186462 -0.676697 1445371007 
-0.079590 -0.693787 0.044861 -0.714417 1445371010 -0.095337 -0.687744 0.062866 -0.716980 1445371010 -0.095337 -0.687744 0.062866 -0.716980 1445371010 -0.095337 -0.687744 0.062866 -0.716980 1445371010 -0.095337 -0.687744 0.062866 -0.716980 1445371010 -0.095337 -0.687744 0.062866 -0.716980 1445371010 -0.095337 -0.687744 0.062866 -0.716980 1445371010 -0.113159 -0.682129 0.088379 -0.717102 1445371010 -0.113159 -0.682129 0.088379 -0.717102 1445371010 -0.113159 -0.682129 0.088379 -0.717102 1445371010 -0.113159 -0.682129 0.088379 -0.717102 1445371010 -0.113159 -0.682129 0.088379 -0.717102 1445371010 -0.113159 -0.682129 0.088379 -0.717102 1445371010 -0.128601 -0.676575 0.114990 -0.715942 1445371010 -0.128601 -0.676575 0.114990 -0.715942 1445371010 -0.128601 -0.676575 0.114990 -0.715942 1445371010 -0.128601 -0.676575 0.114990 -0.715942 1445371010 -0.128601 -0.676575 0.114990 -0.715942 1445371010 -0.128601 -0.676575 0.114990 -0.715942 1445371010 -0.133972 -0.675964 0.133179 -0.712402 1445371010 -0.133972 -0.675964 0.133179 -0.712402 1445371010 -0.133972 -0.675964 0.133179 -0.712402 1445371010 -0.133972 -0.675964 0.133179 -0.712402 1445371010 -0.133972 -0.675964 0.133179 -0.712402 1445371010 -0.133972 -0.675964 0.133179 -0.712402 1445371010 -0.133972 -0.675964 0.133179 -0.712402 1445371010 -0.145447 -0.671692 0.137512 -0.713318 1445371010 -0.145447 -0.671692 0.137512 -0.713318 1445371010 -0.145447 -0.671692 0.137512 -0.713318 1445371010 -0.145447 -0.671692 0.137512 -0.713318 1445371010 -0.145447 -0.671692 0.137512 -0.713318 1445371010 -0.145447 -0.671692 0.137512 -0.713318 1445371010 -0.154114 -0.669861 0.130188 -0.714600 1445371010 -0.154114 -0.669861 0.130188 -0.714600 1445371010 -0.154114 -0.669861 0.130188 -0.714600 1445371010 -0.154114 -0.669861 0.130188 -0.714600 1445371010 -0.154114 -0.669861 0.130188 -0.714600 1445371010 -0.154114 -0.669861 0.130188 -0.714600 1445371010 -0.143250 -0.670166 0.107666 -0.720337 1445371010 -0.143250 -0.670166 0.107666 -0.720337 1445371010 -0.143250 -0.670166 0.107666 -0.720337 1445371010 -0.143250 -0.670166 0.107666 -0.720337 1445371010 -0.143250 -0.670166 0.107666 -0.720337 1445371010 -0.143250 -0.670166 0.107666 -0.720337 1445371010 -0.127625 -0.678650 0.087708 -0.718018 1445371010 -0.127625 -0.678650 0.087708 -0.718018 1445371010 -0.127625 -0.678650 0.087708 -0.718018 1445371010 -0.127625 -0.678650 0.087708 -0.718018 1445371010 -0.127625 -0.678650 0.087708 -0.718018 1445371010 -0.127625 -0.678650 0.087708 -0.718018 1445371010 -0.097595 -0.689636 0.059753 -0.715149 1445371010 -0.097595 -0.689636 0.059753 -0.715149 1445371010 -0.097595 -0.689636 0.059753 -0.715149 1445371010 -0.097595 -0.689636 0.059753 -0.715149 1445371010 -0.097595 -0.689636 0.059753 -0.715149 1445371010 -0.097595 -0.689636 0.059753 -0.715149 1445371010 -0.057190 -0.701904 0.019348 -0.709778 1445371010 -0.057190 -0.701904 0.019348 -0.709778 1445371010 -0.057190 -0.701904 0.019348 -0.709778 1445371010 -0.057190 -0.701904 0.019348 -0.709778 1445371010 -0.057190 -0.701904 0.019348 -0.709778 1445371010 -0.057190 -0.701904 0.019348 -0.709778 1445371010 -0.021362 -0.716858 -0.019592 -0.696655 1445371010 -0.021362 -0.716858 -0.019592 -0.696655 1445371010 -0.021362 -0.716858 -0.019592 -0.696655 1445371010 -0.021362 -0.716858 -0.019592 -0.696655 1445371010 -0.021362 -0.716858 -0.019592 -0.696655 1445371010 -0.021362 -0.716858 -0.019592 -0.696655 1445371010 -0.021362 -0.716858 -0.019592 -0.696655 1445371010 -0.001343 -0.718994 -0.059570 -0.692505 1445371010 -0.001343 -0.718994 -0.059570 -0.692505 1445371010 -0.001343 -0.718994 -0.059570 -0.692505 1445371010 -0.001343 -0.718994 -0.059570 -0.692505 1445371010 -0.001343 -0.718994 -0.059570 -0.692505 1445371010 -0.001343 -0.718994 -0.059570 -0.692505 1445371010 0.020081 -0.716614 -0.088074 -0.691650 1445371010 0.020081 -0.716614 -0.088074 -0.691650 1445371010 0.020081 -0.716614 -0.088074 -0.691650 1445371010 0.020081 -0.716614 -0.088074 -0.691650 1445371010 0.020081 -0.716614 -0.088074 -0.691650 1445371010 0.020081 -0.716614 -0.088074 -0.691650 1445371010 0.024109 -0.712585 -0.100952 -0.693909 1445371010 0.024109 -0.712585 -0.100952 -0.693909 1445371010 0.024109 -0.712585 -0.100952 -0.693909 1445371010 0.024109 -0.712585 -0.100952 -0.693909 1445371010 0.024109 -0.712585 -0.100952 -0.693909 1445371010 0.024109 -0.712585 -0.100952 -0.693909 1445371010 0.012390 -0.712952 -0.089783 -0.695435 1445371010 0.012390 -0.712952 -0.089783 -0.695435 1445371010 0.012390 -0.712952 -0.089783 -0.695435 1445371010 0.012390 -0.712952 -0.089783 -0.695435 1445371010 0.012390 -0.712952 -0.089783 -0.695435 1445371010 0.012390 -0.712952 -0.089783 -0.695435 1445371010 0.012390 -0.712952 -0.089783 -0.695435 1445371010 -0.009399 -0.715637 -0.057129 -0.696106 1445371010 -0.009399 -0.715637 -0.057129 -0.696106 1445371010 -0.009399 -0.715637 -0.057129 -0.696106 1445371010 -0.009399 -0.715637 -0.057129 -0.696106 1445371010 -0.009399 -0.715637 -0.057129 -0.696106 1445371010 -0.009399 -0.715637 -0.057129 -0.696106 1445371010 -0.038025 -0.712769 -0.015137 -0.700256 1445371010 -0.038025 -0.712769 -0.015137 -0.700256 1445371010 -0.038025 -0.712769 -0.015137 -0.700256 1445371010 -0.038025 -0.712769 -0.015137 -0.700256 1445371010 -0.038025 -0.712769 -0.015137 -0.700256 1445371010 -0.038025 -0.712769 -0.015137 -0.700256 1445371010 -0.071411 -0.707947 0.028137 -0.702148 1445371010 -0.071411 -0.707947 0.028137 -0.702148 1445371010 -0.071411 -0.707947 0.028137 -0.702148 1445371010 -0.071411 -0.707947 0.028137 -0.702148 1445371010 -0.071411 -0.707947 0.028137 -0.702148 1445371010 -0.071411 -0.707947 0.028137 -0.702148 1445371011 -0.105652 -0.705322 0.074402 -0.697083 1445371011 -0.105652 -0.705322 0.074402 -0.697083 1445371011 -0.105652 -0.705322 0.074402 -0.697083 1445371011 -0.105652 -0.705322 0.074402 -0.697083 1445371011 -0.105652 -0.705322 0.074402 -0.697083 1445371011 -0.105652 -0.705322 0.074402 -0.697083 1445371011 -0.105652 -0.705322 0.074402 -0.697083 1445371011 -0.128662 -0.710815 0.114197 -0.682068 1445371011 -0.128662 -0.710815 0.114197 -0.682068 1445371011 -0.128662 -0.710815 0.114197 -0.682068 1445371011 -0.128662 -0.710815 0.114197 -0.682068 1445371011 -0.128662 -0.710815 0.114197 -0.682068 1445371011 -0.128662 -0.710815 0.114197 -0.682068 1445371011 -0.140076 -0.708618 0.128845 -0.679504 1445371011 -0.140076 -0.708618 0.128845 -0.679504 1445371011 -0.140076 -0.708618 0.128845 -0.679504 1445371011 -0.140076 -0.708618 0.128845 -0.679504 1445371011 -0.140076 -0.708618 0.128845 -0.679504 1445371011 -0.140076 -0.708618 0.128845 -0.679504 1445371011 -0.140076 -0.708618 0.128845 -0.679504 1445371011 -0.139343 -0.702698 0.129028 -0.685730 1445371011 -0.139343 -0.702698 0.129028 -0.685730 1445371011 -0.139343 -0.702698 0.129028 -0.685730 1445371011 -0.139343 -0.702698 0.129028 -0.685730 1445371011 -0.139343 -0.702698 0.129028 -0.685730 1445371011 -0.139343 -0.702698 0.129028 -0.685730 1445371011 -0.110229 -0.704773 0.109741 -0.692261 1445371011 -0.110229 -0.704773 0.109741 -0.692261 1445371011 -0.110229 -0.704773 0.109741 -0.692261 1445371011 -0.110229 -0.704773 0.109741 -0.692261 1445371011 -0.110229 -0.704773 0.109741 -0.692261 1445371011 -0.110229 -0.704773 0.109741 -0.692261 1445371011 -0.075378 -0.704468 0.068665 -0.702393 1445371011 -0.075378 -0.704468 0.068665 -0.702393 1445371011 -0.075378 -0.704468 0.068665 -0.702393 1445371011 -0.075378 -0.704468 0.068665 -0.702393 1445371011 -0.075378 -0.704468 0.068665 -0.702393 1445371011 -0.075378 -0.704468 0.068665 -0.702393 1445371011 -0.045593 -0.720215 0.028381 -0.691711 1445371011 -0.045593 -0.720215 0.028381 -0.691711 1445371011 -0.045593 -0.720215 0.028381 -0.691711 1445371011 -0.045593 -0.720215 0.028381 -0.691711 1445371011 -0.045593 -0.720215 0.028381 -0.691711 1445371011 -0.045593 -0.720215 0.028381 -0.691711 1445371011 -0.045593 -0.720215 0.028381 -0.691711 1445371011 -0.009277 -0.731567 -0.025513 -0.681274 1445371011 -0.009277 -0.731567 -0.025513 -0.681274 1445371011 -0.009277 -0.731567 -0.025513 -0.681274 1445371011 -0.009277 -0.731567 -0.025513 -0.681274 1445371011 -0.009277 -0.731567 -0.025513 -0.681274 1445371011 -0.009277 -0.731567 -0.025513 -0.681274 1445371011 0.015442 -0.727112 -0.073242 -0.682495 1445371011 0.015442 -0.727112 -0.073242 -0.682495 1445371011 0.015442 -0.727112 -0.073242 -0.682495 1445371011 0.015442 -0.727112 -0.073242 -0.682495 1445371011 0.015442 -0.727112 -0.073242 -0.682495 1445371011 0.015442 -0.727112 -0.073242 -0.682495 1445371011 0.034119 -0.723633 -0.108398 -0.680786 1445371011 0.034119 -0.723633 -0.108398 -0.680786 1445371011 0.034119 -0.723633 -0.108398 -0.680786 1445371011 0.034119 -0.723633 -0.108398 -0.680786 1445371011 0.034119 -0.723633 -0.108398 -0.680786 1445371011 0.034119 -0.723633 -0.108398 -0.680786 1445371011 0.034119 -0.723633 -0.108398 -0.680786 1445371011 0.049988 -0.710876 -0.126099 -0.690186 1445371011 0.049988 -0.710876 -0.126099 -0.690186 1445371011 0.049988 -0.710876 -0.126099 -0.690186 1445371011 0.049988 -0.710876 -0.126099 -0.690186 1445371011 0.049988 -0.710876 -0.126099 -0.690186 1445371011 0.049988 -0.710876 -0.126099 -0.690186 1445371011 0.049988 -0.710876 -0.126099 -0.690186 1445371011 0.046753 -0.707275 -0.118774 -0.695374 1445371011 0.046753 -0.707275 -0.118774 -0.695374 1445371011 0.046753 -0.707275 -0.118774 -0.695374 1445371011 0.046753 -0.707275 -0.118774 -0.695374 1445371011 0.046753 -0.707275 -0.118774 -0.695374 1445371011 0.046753 -0.707275 -0.118774 -0.695374 1445371011 0.028259 -0.706909 -0.093079 -0.700684 1445371011 0.028259 -0.706909 -0.093079 -0.700684 1445371011 0.028259 -0.706909 -0.093079 -0.700684 1445371011 0.028259 -0.706909 -0.093079 -0.700684 1445371011 0.028259 -0.706909 -0.093079 -0.700684 1445371011 0.028259 -0.706909 -0.093079 -0.700684 1445371011 -0.006104 -0.712280 -0.052551 -0.699951 1445371011 -0.006104 -0.712280 -0.052551 -0.699951 1445371011 -0.006104 -0.712280 -0.052551 -0.699951 1445371011 -0.006104 -0.712280 -0.052551 -0.699951 1445371011 -0.006104 -0.712280 -0.052551 -0.699951 1445371011 -0.006104 -0.712280 -0.052551 -0.699951 1445371011 -0.046448 -0.713196 -0.007446 -0.699463 1445371011 -0.046448 -0.713196 -0.007446 -0.699463 1445371011 -0.046448 -0.713196 -0.007446 -0.699463 1445371011 -0.046448 -0.713196 -0.007446 -0.699463 1445371011 -0.046448 -0.713196 -0.007446 -0.699463 1445371011 -0.046448 -0.713196 -0.007446 -0.699463 1445371011 -0.088806 -0.709167 0.035461 -0.698547 1445371011 -0.088806 -0.709167 0.035461 -0.698547 1445371011 -0.088806 -0.709167 0.035461 -0.698547 1445371011 -0.088806 -0.709167 0.035461 -0.698547 1445371011 -0.088806 -0.709167 0.035461 -0.698547 1445371011 -0.088806 -0.709167 0.035461 -0.698547 1445371011 -0.130920 -0.692688 0.069519 -0.705872 1445371011 -0.130920 -0.692688 0.069519 -0.705872 1445371011 -0.130920 -0.692688 0.069519 -0.705872 1445371011 -0.130920 -0.692688 0.069519 -0.705872 1445371011 -0.130920 -0.692688 0.069519 -0.705872 1445371011 -0.130920 -0.692688 0.069519 -0.705872 1445371011 -0.130920 -0.692688 0.069519 -0.705872 1445371011 -0.162415 -0.697632 0.095886 -0.691223 1445371011 -0.162415 -0.697632 0.095886 -0.691223 1445371011 -0.162415 -0.697632 0.095886 -0.691223 1445371011 -0.162415 -0.697632 0.095886 -0.691223 1445371011 -0.162415 -0.697632 0.095886 -0.691223 1445371011 -0.162415 -0.697632 0.095886 -0.691223 1445371011 -0.167725 -0.680420 0.091431 -0.707520 1445371012 -0.167725 -0.680420 0.091431 -0.707520 1445371012 -0.167725 -0.680420 0.091431 -0.707520 1445371012 -0.167725 -0.680420 0.091431 -0.707520 1445371012 -0.167725 -0.680420 0.091431 -0.707520 1445371012 -0.167725 -0.680420 0.091431 -0.707520 1445371012 -0.161194 -0.686584 0.082825 -0.704163 1445371012 -0.161194 -0.686584 0.082825 -0.704163 1445371012 -0.161194 -0.686584 0.082825 -0.704163 1445371012 -0.161194 -0.686584 0.082825 -0.704163 1445371012 -0.161194 -0.686584 0.082825 -0.704163 1445371012 -0.161194 -0.686584 0.082825 -0.704163 1445371012 -0.122864 -0.705994 0.065674 -0.694458 1445371012 -0.122864 -0.705994 0.065674 -0.694458 1445371012 -0.122864 -0.705994 0.065674 -0.694458 1445371012 -0.122864 -0.705994 0.065674 -0.694458 1445371012 -0.122864 -0.705994 0.065674 -0.694458 1445371012 -0.122864 -0.705994 0.065674 -0.694458 1445371012 -0.087585 -0.711487 0.038330 -0.696228 1445371012 -0.087585 -0.711487 0.038330 -0.696228 1445371012 -0.087585 -0.711487 0.038330 -0.696228 1445371012 -0.087585 -0.711487 0.038330 -0.696228 1445371012 -0.087585 -0.711487 0.038330 -0.696228 1445371012 -0.087585 -0.711487 0.038330 -0.696228 1445371012 -0.040710 -0.716248 -0.000061 -0.696716 1445371012 -0.040710 -0.716248 -0.000061 -0.696716 1445371012 -0.040710 -0.716248 -0.000061 -0.696716 1445371012 -0.040710 -0.716248 -0.000061 -0.696716 1445371012 -0.040710 -0.716248 -0.000061 -0.696716 1445371012 -0.040710 -0.716248 -0.000061 -0.696716 1445371012 -0.040710 -0.716248 -0.000061 -0.696716 1445371012 0.000061 -0.720947 -0.045654 -0.691528 1445371012 0.000061 -0.720947 -0.045654 -0.691528 1445371012 0.000061 -0.720947 -0.045654 -0.691528 1445371012 0.000061 -0.720947 -0.045654 -0.691528 1445371012 0.000061 -0.720947 -0.045654 -0.691528 1445371012 0.000061 -0.720947 -0.045654 -0.691528 1445371012 0.034241 -0.714417 -0.087036 -0.693542 1445371012 0.034241 -0.714417 -0.087036 -0.693542 1445371012 0.034241 -0.714417 -0.087036 -0.693542 1445371012 0.034241 -0.714417 -0.087036 -0.693542 1445371012 0.034241 -0.714417 -0.087036 -0.693542 1445371012 0.034241 -0.714417 -0.087036 -0.693542 1445371012 0.034241 -0.714417 -0.087036 -0.693542 1445371012 0.046997 -0.698853 -0.101807 -0.706482 1445371012 0.046997 -0.698853 -0.101807 -0.706482 1445371012 0.046997 -0.698853 -0.101807 -0.706482 1445371012 0.046997 -0.698853 -0.101807 -0.706482 1445371012 0.046997 -0.698853 -0.101807 -0.706482 1445371012 0.046997 -0.698853 -0.101807 -0.706482 1445371012 0.042908 -0.703003 -0.092957 -0.703857 1445371012 0.042908 -0.703003 -0.092957 -0.703857 1445371012 0.042908 -0.703003 -0.092957 -0.703857 1445371012 0.042908 -0.703003 -0.092957 -0.703857 1445371012 0.042908 -0.703003 -0.092957 -0.703857 1445371012 0.042908 -0.703003 -0.092957 -0.703857 1445371012 0.022278 -0.705017 -0.068970 -0.705505 1445371012 0.022278 -0.705017 -0.068970 -0.705505 1445371012 0.022278 -0.705017 -0.068970 -0.705505 1445371012 0.022278 -0.705017 -0.068970 -0.705505 1445371012 0.022278 -0.705017 -0.068970 -0.705505 1445371012 0.022278 -0.705017 -0.068970 -0.705505 1445371012 0.022278 -0.705017 -0.068970 -0.705505 1445371012 -0.017273 -0.707703 -0.031311 -0.705688 1445371012 -0.017273 -0.707703 -0.031311 -0.705688 1445371012 -0.017273 -0.707703 -0.031311 -0.705688 1445371012 -0.017273 -0.707703 -0.031311 -0.705688 1445371012 -0.017273 -0.707703 -0.031311 -0.705688 1445371012 -0.017273 -0.707703 -0.031311 -0.705688 1445371012 -0.065369 -0.718628 0.016724 -0.692200 1445371012 -0.065369 -0.718628 0.016724 -0.692200 1445371012 -0.065369 -0.718628 0.016724 -0.692200 1445371012 -0.065369 -0.718628 0.016724 -0.692200 1445371012 -0.065369 -0.718628 0.016724 -0.692200 1445371012 -0.065369 -0.718628 0.016724 -0.692200 1445371012 -0.065369 -0.718628 0.016724 -0.692200 1445371012 -0.103394 -0.719238 0.055176 -0.684875 1445371012 -0.103394 -0.719238 0.055176 -0.684875 1445371012 -0.103394 -0.719238 0.055176 -0.684875 1445371012 -0.103394 -0.719238 0.055176 -0.684875 1445371012 -0.103394 -0.719238 0.055176 -0.684875 1445371012 -0.103394 -0.719238 0.055176 -0.684875 1445371012 -0.152222 -0.705688 0.083252 -0.687012 1445371012 -0.152222 -0.705688 0.083252 -0.687012 1445371012 -0.152222 -0.705688 0.083252 -0.687012 1445371012 -0.152222 -0.705688 0.083252 -0.687012 1445371012 -0.152222 -0.705688 0.083252 -0.687012 1445371012 -0.152222 -0.705688 0.083252 -0.687012 1445371012 -0.183960 -0.697571 0.103455 -0.684814 1445371012 -0.183960 -0.697571 0.103455 -0.684814 1445371012 -0.183960 -0.697571 0.103455 -0.684814 1445371012 -0.183960 -0.697571 0.103455 -0.684814 1445371012 -0.183960 -0.697571 0.103455 -0.684814 1445371012 -0.183960 -0.697571 0.103455 -0.684814 1445371012 -0.183960 -0.697571 0.103455 -0.684814 1445371012 -0.191711 -0.697693 0.109070 -0.681641 1445371012 -0.191711 -0.697693 0.109070 -0.681641 1445371012 -0.191711 -0.697693 0.109070 -0.681641 1445371012 -0.191711 -0.697693 0.109070 -0.681641 1445371012 -0.191711 -0.697693 0.109070 -0.681641 1445371012 -0.191711 -0.697693 0.109070 -0.681641 1445371012 -0.167603 -0.705383 0.098328 -0.681763 1445371012 -0.167603 -0.705383 0.098328 -0.681763 1445371012 -0.167603 -0.705383 0.098328 -0.681763 1445371012 -0.167603 -0.705383 0.098328 -0.681763 1445371012 -0.167603 -0.705383 0.098328 -0.681763 1445371012 -0.167603 -0.705383 0.098328 -0.681763 1445371012 -0.127625 -0.714844 0.074829 -0.683533 1445371012 -0.127625 -0.714844 0.074829 -0.683533 1445371012 -0.127625 -0.714844 0.074829 -0.683533 1445371012 -0.127625 -0.714844 0.074829 -0.683533 1445371012 -0.127625 -0.714844 0.074829 -0.683533 1445371012 -0.127625 -0.714844 0.074829 -0.683533 1445371012 -0.127625 -0.714844 0.074829 -0.683533 1445371012 -0.078369 -0.725769 0.035645 -0.682556 1445371013 -0.078369 -0.725769 0.035645 -0.682556 1445371013 -0.078369 -0.725769 0.035645 -0.682556 1445371013 -0.078369 -0.725769 0.035645 -0.682556 1445371013 -0.078369 -0.725769 0.035645 -0.682556 1445371013 -0.030151 -0.736145 -0.013245 -0.676086 1445371013 -0.030151 -0.736145 -0.013245 -0.676086 1445371013 -0.030151 -0.736145 -0.013245 -0.676086 1445371013 -0.030151 -0.736145 -0.013245 -0.676086 1445371013 -0.030151 -0.736145 -0.013245 -0.676086 1445371013 -0.030151 -0.736145 -0.013245 -0.676086 1445371013 -0.030151 -0.736145 -0.013245 -0.676086 1445371013 0.010620 -0.735291 -0.061707 -0.674927 1445371013 0.010620 -0.735291 -0.061707 -0.674927 1445371013 0.010620 -0.735291 -0.061707 -0.674927 1445371013 0.010620 -0.735291 -0.061707 -0.674927 1445371013 0.010620 -0.735291 -0.061707 -0.674927 1445371013 0.010620 -0.735291 -0.061707 -0.674927 1445371013 0.034485 -0.729065 -0.099304 -0.676392 1445371013 0.034485 -0.729065 -0.099304 -0.676392 1445371013 0.034485 -0.729065 -0.099304 -0.676392 1445371013 0.034485 -0.729065 -0.099304 -0.676392 1445371013 0.034485 -0.729065 -0.099304 -0.676392 1445371013 0.034485 -0.729065 -0.099304 -0.676392 1445371013 0.043335 -0.716125 -0.109741 -0.687988 1445371013 0.043335 -0.716125 -0.109741 -0.687988 1445371013 0.043335 -0.716125 -0.109741 -0.687988 1445371013 0.043335 -0.716125 -0.109741 -0.687988 1445371013 0.043335 -0.716125 -0.109741 -0.687988 1445371013 0.043335 -0.716125 -0.109741 -0.687988 1445371013 0.043335 -0.716125 -0.109741 -0.687988 1445371013 0.034363 -0.720886 -0.105591 -0.684204 1445371013 0.034363 -0.720886 -0.105591 -0.684204 1445371013 0.034363 -0.720886 -0.105591 -0.684204 1445371013 0.034363 -0.720886 -0.105591 -0.684204 1445371013 0.034363 -0.720886 -0.105591 -0.684204 1445371013 0.034363 -0.720886 -0.105591 -0.684204 1445371013 0.011414 -0.718140 -0.083313 -0.690857 1445371013 0.011414 -0.718140 -0.083313 -0.690857 1445371013 0.011414 -0.718140 -0.083313 -0.690857 1445371013 0.011414 -0.718140 -0.083313 -0.690857 1445371013 0.011414 -0.718140 -0.083313 -0.690857 1445371013 0.011414 -0.718140 -0.083313 -0.690857 1445371013 -0.021606 -0.721130 -0.049133 -0.690735 1445371013 -0.021606 -0.721130 -0.049133 -0.690735 1445371013 -0.021606 -0.721130 -0.049133 -0.690735 1445371013 -0.021606 -0.721130 -0.049133 -0.690735 1445371013 -0.021606 -0.721130 -0.049133 -0.690735 1445371013 -0.021606 -0.721130 -0.049133 -0.690735 1445371013 -0.065857 -0.720032 -0.006592 -0.690796 1445371013 -0.065857 -0.720032 -0.006592 -0.690796 1445371013 -0.065857 -0.720032 -0.006592 -0.690796 1445371013 -0.065857 -0.720032 -0.006592 -0.690796 1445371013 -0.065857 -0.720032 -0.006592 -0.690796 1445371013 -0.065857 -0.720032 -0.006592 -0.690796 1445371013 -0.108948 -0.714233 0.034119 -0.690552 1445371013 -0.108948 -0.714233 0.034119 -0.690552 1445371013 -0.108948 -0.714233 0.034119 -0.690552 1445371013 -0.108948 -0.714233 0.034119 -0.690552 1445371013 -0.108948 -0.714233 0.034119 -0.690552 1445371013 -0.108948 -0.714233 0.034119 -0.690552 1445371013 -0.108948 -0.714233 0.034119 -0.690552 1445371013 -0.148132 -0.711487 0.067200 -0.683716 1445371013 -0.148132 -0.711487 0.067200 -0.683716 1445371013 -0.148132 -0.711487 0.067200 -0.683716 1445371013 -0.148132 -0.711487 0.067200 -0.683716 1445371013 -0.148132 -0.711487 0.067200 -0.683716 1445371013 -0.148132 -0.711487 0.067200 -0.683716 1445371013 -0.148132 -0.711487 0.067200 -0.683716 1445371013 -0.180420 -0.701172 0.086060 -0.684448 1445371013 -0.180420 -0.701172 0.086060 -0.684448 1445371013 -0.180420 -0.701172 0.086060 -0.684448 1445371013 -0.180420 -0.701172 0.086060 -0.684448 1445371013 -0.180420 -0.701172 0.086060 -0.684448 1445371013 -0.180420 -0.701172 0.086060 -0.684448 1445371013 -0.171631 -0.712769 0.090454 -0.674072 1445371013 -0.171631 -0.712769 0.090454 -0.674072 1445371013 -0.171631 -0.712769 0.090454 -0.674072 1445371013 -0.171631 -0.712769 0.090454 -0.674072 1445371013 -0.171631 -0.712769 0.090454 -0.674072 1445371013 -0.171631 -0.712769 0.090454 -0.674072 1445371013 -0.159119 -0.694641 0.076233 -0.697449 1445371013 -0.159119 -0.694641 0.076233 -0.697449 1445371013 -0.159119 -0.694641 0.076233 -0.697449 1445371013 -0.159119 -0.694641 0.076233 -0.697449 1445371013 -0.159119 -0.694641 0.076233 -0.697449 1445371013 -0.159119 -0.694641 0.076233 -0.697449 1445371013 -0.159119 -0.694641 0.076233 -0.697449 1445371013 -0.112549 -0.713684 0.054993 -0.689270 1445371013 -0.112549 -0.713684 0.054993 -0.689270 1445371013 -0.112549 -0.713684 0.054993 -0.689270 1445371013 -0.112549 -0.713684 0.054993 -0.689270 1445371013 -0.112549 -0.713684 0.054993 -0.689270 1445371013 -0.112549 -0.713684 0.054993 -0.689270 1445371013 -0.070313 -0.720764 0.020996 -0.689331 1445371013 -0.070313 -0.720764 0.020996 -0.689331 1445371013 -0.070313 -0.720764 0.020996 -0.689331 1445371013 -0.070313 -0.720764 0.020996 -0.689331 1445371013 -0.070313 -0.720764 0.020996 -0.689331 1445371013 -0.070313 -0.720764 0.020996 -0.689331 1445371013 -0.019226 -0.720947 -0.027710 -0.692200 1445371013 -0.019226 -0.720947 -0.027710 -0.692200 1445371013 -0.019226 -0.720947 -0.027710 -0.692200 1445371013 -0.019226 -0.720947 -0.027710 -0.692200 1445371013 -0.019226 -0.720947 -0.027710 -0.692200 1445371013 -0.019226 -0.720947 -0.027710 -0.692200 1445371013 0.023621 -0.725952 -0.071106 -0.683716 1445371013 0.023621 -0.725952 -0.071106 -0.683716 1445371013 0.023621 -0.725952 -0.071106 -0.683716 1445371013 0.023621 -0.725952 -0.071106 -0.683716 1445371013 0.023621 -0.725952 -0.071106 -0.683716 1445371013 0.023621 -0.725952 -0.071106 -0.683716 1445371013 0.023621 -0.725952 -0.071106 -0.683716 1445371013 0.061340 -0.722961 -0.111694 -0.679077 1445371013 0.061340 -0.722961 -0.111694 -0.679077 1445371014 0.061340 -0.722961 -0.111694 -0.679077 1445371014 0.061340 -0.722961 -0.111694 -0.679077 1445371014 0.061340 -0.722961 -0.111694 -0.679077 1445371014 0.061340 -0.722961 -0.111694 -0.679077 1445371014 0.074707 -0.714966 -0.125488 -0.683777 1445371014 0.074707 -0.714966 -0.125488 -0.683777 1445371014 0.074707 -0.714966 -0.125488 -0.683777 1445371014 0.074707 -0.714966 -0.125488 -0.683777 1445371014 0.074707 -0.714966 -0.125488 -0.683777 1445371014 0.074707 -0.714966 -0.125488 -0.683777 1445371014 0.063599 -0.712280 -0.120239 -0.688660 1445371014 0.063599 -0.712280 -0.120239 -0.688660 1445371014 0.063599 -0.712280 -0.120239 -0.688660 1445371014 0.063599 -0.712280 -0.120239 -0.688660 1445371014 0.063599 -0.712280 -0.120239 -0.688660 1445371014 0.063599 -0.712280 -0.120239 -0.688660 1445371014 0.063599 -0.712280 -0.120239 -0.688660 1445371014 0.035828 -0.709473 -0.099548 -0.696838 1445371014 0.035828 -0.709473 -0.099548 -0.696838 1445371014 0.035828 -0.709473 -0.099548 -0.696838 1445371014 0.035828 -0.709473 -0.099548 -0.696838 1445371014 0.035828 -0.709473 -0.099548 -0.696838 1445371014 0.035828 -0.709473 -0.099548 -0.696838 1445371014 -0.005676 -0.709961 -0.065491 -0.701172 1445371014 -0.005676 -0.709961 -0.065491 -0.701172 1445371014 -0.005676 -0.709961 -0.065491 -0.701172 1445371014 -0.005676 -0.709961 -0.065491 -0.701172 1445371014 -0.005676 -0.709961 -0.065491 -0.701172 1445371014 -0.005676 -0.709961 -0.065491 -0.701172 1445371014 -0.052917 -0.706177 -0.021973 -0.705811 1445371014 -0.052917 -0.706177 -0.021973 -0.705811 1445371014 -0.052917 -0.706177 -0.021973 -0.705811 1445371014 -0.052917 -0.706177 -0.021973 -0.705811 1445371014 -0.052917 -0.706177 -0.021973 -0.705811 1445371014 -0.052917 -0.706177 -0.021973 -0.705811 1445371014 -0.052917 -0.706177 -0.021973 -0.705811 1445371014 -0.094910 -0.704102 0.021851 -0.703491 1445371014 -0.094910 -0.704102 0.021851 -0.703491 1445371014 -0.094910 -0.704102 0.021851 -0.703491 1445371014 -0.094910 -0.704102 0.021851 -0.703491 1445371014 -0.094910 -0.704102 0.021851 -0.703491 1445371014 -0.094910 -0.704102 0.021851 -0.703491 1445371014 -0.129700 -0.708069 0.057312 -0.691833 1445371014 -0.129700 -0.708069 0.057312 -0.691833 1445371014 -0.129700 -0.708069 0.057312 -0.691833 1445371014 -0.129700 -0.708069 0.057312 -0.691833 1445371014 -0.129700 -0.708069 0.057312 -0.691833 1445371014 -0.129700 -0.708069 0.057312 -0.691833 1445371014 -0.162903 -0.697144 0.074463 -0.694275 1445371014 -0.162903 -0.697144 0.074463 -0.694275 1445371014 -0.162903 -0.697144 0.074463 -0.694275 1445371014 -0.162903 -0.697144 0.074463 -0.694275 1445371014 -0.162903 -0.697144 0.074463 -0.694275 1445371014 -0.162903 -0.697144 0.074463 -0.694275 1445371014 -0.170471 -0.701416 0.081909 -0.687256 1445371014 -0.170471 -0.701416 0.081909 -0.687256 1445371014 -0.170471 -0.701416 0.081909 -0.687256 1445371014 -0.170471 -0.701416 0.081909 -0.687256 1445371014 -0.170471 -0.701416 0.081909 -0.687256 1445371014 -0.170471 -0.701416 0.081909 -0.687256 1445371014 -0.157532 -0.699951 0.068726 -0.693298 1445371014 -0.157532 -0.699951 0.068726 -0.693298 1445371014 -0.157532 -0.699951 0.068726 -0.693298 1445371014 -0.157532 -0.699951 0.068726 -0.693298 1445371014 -0.157532 -0.699951 0.068726 -0.693298 1445371014 -0.157532 -0.699951 0.068726 -0.693298 1445371014 -0.125488 -0.701904 0.049438 -0.699402 1445371014 -0.125488 -0.701904 0.049438 -0.699402 1445371014 -0.125488 -0.701904 0.049438 -0.699402 1445371014 -0.125488 -0.701904 0.049438 -0.699402 1445371014 -0.125488 -0.701904 0.049438 -0.699402 1445371014 -0.125488 -0.701904 0.049438 -0.699402 1445371014 -0.084412 -0.721985 0.021484 -0.686462 1445371014 -0.084412 -0.721985 0.021484 -0.686462 1445371014 -0.084412 -0.721985 0.021484 -0.686462 1445371014 -0.084412 -0.721985 0.021484 -0.686462 1445371014 -0.084412 -0.721985 0.021484 -0.686462 1445371014 -0.084412 -0.721985 0.021484 -0.686462 1445371014 -0.084412 -0.721985 0.021484 -0.686462 1445371014 -0.044556 -0.711914 -0.021729 -0.700562 1445371014 -0.044556 -0.711914 -0.021729 -0.700562 1445371014 -0.044556 -0.711914 -0.021729 -0.700562 1445371014 -0.044556 -0.711914 -0.021729 -0.700562 1445371014 -0.044556 -0.711914 -0.021729 -0.700562 1445371014 -0.044556 -0.711914 -0.021729 -0.700562 1445371014 -0.003845 -0.721069 -0.060730 -0.690308 1445371014 -0.003845 -0.721069 -0.060730 -0.690308 1445371014 -0.003845 -0.721069 -0.060730 -0.690308 1445371014 -0.003845 -0.721069 -0.060730 -0.690308 1445371014 -0.003845 -0.721069 -0.060730 -0.690308 1445371014 -0.003845 -0.721069 -0.060730 -0.690308 1445371014 -0.003845 -0.721069 -0.060730 -0.690308 1445371014 0.030945 -0.716064 -0.095337 -0.690857 1445371014 0.030945 -0.716064 -0.095337 -0.690857 1445371014 0.030945 -0.716064 -0.095337 -0.690857 1445371014 0.030945 -0.716064 -0.095337 -0.690857 1445371014 0.030945 -0.716064 -0.095337 -0.690857 1445371014 0.030945 -0.716064 -0.095337 -0.690857 1445371014 0.048584 -0.710571 -0.108826 -0.693481 1445371014 0.048584 -0.710571 -0.108826 -0.693481 1445371014 0.048584 -0.710571 -0.108826 -0.693481 1445371014 0.048584 -0.710571 -0.108826 -0.693481 1445371014 0.048584 -0.710571 -0.108826 -0.693481 1445371014 0.048584 -0.710571 -0.108826 -0.693481 1445371014 0.046570 -0.715149 -0.109009 -0.688904 1445371014 0.046570 -0.715149 -0.109009 -0.688904 1445371014 0.046570 -0.715149 -0.109009 -0.688904 1445371014 0.046570 -0.715149 -0.109009 -0.688904 1445371014 0.046570 -0.715149 -0.109009 -0.688904 1445371014 0.046570 -0.715149 -0.109009 -0.688904 1445371014 0.027649 -0.716492 -0.090576 -0.691223 1445371014 0.027649 -0.716492 -0.090576 -0.691223 1445371014 0.027649 -0.716492 -0.090576 -0.691223 1445371014 0.027649 -0.716492 -0.090576 -0.691223 1445371015 0.027649 -0.716492 -0.090576 -0.691223 1445371015 0.027649 -0.716492 -0.090576 -0.691223 1445371015 -0.007751 -0.714294 -0.061279 -0.697144 1445371015 -0.007751 -0.714294 -0.061279 -0.697144 1445371015 -0.007751 -0.714294 -0.061279 -0.697144 1445371015 -0.007751 -0.714294 -0.061279 -0.697144 1445371015 -0.007751 -0.714294 -0.061279 -0.697144 1445371015 -0.007751 -0.714294 -0.061279 -0.697144 1445371015 -0.007751 -0.714294 -0.061279 -0.697144 1445371015 -0.055481 -0.709106 -0.018311 -0.702759 1445371015 -0.055481 -0.709106 -0.018311 -0.702759 1445371015 -0.055481 -0.709106 -0.018311 -0.702759 1445371015 -0.055481 -0.709106 -0.018311 -0.702759 1445371015 -0.055481 -0.709106 -0.018311 -0.702759 1445371015 -0.055481 -0.709106 -0.018311 -0.702759 1445371015 -0.105164 -0.706055 0.029480 -0.699768 1445371015 -0.105164 -0.706055 0.029480 -0.699768 1445371015 -0.105164 -0.706055 0.029480 -0.699768 1445371015 -0.105164 -0.706055 0.029480 -0.699768 1445371015 -0.105164 -0.706055 0.029480 -0.699768 1445371015 -0.105164 -0.706055 0.029480 -0.699768 1445371015 -0.105164 -0.706055 0.029480 -0.699768 1445371015 -0.153564 -0.702087 0.072144 -0.691650 1445371015 -0.153564 -0.702087 0.072144 -0.691650 1445371015 -0.153564 -0.702087 0.072144 -0.691650 1445371015 -0.153564 -0.702087 0.072144 -0.691650 1445371015 -0.153564 -0.702087 0.072144 -0.691650 1445371015 -0.153564 -0.702087 0.072144 -0.691650 1445371015 -0.190857 -0.716003 0.108459 -0.662781 1445371015 
0.192627 -0.712341 -0.156555 -0.656555 1445371018 0.192627 -0.712341 -0.156555 -0.656555 1445371018 0.192627 -0.712341 -0.156555 -0.656555 1445371018 0.192627 -0.712341 -0.156555 -0.656555 1445371018 0.192627 -0.712341 -0.156555 -0.656555 1445371018 0.200928 -0.704224 -0.174500 -0.658325 1445371018 0.200928 -0.704224 -0.174500 -0.658325 1445371018 0.200928 -0.704224 -0.174500 -0.658325 1445371018 0.200928 -0.704224 -0.174500 -0.658325 1445371018 0.200928 -0.704224 -0.174500 -0.658325 1445371018 0.200928 -0.704224 -0.174500 -0.658325 1445371018 0.208618 -0.696655 -0.190796 -0.659424 1445371018 0.208618 -0.696655 -0.190796 -0.659424 1445371018 0.208618 -0.696655 -0.190796 -0.659424 1445371018 0.208618 -0.696655 -0.190796 -0.659424 1445371018 0.208618 -0.696655 -0.190796 -0.659424 1445371018 0.214905 -0.685791 -0.199036 -0.666260 1445371018 0.214905 -0.685791 -0.199036 -0.666260 1445371018 0.214905 -0.685791 -0.199036 -0.666260 1445371018 0.214905 -0.685791 -0.199036 -0.666260 1445371018 0.214905 -0.685791 -0.199036 -0.666260 1445371018 0.214905 -0.685791 -0.199036 -0.666260 1445371018 0.214905 -0.685791 -0.199036 -0.666260 1445371018 0.219727 -0.681213 -0.201599 -0.668640 1445371018 0.219727 -0.681213 -0.201599 -0.668640 1445371018 0.219727 -0.681213 -0.201599 -0.668640 1445371018 0.219727 -0.681213 -0.201599 -0.668640 1445371018 0.219727 -0.681213 -0.201599 -0.668640 1445371018 0.219727 -0.681213 -0.201599 -0.668640 1445371018 0.228699 -0.679871 -0.205261 -0.665894 1445371018 0.228699 -0.679871 -0.205261 -0.665894 1445371018 0.228699 -0.679871 -0.205261 -0.665894 1445371018 0.228699 -0.679871 -0.205261 -0.665894 1445371018 0.228699 -0.679871 -0.205261 -0.665894 1445371018 0.228699 -0.679871 -0.205261 -0.665894 1445371018 0.235229 -0.673767 -0.207275 -0.669189 1445371018 0.235229 -0.673767 -0.207275 -0.669189 1445371018 0.235229 -0.673767 -0.207275 -0.669189 1445371018 0.235229 -0.673767 -0.207275 -0.669189 1445371018 0.235229 -0.673767 -0.207275 -0.669189 1445371018 0.235229 -0.673767 -0.207275 -0.669189 1445371018 0.237366 -0.671631 -0.207947 -0.670349 1445371018 0.237366 -0.671631 -0.207947 -0.670349 1445371018 0.237366 -0.671631 -0.207947 -0.670349 1445371018 0.237366 -0.671631 -0.207947 -0.670349 1445371018 0.237366 -0.671631 -0.207947 -0.670349 1445371018 0.237366 -0.671631 -0.207947 -0.670349 1445371018 0.237366 -0.671631 -0.207947 -0.670349 1445371018 0.234009 -0.679382 -0.204834 -0.664673 1445371018 0.234009 -0.679382 -0.204834 -0.664673 1445371018 0.234009 -0.679382 -0.204834 -0.664673 1445371018 0.234009 -0.679382 -0.204834 -0.664673 1445371018 0.234009 -0.679382 -0.204834 -0.664673 1445371018 0.234009 -0.679382 -0.204834 -0.664673 1445371018 0.230469 -0.681091 -0.194275 -0.667358 1445371018 0.230469 -0.681091 -0.194275 -0.667358 1445371018 0.230469 -0.681091 -0.194275 -0.667358 1445371018 0.230469 -0.681091 -0.194275 -0.667358 1445371018 0.230469 -0.681091 -0.194275 -0.667358 1445371018 0.230469 -0.681091 -0.194275 -0.667358 1445371018 0.232239 -0.672241 -0.176697 -0.680481 1445371018 0.232239 -0.672241 -0.176697 -0.680481 1445371018 0.232239 -0.672241 -0.176697 -0.680481 1445371018 0.232239 -0.672241 -0.176697 -0.680481 1445371018 0.232239 -0.672241 -0.176697 -0.680481 1445371018 0.232239 -0.672241 -0.176697 -0.680481 1445371018 0.217468 -0.684814 -0.160522 -0.676758 1445371018 0.217468 -0.684814 -0.160522 -0.676758 1445371018 0.217468 -0.684814 -0.160522 -0.676758 1445371018 0.217468 -0.684814 -0.160522 -0.676758 1445371018 0.217468 -0.684814 -0.160522 -0.676758 1445371018 0.217468 -0.684814 -0.160522 -0.676758 1445371018 0.217468 -0.684814 -0.160522 -0.676758 1445371018 0.198975 -0.687744 -0.143250 -0.683411 1445371018 0.198975 -0.687744 -0.143250 -0.683411 1445371019 0.198975 -0.687744 -0.143250 -0.683411 1445371019 0.198975 -0.687744 -0.143250 -0.683411 1445371019 0.198975 -0.687744 -0.143250 -0.683411 1445371019 0.198975 -0.687744 -0.143250 -0.683411 1445371019 0.164917 -0.697144 -0.120422 -0.687256 1445371019 0.164917 -0.697144 -0.120422 -0.687256 1445371019 0.164917 -0.697144 -0.120422 -0.687256 1445371019 0.164917 -0.697144 -0.120422 -0.687256 1445371019 0.164917 -0.697144 -0.120422 -0.687256 1445371019 0.164917 -0.697144 -0.120422 -0.687256 1445371019 0.129517 -0.701660 -0.090881 -0.694763 1445371019 0.129517 -0.701660 -0.090881 -0.694763 1445371019 0.129517 -0.701660 -0.090881 -0.694763 1445371019 0.129517 -0.701660 -0.090881 -0.694763 1445371019 0.129517 -0.701660 -0.090881 -0.694763 1445371019 0.129517 -0.701660 -0.090881 -0.694763 1445371019 0.108032 -0.706665 -0.062988 -0.696411 1445371019 0.108032 -0.706665 -0.062988 -0.696411 1445371019 0.108032 -0.706665 -0.062988 -0.696411 1445371019 0.108032 -0.706665 -0.062988 -0.696411 1445371019 0.108032 -0.706665 -0.062988 -0.696411 1445371019 0.108032 -0.706665 -0.062988 -0.696411 1445371019 0.108032 -0.706665 -0.062988 -0.696411 1445371019 0.088013 -0.685059 -0.036133 -0.722290 1445371019 0.088013 -0.685059 -0.036133 -0.722290 1445371019 0.088013 -0.685059 -0.036133 -0.722290 1445371019 0.088013 -0.685059 -0.036133 -0.722290 1445371019 0.088013 -0.685059 -0.036133 -0.722290 1445371019 0.088318 -0.687012 -0.029602 -0.720703 1445371019 0.088318 -0.687012 -0.029602 -0.720703 1445371019 0.088318 -0.687012 -0.029602 -0.720703 1445371019 0.088318 -0.687012 -0.029602 -0.720703 1445371019 0.088318 -0.687012 -0.029602 -0.720703 1445371019 0.088318 -0.687012 -0.029602 -0.720703 1445371019 0.105408 -0.687866 -0.045837 -0.716736 1445371019 0.105408 -0.687866 -0.045837 -0.716736 1445371019 0.105408 -0.687866 -0.045837 -0.716736 1445371019 0.105408 -0.687866 -0.045837 -0.716736 1445371019 0.105408 -0.687866 -0.045837 -0.716736 1445371019 0.105408 -0.687866 -0.045837 -0.716736 1445371019 0.133972 -0.691467 -0.076172 -0.705811 1445371019 0.133972 -0.691467 -0.076172 -0.705811 1445371019 0.133972 -0.691467 -0.076172 -0.705811 1445371019 0.133972 -0.691467 -0.076172 -0.705811 1445371019 0.133972 -0.691467 -0.076172 -0.705811 1445371019 0.133972 -0.691467 -0.076172 -0.705811 1445371019 0.163330 -0.692871 -0.103699 -0.694702 1445371019 0.163330 -0.692871 -0.103699 -0.694702 1445371019 0.163330 -0.692871 -0.103699 -0.694702 1445371019 0.163330 -0.692871 -0.103699 -0.694702 1445371019 0.163330 -0.692871 -0.103699 -0.694702 1445371019 0.163330 -0.692871 -0.103699 -0.694702 1445371019 0.180115 -0.708618 -0.133301 -0.669128 1445371019 0.180115 -0.708618 -0.133301 -0.669128 1445371019 0.180115 -0.708618 -0.133301 -0.669128 1445371019 0.180115 -0.708618 -0.133301 -0.669128 1445371019 0.180115 -0.708618 -0.133301 -0.669128 1445371019 0.213745 -0.701233 -0.160217 -0.661072 1445371019 0.213745 -0.701233 -0.160217 -0.661072 1445371019 0.213745 -0.701233 -0.160217 -0.661072 1445371019 0.213745 -0.701233 -0.160217 -0.661072 1445371019 0.213745 -0.701233 -0.160217 -0.661072 1445371019 0.213745 -0.701233 -0.160217 -0.661072 1445371019 0.223938 -0.698364 -0.169312 -0.658508 1445371019 0.223938 -0.698364 -0.169312 -0.658508 1445371019 0.223938 -0.698364 -0.169312 -0.658508 1445371019 0.223938 -0.698364 -0.169312 -0.658508 1445371019 0.223938 -0.698364 -0.169312 -0.658508 1445371019 0.223938 -0.698364 -0.169312 -0.658508 1445371019 0.222900 -0.707764 -0.169373 -0.648621 1445371019 0.222900 -0.707764 -0.169373 -0.648621 1445371019 0.222900 -0.707764 -0.169373 -0.648621 1445371019 0.222900 -0.707764 -0.169373 -0.648621 1445371019 0.222900 -0.707764 -0.169373 -0.648621 1445371019 0.222900 -0.707764 -0.169373 -0.648621 1445371019 0.213379 -0.705322 -0.153076 -0.658508 1445371019 0.213379 -0.705322 -0.153076 -0.658508 1445371019 0.213379 -0.705322 -0.153076 -0.658508 1445371019 0.213379 -0.705322 -0.153076 -0.658508 1445371019 0.213379 -0.705322 -0.153076 -0.658508 1445371019 0.213379 -0.705322 -0.153076 -0.658508 1445371019 0.182800 -0.716736 -0.129578 -0.660400 1445371019 0.182800 -0.716736 -0.129578 -0.660400 1445371019 0.182800 -0.716736 -0.129578 -0.660400 1445371019 0.182800 -0.716736 -0.129578 -0.660400 1445371019 0.137329 -0.731384 -0.098938 -0.660706 1445371019 0.137329 -0.731384 -0.098938 -0.660706 1445371019 0.137329 -0.731384 -0.098938 -0.660706 1445371019 0.137329 -0.731384 -0.098938 -0.660706 1445371019 0.137329 -0.731384 -0.098938 -0.660706 1445371019 0.137329 -0.731384 -0.098938 -0.660706 1445371019 0.098694 -0.734436 -0.066345 -0.668213 1445371019 0.098694 -0.734436 -0.066345 -0.668213 1445371019 0.098694 -0.734436 -0.066345 -0.668213 1445371019 0.098694 -0.734436 -0.066345 -0.668213 1445371019 0.098694 -0.734436 -0.066345 -0.668213 1445371019 0.055359 -0.731995 -0.026062 -0.678589 1445371019 0.055359 -0.731995 -0.026062 -0.678589 1445371019 0.055359 -0.731995 -0.026062 -0.678589 1445371019 0.055359 -0.731995 -0.026062 -0.678589 1445371019 0.055359 -0.731995 -0.026062 -0.678589 1445371019 0.024292 -0.720581 0.006714 -0.692993 1445371019 0.024292 -0.720581 0.006714 -0.692993 1445371019 0.024292 -0.720581 0.006714 -0.692993 1445371020 0.024292 -0.720581 0.006714 -0.692993 1445371020 0.024292 -0.720581 0.006714 -0.692993 1445371020 0.024292 -0.720581 0.006714 -0.692993 1445371020 0.029907 -0.712280 0.022217 -0.700928 1445371020 0.029907 -0.712280 0.022217 -0.700928 1445371020 0.029907 -0.712280 0.022217 -0.700928 1445371020 0.029907 -0.712280 0.022217 -0.700928 1445371020 0.029907 -0.712280 0.022217 -0.700928 1445371020 0.029907 -0.712280 0.022217 -0.700928 1445371020 0.035767 -0.706055 0.019348 -0.707092 1445371020 0.035767 -0.706055 0.019348 -0.707092 1445371020 0.035767 -0.706055 0.019348 -0.707092 1445371020 0.035767 -0.706055 0.019348 -0.707092 1445371020 0.035767 -0.706055 0.019348 -0.707092 1445371020 0.064819 -0.708252 -0.007996 -0.703003 1445371020 0.064819 -0.708252 -0.007996 -0.703003 1445371020 0.064819 -0.708252 -0.007996 -0.703003 1445371020 0.064819 -0.708252 -0.007996 -0.703003 1445371020 0.064819 -0.708252 -0.007996 -0.703003 1445371020 0.106323 -0.705627 -0.045715 -0.699097 1445371020 0.106323 -0.705627 -0.045715 -0.699097 1445371020 0.106323 -0.705627 -0.045715 -0.699097 1445371020 0.106323 -0.705627 -0.045715 -0.699097 1445371020 0.106323 -0.705627 -0.045715 -0.699097 1445371020 0.106323 -0.705627 -0.045715 -0.699097 1445371020 0.137451 -0.707642 -0.083679 -0.688049 1445371020 0.137451 -0.707642 -0.083679 -0.688049 1445371020 0.137451 -0.707642 -0.083679 -0.688049 1445371020 0.137451 -0.707642 -0.083679 -0.688049 1445371020 0.137451 -0.707642 -0.083679 -0.688049 1445371020 0.137451 -0.707642 -0.083679 -0.688049 1445371020 0.178955 -0.713013 -0.127319 -0.665955 1445371020 0.178955 -0.713013 -0.127319 -0.665955 1445371020 0.178955 -0.713013 -0.127319 -0.665955 1445371020 0.178955 -0.713013 -0.127319 -0.665955 1445371020 0.178955 -0.713013 -0.127319 -0.665955 1445371020 0.207397 -0.706726 -0.151062 -0.659363 1445371020 0.207397 -0.706726 -0.151062 -0.659363 1445371020 0.207397 -0.706726 -0.151062 -0.659363 1445371020 0.207397 -0.706726 -0.151062 -0.659363 1445371020 0.207397 -0.706726 -0.151062 -0.659363 1445371020 0.207397 -0.706726 -0.151062 -0.659363 1445371020 0.217163 -0.717590 -0.163086 -0.641418 1445371020 0.217163 -0.717590 -0.163086 -0.641418 1445371020 0.217163 -0.717590 -0.163086 -0.641418 1445371020 0.217163 -0.717590 -0.163086 -0.641418 1445371020 0.217163 -0.717590 -0.163086 -0.641418 1445371020 0.217163 -0.717590 -0.163086 -0.641418 1445371020 0.226624 -0.711426 -0.150940 -0.647949 1445371020 0.226624 -0.711426 -0.150940 -0.647949 1445371020 0.226624 -0.711426 -0.150940 -0.647949 1445371020 0.226624 -0.711426 -0.150940 -0.647949 1445371020 0.226624 -0.711426 -0.150940 -0.647949 1445371020 0.208252 -0.718811 -0.137146 -0.649048 1445371020 0.208252 -0.718811 -0.137146 -0.649048 1445371020 0.208252 -0.718811 -0.137146 -0.649048 1445371020 0.208252 -0.718811 -0.137146 -0.649048 1445371020 0.208252 -0.718811 -0.137146 -0.649048 1445371020 0.171387 -0.729187 -0.107849 -0.653687 1445371020 0.171387 -0.729187 -0.107849 -0.653687 1445371020 0.171387 -0.729187 -0.107849 -0.653687 1445371020 0.171387 -0.729187 -0.107849 -0.653687 1445371020 0.171387 -0.729187 -0.107849 -0.653687 1445371020 0.171387 -0.729187 -0.107849 -0.653687 1445371020 0.127747 -0.741028 -0.075073 -0.654968 1445371020 0.127747 -0.741028 -0.075073 -0.654968 1445371020 0.127747 -0.741028 -0.075073 -0.654968 1445371020 0.127747 -0.741028 -0.075073 -0.654968 1445371020 0.127747 -0.741028 -0.075073 -0.654968 1445371020 0.127747 -0.741028 -0.075073 -0.654968 1445371020 0.086975 -0.741638 -0.040771 -0.663940 1445371020 0.086975 -0.741638 -0.040771 -0.663940 1445371020 0.086975 -0.741638 -0.040771 -0.663940 1445371020 0.086975 -0.741638 -0.040771 -0.663940 1445371020 0.086975 -0.741638 -0.040771 -0.663940 1445371020 0.050049 -0.738403 -0.009460 -0.672485 1445371020 0.050049 -0.738403 -0.009460 -0.672485 1445371020 0.050049 -0.738403 -0.009460 -0.672485 1445371020 0.036072 -0.710754 0.016113 -0.702393 1445371020 0.036072 -0.710754 0.016113 -0.702393 1445371020 0.036072 -0.710754 0.016113 -0.702393 1445371020 0.036072 -0.710754 0.016113 -0.702393 1445371020 0.036072 -0.710754 0.016113 -0.702393 1445371020 0.044373 -0.706482 0.026184 -0.705933 1445371020 0.044373 -0.706482 0.026184 -0.705933 1445371020 0.044373 -0.706482 0.026184 -0.705933 1445371020 0.044373 -0.706482 0.026184 -0.705933 1445371020 0.044373 -0.706482 0.026184 -0.705933 1445371020 0.044373 -0.706482 0.026184 -0.705933 1445371020 0.052490 -0.701599 0.012695 -0.710571 1445371020 0.052490 -0.701599 0.012695 -0.710571 1445371020 0.052490 -0.701599 0.012695 -0.710571 1445371020 0.052490 -0.701599 0.012695 -0.710571 1445371020 0.052490 -0.701599 0.012695 -0.710571 1445371020 0.077942 -0.704407 -0.016846 -0.705383 1445371020 0.077942 -0.704407 -0.016846 -0.705383 1445371020 0.077942 -0.704407 -0.016846 -0.705383 1445371020 0.077942 -0.704407 -0.016846 -0.705383 1445371021 0.118530 -0.705994 -0.053406 -0.696228 1445371021 0.118530 -0.705994 -0.053406 -0.696228 1445371021 0.118530 -0.705994 -0.053406 -0.696228 1445371021 0.118530 -0.705994 -0.053406 -0.696228 1445371021 0.118530 -0.705994 -0.053406 -0.696228 1445371021 0.164673 -0.699402 -0.095215 -0.688965 1445371021 0.164673 -0.699402 -0.095215 -0.688965 1445371021 0.164673 -0.699402 -0.095215 -0.688965 1445371021 0.164673 -0.699402 -0.095215 -0.688965 1445371021 0.164673 -0.699402 -0.095215 -0.688965 1445371021 0.197144 -0.699463 -0.132874 -0.674011 1445371021 0.197144 -0.699463 -0.132874 -0.674011 1445371021 0.197144 -0.699463 -0.132874 -0.674011 1445371021 0.197144 -0.699463 -0.132874 -0.674011 1445371021 0.197144 -0.699463 -0.132874 -0.674011 1445371021 0.197144 -0.699463 -0.132874 -0.674011 1445371021 0.222595 -0.708069 -0.163879 -0.649841 1445371021 0.222595 -0.708069 -0.163879 -0.649841 1445371021 0.222595 -0.708069 -0.163879 -0.649841 1445371021 0.222595 -0.708069 -0.163879 -0.649841 1445371021 0.222595 -0.708069 -0.163879 -0.649841 1445371021 0.227905 -0.721313 -0.188049 -0.626526 1445371021 0.227905 -0.721313 -0.188049 -0.626526 1445371021 0.227905 -0.721313 -0.188049 -0.626526 1445371021 0.227905 -0.721313 -0.188049 -0.626526 1445371021 0.227905 -0.721313 -0.188049 -0.626526 1445371021 0.227905 -0.721313 -0.188049 -0.626526 1445371021 0.249451 -0.702515 -0.186951 -0.639832 1445371021 0.249451 -0.702515 -0.186951 -0.639832 1445371021 0.249451 -0.702515 -0.186951 -0.639832 1445371021 0.249451 -0.702515 -0.186951 -0.639832 1445371021 0.249451 -0.702515 -0.186951 -0.639832 1445371021 0.227417 -0.711182 -0.185791 -0.638794 1445371021 0.227417 -0.711182 -0.185791 -0.638794 1445371021 0.227417 -0.711182 -0.185791 -0.638794 1445371021 0.227417 -0.711182 -0.185791 -0.638794 1445371021 0.190857 -0.720093 -0.156006 -0.648621 1445371021 0.190857 -0.720093 -0.156006 -0.648621 1445371021 0.190857 -0.720093 -0.156006 -0.648621 1445371021 0.190857 -0.720093 -0.156006 -0.648621 1445371021 0.190857 -0.720093 -0.156006 -0.648621 1445371021 0.190857 -0.720093 -0.156006 -0.648621 1445371021 0.144897 -0.735352 -0.115417 -0.651917 1445371021 0.144897 -0.735352 -0.115417 -0.651917 1445371021 0.144897 -0.735352 -0.115417 -0.651917 1445371021 0.144897 -0.735352 -0.115417 -0.651917 1445371021 0.144897 -0.735352 -0.115417 -0.651917 1445371021 0.144897 -0.735352 -0.115417 -0.651917 1445371021 0.094238 -0.743225 -0.073181 -0.658447 1445371021 0.094238 -0.743225 -0.073181 -0.658447 1445371021 0.094238 -0.743225 -0.073181 -0.658447 1445371021 0.094238 -0.743225 -0.073181 -0.658447 1445371021 0.094238 -0.743225 -0.073181 -0.658447 1445371021 0.094238 -0.743225 -0.073181 -0.658447 1445371021 0.051147 -0.742554 -0.036194 -0.666870 1445371021 0.051147 -0.742554 -0.036194 -0.666870 1445371021 0.051147 -0.742554 -0.036194 -0.666870 1445371021 0.051147 -0.742554 -0.036194 -0.666870 1445371021 0.051147 -0.742554 -0.036194 -0.666870 1445371021 0.030701 -0.722717 0.001892 -0.690552 1445371021 0.030701 -0.722717 0.001892 -0.690552 1445371021 0.030701 -0.722717 0.001892 -0.690552 1445371021 0.030701 -0.722717 0.001892 -0.690552 1445371021 0.030701 -0.722717 0.001892 -0.690552 1445371021 0.027832 -0.711853 0.024353 -0.701416 1445371021 0.027832 -0.711853 0.024353 -0.701416 1445371021 0.027832 -0.711853 0.024353 -0.701416 1445371021 0.027832 -0.711853 0.024353 -0.701416 1445371021 0.027832 -0.711853 0.024353 -0.701416 1445371021 0.027832 -0.711853 0.024353 -0.701416 1445371021 0.039856 -0.704773 0.014893 -0.708252 1445371021 0.039856 -0.704773 0.014893 -0.708252 1445371021 0.039856 -0.704773 0.014893 -0.708252 1445371021 0.039856 -0.704773 0.014893 -0.708252 1445371021 0.039856 -0.704773 0.014893 -0.708252 1445371021 0.070007 -0.705811 -0.014832 -0.704834 1445371021 0.070007 -0.705811 -0.014832 -0.704834 1445371021 0.070007 -0.705811 -0.014832 -0.704834 1445371021 0.070007 -0.705811 -0.014832 -0.704834 1445371021 0.070007 -0.705811 -0.014832 -0.704834 1445371021 0.070007 -0.705811 -0.014832 -0.704834 1445371021 0.115295 -0.707825 -0.053406 -0.694885 1445371021 0.115295 -0.707825 -0.053406 -0.694885 1445371021 0.115295 -0.707825 -0.053406 -0.694885 1445371021 0.115295 -0.707825 -0.053406 -0.694885 1445371021 0.115295 -0.707825 -0.053406 -0.694885 1445371021 0.115295 -0.707825 -0.053406 -0.694885 1445371021 0.155273 -0.706604 -0.095459 -0.683777 1445371021 0.155273 -0.706604 -0.095459 -0.683777 1445371021 0.155273 -0.706604 -0.095459 -0.683777 1445371021 0.155273 -0.706604 -0.095459 -0.683777 1445371021 0.155273 -0.706604 -0.095459 -0.683777 1445371021 0.199097 -0.708069 -0.143005 -0.662292 1445371021 0.199097 -0.708069 -0.143005 -0.662292 1445371021 0.199097 -0.708069 -0.143005 -0.662292 1445371021 0.199097 -0.708069 -0.143005 -0.662292 1445371021 0.199097 -0.708069 -0.143005 -0.662292 1445371022 0.229187 -0.711670 -0.170227 -0.641968 1445371022 0.229187 -0.711670 -0.170227 -0.641968 1445371022 0.229187 -0.711670 -0.170227 -0.641968 1445371022 0.229187 -0.711670 -0.170227 -0.641968 1445371022 0.229187 -0.711670 -0.170227 -0.641968 1445371022 0.229187 -0.711670 -0.170227 -0.641968 1445371022 0.247192 -0.711121 -0.189819 -0.630249 1445371022 0.247192 -0.711121 -0.189819 -0.630249 1445371022 0.247192 -0.711121 -0.189819 -0.630249 1445371022 0.247192 -0.711121 -0.189819 -0.630249 1445371022 0.247192 -0.711121 -0.189819 -0.630249 1445371022 0.247192 -0.711121 -0.189819 -0.630249 1445371022 0.244751 -0.710205 -0.184448 -0.633850 1445371022 0.244751 -0.710205 -0.184448 -0.633850 1445371022 0.244751 -0.710205 -0.184448 -0.633850 1445371022 0.244751 -0.710205 -0.184448 -0.633850 1445371022 0.244751 -0.710205 -0.184448 -0.633850 1445371022 0.226746 -0.714417 -0.171692 -0.639343 1445371022 0.226746 -0.714417 -0.171692 -0.639343 1445371022 0.226746 -0.714417 -0.171692 -0.639343 1445371022 0.226746 -0.714417 -0.171692 -0.639343 1445371022 0.226746 -0.714417 -0.171692 -0.639343 1445371022 0.185242 -0.727356 -0.140442 -0.645752 1445371022 0.185242 -0.727356 -0.140442 -0.645752 1445371022 0.185242 -0.727356 -0.140442 -0.645752 1445371022 0.185242 -0.727356 -0.140442 -0.645752 1445371022 0.185242 -0.727356 -0.140442 -0.645752 1445371022 0.136658 -0.743225 -0.098694 -0.647522 1445371022 0.136658 -0.743225 -0.098694 -0.647522 1445371022 0.136658 -0.743225 -0.098694 -0.647522 1445371022 0.136658 -0.743225 -0.098694 -0.647522 1445371022 0.136658 -0.743225 -0.098694 -0.647522 1445371022 0.136658 -0.743225 -0.098694 -0.647522 1445371022 0.083130 -0.745178 -0.053406 -0.659546 1445371022 0.083130 -0.745178 -0.053406 -0.659546 1445371022 0.083130 -0.745178 -0.053406 -0.659546 1445371022 0.083130 -0.745178 -0.053406 -0.659546 1445371022 0.083130 -0.745178 -0.053406 -0.659546 1445371022 0.038696 -0.743347 -0.009033 -0.667786 1445371022 0.038696 -0.743347 -0.009033 -0.667786 1445371022 0.038696 -0.743347 -0.009033 -0.667786 1445371022 0.038696 -0.743347 -0.009033 -0.667786 1445371022 0.038696 -0.743347 -0.009033 -0.667786 1445371022 0.038696 -0.743347 -0.009033 -0.667786 1445371022 0.009583 -0.724792 0.032532 -0.688232 1445371022 0.009583 -0.724792 0.032532 -0.688232 1445371022 0.009583 -0.724792 0.032532 -0.688232 1445371022 0.009583 -0.724792 0.032532 -0.688232 1445371022 0.009583 -0.724792 0.032532 -0.688232 1445371022 0.009399 -0.710571 0.055542 -0.701416 1445371022 0.009399 -0.710571 0.055542 -0.701416 1445371022 0.009399 -0.710571 0.055542 -0.701416 1445371022 0.009399 -0.710571 0.055542 -0.701416 1445371022 0.009399 -0.710571 0.055542 -0.701416 1445371022 0.009399 -0.710571 0.055542 -0.701416 1445371022 0.019470 -0.707520 0.045593 -0.705017 1445371022 0.019470 -0.707520 0.045593 -0.705017 1445371022 0.019470 -0.707520 0.045593 -0.705017 1445371022 0.019470 -0.707520 0.045593 -0.705017 1445371022 0.019470 -0.707520 0.045593 -0.705017 1445371022 0.019470 -0.707520 0.045593 -0.705017 1445371022 0.055176 -0.707886 0.011719 -0.704102 1445371022 0.055176 -0.707886 0.011719 -0.704102 1445371022 0.055176 -0.707886 0.011719 -0.704102 1445371022 0.055176 -0.707886 0.011719 -0.704102 1445371022 0.055176 -0.707886 0.011719 -0.704102 1445371022 0.108215 -0.704895 -0.035156 -0.700195 1445371022 0.108215 -0.704895 -0.035156 -0.700195 1445371022 0.108215 -0.704895 -0.035156 -0.700195 1445371022 0.108215 -0.704895 -0.035156 -0.700195 1445371022 0.108215 -0.704895 -0.035156 -0.700195 1445371022 0.108215 -0.704895 -0.035156 -0.700195 1445371022 0.160400 -0.705933 -0.087585 -0.684326 1445371022 0.160400 -0.705933 -0.087585 -0.684326 1445371022 0.160400 -0.705933 -0.087585 -0.684326 1445371022 0.160400 -0.705933 -0.087585 -0.684326 1445371022 0.160400 -0.705933 -0.087585 -0.684326 1445371022 0.180847 -0.712402 -0.133240 -0.664917 1445371022 0.180847 -0.712402 -0.133240 -0.664917 1445371022 0.180847 -0.712402 -0.133240 -0.664917 1445371022 0.180847 -0.712402 -0.133240 -0.664917 1445371022 0.180847 -0.712402 -0.133240 -0.664917 1445371022 0.180847 -0.712402 -0.133240 -0.664917 1445371022 0.199036 -0.704956 -0.154968 -0.662903 1445371022 0.199036 -0.704956 -0.154968 -0.662903 1445371022 0.199036 -0.704956 -0.154968 -0.662903 1445371022 0.199036 -0.704956 -0.154968 -0.662903 1445371022 0.199036 -0.704956 -0.154968 -0.662903 1445371022 0.199036 -0.704956 -0.154968 -0.662903 1445371022 0.199524 -0.704834 -0.156250 -0.662598 1445371022 0.199524 -0.704834 -0.156250 -0.662598 1445371022 0.199524 -0.704834 -0.156250 -0.662598 1445371022 0.199524 -0.704834 -0.156250 -0.662598 1445371022 0.199524 -0.704834 -0.156250 -0.662598 1445371022 0.199524 -0.704834 -0.156250 -0.662598 1445371022 0.195007 -0.707886 -0.142456 -0.663818 1445371022 0.195007 -0.707886 -0.142456 -0.663818 1445371022 0.195007 -0.707886 -0.142456 -0.663818 1445371022 0.195007 -0.707886 -0.142456 -0.663818 1445371022 0.195007 -0.707886 -0.142456 -0.663818 1445371023 0.182617 -0.711914 -0.125244 -0.666504 1445371023 0.182617 -0.711914 -0.125244 -0.666504 1445371023 0.182617 -0.711914 -0.125244 -0.666504 1445371023 0.182617 -0.711914 -0.125244 -0.666504 1445371023 0.182617 -0.711914 -0.125244 -0.666504 1445371023 0.156616 -0.726196 -0.105347 -0.661133 1445371023 0.156616 -0.726196 -0.105347 -0.661133 1445371023 0.156616 -0.726196 -0.105347 -0.661133 1445371023 0.156616 -0.726196 -0.105347 -0.661133 1445371023 0.117737 -0.735535 -0.077881 -0.662720 1445371023 0.117737 -0.735535 -0.077881 -0.662720 1445371023 0.117737 -0.735535 -0.077881 -0.662720 1445371023 0.117737 -0.735535 -0.077881 -0.662720 1445371023 0.117737 -0.735535 -0.077881 -0.662720 1445371023 0.117737 -0.735535 -0.077881 -0.662720 1445371023 0.072937 -0.744202 -0.047607 -0.662354 1445371023 0.072937 -0.744202 -0.047607 -0.662354 1445371023 0.072937 -0.744202 -0.047607 -0.662354 1445371023 0.072937 -0.744202 -0.047607 -0.662354 1445371023 0.072937 -0.744202 -0.047607 -0.662354 1445371023 0.039307 -0.742737 -0.010925 -0.668396 1445371023 0.039307 -0.742737 -0.010925 -0.668396 1445371023 0.039307 -0.742737 -0.010925 -0.668396 1445371023 0.039307 -0.742737 -0.010925 -0.668396 1445371023 0.039307 -0.742737 -0.010925 -0.668396 1445371023 0.039307 -0.742737 -0.010925 -0.668396 1445371023 0.013123 -0.724731 0.024658 -0.688538 1445371023 0.013123 -0.724731 0.024658 -0.688538 1445371023 0.013123 -0.724731 0.024658 -0.688538 1445371023 0.013123 -0.724731 0.024658 -0.688538 1445371023 0.013123 -0.724731 0.024658 -0.688538 1445371023 0.023071 -0.711121 0.043030 -0.701477 1445371023 0.023071 -0.711121 0.043030 -0.701477 1445371023 0.023071 -0.711121 0.043030 -0.701477 1445371023 0.023071 -0.711121 0.043030 -0.701477 1445371023 0.023071 -0.711121 0.043030 -0.701477 1445371023 0.023071 -0.711121 0.043030 -0.701477 1445371023 0.035583 -0.699646 0.039795 -0.712524 1445371023 0.035583 -0.699646 0.039795 -0.712524 1445371023 0.035583 -0.699646 0.039795 -0.712524 1445371023 0.035583 -0.699646 0.039795 -0.712524 1445371023 0.035583 -0.699646 0.039795 -0.712524 1445371023 0.035583 -0.699646 0.039795 -0.712524 1445371023 0.062256 -0.696716 0.009460 -0.714661 1445371023 0.062256 -0.696716 0.009460 -0.714661 1445371023 0.062256 -0.696716 0.009460 -0.714661 1445371023
[truncated: 167,984 more chars]
