# Supplementary material for: Quaternion-Based Gesture Recognition Using Wireless Wearable Motion Capture Sensors
Source: Sensors (Basel). 2016 Apr 28;16(5):605. doi: 10.3390/s16050605 (PMC4883296; doi:10.3390/s16050605)
Supplement: Supplementary file 1 [file sensors-16-00605-s001.zip › MultiSensorGestureData/P10/4. Lift/1/Training15.txt]

0.627258 0.157898 -0.632263 0.426453 1445372122 0.627258 0.157898 -0.632263 0.426453 1445372122 0.642395 0.105225 -0.657837 0.378723 1445372122 0.642395 0.105225 -0.657837 0.378723 1445372122 0.642395 0.105225 -0.657837 0.378723 1445372122 0.642395 0.105225 -0.657837 0.378723 1445372122 0.642395 0.105225 -0.657837 0.378723 1445372122 0.642395 0.105225 -0.657837 0.378723 1445372122 0.656860 -0.014343 -0.696289 0.289001 1445372122 0.656860 -0.014343 -0.696289 0.289001 1445372122 0.656860 -0.014343 -0.696289 0.289001 1445372122 0.656860 -0.014343 -0.696289 0.289001 1445372122 0.656860 -0.014343 -0.696289 0.289001 1445372122 0.656860 -0.014343 -0.696289 0.289001 1445372122 0.618774 -0.202087 -0.740479 0.167175 1445372122 0.618774 -0.202087 -0.740479 0.167175 1445372122 0.618774 -0.202087 -0.740479 0.167175 1445372122 0.618774 -0.202087 -0.740479 0.167175 1445372122 0.618774 -0.202087 -0.740479 0.167175 1445372122 0.618774 -0.202087 -0.740479 0.167175 1445372122 0.618774 -0.202087 -0.740479 0.167175 1445372122 0.481934 -0.407593 -0.772766 0.066772 1445372122 0.481934 -0.407593 -0.772766 0.066772 1445372122 0.481934 -0.407593 -0.772766 0.066772 1445372122 0.481934 -0.407593 -0.772766 0.066772 1445372122 0.481934 -0.407593 -0.772766 0.066772 1445372122 0.334717 -0.508850 -0.786255 0.104614 1445372122 0.334717 -0.508850 -0.786255 0.104614 1445372122 0.334717 -0.508850 -0.786255 0.104614 1445372122 0.334717 -0.508850 -0.786255 0.104614 1445372122 0.334717 -0.508850 -0.786255 0.104614 1445372122 0.334717 -0.508850 -0.786255 0.104614 1445372122 0.188171 -0.551819 -0.793945 0.172668 1445372122 0.188171 -0.551819 -0.793945 0.172668 1445372122 0.188171 -0.551819 -0.793945 0.172668 1445372122 0.188171 -0.551819 -0.793945 0.172668 1445372122 0.188171 -0.551819 -0.793945 0.172668 1445372122 0.188171 -0.551819 -0.793945 0.172668 1445372122 0.047974 -0.555969 -0.788513 0.258606 1445372122 0.047974 -0.555969 -0.788513 0.258606 1445372122 0.047974 -0.555969 -0.788513 0.258606 1445372122 0.047974 -0.555969 -0.788513 0.258606 1445372122 0.047974 -0.555969 -0.788513 0.258606 1445372122 0.047974 -0.555969 -0.788513 0.258606 1445372122 -0.085876 -0.527893 -0.771545 0.344666 1445372122 -0.085876 -0.527893 -0.771545 0.344666 1445372122 -0.085876 -0.527893 -0.771545 0.344666 1445372122 -0.085876 -0.527893 -0.771545 0.344666 1445372122 -0.085876 -0.527893 -0.771545 0.344666 1445372122 -0.183960 -0.476196 -0.739624 0.438599 1445372122 -0.183960 -0.476196 -0.739624 0.438599 1445372122 -0.183960 -0.476196 -0.739624 0.438599 1445372122 -0.183960 -0.476196 -0.739624 0.438599 1445372122 -0.183960 -0.476196 -0.739624 0.438599 1445372122 -0.183960 -0.476196 -0.739624 0.438599 1445372122 -0.183960 -0.476196 -0.739624 0.438599 1445372122 -0.222351 -0.438049 -0.701477 0.516418 1445372122 -0.222351 -0.438049 -0.701477 0.516418 1445372122 -0.222351 -0.438049 -0.701477 0.516418 1445372122 -0.222351 -0.438049 -0.701477 0.516418 1445372122 -0.222351 -0.438049 -0.701477 0.516418 1445372122 -0.222351 -0.438049 -0.701477 0.516418 1445372122 -0.187805 -0.434448 -0.704285 0.529114 1445372122 -0.187805 -0.434448 -0.704285 0.529114 1445372122 -0.187805 -0.434448 -0.704285 0.529114 1445372122 -0.187805 -0.434448 -0.704285 0.529114 1445372122 -0.187805 -0.434448 -0.704285 0.529114 1445372122 -0.187805 -0.434448 -0.704285 0.529114 1445372122 -0.050354 -0.460266 -0.740601 0.487000 1445372122 -0.050354 -0.460266 -0.740601 0.487000 1445372122 -0.050354 -0.460266 -0.740601 0.487000 1445372122 -0.050354 -0.460266 -0.740601 0.487000 1445372122 -0.050354 -0.460266 -0.740601 0.487000 1445372122 -0.050354 -0.460266 -0.740601 0.487000 1445372122 0.107361 -0.482910 -0.784424 0.374146 1445372122 0.107361 -0.482910 -0.784424 0.374146 1445372122 0.107361 -0.482910 -0.784424 0.374146 1445372122 0.107361 -0.482910 -0.784424 0.374146 1445372122 0.107361 -0.482910 -0.784424 0.374146 1445372122 0.301636 -0.471741 -0.800537 0.213623 1445372122 0.301636 -0.471741 -0.800537 0.213623 1445372122 0.301636 -0.471741 -0.800537 0.213623 1445372122 0.301636 -0.471741 -0.800537 0.213623 1445372122 0.301636 -0.471741 -0.800537 0.213623 1445372122 0.301636 -0.471741 -0.800537 0.213623 1445372122 0.301636 -0.471741 -0.800537 0.213623 1445372122 0.469177 -0.417969 -0.773560 0.082703 1445372122 0.469177 -0.417969 -0.773560 0.082703 1445372122 0.469177 -0.417969 -0.773560 0.082703 1445372122 0.469177 -0.417969 -0.773560 0.082703 1445372122 0.469177 -0.417969 -0.773560 0.082703 1445372122 0.469177 -0.417969 -0.773560 0.082703 1445372122 0.583435 -0.318542 -0.746277 0.034302 1445372122 0.583435 -0.318542 -0.746277 0.034302 1445372122 0.583435 -0.318542 -0.746277 0.034302 1445372122 0.583435 -0.318542 -0.746277 0.034302 1445372122 0.583435 -0.318542 -0.746277 0.034302 1445372122 0.583435 -0.318542 -0.746277 0.034302 1445372123 0.574768 -0.354858 -0.736816 -0.029663 1445372123 0.574768 -0.354858 -0.736816 -0.029663 1445372123 0.574768 -0.354858 -0.736816 -0.029663 1445372123 0.574768 -0.354858 -0.736816 -0.029663 1445372123 0.574768 -0.354858 -0.736816 -0.029663 1445372123 0.574768 -0.354858 -0.736816 -0.029663 1445372123 0.574768 -0.354858 -0.736816 -0.029663 1445372123 0.521057 -0.399902 -0.754089 -0.002625 1445372123 0.521057 -0.399902 -0.754089 -0.002625 1445372123 0.521057 -0.399902 -0.754089 -0.002625 1445372123 0.521057 -0.399902 -0.754089 -0.002625 1445372123 0.521057 -0.399902 -0.754089 -0.002625 1445372123 0.521057 -0.399902 -0.754089 -0.002625 1445372123 0.417908 -0.478821 -0.770752 0.045105 1445372123 0.417908 -0.478821 -0.770752 0.045105 1445372123 0.417908 -0.478821 -0.770752 0.045105 1445372123 0.417908 -0.478821 -0.770752 0.045105 1445372123 0.417908 -0.478821 -0.770752 0.045105 1445372123 0.417908 -0.478821 -0.770752 0.045105 1445372123 0.282715 -0.535706 -0.785767 0.125122 1445372123 0.282715 -0.535706 -0.785767 0.125122 1445372123 0.282715 -0.535706 -0.785767 0.125122 1445372123 0.282715 -0.535706 -0.785767 0.125122 1445372123 0.282715 -0.535706 -0.785767 0.125122 1445372123 0.282715 -0.535706 -0.785767 0.125122 1445372123 0.282715 -0.535706 -0.785767 0.125122 1445372123 0.149353 -0.557434 -0.782898 0.232544 1445372123 0.149353 -0.557434 -0.782898 0.232544 1445372123 0.149353 -0.557434 -0.782898 0.232544 1445372123 0.149353 -0.557434 -0.782898 0.232544 1445372123 0.149353 -0.557434 -0.782898 0.232544 1445372123 0.149353 -0.557434 -0.782898 0.232544 1445372123 0.032532 -0.553528 -0.755859 0.348267 1445372123 0.032532 -0.553528 -0.755859 0.348267 1445372123 0.032532 -0.553528 -0.755859 0.348267 1445372123 0.032532 -0.553528 -0.755859 0.348267 1445372123 0.032532 -0.553528 -0.755859 0.348267 1445372123 -0.087036 -0.534546 -0.729065 0.418518 1445372123 -0.087036 -0.534546 -0.729065 0.418518 1445372123 -0.087036 -0.534546 -0.729065 0.418518 1445372123 -0.087036 -0.534546 -0.729065 0.418518 1445372123 -0.087036 -0.534546 -0.729065 0.418518 1445372123 -0.087036 -0.534546 -0.729065 0.418518 1445372123 -0.210144 -0.474365 -0.731079 0.443115 1445372123 -0.210144 -0.474365 -0.731079 0.443115 1445372123 -0.210144 -0.474365 -0.731079 0.443115 1445372123 -0.210144 -0.474365 -0.731079 0.443115 1445372123 -0.210144 -0.474365 -0.731079 0.443115 1445372123 -0.210144 -0.474365 -0.731079 0.443115 1445372123 -0.256042 -0.417725 -0.714600 0.499390 1445372123 -0.256042 -0.417725 -0.714600 0.499390 1445372123 -0.256042 -0.417725 -0.714600 0.499390 1445372123 -0.256042 -0.417725 -0.714600 0.499390 1445372123 -0.256042 -0.417725 -0.714600 0.499390 1445372123 -0.256042 -0.417725 -0.714600 0.499390 1445372123 -0.244995 -0.418335 -0.688477 0.539429 1445372123 -0.244995 -0.418335 -0.688477 0.539429 1445372123 -0.244995 -0.418335 -0.688477 0.539429 1445372123 -0.244995 -0.418335 -0.688477 0.539429 1445372123 -0.244995 -0.418335 -0.688477 0.539429 1445372123 -0.244995 -0.418335 -0.688477 0.539429 1445372123 -0.244995 -0.418335 -0.688477 0.539429 1445372123 -0.165344 -0.466980 -0.703491 0.509705 1445372123 -0.165344 -0.466980 -0.703491 0.509705 1445372123 -0.165344 -0.466980 -0.703491 0.509705 1445372123 -0.165344 -0.466980 -0.703491 0.509705 1445372123 -0.165344 -0.466980 -0.703491 0.509705 1445372123 -0.035767 -0.519165 -0.743164 0.420593 1445372123 -0.035767 -0.519165 -0.743164 0.420593 1445372123 -0.035767 -0.519165 -0.743164 0.420593 1445372123 -0.035767 -0.519165 -0.743164 0.420593 1445372123 -0.035767 -0.519165 -0.743164 0.420593 1445372123 -0.035767 -0.519165 -0.743164 0.420593 1445372123 -0.035767 -0.519165 -0.743164 0.420593 1445372123 0.144714 -0.541565 -0.771301 0.301453 1445372123 0.144714 -0.541565 -0.771301 0.301453 1445372123 0.144714 -0.541565 -0.771301 0.301453 1445372123 0.144714 -0.541565 -0.771301 0.301453 1445372123 0.144714 -0.541565 -0.771301 0.301453 1445372123 0.144714 -0.541565 -0.771301 0.301453 1445372123 0.144714 -0.541565 -0.771301 0.301453 1445372123 0.339539 -0.512207 -0.777344 0.134766 1445372123 0.339539 -0.512207 -0.777344 0.134766 1445372123 0.339539 -0.512207 -0.777344 0.134766 1445372123 0.339539 -0.512207 -0.777344 0.134766 1445372123 0.339539 -0.512207 -0.777344 0.134766 1445372123 0.339539 -0.512207 -0.777344 0.134766 1445372123 0.536865 -0.402466 -0.740601 0.036621 1445372123 0.536865 -0.402466 -0.740601 0.036621 1445372123 0.536865 -0.402466 -0.740601 0.036621 1445372123 0.536865 -0.402466 -0.740601 0.036621 1445372123 0.536865 -0.402466 -0.740601 0.036621 1445372123 0.536865 -0.402466 -0.740601 0.036621 1445372123 0.641418 -0.314758 -0.699707 -0.000061 1445372123 0.641418 -0.314758 -0.699707 -0.000061 1445372123 0.641418 -0.314758 -0.699707 -0.000061 1445372123 0.641418 -0.314758 -0.699707 -0.000061 1445372123 0.641418 -0.314758 -0.699707 -0.000061 1445372123 0.641418 -0.314758 -0.699707 -0.000061 1445372123 0.614197 -0.322693 -0.719482 -0.031067 1445372123 0.614197 -0.322693 -0.719482 -0.031067 1445372123 0.614197 -0.322693 -0.719482 -0.031067 1445372123 0.614197 -0.322693 -0.719482 -0.031067 1445372123 0.614197 -0.322693 -0.719482 -0.031067 1445372123 0.614197 -0.322693 -0.719482 -0.031067 1445372123 0.614197 -0.322693 -0.719482 -0.031067 1445372123 0.561768 -0.362793 -0.743164 0.023743 1445372123 0.561768 -0.362793 -0.743164 0.023743 1445372123 0.561768 -0.362793 -0.743164 0.023743 1445372123 0.561768 -0.362793 -0.743164 0.023743 1445372123 0.561768 -0.362793 -0.743164 0.023743 1445372123 0.561768 -0.362793 -0.743164 0.023743 1445372123 0.425781 -0.467224 -0.774231 0.032104 1445372124 0.425781 -0.467224 -0.774231 0.032104 1445372124 0.425781 -0.467224 -0.774231 0.032104 1445372124 0.425781 -0.467224 -0.774231 0.032104 1445372124 0.425781 -0.467224 -0.774231 0.032104 1445372124 0.425781 -0.467224 -0.774231 0.032104 1445372124 0.259460 -0.525391 -0.802002 0.116028 1445372124 0.259460 -0.525391 -0.802002 0.116028 1445372124 0.259460 -0.525391 -0.802002 0.116028 1445372124 0.259460 -0.525391 -0.802002 0.116028 1445372124 0.259460 -0.525391 -0.802002 0.116028 1445372124 0.259460 -0.525391 -0.802002 0.116028 1445372124 0.079468 -0.539185 -0.812683 0.206360 1445372124 0.079468 -0.539185 -0.812683 0.206360 1445372124 0.079468 -0.539185 -0.812683 0.206360 1445372124 0.079468 -0.539185 -0.812683 0.206360 1445372124 0.079468 -0.539185 -0.812683 0.206360 1445372124 0.079468 -0.539185 -0.812683 0.206360 1445372124 -0.083801 -0.511108 -0.795166 0.315430 1445372124 -0.083801 -0.511108 -0.795166 0.315430 1445372124 -0.083801 -0.511108 -0.795166 0.315430 1445372124 -0.083801 -0.511108 -0.795166 0.315430 1445372124 -0.083801 -0.511108 -0.795166 0.315430 1445372124 -0.083801 -0.511108 -0.795166 0.315430 1445372124 -0.083801 -0.511108 -0.795166 0.315430 1445372124 -0.234741 -0.457947 -0.758057 0.400696 1445372124 -0.234741 -0.457947 -0.758057 0.400696 1445372124 -0.234741 -0.457947 -0.758057 0.400696 1445372124 -0.234741 -0.457947 -0.758057 0.400696 1445372124 -0.234741 -0.457947 -0.758057 0.400696 1445372124 -0.234741 -0.457947 -0.758057 0.400696 1445372124 -0.341614 -0.400024 -0.705750 0.474609 1445372124 -0.341614 -0.400024 -0.705750 0.474609 1445372124 -0.341614 -0.400024 -0.705750 0.474609 1445372124 -0.341614 -0.400024 -0.705750 0.474609 1445372124 -0.341614 -0.400024 -0.705750 0.474609 1445372124 -0.341614 -0.400024 -0.705750 0.474609 1445372124 -0.372498 -0.371094 -0.652710 0.545532 1445372124 -0.372498 -0.371094 -0.652710 0.545532 1445372124 -0.372498 -0.371094 -0.652710 0.545532 1445372124 -0.372498 -0.371094 -0.652710 0.545532 1445372124 -0.372498 -0.371094 -0.652710 0.545532 1445372124 -0.372498 -0.371094 -0.652710 0.545532 1445372124 -0.372498 -0.371094 -0.652710 0.545532 1445372124 -0.317932 -0.372986 -0.681763 0.543213 1445372124 -0.317932 -0.372986 -0.681763 0.543213 1445372124 -0.317932 -0.372986 -0.681763 0.543213 1445372124 -0.317932 -0.372986 -0.681763 0.543213 1445372124 -0.317932 -0.372986 -0.681763 0.543213 1445372124 -0.317932 -0.372986 -0.681763 0.543213 1445372124 -0.179443 -0.393921 -0.753967 0.494202 1445372124 -0.179443 -0.393921 -0.753967 0.494202 1445372124 -0.179443 -0.393921 -0.753967 0.494202 1445372124 -0.179443 -0.393921 -0.753967 0.494202 1445372124 -0.179443 -0.393921 -0.753967 0.494202 1445372124 -0.179443 -0.393921 -0.753967 0.494202 1445372124 -0.179443 -0.393921 -0.753967 0.494202 1445372124 0.012146 -0.401428 -0.814941 0.417908 1445372124 0.012146 -0.401428 -0.814941 0.417908 1445372124 0.012146 -0.401428 -0.814941 0.417908 1445372124 0.012146 -0.401428 -0.814941 0.417908 1445372124 0.012146 -0.401428 -0.814941 0.417908 1445372124 0.225159 -0.390930 -0.851868 0.266113 1445372124 0.225159 -0.390930 -0.851868 0.266113 1445372124 0.225159 -0.390930 -0.851868 0.266113 1445372124 0.225159 -0.390930 -0.851868 0.266113 1445372124 0.225159 -0.390930 -0.851868 0.266113 1445372124 0.225159 -0.390930 -0.851868 0.266113 1445372124 0.408997 -0.364014 -0.824707 0.141968 1445372124 0.408997 -0.364014 -0.824707 0.141968 1445372124 0.408997 -0.364014 -0.824707 0.141968 1445372124 0.408997 -0.364014 -0.824707 0.141968 1445372124 0.408997 -0.364014 -0.824707 0.141968 1445372124 0.408997 -0.364014 -0.824707 0.141968 1445372124 0.524170 -0.322693 -0.786987 0.042725 1445372124 0.524170 -0.322693 -0.786987 0.042725 1445372124 0.524170 -0.322693 -0.786987 0.042725 1445372124 0.524170 -0.322693 -0.786987 0.042725 1445372124 0.524170 -0.322693 -0.786987 0.042725 1445372124 0.524170 -0.322693 -0.786987 0.042725 1445372124 0.566223 -0.318481 -0.760193 0.012939 1445372124 0.566223 -0.318481 -0.760193 0.012939 1445372124 0.566223 -0.318481 -0.760193 0.012939 1445372124 0.566223 -0.318481 -0.760193 0.012939 1445372124 0.566223 -0.318481 -0.760193 0.012939 1445372124 0.566223 -0.318481 -0.760193 0.012939 1445372124 0.566223 -0.318481 -0.760193 0.012939 1445372124 0.511658 -0.370117 -0.775208 -0.018066 1445372124 0.511658 -0.370117 -0.775208 -0.018066 1445372124 0.511658 -0.370117 -0.775208 -0.018066 1445372124 0.511658 -0.370117 -0.775208 -0.018066 1445372124 0.511658 -0.370117 -0.775208 -0.018066 1445372124 0.511658 -0.370117 -0.775208 -0.018066 1445372124 0.411255 -0.428101 -0.803772 0.039734 1445372124 0.411255 -0.428101 -0.803772 0.039734 1445372124 0.411255 -0.428101 -0.803772 0.039734 1445372124 0.411255 -0.428101 -0.803772 0.039734 1445372124 0.411255 -0.428101 -0.803772 0.039734 1445372124 0.411255 -0.428101 -0.803772 0.039734 1445372124 0.258667 -0.493835 -0.825012 0.092712 1445372124 0.258667 -0.493835 -0.825012 0.092712 1445372124 0.258667 -0.493835 -0.825012 0.092712 1445372124 0.258667 -0.493835 -0.825012 0.092712 1445372124 0.258667 -0.493835 -0.825012 0.092712 1445372124 0.258667 -0.493835 -0.825012 0.092712 1445372124 0.258667 -0.493835 -0.825012 0.092712 1445372124 0.106934 -0.509460 -0.833557 0.185120 1445372124 0.106934 -0.509460 -0.833557 0.185120 1445372124 0.106934 -0.509460 -0.833557 0.185120 1445372124 0.106934 -0.509460 -0.833557 0.185120 1445372124 0.106934 -0.509460 -0.833557 0.185120 1445372124 0.106934 -0.509460 -0.833557 0.185120 1445372124 -0.032043 -0.487244 -0.825867 0.282043 1445372125 -0.032043 -0.487244 -0.825867 0.282043 1445372125 -0.032043 -0.487244 -0.825867 0.282043 1445372125 -0.032043 -0.487244 -0.825867 0.282043 1445372125 -0.032043 -0.487244 -0.825867 0.282043 1445372125 -0.032043 -0.487244 -0.825867 0.282043 1445372125 -0.170654 -0.438904 -0.806335 0.357971 1445372125 -0.170654 -0.438904 -0.806335 0.357971 1445372125 -0.170654 -0.438904 -0.806335 0.357971 1445372125 -0.170654 -0.438904 -0.806335 0.357971 1445372125 -0.170654 -0.438904 -0.806335 0.357971 1445372125 -0.170654 -0.438904 -0.806335 0.357971 1445372125 -0.295105 -0.367798 -0.764832 0.438965 1445372125 -0.295105 -0.367798 -0.764832 0.438965 1445372125 -0.295105 -0.367798 -0.764832 0.438965 1445372125 -0.295105 -0.367798 -0.764832 0.438965 1445372125 -0.295105 -0.367798 -0.764832 0.438965 1445372125 -0.295105 -0.367798 -0.764832 0.438965 1445372125 -0.367310 -0.301025 -0.728638 0.493530 1445372125 -0.367310 -0.301025 -0.728638 0.493530 1445372125 -0.367310 -0.301025 -0.728638 0.493530 1445372125 -0.367310 -0.301025 -0.728638 0.493530 1445372125 -0.367310 -0.301025 -0.728638 0.493530 1445372125 -0.367310 -0.301025 -0.728638 0.493530 1445372125 -0.367310 -0.301025 -0.728638 0.493530 1445372125 -0.349976 -0.298584 -0.717285 0.523315 1445372125 -0.349976 -0.298584 -0.717285 0.523315 1445372125 -0.349976 -0.298584 -0.717285 0.523315 1445372125 -0.349976 -0.298584 -0.717285 0.523315 1445372125 -0.349976 -0.298584 -0.717285 0.523315 1445372125 -0.349976 -0.298584 -0.717285 0.523315 1445372125 -0.241760 -0.336487 -0.747314 0.519592 1445372125 -0.241760 -0.336487 -0.747314 0.519592 1445372125 -0.241760 -0.336487 -0.747314 0.519592 1445372125 -0.241760 -0.336487 -0.747314 0.519592 1445372125 -0.241760 -0.336487 -0.747314 0.519592 1445372125 -0.241760 -0.336487 -0.747314 0.519592 1445372125 -0.090210 -0.355469 -0.790161 0.491150 1445372125 -0.090210 -0.355469 -0.790161 0.491150 1445372125 -0.090210 -0.355469 -0.790161 0.491150 1445372125 -0.090210 -0.355469 -0.790161 0.491150 1445372125 -0.090210 -0.355469 -0.790161 0.491150 1445372125 -0.090210 -0.355469 -0.790161 0.491150 1445372125 0.076294 -0.370117 -0.827637 0.415039 1445372125 0.076294 -0.370117 -0.827637 0.415039 1445372125 0.076294 -0.370117 -0.827637 0.415039 1445372125 0.076294 -0.370117 -0.827637 0.415039 1445372125 0.076294 -0.370117 -0.827637 0.415039 1445372125 0.227966 -0.364014 -0.854370 0.292542 1445372125 0.227966 -0.364014 -0.854370 0.292542 1445372125 0.227966 -0.364014 -0.854370 0.292542 1445372125 0.227966 -0.364014 -0.854370 0.292542 1445372125 0.227966 -0.364014 -0.854370 0.292542 1445372125 0.227966 -0.364014 -0.854370 0.292542 1445372125 0.227966 -0.364014 -0.854370 0.292542 1445372125 0.374268 -0.327515 -0.848999 0.178650 1445372125 0.374268 -0.327515 -0.848999 0.178650 1445372125 0.374268 -0.327515 -0.848999 0.178650 1445372125 0.374268 -0.327515 -0.848999 0.178650 1445372125 0.374268 -0.327515 -0.848999 0.178650 1445372125 0.374268 -0.327515 -0.848999 0.178650 1445372125 0.486694 -0.318054 -0.810486 0.071899 1445372125 0.486694 -0.318054 -0.810486 0.071899 1445372125 0.486694 -0.318054 -0.810486 0.071899 1445372125 0.486694 -0.318054 -0.810486 0.071899 1445372125 0.486694 -0.318054 -0.810486 0.071899 1445372125 0.486694 -0.318054 -0.810486 0.071899 1445372125 0.539124 -0.320129 -0.778992 0.004517 1445372125 0.539124 -0.320129 -0.778992 0.004517 1445372125 0.539124 -0.320129 -0.778992 0.004517 1445372125 0.539124 -0.320129 -0.778992 0.004517 1445372125 0.539124 -0.320129 -0.778992 0.004517 1445372125 0.539124 -0.320129 -0.778992 0.004517 1445372125 0.539124 -0.320129 -0.778992 0.004517 1445372125 0.511658 -0.347107 -0.785889 0.012573 1445372125 0.511658 -0.347107 -0.785889 0.012573 1445372125 0.511658 -0.347107 -0.785889 0.012573 1445372125 0.511658 -0.347107 -0.785889 0.012573 1445372125 0.511658 -0.347107 -0.785889 0.012573 1445372125 0.511658 -0.347107 -0.785889 0.012573 1445372125 0.433105 -0.389343 -0.809509 0.074524 1445372125 0.433105 -0.389343 -0.809509 0.074524 1445372125 0.433105 -0.389343 -0.809509 0.074524 1445372125 0.433105 -0.389343 -0.809509 0.074524 1445372125 0.433105 -0.389343 -0.809509 0.074524 1445372125 0.433105 -0.389343 -0.809509 0.074524 1445372125 0.433105 -0.389343 -0.809509 0.074524 1445372125 0.313477 -0.448792 -0.824768 0.141663 1445372125 0.313477 -0.448792 -0.824768 0.141663 1445372125 0.313477 -0.448792 -0.824768 0.141663 1445372125 0.313477 -0.448792 -0.824768 0.141663 1445372125 0.313477 -0.448792 -0.824768 0.141663 1445372125 0.313477 -0.448792 -0.824768 0.141663 1445372125 0.162109 -0.486450 -0.829895 0.220093 1445372125 0.162109 -0.486450 -0.829895 0.220093 1445372125 0.162109 -0.486450 -0.829895 0.220093 1445372125 0.162109 -0.486450 -0.829895 0.220093 1445372125 0.162109 -0.486450 -0.829895 0.220093 1445372125 0.162109 -0.486450 -0.829895 0.220093 1445372125 0.000427 -0.479248 -0.819763 0.313721 1445372125 0.000427 -0.479248 -0.819763 0.313721 1445372125 0.000427 -0.479248 -0.819763 0.313721 1445372125 0.000427 -0.479248 -0.819763 0.313721 1445372125 0.000427 -0.479248 -0.819763 0.313721 1445372125 0.000427 -0.479248 -0.819763 0.313721 1445372125 -0.156982 -0.435425 -0.780457 0.420410 1445372125 -0.156982 -0.435425 -0.780457 0.420410 1445372125 -0.156982 -0.435425 -0.780457 0.420410 1445372125 -0.156982 -0.435425 -0.780457 0.420410 1445372125 -0.156982 -0.435425 -0.780457 0.420410 1445372125 -0.156982 -0.435425 -0.780457 0.420410 1445372125 -0.295471 -0.373108 -0.718872 0.506653 1445372125 -0.295471 -0.373108 -0.718872 0.506653 1445372126 -0.295471 -0.373108 -0.718872 0.506653 1445372126 -0.295471 -0.373108 -0.718872 0.506653 1445372126 -0.295471 -0.373108 -0.718872 0.506653 1445372126 -0.295471 -0.373108 -0.718872 0.506653 1445372126 -0.350281 -0.335938 -0.644409 0.590942 1445372126 -0.350281 -0.335938 -0.644409 0.590942 1445372126 -0.350281 -0.335938 -0.644409 0.590942 1445372126 -0.350281 -0.335938 -0.644409 0.590942 1445372126 -0.350281 -0.335938 -0.644409 0.590942 1445372126 -0.350281 -0.335938 -0.644409 0.590942 1445372126 -0.328430 -0.345337 -0.669434 0.569885 1445372126 -0.328430 -0.345337 -0.669434 0.569885 1445372126 -0.328430 -0.345337 -0.669434 0.569885 1445372126 -0.328430 -0.345337 -0.669434 0.569885 1445372126 -0.328430 -0.345337 -0.669434 0.569885 1445372126 -0.328430 -0.345337 -0.669434 0.569885 1445372126 -0.208618 -0.390442 -0.705811 0.553101 1445372126 -0.208618 -0.390442 -0.705811 0.553101 1445372126 -0.208618 -0.390442 -0.705811 0.553101 1445372126 -0.208618 -0.390442 -0.705811 0.553101 1445372126 -0.208618 -0.390442 -0.705811 0.553101 1445372126 -0.208618 -0.390442 -0.705811 0.553101 1445372126 -0.045593 -0.412598 -0.762512 0.496277 1445372126 -0.045593 -0.412598 -0.762512 0.496277 1445372126 -0.045593 -0.412598 -0.762512 0.496277 1445372126 -0.045593 -0.412598 -0.762512 0.496277 1445372126 -0.045593 -0.412598 -0.762512 0.496277 1445372126 -0.045593 -0.412598 -0.762512 0.496277 1445372126 0.137939 -0.423401 -0.814026 0.372925 1445372126 0.137939 -0.423401 -0.814026 0.372925 1445372126 0.137939 -0.423401 -0.814026 0.372925 1445372126 0.137939 -0.423401 -0.814026 0.372925 1445372126 0.137939 -0.423401 -0.814026 0.372925 1445372126 0.137939 -0.423401 -0.814026 0.372925 1445372126 0.301941 -0.410339 -0.820801 0.258423 1445372126 0.301941 -0.410339 -0.820801 0.258423 1445372126 0.301941 -0.410339 -0.820801 0.258423 1445372126 0.301941 -0.410339 -0.820801 0.258423 1445372126 0.301941 -0.410339 -0.820801 0.258423 1445372126 0.301941 -0.410339 -0.820801 0.258423 1445372126 0.428345 -0.378296 -0.805115 0.158691 1445372126 0.428345 -0.378296 -0.805115 0.158691 1445372126 0.428345 -0.378296 -0.805115 0.158691 1445372126 0.428345 -0.378296 -0.805115 0.158691 1445372126 0.428345 -0.378296 -0.805115 0.158691 1445372126 0.428345 -0.378296 -0.805115 0.158691 1445372126 0.523621 -0.343628 -0.776489 0.070007 1445372126 0.523621 -0.343628 -0.776489 0.070007 1445372126 0.523621 -0.343628 -0.776489 0.070007 1445372126 0.523621 -0.343628 -0.776489 0.070007 1445372126 0.523621 -0.343628 -0.776489 0.070007 1445372126 0.523621 -0.343628 -0.776489 0.070007 1445372126 0.560303 -0.325256 -0.761597 0.014709 1445372126 0.560303 -0.325256 -0.761597 0.014709 1445372126 0.560303 -0.325256 -0.761597 0.014709 1445372126 0.560303 -0.325256 -0.761597 0.014709 1445372126 0.560303 -0.325256 -0.761597 0.014709 1445372126 0.560303 -0.325256 -0.761597 0.014709 1445372126 0.560303 -0.325256 -0.761597 0.014709 1445372126 0.536194 -0.334473 -0.775024 0.002625 1445372126 0.536194 -0.334473 -0.775024 0.002625 1445372126 0.536194 -0.334473 -0.775024 0.002625 1445372126 0.536194 -0.334473 -0.775024 0.002625 1445372126 0.536194 -0.334473 -0.775024 0.002625 1445372126 0.536194 -0.334473 -0.775024 0.002625 1445372126 0.484314 -0.368408 -0.791565 0.056824 1445372126 0.484314 -0.368408 -0.791565 0.056824 1445372126 0.484314 -0.368408 -0.791565 0.056824 1445372126 0.484314 -0.368408 -0.791565 0.056824 1445372126 0.484314 -0.368408 -0.791565 0.056824 1445372126 0.484314 -0.368408 -0.791565 0.056824 1445372126 0.381775 -0.451477 -0.802917 0.076111 1445372126 0.381775 -0.451477 -0.802917 0.076111 1445372126 0.381775 -0.451477 -0.802917 0.076111 1445372126 0.381775 -0.451477 -0.802917 0.076111 1445372126 0.381775 -0.451477 -0.802917 0.076111 1445372126 0.381775 -0.451477 -0.802917 0.076111 1445372126 0.244995 -0.504272 -0.814880 0.147522 1445372126 0.244995 -0.504272 -0.814880 0.147522 1445372126 0.244995 -0.504272 -0.814880 0.147522 1445372126 0.244995 -0.504272 -0.814880 0.147522 1445372126 0.244995 -0.504272 -0.814880 0.147522 1445372126 0.244995 -0.504272 -0.814880 0.147522 1445372126 0.082947 -0.524170 -0.819336 0.217041 1445372126 0.082947 -0.524170 -0.819336 0.217041 1445372126 0.082947 -0.524170 -0.819336 0.217041 1445372126 0.082947 -0.524170 -0.819336 0.217041 1445372126 0.082947 -0.524170 -0.819336 0.217041 1445372126 0.082947 -0.524170 -0.819336 0.217041 1445372126 -0.094177 -0.496460 -0.811279 0.294250 1445372126 -0.094177 -0.496460 -0.811279 0.294250 1445372126 -0.094177 -0.496460 -0.811279 0.294250 1445372126 -0.094177 -0.496460 -0.811279 0.294250 1445372126 -0.094177 -0.496460 -0.811279 0.294250 1445372126 -0.094177 -0.496460 -0.811279 0.294250 1445372126 -0.233032 -0.435791 -0.756836 0.427856 1445372126 -0.233032 -0.435791 -0.756836 0.427856 1445372126 -0.233032 -0.435791 -0.756836 0.427856 1445372126 -0.233032 -0.435791 -0.756836 0.427856 1445372126 -0.233032 -0.435791 -0.756836 0.427856 1445372126 -0.233032 -0.435791 -0.756836 0.427856 1445372126 -0.233032 -0.435791 -0.756836 0.427856 1445372126 -0.360474 -0.380737 -0.685303 0.505493 1445372126 -0.360474 -0.380737 -0.685303 0.505493 1445372126 -0.360474 -0.380737 -0.685303 0.505493 1445372126 -0.360474 -0.380737 -0.685303 0.505493 1445372126 -0.360474 -0.380737 -0.685303 0.505493 1445372126 -0.360474 -0.380737 -0.685303 0.505493 1445372126 -0.375610 -0.365112 -0.602600 0.602051 1445372126 -0.375610 -0.365112 -0.602600 0.602051 1445372126 -0.375610 -0.365112 -0.602600 0.602051 1445372127 -0.375610 -0.365112 -0.602600 0.602051 1445372127 -0.375610 -0.365112 -0.602600 0.602051 1445372127 -0.375610 -0.365112 -0.602600 0.602051 1445372127 -0.375610 -0.365112 -0.602600 0.602051 1445372127 -0.304199 -0.380798 -0.656555 0.575684 1445372127 -0.304199 -0.380798 -0.656555 0.575684 1445372127 -0.304199 -0.380798 -0.656555 0.575684 1445372127 -0.304199 -0.380798 -0.656555 0.575684 1445372127 -0.304199 -0.380798 -0.656555 0.575684 1445372127 -0.133484 -0.419495 -0.712830 0.546021 1445372127 -0.133484 -0.419495 -0.712830 0.546021 1445372127 -0.133484 -0.419495 -0.712830 0.546021 1445372127 -0.133484 -0.419495 -0.712830 0.546021 1445372127 -0.133484 -0.419495 -0.712830 0.546021 1445372127 -0.133484 -0.419495 -0.712830 0.546021 1445372127 0.060913 -0.434875 -0.789063 0.429626 1445372127 0.060913 -0.434875 -0.789063 0.429626 1445372127 0.060913 -0.434875 -0.789063 0.429626 1445372127 0.060913 -0.434875 -0.789063 0.429626 1445372127 0.060913 -0.434875 -0.789063 0.429626 1445372127 0.060913 -0.434875 -0.789063 0.429626 1445372127 0.257385 -0.436340 -0.822327 0.259338 1445372127 0.257385 -0.436340 -0.822327 0.259338 1445372127 0.257385 -0.436340 -0.822327 0.259338 1445372127 0.257385 -0.436340 -0.822327 0.259338 1445372127 0.257385 -0.436340 -0.822327 0.259338 1445372127 0.257385 -0.436340 -0.822327 0.259338 1445372127 0.257385 -0.436340 -0.822327 0.259338 1445372127 0.433838 -0.386841 -0.800171 0.148071 1445372127 0.433838 -0.386841 -0.800171 0.148071 1445372127 
0.535767 0.266724 -0.568970 0.563965 1445372137 0.533752 0.271912 -0.568665 0.563660 1445372137 0.533752 0.271912 -0.568665 0.563660 1445372137 0.533752 0.271912 -0.568665 0.563660 1445372137 0.533752 0.271912 -0.568665 0.563660 1445372137 0.533752 0.271912 -0.568665 0.563660 1445372137 0.533752 0.271912 -0.568665 0.563660 1445372137 0.533203 0.273865 -0.565308 0.566650 1445372137 0.533203 0.273865 -0.565308 0.566650 1445372137 0.533203 0.273865 -0.565308 0.566650 1445372137 0.533203 0.273865 -0.565308 0.566650 1445372137 0.533203 0.273865 -0.565308 0.566650 1445372137 0.533203 0.273865 -0.565308 0.566650 1445372137 0.530273 0.274231 -0.562561 0.571899 1445372137 0.530273 0.274231 -0.562561 0.571899 1445372137 0.530273 0.274231 -0.562561 0.571899 1445372137 0.530273 0.274231 -0.562561 0.571899 1445372137 0.530273 0.274231 -0.562561 0.571899 1445372137 0.530273 0.274231 -0.562561 0.571899 1445372137 0.528748 0.274536 -0.558777 0.576843 1445372137 0.528748 0.274536 -0.558777 0.576843 1445372137 0.528748 0.274536 -0.558777 0.576843 1445372137 0.528748 0.274536 -0.558777 0.576843 1445372137 0.528748 0.274536 -0.558777 0.576843 1445372137 0.528748 0.274536 -0.558777 0.576843 1445372137 0.531494 0.270752 -0.556641 0.578186 1445372137 0.531494 0.270752 -0.556641 0.578186 1445372137 0.531494 0.270752 -0.556641 0.578186 1445372137 0.531494 0.270752 -0.556641 0.578186 1445372137 0.531494 0.270752 -0.556641 0.578186 1445372137 0.535461 0.262207 -0.557922 0.577209 1445372137 0.535461 0.262207 -0.557922 0.577209 1445372137 0.535461 0.262207 -0.557922 0.577209 1445372137 0.535461 0.262207 -0.557922 0.577209 1445372137 0.535461 0.262207 -0.557922 0.577209 1445372137 0.535461 0.262207 -0.557922 0.577209 1445372137 0.542175 0.249451 -0.565308 0.569336 1445372137 0.542175 0.249451 -0.565308 0.569336 1445372137 0.542175 0.249451 -0.565308 0.569336 1445372137 0.542175 0.249451 -0.565308 0.569336 1445372137 0.542175 0.249451 -0.565308 0.569336 1445372137 0.542175 0.249451 -0.565308 0.569336 1445372137 0.546570 0.239746 -0.571777 0.562866 1445372137 0.546570 0.239746 -0.571777 0.562866 1445372137 0.546570 0.239746 -0.571777 0.562866 1445372137 0.546570 0.239746 -0.571777 0.562866 1445372137 0.546570 0.239746 -0.571777 0.562866 1445372137 0.549377 0.234436 -0.577026 0.556946 1445372137 0.549377 0.234436 -0.577026 0.556946 1445372137 0.549377 0.234436 -0.577026 0.556946 1445372137 0.549377 0.234436 -0.577026 0.556946 1445372137 0.549377 0.234436 -0.577026 0.556946 1445372137 0.549377 0.234436 -0.577026 0.556946 1445372137 0.549377 0.234436 -0.577026 0.556946 1445372137 0.554016 0.234619 -0.578186 0.551086 1445372137 0.554016 0.234619 -0.578186 0.551086 1445372137 0.554016 0.234619 -0.578186 0.551086 1445372137 0.554016 0.234619 -0.578186 0.551086 1445372137 0.554016 0.234619 -0.578186 0.551086 1445372137 0.554016 0.234619 -0.578186 0.551086 1445372137 0.559204 0.238892 -0.577393 0.544800 1445372137 0.559204 0.238892 -0.577393 0.544800 1445372137 0.559204 0.238892 -0.577393 0.544800 1445372137 0.559204 0.238892 -0.577393 0.544800 1445372137 0.559204 0.238892 -0.577393 0.544800 1445372137 0.564148 0.249207 -0.574585 0.538025 1445372137 0.564148 0.249207 -0.574585 0.538025 1445372137 0.564148 0.249207 -0.574585 0.538025 1445372137 0.564148 0.249207 -0.574585 0.538025 1445372137 0.564148 0.249207 -0.574585 0.538025 1445372137 0.564148 0.249207 -0.574585 0.538025 1445372137 0.570129 0.259216 -0.571472 0.530273 1445372137 0.570129 0.259216 -0.571472 0.530273 1445372138 0.570129 0.259216 -0.571472 0.530273 1445372138 0.570129 0.259216 -0.571472 0.530273 1445372138 0.570129 0.259216 -0.571472 0.530273 1445372138 0.572815 0.266296 -0.570374 0.524963 1445372138 0.572815 0.266296 -0.570374 0.524963 1445372138 0.572815 0.266296 -0.570374 0.524963 1445372138 0.572815 0.266296 -0.570374 0.524963 1445372138 0.572815 0.266296 -0.570374 0.524963 1445372138 0.572815 0.266296 -0.570374 0.524963 1445372138 0.569763 0.274475 -0.567993 0.526611 1445372138 0.569763 0.274475 -0.567993 0.526611 1445372138 0.569763 0.274475 -0.567993 0.526611 1445372138 0.569763 0.274475 -0.567993 0.526611 1445372138 0.569763 0.274475 -0.567993 0.526611 1445372138 0.569763 0.274475 -0.567993 0.526611 1445372138 0.565796 0.276855 -0.568237 0.529480 1445372138 0.565796 0.276855 -0.568237 0.529480 1445372138 0.565796 0.276855 -0.568237 0.529480 1445372138 0.565796 0.276855 -0.568237 0.529480 1445372138 0.565796 0.276855 -0.568237 0.529480 1445372138 0.565796 0.276855 -0.568237 0.529480 1445372138 0.565796 0.276855 -0.568237 0.529480 1445372138 0.561218 0.276855 -0.566223 0.536377 1445372138 0.561218 0.276855 -0.566223 0.536377 1445372138 0.561218 0.276855 -0.566223 0.536377 1445372138 0.561218 0.276855 -0.566223 0.536377 1445372138 0.561218 0.276855 -0.566223 0.536377 1445372138 0.558777 0.269287 -0.567078 0.541931 1445372138 0.558777 0.269287 -0.567078 0.541931 1445372138 0.558777 0.269287 -0.567078 0.541931 1445372138 0.558777 0.269287 -0.567078 0.541931 1445372138 0.558777 0.269287 -0.567078 0.541931 1445372138 0.558777 0.269287 -0.567078 0.541931 1445372138 0.556335 0.254272 -0.573547 0.544800 1445372138 0.556335 0.254272 -0.573547 0.544800 1445372138 0.556335 0.254272 -0.573547 0.544800 1445372138 0.556335 0.254272 -0.573547 0.544800 1445372138 0.556335 0.254272 -0.573547 0.544800 1445372138 0.556335 0.254272 -0.573547 0.544800 1445372138 0.550659 0.244934 -0.579102 0.548950 1445372138 0.550659 0.244934 -0.579102 0.548950 1445372138 0.550659 0.244934 -0.579102 0.548950 1445372138 0.550659 0.244934 -0.579102 0.548950 1445372138 0.550659 0.244934 -0.579102 0.548950 1445372138 0.550659 0.244934 -0.579102 0.548950 1445372138 0.550659 0.244934 -0.579102 0.548950 1445372138 0.543091 0.246338 -0.575378 0.559753 1445372138 0.543091 0.246338 -0.575378 0.559753 1445372138 0.543091 0.246338 -0.575378 0.559753 1445372138 0.543091 0.246338 -0.575378 0.559753 1445372138 0.543091 0.246338 -0.575378 0.559753 1445372138 0.538818 0.240356 -0.575867 0.565857 1445372138 0.538818 0.240356 -0.575867 0.565857 1445372138 0.538818 0.240356 -0.575867 0.565857 1445372138 0.538818 0.240356 -0.575867 0.565857 1445372138 0.538818 0.240356 -0.575867 0.565857 1445372138 0.538818 0.240356 -0.575867 0.565857 1445372138 0.538818 0.240356 -0.575867 0.565857 1445372138 0.541992 0.217896 -0.586426 0.561096 1445372138 0.541992 0.217896 -0.586426 0.561096 1445372138 0.541992 0.217896 -0.586426 0.561096 1445372138 0.541992 0.217896 -0.586426 0.561096 1445372138 0.541992 0.217896 -0.586426 0.561096 1445372138 0.541992 0.217896 -0.586426 0.561096 1445372138 0.544434 0.194946 -0.600342 0.552429 1445372138 0.544434 0.194946 -0.600342 0.552429 1445372138 0.544434 0.194946 -0.600342 0.552429 1445372138 0.544434 0.194946 -0.600342 0.552429 1445372138 0.544434 0.194946 -0.600342 0.552429 1445372138 0.544434 0.194946 -0.600342 0.552429 1445372138 0.542603 0.188660 -0.606079 0.550110 1445372138 0.542603 0.188660 -0.606079 0.550110 1445372138 0.542603 0.188660 -0.606079 0.550110 1445372138 0.542603 0.188660 -0.606079 0.550110 1445372138 0.542603 0.188660 -0.606079 0.550110 1445372138 0.541870 0.196960 -0.602600 0.551758 1445372138 0.541870 0.196960 -0.602600 0.551758 1445372138 0.541870 0.196960 -0.602600 0.551758 1445372138 0.541870 0.196960 -0.602600 0.551758 1445372138 0.541870 0.196960 -0.602600 0.551758 1445372138 0.541870 0.196960 -0.602600 0.551758 1445372138 0.541870 0.196960 -0.602600 0.551758 1445372138 0.549194 0.203613 -0.599854 0.545044 1445372138 0.549194 0.203613 -0.599854 0.545044 1445372138 0.549194 0.203613 -0.599854 0.545044 1445372138 0.549194 0.203613 -0.599854 0.545044 1445372138 0.561035 0.204712 -0.601440 0.530640 1445372138 0.561035 0.204712 -0.601440 0.530640 1445372138 0.561035 0.204712 -0.601440 0.530640 1445372138 0.561035 0.204712 -0.601440 0.530640 1445372138 0.561035 0.204712 -0.601440 0.530640 1445372138 0.561035 0.204712 -0.601440 0.530640 1445372138 0.573914 0.209045 -0.602478 0.513672 1445372138 0.573914 0.209045 -0.602478 0.513672 1445372138 0.573914 0.209045 -0.602478 0.513672 1445372138 0.573914 0.209045 -0.602478 0.513672 1445372138 0.573914 0.209045 -0.602478 0.513672 1445372138 0.573914 0.209045 -0.602478 0.513672 1445372138 0.586060 0.215759 -0.601746 0.497864 1445372138 0.586060 0.215759 -0.601746 0.497864 1445372138 0.586060 0.215759 -0.601746 0.497864 1445372138 0.586060 0.215759 -0.601746 0.497864 1445372138 0.586060 0.215759 -0.601746 0.497864 1445372138 0.586060 0.215759 -0.601746 0.497864 1445372138 0.591797 0.224854 -0.598877 0.490417 1445372138 0.591797 0.224854 -0.598877 0.490417 1445372138 0.591797 0.224854 -0.598877 0.490417 1445372138 0.591797 0.224854 -0.598877 0.490417 1445372139 0.591797 0.224854 -0.598877 0.490417 1445372139 0.591797 0.224854 -0.598877 0.490417 1445372139 0.590393 0.235535 -0.596436 0.490112 1445372139 0.590393 0.235535 -0.596436 0.490112 1445372139 0.590393 0.235535 -0.596436 0.490112 1445372139 0.590393 0.235535 -0.596436 0.490112 1445372139 0.590393 0.235535 -0.596436 0.490112 1445372139 0.590393 0.235535 -0.596436 0.490112 1445372139 0.590393 0.235535 -0.596436 0.490112 1445372139 0.587341 0.245544 -0.592346 0.493835 1445372139 0.587341 0.245544 -0.592346 0.493835 1445372139 0.587341 0.245544 -0.592346 0.493835 1445372139 0.587341 0.245544 -0.592346 0.493835 1445372139 0.587341 0.245544 -0.592346 0.493835 1445372139 0.587341 0.245544 -0.592346 0.493835 1445372139 0.587769 0.247009 -0.588928 0.496582 1445372139 0.587769 0.247009 -0.588928 0.496582 1445372139 0.587769 0.247009 -0.588928 0.496582 1445372139 0.587769 0.247009 -0.588928 0.496582 1445372139 0.587769 0.247009 -0.588928 0.496582 1445372139 0.587769 0.247009 -0.588928 0.496582 1445372139 0.586121 0.235535 -0.592834 0.499451 1445372139 0.586121 0.235535 -0.592834 0.499451 1445372139 0.586121 0.235535 -0.592834 0.499451 1445372139 0.586121 0.235535 -0.592834 0.499451 1445372139 0.586121 0.235535 -0.592834 0.499451 1445372139 0.586121 0.235535 -0.592834 0.499451 1445372139 0.577637 0.226685 -0.597534 0.507813 1445372139 0.577637 0.226685 -0.597534 0.507813 1445372139 0.577637 0.226685 -0.597534 0.507813 1445372139 0.577637 0.226685 -0.597534 0.507813 1445372139 0.577637 0.226685 -0.597534 0.507813 1445372139 0.577637 0.226685 -0.597534 0.507813 1445372139 0.566345 0.231079 -0.592041 0.524719 1445372139 0.566345 0.231079 -0.592041 0.524719 1445372139 0.566345 0.231079 -0.592041 0.524719 1445372139 0.566345 0.231079 -0.592041 0.524719 1445372139 0.566345 0.231079 -0.592041 0.524719 1445372139 0.566345 0.231079 -0.592041 0.524719 1445372139 0.558594 0.229248 -0.586426 0.539917 1445372139 0.558594 0.229248 -0.586426 0.539917 1445372139 0.558594 0.229248 -0.586426 0.539917 1445372139 0.558594 0.229248 -0.586426 0.539917 1445372139 0.558594 0.229248 -0.586426 0.539917 1445372139 0.554749 0.212891 -0.590210 0.546448 1445372139 0.554749 0.212891 -0.590210 0.546448 1445372139 0.554749 0.212891 -0.590210 0.546448 1445372139 0.554749 0.212891 -0.590210 0.546448 1445372139 0.554749 0.212891 -0.590210 0.546448 1445372139 0.554749 0.212891 -0.590210 0.546448 1445372139 0.554749 0.212891 -0.590210 0.546448 1445372139 0.552856 0.189941 -0.598572 0.547668 1445372139 0.552856 0.189941 -0.598572 0.547668 1445372139 0.552856 0.189941 -0.598572 0.547668 1445372139 0.552856 0.189941 -0.598572 0.547668 1445372139 0.552856 0.189941 -0.598572 0.547668 1445372139 0.551941 0.173279 -0.610291 0.541077 1445372139 0.551941 0.173279 -0.610291 0.541077 1445372139 0.551941 0.173279 -0.610291 0.541077 1445372139 0.551941 0.173279 -0.610291 0.541077 1445372139 0.551941 0.173279 -0.610291 0.541077 1445372139 0.552429 0.179871 -0.608948 0.539978 1445372139 0.552429 0.179871 -0.608948 0.539978 1445372139 0.552429 0.179871 -0.608948 0.539978 1445372139 0.552429 0.179871 -0.608948 0.539978 1445372139 0.552429 0.179871 -0.608948 0.539978 1445372139 0.552429 0.179871 -0.608948 0.539978 1445372139 0.552429 0.179871 -0.608948 0.539978 1445372139 0.558411 0.190308 -0.607300 0.532043 1445372139 0.558411 0.190308 -0.607300 0.532043 1445372139 0.558411 0.190308 -0.607300 0.532043 1445372139 0.558411 0.190308 -0.607300 0.532043 1445372139 0.558411 0.190308 -0.607300 0.532043 1445372139 0.567566 0.194519 -0.609375 0.518311 1445372139 0.567566 0.194519 -0.609375 0.518311 1445372139 0.567566 0.194519 -0.609375 0.518311 1445372139 0.567566 0.194519 -0.609375 0.518311 1445372139 0.567566 0.194519 -0.609375 0.518311 1445372139 0.567566 0.194519 -0.609375 0.518311 1445372139 0.577881 0.196228 -0.611572 0.503418 1445372139 0.577881 0.196228 -0.611572 0.503418 1445372139 0.577881 0.196228 -0.611572 0.503418 1445372139 0.577881 0.196228 -0.611572 0.503418 1445372139 0.577881 0.196228 -0.611572 0.503418 1445372139 0.590454 0.196655 -0.614746 0.484497 1445372139 0.590454 0.196655 -0.614746 0.484497 1445372139 0.590454 0.196655 -0.614746 0.484497 1445372139 0.590454 0.196655 -0.614746 0.484497 1445372139 0.590454 0.196655 -0.614746 0.484497 1445372139 0.602356 0.197754 -0.616211 0.467224 1445372139 0.602356 0.197754 -0.616211 0.467224 1445372139 0.602356 0.197754 -0.616211 0.467224 1445372139 0.602356 0.197754 -0.616211 0.467224 1445372139 0.602356 0.197754 -0.616211 0.467224 1445372139 0.602356 0.197754 -0.616211 0.467224 1445372139 0.602356 0.197754 -0.616211 0.467224 1445372139 0.609741 0.200073 -0.614990 0.458130 1445372139 0.609741 0.200073 -0.614990 0.458130 1445372139 0.609741 0.200073 -0.614990 0.458130 1445372139 0.609741 0.200073 -0.614990 0.458130 1445372139 0.609741 0.200073 -0.614990 0.458130 1445372139 0.609741 0.200073 -0.614990 0.458130 1445372139 0.609741 0.200073 -0.614990 0.458130 1445372139 0.611755 0.199951 -0.613892 0.456970 1445372139 0.611755 0.199951 -0.613892 0.456970 1445372139 0.611755 0.199951 -0.613892 0.456970 1445372139 0.611755 0.199951 -0.613892 0.456970 1445372139 0.611755 0.199951 -0.613892 0.456970 1445372140 0.611755 0.199951 -0.613892 0.456970 1445372140 0.610596 0.198669 -0.611450 0.462280 1445372140 0.610596 0.198669 -0.611450 0.462280 1445372140 0.610596 0.198669 -0.611450 0.462280 1445372140 0.610596 0.198669 -0.611450 0.462280 1445372140 0.610596 0.198669 -0.611450 0.462280 1445372140 0.610596 0.198669 -0.611450 0.462280 1445372140 0.607361 0.201111 -0.606750 0.471741 1445372140 0.607361 0.201111 -0.606750 0.471741 1445372140 0.607361 0.201111 -0.606750 0.471741 1445372140 0.607361 0.201111 -0.606750 0.471741 1445372140 0.607361 0.201111 -0.606750 0.471741 1445372140 0.607361 0.201111 -0.606750 0.471741 1445372140 0.604553 0.199463 -0.603394 0.480164 1445372140 0.604553 0.199463 -0.603394 0.480164 1445372140 0.604553 0.199463 -0.603394 0.480164 1445372140 0.604553 0.199463 -0.603394 0.480164 1445372140 0.604553 0.199463 -0.603394 0.480164 1445372140 0.604553 0.199463 -0.603394 0.480164 1445372140 0.600891 0.189331 -0.605652 0.486023 1445372140 0.600891 0.189331 -0.605652 0.486023 1445372140 0.600891 0.189331 -0.605652 0.486023 1445372140 0.600891 0.189331 -0.605652 0.486023 1445372140 0.600891 0.189331 -0.605652 0.486023 1445372140 0.594971 0.181946 -0.605835 0.495789 1445372140 0.594971 0.181946 -0.605835 0.495789 1445372140 0.594971 0.181946 -0.605835 0.495789 1445372140 0.594971 0.181946 -0.605835 0.495789 1445372140 0.594971 0.181946 -0.605835 0.495789 1445372140 0.594971 0.181946 -0.605835 0.495789 1445372140 0.588013 0.177063 -0.603271 0.508850 1445372140 0.588013 0.177063 -0.603271 0.508850 1445372140 0.588013 0.177063 -0.603271 0.508850 1445372140 0.588013 0.177063 -0.603271 0.508850 1445372140 0.588013 0.177063 -0.603271 0.508850 1445372140 0.588013 0.177063 -0.603271 0.508850 1445372140 0.588013 0.177063 -0.603271 0.508850 1445372140 0.582275 0.167480 -0.603088 0.518738 1445372140 0.582275 0.167480 -0.603088 0.518738 1445372140 0.582275 0.167480 -0.603088 0.518738 1445372140 0.582275 0.167480 -0.603088 0.518738 1445372140 0.582275 0.167480 -0.603088 0.518738 1445372140 0.582275 0.167480 -0.603088 0.518738 1445372140 0.580200 0.156616 -0.609009 0.517578 1445372140 0.580200 0.156616 -0.609009 0.517578 1445372140 0.580200 0.156616 -0.609009 0.517578 1445372140 0.580200 0.156616 -0.609009 0.517578 1445372140 0.580200 0.156616 -0.609009 0.517578 1445372140 0.580200 0.156616 -0.609009 0.517578 1445372140 0.578369 0.157471 -0.617188 0.509644 1445372140 0.578369 0.157471 -0.617188 0.509644 1445372140 0.578369 0.157471 -0.617188 0.509644 1445372140 0.578369 0.157471 -0.617188 0.509644 1445372140 0.578369 0.157471 -0.617188 0.509644 1445372140 0.578369 0.157471 -0.617188 0.509644 1445372140 0.578369 0.157471 -0.617188 0.509644 1445372140 0.574280 0.165771 -0.617615 0.511169 1445372140 0.574280 0.165771 -0.617615 0.511169 1445372140 0.574280 0.165771 -0.617615 0.511169 1445372140 0.574280 0.165771 -0.617615 0.511169 1445372140 0.574280 0.165771 -0.617615 0.511169 1445372140 0.576965 0.164673 -0.621033 0.504211 1445372140 0.576965 0.164673 -0.621033 0.504211 1445372140 0.576965 0.164673 -0.621033 0.504211 1445372140 0.576965 0.164673 -0.621033 0.504211 1445372140 0.576965 0.164673 -0.621033 0.504211 1445372140 0.576965 0.164673 -0.621033 0.504211 1445372140 0.576965 0.164673 -0.621033 0.504211 1445372140 0.579468 0.160889 -0.622925 0.500244 1445372140 0.579468 0.160889 -0.622925 0.500244 1445372140 0.579468 0.160889 -0.622925 0.500244 1445372140 0.579468 0.160889 -0.622925 0.500244 1445372140 0.579468 0.160889 -0.622925 0.500244 1445372140 0.579468 0.160889 -0.622925 0.500244 1445372140 0.585144 0.157104 -0.622681 0.495117 1445372140 0.585144 0.157104 -0.622681 0.495117 1445372140 0.585144 0.157104 -0.622681 0.495117 1445372140 0.585144 0.157104 -0.622681 0.495117 1445372140 0.585144 0.157104 -0.622681 0.495117 1445372140 0.585144 0.157104 -0.622681 0.495117 1445372140 0.591797 0.149841 -0.625610 0.485718 1445372140 0.591797 0.149841 -0.625610 0.485718 1445372140 0.591797 0.149841 -0.625610 0.485718 1445372140 0.591797 0.149841 -0.625610 0.485718 1445372140 0.591797 0.149841 -0.625610 0.485718 1445372140 0.591797 0.149841 -0.625610 0.485718 1445372140 0.597717 0.150696 -0.624329 0.479797 1445372140 0.597717 0.150696 -0.624329 0.479797 1445372140 0.597717 0.150696 -0.624329 0.479797 1445372140 0.597717 0.150696 -0.624329 0.479797 1445372140 0.597717 0.150696 -0.624329 0.479797 1445372140 0.603882 0.156555 -0.621155 0.474304 1445372140 0.603882 0.156555 -0.621155 0.474304 1445372140 0.603882 0.156555 -0.621155 0.474304 1445372140 0.603882 0.156555 -0.621155 0.474304 1445372140 0.603882 0.156555 -0.621155 0.474304 1445372140 0.603882 0.156555 -0.621155 0.474304 1445372140 0.603882 0.156555 -0.621155 0.474304 1445372140 0.607910 0.164856 -0.621582 0.465759 1445372140 0.607910 0.164856 -0.621582 0.465759 1445372140 0.607910 0.164856 -0.621582 0.465759 1445372140 0.607910 0.164856 -0.621582 0.465759 1445372140 0.607910 0.164856 -0.621582 0.465759 1445372140 0.607910 0.164856 -0.621582 0.465759 1445372140 0.609802 0.181824 -0.616333 0.463867 1445372140 0.609802 0.181824 -0.616333 0.463867 1445372140 0.609802 0.181824 -0.616333 0.463867 1445372140 0.609802 0.181824 -0.616333 0.463867 1445372140 0.609802 0.181824 -0.616333 0.463867 1445372140 0.609802 0.181824 -0.616333 0.463867 1445372140 0.609802 0.181824 -0.616333 0.463867 1445372141 0.608704 0.194214 -0.609741 0.468933 1445372141 0.608704 0.194214 -0.609741 0.468933 1445372141 0.608704 0.194214 -0.609741 0.468933 1445372141 0.608704 0.194214 -0.609741 0.468933 1445372141 0.608704 0.194214 -0.609741 0.468933 1445372141 0.603577 0.192810 -0.606445 0.480347 1445372141 0.603577 0.192810 -0.606445 0.480347 1445372141 0.603577 0.192810 -0.606445 0.480347 1445372141 0.603577 0.192810 -0.606445 0.480347 1445372141 0.603577 0.192810 -0.606445 0.480347 1445372141 0.603577 0.192810 -0.606445 0.480347 1445372141 0.593750 0.184021 -0.611450 0.489563 1445372141 0.593750 0.184021 -0.611450 0.489563 1445372141 0.593750 0.184021 -0.611450 0.489563 1445372141 0.593750 0.184021 -0.611450 0.489563 1445372141 0.593750 0.184021 -0.611450 0.489563 1445372141 0.593750 0.184021 -0.611450 0.489563 1445372141 0.583374 0.187561 -0.608887 0.503662 1445372141 0.583374 0.187561 -0.608887 0.503662 1445372141 0.583374 0.187561 -0.608887 0.503662 1445372141 0.583374 0.187561 -0.608887 0.503662 1445372141 0.583374 0.187561 -0.608887 0.503662 1445372141 0.583374 0.187561 -0.608887 0.503662 1445372141 0.575439 0.194824 -0.604004 0.515808 1445372141 0.575439 0.194824 -0.604004 0.515808 1445372141 0.575439 0.194824 -0.604004 0.515808 1445372141 0.575439 0.194824 -0.604004 0.515808 1445372141 0.575439 0.194824 -0.604004 0.515808 1445372141 0.575439 0.194824 -0.604004 0.515808 1445372141 0.569580 0.191040 -0.603271 0.524536 1445372141 0.569580 0.191040 -0.603271 0.524536 1445372141 0.569580 0.191040 -0.603271 0.524536 1445372141 0.569580 0.191040 -0.603271 0.524536 1445372141 0.569580 0.191040 -0.603271 0.524536 1445372141 0.569580 0.191040 -0.603271 0.524536 1445372141 0.569580 0.191040 -0.603271 0.524536 1445372141 0.563660 0.177856 -0.610046 0.527710 1445372141 0.563660 0.177856 -0.610046 0.527710 1445372141 0.563660 0.177856 -0.610046 0.527710 1445372141 0.563660 0.177856 -0.610046 0.527710 1445372141 0.563660 0.177856 -0.610046 0.527710 1445372141 0.563660 0.177856 -0.610046 0.527710 1445372141 0.559082 0.171326 -0.618835 0.524536 1445372141 0.559082 0.171326 -0.618835 0.524536 1445372141 0.559082 0.171326 -0.618835 0.524536 1445372141 0.559082 0.171326 -0.618835 0.524536 1445372141 0.559082 0.171326 -0.618835 0.524536 1445372141 0.559082 0.171326 -0.618835 0.524536 1445372141 0.559082 0.171326 -0.618835 0.524536 1445372141 0.553345 0.187317 -0.612366 0.532654 1445372141 0.553345 0.187317 -0.612366 0.532654 1445372141 0.553345 0.187317 -0.612366 0.532654 1445372141 0.553345 0.187317 -0.612366 0.532654 1445372141 0.553345 0.187317 -0.612366 0.532654 1445372141 0.553345 0.187317 -0.612366 0.532654 1445372141 0.556885 0.190552 -0.610046 0.530457 1445372141 0.556885 0.190552 -0.610046 0.530457 1445372141 0.556885 0.190552 -0.610046 0.530457 1445372141 0.556885 0.190552 -0.610046 0.530457 1445372141 0.556885 0.190552 -0.610046 0.530457 1445372141 0.556885 0.190552 -0.610046 0.530457 1445372141 0.566833 0.168091 -0.624695 0.510071 1445372141 0.566833 0.168091 -0.624695 0.510071 1445372141 0.566833 0.168091 -0.624695 0.510071 1445372141 0.566833 0.168091 -0.624695 0.510071 1445372141 0.566833 0.168091 -0.624695 0.510071 1445372141 0.566833 0.168091 -0.624695 0.510071 1445372141 0.569275 0.164856 -0.627747 0.504639 1445372141 0.569275 0.164856 -0.627747 0.504639 1445372141 0.569275 0.164856 -0.627747 0.504639 1445372141 0.569275 0.164856 -0.627747 0.504639 1445372141 0.569275 0.164856 -0.627747 0.504639 1445372141 0.569275 0.164856 -0.627747 0.504639 1445372141 0.572937 0.179871 -0.620850 0.503906 1445372141 0.572937 0.179871 -0.620850 0.503906 1445372141 0.572937 0.179871 -0.620850 0.503906 1445372141 0.572937 0.179871 -0.620850 0.503906 1445372141 0.572937 0.179871 -0.620850 0.503906 1445372141 0.572937 0.179871 -0.620850 0.503906 1445372141 0.582153 0.195801 -0.612976 0.496948 1445372141 0.582153 0.195801 -0.612976 0.496948 1445372141 0.582153 0.195801 -0.612976 0.496948 1445372141 0.582153 0.195801 -0.612976 0.496948 1445372141 0.582153 0.195801 -0.612976 0.496948 1445372141 0.582153 0.195801 -0.612976 0.496948 1445372141 0.594666 0.203430 -0.609497 0.483154 1445372141 0.594666 0.203430 -0.609497 0.483154 1445372141 0.594666 0.203430 -0.609497 0.483154 1445372141 0.594666 0.203430 -0.609497 0.483154 1445372141 0.594666 0.203430 -0.609497 0.483154 1445372141 0.594666 0.203430 -0.609497 0.483154 1445372141 0.602417 0.205261 -0.609253 0.473022 1445372141 0.602417 0.205261 -0.609253 0.473022 1445372141 0.602417 0.205261 -0.609253 0.473022 1445372141 0.602417 0.205261 -0.609253 0.473022 1445372141 0.602417 0.205261 -0.609253 0.473022 1445372141 0.602417 0.205261 -0.609253 0.473022 1445372141 0.603516 0.208923 -0.608826 0.470520 1445372141 0.603516 0.208923 -0.608826 0.470520 1445372141 0.603516 0.208923 -0.608826 0.470520 1445372141 0.603516 0.208923 -0.608826 0.470520 1445372141 0.603516 0.208923 -0.608826 0.470520 1445372141 0.603516 0.208923 -0.608826 0.470520 1445372141 0.599976 0.212402 -0.604431 0.479126 1445372141 0.599976 0.212402 -0.604431 0.479126 1445372141 0.599976 0.212402 -0.604431 0.479126 1445372141 0.599976 0.212402 -0.604431 0.479126 1445372141 0.599976 0.212402 -0.604431 0.479126 1445372141 0.599976 0.212402 -0.604431 0.479126 1445372141 0.594421 0.205994 -0.605469 0.487427 1445372142 0.594421 0.205994 -0.605469 0.487427 1445372142 0.594421 0.205994 -0.605469 0.487427 1445372142 0.594421 0.205994 -0.605469 0.487427 1445372142 0.594421 0.205994 -0.605469 0.487427 1445372142 0.594421 0.205994 -0.605469 0.487427 1445372142 0.587097 0.198425 -0.609009 0.494934 1445372142 0.587097 0.198425 -0.609009 0.494934 1445372142 0.587097 0.198425 -0.609009 0.494934 1445372142 0.587097 0.198425 -0.609009 0.494934 1445372142 0.587097 0.198425 -0.609009 0.494934 1445372142 0.587097 0.198425 -0.609009 0.494934 1445372142 0.578491 0.205688 -0.604614 0.507446 1445372142 0.578491 0.205688 -0.604614 0.507446 1445372142 0.578491 0.205688 -0.604614 0.507446 1445372142 0.578491 0.205688 -0.604614 0.507446 1445372142 0.578491 0.205688 -0.604614 0.507446 1445372142 0.578491 0.205688 -0.604614 0.507446 1445372142 0.570679 0.211182 -0.598877 0.520630 1445372142 0.570679 0.211182 -0.598877 0.520630 1445372142 0.570679 0.211182 -0.598877 0.520630 1445372142 0.570679 0.211182 -0.598877 0.520630 1445372142 0.570679 0.211182 -0.598877 0.520630 1445372142 0.570679 0.211182 -0.598877 0.520630 1445372142 0.564636 0.203979 -0.603149 0.525146 1445372142 0.564636 0.203979 -0.603149 0.525146 1445372142 0.564636 0.203979 -0.603149 0.525146 1445372142 0.564636 0.203979 -0.603149 0.525146 1445372142 0.564636 0.203979 -0.603149 0.525146 1445372142 0.564636 0.203979 -0.603149 0.525146 1445372142 0.559082 0.205688 -0.602234 0.531433 1445372142 0.559082 0.205688 -0.602234 0.531433 1445372142 0.559082 0.205688 -0.602234 0.531433 1445372142 0.559082 0.205688 -0.602234 0.531433 1445372142 0.559082 0.205688 -0.602234 0.531433 1445372142 0.559082 0.205688 -0.602234 0.531433 1445372142 0.559082 0.205688 -0.602234 0.531433 1445372142 0.554077 0.231689 -0.585571 0.544495 1445372142 0.554077 0.231689 -0.585571 0.544495 1445372142 0.554077 0.231689 -0.585571 0.544495 1445372142 
0.617249 -0.225464 -0.751404 0.060181 1445372146 0.617249 -0.225464 -0.751404 0.060181 1445372146 0.617249 -0.225464 -0.751404 0.060181 1445372146 0.616394 -0.224426 -0.752869 0.053833 1445372146 0.616394 -0.224426 -0.752869 0.053833 1445372146 0.616394 -0.224426 -0.752869 0.053833 1445372146 0.616394 -0.224426 -0.752869 0.053833 1445372146 0.616394 -0.224426 -0.752869 0.053833 1445372146 0.616394 -0.224426 -0.752869 0.053833 1445372146 0.612427 -0.228210 -0.755676 0.042358 1445372146 0.612427 -0.228210 -0.755676 0.042358 1445372146 0.612427 -0.228210 -0.755676 0.042358 1445372146 0.612427 -0.228210 -0.755676 0.042358 1445372146 0.612427 -0.228210 -0.755676 0.042358 1445372146 0.612427 -0.228210 -0.755676 0.042358 1445372146 0.607971 -0.240356 -0.756409 0.021606 1445372146 0.607971 -0.240356 -0.756409 0.021606 1445372146 0.607971 -0.240356 -0.756409 0.021606 1445372146 0.607971 -0.240356 -0.756409 0.021606 1445372146 0.607971 -0.240356 -0.756409 0.021606 1445372146 0.607971 -0.240356 -0.756409 0.021606 1445372146 0.607971 -0.240356 -0.756409 0.021606 1445372146 0.604980 -0.251953 -0.755127 0.016541 1445372146 0.604980 -0.251953 -0.755127 0.016541 1445372146 0.604980 -0.251953 -0.755127 0.016541 1445372146 0.604980 -0.251953 -0.755127 0.016541 1445372146 0.604980 -0.251953 -0.755127 0.016541 1445372146 0.604980 -0.251953 -0.755127 0.016541 1445372146 0.560120 -0.309387 -0.768494 -0.003601 1445372146 0.560120 -0.309387 -0.768494 -0.003601 1445372146 0.560120 -0.309387 -0.768494 -0.003601 1445372146 0.560120 -0.309387 -0.768494 -0.003601 1445372146 0.560120 -0.309387 -0.768494 -0.003601 1445372146 0.560120 -0.309387 -0.768494 -0.003601 1445372146 0.472168 -0.386230 -0.792419 0.000305 1445372146 0.472168 -0.386230 -0.792419 0.000305 1445372146 0.472168 -0.386230 -0.792419 0.000305 1445372146 0.472168 -0.386230 -0.792419 0.000305 1445372146 0.472168 -0.386230 -0.792419 0.000305 1445372146 0.472168 -0.386230 -0.792419 0.000305 1445372146 0.472168 -0.386230 -0.792419 0.000305 1445372146 0.355042 -0.444153 -0.820923 0.052856 1445372146 0.355042 -0.444153 -0.820923 0.052856 1445372146 0.355042 -0.444153 -0.820923 0.052856 1445372146 0.355042 -0.444153 -0.820923 0.052856 1445372146 0.355042 -0.444153 -0.820923 0.052856 1445372146 0.355042 -0.444153 -0.820923 0.052856 1445372146 0.215942 -0.482239 -0.841553 0.112427 1445372146 0.215942 -0.482239 -0.841553 0.112427 1445372146 0.215942 -0.482239 -0.841553 0.112427 1445372146 0.215942 -0.482239 -0.841553 0.112427 1445372146 0.215942 -0.482239 -0.841553 0.112427 1445372146 0.215942 -0.482239 -0.841553 0.112427 1445372146 0.077759 -0.489075 -0.850098 0.179138 1445372146 0.077759 -0.489075 -0.850098 0.179138 1445372146 0.077759 -0.489075 -0.850098 0.179138 1445372146 0.077759 -0.489075 -0.850098 0.179138 1445372146 0.077759 -0.489075 -0.850098 0.179138 1445372146 -0.035828 -0.468994 -0.843018 0.260986 1445372146 -0.035828 -0.468994 -0.843018 0.260986 1445372146 -0.035828 -0.468994 -0.843018 0.260986 1445372146 -0.035828 -0.468994 -0.843018 0.260986 1445372146 -0.035828 -0.468994 -0.843018 0.260986 1445372146 -0.107788 -0.447327 -0.840332 0.286621 1445372146 -0.107788 -0.447327 -0.840332 0.286621 1445372146 -0.107788 -0.447327 -0.840332 0.286621 1445372146 -0.107788 -0.447327 -0.840332 0.286621 1445372146 -0.107788 -0.447327 -0.840332 0.286621 1445372146 -0.107788 -0.447327 -0.840332 0.286621 1445372147 -0.108459 -0.439697 -0.827820 0.331238 1445372147 -0.108459 -0.439697 -0.827820 0.331238 1445372147 -0.108459 -0.439697 -0.827820 0.331238 1445372147 -0.108459 -0.439697 -0.827820 0.331238 1445372147 -0.108459 -0.439697 -0.827820 0.331238 1445372147 -0.044067 -0.453369 -0.824646 0.335449 1445372147 -0.044067 -0.453369 -0.824646 0.335449 1445372147 -0.044067 -0.453369 -0.824646 0.335449 1445372147 -0.044067 -0.453369 -0.824646 0.335449 1445372147 -0.044067 -0.453369 -0.824646 0.335449 1445372147 -0.044067 -0.453369 -0.824646 0.335449 1445372147 -0.044067 -0.453369 -0.824646 0.335449 1445372147 0.091797 -0.458923 -0.821899 0.324707 1445372147 0.091797 -0.458923 -0.821899 0.324707 1445372147 0.091797 -0.458923 -0.821899 0.324707 1445372147 0.091797 -0.458923 -0.821899 0.324707 1445372147 0.091797 -0.458923 -0.821899 0.324707 1445372147 0.091797 -0.458923 -0.821899 0.324707 1445372147 0.244202 -0.440247 -0.831970 0.233276 1445372147 0.244202 -0.440247 -0.831970 0.233276 1445372147 0.244202 -0.440247 -0.831970 0.233276 1445372147 0.244202 -0.440247 -0.831970 0.233276 1445372147 0.244202 -0.440247 -0.831970 0.233276 1445372147 0.244202 -0.440247 -0.831970 0.233276 1445372147 0.386719 -0.402466 -0.818665 0.135254 1445372147 0.386719 -0.402466 -0.818665 0.135254 1445372147 0.386719 -0.402466 -0.818665 0.135254 1445372147 0.386719 -0.402466 -0.818665 0.135254 1445372147 0.386719 -0.402466 -0.818665 0.135254 1445372147 0.386719 -0.402466 -0.818665 0.135254 1445372147 0.386719 -0.402466 -0.818665 0.135254 1445372147 0.499023 -0.349609 -0.788208 0.086487 1445372147 0.499023 -0.349609 -0.788208 0.086487 1445372147 0.499023 -0.349609 -0.788208 0.086487 1445372147 0.499023 -0.349609 -0.788208 0.086487 1445372147 0.499023 -0.349609 -0.788208 0.086487 1445372147 0.499023 -0.349609 -0.788208 0.086487 1445372147 0.585205 -0.292725 -0.755737 0.027710 1445372147 0.585205 -0.292725 -0.755737 0.027710 1445372147 0.585205 -0.292725 -0.755737 0.027710 1445372147 0.585205 -0.292725 -0.755737 0.027710 1445372147 0.585205 -0.292725 -0.755737 0.027710 1445372147 0.585205 -0.292725 -0.755737 0.027710 1445372147 0.641235 -0.265015 -0.719788 -0.023132 1445372147 0.641235 -0.265015 -0.719788 -0.023132 1445372147 0.641235 -0.265015 -0.719788 -0.023132 1445372147 0.641235 -0.265015 -0.719788 -0.023132 1445372147 0.641235 -0.265015 -0.719788 -0.023132 1445372147 0.641235 -0.265015 -0.719788 -0.023132 1445372147 0.641235 -0.265015 -0.719788 -0.023132 1445372147 0.624084 -0.315979 -0.707275 -0.102417 1445372147 0.624084 -0.315979 -0.707275 -0.102417 1445372147 0.624084 -0.315979 -0.707275 -0.102417 1445372147 0.624084 -0.315979 -0.707275 -0.102417 1445372147 0.624084 -0.315979 -0.707275 -0.102417 1445372147 0.624084 -0.315979 -0.707275 -0.102417 1445372147 0.624084 -0.315979 -0.707275 -0.102417 1445372147 0.598389 -0.333618 -0.725891 -0.060730 1445372147 0.598389 -0.333618 -0.725891 -0.060730 1445372147 0.598389 -0.333618 -0.725891 -0.060730 1445372147 0.598389 -0.333618 -0.725891 -0.060730 1445372147 0.598389 -0.333618 -0.725891 -0.060730 1445372147 0.511353 -0.400635 -0.759216 -0.041443 1445372147 0.511353 -0.400635 -0.759216 -0.041443 1445372147 0.511353 -0.400635 -0.759216 -0.041443 1445372147 0.511353 -0.400635 -0.759216 -0.041443 1445372147 0.511353 -0.400635 -0.759216 -0.041443 1445372147 0.511353 -0.400635 -0.759216 -0.041443 1445372147 0.511353 -0.400635 -0.759216 -0.041443 1445372147 0.358459 -0.470337 -0.806458 0.000244 1445372147 0.358459 -0.470337 -0.806458 0.000244 1445372147 0.358459 -0.470337 -0.806458 0.000244 1445372147 0.358459 -0.470337 -0.806458 0.000244 1445372147 0.358459 -0.470337 -0.806458 0.000244 1445372147 0.358459 -0.470337 -0.806458 0.000244 1445372147 0.213257 -0.480225 -0.841614 0.125061 1445372147 0.213257 -0.480225 -0.841614 0.125061 1445372147 0.213257 -0.480225 -0.841614 0.125061 1445372147 0.213257 -0.480225 -0.841614 0.125061 1445372147 0.213257 -0.480225 -0.841614 0.125061 1445372147 0.213257 -0.480225 -0.841614 0.125061 1445372147 0.213257 -0.480225 -0.841614 0.125061 1445372147 0.073608 -0.477722 -0.854309 0.191345 1445372147 0.073608 -0.477722 -0.854309 0.191345 1445372147 0.073608 -0.477722 -0.854309 0.191345 1445372147 0.073608 -0.477722 -0.854309 0.191345 1445372147 0.073608 -0.477722 -0.854309 0.191345 1445372147 -0.050171 -0.453308 -0.854553 0.248596 1445372147 -0.050171 -0.453308 -0.854553 0.248596 1445372147 -0.050171 -0.453308 -0.854553 0.248596 1445372147 -0.050171 -0.453308 -0.854553 0.248596 1445372147 -0.050171 -0.453308 -0.854553 0.248596 1445372147 -0.050171 -0.453308 -0.854553 0.248596 1445372147 -0.050171 -0.453308 -0.854553 0.248596 1445372147 -0.124451 -0.422363 -0.846008 0.300781 1445372147 -0.124451 -0.422363 -0.846008 0.300781 1445372147 -0.124451 -0.422363 -0.846008 0.300781 1445372147 -0.124451 -0.422363 -0.846008 0.300781 1445372147 -0.124451 -0.422363 -0.846008 0.300781 1445372147 -0.124451 -0.422363 -0.846008 0.300781 1445372147 -0.141541 -0.400879 -0.851257 0.307678 1445372147 -0.141541 -0.400879 -0.851257 0.307678 1445372147 -0.141541 -0.400879 -0.851257 0.307678 1445372147 -0.141541 -0.400879 -0.851257 0.307678 1445372147 -0.080505 -0.399719 -0.854980 0.320557 1445372147 -0.080505 -0.399719 -0.854980 0.320557 1445372147 -0.080505 -0.399719 -0.854980 0.320557 1445372147 -0.080505 -0.399719 -0.854980 0.320557 1445372147 -0.080505 -0.399719 -0.854980 0.320557 1445372147 -0.080505 -0.399719 -0.854980 0.320557 1445372147 0.025818 -0.404541 -0.860779 0.307800 1445372147 0.025818 -0.404541 -0.860779 0.307800 1445372148 0.025818 -0.404541 -0.860779 0.307800 1445372148 0.025818 -0.404541 -0.860779 0.307800 1445372148 0.025818 -0.404541 -0.860779 0.307800 1445372148 0.025818 -0.404541 -0.860779 0.307800 1445372148 0.025818 -0.404541 -0.860779 0.307800 1445372148 0.157776 -0.403442 -0.863403 0.258667 1445372148 0.157776 -0.403442 -0.863403 0.258667 1445372148 0.157776 -0.403442 -0.863403 0.258667 1445372148 0.157776 -0.403442 -0.863403 0.258667 1445372148 0.157776 -0.403442 -0.863403 0.258667 1445372148 0.278259 -0.382263 -0.859375 0.194946 1445372148 0.278259 -0.382263 -0.859375 0.194946 1445372148 0.278259 -0.382263 -0.859375 0.194946 1445372148 0.278259 -0.382263 -0.859375 0.194946 1445372148 0.278259 -0.382263 -0.859375 0.194946 1445372148 0.278259 -0.382263 -0.859375 0.194946 1445372148 0.387329 -0.350525 -0.837585 0.160095 1445372148 0.387329 -0.350525 -0.837585 0.160095 1445372148 0.387329 -0.350525 -0.837585 0.160095 1445372148 0.387329 -0.350525 -0.837585 0.160095 1445372148 0.387329 -0.350525 -0.837585 0.160095 1445372148 0.387329 -0.350525 -0.837585 0.160095 1445372148 0.474976 -0.315430 -0.816711 0.088928 1445372148 0.474976 -0.315430 -0.816711 0.088928 1445372148 0.474976 -0.315430 -0.816711 0.088928 1445372148 0.474976 -0.315430 -0.816711 0.088928 1445372148 0.474976 -0.315430 -0.816711 0.088928 1445372148 0.474976 -0.315430 -0.816711 0.088928 1445372148 0.548828 -0.293457 -0.781494 0.044495 1445372148 0.548828 -0.293457 -0.781494 0.044495 1445372148 0.548828 -0.293457 -0.781494 0.044495 1445372148 0.548828 -0.293457 -0.781494 0.044495 1445372148 0.548828 -0.293457 -0.781494 0.044495 1445372148 0.548828 -0.293457 -0.781494 0.044495 1445372148 0.596252 -0.287415 -0.749451 -0.014893 1445372148 0.596252 -0.287415 -0.749451 -0.014893 1445372148 0.596252 -0.287415 -0.749451 -0.014893 1445372148 0.596252 -0.287415 -0.749451 -0.014893 1445372148 0.596252 -0.287415 -0.749451 -0.014893 1445372148 0.596252 -0.287415 -0.749451 -0.014893 1445372148 0.604675 -0.291992 -0.740417 -0.030273 1445372148 0.604675 -0.291992 -0.740417 -0.030273 1445372148 0.604675 -0.291992 -0.740417 -0.030273 1445372148 0.604675 -0.291992 -0.740417 -0.030273 1445372148 0.604675 -0.291992 -0.740417 -0.030273 1445372148 0.604675 -0.291992 -0.740417 -0.030273 1445372148 0.570068 -0.315247 -0.758728 -0.001404 1445372148 0.570068 -0.315247 -0.758728 -0.001404 1445372148 0.570068 -0.315247 -0.758728 -0.001404 1445372148 0.570068 -0.315247 -0.758728 -0.001404 1445372148 0.570068 -0.315247 -0.758728 -0.001404 1445372148 0.570068 -0.315247 -0.758728 -0.001404 1445372148 0.570068 -0.315247 -0.758728 -0.001404 1445372148 0.504822 -0.360901 -0.783691 0.028564 1445372148 0.504822 -0.360901 -0.783691 0.028564 1445372148 0.504822 -0.360901 -0.783691 0.028564 1445372148 0.504822 -0.360901 -0.783691 0.028564 1445372148 0.504822 -0.360901 -0.783691 0.028564 1445372148 0.504822 -0.360901 -0.783691 0.028564 1445372148 0.408936 -0.419861 -0.808105 0.059753 1445372148 0.408936 -0.419861 -0.808105 0.059753 1445372148 0.408936 -0.419861 -0.808105 0.059753 1445372148 0.408936 -0.419861 -0.808105 0.059753 1445372148 0.408936 -0.419861 -0.808105 0.059753 1445372148 0.408936 -0.419861 -0.808105 0.059753 1445372148 0.292297 -0.462769 -0.830383 0.104492 1445372148 0.292297 -0.462769 -0.830383 0.104492 1445372148 0.292297 -0.462769 -0.830383 0.104492 1445372148 0.292297 -0.462769 -0.830383 0.104492 1445372148 0.292297 -0.462769 -0.830383 0.104492 1445372148 0.292297 -0.462769 -0.830383 0.104492 1445372148 0.166199 -0.483521 -0.844116 0.161377 1445372148 0.166199 -0.483521 -0.844116 0.161377 1445372148 0.166199 -0.483521 -0.844116 0.161377 1445372148 0.166199 -0.483521 -0.844116 0.161377 1445372148 0.166199 -0.483521 -0.844116 0.161377 1445372148 0.166199 -0.483521 -0.844116 0.161377 1445372148 0.038330 -0.481018 -0.844666 0.231934 1445372148 0.038330 -0.481018 -0.844666 0.231934 1445372148 0.038330 -0.481018 -0.844666 0.231934 1445372148 0.038330 -0.481018 -0.844666 0.231934 1445372148 0.038330 -0.481018 -0.844666 0.231934 1445372148 0.038330 -0.481018 -0.844666 0.231934 1445372148 -0.063171 -0.449036 -0.838379 0.302551 1445372148 -0.063171 -0.449036 -0.838379 0.302551 1445372148 -0.063171 -0.449036 -0.838379 0.302551 1445372148 -0.063171 -0.449036 -0.838379 0.302551 1445372148 -0.063171 -0.449036 -0.838379 0.302551 1445372148 -0.063171 -0.449036 -0.838379 0.302551 1445372148 -0.094238 -0.419556 -0.835205 0.342834 1445372148 -0.094238 -0.419556 -0.835205 0.342834 1445372148 -0.094238 -0.419556 -0.835205 0.342834 1445372148 -0.094238 -0.419556 -0.835205 0.342834 1445372148 -0.094238 -0.419556 -0.835205 0.342834 1445372148 -0.094238 -0.419556 -0.835205 0.342834 1445372148 -0.038025 -0.427063 -0.828003 0.361511 1445372148 -0.038025 -0.427063 -0.828003 0.361511 1445372148 -0.038025 -0.427063 -0.828003 0.361511 1445372148 -0.038025 -0.427063 -0.828003 0.361511 1445372148 -0.038025 -0.427063 -0.828003 0.361511 1445372148 -0.038025 -0.427063 -0.828003 0.361511 1445372148 0.033997 -0.425720 -0.839966 0.334900 1445372148 0.033997 -0.425720 -0.839966 0.334900 1445372148 0.033997 -0.425720 -0.839966 0.334900 1445372148 0.033997 -0.425720 -0.839966 0.334900 1445372148 0.033997 -0.425720 -0.839966 0.334900 1445372148 0.033997 -0.425720 -0.839966 0.334900 1445372148 0.159302 -0.398987 -0.849854 0.305359 1445372148 0.159302 -0.398987 -0.849854 0.305359 1445372149 0.159302 -0.398987 -0.849854 0.305359 1445372149 0.159302 -0.398987 -0.849854 0.305359 1445372149 0.159302 -0.398987 -0.849854 0.305359 1445372149 0.296997 -0.345459 -0.851501 0.259583 1445372149 0.296997 -0.345459 -0.851501 0.259583 1445372149 0.296997 -0.345459 -0.851501 0.259583 1445372149 0.296997 -0.345459 -0.851501 0.259583 1445372149 0.296997 -0.345459 -0.851501 0.259583 1445372149 0.296997 -0.345459 -0.851501 0.259583 1445372149 0.296997 -0.345459 -0.851501 0.259583 1445372149 0.411316 -0.292664 -0.843994 0.181335 1445372149 0.411316 -0.292664 -0.843994 0.181335 1445372149 0.411316 -0.292664 -0.843994 0.181335 1445372149 0.411316 -0.292664 -0.843994 0.181335 1445372149 0.411316 -0.292664 -0.843994 0.181335 1445372149 0.411316 -0.292664 -0.843994 0.181335 1445372149 0.502075 -0.242126 -0.820129 0.129333 1445372149 0.502075 -0.242126 -0.820129 0.129333 1445372149 0.502075 -0.242126 -0.820129 0.129333 1445372149 0.502075 -0.242126 -0.820129 0.129333 1445372149 0.502075 -0.242126 -0.820129 0.129333 1445372149 0.502075 -0.242126 -0.820129 0.129333 1445372149 0.566650 -0.225281 -0.788635 0.078674 1445372149 0.566650 -0.225281 -0.788635 0.078674 1445372149 0.566650 -0.225281 -0.788635 0.078674 1445372149 0.566650 -0.225281 -0.788635 0.078674 1445372149 0.566650 -0.225281 -0.788635 0.078674 1445372149 0.566650 -0.225281 -0.788635 0.078674 1445372149 0.607605 -0.209106 -0.764771 0.047302 1445372149 0.607605 -0.209106 -0.764771 0.047302 1445372149 0.607605 -0.209106 -0.764771 0.047302 1445372149 0.607605 -0.209106 -0.764771 0.047302 1445372149 0.607605 -0.209106 -0.764771 0.047302 1445372149 0.607605 -0.209106 -0.764771 0.047302 1445372149 0.607605 -0.209106 -0.764771 0.047302 1445372149 0.613586 -0.197937 -0.760681 0.075439 1445372149 0.613586 -0.197937 -0.760681 0.075439 1445372149 0.613586 -0.197937 -0.760681 0.075439 1445372149 0.613586 -0.197937 -0.760681 0.075439 1445372149 0.613586 -0.197937 -0.760681 0.075439 1445372149 0.613586 -0.197937 -0.760681 0.075439 1445372149 0.571838 -0.245178 -0.777649 0.090332 1445372149 0.571838 -0.245178 -0.777649 0.090332 1445372149 0.571838 -0.245178 -0.777649 0.090332 1445372149 0.571838 -0.245178 -0.777649 0.090332 1445372149 0.571838 -0.245178 -0.777649 0.090332 1445372149 0.571838 -0.245178 -0.777649 0.090332 1445372149 0.493164 -0.319336 -0.802185 0.106201 1445372149 0.493164 -0.319336 -0.802185 0.106201 1445372149 0.493164 -0.319336 -0.802185 0.106201 1445372149 0.493164 -0.319336 -0.802185 0.106201 1445372149 0.493164 -0.319336 -0.802185 0.106201 1445372149 0.493164 -0.319336 -0.802185 0.106201 1445372149 0.373718 -0.401123 -0.828003 0.117859 1445372149 0.373718 -0.401123 -0.828003 0.117859 1445372149 0.373718 -0.401123 -0.828003 0.117859 1445372149 0.373718 -0.401123 -0.828003 0.117859 1445372149 0.373718 -0.401123 -0.828003 0.117859 1445372149 0.373718 -0.401123 -0.828003 0.117859 1445372149 0.230469 -0.446899 -0.850708 0.153320 1445372149 0.230469 -0.446899 -0.850708 0.153320 1445372149 0.230469 -0.446899 -0.850708 0.153320 1445372149 0.230469 -0.446899 -0.850708 0.153320 1445372149 0.230469 -0.446899 -0.850708 0.153320 1445372149 0.065796 -0.455078 -0.864990 0.200989 1445372149 0.065796 -0.455078 -0.864990 0.200989 1445372149 0.065796 -0.455078 -0.864990 0.200989 1445372149 0.065796 -0.455078 -0.864990 0.200989 1445372149 0.065796 -0.455078 -0.864990 0.200989 1445372149 0.065796 -0.455078 -0.864990 0.200989 1445372149 -0.050842 -0.439758 -0.834473 0.328308 1445372149 -0.050842 -0.439758 -0.834473 0.328308 1445372149 -0.050842 -0.439758 -0.834473 0.328308 1445372149 -0.050842 -0.439758 -0.834473 0.328308 1445372149 -0.050842 -0.439758 -0.834473 0.328308 1445372149 -0.050842 -0.439758 -0.834473 0.328308 1445372149 -0.134094 -0.412903 -0.832092 0.345215 1445372149 -0.134094 -0.412903 -0.832092 0.345215 1445372149 -0.134094 -0.412903 -0.832092 0.345215 1445372149 -0.134094 -0.412903 -0.832092 0.345215 1445372149 -0.134094 -0.412903 -0.832092 0.345215 1445372149 -0.134094 -0.412903 -0.832092 0.345215 1445372149 -0.110535 -0.410889 -0.835754 0.347168 1445372149 -0.110535 -0.410889 -0.835754 0.347168 1445372149 -0.110535 -0.410889 -0.835754 0.347168 1445372149 -0.110535 -0.410889 -0.835754 0.347168 1445372149 -0.110535 -0.410889 -0.835754 0.347168 1445372149 -0.110535 -0.410889 -0.835754 0.347168 1445372149 -0.033203 -0.401001 -0.848999 0.342529 1445372149 -0.033203 -0.401001 -0.848999 0.342529 1445372149 -0.033203 -0.401001 -0.848999 0.342529 1445372149 -0.033203 -0.401001 -0.848999 0.342529 1445372149 -0.033203 -0.401001 -0.848999 0.342529 1445372149 -0.033203 -0.401001 -0.848999 0.342529 1445372149 0.098877 -0.378357 -0.863342 0.319031 1445372149 0.098877 -0.378357 -0.863342 0.319031 1445372149 0.098877 -0.378357 -0.863342 0.319031 1445372149 0.098877 -0.378357 -0.863342 0.319031 1445372149 0.098877 -0.378357 -0.863342 0.319031 1445372149 0.253906 -0.344299 -0.866638 0.256897 1445372149 0.253906 -0.344299 -0.866638 0.256897 1445372149 0.253906 -0.344299 -0.866638 0.256897 1445372149 0.253906 -0.344299 -0.866638 0.256897 1445372149 0.253906 -0.344299 -0.866638 0.256897 1445372149 0.253906 -0.344299 -0.866638 0.256897 1445372149 0.253906 -0.344299 -0.866638 0.256897 1445372149 0.394836 -0.299927 -0.846802 0.192688 1445372149 0.394836 -0.299927 -0.846802 0.192688 1445372149 0.394836 -0.299927 -0.846802 0.192688 1445372149 0.394836 -0.299927 -0.846802 0.192688 1445372150 0.394836 -0.299927 -0.846802 0.192688 1445372150 0.394836 -0.299927 -0.846802 0.192688 1445372150 0.514282 -0.245911 -0.809937 0.138184 1445372150 0.514282 -0.245911 -0.809937 0.138184 1445372150 0.514282 -0.245911 -0.809937 0.138184 1445372150 0.514282 -0.245911 -0.809937 0.138184 1445372150 0.514282 -0.245911 -0.809937 0.138184 1445372150 0.514282 -0.245911 -0.809937 0.138184 1445372150 0.594849 -0.208740 -0.772156 0.079956 1445372150 0.594849 -0.208740 -0.772156 0.079956 1445372150 0.594849 -0.208740 -0.772156 0.079956 1445372150 0.594849 -0.208740 -0.772156 0.079956 1445372150 0.594849 -0.208740 -0.772156 0.079956 1445372150 0.594849 -0.208740 -0.772156 0.079956 1445372150 0.625854 -0.201416 -0.752747 0.034363 1445372150 0.625854 -0.201416 -0.752747 0.034363 1445372150 0.625854 -0.201416 -0.752747 0.034363 1445372150 0.625854 -0.201416 -0.752747 0.034363 1445372150 0.625854 -0.201416 -0.752747 0.034363 1445372150 0.625854 -0.201416 -0.752747 0.034363 1445372150 0.625854 -0.201416 -0.752747 0.034363 1445372150 0.616272 -0.229492 -0.753296 -0.012573 1445372150 0.616272 -0.229492 -0.753296 -0.012573 1445372150 0.616272 -0.229492 -0.753296 -0.012573 1445372150 0.616272 -0.229492 -0.753296 -0.012573 1445372150 0.616272 -0.229492 -0.753296 -0.012573 1445372150 0.616272 -0.229492 -0.753296 -0.012573 1445372150 0.608032 -0.223450 -0.759338 0.061890 1445372150 0.608032 -0.223450 -0.759338 0.061890 1445372150 0.608032 -0.223450 -0.759338 0.061890 1445372150 0.608032 -0.223450 -0.759338 0.061890 1445372150 0.608032 -0.223450 -0.759338 0.061890 1445372150 0.543701 -0.310547 -0.779419 0.021790 1445372150 0.543701 -0.310547 -0.779419 0.021790 1445372150 0.543701 -0.310547 -0.779419 0.021790 1445372150 0.543701 -0.310547 -0.779419 0.021790 1445372150 0.543701 -0.310547 -0.779419 0.021790 1445372150 0.543701 -0.310547 -0.779419 0.021790 1445372150 0.442505 -0.401917 -0.800598 0.041443 1445372150 0.442505 -0.401917 -0.800598 0.041443 1445372150 0.442505 -0.401917 -0.800598 0.041443 1445372150 0.442505 -0.401917 -0.800598 0.041443 1445372150 0.442505 -0.401917 -0.800598 0.041443 1445372150 0.442505 -0.401917 -0.800598 0.041443 1445372150 0.311462 -0.466980 -0.824890 0.067261 1445372150 0.311462 -0.466980 -0.824890 0.067261 1445372150 0.311462 -0.466980 -0.824890 0.067261 1445372150 0.311462 -0.466980 -0.824890 0.067261 1445372150 0.311462 -0.466980 -0.824890 0.067261 1445372150 0.311462 -0.466980 -0.824890 0.067261 1445372150 0.311462 -0.466980 -0.824890 0.067261 1445372150 0.179443 -0.497192 -0.840454 0.119690 1445372150 0.179443 -0.497192 -0.840454 0.119690 1445372150 0.179443 -0.497192 -0.840454 0.119690 1445372150 0.179443 -0.497192 -0.840454 0.119690 1445372150 0.179443 -0.497192 -0.840454 0.119690 1445372150 0.179443 -0.497192 -0.840454 0.119690 1445372150 0.049438 -0.496460 -0.848694 0.175720 1445372150 0.049438 -0.496460 -0.848694 0.175720 1445372150 0.049438 -0.496460 -0.848694 0.175720 1445372150 0.049438 -0.496460 -0.848694 0.175720 1445372150 0.049438 -0.496460 -0.848694 0.175720 1445372150 0.049438 -0.496460 -0.848694 0.175720 1445372150 -0.079102 -0.469849 -0.846436 0.237915 1445372150 -0.079102 -0.469849 -0.846436 0.237915 1445372150 -0.079102 -0.469849 -0.846436 0.237915 1445372150 -0.079102 -0.469849 -0.846436 0.237915 1445372150 -0.079102 -0.469849 -0.846436 0.237915 1445372150 -0.079102 -0.469849 -0.846436 0.237915 1445372150 -0.168823 -0.434570 -0.815857 0.342163 1445372150 -0.168823 -0.434570 -0.815857 0.342163 1445372150 -0.168823 -0.434570 -0.815857 0.342163 1445372150 -0.168823 -0.434570 -0.815857 0.342163 1445372150 -0.168823 -0.434570 -0.815857 0.342163 1445372150 -0.168823 -0.434570 -0.815857 0.342163 1445372150 -0.206726 -0.415222 -0.802124 0.376160 1445372150 -0.206726 -0.415222 -0.802124 0.376160 1445372150 -0.206726 -0.415222 -0.802124 0.376160 1445372150 -0.206726 -0.415222 -0.802124 0.376160 1445372150 -0.206726 -0.415222 -0.802124 0.376160 1445372150 -0.206726 -0.415222 -0.802124 0.376160 1445372150 -0.160339 -0.425537 -0.802429 0.386536 1445372150 -0.160339 -0.425537 -0.802429 0.386536 1445372150 -0.160339 -0.425537 -0.802429 0.386536 1445372150 -0.160339 -0.425537 -0.802429 0.386536 1445372150 -0.160339 -0.425537 -0.802429 0.386536 1445372150 -0.160339 -0.425537 -0.802429 0.386536 1445372150 -0.070435 -0.435608 -0.822388 0.359192 1445372150 -0.070435 -0.435608 -0.822388 0.359192 1445372150 -0.070435 -0.435608 -0.822388 0.359192 1445372150 -0.070435 -0.435608 -0.822388 0.359192 1445372150 -0.070435 -0.435608 -0.822388 0.359192 1445372150 0.073181 -0.445435 -0.839355 0.302917 1445372150 0.073181 -0.445435 -0.839355 0.302917 1445372150 0.073181 -0.445435 -0.839355 0.302917 1445372150 0.073181 -0.445435 -0.839355 0.302917 1445372150 0.073181 -0.445435 -0.839355 0.302917 1445372150 0.073181 -0.445435 -0.839355 0.302917 1445372150 0.213989 -0.444458 -0.847595 0.195618 1445372150 0.213989 -0.444458 -0.847595 0.195618 1445372150 0.213989 -0.444458 -0.847595 0.195618 1445372150 0.213989 -0.444458 -0.847595 0.195618 1445372150 0.213989 -0.444458 -0.847595 0.195618 1445372150 0.213989 -0.444458 -0.847595 0.195618 1445372150 0.350769 -0.418701 -0.827393 0.130615 1445372150 0.350769 -0.418701 -0.827393 0.130615 1445372150 0.350769 -0.418701 -0.827393 0.130615 1445372150 0.350769 -0.418701 -0.827393 0.130615 1445372151 0.350769 -0.418701 -0.827393 0.130615 1445372151 0.350769 -0.418701 -0.827393 0.130615 1445372151 0.459717 -0.373657 -0.803101 0.064575 1445372151 0.459717 -0.373657 -0.803101 0.064575 1445372151 0.459717 -0.373657 -0.803101 0.064575 1445372151 0.459717 -0.373657 -0.803101 0.064575 1445372151 0.459717 -0.373657 -0.803101 0.064575 1445372151 0.536865 -0.338379 -0.772644 0.019165 1445372151 0.536865 -0.338379 -0.772644 0.019165 1445372151 0.536865 -0.338379 -0.772644 0.019165 1445372151 0.536865 -0.338379 -0.772644 0.019165 1445372151 0.536865 -0.338379 -0.772644 0.019165 1445372151 0.536865 -0.338379 -0.772644 0.019165 1445372151 0.578674 -0.329224 -0.745178 -0.038635 1445372151 0.578674 -0.329224 -0.745178 -0.038635 1445372151 0.578674 -0.329224 -0.745178 -0.038635 1445372151 0.578674 -0.329224 -0.745178 -0.038635 1445372151 0.578674 -0.329224 -0.745178 -0.038635 1445372151 0.578674 -0.329224 -0.745178 -0.038635 1445372151 0.578674 -0.329224 -0.745178 -0.038635 1445372151 0.595520 -0.338867 -0.726746 -0.049255 1445372151 0.595520 -0.338867 -0.726746 -0.049255 1445372151 0.595520 -0.338867 -0.726746 -0.049255 1445372151 0.595520 -0.338867 -0.726746 -0.049255 1445372151 0.595520 -0.338867 -0.726746 -0.049255 1445372151 0.595520 -0.338867 -0.726746 -0.049255 1445372151 0.565369 -0.378845 -0.731567 -0.041443 1445372151 0.565369 -0.378845 -0.731567 -0.041443 1445372151 0.565369 -0.378845 -0.731567 -0.041443 1445372151 0.565369 -0.378845 -0.731567 -0.041443 1445372151 0.565369 -0.378845 -0.731567 -0.041443 1445372151 0.565369 -0.378845 -0.731567 -0.041443 1445372151 0.489807 -0.433167 -0.756348 -0.020752 1445372151 0.489807 -0.433167 -0.756348 -0.020752 1445372151 0.489807 -0.433167 -0.756348 -0.020752 1445372151 0.489807 -0.433167 -0.756348 -0.020752 1445372151 0.489807 -0.433167 -0.756348 -0.020752 1445372151 0.489807 -0.433167 -0.756348 -0.020752 1445372151 0.489807 -0.433167 -0.756348 -0.020752 1445372151 0.391357 -0.478027 -0.786133 0.021362 1445372151 0.391357 -0.478027 -0.786133 0.021362 1445372151 0.391357 -0.478027 -0.786133 0.021362 1445372151 0.391357 -0.478027 -0.786133 0.021362 1445372151 0.391357 -0.478027 -0.786133 0.021362 1445372151 0.282166 -0.506531 -0.811584 0.072021 1445372151 0.282166 -0.506531 -0.811584 0.072021 1445372151 0.282166 -0.506531 -0.811584 0.072021 1445372151 0.282166 -0.506531 -0.811584 0.072021 1445372151 0.282166 -0.506531 -0.811584 0.072021 1445372151 0.282166 -0.506531 -0.811584 0.072021 1445372151 0.171814 -0.514832 -0.831177 0.120911 1445372151 0.171814 -0.514832 -0.831177 0.120911 1445372151 0.171814 -0.514832 -0.831177 0.120911 1445372151 0.171814 -0.514832 -0.831177 0.120911 1445372151 0.171814 -0.514832 -0.831177 0.120911 1445372151 
0.531006 0.299316 -0.542969 0.577576 1445372154 0.531006 0.299316 -0.542969 0.577576 1445372154 0.531006 0.299316 -0.542969 0.577576 1445372154 0.531006 0.299316 -0.542969 0.577576 1445372154 0.531006 0.299316 -0.542969 0.577576 1445372154 0.527222 0.301392 -0.540039 0.582642 1445372154 0.527222 0.301392 -0.540039 0.582642 1445372154 0.527222 0.301392 -0.540039 0.582642 1445372154 0.527222 0.301392 -0.540039 0.582642 1445372154 0.527222 0.301392 -0.540039 0.582642 1445372154 0.527222 0.301392 -0.540039 0.582642 1445372154 0.524536 0.300171 -0.536438 0.589050 1445372154 0.524536 0.300171 -0.536438 0.589050 1445372154 0.524536 0.300171 -0.536438 0.589050 1445372154 0.524536 0.300171 -0.536438 0.589050 1445372154 0.524536 0.300171 -0.536438 0.589050 1445372154 0.524536 0.300171 -0.536438 0.589050 1445372154 0.524536 0.300171 -0.536438 0.589050 1445372154 0.526062 0.292969 -0.536133 0.591553 1445372154 0.526062 0.292969 -0.536133 0.591553 1445372154 0.526062 0.292969 -0.536133 0.591553 1445372154 0.526062 0.292969 -0.536133 0.591553 1445372154 0.526062 0.292969 -0.536133 0.591553 1445372154 0.526062 0.292969 -0.536133 0.591553 1445372154 0.529724 0.284058 -0.538818 0.590210 1445372154 0.529724 0.284058 -0.538818 0.590210 1445372154 0.529724 0.284058 -0.538818 0.590210 1445372154 0.529724 0.284058 -0.538818 0.590210 1445372154 0.529724 0.284058 -0.538818 0.590210 1445372154 0.529724 0.284058 -0.538818 0.590210 1445372154 0.529724 0.284058 -0.538818 0.590210 1445372154 0.531799 0.278442 -0.541199 0.588806 1445372154 0.531799 0.278442 -0.541199 0.588806 1445372154 0.531799 0.278442 -0.541199 0.588806 1445372154 0.531799 0.278442 -0.541199 0.588806 1445372154 0.531799 0.278442 -0.541199 0.588806 1445372154 0.531799 0.278442 -0.541199 0.588806 1445372154 0.528015 0.280823 -0.538086 0.593872 1445372154 0.528015 0.280823 -0.538086 0.593872 1445372154 0.528015 0.280823 -0.538086 0.593872 1445372154 0.528015 0.280823 -0.538086 0.593872 1445372154 0.528015 0.280823 -0.538086 0.593872 1445372154 0.528015 0.280823 -0.538086 0.593872 1445372154 0.528015 0.280823 -0.538086 0.593872 1445372154 0.523743 0.285095 -0.532837 0.600342 1445372154 0.523743 0.285095 -0.532837 0.600342 1445372154 0.523743 0.285095 -0.532837 0.600342 1445372154 0.523743 0.285095 -0.532837 0.600342 1445372154 0.523743 0.285095 -0.532837 0.600342 1445372154 0.523743 0.285095 -0.532837 0.600342 1445372154 0.524109 0.284180 -0.528198 0.604614 1445372154 0.524109 0.284180 -0.528198 0.604614 1445372154 0.524109 0.284180 -0.528198 0.604614 1445372154 0.524109 0.284180 -0.528198 0.604614 1445372154 0.524109 0.284180 -0.528198 0.604614 1445372154 0.524109 0.284180 -0.528198 0.604614 1445372154 0.527832 0.272827 -0.533875 0.601624 1445372154 0.527832 0.272827 -0.533875 0.601624 1445372154 0.527832 0.272827 -0.533875 0.601624 1445372154 0.527832 0.272827 -0.533875 0.601624 1445372154 0.527832 0.272827 -0.533875 0.601624 1445372154 0.527832 0.272827 -0.533875 0.601624 1445372154 0.527832 0.272827 -0.533875 0.601624 1445372154 0.532471 0.261414 -0.544861 0.592651 1445372154 0.532471 0.261414 -0.544861 0.592651 1445372154 0.532471 0.261414 -0.544861 0.592651 1445372154 0.532471 0.261414 -0.544861 0.592651 1445372154 0.532471 0.261414 -0.544861 0.592651 1445372154 0.532471 0.261414 -0.544861 0.592651 1445372154 0.535706 0.268555 -0.543213 0.588074 1445372154 0.535706 0.268555 -0.543213 0.588074 1445372154 0.535706 0.268555 -0.543213 0.588074 1445372154 0.535706 0.268555 -0.543213 0.588074 1445372154 0.535706 0.268555 -0.543213 0.588074 1445372154 0.535706 0.268555 -0.543213 0.588074 1445372154 0.539795 0.286438 -0.533264 0.584900 1445372154 0.539795 0.286438 -0.533264 0.584900 1445372154 0.539795 0.286438 -0.533264 0.584900 1445372154 0.539795 0.286438 -0.533264 0.584900 1445372154 0.539795 0.286438 -0.533264 0.584900 1445372154 0.539795 0.286438 -0.533264 0.584900 1445372154 0.547668 0.294373 -0.531677 0.575012 1445372154 0.547668 0.294373 -0.531677 0.575012 1445372155 0.547668 0.294373 -0.531677 0.575012 1445372155 0.547668 0.294373 -0.531677 0.575012 1445372155 0.547668 0.294373 -0.531677 0.575012 1445372155 0.547668 0.294373 -0.531677 0.575012 1445372155 0.550537 0.297485 -0.533875 0.568665 1445372155 0.550537 0.297485 -0.533875 0.568665 1445372155 0.550537 0.297485 -0.533875 0.568665 1445372155 0.550537 0.297485 -0.533875 0.568665 1445372155 0.550537 0.297485 -0.533875 0.568665 1445372155 0.550537 0.297485 -0.533875 0.568665 1445372155 0.548401 0.302979 -0.528137 0.573120 1445372155 0.548401 0.302979 -0.528137 0.573120 1445372155 0.548401 0.302979 -0.528137 0.573120 1445372155 0.548401 0.302979 -0.528137 0.573120 1445372155 0.548401 0.302979 -0.528137 0.573120 1445372155 0.548401 0.302979 -0.528137 0.573120 1445372155 0.544678 0.301819 -0.523071 0.581848 1445372155 0.544678 0.301819 -0.523071 0.581848 1445372155 0.544678 0.301819 -0.523071 0.581848 1445372155 0.544678 0.301819 -0.523071 0.581848 1445372155 0.544678 0.301819 -0.523071 0.581848 1445372155 0.541504 0.293396 -0.524231 0.588074 1445372155 0.541504 0.293396 -0.524231 0.588074 1445372155 0.541504 0.293396 -0.524231 0.588074 1445372155 0.541504 0.293396 -0.524231 0.588074 1445372155 0.541504 0.293396 -0.524231 0.588074 1445372155 0.541504 0.293396 -0.524231 0.588074 1445372155 0.541504 0.293396 -0.524231 0.588074 1445372155 0.538818 0.286804 -0.526245 0.591919 1445372155 0.538818 0.286804 -0.526245 0.591919 1445372155 0.538818 0.286804 -0.526245 0.591919 1445372155 0.538818 0.286804 -0.526245 0.591919 1445372155 0.538818 0.286804 -0.526245 0.591919 1445372155 0.538818 0.286804 -0.526245 0.591919 1445372155 0.537964 0.280945 -0.527222 0.594666 1445372155 0.537964 0.280945 -0.527222 0.594666 1445372155 0.537964 0.280945 -0.527222 0.594666 1445372155 0.537964 0.280945 -0.527222 0.594666 1445372155 0.537964 0.280945 -0.527222 0.594666 1445372155 0.537964 0.280945 -0.527222 0.594666 1445372155 0.537048 0.269409 -0.531677 0.596863 1445372155 0.537048 0.269409 -0.531677 0.596863 1445372155 0.537048 0.269409 -0.531677 0.596863 1445372155 0.537048 0.269409 -0.531677 0.596863 1445372155 0.537048 0.269409 -0.531677 0.596863 1445372155 0.537048 0.269409 -0.531677 0.596863 1445372155 0.537048 0.269409 -0.531677 0.596863 1445372155 0.535400 0.256165 -0.539246 0.597412 1445372155 0.535400 0.256165 -0.539246 0.597412 1445372155 0.535400 0.256165 -0.539246 0.597412 1445372155 0.535400 0.256165 -0.539246 0.597412 1445372155 0.535400 0.256165 -0.539246 0.597412 1445372155 0.535400 0.256165 -0.539246 0.597412 1445372155 0.537170 0.248474 -0.544312 0.594482 1445372155 0.537170 0.248474 -0.544312 0.594482 1445372155 0.537170 0.248474 -0.544312 0.594482 1445372155 0.537170 0.248474 -0.544312 0.594482 1445372155 0.537170 0.248474 -0.544312 0.594482 1445372155 0.537170 0.248474 -0.544312 0.594482 1445372155 0.537170 0.248474 -0.544312 0.594482 1445372155 0.544495 0.237427 -0.544983 0.591675 1445372155 0.544495 0.237427 -0.544983 0.591675 1445372155 0.544495 0.237427 -0.544983 0.591675 1445372155 0.544495 0.237427 -0.544983 0.591675 1445372155 0.544495 0.237427 -0.544983 0.591675 1445372155 0.544495 0.237427 -0.544983 0.591675 1445372155 0.546448 0.231384 -0.548889 0.588684 1445372155 0.546448 0.231384 -0.548889 0.588684 1445372155 0.546448 0.231384 -0.548889 0.588684 1445372155 0.546448 0.231384 -0.548889 0.588684 1445372155 0.546448 0.231384 -0.548889 0.588684 1445372155 0.546448 0.231384 -0.548889 0.588684 1445372155 0.546448 0.231384 -0.548889 0.588684 1445372155 0.546997 0.234802 -0.548950 0.586731 1445372155 0.546997 0.234802 -0.548950 0.586731 1445372155 0.546997 0.234802 -0.548950 0.586731 1445372155 0.546997 0.234802 -0.548950 0.586731 1445372155 0.546997 0.234802 -0.548950 0.586731 1445372155 0.546997 0.234802 -0.548950 0.586731 1445372155 0.546814 0.253418 -0.541931 0.585632 1445372155 0.546814 0.253418 -0.541931 0.585632 1445372155 0.546814 0.253418 -0.541931 0.585632 1445372155 0.546814 0.253418 -0.541931 0.585632 1445372155 0.546814 0.253418 -0.541931 0.585632 1445372155 0.546814 0.253418 -0.541931 0.585632 1445372155 0.548767 0.272278 -0.529114 0.587158 1445372155 0.548767 0.272278 -0.529114 0.587158 1445372155 0.548767 0.272278 -0.529114 0.587158 1445372155 0.548767 0.272278 -0.529114 0.587158 1445372155 0.548767 0.272278 -0.529114 0.587158 1445372155 0.548767 0.272278 -0.529114 0.587158 1445372155 0.548767 0.272278 -0.529114 0.587158 1445372155 0.551392 0.280518 -0.522949 0.586243 1445372155 0.551392 0.280518 -0.522949 0.586243 1445372155 0.551392 0.280518 -0.522949 0.586243 1445372155 0.551392 0.280518 -0.522949 0.586243 1445372155 0.551392 0.280518 -0.522949 0.586243 1445372155 0.554199 0.279724 -0.523193 0.583801 1445372155 0.554199 0.279724 -0.523193 0.583801 1445372155 0.554199 0.279724 -0.523193 0.583801 1445372155 0.554199 0.279724 -0.523193 0.583801 1445372155 0.554199 0.279724 -0.523193 0.583801 1445372155 0.554199 0.279724 -0.523193 0.583801 1445372155 0.554199 0.279724 -0.523193 0.583801 1445372155 0.554504 0.277832 -0.527161 0.580872 1445372155 0.554504 0.277832 -0.527161 0.580872 1445372155 0.554504 0.277832 -0.527161 0.580872 1445372155 0.554504 0.277832 -0.527161 0.580872 1445372155 0.554504 0.277832 -0.527161 0.580872 1445372155 0.554504 0.277832 -0.527161 0.580872 1445372155 0.552002 0.279053 -0.527710 0.582092 1445372155 0.552002 0.279053 -0.527710 0.582092 1445372155 0.552002 0.279053 -0.527710 0.582092 1445372156 0.552002 0.279053 -0.527710 0.582092 1445372156 0.552002 0.279053 -0.527710 0.582092 1445372156 0.552002 0.279053 -0.527710 0.582092 1445372156 0.546997 0.278259 -0.527100 0.587769 1445372156 0.546997 0.278259 -0.527100 0.587769 1445372156 0.546997 0.278259 -0.527100 0.587769 1445372156 0.546997 0.278259 -0.527100 0.587769 1445372156 0.546997 0.278259 -0.527100 0.587769 1445372156 0.539978 0.269470 -0.533203 0.592834 1445372156 0.539978 0.269470 -0.533203 0.592834 1445372156 0.539978 0.269470 -0.533203 0.592834 1445372156 0.539978 0.269470 -0.533203 0.592834 1445372156 0.539978 0.269470 -0.533203 0.592834 1445372156 0.539978 0.269470 -0.533203 0.592834 1445372156 0.539978 0.269470 -0.533203 0.592834 1445372156 0.531006 0.255615 -0.536255 0.604187 1445372156 0.531006 0.255615 -0.536255 0.604187 1445372156 0.531006 0.255615 -0.536255 0.604187 1445372156 0.531006 0.255615 -0.536255 0.604187 1445372156 0.531006 0.255615 -0.536255 0.604187 1445372156 0.531006 0.255615 -0.536255 0.604187 1445372156 0.525146 0.240173 -0.535828 0.615906 1445372156 0.525146 0.240173 -0.535828 0.615906 1445372156 0.525146 0.240173 -0.535828 0.615906 1445372156 0.525146 0.240173 -0.535828 0.615906 1445372156 0.525146 0.240173 -0.535828 0.615906 1445372156 0.525146 0.240173 -0.535828 0.615906 1445372156 0.522827 0.218811 -0.538452 0.623535 1445372156 0.522827 0.218811 -0.538452 0.623535 1445372156 0.522827 0.218811 -0.538452 0.623535 1445372156 0.522827 0.218811 -0.538452 0.623535 1445372156 0.522827 0.218811 -0.538452 0.623535 1445372156 0.522827 0.218811 -0.538452 0.623535 1445372156 0.518311 0.202271 -0.540588 0.630981 1445372156 0.518311 0.202271 -0.540588 0.630981 1445372156 0.518311 0.202271 -0.540588 0.630981 1445372156 0.518311 0.202271 -0.540588 0.630981 1445372156 0.518311 0.202271 -0.540588 0.630981 1445372156 0.518311 0.202271 -0.540588 0.630981 1445372156 0.516296 0.189453 -0.543274 0.634277 1445372156 0.516296 0.189453 -0.543274 0.634277 1445372156 0.516296 0.189453 -0.543274 0.634277 1445372156 0.516296 0.189453 -0.543274 0.634277 1445372156 0.516296 0.189453 -0.543274 0.634277 1445372156 0.516296 0.189453 -0.543274 0.634277 1445372156 0.517761 0.173828 -0.548401 0.633240 1445372156 0.517761 0.173828 -0.548401 0.633240 1445372156 0.517761 0.173828 -0.548401 0.633240 1445372156 0.517761 0.173828 -0.548401 0.633240 1445372156 0.517761 0.173828 -0.548401 0.633240 1445372156 0.517761 0.173828 -0.548401 0.633240 1445372156 0.516541 0.162964 -0.554749 0.631592 1445372156 0.516541 0.162964 -0.554749 0.631592 1445372156 0.516541 0.162964 -0.554749 0.631592 1445372156 0.516541 0.162964 -0.554749 0.631592 1445372156 0.516541 0.162964 -0.554749 0.631592 1445372156 0.516541 0.162964 -0.554749 0.631592 1445372156 0.510620 0.160278 -0.558655 0.633545 1445372156 0.510620 0.160278 -0.558655 0.633545 1445372156 0.510620 0.160278 -0.558655 0.633545 1445372156 0.510620 0.160278 -0.558655 0.633545 1445372156 0.510620 0.160278 -0.558655 0.633545 1445372156 0.510620 0.160278 -0.558655 0.633545 1445372156 0.503662 0.169617 -0.556335 0.638733 1445372156 0.503662 0.169617 -0.556335 0.638733 1445372156 0.503662 0.169617 -0.556335 0.638733 1445372156 0.503662 0.169617 -0.556335 0.638733 1445372156 0.503662 0.169617 -0.556335 0.638733 1445372156 0.503662 0.169617 -0.556335 0.638733 1445372156 0.501343 0.183655 -0.553223 0.639404 1445372156 0.501343 0.183655 -0.553223 0.639404 1445372156 0.501343 0.183655 -0.553223 0.639404 1445372156 0.501343 0.183655 -0.553223 0.639404 1445372156 0.501343 0.183655 -0.553223 0.639404 1445372156 0.501343 0.183655 -0.553223 0.639404 1445372156 0.505981 0.196716 -0.552368 0.632507 1445372156 0.505981 0.196716 -0.552368 0.632507 1445372156 0.505981 0.196716 -0.552368 0.632507 1445372156 0.505981 0.196716 -0.552368 0.632507 1445372156 0.505981 0.196716 -0.552368 0.632507 1445372156 0.505981 0.196716 -0.552368 0.632507 1445372156 0.509766 0.212708 -0.551453 0.625122 1445372156 0.509766 0.212708 -0.551453 0.625122 1445372156 0.509766 0.212708 -0.551453 0.625122 1445372156 0.509766 0.212708 -0.551453 0.625122 1445372156 0.509766 0.212708 -0.551453 0.625122 1445372156 0.509766 0.212708 -0.551453 0.625122 1445372156 0.512146 0.229858 -0.547913 0.620178 1445372156 0.512146 0.229858 -0.547913 0.620178 1445372156 0.512146 0.229858 -0.547913 0.620178 1445372156 0.512146 0.229858 -0.547913 0.620178 1445372156 0.512146 0.229858 -0.547913 0.620178 1445372156 0.512146 0.229858 -0.547913 0.620178 1445372156 0.512146 0.229858 -0.547913 0.620178 1445372156 0.510620 0.248291 -0.543274 0.618408 1445372156 0.510620 0.248291 -0.543274 0.618408 1445372156 0.510620 0.248291 -0.543274 0.618408 1445372156 0.510620 0.248291 -0.543274 0.618408 1445372156 0.510620 0.248291 -0.543274 0.618408 1445372156 0.510132 0.263184 -0.537415 0.617737 1445372156 0.510132 0.263184 -0.537415 0.617737 1445372156 0.510132 0.263184 -0.537415 0.617737 1445372156 0.510132 0.263184 -0.537415 0.617737 1445372156 0.510132 0.263184 -0.537415 0.617737 1445372156 0.510132 0.263184 -0.537415 0.617737 1445372156 0.510132 0.263184 -0.537415 0.617737 1445372156 0.513489 0.268616 -0.536316 0.613586 1445372156 0.513489 0.268616 -0.536316 0.613586 1445372156 0.513489 0.268616 -0.536316 0.613586 1445372156 0.513489 0.268616 -0.536316 0.613586 1445372157 0.513489 0.268616 -0.536316 0.613586 1445372157 0.513489 0.268616 -0.536316 0.613586 1445372157 0.518616 0.262146 -0.541138 0.607849 1445372157 0.518616 0.262146 -0.541138 0.607849 1445372157 0.518616 0.262146 -0.541138 0.607849 1445372157 0.518616 0.262146 -0.541138 0.607849 1445372157 0.518616 0.262146 -0.541138 0.607849 1445372157 0.518616 0.262146 -0.541138 0.607849 1445372157 0.516235 0.261780 -0.538330 0.612488 1445372157 0.516235 0.261780 -0.538330 0.612488 1445372157 0.516235 0.261780 -0.538330 0.612488 1445372157 0.516235 0.261780 -0.538330 0.612488 1445372157 0.516235 0.261780 -0.538330 0.612488 1445372157 0.516235 0.261780 -0.538330 0.612488 1445372157 0.510315 0.261719 -0.531067 0.623718 1445372157 0.510315 0.261719 -0.531067 0.623718 1445372157 0.510315 0.261719 -0.531067 0.623718 1445372157 0.510315 0.261719 -0.531067 0.623718 1445372157 0.510315 0.261719 -0.531067 0.623718 1445372157 0.510315 0.261719 -0.531067 0.623718 1445372157 0.510315 0.261719 -0.531067 0.623718 1445372157 0.505432 0.255249 -0.527405 0.633362 1445372157 0.505432 0.255249 -0.527405 0.633362 1445372157 0.505432 0.255249 -0.527405 0.633362 1445372157 0.505432 0.255249 -0.527405 0.633362 1445372157 0.505432 0.255249 -0.527405 0.633362 1445372157 0.505432 0.255249 -0.527405 0.633362 1445372157 0.502136 0.244507 -0.531189 0.637085 1445372157 0.502136 0.244507 -0.531189 0.637085 1445372157 0.502136 0.244507 -0.531189 0.637085 1445372157 0.502136 0.244507 -0.531189 0.637085 1445372157 0.502136 0.244507 -0.531189 0.637085 1445372157 0.502136 0.244507 -0.531189 0.637085 1445372157 0.502136 0.244507 -0.531189 0.637085 1445372157 0.498169 0.237427 -0.530762 0.643188 1445372157 0.498169 0.237427 -0.530762 0.643188 1445372157 0.498169 0.237427 -0.530762 0.643188 1445372157 0.498169 0.237427 -0.530762 0.643188 1445372157 0.498169 0.237427 -0.530762 0.643188 1445372157 0.498169 0.237427 -0.530762 0.643188 1445372157 0.493713 0.231018 -0.529297 0.650146 1445372157 0.493713 0.231018 -0.529297 0.650146 1445372157 0.493713 0.231018 -0.529297 0.650146 1445372157 0.493713 0.231018 -0.529297 0.650146 1445372157 0.493713 0.231018 -0.529297 0.650146 1445372157 0.493713 0.231018 -0.529297 0.650146 1445372157 0.488770 0.224121 -0.527954 0.657349 1445372157 0.488770 0.224121 -0.527954 0.657349 1445372157 0.488770 0.224121 -0.527954 0.657349 1445372157 0.488770 0.224121 -0.527954 0.657349 1445372157 0.488770 0.224121 -0.527954 0.657349 1445372157 0.488770 0.224121 -0.527954 0.657349 1445372157 0.484436 0.216858 -0.525940 0.664551 1445372157 0.484436 0.216858 -0.525940 0.664551 1445372157 0.484436 0.216858 -0.525940 0.664551 1445372157 0.484436 0.216858 -0.525940 0.664551 1445372157 0.484436 0.216858 -0.525940 0.664551 1445372157 0.484436 0.216858 -0.525940 0.664551 1445372157 0.482422 0.210693 -0.526123 0.667847 1445372157 0.482422 0.210693 -0.526123 0.667847 1445372157 0.482422 0.210693 -0.526123 0.667847 1445372157 0.482422 0.210693 -0.526123 0.667847 1445372157 0.482422 0.210693 -0.526123 0.667847 1445372157 0.482422 0.210693 -0.526123 0.667847 1445372157 0.481079 0.209961 -0.526367 0.668884 1445372157 0.481079 0.209961 -0.526367 0.668884 1445372157 0.481079 0.209961 -0.526367 0.668884 1445372157 0.481079 0.209961 -0.526367 0.668884 1445372157 0.481079 0.209961 -0.526367 0.668884 1445372157 0.481079 0.209961 -0.526367 0.668884 1445372157 0.480225 0.217834 -0.525208 0.667908 1445372157 0.480225 0.217834 -0.525208 0.667908 1445372157 0.480225 0.217834 -0.525208 0.667908 1445372157 0.480225 0.217834 -0.525208 0.667908 1445372157 0.480225 0.217834 -0.525208 0.667908 1445372157 0.480225 0.217834 -0.525208 0.667908 1445372157 0.481506 0.229553 -0.520813 0.666443 1445372157 0.481506 0.229553 -0.520813 0.666443 1445372157 0.481506 0.229553 -0.520813 0.666443 1445372157 0.481506 0.229553 -0.520813 0.666443 1445372157 0.481506 0.229553 -0.520813 0.666443 1445372157 0.481506 0.229553 -0.520813 0.666443 1445372157 0.485901 0.241211 -0.518738 0.660767 1445372157 0.485901 0.241211 -0.518738 0.660767 1445372157 0.485901 0.241211 -0.518738 0.660767 1445372157 0.485901 0.241211 -0.518738 0.660767 1445372157 0.485901 0.241211 -0.518738 0.660767 1445372157 0.485901 0.241211 -0.518738 0.660767 1445372157 0.485901 0.241211 -0.518738 0.660767 1445372157 0.493347 0.250549 -0.520813 0.650024 1445372157 0.493347 0.250549 -0.520813 0.650024 1445372157 0.493347 0.250549 -0.520813 0.650024 1445372157 0.493347 0.250549 -0.520813 0.650024 1445372157 0.493347 0.250549 -0.520813 0.650024 1445372157 0.493347 0.250549 -0.520813 0.650024 1445372157 0.500671 0.261230 -0.521301 0.639709 1445372157 0.500671 0.261230 -0.521301 0.639709 1445372157 0.500671 0.261230 -0.521301 0.639709 1445372157 0.500671 0.261230 -0.521301 0.639709 1445372157 0.500671 0.261230 -0.521301 0.639709 1445372157 0.500671 0.261230 -0.521301 0.639709 1445372157 0.500671 0.261230 -0.521301 0.639709 1445372157 0.506836 0.266785 -0.526062 0.628601 1445372157 0.506836 0.266785 -0.526062 0.628601 1445372157 0.506836 0.266785 -0.526062 0.628601 1445372157 0.506836 0.266785 -0.526062 0.628601 1445372157 0.506836 0.266785 -0.526062 0.628601 1445372157 0.506836 0.266785 -0.526062 0.628601 1445372157 0.515991 0.256775 -0.539307 0.613892 1445372157 0.515991 0.256775 -0.539307 0.613892 1445372157 0.515991 0.256775 -0.539307 0.613892 1445372157 0.515991 0.256775 -0.539307 0.613892 1445372158 0.515991 0.256775 -0.539307 0.613892 1445372158 0.519897 0.249756 -0.545410 0.608093 1445372158 0.519897 0.249756 -0.545410 0.608093 1445372158 0.519897 0.249756 -0.545410 0.608093 1445372158 0.519897 0.249756 -0.545410 0.608093 1445372158 0.519897 0.249756 -0.545410 0.608093 1445372158 0.519897 0.249756 -0.545410 0.608093 1445372158 0.521423 0.246094 -0.545044 0.608643 1445372158 0.521423 0.246094 -0.545044 0.608643 1445372158 0.521423 0.246094 -0.545044 0.608643 1445372158 0.521423 0.246094 -0.545044 0.608643 1445372158 0.521423 0.246094 -0.545044 0.608643 1445372158 0.521423 0.246094 -0.545044 0.608643 1445372158 0.520325 0.240479 -0.545044 0.611816 1445372158 0.520325 0.240479 -0.545044 0.611816 1445372158 0.520325 0.240479 -0.545044 0.611816 1445372158 0.520325 0.240479 -0.545044 0.611816 1445372158 0.520325 0.240479 -0.545044 0.611816 1445372158 0.514954 0.238953 -0.545288 0.616699 1445372158 0.514954 0.238953 -0.545288 0.616699 1445372158 0.514954 0.238953 -0.545288 0.616699 1445372158 0.514954 0.238953 -0.545288 0.616699 1445372158 0.514954 0.238953 -0.545288 0.616699 1445372158 0.514954 0.238953 -0.545288 0.616699 1445372158 0.514954 0.238953 -0.545288 0.616699 1445372158 0.507751 0.249023 -0.538940 0.624207 1445372158 0.507751 0.249023 -0.538940 0.624207 1445372158 0.507751 0.249023 -0.538940 0.624207 1445372158 0.507751 0.249023 -0.538940 0.624207 1445372158 0.507751 0.249023 -0.538940 0.624207 1445372158 0.502014 0.259033 -0.529602 0.632751 1445372158 0.502014 0.259033 -0.529602 0.632751 1445372158 0.502014 0.259033 -0.529602 0.632751 1445372158 0.502014 0.259033 -0.529602 0.632751 1445372158 0.502014 0.259033 -0.529602 0.632751 1445372158 0.502014 0.259033 -0.529602 0.632751 1445372158 0.502014 0.259033 -0.529602 0.632751 1445372158 0.496948 0.261963 -0.526306 0.638245 1445372158 0.496948 0.261963 -0.526306 0.638245 1445372158 0.496948 0.261963 -0.526306 0.638245 1445372158 0.496948 0.261963 -0.526306 0.638245 1445372158 0.496948 0.261963 -0.526306 0.638245 1445372158 0.496948 0.261963 -0.526306 0.638245 1445372158 0.490967 0.263306 -0.523254 0.644836 1445372158 0.490967 0.263306 -0.523254 0.644836 1445372158 0.490967 0.263306 -0.523254 0.644836 1445372158 0.490967 0.263306 -0.523254 0.644836 1445372158 0.490967 0.263306 -0.523254 0.644836 1445372158 0.490967 0.263306 -0.523254 0.644836 1445372158 0.490967 0.263306 -0.523254 0.644836 1445372158 0.487183 0.265198 -0.518066 0.651062 1445372158 0.487183 0.265198 -0.518066 0.651062 1445372158 0.487183 0.265198 -0.518066 0.651062 1445372158 0.487183 0.265198 -0.518066 0.651062 1445372158 0.487183 0.265198 -0.518066 0.651062 1445372158 0.487183 0.265198 -0.518066 0.651062 1445372158 0.485962 0.267395 -0.515503 0.653076 1445372158 0.485962 0.267395 -0.515503 0.653076 1445372158 0.485962 0.267395 -0.515503 0.653076 1445372158 0.485962 0.267395 -0.515503 0.653076 1445372158 0.485962 0.267395 -0.515503 0.653076 1445372158 0.485962 0.267395 -0.515503 0.653076 1445372158 0.486816 0.269165 -0.511719 0.654724 1445372158 0.486816 0.269165 -0.511719 0.654724 1445372158 0.486816 0.269165 -0.511719 0.654724 1445372158 0.486816 0.269165 -0.511719 0.654724 1445372158 0.486816 0.269165 -0.511719 0.654724 1445372158 0.486816 0.269165 -0.511719 0.654724 1445372158 0.487427 0.269043 -0.511841 0.654236 1445372158 0.487427 0.269043 -0.511841 0.654236 1445372158 0.487427 0.269043 -0.511841 0.654236 1445372158 0.487427 0.269043 -0.511841 0.654236 1445372158 0.487427 0.269043 -0.511841 0.654236 1445372158 0.487427 0.269043 -0.511841 0.654236 1445372158 0.487000 0.273010 -0.509949 0.654419 1445372158 0.487000 0.273010 -0.509949 0.654419 1445372158 0.487000 0.273010 -0.509949 0.654419 1445372158 0.487000 0.273010 -0.509949 0.654419 1445372158 0.487000 0.273010 -0.509949 0.654419 1445372158 0.487000 0.273010 -0.509949 0.654419 1445372158 0.487000 0.273010 -0.509949 0.654419 1445372158 0.489441 0.276367 -0.510559 0.650635 1445372158 0.489441 0.276367 -0.510559 0.650635 1445372158 0.489441 0.276367 -0.510559 0.650635 1445372158 0.489441 0.276367 -0.510559 0.650635 1445372158 0.489441 0.276367 -0.510559 0.650635 1445372158 0.489441 0.276367 -0.510559 0.650635 1445372158 0.491882 0.279053 -0.512695 0.645996 1445372158 0.491882 0.279053 -0.512695 0.645996 1445372158 0.491882 0.279053 -0.512695 0.645996 1445372158 0.491882 0.279053 -0.512695 0.645996 1445372158 0.491882 0.279053 -0.512695 0.645996 1445372158 0.491882 0.279053 -0.512695 0.645996 1445372158 0.493958 0.281738 -0.514832 0.641479 1445372158 0.493958 0.281738 -0.514832 0.641479 1445372158 0.493958 0.281738 -0.514832 0.641479 1445372158 0.493958 0.281738 -0.514832 0.641479 1445372158 0.493958 0.281738 -0.514832 0.641479 1445372158 0.493958 0.281738 -0.514832 0.641479 1445372158 0.493958 0.281738 -0.514832 0.641479 1445372158 0.497864 0.280273 -0.520447 0.634583 1445372158 0.497864 0.280273 -0.520447 0.634583 1445372158 0.497864 0.280273 -0.520447 0.634583 1445372158 0.497864 0.280273 -0.520447 0.634583 1445372158 0.497864 0.280273 -0.520447 0.634583 1445372158 0.497864 0.280273 -0.520447 0.634583 1445372158 0.504272 0.273315 -0.527283 0.626892 1445372158 0.504272 0.273315 -0.527283 0.626892 1445372158 0.504272 0.273315 -0.527283 0.626892 1445372158 0.504272 0.273315 -0.527283 0.626892 1445372158 0.504272 0.273315 -0.527283 0.626892 1445372158 0.504272 0.273315 -0.527283 0.626892 1445372158 0.509094 0.264648 -0.532898 0.621948 1445372159 0.509094 0.264648 -0.532898 0.621948 1445372159 0.509094 0.264648 -0.532898 0.621948 1445372159 0.509094 0.264648 -0.532898 0.621948 1445372159 0.509094 0.264648 -0.532898 0.621948 1445372159 0.509094 0.264648 -0.532898 0.621948 1445372159 0.509094 0.264648 -0.532898 0.621948 1445372159 0.510010 0.261108 -0.531311 0.623962 1445372159 0.510010 0.261108 -0.531311 0.623962 1445372159 0.510010 0.261108 -0.531311 0.623962 1445372159 0.510010 0.261108 -0.531311 0.623962 1445372159 0.510010 0.261108 -0.531311 0.623962 1445372159 0.510010 0.261108 -0.531311 0.623962 1445372159 0.507568 0.262146 -0.528076 0.628296 1445372159 0.507568 0.262146 -0.528076 0.628296 1445372159 0.507568 0.262146 -0.528076 0.628296 1445372159 0.507568 0.262146 -0.528076 0.628296 1445372159 0.507568 0.262146 -0.528076 0.628296 1445372159 0.507568 0.262146 -0.528076 0.628296 1445372159 0.507568 0.262146 -0.528076 0.628296 1445372159 0.504639 0.266724 -0.525513 0.630859 1445372159 0.504639 0.266724 -0.525513 0.630859 1445372159 0.504639 0.266724 -0.525513 0.630859 1445372159 0.504639 0.266724 -0.525513 0.630859 1445372159 0.504639 0.266724 -0.525513 0.630859 1445372159 0.504639 0.266724 -0.525513 0.630859 1445372159 0.500610 0.273254 -0.518860 0.636780 1445372159 0.500610 0.273254 -0.518860 0.636780 1445372159 0.500610 0.273254 -0.518860 0.636780 1445372159 0.500610 0.273254 -0.518860 0.636780 1445372159 0.500610 0.273254 -0.518860 0.636780 1445372159 0.500610 0.273254 -0.518860 0.636780 1445372159 0.500610 0.273254 -0.518860 0.636780 1445372159 0.496887 0.275391 -0.513977 0.642639 1445372159 0.496887 0.275391 -0.513977 0.642639 1445372159 0.496887 0.275391 -0.513977 0.642639 1445372159 0.496887 0.275391 -0.513977 0.642639 1445372159 0.496887 0.275391 -0.513977 0.642639 1445372159 0.496887 0.275391 -0.513977 0.642639 1445372159 0.495117 0.270264 -0.514587 0.645752 1445372159 0.495117 0.270264 -0.514587 0.645752 1445372159 0.495117 0.270264 -0.514587 0.645752 1445372159 0.495117 0.270264 -0.514587 0.645752 1445372159 0.495117 0.270264 -0.514587 0.645752 1445372159 
0.487549 -0.400696 -0.774414 -0.044983 1445372162 0.487549 -0.400696 -0.774414 -0.044983 1445372162 0.487549 -0.400696 -0.774414 -0.044983 1445372162 0.487549 -0.400696 -0.774414 -0.044983 1445372162 0.487549 -0.400696 -0.774414 -0.044983 1445372162 0.373169 -0.475464 -0.796570 -0.015991 1445372162 0.373169 -0.475464 -0.796570 -0.015991 1445372162 0.373169 -0.475464 -0.796570 -0.015991 1445372162 0.373169 -0.475464 -0.796570 -0.015991 1445372162 0.373169 -0.475464 -0.796570 -0.015991 1445372162 0.373169 -0.475464 -0.796570 -0.015991 1445372162 0.237183 -0.521118 -0.818420 0.049194 1445372162 0.237183 -0.521118 -0.818420 0.049194 1445372162 0.237183 -0.521118 -0.818420 0.049194 1445372162 0.237183 -0.521118 -0.818420 0.049194 1445372162 0.237183 -0.521118 -0.818420 0.049194 1445372162 0.237183 -0.521118 -0.818420 0.049194 1445372162 0.104004 -0.542297 -0.824219 0.125732 1445372162 0.104004 -0.542297 -0.824219 0.125732 1445372162 0.104004 -0.542297 -0.824219 0.125732 1445372162 0.104004 -0.542297 -0.824219 0.125732 1445372162 0.104004 -0.542297 -0.824219 0.125732 1445372162 0.104004 -0.542297 -0.824219 0.125732 1445372162 -0.013672 -0.540649 -0.816406 0.202637 1445372162 -0.013672 -0.540649 -0.816406 0.202637 1445372162 -0.013672 -0.540649 -0.816406 0.202637 1445372162 -0.013672 -0.540649 -0.816406 0.202637 1445372162 -0.013672 -0.540649 -0.816406 0.202637 1445372162 -0.013672 -0.540649 -0.816406 0.202637 1445372162 -0.123047 -0.514160 -0.806030 0.266357 1445372162 -0.123047 -0.514160 -0.806030 0.266357 1445372162 -0.123047 -0.514160 -0.806030 0.266357 1445372162 -0.123047 -0.514160 -0.806030 0.266357 1445372162 -0.123047 -0.514160 -0.806030 0.266357 1445372162 -0.203430 -0.477539 -0.790283 0.325806 1445372162 -0.203430 -0.477539 -0.790283 0.325806 1445372162 -0.203430 -0.477539 -0.790283 0.325806 1445372162 -0.203430 -0.477539 -0.790283 0.325806 1445372162 -0.203430 -0.477539 -0.790283 0.325806 1445372162 -0.203430 -0.477539 -0.790283 0.325806 1445372162 -0.200684 -0.476013 -0.763000 0.388672 1445372162 -0.200684 -0.476013 -0.763000 0.388672 1445372162 -0.200684 -0.476013 -0.763000 0.388672 1445372162 -0.200684 -0.476013 -0.763000 0.388672 1445372162 -0.200684 -0.476013 -0.763000 0.388672 1445372162 -0.126221 -0.492798 -0.776184 0.372559 1445372162 -0.126221 -0.492798 -0.776184 0.372559 1445372162 -0.126221 -0.492798 -0.776184 0.372559 1445372162 -0.126221 -0.492798 -0.776184 0.372559 1445372162 -0.126221 -0.492798 -0.776184 0.372559 1445372162 -0.126221 -0.492798 -0.776184 0.372559 1445372162 0.006165 -0.504089 -0.797424 0.331665 1445372162 0.006165 -0.504089 -0.797424 0.331665 1445372162 0.006165 -0.504089 -0.797424 0.331665 1445372162 0.006165 -0.504089 -0.797424 0.331665 1445372162 0.006165 -0.504089 -0.797424 0.331665 1445372162 0.006165 -0.504089 -0.797424 0.331665 1445372162 0.006165 -0.504089 -0.797424 0.331665 1445372162 0.148193 -0.513611 -0.819092 0.208374 1445372162 0.148193 -0.513611 -0.819092 0.208374 1445372162 0.148193 -0.513611 -0.819092 0.208374 1445372162 0.148193 -0.513611 -0.819092 0.208374 1445372162 0.148193 -0.513611 -0.819092 0.208374 1445372162 0.148193 -0.513611 -0.819092 0.208374 1445372162 0.283020 -0.488220 -0.813904 0.138245 1445372162 0.283020 -0.488220 -0.813904 0.138245 1445372162 0.283020 -0.488220 -0.813904 0.138245 1445372162 0.283020 -0.488220 -0.813904 0.138245 1445372162 0.283020 -0.488220 -0.813904 0.138245 1445372162 0.283020 -0.488220 -0.813904 0.138245 1445372162 0.400574 -0.452026 -0.791992 0.089539 1445372162 0.400574 -0.452026 -0.791992 0.089539 1445372162 0.400574 -0.452026 -0.791992 0.089539 1445372162 0.400574 -0.452026 -0.791992 0.089539 1445372162 0.400574 -0.452026 -0.791992 0.089539 1445372162 0.400574 -0.452026 -0.791992 0.089539 1445372162 0.479004 -0.414978 -0.773499 0.011475 1445372162 0.479004 -0.414978 -0.773499 0.011475 1445372162 0.479004 -0.414978 -0.773499 0.011475 1445372162 0.479004 -0.414978 -0.773499 0.011475 1445372162 0.479004 -0.414978 -0.773499 0.011475 1445372162 0.479004 -0.414978 -0.773499 0.011475 1445372162 0.531189 -0.372864 -0.760681 -0.014771 1445372162 0.531189 -0.372864 -0.760681 -0.014771 1445372162 0.531189 -0.372864 -0.760681 -0.014771 1445372162 0.531189 -0.372864 -0.760681 -0.014771 1445372163 0.531189 -0.372864 -0.760681 -0.014771 1445372163 0.531189 -0.372864 -0.760681 -0.014771 1445372163 0.527588 -0.371338 -0.763245 -0.034851 1445372163 0.527588 -0.371338 -0.763245 -0.034851 1445372163 0.527588 -0.371338 -0.763245 -0.034851 1445372163 0.527588 -0.371338 -0.763245 -0.034851 1445372163 0.527588 -0.371338 -0.763245 -0.034851 1445372163 0.527588 -0.371338 -0.763245 -0.034851 1445372163 0.496460 -0.391113 -0.774780 -0.017578 1445372163 0.496460 -0.391113 -0.774780 -0.017578 1445372163 0.496460 -0.391113 -0.774780 -0.017578 1445372163 0.496460 -0.391113 -0.774780 -0.017578 1445372163 0.496460 -0.391113 -0.774780 -0.017578 1445372163 0.496460 -0.391113 -0.774780 -0.017578 1445372163 0.496460 -0.391113 -0.774780 -0.017578 1445372163 0.430237 -0.435181 -0.790771 0.014954 1445372163 0.430237 -0.435181 -0.790771 0.014954 1445372163 0.430237 -0.435181 -0.790771 0.014954 1445372163 0.430237 -0.435181 -0.790771 0.014954 1445372163 0.430237 -0.435181 -0.790771 0.014954 1445372163 0.325256 -0.478882 -0.812866 0.064392 1445372163 0.325256 -0.478882 -0.812866 0.064392 1445372163 0.325256 -0.478882 -0.812866 0.064392 1445372163 0.325256 -0.478882 -0.812866 0.064392 1445372163 0.325256 -0.478882 -0.812866 0.064392 1445372163 0.325256 -0.478882 -0.812866 0.064392 1445372163 0.205078 -0.496704 -0.832764 0.133362 1445372163 0.205078 -0.496704 -0.832764 0.133362 1445372163 0.205078 -0.496704 -0.832764 0.133362 1445372163 0.205078 -0.496704 -0.832764 0.133362 1445372163 0.205078 -0.496704 -0.832764 0.133362 1445372163 0.205078 -0.496704 -0.832764 0.133362 1445372163 0.205078 -0.496704 -0.832764 0.133362 1445372163 0.088501 -0.489624 -0.843628 0.201965 1445372163 0.088501 -0.489624 -0.843628 0.201965 1445372163 0.088501 -0.489624 -0.843628 0.201965 1445372163 0.088501 -0.489624 -0.843628 0.201965 1445372163 0.088501 -0.489624 -0.843628 0.201965 1445372163 0.088501 -0.489624 -0.843628 0.201965 1445372163 -0.019714 -0.473389 -0.842651 0.255920 1445372163 -0.019714 -0.473389 -0.842651 0.255920 1445372163 -0.019714 -0.473389 -0.842651 0.255920 1445372163 -0.019714 -0.473389 -0.842651 0.255920 1445372163 -0.019714 -0.473389 -0.842651 0.255920 1445372163 -0.019714 -0.473389 -0.842651 0.255920 1445372163 -0.081055 -0.460205 -0.826355 0.314514 1445372163 -0.081055 -0.460205 -0.826355 0.314514 1445372163 -0.081055 -0.460205 -0.826355 0.314514 1445372163 -0.081055 -0.460205 -0.826355 0.314514 1445372163 -0.081055 -0.460205 -0.826355 0.314514 1445372163 -0.081055 -0.460205 -0.826355 0.314514 1445372163 -0.087769 -0.451111 -0.820984 0.338928 1445372163 -0.087769 -0.451111 -0.820984 0.338928 1445372163 -0.087769 -0.451111 -0.820984 0.338928 1445372163 -0.087769 -0.451111 -0.820984 0.338928 1445372163 -0.087769 -0.451111 -0.820984 0.338928 1445372163 -0.087769 -0.451111 -0.820984 0.338928 1445372163 -0.022583 -0.454956 -0.831848 0.317139 1445372163 -0.022583 -0.454956 -0.831848 0.317139 1445372163 -0.022583 -0.454956 -0.831848 0.317139 1445372163 -0.022583 -0.454956 -0.831848 0.317139 1445372163 -0.022583 -0.454956 -0.831848 0.317139 1445372163 -0.022583 -0.454956 -0.831848 0.317139 1445372163 0.079163 -0.457458 -0.840576 0.279297 1445372163 0.079163 -0.457458 -0.840576 0.279297 1445372163 0.079163 -0.457458 -0.840576 0.279297 1445372163 0.079163 -0.457458 -0.840576 0.279297 1445372163 0.079163 -0.457458 -0.840576 0.279297 1445372163 0.079163 -0.457458 -0.840576 0.279297 1445372163 0.199402 -0.449158 -0.845337 0.209778 1445372163 0.199402 -0.449158 -0.845337 0.209778 1445372163 0.199402 -0.449158 -0.845337 0.209778 1445372163 0.199402 -0.449158 -0.845337 0.209778 1445372163 0.199402 -0.449158 -0.845337 0.209778 1445372163 0.199402 -0.449158 -0.845337 0.209778 1445372163 0.199402 -0.449158 -0.845337 0.209778 1445372163 0.305969 -0.436218 -0.832092 0.154114 1445372163 0.305969 -0.436218 -0.832092 0.154114 1445372163 0.305969 -0.436218 -0.832092 0.154114 1445372163 0.305969 -0.436218 -0.832092 0.154114 1445372163 0.305969 -0.436218 -0.832092 0.154114 1445372163 0.305969 -0.436218 -0.832092 0.154114 1445372163 0.391357 -0.411377 -0.816406 0.105469 1445372163 0.391357 -0.411377 -0.816406 0.105469 1445372163 0.391357 -0.411377 -0.816406 0.105469 1445372163 0.391357 -0.411377 -0.816406 0.105469 1445372163 0.391357 -0.411377 -0.816406 0.105469 1445372163 0.391357 -0.411377 -0.816406 0.105469 1445372163 0.469666 -0.374207 -0.796692 0.068665 1445372163 0.469666 -0.374207 -0.796692 0.068665 1445372163 0.469666 -0.374207 -0.796692 0.068665 1445372163 0.469666 -0.374207 -0.796692 0.068665 1445372163 0.469666 -0.374207 -0.796692 0.068665 1445372163 0.469666 -0.374207 -0.796692 0.068665 1445372163 0.525330 -0.349976 -0.774841 0.034851 1445372163 0.525330 -0.349976 -0.774841 0.034851 1445372163 0.525330 -0.349976 -0.774841 0.034851 1445372163 0.525330 -0.349976 -0.774841 0.034851 1445372163 0.525330 -0.349976 -0.774841 0.034851 1445372163 0.525330 -0.349976 -0.774841 0.034851 1445372163 0.517639 -0.375488 -0.768738 0.012268 1445372163 0.517639 -0.375488 -0.768738 0.012268 1445372163 0.517639 -0.375488 -0.768738 0.012268 1445372163 0.517639 -0.375488 -0.768738 0.012268 1445372163 0.517639 -0.375488 -0.768738 0.012268 1445372163 0.517639 -0.375488 -0.768738 0.012268 1445372163 0.450684 -0.420532 -0.786987 0.027405 1445372163 0.450684 -0.420532 -0.786987 0.027405 1445372163 0.450684 -0.420532 -0.786987 0.027405 1445372163 0.450684 -0.420532 -0.786987 0.027405 1445372163 0.450684 -0.420532 -0.786987 0.027405 1445372164 0.450684 -0.420532 -0.786987 0.027405 1445372164 0.340759 -0.478577 -0.807800 0.047974 1445372164 0.340759 -0.478577 -0.807800 0.047974 1445372164 0.340759 -0.478577 -0.807800 0.047974 1445372164 0.340759 -0.478577 -0.807800 0.047974 1445372164 0.340759 -0.478577 -0.807800 0.047974 1445372164 0.340759 -0.478577 -0.807800 0.047974 1445372164 0.224792 -0.507751 -0.825928 0.097595 1445372164 0.224792 -0.507751 -0.825928 0.097595 1445372164 0.224792 -0.507751 -0.825928 0.097595 1445372164 0.224792 -0.507751 -0.825928 0.097595 1445372164 0.224792 -0.507751 -0.825928 0.097595 1445372164 0.224792 -0.507751 -0.825928 0.097595 1445372164 0.112854 -0.512878 -0.837524 0.151184 1445372164 0.112854 -0.512878 -0.837524 0.151184 1445372164 0.112854 -0.512878 -0.837524 0.151184 1445372164 0.112854 -0.512878 -0.837524 0.151184 1445372164 0.112854 -0.512878 -0.837524 0.151184 1445372164 0.112854 -0.512878 -0.837524 0.151184 1445372164 0.013489 -0.502075 -0.839661 0.206726 1445372164 0.013489 -0.502075 -0.839661 0.206726 1445372164 0.013489 -0.502075 -0.839661 0.206726 1445372164 0.013489 -0.502075 -0.839661 0.206726 1445372164 0.013489 -0.502075 -0.839661 0.206726 1445372164 0.013489 -0.502075 -0.839661 0.206726 1445372164 -0.078064 -0.484863 -0.837158 0.241028 1445372164 -0.078064 -0.484863 -0.837158 0.241028 1445372164 -0.078064 -0.484863 -0.837158 0.241028 1445372164 -0.078064 -0.484863 -0.837158 0.241028 1445372164 -0.078064 -0.484863 -0.837158 0.241028 1445372164 -0.107361 -0.466797 -0.829163 0.288330 1445372164 -0.107361 -0.466797 -0.829163 0.288330 1445372164 -0.107361 -0.466797 -0.829163 0.288330 1445372164 -0.107361 -0.466797 -0.829163 0.288330 1445372164 -0.107361 -0.466797 -0.829163 0.288330 1445372164 -0.087646 -0.463684 -0.835327 0.282227 1445372164 -0.087646 -0.463684 -0.835327 0.282227 1445372164 -0.087646 -0.463684 -0.835327 0.282227 1445372164 -0.087646 -0.463684 -0.835327 0.282227 1445372164 -0.087646 -0.463684 -0.835327 0.282227 1445372164 -0.030090 -0.468750 -0.843384 0.260925 1445372164 -0.030090 -0.468750 -0.843384 0.260925 1445372164 -0.030090 -0.468750 -0.843384 0.260925 1445372164 -0.030090 -0.468750 -0.843384 0.260925 1445372164 -0.030090 -0.468750 -0.843384 0.260925 1445372164 -0.030090 -0.468750 -0.843384 0.260925 1445372164 -0.030090 -0.468750 -0.843384 0.260925 1445372164 0.074158 -0.466858 -0.846802 0.243958 1445372164 0.074158 -0.466858 -0.846802 0.243958 1445372164 0.074158 -0.466858 -0.846802 0.243958 1445372164 0.074158 -0.466858 -0.846802 0.243958 1445372164 0.074158 -0.466858 -0.846802 0.243958 1445372164 0.168823 -0.461426 -0.851624 0.182739 1445372164 0.168823 -0.461426 -0.851624 0.182739 1445372164 0.168823 -0.461426 -0.851624 0.182739 1445372164 0.168823 -0.461426 -0.851624 0.182739 1445372164 0.168823 -0.461426 -0.851624 0.182739 1445372164 0.168823 -0.461426 -0.851624 0.182739 1445372164 0.274658 -0.441040 -0.839355 0.159851 1445372164 0.274658 -0.441040 -0.839355 0.159851 1445372164 0.274658 -0.441040 -0.839355 0.159851 1445372164 0.274658 -0.441040 -0.839355 0.159851 1445372164 0.274658 -0.441040 -0.839355 0.159851 1445372164 0.274658 -0.441040 -0.839355 0.159851 1445372164 0.360352 -0.432434 -0.820313 0.101135 1445372164 0.360352 -0.432434 -0.820313 0.101135 1445372164 0.360352 -0.432434 -0.820313 0.101135 1445372164 0.360352 -0.432434 -0.820313 0.101135 1445372164 0.360352 -0.432434 -0.820313 0.101135 1445372164 0.360352 -0.432434 -0.820313 0.101135 1445372164 0.455261 -0.381470 -0.802490 0.056946 1445372164 0.455261 -0.381470 -0.802490 0.056946 1445372164 0.455261 -0.381470 -0.802490 0.056946 1445372164 0.455261 -0.381470 -0.802490 0.056946 1445372164 0.455261 -0.381470 -0.802490 0.056946 1445372164 0.455261 -0.381470 -0.802490 0.056946 1445372164 0.507874 -0.359924 -0.782410 0.018982 1445372164 0.507874 -0.359924 -0.782410 0.018982 1445372164 0.507874 -0.359924 -0.782410 0.018982 1445372164 0.507874 -0.359924 -0.782410 0.018982 1445372164 0.507874 -0.359924 -0.782410 0.018982 1445372164 0.507874 -0.359924 -0.782410 0.018982 1445372164 0.529968 -0.344116 -0.775085 -0.000916 1445372164 0.529968 -0.344116 -0.775085 -0.000916 1445372164 0.529968 -0.344116 -0.775085 -0.000916 1445372164 0.529968 -0.344116 -0.775085 -0.000916 1445372164 0.529968 -0.344116 -0.775085 -0.000916 1445372164 0.513550 -0.364441 -0.776733 -0.012268 1445372164 0.513550 -0.364441 -0.776733 -0.012268 1445372164 0.513550 -0.364441 -0.776733 -0.012268 1445372164 0.513550 -0.364441 -0.776733 -0.012268 1445372164 0.513550 -0.364441 -0.776733 -0.012268 1445372164 0.513550 -0.364441 -0.776733 -0.012268 1445372164 0.460022 -0.398499 -0.793457 0.010376 1445372164 0.460022 -0.398499 -0.793457 0.010376 1445372164 0.460022 -0.398499 -0.793457 0.010376 1445372164 0.460022 -0.398499 -0.793457 0.010376 1445372164 0.460022 -0.398499 -0.793457 0.010376 1445372164 0.460022 -0.398499 -0.793457 0.010376 1445372164 0.367126 -0.438477 -0.818848 0.050171 1445372164 0.367126 -0.438477 -0.818848 0.050171 1445372164 0.367126 -0.438477 -0.818848 0.050171 1445372164 0.367126 -0.438477 -0.818848 0.050171 1445372164 0.367126 -0.438477 -0.818848 0.050171 1445372164 0.367126 -0.438477 -0.818848 0.050171 1445372164 0.254272 -0.466675 -0.840759 0.103699 1445372165 0.254272 -0.466675 -0.840759 0.103699 1445372165 0.254272 -0.466675 -0.840759 0.103699 1445372165 0.254272 -0.466675 -0.840759 0.103699 1445372165 0.254272 -0.466675 -0.840759 0.103699 1445372165 0.254272 -0.466675 -0.840759 0.103699 1445372165 0.254272 -0.466675 -0.840759 0.103699 1445372165 0.143738 -0.478210 -0.851990 0.157532 1445372165 0.143738 -0.478210 -0.851990 0.157532 1445372165 0.143738 -0.478210 -0.851990 0.157532 1445372165 0.143738 -0.478210 -0.851990 0.157532 1445372165 0.143738 -0.478210 -0.851990 0.157532 1445372165 0.143738 -0.478210 -0.851990 0.157532 1445372165 0.036865 -0.479858 -0.852783 0.203003 1445372165 0.036865 -0.479858 -0.852783 0.203003 1445372165 0.036865 -0.479858 -0.852783 0.203003 1445372165 0.036865 -0.479858 -0.852783 0.203003 1445372165 0.036865 -0.479858 -0.852783 0.203003 1445372165 -0.063965 -0.469666 -0.847229 0.240112 1445372165 -0.063965 -0.469666 -0.847229 0.240112 1445372165 -0.063965 -0.469666 -0.847229 0.240112 1445372165 -0.063965 -0.469666 -0.847229 0.240112 1445372165 -0.063965 -0.469666 -0.847229 0.240112 1445372165 -0.063965 -0.469666 -0.847229 0.240112 1445372165 -0.147034 -0.438293 -0.850891 0.249634 1445372165 -0.147034 -0.438293 -0.850891 0.249634 1445372165 -0.147034 -0.438293 -0.850891 0.249634 1445372165 -0.147034 -0.438293 -0.850891 0.249634 1445372165 -0.147034 -0.438293 -0.850891 0.249634 1445372165 -0.147034 -0.438293 -0.850891 0.249634 1445372165 -0.157532 -0.433777 -0.835388 0.298645 1445372165 -0.157532 -0.433777 -0.835388 0.298645 1445372165 -0.157532 -0.433777 -0.835388 0.298645 1445372165 -0.157532 -0.433777 -0.835388 0.298645 1445372165 -0.157532 -0.433777 -0.835388 0.298645 1445372165 -0.122681 -0.435120 -0.839417 0.301758 1445372165 -0.122681 -0.435120 -0.839417 0.301758 1445372165 -0.122681 -0.435120 -0.839417 0.301758 1445372165 -0.122681 -0.435120 -0.839417 0.301758 1445372165 -0.122681 -0.435120 -0.839417 0.301758 1445372165 -0.122681 -0.435120 -0.839417 0.301758 1445372165 -0.028076 -0.443115 -0.851257 0.279907 1445372165 -0.028076 -0.443115 -0.851257 0.279907 1445372165 -0.028076 -0.443115 -0.851257 0.279907 1445372165 -0.028076 -0.443115 -0.851257 0.279907 1445372165 -0.028076 -0.443115 -0.851257 0.279907 1445372165 -0.028076 -0.443115 -0.851257 0.279907 1445372165 0.097107 -0.439697 -0.862793 0.229980 1445372165 0.097107 -0.439697 -0.862793 0.229980 1445372165 0.097107 -0.439697 -0.862793 0.229980 1445372165 0.097107 -0.439697 -0.862793 0.229980 1445372165 0.097107 -0.439697 -0.862793 0.229980 1445372165 0.097107 -0.439697 -0.862793 0.229980 1445372165 0.220337 -0.422424 -0.859375 0.185974 1445372165 0.220337 -0.422424 -0.859375 0.185974 1445372165 0.220337 -0.422424 -0.859375 0.185974 1445372165 0.220337 -0.422424 -0.859375 0.185974 1445372165 0.220337 -0.422424 -0.859375 0.185974 1445372165 0.220337 -0.422424 -0.859375 0.185974 1445372165 0.326965 -0.410828 -0.838562 0.145325 1445372165 0.326965 -0.410828 -0.838562 0.145325 1445372165 0.326965 -0.410828 -0.838562 0.145325 1445372165 0.326965 -0.410828 -0.838562 0.145325 1445372165 0.326965 -0.410828 -0.838562 0.145325 1445372165 0.326965 -0.410828 -0.838562 0.145325 1445372165 0.409546 -0.389709 -0.820313 0.086670 1445372165 0.409546 -0.389709 -0.820313 0.086670 1445372165 0.409546 -0.389709 -0.820313 0.086670 1445372165 0.409546 -0.389709 -0.820313 0.086670 1445372165 0.409546 -0.389709 -0.820313 0.086670 1445372165 0.409546 -0.389709 -0.820313 0.086670 1445372165 0.471680 -0.356812 -0.804749 0.051514 1445372165 0.471680 -0.356812 -0.804749 0.051514 1445372165 0.471680 -0.356812 -0.804749 0.051514 1445372165 0.471680 -0.356812 -0.804749 0.051514 1445372165 0.471680 -0.356812 -0.804749 0.051514 1445372165 0.471680 -0.356812 -0.804749 0.051514 1445372165 0.493408 -0.349060 -0.796509 0.018188 1445372165 0.493408 -0.349060 -0.796509 0.018188 1445372165 0.493408 -0.349060 -0.796509 0.018188 1445372165 0.493408 -0.349060 -0.796509 0.018188 1445372165 0.493408 -0.349060 -0.796509 0.018188 1445372165 0.493408 -0.349060 -0.796509 0.018188 1445372165 0.476685 -0.359741 -0.802002 0.014587 1445372165 0.476685 -0.359741 -0.802002 0.014587 1445372165 0.476685 -0.359741 -0.802002 0.014587 1445372165 0.476685 -0.359741 -0.802002 0.014587 1445372165 0.476685 -0.359741 -0.802002 0.014587 1445372165 0.427917 -0.387634 -0.815674 0.035645 1445372165 0.427917 -0.387634 -0.815674 0.035645 1445372165 0.427917 -0.387634 -0.815674 0.035645 1445372165 0.427917 -0.387634 -0.815674 0.035645 1445372165 0.427917 -0.387634 -0.815674 0.035645 1445372165 0.427917 -0.387634 -0.815674 0.035645 1445372165 0.427917 -0.387634 -0.815674 0.035645 1445372165 0.353821 -0.423767 -0.831116 0.067322 1445372165 0.353821 -0.423767 -0.831116 0.067322 1445372165 0.353821 -0.423767 -0.831116 0.067322 1445372165 0.353821 -0.423767 -0.831116 0.067322 1445372165 0.353821 -0.423767 -0.831116 0.067322 1445372165 0.261963 -0.452698 -0.845398 0.108521 1445372165 0.261963 -0.452698 -0.845398 0.108521 1445372165 0.261963 -0.452698 -0.845398 0.108521 1445372165 0.261963 -0.452698 -0.845398 0.108521 1445372165 0.261963 -0.452698 -0.845398 0.108521 1445372165 0.261963 -0.452698 -0.845398 0.108521 1445372165 0.163696 -0.467102 -0.855103 0.154297 1445372165 0.163696 -0.467102 -0.855103 0.154297 1445372166 0.163696 -0.467102 -0.855103 0.154297 1445372166 0.163696 -0.467102 -0.855103 0.154297 1445372166 0.163696 -0.467102 -0.855103 0.154297 1445372166 0.163696 -0.467102 -0.855103 0.154297 1445372166 0.163696 -0.467102 -0.855103 0.154297 1445372166 0.065125 -0.466553 -0.859070 0.200500 1445372166 0.065125 -0.466553 -0.859070 0.200500 1445372166 0.065125 -0.466553 -0.859070 0.200500 1445372166 0.065125 -0.466553 -0.859070 0.200500 1445372166 0.065125 -0.466553 -0.859070 0.200500 1445372166 0.065125 -0.466553 -0.859070 0.200500 1445372166 -0.025757 -0.458069 -0.850159 0.258484 1445372166 -0.025757 -0.458069 -0.850159 0.258484 1445372166 -0.025757 -0.458069 -0.850159 0.258484 1445372166 -0.025757 -0.458069 -0.850159 0.258484 1445372166 -0.025757 -0.458069 -0.850159 0.258484 1445372166 -0.025757 -0.458069 -0.850159 0.258484 1445372166 -0.099670 -0.436768 -0.860779 0.241821 1445372166 -0.099670 -0.436768 -0.860779 0.241821 1445372166 -0.099670 -0.436768 -0.860779 0.241821 1445372166 -0.099670 -0.436768 -0.860779 0.241821 1445372166 -0.099670 -0.436768 -0.860779 0.241821 1445372166 -0.099670 -0.436768 -0.860779 0.241821 1445372166 -0.089355 -0.434753 -0.846130 0.295166 1445372166 -0.089355 -0.434753 -0.846130 0.295166 1445372166 -0.089355 -0.434753 -0.846130 0.295166 1445372166 -0.089355 -0.434753 -0.846130 0.295166 1445372166 -0.089355 -0.434753 -0.846130 0.295166 1445372166 -0.089355 -0.434753 -0.846130 0.295166 1445372166 -0.039490 -0.437256 -0.853455 0.280945 1445372166 -0.039490 -0.437256 -0.853455 0.280945 1445372166 -0.039490 -0.437256 -0.853455 0.280945 1445372166 0.038330 -0.431091 -0.867493 0.245361 1445372166 0.038330 -0.431091 -0.867493 0.245361 1445372166 0.038330 -0.431091 -0.867493 0.245361 1445372166 0.038330 -0.431091 -0.867493 0.245361 1445372166 0.038330 -0.431091 -0.867493 0.245361 1445372166 0.038330 -0.431091 -0.867493 0.245361 1445372166 0.140991 -0.416809 -0.872437 0.212891 1445372166 0.140991 -0.416809 -0.872437 0.212891 1445372166 0.140991 -0.416809 -0.872437 0.212891 1445372166 0.140991 -0.416809 -0.872437 0.212891 1445372166 0.140991 -0.416809 -0.872437 0.212891 1445372166 0.247009 -0.399536 -0.863220 0.185181 1445372166 0.247009 -0.399536 -0.863220 0.185181 1445372166 0.247009 -0.399536 -0.863220 0.185181 1445372166 0.247009 -0.399536 -0.863220 0.185181 1445372166 0.247009 -0.399536 -0.863220 0.185181 1445372166 0.247009 -0.399536 -0.863220 0.185181 1445372166 0.338135 -0.381592 -0.848328 0.143005 1445372166 0.338135 -0.381592 -0.848328 0.143005 1445372166 0.338135 -0.381592 -0.848328 0.143005 1445372166 0.338135 -0.381592 -0.848328 0.143005 1445372166 0.338135 -0.381592 -0.848328 0.143005 1445372166 0.338135 -0.381592 -0.848328 0.143005 1445372166 0.414856 -0.359375 -0.828491 0.111084 1445372166 0.414856 -0.359375 -0.828491 0.111084 1445372166 0.414856 -0.359375 -0.828491 0.111084 1445372166 0.414856 -0.359375 -0.828491 0.111084 1445372166 0.414856 -0.359375 -0.828491 0.111084 1445372166 0.414856 -0.359375 -0.828491 0.111084 1445372166 0.463867 -0.341064 -0.814453 0.072388 1445372166 0.463867 -0.341064 -0.814453 0.072388 1445372166 0.463867 -0.341064 -0.814453 0.072388 1445372166 0.463867 -0.341064 -0.814453 0.072388 1445372166 0.463867 -0.341064 -0.814453 0.072388 1445372166 0.463867 -0.341064 -0.814453 0.072388 1445372166 0.463867 -0.341064 -0.814453 0.072388 1445372166 0.481873 -0.331055 -0.809326 0.057007 1445372166 0.481873 -0.331055 -0.809326 0.057007 1445372166 0.481873 -0.331055 -0.809326 0.057007 1445372166 0.481873 -0.331055 -0.809326 0.057007 1445372166 0.481873 -0.331055 -0.809326 0.057007 1445372166 0.481873 -0.331055 -0.809326 0.057007 1445372166 0.459961 -0.350037 -0.814209 0.054993 1445372166 0.459961 -0.350037 -0.814209 0.054993 1445372166 0.459961 -0.350037 -0.814209 0.054993 1445372166 0.459961 -0.350037 -0.814209 0.054993 1445372166 0.459961 -0.350037 -0.814209 0.054993 1445372166 0.459961 -0.350037 -0.814209 0.054993 1445372166 0.459961 -0.350037 -0.814209 0.054993 1445372166 0.406799 -0.381714 -0.826965 0.070496 1445372166 0.406799 -0.381714 -0.826965 0.070496 1445372166 0.406799 -0.381714 -0.826965 0.070496 1445372166 0.406799 -0.381714 -0.826965 0.070496 1445372166 0.406799 -0.381714 -0.826965 0.070496 1445372166 0.406799 -0.381714 -0.826965 0.070496 1445372166 0.328430 -0.416321 -0.841980 0.099487 1445372166 0.328430 -0.416321 -0.841980 0.099487 1445372166 0.328430 -0.416321 -0.841980 0.099487 1445372166 0.328430 -0.416321 -0.841980 0.099487 1445372166 0.328430 -0.416321 -0.841980 0.099487 1445372166 0.328430 -0.416321 -0.841980 0.099487 1445372166 0.235840 -0.442566 -0.853271 0.143066 1445372166 0.235840 -0.442566 -0.853271 0.143066 1445372166 0.235840 -0.442566 -0.853271 0.143066 1445372166 0.235840 -0.442566 -0.853271 0.143066 1445372166 0.235840 -0.442566 -0.853271 0.143066 1445372166 0.235840 -0.442566 -0.853271 0.143066 1445372166 0.139954 -0.455872 -0.857788 0.192200 1445372166 0.139954 -0.455872 -0.857788 0.192200 1445372166 0.139954 -0.455872 -0.857788 0.192200 1445372166 0.139954 -0.455872 -0.857788 0.192200 1445372166 0.139954 -0.455872 -0.857788 0.192200 1445372166 0.045349 -0.457825 -0.855957 0.235962 1445372166 0.045349 -0.457825 -0.855957 0.235962 1445372167 0.045349 -0.457825 -0.855957 0.235962 1445372167 0.045349 -0.457825 -0.855957 0.235962 1445372167 0.045349 -0.457825 -0.855957 0.235962 1445372167 0.045349 -0.457825 -0.855957 0.235962 1445372167 -0.048828 -0.449158 -0.851563 0.266052 1445372167 -0.048828 -0.449158 -0.851563 0.266052 1445372167 -0.048828 -0.449158 -0.851563 0.266052 1445372167 -0.048828 -0.449158 -0.851563 0.266052 1445372167 -0.048828 -0.449158 -0.851563 0.266052 1445372167 -0.048828 -0.449158 -0.851563 0.266052 1445372167 -0.139221 -0.423157 -0.850037 0.281128 1445372167 -0.139221 -0.423157 -0.850037 0.281128 1445372167 -0.139221 -0.423157 -0.850037 0.281128 1445372167 -0.139221 -0.423157 -0.850037 0.281128 1445372167 -0.139221 -0.423157 -0.850037 0.281128 1445372167 -0.139221 -0.423157 -0.850037 0.281128 1445372167 
0.562073 0.218262 -0.637085 0.480103 1445372169 0.562073 0.218262 -0.637085 0.480103 1445372169 0.562073 0.218262 -0.637085 0.480103 1445372169 0.562073 0.218262 -0.637085 0.480103 1445372169 0.559021 0.223450 -0.635132 0.483887 1445372169 0.559021 0.223450 -0.635132 0.483887 1445372169 0.559021 0.223450 -0.635132 0.483887 1445372169 0.559021 0.223450 -0.635132 0.483887 1445372169 0.559021 0.223450 -0.635132 0.483887 1445372169 0.559021 0.223450 -0.635132 0.483887 1445372169 0.559021 0.223450 -0.635132 0.483887 1445372169 0.556213 0.227600 -0.632935 0.488037 1445372169 0.556213 0.227600 -0.632935 0.488037 1445372169 0.556213 0.227600 -0.632935 0.488037 1445372169 0.556213 0.227600 -0.632935 0.488037 1445372169 0.556213 0.227600 -0.632935 0.488037 1445372169 0.556213 0.227600 -0.632935 0.488037 1445372169 0.554138 0.232056 -0.631653 0.489990 1445372169 0.554138 0.232056 -0.631653 0.489990 1445372169 0.554138 0.232056 -0.631653 0.489990 1445372169 0.554138 0.232056 -0.631653 0.489990 1445372169 0.552429 0.236694 -0.629639 0.492310 1445372169 0.552429 0.236694 -0.629639 0.492310 1445372169 0.552429 0.236694 -0.629639 0.492310 1445372169 0.552429 0.236694 -0.629639 0.492310 1445372169 0.552429 0.236694 -0.629639 0.492310 1445372169 0.552429 0.236694 -0.629639 0.492310 1445372169 0.552429 0.236694 -0.629639 0.492310 1445372169 0.554077 0.234131 -0.632385 0.488098 1445372169 0.554077 0.234131 -0.632385 0.488098 1445372169 0.554077 0.234131 -0.632385 0.488098 1445372169 0.554077 0.234131 -0.632385 0.488098 1445372169 0.554077 0.234131 -0.632385 0.488098 1445372169 0.554077 0.234131 -0.632385 0.488098 1445372169 0.554077 0.234131 -0.632385 0.488098 1445372169 0.554871 0.228271 -0.635681 0.485596 1445372169 0.554871 0.228271 -0.635681 0.485596 1445372169 0.554871 0.228271 -0.635681 0.485596 1445372169 0.554871 0.228271 -0.635681 0.485596 1445372169 0.554871 0.228271 -0.635681 0.485596 1445372169 0.554871 0.228271 -0.635681 0.485596 1445372169 0.554199 0.224976 -0.636230 0.487244 1445372169 0.554199 0.224976 -0.636230 0.487244 1445372169 0.554199 0.224976 -0.636230 0.487244 1445372169 0.554199 0.224976 -0.636230 0.487244 1445372169 0.554199 0.224976 -0.636230 0.487244 1445372169 0.556030 0.220703 -0.638245 0.484497 1445372169 0.556030 0.220703 -0.638245 0.484497 1445372169 0.556030 0.220703 -0.638245 0.484497 1445372169 0.556030 0.220703 -0.638245 0.484497 1445372169 0.556030 0.220703 -0.638245 0.484497 1445372169 0.556030 0.220703 -0.638245 0.484497 1445372169 0.559814 0.215088 -0.641541 0.478210 1445372169 0.559814 0.215088 -0.641541 0.478210 1445372169 0.559814 0.215088 -0.641541 0.478210 1445372169 0.559814 0.215088 -0.641541 0.478210 1445372169 0.559814 0.215088 -0.641541 0.478210 1445372169 0.559814 0.215088 -0.641541 0.478210 1445372169 0.563354 0.208740 -0.647034 0.469421 1445372169 0.563354 0.208740 -0.647034 0.469421 1445372169 0.563354 0.208740 -0.647034 0.469421 1445372169 0.563354 0.208740 -0.647034 0.469421 1445372169 0.563354 0.208740 -0.647034 0.469421 1445372170 0.563354 0.208740 -0.647034 0.469421 1445372170 0.563354 0.208862 -0.646118 0.470581 1445372170 0.563354 0.208862 -0.646118 0.470581 1445372170 0.563354 0.208862 -0.646118 0.470581 1445372170 0.563354 0.208862 -0.646118 0.470581 1445372170 0.563354 0.208862 -0.646118 0.470581 1445372170 0.563354 0.208862 -0.646118 0.470581 1445372170 0.563354 0.208862 -0.646118 0.470581 1445372170 0.560120 0.216125 -0.640259 0.479126 1445372170 0.560120 0.216125 -0.640259 0.479126 1445372170 0.560120 0.216125 -0.640259 0.479126 1445372170 0.560120 0.216125 -0.640259 0.479126 1445372170 0.560120 0.216125 -0.640259 0.479126 1445372170 0.560120 0.216125 -0.640259 0.479126 1445372170 0.556396 0.223999 -0.636169 0.485229 1445372170 0.556396 0.223999 -0.636169 0.485229 1445372170 0.556396 0.223999 -0.636169 0.485229 1445372170 0.556396 0.223999 -0.636169 0.485229 1445372170 0.556396 0.223999 -0.636169 0.485229 1445372170 0.556396 0.223999 -0.636169 0.485229 1445372170 0.553223 0.229004 -0.634094 0.489258 1445372170 0.553223 0.229004 -0.634094 0.489258 1445372170 0.553223 0.229004 -0.634094 0.489258 1445372170 0.553223 0.229004 -0.634094 0.489258 1445372170 0.553223 0.229004 -0.634094 0.489258 1445372170 0.553223 0.229004 -0.634094 0.489258 1445372170 0.550537 0.231689 -0.630981 0.495056 1445372170 0.550537 0.231689 -0.630981 0.495056 1445372170 0.550537 0.231689 -0.630981 0.495056 1445372170 0.550537 0.231689 -0.630981 0.495056 1445372170 0.550537 0.231689 -0.630981 0.495056 1445372170 0.550537 0.231689 -0.630981 0.495056 1445372170 0.549988 0.232422 -0.630615 0.495789 1445372170 0.549988 0.232422 -0.630615 0.495789 1445372170 0.549988 0.232422 -0.630615 0.495789 1445372170 0.549988 0.232422 -0.630615 0.495789 1445372170 0.549988 0.232422 -0.630615 0.495789 1445372170 0.549988 0.232422 -0.630615 0.495789 1445372170 0.551331 0.232117 -0.631409 0.493347 1445372170 0.551331 0.232117 -0.631409 0.493347 1445372170 0.551331 0.232117 -0.631409 0.493347 1445372170 0.551331 0.232117 -0.631409 0.493347 1445372170 0.551331 0.232117 -0.631409 0.493347 1445372170 0.551331 0.232117 -0.631409 0.493347 1445372170 0.552307 0.232788 -0.631592 0.491760 1445372170 0.552307 0.232788 -0.631592 0.491760 1445372170 0.552307 0.232788 -0.631592 0.491760 1445372170 0.552307 0.232788 -0.631592 0.491760 1445372170 0.552307 0.232788 -0.631592 0.491760 1445372170 0.552307 0.235657 -0.632324 0.489441 1445372170 0.552307 0.235657 -0.632324 0.489441 1445372170 0.552307 0.235657 -0.632324 0.489441 1445372170 0.552307 0.235657 -0.632324 0.489441 1445372170 0.552307 0.235657 -0.632324 0.489441 1445372170 0.552307 0.235657 -0.632324 0.489441 1445372170 0.550476 0.240234 -0.630127 0.492126 1445372170 0.550476 0.240234 -0.630127 0.492126 1445372170 0.550476 0.240234 -0.630127 0.492126 1445372170 0.550476 0.240234 -0.630127 0.492126 1445372170 0.550476 0.240234 -0.630127 0.492126 1445372170 0.546265 0.247314 -0.622498 0.502930 1445372170 0.546265 0.247314 -0.622498 0.502930 1445372170 0.546265 0.247314 -0.622498 0.502930 1445372170 0.546265 0.247314 -0.622498 0.502930 1445372170 0.546265 0.247314 -0.622498 0.502930 1445372170 0.546265 0.247314 -0.622498 0.502930 1445372170 0.546265 0.247314 -0.622498 0.502930 1445372170 0.540283 0.256226 -0.614319 0.514771 1445372170 0.540283 0.256226 -0.614319 0.514771 1445372170 0.540283 0.256226 -0.614319 0.514771 1445372170 0.540283 0.256226 -0.614319 0.514771 1445372170 0.540283 0.256226 -0.614319 0.514771 1445372170 0.540283 0.256226 -0.614319 0.514771 1445372170 0.537354 0.260315 -0.610474 0.520325 1445372170 0.537354 0.260315 -0.610474 0.520325 1445372170 0.537354 0.260315 -0.610474 0.520325 1445372170 0.537354 0.260315 -0.610474 0.520325 1445372170 0.537354 0.260315 -0.610474 0.520325 1445372170 0.537354 0.260315 -0.610474 0.520325 1445372170 0.535828 0.259888 -0.610962 0.521545 1445372170 0.535828 0.259888 -0.610962 0.521545 1445372170 0.535828 0.259888 -0.610962 0.521545 1445372170 0.535828 0.259888 -0.610962 0.521545 1445372170 0.535828 0.259888 -0.610962 0.521545 1445372170 0.537415 0.258667 -0.611694 0.519653 1445372170 0.537415 0.258667 -0.611694 0.519653 1445372170 0.537415 0.258667 -0.611694 0.519653 1445372170 0.537415 0.258667 -0.611694 0.519653 1445372170 0.537415 0.258667 -0.611694 0.519653 1445372170 0.537415 0.258667 -0.611694 0.519653 1445372170 0.544495 0.250244 -0.617981 0.508850 1445372170 0.544495 0.250244 -0.617981 0.508850 1445372170 0.544495 0.250244 -0.617981 0.508850 1445372170 0.544495 0.250244 -0.617981 0.508850 1445372170 0.544495 0.250244 -0.617981 0.508850 1445372170 0.550598 0.241760 -0.625000 0.497742 1445372170 0.550598 0.241760 -0.625000 0.497742 1445372170 0.550598 0.241760 -0.625000 0.497742 1445372170 0.550598 0.241760 -0.625000 0.497742 1445372170 0.550598 0.241760 -0.625000 0.497742 1445372170 0.550598 0.241760 -0.625000 0.497742 1445372170 0.554077 0.233093 -0.631226 0.490112 1445372170 0.554077 0.233093 -0.631226 0.490112 1445372170 0.554077 0.233093 -0.631226 0.490112 1445372170 0.554077 0.233093 -0.631226 0.490112 1445372170 0.554077 0.233093 -0.631226 0.490112 1445372170 0.553040 0.230469 -0.633301 0.489868 1445372171 0.553040 0.230469 -0.633301 0.489868 1445372171 0.553040 0.230469 -0.633301 0.489868 1445372171 0.553040 0.230469 -0.633301 0.489868 1445372171 0.553040 0.230469 -0.633301 0.489868 1445372171 0.553040 0.230469 -0.633301 0.489868 1445372171 0.553040 0.230469 -0.633301 0.489868 1445372171 0.547119 0.238403 -0.629822 0.497070 1445372171 0.547119 0.238403 -0.629822 0.497070 1445372171 0.547119 0.238403 -0.629822 0.497070 1445372171 0.547119 0.238403 -0.629822 0.497070 1445372171 0.547119 0.238403 -0.629822 0.497070 1445372171 0.547119 0.238403 -0.629822 0.497070 1445372171 0.539673 0.250549 -0.622742 0.508057 1445372171 0.539673 0.250549 -0.622742 0.508057 1445372171 0.539673 0.250549 -0.622742 0.508057 1445372171 0.539673 0.250549 -0.622742 0.508057 1445372171 0.539673 0.250549 -0.622742 0.508057 1445372171 0.539673 0.250549 -0.622742 0.508057 1445372171 0.535156 0.257996 -0.616882 0.516174 1445372171 0.535156 0.257996 -0.616882 0.516174 1445372171 0.535156 0.257996 -0.616882 0.516174 1445372171 0.535156 0.257996 -0.616882 0.516174 1445372171 0.535156 0.257996 -0.616882 0.516174 1445372171 0.535156 0.257996 -0.616882 0.516174 1445372171 0.531250 0.265259 -0.609741 0.524963 1445372171 0.531250 0.265259 -0.609741 0.524963 1445372171 0.531250 0.265259 -0.609741 0.524963 1445372171 0.531250 0.265259 -0.609741 0.524963 1445372171 0.531250 0.265259 -0.609741 0.524963 1445372171 0.531982 0.268127 -0.610779 0.521545 1445372171 0.531982 0.268127 -0.610779 0.521545 1445372171 0.531982 0.268127 -0.610779 0.521545 1445372171 0.531982 0.268127 -0.610779 0.521545 1445372171 0.531982 0.268127 -0.610779 0.521545 1445372171 0.531982 0.268127 -0.610779 0.521545 1445372171 0.535278 0.265991 -0.616394 0.512573 1445372171 0.535278 0.265991 -0.616394 0.512573 1445372171 0.535278 0.265991 -0.616394 0.512573 1445372171 0.535278 0.265991 -0.616394 0.512573 1445372171 0.535278 0.265991 -0.616394 0.512573 1445372171 0.535278 0.265991 -0.616394 0.512573 1445372171 0.533447 0.267700 -0.614807 0.515564 1445372171 0.533447 0.267700 -0.614807 0.515564 1445372171 0.533447 0.267700 -0.614807 0.515564 1445372171 0.533447 0.267700 -0.614807 0.515564 1445372171 0.533447 0.267700 -0.614807 0.515564 1445372171 0.533447 0.267700 -0.614807 0.515564 1445372171 0.528259 0.276794 -0.604065 0.528564 1445372171 0.528259 0.276794 -0.604065 0.528564 1445372171 0.528259 0.276794 -0.604065 0.528564 1445372171 0.528259 0.276794 -0.604065 0.528564 1445372171 0.528259 0.276794 -0.604065 0.528564 1445372171 0.528259 0.276794 -0.604065 0.528564 1445372171 0.522400 0.288391 -0.592224 0.541443 1445372171 0.522400 0.288391 -0.592224 0.541443 1445372171 0.522400 0.288391 -0.592224 0.541443 1445372171 0.522400 0.288391 -0.592224 0.541443 1445372171 0.522400 0.288391 -0.592224 0.541443 1445372171 0.522400 0.288391 -0.592224 0.541443 1445372171 0.520081 0.294739 -0.587219 0.545715 1445372171 0.520081 0.294739 -0.587219 0.545715 1445372171 0.520081 0.294739 -0.587219 0.545715 1445372171 0.520081 0.294739 -0.587219 0.545715 1445372171 0.520081 0.294739 -0.587219 0.545715 1445372171 0.520081 0.294739 -0.587219 0.545715 1445372171 0.520081 0.294739 -0.587219 0.545715 1445372171 0.520935 0.292358 -0.590759 0.542358 1445372171 0.520935 0.292358 -0.590759 0.542358 1445372171 0.520935 0.292358 -0.590759 0.542358 1445372171 0.520935 0.292358 -0.590759 0.542358 1445372171 0.520935 0.292358 -0.590759 0.542358 1445372171 0.524902 0.285706 -0.598816 0.533203 1445372171 0.524902 0.285706 -0.598816 0.533203 1445372171 0.524902 0.285706 -0.598816 0.533203 1445372171 0.524902 0.285706 -0.598816 0.533203 1445372171 0.524902 0.285706 -0.598816 0.533203 1445372171 0.524902 0.285706 -0.598816 0.533203 1445372171 0.532104 0.275208 -0.609253 0.519531 1445372171 0.532104 0.275208 -0.609253 0.519531 1445372171 0.532104 0.275208 -0.609253 0.519531 1445372171 0.532104 0.275208 -0.609253 0.519531 1445372171 0.532104 0.275208 -0.609253 0.519531 1445372171 0.535522 0.268555 -0.614380 0.513489 1445372171 0.535522 0.268555 -0.614380 0.513489 1445372171 0.535522 0.268555 -0.614380 0.513489 1445372171 0.535522 0.268555 -0.614380 0.513489 1445372171 0.535522 0.268555 -0.614380 0.513489 1445372171 0.535522 0.268555 -0.614380 0.513489 1445372171 0.534729 0.268311 -0.613586 0.515320 1445372171 0.534729 0.268311 -0.613586 0.515320 1445372171 0.534729 0.268311 -0.613586 0.515320 1445372171 0.534729 0.268311 -0.613586 0.515320 1445372171 0.534729 0.268311 -0.613586 0.515320 1445372171 0.533691 0.268066 -0.612366 0.517944 1445372171 0.533691 0.268066 -0.612366 0.517944 1445372171 0.533691 0.268066 -0.612366 0.517944 1445372171 0.533691 0.268066 -0.612366 0.517944 1445372171 0.533691 0.268066 -0.612366 0.517944 1445372171 0.533691 0.268066 -0.612366 0.517944 1445372171 0.532043 0.268616 -0.609375 0.522888 1445372171 0.532043 0.268616 -0.609375 0.522888 1445372171 0.532043 0.268616 -0.609375 0.522888 1445372171 0.532043 0.268616 -0.609375 0.522888 1445372171 0.532043 0.268616 -0.609375 0.522888 1445372171 0.532043 0.268616 -0.609375 0.522888 1445372171 0.533630 0.266113 -0.609009 0.522888 1445372172 0.533630 0.266113 -0.609009 0.522888 1445372172 0.533630 0.266113 -0.609009 0.522888 1445372172 0.533630 0.266113 -0.609009 0.522888 1445372172 0.533630 0.266113 -0.609009 0.522888 1445372172 0.533630 0.266113 -0.609009 0.522888 1445372172 0.537781 0.260986 -0.613342 0.516174 1445372172 0.537781 0.260986 -0.613342 0.516174 1445372172 0.537781 0.260986 -0.613342 0.516174 1445372172 0.537781 0.260986 -0.613342 0.516174 1445372172 0.537781 0.260986 -0.613342 0.516174 1445372172 0.537781 0.260986 -0.613342 0.516174 1445372172 0.542847 0.254456 -0.619507 0.506714 1445372172 0.542847 0.254456 -0.619507 0.506714 1445372172 0.542847 0.254456 -0.619507 0.506714 1445372172 0.542847 0.254456 -0.619507 0.506714 1445372172 0.542847 0.254456 -0.619507 0.506714 1445372172 0.544250 0.251099 -0.623108 0.502441 1445372172 0.544250 0.251099 -0.623108 0.502441 1445372172 0.544250 0.251099 -0.623108 0.502441 1445372172 0.544250 0.251099 -0.623108 0.502441 1445372172 0.544250 0.251099 -0.623108 0.502441 1445372172 0.544250 0.251099 -0.623108 0.502441 1445372172 0.544250 0.251099 -0.623108 0.502441 1445372172 0.541992 0.254456 -0.620361 0.506592 1445372172 0.541992 0.254456 -0.620361 0.506592 1445372172 0.541992 0.254456 -0.620361 0.506592 1445372172 0.541992 0.254456 -0.620361 0.506592 1445372172 0.541992 0.254456 -0.620361 0.506592 1445372172 0.541992 0.254456 -0.620361 0.506592 1445372172 0.535767 0.263855 -0.611145 0.519409 1445372172 0.535767 0.263855 -0.611145 0.519409 1445372172 0.535767 0.263855 -0.611145 0.519409 1445372172 0.535767 0.263855 -0.611145 0.519409 1445372172 0.535767 0.263855 -0.611145 0.519409 1445372172 0.535767 0.263855 -0.611145 0.519409 1445372172 0.527588 0.279602 -0.596130 0.536743 1445372172 0.527588 0.279602 -0.596130 0.536743 1445372172 0.527588 0.279602 -0.596130 0.536743 1445372172 0.527588 0.279602 -0.596130 0.536743 1445372172 0.527588 0.279602 -0.596130 0.536743 1445372172 0.527588 0.279602 -0.596130 0.536743 1445372172 0.523621 0.290039 -0.586365 0.545776 1445372172 0.523621 0.290039 -0.586365 0.545776 1445372172 0.523621 0.290039 -0.586365 0.545776 1445372172 0.523621 0.290039 -0.586365 0.545776 1445372172 0.523621 0.290039 -0.586365 0.545776 1445372172 0.523621 0.290039 -0.586365 0.545776 1445372172 0.524597 0.290833 -0.586792 0.543945 1445372172 0.524597 0.290833 -0.586792 0.543945 1445372172 0.524597 0.290833 -0.586792 0.543945 1445372172 0.524597 0.290833 -0.586792 0.543945 1445372172 0.524597 0.290833 -0.586792 0.543945 1445372172 0.524597 0.290833 -0.586792 0.543945 1445372172 0.524597 0.290833 -0.586792 0.543945 1445372172 0.528015 0.285645 -0.593567 0.535950 1445372172 0.528015 0.285645 -0.593567 0.535950 1445372172 0.528015 0.285645 -0.593567 0.535950 1445372172 0.528015 0.285645 -0.593567 0.535950 1445372172 0.528015 0.285645 -0.593567 0.535950 1445372172 0.528015 0.285645 -0.593567 0.535950 1445372172 0.534790 0.274292 -0.605103 0.522034 1445372172 0.534790 0.274292 -0.605103 0.522034 1445372172 0.534790 0.274292 -0.605103 0.522034 1445372172 0.534790 0.274292 -0.605103 0.522034 1445372172 0.534790 0.274292 -0.605103 0.522034 1445372172 0.534790 0.274292 -0.605103 0.522034 1445372172 0.540466 0.264282 -0.614380 0.510437 1445372172 0.540466 0.264282 -0.614380 0.510437 1445372172 0.540466 0.264282 -0.614380 0.510437 1445372172 0.540466 0.264282 -0.614380 0.510437 1445372172 0.540466 0.264282 -0.614380 0.510437 1445372172 0.540466 0.264282 -0.614380 0.510437 1445372172 0.541748 0.259155 -0.618530 0.506714 1445372172 0.541748 0.259155 -0.618530 0.506714 1445372172 0.541748 0.259155 -0.618530 0.506714 1445372172 0.541748 0.259155 -0.618530 0.506714 1445372172 0.541748 0.259155 -0.618530 0.506714 1445372172 0.541748 0.259155 -0.618530 0.506714 1445372172 0.539917 0.259277 -0.617493 0.509827 1445372172 0.539917 0.259277 -0.617493 0.509827 1445372172 0.539917 0.259277 -0.617493 0.509827 1445372172 0.539917 0.259277 -0.617493 0.509827 1445372172 0.539917 0.259277 -0.617493 0.509827 1445372172 0.539917 0.259277 -0.617493 0.509827 1445372172 0.537415 0.260864 -0.615112 0.514526 1445372172 0.537415 0.260864 -0.615112 0.514526 1445372172 0.537415 0.260864 -0.615112 0.514526 1445372172 0.537415 0.260864 -0.615112 0.514526 1445372172 0.537415 0.260864 -0.615112 0.514526 1445372172 0.535278 0.262573 -0.612976 0.518372 1445372172 0.535278 0.262573 -0.612976 0.518372 1445372172 0.535278 0.262573 -0.612976 0.518372 1445372172 0.535278 0.262573 -0.612976 0.518372 1445372172 0.535278 0.262573 -0.612976 0.518372 1445372172 0.535278 0.262573 -0.612976 0.518372 1445372172 0.534363 0.263611 -0.609009 0.523499 1445372172 0.534363 0.263611 -0.609009 0.523499 1445372172 0.534363 0.263611 -0.609009 0.523499 1445372172 0.534363 0.263611 -0.609009 0.523499 1445372172 0.534363 0.263611 -0.609009 0.523499 1445372172 0.534363 0.263611 -0.609009 0.523499 1445372172 0.536011 0.263733 -0.603821 0.527710 1445372172 0.536011 0.263733 -0.603821 0.527710 1445372172 0.536011 0.263733 -0.603821 0.527710 1445372172 0.536011 0.263733 -0.603821 0.527710 1445372172 0.536011 0.263733 -0.603821 0.527710 1445372172 0.539612 0.261414 -0.604187 0.524841 1445372172 0.539612 0.261414 -0.604187 0.524841 1445372172 0.539612 0.261414 -0.604187 0.524841 1445372173 0.539612 0.261414 -0.604187 0.524841 1445372173 0.539612 0.261414 -0.604187 0.524841 1445372173 0.539612 0.261414 -0.604187 0.524841 1445372173 0.541565 0.262451 -0.605164 0.521118 1445372173 0.541565 0.262451 -0.605164 0.521118 1445372173 0.541565 0.262451 -0.605164 0.521118 1445372173 0.541565 0.262451 -0.605164 0.521118 1445372173 0.541565 0.262451 -0.605164 0.521118 1445372173 0.543274 0.261475 -0.605774 0.519104 1445372173 0.543274 0.261475 -0.605774 0.519104 1445372173 0.543274 0.261475 -0.605774 0.519104 1445372173 0.543274 0.261475 -0.605774 0.519104 1445372173 0.543274 0.261475 -0.605774 0.519104 1445372173 0.543274 0.261475 -0.605774 0.519104 1445372173 0.539734 0.264404 -0.600159 0.527832 1445372173 0.539734 0.264404 -0.600159 0.527832 1445372173 0.539734 0.264404 -0.600159 0.527832 1445372173 0.539734 0.264404 -0.600159 0.527832 1445372173 0.539734 0.264404 -0.600159 0.527832 1445372173 0.539734 0.264404 -0.600159 0.527832 1445372173 0.535095 0.270325 -0.593384 0.537048 1445372173 0.535095 0.270325 -0.593384 0.537048 1445372173 0.535095 0.270325 -0.593384 0.537048 1445372173 0.535095 0.270325 -0.593384 0.537048 1445372173 0.535095 0.270325 -0.593384 0.537048 1445372173 0.535095 0.270325 -0.593384 0.537048 1445372173 0.535278 0.270508 -0.592590 0.537720 1445372173 0.535278 0.270508 -0.592590 0.537720 1445372173 0.535278 0.270508 -0.592590 0.537720 1445372173 0.535278 0.270508 -0.592590 0.537720 1445372173 0.535278 0.270508 -0.592590 0.537720 1445372173 0.535278 0.270508 -0.592590 0.537720 1445372173 0.537964 0.265808 -0.596252 0.533264 1445372173 0.537964 0.265808 -0.596252 0.533264 1445372173 0.537964 0.265808 -0.596252 0.533264 1445372173 0.537964 0.265808 -0.596252 0.533264 1445372173 0.537964 0.265808 -0.596252 0.533264 1445372173 0.537964 0.265808 -0.596252 0.533264 1445372173 0.543945 0.256836 -0.605652 0.520874 1445372173 0.543945 0.256836 -0.605652 0.520874 1445372173 0.543945 0.256836 -0.605652 0.520874 1445372173 0.543945 0.256836 -0.605652 0.520874 1445372173 0.543945 0.256836 -0.605652 0.520874 1445372173 0.543945 0.256836 -0.605652 0.520874 1445372173 0.549683 0.247375 -0.615540 0.507629 1445372173 0.549683 0.247375 -0.615540 0.507629 1445372173 0.549683 0.247375 -0.615540 0.507629 1445372173 0.549683 0.247375 -0.615540 0.507629 1445372173 0.549683 0.247375 -0.615540 0.507629 1445372173 0.552002 0.243469 -0.619202 0.502563 1445372173 0.552002 0.243469 -0.619202 0.502563 1445372173 0.552002 0.243469 -0.619202 0.502563 1445372173 0.552002 0.243469 -0.619202 0.502563 1445372173 0.552002 0.243469 -0.619202 0.502563 1445372173 0.551331 0.243958 -0.617981 0.504578 1445372173 0.551331 0.243958 -0.617981 0.504578 1445372173 0.551331 0.243958 -0.617981 0.504578 1445372173 0.551331 0.243958 -0.617981 0.504578 1445372173 0.551331 0.243958 -0.617981 0.504578 1445372173 0.551331 0.243958 -0.617981 0.504578 1445372173 0.549011 0.247864 -0.614746 0.509094 1445372173 0.549011 0.247864 -0.614746 0.509094 1445372173 0.549011 0.247864 -0.614746 0.509094 1445372173 0.549011 0.247864 -0.614746 0.509094 1445372173 0.549011 0.247864 -0.614746 0.509094 1445372173 0.549011 0.247864 -0.614746 0.509094 1445372173 0.546448 0.252563 -0.610535 0.514587 1445372173 0.546448 0.252563 -0.610535 0.514587 1445372173 0.546448 0.252563 -0.610535 0.514587 1445372173 0.546448 0.252563 -0.610535 0.514587 1445372173 0.546448 0.252563 -0.610535 0.514587 1445372173 0.546448 0.252563 -0.610535 0.514587 1445372173 0.545044 0.254639 -0.607666 0.518433 1445372173 0.545044 0.254639 -0.607666 0.518433 1445372173 0.545044 0.254639 -0.607666 0.518433 1445372173 0.545044 0.254639 -0.607666 0.518433 1445372173 0.545044 0.254639 -0.607666 0.518433 1445372173 0.545227 0.252930 -0.608887 0.517639 1445372173 0.545227 0.252930 -0.608887 0.517639 1445372173 0.545227 0.252930 -0.608887 0.517639 1445372173 0.545227 0.252930 -0.608887 0.517639 1445372173 0.545227 0.252930 -0.608887 0.517639 1445372173 0.545227 0.252930 -0.608887 0.517639 1445372173 0.547668 0.248413 -0.615051 0.510010 1445372173 0.547668 0.248413 -0.615051 0.510010 1445372173 0.547668 0.248413 -0.615051 0.510010 1445372173 0.547668 0.248413 -0.615051 0.510010 1445372173 0.547668 0.248413 -0.615051 0.510010 1445372173 0.547668 0.248413 -0.615051 0.510010 1445372173 0.551270 0.239624 -0.624329 0.498779 1445372173 0.551270 0.239624 -0.624329 0.498779 1445372173 0.551270 0.239624 -0.624329 0.498779 1445372173 0.551270 0.239624 -0.624329 0.498779 1445372173 0.551270 0.239624 -0.624329 0.498779 1445372173 0.551270 0.239624 -0.624329 0.498779 1445372173 0.550720 0.235779 -0.628418 0.496155 1445372173 0.550720 0.235779 -0.628418 0.496155 1445372173 0.550720 0.235779 -0.628418 0.496155 1445372173 0.550720 0.235779 -0.628418 0.496155 1445372173 0.550720 0.235779 -0.628418 0.496155 1445372173 0.550720 0.235779 -0.628418 0.496155 1445372173 0.550720 0.235779 -0.628418 0.496155 1445372173 0.549072 0.238098 -0.627930 0.497498 1445372173 0.549072 0.238098 -0.627930 0.497498 1445372173 0.549072 0.238098 -0.627930 0.497498 1445372173 0.549072 0.238098 -0.627930 0.497498 1445372174 0.549072 0.238098 -0.627930 0.497498 1445372174 0.545410 0.244690 -0.622742 0.504822 1445372174 0.545410 0.244690 -0.622742 0.504822 1445372174 0.545410 0.244690 -0.622742 0.504822 1445372174 0.545410 0.244690 -0.622742 0.504822 1445372174 0.545410 0.244690 -0.622742 0.504822 1445372174 0.545410 0.244690 -0.622742 0.504822 1445372174 0.537354 0.257141 -0.611877 0.520264 1445372174 0.537354 0.257141 -0.611877 0.520264 1445372174 0.537354 0.257141 -0.611877 0.520264 1445372174 0.537354 0.257141 -0.611877 0.520264 1445372174 0.537354 0.257141 -0.611877 0.520264 1445372174 0.537354 0.257141 -0.611877 0.520264 1445372174 0.531433 0.268005 -0.602173 0.532043 1445372174 0.531433 0.268005 -0.602173 0.532043 1445372174 0.531433 0.268005 -0.602173 0.532043 1445372174 0.531433 0.268005 -0.602173 0.532043 1445372174 0.531433 0.268005 -0.602173 0.532043 1445372174 0.531433 0.268005 -0.602173 0.532043 1445372174 0.530151 0.269714 -0.601074 0.533691 1445372174 0.530151 0.269714 -0.601074 0.533691 1445372174 0.530151 0.269714 -0.601074 0.533691 1445372174 0.530151 0.269714 -0.601074 0.533691 1445372174 0.530151 0.269714 -0.601074 0.533691 1445372174 0.532593 0.266663 -0.606140 0.527039 1445372174 0.532593 0.266663 -0.606140 0.527039 1445372174 0.532593 0.266663 -0.606140 0.527039 1445372174 0.532593 0.266663 -0.606140 0.527039 1445372174 0.532593 0.266663 -0.606140 0.527039 1445372174 0.532593 0.266663 -0.606140 0.527039 1445372174 0.532593 0.266663 -0.606140 0.527039 1445372174 0.539978 0.257080 -0.616089 0.512634 1445372174 0.539978 0.257080 -0.616089 0.512634 1445372174 0.539978 0.257080 -0.616089 0.512634 1445372174 0.539978 0.257080 -0.616089 0.512634 1445372174 0.539978 0.257080 -0.616089 0.512634 1445372174 0.539978 0.257080 -0.616089 0.512634 1445372174 0.542908 0.251282 -0.622131 0.505005 1445372174 0.542908 0.251282 -0.622131 0.505005 1445372174 0.542908 0.251282 -0.622131 0.505005 1445372174 0.542908 0.251282 -0.622131 0.505005 1445372174 0.542908 0.251282 -0.622131 0.505005 1445372174 0.542419 0.252869 -0.621033 0.506104 1445372174 
0.538269 -0.295593 -0.789246 0.005981 1445372176 0.538269 -0.295593 -0.789246 0.005981 1445372176 0.457520 -0.375549 -0.805786 0.019165 1445372176 0.457520 -0.375549 -0.805786 0.019165 1445372176 0.457520 -0.375549 -0.805786 0.019165 1445372176 0.457520 -0.375549 -0.805786 0.019165 1445372176 0.457520 -0.375549 -0.805786 0.019165 1445372176 0.457520 -0.375549 -0.805786 0.019165 1445372176 0.457520 -0.375549 -0.805786 0.019165 1445372176 0.345520 -0.437988 -0.827576 0.063049 1445372176 0.345520 -0.437988 -0.827576 0.063049 1445372176 0.345520 -0.437988 -0.827576 0.063049 1445372176 0.345520 -0.437988 -0.827576 0.063049 1445372176 0.345520 -0.437988 -0.827576 0.063049 1445372176 0.345520 -0.437988 -0.827576 0.063049 1445372176 0.219788 -0.474426 -0.843323 0.124573 1445372176 0.219788 -0.474426 -0.843323 0.124573 1445372176 0.219788 -0.474426 -0.843323 0.124573 1445372176 0.219788 -0.474426 -0.843323 0.124573 1445372176 0.219788 -0.474426 -0.843323 0.124573 1445372176 0.219788 -0.474426 -0.843323 0.124573 1445372176 0.219788 -0.474426 -0.843323 0.124573 1445372176 0.091492 -0.487549 -0.846375 0.194031 1445372176 0.091492 -0.487549 -0.846375 0.194031 1445372176 0.091492 -0.487549 -0.846375 0.194031 1445372176 0.091492 -0.487549 -0.846375 0.194031 1445372176 0.091492 -0.487549 -0.846375 0.194031 1445372176 -0.024414 -0.470642 -0.838562 0.273499 1445372177 -0.024414 -0.470642 -0.838562 0.273499 1445372177 -0.024414 -0.470642 -0.838562 0.273499 1445372177 -0.024414 -0.470642 -0.838562 0.273499 1445372177 -0.024414 -0.470642 -0.838562 0.273499 1445372177 -0.024414 -0.470642 -0.838562 0.273499 1445372177 -0.115112 -0.451355 -0.822144 0.327332 1445372177 -0.115112 -0.451355 -0.822144 0.327332 1445372177 -0.115112 -0.451355 -0.822144 0.327332 1445372177 -0.115112 -0.451355 -0.822144 0.327332 1445372177 -0.115112 -0.451355 -0.822144 0.327332 1445372177 -0.115112 -0.451355 -0.822144 0.327332 1445372177 -0.128967 -0.446167 -0.794128 0.392029 1445372177 -0.128967 -0.446167 -0.794128 0.392029 1445372177 -0.128967 -0.446167 -0.794128 0.392029 1445372177 -0.128967 -0.446167 -0.794128 0.392029 1445372177 -0.128967 -0.446167 -0.794128 0.392029 1445372177 -0.094299 -0.462402 -0.779663 0.411621 1445372177 -0.094299 -0.462402 -0.779663 0.411621 1445372177 -0.094299 -0.462402 -0.779663 0.411621 1445372177 -0.094299 -0.462402 -0.779663 0.411621 1445372177 -0.094299 -0.462402 -0.779663 0.411621 1445372177 -0.094299 -0.462402 -0.779663 0.411621 1445372177 -0.094299 -0.462402 -0.779663 0.411621 1445372177 -0.028503 -0.481079 -0.791199 0.376587 1445372177 -0.028503 -0.481079 -0.791199 0.376587 1445372177 -0.028503 -0.481079 -0.791199 0.376587 1445372177 -0.028503 -0.481079 -0.791199 0.376587 1445372177 -0.028503 -0.481079 -0.791199 0.376587 1445372177 -0.028503 -0.481079 -0.791199 0.376587 1445372177 0.085510 -0.500000 -0.804565 0.308899 1445372177 0.085510 -0.500000 -0.804565 0.308899 1445372177 0.085510 -0.500000 -0.804565 0.308899 1445372177 0.085510 -0.500000 -0.804565 0.308899 1445372177 0.085510 -0.500000 -0.804565 0.308899 1445372177 0.208496 -0.501099 -0.810730 0.219482 1445372177 0.208496 -0.501099 -0.810730 0.219482 1445372177 0.208496 -0.501099 -0.810730 0.219482 1445372177 0.208496 -0.501099 -0.810730 0.219482 1445372177 0.208496 -0.501099 -0.810730 0.219482 1445372177 0.208496 -0.501099 -0.810730 0.219482 1445372177 0.208496 -0.501099 -0.810730 0.219482 1445372177 0.296082 -0.483398 -0.815063 0.119934 1445372177 0.296082 -0.483398 -0.815063 0.119934 1445372177 0.296082 -0.483398 -0.815063 0.119934 1445372177 0.296082 -0.483398 -0.815063 0.119934 1445372177 0.296082 -0.483398 -0.815063 0.119934 1445372177 0.409241 -0.430847 -0.796387 0.112549 1445372177 0.409241 -0.430847 -0.796387 0.112549 1445372177 0.409241 -0.430847 -0.796387 0.112549 1445372177 0.409241 -0.430847 -0.796387 0.112549 1445372177 0.409241 -0.430847 -0.796387 0.112549 1445372177 0.409241 -0.430847 -0.796387 0.112549 1445372177 0.409241 -0.430847 -0.796387 0.112549 1445372177 0.484497 -0.401184 -0.776550 0.037292 1445372177 0.484497 -0.401184 -0.776550 0.037292 1445372177 0.484497 -0.401184 -0.776550 0.037292 1445372177 0.484497 -0.401184 -0.776550 0.037292 1445372177 0.484497 -0.401184 -0.776550 0.037292 1445372177 0.484497 -0.401184 -0.776550 0.037292 1445372177 0.541748 -0.357727 -0.760437 0.016846 1445372177 0.541748 -0.357727 -0.760437 0.016846 1445372177 0.541748 -0.357727 -0.760437 0.016846 1445372177 0.541748 -0.357727 -0.760437 0.016846 1445372177 0.541748 -0.357727 -0.760437 0.016846 1445372177 0.541748 -0.357727 -0.760437 0.016846 1445372177 0.537842 -0.361389 -0.761658 -0.009338 1445372177 0.537842 -0.361389 -0.761658 -0.009338 1445372177 0.537842 -0.361389 -0.761658 -0.009338 1445372177 0.537842 -0.361389 -0.761658 -0.009338 1445372177 0.537842 -0.361389 -0.761658 -0.009338 1445372177 0.537842 -0.361389 -0.761658 -0.009338 1445372177 0.492310 -0.393616 -0.776367 0.002258 1445372177 0.492310 -0.393616 -0.776367 0.002258 1445372177 0.492310 -0.393616 -0.776367 0.002258 1445372177 0.492310 -0.393616 -0.776367 0.002258 1445372177 0.492310 -0.393616 -0.776367 0.002258 1445372177 0.492310 -0.393616 -0.776367 0.002258 1445372177 0.492310 -0.393616 -0.776367 0.002258 1445372177 0.410339 -0.447205 -0.794128 0.032288 1445372177 0.410339 -0.447205 -0.794128 0.032288 1445372177 0.410339 -0.447205 -0.794128 0.032288 1445372177 0.410339 -0.447205 -0.794128 0.032288 1445372177 0.410339 -0.447205 -0.794128 0.032288 1445372177 0.410339 -0.447205 -0.794128 0.032288 1445372177 0.298035 -0.491394 -0.814697 0.077454 1445372177 0.298035 -0.491394 -0.814697 0.077454 1445372177 0.298035 -0.491394 -0.814697 0.077454 1445372177 0.298035 -0.491394 -0.814697 0.077454 1445372177 0.298035 -0.491394 -0.814697 0.077454 1445372177 0.298035 -0.491394 -0.814697 0.077454 1445372177 0.170166 -0.507935 -0.832214 0.143066 1445372177 0.170166 -0.507935 -0.832214 0.143066 1445372177 0.170166 -0.507935 -0.832214 0.143066 1445372177 0.170166 -0.507935 -0.832214 0.143066 1445372177 0.170166 -0.507935 -0.832214 0.143066 1445372177 0.170166 -0.507935 -0.832214 0.143066 1445372177 0.170166 -0.507935 -0.832214 0.143066 1445372177 0.053345 -0.502808 -0.832947 0.224915 1445372177 0.053345 -0.502808 -0.832947 0.224915 1445372177 0.053345 -0.502808 -0.832947 0.224915 1445372177 0.053345 -0.502808 -0.832947 0.224915 1445372177 0.053345 -0.502808 -0.832947 0.224915 1445372177 0.053345 -0.502808 -0.832947 0.224915 1445372177 -0.053162 -0.490051 -0.821716 0.286133 1445372177 -0.053162 -0.490051 -0.821716 0.286133 1445372177 -0.053162 -0.490051 -0.821716 0.286133 1445372177 -0.053162 -0.490051 -0.821716 0.286133 1445372177 -0.053162 -0.490051 -0.821716 0.286133 1445372177 -0.053162 -0.490051 -0.821716 0.286133 1445372177 -0.127258 -0.470276 -0.808533 0.330200 1445372178 -0.127258 -0.470276 -0.808533 0.330200 1445372178 -0.127258 -0.470276 -0.808533 0.330200 1445372178 -0.127258 -0.470276 -0.808533 0.330200 1445372178 -0.127258 -0.470276 -0.808533 0.330200 1445372178 -0.133911 -0.467957 -0.785950 0.381287 1445372178 -0.133911 -0.467957 -0.785950 0.381287 1445372178 -0.133911 -0.467957 -0.785950 0.381287 1445372178 -0.133911 -0.467957 -0.785950 0.381287 1445372178 -0.133911 -0.467957 -0.785950 0.381287 1445372178 -0.133911 -0.467957 -0.785950 0.381287 1445372178 -0.094543 -0.473206 -0.794983 0.367737 1445372178 -0.094543 -0.473206 -0.794983 0.367737 1445372178 -0.094543 -0.473206 -0.794983 0.367737 1445372178 -0.094543 -0.473206 -0.794983 0.367737 1445372178 -0.094543 -0.473206 -0.794983 0.367737 1445372178 -0.094543 -0.473206 -0.794983 0.367737 1445372178 -0.004333 -0.480225 -0.816345 0.320923 1445372178 -0.004333 -0.480225 -0.816345 0.320923 1445372178 -0.004333 -0.480225 -0.816345 0.320923 1445372178 -0.004333 -0.480225 -0.816345 0.320923 1445372178 -0.004333 -0.480225 -0.816345 0.320923 1445372178 -0.004333 -0.480225 -0.816345 0.320923 1445372178 -0.004333 -0.480225 -0.816345 0.320923 1445372178 0.117859 -0.481934 -0.835999 0.234619 1445372178 0.117859 -0.481934 -0.835999 0.234619 1445372178 0.117859 -0.481934 -0.835999 0.234619 1445372178 0.117859 -0.481934 -0.835999 0.234619 1445372178 0.117859 -0.481934 -0.835999 0.234619 1445372178 0.117859 -0.481934 -0.835999 0.234619 1445372178 0.257446 -0.464844 -0.830444 0.167419 1445372178 0.257446 -0.464844 -0.830444 0.167419 1445372178 0.257446 -0.464844 -0.830444 0.167419 1445372178 0.257446 -0.464844 -0.830444 0.167419 1445372178 0.257446 -0.464844 -0.830444 0.167419 1445372178 0.257446 -0.464844 -0.830444 0.167419 1445372178 0.380554 -0.441467 -0.806274 0.101440 1445372178 0.380554 -0.441467 -0.806274 0.101440 1445372178 0.380554 -0.441467 -0.806274 0.101440 1445372178 0.380554 -0.441467 -0.806274 0.101440 1445372178 0.380554 -0.441467 -0.806274 0.101440 1445372178 0.380554 -0.441467 -0.806274 0.101440 1445372178 0.476257 -0.401306 -0.781494 0.037048 1445372178 0.476257 -0.401306 -0.781494 0.037048 1445372178 0.476257 -0.401306 -0.781494 0.037048 1445372178 0.476257 -0.401306 -0.781494 0.037048 1445372178 0.476257 -0.401306 -0.781494 0.037048 1445372178 0.476257 -0.401306 -0.781494 0.037048 1445372178 0.534485 -0.372925 -0.758301 0.015625 1445372178 0.534485 -0.372925 -0.758301 0.015625 1445372178 0.534485 -0.372925 -0.758301 0.015625 1445372178 0.534485 -0.372925 -0.758301 0.015625 1445372178 0.534485 -0.372925 -0.758301 0.015625 1445372178 0.534485 -0.372925 -0.758301 0.015625 1445372178 0.532410 -0.383240 -0.754761 -0.005188 1445372178 0.532410 -0.383240 -0.754761 -0.005188 1445372178 0.532410 -0.383240 -0.754761 -0.005188 1445372178 0.532410 -0.383240 -0.754761 -0.005188 1445372178 0.532410 -0.383240 -0.754761 -0.005188 1445372178 0.532410 -0.383240 -0.754761 -0.005188 1445372178 0.532410 -0.383240 -0.754761 -0.005188 1445372178 0.482300 -0.422913 -0.767212 0.004761 1445372178 0.482300 -0.422913 -0.767212 0.004761 1445372178 0.482300 -0.422913 -0.767212 0.004761 1445372178 0.482300 -0.422913 -0.767212 0.004761 1445372178 0.482300 -0.422913 -0.767212 0.004761 1445372178 0.482300 -0.422913 -0.767212 0.004761 1445372178 0.394409 -0.476135 -0.785278 0.033630 1445372178 0.394409 -0.476135 -0.785278 0.033630 1445372178 0.394409 -0.476135 -0.785278 0.033630 1445372178 0.394409 -0.476135 -0.785278 0.033630 1445372178 0.394409 -0.476135 -0.785278 0.033630 1445372178 0.394409 -0.476135 -0.785278 0.033630 1445372178 0.394409 -0.476135 -0.785278 0.033630 1445372178 0.276855 -0.521362 -0.803528 0.076904 1445372178 0.276855 -0.521362 -0.803528 0.076904 1445372178 0.276855 -0.521362 -0.803528 0.076904 1445372178 0.276855 -0.521362 -0.803528 0.076904 1445372178 0.276855 -0.521362 -0.803528 0.076904 1445372178 0.276855 -0.521362 -0.803528 0.076904 1445372178 0.158386 -0.539246 -0.815002 0.140991 1445372178 0.158386 -0.539246 -0.815002 0.140991 1445372178 0.158386 -0.539246 -0.815002 0.140991 1445372178 0.158386 -0.539246 -0.815002 0.140991 1445372178 0.158386 -0.539246 -0.815002 0.140991 1445372178 0.158386 -0.539246 -0.815002 0.140991 1445372178 0.039429 -0.537903 -0.820251 0.190735 1445372178 0.039429 -0.537903 -0.820251 0.190735 1445372178 0.039429 -0.537903 -0.820251 0.190735 1445372178 0.039429 -0.537903 -0.820251 0.190735 1445372178 0.039429 -0.537903 -0.820251 0.190735 1445372178 0.039429 -0.537903 -0.820251 0.190735 1445372178 -0.077454 -0.517212 -0.824829 0.214966 1445372178 -0.077454 -0.517212 -0.824829 0.214966 1445372178 -0.077454 -0.517212 -0.824829 0.214966 1445372178 -0.077454 -0.517212 -0.824829 0.214966 1445372178 -0.146729 -0.495117 -0.809753 0.278748 1445372178 -0.146729 -0.495117 -0.809753 0.278748 1445372178 -0.146729 -0.495117 -0.809753 0.278748 1445372178 -0.146729 -0.495117 -0.809753 0.278748 1445372178 -0.146729 -0.495117 -0.809753 0.278748 1445372178 -0.146729 -0.495117 -0.809753 0.278748 1445372178 -0.150024 -0.491638 -0.791748 0.330078 1445372178 -0.150024 -0.491638 -0.791748 0.330078 1445372178 -0.150024 -0.491638 -0.791748 0.330078 1445372178 -0.150024 -0.491638 -0.791748 0.330078 1445372178 -0.150024 -0.491638 -0.791748 0.330078 1445372178 -0.150024 -0.491638 -0.791748 0.330078 1445372178 -0.094055 -0.502808 -0.805237 0.299988 1445372178 -0.094055 -0.502808 -0.805237 0.299988 1445372178 -0.094055 -0.502808 -0.805237 0.299988 1445372179 -0.094055 -0.502808 -0.805237 0.299988 1445372179 -0.094055 -0.502808 -0.805237 0.299988 1445372179 -0.094055 -0.502808 -0.805237 0.299988 1445372179 0.011719 -0.510010 -0.823486 0.248352 1445372179 0.011719 -0.510010 -0.823486 0.248352 1445372179 0.011719 -0.510010 -0.823486 0.248352 1445372179 0.011719 -0.510010 -0.823486 0.248352 1445372179 0.011719 -0.510010 -0.823486 0.248352 1445372179 0.011719 -0.510010 -0.823486 0.248352 1445372179 0.145935 -0.511475 -0.826965 0.182678 1445372179 0.145935 -0.511475 -0.826965 0.182678 1445372179 0.145935 -0.511475 -0.826965 0.182678 1445372179 0.145935 -0.511475 -0.826965 0.182678 1445372179 0.145935 -0.511475 -0.826965 0.182678 1445372179 0.145935 -0.511475 -0.826965 0.182678 1445372179 0.272522 -0.498718 -0.814209 0.118958 1445372179 0.272522 -0.498718 -0.814209 0.118958 1445372179 0.272522 -0.498718 -0.814209 0.118958 1445372179 0.272522 -0.498718 -0.814209 0.118958 1445372179 0.272522 -0.498718 -0.814209 0.118958 1445372179 0.272522 -0.498718 -0.814209 0.118958 1445372179 0.390503 -0.466675 -0.791565 0.056213 1445372179 0.390503 -0.466675 -0.791565 0.056213 1445372179 0.390503 -0.466675 -0.791565 0.056213 1445372179 0.390503 -0.466675 -0.791565 0.056213 1445372179 0.390503 -0.466675 -0.791565 0.056213 1445372179 0.390503 -0.466675 -0.791565 0.056213 1445372179 0.489807 -0.432922 -0.756714 0.009583 1445372179 0.489807 -0.432922 -0.756714 0.009583 1445372179 0.489807 -0.432922 -0.756714 0.009583 1445372179 0.489807 -0.432922 -0.756714 0.009583 1445372179 0.489807 -0.432922 -0.756714 0.009583 1445372179 0.489807 -0.432922 -0.756714 0.009583 1445372179 0.489807 -0.432922 -0.756714 0.009583 1445372179 0.540405 -0.407043 -0.735962 -0.026001 1445372179 0.540405 -0.407043 -0.735962 -0.026001 1445372179 0.540405 -0.407043 -0.735962 -0.026001 1445372179 0.540405 -0.407043 -0.735962 -0.026001 1445372179 0.540405 -0.407043 -0.735962 -0.026001 1445372179 0.540405 -0.407043 -0.735962 -0.026001 1445372179 0.540405 -0.407043 -0.735962 -0.026001 1445372179 0.519653 -0.421204 -0.742798 -0.028015 1445372179 0.519653 -0.421204 -0.742798 -0.028015 1445372179 0.519653 -0.421204 -0.742798 -0.028015 1445372179 0.519653 -0.421204 -0.742798 -0.028015 1445372179 0.519653 -0.421204 -0.742798 -0.028015 1445372179 0.519653 -0.421204 -0.742798 -0.028015 1445372179 0.441406 -0.463562 -0.768311 -0.006042 1445372179 0.441406 -0.463562 -0.768311 -0.006042 1445372179 0.441406 -0.463562 -0.768311 -0.006042 1445372179 0.441406 -0.463562 -0.768311 -0.006042 1445372179 0.441406 -0.463562 -0.768311 -0.006042 1445372179 0.441406 -0.463562 -0.768311 -0.006042 1445372179 0.327148 -0.506165 -0.797241 0.034546 1445372179 0.327148 -0.506165 -0.797241 0.034546 1445372179 0.327148 -0.506165 -0.797241 0.034546 1445372179 0.327148 -0.506165 -0.797241 0.034546 1445372179 0.327148 -0.506165 -0.797241 0.034546 1445372179 0.203003 -0.526733 -0.819580 0.098328 1445372179 0.203003 -0.526733 -0.819580 0.098328 1445372179 0.203003 -0.526733 -0.819580 0.098328 1445372179 0.203003 -0.526733 -0.819580 0.098328 1445372179 0.203003 -0.526733 -0.819580 0.098328 1445372179 0.203003 -0.526733 -0.819580 0.098328 1445372179 0.203003 -0.526733 -0.819580 0.098328 1445372179 0.083313 -0.525574 -0.830139 0.166687 1445372179 0.083313 -0.525574 -0.830139 0.166687 1445372179 0.083313 -0.525574 -0.830139 0.166687 1445372179 0.083313 -0.525574 -0.830139 0.166687 1445372179 0.083313 -0.525574 -0.830139 0.166687 1445372179 0.083313 -0.525574 -0.830139 0.166687 1445372179 -0.025757 -0.510742 -0.829468 0.224731 1445372179 -0.025757 -0.510742 -0.829468 0.224731 1445372179 -0.025757 -0.510742 -0.829468 0.224731 1445372179 -0.025757 -0.510742 -0.829468 0.224731 1445372179 -0.129700 -0.478088 -0.831909 0.250183 1445372179 -0.129700 -0.478088 -0.831909 0.250183 1445372179 -0.129700 -0.478088 -0.831909 0.250183 1445372179 -0.129700 -0.478088 -0.831909 0.250183 1445372179 -0.129700 -0.478088 -0.831909 0.250183 1445372179 -0.129700 -0.478088 -0.831909 0.250183 1445372179 -0.181702 -0.458374 -0.813538 0.308350 1445372179 -0.181702 -0.458374 -0.813538 0.308350 1445372179 -0.181702 -0.458374 -0.813538 0.308350 1445372179 -0.181702 -0.458374 -0.813538 0.308350 1445372179 -0.181702 -0.458374 -0.813538 0.308350 1445372179 -0.185791 -0.452576 -0.803589 0.339111 1445372179 -0.185791 -0.452576 -0.803589 0.339111 1445372179 -0.185791 -0.452576 -0.803589 0.339111 1445372179 -0.185791 -0.452576 -0.803589 0.339111 1445372179 -0.185791 -0.452576 -0.803589 0.339111 1445372179 -0.185791 -0.452576 -0.803589 0.339111 1445372179 -0.116089 -0.469604 -0.809570 0.332581 1445372179 -0.116089 -0.469604 -0.809570 0.332581 1445372179 -0.116089 -0.469604 -0.809570 0.332581 1445372179 -0.116089 -0.469604 -0.809570 0.332581 1445372179 -0.116089 -0.469604 -0.809570 0.332581 1445372179 -0.116089 -0.469604 -0.809570 0.332581 1445372179 -0.003845 -0.484497 -0.827881 0.282654 1445372179 -0.003845 -0.484497 -0.827881 0.282654 1445372179 -0.003845 -0.484497 -0.827881 0.282654 1445372179 -0.003845 -0.484497 -0.827881 0.282654 1445372179 -0.003845 -0.484497 -0.827881 0.282654 1445372179 0.146179 -0.491699 -0.832703 0.208618 1445372179 0.146179 -0.491699 -0.832703 0.208618 1445372179 0.146179 -0.491699 -0.832703 0.208618 1445372179 0.146179 -0.491699 -0.832703 0.208618 1445372179 0.146179 -0.491699 -0.832703 0.208618 1445372180 0.146179 -0.491699 -0.832703 0.208618 1445372180 0.146179 -0.491699 -0.832703 0.208618 1445372180 0.282349 -0.478210 -0.821960 0.126587 1445372180 0.282349 -0.478210 -0.821960 0.126587 1445372180 0.282349 -0.478210 -0.821960 0.126587 1445372180 0.282349 -0.478210 -0.821960 0.126587 1445372180 0.282349 -0.478210 -0.821960 0.126587 1445372180 0.423096 -0.426086 -0.793823 0.096497 1445372180 0.423096 -0.426086 -0.793823 0.096497 1445372180 0.423096 -0.426086 -0.793823 0.096497 1445372180 0.423096 -0.426086 -0.793823 0.096497 1445372180 0.423096 -0.426086 -0.793823 0.096497 1445372180 0.423096 -0.426086 -0.793823 0.096497 1445372180 0.423096 -0.426086 -0.793823 0.096497 1445372180 0.524658 -0.399048 -0.751282 0.032532 1445372180 0.524658 -0.399048 -0.751282 0.032532 1445372180 0.524658 -0.399048 -0.751282 0.032532 1445372180 0.524658 -0.399048 -0.751282 0.032532 1445372180 0.524658 -0.399048 -0.751282 0.032532 1445372180 0.524658 -0.399048 -0.751282 0.032532 1445372180 0.576294 -0.375061 -0.726074 -0.000305 1445372180 0.576294 -0.375061 -0.726074 -0.000305 1445372180 0.576294 -0.375061 -0.726074 -0.000305 1445372180 0.576294 -0.375061 -0.726074 -0.000305 1445372180 0.576294 -0.375061 -0.726074 -0.000305 1445372180 0.576294 -0.375061 -0.726074 -0.000305 1445372180 0.576294 -0.375061 -0.726074 -0.000305 1445372180 0.548218 -0.398071 -0.735535 -0.000427 1445372180 0.548218 -0.398071 -0.735535 -0.000427 1445372180 0.548218 -0.398071 -0.735535 -0.000427 1445372180 0.548218 -0.398071 -0.735535 -0.000427 1445372180 0.548218 -0.398071 -0.735535 -0.000427 1445372180 0.548218 -0.398071 -0.735535 -0.000427 1445372180 0.465027 -0.448242 -0.763123 0.022400 1445372180 0.465027 -0.448242 -0.763123 0.022400 1445372180 0.465027 -0.448242 -0.763123 0.022400 1445372180 0.465027 -0.448242 -0.763123 0.022400 1445372180 0.465027 -0.448242 -0.763123 0.022400 1445372180 0.342468 -0.498230 -0.794373 0.058777 1445372180 0.342468 -0.498230 -0.794373 0.058777 1445372180 0.342468 -0.498230 -0.794373 0.058777 1445372180 0.342468 -0.498230 -0.794373 0.058777 1445372180 0.342468 -0.498230 -0.794373 0.058777 1445372180 0.342468 -0.498230 -0.794373 0.058777 1445372180 0.214966 -0.520081 -0.816895 0.126648 1445372180 0.214966 -0.520081 -0.816895 0.126648 1445372180 0.214966 -0.520081 -0.816895 0.126648 1445372180 0.214966 -0.520081 -0.816895 0.126648 1445372180 0.214966 -0.520081 -0.816895 0.126648 1445372180 0.214966 -0.520081 -0.816895 0.126648 1445372180 0.214966 -0.520081 -0.816895 0.126648 1445372180 0.098511 -0.517761 -0.826233 0.199097 1445372180 0.098511 -0.517761 -0.826233 0.199097 1445372180 0.098511 -0.517761 -0.826233 0.199097 1445372180 0.098511 -0.517761 -0.826233 0.199097 1445372180 0.098511 -0.517761 -0.826233 0.199097 1445372180 0.098511 -0.517761 -0.826233 0.199097 1445372180 -0.010010 -0.504395 -0.827576 0.246216 1445372180 -0.010010 -0.504395 -0.827576 0.246216 1445372180 -0.010010 -0.504395 -0.827576 0.246216 1445372180 -0.010010 -0.504395 -0.827576 0.246216 1445372180 -0.010010 -0.504395 -0.827576 0.246216 1445372180 -0.104431 -0.482971 -0.826355 0.270325 1445372180 -0.104431 -0.482971 -0.826355 0.270325 1445372180 -0.104431 -0.482971 -0.826355 0.270325 1445372180 -0.104431 -0.482971 -0.826355 0.270325 1445372180 -0.104431 -0.482971 -0.826355 0.270325 1445372180 -0.162109 -0.459106 -0.818237 0.305847 1445372180 -0.162109 -0.459106 -0.818237 0.305847 1445372180 -0.162109 -0.459106 -0.818237 0.305847 1445372180 -0.162109 -0.459106 -0.818237 0.305847 1445372180 -0.162109 -0.459106 -0.818237 0.305847 1445372180 -0.162109 -0.459106 -0.818237 0.305847 1445372180 -0.186096 -0.441284 -0.811096 0.335876 1445372180 -0.186096 -0.441284 -0.811096 0.335876 1445372180 -0.186096 -0.441284 -0.811096 0.335876 1445372180 -0.186096 -0.441284 -0.811096 0.335876 1445372180 -0.186096 -0.441284 -0.811096 0.335876 1445372180 -0.186096 -0.441284 -0.811096 0.335876 1445372180 -0.136169 -0.446899 -0.813599 0.346130 1445372180 -0.136169 -0.446899 -0.813599 0.346130 1445372180 -0.136169 -0.446899 -0.813599 0.346130 1445372180 -0.136169 -0.446899 -0.813599 0.346130 1445372180 -0.136169 -0.446899 -0.813599 0.346130 1445372180 -0.031372 -0.462585 -0.830444 0.308960 1445372180 -0.031372 -0.462585 -0.830444 0.308960 1445372180 -0.031372 -0.462585 -0.830444 0.308960 1445372180 -0.031372 -0.462585 -0.830444 0.308960 1445372180 -0.031372 -0.462585 -0.830444 0.308960 1445372180 0.121948 -0.464050 -0.836914 0.263428 1445372180 0.121948 -0.464050 -0.836914 0.263428 1445372180 0.121948 -0.464050 -0.836914 0.263428 1445372180 0.121948 -0.464050 -0.836914 0.263428 1445372180 0.121948 -0.464050 -0.836914 0.263428 1445372180 0.121948 -0.464050 -0.836914 0.263428 1445372180 0.121948 -0.464050 -0.836914 0.263428 1445372180 0.270691 -0.453247 -0.829102 0.184204 1445372180 0.270691 -0.453247 -0.829102 0.184204 1445372180 0.270691 -0.453247 -0.829102 0.184204 1445372180 0.270691 -0.453247 -0.829102 0.184204 1445372180 0.270691 -0.453247 -0.829102 0.184204 1445372180 0.270691 -0.453247 -0.829102 0.184204 1445372180 0.399231 -0.424255 -0.804871 0.113525 1445372180 0.399231 -0.424255 -0.804871 0.113525 1445372180 0.399231 -0.424255 -0.804871 0.113525 1445372180 0.399231 -0.424255 -0.804871 0.113525 1445372180 0.399231 -0.424255 -0.804871 0.113525 1445372180 0.399231 -0.424255 -0.804871 0.113525 1445372181 0.495911 -0.391479 -0.772827 0.060303 1445372181 0.495911 -0.391479 -0.772827 0.060303 1445372181 0.495911 -0.391479 -0.772827 0.060303 1445372181 0.495911 -0.391479 -0.772827 0.060303 1445372181 0.495911 -0.391479 -0.772827 0.060303 1445372181 0.495911 -0.391479 -0.772827 0.060303 1445372181 0.546814 -0.367493 -0.751709 0.030945 1445372181 0.546814 -0.367493 -0.751709 0.030945 1445372181 0.546814 -0.367493 -0.751709 0.030945 1445372181 0.546814 -0.367493 -0.751709 0.030945 1445372181 0.546814 -0.367493 -0.751709 0.030945 1445372181 0.546814 -0.367493 -0.751709 0.030945 1445372181 0.544861 -0.364685 -0.754883 0.017944 1445372181 0.544861 -0.364685 -0.754883 0.017944 1445372181 0.544861 -0.364685 -0.754883 0.017944 1445372181 0.544861 -0.364685 -0.754883 0.017944 1445372181 0.544861 -0.364685 -0.754883 0.017944 1445372181 0.544861 -0.364685 -0.754883 0.017944 1445372181 0.544861 -0.364685 -0.754883 0.017944 1445372181 0.505798 -0.377197 -0.774963 0.036316 1445372181 0.505798 -0.377197 -0.774963 0.036316 1445372181 0.505798 -0.377197 -0.774963 0.036316 1445372181 0.505798 -0.377197 -0.774963 0.036316 1445372181 0.505798 -0.377197 -0.774963 0.036316 1445372181 0.505798 -0.377197 -0.774963 0.036316 1445372181 0.428528 -0.413757 -0.801147 0.058777 1445372181 0.428528 -0.413757 -0.801147 0.058777 1445372181 0.428528 -0.413757 -0.801147 0.058777 1445372181 0.428528 -0.413757 -0.801147 0.058777 1445372181 0.428528 -0.413757 -0.801147 0.058777 1445372181 0.315857 -0.453735 -0.828125 0.093018 1445372181 0.315857 -0.453735 -0.828125 0.093018 1445372181 0.315857 -0.453735 -0.828125 0.093018 1445372181 0.315857 -0.453735 -0.828125 0.093018 1445372181 0.315857 -0.453735 -0.828125 0.093018 1445372181 0.315857 -0.453735 -0.828125 0.093018 1445372181 0.315857 -0.453735 -0.828125 0.093018 1445372181 0.198547 -0.470581 -0.846497 0.150330 1445372181 0.198547 -0.470581 -0.846497 0.150330 1445372181 0.198547 -0.470581 -0.846497 0.150330 1445372181 0.198547 -0.470581 -0.846497 0.150330 1445372181 0.198547 -0.470581 -0.846497 0.150330 1445372181 0.198547 -0.470581 -0.846497 0.150330 1445372181 0.088745 -0.470703 -0.852051 0.211243 1445372181 0.088745 -0.470703 -0.852051 0.211243 1445372181 0.088745 -0.470703 -0.852051 0.211243 1445372181 0.088745 -0.470703 -0.852051 0.211243 1445372181 0.088745 -0.470703 -0.852051 0.211243 1445372181 0.088745 -0.470703 -0.852051 0.211243 1445372181 -0.012939 -0.460388 -0.849182 0.258423 1445372181 -0.012939 -0.460388 -0.849182 0.258423 1445372181 -0.012939 -0.460388 -0.849182 0.258423 1445372181 -0.012939 -0.460388 -0.849182 0.258423 1445372181 -0.012939 -0.460388 -0.849182 0.258423 1445372181 -0.012939 -0.460388 -0.849182 0.258423 1445372181 -0.078613 -0.450684 -0.824219 0.333862 1445372181 -0.078613 -0.450684 -0.824219 0.333862 1445372181 -0.078613 -0.450684 -0.824219 0.333862 1445372181 -0.078613 -0.450684 -0.824219 0.333862 1445372181 -0.078613 -0.450684 -0.824219 0.333862 1445372181 -0.097412 -0.440979 -0.818726 0.354614 1445372181 -0.097412 -0.440979 -0.818726 0.354614 1445372181 -0.097412 -0.440979 -0.818726 0.354614 1445372181 -0.097412 -0.440979 -0.818726 0.354614 1445372181 -0.097412 -0.440979 -0.818726 0.354614 1445372181 -0.097412 -0.440979 -0.818726 0.354614 1445372181 -0.063660 -0.453918 -0.819824 0.343262 1445372181 -0.063660 -0.453918 -0.819824 0.343262 1445372181 -0.063660 -0.453918 -0.819824 0.343262 1445372181 -0.063660 -0.453918 -0.819824 0.343262 1445372181 -0.063660 -0.453918 -0.819824 0.343262 1445372181 -0.063660 -0.453918 -0.819824 0.343262 1445372181 0.010864 -0.462708 -0.832642 0.304260 1445372181 0.010864 -0.462708 -0.832642 0.304260 1445372181 0.010864 -0.462708 -0.832642 0.304260 1445372181 0.010864 -0.462708 -0.832642 0.304260 1445372181 0.010864 -0.462708 -0.832642 0.304260 1445372181 0.010864 -0.462708 -0.832642 0.304260 1445372181 0.129822 -0.464478 -0.837708 0.256287 1445372181 0.129822 -0.464478 -0.837708 0.256287 1445372181 0.129822 -0.464478 -0.837708 0.256287 1445372181 0.129822 -0.464478 -0.837708 0.256287 1445372181 0.129822 -0.464478 -0.837708 0.256287 1445372181 0.129822 -0.464478 -0.837708 0.256287 1445372181 0.129822 -0.464478 -0.837708 0.256287 1445372181 0.250122 -0.453918 -0.837341 0.174072 1445372181 0.250122 -0.453918 -0.837341 0.174072 1445372181 0.250122 -0.453918 -0.837341 0.174072 1445372181 0.250122 -0.453918 -0.837341 0.174072 1445372181 0.250122 -0.453918 -0.837341 0.174072 1445372181 0.250122 -0.453918 -0.837341 0.174072 1445372181 0.381165 -0.415894 -0.813354 0.142273 1445372181 0.381165 -0.415894 -0.813354 0.142273 1445372181 0.381165 -0.415894 -0.813354 0.142273 1445372181 0.381165 -0.415894 -0.813354 0.142273 1445372181 0.381165 -0.415894 -0.813354 0.142273 1445372181 0.381165 -0.415894 -0.813354 0.142273 1445372181 0.488098 -0.387207 -0.778931 0.071960 1445372181 0.488098 -0.387207 -0.778931 0.071960 1445372181 
0.544128 0.260681 -0.584900 0.542114 1445372183 0.544128 0.260681 -0.584900 0.542114 1445372184 0.544128 0.260681 -0.584900 0.542114 1445372184 0.544128 0.260681 -0.584900 0.542114 1445372184 0.544128 0.260681 -0.584900 0.542114 1445372184 0.541016 0.262878 -0.582153 0.547058 1445372184 0.541016 0.262878 -0.582153 0.547058 1445372184 0.541016 0.262878 -0.582153 0.547058 1445372184 0.541016 0.262878 -0.582153 0.547058 1445372184 0.541016 0.262878 -0.582153 0.547058 1445372184 0.541016 0.262878 -0.582153 0.547058 1445372184 0.538757 0.266113 -0.577759 0.552368 1445372184 0.538757 0.266113 -0.577759 0.552368 1445372184 0.538757 0.266113 -0.577759 0.552368 1445372184 0.538757 0.266113 -0.577759 0.552368 1445372184 0.538757 0.266113 -0.577759 0.552368 1445372184 0.538757 0.266113 -0.577759 0.552368 1445372184 0.538757 0.268982 -0.575928 0.552917 1445372184 0.538757 0.268982 -0.575928 0.552917 1445372184 0.538757 0.268982 -0.575928 0.552917 1445372184 0.538757 0.268982 -0.575928 0.552917 1445372184 0.538757 0.268982 -0.575928 0.552917 1445372184 0.538757 0.268982 -0.575928 0.552917 1445372184 0.538757 0.268982 -0.575928 0.552917 1445372184 0.537170 0.272949 -0.572754 0.555786 1445372184 0.537170 0.272949 -0.572754 0.555786 1445372184 0.537170 0.272949 -0.572754 0.555786 1445372184 0.537170 0.272949 -0.572754 0.555786 1445372184 0.537170 0.272949 -0.572754 0.555786 1445372184 0.535217 0.275269 -0.569946 0.559387 1445372184 0.535217 0.275269 -0.569946 0.559387 1445372184 0.535217 0.275269 -0.569946 0.559387 1445372184 0.535217 0.275269 -0.569946 0.559387 1445372184 0.535217 0.275269 -0.569946 0.559387 1445372184 0.535217 0.275269 -0.569946 0.559387 1445372184 0.533997 0.274658 -0.569519 0.561218 1445372184 0.533997 0.274658 -0.569519 0.561218 1445372184 0.533997 0.274658 -0.569519 0.561218 1445372184 0.533997 0.274658 -0.569519 0.561218 1445372184 0.533997 0.274658 -0.569519 0.561218 1445372184 0.533997 0.274658 -0.569519 0.561218 1445372184 0.534241 0.272156 -0.571167 0.560608 1445372184 0.534241 0.272156 -0.571167 0.560608 1445372184 0.534241 0.272156 -0.571167 0.560608 1445372184 0.534241 0.272156 -0.571167 0.560608 1445372184 0.534241 0.272156 -0.571167 0.560608 1445372184 0.534241 0.272156 -0.571167 0.560608 1445372184 0.536926 0.268921 -0.574707 0.555969 1445372184 0.536926 0.268921 -0.574707 0.555969 1445372184 0.536926 0.268921 -0.574707 0.555969 1445372184 0.536926 0.268921 -0.574707 0.555969 1445372184 0.536926 0.268921 -0.574707 0.555969 1445372184 0.536926 0.268921 -0.574707 0.555969 1445372184 0.539917 0.266296 -0.578674 0.550171 1445372184 0.539917 0.266296 -0.578674 0.550171 1445372184 0.539917 0.266296 -0.578674 0.550171 1445372184 0.539917 0.266296 -0.578674 0.550171 1445372184 0.539917 0.266296 -0.578674 0.550171 1445372184 0.539917 0.266296 -0.578674 0.550171 1445372184 0.539917 0.266296 -0.578674 0.550171 1445372184 0.541992 0.265381 -0.580505 0.546631 1445372184 0.541992 0.265381 -0.580505 0.546631 1445372184 0.541992 0.265381 -0.580505 0.546631 1445372184 0.541992 0.265381 -0.580505 0.546631 1445372184 0.541992 0.265381 -0.580505 0.546631 1445372184 0.541992 0.265381 -0.580505 0.546631 1445372184 0.542236 0.266907 -0.578979 0.547180 1445372184 0.542236 0.266907 -0.578979 0.547180 1445372184 0.542236 0.266907 -0.578979 0.547180 1445372184 0.542236 0.266907 -0.578979 0.547180 1445372184 0.542236 0.266907 -0.578979 0.547180 1445372184 0.542236 0.266907 -0.578979 0.547180 1445372184 0.540955 0.266113 -0.577759 0.550110 1445372184 0.540955 0.266113 -0.577759 0.550110 1445372184 0.540955 0.266113 -0.577759 0.550110 1445372184 0.540955 0.266113 -0.577759 0.550110 1445372184 0.540955 0.266113 -0.577759 0.550110 1445372184 0.540955 0.266113 -0.577759 0.550110 1445372184 0.538269 0.265625 -0.575012 0.555847 1445372184 0.538269 0.265625 -0.575012 0.555847 1445372184 0.538269 0.265625 -0.575012 0.555847 1445372184 0.538269 0.265625 -0.575012 0.555847 1445372184 0.538269 0.265625 -0.575012 0.555847 1445372184 0.538269 0.265625 -0.575012 0.555847 1445372184 0.537537 0.265503 -0.572876 0.558899 1445372184 0.537537 0.265503 -0.572876 0.558899 1445372184 0.537537 0.265503 -0.572876 0.558899 1445372184 0.537537 0.265503 -0.572876 0.558899 1445372184 0.537537 0.265503 -0.572876 0.558899 1445372184 0.537537 0.265503 -0.572876 0.558899 1445372184 0.539368 0.263977 -0.574036 0.556641 1445372184 0.539368 0.263977 -0.574036 0.556641 1445372184 0.539368 0.263977 -0.574036 0.556641 1445372184 0.539368 0.263977 -0.574036 0.556641 1445372184 0.539368 0.263977 -0.574036 0.556641 1445372184 0.541016 0.265015 -0.576233 0.552246 1445372184 0.541016 0.265015 -0.576233 0.552246 1445372184 0.541016 0.265015 -0.576233 0.552246 1445372184 0.541016 0.265015 -0.576233 0.552246 1445372184 0.541016 0.265015 -0.576233 0.552246 1445372184 0.542542 0.267334 -0.579224 0.546509 1445372184 0.542542 0.267334 -0.579224 0.546509 1445372184 0.542542 0.267334 -0.579224 0.546509 1445372184 0.542542 0.267334 -0.579224 0.546509 1445372184 0.542542 0.267334 -0.579224 0.546509 1445372184 0.542542 0.267334 -0.579224 0.546509 1445372184 0.540771 0.273926 -0.575806 0.548584 1445372184 0.540771 0.273926 -0.575806 0.548584 1445372184 0.540771 0.273926 -0.575806 0.548584 1445372185 0.540771 0.273926 -0.575806 0.548584 1445372185 0.540771 0.273926 -0.575806 0.548584 1445372185 0.540771 0.273926 -0.575806 0.548584 1445372185 0.535583 0.281616 -0.568237 0.557556 1445372185 0.535583 0.281616 -0.568237 0.557556 1445372185 0.535583 0.281616 -0.568237 0.557556 1445372185 0.535583 0.281616 -0.568237 0.557556 1445372185 0.535583 0.281616 -0.568237 0.557556 1445372185 0.535583 0.281616 -0.568237 0.557556 1445372185 0.527405 0.288879 -0.560425 0.569458 1445372185 0.527405 0.288879 -0.560425 0.569458 1445372185 0.527405 0.288879 -0.560425 0.569458 1445372185 0.527405 0.288879 -0.560425 0.569458 1445372185 0.527405 0.288879 -0.560425 0.569458 1445372185 0.521790 0.292603 -0.555481 0.577515 1445372185 0.521790 0.292603 -0.555481 0.577515 1445372185 0.521790 0.292603 -0.555481 0.577515 1445372185 0.521790 0.292603 -0.555481 0.577515 1445372185 0.521790 0.292603 -0.555481 0.577515 1445372185 0.521790 0.292603 -0.555481 0.577515 1445372185 0.521790 0.292603 -0.555481 0.577515 1445372185 0.521362 0.287415 -0.558716 0.577332 1445372185 0.521362 0.287415 -0.558716 0.577332 1445372185 0.521362 0.287415 -0.558716 0.577332 1445372185 0.521362 0.287415 -0.558716 0.577332 1445372185 0.521362 0.287415 -0.558716 0.577332 1445372185 0.522461 0.279297 -0.566467 0.572815 1445372185 0.522461 0.279297 -0.566467 0.572815 1445372185 0.522461 0.279297 -0.566467 0.572815 1445372185 0.522461 0.279297 -0.566467 0.572815 1445372185 0.522461 0.279297 -0.566467 0.572815 1445372185 0.522461 0.279297 -0.566467 0.572815 1445372185 0.520935 0.279297 -0.569824 0.570801 1445372185 0.520935 0.279297 -0.569824 0.570801 1445372185 0.520935 0.279297 -0.569824 0.570801 1445372185 0.520935 0.279297 -0.569824 0.570801 1445372185 0.520935 0.279297 -0.569824 0.570801 1445372185 0.524048 0.279663 -0.571533 0.566162 1445372185 0.524048 0.279663 -0.571533 0.566162 1445372185 0.524048 0.279663 -0.571533 0.566162 1445372185 0.524048 0.279663 -0.571533 0.566162 1445372185 0.524048 0.279663 -0.571533 0.566162 1445372185 0.524048 0.279663 -0.571533 0.566162 1445372185 0.532166 0.269165 -0.580078 0.554749 1445372185 0.532166 0.269165 -0.580078 0.554749 1445372185 0.532166 0.269165 -0.580078 0.554749 1445372185 0.532166 0.269165 -0.580078 0.554749 1445372185 0.532166 0.269165 -0.580078 0.554749 1445372185 0.532166 0.269165 -0.580078 0.554749 1445372185 0.532166 0.269165 -0.580078 0.554749 1445372185 0.533386 0.267822 -0.580688 0.553650 1445372185 0.533386 0.267822 -0.580688 0.553650 1445372185 0.533386 0.267822 -0.580688 0.553650 1445372185 0.533386 0.267822 -0.580688 0.553650 1445372185 0.533386 0.267822 -0.580688 0.553650 1445372185 0.533386 0.267822 -0.580688 0.553650 1445372185 0.533264 0.268250 -0.579041 0.555237 1445372185 0.533264 0.268250 -0.579041 0.555237 1445372185 0.533264 0.268250 -0.579041 0.555237 1445372185 0.533264 0.268250 -0.579041 0.555237 1445372185 0.533264 0.268250 -0.579041 0.555237 1445372185 0.533264 0.268250 -0.579041 0.555237 1445372185 0.533386 0.265442 -0.579590 0.555969 1445372185 0.533386 0.265442 -0.579590 0.555969 1445372185 0.533386 0.265442 -0.579590 0.555969 1445372185 0.533386 0.265442 -0.579590 0.555969 1445372185 0.533386 0.265442 -0.579590 0.555969 1445372185 0.533386 0.265442 -0.579590 0.555969 1445372185 0.534424 0.262939 -0.579346 0.556396 1445372185 0.534424 0.262939 -0.579346 0.556396 1445372185 0.534424 0.262939 -0.579346 0.556396 1445372185 0.534424 0.262939 -0.579346 0.556396 1445372185 0.534424 0.262939 -0.579346 0.556396 1445372185 0.534424 0.262939 -0.579346 0.556396 1445372185 0.536011 0.261780 -0.581360 0.553345 1445372185 0.536011 0.261780 -0.581360 0.553345 1445372185 0.536011 0.261780 -0.581360 0.553345 1445372185 0.536011 0.261780 -0.581360 0.553345 1445372185 0.536011 0.261780 -0.581360 0.553345 1445372185 0.536011 0.261780 -0.581360 0.553345 1445372185 0.537659 0.262817 -0.584229 0.548157 1445372185 0.537659 0.262817 -0.584229 0.548157 1445372185 0.537659 0.262817 -0.584229 0.548157 1445372185 0.537659 0.262817 -0.584229 0.548157 1445372185 0.537659 0.262817 -0.584229 0.548157 1445372185 0.537659 0.262817 -0.584229 0.548157 1445372185 0.537415 0.264160 -0.585510 0.546326 1445372185 0.537415 0.264160 -0.585510 0.546326 1445372185 0.537415 0.264160 -0.585510 0.546326 1445372185 0.537415 0.264160 -0.585510 0.546326 1445372185 0.537415 0.264160 -0.585510 0.546326 1445372185 0.537415 0.264160 -0.585510 0.546326 1445372185 0.532837 0.269653 -0.580627 0.553345 1445372185 0.532837 0.269653 -0.580627 0.553345 1445372185 0.532837 0.269653 -0.580627 0.553345 1445372185 0.532837 0.269653 -0.580627 0.553345 1445372185 0.532837 0.269653 -0.580627 0.553345 1445372185 0.532837 0.269653 -0.580627 0.553345 1445372185 0.525940 0.277466 -0.572998 0.563904 1445372185 0.525940 0.277466 -0.572998 0.563904 1445372185 0.525940 0.277466 -0.572998 0.563904 1445372185 0.525940 0.277466 -0.572998 0.563904 1445372185 0.525940 0.277466 -0.572998 0.563904 1445372185 0.525940 0.277466 -0.572998 0.563904 1445372185 0.525940 0.277466 -0.572998 0.563904 1445372185 0.520142 0.284546 -0.565430 0.573303 1445372185 0.520142 0.284546 -0.565430 0.573303 1445372185 0.520142 0.284546 -0.565430 0.573303 1445372185 0.520142 0.284546 -0.565430 0.573303 1445372186 0.520142 0.284546 -0.565430 0.573303 1445372186 0.520142 0.284546 -0.565430 0.573303 1445372186 0.519043 0.285339 -0.564331 0.575073 1445372186 0.519043 0.285339 -0.564331 0.575073 1445372186 0.519043 0.285339 -0.564331 0.575073 1445372186 0.519043 0.285339 -0.564331 0.575073 1445372186 0.519043 0.285339 -0.564331 0.575073 1445372186 0.520569 0.282654 -0.567017 0.572266 1445372186 0.520569 0.282654 -0.567017 0.572266 1445372186 0.520569 0.282654 -0.567017 0.572266 1445372186 0.520569 0.282654 -0.567017 0.572266 1445372186 0.525208 0.278503 -0.572632 0.564514 1445372186 0.525208 0.278503 -0.572632 0.564514 1445372186 0.525208 0.278503 -0.572632 0.564514 1445372186 0.525208 0.278503 -0.572632 0.564514 1445372186 0.525208 0.278503 -0.572632 0.564514 1445372186 0.525208 0.278503 -0.572632 0.564514 1445372186 0.533142 0.269104 -0.582520 0.551331 1445372186 0.533142 0.269104 -0.582520 0.551331 1445372186 0.533142 0.269104 -0.582520 0.551331 1445372186 0.533142 0.269104 -0.582520 0.551331 1445372186 0.533142 0.269104 -0.582520 0.551331 1445372186 0.533142 0.269104 -0.582520 0.551331 1445372186 0.537354 0.263672 -0.586487 0.545654 1445372186 0.537354 0.263672 -0.586487 0.545654 1445372186 0.537354 0.263672 -0.586487 0.545654 1445372186 0.537354 0.263672 -0.586487 0.545654 1445372186 0.537354 0.263672 -0.586487 0.545654 1445372186 0.537354 0.263672 -0.586487 0.545654 1445372186 0.537354 0.263672 -0.586487 0.545654 1445372186 0.536987 0.265747 -0.583862 0.547791 1445372186 0.536987 0.265747 -0.583862 0.547791 1445372186 0.536987 0.265747 -0.583862 0.547791 1445372186 0.536987 0.265747 -0.583862 0.547791 1445372186 0.536987 0.265747 -0.583862 0.547791 1445372186 0.536987 0.265747 -0.583862 0.547791 1445372186 0.535217 0.268372 -0.581665 0.550598 1445372186 0.535217 0.268372 -0.581665 0.550598 1445372186 0.535217 0.268372 -0.581665 0.550598 1445372186 0.535217 0.268372 -0.581665 0.550598 1445372186 0.535217 0.268372 -0.581665 0.550598 1445372186 0.535217 0.268372 -0.581665 0.550598 1445372186 0.532227 0.270386 -0.579285 0.554993 1445372186 0.532227 0.270386 -0.579285 0.554993 1445372186 0.532227 0.270386 -0.579285 0.554993 1445372186 0.532227 0.270386 -0.579285 0.554993 1445372186 0.532227 0.270386 -0.579285 0.554993 1445372186 0.532227 0.270386 -0.579285 0.554993 1445372186 0.527954 0.272461 -0.575378 0.562073 1445372186 0.527954 0.272461 -0.575378 0.562073 1445372186 0.527954 0.272461 -0.575378 0.562073 1445372186 0.527954 0.272461 -0.575378 0.562073 1445372186 0.527954 0.272461 -0.575378 0.562073 1445372186 0.527954 0.272461 -0.575378 0.562073 1445372186 0.525940 0.272705 -0.572632 0.566650 1445372186 0.525940 0.272705 -0.572632 0.566650 1445372186 0.525940 0.272705 -0.572632 0.566650 1445372186 0.525940 0.272705 -0.572632 0.566650 1445372186 0.525940 0.272705 -0.572632 0.566650 1445372186 0.525940 0.272705 -0.572632 0.566650 1445372186 0.525940 0.272705 -0.572632 0.566650 1445372186 0.527466 0.271362 -0.573303 0.565125 1445372186 0.527466 0.271362 -0.573303 0.565125 1445372186 0.527466 0.271362 -0.573303 0.565125 1445372186 0.527466 0.271362 -0.573303 0.565125 1445372186 0.527466 0.271362 -0.573303 0.565125 1445372186 0.527466 0.271362 -0.573303 0.565125 1445372186 0.527893 0.272705 -0.573547 0.563843 1445372186 0.527893 0.272705 -0.573547 0.563843 1445372186 0.527893 0.272705 -0.573547 0.563843 1445372186 0.527893 0.272705 -0.573547 0.563843 1445372186 0.527893 0.272705 -0.573547 0.563843 1445372186 0.527283 0.276306 -0.572510 0.563782 1445372186 0.527283 0.276306 -0.572510 0.563782 1445372186 0.527283 0.276306 -0.572510 0.563782 1445372186 0.527283 0.276306 -0.572510 0.563782 1445372186 0.527283 0.276306 -0.572510 0.563782 1445372186 0.527283 0.276306 -0.572510 0.563782 1445372186 0.527283 0.276306 -0.572510 0.563782 1445372186 0.527405 0.280151 -0.571045 0.563232 1445372186 0.527405 0.280151 -0.571045 0.563232 1445372186 0.527405 0.280151 -0.571045 0.563232 1445372186 0.527405 0.280151 -0.571045 0.563232 1445372186 0.527405 0.280151 -0.571045 0.563232 1445372186 0.526733 0.285400 -0.567200 0.565063 1445372186 0.526733 0.285400 -0.567200 0.565063 1445372186 0.526733 0.285400 -0.567200 0.565063 1445372186 0.526733 0.285400 -0.567200 0.565063 1445372186 0.526733 0.285400 -0.567200 0.565063 1445372186 0.526733 0.285400 -0.567200 0.565063 1445372186 0.524597 0.287415 -0.564758 0.568420 1445372186 0.524597 0.287415 -0.564758 0.568420 1445372186 0.524597 0.287415 -0.564758 0.568420 1445372186 0.524597 0.287415 -0.564758 0.568420 1445372186 0.524597 0.287415 -0.564758 0.568420 1445372186 0.524597 0.287415 -0.564758 0.568420 1445372186 0.520142 0.288879 -0.562744 0.573853 1445372186 0.520142 0.288879 -0.562744 0.573853 1445372186 0.520142 0.288879 -0.562744 0.573853 1445372186 0.520142 0.288879 -0.562744 0.573853 1445372186 0.520142 0.288879 -0.562744 0.573853 1445372186 0.520142 0.288879 -0.562744 0.573853 1445372186 0.518860 0.288208 -0.563049 0.575012 1445372186 0.518860 0.288208 -0.563049 0.575012 1445372186 0.518860 0.288208 -0.563049 0.575012 1445372186 0.518860 0.288208 -0.563049 0.575012 1445372186 0.518860 0.288208 -0.563049 0.575012 1445372186 0.518860 0.288208 -0.563049 0.575012 1445372187 0.522034 0.284973 -0.566528 0.570313 1445372187 0.522034 0.284973 -0.566528 0.570313 1445372187 0.522034 0.284973 -0.566528 0.570313 1445372187 0.522034 0.284973 -0.566528 0.570313 1445372187 0.522034 0.284973 -0.566528 0.570313 1445372187 0.522034 0.284973 -0.566528 0.570313 1445372187 0.527161 0.278870 -0.573547 0.561584 1445372187 0.527161 0.278870 -0.573547 0.561584 1445372187 0.527161 0.278870 -0.573547 0.561584 1445372187 0.527161 0.278870 -0.573547 0.561584 1445372187 0.527161 0.278870 -0.573547 0.561584 1445372187 0.527161 0.278870 -0.573547 0.561584 1445372187 0.530334 0.273621 -0.577759 0.556824 1445372187 0.530334 0.273621 -0.577759 0.556824 1445372187 0.530334 0.273621 -0.577759 0.556824 1445372187 0.530334 0.273621 -0.577759 0.556824 1445372187 0.530334 0.273621 -0.577759 0.556824 1445372187 0.530334 0.273621 -0.577759 0.556824 1445372187 0.531189 0.273560 -0.576538 0.557251 1445372187 0.531189 0.273560 -0.576538 0.557251 1445372187 0.531189 0.273560 -0.576538 0.557251 1445372187 0.531189 0.273560 -0.576538 0.557251 1445372187 0.531189 0.273560 -0.576538 0.557251 1445372187 0.531616 0.272705 -0.576416 0.557434 1445372187 0.531616 0.272705 -0.576416 0.557434 1445372187 0.531616 0.272705 -0.576416 0.557434 1445372187 0.531616 0.272705 -0.576416 0.557434 1445372187 0.531616 0.272705 -0.576416 0.557434 1445372187 0.531616 0.272705 -0.576416 0.557434 1445372187 0.530884 0.272034 -0.575745 0.559143 1445372187 0.530884 0.272034 -0.575745 0.559143 1445372187 0.530884 0.272034 -0.575745 0.559143 1445372187 0.530884 0.272034 -0.575745 0.559143 1445372187 0.530884 0.272034 -0.575745 0.559143 1445372187 0.530884 0.272034 -0.575745 0.559143 1445372187 0.530701 0.269592 -0.575623 0.560608 1445372187 0.530701 0.269592 -0.575623 0.560608 1445372187 0.530701 0.269592 -0.575623 0.560608 1445372187 0.530701 0.269592 -0.575623 0.560608 1445372187 0.530701 0.269592 -0.575623 0.560608 1445372187 0.532532 0.266235 -0.576721 0.559326 1445372187 0.532532 0.266235 -0.576721 0.559326 1445372187 0.532532 0.266235 -0.576721 0.559326 1445372187 0.532532 0.266235 -0.576721 0.559326 1445372187 0.535095 0.263916 -0.578918 0.555725 1445372187 0.535095 0.263916 -0.578918 0.555725 1445372187 0.535095 0.263916 -0.578918 0.555725 1445372187 0.535095 0.263916 -0.578918 0.555725 1445372187 0.535095 0.263916 -0.578918 0.555725 1445372187 0.535095 0.263916 -0.578918 0.555725 1445372187 0.535950 0.263733 -0.581665 0.552124 1445372187 0.535950 0.263733 -0.581665 0.552124 1445372187 0.535950 0.263733 -0.581665 0.552124 1445372187 0.535950 0.263733 -0.581665 0.552124 1445372187 0.535950 0.263733 -0.581665 0.552124 1445372187 0.535950 0.263733 -0.581665 0.552124 1445372187 0.534485 0.265747 -0.581604 0.552551 1445372187 0.534485 0.265747 -0.581604 0.552551 1445372187 0.534485 0.265747 -0.581604 0.552551 1445372187 0.534485 0.265747 -0.581604 0.552551 1445372187 0.534485 0.265747 -0.581604 0.552551 1445372187 0.534485 0.265747 -0.581604 0.552551 1445372187 0.530640 0.270508 -0.577881 0.557922 1445372187 0.530640 0.270508 -0.577881 0.557922 1445372187 0.530640 0.270508 -0.577881 0.557922 1445372187 0.530640 0.270508 -0.577881 0.557922 1445372187 0.530640 0.270508 -0.577881 0.557922 1445372187 0.530640 0.270508 -0.577881 0.557922 1445372187 0.525208 0.275879 -0.572388 0.566040 1445372187 0.525208 0.275879 -0.572388 0.566040 1445372187 0.525208 0.275879 -0.572388 0.566040 1445372187 0.525208 0.275879 -0.572388 0.566040 1445372187 0.525208 0.275879 -0.572388 0.566040 1445372187 0.525208 0.275879 -0.572388 0.566040 1445372187 0.520020 0.282532 -0.565918 0.573975 1445372187 0.520020 0.282532 -0.565918 0.573975 1445372187 0.520020 0.282532 -0.565918 0.573975 1445372187 0.520020 0.282532 -0.565918 0.573975 1445372187 0.520020 0.282532 -0.565918 0.573975 1445372187 0.520020 0.282532 -0.565918 0.573975 1445372187 0.520081 0.284424 -0.563843 0.575012 1445372187 0.520081 0.284424 -0.563843 0.575012 1445372187 0.520081 0.284424 -0.563843 0.575012 1445372187 0.520081 0.284424 -0.563843 0.575012 1445372187 0.520081 0.284424 -0.563843 0.575012 1445372187 0.520081 0.284424 -0.563843 0.575012 1445372187 0.524536 0.281860 -0.565491 0.570557 1445372187 0.524536 0.281860 -0.565491 0.570557 1445372187 0.524536 0.281860 -0.565491 0.570557 1445372187 0.524536 0.281860 -0.565491 0.570557 1445372187 0.524536 0.281860 -0.565491 0.570557 1445372187 0.531128 0.276001 -0.571228 0.561584 1445372187 0.531128 0.276001 -0.571228 0.561584 1445372187 0.531128 0.276001 -0.571228 0.561584 1445372187 0.531128 0.276001 -0.571228 0.561584 1445372187 0.531128 0.276001 -0.571228 0.561584 1445372187 0.531128 0.276001 -0.571228 0.561584 1445372187 0.537231 0.269043 -0.578064 0.552063 1445372187 0.537231 0.269043 -0.578064 0.552063 1445372187 0.537231 0.269043 -0.578064 0.552063 1445372187 0.537231 0.269043 -0.578064 0.552063 1445372187 0.537231 0.269043 -0.578064 0.552063 1445372188 0.537231 0.269043 -0.578064 0.552063 1445372188 0.540039 0.264282 -0.581726 0.547791 1445372188 0.540039 0.264282 -0.581726 0.547791 1445372188 0.540039 0.264282 -0.581726 0.547791 1445372188 0.540039 0.264282 -0.581726 0.547791 1445372188 0.540039 0.264282 -0.581726 0.547791 1445372188 0.539856 0.261597 -0.582153 0.548767 1445372188 0.539856 0.261597 -0.582153 0.548767 1445372188 0.539856 0.261597 -0.582153 0.548767 1445372188 0.539856 0.261597 -0.582153 0.548767 1445372188 0.539856 0.261597 -0.582153 0.548767 1445372188 0.539856 0.261597 -0.582153 0.548767 1445372188 0.538208 0.262146 -0.580933 0.551453 1445372188 0.538208 0.262146 -0.580933 0.551453 1445372188 0.538208 0.262146 -0.580933 0.551453 1445372188 0.538208 0.262146 -0.580933 0.551453 1445372188 0.538208 0.262146 -0.580933 0.551453 1445372188 0.538208 0.262146 -0.580933 0.551453 1445372188 0.536560 0.263367 -0.579407 0.554016 1445372188 0.536560 0.263367 -0.579407 0.554016 1445372188 0.536560 0.263367 -0.579407 0.554016 1445372188 0.536560 0.263367 -0.579407 0.554016 1445372188 0.536560 0.263367 -0.579407 0.554016 1445372188 0.534912 0.264587 -0.576843 0.557739 1445372188 0.534912 0.264587 -0.576843 0.557739 1445372188 0.534912 0.264587 -0.576843 0.557739 1445372188 0.534912 0.264587 -0.576843 0.557739 1445372188 0.534912 0.264587 -0.576843 0.557739 1445372188 0.534912 0.264587 -0.576843 0.557739 1445372188 0.534607 0.264526 -0.575500 0.559448 1445372188 0.534607 0.264526 -0.575500 0.559448 1445372188 0.534607 0.264526 -0.575500 0.559448 1445372188 0.534607 0.264526 -0.575500 0.559448 1445372188 0.534607 0.264526 -0.575500 0.559448 1445372188 0.534607 0.264526 -0.575500 0.559448 1445372188 0.536560 0.263611 -0.575806 0.557678 1445372188 0.536560 0.263611 -0.575806 0.557678 1445372188 0.536560 0.263611 -0.575806 0.557678 1445372188 0.536560 0.263611 -0.575806 0.557678 1445372188 0.536560 0.263611 -0.575806 0.557678 1445372188 0.536560 0.263611 -0.575806 0.557678 1445372188 0.536560 0.263611 -0.575806 0.557678 1445372188 0.537415 0.263977 -0.577637 0.554810 1445372188 0.537415 0.263977 -0.577637 0.554810 1445372188 0.537415 0.263977 -0.577637 0.554810 1445372188 0.537415 0.263977 -0.577637 0.554810 1445372188 0.537415 0.263977 -0.577637 0.554810 1445372188 0.537415 0.263977 -0.577637 0.554810 1445372188 0.536133 0.266357 -0.577881 0.554626 1445372188 0.536133 0.266357 -0.577881 0.554626 1445372188 0.536133 0.266357 -0.577881 0.554626 1445372188 0.536133 0.266357 -0.577881 0.554626 1445372188 0.536133 0.266357 -0.577881 0.554626 1445372188 0.536133 0.266357 -0.577881 0.554626 1445372188 0.533020 0.269836 -0.575317 0.558594 1445372188 0.533020 0.269836 -0.575317 0.558594 1445372188 0.533020 0.269836 -0.575317 0.558594 1445372188 0.533020 0.269836 -0.575317 0.558594 1445372188 0.533020 0.269836 -0.575317 0.558594 1445372188 0.527893 0.274963 -0.569824 0.566528 1445372188 0.527893 0.274963 -0.569824 0.566528 1445372188 0.527893 0.274963 -0.569824 0.566528 1445372188 0.527893 0.274963 -0.569824 0.566528 1445372188 0.527893 0.274963 -0.569824 0.566528 1445372188 0.527893 0.274963 -0.569824 0.566528 1445372188 0.527893 0.274963 -0.569824 0.566528 1445372188 0.522705 0.282349 -0.563477 0.574036 1445372188 0.522705 0.282349 -0.563477 0.574036 1445372188 0.522705 0.282349 -0.563477 0.574036 1445372188 0.522705 0.282349 -0.563477 0.574036 1445372188 0.522705 0.282349 -0.563477 0.574036 1445372188 0.522705 0.282349 -0.563477 0.574036 1445372188 0.521790 0.284607 -0.562134 0.575073 1445372188 0.521790 0.284607 -0.562134 0.575073 1445372188 0.521790 0.284607 -0.562134 0.575073 1445372188 0.521790 0.284607 -0.562134 0.575073 1445372188 0.521790 0.284607 -0.562134 0.575073 1445372188 0.521790 0.284607 -0.562134 0.575073 1445372188 0.523071 0.283386 -0.563904 0.572754 1445372188 0.523071 0.283386 -0.563904 0.572754 1445372188 0.523071 0.283386 -0.563904 0.572754 1445372188 0.523071 0.283386 -0.563904 0.572754 1445372188 0.523071 0.283386 -0.563904 0.572754 1445372188 0.526794 0.279846 -0.569275 0.565735 1445372188 0.526794 0.279846 -0.569275 0.565735 1445372188 0.526794 0.279846 -0.569275 0.565735 1445372188 0.526794 0.279846 -0.569275 0.565735 1445372188 0.526794 0.279846 -0.569275 0.565735 1445372188 0.526794 0.279846 -0.569275 0.565735 1445372188 0.531677 0.272278 -0.577820 0.556152 1445372188 0.531677 0.272278 -0.577820 0.556152 1445372188 0.531677 0.272278 -0.577820 0.556152 1445372188 0.531677 0.272278 -0.577820 0.556152 1445372188 0.531677 0.272278 -0.577820 0.556152 1445372188 0.531677 0.272278 -0.577820 0.556152 1445372188 0.531677 0.272278 -0.577820 0.556152 1445372188 0.532043 0.270203 -0.580078 0.554382 1445372188 0.532043 0.270203 -0.580078 0.554382 1445372188 0.532043 0.270203 -0.580078 0.554382 1445372188 0.532043 0.270203 -0.580078 0.554382 1445372188 0.532043 0.270203 -0.580078 0.554382 1445372188 0.532043 0.270203 -0.580078 0.554382 1445372188 0.529541 0.272888 -0.577576 0.558105 1445372188 
0.359009 -0.444946 -0.817261 0.072266 1445372191 0.359009 -0.444946 -0.817261 0.072266 1445372191 0.359009 -0.444946 -0.817261 0.072266 1445372191 0.359009 -0.444946 -0.817261 0.072266 1445372191 0.359009 -0.444946 -0.817261 0.072266 1445372191 0.228455 -0.469849 -0.843018 0.128235 1445372191 0.228455 -0.469849 -0.843018 0.128235 1445372191 0.228455 -0.469849 -0.843018 0.128235 1445372191 0.228455 -0.469849 -0.843018 0.128235 1445372191 0.228455 -0.469849 -0.843018 0.128235 1445372191 0.228455 -0.469849 -0.843018 0.128235 1445372191 0.096802 -0.473877 -0.854248 0.190796 1445372191 0.096802 -0.473877 -0.854248 0.190796 1445372191 0.096802 -0.473877 -0.854248 0.190796 1445372191 0.096802 -0.473877 -0.854248 0.190796 1445372191 0.096802 -0.473877 -0.854248 0.190796 1445372191 0.096802 -0.473877 -0.854248 0.190796 1445372191 -0.007202 -0.457642 -0.850037 0.260864 1445372191 -0.007202 -0.457642 -0.850037 0.260864 1445372191 -0.007202 -0.457642 -0.850037 0.260864 1445372191 -0.007202 -0.457642 -0.850037 0.260864 1445372191 -0.007202 -0.457642 -0.850037 0.260864 1445372191 -0.007202 -0.457642 -0.850037 0.260864 1445372191 -0.028320 -0.451233 -0.824158 0.341125 1445372191 -0.028320 -0.451233 -0.824158 0.341125 1445372191 -0.028320 -0.451233 -0.824158 0.341125 1445372191 -0.028320 -0.451233 -0.824158 0.341125 1445372191 -0.028320 -0.451233 -0.824158 0.341125 1445372191 -0.028320 -0.451233 -0.824158 0.341125 1445372191 0.015259 -0.456909 -0.824707 0.332947 1445372191 0.015259 -0.456909 -0.824707 0.332947 1445372191 0.015259 -0.456909 -0.824707 0.332947 1445372191 0.015259 -0.456909 -0.824707 0.332947 1445372191 0.015259 -0.456909 -0.824707 0.332947 1445372191 0.015259 -0.456909 -0.824707 0.332947 1445372191 0.102356 -0.452148 -0.843140 0.272522 1445372191 0.102356 -0.452148 -0.843140 0.272522 1445372191 0.102356 -0.452148 -0.843140 0.272522 1445372191 0.102356 -0.452148 -0.843140 0.272522 1445372191 0.102356 -0.452148 -0.843140 0.272522 1445372191 0.102356 -0.452148 -0.843140 0.272522 1445372191 0.238464 -0.426636 -0.842957 0.224915 1445372191 0.238464 -0.426636 -0.842957 0.224915 1445372191 0.238464 -0.426636 -0.842957 0.224915 1445372191 0.238464 -0.426636 -0.842957 0.224915 1445372191 0.238464 -0.426636 -0.842957 0.224915 1445372191 0.238464 -0.426636 -0.842957 0.224915 1445372191 0.358459 -0.395264 -0.833130 0.145691 1445372191 0.358459 -0.395264 -0.833130 0.145691 1445372191 0.358459 -0.395264 -0.833130 0.145691 1445372191 0.358459 -0.395264 -0.833130 0.145691 1445372191 0.358459 -0.395264 -0.833130 0.145691 1445372191 0.358459 -0.395264 -0.833130 0.145691 1445372191 0.471252 -0.347046 -0.804688 0.099792 1445372191 0.471252 -0.347046 -0.804688 0.099792 1445372191 0.471252 -0.347046 -0.804688 0.099792 1445372191 0.471252 -0.347046 -0.804688 0.099792 1445372191 0.471252 -0.347046 -0.804688 0.099792 1445372191 0.471252 -0.347046 -0.804688 0.099792 1445372191 0.555664 -0.303040 -0.772339 0.053955 1445372191 0.555664 -0.303040 -0.772339 0.053955 1445372191 0.555664 -0.303040 -0.772339 0.053955 1445372191 0.555664 -0.303040 -0.772339 0.053955 1445372191 0.555664 -0.303040 -0.772339 0.053955 1445372191 0.555664 -0.303040 -0.772339 0.053955 1445372191 0.584839 -0.292664 -0.756042 0.026672 1445372191 0.584839 -0.292664 -0.756042 0.026672 1445372191 0.584839 -0.292664 -0.756042 0.026672 1445372191 0.584839 -0.292664 -0.756042 0.026672 1445372191 0.584839 -0.292664 -0.756042 0.026672 1445372191 0.584839 -0.292664 -0.756042 0.026672 1445372191 0.541931 -0.332153 -0.771362 0.031494 1445372191 0.541931 -0.332153 -0.771362 0.031494 1445372191 0.541931 -0.332153 -0.771362 0.031494 1445372191 0.541931 -0.332153 -0.771362 0.031494 1445372191 0.541931 -0.332153 -0.771362 0.031494 1445372191 0.541931 -0.332153 -0.771362 0.031494 1445372191 0.541931 -0.332153 -0.771362 0.031494 1445372191 0.453247 -0.392273 -0.798340 0.057617 1445372191 0.453247 -0.392273 -0.798340 0.057617 1445372191 0.453247 -0.392273 -0.798340 0.057617 1445372191 0.453247 -0.392273 -0.798340 0.057617 1445372191 0.453247 -0.392273 -0.798340 0.057617 1445372191 0.453247 -0.392273 -0.798340 0.057617 1445372191 0.331604 -0.449402 -0.824402 0.092224 1445372191 0.331604 -0.449402 -0.824402 0.092224 1445372191 0.331604 -0.449402 -0.824402 0.092224 1445372191 0.331604 -0.449402 -0.824402 0.092224 1445372191 0.331604 -0.449402 -0.824402 0.092224 1445372191 0.331604 -0.449402 -0.824402 0.092224 1445372191 0.201416 -0.476624 -0.843567 0.143738 1445372191 0.201416 -0.476624 -0.843567 0.143738 1445372191 0.201416 -0.476624 -0.843567 0.143738 1445372192 0.201416 -0.476624 -0.843567 0.143738 1445372192 0.201416 -0.476624 -0.843567 0.143738 1445372192 0.201416 -0.476624 -0.843567 0.143738 1445372192 0.073181 -0.480103 -0.851685 0.197205 1445372192 0.073181 -0.480103 -0.851685 0.197205 1445372192 0.073181 -0.480103 -0.851685 0.197205 1445372192 0.073181 -0.480103 -0.851685 0.197205 1445372192 0.073181 -0.480103 -0.851685 0.197205 1445372192 0.073181 -0.480103 -0.851685 0.197205 1445372192 -0.035583 -0.461792 -0.846619 0.262207 1445372192 -0.035583 -0.461792 -0.846619 0.262207 1445372192 -0.035583 -0.461792 -0.846619 0.262207 1445372192 -0.035583 -0.461792 -0.846619 0.262207 1445372192 -0.035583 -0.461792 -0.846619 0.262207 1445372192 -0.089172 -0.450867 -0.828308 0.320496 1445372192 -0.089172 -0.450867 -0.828308 0.320496 1445372192 -0.089172 -0.450867 -0.828308 0.320496 1445372192 -0.089172 -0.450867 -0.828308 0.320496 1445372192 -0.089172 -0.450867 -0.828308 0.320496 1445372192 -0.089172 -0.450867 -0.828308 0.320496 1445372192 -0.079102 -0.455200 -0.827881 0.318176 1445372192 -0.079102 -0.455200 -0.827881 0.318176 1445372192 -0.079102 -0.455200 -0.827881 0.318176 1445372192 -0.079102 -0.455200 -0.827881 0.318176 1445372192 -0.079102 -0.455200 -0.827881 0.318176 1445372192 -0.079102 -0.455200 -0.827881 0.318176 1445372192 -0.000793 -0.467224 -0.835510 0.289246 1445372192 -0.000793 -0.467224 -0.835510 0.289246 1445372192 -0.000793 -0.467224 -0.835510 0.289246 1445372192 -0.000793 -0.467224 -0.835510 0.289246 1445372192 -0.000793 -0.467224 -0.835510 0.289246 1445372192 0.113647 -0.461792 -0.848267 0.233093 1445372192 0.113647 -0.461792 -0.848267 0.233093 1445372192 0.113647 -0.461792 -0.848267 0.233093 1445372192 0.113647 -0.461792 -0.848267 0.233093 1445372192 0.113647 -0.461792 -0.848267 0.233093 1445372192 0.113647 -0.461792 -0.848267 0.233093 1445372192 0.113647 -0.461792 -0.848267 0.233093 1445372192 0.246277 -0.441406 -0.844360 0.177917 1445372192 0.246277 -0.441406 -0.844360 0.177917 1445372192 0.246277 -0.441406 -0.844360 0.177917 1445372192 0.246277 -0.441406 -0.844360 0.177917 1445372192 0.246277 -0.441406 -0.844360 0.177917 1445372192 0.246277 -0.441406 -0.844360 0.177917 1445372192 0.372498 -0.399780 -0.829346 0.116760 1445372192 0.372498 -0.399780 -0.829346 0.116760 1445372192 0.372498 -0.399780 -0.829346 0.116760 1445372192 0.372498 -0.399780 -0.829346 0.116760 1445372192 0.372498 -0.399780 -0.829346 0.116760 1445372192 0.372498 -0.399780 -0.829346 0.116760 1445372192 0.481750 -0.351563 -0.799377 0.073059 1445372192 0.481750 -0.351563 -0.799377 0.073059 1445372192 0.481750 -0.351563 -0.799377 0.073059 1445372192 0.481750 -0.351563 -0.799377 0.073059 1445372192 0.481750 -0.351563 -0.799377 0.073059 1445372192 0.481750 -0.351563 -0.799377 0.073059 1445372192 0.531616 -0.325562 -0.780640 0.044861 1445372192 0.531616 -0.325562 -0.780640 0.044861 1445372192 0.531616 -0.325562 -0.780640 0.044861 1445372192 0.531616 -0.325562 -0.780640 0.044861 1445372192 0.531616 -0.325562 -0.780640 0.044861 1445372192 0.531616 -0.325562 -0.780640 0.044861 1445372192 0.487793 -0.354553 -0.797180 0.030396 1445372192 0.487793 -0.354553 -0.797180 0.030396 1445372192 0.487793 -0.354553 -0.797180 0.030396 1445372192 0.487793 -0.354553 -0.797180 0.030396 1445372192 0.487793 -0.354553 -0.797180 0.030396 1445372192 0.487793 -0.354553 -0.797180 0.030396 1445372192 0.487793 -0.354553 -0.797180 0.030396 1445372192 0.411194 -0.383362 -0.823608 0.075195 1445372192 0.411194 -0.383362 -0.823608 0.075195 1445372192 0.411194 -0.383362 -0.823608 0.075195 1445372192 0.411194 -0.383362 -0.823608 0.075195 1445372192 0.411194 -0.383362 -0.823608 0.075195 1445372192 0.411194 -0.383362 -0.823608 0.075195 1445372192 0.298462 -0.426208 -0.847351 0.106628 1445372192 0.298462 -0.426208 -0.847351 0.106628 1445372192 0.298462 -0.426208 -0.847351 0.106628 1445372192 0.298462 -0.426208 -0.847351 0.106628 1445372192 0.298462 -0.426208 -0.847351 0.106628 1445372192 0.180115 -0.445129 -0.861938 0.162842 1445372192 0.180115 -0.445129 -0.861938 0.162842 1445372192 0.180115 -0.445129 -0.861938 0.162842 1445372192 0.180115 -0.445129 -0.861938 0.162842 1445372192 0.180115 -0.445129 -0.861938 0.162842 1445372192 0.180115 -0.445129 -0.861938 0.162842 1445372192 0.068481 -0.445190 -0.864014 0.224976 1445372192 0.068481 -0.445190 -0.864014 0.224976 1445372192 0.068481 -0.445190 -0.864014 0.224976 1445372192 0.068481 -0.445190 -0.864014 0.224976 1445372192 0.068481 -0.445190 -0.864014 0.224976 1445372192 -0.034119 -0.434265 -0.857971 0.272461 1445372192 -0.034119 -0.434265 -0.857971 0.272461 1445372192 -0.034119 -0.434265 -0.857971 0.272461 1445372192 -0.034119 -0.434265 -0.857971 0.272461 1445372192 -0.034119 -0.434265 -0.857971 0.272461 1445372192 -0.034119 -0.434265 -0.857971 0.272461 1445372192 -0.109741 -0.412781 -0.848877 0.311584 1445372192 -0.109741 -0.412781 -0.848877 0.311584 1445372192 -0.109741 -0.412781 -0.848877 0.311584 1445372192 -0.109741 -0.412781 -0.848877 0.311584 1445372192 -0.109741 -0.412781 -0.848877 0.311584 1445372192 -0.109741 -0.412781 -0.848877 0.311584 1445372192 -0.111328 -0.407104 -0.831421 0.361511 1445372192 -0.111328 -0.407104 -0.831421 0.361511 1445372192 -0.111328 -0.407104 -0.831421 0.361511 1445372192 -0.111328 -0.407104 -0.831421 0.361511 1445372193 -0.111328 -0.407104 -0.831421 0.361511 1445372193 -0.111328 -0.407104 -0.831421 0.361511 1445372193 -0.038574 -0.408386 -0.839355 0.356812 1445372193 -0.038574 -0.408386 -0.839355 0.356812 1445372193 -0.038574 -0.408386 -0.839355 0.356812 1445372193 -0.038574 -0.408386 -0.839355 0.356812 1445372193 -0.038574 -0.408386 -0.839355 0.356812 1445372193 0.089417 -0.405762 -0.849792 0.324341 1445372193 0.089417 -0.405762 -0.849792 0.324341 1445372193 0.089417 -0.405762 -0.849792 0.324341 1445372193 0.089417 -0.405762 -0.849792 0.324341 1445372193 0.089417 -0.405762 -0.849792 0.324341 1445372193 0.089417 -0.405762 -0.849792 0.324341 1445372193 0.251587 -0.400024 -0.851563 0.227234 1445372193 0.251587 -0.400024 -0.851563 0.227234 1445372193 0.251587 -0.400024 -0.851563 0.227234 1445372193 0.251587 -0.400024 -0.851563 0.227234 1445372193 0.251587 -0.400024 -0.851563 0.227234 1445372193 0.251587 -0.400024 -0.851563 0.227234 1445372193 0.386475 -0.375122 -0.829041 0.150513 1445372193 0.386475 -0.375122 -0.829041 0.150513 1445372193 0.386475 -0.375122 -0.829041 0.150513 1445372193 0.386475 -0.375122 -0.829041 0.150513 1445372193 0.386475 -0.375122 -0.829041 0.150513 1445372193 0.386475 -0.375122 -0.829041 0.150513 1445372193 0.492798 -0.327515 -0.798462 0.111084 1445372193 0.492798 -0.327515 -0.798462 0.111084 1445372193 0.492798 -0.327515 -0.798462 0.111084 1445372193 0.492798 -0.327515 -0.798462 0.111084 1445372193 0.492798 -0.327515 -0.798462 0.111084 1445372193 0.492798 -0.327515 -0.798462 0.111084 1445372193 0.492798 -0.327515 -0.798462 0.111084 1445372193 0.562622 -0.295532 -0.768982 0.068848 1445372193 0.562622 -0.295532 -0.768982 0.068848 1445372193 0.562622 -0.295532 -0.768982 0.068848 1445372193 0.562622 -0.295532 -0.768982 0.068848 1445372193 0.562622 -0.295532 -0.768982 0.068848 1445372193 0.562622 -0.295532 -0.768982 0.068848 1445372193 0.588013 -0.278992 -0.757446 0.051819 1445372193 0.588013 -0.278992 -0.757446 0.051819 1445372193 0.588013 -0.278992 -0.757446 0.051819 1445372193 0.588013 -0.278992 -0.757446 0.051819 1445372193 0.588013 -0.278992 -0.757446 0.051819 1445372193 0.588013 -0.278992 -0.757446 0.051819 1445372193 0.563477 -0.303467 -0.766724 0.050781 1445372193 0.563477 -0.303467 -0.766724 0.050781 1445372193 0.563477 -0.303467 -0.766724 0.050781 1445372193 0.563477 -0.303467 -0.766724 0.050781 1445372193 0.563477 -0.303467 -0.766724 0.050781 1445372193 0.563477 -0.303467 -0.766724 0.050781 1445372193 0.487732 -0.361023 -0.792786 0.057556 1445372193 0.487732 -0.361023 -0.792786 0.057556 1445372193 0.487732 -0.361023 -0.792786 0.057556 1445372193 0.487732 -0.361023 -0.792786 0.057556 1445372193 0.487732 -0.361023 -0.792786 0.057556 1445372193 0.487732 -0.361023 -0.792786 0.057556 1445372193 0.365967 -0.419800 -0.826050 0.086487 1445372193 0.365967 -0.419800 -0.826050 0.086487 1445372193 0.365967 -0.419800 -0.826050 0.086487 1445372193 0.365967 -0.419800 -0.826050 0.086487 1445372193 0.365967 -0.419800 -0.826050 0.086487 1445372193 0.365967 -0.419800 -0.826050 0.086487 1445372193 0.226196 -0.450745 -0.852356 0.138489 1445372193 0.226196 -0.450745 -0.852356 0.138489 1445372193 0.226196 -0.450745 -0.852356 0.138489 1445372193 0.226196 -0.450745 -0.852356 0.138489 1445372193 0.226196 -0.450745 -0.852356 0.138489 1445372193 0.226196 -0.450745 -0.852356 0.138489 1445372193 0.095703 -0.453064 -0.861267 0.209412 1445372193 0.095703 -0.453064 -0.861267 0.209412 1445372193 0.095703 -0.453064 -0.861267 0.209412 1445372193 0.095703 -0.453064 -0.861267 0.209412 1445372193 0.095703 -0.453064 -0.861267 0.209412 1445372193 0.095703 -0.453064 -0.861267 0.209412 1445372193 -0.021729 -0.439209 -0.855774 0.272705 1445372193 -0.021729 -0.439209 -0.855774 0.272705 1445372193 -0.021729 -0.439209 -0.855774 0.272705 1445372193 -0.021729 -0.439209 -0.855774 0.272705 1445372193 -0.021729 -0.439209 -0.855774 0.272705 1445372193 -0.021729 -0.439209 -0.855774 0.272705 1445372193 -0.115540 -0.418030 -0.837585 0.332397 1445372193 -0.115540 -0.418030 -0.837585 0.332397 1445372193 -0.115540 -0.418030 -0.837585 0.332397 1445372193 -0.115540 -0.418030 -0.837585 0.332397 1445372193 -0.115540 -0.418030 -0.837585 0.332397 1445372193 -0.157043 -0.410339 -0.814209 0.379639 1445372193 -0.157043 -0.410339 -0.814209 0.379639 1445372193 -0.157043 -0.410339 -0.814209 0.379639 1445372193 -0.157043 -0.410339 -0.814209 0.379639 1445372193 -0.157043 -0.410339 -0.814209 0.379639 1445372193 -0.126282 -0.409424 -0.807434 0.405640 1445372193 -0.126282 -0.409424 -0.807434 0.405640 1445372193 -0.126282 -0.409424 -0.807434 0.405640 1445372193 -0.126282 -0.409424 -0.807434 0.405640 1445372193 -0.126282 -0.409424 -0.807434 0.405640 1445372193 -0.126282 -0.409424 -0.807434 0.405640 1445372193 -0.027832 -0.413086 -0.835144 0.362244 1445372193 -0.027832 -0.413086 -0.835144 0.362244 1445372193 -0.027832 -0.413086 -0.835144 0.362244 1445372193 -0.027832 -0.413086 -0.835144 0.362244 1445372193 -0.027832 -0.413086 -0.835144 0.362244 1445372193 -0.027832 -0.413086 -0.835144 0.362244 1445372193 0.100525 -0.407104 -0.860046 0.290710 1445372193 0.100525 -0.407104 -0.860046 0.290710 1445372193 0.100525 -0.407104 -0.860046 0.290710 1445372193 0.100525 -0.407104 -0.860046 0.290710 1445372193 0.100525 -0.407104 -0.860046 0.290710 1445372194 0.100525 -0.407104 -0.860046 0.290710 1445372194 0.244995 -0.393311 -0.857788 0.222412 1445372194 0.244995 -0.393311 -0.857788 0.222412 1445372194 0.244995 -0.393311 -0.857788 0.222412 1445372194 0.244995 -0.393311 -0.857788 0.222412 1445372194 0.244995 -0.393311 -0.857788 0.222412 1445372194 0.244995 -0.393311 -0.857788 0.222412 1445372194 0.375671 -0.357727 -0.844177 0.135376 1445372194 0.375671 -0.357727 -0.844177 0.135376 1445372194 0.375671 -0.357727 -0.844177 0.135376 1445372194 0.375671 -0.357727 -0.844177 0.135376 1445372194 0.375671 -0.357727 -0.844177 0.135376 1445372194 0.375671 -0.357727 -0.844177 0.135376 1445372194 0.490540 -0.307434 -0.809143 0.101013 1445372194 0.490540 -0.307434 -0.809143 0.101013 1445372194 0.490540 -0.307434 -0.809143 0.101013 1445372194 0.490540 -0.307434 -0.809143 0.101013 1445372194 0.490540 -0.307434 -0.809143 0.101013 1445372194 0.490540 -0.307434 -0.809143 0.101013 1445372194 0.548706 -0.289124 -0.782776 0.051270 1445372194 0.548706 -0.289124 -0.782776 0.051270 1445372194 0.548706 -0.289124 -0.782776 0.051270 1445372194 0.548706 -0.289124 -0.782776 0.051270 1445372194 0.548706 -0.289124 -0.782776 0.051270 1445372194 0.548706 -0.289124 -0.782776 0.051270 1445372194 0.549866 -0.288086 -0.782288 0.051819 1445372194 0.549866 -0.288086 -0.782288 0.051819 1445372194 0.549866 -0.288086 -0.782288 0.051819 1445372194 0.549866 -0.288086 -0.782288 0.051819 1445372194 0.549866 -0.288086 -0.782288 0.051819 1445372194 0.549866 -0.288086 -0.782288 0.051819 1445372194 0.549866 -0.288086 -0.782288 0.051819 1445372194 0.502502 -0.327026 -0.798218 0.058594 1445372194 0.502502 -0.327026 -0.798218 0.058594 1445372194 0.502502 -0.327026 -0.798218 0.058594 1445372194 0.502502 -0.327026 -0.798218 0.058594 1445372194 0.502502 -0.327026 -0.798218 0.058594 1445372194 0.502502 -0.327026 -0.798218 0.058594 1445372194 0.421814 -0.374939 -0.821472 0.081909 1445372194 0.421814 -0.374939 -0.821472 0.081909 1445372194 0.421814 -0.374939 -0.821472 0.081909 1445372194 0.421814 -0.374939 -0.821472 0.081909 1445372194 0.421814 -0.374939 -0.821472 0.081909 1445372194 0.421814 -0.374939 -0.821472 0.081909 1445372194 0.307678 -0.416809 -0.847717 0.113953 1445372194 0.307678 -0.416809 -0.847717 0.113953 1445372194 0.307678 -0.416809 -0.847717 0.113953 1445372194 0.307678 -0.416809 -0.847717 0.113953 1445372194 0.307678 -0.416809 -0.847717 0.113953 1445372194 0.307678 -0.416809 -0.847717 0.113953 1445372194 0.307678 -0.416809 -0.847717 0.113953 1445372194 0.181396 -0.438721 -0.864258 0.166443 1445372194 0.181396 -0.438721 -0.864258 0.166443 1445372194 0.181396 -0.438721 -0.864258 0.166443 1445372194 0.181396 -0.438721 -0.864258 0.166443 1445372194 0.181396 -0.438721 -0.864258 0.166443 1445372194 0.053040 -0.442932 -0.867615 0.219849 1445372194 0.053040 -0.442932 -0.867615 0.219849 1445372194 0.053040 -0.442932 -0.867615 0.219849 1445372194 0.053040 -0.442932 -0.867615 0.219849 1445372194 0.053040 -0.442932 -0.867615 0.219849 1445372194 0.053040 -0.442932 -0.867615 0.219849 1445372194 -0.068054 -0.434082 -0.852417 0.283508 1445372194 -0.068054 -0.434082 -0.852417 0.283508 1445372194 -0.068054 -0.434082 -0.852417 0.283508 1445372194 -0.068054 -0.434082 -0.852417 0.283508 1445372194 -0.068054 -0.434082 -0.852417 0.283508 1445372194 -0.131226 -0.428772 -0.807739 0.382813 1445372194 -0.131226 -0.428772 -0.807739 0.382813 1445372194 -0.131226 -0.428772 -0.807739 0.382813 1445372194 -0.131226 -0.428772 -0.807739 0.382813 1445372194 -0.131226 -0.428772 -0.807739 0.382813 1445372194 -0.131226 -0.428772 -0.807739 0.382813 1445372194 -0.138000 -0.424072 -0.794312 0.412598 1445372194 -0.138000 -0.424072 -0.794312 0.412598 1445372194 -0.138000 -0.424072 -0.794312 0.412598 1445372194 -0.138000 -0.424072 -0.794312 0.412598 1445372194 -0.056519 -0.425415 -0.817322 0.384583 1445372194 -0.056519 -0.425415 -0.817322 0.384583 1445372194 -0.056519 -0.425415 -0.817322 0.384583 1445372194 -0.056519 -0.425415 -0.817322 0.384583 1445372194 -0.056519 -0.425415 -0.817322 0.384583 1445372194 -0.056519 -0.425415 -0.817322 0.384583 1445372194 0.064026 -0.416931 -0.849731 0.316406 1445372194 0.064026 -0.416931 -0.849731 0.316406 1445372194 0.064026 -0.416931 -0.849731 0.316406 1445372194 0.064026 -0.416931 -0.849731 0.316406 1445372194 0.064026 -0.416931 -0.849731 0.316406 1445372194 0.064026 -0.416931 -0.849731 0.316406 1445372194 0.209473 -0.403259 -0.862732 0.221802 1445372194 0.209473 -0.403259 -0.862732 0.221802 1445372194 0.209473 -0.403259 -0.862732 0.221802 1445372194 0.209473 -0.403259 -0.862732 0.221802 1445372194 0.209473 -0.403259 -0.862732 0.221802 1445372194 0.209473 -0.403259 -0.862732 0.221802 1445372194 0.343018 -0.370178 -0.850891 0.145996 1445372194 0.343018 -0.370178 -0.850891 0.145996 1445372194 0.343018 -0.370178 -0.850891 0.145996 1445372194 0.343018 -0.370178 -0.850891 0.145996 1445372194 0.343018 -0.370178 -0.850891 0.145996 1445372194 0.343018 -0.370178 -0.850891 0.145996 1445372194 0.343018 -0.370178 -0.850891 0.145996 1445372194 0.459412 -0.320923 -0.819641 0.119141 1445372194 0.459412 -0.320923 -0.819641 0.119141 1445372194 0.459412 -0.320923 -0.819641 0.119141 1445372194 0.459412 -0.320923 -0.819641 0.119141 1445372194 0.459412 -0.320923 -0.819641 0.119141 1445372194 0.459412 -0.320923 -0.819641 0.119141 1445372194 0.528503 -0.294250 -0.792542 0.077576 1445372195 0.528503 -0.294250 -0.792542 0.077576 1445372195 0.528503 -0.294250 -0.792542 0.077576 1445372195 0.528503 -0.294250 -0.792542 0.077576 1445372195 0.528503 -0.294250 -0.792542 0.077576 1445372195 0.528503 -0.294250 -0.792542 0.077576 1445372195 0.528503 -0.294250 -0.792542 0.077576 1445372195 0.533508 -0.303040 -0.786133 0.074768 1445372195 0.533508 -0.303040 -0.786133 0.074768 1445372195 0.533508 -0.303040 -0.786133 0.074768 1445372195 0.533508 -0.303040 -0.786133 0.074768 1445372195 0.533508 -0.303040 -0.786133 0.074768 1445372195 0.533508 -0.303040 -0.786133 0.074768 1445372195 0.477173 -0.345520 -0.802612 0.093628 1445372195 0.477173 -0.345520 -0.802612 0.093628 1445372195 0.477173 -0.345520 -0.802612 0.093628 1445372195 0.477173 -0.345520 -0.802612 0.093628 1445372195 0.477173 -0.345520 -0.802612 0.093628 1445372195 0.477173 -0.345520 -0.802612 0.093628 1445372195 0.383728 -0.392639 -0.826233 0.126221 1445372195 0.383728 -0.392639 -0.826233 0.126221 1445372195 0.383728 -0.392639 -0.826233 0.126221 1445372195 0.383728 -0.392639 -0.826233 0.126221 1445372195 0.383728 -0.392639 -0.826233 0.126221 1445372195 0.383728 -0.392639 -0.826233 0.126221 1445372195 0.266968 -0.429749 -0.846191 0.167603 1445372195 0.266968 -0.429749 -0.846191 0.167603 1445372195 0.266968 -0.429749 -0.846191 0.167603 1445372195 0.266968 -0.429749 -0.846191 0.167603 1445372195 0.266968 -0.429749 -0.846191 0.167603 1445372195 0.266968 -0.429749 -0.846191 0.167603 1445372195 0.266968 -0.429749 -0.846191 0.167603 1445372195 0.148315 -0.446167 -0.856262 0.214111 1445372195 0.148315 -0.446167 -0.856262 0.214111 1445372195 0.148315 -0.446167 -0.856262 0.214111 1445372195 0.148315 -0.446167 -0.856262 0.214111 1445372195 0.148315 -0.446167 -0.856262 0.214111 1445372195 0.030029 -0.444214 -0.859985 0.249512 1445372195 0.030029 -0.444214 -0.859985 0.249512 1445372195 0.030029 -0.444214 -0.859985 0.249512 1445372195 0.030029 -0.444214 -0.859985 0.249512 1445372195 0.030029 -0.444214 -0.859985 0.249512 1445372195 -0.088745 -0.431458 -0.857361 0.266418 1445372195 -0.088745 -0.431458 -0.857361 0.266418 1445372195 -0.088745 -0.431458 -0.857361 0.266418 1445372195 -0.088745 -0.431458 -0.857361 0.266418 1445372195 -0.088745 -0.431458 -0.857361 0.266418 1445372195 -0.088745 -0.431458 -0.857361 0.266418 1445372195 -0.088745 -0.431458 -0.857361 0.266418 1445372195 -0.119995 -0.429871 -0.827148 0.341553 1445372195 -0.119995 -0.429871 -0.827148 0.341553 1445372195 -0.119995 -0.429871 -0.827148 0.341553 1445372195 -0.119995 -0.429871 -0.827148 0.341553 1445372195 -0.119995 -0.429871 -0.827148 0.341553 1445372195 -0.119995 -0.429871 -0.827148 0.341553 1445372195 -0.096313 -0.427185 -0.838562 0.324158 1445372195 -0.096313 -0.427185 -0.838562 0.324158 1445372195 -0.096313 -0.427185 -0.838562 0.324158 1445372195 -0.096313 -0.427185 -0.838562 0.324158 1445372195 -0.096313 -0.427185 -0.838562 0.324158 1445372195 -0.096313 -0.427185 -0.838562 0.324158 1445372195 -0.015808 -0.431152 -0.859558 0.274109 1445372195 -0.015808 -0.431152 -0.859558 0.274109 1445372195 -0.015808 -0.431152 -0.859558 0.274109 1445372195 -0.015808 -0.431152 -0.859558 0.274109 1445372195 -0.015808 -0.431152 -0.859558 0.274109 1445372195 -0.015808 -0.431152 -0.859558 0.274109 1445372195 0.111755 -0.427368 -0.865173 0.237488 1445372195 0.111755 -0.427368 -0.865173 0.237488 1445372195 0.111755 -0.427368 -0.865173 0.237488 1445372195 0.111755 -0.427368 -0.865173 0.237488 1445372195 0.111755 -0.427368 -0.865173 0.237488 1445372195 0.244019 -0.409180 -0.859314 0.186035 1445372195 0.244019 -0.409180 -0.859314 0.186035 1445372195 0.244019 -0.409180 -0.859314 0.186035 1445372195 0.244019 -0.409180 -0.859314 0.186035 1445372195 0.244019 -0.409180 -0.859314 0.186035 1445372195 0.244019 -0.409180 -0.859314 0.186035 1445372195 0.367676 -0.390137 -0.835022 0.124207 1445372195 0.367676 -0.390137 -0.835022 0.124207 1445372195 0.367676 -0.390137 -0.835022 0.124207 1445372195 0.367676 -0.390137 -0.835022 0.124207 1445372195 0.367676 -0.390137 -0.835022 0.124207 1445372195 0.367676 -0.390137 -0.835022 0.124207 1445372195 0.367676 -0.390137 -0.835022 0.124207 1445372195 0.465149 -0.351929 -0.808838 0.074768 1445372195 0.465149 -0.351929 -0.808838 0.074768 1445372195 0.465149 -0.351929 -0.808838 0.074768 1445372195 0.465149 -0.351929 -0.808838 0.074768 1445372195 0.465149 -0.351929 -0.808838 0.074768 1445372195 0.465149 -0.351929 -0.808838 0.074768 1445372195 0.513184 -0.324829 -0.792114 0.061035 1445372195 0.513184 -0.324829 -0.792114 0.061035 1445372195 0.513184 -0.324829 -0.792114 0.061035 1445372195 0.513184 -0.324829 -0.792114 0.061035 1445372195 0.513184 -0.324829 -0.792114 0.061035 1445372195 0.513184 -0.324829 -0.792114 0.061035 1445372195 0.481384 -0.350769 -0.801147 0.058411 1445372195 0.481384 -0.350769 -0.801147 0.058411 1445372195 0.481384 -0.350769 -0.801147 0.058411 1445372195 0.481384 -0.350769 -0.801147 0.058411 1445372195 0.481384 -0.350769 -0.801147 0.058411 1445372195 0.481384 -0.350769 -0.801147 0.058411 1445372195 0.397034 -0.390686 -0.826111 0.085510 1445372195 0.397034 -0.390686 -0.826111 0.085510 1445372195 0.397034 -0.390686 -0.826111 0.085510 1445372195 0.397034 -0.390686 -0.826111 0.085510 1445372195 0.397034 -0.390686 -0.826111 0.085510 1445372195 0.397034 -0.390686 -0.826111 0.085510 1445372195 0.397034 -0.390686 -0.826111 0.085510 1445372195 0.287354 -0.432007 -0.845947 0.123230 1445372195 0.287354 -0.432007 -0.845947 0.123230 1445372196 0.287354 -0.432007 -0.845947 0.123230 1445372196 0.287354 -0.432007 -0.845947 0.123230 1445372196 0.287354 -0.432007 -0.845947 0.123230 1445372196 0.173645 -0.454407 -0.856934 0.170471 1445372196 0.173645 -0.454407 -0.856934 0.170471 1445372196 0.173645 -0.454407 -0.856934 0.170471 1445372196 0.173645 -0.454407 -0.856934 0.170471 1445372196 0.173645 -0.454407 -0.856934 0.170471 1445372196 0.173645 -0.454407 -0.856934 0.170471 1445372196 0.173645 -0.454407 -0.856934 0.170471 1445372196 0.062012 -0.458679 -0.860474 0.213013 1445372196 0.062012 -0.458679 -0.860474 0.213013 1445372196 0.062012 -0.458679 -0.860474 0.213013 1445372196 0.062012 -0.458679 -0.860474 0.213013 1445372196 0.062012 -0.458679 -0.860474 0.213013 1445372196 -0.042664 -0.451843 -0.855591 0.249084 1445372196 -0.042664 -0.451843 -0.855591 0.249084 1445372196 -0.042664 -0.451843 -0.855591 0.249084 1445372196 -0.042664 -0.451843 -0.855591 0.249084 1445372196 -0.042664 -0.451843 -0.855591 0.249084 1445372196 
0.489014 0.305359 -0.557678 0.597168 1445372198 0.489014 0.305359 -0.557678 0.597168 1445372198 0.489014 0.305359 -0.557678 0.597168 1445372198 0.489014 0.305359 -0.557678 0.597168 1445372198 0.489014 0.305359 -0.557678 0.597168 1445372198 0.489014 0.305359 -0.557678 0.597168 1445372198 0.484253 0.312073 -0.549744 0.604858 1445372198 0.484253 0.312073 -0.549744 0.604858 1445372198 0.484253 0.312073 -0.549744 0.604858 1445372198 0.484253 0.312073 -0.549744 0.604858 1445372198 0.484253 0.312073 -0.549744 0.604858 1445372198 0.484253 0.312073 -0.549744 0.604858 1445372198 0.479858 0.316284 -0.544556 0.610840 1445372198 0.479858 0.316284 -0.544556 0.610840 1445372198 0.479858 0.316284 -0.544556 0.610840 1445372198 0.479858 0.316284 -0.544556 0.610840 1445372198 0.479858 0.316284 -0.544556 0.610840 1445372198 0.479858 0.316284 -0.544556 0.610840 1445372198 0.478027 0.317078 -0.544983 0.611511 1445372198 0.478027 0.317078 -0.544983 0.611511 1445372198 0.478027 0.317078 -0.544983 0.611511 1445372198 0.478027 0.317078 -0.544983 0.611511 1445372198 0.478027 0.317078 -0.544983 0.611511 1445372198 0.478027 0.317078 -0.544983 0.611511 1445372198 0.478027 0.317078 -0.544983 0.611511 1445372198 0.479492 0.314453 -0.547363 0.609558 1445372198 0.479492 0.314453 -0.547363 0.609558 1445372198 0.479492 0.314453 -0.547363 0.609558 1445372198 0.479492 0.314453 -0.547363 0.609558 1445372198 0.479492 0.314453 -0.547363 0.609558 1445372198 0.479492 0.314453 -0.547363 0.609558 1445372198 0.483093 0.310181 -0.549805 0.606689 1445372198 0.483093 0.310181 -0.549805 0.606689 1445372198 0.483093 0.310181 -0.549805 0.606689 1445372198 0.483093 0.310181 -0.549805 0.606689 1445372198 0.483093 0.310181 -0.549805 0.606689 1445372198 0.483093 0.310181 -0.549805 0.606689 1445372198 0.488403 0.305481 -0.554504 0.600525 1445372198 0.488403 0.305481 -0.554504 0.600525 1445372198 0.488403 0.305481 -0.554504 0.600525 1445372198 0.488403 0.305481 -0.554504 0.600525 1445372198 0.488403 0.305481 -0.554504 0.600525 1445372198 0.488403 0.305481 -0.554504 0.600525 1445372198 0.496765 0.297729 -0.564453 0.588135 1445372198 0.496765 0.297729 -0.564453 0.588135 1445372198 0.496765 0.297729 -0.564453 0.588135 1445372198 0.496765 0.297729 -0.564453 0.588135 1445372198 0.496765 0.297729 -0.564453 0.588135 1445372198 0.496765 0.297729 -0.564453 0.588135 1445372198 0.506104 0.283020 -0.579651 0.572449 1445372198 0.506104 0.283020 -0.579651 0.572449 1445372198 0.506104 0.283020 -0.579651 0.572449 1445372198 0.506104 0.283020 -0.579651 0.572449 1445372198 0.506104 0.283020 -0.579651 0.572449 1445372198 0.506104 0.283020 -0.579651 0.572449 1445372198 0.509521 0.271362 -0.587341 0.567200 1445372198 0.509521 0.271362 -0.587341 0.567200 1445372198 0.509521 0.271362 -0.587341 0.567200 1445372198 0.509521 0.271362 -0.587341 0.567200 1445372198 0.509521 0.271362 -0.587341 0.567200 1445372198 0.509521 0.271362 -0.587341 0.567200 1445372198 0.509033 0.269714 -0.585205 0.570679 1445372198 0.509033 0.269714 -0.585205 0.570679 1445372198 0.509033 0.269714 -0.585205 0.570679 1445372198 0.509033 0.269714 -0.585205 0.570679 1445372198 0.509033 0.269714 -0.585205 0.570679 1445372198 0.509033 0.269714 -0.585205 0.570679 1445372198 0.508301 0.273132 -0.582092 0.572876 1445372198 0.508301 0.273132 -0.582092 0.572876 1445372198 0.508301 0.273132 -0.582092 0.572876 1445372198 0.508301 0.273132 -0.582092 0.572876 1445372198 0.508301 0.273132 -0.582092 0.572876 1445372198 0.507935 0.279053 -0.582214 0.570190 1445372198 0.507935 0.279053 -0.582214 0.570190 1445372198 0.507935 0.279053 -0.582214 0.570190 1445372198 0.507935 0.279053 -0.582214 0.570190 1445372198 0.507935 0.279053 -0.582214 0.570190 1445372198 0.507935 0.279053 -0.582214 0.570190 1445372198 0.505676 0.285278 -0.579895 0.571472 1445372198 0.505676 0.285278 -0.579895 0.571472 1445372198 0.505676 0.285278 -0.579895 0.571472 1445372198 0.505676 0.285278 -0.579895 0.571472 1445372198 0.505676 0.285278 -0.579895 0.571472 1445372198 0.505676 0.285278 -0.579895 0.571472 1445372199 0.498779 0.292297 -0.571594 0.582275 1445372199 0.498779 0.292297 -0.571594 0.582275 1445372199 0.498779 0.292297 -0.571594 0.582275 1445372199 0.498779 0.292297 -0.571594 0.582275 1445372199 0.498779 0.292297 -0.571594 0.582275 1445372199 0.498779 0.292297 -0.571594 0.582275 1445372199 0.498779 0.292297 -0.571594 0.582275 1445372199 0.487671 0.302612 -0.559692 0.597717 1445372199 0.487671 0.302612 -0.559692 0.597717 1445372199 0.487671 0.302612 -0.559692 0.597717 1445372199 0.487671 0.302612 -0.559692 0.597717 1445372199 0.487671 0.302612 -0.559692 0.597717 1445372199 0.487671 0.302612 -0.559692 0.597717 1445372199 0.479553 0.311829 -0.550049 0.608459 1445372199 0.479553 0.311829 -0.550049 0.608459 1445372199 0.479553 0.311829 -0.550049 0.608459 1445372199 0.479553 0.311829 -0.550049 0.608459 1445372199 0.479553 0.311829 -0.550049 0.608459 1445372199 0.479553 0.311829 -0.550049 0.608459 1445372199 0.479553 0.311829 -0.550049 0.608459 1445372199 0.479431 0.312988 -0.549683 0.608276 1445372199 0.479431 0.312988 -0.549683 0.608276 1445372199 0.479431 0.312988 -0.549683 0.608276 1445372199 0.479431 0.312988 -0.549683 0.608276 1445372199 0.479431 0.312988 -0.549683 0.608276 1445372199 0.479431 0.312988 -0.549683 0.608276 1445372199 0.484070 0.308777 -0.554138 0.602661 1445372199 0.484070 0.308777 -0.554138 0.602661 1445372199 0.484070 0.308777 -0.554138 0.602661 1445372199 0.484070 0.308777 -0.554138 0.602661 1445372199 0.484070 0.308777 -0.554138 0.602661 1445372199 0.484070 0.308777 -0.554138 0.602661 1445372199 0.493042 0.299011 -0.564087 0.591003 1445372199 0.493042 0.299011 -0.564087 0.591003 1445372199 0.493042 0.299011 -0.564087 0.591003 1445372199 0.493042 0.299011 -0.564087 0.591003 1445372199 0.493042 0.299011 -0.564087 0.591003 1445372199 0.493042 0.299011 -0.564087 0.591003 1445372199 0.502686 0.286438 -0.576111 0.577332 1445372199 0.502686 0.286438 -0.576111 0.577332 1445372199 0.502686 0.286438 -0.576111 0.577332 1445372199 0.502686 0.286438 -0.576111 0.577332 1445372199 0.502686 0.286438 -0.576111 0.577332 1445372199 0.502686 0.286438 -0.576111 0.577332 1445372199 0.509766 0.275024 -0.585876 0.566772 1445372199 0.509766 0.275024 -0.585876 0.566772 1445372199 0.509766 0.275024 -0.585876 0.566772 1445372199 0.509766 0.275024 -0.585876 0.566772 1445372199 0.509766 0.275024 -0.585876 0.566772 1445372199 0.509766 0.275024 -0.585876 0.566772 1445372199 0.510681 0.269592 -0.587830 0.566467 1445372199 0.510681 0.269592 -0.587830 0.566467 1445372199 0.510681 0.269592 -0.587830 0.566467 1445372199 0.510681 0.269592 -0.587830 0.566467 1445372199 0.510681 0.269592 -0.587830 0.566467 1445372199 0.510681 0.269592 -0.587830 0.566467 1445372199 0.508606 0.269653 -0.583740 0.572571 1445372199 0.508606 0.269653 -0.583740 0.572571 1445372199 0.508606 0.269653 -0.583740 0.572571 1445372199 0.508606 0.269653 -0.583740 0.572571 1445372199 0.508606 0.269653 -0.583740 0.572571 1445372199 0.507385 0.273132 -0.578491 0.577332 1445372199 0.507385 0.273132 -0.578491 0.577332 1445372199 0.507385 0.273132 -0.578491 0.577332 1445372199 0.507385 0.273132 -0.578491 0.577332 1445372199 0.507385 0.273132 -0.578491 0.577332 1445372199 0.507385 0.273132 -0.578491 0.577332 1445372199 0.509094 0.274597 -0.580200 0.573425 1445372199 0.509094 0.274597 -0.580200 0.573425 1445372199 0.509094 0.274597 -0.580200 0.573425 1445372199 0.509094 0.274597 -0.580200 0.573425 1445372199 0.509094 0.274597 -0.580200 0.573425 1445372199 0.509766 0.275757 -0.583679 0.568665 1445372199 0.509766 0.275757 -0.583679 0.568665 1445372199 0.509766 0.275757 -0.583679 0.568665 1445372199 0.509766 0.275757 -0.583679 0.568665 1445372199 0.509766 0.275757 -0.583679 0.568665 1445372199 0.509766 0.275757 -0.583679 0.568665 1445372199 0.506042 0.278381 -0.582520 0.571899 1445372199 0.506042 0.278381 -0.582520 0.571899 1445372199 0.506042 0.278381 -0.582520 0.571899 1445372199 0.506042 0.278381 -0.582520 0.571899 1445372199 0.506042 0.278381 -0.582520 0.571899 1445372199 0.506042 0.278381 -0.582520 0.571899 1445372199 0.497742 0.286743 -0.572998 0.584534 1445372199 0.497742 0.286743 -0.572998 0.584534 1445372199 0.497742 0.286743 -0.572998 0.584534 1445372199 0.497742 0.286743 -0.572998 0.584534 1445372199 0.497742 0.286743 -0.572998 0.584534 1445372199 0.488892 0.297180 -0.560303 0.598877 1445372199 0.488892 0.297180 -0.560303 0.598877 1445372199 0.488892 0.297180 -0.560303 0.598877 1445372199 0.488892 0.297180 -0.560303 0.598877 1445372199 0.488892 0.297180 -0.560303 0.598877 1445372199 0.488892 0.297180 -0.560303 0.598877 1445372199 0.488892 0.297180 -0.560303 0.598877 1445372199 0.484497 0.302856 -0.553711 0.605713 1445372199 0.484497 0.302856 -0.553711 0.605713 1445372199 0.484497 0.302856 -0.553711 0.605713 1445372199 0.484497 0.302856 -0.553711 0.605713 1445372199 0.484497 0.302856 -0.553711 0.605713 1445372199 0.484497 0.302856 -0.553711 0.605713 1445372199 0.486511 0.299805 -0.557373 0.602234 1445372199 0.486511 0.299805 -0.557373 0.602234 1445372199 0.486511 0.299805 -0.557373 0.602234 1445372199 0.486511 0.299805 -0.557373 0.602234 1445372199 0.486511 0.299805 -0.557373 0.602234 1445372199 0.486511 0.299805 -0.557373 0.602234 1445372200 0.493469 0.293030 -0.565308 0.592468 1445372200 0.493469 0.293030 -0.565308 0.592468 1445372200 0.493469 0.293030 -0.565308 0.592468 1445372200 0.493469 0.293030 -0.565308 0.592468 1445372200 0.493469 0.293030 -0.565308 0.592468 1445372200 0.493469 0.293030 -0.565308 0.592468 1445372200 0.507019 0.276917 -0.582031 0.572266 1445372200 0.507019 0.276917 -0.582031 0.572266 1445372200 0.507019 0.276917 -0.582031 0.572266 1445372200 0.507019 0.276917 -0.582031 0.572266 1445372200 0.507019 0.276917 -0.582031 0.572266 1445372200 0.517212 0.261658 -0.598022 0.553528 1445372200 0.517212 0.261658 -0.598022 0.553528 1445372200 0.517212 0.261658 -0.598022 0.553528 1445372200 0.517212 0.261658 -0.598022 0.553528 1445372200 0.517212 0.261658 -0.598022 0.553528 1445372200 0.517212 0.261658 -0.598022 0.553528 1445372200 0.521545 0.251892 -0.606506 0.544678 1445372200 0.521545 0.251892 -0.606506 0.544678 1445372200 0.521545 0.251892 -0.606506 0.544678 1445372200 0.521545 0.251892 -0.606506 0.544678 1445372200 0.521545 0.251892 -0.606506 0.544678 1445372200 0.521545 0.251892 -0.606506 0.544678 1445372200 0.518616 0.251587 -0.604492 0.549805 1445372200 0.518616 0.251587 -0.604492 0.549805 1445372200 0.518616 0.251587 -0.604492 0.549805 1445372200 0.518616 0.251587 -0.604492 0.549805 1445372200 0.518616 0.251587 -0.604492 0.549805 1445372200 0.518616 0.251587 -0.604492 0.549805 1445372200 0.512939 0.257629 -0.596985 0.560425 1445372200 0.512939 0.257629 -0.596985 0.560425 1445372200 0.512939 0.257629 -0.596985 0.560425 1445372200 0.512939 0.257629 -0.596985 0.560425 1445372200 0.512939 0.257629 -0.596985 0.560425 1445372200 0.512939 0.257629 -0.596985 0.560425 1445372200 0.509521 0.263672 -0.590820 0.567261 1445372200 0.509521 0.263672 -0.590820 0.567261 1445372200 0.509521 0.263672 -0.590820 0.567261 1445372200 0.509521 0.263672 -0.590820 0.567261 1445372200 0.509521 0.263672 -0.590820 0.567261 1445372200 0.509521 0.263672 -0.590820 0.567261 1445372200 0.509521 0.263672 -0.590820 0.567261 1445372200 0.508606 0.267395 -0.587524 0.569702 1445372200 0.508606 0.267395 -0.587524 0.569702 1445372200 0.508606 0.267395 -0.587524 0.569702 1445372200 0.508606 0.267395 -0.587524 0.569702 1445372200 0.508606 0.267395 -0.587524 0.569702 1445372200 0.508606 0.267395 -0.587524 0.569702 1445372200 0.508667 0.270142 -0.588135 0.567749 1445372200 0.508667 0.270142 -0.588135 0.567749 1445372200 0.508667 0.270142 -0.588135 0.567749 1445372200 0.508667 0.270142 -0.588135 0.567749 1445372200 0.508667 0.270142 -0.588135 0.567749 1445372200 0.508667 0.270142 -0.588135 0.567749 1445372200 0.509949 0.272156 -0.592285 0.561340 1445372200 0.509949 0.272156 -0.592285 0.561340 1445372200 0.509949 0.272156 -0.592285 0.561340 1445372200 0.509949 0.272156 -0.592285 0.561340 1445372200 0.509949 0.272156 -0.592285 0.561340 1445372200 0.509949 0.272156 -0.592285 0.561340 1445372200 0.507202 0.275024 -0.590393 0.564392 1445372200 0.507202 0.275024 -0.590393 0.564392 1445372200 0.507202 0.275024 -0.590393 0.564392 1445372200 0.507202 0.275024 -0.590393 0.564392 1445372200 0.507202 0.275024 -0.590393 0.564392 1445372200 0.507202 0.275024 -0.590393 0.564392 1445372200 0.507202 0.275024 -0.590393 0.564392 1445372200 0.497375 0.286804 -0.575867 0.581970 1445372200 0.497375 0.286804 -0.575867 0.581970 1445372200 0.497375 0.286804 -0.575867 0.581970 1445372200 0.497375 0.286804 -0.575867 0.581970 1445372200 0.497375 0.286804 -0.575867 0.581970 1445372200 0.497375 0.286804 -0.575867 0.581970 1445372200 0.487671 0.299927 -0.559021 0.599731 1445372200 0.487671 0.299927 -0.559021 0.599731 1445372200 0.487671 0.299927 -0.559021 0.599731 1445372200 0.487671 0.299927 -0.559021 0.599731 1445372200 0.487671 0.299927 -0.559021 0.599731 1445372200 0.487671 0.299927 -0.559021 0.599731 1445372200 0.487671 0.299927 -0.559021 0.599731 1445372200 0.483948 0.306702 -0.549866 0.607727 1445372200 0.483948 0.306702 -0.549866 0.607727 1445372200 0.483948 0.306702 -0.549866 0.607727 1445372200 0.483948 0.306702 -0.549866 0.607727 1445372200 0.483948 0.306702 -0.549866 0.607727 1445372200 0.483948 0.306702 -0.549866 0.607727 1445372200 0.486755 0.303772 -0.551880 0.605164 1445372200 0.486755 0.303772 -0.551880 0.605164 1445372200 0.486755 0.303772 -0.551880 0.605164 1445372200 0.486755 0.303772 -0.551880 0.605164 1445372200 0.486755 0.303772 -0.551880 0.605164 1445372200 0.486755 0.303772 -0.551880 0.605164 1445372200 0.493591 0.294312 -0.560364 0.596375 1445372200 0.493591 0.294312 -0.560364 0.596375 1445372200 0.493591 0.294312 -0.560364 0.596375 1445372200 0.493591 0.294312 -0.560364 0.596375 1445372200 0.493591 0.294312 -0.560364 0.596375 1445372200 0.493591 0.294312 -0.560364 0.596375 1445372200 0.493591 0.294312 -0.560364 0.596375 1445372200 0.504700 0.278015 -0.575378 0.580383 1445372200 0.504700 0.278015 -0.575378 0.580383 1445372200 0.504700 0.278015 -0.575378 0.580383 1445372200 0.504700 0.278015 -0.575378 0.580383 1445372200 0.504700 0.278015 -0.575378 0.580383 1445372200 0.504700 0.278015 -0.575378 0.580383 1445372200 0.514771 0.260254 -0.588379 0.566589 1445372200 0.514771 0.260254 -0.588379 0.566589 1445372200 0.514771 0.260254 -0.588379 0.566589 1445372200 0.514771 0.260254 -0.588379 0.566589 1445372200 0.514771 0.260254 -0.588379 0.566589 1445372200 0.514771 0.260254 -0.588379 0.566589 1445372200 0.518921 0.250977 -0.591858 0.563354 1445372200 0.518921 0.250977 -0.591858 0.563354 1445372201 0.518921 0.250977 -0.591858 0.563354 1445372201 0.518921 0.250977 -0.591858 0.563354 1445372201 0.518921 0.250977 -0.591858 0.563354 1445372201 0.518921 0.250977 -0.591858 0.563354 1445372201 0.520020 0.245605 -0.592346 0.564209 1445372201 0.520020 0.245605 -0.592346 0.564209 1445372201 0.520020 0.245605 -0.592346 0.564209 1445372201 0.520020 0.245605 -0.592346 0.564209 1445372201 0.520020 0.245605 -0.592346 0.564209 1445372201 0.520020 0.245605 -0.592346 0.564209 1445372201 0.520508 0.243164 -0.592285 0.564880 1445372201 0.520508 0.243164 -0.592285 0.564880 1445372201 0.520508 0.243164 -0.592285 0.564880 1445372201 0.520508 0.243164 -0.592285 0.564880 1445372201 0.520508 0.243164 -0.592285 0.564880 1445372201 0.520508 0.243164 -0.592285 0.564880 1445372201 0.521301 0.243286 -0.591797 0.564636 1445372201 0.521301 0.243286 -0.591797 0.564636 1445372201 0.521301 0.243286 -0.591797 0.564636 1445372201 0.521301 0.243286 -0.591797 0.564636 1445372201 0.521301 0.243286 -0.591797 0.564636 1445372201 0.521301 0.243286 -0.591797 0.564636 1445372201 0.521301 0.243286 -0.591797 0.564636 1445372201 0.523010 0.244324 -0.593445 0.560791 1445372201 0.523010 0.244324 -0.593445 0.560791 1445372201 0.523010 0.244324 -0.593445 0.560791 1445372201 0.523010 0.244324 -0.593445 0.560791 1445372201 0.523010 0.244324 -0.593445 0.560791 1445372201 0.523010 0.244324 -0.593445 0.560791 1445372201 0.525574 0.242432 -0.599487 0.552795 1445372201 0.525574 0.242432 -0.599487 0.552795 1445372201 0.525574 0.242432 -0.599487 0.552795 1445372201 0.525574 0.242432 -0.599487 0.552795 1445372201 0.525574 0.242432 -0.599487 0.552795 1445372201 0.523804 0.243103 -0.601624 0.551880 1445372201 0.523804 0.243103 -0.601624 0.551880 1445372201 0.523804 0.243103 -0.601624 0.551880 1445372201 0.523804 0.243103 -0.601624 0.551880 1445372201 0.523804 0.243103 -0.601624 0.551880 1445372201 0.523804 0.243103 -0.601624 0.551880 1445372201 0.516113 0.253540 -0.593323 0.563293 1445372201 0.516113 0.253540 -0.593323 0.563293 1445372201 0.516113 0.253540 -0.593323 0.563293 1445372201 0.516113 0.253540 -0.593323 0.563293 1445372201 0.516113 0.253540 -0.593323 0.563293 1445372201 0.516113 0.253540 -0.593323 0.563293 1445372201 0.516113 0.253540 -0.593323 0.563293 1445372201 0.507263 0.268494 -0.579834 0.578247 1445372201 0.507263 0.268494 -0.579834 0.578247 1445372201 0.507263 0.268494 -0.579834 0.578247 1445372201 0.507263 0.268494 -0.579834 0.578247 1445372201 0.507263 0.268494 -0.579834 0.578247 1445372201 0.501831 0.279480 -0.569702 0.587769 1445372201 0.501831 0.279480 -0.569702 0.587769 1445372201 0.501831 0.279480 -0.569702 0.587769 1445372201 0.501831 0.279480 -0.569702 0.587769 1445372201 0.501831 0.279480 -0.569702 0.587769 1445372201 0.501831 0.279480 -0.569702 0.587769 1445372201 0.501831 0.279480 -0.569702 0.587769 1445372201 0.502136 0.281494 -0.568054 0.588135 1445372201 0.502136 0.281494 -0.568054 0.588135 1445372201 0.502136 0.281494 -0.568054 0.588135 1445372201 0.502136 0.281494 -0.568054 0.588135 1445372201 0.502136 0.281494 -0.568054 0.588135 1445372201 0.502136 0.281494 -0.568054 0.588135 1445372201 0.506287 0.277527 -0.573608 0.580994 1445372201 0.506287 0.277527 -0.573608 0.580994 1445372201 0.506287 0.277527 -0.573608 0.580994 1445372201 0.506287 0.277527 -0.573608 0.580994 1445372201 0.506287 0.277527 -0.573608 0.580994 1445372201 0.506287 0.277527 -0.573608 0.580994 1445372201 0.511292 0.268921 -0.583191 0.570984 1445372201 0.511292 0.268921 -0.583191 0.570984 1445372201 0.511292 0.268921 -0.583191 0.570984 1445372201 0.511292 0.268921 -0.583191 0.570984 1445372201 0.511292 0.268921 -0.583191 0.570984 1445372201 0.513000 0.264832 -0.585266 0.569336 1445372201 0.513000 0.264832 -0.585266 0.569336 1445372201 0.513000 0.264832 -0.585266 0.569336 1445372201 0.513000 0.264832 -0.585266 0.569336 1445372201 0.513000 0.264832 -0.585266 0.569336 1445372201 0.513000 0.264832 -0.585266 0.569336 1445372201 0.513733 0.264160 -0.584351 0.569885 1445372201 0.513733 0.264160 -0.584351 0.569885 1445372201 0.513733 0.264160 -0.584351 0.569885 1445372201 0.513733 0.264160 -0.584351 0.569885 1445372201 0.513733 0.264160 -0.584351 0.569885 1445372201 0.513733 0.264160 -0.584351 0.569885 1445372201 0.513733 0.264160 -0.584351 0.569885 1445372201 0.513672 0.264221 -0.584534 0.569763 1445372201 0.513672 0.264221 -0.584534 0.569763 1445372201 0.513672 0.264221 -0.584534 0.569763 1445372201 0.513672 0.264221 -0.584534 0.569763 1445372201 0.513672 0.264221 -0.584534 0.569763 1445372201 0.513672 0.264221 -0.584534 0.569763 1445372201 0.512451 0.263916 -0.584961 0.570557 1445372201 0.512451 0.263916 -0.584961 0.570557 1445372201 0.512451 0.263916 -0.584961 0.570557 1445372201 0.512451 0.263916 -0.584961 0.570557 1445372201 0.512451 0.263916 -0.584961 0.570557 1445372201 0.512451 0.263916 -0.584961 0.570557 1445372201 0.512329 0.263123 -0.585327 0.570618 1445372201 0.512329 0.263123 -0.585327 0.570618 1445372201 0.512329 0.263123 -0.585327 0.570618 1445372201 0.512329 0.263123 -0.585327 0.570618 1445372201 0.512329 0.263123 -0.585327 0.570618 1445372201 0.512329 0.263123 -0.585327 0.570618 1445372201 0.513794 0.262085 -0.585388 0.569702 1445372202 0.513794 0.262085 -0.585388 0.569702 1445372202 0.513794 0.262085 -0.585388 0.569702 1445372202 0.513794 0.262085 -0.585388 0.569702 1445372202 0.513794 0.262085 -0.585388 0.569702 1445372202 0.513794 0.262085 -0.585388 0.569702 1445372202 0.515320 0.262817 -0.586182 0.567200 1445372202 0.515320 0.262817 -0.586182 0.567200 1445372202 0.515320 0.262817 -0.586182 0.567200 1445372202 0.515320 0.262817 -0.586182 0.567200 1445372202 0.515320 0.262817 -0.586182 0.567200 1445372202 0.516418 0.263062 -0.588562 0.563599 1445372202 0.516418 0.263062 -0.588562 0.563599 1445372202 0.516418 0.263062 -0.588562 0.563599 1445372202 0.516418 0.263062 -0.588562 0.563599 1445372202 0.516418 0.263062 -0.588562 0.563599 1445372202 0.516418 0.263062 -0.588562 0.563599 1445372202 0.512756 0.266174 -0.587158 0.566956 1445372202 0.512756 0.266174 -0.587158 0.566956 1445372202 0.512756 0.266174 -0.587158 0.566956 1445372202 0.512756 0.266174 -0.587158 0.566956 1445372202 0.512756 0.266174 -0.587158 0.566956 1445372202 0.512756 0.266174 -0.587158 0.566956 1445372202 0.504883 0.274841 -0.578979 0.578186 1445372202 0.504883 0.274841 -0.578979 0.578186 1445372202 0.504883 0.274841 -0.578979 0.578186 1445372202 0.504883 0.274841 -0.578979 0.578186 1445372202 0.504883 0.274841 -0.578979 0.578186 1445372202 0.504883 0.274841 -0.578979 0.578186 1445372202 0.497192 0.286133 -0.568054 0.590088 1445372202 0.497192 0.286133 -0.568054 0.590088 1445372202 0.497192 0.286133 -0.568054 0.590088 1445372202 0.497192 0.286133 -0.568054 0.590088 1445372202 0.497192 0.286133 -0.568054 0.590088 1445372202 0.497192 0.286133 -0.568054 0.590088 1445372202 0.494507 0.292175 -0.562134 0.595032 1445372202 0.494507 0.292175 -0.562134 0.595032 1445372202 0.494507 0.292175 -0.562134 0.595032 1445372202 0.494507 0.292175 -0.562134 0.595032 1445372202 0.494507 0.292175 -0.562134 0.595032 1445372202 0.494507 0.292175 -0.562134 0.595032 1445372202 0.497070 0.290588 -0.564758 0.591187 1445372202 0.497070 0.290588 -0.564758 0.591187 1445372202 0.497070 0.290588 -0.564758 0.591187 1445372202 0.497070 0.290588 -0.564758 0.591187 1445372202 0.497070 0.290588 -0.564758 0.591187 1445372202 0.497070 0.290588 -0.564758 0.591187 1445372202 0.503784 0.282715 -0.574036 0.580261 1445372202 0.503784 0.282715 -0.574036 0.580261 1445372202 0.503784 0.282715 -0.574036 0.580261 1445372202 0.503784 0.282715 -0.574036 0.580261 1445372202 0.503784 0.282715 -0.574036 0.580261 1445372202 0.511230 0.271545 -0.585999 0.567017 1445372202 0.511230 0.271545 -0.585999 0.567017 1445372202 0.511230 0.271545 -0.585999 0.567017 1445372202 0.511230 0.271545 -0.585999 0.567017 1445372202 0.511230 0.271545 -0.585999 0.567017 1445372202 0.511230 0.271545 -0.585999 0.567017 1445372202 0.511230 0.271545 -0.585999 0.567017 1445372202 0.516235 0.263916 -0.593384 0.558289 1445372202 0.516235 0.263916 -0.593384 0.558289 1445372202 0.516235 0.263916 -0.593384 0.558289 1445372202 0.516235 0.263916 -0.593384 0.558289 1445372202 0.516235 0.263916 -0.593384 0.558289 1445372202 0.517517 0.261108 -0.594543 0.557251 1445372202 0.517517 0.261108 -0.594543 0.557251 1445372202 0.517517 0.261108 -0.594543 0.557251 1445372202 0.517517 0.261108 -0.594543 0.557251 1445372202 0.517517 0.261108 -0.594543 0.557251 1445372202 0.517517 0.261108 -0.594543 0.557251 1445372202 0.511719 0.267517 -0.586609 0.567749 1445372202 0.511719 0.267517 -0.586609 0.567749 1445372202 0.511719 0.267517 -0.586609 0.567749 1445372202 0.511719 0.267517 -0.586609 0.567749 1445372202 0.511719 0.267517 -0.586609 0.567749 1445372202 0.511719 0.267517 -0.586609 0.567749 1445372202 0.501831 0.279968 -0.572449 0.584839 1445372202 0.501831 0.279968 -0.572449 0.584839 1445372202 0.501831 0.279968 -0.572449 0.584839 1445372202 0.501831 0.279968 -0.572449 0.584839 1445372202 0.501831 0.279968 -0.572449 0.584839 1445372202 0.501831 0.279968 -0.572449 0.584839 1445372202 0.493530 0.291138 -0.559265 0.599060 1445372202 0.493530 0.291138 -0.559265 0.599060 1445372202 0.493530 0.291138 -0.559265 0.599060 1445372202 0.493530 0.291138 -0.559265 0.599060 1445372202 0.493530 0.291138 -0.559265 0.599060 1445372202 0.493530 0.291138 -0.559265 0.599060 1445372202 0.490723 0.296570 -0.551270 0.606018 1445372202 0.490723 0.296570 -0.551270 0.606018 1445372202 0.490723 0.296570 -0.551270 0.606018 1445372202 0.490723 0.296570 -0.551270 0.606018 1445372202 0.490723 0.296570 -0.551270 0.606018 1445372202 0.490723 0.296570 -0.551270 0.606018 1445372202 0.490723 0.296570 -0.551270 0.606018 1445372202 0.492615 0.297424 -0.553528 0.601990 1445372202 0.492615 0.297424 -0.553528 0.601990 1445372202 0.492615 0.297424 -0.553528 0.601990 1445372202 0.492615 0.297424 -0.553528 0.601990 1445372202 0.492615 0.297424 -0.553528 0.601990 1445372202 0.492615 0.297424 -0.553528 0.601990 1445372202 0.499146 0.291809 -0.565369 0.588257 1445372202 0.499146 0.291809 -0.565369 0.588257 1445372202 0.499146 0.291809 -0.565369 0.588257 1445372202 0.499146 0.291809 -0.565369 0.588257 1445372202 0.499146 0.291809 -0.565369 0.588257 1445372202 0.499146 0.291809 -0.565369 0.588257 1445372202 0.499817 0.286743 -0.572876 0.582825 1445372202 0.499817 0.286743 -0.572876 0.582825 1445372203 0.499817 0.286743 -0.572876 0.582825 1445372203 0.499817 0.286743 -0.572876 0.582825 1445372203 0.499817 0.286743 -0.572876 0.582825 1445372203 0.499817 0.286743 -0.572876 0.582825 1445372203 0.489990 0.293457 -0.564758 0.595642 1445372203 0.489990 0.293457 -0.564758 0.595642 1445372203 0.489990 0.293457 -0.564758 0.595642 1445372203 0.489990 0.293457 -0.564758 0.595642 1445372203 0.489990 0.293457 -0.564758 0.595642 1445372203 0.489990 0.293457 -0.564758 0.595642 1445372203 0.489990 0.293457 -0.564758 0.595642 1445372203 0.476929 0.308838 -0.547180 0.614624 1445372203 0.476929 0.308838 -0.547180 0.614624 1445372203 0.476929 0.308838 -0.547180 0.614624 1445372203 0.476929 0.308838 -0.547180 0.614624 1445372203 0.476929 0.308838 -0.547180 0.614624 1445372203 0.476929 0.308838 -0.547180 0.614624 1445372203 0.470703 0.319214 -0.535522 0.624268 1445372203 0.470703 0.319214 -0.535522 0.624268 1445372203 0.470703 0.319214 -0.535522 0.624268 1445372203 0.470703 0.319214 -0.535522 0.624268 1445372203 0.470703 0.319214 -0.535522 0.624268 1445372203 0.470703 0.319214 -0.535522 0.624268 1445372203 0.470703 0.319214 -0.535522 0.624268 1445372203 0.472961 0.319946 -0.536133 0.621643 1445372203 0.472961 0.319946 -0.536133 0.621643 1445372203 0.472961 0.319946 -0.536133 0.621643 1445372203 0.472961 0.319946 -0.536133 0.621643 1445372203 0.472961 0.319946 -0.536133 0.621643 1445372203 0.472961 0.319946 -0.536133 0.621643 1445372203 0.472961 0.319946 -0.536133 0.621643 1445372203 0.478516 0.313843 -0.545349 0.612427 1445372203 
0.374268 -0.402954 -0.829224 0.099609 1445372205 0.248657 -0.443481 -0.848633 0.146118 1445372205 0.248657 -0.443481 -0.848633 0.146118 1445372205 0.248657 -0.443481 -0.848633 0.146118 1445372205 0.248657 -0.443481 -0.848633 0.146118 1445372205 0.248657 -0.443481 -0.848633 0.146118 1445372205 0.248657 -0.443481 -0.848633 0.146118 1445372205 0.248657 -0.443481 -0.848633 0.146118 1445372205 0.119690 -0.461670 -0.855164 0.203186 1445372205 0.119690 -0.461670 -0.855164 0.203186 1445372205 0.119690 -0.461670 -0.855164 0.203186 1445372205 0.119690 -0.461670 -0.855164 0.203186 1445372205 0.119690 -0.461670 -0.855164 0.203186 1445372205 0.119690 -0.461670 -0.855164 0.203186 1445372205 0.013550 -0.456177 -0.847046 0.272705 1445372205 0.013550 -0.456177 -0.847046 0.272705 1445372205 0.013550 -0.456177 -0.847046 0.272705 1445372205 0.013550 -0.456177 -0.847046 0.272705 1445372205 0.013550 -0.456177 -0.847046 0.272705 1445372205 0.013550 -0.456177 -0.847046 0.272705 1445372205 -0.030212 -0.434814 -0.847412 0.303223 1445372205 -0.030212 -0.434814 -0.847412 0.303223 1445372205 -0.030212 -0.434814 -0.847412 0.303223 1445372205 -0.030212 -0.434814 -0.847412 0.303223 1445372205 -0.030212 -0.434814 -0.847412 0.303223 1445372205 0.009094 -0.427124 -0.851074 0.305420 1445372205 0.009094 -0.427124 -0.851074 0.305420 1445372205 0.009094 -0.427124 -0.851074 0.305420 1445372205 0.009094 -0.427124 -0.851074 0.305420 1445372205 0.009094 -0.427124 -0.851074 0.305420 1445372205 0.009094 -0.427124 -0.851074 0.305420 1445372205 0.102539 -0.415283 -0.856567 0.288635 1445372205 0.102539 -0.415283 -0.856567 0.288635 1445372205 0.102539 -0.415283 -0.856567 0.288635 1445372205 0.102539 -0.415283 -0.856567 0.288635 1445372205 0.102539 -0.415283 -0.856567 0.288635 1445372205 0.102539 -0.415283 -0.856567 0.288635 1445372205 0.221558 -0.397461 -0.855469 0.247253 1445372205 0.221558 -0.397461 -0.855469 0.247253 1445372205 0.221558 -0.397461 -0.855469 0.247253 1445372205 0.221558 -0.397461 -0.855469 0.247253 1445372205 0.221558 -0.397461 -0.855469 0.247253 1445372205 0.221558 -0.397461 -0.855469 0.247253 1445372205 0.335022 -0.377686 -0.842773 0.186584 1445372205 0.335022 -0.377686 -0.842773 0.186584 1445372205 0.335022 -0.377686 -0.842773 0.186584 1445372205 0.335022 -0.377686 -0.842773 0.186584 1445372205 0.335022 -0.377686 -0.842773 0.186584 1445372205 0.335022 -0.377686 -0.842773 0.186584 1445372205 0.335022 -0.377686 -0.842773 0.186584 1445372205 0.433838 -0.342041 -0.824219 0.124329 1445372205 0.433838 -0.342041 -0.824219 0.124329 1445372205 0.433838 -0.342041 -0.824219 0.124329 1445372205 0.433838 -0.342041 -0.824219 0.124329 1445372205 0.433838 -0.342041 -0.824219 0.124329 1445372205 0.433838 -0.342041 -0.824219 0.124329 1445372205 0.510986 -0.306030 -0.798706 0.085510 1445372206 0.510986 -0.306030 -0.798706 0.085510 1445372206 0.510986 -0.306030 -0.798706 0.085510 1445372206 0.510986 -0.306030 -0.798706 0.085510 1445372206 0.510986 -0.306030 -0.798706 0.085510 1445372206 0.510986 -0.306030 -0.798706 0.085510 1445372206 0.549805 -0.289734 -0.781616 0.053589 1445372206 0.549805 -0.289734 -0.781616 0.053589 1445372206 0.549805 -0.289734 -0.781616 0.053589 1445372206 0.549805 -0.289734 -0.781616 0.053589 1445372206 0.549805 -0.289734 -0.781616 0.053589 1445372206 0.549805 -0.289734 -0.781616 0.053589 1445372206 0.540833 -0.302307 -0.784302 0.032959 1445372206 0.540833 -0.302307 -0.784302 0.032959 1445372206 0.540833 -0.302307 -0.784302 0.032959 1445372206 0.540833 -0.302307 -0.784302 0.032959 1445372206 0.540833 -0.302307 -0.784302 0.032959 1445372206 0.540833 -0.302307 -0.784302 0.032959 1445372206 0.497803 -0.331360 -0.799988 0.049744 1445372206 0.497803 -0.331360 -0.799988 0.049744 1445372206 0.497803 -0.331360 -0.799988 0.049744 1445372206 0.497803 -0.331360 -0.799988 0.049744 1445372206 0.497803 -0.331360 -0.799988 0.049744 1445372206 0.497803 -0.331360 -0.799988 0.049744 1445372206 0.497803 -0.331360 -0.799988 0.049744 1445372206 0.421265 -0.376404 -0.822083 0.070862 1445372206 0.421265 -0.376404 -0.822083 0.070862 1445372206 0.421265 -0.376404 -0.822083 0.070862 1445372206 0.421265 -0.376404 -0.822083 0.070862 1445372206 0.421265 -0.376404 -0.822083 0.070862 1445372206 0.421265 -0.376404 -0.822083 0.070862 1445372206 0.313477 -0.417419 -0.846191 0.107300 1445372206 0.313477 -0.417419 -0.846191 0.107300 1445372206 0.313477 -0.417419 -0.846191 0.107300 1445372206 0.313477 -0.417419 -0.846191 0.107300 1445372206 0.313477 -0.417419 -0.846191 0.107300 1445372206 0.313477 -0.417419 -0.846191 0.107300 1445372206 0.188660 -0.437805 -0.864319 0.160645 1445372206 0.188660 -0.437805 -0.864319 0.160645 1445372206 0.188660 -0.437805 -0.864319 0.160645 1445372206 0.188660 -0.437805 -0.864319 0.160645 1445372206 0.188660 -0.437805 -0.864319 0.160645 1445372206 0.075562 -0.434998 -0.866272 0.233887 1445372206 0.075562 -0.434998 -0.866272 0.233887 1445372206 0.075562 -0.434998 -0.866272 0.233887 1445372206 0.075562 -0.434998 -0.866272 0.233887 1445372206 0.075562 -0.434998 -0.866272 0.233887 1445372206 0.075562 -0.434998 -0.866272 0.233887 1445372206 -0.009705 -0.420898 -0.856079 0.299927 1445372206 -0.009705 -0.420898 -0.856079 0.299927 1445372206 -0.009705 -0.420898 -0.856079 0.299927 1445372206 -0.009705 -0.420898 -0.856079 0.299927 1445372206 -0.009705 -0.420898 -0.856079 0.299927 1445372206 -0.009705 -0.420898 -0.856079 0.299927 1445372206 -0.033752 -0.409668 -0.840393 0.353271 1445372206 -0.033752 -0.409668 -0.840393 0.353271 1445372206 -0.033752 -0.409668 -0.840393 0.353271 1445372206 -0.033752 -0.409668 -0.840393 0.353271 1445372206 -0.033752 -0.409668 -0.840393 0.353271 1445372206 -0.033752 -0.409668 -0.840393 0.353271 1445372206 -0.001282 -0.405212 -0.840576 0.359558 1445372206 -0.001282 -0.405212 -0.840576 0.359558 1445372206 -0.001282 -0.405212 -0.840576 0.359558 1445372206 -0.001282 -0.405212 -0.840576 0.359558 1445372206 -0.001282 -0.405212 -0.840576 0.359558 1445372206 -0.001282 -0.405212 -0.840576 0.359558 1445372206 0.078064 -0.385010 -0.852783 0.344299 1445372206 0.078064 -0.385010 -0.852783 0.344299 1445372206 0.078064 -0.385010 -0.852783 0.344299 1445372206 0.078064 -0.385010 -0.852783 0.344299 1445372206 0.078064 -0.385010 -0.852783 0.344299 1445372206 0.078064 -0.385010 -0.852783 0.344299 1445372206 0.194336 -0.352478 -0.872742 0.276367 1445372206 0.194336 -0.352478 -0.872742 0.276367 1445372206 0.194336 -0.352478 -0.872742 0.276367 1445372206 0.194336 -0.352478 -0.872742 0.276367 1445372206 0.194336 -0.352478 -0.872742 0.276367 1445372206 0.194336 -0.352478 -0.872742 0.276367 1445372206 0.322693 -0.301758 -0.868958 0.222961 1445372206 0.322693 -0.301758 -0.868958 0.222961 1445372206 0.322693 -0.301758 -0.868958 0.222961 1445372206 0.322693 -0.301758 -0.868958 0.222961 1445372206 0.322693 -0.301758 -0.868958 0.222961 1445372206 0.322693 -0.301758 -0.868958 0.222961 1445372206 0.433655 -0.264282 -0.846130 0.161865 1445372206 0.433655 -0.264282 -0.846130 0.161865 1445372206 0.433655 -0.264282 -0.846130 0.161865 1445372206 0.433655 -0.264282 -0.846130 0.161865 1445372206 0.433655 -0.264282 -0.846130 0.161865 1445372206 0.433655 -0.264282 -0.846130 0.161865 1445372206 0.502747 -0.258606 -0.818420 0.103149 1445372206 0.502747 -0.258606 -0.818420 0.103149 1445372206 0.502747 -0.258606 -0.818420 0.103149 1445372206 0.502747 -0.258606 -0.818420 0.103149 1445372206 0.502747 -0.258606 -0.818420 0.103149 1445372206 0.502747 -0.258606 -0.818420 0.103149 1445372206 0.502747 -0.258606 -0.818420 0.103149 1445372206 0.518433 -0.268738 -0.807312 0.085266 1445372206 0.518433 -0.268738 -0.807312 0.085266 1445372206 0.518433 -0.268738 -0.807312 0.085266 1445372206 0.518433 -0.268738 -0.807312 0.085266 1445372206 0.518433 -0.268738 -0.807312 0.085266 1445372206 0.478333 -0.302979 -0.819092 0.092163 1445372206 0.478333 -0.302979 -0.819092 0.092163 1445372206 0.478333 -0.302979 -0.819092 0.092163 1445372206 0.478333 -0.302979 -0.819092 0.092163 1445372206 0.478333 -0.302979 -0.819092 0.092163 1445372206 0.478333 -0.302979 -0.819092 0.092163 1445372206 0.478333 -0.302979 -0.819092 0.092163 1445372206 0.396301 -0.358948 -0.837769 0.110718 1445372207 0.396301 -0.358948 -0.837769 0.110718 1445372207 0.396301 -0.358948 -0.837769 0.110718 1445372207 0.396301 -0.358948 -0.837769 0.110718 1445372207 0.396301 -0.358948 -0.837769 0.110718 1445372207 0.278381 -0.414856 -0.856140 0.132080 1445372207 0.278381 -0.414856 -0.856140 0.132080 1445372207 0.278381 -0.414856 -0.856140 0.132080 1445372207 0.278381 -0.414856 -0.856140 0.132080 1445372207 0.278381 -0.414856 -0.856140 0.132080 1445372207 0.278381 -0.414856 -0.856140 0.132080 1445372207 0.278381 -0.414856 -0.856140 0.132080 1445372207 0.150940 -0.442749 -0.865540 0.179016 1445372207 0.150940 -0.442749 -0.865540 0.179016 1445372207 0.150940 -0.442749 -0.865540 0.179016 1445372207 0.150940 -0.442749 -0.865540 0.179016 1445372207 0.150940 -0.442749 -0.865540 0.179016 1445372207 0.150940 -0.442749 -0.865540 0.179016 1445372207 0.027649 -0.443420 -0.863281 0.239685 1445372207 0.027649 -0.443420 -0.863281 0.239685 1445372207 0.027649 -0.443420 -0.863281 0.239685 1445372207 0.027649 -0.443420 -0.863281 0.239685 1445372207 0.027649 -0.443420 -0.863281 0.239685 1445372207 0.027649 -0.443420 -0.863281 0.239685 1445372207 -0.077881 -0.423462 -0.847046 0.311768 1445372207 -0.077881 -0.423462 -0.847046 0.311768 1445372207 -0.077881 -0.423462 -0.847046 0.311768 1445372207 -0.077881 -0.423462 -0.847046 0.311768 1445372207 -0.077881 -0.423462 -0.847046 0.311768 1445372207 -0.077881 -0.423462 -0.847046 0.311768 1445372207 -0.119263 -0.408325 -0.827148 0.367249 1445372207 -0.119263 -0.408325 -0.827148 0.367249 1445372207 -0.119263 -0.408325 -0.827148 0.367249 1445372207 -0.119263 -0.408325 -0.827148 0.367249 1445372207 -0.119263 -0.408325 -0.827148 0.367249 1445372207 -0.119263 -0.408325 -0.827148 0.367249 1445372207 -0.103516 -0.408936 -0.825439 0.375122 1445372207 -0.103516 -0.408936 -0.825439 0.375122 1445372207 -0.103516 -0.408936 -0.825439 0.375122 1445372207 -0.103516 -0.408936 -0.825439 0.375122 1445372207 -0.103516 -0.408936 -0.825439 0.375122 1445372207 -0.013916 -0.424377 -0.835938 0.347900 1445372207 -0.013916 -0.424377 -0.835938 0.347900 1445372207 -0.013916 -0.424377 -0.835938 0.347900 1445372207 -0.013916 -0.424377 -0.835938 0.347900 1445372207 -0.013916 -0.424377 -0.835938 0.347900 1445372207 -0.013916 -0.424377 -0.835938 0.347900 1445372207 0.105469 -0.430298 -0.846619 0.295044 1445372207 0.105469 -0.430298 -0.846619 0.295044 1445372207 0.105469 -0.430298 -0.846619 0.295044 1445372207 0.105469 -0.430298 -0.846619 0.295044 1445372207 0.105469 -0.430298 -0.846619 0.295044 1445372207 0.105469 -0.430298 -0.846619 0.295044 1445372207 0.244507 -0.419495 -0.844177 0.227417 1445372207 0.244507 -0.419495 -0.844177 0.227417 1445372207 0.244507 -0.419495 -0.844177 0.227417 1445372207 0.244507 -0.419495 -0.844177 0.227417 1445372207 0.244507 -0.419495 -0.844177 0.227417 1445372207 0.244507 -0.419495 -0.844177 0.227417 1445372207 0.376709 -0.393799 -0.824280 0.153809 1445372207 0.376709 -0.393799 -0.824280 0.153809 1445372207 0.376709 -0.393799 -0.824280 0.153809 1445372207 0.376709 -0.393799 -0.824280 0.153809 1445372207 0.376709 -0.393799 -0.824280 0.153809 1445372207 0.470947 -0.370178 -0.796509 0.082275 1445372207 0.470947 -0.370178 -0.796509 0.082275 1445372207 0.470947 -0.370178 -0.796509 0.082275 1445372207 0.470947 -0.370178 -0.796509 0.082275 1445372207 0.470947 -0.370178 -0.796509 0.082275 1445372207 0.470947 -0.370178 -0.796509 0.082275 1445372207 0.508972 -0.362854 -0.779297 0.045349 1445372207 0.508972 -0.362854 -0.779297 0.045349 1445372207 0.508972 -0.362854 -0.779297 0.045349 1445372207 0.508972 -0.362854 -0.779297 0.045349 1445372207 0.508972 -0.362854 -0.779297 0.045349 1445372207 0.508972 -0.362854 -0.779297 0.045349 1445372207 0.472412 -0.397156 -0.786194 0.031799 1445372207 0.472412 -0.397156 -0.786194 0.031799 1445372207 0.472412 -0.397156 -0.786194 0.031799 1445372207 0.472412 -0.397156 -0.786194 0.031799 1445372207 0.472412 -0.397156 -0.786194 0.031799 1445372207 0.472412 -0.397156 -0.786194 0.031799 1445372207 0.387512 -0.445435 -0.805542 0.049927 1445372207 0.387512 -0.445435 -0.805542 0.049927 1445372207 0.387512 -0.445435 -0.805542 0.049927 1445372207 0.387512 -0.445435 -0.805542 0.049927 1445372207 0.387512 -0.445435 -0.805542 0.049927 1445372207 0.387512 -0.445435 -0.805542 0.049927 1445372207 0.275024 -0.491272 -0.822144 0.084290 1445372207 0.275024 -0.491272 -0.822144 0.084290 1445372207 0.275024 -0.491272 -0.822144 0.084290 1445372207 0.275024 -0.491272 -0.822144 0.084290 1445372207 0.275024 -0.491272 -0.822144 0.084290 1445372207 0.275024 -0.491272 -0.822144 0.084290 1445372207 0.149414 -0.516968 -0.832825 0.130066 1445372207 0.149414 -0.516968 -0.832825 0.130066 1445372207 0.149414 -0.516968 -0.832825 0.130066 1445372207 0.149414 -0.516968 -0.832825 0.130066 1445372207 0.149414 -0.516968 -0.832825 0.130066 1445372207 0.149414 -0.516968 -0.832825 0.130066 1445372207 0.027954 -0.518127 -0.835205 0.182556 1445372207 0.027954 -0.518127 -0.835205 0.182556 1445372207 0.027954 -0.518127 -0.835205 0.182556 1445372207 0.027954 -0.518127 -0.835205 0.182556 1445372207 0.027954 -0.518127 -0.835205 0.182556 1445372207 0.027954 -0.518127 -0.835205 0.182556 1445372207 -0.093079 -0.502625 -0.830505 0.221436 1445372207 -0.093079 -0.502625 -0.830505 0.221436 1445372208 -0.093079 -0.502625 -0.830505 0.221436 1445372208 -0.093079 -0.502625 -0.830505 0.221436 1445372208 -0.093079 -0.502625 -0.830505 0.221436 1445372208 -0.093079 -0.502625 -0.830505 0.221436 1445372208 -0.169006 -0.479553 -0.813110 0.283569 1445372208 -0.169006 -0.479553 -0.813110 0.283569 1445372208 -0.169006 -0.479553 -0.813110 0.283569 1445372208 -0.169006 -0.479553 -0.813110 0.283569 1445372208 -0.169006 -0.479553 -0.813110 0.283569 1445372208 -0.159973 -0.468933 -0.802490 0.332520 1445372208 -0.159973 -0.468933 -0.802490 0.332520 1445372208 -0.159973 -0.468933 -0.802490 0.332520 1445372208 -0.159973 -0.468933 -0.802490 0.332520 1445372208 -0.159973 -0.468933 -0.802490 0.332520 1445372208 -0.085815 -0.474487 -0.829407 0.282288 1445372208 -0.085815 -0.474487 -0.829407 0.282288 1445372208 -0.085815 -0.474487 -0.829407 0.282288 1445372208 -0.085815 -0.474487 -0.829407 0.282288 1445372208 -0.085815 -0.474487 -0.829407 0.282288 1445372208 -0.085815 -0.474487 -0.829407 0.282288 1445372208 0.022766 -0.480530 -0.844482 0.235535 1445372208 0.022766 -0.480530 -0.844482 0.235535 1445372208 0.022766 -0.480530 -0.844482 0.235535 1445372208 0.022766 -0.480530 -0.844482 0.235535 1445372208 0.022766 -0.480530 -0.844482 0.235535 1445372208 0.022766 -0.480530 -0.844482 0.235535 1445372208 0.022766 -0.480530 -0.844482 0.235535 1445372208 0.134277 -0.486389 -0.840393 0.197998 1445372208 0.134277 -0.486389 -0.840393 0.197998 1445372208 0.134277 -0.486389 -0.840393 0.197998 1445372208 0.134277 -0.486389 -0.840393 0.197998 1445372208 0.134277 -0.486389 -0.840393 0.197998 1445372208 0.134277 -0.486389 -0.840393 0.197998 1445372208 0.240540 -0.476379 -0.834656 0.136108 1445372208 0.240540 -0.476379 -0.834656 0.136108 1445372208 0.240540 -0.476379 -0.834656 0.136108 1445372208 0.240540 -0.476379 -0.834656 0.136108 1445372208 0.240540 -0.476379 -0.834656 0.136108 1445372208 0.350098 -0.446533 -0.817505 0.099182 1445372208 0.350098 -0.446533 -0.817505 0.099182 1445372208 0.350098 -0.446533 -0.817505 0.099182 1445372208 0.350098 -0.446533 -0.817505 0.099182 1445372208 0.438110 -0.417603 -0.794006 0.056885 1445372208 0.438110 -0.417603 -0.794006 0.056885 1445372208 0.438110 -0.417603 -0.794006 0.056885 1445372208 0.438110 -0.417603 -0.794006 0.056885 1445372208 0.438110 -0.417603 -0.794006 0.056885 1445372208 0.438110 -0.417603 -0.794006 0.056885 1445372208 0.466431 -0.411255 -0.782654 0.029358 1445372208 0.466431 -0.411255 -0.782654 0.029358 1445372208 0.466431 -0.411255 -0.782654 0.029358 1445372208 0.466431 -0.411255 -0.782654 0.029358 1445372208 0.466431 -0.411255 -0.782654 0.029358 1445372208 0.415161 -0.440918 -0.794739 0.041565 1445372208 0.415161 -0.440918 -0.794739 0.041565 1445372208 0.415161 -0.440918 -0.794739 0.041565 1445372208 0.415161 -0.440918 -0.794739 0.041565 1445372208 0.415161 -0.440918 -0.794739 0.041565 1445372208 0.415161 -0.440918 -0.794739 0.041565 1445372208 0.415161 -0.440918 -0.794739 0.041565 1445372208 0.320984 -0.477112 -0.815125 0.070618 1445372208 0.320984 -0.477112 -0.815125 0.070618 1445372208 0.320984 -0.477112 -0.815125 0.070618 1445372208 0.320984 -0.477112 -0.815125 0.070618 1445372208 0.320984 -0.477112 -0.815125 0.070618 1445372208 0.320984 -0.477112 -0.815125 0.070618 1445372208 0.208923 -0.502197 -0.830566 0.119995 1445372208 0.208923 -0.502197 -0.830566 0.119995 1445372208 0.208923 -0.502197 -0.830566 0.119995 1445372208 0.208923 -0.502197 -0.830566 0.119995 1445372208 0.208923 -0.502197 -0.830566 0.119995 1445372208 0.208923 -0.502197 -0.830566 0.119995 1445372208 0.095276 -0.509216 -0.836670 0.177979 1445372208 0.095276 -0.509216 -0.836670 0.177979 1445372208 0.095276 -0.509216 -0.836670 0.177979 1445372208 0.095276 -0.509216 -0.836670 0.177979 1445372208 0.095276 -0.509216 -0.836670 0.177979 1445372208 -0.018372 -0.500000 -0.835022 0.228943 1445372208 -0.018372 -0.500000 -0.835022 0.228943 1445372208 -0.018372 -0.500000 -0.835022 0.228943 1445372208 -0.018372 -0.500000 -0.835022 0.228943 1445372208 -0.018372 -0.500000 -0.835022 0.228943 1445372208 -0.018372 -0.500000 -0.835022 0.228943 1445372208 -0.127930 -0.477234 -0.825256 0.273682 1445372208 -0.127930 -0.477234 -0.825256 0.273682 1445372208 -0.127930 -0.477234 -0.825256 0.273682 1445372208 -0.127930 -0.477234 -0.825256 0.273682 1445372208 -0.127930 -0.477234 -0.825256 0.273682 1445372208 -0.127930 -0.477234 -0.825256 0.273682 1445372208 -0.184082 -0.456787 -0.794495 0.355347 1445372208 -0.184082 -0.456787 -0.794495 0.355347 1445372208 -0.184082 -0.456787 -0.794495 0.355347 1445372208 -0.184082 -0.456787 -0.794495 0.355347 1445372208 -0.184082 -0.456787 -0.794495 0.355347 1445372208 -0.184082 -0.456787 -0.794495 0.355347 1445372208 -0.179749 -0.449463 -0.787109 0.382324 1445372208 -0.179749 -0.449463 -0.787109 0.382324 1445372208 -0.179749 -0.449463 -0.787109 0.382324 1445372208 -0.179749 -0.449463 -0.787109 0.382324 1445372208 -0.179749 -0.449463 -0.787109 0.382324 1445372208 -0.179749 -0.449463 -0.787109 0.382324 1445372208 -0.100037 -0.455994 -0.815063 0.343140 1445372208 -0.100037 -0.455994 -0.815063 0.343140 1445372208 -0.100037 -0.455994 -0.815063 0.343140 1445372209 -0.100037 -0.455994 -0.815063 0.343140 1445372209 -0.100037 -0.455994 -0.815063 0.343140 1445372209 0.016235 -0.461792 -0.843323 0.274597 1445372209 0.016235 -0.461792 -0.843323 0.274597 1445372209 0.016235 -0.461792 -0.843323 0.274597 1445372209 0.016235 -0.461792 -0.843323 0.274597 1445372209 0.016235 -0.461792 -0.843323 0.274597 1445372209 0.016235 -0.461792 -0.843323 0.274597 1445372209 0.016235 -0.461792 -0.843323 0.274597 1445372209 0.159302 -0.456665 -0.848572 0.214661 1445372209 0.159302 -0.456665 -0.848572 0.214661 1445372209 0.159302 -0.456665 -0.848572 0.214661 1445372209 0.159302 -0.456665 -0.848572 0.214661 1445372209 0.159302 -0.456665 -0.848572 0.214661 1445372209 0.298218 -0.437500 -0.834778 0.151245 1445372209 0.298218 -0.437500 -0.834778 0.151245 1445372209 0.298218 -0.437500 -0.834778 0.151245 1445372209 0.298218 -0.437500 -0.834778 0.151245 1445372209 0.298218 -0.437500 -0.834778 0.151245 1445372209 0.298218 -0.437500 -0.834778 0.151245 1445372209 0.406860 -0.413391 -0.810852 0.078491 1445372209 0.406860 -0.413391 -0.810852 0.078491 1445372209 0.406860 -0.413391 -0.810852 0.078491 1445372209 0.406860 -0.413391 -0.810852 0.078491 1445372209 0.406860 -0.413391 -0.810852 0.078491 1445372209 0.406860 -0.413391 -0.810852 0.078491 1445372209 0.459595 -0.400452 -0.792053 0.032715 1445372209 0.459595 -0.400452 -0.792053 0.032715 1445372209 0.459595 -0.400452 -0.792053 0.032715 1445372209 0.459595 -0.400452 -0.792053 0.032715 1445372209 0.459595 -0.400452 -0.792053 0.032715 1445372209 0.459595 -0.400452 -0.792053 0.032715 1445372209 0.455933 -0.404114 -0.792847 0.017395 1445372209 0.455933 -0.404114 -0.792847 0.017395 1445372209 0.455933 -0.404114 -0.792847 0.017395 1445372209 0.455933 -0.404114 -0.792847 0.017395 1445372209 0.455933 -0.404114 -0.792847 0.017395 1445372209 0.455933 -0.404114 -0.792847 0.017395 1445372209 0.414612 -0.426697 -0.803223 0.029907 1445372209 0.414612 -0.426697 -0.803223 0.029907 1445372209 0.414612 -0.426697 -0.803223 0.029907 1445372209 0.414612 -0.426697 -0.803223 0.029907 1445372209 0.414612 -0.426697 -0.803223 0.029907 1445372209 0.414612 -0.426697 -0.803223 0.029907 1445372209 0.414612 -0.426697 -0.803223 0.029907 1445372209 0.345459 -0.454224 -0.818848 0.062683 1445372209 0.345459 -0.454224 -0.818848 0.062683 1445372209 0.345459 -0.454224 -0.818848 0.062683 1445372209 0.345459 -0.454224 -0.818848 0.062683 1445372209 0.345459 -0.454224 -0.818848 0.062683 1445372209 0.345459 -0.454224 -0.818848 0.062683 1445372209 0.246948 -0.478394 -0.836121 0.105652 1445372209 0.246948 -0.478394 -0.836121 0.105652 1445372209 0.246948 -0.478394 -0.836121 0.105652 1445372209 0.246948 -0.478394 -0.836121 0.105652 1445372209 0.246948 -0.478394 -0.836121 0.105652 1445372209 0.246948 -0.478394 -0.836121 0.105652 1445372209 0.136169 -0.490234 -0.846008 0.159668 1445372209 0.136169 -0.490234 -0.846008 0.159668 1445372209 0.136169 -0.490234 -0.846008 0.159668 1445372209 0.136169 -0.490234 -0.846008 0.159668 1445372209 0.136169 -0.490234 -0.846008 0.159668 1445372209 0.136169 -0.490234 -0.846008 0.159668 1445372209 0.021851 -0.489075 -0.846069 0.211060 1445372209 0.021851 -0.489075 -0.846069 0.211060 1445372209 0.021851 -0.489075 -0.846069 0.211060 1445372209 0.021851 -0.489075 -0.846069 0.211060 1445372209 0.021851 -0.489075 -0.846069 0.211060 1445372209 0.021851 -0.489075 -0.846069 0.211060 1445372209 0.021851 -0.489075 -0.846069 0.211060 1445372209 -0.076416 -0.468872 -0.837463 0.270203 1445372209 -0.076416 -0.468872 -0.837463 0.270203 1445372209 -0.076416 -0.468872 -0.837463 0.270203 1445372209 -0.076416 -0.468872 -0.837463 0.270203 1445372209 -0.076416 -0.468872 -0.837463 0.270203 1445372209 -0.111389 -0.451660 -0.812744 0.350891 1445372209 -0.111389 -0.451660 -0.812744 0.350891 1445372209 -0.111389 -0.451660 -0.812744 0.350891 1445372209 -0.111389 -0.451660 -0.812744 0.350891 1445372209 -0.111389 -0.451660 -0.812744 0.350891 1445372209 -0.111389 -0.451660 -0.812744 0.350891 1445372209 -0.091064 -0.446289 -0.812256 0.364441 1445372209 -0.091064 -0.446289 -0.812256 0.364441 1445372209 -0.091064 -0.446289 -0.812256 0.364441 1445372209 -0.091064 -0.446289 -0.812256 0.364441 1445372209 -0.091064 -0.446289 -0.812256 0.364441 1445372209 -0.091064 -0.446289 -0.812256 0.364441 1445372209 -0.091064 -0.446289 -0.812256 0.364441 1445372209 -0.020447 -0.448853 -0.833191 0.322388 1445372209 -0.020447 -0.448853 -0.833191 0.322388 1445372209 -0.020447 -0.448853 -0.833191 0.322388 1445372209 -0.020447 -0.448853 -0.833191 0.322388 1445372209 -0.020447 -0.448853 -0.833191 0.322388 1445372209 -0.020447 -0.448853 -0.833191 0.322388 1445372209 0.089172 -0.445068 -0.848450 0.272278 1445372209 0.089172 -0.445068 -0.848450 0.272278 1445372209 0.089172 -0.445068 -0.848450 0.272278 1445372209 0.089172 -0.445068 -0.848450 0.272278 1445372209 0.089172 -0.445068 -0.848450 0.272278 1445372209 0.212830 -0.428223 -0.849426 0.223328 1445372209 0.212830 -0.428223 -0.849426 0.223328 1445372209 0.212830 -0.428223 -0.849426 0.223328 1445372209 0.212830 -0.428223 -0.849426 0.223328 1445372209 0.212830 -0.428223 -0.849426 0.223328 1445372209 0.212830 -0.428223 -0.849426 0.223328 1445372209 0.212830 -0.428223 -0.849426 0.223328 1445372209 0.329468 -0.405579 -0.837463 0.160278 1445372209 0.329468 -0.405579 -0.837463 0.160278 1445372209 0.329468 -0.405579 -0.837463 0.160278 1445372209 0.329468 -0.405579 -0.837463 0.160278 1445372209 0.329468 -0.405579 -0.837463 0.160278 1445372210 0.329468 -0.405579 -0.837463 0.160278 1445372210 0.434204 -0.370361 -0.813904 0.108826 1445372210 0.434204 -0.370361 -0.813904 0.108826 1445372210 0.434204 -0.370361 -0.813904 0.108826 1445372210 0.434204 -0.370361 -0.813904 0.108826 1445372210 0.434204 -0.370361 -0.813904 0.108826 1445372210 0.434204 -0.370361 -0.813904 0.108826 1445372210 0.503784 -0.335022 -0.793274 0.068604 1445372210 0.503784 -0.335022 -0.793274 0.068604 1445372210 0.503784 -0.335022 -0.793274 0.068604 1445372210 0.503784 -0.335022 -0.793274 0.068604 1445372210 0.503784 -0.335022 -0.793274 0.068604 1445372210 0.503784 -0.335022 -0.793274 0.068604 1445372210 0.512085 -0.334290 -0.789307 0.055298 1445372210 0.512085 -0.334290 -0.789307 0.055298 1445372210 0.512085 -0.334290 -0.789307 0.055298 1445372210 0.512085 -0.334290 -0.789307 0.055298 1445372210 0.512085 -0.334290 -0.789307 0.055298 1445372210 0.512085 -0.334290 -0.789307 0.055298 1445372210 0.512085 -0.334290 -0.789307 0.055298 1445372210 0.466003 -0.370361 -0.801025 0.064087 1445372210 0.466003 -0.370361 -0.801025 0.064087 1445372210 0.466003 -0.370361 -0.801025 0.064087 1445372210 0.466003 -0.370361 -0.801025 0.064087 1445372210 0.466003 -0.370361 -0.801025 0.064087 1445372210 0.466003 -0.370361 -0.801025 0.064087 1445372210 0.384338 -0.416382 -0.819031 0.090576 1445372210 0.384338 -0.416382 -0.819031 0.090576 1445372210 0.384338 -0.416382 -0.819031 0.090576 1445372210 0.384338 -0.416382 -0.819031 0.090576 1445372210 0.384338 -0.416382 -0.819031 0.090576 1445372210 0.384338 -0.416382 -0.819031 0.090576 1445372210 0.272278 -0.457214 -0.837402 0.125061 1445372210 0.272278 -0.457214 -0.837402 0.125061 1445372210 0.272278 -0.457214 -0.837402 0.125061 1445372210 0.272278 -0.457214 -0.837402 0.125061 1445372210 0.272278 -0.457214 -0.837402 0.125061 1445372210 0.153992 -0.475098 -0.847717 0.178711 1445372210 0.153992 -0.475098 -0.847717 0.178711 1445372210 0.153992 -0.475098 -0.847717 0.178711 1445372210 0.153992 -0.475098 -0.847717 0.178711 1445372210 0.153992 -0.475098 -0.847717 0.178711 1445372210 0.153992 -0.475098 -0.847717 0.178711 1445372210 0.034363 -0.473572 -0.850281 0.227295 1445372210 0.034363 -0.473572 -0.850281 0.227295 1445372210 0.034363 -0.473572 -0.850281 0.227295 1445372210 0.034363 -0.473572 -0.850281 0.227295 1445372210 0.034363 -0.473572 -0.850281 0.227295 1445372210 0.034363 -0.473572 -0.850281 0.227295 1445372210 -0.066956 -0.454834 -0.839783 0.288879 1445372210 -0.066956 -0.454834 -0.839783 0.288879 1445372210 -0.066956 -0.454834 -0.839783 0.288879 1445372210 -0.066956 -0.454834 -0.839783 0.288879 1445372210 -0.066956 -0.454834 -0.839783 0.288879 1445372210 -0.066956 -0.454834 -0.839783 0.288879 1445372210 -0.115845 -0.442505 -0.820679 0.342590 1445372210 -0.115845 -0.442505 -0.820679 0.342590 1445372210 -0.115845 -0.442505 -0.820679 0.342590 1445372210 -0.115845 -0.442505 -0.820679 0.342590 1445372210 -0.115845 -0.442505 -0.820679 0.342590 1445372210 -0.115845 -0.442505 -0.820679 0.342590 1445372210 -0.112183 -0.437012 -0.825623 0.338806 1445372210 -0.112183 -0.437012 -0.825623 0.338806 1445372210 -0.112183 -0.437012 -0.825623 0.338806 1445372210 -0.112183 -0.437012 -0.825623 0.338806 1445372210 -0.112183 -0.437012 -0.825623 0.338806 1445372210 -0.112183 -0.437012 -0.825623 0.338806 1445372210 -0.054138 -0.440247 -0.834045 0.328064 1445372210 -0.054138 -0.440247 -0.834045 0.328064 1445372210 -0.054138 -0.440247 -0.834045 0.328064 1445372210 -0.054138 -0.440247 -0.834045 0.328064 1445372210 -0.054138 -0.440247 -0.834045 0.328064 1445372210 0.045776 -0.442627 -0.848694 0.285889 1445372210 0.045776 -0.442627 -0.848694 0.285889 1445372210 0.045776 -0.442627 -0.848694 0.285889 1445372210 0.045776 -0.442627 -0.848694 0.285889 1445372210 0.045776 -0.442627 -0.848694 0.285889 1445372210 0.045776 -0.442627 -0.848694 0.285889 1445372210 0.177612 -0.425720 -0.850342 0.253418 1445372210 0.177612 -0.425720 -0.850342 0.253418 1445372210 0.177612 -0.425720 -0.850342 0.253418 1445372210 0.177612 -0.425720 -0.850342 0.253418 1445372210 0.177612 -0.425720 -0.850342 0.253418 1445372210 0.177612 -0.425720 -0.850342 0.253418 1445372210 0.297974 -0.410034 -0.843384 0.178406 1445372210 0.297974 -0.410034 -0.843384 0.178406 1445372210 0.297974 -0.410034 -0.843384 0.178406 1445372210 0.297974 -0.410034 -0.843384 0.178406 1445372210 0.297974 -0.410034 -0.843384 0.178406 1445372210 0.297974 -0.410034 -0.843384 0.178406 1445372210 0.408386 -0.377075 -0.822632 0.119690 1445372210 0.408386 -0.377075 -0.822632 0.119690 1445372210 0.408386 -0.377075 -0.822632 0.119690 1445372210 0.408386 -0.377075 -0.822632 0.119690 1445372210 0.408386 -0.377075 -0.822632 0.119690 1445372210 0.486511 -0.345337 -0.798584 0.079651 1445372210 
0.492432 0.317810 -0.550781 0.594238 1445372213 0.492432 0.317810 -0.550781 0.594238 1445372213 0.490234 0.319275 -0.549255 0.596619 1445372213 0.490234 0.319275 -0.549255 0.596619 1445372213 0.490234 0.319275 -0.549255 0.596619 1445372213 0.490234 0.319275 -0.549255 0.596619 1445372213 0.490234 0.319275 -0.549255 0.596619 1445372213 0.488037 0.322754 -0.545776 0.599792 1445372213 0.488037 0.322754 -0.545776 0.599792 1445372213 0.488037 0.322754 -0.545776 0.599792 1445372213 0.488037 0.322754 -0.545776 0.599792 1445372213 0.488037 0.322754 -0.545776 0.599792 1445372213 0.488037 0.322754 -0.545776 0.599792 1445372213 0.482971 0.330261 -0.538269 0.606567 1445372213 0.482971 0.330261 -0.538269 0.606567 1445372213 0.482971 0.330261 -0.538269 0.606567 1445372213 0.482971 0.330261 -0.538269 0.606567 1445372213 0.482971 0.330261 -0.538269 0.606567 1445372213 0.482971 0.330261 -0.538269 0.606567 1445372213 0.477539 0.335144 -0.529724 0.615601 1445372213 0.477539 0.335144 -0.529724 0.615601 1445372213 0.477539 0.335144 -0.529724 0.615601 1445372213 0.477539 0.335144 -0.529724 0.615601 1445372213 0.477539 0.335144 -0.529724 0.615601 1445372213 0.477539 0.335144 -0.529724 0.615601 1445372213 0.477539 0.335144 -0.529724 0.615601 1445372213 0.474854 0.331543 -0.528503 0.620667 1445372213 0.474854 0.331543 -0.528503 0.620667 1445372213 0.474854 0.331543 -0.528503 0.620667 1445372213 0.474854 0.331543 -0.528503 0.620667 1445372213 0.474854 0.331543 -0.528503 0.620667 1445372213 0.474976 0.320618 -0.536316 0.619568 1445372213 0.474976 0.320618 -0.536316 0.619568 1445372213 0.474976 0.320618 -0.536316 0.619568 1445372213 0.474976 0.320618 -0.536316 0.619568 1445372213 0.474976 0.320618 -0.536316 0.619568 1445372213 0.474976 0.320618 -0.536316 0.619568 1445372213 0.474976 0.320618 -0.536316 0.619568 1445372213 0.473633 0.313477 -0.544678 0.617004 1445372213 0.473633 0.313477 -0.544678 0.617004 1445372213 0.473633 0.313477 -0.544678 0.617004 1445372213 0.473633 0.313477 -0.544678 0.617004 1445372213 0.473633 0.313477 -0.544678 0.617004 1445372213 0.470520 0.315247 -0.545227 0.617981 1445372213 0.470520 0.315247 -0.545227 0.617981 1445372213 0.470520 0.315247 -0.545227 0.617981 1445372213 0.470520 0.315247 -0.545227 0.617981 1445372213 0.470520 0.315247 -0.545227 0.617981 1445372213 0.470520 0.315247 -0.545227 0.617981 1445372213 0.470520 0.315247 -0.545227 0.617981 1445372213 0.472351 0.316223 -0.547302 0.614258 1445372213 0.472351 0.316223 -0.547302 0.614258 1445372213 0.472351 0.316223 -0.547302 0.614258 1445372213 0.472351 0.316223 -0.547302 0.614258 1445372213 0.472351 0.316223 -0.547302 0.614258 1445372213 0.483582 0.305542 -0.559021 0.600220 1445372213 0.483582 0.305542 -0.559021 0.600220 1445372213 0.483582 0.305542 -0.559021 0.600220 1445372213 0.483582 0.305542 -0.559021 0.600220 1445372213 0.483582 0.305542 -0.559021 0.600220 1445372213 0.483582 0.305542 -0.559021 0.600220 1445372213 0.491882 0.295471 -0.570190 0.587891 1445372213 0.491882 0.295471 -0.570190 0.587891 1445372213 0.491882 0.295471 -0.570190 0.587891 1445372213 0.491882 0.295471 -0.570190 0.587891 1445372213 0.491882 0.295471 -0.570190 0.587891 1445372213 0.492065 0.296082 -0.569092 0.588501 1445372213 0.492065 0.296082 -0.569092 0.588501 1445372213 0.492065 0.296082 -0.569092 0.588501 1445372213 0.492065 0.296082 -0.569092 0.588501 1445372213 0.492065 0.296082 -0.569092 0.588501 1445372213 0.492065 0.296082 -0.569092 0.588501 1445372213 0.492065 0.296082 -0.569092 0.588501 1445372213 0.490051 0.297913 -0.564880 0.593262 1445372213 0.490051 0.297913 -0.564880 0.593262 1445372213 0.490051 0.297913 -0.564880 0.593262 1445372213 0.490051 0.297913 -0.564880 0.593262 1445372213 0.490051 0.297913 -0.564880 0.593262 1445372213 0.490051 0.297913 -0.564880 0.593262 1445372213 0.486877 0.299744 -0.560547 0.598999 1445372213 0.486877 0.299744 -0.560547 0.598999 1445372213 0.486877 0.299744 -0.560547 0.598999 1445372213 0.486877 0.299744 -0.560547 0.598999 1445372213 0.486877 0.299744 -0.560547 0.598999 1445372213 0.486877 0.299744 -0.560547 0.598999 1445372213 0.484680 0.303589 -0.558838 0.600464 1445372213 0.484680 0.303589 -0.558838 0.600464 1445372213 0.484680 0.303589 -0.558838 0.600464 1445372213 0.484680 0.303589 -0.558838 0.600464 1445372213 0.484680 0.303589 -0.558838 0.600464 1445372213 0.486450 0.307312 -0.559570 0.596436 1445372213 0.486450 0.307312 -0.559570 0.596436 1445372214 0.486450 0.307312 -0.559570 0.596436 1445372214 0.486450 0.307312 -0.559570 0.596436 1445372214 0.486450 0.307312 -0.559570 0.596436 1445372214 0.486450 0.307312 -0.559570 0.596436 1445372214 0.488525 0.307251 -0.559570 0.594727 1445372214 0.488525 0.307251 -0.559570 0.594727 1445372214 0.488525 0.307251 -0.559570 0.594727 1445372214 0.488525 0.307251 -0.559570 0.594727 1445372214 0.488525 0.307251 -0.559570 0.594727 1445372214 0.488525 0.307251 -0.559570 0.594727 1445372214 0.485291 0.307556 -0.556885 0.599792 1445372214 0.485291 0.307556 -0.556885 0.599792 1445372214 0.485291 0.307556 -0.556885 0.599792 1445372214 0.485291 0.307556 -0.556885 0.599792 1445372214 0.485291 0.307556 -0.556885 0.599792 1445372214 0.485291 0.307556 -0.556885 0.599792 1445372214 0.480957 0.309753 -0.554138 0.604675 1445372214 0.480957 0.309753 -0.554138 0.604675 1445372214 0.480957 0.309753 -0.554138 0.604675 1445372214 0.480957 0.309753 -0.554138 0.604675 1445372214 0.480957 0.309753 -0.554138 0.604675 1445372214 0.480957 0.309753 -0.554138 0.604675 1445372214 0.482056 0.308594 -0.554932 0.603638 1445372214 0.482056 0.308594 -0.554932 0.603638 1445372214 0.482056 0.308594 -0.554932 0.603638 1445372214 0.482056 0.308594 -0.554932 0.603638 1445372214 0.482056 0.308594 -0.554932 0.603638 1445372214 0.482056 0.308594 -0.554932 0.603638 1445372214 0.485962 0.302856 -0.560181 0.598572 1445372214 0.485962 0.302856 -0.560181 0.598572 1445372214 0.485962 0.302856 -0.560181 0.598572 1445372214 0.485962 0.302856 -0.560181 0.598572 1445372214 0.485962 0.302856 -0.560181 0.598572 1445372214 0.485962 0.302856 -0.560181 0.598572 1445372214 0.489197 0.298096 -0.566467 0.592407 1445372214 0.489197 0.298096 -0.566467 0.592407 1445372214 0.489197 0.298096 -0.566467 0.592407 1445372214 0.489197 0.298096 -0.566467 0.592407 1445372214 0.489197 0.298096 -0.566467 0.592407 1445372214 0.492126 0.295471 -0.571228 0.586670 1445372214 0.492126 0.295471 -0.571228 0.586670 1445372214 0.492126 0.295471 -0.571228 0.586670 1445372214 0.492126 0.295471 -0.571228 0.586670 1445372214 0.492126 0.295471 -0.571228 0.586670 1445372214 0.492126 0.295471 -0.571228 0.586670 1445372214 0.492126 0.295471 -0.571228 0.586670 1445372214 0.493713 0.293701 -0.572815 0.584656 1445372214 0.493713 0.293701 -0.572815 0.584656 1445372214 0.493713 0.293701 -0.572815 0.584656 1445372214 0.493713 0.293701 -0.572815 0.584656 1445372214 0.493713 0.293701 -0.572815 0.584656 1445372214 0.492004 0.295288 -0.570801 0.587280 1445372214 0.492004 0.295288 -0.570801 0.587280 1445372214 0.492004 0.295288 -0.570801 0.587280 1445372214 0.492004 0.295288 -0.570801 0.587280 1445372214 0.492004 0.295288 -0.570801 0.587280 1445372214 0.492004 0.295288 -0.570801 0.587280 1445372214 0.488342 0.297363 -0.567688 0.592285 1445372214 0.488342 0.297363 -0.567688 0.592285 1445372214 0.488342 0.297363 -0.567688 0.592285 1445372214 0.488342 0.297363 -0.567688 0.592285 1445372214 0.488342 0.297363 -0.567688 0.592285 1445372214 0.488342 0.297363 -0.567688 0.592285 1445372214 0.484192 0.301575 -0.560242 0.600586 1445372214 0.484192 0.301575 -0.560242 0.600586 1445372214 0.484192 0.301575 -0.560242 0.600586 1445372214 0.484192 0.301575 -0.560242 0.600586 1445372214 0.484192 0.301575 -0.560242 0.600586 1445372214 0.484192 0.301575 -0.560242 0.600586 1445372214 0.484680 0.303040 -0.558044 0.601501 1445372214 0.484680 0.303040 -0.558044 0.601501 1445372214 0.484680 0.303040 -0.558044 0.601501 1445372214 0.484680 0.303040 -0.558044 0.601501 1445372214 0.484680 0.303040 -0.558044 0.601501 1445372214 0.484680 0.303040 -0.558044 0.601501 1445372214 0.485229 0.306152 -0.559204 0.598389 1445372214 0.485229 0.306152 -0.559204 0.598389 1445372214 0.485229 0.306152 -0.559204 0.598389 1445372214 0.485229 0.306152 -0.559204 0.598389 1445372214 0.485229 0.306152 -0.559204 0.598389 1445372214 0.485229 0.306152 -0.559204 0.598389 1445372214 0.485229 0.306152 -0.559204 0.598389 1445372214 0.485352 0.312378 -0.557495 0.596680 1445372214 0.485352 0.312378 -0.557495 0.596680 1445372214 0.485352 0.312378 -0.557495 0.596680 1445372214 0.485352 0.312378 -0.557495 0.596680 1445372214 0.485352 0.312378 -0.557495 0.596680 1445372214 0.485352 0.312378 -0.557495 0.596680 1445372214 0.482422 0.316223 -0.552124 0.601929 1445372214 0.482422 0.316223 -0.552124 0.601929 1445372214 0.482422 0.316223 -0.552124 0.601929 1445372214 0.482422 0.316223 -0.552124 0.601929 1445372214 0.482422 0.316223 -0.552124 0.601929 1445372214 0.482422 0.316223 -0.552124 0.601929 1445372214 0.474243 0.322876 -0.542480 0.613647 1445372214 0.474243 0.322876 -0.542480 0.613647 1445372214 0.474243 0.322876 -0.542480 0.613647 1445372214 0.474243 0.322876 -0.542480 0.613647 1445372214 0.474243 0.322876 -0.542480 0.613647 1445372214 0.474243 0.322876 -0.542480 0.613647 1445372214 0.474243 0.322876 -0.542480 0.613647 1445372214 0.466614 0.327820 -0.534851 0.623474 1445372214 0.466614 0.327820 -0.534851 0.623474 1445372214 0.466614 0.327820 -0.534851 0.623474 1445372214 0.466614 0.327820 -0.534851 0.623474 1445372214 0.466614 0.327820 -0.534851 0.623474 1445372214 0.466614 0.327820 -0.534851 0.623474 1445372214 0.464539 0.326416 -0.534424 0.626099 1445372214 0.464539 0.326416 -0.534424 0.626099 1445372214 0.464539 0.326416 -0.534424 0.626099 1445372215 0.464539 0.326416 -0.534424 0.626099 1445372215 0.464539 0.326416 -0.534424 0.626099 1445372215 0.464539 0.326416 -0.534424 0.626099 1445372215 0.466614 0.321472 -0.539185 0.623047 1445372215 0.466614 0.321472 -0.539185 0.623047 1445372215 0.466614 0.321472 -0.539185 0.623047 1445372215 0.466614 0.321472 -0.539185 0.623047 1445372215 0.466614 0.321472 -0.539185 0.623047 1445372215 0.466614 0.321472 -0.539185 0.623047 1445372215 0.466614 0.321472 -0.539185 0.623047 1445372215 0.468384 0.320374 -0.543579 0.618469 1445372215 0.468384 0.320374 -0.543579 0.618469 1445372215 0.468384 0.320374 -0.543579 0.618469 1445372215 0.468384 0.320374 -0.543579 0.618469 1445372215 0.468384 0.320374 -0.543579 0.618469 1445372215 0.473206 0.318359 -0.550049 0.609985 1445372215 0.473206 0.318359 -0.550049 0.609985 1445372215 0.473206 0.318359 -0.550049 0.609985 1445372215 0.473206 0.318359 -0.550049 0.609985 1445372215 0.473206 0.318359 -0.550049 0.609985 1445372215 0.473206 0.318359 -0.550049 0.609985 1445372215 0.473206 0.318359 -0.550049 0.609985 1445372215 0.483032 0.306152 -0.563843 0.595825 1445372215 0.483032 0.306152 -0.563843 0.595825 1445372215 0.483032 0.306152 -0.563843 0.595825 1445372215 0.483032 0.306152 -0.563843 0.595825 1445372215 0.483032 0.306152 -0.563843 0.595825 1445372215 0.483032 0.306152 -0.563843 0.595825 1445372215 0.481750 0.307007 -0.561768 0.598328 1445372215 0.481750 0.307007 -0.561768 0.598328 1445372215 0.481750 0.307007 -0.561768 0.598328 1445372215 0.481750 0.307007 -0.561768 0.598328 1445372215 0.481750 0.307007 -0.561768 0.598328 1445372215 0.481750 0.307007 -0.561768 0.598328 1445372215 0.477661 0.309937 -0.556580 0.604980 1445372215 0.477661 0.309937 -0.556580 0.604980 1445372215 0.477661 0.309937 -0.556580 0.604980 1445372215 0.477661 0.309937 -0.556580 0.604980 1445372215 0.477661 0.309937 -0.556580 0.604980 1445372215 0.477661 0.309937 -0.556580 0.604980 1445372215 0.473999 0.312500 -0.552368 0.610352 1445372215 0.473999 0.312500 -0.552368 0.610352 1445372215 0.473999 0.312500 -0.552368 0.610352 1445372215 0.473999 0.312500 -0.552368 0.610352 1445372215 0.473999 0.312500 -0.552368 0.610352 1445372215 0.472900 0.314636 -0.549744 0.612427 1445372215 0.472900 0.314636 -0.549744 0.612427 1445372215 0.472900 0.314636 -0.549744 0.612427 1445372215 0.472900 0.314636 -0.549744 0.612427 1445372215 0.472900 0.314636 -0.549744 0.612427 1445372215 0.472900 0.314636 -0.549744 0.612427 1445372215 0.474548 0.314636 -0.550842 0.610229 1445372215 0.474548 0.314636 -0.550842 0.610229 1445372215 0.474548 0.314636 -0.550842 0.610229 1445372215 0.474548 0.314636 -0.550842 0.610229 1445372215 0.474548 0.314636 -0.550842 0.610229 1445372215 0.474548 0.314636 -0.550842 0.610229 1445372215 0.476624 0.316467 -0.552063 0.606506 1445372215 0.476624 0.316467 -0.552063 0.606506 1445372215 0.476624 0.316467 -0.552063 0.606506 1445372215 0.476624 0.316467 -0.552063 0.606506 1445372215 0.476624 0.316467 -0.552063 0.606506 1445372215 0.476624 0.316467 -0.552063 0.606506 1445372215 0.479553 0.315796 -0.553528 0.603210 1445372215 0.479553 0.315796 -0.553528 0.603210 1445372215 0.479553 0.315796 -0.553528 0.603210 1445372215 0.479553 0.315796 -0.553528 0.603210 1445372215 0.479553 0.315796 -0.553528 0.603210 1445372215 0.479553 0.315796 -0.553528 0.603210 1445372215 0.479248 0.315735 -0.551941 0.604919 1445372215 0.479248 0.315735 -0.551941 0.604919 1445372215 0.479248 0.315735 -0.551941 0.604919 1445372215 0.479248 0.315735 -0.551941 0.604919 1445372215 0.479248 0.315735 -0.551941 0.604919 1445372215 0.477600 0.316895 -0.550476 0.606934 1445372215 0.477600 0.316895 -0.550476 0.606934 1445372215 0.477600 0.316895 -0.550476 0.606934 1445372215 0.477600 0.316895 -0.550476 0.606934 1445372215 0.477600 0.316895 -0.550476 0.606934 1445372215 0.477600 0.316895 -0.550476 0.606934 1445372215 0.476501 0.318237 -0.550415 0.607178 1445372215 0.476501 0.318237 -0.550415 0.607178 1445372215 0.476501 0.318237 -0.550415 0.607178 1445372215 0.476501 0.318237 -0.550415 0.607178 1445372215 0.476501 0.318237 -0.550415 0.607178 1445372215 0.476501 0.318237 -0.550415 0.607178 1445372215 0.475952 0.317810 -0.551575 0.606750 1445372215 0.475952 0.317810 -0.551575 0.606750 1445372215 0.475952 0.317810 -0.551575 0.606750 1445372215 0.475952 0.317810 -0.551575 0.606750 1445372215 0.475952 0.317810 -0.551575 0.606750 1445372215 0.475952 0.317810 -0.551575 0.606750 1445372215 0.475952 0.317810 -0.551575 0.606750 1445372215 0.475342 0.317078 -0.552612 0.606689 1445372215 0.475342 0.317078 -0.552612 0.606689 1445372215 0.475342 0.317078 -0.552612 0.606689 1445372215 0.475342 0.317078 -0.552612 0.606689 1445372215 0.475342 0.317078 -0.552612 0.606689 1445372215 0.474976 0.316772 -0.552917 0.606873 1445372215 0.474976 0.316772 -0.552917 0.606873 1445372215 0.474976 0.316772 -0.552917 0.606873 1445372215 0.474976 0.316772 -0.552917 0.606873 1445372215 0.474976 0.316772 -0.552917 0.606873 1445372215 0.474976 0.316772 -0.552917 0.606873 1445372215 0.474731 0.316956 -0.552612 0.607239 1445372215 0.474731 0.316956 -0.552612 0.607239 1445372215 0.474731 0.316956 -0.552612 0.607239 1445372215 0.474731 0.316956 -0.552612 0.607239 1445372216 0.474731 0.316956 -0.552612 0.607239 1445372216 0.474731 0.316956 -0.552612 0.607239 1445372216 0.474487 0.316040 -0.552124 0.608337 1445372216 0.474487 0.316040 -0.552124 0.608337 1445372216 0.474487 0.316040 -0.552124 0.608337 1445372216 0.474487 0.316040 -0.552124 0.608337 1445372216 0.474487 0.316040 -0.552124 0.608337 1445372216 0.474487 0.316040 -0.552124 0.608337 1445372216 0.473572 0.314026 -0.552429 0.609802 1445372216 0.473572 0.314026 -0.552429 0.609802 1445372216 0.473572 0.314026 -0.552429 0.609802 1445372216 0.473572 0.314026 -0.552429 0.609802 1445372216 0.473572 0.314026 -0.552429 0.609802 1445372216 0.473572 0.314026 -0.552429 0.609802 1445372216 0.473877 0.311279 -0.552734 0.610718 1445372216 0.473877 0.311279 -0.552734 0.610718 1445372216 0.473877 0.311279 -0.552734 0.610718 1445372216 0.473877 0.311279 -0.552734 0.610718 1445372216 0.473877 0.311279 -0.552734 0.610718 1445372216 0.476563 0.308105 -0.554321 0.608765 1445372216 0.476563 0.308105 -0.554321 0.608765 1445372216 0.476563 0.308105 -0.554321 0.608765 1445372216 0.476563 0.308105 -0.554321 0.608765 1445372216 0.476563 0.308105 -0.554321 0.608765 1445372216 0.476563 0.308105 -0.554321 0.608765 1445372216 0.479919 0.306458 -0.556641 0.604858 1445372216 0.479919 0.306458 -0.556641 0.604858 1445372216 0.479919 0.306458 -0.556641 0.604858 1445372216 0.479919 0.306458 -0.556641 0.604858 1445372216 0.479919 0.306458 -0.556641 0.604858 1445372216 0.479919 0.306458 -0.556641 0.604858 1445372216 0.482483 0.305542 -0.559204 0.600952 1445372216 0.482483 0.305542 -0.559204 0.600952 1445372216 0.482483 0.305542 -0.559204 0.600952 1445372216 0.482483 0.305542 -0.559204 0.600952 1445372216 0.482483 0.305542 -0.559204 0.600952 1445372216 0.482483 0.305542 -0.559204 0.600952 1445372216 0.481934 0.306641 -0.558167 0.601746 1445372216 0.481934 0.306641 -0.558167 0.601746 1445372216 0.481934 0.306641 -0.558167 0.601746 1445372216 0.481934 0.306641 -0.558167 0.601746 1445372216 0.481934 0.306641 -0.558167 0.601746 1445372216 0.478760 0.309082 -0.553223 0.607605 1445372216 0.478760 0.309082 -0.553223 0.607605 1445372216 0.478760 0.309082 -0.553223 0.607605 1445372216 0.478760 0.309082 -0.553223 0.607605 1445372216 0.478760 0.309082 -0.553223 0.607605 1445372216 0.478760 0.309082 -0.553223 0.607605 1445372216 0.478760 0.309082 -0.553223 0.607605 1445372216 0.474915 0.312744 -0.547791 0.613586 1445372216 0.474915 0.312744 -0.547791 0.613586 1445372216 0.474915 0.312744 -0.547791 0.613586 1445372216 0.474915 0.312744 -0.547791 0.613586 1445372216 0.474915 0.312744 -0.547791 0.613586 1445372216 0.474915 0.312744 -0.547791 0.613586 1445372216 0.475342 0.313660 -0.546997 0.613525 1445372216 0.475342 0.313660 -0.546997 0.613525 1445372216 0.475342 0.313660 -0.546997 0.613525 1445372216 0.475342 0.313660 -0.546997 0.613525 1445372216 0.475342 0.313660 -0.546997 0.613525 1445372216 0.475342 0.313660 -0.546997 0.613525 1445372216 0.479065 0.310730 -0.550720 0.608765 1445372216 0.479065 0.310730 -0.550720 0.608765 1445372216 0.479065 0.310730 -0.550720 0.608765 1445372216 0.479065 0.310730 -0.550720 0.608765 1445372216 0.479065 0.310730 -0.550720 0.608765 1445372216 0.484741 0.303650 -0.559570 0.599731 1445372216 0.484741 0.303650 -0.559570 0.599731 1445372216 0.484741 0.303650 -0.559570 0.599731 1445372216 0.484741 0.303650 -0.559570 0.599731 1445372216 0.484741 0.303650 -0.559570 0.599731 1445372216 0.484741 0.303650 -0.559570 0.599731 1445372216 0.488831 0.296082 -0.568298 0.591858 1445372216 0.488831 0.296082 -0.568298 0.591858 1445372216 0.488831 0.296082 -0.568298 0.591858 1445372216 0.488831 0.296082 -0.568298 0.591858 1445372216 0.488831 0.296082 -0.568298 0.591858 1445372216 0.488831 0.296082 -0.568298 0.591858 1445372216 0.488037 0.294861 -0.569336 0.592163 1445372216 0.488037 0.294861 -0.569336 0.592163 1445372216 0.488037 0.294861 -0.569336 0.592163 1445372216 0.488037 0.294861 -0.569336 0.592163 1445372216 0.488037 0.294861 -0.569336 0.592163 1445372216 0.488037 0.294861 -0.569336 0.592163 1445372216 0.484314 0.299194 -0.564575 0.597595 1445372216 0.484314 0.299194 -0.564575 0.597595 1445372216 0.484314 0.299194 -0.564575 0.597595 1445372216 0.484314 0.299194 -0.564575 0.597595 1445372216 0.484314 0.299194 -0.564575 0.597595 1445372216 0.484314 0.299194 -0.564575 0.597595 1445372216 0.479065 0.304871 -0.557861 0.605225 1445372216 0.479065 0.304871 -0.557861 0.605225 1445372216 0.479065 0.304871 -0.557861 0.605225 1445372216 0.479065 0.304871 -0.557861 0.605225 1445372216 0.479065 0.304871 -0.557861 0.605225 1445372216 0.475525 0.309326 -0.552246 0.610840 1445372216 0.475525 0.309326 -0.552246 0.610840 1445372216 0.475525 0.309326 -0.552246 0.610840 1445372216 0.475525 0.309326 -0.552246 0.610840 1445372216 0.475525 0.309326 -0.552246 0.610840 1445372216 0.475525 0.309326 -0.552246 0.610840 1445372216 0.475830 0.309753 -0.552063 0.610596 1445372216 0.475830 0.309753 -0.552063 0.610596 1445372216 0.475830 0.309753 -0.552063 0.610596 1445372216 0.475830 0.309753 -0.552063 0.610596 1445372216 0.475830 0.309753 -0.552063 0.610596 1445372217 0.475830 0.309753 -0.552063 0.610596 1445372217 0.479858 0.307617 -0.553833 0.606873 1445372217 0.479858 0.307617 -0.553833 0.606873 1445372217 0.479858 0.307617 -0.553833 0.606873 1445372217 0.479858 0.307617 -0.553833 0.606873 1445372217 0.479858 0.307617 -0.553833 0.606873 1445372217 0.479858 0.307617 -0.553833 0.606873 1445372217 0.483154 0.305054 -0.556580 0.603027 1445372217 0.483154 0.305054 -0.556580 0.603027 1445372217 0.483154 0.305054 -0.556580 0.603027 1445372217 0.486816 0.303528 -0.560791 0.596924 1445372217 0.486816 0.303528 -0.560791 0.596924 1445372217 0.486816 0.303528 -0.560791 0.596924 1445372217 0.486816 0.303528 -0.560791 0.596924 1445372217 0.486816 0.303528 -0.560791 0.596924 1445372217 0.486816 0.303528 -0.560791 0.596924 1445372217 0.489502 0.302429 -0.563721 0.592529 1445372217 0.489502 0.302429 -0.563721 0.592529 1445372217 0.489502 0.302429 -0.563721 0.592529 1445372217 0.489502 0.302429 -0.563721 0.592529 1445372217 0.489502 0.302429 -0.563721 0.592529 1445372217 0.489502 0.302429 -0.563721 0.592529 1445372217 0.486816 0.303833 -0.559875 0.597656 1445372217 0.486816 0.303833 -0.559875 0.597656 1445372217 0.486816 0.303833 -0.559875 0.597656 1445372217 0.486816 0.303833 -0.559875 0.597656 1445372217 0.486816 0.303833 -0.559875 0.597656 1445372217 0.480286 0.310120 -0.551941 0.607056 1445372217 0.480286 0.310120 -0.551941 0.607056 1445372217 0.480286 0.310120 -0.551941 0.607056 1445372217 0.480286 0.310120 -0.551941 0.607056 1445372217 0.480286 0.310120 -0.551941 0.607056 1445372217 0.480286 0.310120 -0.551941 0.607056 1445372217 0.476624 0.316467 -0.545837 0.612122 1445372217 0.476624 0.316467 -0.545837 0.612122 1445372217 0.476624 0.316467 -0.545837 0.612122 1445372217 0.476624 0.316467 -0.545837 0.612122 1445372217 0.476624 0.316467 -0.545837 0.612122 1445372217 0.476624 0.316467 -0.545837 0.612122 1445372217 0.476746 0.316284 -0.547180 0.610962 1445372217 0.476746 0.316284 -0.547180 0.610962 1445372217 0.476746 0.316284 -0.547180 0.610962 1445372217 0.476746 0.316284 -0.547180 0.610962 1445372217 0.476746 0.316284 -0.547180 0.610962 1445372217 0.476746 0.316284 -0.547180 0.610962 1445372217 0.476685 0.312683 -0.550171 0.610168 1445372217 0.476685 0.312683 -0.550171 0.610168 1445372217 0.476685 0.312683 -0.550171 0.610168 1445372217 0.476685 0.312683 -0.550171 0.610168 1445372217 0.476685 0.312683 -0.550171 0.610168 1445372217 0.476135 0.310059 -0.553101 0.609253 1445372217 0.476135 0.310059 -0.553101 0.609253 1445372217 0.476135 0.310059 -0.553101 0.609253 1445372217 0.476135 0.310059 -0.553101 0.609253 1445372217 0.476135 0.310059 -0.553101 0.609253 1445372217 0.476990 0.308716 -0.555664 0.606873 1445372217 0.476990 0.308716 -0.555664 0.606873 1445372217 0.476990 0.308716 -0.555664 0.606873 1445372217 0.476990 0.308716 -0.555664 0.606873 1445372217 0.476990 0.308716 -0.555664 0.606873 1445372217 0.476990 0.308716 -0.555664 0.606873 1445372217 0.475281 0.310120 -0.554626 0.608459 1445372217 0.475281 0.310120 -0.554626 0.608459 1445372217 0.475281 0.310120 -0.554626 0.608459 1445372217 0.475281 0.310120 -0.554626 0.608459 1445372217 0.475281 0.310120 -0.554626 0.608459 1445372217 0.475281 0.310120 -0.554626 0.608459 1445372217 0.470520 0.313599 -0.550415 0.614197 1445372217 0.470520 0.313599 -0.550415 0.614197 1445372217 0.470520 0.313599 -0.550415 0.614197 1445372217 0.470520 0.313599 -0.550415 0.614197 1445372217 0.470520 0.313599 -0.550415 0.614197 1445372217 0.465881 0.317627 -0.545593 0.619934 1445372217 0.465881 0.317627 -0.545593 0.619934 1445372217 0.465881 0.317627 -0.545593 0.619934 1445372217 0.465881 0.317627 -0.545593 0.619934 1445372217 0.465881 0.317627 -0.545593 0.619934 1445372217 0.465881 0.317627 -0.545593 0.619934 1445372217 0.463684 0.320984 -0.541260 0.623657 1445372217 0.463684 0.320984 -0.541260 0.623657 1445372217 0.463684 0.320984 -0.541260 0.623657 1445372217 0.463684 0.320984 -0.541260 0.623657 1445372217 0.463684 0.320984 -0.541260 0.623657 1445372217 0.463684 0.320984 -0.541260 0.623657 1445372217 0.463684 0.320984 -0.541260 0.623657 1445372217 0.467529 0.320129 -0.541748 0.620789 1445372217 0.467529 0.320129 -0.541748 0.620789 1445372217 0.467529 0.320129 -0.541748 0.620789 1445372217 0.467529 0.320129 -0.541748 0.620789 1445372217 0.467529 0.320129 -0.541748 0.620789 1445372217 0.472351 0.317078 -0.546021 0.614990 1445372217 0.472351 0.317078 -0.546021 0.614990 1445372217 0.472351 0.317078 -0.546021 0.614990 1445372217 0.472351 0.317078 -0.546021 0.614990 1445372217 0.472351 0.317078 -0.546021 0.614990 1445372217 0.472351 0.317078 -0.546021 0.614990 1445372217 0.477478 0.313416 -0.552734 0.606812 1445372217 0.477478 0.313416 -0.552734 0.606812 1445372217 0.477478 0.313416 -0.552734 0.606812 1445372217 0.477478 0.313416 -0.552734 0.606812 1445372217 0.477478 0.313416 -0.552734 0.606812 1445372217 0.477478 0.313416 -0.552734 0.606812 1445372218 0.480713 0.310730 -0.556580 0.602051 1445372218 0.480713 0.310730 -0.556580 0.602051 1445372218 0.480713 0.310730 -0.556580 0.602051 1445372218 0.480713 0.310730 -0.556580 0.602051 1445372218 0.480713 0.310730 -0.556580 0.602051 1445372218 0.480713 0.310730 -0.556580 0.602051 1445372218 0.479797 0.310425 -0.554626 0.604797 1445372218 0.479797 0.310425 -0.554626 0.604797 1445372218 0.479797 0.310425 -0.554626 0.604797 1445372218 0.479797 0.310425 -0.554626 0.604797 1445372218 0.479797 0.310425 -0.554626 0.604797 1445372218 0.475952 0.313843 -0.550049 0.610229 1445372218 0.475952 0.313843 -0.550049 0.610229 1445372218 0.475952 0.313843 -0.550049 0.610229 1445372218 0.475952 0.313843 -0.550049 0.610229 1445372218 0.475952 0.313843 -0.550049 0.610229 1445372218 0.475952 0.313843 -0.550049 0.610229 1445372218 0.471863 0.319275 -0.542847 0.617004 1445372218 0.471863 0.319275 -0.542847 0.617004 1445372218 0.471863 0.319275 -0.542847 0.617004 1445372218 0.471863 0.319275 -0.542847 0.617004 1445372218 0.471863 0.319275 -0.542847 0.617004 1445372218 0.471863 0.319275 -0.542847 0.617004 1445372218 0.470642 0.320801 -0.539917 0.619690 1445372218 0.470642 0.320801 -0.539917 0.619690 1445372218 0.470642 0.320801 -0.539917 0.619690 1445372218 0.470642 0.320801 -0.539917 0.619690 1445372218 0.470642 0.320801 -0.539917 0.619690 1445372218 0.470642 0.320801 -0.539917 0.619690 1445372218 0.470642 0.320801 -0.539917 0.619690 1445372218 0.472595 0.319641 -0.541016 0.617859 1445372218 0.472595 0.319641 -0.541016 0.617859 1445372218 0.472595 0.319641 -0.541016 0.617859 1445372218 0.472595 0.319641 -0.541016 0.617859 1445372218 0.472595 0.319641 -0.541016 0.617859 1445372218 0.472595 0.319641 -0.541016 0.617859 1445372218 0.476135 0.317139 -0.545349 0.612549 1445372218 0.476135 0.317139 -0.545349 0.612549 1445372218 0.476135 0.317139 -0.545349 0.612549 1445372218 
0.522278 -0.316223 -0.790894 0.042114 1445372220 0.522278 -0.316223 -0.790894 0.042114 1445372220 0.451050 -0.377625 -0.807556 0.042786 1445372220 0.451050 -0.377625 -0.807556 0.042786 1445372220 0.451050 -0.377625 -0.807556 0.042786 1445372220 0.451050 -0.377625 -0.807556 0.042786 1445372220 0.451050 -0.377625 -0.807556 0.042786 1445372220 0.451050 -0.377625 -0.807556 0.042786 1445372220 0.344666 -0.428528 -0.832092 0.072693 1445372220 0.344666 -0.428528 -0.832092 0.072693 1445372220 0.344666 -0.428528 -0.832092 0.072693 1445372220 0.344666 -0.428528 -0.832092 0.072693 1445372220 0.344666 -0.428528 -0.832092 0.072693 1445372220 0.344666 -0.428528 -0.832092 0.072693 1445372220 0.344666 -0.428528 -0.832092 0.072693 1445372220 0.225891 -0.458069 -0.850525 0.125916 1445372220 0.225891 -0.458069 -0.850525 0.125916 1445372220 0.225891 -0.458069 -0.850525 0.125916 1445372220 0.225891 -0.458069 -0.850525 0.125916 1445372220 0.225891 -0.458069 -0.850525 0.125916 1445372220 0.225891 -0.458069 -0.850525 0.125916 1445372220 0.104065 -0.466187 -0.859131 0.183960 1445372220 0.104065 -0.466187 -0.859131 0.183960 1445372220 0.104065 -0.466187 -0.859131 0.183960 1445372220 0.104065 -0.466187 -0.859131 0.183960 1445372220 0.104065 -0.466187 -0.859131 0.183960 1445372220 0.104065 -0.466187 -0.859131 0.183960 1445372220 -0.003967 -0.455627 -0.855225 0.247070 1445372220 -0.003967 -0.455627 -0.855225 0.247070 1445372220 -0.003967 -0.455627 -0.855225 0.247070 1445372220 -0.003967 -0.455627 -0.855225 0.247070 1445372220 -0.003967 -0.455627 -0.855225 0.247070 1445372220 -0.003967 -0.455627 -0.855225 0.247070 1445372220 -0.064453 -0.444641 -0.842773 0.296570 1445372220 -0.064453 -0.444641 -0.842773 0.296570 1445372220 -0.064453 -0.444641 -0.842773 0.296570 1445372220 -0.064453 -0.444641 -0.842773 0.296570 1445372220 -0.064453 -0.444641 -0.842773 0.296570 1445372220 -0.064453 -0.444641 -0.842773 0.296570 1445372220 -0.034851 -0.445862 -0.833496 0.324585 1445372220 -0.034851 -0.445862 -0.833496 0.324585 1445372220 -0.034851 -0.445862 -0.833496 0.324585 1445372220 -0.034851 -0.445862 -0.833496 0.324585 1445372220 -0.034851 -0.445862 -0.833496 0.324585 1445372220 0.073303 -0.445435 -0.848572 0.276184 1445372220 0.073303 -0.445435 -0.848572 0.276184 1445372220 0.073303 -0.445435 -0.848572 0.276184 1445372220 0.073303 -0.445435 -0.848572 0.276184 1445372220 0.073303 -0.445435 -0.848572 0.276184 1445372220 0.073303 -0.445435 -0.848572 0.276184 1445372220 0.209167 -0.429199 -0.855286 0.201416 1445372220 0.209167 -0.429199 -0.855286 0.201416 1445372220 0.209167 -0.429199 -0.855286 0.201416 1445372220 0.209167 -0.429199 -0.855286 0.201416 1445372220 0.209167 -0.429199 -0.855286 0.201416 1445372220 0.349243 -0.394531 -0.836182 0.152405 1445372220 0.349243 -0.394531 -0.836182 0.152405 1445372220 0.349243 -0.394531 -0.836182 0.152405 1445372220 0.349243 -0.394531 -0.836182 0.152405 1445372220 0.349243 -0.394531 -0.836182 0.152405 1445372220 0.349243 -0.394531 -0.836182 0.152405 1445372220 0.458252 -0.360718 -0.806885 0.094116 1445372220 0.458252 -0.360718 -0.806885 0.094116 1445372220 0.458252 -0.360718 -0.806885 0.094116 1445372220 0.458252 -0.360718 -0.806885 0.094116 1445372220 0.458252 -0.360718 -0.806885 0.094116 1445372220 0.458252 -0.360718 -0.806885 0.094116 1445372220 0.458252 -0.360718 -0.806885 0.094116 1445372220 0.528503 -0.327026 -0.781616 0.053406 1445372220 0.528503 -0.327026 -0.781616 0.053406 1445372220 0.528503 -0.327026 -0.781616 0.053406 1445372221 0.528503 -0.327026 -0.781616 0.053406 1445372221 0.528503 -0.327026 -0.781616 0.053406 1445372221 0.528503 -0.327026 -0.781616 0.053406 1445372221 0.542358 -0.323425 -0.774902 0.028259 1445372221 0.542358 -0.323425 -0.774902 0.028259 1445372221 0.542358 -0.323425 -0.774902 0.028259 1445372221 0.542358 -0.323425 -0.774902 0.028259 1445372221 0.542358 -0.323425 -0.774902 0.028259 1445372221 0.542358 -0.323425 -0.774902 0.028259 1445372221 0.498535 -0.352112 -0.791748 0.025940 1445372221 0.498535 -0.352112 -0.791748 0.025940 1445372221 0.498535 -0.352112 -0.791748 0.025940 1445372221 0.498535 -0.352112 -0.791748 0.025940 1445372221 0.412170 -0.396851 -0.818665 0.050110 1445372221 0.412170 -0.396851 -0.818665 0.050110 1445372221 0.412170 -0.396851 -0.818665 0.050110 1445372221 0.412170 -0.396851 -0.818665 0.050110 1445372221 0.412170 -0.396851 -0.818665 0.050110 1445372221 0.412170 -0.396851 -0.818665 0.050110 1445372221 0.294617 -0.436035 -0.845703 0.088684 1445372221 0.294617 -0.436035 -0.845703 0.088684 1445372221 0.294617 -0.436035 -0.845703 0.088684 1445372221 0.294617 -0.436035 -0.845703 0.088684 1445372221 0.294617 -0.436035 -0.845703 0.088684 1445372221 0.294617 -0.436035 -0.845703 0.088684 1445372221 0.165222 -0.454712 -0.863586 0.142273 1445372221 0.165222 -0.454712 -0.863586 0.142273 1445372221 0.165222 -0.454712 -0.863586 0.142273 1445372221 0.165222 -0.454712 -0.863586 0.142273 1445372221 0.165222 -0.454712 -0.863586 0.142273 1445372221 0.042603 -0.447571 -0.869446 0.204895 1445372221 0.042603 -0.447571 -0.869446 0.204895 1445372221 0.042603 -0.447571 -0.869446 0.204895 1445372221 0.042603 -0.447571 -0.869446 0.204895 1445372221 0.042603 -0.447571 -0.869446 0.204895 1445372221 0.042603 -0.447571 -0.869446 0.204895 1445372221 -0.065308 -0.424438 -0.865540 0.257813 1445372221 -0.065308 -0.424438 -0.865540 0.257813 1445372221 -0.065308 -0.424438 -0.865540 0.257813 1445372221 -0.065308 -0.424438 -0.865540 0.257813 1445372221 -0.065308 -0.424438 -0.865540 0.257813 1445372221 -0.104980 -0.407288 -0.840881 0.340759 1445372221 -0.104980 -0.407288 -0.840881 0.340759 1445372221 -0.104980 -0.407288 -0.840881 0.340759 1445372221 -0.104980 -0.407288 -0.840881 0.340759 1445372221 -0.104980 -0.407288 -0.840881 0.340759 1445372221 -0.086426 -0.401306 -0.837463 0.360779 1445372221 -0.086426 -0.401306 -0.837463 0.360779 1445372221 -0.086426 -0.401306 -0.837463 0.360779 1445372221 -0.086426 -0.401306 -0.837463 0.360779 1445372221 -0.086426 -0.401306 -0.837463 0.360779 1445372221 -0.086426 -0.401306 -0.837463 0.360779 1445372221 0.010986 -0.409485 -0.852112 0.325867 1445372221 0.010986 -0.409485 -0.852112 0.325867 1445372221 0.010986 -0.409485 -0.852112 0.325867 1445372221 0.010986 -0.409485 -0.852112 0.325867 1445372221 0.010986 -0.409485 -0.852112 0.325867 1445372221 0.010986 -0.409485 -0.852112 0.325867 1445372221 0.130493 -0.407715 -0.870361 0.243469 1445372221 0.130493 -0.407715 -0.870361 0.243469 1445372221 0.130493 -0.407715 -0.870361 0.243469 1445372221 0.130493 -0.407715 -0.870361 0.243469 1445372221 0.130493 -0.407715 -0.870361 0.243469 1445372221 0.130493 -0.407715 -0.870361 0.243469 1445372221 0.278809 -0.387634 -0.862915 0.165527 1445372221 0.278809 -0.387634 -0.862915 0.165527 1445372221 0.278809 -0.387634 -0.862915 0.165527 1445372221 0.278809 -0.387634 -0.862915 0.165527 1445372221 0.278809 -0.387634 -0.862915 0.165527 1445372221 0.278809 -0.387634 -0.862915 0.165527 1445372221 0.400757 -0.345825 -0.841980 0.104858 1445372221 0.400757 -0.345825 -0.841980 0.104858 1445372221 0.400757 -0.345825 -0.841980 0.104858 1445372221 0.400757 -0.345825 -0.841980 0.104858 1445372221 0.400757 -0.345825 -0.841980 0.104858 1445372221 0.400757 -0.345825 -0.841980 0.104858 1445372221 0.477051 -0.312988 -0.819153 0.058838 1445372221 0.477051 -0.312988 -0.819153 0.058838 1445372221 0.477051 -0.312988 -0.819153 0.058838 1445372221 0.477051 -0.312988 -0.819153 0.058838 1445372221 0.477051 -0.312988 -0.819153 0.058838 1445372221 0.477051 -0.312988 -0.819153 0.058838 1445372221 0.491455 -0.314697 -0.810913 0.043579 1445372221 0.491455 -0.314697 -0.810913 0.043579 1445372221 0.491455 -0.314697 -0.810913 0.043579 1445372221 0.491455 -0.314697 -0.810913 0.043579 1445372221 0.491455 -0.314697 -0.810913 0.043579 1445372221 0.491455 -0.314697 -0.810913 0.043579 1445372221 0.442505 -0.349060 -0.824585 0.049194 1445372221 0.442505 -0.349060 -0.824585 0.049194 1445372221 0.442505 -0.349060 -0.824585 0.049194 1445372221 0.442505 -0.349060 -0.824585 0.049194 1445372221 0.442505 -0.349060 -0.824585 0.049194 1445372221 0.442505 -0.349060 -0.824585 0.049194 1445372221 0.349915 -0.396790 -0.845154 0.076599 1445372221 0.349915 -0.396790 -0.845154 0.076599 1445372221 0.349915 -0.396790 -0.845154 0.076599 1445372221 0.349915 -0.396790 -0.845154 0.076599 1445372221 0.349915 -0.396790 -0.845154 0.076599 1445372221 0.349915 -0.396790 -0.845154 0.076599 1445372221 0.229492 -0.436768 -0.862671 0.111267 1445372221 0.229492 -0.436768 -0.862671 0.111267 1445372221 0.229492 -0.436768 -0.862671 0.111267 1445372222 0.229492 -0.436768 -0.862671 0.111267 1445372222 0.111145 -0.448059 -0.871338 0.166565 1445372222 0.111145 -0.448059 -0.871338 0.166565 1445372222 0.111145 -0.448059 -0.871338 0.166565 1445372222 0.111145 -0.448059 -0.871338 0.166565 1445372222 0.111145 -0.448059 -0.871338 0.166565 1445372222 0.111145 -0.448059 -0.871338 0.166565 1445372222 0.001770 -0.440979 -0.871521 0.214661 1445372222 0.001770 -0.440979 -0.871521 0.214661 1445372222 0.001770 -0.440979 -0.871521 0.214661 1445372222 0.001770 -0.440979 -0.871521 0.214661 1445372222 0.001770 -0.440979 -0.871521 0.214661 1445372222 -0.077942 -0.421326 -0.864868 0.261658 1445372222 -0.077942 -0.421326 -0.864868 0.261658 1445372222 -0.077942 -0.421326 -0.864868 0.261658 1445372222 -0.077942 -0.421326 -0.864868 0.261658 1445372222 -0.077942 -0.421326 -0.864868 0.261658 1445372222 -0.083374 -0.411499 -0.854004 0.307312 1445372222 -0.083374 -0.411499 -0.854004 0.307312 1445372222 -0.083374 -0.411499 -0.854004 0.307312 1445372222 -0.083374 -0.411499 -0.854004 0.307312 1445372222 -0.083374 -0.411499 -0.854004 0.307312 1445372222 -0.083374 -0.411499 -0.854004 0.307312 1445372222 -0.033203 -0.408508 -0.866943 0.283752 1445372222 -0.033203 -0.408508 -0.866943 0.283752 1445372222 -0.033203 -0.408508 -0.866943 0.283752 1445372222 -0.033203 -0.408508 -0.866943 0.283752 1445372222 -0.033203 -0.408508 -0.866943 0.283752 1445372222 -0.033203 -0.408508 -0.866943 0.283752 1445372222 0.064270 -0.405457 -0.879272 0.241821 1445372222 0.064270 -0.405457 -0.879272 0.241821 1445372222 0.064270 -0.405457 -0.879272 0.241821 1445372222 0.064270 -0.405457 -0.879272 0.241821 1445372222 0.064270 -0.405457 -0.879272 0.241821 1445372222 0.064270 -0.405457 -0.879272 0.241821 1445372222 0.189331 -0.394653 -0.884155 0.163513 1445372222 0.189331 -0.394653 -0.884155 0.163513 1445372222 0.189331 -0.394653 -0.884155 0.163513 1445372222 0.189331 -0.394653 -0.884155 0.163513 1445372222 0.189331 -0.394653 -0.884155 0.163513 1445372222 0.189331 -0.394653 -0.884155 0.163513 1445372222 0.189331 -0.394653 -0.884155 0.163513 1445372222 0.308655 -0.350830 -0.873291 0.138184 1445372222 0.308655 -0.350830 -0.873291 0.138184 1445372222 0.308655 -0.350830 -0.873291 0.138184 1445372222 0.308655 -0.350830 -0.873291 0.138184 1445372222 0.308655 -0.350830 -0.873291 0.138184 1445372222 0.398254 -0.318298 -0.855042 0.095032 1445372222 0.398254 -0.318298 -0.855042 0.095032 1445372222 0.398254 -0.318298 -0.855042 0.095032 1445372222 0.398254 -0.318298 -0.855042 0.095032 1445372222 0.398254 -0.318298 -0.855042 0.095032 1445372222 0.398254 -0.318298 -0.855042 0.095032 1445372222 0.457092 -0.284058 -0.840210 0.067383 1445372222 0.457092 -0.284058 -0.840210 0.067383 1445372222 0.457092 -0.284058 -0.840210 0.067383 1445372222 0.457092 -0.284058 -0.840210 0.067383 1445372222 0.457092 -0.284058 -0.840210 0.067383 1445372222 0.457092 -0.284058 -0.840210 0.067383 1445372222 0.457092 -0.284058 -0.840210 0.067383 1445372222 0.465698 -0.284546 -0.836121 0.055664 1445372222 0.465698 -0.284546 -0.836121 0.055664 1445372222 0.465698 -0.284546 -0.836121 0.055664 1445372222 0.465698 -0.284546 -0.836121 0.055664 1445372222 0.465698 -0.284546 -0.836121 0.055664 1445372222 0.465698 -0.284546 -0.836121 0.055664 1445372222 0.465698 -0.284546 -0.836121 0.055664 1445372222 0.427124 -0.318909 -0.842651 0.076294 1445372222 0.427124 -0.318909 -0.842651 0.076294 1445372222 0.427124 -0.318909 -0.842651 0.076294 1445372222 0.427124 -0.318909 -0.842651 0.076294 1445372222 0.427124 -0.318909 -0.842651 0.076294 1445372222 0.427124 -0.318909 -0.842651 0.076294 1445372222 0.350159 -0.369202 -0.855835 0.093018 1445372222 0.350159 -0.369202 -0.855835 0.093018 1445372222 0.350159 -0.369202 -0.855835 0.093018 1445372222 0.350159 -0.369202 -0.855835 0.093018 1445372222 0.350159 -0.369202 -0.855835 0.093018 1445372222 0.246704 -0.411682 -0.868774 0.122070 1445372222 0.246704 -0.411682 -0.868774 0.122070 1445372222 0.246704 -0.411682 -0.868774 0.122070 1445372222 0.246704 -0.411682 -0.868774 0.122070 1445372222 0.246704 -0.411682 -0.868774 0.122070 1445372222 0.246704 -0.411682 -0.868774 0.122070 1445372222 0.136230 -0.432068 -0.875977 0.165649 1445372222 0.136230 -0.432068 -0.875977 0.165649 1445372222 0.136230 -0.432068 -0.875977 0.165649 1445372222 0.136230 -0.432068 -0.875977 0.165649 1445372222 0.136230 -0.432068 -0.875977 0.165649 1445372222 0.136230 -0.432068 -0.875977 0.165649 1445372222 0.029175 -0.431885 -0.876282 0.211609 1445372222 0.029175 -0.431885 -0.876282 0.211609 1445372222 0.029175 -0.431885 -0.876282 0.211609 1445372222 0.029175 -0.431885 -0.876282 0.211609 1445372222 0.029175 -0.431885 -0.876282 0.211609 1445372222 0.029175 -0.431885 -0.876282 0.211609 1445372222 -0.051819 -0.422424 -0.863831 0.269714 1445372222 -0.051819 -0.422424 -0.863831 0.269714 1445372222 -0.051819 -0.422424 -0.863831 0.269714 1445372222 -0.051819 -0.422424 -0.863831 0.269714 1445372222 -0.051819 -0.422424 -0.863831 0.269714 1445372222 -0.051819 -0.422424 -0.863831 0.269714 1445372222 -0.076233 -0.407532 -0.858154 0.302856 1445372222 -0.076233 -0.407532 -0.858154 0.302856 1445372222 -0.076233 -0.407532 -0.858154 0.302856 1445372222 -0.076233 -0.407532 -0.858154 0.302856 1445372222 -0.076233 -0.407532 -0.858154 0.302856 1445372222 -0.076233 -0.407532 -0.858154 0.302856 1445372223 -0.043274 -0.416748 -0.859375 0.293274 1445372223 -0.043274 -0.416748 -0.859375 0.293274 1445372223 -0.043274 -0.416748 -0.859375 0.293274 1445372223 -0.043274 -0.416748 -0.859375 0.293274 1445372223 -0.043274 -0.416748 -0.859375 0.293274 1445372223 -0.043274 -0.416748 -0.859375 0.293274 1445372223 0.027344 -0.418579 -0.873108 0.248535 1445372223 0.027344 -0.418579 -0.873108 0.248535 1445372223 0.027344 -0.418579 -0.873108 0.248535 1445372223 0.027344 -0.418579 -0.873108 0.248535 1445372223 0.027344 -0.418579 -0.873108 0.248535 1445372223 0.027344 -0.418579 -0.873108 0.248535 1445372223 0.151062 -0.402771 -0.875122 0.221863 1445372223 0.151062 -0.402771 -0.875122 0.221863 1445372223 0.151062 -0.402771 -0.875122 0.221863 1445372223 0.151062 -0.402771 -0.875122 0.221863 1445372223 0.151062 -0.402771 -0.875122 0.221863 1445372223 0.151062 -0.402771 -0.875122 0.221863 1445372223 0.266846 -0.389709 -0.868591 0.149963 1445372223 0.266846 -0.389709 -0.868591 0.149963 1445372223 0.266846 -0.389709 -0.868591 0.149963 1445372223 0.266846 -0.389709 -0.868591 0.149963 1445372223 0.266846 -0.389709 -0.868591 0.149963 1445372223 0.266846 -0.389709 -0.868591 0.149963 1445372223 0.266846 -0.389709 -0.868591 0.149963 1445372223 0.380310 -0.348755 -0.848938 0.114197 1445372223 0.380310 -0.348755 -0.848938 0.114197 1445372223 0.380310 -0.348755 -0.848938 0.114197 1445372223 0.380310 -0.348755 -0.848938 0.114197 1445372223 0.380310 -0.348755 -0.848938 0.114197 1445372223 0.380310 -0.348755 -0.848938 0.114197 1445372223 0.471313 -0.318420 -0.817627 0.089417 1445372223 0.471313 -0.318420 -0.817627 0.089417 1445372223 0.471313 -0.318420 -0.817627 0.089417 1445372223 0.471313 -0.318420 -0.817627 0.089417 1445372223 0.471313 -0.318420 -0.817627 0.089417 1445372223 0.471313 -0.318420 -0.817627 0.089417 1445372223 0.513245 -0.306091 -0.799072 0.066162 1445372223 0.513245 -0.306091 -0.799072 0.066162 1445372223 0.513245 -0.306091 -0.799072 0.066162 1445372223 0.513245 -0.306091 -0.799072 0.066162 1445372223 0.513245 -0.306091 -0.799072 0.066162 1445372223 0.494446 -0.330688 -0.801636 0.059937 1445372223 0.494446 -0.330688 -0.801636 0.059937 1445372223 0.494446 -0.330688 -0.801636 0.059937 1445372223 0.494446 -0.330688 -0.801636 0.059937 1445372223 0.494446 -0.330688 -0.801636 0.059937 1445372223 0.494446 -0.330688 -0.801636 0.059937 1445372223 0.494446 -0.330688 -0.801636 0.059937 1445372223 0.428467 -0.371033 -0.820129 0.078491 1445372223 0.428467 -0.371033 -0.820129 0.078491 1445372223 0.428467 -0.371033 -0.820129 0.078491 1445372223 0.428467 -0.371033 -0.820129 0.078491 1445372223 0.428467 -0.371033 -0.820129 0.078491 1445372223 0.428467 -0.371033 -0.820129 0.078491 1445372223 0.324402 -0.418945 -0.842407 0.098450 1445372223 0.324402 -0.418945 -0.842407 0.098450 1445372223 0.324402 -0.418945 -0.842407 0.098450 1445372223 0.324402 -0.418945 -0.842407 0.098450 1445372223 0.324402 -0.418945 -0.842407 0.098450 1445372223 0.324402 -0.418945 -0.842407 0.098450 1445372223 0.324402 -0.418945 -0.842407 0.098450 1445372223 0.206787 -0.449036 -0.858459 0.136658 1445372223 0.206787 -0.449036 -0.858459 0.136658 1445372223 0.206787 -0.449036 -0.858459 0.136658 1445372223 0.206787 -0.449036 -0.858459 0.136658 1445372223 0.206787 -0.449036 -0.858459 0.136658 1445372223 0.206787 -0.449036 -0.858459 0.136658 1445372223 0.096802 -0.454224 -0.864624 0.191772 1445372223 0.096802 -0.454224 -0.864624 0.191772 1445372223 0.096802 -0.454224 -0.864624 0.191772 1445372223 0.096802 -0.454224 -0.864624 0.191772 1445372223 0.096802 -0.454224 -0.864624 0.191772 1445372223 -0.005432 -0.445679 -0.863708 0.235352 1445372223 -0.005432 -0.445679 -0.863708 0.235352 1445372223 -0.005432 -0.445679 -0.863708 0.235352 1445372223 -0.005432 -0.445679 -0.863708 0.235352 1445372223 -0.005432 -0.445679 -0.863708 0.235352 1445372223 -0.005432 -0.445679 -0.863708 0.235352 1445372223 -0.005432 -0.445679 -0.863708 0.235352 1445372223 -0.081116 -0.435608 -0.851013 0.281982 1445372223 -0.081116 -0.435608 -0.851013 0.281982 1445372223 -0.081116 -0.435608 -0.851013 0.281982 1445372223 -0.081116 -0.435608 -0.851013 0.281982 1445372223 -0.081116 -0.435608 -0.851013 0.281982 1445372223 -0.107422 -0.425049 -0.833740 0.335754 1445372223 -0.107422 -0.425049 -0.833740 0.335754 1445372223 -0.107422 -0.425049 -0.833740 0.335754 1445372223 -0.107422 -0.425049 -0.833740 0.335754 1445372223 -0.107422 -0.425049 -0.833740 0.335754 1445372223 -0.090149 -0.417969 -0.834717 0.347107 1445372223 -0.090149 -0.417969 -0.834717 0.347107 1445372223 -0.090149 -0.417969 -0.834717 0.347107 1445372223 -0.090149 -0.417969 -0.834717 0.347107 1445372223 -0.090149 -0.417969 -0.834717 0.347107 1445372223 -0.090149 -0.417969 -0.834717 0.347107 1445372223 -0.030334 -0.413757 -0.851318 0.321167 1445372223 -0.030334 -0.413757 -0.851318 0.321167 1445372223 -0.030334 -0.413757 -0.851318 0.321167 1445372223 -0.030334 -0.413757 -0.851318 0.321167 1445372223 -0.030334 -0.413757 -0.851318 0.321167 1445372223 -0.030334 -0.413757 -0.851318 0.321167 1445372223 0.071655 -0.412354 -0.867981 0.267334 1445372223 0.071655 -0.412354 -0.867981 0.267334 1445372223 0.071655 -0.412354 -0.867981 0.267334 1445372223 0.071655 -0.412354 -0.867981 0.267334 1445372223 0.071655 -0.412354 -0.867981 0.267334 1445372223 0.071655 -0.412354 -0.867981 0.267334 1445372223 0.201416 -0.400085 -0.866150 0.221802 1445372224 0.201416 -0.400085 -0.866150 0.221802 1445372224 0.201416 -0.400085 -0.866150 0.221802 1445372224 0.201416 -0.400085 -0.866150 0.221802 1445372224 0.201416 -0.400085 -0.866150 0.221802 1445372224 0.201416 -0.400085 -0.866150 0.221802 1445372224 0.328003 -0.364807 -0.854248 0.172058 1445372224 0.328003 -0.364807 -0.854248 0.172058 1445372224 0.328003 -0.364807 -0.854248 0.172058 1445372224 0.328003 -0.364807 -0.854248 0.172058 1445372224 0.328003 -0.364807 -0.854248 0.172058 1445372224 0.328003 -0.364807 -0.854248 0.172058 1445372224 0.427002 -0.327820 -0.832825 0.129211 1445372224 0.427002 -0.327820 -0.832825 0.129211 1445372224 0.427002 -0.327820 -0.832825 0.129211 1445372224 0.427002 -0.327820 -0.832825 0.129211 1445372224 0.427002 -0.327820 -0.832825 0.129211 1445372224 0.470947 -0.319458 -0.817322 0.090210 1445372224 0.470947 -0.319458 -0.817322 0.090210 1445372224 0.470947 -0.319458 -0.817322 0.090210 1445372224 0.470947 -0.319458 -0.817322 0.090210 1445372224 0.470947 -0.319458 -0.817322 0.090210 1445372224 0.470947 -0.319458 -0.817322 0.090210 1445372224 0.459900 -0.335815 -0.818604 0.074768 1445372224 0.459900 -0.335815 -0.818604 0.074768 1445372224 0.459900 -0.335815 -0.818604 0.074768 1445372224 0.459900 -0.335815 -0.818604 0.074768 1445372224 0.459900 -0.335815 -0.818604 0.074768 1445372224 0.459900 -0.335815 -0.818604 0.074768 1445372224 0.459900 -0.335815 -0.818604 0.074768 1445372224 0.407410 -0.366760 -0.832153 0.084106 1445372224 0.407410 -0.366760 -0.832153 0.084106 1445372224 0.407410 -0.366760 -0.832153 0.084106 1445372224 0.407410 -0.366760 -0.832153 0.084106 1445372224 0.407410 -0.366760 -0.832153 0.084106 1445372224 0.407410 -0.366760 -0.832153 0.084106 1445372224 0.326172 -0.401672 -0.849182 0.105774 1445372224 0.326172 -0.401672 -0.849182 0.105774 1445372224 0.326172 -0.401672 -0.849182 0.105774 1445372224 0.326172 -0.401672 -0.849182 0.105774 1445372224 0.326172 -0.401672 -0.849182 0.105774 1445372224 0.326172 -0.401672 -0.849182 0.105774 1445372224 0.223389 -0.429688 -0.864319 0.135925 1445372224 0.223389 -0.429688 -0.864319 0.135925 1445372224 0.223389 -0.429688 -0.864319 0.135925 1445372224 0.223389 -0.429688 -0.864319 0.135925 1445372224 0.223389 -0.429688 -0.864319 0.135925 1445372224 0.223389 -0.429688 -0.864319 0.135925 1445372224 0.111816 -0.442139 -0.872253 0.176819 1445372224 0.111816 -0.442139 -0.872253 0.176819 1445372224 0.111816 -0.442139 -0.872253 0.176819 1445372224 0.111816 -0.442139 -0.872253 0.176819 1445372224 0.111816 -0.442139 -0.872253 0.176819 1445372224 0.111816 -0.442139 -0.872253 0.176819 1445372224 0.005188 -0.439514 -0.868958 0.227539 1445372224 0.005188 -0.439514 -0.868958 0.227539 1445372224 0.005188 -0.439514 -0.868958 0.227539 1445372224 0.005188 -0.439514 -0.868958 0.227539 1445372224 0.005188 -0.439514 -0.868958 0.227539 1445372224 0.005188 -0.439514 -0.868958 0.227539 1445372224 -0.081848 -0.427002 -0.854614 0.284058 1445372224 -0.081848 -0.427002 -0.854614 0.284058 1445372224 -0.081848 -0.427002 -0.854614 0.284058 1445372224 -0.081848 -0.427002 -0.854614 0.284058 1445372224 -0.081848 -0.427002 -0.854614 0.284058 1445372224 -0.122986 -0.407288 -0.849426 0.312378 1445372224 -0.122986 -0.407288 -0.849426 0.312378 1445372224 -0.122986 -0.407288 -0.849426 0.312378 1445372224 -0.122986 -0.407288 -0.849426 0.312378 1445372224 -0.122986 -0.407288 -0.849426 0.312378 1445372224 -0.122986 -0.407288 -0.849426 0.312378 1445372224 -0.108093 -0.412476 -0.844543 0.323975 1445372224 -0.108093 -0.412476 -0.844543 0.323975 1445372224 -0.108093 -0.412476 -0.844543 0.323975 1445372224 -0.108093 -0.412476 -0.844543 0.323975 1445372224 -0.108093 -0.412476 -0.844543 0.323975 1445372224 -0.038940 -0.416626 -0.857239 0.300232 1445372224 -0.038940 -0.416626 -0.857239 0.300232 1445372224 -0.038940 -0.416626 -0.857239 0.300232 1445372224 -0.038940 -0.416626 -0.857239 0.300232 1445372224 -0.038940 -0.416626 -0.857239 0.300232 1445372224 0.070068 -0.412659 -0.870667 0.258423 1445372224 0.070068 -0.412659 -0.870667 0.258423 1445372224 0.070068 -0.412659 -0.870667 0.258423 1445372224 0.070068 -0.412659 -0.870667 0.258423 1445372224 0.070068 -0.412659 -0.870667 0.258423 1445372224 0.070068 -0.412659 -0.870667 0.258423 1445372224 0.195618 -0.394531 -0.876160 0.196045 1445372224 0.195618 -0.394531 -0.876160 0.196045 1445372224 0.195618 -0.394531 -0.876160 0.196045 1445372224 0.195618 -0.394531 -0.876160 0.196045 1445372224 0.195618 -0.394531 -0.876160 0.196045 1445372224 0.195618 -0.394531 -0.876160 0.196045 1445372224 0.326111 -0.360840 -0.860474 0.151978 1445372224 0.326111 -0.360840 -0.860474 0.151978 1445372224 0.326111 -0.360840 -0.860474 0.151978 1445372224 0.326111 -0.360840 -0.860474 0.151978 1445372224 0.426147 -0.333069 -0.835693 0.095703 1445372224 0.426147 -0.333069 -0.835693 0.095703 1445372224 0.426147 -0.333069 -0.835693 0.095703 1445372224 0.426147 -0.333069 -0.835693 0.095703 1445372224 0.426147 -0.333069 -0.835693 0.095703 1445372224 0.426147 -0.333069 -0.835693 0.095703 1445372224 0.426147 -0.333069 -0.835693 0.095703 1445372224 0.480896 -0.310059 -0.817078 0.070557 1445372224 0.480896 -0.310059 -0.817078 0.070557 1445372225 0.480896 -0.310059 -0.817078 0.070557 1445372225 0.480896 -0.310059 -0.817078 0.070557 1445372225 0.480896 -0.310059 -0.817078 0.070557 1445372225 0.480896 -0.310059 -0.817078 0.070557 1445372225 0.473145 -0.319031 -0.818604 0.065186 1445372225 0.473145 -0.319031 -0.818604 0.065186 1445372225 0.473145 -0.319031 -0.818604 0.065186 1445372225 0.473145 -0.319031 -0.818604 0.065186 1445372225 0.473145 -0.319031 -0.818604 0.065186 1445372225 0.473145 -0.319031 -0.818604 0.065186 1445372225 0.473145 -0.319031 -0.818604 0.065186 1445372225 0.420593 -0.345276 -0.835144 0.080078 1445372225 0.420593 -0.345276 -0.835144 0.080078 1445372225 0.420593 -0.345276 -0.835144 0.080078 1445372225 0.420593 -0.345276 -0.835144 0.080078 1445372225 0.420593 -0.345276 -0.835144 0.080078 1445372225 0.420593 -0.345276 -0.835144 0.080078 1445372225 0.333191 -0.383179 -0.855713 0.099915 1445372225 0.333191 -0.383179 -0.855713 0.099915 1445372225 0.333191 -0.383179 -0.855713 0.099915 1445372225 0.333191 -0.383179 -0.855713 0.099915 1445372225 0.333191 -0.383179 -0.855713 0.099915 1445372225 0.333191 -0.383179 -0.855713 0.099915 1445372225 0.221008 -0.414490 -0.872498 0.134888 1445372225 0.221008 -0.414490 -0.872498 0.134888 1445372225 0.221008 -0.414490 -0.872498 0.134888 1445372225 0.221008 -0.414490 -0.872498 0.134888 1445372225 0.221008 -0.414490 -0.872498 0.134888 1445372225 0.221008 -0.414490 -0.872498 0.134888 1445372225 0.103149 -0.428467 -0.878662 0.183838 1445372225 0.103149 -0.428467 -0.878662 0.183838 1445372225 0.103149 -0.428467 -0.878662 0.183838 1445372225 0.103149 -0.428467 -0.878662 0.183838 1445372225 0.103149 -0.428467 -0.878662 0.183838 1445372225 0.103149 -0.428467 -0.878662 0.183838 1445372225 -0.007813 -0.428833 -0.872681 0.233521 1445372225 -0.007813 -0.428833 -0.872681 0.233521 1445372225 -0.007813 -0.428833 -0.872681 0.233521 1445372225 -0.007813 -0.428833 -0.872681 0.233521 1445372225 -0.007813 -0.428833 -0.872681 0.233521 1445372225 -0.007813 -0.428833 -0.872681 0.233521 1445372225 -0.101379 -0.418335 -0.861023 0.270935 1445372225 -0.101379 -0.418335 -0.861023 0.270935 1445372225 -0.101379 -0.418335 -0.861023 0.270935 1445372225 -0.101379 -0.418335 -0.861023 0.270935 1445372225 
0.536133 0.242615 -0.616150 0.523499 1445372227 0.536133 0.242615 -0.616150 0.523499 1445372227 0.536133 0.242615 -0.616150 0.523499 1445372227 0.536133 0.242615 -0.616150 0.523499 1445372227 0.531433 0.251526 -0.609314 0.531982 1445372227 0.531433 0.251526 -0.609314 0.531982 1445372227 0.531433 0.251526 -0.609314 0.531982 1445372227 0.531433 0.251526 -0.609314 0.531982 1445372227 0.531433 0.251526 -0.609314 0.531982 1445372227 0.531433 0.251526 -0.609314 0.531982 1445372227 0.527527 0.257202 -0.604248 0.538879 1445372227 0.527527 0.257202 -0.604248 0.538879 1445372227 0.527527 0.257202 -0.604248 0.538879 1445372227 0.527527 0.257202 -0.604248 0.538879 1445372227 0.527527 0.257202 -0.604248 0.538879 1445372227 0.524841 0.257813 -0.603699 0.541809 1445372227 0.524841 0.257813 -0.603699 0.541809 1445372227 0.524841 0.257813 -0.603699 0.541809 1445372227 0.524841 0.257813 -0.603699 0.541809 1445372227 0.524841 0.257813 -0.603699 0.541809 1445372227 0.524841 0.257813 -0.603699 0.541809 1445372227 0.524841 0.257813 -0.603699 0.541809 1445372227 0.521423 0.258423 -0.603821 0.544678 1445372227 0.521423 0.258423 -0.603821 0.544678 1445372227 0.521423 0.258423 -0.603821 0.544678 1445372227 0.521423 0.258423 -0.603821 0.544678 1445372227 0.521423 0.258423 -0.603821 0.544678 1445372227 0.521423 0.258423 -0.603821 0.544678 1445372227 0.517273 0.260010 -0.603516 0.548218 1445372227 0.517273 0.260010 -0.603516 0.548218 1445372227 0.517273 0.260010 -0.603516 0.548218 1445372227 0.517273 0.260010 -0.603516 0.548218 1445372227 0.517273 0.260010 -0.603516 0.548218 1445372227 0.515320 0.260376 -0.604126 0.549255 1445372227 0.515320 0.260376 -0.604126 0.549255 1445372227 0.515320 0.260376 -0.604126 0.549255 1445372227 0.515320 0.260376 -0.604126 0.549255 1445372227 0.515320 0.260376 -0.604126 0.549255 1445372227 0.517761 0.258789 -0.605591 0.546021 1445372227 0.517761 0.258789 -0.605591 0.546021 1445372227 0.517761 0.258789 -0.605591 0.546021 1445372227 0.517761 0.258789 -0.605591 0.546021 1445372227 0.517761 0.258789 -0.605591 0.546021 1445372227 0.521057 0.257507 -0.607910 0.540955 1445372227 0.521057 0.257507 -0.607910 0.540955 1445372227 0.521057 0.257507 -0.607910 0.540955 1445372227 0.521057 0.257507 -0.607910 0.540955 1445372227 0.521057 0.257507 -0.607910 0.540955 1445372227 0.525208 0.256287 -0.609375 0.535828 1445372227 0.525208 0.256287 -0.609375 0.535828 1445372227 0.525208 0.256287 -0.609375 0.535828 1445372227 0.525208 0.256287 -0.609375 0.535828 1445372227 0.525208 0.256287 -0.609375 0.535828 1445372227 0.525208 0.256287 -0.609375 0.535828 1445372227 0.528015 0.255432 -0.608887 0.533997 1445372227 0.528015 0.255432 -0.608887 0.533997 1445372227 0.528015 0.255432 -0.608887 0.533997 1445372227 0.528015 0.255432 -0.608887 0.533997 1445372227 0.528015 0.255432 -0.608887 0.533997 1445372227 0.528015 0.255432 -0.608887 0.533997 1445372227 0.528015 0.255432 -0.608887 0.533997 1445372227 0.528625 0.251526 -0.610718 0.533203 1445372227 0.528625 0.251526 -0.610718 0.533203 1445372227 0.528625 0.251526 -0.610718 0.533203 1445372227 0.528625 0.251526 -0.610718 0.533203 1445372227 0.528625 0.251526 -0.610718 0.533203 1445372228 0.527954 0.250305 -0.609863 0.535339 1445372228 0.527954 0.250305 -0.609863 0.535339 1445372228 0.527954 0.250305 -0.609863 0.535339 1445372228 0.527954 0.250305 -0.609863 0.535339 1445372228 0.527954 0.250305 -0.609863 0.535339 1445372228 0.527954 0.250305 -0.609863 0.535339 1445372228 0.527954 0.250305 -0.609863 0.535339 1445372228 0.528137 0.251404 -0.607361 0.537537 1445372228 0.528137 0.251404 -0.607361 0.537537 1445372228 0.528137 0.251404 -0.607361 0.537537 1445372228 0.528137 0.251404 -0.607361 0.537537 1445372228 0.528137 0.251404 -0.607361 0.537537 1445372228 0.528137 0.251404 -0.607361 0.537537 1445372228 0.526428 0.256104 -0.604492 0.540222 1445372228 0.526428 0.256104 -0.604492 0.540222 1445372228 0.526428 0.256104 -0.604492 0.540222 1445372228 0.526428 0.256104 -0.604492 0.540222 1445372228 0.526428 0.256104 -0.604492 0.540222 1445372228 0.526428 0.256104 -0.604492 0.540222 1445372228 0.525146 0.264465 -0.599426 0.543091 1445372228 0.525146 0.264465 -0.599426 0.543091 1445372228 0.525146 0.264465 -0.599426 0.543091 1445372228 0.525146 0.264465 -0.599426 0.543091 1445372228 0.525146 0.264465 -0.599426 0.543091 1445372228 0.524475 0.268738 -0.595215 0.546265 1445372228 0.524475 0.268738 -0.595215 0.546265 1445372228 0.524475 0.268738 -0.595215 0.546265 1445372228 0.524475 0.268738 -0.595215 0.546265 1445372228 0.524475 0.268738 -0.595215 0.546265 1445372228 0.521667 0.267883 -0.593933 0.550720 1445372228 0.521667 0.267883 -0.593933 0.550720 1445372228 0.521667 0.267883 -0.593933 0.550720 1445372228 0.521667 0.267883 -0.593933 0.550720 1445372228 0.521667 0.267883 -0.593933 0.550720 1445372228 0.521667 0.267883 -0.593933 0.550720 1445372228 0.518555 0.262268 -0.598511 0.551392 1445372228 0.518555 0.262268 -0.598511 0.551392 1445372228 0.518555 0.262268 -0.598511 0.551392 1445372228 0.518555 0.262268 -0.598511 0.551392 1445372228 0.518555 0.262268 -0.598511 0.551392 1445372228 0.518555 0.262268 -0.598511 0.551392 1445372228 0.516296 0.259705 -0.602844 0.549988 1445372228 0.516296 0.259705 -0.602844 0.549988 1445372228 0.516296 0.259705 -0.602844 0.549988 1445372228 0.516296 0.259705 -0.602844 0.549988 1445372228 0.516296 0.259705 -0.602844 0.549988 1445372228 0.520325 0.256714 -0.607910 0.541992 1445372228 0.520325 0.256714 -0.607910 0.541992 1445372228 0.520325 0.256714 -0.607910 0.541992 1445372228 0.520325 0.256714 -0.607910 0.541992 1445372228 0.520325 0.256714 -0.607910 0.541992 1445372228 0.526367 0.249939 -0.615051 0.531189 1445372228 0.526367 0.249939 -0.615051 0.531189 1445372228 0.526367 0.249939 -0.615051 0.531189 1445372228 0.526367 0.249939 -0.615051 0.531189 1445372228 0.526367 0.249939 -0.615051 0.531189 1445372228 0.526367 0.249939 -0.615051 0.531189 1445372228 0.526917 0.251465 -0.614441 0.530579 1445372228 0.526917 0.251465 -0.614441 0.530579 1445372228 0.526917 0.251465 -0.614441 0.530579 1445372228 0.526917 0.251465 -0.614441 0.530579 1445372228 0.526917 0.251465 -0.614441 0.530579 1445372228 0.526917 0.251465 -0.614441 0.530579 1445372228 0.526489 0.253113 -0.613403 0.531433 1445372228 0.526489 0.253113 -0.613403 0.531433 1445372228 0.526489 0.253113 -0.613403 0.531433 1445372228 0.526489 0.253113 -0.613403 0.531433 1445372228 0.526489 0.253113 -0.613403 0.531433 1445372228 0.526489 0.253113 -0.613403 0.531433 1445372228 0.525391 0.251526 -0.614136 0.532471 1445372228 0.525391 0.251526 -0.614136 0.532471 1445372228 0.525391 0.251526 -0.614136 0.532471 1445372228 0.525391 0.251526 -0.614136 0.532471 1445372228 0.525391 0.251526 -0.614136 0.532471 1445372228 0.525391 0.251526 -0.614136 0.532471 1445372228 0.523865 0.252075 -0.611572 0.536621 1445372228 0.523865 0.252075 -0.611572 0.536621 1445372228 0.523865 0.252075 -0.611572 0.536621 1445372228 0.523865 0.252075 -0.611572 0.536621 1445372228 0.522827 0.254211 -0.606812 0.541992 1445372228 0.522827 0.254211 -0.606812 0.541992 1445372228 0.522827 0.254211 -0.606812 0.541992 1445372228 0.522827 0.254211 -0.606812 0.541992 1445372228 0.522827 0.254211 -0.606812 0.541992 1445372228 0.522827 0.254211 -0.606812 0.541992 1445372228 0.522888 0.258545 -0.604065 0.542969 1445372228 0.522888 0.258545 -0.604065 0.542969 1445372228 0.522888 0.258545 -0.604065 0.542969 1445372228 0.522888 0.258545 -0.604065 0.542969 1445372228 0.522888 0.258545 -0.604065 0.542969 1445372228 0.526306 0.259705 -0.605408 0.537598 1445372228 0.526306 0.259705 -0.605408 0.537598 1445372228 0.526306 0.259705 -0.605408 0.537598 1445372228 0.526306 0.259705 -0.605408 0.537598 1445372228 0.526306 0.259705 -0.605408 0.537598 1445372228 0.526306 0.259705 -0.605408 0.537598 1445372228 0.527161 0.259705 -0.604065 0.538269 1445372228 0.527161 0.259705 -0.604065 0.538269 1445372228 0.527161 0.259705 -0.604065 0.538269 1445372228 0.527161 0.259705 -0.604065 0.538269 1445372228 0.527161 0.259705 -0.604065 0.538269 1445372229 0.523499 0.257813 -0.601868 0.545166 1445372229 0.523499 0.257813 -0.601868 0.545166 1445372229 0.523499 0.257813 -0.601868 0.545166 1445372229 0.523499 0.257813 -0.601868 0.545166 1445372229 0.523499 0.257813 -0.601868 0.545166 1445372229 0.523499 0.257813 -0.601868 0.545166 1445372229 0.518982 0.258911 -0.599182 0.551880 1445372229 0.518982 0.258911 -0.599182 0.551880 1445372229 0.518982 0.258911 -0.599182 0.551880 1445372229 0.518982 0.258911 -0.599182 0.551880 1445372229 0.518982 0.258911 -0.599182 0.551880 1445372229 0.518982 0.258911 -0.599182 0.551880 1445372229 0.520020 0.258728 -0.600647 0.549438 1445372229 0.520020 0.258728 -0.600647 0.549438 1445372229 0.520020 0.258728 -0.600647 0.549438 1445372229 0.520020 0.258728 -0.600647 0.549438 1445372229 0.520020 0.258728 -0.600647 0.549438 1445372229 0.520020 0.258728 -0.600647 0.549438 1445372229 0.524780 0.252930 -0.607727 0.539673 1445372229 0.524780 0.252930 -0.607727 0.539673 1445372229 0.524780 0.252930 -0.607727 0.539673 1445372229 0.524780 0.252930 -0.607727 0.539673 1445372229 0.524780 0.252930 -0.607727 0.539673 1445372229 0.524780 0.252930 -0.607727 0.539673 1445372229 0.528320 0.245239 -0.614563 0.531982 1445372229 0.528320 0.245239 -0.614563 0.531982 1445372229 0.528320 0.245239 -0.614563 0.531982 1445372229 0.528320 0.245239 -0.614563 0.531982 1445372229 0.528320 0.245239 -0.614563 0.531982 1445372229 0.528320 0.245239 -0.614563 0.531982 1445372229 0.528381 0.243713 -0.614929 0.532166 1445372229 0.528381 0.243713 -0.614929 0.532166 1445372229 0.528381 0.243713 -0.614929 0.532166 1445372229 0.528381 0.243713 -0.614929 0.532166 1445372229 0.528381 0.243713 -0.614929 0.532166 1445372229 0.528381 0.243713 -0.614929 0.532166 1445372229 0.527588 0.246094 -0.611633 0.535706 1445372229 0.527588 0.246094 -0.611633 0.535706 1445372229 0.527588 0.246094 -0.611633 0.535706 1445372229 0.527588 0.246094 -0.611633 0.535706 1445372229 0.527588 0.246094 -0.611633 0.535706 1445372229 0.527588 0.246094 -0.611633 0.535706 1445372229 0.525513 0.248535 -0.607605 0.541199 1445372229 0.525513 0.248535 -0.607605 0.541199 1445372229 0.525513 0.248535 -0.607605 0.541199 1445372229 0.525513 0.248535 -0.607605 0.541199 1445372229 0.525513 0.248535 -0.607605 0.541199 1445372229 0.525513 0.248535 -0.607605 0.541199 1445372229 0.523010 0.249512 -0.603699 0.547485 1445372229 0.523010 0.249512 -0.603699 0.547485 1445372229 0.523010 0.249512 -0.603699 0.547485 1445372229 0.523010 0.249512 -0.603699 0.547485 1445372229 0.523010 0.249512 -0.603699 0.547485 1445372229 0.523010 0.249512 -0.603699 0.547485 1445372229 0.521240 0.249573 -0.600342 0.552795 1445372229 0.521240 0.249573 -0.600342 0.552795 1445372229 0.521240 0.249573 -0.600342 0.552795 1445372229 0.521240 0.249573 -0.600342 0.552795 1445372229 0.521240 0.249573 -0.600342 0.552795 1445372229 0.521240 0.249573 -0.600342 0.552795 1445372229 0.521118 0.250610 -0.599915 0.552917 1445372229 0.521118 0.250610 -0.599915 0.552917 1445372229 0.521118 0.250610 -0.599915 0.552917 1445372229 0.521118 0.250610 -0.599915 0.552917 1445372229 0.521118 0.250610 -0.599915 0.552917 1445372229 0.521118 0.250610 -0.599915 0.552917 1445372229 0.523682 0.250305 -0.603760 0.546387 1445372229 0.523682 0.250305 -0.603760 0.546387 1445372229 0.523682 0.250305 -0.603760 0.546387 1445372229 0.523682 0.250305 -0.603760 0.546387 1445372229 0.523682 0.250305 -0.603760 0.546387 1445372229 0.525574 0.249756 -0.608154 0.539917 1445372229 0.525574 0.249756 -0.608154 0.539917 1445372229 0.525574 0.249756 -0.608154 0.539917 1445372229 0.525574 0.249756 -0.608154 0.539917 1445372229 0.525574 0.249756 -0.608154 0.539917 1445372229 0.525574 0.249756 -0.608154 0.539917 1445372229 0.521606 0.253784 -0.604370 0.546082 1445372229 0.521606 0.253784 -0.604370 0.546082 1445372229 0.521606 0.253784 -0.604370 0.546082 1445372229 0.521606 0.253784 -0.604370 0.546082 1445372229 0.521606 0.253784 -0.604370 0.546082 1445372229 0.513733 0.261963 -0.595398 0.559326 1445372229 0.513733 0.261963 -0.595398 0.559326 1445372229 0.513733 0.261963 -0.595398 0.559326 1445372229 0.513733 0.261963 -0.595398 0.559326 1445372229 0.513733 0.261963 -0.595398 0.559326 1445372229 0.513733 0.261963 -0.595398 0.559326 1445372229 0.507324 0.270142 -0.586243 0.570862 1445372229 0.507324 0.270142 -0.586243 0.570862 1445372229 0.507324 0.270142 -0.586243 0.570862 1445372229 0.507324 0.270142 -0.586243 0.570862 1445372229 0.507324 0.270142 -0.586243 0.570862 1445372229 0.507324 0.270142 -0.586243 0.570862 1445372229 0.507690 0.270630 -0.585938 0.570618 1445372229 0.507690 0.270630 -0.585938 0.570618 1445372229 0.507690 0.270630 -0.585938 0.570618 1445372229 0.507690 0.270630 -0.585938 0.570618 1445372229 0.507690 0.270630 -0.585938 0.570618 1445372229 0.514771 0.262939 -0.595764 0.557556 1445372229 0.514771 0.262939 -0.595764 0.557556 1445372229 0.514771 0.262939 -0.595764 0.557556 1445372229 0.514771 0.262939 -0.595764 0.557556 1445372229 0.514771 0.262939 -0.595764 0.557556 1445372229 0.514771 0.262939 -0.595764 0.557556 1445372229 0.525513 0.247620 -0.611023 0.537720 1445372229 0.525513 0.247620 -0.611023 0.537720 1445372230 0.525513 0.247620 -0.611023 0.537720 1445372230 0.525513 0.247620 -0.611023 0.537720 1445372230 0.525513 0.247620 -0.611023 0.537720 1445372230 0.525513 0.247620 -0.611023 0.537720 1445372230 0.531189 0.234802 -0.621155 0.526123 1445372230 0.531189 0.234802 -0.621155 0.526123 1445372230 0.531189 0.234802 -0.621155 0.526123 1445372230 0.531189 0.234802 -0.621155 0.526123 1445372230 0.531189 0.234802 -0.621155 0.526123 1445372230 0.531189 0.234802 -0.621155 0.526123 1445372230 0.531189 0.230835 -0.622437 0.526367 1445372230 0.531189 0.230835 -0.622437 0.526367 1445372230 0.531189 0.230835 -0.622437 0.526367 1445372230 0.531189 0.230835 -0.622437 0.526367 1445372230 0.531189 0.230835 -0.622437 0.526367 1445372230 0.531189 0.230835 -0.622437 0.526367 1445372230 0.528198 0.232239 -0.618164 0.533752 1445372230 0.528198 0.232239 -0.618164 0.533752 1445372230 0.528198 0.232239 -0.618164 0.533752 1445372230 0.528198 0.232239 -0.618164 0.533752 1445372230 0.528198 0.232239 -0.618164 0.533752 1445372230 0.528198 0.232239 -0.618164 0.533752 1445372230 0.528198 0.232239 -0.618164 0.533752 1445372230 0.524597 0.237793 -0.611511 0.542480 1445372230 0.524597 0.237793 -0.611511 0.542480 1445372230 0.524597 0.237793 -0.611511 0.542480 1445372230 0.524597 0.237793 -0.611511 0.542480 1445372230 0.524597 0.237793 -0.611511 0.542480 1445372230 0.522583 0.242798 -0.606567 0.547668 1445372230 0.522583 0.242798 -0.606567 0.547668 1445372230 0.522583 0.242798 -0.606567 0.547668 1445372230 0.522583 0.242798 -0.606567 0.547668 1445372230 0.522583 0.242798 -0.606567 0.547668 1445372230 0.522583 0.242798 -0.606567 0.547668 1445372230 0.521545 0.246887 -0.603943 0.549683 1445372230 0.521545 0.246887 -0.603943 0.549683 1445372230 0.521545 0.246887 -0.603943 0.549683 1445372230 0.521545 0.246887 -0.603943 0.549683 1445372230 0.521545 0.246887 -0.603943 0.549683 1445372230 0.521545 0.246887 -0.603943 0.549683 1445372230 0.521362 0.250488 -0.602905 0.549438 1445372230 0.521362 0.250488 -0.602905 0.549438 1445372230 0.521362 0.250488 -0.602905 0.549438 1445372230 0.521362 0.250488 -0.602905 0.549438 1445372230 0.521362 0.250488 -0.602905 0.549438 1445372230 0.521362 0.250488 -0.602905 0.549438 1445372230 0.521362 0.250488 -0.602905 0.549438 1445372230 0.519897 0.254150 -0.601746 0.550415 1445372230 0.519897 0.254150 -0.601746 0.550415 1445372230 0.519897 0.254150 -0.601746 0.550415 1445372230 0.519897 0.254150 -0.601746 0.550415 1445372230 0.519897 0.254150 -0.601746 0.550415 1445372230 0.519897 0.254150 -0.601746 0.550415 1445372230 0.517090 0.258850 -0.598450 0.554443 1445372230 0.517090 0.258850 -0.598450 0.554443 1445372230 0.517090 0.258850 -0.598450 0.554443 1445372230 0.517090 0.258850 -0.598450 0.554443 1445372230 0.517090 0.258850 -0.598450 0.554443 1445372230 0.517090 0.258850 -0.598450 0.554443 1445372230 0.514221 0.264404 -0.593750 0.559570 1445372230 0.514221 0.264404 -0.593750 0.559570 1445372230 0.514221 0.264404 -0.593750 0.559570 1445372230 0.514221 0.264404 -0.593750 0.559570 1445372230 0.514221 0.264404 -0.593750 0.559570 1445372230 0.514221 0.264404 -0.593750 0.559570 1445372230 0.513062 0.267334 -0.592285 0.560730 1445372230 0.513062 0.267334 -0.592285 0.560730 1445372230 0.513062 0.267334 -0.592285 0.560730 1445372230 0.513062 0.267334 -0.592285 0.560730 1445372230 0.513062 0.267334 -0.592285 0.560730 1445372230 0.514404 0.265198 -0.594910 0.557739 1445372230 0.514404 0.265198 -0.594910 0.557739 1445372230 0.514404 0.265198 -0.594910 0.557739 1445372230 0.514404 0.265198 -0.594910 0.557739 1445372230 0.514404 0.265198 -0.594910 0.557739 1445372230 0.516602 0.260254 -0.597351 0.555420 1445372230 0.516602 0.260254 -0.597351 0.555420 1445372230 0.516602 0.260254 -0.597351 0.555420 1445372230 0.516602 0.260254 -0.597351 0.555420 1445372230 0.516602 0.260254 -0.597351 0.555420 1445372230 0.516602 0.260254 -0.597351 0.555420 1445372230 0.516602 0.260254 -0.597351 0.555420 1445372230 0.519348 0.254395 -0.601318 0.551270 1445372230 0.519348 0.254395 -0.601318 0.551270 1445372230 0.519348 0.254395 -0.601318 0.551270 1445372230 0.519348 0.254395 -0.601318 0.551270 1445372230 0.519348 0.254395 -0.601318 0.551270 1445372230 0.519348 0.254395 -0.601318 0.551270 1445372230 0.523132 0.247986 -0.607422 0.543884 1445372230 0.523132 0.247986 -0.607422 0.543884 1445372230 0.523132 0.247986 -0.607422 0.543884 1445372230 0.523132 0.247986 -0.607422 0.543884 1445372230 0.523132 0.247986 -0.607422 0.543884 1445372230 0.523132 0.247986 -0.607422 0.543884 1445372230 0.525391 0.241638 -0.612976 0.538330 1445372230 0.525391 0.241638 -0.612976 0.538330 1445372230 0.525391 0.241638 -0.612976 0.538330 1445372230 0.525391 0.241638 -0.612976 0.538330 1445372230 0.525391 0.241638 -0.612976 0.538330 1445372230 0.525391 0.241638 -0.612976 0.538330 1445372230 0.524597 0.238708 -0.614563 0.538635 1445372230 0.524597 0.238708 -0.614563 0.538635 1445372230 0.524597 0.238708 -0.614563 0.538635 1445372230 0.524597 0.238708 -0.614563 0.538635 1445372230 0.524597 0.238708 -0.614563 0.538635 1445372230 0.524597 0.238708 -0.614563 0.538635 1445372230 0.524597 0.238708 -0.614563 0.538635 1445372230 0.522827 0.239929 -0.612610 0.541992 1445372230 0.522827 0.239929 -0.612610 0.541992 1445372231 0.522827 0.239929 -0.612610 0.541992 1445372231 0.522827 0.239929 -0.612610 0.541992 1445372231 0.522827 0.239929 -0.612610 0.541992 1445372231 0.522827 0.239929 -0.612610 0.541992 1445372231 0.522400 0.242981 -0.608887 0.545227 1445372231 0.522400 0.242981 -0.608887 0.545227 1445372231 0.522400 0.242981 -0.608887 0.545227 1445372231 0.522400 0.242981 -0.608887 0.545227 1445372231 0.522400 0.242981 -0.608887 0.545227 1445372231 0.522400 0.242981 -0.608887 0.545227 1445372231 0.522766 0.245117 -0.605408 0.547791 1445372231 0.522766 0.245117 -0.605408 0.547791 1445372231 0.522766 0.245117 -0.605408 0.547791 1445372231 0.522766 0.245117 -0.605408 0.547791 1445372231 0.522766 0.245117 -0.605408 0.547791 1445372231 0.524353 0.245667 -0.605835 0.545593 1445372231 0.524353 0.245667 -0.605835 0.545593 1445372231 0.524353 0.245667 -0.605835 0.545593 1445372231 0.524353 0.245667 -0.605835 0.545593 1445372231 0.524353 0.245667 -0.605835 0.545593 1445372231 0.524353 0.245667 -0.605835 0.545593 1445372231 0.524353 0.245667 -0.605835 0.545593 1445372231 0.525085 0.246094 -0.607056 0.543274 1445372231 0.525085 0.246094 -0.607056 0.543274 1445372231 0.525085 0.246094 -0.607056 0.543274 1445372231 0.525085 0.246094 -0.607056 0.543274 1445372231 0.525085 0.246094 -0.607056 0.543274 1445372231 0.525085 0.246094 -0.607056 0.543274 1445372231 0.523193 0.248047 -0.604309 0.547302 1445372231 0.523193 0.248047 -0.604309 0.547302 1445372231 0.523193 0.248047 -0.604309 0.547302 1445372231 0.523193 0.248047 -0.604309 0.547302 1445372231 0.523193 0.248047 -0.604309 0.547302 1445372231 0.523193 0.248047 -0.604309 0.547302 1445372231 0.517212 0.255188 -0.593445 0.561401 1445372231 0.517212 0.255188 -0.593445 0.561401 1445372231 0.517212 0.255188 -0.593445 0.561401 1445372231 0.517212 0.255188 -0.593445 0.561401 1445372231 0.517212 0.255188 -0.593445 0.561401 1445372231 0.517212 0.255188 -0.593445 0.561401 1445372231 0.507507 0.266174 -0.577271 0.581665 1445372231 0.507507 0.266174 -0.577271 0.581665 1445372231 0.507507 0.266174 -0.577271 0.581665 1445372231 0.507507 0.266174 -0.577271 0.581665 1445372231 0.507507 0.266174 -0.577271 0.581665 1445372231 0.501709 0.270691 -0.568604 0.592957 1445372231 0.501709 0.270691 -0.568604 0.592957 1445372231 0.501709 0.270691 -0.568604 0.592957 1445372231 0.501709 0.270691 -0.568604 0.592957 1445372231 0.501709 0.270691 -0.568604 0.592957 1445372231 0.501709 0.270691 -0.568604 0.592957 1445372231 0.496948 0.274597 -0.563965 0.599609 1445372231 0.496948 0.274597 -0.563965 0.599609 1445372231 0.496948 0.274597 -0.563965 0.599609 1445372231 0.496948 0.274597 -0.563965 0.599609 1445372231 0.496948 0.274597 -0.563965 0.599609 1445372231 0.496948 0.274597 -0.563965 0.599609 1445372231 0.489990 0.284790 -0.555115 0.608765 1445372231 0.489990 0.284790 -0.555115 0.608765 1445372231 0.489990 0.284790 -0.555115 0.608765 1445372231 0.489990 0.284790 -0.555115 0.608765 1445372231 0.489990 0.284790 -0.555115 0.608765 1445372231 0.484985 0.292114 -0.545471 0.617920 1445372231 0.484985 0.292114 -0.545471 0.617920 1445372231 0.484985 0.292114 -0.545471 0.617920 1445372231 0.484985 0.292114 -0.545471 0.617920 1445372231 0.484985 0.292114 -0.545471 0.617920 1445372231 0.484985 0.292114 -0.545471 0.617920 1445372231 0.484985 0.292114 -0.545471 0.617920 1445372231 0.481201 0.295959 -0.536255 0.627075 1445372231 0.481201 0.295959 -0.536255 0.627075 1445372231 0.481201 0.295959 -0.536255 0.627075 1445372231 0.481201 0.295959 -0.536255 0.627075 1445372231 0.481201 0.295959 -0.536255 0.627075 1445372231 0.481201 0.295959 -0.536255 0.627075 1445372231 0.481262 0.297791 -0.531677 0.630066 1445372231 0.481262 0.297791 -0.531677 0.630066 1445372231 0.481262 0.297791 -0.531677 0.630066 1445372231 0.481262 0.297791 -0.531677 0.630066 1445372231 0.481262 0.297791 -0.531677 0.630066 1445372231 0.483215 0.298828 -0.532471 0.627380 1445372231 0.483215 0.298828 -0.532471 0.627380 1445372231 0.483215 0.298828 -0.532471 0.627380 1445372231 0.483215 0.298828 -0.532471 0.627380 1445372231 0.483215 0.298828 -0.532471 0.627380 1445372231 0.483215 0.298828 -0.532471 0.627380 1445372231 0.484314 0.302368 -0.531555 0.625610 1445372231 0.484314 0.302368 -0.531555 0.625610 1445372231 0.484314 0.302368 -0.531555 0.625610 1445372231 0.484314 0.302368 -0.531555 0.625610 1445372231 0.484314 0.302368 -0.531555 0.625610 1445372231 0.484802 0.303101 -0.533081 0.623596 1445372231 0.484802 0.303101 -0.533081 0.623596 1445372231 0.484802 0.303101 -0.533081 0.623596 1445372231 0.484802 0.303101 -0.533081 0.623596 1445372231 0.484802 0.303101 -0.533081 0.623596 1445372231 0.484802 0.303101 -0.533081 0.623596 1445372231 0.486328 0.303467 -0.536255 0.619507 1445372231 0.486328 0.303467 -0.536255 0.619507 1445372231 0.486328 0.303467 -0.536255 0.619507 1445372231 0.486328 0.303467 -0.536255 0.619507 1445372231 0.486328 0.303467 -0.536255 0.619507 1445372231 0.486328 0.303467 -0.536255 0.619507 1445372231 0.491211 0.300720 -0.542358 0.611633 1445372231 0.491211 0.300720 -0.542358 0.611633 1445372231 0.491211 0.300720 -0.542358 0.611633 1445372232 0.491211 0.300720 -0.542358 0.611633 1445372232 0.491211 0.300720 -0.542358 0.611633 1445372232 0.491272 0.299500 -0.542725 0.611816 1445372232 0.491272 0.299500 -0.542725 0.611816 1445372232 0.491272 0.299500 -0.542725 0.611816 1445372232 0.491272 0.299500 -0.542725 0.611816 1445372232 0.491272 0.299500 -0.542725 0.611816 1445372232 0.491272 0.299500 -0.542725 0.611816 1445372232 0.485596 0.305115 -0.535217 0.620178 1445372232 0.485596 0.305115 -0.535217 0.620178 1445372232 0.485596 0.305115 -0.535217 0.620178 1445372232 0.485596 0.305115 -0.535217 0.620178 1445372232 0.485596 0.305115 -0.535217 0.620178 1445372232 0.485596 0.305115 -0.535217 0.620178 1445372232 0.481384 0.310120 -0.528381 0.626831 1445372232 0.481384 0.310120 -0.528381 0.626831 1445372232 0.481384 0.310120 -0.528381 0.626831 1445372232 0.481384 0.310120 -0.528381 0.626831 1445372232 0.481384 0.310120 -0.528381 0.626831 1445372232 0.481384 0.310120 -0.528381 0.626831 1445372232 0.481384 0.310120 -0.528381 0.626831 1445372232 0.481873 0.311401 -0.529968 0.624390 1445372232 0.481873 0.311401 -0.529968 0.624390 1445372232 0.481873 0.311401 -0.529968 0.624390 1445372232 0.481873 0.311401 -0.529968 0.624390 1445372232 0.481873 0.311401 -0.529968 0.624390 1445372232 0.484680 0.308289 -0.534302 0.620056 1445372232 0.484680 0.308289 -0.534302 0.620056 1445372232 0.484680 0.308289 -0.534302 0.620056 1445372232 0.484680 0.308289 -0.534302 0.620056 1445372232 0.484680 0.308289 -0.534302 0.620056 1445372232 0.484680 0.308289 -0.534302 0.620056 1445372232 0.484680 0.308289 -0.534302 0.620056 1445372232 0.484314 0.306396 -0.535828 0.619995 1445372232 0.484314 0.306396 -0.535828 0.619995 1445372232 0.484314 0.306396 -0.535828 0.619995 1445372232 0.484314 0.306396 -0.535828 0.619995 1445372232 0.484314 0.306396 -0.535828 0.619995 1445372232 0.482971 0.308289 -0.534790 0.621033 1445372232
[truncated: 26,878 more chars]
