# Supplementary material for: Quaternion-Based Gesture Recognition Using Wireless Wearable Motion Capture Sensors
Source: Sensors (Basel). 2016 Apr 28;16(5):605. doi: 10.3390/s16050605 (PMC4883296; doi:10.3390/s16050605)
Supplement: Supplementary file 1 [file sensors-16-00605-s001.zip › MultiSensorGestureData/P10/4. Lift/1/Training16.txt]

-0.047363 -0.706848 -0.207520 0.674622 1445372122 -0.047363 -0.706848 -0.207520 0.674622 1445372122 -0.047363 -0.706848 -0.207520 0.674622 1445372122 -0.047363 -0.706848 -0.207520 0.674622 1445372122 -0.039246 -0.710266 -0.207275 0.671570 1445372122 -0.039246 -0.710266 -0.207275 0.671570 1445372122 -0.039246 -0.710266 -0.207275 0.671570 1445372122 -0.039246 -0.710266 -0.207275 0.671570 1445372122 -0.039246 -0.710266 -0.207275 0.671570 1445372122 -0.039246 -0.710266 -0.207275 0.671570 1445372122 -0.039246 -0.710266 -0.207275 0.671570 1445372122 -0.026672 -0.707581 -0.196167 0.678345 1445372122 -0.026672 -0.707581 -0.196167 0.678345 1445372122 -0.026672 -0.707581 -0.196167 0.678345 1445372122 -0.026672 -0.707581 -0.196167 0.678345 1445372122 -0.026672 -0.707581 -0.196167 0.678345 1445372122 -0.026672 -0.707581 -0.196167 0.678345 1445372122 0.000366 -0.699524 -0.174255 0.693054 1445372122 0.000366 -0.699524 -0.174255 0.693054 1445372122 0.000366 -0.699524 -0.174255 0.693054 1445372122 0.000366 -0.699524 -0.174255 0.693054 1445372122 0.000366 -0.699524 -0.174255 0.693054 1445372122 0.000366 -0.699524 -0.174255 0.693054 1445372122 0.000366 -0.699524 -0.174255 0.693054 1445372122 0.029480 -0.693604 -0.157043 0.702454 1445372122 0.029480 -0.693604 -0.157043 0.702454 1445372122 0.029480 -0.693604 -0.157043 0.702454 1445372122 0.029480 -0.693604 -0.157043 0.702454 1445372122 0.029480 -0.693604 -0.157043 0.702454 1445372122 0.051636 -0.693542 -0.138184 0.705139 1445372122 0.051636 -0.693542 -0.138184 0.705139 1445372122 0.051636 -0.693542 -0.138184 0.705139 1445372122 0.051636 -0.693542 -0.138184 0.705139 1445372122 0.051636 -0.693542 -0.138184 0.705139 1445372122 0.051636 -0.693542 -0.138184 0.705139 1445372122 0.040588 -0.683838 -0.157349 0.711365 1445372122 0.040588 -0.683838 -0.157349 0.711365 1445372122 0.040588 -0.683838 -0.157349 0.711365 1445372122 0.040588 -0.683838 -0.157349 0.711365 1445372122 0.040588 -0.683838 -0.157349 0.711365 1445372122 0.040588 -0.683838 -0.157349 0.711365 1445372122 0.022461 -0.650879 -0.199646 0.732117 1445372122 0.022461 -0.650879 -0.199646 0.732117 1445372122 0.022461 -0.650879 -0.199646 0.732117 1445372122 0.022461 -0.650879 -0.199646 0.732117 1445372122 0.022461 -0.650879 -0.199646 0.732117 1445372122 0.022461 -0.650879 -0.199646 0.732117 1445372122 0.027649 -0.628052 -0.218018 0.746521 1445372122 0.027649 -0.628052 -0.218018 0.746521 1445372122 0.027649 -0.628052 -0.218018 0.746521 1445372122 0.027649 -0.628052 -0.218018 0.746521 1445372122 0.027649 -0.628052 -0.218018 0.746521 1445372122 0.027649 -0.628052 -0.218018 0.746521 1445372122 0.037659 -0.630249 -0.243896 0.736145 1445372122 0.037659 -0.630249 -0.243896 0.736145 1445372122 0.037659 -0.630249 -0.243896 0.736145 1445372122 0.037659 -0.630249 -0.243896 0.736145 1445372122 0.037659 -0.630249 -0.243896 0.736145 1445372122 0.037659 -0.630249 -0.243896 0.736145 1445372122 0.043274 -0.645874 -0.277222 0.710022 1445372122 0.043274 -0.645874 -0.277222 0.710022 1445372122 0.043274 -0.645874 -0.277222 0.710022 1445372122 0.043274 -0.645874 -0.277222 0.710022 1445372122 0.043274 -0.645874 -0.277222 0.710022 1445372122 0.043274 -0.645874 -0.277222 0.710022 1445372122 0.043274 -0.645874 -0.277222 0.710022 1445372122 0.041016 -0.649231 -0.265198 0.711731 1445372122 0.041016 -0.649231 -0.265198 0.711731 1445372122 0.041016 -0.649231 -0.265198 0.711731 1445372122 0.041016 -0.649231 -0.265198 0.711731 1445372122 0.041016 -0.649231 -0.265198 0.711731 1445372122 0.041016 -0.649231 -0.265198 0.711731 1445372122 0.047485 -0.659546 -0.208435 0.720642 1445372122 0.047485 -0.659546 -0.208435 0.720642 1445372122 0.047485 -0.659546 -0.208435 0.720642 1445372122 0.047485 -0.659546 -0.208435 0.720642 1445372122 0.047485 -0.659546 -0.208435 0.720642 1445372122 0.047485 -0.659546 -0.208435 0.720642 1445372122 0.068298 -0.655579 -0.123474 0.741821 1445372122 0.068298 -0.655579 -0.123474 0.741821 1445372122 0.068298 -0.655579 -0.123474 0.741821 1445372122 0.068298 -0.655579 -0.123474 0.741821 1445372122 0.068298 -0.655579 -0.123474 0.741821 1445372122 0.068298 -0.655579 -0.123474 0.741821 1445372122 0.068298 -0.655579 -0.123474 0.741821 1445372122 0.025635 -0.645874 -0.133240 0.751282 1445372122 0.025635 -0.645874 -0.133240 0.751282 1445372122 0.025635 -0.645874 -0.133240 0.751282 1445372122 0.025635 -0.645874 -0.133240 0.751282 1445372122 0.025635 -0.645874 -0.133240 0.751282 1445372122 -0.026123 -0.632080 -0.165039 0.756653 1445372122 -0.026123 -0.632080 -0.165039 0.756653 1445372122 -0.026123 -0.632080 -0.165039 0.756653 1445372122 -0.026123 -0.632080 -0.165039 0.756653 1445372122 -0.026123 -0.632080 -0.165039 0.756653 1445372122 -0.026123 -0.632080 -0.165039 0.756653 1445372122 -0.060059 -0.667114 -0.192078 0.717285 1445372122 -0.060059 -0.667114 -0.192078 0.717285 1445372122 -0.060059 -0.667114 -0.192078 0.717285 1445372123 -0.060059 -0.667114 -0.192078 0.717285 1445372123 -0.060059 -0.667114 -0.192078 0.717285 1445372123 -0.060059 -0.667114 -0.192078 0.717285 1445372123 -0.060059 -0.667114 -0.192078 0.717285 1445372123 -0.009827 -0.686890 -0.146790 0.711670 1445372123 -0.009827 -0.686890 -0.146790 0.711670 1445372123 -0.009827 -0.686890 -0.146790 0.711670 1445372123 -0.009827 -0.686890 -0.146790 0.711670 1445372123 -0.009827 -0.686890 -0.146790 0.711670 1445372123 -0.009827 -0.686890 -0.146790 0.711670 1445372123 0.016907 -0.678040 -0.110046 0.726501 1445372123 0.016907 -0.678040 -0.110046 0.726501 1445372123 0.016907 -0.678040 -0.110046 0.726501 1445372123 0.016907 -0.678040 -0.110046 0.726501 1445372123 0.016907 -0.678040 -0.110046 0.726501 1445372123 0.016907 -0.678040 -0.110046 0.726501 1445372123 0.015686 -0.659424 -0.129333 0.740417 1445372123 0.015686 -0.659424 -0.129333 0.740417 1445372123 0.015686 -0.659424 -0.129333 0.740417 1445372123 0.015686 -0.659424 -0.129333 0.740417 1445372123 0.015686 -0.659424 -0.129333 0.740417 1445372123 0.015686 -0.659424 -0.129333 0.740417 1445372123 0.033081 -0.648743 -0.130920 0.748901 1445372123 0.033081 -0.648743 -0.130920 0.748901 1445372123 0.033081 -0.648743 -0.130920 0.748901 1445372123 0.033081 -0.648743 -0.130920 0.748901 1445372123 0.033081 -0.648743 -0.130920 0.748901 1445372123 0.033081 -0.648743 -0.130920 0.748901 1445372123 0.033264 -0.635864 -0.149902 0.756348 1445372123 0.033264 -0.635864 -0.149902 0.756348 1445372123 0.033264 -0.635864 -0.149902 0.756348 1445372123 0.033264 -0.635864 -0.149902 0.756348 1445372123 0.033264 -0.635864 -0.149902 0.756348 1445372123 0.033264 -0.635864 -0.149902 0.756348 1445372123 0.019897 -0.605835 -0.190308 0.772217 1445372123 0.019897 -0.605835 -0.190308 0.772217 1445372123 0.019897 -0.605835 -0.190308 0.772217 1445372123 0.019897 -0.605835 -0.190308 0.772217 1445372123 0.019897 -0.605835 -0.190308 0.772217 1445372123 0.019897 -0.605835 -0.190308 0.772217 1445372123 0.019104 -0.600586 -0.216492 0.769409 1445372123 0.019104 -0.600586 -0.216492 0.769409 1445372123 0.019104 -0.600586 -0.216492 0.769409 1445372123 0.019104 -0.600586 -0.216492 0.769409 1445372123 0.019104 -0.600586 -0.216492 0.769409 1445372123 0.019104 -0.600586 -0.216492 0.769409 1445372123 -0.003357 -0.622620 -0.274475 0.732788 1445372123 -0.003357 -0.622620 -0.274475 0.732788 1445372123 -0.003357 -0.622620 -0.274475 0.732788 1445372123 -0.003357 -0.622620 -0.274475 0.732788 1445372123 -0.003357 -0.622620 -0.274475 0.732788 1445372123 -0.003357 -0.622620 -0.274475 0.732788 1445372123 -0.005737 -0.657227 -0.313660 0.685303 1445372123 -0.005737 -0.657227 -0.313660 0.685303 1445372123 -0.005737 -0.657227 -0.313660 0.685303 1445372123 -0.005737 -0.657227 -0.313660 0.685303 1445372123 -0.005737 -0.657227 -0.313660 0.685303 1445372123 -0.005737 -0.657227 -0.313660 0.685303 1445372123 0.000854 -0.670715 -0.280518 0.686584 1445372123 0.000854 -0.670715 -0.280518 0.686584 1445372123 0.000854 -0.670715 -0.280518 0.686584 1445372123 0.000854 -0.670715 -0.280518 0.686584 1445372123 0.000854 -0.670715 -0.280518 0.686584 1445372123 0.000854 -0.670715 -0.280518 0.686584 1445372123 0.012146 -0.672241 -0.201111 0.712402 1445372123 0.012146 -0.672241 -0.201111 0.712402 1445372123 0.012146 -0.672241 -0.201111 0.712402 1445372123 0.012146 -0.672241 -0.201111 0.712402 1445372123 0.012146 -0.672241 -0.201111 0.712402 1445372123 0.012146 -0.672241 -0.201111 0.712402 1445372123 0.044739 -0.680054 -0.138550 0.718506 1445372123 0.044739 -0.680054 -0.138550 0.718506 1445372123 0.044739 -0.680054 -0.138550 0.718506 1445372123 0.044739 -0.680054 -0.138550 0.718506 1445372123 0.044739 -0.680054 -0.138550 0.718506 1445372123 0.044739 -0.680054 -0.138550 0.718506 1445372123 0.034973 -0.648254 -0.122559 0.750671 1445372123 0.034973 -0.648254 -0.122559 0.750671 1445372123 0.034973 -0.648254 -0.122559 0.750671 1445372123 0.034973 -0.648254 -0.122559 0.750671 1445372123 0.034973 -0.648254 -0.122559 0.750671 1445372123 0.034973 -0.648254 -0.122559 0.750671 1445372123 -0.002502 -0.607666 -0.124512 0.784363 1445372123 -0.002502 -0.607666 -0.124512 0.784363 1445372123 -0.002502 -0.607666 -0.124512 0.784363 1445372123 -0.002502 -0.607666 -0.124512 0.784363 1445372123 -0.002502 -0.607666 -0.124512 0.784363 1445372123 -0.002502 -0.607666 -0.124512 0.784363 1445372123 -0.002502 -0.607666 -0.124512 0.784363 1445372123 -0.045776 -0.613342 -0.132080 0.777344 1445372123 -0.045776 -0.613342 -0.132080 0.777344 1445372123 -0.045776 -0.613342 -0.132080 0.777344 1445372123 -0.045776 -0.613342 -0.132080 0.777344 1445372123 -0.045776 -0.613342 -0.132080 0.777344 1445372123 -0.082031 -0.651794 -0.186890 0.730408 1445372123 -0.082031 -0.651794 -0.186890 0.730408 1445372123 -0.082031 -0.651794 -0.186890 0.730408 1445372123 -0.082031 -0.651794 -0.186890 0.730408 1445372123 -0.082031 -0.651794 -0.186890 0.730408 1445372123 -0.082031 -0.651794 -0.186890 0.730408 1445372123 -0.082031 -0.651794 -0.186890 0.730408 1445372123 -0.018738 -0.671509 -0.109009 0.732727 1445372123 -0.018738 -0.671509 -0.109009 0.732727 1445372123 -0.018738 -0.671509 -0.109009 0.732727 1445372123 -0.018738 -0.671509 -0.109009 0.732727 1445372123 -0.018738 -0.671509 -0.109009 0.732727 1445372123 -0.018738 -0.671509 -0.109009 0.732727 1445372123 -0.026978 -0.652710 -0.123901 0.746948 1445372123 -0.026978 -0.652710 -0.123901 0.746948 1445372123 -0.026978 -0.652710 -0.123901 0.746948 1445372123 -0.026978 -0.652710 -0.123901 0.746948 1445372124 -0.026978 -0.652710 -0.123901 0.746948 1445372124 -0.026978 -0.652710 -0.123901 0.746948 1445372124 -0.008972 -0.626404 -0.119324 0.770264 1445372124 -0.008972 -0.626404 -0.119324 0.770264 1445372124 -0.008972 -0.626404 -0.119324 0.770264 1445372124 -0.008972 -0.626404 -0.119324 0.770264 1445372124 -0.008972 -0.626404 -0.119324 0.770264 1445372124 -0.008972 -0.626404 -0.119324 0.770264 1445372124 -0.008972 -0.626404 -0.119324 0.770264 1445372124 0.003235 -0.615051 -0.119812 0.779297 1445372124 0.003235 -0.615051 -0.119812 0.779297 1445372124 0.003235 -0.615051 -0.119812 0.779297 1445372124 0.003235 -0.615051 -0.119812 0.779297 1445372124 0.003235 -0.615051 -0.119812 0.779297 1445372124 0.003235 -0.615051 -0.119812 0.779297 1445372124 -0.014587 -0.588135 -0.171204 0.790283 1445372124 -0.014587 -0.588135 -0.171204 0.790283 1445372124 -0.014587 -0.588135 -0.171204 0.790283 1445372124 -0.014587 -0.588135 -0.171204 0.790283 1445372124 -0.014587 -0.588135 -0.171204 0.790283 1445372124 -0.014587 -0.588135 -0.171204 0.790283 1445372124 -0.037720 -0.524048 -0.231812 0.818665 1445372124 -0.037720 -0.524048 -0.231812 0.818665 1445372124 -0.037720 -0.524048 -0.231812 0.818665 1445372124 -0.037720 -0.524048 -0.231812 0.818665 1445372124 -0.037720 -0.524048 -0.231812 0.818665 1445372124 -0.037720 -0.524048 -0.231812 0.818665 1445372124 -0.033752 -0.496338 -0.272278 0.823608 1445372124 -0.033752 -0.496338 -0.272278 0.823608 1445372124 -0.033752 -0.496338 -0.272278 0.823608 1445372124 -0.033752 -0.496338 -0.272278 0.823608 1445372124 -0.033752 -0.496338 -0.272278 0.823608 1445372124 -0.033752 -0.496338 -0.272278 0.823608 1445372124 -0.015564 -0.497253 -0.312988 0.809021 1445372124 -0.015564 -0.497253 -0.312988 0.809021 1445372124 -0.015564 -0.497253 -0.312988 0.809021 1445372124 -0.015564 -0.497253 -0.312988 0.809021 1445372124 -0.015564 -0.497253 -0.312988 0.809021 1445372124 -0.005066 -0.508911 -0.327393 0.796143 1445372124 -0.005066 -0.508911 -0.327393 0.796143 1445372124 -0.005066 -0.508911 -0.327393 0.796143 1445372124 -0.005066 -0.508911 -0.327393 0.796143 1445372124 -0.005066 -0.508911 -0.327393 0.796143 1445372124 -0.005066 -0.508911 -0.327393 0.796143 1445372124 -0.023376 -0.543640 -0.288757 0.787720 1445372124 -0.023376 -0.543640 -0.288757 0.787720 1445372124 -0.023376 -0.543640 -0.288757 0.787720 1445372124 -0.023376 -0.543640 -0.288757 0.787720 1445372124 -0.023376 -0.543640 -0.288757 0.787720 1445372124 -0.023376 -0.543640 -0.288757 0.787720 1445372124 0.003845 -0.567444 -0.244934 0.786133 1445372124 0.003845 -0.567444 -0.244934 0.786133 1445372124 0.003845 -0.567444 -0.244934 0.786133 1445372124 0.003845 -0.567444 -0.244934 0.786133 1445372124 0.003845 -0.567444 -0.244934 0.786133 1445372124 0.025085 -0.607117 -0.187866 0.771667 1445372124 0.025085 -0.607117 -0.187866 0.771667 1445372124 0.025085 -0.607117 -0.187866 0.771667 1445372124 0.025085 -0.607117 -0.187866 0.771667 1445372124 0.025085 -0.607117 -0.187866 0.771667 1445372124 0.025085 -0.607117 -0.187866 0.771667 1445372124 0.041443 -0.643677 -0.127930 0.753357 1445372124 0.041443 -0.643677 -0.127930 0.753357 1445372124 0.041443 -0.643677 -0.127930 0.753357 1445372124 0.041443 -0.643677 -0.127930 0.753357 1445372124 0.041443 -0.643677 -0.127930 0.753357 1445372124 0.041443 -0.643677 -0.127930 0.753357 1445372124 0.041443 -0.643677 -0.127930 0.753357 1445372124 0.004150 -0.643188 -0.128662 0.754761 1445372124 0.004150 -0.643188 -0.128662 0.754761 1445372124 0.004150 -0.643188 -0.128662 0.754761 1445372124 0.004150 -0.643188 -0.128662 0.754761 1445372124 0.004150 -0.643188 -0.128662 0.754761 1445372124 -0.034241 -0.663391 -0.145386 0.733215 1445372124 -0.034241 -0.663391 -0.145386 0.733215 1445372124 -0.034241 -0.663391 -0.145386 0.733215 1445372124 -0.034241 -0.663391 -0.145386 0.733215 1445372124 -0.034241 -0.663391 -0.145386 0.733215 1445372124 -0.034241 -0.663391 -0.145386 0.733215 1445372124 -0.037170 -0.680786 -0.155090 0.714905 1445372124 -0.037170 -0.680786 -0.155090 0.714905 1445372124 -0.037170 -0.680786 -0.155090 0.714905 1445372124 -0.037170 -0.680786 -0.155090 0.714905 1445372124 -0.037170 -0.680786 -0.155090 0.714905 1445372124 -0.037170 -0.680786 -0.155090 0.714905 1445372124 -0.037170 -0.680786 -0.155090 0.714905 1445372124 -0.002747 -0.681519 -0.107544 0.723877 1445372124 -0.002747 -0.681519 -0.107544 0.723877 1445372124 -0.002747 -0.681519 -0.107544 0.723877 1445372124 -0.002747 -0.681519 -0.107544 0.723877 1445372124 -0.002747 -0.681519 -0.107544 0.723877 1445372124 -0.002747 -0.681519 -0.107544 0.723877 1445372124 0.000671 -0.664490 -0.100037 0.740601 1445372124 0.000671 -0.664490 -0.100037 0.740601 1445372124 0.000671 -0.664490 -0.100037 0.740601 1445372124 0.000671 -0.664490 -0.100037 0.740601 1445372124 0.000671 -0.664490 -0.100037 0.740601 1445372124 0.000671 -0.664490 -0.100037 0.740601 1445372124 0.010986 -0.636047 -0.094421 0.765808 1445372124 0.010986 -0.636047 -0.094421 0.765808 1445372124 0.010986 -0.636047 -0.094421 0.765808 1445372124 0.010986 -0.636047 -0.094421 0.765808 1445372124 0.010986 -0.636047 -0.094421 0.765808 1445372124 0.010986 -0.636047 -0.094421 0.765808 1445372124 0.010986 -0.636047 -0.094421 0.765808 1445372124 0.021179 -0.599976 -0.109985 0.792114 1445372124 0.021179 -0.599976 -0.109985 0.792114 1445372124 0.021179 -0.599976 -0.109985 0.792114 1445372124 0.021179 -0.599976 -0.109985 0.792114 1445372125 0.021179 -0.599976 -0.109985 0.792114 1445372125 0.021179 -0.599976 -0.109985 0.792114 1445372125 0.008972 -0.541870 -0.164795 0.824097 1445372125 0.008972 -0.541870 -0.164795 0.824097 1445372125 0.008972 -0.541870 -0.164795 0.824097 1445372125 0.008972 -0.541870 -0.164795 0.824097 1445372125 0.008972 -0.541870 -0.164795 0.824097 1445372125 0.008972 -0.541870 -0.164795 0.824097 1445372125 -0.008850 -0.477173 -0.243713 0.844299 1445372125 -0.008850 -0.477173 -0.243713 0.844299 1445372125 -0.008850 -0.477173 -0.243713 0.844299 1445372125 -0.008850 -0.477173 -0.243713 0.844299 1445372125 -0.008850 -0.477173 -0.243713 0.844299 1445372125 -0.008850 -0.477173 -0.243713 0.844299 1445372125 -0.008850 -0.477173 -0.243713 0.844299 1445372125 0.006165 -0.482056 -0.301575 0.822571 1445372125 0.006165 -0.482056 -0.301575 0.822571 1445372125 0.006165 -0.482056 -0.301575 0.822571 1445372125 0.006165 -0.482056 -0.301575 0.822571 1445372125 0.006165 -0.482056 -0.301575 0.822571 1445372125 0.006165 -0.482056 -0.301575 0.822571 1445372125 0.015503 -0.494751 -0.338013 0.800476 1445372125 0.015503 -0.494751 -0.338013 0.800476 1445372125 0.015503 -0.494751 -0.338013 0.800476 1445372125 0.015503 -0.494751 -0.338013 0.800476 1445372125 0.015503 -0.494751 -0.338013 0.800476 1445372125 0.015503 -0.494751 -0.338013 0.800476 1445372125 0.018616 -0.498108 -0.327026 0.802856 1445372125 0.018616 -0.498108 -0.327026 0.802856 1445372125 0.018616 -0.498108 -0.327026 0.802856 1445372125 0.018616 -0.498108 -0.327026 0.802856 1445372125 0.018616 -0.498108 -0.327026 0.802856 1445372125 0.018616 -0.498108 -0.327026 0.802856 1445372125 0.019714 -0.494019 -0.292847 0.818359 1445372125 0.019714 -0.494019 -0.292847 0.818359 1445372125 0.019714 -0.494019 -0.292847 0.818359 1445372125 0.019714 -0.494019 -0.292847 0.818359 1445372125 0.019714 -0.494019 -0.292847 0.818359 1445372125 0.019714 -0.494019 -0.292847 0.818359 1445372125 0.019714 -0.494019 -0.292847 0.818359 1445372125 0.053711 -0.528809 -0.274963 0.801208 1445372125 0.053711 -0.528809 -0.274963 0.801208 1445372125 0.053711 -0.528809 -0.274963 0.801208 1445372125 0.053711 -0.528809 -0.274963 0.801208 1445372125 0.053711 -0.528809 -0.274963 0.801208 1445372125 0.053711 -0.528809 -0.274963 0.801208 1445372125 0.071533 -0.585693 -0.246582 0.768799 1445372125 0.071533 -0.585693 -0.246582 0.768799 1445372125 0.071533 -0.585693 -0.246582 0.768799 1445372125 0.071533 -0.585693 -0.246582 0.768799 1445372125 0.071533 -0.585693 -0.246582 0.768799 1445372125 0.071533 -0.585693 -0.246582 0.768799 1445372125 0.082214 -0.659058 -0.219421 0.714661 1445372125 0.082214 -0.659058 -0.219421 0.714661 1445372125 0.082214 -0.659058 -0.219421 0.714661 1445372125 0.082214 -0.659058 -0.219421 0.714661 1445372125 0.082214 -0.659058 -0.219421 0.714661 1445372125 0.082214 -0.659058 -0.219421 0.714661 1445372125 0.067688 -0.695007 -0.181213 0.692505 1445372125 0.067688 -0.695007 -0.181213 0.692505 1445372125 0.067688 -0.695007 -0.181213 0.692505 1445372125 0.067688 -0.695007 -0.181213 0.692505 1445372125 0.067688 -0.695007 -0.181213 0.692505 1445372125 0.067688 -0.695007 -0.181213 0.692505 1445372125 0.019592 -0.713989 -0.165344 0.680054 1445372125 0.019592 -0.713989 -0.165344 0.680054 1445372125 0.019592 -0.713989 -0.165344 0.680054 1445372125 0.019592 -0.713989 -0.165344 0.680054 1445372125 0.019592 -0.713989 -0.165344 0.680054 1445372125 0.019592 -0.713989 -0.165344 0.680054 1445372125 0.019592 -0.713989 -0.165344 0.680054 1445372125 0.001465 -0.726135 -0.151794 0.670593 1445372125 0.001465 -0.726135 -0.151794 0.670593 1445372125 0.001465 -0.726135 -0.151794 0.670593 1445372125 0.001465 -0.726135 -0.151794 0.670593 1445372125 0.001465 -0.726135 -0.151794 0.670593 1445372125 0.001465 -0.726135 -0.151794 0.670593 1445372125 0.015259 -0.718933 -0.147034 0.679199 1445372125 0.015259 -0.718933 -0.147034 0.679199 1445372125 0.015259 -0.718933 -0.147034 0.679199 1445372125 0.015259 -0.718933 -0.147034 0.679199 1445372125 0.015259 -0.718933 -0.147034 0.679199 1445372125 0.015259 -0.718933 -0.147034 0.679199 1445372125 0.035950 -0.694397 -0.136475 0.705627 1445372125 0.035950 -0.694397 -0.136475 0.705627 1445372125 0.035950 -0.694397 -0.136475 0.705627 1445372125 0.035950 -0.694397 -0.136475 0.705627 1445372125 0.035950 -0.694397 -0.136475 0.705627 1445372125 0.035950 -0.694397 -0.136475 0.705627 1445372125 0.051758 -0.664673 -0.135925 0.732849 1445372125 0.051758 -0.664673 -0.135925 0.732849 1445372125 0.051758 -0.664673 -0.135925 0.732849 1445372125 0.051758 -0.664673 -0.135925 0.732849 1445372125 0.051758 -0.664673 -0.135925 0.732849 1445372125 0.051880 -0.620483 -0.160828 0.765808 1445372125 0.051880 -0.620483 -0.160828 0.765808 1445372125 0.051880 -0.620483 -0.160828 0.765808 1445372125 0.051880 -0.620483 -0.160828 0.765808 1445372125 0.051880 -0.620483 -0.160828 0.765808 1445372125 0.051880 -0.620483 -0.160828 0.765808 1445372125 0.051880 -0.620483 -0.160828 0.765808 1445372125 0.029541 -0.552063 -0.222351 0.803101 1445372125 0.029541 -0.552063 -0.222351 0.803101 1445372125 0.029541 -0.552063 -0.222351 0.803101 1445372125 0.029541 -0.552063 -0.222351 0.803101 1445372125 0.029541 -0.552063 -0.222351 0.803101 1445372125 0.029541 -0.552063 -0.222351 0.803101 1445372125 0.019592 -0.496216 -0.266052 0.826172 1445372125 0.019592 -0.496216 -0.266052 0.826172 1445372125 0.019592 -0.496216 -0.266052 0.826172 1445372125 0.019592 -0.496216 -0.266052 0.826172 1445372125 0.019592 -0.496216 -0.266052 0.826172 1445372125 0.019592 -0.496216 -0.266052 0.826172 1445372126 0.026001 -0.507507 -0.320068 0.799622 1445372126 0.026001 -0.507507 -0.320068 0.799622 1445372126 0.026001 -0.507507 -0.320068 0.799622 1445372126 0.026001 -0.507507 -0.320068 0.799622 1445372126 0.026001 -0.507507 -0.320068 0.799622 1445372126 0.026001 -0.507507 -0.320068 0.799622 1445372126 0.026001 -0.507507 -0.320068 0.799622 1445372126 0.034302 -0.505188 -0.340454 0.792297 1445372126 0.034302 -0.505188 -0.340454 0.792297 1445372126 0.034302 -0.505188 -0.340454 0.792297 1445372126 0.034302 -0.505188 -0.340454 0.792297 1445372126 0.034302 -0.505188 -0.340454 0.792297 1445372126 0.034302 -0.505188 -0.340454 0.792297 1445372126 0.034302 -0.505188 -0.340454 0.792297 1445372126 0.040161 -0.524902 -0.305664 0.793396 1445372126 0.040161 -0.524902 -0.305664 0.793396 1445372126 0.040161 -0.524902 -0.305664 0.793396 1445372126 0.040161 -0.524902 -0.305664 0.793396 1445372126 0.040161 -0.524902 -0.305664 0.793396 1445372126 0.040161 -0.524902 -0.305664 0.793396 1445372126 0.042969 -0.551514 -0.250549 0.794495 1445372126 0.042969 -0.551514 -0.250549 0.794495 1445372126 0.042969 -0.551514 -0.250549 0.794495 1445372126 0.042969 -0.551514 -0.250549 0.794495 1445372126 0.042969 -0.551514 -0.250549 0.794495 1445372126 0.042969 -0.551514 -0.250549 0.794495 1445372126 0.082520 -0.576843 -0.215393 0.783569 1445372126 0.082520 -0.576843 -0.215393 0.783569 1445372126 0.082520 -0.576843 -0.215393 0.783569 1445372126 0.082520 -0.576843 -0.215393 0.783569 1445372126 0.082520 -0.576843 -0.215393 0.783569 1445372126 0.082520 -0.576843 -0.215393 0.783569 1445372126 0.082520 -0.576843 -0.215393 0.783569 1445372126 0.104736 -0.623962 -0.162476 0.757141 1445372126 0.104736 -0.623962 -0.162476 0.757141 1445372126 0.104736 -0.623962 -0.162476 0.757141 1445372126 0.104736 -0.623962 -0.162476 0.757141 1445372126 0.104736 -0.623962 -0.162476 0.757141 1445372126 0.104736 -0.623962 -0.162476 0.757141 1445372126 0.083130 -0.646240 -0.149170 0.743774 1445372126 0.083130 -0.646240 -0.149170 0.743774 1445372126 0.083130 -0.646240 -0.149170 0.743774 1445372126 0.083130 -0.646240 -0.149170 0.743774 1445372126 0.083130 -0.646240 -0.149170 0.743774 1445372126 0.083130 -0.646240 -0.149170 0.743774 1445372126 0.083130 -0.646240 -0.149170 0.743774 1445372126 0.050354 -0.660767 -0.139587 0.735779 1445372126 0.050354 -0.660767 -0.139587 0.735779 1445372126 0.050354 -0.660767 -0.139587 0.735779 1445372126 0.050354 -0.660767 -0.139587 0.735779 1445372126 0.050354 -0.660767 -0.139587 0.735779 1445372126 0.050354 -0.660767 -0.139587 0.735779 1445372126 0.017761 -0.684814 -0.129761 0.716858 1445372126 0.017761 -0.684814 -0.129761 0.716858 1445372126 0.017761 -0.684814 -0.129761 0.716858 1445372126 0.017761 -0.684814 -0.129761 0.716858 1445372126 0.017761 -0.684814 -0.129761 0.716858 1445372126 0.017761 -0.684814 -0.129761 0.716858 1445372126 0.002991 -0.715149 -0.134766 0.685913 1445372126 0.002991 -0.715149 -0.134766 0.685913 1445372126 0.002991 -0.715149 -0.134766 0.685913 1445372126 0.002991 -0.715149 -0.134766 0.685913 1445372126 0.002991 -0.715149 -0.134766 0.685913 1445372126 0.002991 -0.715149 -0.134766 0.685913 1445372126 0.028320 -0.724060 -0.116516 0.679260 1445372126 0.028320 -0.724060 -0.116516 0.679260 1445372126 0.028320 -0.724060 -0.116516 0.679260 1445372126 0.028320 -0.724060 -0.116516 0.679260 1445372126 0.028320 -0.724060 -0.116516 0.679260 1445372126 0.028320 -0.724060 -0.116516 0.679260 1445372126 0.043762 -0.707825 -0.101807 0.697632 1445372126 0.043762 -0.707825 -0.101807 0.697632 1445372126 0.043762 -0.707825 -0.101807 0.697632 1445372126 0.043762 -0.707825 -0.101807 0.697632 1445372126 0.043762 -0.707825 -0.101807 0.697632 1445372126 0.043762 -0.707825 -0.101807 0.697632 1445372126 0.043762 -0.707825 -0.101807 0.697632 1445372126 0.043640 -0.685486 -0.106140 0.718994 1445372126 0.043640 -0.685486 -0.106140 0.718994 1445372126 0.043640 -0.685486 -0.106140 0.718994 1445372126 0.043640 -0.685486 -0.106140 0.718994 1445372126 0.043640 -0.685486 -0.106140 0.718994 1445372126 0.043640 -0.685486 -0.106140 0.718994 1445372126 0.058289 -0.665588 -0.113525 0.735352 1445372126 0.058289 -0.665588 -0.113525 0.735352 1445372126 0.058289 -0.665588 -0.113525 0.735352 1445372126 0.058289 -0.665588 -0.113525 0.735352 1445372126 0.058289 -0.665588 -0.113525 0.735352 1445372126 0.058289 -0.665588 -0.113525 0.735352 1445372126 0.058289 -0.665588 -0.113525 0.735352 1445372126 0.046448 -0.617188 -0.162292 0.768494 1445372126 0.046448 -0.617188 -0.162292 0.768494 1445372126 0.046448 -0.617188 -0.162292 0.768494 1445372126 0.046448 -0.617188 -0.162292 0.768494 1445372126 0.046448 -0.617188 -0.162292 0.768494 1445372126 0.046448 -0.617188 -0.162292 0.768494 1445372126 0.030823 -0.558899 -0.196594 0.804993 1445372126 0.030823 -0.558899 -0.196594 0.804993 1445372126 0.030823 -0.558899 -0.196594 0.804993 1445372126 0.030823 -0.558899 -0.196594 0.804993 1445372126 0.030823 -0.558899 -0.196594 0.804993 1445372126 0.030823 -0.558899 -0.196594 0.804993 1445372126 0.023010 -0.544861 -0.232056 0.805420 1445372126 0.023010 -0.544861 -0.232056 0.805420 1445372126 0.023010 -0.544861 -0.232056 0.805420 1445372126 0.023010 -0.544861 -0.232056 0.805420 1445372126 0.023010 -0.544861 -0.232056 0.805420 1445372126 0.023010 -0.544861 -0.232056 0.805420 1445372126 0.039063 -0.557068 -0.290771 0.776917 1445372126 0.039063 -0.557068 -0.290771 0.776917 1445372126 0.039063 -0.557068 -0.290771 0.776917 1445372126 0.039063 -0.557068 -0.290771 0.776917 1445372126 0.039063 -0.557068 -0.290771 0.776917 1445372126 0.039063 -0.557068 -0.290771 0.776917 1445372127 0.049805 -0.539185 -0.294922 0.787292 1445372127 0.049805 -0.539185 -0.294922 0.787292 1445372127 0.049805 -0.539185 -0.294922 0.787292 1445372127 0.049805 -0.539185 -0.294922 0.787292 1445372127 0.049805 -0.539185 -0.294922 0.787292 1445372127 0.049805 -0.539185 -0.294922 0.787292 1445372127 0.050110 -0.538391 -0.251465 0.802734 1445372127 0.050110 -0.538391 -0.251465 0.802734 1445372127 0.050110 -0.538391 -0.251465 0.802734 1445372127 0.050110 -0.538391 -0.251465 0.802734 1445372127 0.050110 -0.538391 -0.251465 0.802734 1445372127 0.050110 -0.538391 -0.251465 0.802734 1445372127 0.050110 -0.538391 -0.251465 0.802734 1445372127 0.063599 -0.570496 -0.210144 0.791382 1445372127 0.063599 -0.570496 -0.210144 0.791382 1445372127 0.063599 -0.570496 -0.210144 0.791382 1445372127 0.063599 -0.570496 -0.210144 0.791382 1445372127 0.063599 -0.570496 -0.210144 0.791382 1445372127 0.063599 -0.570496 -0.210144 0.791382 1445372127 0.091736 -0.604431 -0.157837 0.775452 1445372127 0.091736 -0.604431 -0.157837 0.775452 1445372127 0.091736 -0.604431 -0.157837 0.775452 1445372127 0.091736 -0.604431 -0.157837 0.775452 1445372127 0.091736 -0.604431 -0.157837 0.775452 1445372127 0.091736 -0.604431 -0.157837 0.775452 1445372127 0.079529 -0.625732 -0.116333 0.767212 1445372127 0.079529 -0.625732 -0.116333 0.767212 1445372127 0.079529 -0.625732 -0.116333 0.767212 1445372127 0.079529 -0.625732 -0.116333 0.767212 1445372127 0.079529 -0.625732 -0.116333 0.767212 1445372127 
-0.072937 -0.690308 -0.234192 0.680725 1445372137 -0.072937 -0.690308 -0.234192 0.680725 1445372137 -0.072937 -0.690308 -0.234192 0.680725 1445372137 -0.072937 -0.690308 -0.234192 0.680725 1445372137 -0.079041 -0.689941 -0.240173 0.678284 1445372137 -0.079041 -0.689941 -0.240173 0.678284 1445372137 -0.079041 -0.689941 -0.240173 0.678284 1445372137 -0.079041 -0.689941 -0.240173 0.678284 1445372137 -0.079041 -0.689941 -0.240173 0.678284 1445372137 -0.074585 -0.690369 -0.238708 0.678833 1445372137 -0.074585 -0.690369 -0.238708 0.678833 1445372137 -0.074585 -0.690369 -0.238708 0.678833 1445372137 -0.074585 -0.690369 -0.238708 0.678833 1445372137 -0.074585 -0.690369 -0.238708 0.678833 1445372137 -0.074585 -0.690369 -0.238708 0.678833 1445372137 -0.074585 -0.690369 -0.238708 0.678833 1445372137 -0.069580 -0.691223 -0.237488 0.678955 1445372137 -0.069580 -0.691223 -0.237488 0.678955 1445372137 -0.069580 -0.691223 -0.237488 0.678955 1445372137 -0.069580 -0.691223 -0.237488 0.678955 1445372137 -0.069580 -0.691223 -0.237488 0.678955 1445372137 -0.069580 -0.691223 -0.237488 0.678955 1445372137 -0.066223 -0.691833 -0.238770 0.678223 1445372137 -0.066223 -0.691833 -0.238770 0.678223 1445372137 -0.066223 -0.691833 -0.238770 0.678223 1445372137 -0.066223 -0.691833 -0.238770 0.678223 1445372137 -0.066223 -0.691833 -0.238770 0.678223 1445372137 -0.066223 -0.691833 -0.238770 0.678223 1445372137 -0.060486 -0.691956 -0.236084 0.679626 1445372137 -0.060486 -0.691956 -0.236084 0.679626 1445372137 -0.060486 -0.691956 -0.236084 0.679626 1445372137 -0.060486 -0.691956 -0.236084 0.679626 1445372137 -0.060486 -0.691956 -0.236084 0.679626 1445372137 -0.060486 -0.691956 -0.236084 0.679626 1445372137 -0.060486 -0.691956 -0.236084 0.679626 1445372137 -0.054382 -0.692566 -0.228516 0.682068 1445372137 -0.054382 -0.692566 -0.228516 0.682068 1445372137 -0.054382 -0.692566 -0.228516 0.682068 1445372137 -0.054382 -0.692566 -0.228516 0.682068 1445372137 -0.054382 -0.692566 -0.228516 0.682068 1445372137 -0.054382 -0.692566 -0.228516 0.682068 1445372137 -0.053528 -0.694763 -0.223816 0.681458 1445372137 -0.053528 -0.694763 -0.223816 0.681458 1445372137 -0.053528 -0.694763 -0.223816 0.681458 1445372137 -0.053528 -0.694763 -0.223816 0.681458 1445372137 -0.053528 -0.694763 -0.223816 0.681458 1445372137 -0.053528 -0.694763 -0.223816 0.681458 1445372137 -0.048767 -0.699341 -0.220398 0.678223 1445372137 -0.048767 -0.699341 -0.220398 0.678223 1445372137 -0.048767 -0.699341 -0.220398 0.678223 1445372137 -0.048767 -0.699341 -0.220398 0.678223 1445372137 -0.048767 -0.699341 -0.220398 0.678223 1445372137 -0.048767 -0.699341 -0.220398 0.678223 1445372137 -0.048767 -0.699341 -0.220398 0.678223 1445372137 -0.034912 -0.705994 -0.209106 0.675720 1445372137 -0.034912 -0.705994 -0.209106 0.675720 1445372137 -0.034912 -0.705994 -0.209106 0.675720 1445372137 -0.034912 -0.705994 -0.209106 0.675720 1445372137 -0.034912 -0.705994 -0.209106 0.675720 1445372137 -0.034912 -0.705994 -0.209106 0.675720 1445372137 -0.025513 -0.710266 -0.199768 0.674561 1445372137 -0.025513 -0.710266 -0.199768 0.674561 1445372137 -0.025513 -0.710266 -0.199768 0.674561 1445372137 -0.025513 -0.710266 -0.199768 0.674561 1445372137 -0.025513 -0.710266 -0.199768 0.674561 1445372137 -0.025513 -0.710266 -0.199768 0.674561 1445372137 -0.025513 -0.710266 -0.199768 0.674561 1445372137 -0.020203 -0.712097 -0.196289 0.673767 1445372137 -0.020203 -0.712097 -0.196289 0.673767 1445372137 -0.020203 -0.712097 -0.196289 0.673767 1445372137 -0.020203 -0.712097 -0.196289 0.673767 1445372137 -0.020203 -0.712097 -0.196289 0.673767 1445372137 -0.020203 -0.712097 -0.196289 0.673767 1445372137 -0.018250 -0.712036 -0.195496 0.674194 1445372137 -0.018250 -0.712036 -0.195496 0.674194 1445372137 -0.018250 -0.712036 -0.195496 0.674194 1445372137 -0.018250 -0.712036 -0.195496 0.674194 1445372137 -0.018250 -0.712036 -0.195496 0.674194 1445372137 -0.018250 -0.712036 -0.195496 0.674194 1445372138 -0.019348 -0.712158 -0.198059 0.673218 1445372138 -0.019348 -0.712158 -0.198059 0.673218 1445372138 -0.019348 -0.712158 -0.198059 0.673218 1445372138 -0.019348 -0.712158 -0.198059 0.673218 1445372138 -0.019348 -0.712158 -0.198059 0.673218 1445372138 -0.019348 -0.712158 -0.198059 0.673218 1445372138 -0.019348 -0.712158 -0.198059 0.673218 1445372138 -0.026428 -0.712524 -0.207336 0.669800 1445372138 -0.026428 -0.712524 -0.207336 0.669800 1445372138 -0.026428 -0.712524 -0.207336 0.669800 1445372138 -0.026428 -0.712524 -0.207336 0.669800 1445372138 -0.026428 -0.712524 -0.207336 0.669800 1445372138 -0.026428 -0.712524 -0.207336 0.669800 1445372138 -0.032776 -0.712769 -0.217285 0.666138 1445372138 -0.032776 -0.712769 -0.217285 0.666138 1445372138 -0.032776 -0.712769 -0.217285 0.666138 1445372138 -0.032776 -0.712769 -0.217285 0.666138 1445372138 -0.032776 -0.712769 -0.217285 0.666138 1445372138 -0.032776 -0.712769 -0.217285 0.666138 1445372138 -0.037048 -0.713196 -0.221985 0.663879 1445372138 -0.037048 -0.713196 -0.221985 0.663879 1445372138 -0.037048 -0.713196 -0.221985 0.663879 1445372138 -0.037048 -0.713196 -0.221985 0.663879 1445372138 -0.037048 -0.713196 -0.221985 0.663879 1445372138 -0.037048 -0.713196 -0.221985 0.663879 1445372138 -0.042053 -0.710876 -0.224243 0.665344 1445372138 -0.042053 -0.710876 -0.224243 0.665344 1445372138 -0.042053 -0.710876 -0.224243 0.665344 1445372138 -0.042053 -0.710876 -0.224243 0.665344 1445372138 -0.042053 -0.710876 -0.224243 0.665344 1445372138 -0.042053 -0.710876 -0.224243 0.665344 1445372138 -0.042053 -0.710876 -0.224243 0.665344 1445372138 -0.036560 -0.709717 -0.219299 0.668518 1445372138 -0.036560 -0.709717 -0.219299 0.668518 1445372138 -0.036560 -0.709717 -0.219299 0.668518 1445372138 -0.036560 -0.709717 -0.219299 0.668518 1445372138 -0.036560 -0.709717 -0.219299 0.668518 1445372138 -0.036560 -0.709717 -0.219299 0.668518 1445372138 -0.036804 -0.708801 -0.217285 0.670105 1445372138 -0.036804 -0.708801 -0.217285 0.670105 1445372138 -0.036804 -0.708801 -0.217285 0.670105 1445372138 -0.036804 -0.708801 -0.217285 0.670105 1445372138 -0.036804 -0.708801 -0.217285 0.670105 1445372138 -0.036804 -0.708801 -0.217285 0.670105 1445372138 -0.045898 -0.704956 -0.222595 0.671875 1445372138 -0.045898 -0.704956 -0.222595 0.671875 1445372138 -0.045898 -0.704956 -0.222595 0.671875 1445372138 -0.045898 -0.704956 -0.222595 0.671875 1445372138 -0.045898 -0.704956 -0.222595 0.671875 1445372138 -0.045898 -0.704956 -0.222595 0.671875 1445372138 -0.048767 -0.701843 -0.221741 0.675171 1445372138 -0.048767 -0.701843 -0.221741 0.675171 1445372138 -0.048767 -0.701843 -0.221741 0.675171 1445372138 -0.048767 -0.701843 -0.221741 0.675171 1445372138 -0.048767 -0.701843 -0.221741 0.675171 1445372138 -0.048767 -0.701843 -0.221741 0.675171 1445372138 -0.044861 -0.701721 -0.211426 0.678894 1445372138 -0.044861 -0.701721 -0.211426 0.678894 1445372138 -0.044861 -0.701721 -0.211426 0.678894 1445372138 -0.044861 -0.701721 -0.211426 0.678894 1445372138 -0.044861 -0.701721 -0.211426 0.678894 1445372138 -0.044861 -0.701721 -0.211426 0.678894 1445372138 -0.042542 -0.706360 -0.202515 0.676941 1445372138 -0.042542 -0.706360 -0.202515 0.676941 1445372138 -0.042542 -0.706360 -0.202515 0.676941 1445372138 -0.042542 -0.706360 -0.202515 0.676941 1445372138 -0.042542 -0.706360 -0.202515 0.676941 1445372138 -0.042542 -0.706360 -0.202515 0.676941 1445372138 -0.042542 -0.706360 -0.202515 0.676941 1445372138 -0.043335 -0.711304 -0.201477 0.671997 1445372138 -0.043335 -0.711304 -0.201477 0.671997 1445372138 -0.043335 -0.711304 -0.201477 0.671997 1445372138 -0.043335 -0.711304 -0.201477 0.671997 1445372138 -0.043335 -0.711304 -0.201477 0.671997 1445372138 -0.043335 -0.711304 -0.201477 0.671997 1445372138 -0.043335 -0.711304 -0.201477 0.671997 1445372138 -0.038818 -0.716003 -0.199707 0.667847 1445372138 -0.038818 -0.716003 -0.199707 0.667847 1445372138 -0.038818 -0.716003 -0.199707 0.667847 1445372138 -0.038818 -0.716003 -0.199707 0.667847 1445372138 -0.038818 -0.716003 -0.199707 0.667847 1445372138 -0.026550 -0.719971 -0.188965 0.667297 1445372138 -0.026550 -0.719971 -0.188965 0.667297 1445372138 -0.026550 -0.719971 -0.188965 0.667297 1445372138 -0.026550 -0.719971 -0.188965 0.667297 1445372138 -0.026550 -0.719971 -0.188965 0.667297 1445372138 -0.026550 -0.719971 -0.188965 0.667297 1445372138 -0.026550 -0.719971 -0.188965 0.667297 1445372138 -0.013733 -0.724304 -0.176147 0.666504 1445372138 -0.013733 -0.724304 -0.176147 0.666504 1445372138 -0.013733 -0.724304 -0.176147 0.666504 1445372138 -0.013733 -0.724304 -0.176147 0.666504 1445372138 -0.013733 -0.724304 -0.176147 0.666504 1445372138 -0.013733 -0.724304 -0.176147 0.666504 1445372138 -0.003723 -0.726257 -0.166077 0.667053 1445372138 -0.003723 -0.726257 -0.166077 0.667053 1445372138 -0.003723 -0.726257 -0.166077 0.667053 1445372138 -0.003723 -0.726257 -0.166077 0.667053 1445372138 -0.003723 -0.726257 -0.166077 0.667053 1445372138 -0.003723 -0.726257 -0.166077 0.667053 1445372138 -0.001404 -0.725464 -0.163269 0.668640 1445372138 -0.001404 -0.725464 -0.163269 0.668640 1445372138 -0.001404 -0.725464 -0.163269 0.668640 1445372138 -0.001404 -0.725464 -0.163269 0.668640 1445372138 -0.001404 -0.725464 -0.163269 0.668640 1445372138 -0.001404 -0.725464 -0.163269 0.668640 1445372138 -0.003357 -0.723694 -0.165039 0.670105 1445372138 -0.003357 -0.723694 -0.165039 0.670105 1445372138 -0.003357 -0.723694 -0.165039 0.670105 1445372138 -0.003357 -0.723694 -0.165039 0.670105 1445372138 -0.003357 -0.723694 -0.165039 0.670105 1445372138 -0.003357 -0.723694 -0.165039 0.670105 1445372138 -0.003357 -0.723694 -0.165039 0.670105 1445372139 -0.007263 -0.722656 -0.173279 0.669128 1445372139 -0.007263 -0.722656 -0.173279 0.669128 1445372139 -0.007263 -0.722656 -0.173279 0.669128 1445372139 -0.007263 -0.722656 -0.173279 0.669128 1445372139 -0.007263 -0.722656 -0.173279 0.669128 1445372139 -0.007263 -0.722656 -0.173279 0.669128 1445372139 -0.016357 -0.721191 -0.186523 0.666931 1445372139 -0.016357 -0.721191 -0.186523 0.666931 1445372139 -0.016357 -0.721191 -0.186523 0.666931 1445372139 -0.016357 -0.721191 -0.186523 0.666931 1445372139 -0.016357 -0.721191 -0.186523 0.666931 1445372139 -0.016357 -0.721191 -0.186523 0.666931 1445372139 -0.024292 -0.718445 -0.192627 0.667969 1445372139 -0.024292 -0.718445 -0.192627 0.667969 1445372139 -0.024292 -0.718445 -0.192627 0.667969 1445372139 -0.024292 -0.718445 -0.192627 0.667969 1445372139 -0.024292 -0.718445 -0.192627 0.667969 1445372139 -0.024292 -0.718445 -0.192627 0.667969 1445372139 -0.020447 -0.717163 -0.185669 0.671448 1445372139 -0.020447 -0.717163 -0.185669 0.671448 1445372139 -0.020447 -0.717163 -0.185669 0.671448 1445372139 -0.020447 -0.717163 -0.185669 0.671448 1445372139 -0.020447 -0.717163 -0.185669 0.671448 1445372139 -0.020447 -0.717163 -0.185669 0.671448 1445372139 -0.016846 -0.718384 -0.184082 0.670654 1445372139 -0.016846 -0.718384 -0.184082 0.670654 1445372139 -0.016846 -0.718384 -0.184082 0.670654 1445372139 -0.016846 -0.718384 -0.184082 0.670654 1445372139 -0.016846 -0.718384 -0.184082 0.670654 1445372139 -0.016846 -0.718384 -0.184082 0.670654 1445372139 -0.028625 -0.716431 -0.198059 0.668335 1445372139 -0.028625 -0.716431 -0.198059 0.668335 1445372139 -0.028625 -0.716431 -0.198059 0.668335 1445372139 -0.028625 -0.716431 -0.198059 0.668335 1445372139 -0.028625 -0.716431 -0.198059 0.668335 1445372139 -0.028625 -0.716431 -0.198059 0.668335 1445372139 -0.032471 -0.712097 -0.207642 0.669922 1445372139 -0.032471 -0.712097 -0.207642 0.669922 1445372139 -0.032471 -0.712097 -0.207642 0.669922 1445372139 -0.032471 -0.712097 -0.207642 0.669922 1445372139 -0.032471 -0.712097 -0.207642 0.669922 1445372139 -0.032471 -0.712097 -0.207642 0.669922 1445372139 -0.032471 -0.712097 -0.207642 0.669922 1445372139 -0.029480 -0.710571 -0.209412 0.671082 1445372139 -0.029480 -0.710571 -0.209412 0.671082 1445372139 -0.029480 -0.710571 -0.209412 0.671082 1445372139 -0.029480 -0.710571 -0.209412 0.671082 1445372139 -0.029480 -0.710571 -0.209412 0.671082 1445372139 -0.029480 -0.710571 -0.209412 0.671082 1445372139 -0.024414 -0.711731 -0.205566 0.671265 1445372139 -0.024414 -0.711731 -0.205566 0.671265 1445372139 -0.024414 -0.711731 -0.205566 0.671265 1445372139 -0.024414 -0.711731 -0.205566 0.671265 1445372139 -0.024414 -0.711731 -0.205566 0.671265 1445372139 -0.024414 -0.711731 -0.205566 0.671265 1445372139 -0.021973 -0.713684 -0.200439 0.670837 1445372139 -0.021973 -0.713684 -0.200439 0.670837 1445372139 -0.021973 -0.713684 -0.200439 0.670837 1445372139 -0.021973 -0.713684 -0.200439 0.670837 1445372139 -0.021973 -0.713684 -0.200439 0.670837 1445372139 -0.021973 -0.713684 -0.200439 0.670837 1445372139 -0.029419 -0.717407 -0.201904 0.666138 1445372139 -0.029419 -0.717407 -0.201904 0.666138 1445372139 -0.029419 -0.717407 -0.201904 0.666138 1445372139 -0.029419 -0.717407 -0.201904 0.666138 1445372139 -0.029419 -0.717407 -0.201904 0.666138 1445372139 -0.029419 -0.717407 -0.201904 0.666138 1445372139 -0.030212 -0.721985 -0.197998 0.662292 1445372139 -0.030212 -0.721985 -0.197998 0.662292 1445372139 -0.030212 -0.721985 -0.197998 0.662292 1445372139 -0.030212 -0.721985 -0.197998 0.662292 1445372139 -0.030212 -0.721985 -0.197998 0.662292 1445372139 -0.030212 -0.721985 -0.197998 0.662292 1445372139 -0.018860 -0.727844 -0.185608 0.659851 1445372139 -0.018860 -0.727844 -0.185608 0.659851 1445372139 -0.018860 -0.727844 -0.185608 0.659851 1445372139 -0.018860 -0.727844 -0.185608 0.659851 1445372139 -0.010925 -0.732544 -0.175476 0.657593 1445372139 -0.010925 -0.732544 -0.175476 0.657593 1445372139 -0.010925 -0.732544 -0.175476 0.657593 1445372139 -0.010925 -0.732544 -0.175476 0.657593 1445372139 -0.010925 -0.732544 -0.175476 0.657593 1445372139 -0.010925 -0.732544 -0.175476 0.657593 1445372139 -0.006409 -0.733521 -0.171021 0.657837 1445372139 -0.006409 -0.733521 -0.171021 0.657837 1445372139 -0.006409 -0.733521 -0.171021 0.657837 1445372139 -0.006409 -0.733521 -0.171021 0.657837 1445372139 -0.006409 -0.733521 -0.171021 0.657837 1445372139 -0.006409 -0.733521 -0.171021 0.657837 1445372139 -0.002441 -0.731323 -0.166199 0.661438 1445372139 -0.002441 -0.731323 -0.166199 0.661438 1445372139 -0.002441 -0.731323 -0.166199 0.661438 1445372139 -0.002441 -0.731323 -0.166199 0.661438 1445372139 -0.002441 -0.731323 -0.166199 0.661438 1445372139 -0.002441 -0.731323 -0.166199 0.661438 1445372139 -0.001953 -0.727844 -0.164429 0.665771 1445372139 -0.001953 -0.727844 -0.164429 0.665771 1445372139 -0.001953 -0.727844 -0.164429 0.665771 1445372139 -0.001953 -0.727844 -0.164429 0.665771 1445372139 -0.001953 -0.727844 -0.164429 0.665771 1445372139 -0.001953 -0.727844 -0.164429 0.665771 1445372139 -0.001953 -0.727844 -0.164429 0.665771 1445372139 0.001648 -0.724548 -0.163391 0.669556 1445372139 0.001648 -0.724548 -0.163391 0.669556 1445372139 0.001648 -0.724548 -0.163391 0.669556 1445372139 0.001648 -0.724548 -0.163391 0.669556 1445372139 0.001648 -0.724548 -0.163391 0.669556 1445372139 0.001648 -0.724548 -0.163391 0.669556 1445372139 0.004883 -0.722656 -0.164246 0.671387 1445372139 0.004883 -0.722656 -0.164246 0.671387 1445372140 0.004883 -0.722656 -0.164246 0.671387 1445372140 0.004883 -0.722656 -0.164246 0.671387 1445372140 0.004883 -0.722656 -0.164246 0.671387 1445372140 0.004883 -0.722656 -0.164246 0.671387 1445372140 0.004883 -0.721436 -0.169373 0.671448 1445372140 0.004883 -0.721436 -0.169373 0.671448 1445372140 0.004883 -0.721436 -0.169373 0.671448 1445372140 0.004883 -0.721436 -0.169373 0.671448 1445372140 0.004883 -0.721436 -0.169373 0.671448 1445372140 0.004883 -0.721436 -0.169373 0.671448 1445372140 -0.000549 -0.718445 -0.174622 0.673279 1445372140 -0.000549 -0.718445 -0.174622 0.673279 1445372140 -0.000549 -0.718445 -0.174622 0.673279 1445372140 -0.000549 -0.718445 -0.174622 0.673279 1445372140 -0.000549 -0.718445 -0.174622 0.673279 1445372140 -0.000549 -0.718445 -0.174622 0.673279 1445372140 0.000183 -0.715576 -0.175415 0.676147 1445372140 0.000183 -0.715576 -0.175415 0.676147 1445372140 0.000183 -0.715576 -0.175415 0.676147 1445372140 0.000183 -0.715576 -0.175415 0.676147 1445372140 0.000183 -0.715576 -0.175415 0.676147 1445372140 0.000183 -0.715576 -0.175415 0.676147 1445372140 -0.004272 -0.713135 -0.179199 0.677734 1445372140 -0.004272 -0.713135 -0.179199 0.677734 1445372140 -0.004272 -0.713135 -0.179199 0.677734 1445372140 -0.004272 -0.713135 -0.179199 0.677734 1445372140 -0.004272 -0.713135 -0.179199 0.677734 1445372140 -0.004272 -0.713135 -0.179199 0.677734 1445372140 -0.006409 -0.710083 -0.184143 0.679626 1445372140 -0.006409 -0.710083 -0.184143 0.679626 1445372140 -0.006409 -0.710083 -0.184143 0.679626 1445372140 -0.006409 -0.710083 -0.184143 0.679626 1445372140 -0.006409 -0.710083 -0.184143 0.679626 1445372140 -0.006409 -0.710083 -0.184143 0.679626 1445372140 -0.002258 -0.708984 -0.182068 0.681335 1445372140 -0.002258 -0.708984 -0.182068 0.681335 1445372140 -0.002258 -0.708984 -0.182068 0.681335 1445372140 -0.002258 -0.708984 -0.182068 0.681335 1445372140 -0.002258 -0.708984 -0.182068 0.681335 1445372140 -0.002258 -0.708984 -0.182068 0.681335 1445372140 -0.002258 -0.708984 -0.182068 0.681335 1445372140 -0.001038 -0.711670 -0.179321 0.679260 1445372140 -0.001038 -0.711670 -0.179321 0.679260 1445372140 -0.001038 -0.711670 -0.179321 0.679260 1445372140 -0.001038 -0.711670 -0.179321 0.679260 1445372140 -0.001038 -0.711670 -0.179321 0.679260 1445372140 -0.001038 -0.711670 -0.179321 0.679260 1445372140 -0.013733 -0.711121 -0.182739 0.678772 1445372140 -0.013733 -0.711121 -0.182739 0.678772 1445372140 -0.013733 -0.711121 -0.182739 0.678772 1445372140 -0.013733 -0.711121 -0.182739 0.678772 1445372140 -0.013733 -0.711121 -0.182739 0.678772 1445372140 -0.013733 -0.711121 -0.182739 0.678772 1445372140 -0.035767 -0.712219 -0.194336 0.673584 1445372140 -0.035767 -0.712219 -0.194336 0.673584 1445372140 -0.035767 -0.712219 -0.194336 0.673584 1445372140 -0.035767 -0.712219 -0.194336 0.673584 1445372140 -0.035767 -0.712219 -0.194336 0.673584 1445372140 -0.035767 -0.712219 -0.194336 0.673584 1445372140 -0.035767 -0.712219 -0.194336 0.673584 1445372140 -0.040466 -0.719910 -0.193359 0.665405 1445372140 -0.040466 -0.719910 -0.193359 0.665405 1445372140 -0.040466 -0.719910 -0.193359 0.665405 1445372140 -0.040466 -0.719910 -0.193359 0.665405 1445372140 -0.040466 -0.719910 -0.193359 0.665405 1445372140 -0.040466 -0.719910 -0.193359 0.665405 1445372140 -0.031555 -0.726196 -0.179565 0.662903 1445372140 -0.031555 -0.726196 -0.179565 0.662903 1445372140 -0.031555 -0.726196 -0.179565 0.662903 1445372140 -0.031555 -0.726196 -0.179565 0.662903 1445372140 -0.031555 -0.726196 -0.179565 0.662903 1445372140 -0.031555 -0.726196 -0.179565 0.662903 1445372140 -0.020386 -0.730408 -0.168274 0.661621 1445372140 -0.020386 -0.730408 -0.168274 0.661621 1445372140 -0.020386 -0.730408 -0.168274 0.661621 1445372140 -0.020386 -0.730408 -0.168274 0.661621 1445372140 -0.020386 -0.730408 -0.168274 0.661621 1445372140 -0.020386 -0.730408 -0.168274 0.661621 1445372140 -0.020386 -0.730408 -0.168274 0.661621 1445372140 -0.002747 -0.732178 -0.156189 0.663025 1445372140 -0.002747 -0.732178 -0.156189 0.663025 1445372140 -0.002747 -0.732178 -0.156189 0.663025 1445372140 -0.002747 -0.732178 -0.156189 0.663025 1445372140 -0.002747 -0.732178 -0.156189 0.663025 1445372140 -0.002747 -0.732178 -0.156189 0.663025 1445372140 0.012146 -0.729370 -0.146729 0.668091 1445372140 0.012146 -0.729370 -0.146729 0.668091 1445372140 0.012146 -0.729370 -0.146729 0.668091 1445372140 0.012146 -0.729370 -0.146729 0.668091 1445372140 0.012146 -0.729370 -0.146729 0.668091 1445372140 0.012146 -0.729370 -0.146729 0.668091 1445372140 0.017822 -0.724792 -0.143494 0.673645 1445372140 0.017822 -0.724792 -0.143494 0.673645 1445372140 0.017822 -0.724792 -0.143494 0.673645 1445372140 0.017822 -0.724792 -0.143494 0.673645 1445372140 0.017822 -0.724792 -0.143494 0.673645 1445372140 0.017822 -0.724792 -0.143494 0.673645 1445372140 0.017822 -0.724792 -0.143494 0.673645 1445372140 0.017517 -0.719971 -0.144165 0.678650 1445372140 0.017517 -0.719971 -0.144165 0.678650 1445372140 0.017517 -0.719971 -0.144165 0.678650 1445372140 0.017517 -0.719971 -0.144165 0.678650 1445372140 0.017517 -0.719971 -0.144165 0.678650 1445372140 0.017517 -0.719971 -0.144165 0.678650 1445372140 0.007568 -0.716675 -0.153809 0.680237 1445372140 0.007568 -0.716675 -0.153809 0.680237 1445372140 0.007568 -0.716675 -0.153809 0.680237 1445372140 0.007568 -0.716675 -0.153809 0.680237 1445372140 0.007568 -0.716675 -0.153809 0.680237 1445372140 0.007568 -0.716675 -0.153809 0.680237 1445372140 -0.006226 -0.713867 -0.168030 0.679749 1445372140 -0.006226 -0.713867 -0.168030 0.679749 1445372140 -0.006226 -0.713867 -0.168030 0.679749 1445372141 -0.006226 -0.713867 -0.168030 0.679749 1445372141 -0.006226 -0.713867 -0.168030 0.679749 1445372141 -0.006226 -0.713867 -0.168030 0.679749 1445372141 -0.006226 -0.713867 -0.168030 0.679749 1445372141 -0.006897 -0.713013 -0.169678 0.680298 1445372141 -0.006897 -0.713013 -0.169678 0.680298 1445372141 -0.006897 -0.713013 -0.169678 0.680298 1445372141 -0.006897 -0.713013 -0.169678 0.680298 1445372141 -0.006897 -0.713013 -0.169678 0.680298 1445372141 -0.006897 -0.713013 -0.169678 0.680298 1445372141 -0.000183 -0.713318 -0.168579 0.680237 1445372141 -0.000183 -0.713318 -0.168579 0.680237 1445372141 -0.000183 -0.713318 -0.168579 0.680237 1445372141 -0.000183 -0.713318 -0.168579 0.680237 1445372141 -0.000183 -0.713318 -0.168579 0.680237 1445372141 -0.000183 -0.713318 -0.168579 0.680237 1445372141 -0.000183 -0.713318 -0.168579 0.680237 1445372141 -0.008423 -0.712341 -0.180115 0.678284 1445372141 -0.008423 -0.712341 -0.180115 0.678284 1445372141 -0.008423 -0.712341 -0.180115 0.678284 1445372141 -0.008423 -0.712341 -0.180115 0.678284 1445372141 -0.008423 -0.712341 -0.180115 0.678284 1445372141 -0.022339 -0.707825 -0.195313 0.678528 1445372141 -0.022339 -0.707825 -0.195313 0.678528 1445372141 -0.022339 -0.707825 -0.195313 0.678528 1445372141 -0.022339 -0.707825 -0.195313 0.678528 1445372141 -0.022339 -0.707825 -0.195313 0.678528 1445372141 -0.022339 -0.707825 -0.195313 0.678528 1445372141 -0.025818 -0.705261 -0.201721 0.679199 1445372141 -0.025818 -0.705261 -0.201721 0.679199 1445372141 -0.025818 -0.705261 -0.201721 0.679199 1445372141 -0.025818 -0.705261 -0.201721 0.679199 1445372141 -0.025818 -0.705261 -0.201721 0.679199 1445372141 -0.025818 -0.705261 -0.201721 0.679199 1445372141 -0.025818 -0.705261 -0.201721 0.679199 1445372141 -0.022705 -0.708130 -0.203125 0.675842 1445372141 -0.022705 -0.708130 -0.203125 0.675842 1445372141 -0.022705 -0.708130 -0.203125 0.675842 1445372141 -0.022705 -0.708130 -0.203125 0.675842 1445372141 -0.022705 -0.708130 -0.203125 0.675842 1445372141 -0.022705 -0.708130 -0.203125 0.675842 1445372141 -0.026489 -0.712402 -0.210022 0.669067 1445372141 -0.026489 -0.712402 -0.210022 0.669067 1445372141 -0.026489 -0.712402 -0.210022 0.669067 1445372141 -0.026489 -0.712402 -0.210022 0.669067 1445372141 -0.026489 -0.712402 -0.210022 0.669067 1445372141 -0.026489 -0.712402 -0.210022 0.669067 1445372141 -0.050964 -0.707275 -0.227600 0.667358 1445372141 -0.050964 -0.707275 -0.227600 0.667358 1445372141 -0.050964 -0.707275 -0.227600 0.667358 1445372141 -0.050964 -0.707275 -0.227600 0.667358 1445372141 -0.050964 -0.707275 -0.227600 0.667358 1445372141 -0.050964 -0.707275 -0.227600 0.667358 1445372141 -0.050964 -0.707275 -0.227600 0.667358 1445372141 -0.052734 -0.705688 -0.227478 0.668945 1445372141 -0.052734 -0.705688 -0.227478 0.668945 1445372141 -0.052734 -0.705688 -0.227478 0.668945 1445372141 -0.052734 -0.705688 -0.227478 0.668945 1445372141 -0.052734 -0.705688 -0.227478 0.668945 1445372141 -0.052734 -0.705688 -0.227478 0.668945 1445372141 -0.037659 -0.713867 -0.210144 0.666931 1445372141 -0.037659 -0.713867 -0.210144 0.666931 1445372141 -0.037659 -0.713867 -0.210144 0.666931 1445372141 -0.037659 -0.713867 -0.210144 0.666931 1445372141 -0.037659 -0.713867 -0.210144 0.666931 1445372141 -0.037659 -0.713867 -0.210144 0.666931 1445372141 -0.037659 -0.713867 -0.210144 0.666931 1445372141 -0.030151 -0.721130 -0.202393 0.661926 1445372141 -0.030151 -0.721130 -0.202393 0.661926 1445372141 -0.030151 -0.721130 -0.202393 0.661926 1445372141 -0.030151 -0.721130 -0.202393 0.661926 1445372141 -0.030151 -0.721130 -0.202393 0.661926 1445372141 -0.030151 -0.721130 -0.202393 0.661926 1445372141 -0.016785 -0.722412 -0.190857 0.664368 1445372141 -0.016785 -0.722412 -0.190857 0.664368 1445372141 -0.016785 -0.722412 -0.190857 0.664368 1445372141 -0.016785 -0.722412 -0.190857 0.664368 1445372141 -0.016785 -0.722412 -0.190857 0.664368 1445372141 -0.016785 -0.722412 -0.190857 0.664368 1445372141 -0.008972 -0.720032 -0.177368 0.670898 1445372141 -0.008972 -0.720032 -0.177368 0.670898 1445372141 -0.008972 -0.720032 -0.177368 0.670898 1445372141 -0.008972 -0.720032 -0.177368 0.670898 1445372141 -0.008972 -0.720032 -0.177368 0.670898 1445372141 -0.008972 -0.720032 -0.177368 0.670898 1445372141 -0.008972 -0.720032 -0.177368 0.670898 1445372141 -0.010681 -0.716919 -0.170715 0.675842 1445372141 -0.010681 -0.716919 -0.170715 0.675842 1445372141 -0.010681 -0.716919 -0.170715 0.675842 1445372141 -0.010681 -0.716919 -0.170715 0.675842 1445372141 -0.010681 -0.716919 -0.170715 0.675842 1445372141 -0.010681 -0.716919 -0.170715 0.675842 1445372141 -0.010681 -0.716919 -0.170715 0.675842 1445372141 -0.015259 -0.714355 -0.170105 0.678650 1445372141 -0.015259 -0.714355 -0.170105 0.678650 1445372141 -0.015259 -0.714355 -0.170105 0.678650 1445372141 -0.015259 -0.714355 -0.170105 0.678650 1445372141 -0.015259 -0.714355 -0.170105 0.678650 1445372141 -0.015259 -0.714355 -0.170105 0.678650 1445372141 -0.018860 -0.713684 -0.172668 0.678589 1445372141 -0.018860 -0.713684 -0.172668 0.678589 1445372141 -0.018860 -0.713684 -0.172668 0.678589 1445372141 -0.018860 -0.713684 -0.172668 0.678589 1445372141 -0.018860 -0.713684 -0.172668 0.678589 1445372141 -0.018860 -0.713684 -0.172668 0.678589 1445372141 -0.023254 -0.712708 -0.177307 0.678284 1445372141 -0.023254 -0.712708 -0.177307 0.678284 1445372141 -0.023254 -0.712708 -0.177307 0.678284 1445372141 -0.023254 -0.712708 -0.177307 0.678284 1445372141 -0.023254 -0.712708 -0.177307 0.678284 1445372141 -0.023254 -0.712708 -0.177307 0.678284 1445372141 -0.023254 -0.712708 -0.177307 0.678284 1445372141 -0.021912 -0.711853 -0.177185 0.679321 1445372141 -0.021912 -0.711853 -0.177185 0.679321 1445372141 -0.021912 -0.711853 -0.177185 0.679321 1445372142 -0.021912 -0.711853 -0.177185 0.679321 1445372142 -0.021912 -0.711853 -0.177185 0.679321 1445372142 -0.021912 -0.711853 -0.177185 0.679321 1445372142 -0.015015 -0.712646 -0.176147 0.678894 1445372142 -0.015015 -0.712646 -0.176147 0.678894 1445372142 -0.015015 -0.712646 -0.176147 0.678894 1445372142 -0.015015 -0.712646 -0.176147 0.678894 1445372142 -0.015015 -0.712646 -0.176147 0.678894 1445372142 -0.015015 -0.712646 -0.176147 0.678894 1445372142 -0.026123 -0.710388 -0.188904 0.677490 1445372142 -0.026123 -0.710388 -0.188904 0.677490 1445372142 -0.026123 -0.710388 -0.188904 0.677490 1445372142 -0.026123 -0.710388 -0.188904 0.677490 1445372142 -0.026123 -0.710388 -0.188904 0.677490 1445372142 -0.026123 -0.710388 -0.188904 0.677490 1445372142 -0.036316 -0.705444 -0.202393 0.678284 1445372142 -0.036316 -0.705444 -0.202393 0.678284 1445372142 -0.036316 -0.705444 -0.202393 0.678284 1445372142 -0.036316 -0.705444 -0.202393 0.678284 1445372142 -0.036316 -0.705444 -0.202393 0.678284 1445372142 -0.036316 -0.705444 -0.202393 0.678284 1445372142 -0.035583 -0.703918 -0.204956 0.679199 1445372142 -0.035583 -0.703918 -0.204956 0.679199 1445372142 -0.035583 -0.703918 -0.204956 0.679199 1445372142 -0.035583 -0.703918 -0.204956 0.679199 1445372142 -0.035583 -0.703918 -0.204956 0.679199 1445372142 -0.035583 -0.703918 -0.204956 0.679199 1445372142 -0.041870 -0.703857 -0.215210 0.675659 1445372142 -0.041870 -0.703857 -0.215210 0.675659 1445372142 -0.041870 -0.703857 -0.215210 0.675659 1445372142 -0.041870 -0.703857 -0.215210 0.675659 1445372142 -0.041870 -0.703857 -0.215210 0.675659 1445372142 -0.041870 -0.703857 -0.215210 0.675659 1445372142 -0.065552 -0.692383 -0.236450 0.678589 1445372142 -0.065552 -0.692383 -0.236450 0.678589 1445372142 -0.065552 -0.692383 -0.236450 0.678589 1445372142 -0.065552 -0.692383 -0.236450 0.678589 1445372142 -0.065552 -0.692383 -0.236450 0.678589 1445372142 -0.065552 -0.692383 -0.236450 0.678589 1445372142 -0.065552 -0.692383 -0.236450 0.678589 1445372142 
-0.003479 -0.740967 -0.131897 0.658447 1445372146 -0.003479 -0.740967 -0.131897 0.658447 1445372146 -0.003479 -0.740967 -0.131897 0.658447 1445372146 -0.003479 -0.740967 -0.131897 0.658447 1445372146 -0.003479 -0.740967 -0.131897 0.658447 1445372146 -0.003479 -0.740967 -0.131897 0.658447 1445372146 -0.007935 -0.744507 -0.129761 0.654907 1445372146 -0.007935 -0.744507 -0.129761 0.654907 1445372146 -0.007935 -0.744507 -0.129761 0.654907 1445372146 -0.007935 -0.744507 -0.129761 0.654907 1445372146 -0.007935 -0.744507 -0.129761 0.654907 1445372146 -0.007935 -0.744507 -0.129761 0.654907 1445372146 -0.012512 -0.747070 -0.124573 0.652893 1445372146 -0.012512 -0.747070 -0.124573 0.652893 1445372146 -0.012512 -0.747070 -0.124573 0.652893 1445372146 -0.012512 -0.747070 -0.124573 0.652893 1445372146 -0.012512 -0.747070 -0.124573 0.652893 1445372146 -0.012512 -0.747070 -0.124573 0.652893 1445372146 -0.020020 -0.743835 -0.124817 0.656311 1445372146 -0.020020 -0.743835 -0.124817 0.656311 1445372146 -0.020020 -0.743835 -0.124817 0.656311 1445372146 -0.020020 -0.743835 -0.124817 0.656311 1445372146 -0.020020 -0.743835 -0.124817 0.656311 1445372146 -0.020020 -0.743835 -0.124817 0.656311 1445372146 -0.020020 -0.743835 -0.124817 0.656311 1445372146 -0.013489 -0.731140 -0.138062 0.668030 1445372146 -0.013489 -0.731140 -0.138062 0.668030 1445372146 -0.013489 -0.731140 -0.138062 0.668030 1445372146 -0.013489 -0.731140 -0.138062 0.668030 1445372146 -0.013489 -0.731140 -0.138062 0.668030 1445372146 -0.013489 -0.731140 -0.138062 0.668030 1445372146 0.000793 -0.717651 -0.136597 0.682861 1445372146 0.000793 -0.717651 -0.136597 0.682861 1445372146 0.000793 -0.717651 -0.136597 0.682861 1445372146 0.000793 -0.717651 -0.136597 0.682861 1445372146 0.000793 -0.717651 -0.136597 0.682861 1445372146 0.000793 -0.717651 -0.136597 0.682861 1445372146 0.021912 -0.697449 -0.127441 0.704834 1445372146 0.021912 -0.697449 -0.127441 0.704834 1445372146 0.021912 -0.697449 -0.127441 0.704834 1445372146 0.021912 -0.697449 -0.127441 0.704834 1445372146 0.021912 -0.697449 -0.127441 0.704834 1445372146 0.021912 -0.697449 -0.127441 0.704834 1445372146 0.021912 -0.697449 -0.127441 0.704834 1445372146 0.038330 -0.677185 -0.122559 0.724548 1445372146 0.038330 -0.677185 -0.122559 0.724548 1445372146 0.038330 -0.677185 -0.122559 0.724548 1445372146 0.038330 -0.677185 -0.122559 0.724548 1445372146 0.038330 -0.677185 -0.122559 0.724548 1445372146 0.038330 -0.677185 -0.122559 0.724548 1445372146 0.033936 -0.665283 -0.117188 0.736572 1445372146 0.033936 -0.665283 -0.117188 0.736572 1445372146 0.033936 -0.665283 -0.117188 0.736572 1445372146 0.033936 -0.665283 -0.117188 0.736572 1445372146 0.033936 -0.665283 -0.117188 0.736572 1445372146 0.033936 -0.665283 -0.117188 0.736572 1445372146 0.015625 -0.651978 -0.163269 0.740295 1445372146 0.015625 -0.651978 -0.163269 0.740295 1445372146 0.015625 -0.651978 -0.163269 0.740295 1445372146 0.015625 -0.651978 -0.163269 0.740295 1445372146 0.015625 -0.651978 -0.163269 0.740295 1445372146 0.015625 -0.651978 -0.163269 0.740295 1445372146 0.017639 -0.636536 -0.208984 0.742188 1445372146 0.017639 -0.636536 -0.208984 0.742188 1445372146 0.017639 -0.636536 -0.208984 0.742188 1445372146 0.017639 -0.636536 -0.208984 0.742188 1445372146 0.017639 -0.636536 -0.208984 0.742188 1445372146 0.017639 -0.636536 -0.208984 0.742188 1445372146 0.017639 -0.636536 -0.208984 0.742188 1445372146 0.005554 -0.625488 -0.239136 0.742615 1445372146 0.005554 -0.625488 -0.239136 0.742615 1445372147 0.005554 -0.625488 -0.239136 0.742615 1445372147 0.005554 -0.625488 -0.239136 0.742615 1445372147 0.005554 -0.625488 -0.239136 0.742615 1445372147 0.005554 -0.625488 -0.239136 0.742615 1445372147 0.019897 -0.621216 -0.238953 0.746033 1445372147 0.019897 -0.621216 -0.238953 0.746033 1445372147 0.019897 -0.621216 -0.238953 0.746033 1445372147 0.019897 -0.621216 -0.238953 0.746033 1445372147 0.019897 -0.621216 -0.238953 0.746033 1445372147 0.019897 -0.621216 -0.238953 0.746033 1445372147 0.019897 -0.621216 -0.238953 0.746033 1445372147 0.037720 -0.634155 -0.213501 0.742188 1445372147 0.037720 -0.634155 -0.213501 0.742188 1445372147 0.037720 -0.634155 -0.213501 0.742188 1445372147 0.037720 -0.634155 -0.213501 0.742188 1445372147 0.037720 -0.634155 -0.213501 0.742188 1445372147 0.037720 -0.634155 -0.213501 0.742188 1445372147 0.052551 -0.636780 -0.190186 0.745361 1445372147 0.052551 -0.636780 -0.190186 0.745361 1445372147 0.052551 -0.636780 -0.190186 0.745361 1445372147 0.052551 -0.636780 -0.190186 0.745361 1445372147 0.052551 -0.636780 -0.190186 0.745361 1445372147 0.052551 -0.636780 -0.190186 0.745361 1445372147 0.060181 -0.643494 -0.163513 0.745361 1445372147 0.060181 -0.643494 -0.163513 0.745361 1445372147 0.060181 -0.643494 -0.163513 0.745361 1445372147 0.060181 -0.643494 -0.163513 0.745361 1445372147 0.060181 -0.643494 -0.163513 0.745361 1445372147 0.060181 -0.643494 -0.163513 0.745361 1445372147 0.046570 -0.663147 -0.162903 0.729065 1445372147 0.046570 -0.663147 -0.162903 0.729065 1445372147 0.046570 -0.663147 -0.162903 0.729065 1445372147 0.046570 -0.663147 -0.162903 0.729065 1445372147 0.046570 -0.663147 -0.162903 0.729065 1445372147 0.046570 -0.663147 -0.162903 0.729065 1445372147 0.014038 -0.683105 -0.154236 0.713745 1445372147 0.014038 -0.683105 -0.154236 0.713745 1445372147 0.014038 -0.683105 -0.154236 0.713745 1445372147 0.014038 -0.683105 -0.154236 0.713745 1445372147 0.014038 -0.683105 -0.154236 0.713745 1445372147 0.014038 -0.683105 -0.154236 0.713745 1445372147 0.014038 -0.683105 -0.154236 0.713745 1445372147 0.001709 -0.704590 -0.124329 0.698608 1445372147 0.001709 -0.704590 -0.124329 0.698608 1445372147 0.001709 -0.704590 -0.124329 0.698608 1445372147 0.001709 -0.704590 -0.124329 0.698608 1445372147 0.001709 -0.704590 -0.124329 0.698608 1445372147 0.001709 -0.704590 -0.124329 0.698608 1445372147 -0.010437 -0.720459 -0.116150 0.683594 1445372147 -0.010437 -0.720459 -0.116150 0.683594 1445372147 -0.010437 -0.720459 -0.116150 0.683594 1445372147 -0.010437 -0.720459 -0.116150 0.683594 1445372147 -0.010437 -0.720459 -0.116150 0.683594 1445372147 -0.010437 -0.720459 -0.116150 0.683594 1445372147 -0.010437 -0.720459 -0.116150 0.683594 1445372147 0.001892 -0.731995 -0.103394 0.673462 1445372147 0.001892 -0.731995 -0.103394 0.673462 1445372147 0.001892 -0.731995 -0.103394 0.673462 1445372147 0.001892 -0.731995 -0.103394 0.673462 1445372147 0.001892 -0.731995 -0.103394 0.673462 1445372147 -0.001648 -0.724792 -0.106506 0.680664 1445372147 -0.001648 -0.724792 -0.106506 0.680664 1445372147 -0.001648 -0.724792 -0.106506 0.680664 1445372147 -0.001648 -0.724792 -0.106506 0.680664 1445372147 -0.001648 -0.724792 -0.106506 0.680664 1445372147 -0.001648 -0.724792 -0.106506 0.680664 1445372147 0.011230 -0.698181 -0.104248 0.708191 1445372147 0.011230 -0.698181 -0.104248 0.708191 1445372147 0.011230 -0.698181 -0.104248 0.708191 1445372147 0.011230 -0.698181 -0.104248 0.708191 1445372147 0.011230 -0.698181 -0.104248 0.708191 1445372147 0.029968 -0.662720 -0.083191 0.743652 1445372147 0.029968 -0.662720 -0.083191 0.743652 1445372147 0.029968 -0.662720 -0.083191 0.743652 1445372147 0.029968 -0.662720 -0.083191 0.743652 1445372147 0.029968 -0.662720 -0.083191 0.743652 1445372147 0.029968 -0.662720 -0.083191 0.743652 1445372147 0.031006 -0.613647 -0.085815 0.784302 1445372147 0.031006 -0.613647 -0.085815 0.784302 1445372147 0.031006 -0.613647 -0.085815 0.784302 1445372147 0.031006 -0.613647 -0.085815 0.784302 1445372147 0.031006 -0.613647 -0.085815 0.784302 1445372147 0.031006 -0.613647 -0.085815 0.784302 1445372147 0.014771 -0.587524 -0.125854 0.799255 1445372147 0.014771 -0.587524 -0.125854 0.799255 1445372147 0.014771 -0.587524 -0.125854 0.799255 1445372147 0.014771 -0.587524 -0.125854 0.799255 1445372147 0.014771 -0.587524 -0.125854 0.799255 1445372147 0.014771 -0.587524 -0.125854 0.799255 1445372147 -0.001892 -0.592896 -0.177429 0.785461 1445372147 -0.001892 -0.592896 -0.177429 0.785461 1445372147 -0.001892 -0.592896 -0.177429 0.785461 1445372147 -0.001892 -0.592896 -0.177429 0.785461 1445372147 -0.001892 -0.592896 -0.177429 0.785461 1445372147 -0.001892 -0.592896 -0.177429 0.785461 1445372147 -0.001892 -0.592896 -0.177429 0.785461 1445372147 -0.016174 -0.599976 -0.204651 0.773254 1445372147 -0.016174 -0.599976 -0.204651 0.773254 1445372147 -0.016174 -0.599976 -0.204651 0.773254 1445372147 -0.016174 -0.599976 -0.204651 0.773254 1445372147 -0.016174 -0.599976 -0.204651 0.773254 1445372147 -0.016174 -0.599976 -0.204651 0.773254 1445372147 -0.006653 -0.603577 -0.203247 0.770935 1445372147 -0.006653 -0.603577 -0.203247 0.770935 1445372147 -0.006653 -0.603577 -0.203247 0.770935 1445372147 -0.006653 -0.603577 -0.203247 0.770935 1445372147 -0.006653 -0.603577 -0.203247 0.770935 1445372147 -0.006653 -0.603577 -0.203247 0.770935 1445372147 0.014893 -0.609985 -0.194336 0.768066 1445372147 0.014893 -0.609985 -0.194336 0.768066 1445372147 0.014893 -0.609985 -0.194336 0.768066 1445372147 0.014893 -0.609985 -0.194336 0.768066 1445372147 0.014893 -0.609985 -0.194336 0.768066 1445372148 0.014893 -0.609985 -0.194336 0.768066 1445372148 0.043335 -0.622864 -0.190125 0.757690 1445372148 0.043335 -0.622864 -0.190125 0.757690 1445372148 0.043335 -0.622864 -0.190125 0.757690 1445372148 0.043335 -0.622864 -0.190125 0.757690 1445372148 0.043335 -0.622864 -0.190125 0.757690 1445372148 0.043335 -0.622864 -0.190125 0.757690 1445372148 0.083435 -0.646362 -0.157227 0.742004 1445372148 0.083435 -0.646362 -0.157227 0.742004 1445372148 0.083435 -0.646362 -0.157227 0.742004 1445372148 0.083435 -0.646362 -0.157227 0.742004 1445372148 0.083435 -0.646362 -0.157227 0.742004 1445372148 0.083435 -0.646362 -0.157227 0.742004 1445372148 0.099365 -0.678528 -0.149780 0.712280 1445372148 0.099365 -0.678528 -0.149780 0.712280 1445372148 0.099365 -0.678528 -0.149780 0.712280 1445372148 0.099365 -0.678528 -0.149780 0.712280 1445372148 0.099365 -0.678528 -0.149780 0.712280 1445372148 0.099365 -0.678528 -0.149780 0.712280 1445372148 0.095154 -0.695007 -0.147888 0.697144 1445372148 0.095154 -0.695007 -0.147888 0.697144 1445372148 0.095154 -0.695007 -0.147888 0.697144 1445372148 0.095154 -0.695007 -0.147888 0.697144 1445372148 0.095154 -0.695007 -0.147888 0.697144 1445372148 0.095154 -0.695007 -0.147888 0.697144 1445372148 0.102356 -0.713501 -0.114807 0.683533 1445372148 0.102356 -0.713501 -0.114807 0.683533 1445372148 0.102356 -0.713501 -0.114807 0.683533 1445372148 0.102356 -0.713501 -0.114807 0.683533 1445372148 0.102356 -0.713501 -0.114807 0.683533 1445372148 0.102356 -0.713501 -0.114807 0.683533 1445372148 0.102356 -0.713501 -0.114807 0.683533 1445372148 0.062805 -0.718750 -0.092896 0.686157 1445372148 0.062805 -0.718750 -0.092896 0.686157 1445372148 0.062805 -0.718750 -0.092896 0.686157 1445372148 0.062805 -0.718750 -0.092896 0.686157 1445372148 0.062805 -0.718750 -0.092896 0.686157 1445372148 0.062805 -0.718750 -0.092896 0.686157 1445372148 0.012817 -0.723328 -0.108582 0.681763 1445372148 0.012817 -0.723328 -0.108582 0.681763 1445372148 0.012817 -0.723328 -0.108582 0.681763 1445372148 0.012817 -0.723328 -0.108582 0.681763 1445372148 0.012817 -0.723328 -0.108582 0.681763 1445372148 0.012817 -0.723328 -0.108582 0.681763 1445372148 -0.009460 -0.725647 -0.129333 0.675781 1445372148 -0.009460 -0.725647 -0.129333 0.675781 1445372148 -0.009460 -0.725647 -0.129333 0.675781 1445372148 -0.009460 -0.725647 -0.129333 0.675781 1445372148 -0.009460 -0.725647 -0.129333 0.675781 1445372148 -0.009460 -0.725647 -0.129333 0.675781 1445372148 -0.009460 -0.725647 -0.129333 0.675781 1445372148 0.002686 -0.716248 -0.126892 0.686218 1445372148 0.002686 -0.716248 -0.126892 0.686218 1445372148 0.002686 -0.716248 -0.126892 0.686218 1445372148 0.002686 -0.716248 -0.126892 0.686218 1445372148 0.002686 -0.716248 -0.126892 0.686218 1445372148 0.026978 -0.696960 -0.112122 0.707764 1445372148 0.026978 -0.696960 -0.112122 0.707764 1445372148 0.026978 -0.696960 -0.112122 0.707764 1445372148 0.026978 -0.696960 -0.112122 0.707764 1445372148 0.026978 -0.696960 -0.112122 0.707764 1445372148 0.026978 -0.696960 -0.112122 0.707764 1445372148 0.026978 -0.696960 -0.112122 0.707764 1445372148 0.044861 -0.675964 -0.099487 0.728821 1445372148 0.044861 -0.675964 -0.099487 0.728821 1445372148 0.044861 -0.675964 -0.099487 0.728821 1445372148 0.044861 -0.675964 -0.099487 0.728821 1445372148 0.044861 -0.675964 -0.099487 0.728821 1445372148 0.044861 -0.675964 -0.099487 0.728821 1445372148 0.052307 -0.657471 -0.099609 0.744995 1445372148 0.052307 -0.657471 -0.099609 0.744995 1445372148 0.052307 -0.657471 -0.099609 0.744995 1445372148 0.052307 -0.657471 -0.099609 0.744995 1445372148 0.052307 -0.657471 -0.099609 0.744995 1445372148 0.052307 -0.657471 -0.099609 0.744995 1445372148 0.043335 -0.643127 -0.116821 0.755554 1445372148 0.043335 -0.643127 -0.116821 0.755554 1445372148 0.043335 -0.643127 -0.116821 0.755554 1445372148 0.043335 -0.643127 -0.116821 0.755554 1445372148 0.043335 -0.643127 -0.116821 0.755554 1445372148 0.043335 -0.643127 -0.116821 0.755554 1445372148 0.043335 -0.643127 -0.116821 0.755554 1445372148 0.018860 -0.625977 -0.183105 0.757813 1445372148 0.018860 -0.625977 -0.183105 0.757813 1445372148 0.018860 -0.625977 -0.183105 0.757813 1445372148 0.018860 -0.625977 -0.183105 0.757813 1445372148 0.018860 -0.625977 -0.183105 0.757813 1445372148 0.018860 -0.625977 -0.183105 0.757813 1445372148 0.017944 -0.617981 -0.224426 0.753296 1445372148 0.017944 -0.617981 -0.224426 0.753296 1445372148 0.017944 -0.617981 -0.224426 0.753296 1445372148 0.017944 -0.617981 -0.224426 0.753296 1445372148 0.017944 -0.617981 -0.224426 0.753296 1445372148 0.017944 -0.617981 -0.224426 0.753296 1445372148 0.022278 -0.623779 -0.230164 0.746582 1445372148 0.022278 -0.623779 -0.230164 0.746582 1445372148 0.022278 -0.623779 -0.230164 0.746582 1445372148 0.022278 -0.623779 -0.230164 0.746582 1445372148 0.022278 -0.623779 -0.230164 0.746582 1445372148 0.022278 -0.623779 -0.230164 0.746582 1445372148 0.022278 -0.623779 -0.230164 0.746582 1445372148 0.035095 -0.640076 -0.215332 0.736694 1445372148 0.035095 -0.640076 -0.215332 0.736694 1445372148 0.035095 -0.640076 -0.215332 0.736694 1445372148 0.035095 -0.640076 -0.215332 0.736694 1445372148 0.035095 -0.640076 -0.215332 0.736694 1445372148 0.035095 -0.640076 -0.215332 0.736694 1445372148 0.053772 -0.648132 -0.196838 0.733704 1445372148 0.053772 -0.648132 -0.196838 0.733704 1445372148 0.053772 -0.648132 -0.196838 0.733704 1445372148 0.053772 -0.648132 -0.196838 0.733704 1445372148 0.053772 -0.648132 -0.196838 0.733704 1445372149 0.053772 -0.648132 -0.196838 0.733704 1445372149 0.071899 -0.657288 -0.182007 0.727783 1445372149 0.071899 -0.657288 -0.182007 0.727783 1445372149 0.071899 -0.657288 -0.182007 0.727783 1445372149 0.071899 -0.657288 -0.182007 0.727783 1445372149 0.071899 -0.657288 -0.182007 0.727783 1445372149 0.071899 -0.657288 -0.182007 0.727783 1445372149 0.079407 -0.676270 -0.171570 0.711975 1445372149 0.079407 -0.676270 -0.171570 0.711975 1445372149 0.079407 -0.676270 -0.171570 0.711975 1445372149 0.079407 -0.676270 -0.171570 0.711975 1445372149 0.079407 -0.676270 -0.171570 0.711975 1445372149 0.079407 -0.676270 -0.171570 0.711975 1445372149 0.079407 -0.676270 -0.171570 0.711975 1445372149 0.057129 -0.693604 -0.162659 0.699402 1445372149 0.057129 -0.693604 -0.162659 0.699402 1445372149 0.057129 -0.693604 -0.162659 0.699402 1445372149 0.057129 -0.693604 -0.162659 0.699402 1445372149 0.057129 -0.693604 -0.162659 0.699402 1445372149 0.057129 -0.693604 -0.162659 0.699402 1445372149 0.034302 -0.716919 -0.150574 0.679871 1445372149 0.034302 -0.716919 -0.150574 0.679871 1445372149 0.034302 -0.716919 -0.150574 0.679871 1445372149 0.034302 -0.716919 -0.150574 0.679871 1445372149 0.034302 -0.716919 -0.150574 0.679871 1445372149 0.034302 -0.716919 -0.150574 0.679871 1445372149 0.012878 -0.727661 -0.127441 0.673889 1445372149 0.012878 -0.727661 -0.127441 0.673889 1445372149 0.012878 -0.727661 -0.127441 0.673889 1445372149 0.012878 -0.727661 -0.127441 0.673889 1445372149 0.012878 -0.727661 -0.127441 0.673889 1445372149 0.012878 -0.727661 -0.127441 0.673889 1445372149 -0.011230 -0.727173 -0.136353 0.672668 1445372149 -0.011230 -0.727173 -0.136353 0.672668 1445372149 -0.011230 -0.727173 -0.136353 0.672668 1445372149 -0.011230 -0.727173 -0.136353 0.672668 1445372149 -0.011230 -0.727173 -0.136353 0.672668 1445372149 -0.011230 -0.727173 -0.136353 0.672668 1445372149 -0.022339 -0.715210 -0.161682 0.679565 1445372149 -0.022339 -0.715210 -0.161682 0.679565 1445372149 -0.022339 -0.715210 -0.161682 0.679565 1445372149 -0.022339 -0.715210 -0.161682 0.679565 1445372149 -0.022339 -0.715210 -0.161682 0.679565 1445372149 -0.022339 -0.715210 -0.161682 0.679565 1445372149 -0.022339 -0.715210 -0.161682 0.679565 1445372149 0.000366 -0.692993 -0.156738 0.703674 1445372149 0.000366 -0.692993 -0.156738 0.703674 1445372149 0.000366 -0.692993 -0.156738 0.703674 1445372149 0.000366 -0.692993 -0.156738 0.703674 1445372149 0.000366 -0.692993 -0.156738 0.703674 1445372149 0.000366 -0.692993 -0.156738 0.703674 1445372149 0.020935 -0.674805 -0.136292 0.725037 1445372149 0.020935 -0.674805 -0.136292 0.725037 1445372149 0.020935 -0.674805 -0.136292 0.725037 1445372149 0.020935 -0.674805 -0.136292 0.725037 1445372149 0.020935 -0.674805 -0.136292 0.725037 1445372149 0.020935 -0.674805 -0.136292 0.725037 1445372149 0.032715 -0.666321 -0.135376 0.732544 1445372149 0.032715 -0.666321 -0.135376 0.732544 1445372149 0.032715 -0.666321 -0.135376 0.732544 1445372149 0.032715 -0.666321 -0.135376 0.732544 1445372149 0.032715 -0.666321 -0.135376 0.732544 1445372149 0.032715 -0.666321 -0.135376 0.732544 1445372149 0.033203 -0.672791 -0.154724 0.722717 1445372149 0.033203 -0.672791 -0.154724 0.722717 1445372149 0.033203 -0.672791 -0.154724 0.722717 1445372149 0.033203 -0.672791 -0.154724 0.722717 1445372149 0.033203 -0.672791 -0.154724 0.722717 1445372149 0.033203 -0.672791 -0.154724 0.722717 1445372149 0.030701 -0.682800 -0.201294 0.701660 1445372149 0.030701 -0.682800 -0.201294 0.701660 1445372149 0.030701 -0.682800 -0.201294 0.701660 1445372149 0.030701 -0.682800 -0.201294 0.701660 1445372149 0.030701 -0.682800 -0.201294 0.701660 1445372149 0.030701 -0.682800 -0.201294 0.701660 1445372149 0.015198 -0.674011 -0.216980 0.705994 1445372149 0.015198 -0.674011 -0.216980 0.705994 1445372149 0.015198 -0.674011 -0.216980 0.705994 1445372149 0.015198 -0.674011 -0.216980 0.705994 1445372149 0.015198 -0.674011 -0.216980 0.705994 1445372149 0.015198 -0.674011 -0.216980 0.705994 1445372149 0.017212 -0.665039 -0.233704 0.709106 1445372149 0.017212 -0.665039 -0.233704 0.709106 1445372149 0.017212 -0.665039 -0.233704 0.709106 1445372149 0.017212 -0.665039 -0.233704 0.709106 1445372149 0.017212 -0.665039 -0.233704 0.709106 1445372149 0.017212 -0.665039 -0.233704 0.709106 1445372149 0.017212 -0.665039 -0.233704 0.709106 1445372149 0.027100 -0.667664 -0.225342 0.709045 1445372149 0.027100 -0.667664 -0.225342 0.709045 1445372149 0.027100 -0.667664 -0.225342 0.709045 1445372149 0.027100 -0.667664 -0.225342 0.709045 1445372149 0.027100 -0.667664 -0.225342 0.709045 1445372149 0.027100 -0.667664 -0.225342 0.709045 1445372149 0.053772 -0.672791 -0.206116 0.708496 1445372149 0.053772 -0.672791 -0.206116 0.708496 1445372149 0.053772 -0.672791 -0.206116 0.708496 1445372149 0.053772 -0.672791 -0.206116 0.708496 1445372149 0.053772 -0.672791 -0.206116 0.708496 1445372149 0.053772 -0.672791 -0.206116 0.708496 1445372149 0.068359 -0.677734 -0.181213 0.709351 1445372149 0.068359 -0.677734 -0.181213 0.709351 1445372149 0.068359 -0.677734 -0.181213 0.709351 1445372149 0.068359 -0.677734 -0.181213 0.709351 1445372149 0.068359 -0.677734 -0.181213 0.709351 1445372149 0.068359 -0.677734 -0.181213 0.709351 1445372149 0.068359 -0.677734 -0.181213 0.709351 1445372149 0.067688 -0.684265 -0.162415 0.707642 1445372149 0.067688 -0.684265 -0.162415 0.707642 1445372149 0.067688 -0.684265 -0.162415 0.707642 1445372149 0.067688 -0.684265 -0.162415 0.707642 1445372149 0.067688 -0.684265 -0.162415 0.707642 1445372149 0.067688 -0.684265 -0.162415 0.707642 1445372149 0.051941 -0.683594 -0.157532 0.710815 1445372150 0.051941 -0.683594 -0.157532 0.710815 1445372150 0.051941 -0.683594 -0.157532 0.710815 1445372150 0.051941 -0.683594 -0.157532 0.710815 1445372150 0.051941 -0.683594 -0.157532 0.710815 1445372150 0.051941 -0.683594 -0.157532 0.710815 1445372150 0.051941 -0.683594 -0.157532 0.710815 1445372150 0.022949 -0.683594 -0.142212 0.715515 1445372150 0.022949 -0.683594 -0.142212 0.715515 1445372150 0.022949 -0.683594 -0.142212 0.715515 1445372150 0.022949 -0.683594 -0.142212 0.715515 1445372150 0.022949 -0.683594 -0.142212 0.715515 1445372150 0.022949 -0.683594 -0.142212 0.715515 1445372150 -0.011658 -0.703735 -0.135864 0.697266 1445372150 -0.011658 -0.703735 -0.135864 0.697266 1445372150 -0.011658 -0.703735 -0.135864 0.697266 1445372150 -0.011658 -0.703735 -0.135864 0.697266 1445372150 -0.011658 -0.703735 -0.135864 0.697266 1445372150 -0.011658 -0.703735 -0.135864 0.697266 1445372150 -0.019775 -0.723633 -0.126892 0.678162 1445372150 -0.019775 -0.723633 -0.126892 0.678162 1445372150 -0.019775 -0.723633 -0.126892 0.678162 1445372150 -0.019775 -0.723633 -0.126892 0.678162 1445372150 -0.019775 -0.723633 -0.126892 0.678162 1445372150 -0.019775 -0.723633 -0.126892 0.678162 1445372150 -0.019775 -0.723633 -0.126892 0.678162 1445372150 -0.018494 -0.724487 -0.120361 0.678467 1445372150 -0.018494 -0.724487 -0.120361 0.678467 1445372150 -0.018494 -0.724487 -0.120361 0.678467 1445372150 -0.018494 -0.724487 -0.120361 0.678467 1445372150 -0.018494 -0.724487 -0.120361 0.678467 1445372150 -0.018494 -0.724487 -0.120361 0.678467 1445372150 -0.010925 -0.713196 -0.126526 0.689331 1445372150 -0.010925 -0.713196 -0.126526 0.689331 1445372150 -0.010925 -0.713196 -0.126526 0.689331 1445372150 -0.010925 -0.713196 -0.126526 0.689331 1445372150 -0.010925 -0.713196 -0.126526 0.689331 1445372150 -0.010925 -0.713196 -0.126526 0.689331 1445372150 0.009033 -0.697021 -0.116150 0.707520 1445372150 0.009033 -0.697021 -0.116150 0.707520 1445372150 0.009033 -0.697021 -0.116150 0.707520 1445372150 0.009033 -0.697021 -0.116150 0.707520 1445372150 0.009033 -0.697021 -0.116150 0.707520 1445372150 0.009033 -0.697021 -0.116150 0.707520 1445372150 0.026428 -0.679871 -0.093079 0.726929 1445372150 0.026428 -0.679871 -0.093079 0.726929 1445372150 0.026428 -0.679871 -0.093079 0.726929 1445372150 0.026428 -0.679871 -0.093079 0.726929 1445372150 0.026428 -0.679871 -0.093079 0.726929 1445372150 0.026428 -0.679871 -0.093079 0.726929 1445372150 0.023743 -0.672852 -0.088196 0.734131 1445372150 0.023743 -0.672852 -0.088196 0.734131 1445372150 0.023743 -0.672852 -0.088196 0.734131 1445372150 0.023743 -0.672852 -0.088196 0.734131 1445372150 0.023743 -0.672852 -0.088196 0.734131 1445372150 0.023743 -0.672852 -0.088196 0.734131 1445372150 0.023743 -0.672852 -0.088196 0.734131 1445372150 0.005066 -0.665894 -0.125732 0.735352 1445372150 0.005066 -0.665894 -0.125732 0.735352 1445372150 0.005066 -0.665894 -0.125732 0.735352 1445372150 0.005066 -0.665894 -0.125732 0.735352 1445372150 0.005066 -0.665894 -0.125732 0.735352 1445372150 0.005066 -0.665894 -0.125732 0.735352 1445372150 -0.001709 -0.657715 -0.149841 0.738220 1445372150 -0.001709 -0.657715 -0.149841 0.738220 1445372150 -0.001709 -0.657715 -0.149841 0.738220 1445372150 -0.001709 -0.657715 -0.149841 0.738220 1445372150 -0.001709 -0.657715 -0.149841 0.738220 1445372150 -0.001709 -0.657715 -0.149841 0.738220 1445372150 -0.023193 -0.649414 -0.211853 0.729919 1445372150 -0.023193 -0.649414 -0.211853 0.729919 1445372150 -0.023193 -0.649414 -0.211853 0.729919 1445372150 -0.023193 -0.649414 -0.211853 0.729919 1445372150 -0.023193 -0.649414 -0.211853 0.729919 1445372150 -0.023193 -0.649414 -0.211853 0.729919 1445372150 -0.023193 -0.649414 -0.211853 0.729919 1445372150 -0.026917 -0.636658 -0.261475 0.724976 1445372150 -0.026917 -0.636658 -0.261475 0.724976 1445372150 -0.026917 -0.636658 -0.261475 0.724976 1445372150 -0.026917 -0.636658 -0.261475 0.724976 1445372150 -0.026917 -0.636658 -0.261475 0.724976 1445372150 -0.026917 -0.636658 -0.261475 0.724976 1445372150 -0.010986 -0.637146 -0.261047 0.725098 1445372150 -0.010986 -0.637146 -0.261047 0.725098 1445372150 -0.010986 -0.637146 -0.261047 0.725098 1445372150 -0.010986 -0.637146 -0.261047 0.725098 1445372150 -0.010986 -0.637146 -0.261047 0.725098 1445372150 -0.010986 -0.637146 -0.261047 0.725098 1445372150 -0.010986 -0.637146 -0.261047 0.725098 1445372150 0.000793 -0.643616 -0.228638 0.730408 1445372150 0.000793 -0.643616 -0.228638 0.730408 1445372150 0.000793 -0.643616 -0.228638 0.730408 1445372150 0.000793 -0.643616 -0.228638 0.730408 1445372150 0.000793 -0.643616 -0.228638 0.730408 1445372150 0.026917 -0.654358 -0.184998 0.732727 1445372150 0.026917 -0.654358 -0.184998 0.732727 1445372150 0.026917 -0.654358 -0.184998 0.732727 1445372150 0.026917 -0.654358 -0.184998 0.732727 1445372150 0.026917 -0.654358 -0.184998 0.732727 1445372150 0.026917 -0.654358 -0.184998 0.732727 1445372150 0.053406 -0.663574 -0.135559 0.733765 1445372150 0.053406 -0.663574 -0.135559 0.733765 1445372150 0.053406 -0.663574 -0.135559 0.733765 1445372150 0.053406 -0.663574 -0.135559 0.733765 1445372150 0.053406 -0.663574 -0.135559 0.733765 1445372150 0.053406 -0.663574 -0.135559 0.733765 1445372150 0.053406 -0.663574 -0.135559 0.733765 1445372150 0.055176 -0.677429 -0.118652 0.723877 1445372150 0.055176 -0.677429 -0.118652 0.723877 1445372150 0.055176 -0.677429 -0.118652 0.723877 1445372150 0.055176 -0.677429 -0.118652 0.723877 1445372150 0.055176 -0.677429 -0.118652 0.723877 1445372150 0.055176 -0.677429 -0.118652 0.723877 1445372150 0.036255 -0.669312 -0.116333 0.732910 1445372151 0.036255 -0.669312 -0.116333 0.732910 1445372151 0.036255 -0.669312 -0.116333 0.732910 1445372151 0.036255 -0.669312 -0.116333 0.732910 1445372151 0.036255 -0.669312 -0.116333 0.732910 1445372151 0.036255 -0.669312 -0.116333 0.732910 1445372151 0.030701 -0.683472 -0.092773 0.723389 1445372151 0.030701 -0.683472 -0.092773 0.723389 1445372151 0.030701 -0.683472 -0.092773 0.723389 1445372151 0.030701 -0.683472 -0.092773 0.723389 1445372151 0.030701 -0.683472 -0.092773 0.723389 1445372151 0.030701 -0.683472 -0.092773 0.723389 1445372151 0.002197 -0.699585 -0.091187 0.708679 1445372151 0.002197 -0.699585 -0.091187 0.708679 1445372151 0.002197 -0.699585 -0.091187 0.708679 1445372151 0.002197 -0.699585 -0.091187 0.708679 1445372151 0.002197 -0.699585 -0.091187 0.708679 1445372151 0.002197 -0.699585 -0.091187 0.708679 1445372151 0.002197 -0.699585 -0.091187 0.708679 1445372151 -0.005005 -0.708008 -0.084839 0.701050 1445372151 -0.005005 -0.708008 -0.084839 0.701050 1445372151 -0.005005 -0.708008 -0.084839 0.701050 1445372151 -0.005005 -0.708008 -0.084839 0.701050 1445372151 -0.005005 -0.708008 -0.084839 0.701050 1445372151 -0.005005 -0.708008 -0.084839 0.701050 1445372151 0.008850 -0.704773 -0.087036 0.704041 1445372151 0.008850 -0.704773 -0.087036 0.704041 1445372151 0.008850 -0.704773 -0.087036 0.704041 1445372151 0.008850 -0.704773 -0.087036 0.704041 1445372151 0.008850 -0.704773 -0.087036 0.704041 1445372151 0.008850 -0.704773 -0.087036 0.704041 1445372151 0.025085 -0.692505 -0.075684 0.716980 1445372151 0.025085 -0.692505 -0.075684 0.716980 1445372151 0.025085 -0.692505 -0.075684 0.716980 1445372151 0.025085 -0.692505 -0.075684 0.716980 1445372151 0.025085 -0.692505 -0.075684 0.716980 1445372151 0.025085 -0.692505 -0.075684 0.716980 1445372151 0.025085 -0.692505 -0.075684 0.716980 1445372151 0.030151 -0.676819 -0.072327 0.731934 1445372151 0.030151 -0.676819 -0.072327 0.731934 1445372151 0.030151 -0.676819 -0.072327 0.731934 1445372151 0.030151 -0.676819 -0.072327 0.731934 1445372151 0.030151 -0.676819 -0.072327 0.731934 1445372151 0.030151 -0.676819 -0.072327 0.731934 1445372151 0.025452 -0.661255 -0.074524 0.746033 1445372151 0.025452 -0.661255 -0.074524 0.746033 1445372151 0.025452 -0.661255 -0.074524 0.746033 1445372151 0.025452 -0.661255 -0.074524 0.746033 1445372151 0.025452 -0.661255 -0.074524 0.746033 1445372151 0.025452 -0.661255 -0.074524 0.746033 1445372151 0.014771 -0.649658 -0.097473 0.753845 1445372151 0.014771 -0.649658 -0.097473 0.753845 1445372151 0.014771 -0.649658 -0.097473 0.753845 1445372151 0.014771 -0.649658 -0.097473 0.753845 1445372151 0.014771 -0.649658 -0.097473 0.753845 1445372151 0.014771 -0.649658 -0.097473 0.753845 1445372151 0.012146 -0.645142 -0.120361 0.754456 1445372151 0.012146 -0.645142 -0.120361 0.754456 1445372151 
-0.002197 -0.708130 -0.179565 0.682861 1445372154 -0.002197 -0.708130 -0.179565 0.682861 1445372154 -0.002197 -0.708130 -0.179565 0.682861 1445372154 -0.007385 -0.708618 -0.182983 0.681396 1445372154 -0.007385 -0.708618 -0.182983 0.681396 1445372154 -0.007385 -0.708618 -0.182983 0.681396 1445372154 -0.007385 -0.708618 -0.182983 0.681396 1445372154 -0.007385 -0.708618 -0.182983 0.681396 1445372154 -0.007385 -0.708618 -0.182983 0.681396 1445372154 -0.010681 -0.707520 -0.186584 0.681519 1445372154 -0.010681 -0.707520 -0.186584 0.681519 1445372154 -0.010681 -0.707520 -0.186584 0.681519 1445372154 -0.010681 -0.707520 -0.186584 0.681519 1445372154 -0.010681 -0.707520 -0.186584 0.681519 1445372154 -0.009705 -0.705139 -0.185852 0.684204 1445372154 -0.009705 -0.705139 -0.185852 0.684204 1445372154 -0.009705 -0.705139 -0.185852 0.684204 1445372154 -0.009705 -0.705139 -0.185852 0.684204 1445372154 -0.009705 -0.705139 -0.185852 0.684204 1445372154 -0.009705 -0.705139 -0.185852 0.684204 1445372154 -0.006042 -0.702087 -0.183594 0.687988 1445372154 -0.006042 -0.702087 -0.183594 0.687988 1445372154 -0.006042 -0.702087 -0.183594 0.687988 1445372154 -0.006042 -0.702087 -0.183594 0.687988 1445372154 -0.006042 -0.702087 -0.183594 0.687988 1445372154 -0.006042 -0.702087 -0.183594 0.687988 1445372154 -0.004211 -0.700989 -0.181702 0.689636 1445372154 -0.004211 -0.700989 -0.181702 0.689636 1445372154 -0.004211 -0.700989 -0.181702 0.689636 1445372154 -0.004211 -0.700989 -0.181702 0.689636 1445372154 -0.004211 -0.700989 -0.181702 0.689636 1445372154 -0.004211 -0.700989 -0.181702 0.689636 1445372154 -0.004211 -0.700989 -0.181702 0.689636 1445372154 -0.007935 -0.699646 -0.188049 0.689270 1445372154 -0.007935 -0.699646 -0.188049 0.689270 1445372154 -0.007935 -0.699646 -0.188049 0.689270 1445372154 -0.007935 -0.699646 -0.188049 0.689270 1445372154 -0.007935 -0.699646 -0.188049 0.689270 1445372154 -0.007935 -0.699646 -0.188049 0.689270 1445372154 -0.009949 -0.697876 -0.193604 0.689453 1445372154 -0.009949 -0.697876 -0.193604 0.689453 1445372154 -0.009949 -0.697876 -0.193604 0.689453 1445372154 -0.009949 -0.697876 -0.193604 0.689453 1445372154 -0.009949 -0.697876 -0.193604 0.689453 1445372154 -0.009949 -0.697876 -0.193604 0.689453 1445372154 -0.008972 -0.695740 -0.192932 0.691833 1445372154 -0.008972 -0.695740 -0.192932 0.691833 1445372154 -0.008972 -0.695740 -0.192932 0.691833 1445372154 -0.008972 -0.695740 -0.192932 0.691833 1445372154 -0.008972 -0.695740 -0.192932 0.691833 1445372154 -0.008972 -0.695740 -0.192932 0.691833 1445372154 -0.000549 -0.696350 -0.186279 0.693115 1445372154 -0.000549 -0.696350 -0.186279 0.693115 1445372154 -0.000549 -0.696350 -0.186279 0.693115 1445372154 -0.000549 -0.696350 -0.186279 0.693115 1445372154 -0.000549 -0.696350 -0.186279 0.693115 1445372154 -0.000549 -0.696350 -0.186279 0.693115 1445372154 0.008789 -0.701782 -0.182312 0.688599 1445372154 0.008789 -0.701782 -0.182312 0.688599 1445372154 0.008789 -0.701782 -0.182312 0.688599 1445372154 0.008789 -0.701782 -0.182312 0.688599 1445372154 0.008789 -0.701782 -0.182312 0.688599 1445372154 0.008789 -0.701782 -0.182312 0.688599 1445372154 0.007568 -0.705383 -0.185608 0.684021 1445372154 0.007568 -0.705383 -0.185608 0.684021 1445372154 0.007568 -0.705383 -0.185608 0.684021 1445372154 0.007568 -0.705383 -0.185608 0.684021 1445372154 0.007568 -0.705383 -0.185608 0.684021 1445372154 0.007568 -0.705383 -0.185608 0.684021 1445372154 0.013794 -0.705627 -0.175720 0.686340 1445372154 0.013794 -0.705627 -0.175720 0.686340 1445372154 0.013794 -0.705627 -0.175720 0.686340 1445372154 0.013794 -0.705627 -0.175720 0.686340 1445372154 0.013794 -0.705627 -0.175720 0.686340 1445372154 0.013794 -0.705627 -0.175720 0.686340 1445372154 0.021545 -0.705139 -0.161011 0.690186 1445372154 0.021545 -0.705139 -0.161011 0.690186 1445372154 0.021545 -0.705139 -0.161011 0.690186 1445372154 0.021545 -0.705139 -0.161011 0.690186 1445372154 0.021545 -0.705139 -0.161011 0.690186 1445372155 0.021545 -0.705139 -0.161011 0.690186 1445372155 0.021545 -0.705139 -0.161011 0.690186 1445372155 0.019409 -0.706238 -0.161072 0.689148 1445372155 0.019409 -0.706238 -0.161072 0.689148 1445372155 0.019409 -0.706238 -0.161072 0.689148 1445372155 0.019409 -0.706238 -0.161072 0.689148 1445372155 0.019409 -0.706238 -0.161072 0.689148 1445372155 0.019409 -0.706238 -0.161072 0.689148 1445372155 0.015869 -0.706604 -0.164856 0.687988 1445372155 0.015869 -0.706604 -0.164856 0.687988 1445372155 0.015869 -0.706604 -0.164856 0.687988 1445372155 0.015869 -0.706604 -0.164856 0.687988 1445372155 0.015869 -0.706604 -0.164856 0.687988 1445372155 0.015869 -0.706604 -0.164856 0.687988 1445372155 0.015869 -0.706604 -0.164856 0.687988 1445372155 0.021362 -0.706177 -0.161255 0.689087 1445372155 0.021362 -0.706177 -0.161255 0.689087 1445372155 0.021362 -0.706177 -0.161255 0.689087 1445372155 0.021362 -0.706177 -0.161255 0.689087 1445372155 0.021362 -0.706177 -0.161255 0.689087 1445372155 0.021362 -0.706177 -0.161255 0.689087 1445372155 0.024963 -0.705688 -0.159973 0.689758 1445372155 0.024963 -0.705688 -0.159973 0.689758 1445372155 0.024963 -0.705688 -0.159973 0.689758 1445372155 0.024963 -0.705688 -0.159973 0.689758 1445372155 0.024963 -0.705688 -0.159973 0.689758 1445372155 0.024963 -0.705688 -0.159973 0.689758 1445372155 0.023071 -0.703918 -0.164490 0.690552 1445372155 0.023071 -0.703918 -0.164490 0.690552 1445372155 0.023071 -0.703918 -0.164490 0.690552 1445372155 0.023071 -0.703918 -0.164490 0.690552 1445372155 0.023071 -0.703918 -0.164490 0.690552 1445372155 0.023071 -0.703918 -0.164490 0.690552 1445372155 0.023071 -0.703918 -0.164490 0.690552 1445372155 0.019409 -0.700378 -0.166077 0.693909 1445372155 0.019409 -0.700378 -0.166077 0.693909 1445372155 0.019409 -0.700378 -0.166077 0.693909 1445372155 0.019409 -0.700378 -0.166077 0.693909 1445372155 0.019409 -0.700378 -0.166077 0.693909 1445372155 0.019409 -0.700378 -0.166077 0.693909 1445372155 0.021606 -0.698364 -0.161560 0.696960 1445372155 0.021606 -0.698364 -0.161560 0.696960 1445372155 0.021606 -0.698364 -0.161560 0.696960 1445372155 0.021606 -0.698364 -0.161560 0.696960 1445372155 0.021606 -0.698364 -0.161560 0.696960 1445372155 0.021606 -0.698364 -0.161560 0.696960 1445372155 0.026001 -0.700195 -0.156006 0.696228 1445372155 0.026001 -0.700195 -0.156006 0.696228 1445372155 0.026001 -0.700195 -0.156006 0.696228 1445372155 0.026001 -0.700195 -0.156006 0.696228 1445372155 0.026001 -0.700195 -0.156006 0.696228 1445372155 0.026001 -0.700195 -0.156006 0.696228 1445372155 0.026367 -0.701843 -0.153259 0.695129 1445372155 0.026367 -0.701843 -0.153259 0.695129 1445372155 0.026367 -0.701843 -0.153259 0.695129 1445372155 0.026367 -0.701843 -0.153259 0.695129 1445372155 0.026367 -0.701843 -0.153259 0.695129 1445372155 0.026367 -0.701843 -0.153259 0.695129 1445372155 0.026367 -0.701843 -0.153259 0.695129 1445372155 0.034119 -0.703125 -0.139893 0.696350 1445372155 0.034119 -0.703125 -0.139893 0.696350 1445372155 0.034119 -0.703125 -0.139893 0.696350 1445372155 0.034119 -0.703125 -0.139893 0.696350 1445372155 0.034119 -0.703125 -0.139893 0.696350 1445372155 0.034119 -0.703125 -0.139893 0.696350 1445372155 0.045593 -0.703003 -0.122437 0.699097 1445372155 0.045593 -0.703003 -0.122437 0.699097 1445372155 0.045593 -0.703003 -0.122437 0.699097 1445372155 0.045593 -0.703003 -0.122437 0.699097 1445372155 0.045593 -0.703003 -0.122437 0.699097 1445372155 0.045593 -0.703003 -0.122437 0.699097 1445372155 0.049622 -0.703003 -0.118347 0.699524 1445372155 0.049622 -0.703003 -0.118347 0.699524 1445372155 0.049622 -0.703003 -0.118347 0.699524 1445372155 0.049622 -0.703003 -0.118347 0.699524 1445372155 0.049622 -0.703003 -0.118347 0.699524 1445372155 0.049622 -0.703003 -0.118347 0.699524 1445372155 0.040955 -0.701416 -0.130493 0.699524 1445372155 0.040955 -0.701416 -0.130493 0.699524 1445372155 0.040955 -0.701416 -0.130493 0.699524 1445372155 0.040955 -0.701416 -0.130493 0.699524 1445372155 0.040955 -0.701416 -0.130493 0.699524 1445372155 0.040955 -0.701416 -0.130493 0.699524 1445372155 0.033386 -0.696777 -0.139832 0.702759 1445372155 0.033386 -0.696777 -0.139832 0.702759 1445372155 0.033386 -0.696777 -0.139832 0.702759 1445372155 0.033386 -0.696777 -0.139832 0.702759 1445372155 0.033386 -0.696777 -0.139832 0.702759 1445372155 0.033386 -0.696777 -0.139832 0.702759 1445372155 0.036804 -0.692749 -0.140198 0.706421 1445372155 0.036804 -0.692749 -0.140198 0.706421 1445372155 0.036804 -0.692749 -0.140198 0.706421 1445372155 0.036804 -0.692749 -0.140198 0.706421 1445372155 0.036804 -0.692749 -0.140198 0.706421 1445372155 0.036804 -0.692749 -0.140198 0.706421 1445372155 0.036804 -0.692749 -0.140198 0.706421 1445372155 0.036743 -0.691223 -0.142212 0.707520 1445372155 0.036743 -0.691223 -0.142212 0.707520 1445372155 0.036743 -0.691223 -0.142212 0.707520 1445372155 0.036743 -0.691223 -0.142212 0.707520 1445372155 0.036743 -0.691223 -0.142212 0.707520 1445372155 0.036743 -0.691223 -0.142212 0.707520 1445372155 0.036255 -0.691162 -0.144104 0.707275 1445372155 0.036255 -0.691162 -0.144104 0.707275 1445372155 0.036255 -0.691162 -0.144104 0.707275 1445372155 0.036255 -0.691162 -0.144104 0.707275 1445372155 0.036255 -0.691162 -0.144104 0.707275 1445372155 0.036255 -0.691162 -0.144104 0.707275 1445372155 0.036255 -0.691162 -0.144104 0.707275 1445372155 0.031372 -0.691711 -0.146729 0.706421 1445372155 0.031372 -0.691711 -0.146729 0.706421 1445372155 0.031372 -0.691711 -0.146729 0.706421 1445372155 0.031372 -0.691711 -0.146729 0.706421 1445372155 0.031372 -0.691711 -0.146729 0.706421 1445372155 0.031372 -0.691711 -0.146729 0.706421 1445372156 0.026794 -0.693665 -0.148315 0.704346 1445372156 0.026794 -0.693665 -0.148315 0.704346 1445372156 0.026794 -0.693665 -0.148315 0.704346 1445372156 0.026794 -0.693665 -0.148315 0.704346 1445372156 0.026794 -0.693665 -0.148315 0.704346 1445372156 0.026794 -0.693665 -0.148315 0.704346 1445372156 0.027161 -0.698669 -0.149231 0.699219 1445372156 0.027161 -0.698669 -0.149231 0.699219 1445372156 0.027161 -0.698669 -0.149231 0.699219 1445372156 0.027161 -0.698669 -0.149231 0.699219 1445372156 0.027161 -0.698669 -0.149231 0.699219 1445372156 0.027161 -0.698669 -0.149231 0.699219 1445372156 0.026672 -0.702698 -0.155701 0.693726 1445372156 0.026672 -0.702698 -0.155701 0.693726 1445372156 0.026672 -0.702698 -0.155701 0.693726 1445372156 0.026672 -0.702698 -0.155701 0.693726 1445372156 0.026672 -0.702698 -0.155701 0.693726 1445372156 0.026672 -0.702698 -0.155701 0.693726 1445372156 0.026672 -0.702698 -0.155701 0.693726 1445372156 0.031860 -0.705566 -0.152283 0.691345 1445372156 0.031860 -0.705566 -0.152283 0.691345 1445372156 0.031860 -0.705566 -0.152283 0.691345 1445372156 0.031860 -0.705566 -0.152283 0.691345 1445372156 0.031860 -0.705566 -0.152283 0.691345 1445372156 0.031860 -0.705566 -0.152283 0.691345 1445372156 0.038452 -0.705872 -0.144043 0.692444 1445372156 0.038452 -0.705872 -0.144043 0.692444 1445372156 0.038452 -0.705872 -0.144043 0.692444 1445372156 0.038452 -0.705872 -0.144043 0.692444 1445372156 0.038452 -0.705872 -0.144043 0.692444 1445372156 0.038452 -0.705872 -0.144043 0.692444 1445372156 0.039001 -0.704224 -0.141602 0.694580 1445372156 0.039001 -0.704224 -0.141602 0.694580 1445372156 0.039001 -0.704224 -0.141602 0.694580 1445372156 0.039001 -0.704224 -0.141602 0.694580 1445372156 0.039001 -0.704224 -0.141602 0.694580 1445372156 0.039001 -0.704224 -0.141602 0.694580 1445372156 0.041138 -0.701721 -0.138184 0.697693 1445372156 0.041138 -0.701721 -0.138184 0.697693 1445372156 0.041138 -0.701721 -0.138184 0.697693 1445372156 0.041138 -0.701721 -0.138184 0.697693 1445372156 0.041138 -0.701721 -0.138184 0.697693 1445372156 0.041138 -0.701721 -0.138184 0.697693 1445372156 0.041138 -0.701721 -0.138184 0.697693 1445372156 0.043274 -0.700012 -0.128662 0.701111 1445372156 0.043274 -0.700012 -0.128662 0.701111 1445372156 0.043274 -0.700012 -0.128662 0.701111 1445372156 0.043274 -0.700012 -0.128662 0.701111 1445372156 0.043274 -0.700012 -0.128662 0.701111 1445372156 0.043396 -0.698608 -0.123169 0.703491 1445372156 0.043396 -0.698608 -0.123169 0.703491 1445372156 0.043396 -0.698608 -0.123169 0.703491 1445372156 0.043396 -0.698608 -0.123169 0.703491 1445372156 0.043396 -0.698608 -0.123169 0.703491 1445372156 0.043396 -0.698608 -0.123169 0.703491 1445372156 0.044617 -0.697937 -0.120422 0.704590 1445372156 0.044617 -0.697937 -0.120422 0.704590 1445372156 0.044617 -0.697937 -0.120422 0.704590 1445372156 0.044617 -0.697937 -0.120422 0.704590 1445372156 0.044617 -0.697937 -0.120422 0.704590 1445372156 0.038086 -0.699463 -0.129700 0.701721 1445372156 0.038086 -0.699463 -0.129700 0.701721 1445372156 0.038086 -0.699463 -0.129700 0.701721 1445372156 0.038086 -0.699463 -0.129700 0.701721 1445372156 0.038086 -0.699463 -0.129700 0.701721 1445372156 0.038086 -0.699463 -0.129700 0.701721 1445372156 0.038086 -0.699463 -0.129700 0.701721 1445372156 0.031311 -0.702271 -0.141296 0.697083 1445372156 0.031311 -0.702271 -0.141296 0.697083 1445372156 0.031311 -0.702271 -0.141296 0.697083 1445372156 0.031311 -0.702271 -0.141296 0.697083 1445372156 0.031311 -0.702271 -0.141296 0.697083 1445372156 0.031311 -0.702271 -0.141296 0.697083 1445372156 0.032654 -0.705078 -0.141174 0.694153 1445372156 0.032654 -0.705078 -0.141174 0.694153 1445372156 0.032654 -0.705078 -0.141174 0.694153 1445372156 0.032654 -0.705078 -0.141174 0.694153 1445372156 0.032654 -0.705078 -0.141174 0.694153 1445372156 0.032654 -0.705078 -0.141174 0.694153 1445372156 0.032654 -0.707214 -0.138489 0.692505 1445372156 0.032654 -0.707214 -0.138489 0.692505 1445372156 0.032654 -0.707214 -0.138489 0.692505 1445372156 0.032654 -0.707214 -0.138489 0.692505 1445372156 0.032654 -0.707214 -0.138489 0.692505 1445372156 0.032654 -0.707214 -0.138489 0.692505 1445372156 0.030945 -0.708496 -0.137329 0.691528 1445372156 0.030945 -0.708496 -0.137329 0.691528 1445372156 0.030945 -0.708496 -0.137329 0.691528 1445372156 0.030945 -0.708496 -0.137329 0.691528 1445372156 0.030945 -0.708496 -0.137329 0.691528 1445372156 0.030945 -0.708496 -0.137329 0.691528 1445372156 0.030945 -0.708496 -0.137329 0.691528 1445372156 0.027893 -0.708984 -0.139038 0.690857 1445372156 0.027893 -0.708984 -0.139038 0.690857 1445372156 0.027893 -0.708984 -0.139038 0.690857 1445372156 0.027893 -0.708984 -0.139038 0.690857 1445372156 0.027893 -0.708984 -0.139038 0.690857 1445372156 0.027893 -0.708984 -0.139038 0.690857 1445372156 0.022034 -0.709351 -0.141846 0.690125 1445372156 0.022034 -0.709351 -0.141846 0.690125 1445372156 0.022034 -0.709351 -0.141846 0.690125 1445372156 0.022034 -0.709351 -0.141846 0.690125 1445372156 0.022034 -0.709351 -0.141846 0.690125 1445372156 0.022034 -0.709351 -0.141846 0.690125 1445372156 0.022034 -0.709351 -0.141846 0.690125 1445372156 0.018188 -0.709839 -0.145508 0.688904 1445372156 0.018188 -0.709839 -0.145508 0.688904 1445372156 0.018188 -0.709839 -0.145508 0.688904 1445372156 0.018188 -0.709839 -0.145508 0.688904 1445372156 0.018188 -0.709839 -0.145508 0.688904 1445372156 0.018188 -0.709839 -0.145508 0.688904 1445372156 0.017761 -0.711548 -0.144836 0.687317 1445372157 0.017761 -0.711548 -0.144836 0.687317 1445372157 0.017761 -0.711548 -0.144836 0.687317 1445372157 0.017761 -0.711548 -0.144836 0.687317 1445372157 0.017761 -0.711548 -0.144836 0.687317 1445372157 0.017761 -0.711548 -0.144836 0.687317 1445372157 0.019653 -0.712708 -0.143372 0.686401 1445372157 0.019653 -0.712708 -0.143372 0.686401 1445372157 0.019653 -0.712708 -0.143372 0.686401 1445372157 0.019653 -0.712708 -0.143372 0.686401 1445372157 0.019653 -0.712708 -0.143372 0.686401 1445372157 0.019653 -0.712708 -0.143372 0.686401 1445372157 0.017578 -0.712952 -0.146912 0.685425 1445372157 0.017578 -0.712952 -0.146912 0.685425 1445372157 0.017578 -0.712952 -0.146912 0.685425 1445372157 0.017578 -0.712952 -0.146912 0.685425 1445372157 0.017578 -0.712952 -0.146912 0.685425 1445372157 0.017578 -0.712952 -0.146912 0.685425 1445372157 0.019775 -0.712646 -0.150452 0.684875 1445372157 0.019775 -0.712646 -0.150452 0.684875 1445372157 0.019775 -0.712646 -0.150452 0.684875 1445372157 0.019775 -0.712646 -0.150452 0.684875 1445372157 0.019775 -0.712646 -0.150452 0.684875 1445372157 0.019775 -0.712646 -0.150452 0.684875 1445372157 0.025146 -0.712830 -0.149719 0.684753 1445372157 0.025146 -0.712830 -0.149719 0.684753 1445372157 0.025146 -0.712830 -0.149719 0.684753 1445372157 0.025146 -0.712830 -0.149719 0.684753 1445372157 0.025146 -0.712830 -0.149719 0.684753 1445372157 0.025146 -0.712830 -0.149719 0.684753 1445372157 0.021484 -0.712402 -0.153137 0.684509 1445372157 0.021484 -0.712402 -0.153137 0.684509 1445372157 0.021484 -0.712402 -0.153137 0.684509 1445372157 0.021484 -0.712402 -0.153137 0.684509 1445372157 0.021484 -0.712402 -0.153137 0.684509 1445372157 0.021484 -0.712402 -0.153137 0.684509 1445372157 0.021484 -0.712402 -0.153137 0.684509 1445372157 0.020569 -0.711609 -0.155701 0.684814 1445372157 0.020569 -0.711609 -0.155701 0.684814 1445372157 0.020569 -0.711609 -0.155701 0.684814 1445372157 0.020569 -0.711609 -0.155701 0.684814 1445372157 0.020569 -0.711609 -0.155701 0.684814 1445372157 0.020569 -0.711609 -0.155701 0.684814 1445372157 0.020203 -0.711121 -0.157654 0.684875 1445372157 0.020203 -0.711121 -0.157654 0.684875 1445372157 0.020203 -0.711121 -0.157654 0.684875 1445372157 0.020203 -0.711121 -0.157654 0.684875 1445372157 0.020203 -0.711121 -0.157654 0.684875 1445372157 0.020203 -0.711121 -0.157654 0.684875 1445372157 0.020813 -0.710815 -0.159485 0.684753 1445372157 0.020813 -0.710815 -0.159485 0.684753 1445372157 0.020813 -0.710815 -0.159485 0.684753 1445372157 0.020813 -0.710815 -0.159485 0.684753 1445372157 0.020813 -0.710815 -0.159485 0.684753 1445372157 0.020813 -0.710815 -0.159485 0.684753 1445372157 0.020813 -0.710815 -0.159485 0.684753 1445372157 0.022339 -0.710205 -0.159302 0.685364 1445372157 0.022339 -0.710205 -0.159302 0.685364 1445372157 0.022339 -0.710205 -0.159302 0.685364 1445372157 0.022339 -0.710205 -0.159302 0.685364 1445372157 0.022339 -0.710205 -0.159302 0.685364 1445372157 0.022339 -0.710205 -0.159302 0.685364 1445372157 0.022339 -0.710205 -0.159302 0.685364 1445372157 0.021912 -0.709778 -0.159485 0.685791 1445372157 0.021912 -0.709778 -0.159485 0.685791 1445372157 0.021912 -0.709778 -0.159485 0.685791 1445372157 0.021912 -0.709778 -0.159485 0.685791 1445372157 0.021912 -0.709778 -0.159485 0.685791 1445372157 0.019470 -0.710327 -0.162720 0.684570 1445372157 0.019470 -0.710327 -0.162720 0.684570 1445372157 0.019470 -0.710327 -0.162720 0.684570 1445372157 0.019470 -0.710327 -0.162720 0.684570 1445372157 0.019470 -0.710327 -0.162720 0.684570 1445372157 0.019470 -0.710327 -0.162720 0.684570 1445372157 0.019531 -0.710815 -0.165222 0.683411 1445372157 0.019531 -0.710815 -0.165222 0.683411 1445372157 0.019531 -0.710815 -0.165222 0.683411 1445372157 0.019531 -0.710815 -0.165222 0.683411 1445372157 0.019531 -0.710815 -0.165222 0.683411 1445372157 0.019531 -0.710815 -0.165222 0.683411 1445372157 0.021790 -0.711548 -0.162842 0.683167 1445372157 0.021790 -0.711548 -0.162842 0.683167 1445372157 0.021790 -0.711548 -0.162842 0.683167 1445372157 0.021790 -0.711548 -0.162842 0.683167 1445372157 0.021790 -0.711548 -0.162842 0.683167 1445372157 0.021790 -0.711548 -0.162842 0.683167 1445372157 0.021790 -0.711548 -0.162842 0.683167 1445372157 0.022461 -0.711914 -0.160217 0.683350 1445372157 0.022461 -0.711914 -0.160217 0.683350 1445372157 0.022461 -0.711914 -0.160217 0.683350 1445372157 0.022461 -0.711914 -0.160217 0.683350 1445372157 0.022461 -0.711914 -0.160217 0.683350 1445372157 0.022461 -0.711914 -0.160217 0.683350 1445372157 0.020020 -0.712341 -0.158936 0.683350 1445372157 0.020020 -0.712341 -0.158936 0.683350 1445372157 0.020020 -0.712341 -0.158936 0.683350 1445372157 0.020020 -0.712341 -0.158936 0.683350 1445372157 0.020020 -0.712341 -0.158936 0.683350 1445372157 0.020020 -0.712341 -0.158936 0.683350 1445372157 0.018311 -0.712036 -0.156616 0.684204 1445372157 0.018311 -0.712036 -0.156616 0.684204 1445372157 0.018311 -0.712036 -0.156616 0.684204 1445372157 0.018311 -0.712036 -0.156616 0.684204 1445372157 0.018311 -0.712036 -0.156616 0.684204 1445372157 0.018311 -0.712036 -0.156616 0.684204 1445372157 0.018311 -0.712036 -0.156616 0.684204 1445372157 0.018799 -0.712280 -0.154846 0.684387 1445372157 0.018799 -0.712280 -0.154846 0.684387 1445372157 0.018799 -0.712280 -0.154846 0.684387 1445372157 0.018799 -0.712280 -0.154846 0.684387 1445372157 0.018799 -0.712280 -0.154846 0.684387 1445372157 0.018799 -0.712280 -0.154846 0.684387 1445372157 0.016663 -0.711853 -0.156616 0.684448 1445372158 0.016663 -0.711853 -0.156616 0.684448 1445372158 0.016663 -0.711853 -0.156616 0.684448 1445372158 0.016663 -0.711853 -0.156616 0.684448 1445372158 0.016663 -0.711853 -0.156616 0.684448 1445372158 0.016663 -0.711853 -0.156616 0.684448 1445372158 0.014465 -0.709351 -0.157959 0.686829 1445372158 0.014465 -0.709351 -0.157959 0.686829 1445372158 0.014465 -0.709351 -0.157959 0.686829 1445372158 0.014465 -0.709351 -0.157959 0.686829 1445372158 0.014465 -0.709351 -0.157959 0.686829 1445372158 0.014465 -0.709351 -0.157959 0.686829 1445372158 0.020325 -0.707642 -0.154541 0.689148 1445372158 0.020325 -0.707642 -0.154541 0.689148 1445372158 0.020325 -0.707642 -0.154541 0.689148 1445372158 0.020325 -0.707642 -0.154541 0.689148 1445372158 0.020325 -0.707642 -0.154541 0.689148 1445372158 0.020325 -0.707642 -0.154541 0.689148 1445372158 0.020325 -0.707642 -0.154541 0.689148 1445372158 0.023071 -0.708557 -0.154724 0.688110 1445372158 0.023071 -0.708557 -0.154724 0.688110 1445372158 0.023071 -0.708557 -0.154724 0.688110 1445372158 0.023071 -0.708557 -0.154724 0.688110 1445372158 0.023071 -0.708557 -0.154724 0.688110 1445372158 0.023071 -0.708557 -0.154724 0.688110 1445372158 0.013977 -0.707214 -0.164978 0.687317 1445372158 0.013977 -0.707214 -0.164978 0.687317 1445372158 0.013977 -0.707214 -0.164978 0.687317 1445372158 0.013977 -0.707214 -0.164978 0.687317 1445372158 0.013977 -0.707214 -0.164978 0.687317 1445372158 0.013977 -0.707214 -0.164978 0.687317 1445372158 0.011475 -0.705017 -0.167725 0.688965 1445372158 0.011475 -0.705017 -0.167725 0.688965 1445372158 0.011475 -0.705017 -0.167725 0.688965 1445372158 0.011475 -0.705017 -0.167725 0.688965 1445372158 0.011475 -0.705017 -0.167725 0.688965 1445372158 0.011475 -0.705017 -0.167725 0.688965 1445372158 0.009888 -0.704895 -0.168335 0.688965 1445372158 0.009888 -0.704895 -0.168335 0.688965 1445372158 0.009888 -0.704895 -0.168335 0.688965 1445372158 0.009888 -0.704895 -0.168335 0.688965 1445372158 0.009888 -0.704895 -0.168335 0.688965 1445372158 0.009888 -0.704895 -0.168335 0.688965 1445372158 0.004456 -0.705017 -0.174011 0.687500 1445372158 0.004456 -0.705017 -0.174011 0.687500 1445372158 0.004456 -0.705017 -0.174011 0.687500 1445372158 0.004456 -0.705017 -0.174011 0.687500 1445372158 0.004456 -0.705017 -0.174011 0.687500 1445372158 0.004456 -0.705017 -0.174011 0.687500 1445372158 0.004456 -0.705017 -0.174011 0.687500 1445372158 0.004028 -0.704224 -0.174438 0.688171 1445372158 0.004028 -0.704224 -0.174438 0.688171 1445372158 0.004028 -0.704224 -0.174438 0.688171 1445372158 0.004028 -0.704224 -0.174438 0.688171 1445372158 0.004028 -0.704224 -0.174438 0.688171 1445372158 0.004028 -0.704224 -0.174438 0.688171 1445372158 0.000854 -0.701233 -0.176270 0.690796 1445372158 0.000854 -0.701233 -0.176270 0.690796 1445372158 0.000854 -0.701233 -0.176270 0.690796 1445372158 0.000854 -0.701233 -0.176270 0.690796 1445372158 0.000854 -0.701233 -0.176270 0.690796 1445372158 0.000854 -0.701233 -0.176270 0.690796 1445372158 0.000854 -0.701233 -0.176270 0.690796 1445372158 -0.004700 -0.698608 -0.180725 0.692261 1445372158 -0.004700 -0.698608 -0.180725 0.692261 1445372158 -0.004700 -0.698608 -0.180725 0.692261 1445372158 -0.004700 -0.698608 -0.180725 0.692261 1445372158 -0.004700 -0.698608 -0.180725 0.692261 1445372158 -0.004700 -0.698608 -0.180725 0.692261 1445372158 -0.000671 -0.697815 -0.178711 0.693604 1445372158 -0.000671 -0.697815 -0.178711 0.693604 1445372158 -0.000671 -0.697815 -0.178711 0.693604 1445372158 -0.000671 -0.697815 -0.178711 0.693604 1445372158 -0.000671 -0.697815 -0.178711 0.693604 1445372158 -0.000671 -0.697815 -0.178711 0.693604 1445372158 -0.003235 -0.697083 -0.181030 0.693726 1445372158 -0.003235 -0.697083 -0.181030 0.693726 1445372158 -0.003235 -0.697083 -0.181030 0.693726 1445372158 -0.003235 -0.697083 -0.181030 0.693726 1445372158 -0.003235 -0.697083 -0.181030 0.693726 1445372158 -0.003235 -0.697083 -0.181030 0.693726 1445372158 -0.003235 -0.697083 -0.181030 0.693726 1445372158 -0.004028 -0.695923 -0.181702 0.694702 1445372158 -0.004028 -0.695923 -0.181702 0.694702 1445372158 -0.004028 -0.695923 -0.181702 0.694702 1445372158 -0.004028 -0.695923 -0.181702 0.694702 1445372158 -0.004028 -0.695923 -0.181702 0.694702 1445372158 -0.004028 -0.695923 -0.181702 0.694702 1445372158 -0.004089 -0.695740 -0.178833 0.695679 1445372158 -0.004089 -0.695740 -0.178833 0.695679 1445372158 -0.004089 -0.695740 -0.178833 0.695679 1445372158 -0.004089 -0.695740 -0.178833 0.695679 1445372158 -0.004089 -0.695740 -0.178833 0.695679 1445372158 -0.004089 -0.695740 -0.178833 0.695679 1445372158 -0.004089 -0.695740 -0.178833 0.695679 1445372158 -0.005005 -0.696411 -0.176331 0.695679 1445372158 -0.005005 -0.696411 -0.176331 0.695679 1445372158 -0.005005 -0.696411 -0.176331 0.695679 1445372158 -0.005005 -0.696411 -0.176331 0.695679 1445372158 -0.005005 -0.696411 -0.176331 0.695679 1445372158 -0.005005 -0.696411 -0.176331 0.695679 1445372158 -0.005066 -0.697510 -0.173035 0.695374 1445372158 -0.005066 -0.697510 -0.173035 0.695374 1445372158 -0.005066 -0.697510 -0.173035 0.695374 1445372158 -0.005066 -0.697510 -0.173035 0.695374 1445372158 -0.005066 -0.697510 -0.173035 0.695374 1445372158 -0.005066 -0.697510 -0.173035 0.695374 1445372158 -0.003906 -0.698303 -0.168030 0.695801 1445372158 -0.003906 -0.698303 -0.168030 0.695801 1445372158 -0.003906 -0.698303 -0.168030 0.695801 1445372158 -0.003906 -0.698303 -0.168030 0.695801 1445372158 -0.003906 -0.698303 -0.168030 0.695801 1445372158 -0.003906 -0.698303 -0.168030 0.695801 1445372158 -0.001160 -0.699219 -0.163452 0.695984 1445372158 -0.001160 -0.699219 -0.163452 0.695984 1445372158 -0.001160 -0.699219 -0.163452 0.695984 1445372159 -0.001160 -0.699219 -0.163452 0.695984 1445372159 -0.001160 -0.699219 -0.163452 0.695984 1445372159 -0.001160 -0.699219 -0.163452 0.695984 1445372159 0.005371 -0.699463 -0.156067 0.697449 1445372159 0.005371 -0.699463 -0.156067 0.697449 1445372159 0.005371 -0.699463 -0.156067 0.697449 1445372159 0.005371 -0.699463 -0.156067 0.697449 1445372159 0.005371 -0.699463 -0.156067 0.697449 1445372159 0.005371 -0.699463 -0.156067 0.697449 1445372159 0.008972 -0.699463 -0.153992 0.697815 1445372159 0.008972 -0.699463 -0.153992 0.697815 1445372159 0.008972 -0.699463 -0.153992 0.697815 1445372159 0.008972 -0.699463 -0.153992 0.697815 1445372159 0.008972 -0.699463 -0.153992 0.697815 1445372159 0.008972 -0.699463 -0.153992 0.697815 1445372159 0.006287 -0.697937 -0.159119 0.698242 1445372159 0.006287 -0.697937 -0.159119 0.698242 1445372159 0.006287 -0.697937 -0.159119 0.698242 1445372159 0.006287 -0.697937 -0.159119 0.698242 1445372159 0.006287 -0.697937 -0.159119 0.698242 1445372159 0.006287 -0.697937 -0.159119 0.698242 1445372159 0.000671 -0.694885 -0.165527 0.699768 1445372159 0.000671 -0.694885 -0.165527 0.699768 1445372159 0.000671 -0.694885 -0.165527 0.699768 1445372159 0.000671 -0.694885 -0.165527 0.699768 1445372159 0.000671 -0.694885 -0.165527 0.699768 1445372159 0.000671 -0.694885 -0.165527 0.699768 1445372159 0.000671 -0.694885 -0.165527 0.699768 1445372159 -0.000488 -0.692627 -0.166992 0.701721 1445372159 -0.000488 -0.692627 -0.166992 0.701721 1445372159 -0.000488 -0.692627 -0.166992 0.701721 1445372159 -0.000488 -0.692627 -0.166992 0.701721 1445372159 -0.000488 -0.692627 -0.166992 0.701721 1445372159 -0.000488 -0.692627 -0.166992 0.701721 1445372159 -0.001892 -0.691956 -0.168701 0.701965 1445372159 -0.001892 -0.691956 -0.168701 0.701965 1445372159 -0.001892 -0.691956 -0.168701 0.701965 1445372159 -0.001892 -0.691956 -0.168701 0.701965 1445372159 -0.001892 -0.691956 -0.168701 0.701965 1445372159 -0.001892 -0.691956 -0.168701 0.701965 1445372159 -0.001282 -0.692871 -0.168579 0.701050 1445372159 
0.027954 -0.735962 -0.098267 0.669312 1445372162 0.027954 -0.735962 -0.098267 0.669312 1445372162 0.027954 -0.735962 -0.098267 0.669312 1445372162 0.052246 -0.731934 -0.080933 0.674561 1445372162 0.052246 -0.731934 -0.080933 0.674561 1445372162 0.052246 -0.731934 -0.080933 0.674561 1445372162 0.052246 -0.731934 -0.080933 0.674561 1445372162 0.052246 -0.731934 -0.080933 0.674561 1445372162 0.052246 -0.731934 -0.080933 0.674561 1445372162 0.071533 -0.730164 -0.068176 0.676086 1445372162 0.071533 -0.730164 -0.068176 0.676086 1445372162 0.071533 -0.730164 -0.068176 0.676086 1445372162 0.071533 -0.730164 -0.068176 0.676086 1445372162 0.071533 -0.730164 -0.068176 0.676086 1445372162 0.071533 -0.730164 -0.068176 0.676086 1445372162 0.071533 -0.730164 -0.068176 0.676086 1445372162 0.081848 -0.723022 -0.065125 0.682861 1445372162 0.081848 -0.723022 -0.065125 0.682861 1445372162 0.081848 -0.723022 -0.065125 0.682861 1445372162 0.081848 -0.723022 -0.065125 0.682861 1445372162 0.081848 -0.723022 -0.065125 0.682861 1445372162 0.081848 -0.723022 -0.065125 0.682861 1445372162 0.068787 -0.694397 -0.094421 0.710022 1445372162 0.068787 -0.694397 -0.094421 0.710022 1445372162 0.068787 -0.694397 -0.094421 0.710022 1445372162 0.068787 -0.694397 -0.094421 0.710022 1445372162 0.068787 -0.694397 -0.094421 0.710022 1445372162 0.068787 -0.694397 -0.094421 0.710022 1445372162 0.065063 -0.661926 -0.123535 0.736450 1445372162 0.065063 -0.661926 -0.123535 0.736450 1445372162 0.065063 -0.661926 -0.123535 0.736450 1445372162 0.065063 -0.661926 -0.123535 0.736450 1445372162 0.065063 -0.661926 -0.123535 0.736450 1445372162 0.065063 -0.661926 -0.123535 0.736450 1445372162 0.065063 -0.661926 -0.123535 0.736450 1445372162 0.051147 -0.636536 -0.162354 0.752197 1445372162 0.051147 -0.636536 -0.162354 0.752197 1445372162 0.051147 -0.636536 -0.162354 0.752197 1445372162 0.051147 -0.636536 -0.162354 0.752197 1445372162 0.051147 -0.636536 -0.162354 0.752197 1445372162 0.051147 -0.636536 -0.162354 0.752197 1445372162 0.046143 -0.625000 -0.194397 0.754639 1445372162 0.046143 -0.625000 -0.194397 0.754639 1445372162 0.046143 -0.625000 -0.194397 0.754639 1445372162 0.046143 -0.625000 -0.194397 0.754639 1445372162 0.046143 -0.625000 -0.194397 0.754639 1445372162 0.046143 -0.625000 -0.194397 0.754639 1445372162 0.054993 -0.615479 -0.193665 0.762024 1445372162 0.054993 -0.615479 -0.193665 0.762024 1445372162 0.054993 -0.615479 -0.193665 0.762024 1445372162 0.054993 -0.615479 -0.193665 0.762024 1445372162 0.054993 -0.615479 -0.193665 0.762024 1445372162 0.054993 -0.615479 -0.193665 0.762024 1445372162 0.075378 -0.625122 -0.162415 0.759705 1445372162 0.075378 -0.625122 -0.162415 0.759705 1445372162 0.075378 -0.625122 -0.162415 0.759705 1445372162 0.075378 -0.625122 -0.162415 0.759705 1445372162 0.075378 -0.625122 -0.162415 0.759705 1445372162 0.075378 -0.625122 -0.162415 0.759705 1445372162 0.075378 -0.625122 -0.162415 0.759705 1445372162 0.094543 -0.639160 -0.136719 0.750916 1445372162 0.094543 -0.639160 -0.136719 0.750916 1445372162 0.094543 -0.639160 -0.136719 0.750916 1445372162 0.094543 -0.639160 -0.136719 0.750916 1445372162 0.094543 -0.639160 -0.136719 0.750916 1445372162 0.094543 -0.639160 -0.136719 0.750916 1445372162 0.106384 -0.646973 -0.106323 0.747559 1445372162 0.106384 -0.646973 -0.106323 0.747559 1445372162 0.106384 -0.646973 -0.106323 0.747559 1445372162 0.106384 -0.646973 -0.106323 0.747559 1445372162 0.106384 -0.646973 -0.106323 0.747559 1445372162 0.106384 -0.646973 -0.106323 0.747559 1445372162 0.095032 -0.651306 -0.086182 0.747864 1445372162 0.095032 -0.651306 -0.086182 0.747864 1445372162 0.095032 -0.651306 -0.086182 0.747864 1445372162 0.095032 -0.651306 -0.086182 0.747864 1445372162 0.095032 -0.651306 -0.086182 0.747864 1445372162 0.095032 -0.651306 -0.086182 0.747864 1445372162 0.070007 -0.654968 -0.077332 0.748413 1445372162 0.070007 -0.654968 -0.077332 0.748413 1445372162 0.070007 -0.654968 -0.077332 0.748413 1445372162 0.070007 -0.654968 -0.077332 0.748413 1445372162 0.070007 -0.654968 -0.077332 0.748413 1445372162 0.070007 -0.654968 -0.077332 0.748413 1445372162 0.070007 -0.654968 -0.077332 0.748413 1445372162 0.049744 -0.670532 -0.064392 0.737427 1445372162 0.049744 -0.670532 -0.064392 0.737427 1445372162 0.049744 -0.670532 -0.064392 0.737427 1445372162 0.049744 -0.670532 -0.064392 0.737427 1445372162 0.049744 -0.670532 -0.064392 0.737427 1445372162 0.049744 -0.670532 -0.064392 0.737427 1445372162 0.025330 -0.693359 -0.077820 0.715881 1445372163 0.025330 -0.693359 -0.077820 0.715881 1445372163 0.025330 -0.693359 -0.077820 0.715881 1445372163 0.025330 -0.693359 -0.077820 0.715881 1445372163 0.025330 -0.693359 -0.077820 0.715881 1445372163 0.025330 -0.693359 -0.077820 0.715881 1445372163 0.029053 -0.698181 -0.064453 0.712402 1445372163 0.029053 -0.698181 -0.064453 0.712402 1445372163 0.029053 -0.698181 -0.064453 0.712402 1445372163 0.029053 -0.698181 -0.064453 0.712402 1445372163 0.029053 -0.698181 -0.064453 0.712402 1445372163 0.029053 -0.698181 -0.064453 0.712402 1445372163 0.029602 -0.681580 -0.066650 0.728088 1445372163 0.029602 -0.681580 -0.066650 0.728088 1445372163 0.029602 -0.681580 -0.066650 0.728088 1445372163 0.029602 -0.681580 -0.066650 0.728088 1445372163 0.029602 -0.681580 -0.066650 0.728088 1445372163 0.029602 -0.681580 -0.066650 0.728088 1445372163 0.029602 -0.681580 -0.066650 0.728088 1445372163 0.041626 -0.655273 -0.068542 0.751160 1445372163 0.041626 -0.655273 -0.068542 0.751160 1445372163 0.041626 -0.655273 -0.068542 0.751160 1445372163 0.041626 -0.655273 -0.068542 0.751160 1445372163 0.041626 -0.655273 -0.068542 0.751160 1445372163 0.041626 -0.655273 -0.068542 0.751160 1445372163 0.055542 -0.634705 -0.069519 0.767578 1445372163 0.055542 -0.634705 -0.069519 0.767578 1445372163 0.055542 -0.634705 -0.069519 0.767578 1445372163 0.055542 -0.634705 -0.069519 0.767578 1445372163 0.055542 -0.634705 -0.069519 0.767578 1445372163 0.055542 -0.634705 -0.069519 0.767578 1445372163 0.059143 -0.626282 -0.089905 0.772156 1445372163 0.059143 -0.626282 -0.089905 0.772156 1445372163 0.059143 -0.626282 -0.089905 0.772156 1445372163 0.059143 -0.626282 -0.089905 0.772156 1445372163 0.059143 -0.626282 -0.089905 0.772156 1445372163 0.059143 -0.626282 -0.089905 0.772156 1445372163 0.059143 -0.626282 -0.089905 0.772156 1445372163 0.055176 -0.626953 -0.118286 0.768005 1445372163 0.055176 -0.626953 -0.118286 0.768005 1445372163 0.055176 -0.626953 -0.118286 0.768005 1445372163 0.055176 -0.626953 -0.118286 0.768005 1445372163 0.055176 -0.626953 -0.118286 0.768005 1445372163 0.055176 -0.626953 -0.118286 0.768005 1445372163 0.026611 -0.622803 -0.171997 0.762817 1445372163 0.026611 -0.622803 -0.171997 0.762817 1445372163 0.026611 -0.622803 -0.171997 0.762817 1445372163 0.026611 -0.622803 -0.171997 0.762817 1445372163 0.026611 -0.622803 -0.171997 0.762817 1445372163 0.026611 -0.622803 -0.171997 0.762817 1445372163 0.019714 -0.612061 -0.194885 0.766174 1445372163 0.019714 -0.612061 -0.194885 0.766174 1445372163 0.019714 -0.612061 -0.194885 0.766174 1445372163 0.019714 -0.612061 -0.194885 0.766174 1445372163 0.019714 -0.612061 -0.194885 0.766174 1445372163 0.019714 -0.612061 -0.194885 0.766174 1445372163 0.033020 -0.603699 -0.182251 0.775391 1445372163 0.033020 -0.603699 -0.182251 0.775391 1445372163 0.033020 -0.603699 -0.182251 0.775391 1445372163 0.033020 -0.603699 -0.182251 0.775391 1445372163 0.033020 -0.603699 -0.182251 0.775391 1445372163 0.033020 -0.603699 -0.182251 0.775391 1445372163 0.042236 -0.603821 -0.173584 0.776794 1445372163 0.042236 -0.603821 -0.173584 0.776794 1445372163 0.042236 -0.603821 -0.173584 0.776794 1445372163 0.042236 -0.603821 -0.173584 0.776794 1445372163 0.042236 -0.603821 -0.173584 0.776794 1445372163 0.042236 -0.603821 -0.173584 0.776794 1445372163 0.052551 -0.607727 -0.150452 0.777954 1445372163 0.052551 -0.607727 -0.150452 0.777954 1445372163 0.052551 -0.607727 -0.150452 0.777954 1445372163 0.052551 -0.607727 -0.150452 0.777954 1445372163 0.052551 -0.607727 -0.150452 0.777954 1445372163 0.052551 -0.607727 -0.150452 0.777954 1445372163 0.052551 -0.607727 -0.150452 0.777954 1445372163 0.066956 -0.621582 -0.120239 0.771179 1445372163 0.066956 -0.621582 -0.120239 0.771179 1445372163 0.066956 -0.621582 -0.120239 0.771179 1445372163 0.066956 -0.621582 -0.120239 0.771179 1445372163 0.066956 -0.621582 -0.120239 0.771179 1445372163 0.066956 -0.621582 -0.120239 0.771179 1445372163 0.059937 -0.634705 -0.104004 0.763367 1445372163 0.059937 -0.634705 -0.104004 0.763367 1445372163 0.059937 -0.634705 -0.104004 0.763367 1445372163 0.059937 -0.634705 -0.104004 0.763367 1445372163 0.059937 -0.634705 -0.104004 0.763367 1445372163 0.059937 -0.634705 -0.104004 0.763367 1445372163 0.048096 -0.647522 -0.093567 0.754761 1445372163 0.048096 -0.647522 -0.093567 0.754761 1445372163 0.048096 -0.647522 -0.093567 0.754761 1445372163 0.048096 -0.647522 -0.093567 0.754761 1445372163 0.048096 -0.647522 -0.093567 0.754761 1445372163 0.048096 -0.647522 -0.093567 0.754761 1445372163 0.043945 -0.657776 -0.082275 0.747437 1445372163 0.043945 -0.657776 -0.082275 0.747437 1445372163 0.043945 -0.657776 -0.082275 0.747437 1445372163 0.043945 -0.657776 -0.082275 0.747437 1445372163 0.043945 -0.657776 -0.082275 0.747437 1445372163 0.043945 -0.657776 -0.082275 0.747437 1445372163 0.027283 -0.667786 -0.096436 0.737549 1445372163 0.027283 -0.667786 -0.096436 0.737549 1445372163 0.027283 -0.667786 -0.096436 0.737549 1445372163 0.027283 -0.667786 -0.096436 0.737549 1445372163 0.027283 -0.667786 -0.096436 0.737549 1445372163 0.027283 -0.667786 -0.096436 0.737549 1445372163 0.051758 -0.672974 -0.083374 0.733154 1445372163 0.051758 -0.672974 -0.083374 0.733154 1445372163 0.051758 -0.672974 -0.083374 0.733154 1445372163 0.051758 -0.672974 -0.083374 0.733154 1445372163 0.051758 -0.672974 -0.083374 0.733154 1445372163 0.051758 -0.672974 -0.083374 0.733154 1445372163 0.074829 -0.669800 -0.051208 0.736938 1445372164 0.074829 -0.669800 -0.051208 0.736938 1445372164 0.074829 -0.669800 -0.051208 0.736938 1445372164 0.074829 -0.669800 -0.051208 0.736938 1445372164 0.074829 -0.669800 -0.051208 0.736938 1445372164 0.074829 -0.669800 -0.051208 0.736938 1445372164 0.070129 -0.664368 -0.052551 0.742249 1445372164 0.070129 -0.664368 -0.052551 0.742249 1445372164 0.070129 -0.664368 -0.052551 0.742249 1445372164 0.070129 -0.664368 -0.052551 0.742249 1445372164 0.070129 -0.664368 -0.052551 0.742249 1445372164 0.070129 -0.664368 -0.052551 0.742249 1445372164 0.062744 -0.658752 -0.071777 0.746277 1445372164 0.062744 -0.658752 -0.071777 0.746277 1445372164 0.062744 -0.658752 -0.071777 0.746277 1445372164 0.062744 -0.658752 -0.071777 0.746277 1445372164 0.062744 -0.658752 -0.071777 0.746277 1445372164 0.062744 -0.658752 -0.071777 0.746277 1445372164 0.046326 -0.646851 -0.106445 0.753723 1445372164 0.046326 -0.646851 -0.106445 0.753723 1445372164 0.046326 -0.646851 -0.106445 0.753723 1445372164 0.046326 -0.646851 -0.106445 0.753723 1445372164 0.046326 -0.646851 -0.106445 0.753723 1445372164 0.046326 -0.646851 -0.106445 0.753723 1445372164 0.034241 -0.635315 -0.135559 0.759460 1445372164 0.034241 -0.635315 -0.135559 0.759460 1445372164 0.034241 -0.635315 -0.135559 0.759460 1445372164 0.034241 -0.635315 -0.135559 0.759460 1445372164 0.034241 -0.635315 -0.135559 0.759460 1445372164 0.034241 -0.635315 -0.135559 0.759460 1445372164 0.034241 -0.635315 -0.135559 0.759460 1445372164 0.013977 -0.624878 -0.173157 0.761108 1445372164 0.013977 -0.624878 -0.173157 0.761108 1445372164 0.013977 -0.624878 -0.173157 0.761108 1445372164 0.013977 -0.624878 -0.173157 0.761108 1445372164 0.013977 -0.624878 -0.173157 0.761108 1445372164 0.013977 -0.624878 -0.173157 0.761108 1445372164 0.016968 -0.616333 -0.178528 0.766785 1445372164 0.016968 -0.616333 -0.178528 0.766785 1445372164 0.016968 -0.616333 -0.178528 0.766785 1445372164 0.016968 -0.616333 -0.178528 0.766785 1445372164 0.016968 -0.616333 -0.178528 0.766785 1445372164 0.016968 -0.616333 -0.178528 0.766785 1445372164 0.022278 -0.616638 -0.175110 0.767212 1445372164 0.022278 -0.616638 -0.175110 0.767212 1445372164 0.022278 -0.616638 -0.175110 0.767212 1445372164 0.022278 -0.616638 -0.175110 0.767212 1445372164 0.022278 -0.616638 -0.175110 0.767212 1445372164 0.022278 -0.616638 -0.175110 0.767212 1445372164 0.030884 -0.623047 -0.172119 0.762390 1445372164 0.030884 -0.623047 -0.172119 0.762390 1445372164 0.030884 -0.623047 -0.172119 0.762390 1445372164 0.030884 -0.623047 -0.172119 0.762390 1445372164 0.030884 -0.623047 -0.172119 0.762390 1445372164 0.030884 -0.623047 -0.172119 0.762390 1445372164 0.044006 -0.628967 -0.149048 0.761719 1445372164 0.044006 -0.628967 -0.149048 0.761719 1445372164 0.044006 -0.628967 -0.149048 0.761719 1445372164 0.044006 -0.628967 -0.149048 0.761719 1445372164 0.044006 -0.628967 -0.149048 0.761719 1445372164 0.044006 -0.628967 -0.149048 0.761719 1445372164 0.049072 -0.640320 -0.123474 0.756531 1445372164 0.049072 -0.640320 -0.123474 0.756531 1445372164 0.049072 -0.640320 -0.123474 0.756531 1445372164 0.049072 -0.640320 -0.123474 0.756531 1445372164 0.049072 -0.640320 -0.123474 0.756531 1445372164 0.049072 -0.640320 -0.123474 0.756531 1445372164 0.051086 -0.651123 -0.107910 0.749573 1445372164 0.051086 -0.651123 -0.107910 0.749573 1445372164 0.051086 -0.651123 -0.107910 0.749573 1445372164 0.051086 -0.651123 -0.107910 0.749573 1445372164 0.051086 -0.651123 -0.107910 0.749573 1445372164 0.051086 -0.651123 -0.107910 0.749573 1445372164 0.041565 -0.649475 -0.088745 0.754028 1445372164 0.041565 -0.649475 -0.088745 0.754028 1445372164 0.041565 -0.649475 -0.088745 0.754028 1445372164 0.041565 -0.649475 -0.088745 0.754028 1445372164 0.041565 -0.649475 -0.088745 0.754028 1445372164 0.041565 -0.649475 -0.088745 0.754028 1445372164 0.020630 -0.666565 -0.092834 0.739319 1445372164 0.020630 -0.666565 -0.092834 0.739319 1445372164 0.020630 -0.666565 -0.092834 0.739319 1445372164 0.020630 -0.666565 -0.092834 0.739319 1445372164 0.020630 -0.666565 -0.092834 0.739319 1445372164 0.020630 -0.666565 -0.092834 0.739319 1445372164 0.020325 -0.686340 -0.094788 0.720825 1445372164 0.020325 -0.686340 -0.094788 0.720825 1445372164 0.020325 -0.686340 -0.094788 0.720825 1445372164 0.020325 -0.686340 -0.094788 0.720825 1445372164 0.020325 -0.686340 -0.094788 0.720825 1445372164 0.020325 -0.686340 -0.094788 0.720825 1445372164 0.037354 -0.696960 -0.062500 0.713440 1445372164 0.037354 -0.696960 -0.062500 0.713440 1445372164 0.037354 -0.696960 -0.062500 0.713440 1445372164 0.037354 -0.696960 -0.062500 0.713440 1445372164 0.037354 -0.696960 -0.062500 0.713440 1445372164 0.037354 -0.696960 -0.062500 0.713440 1445372164 0.036804 -0.694336 -0.057861 0.716370 1445372164 0.036804 -0.694336 -0.057861 0.716370 1445372164 0.036804 -0.694336 -0.057861 0.716370 1445372164 0.036804 -0.694336 -0.057861 0.716370 1445372164 0.036804 -0.694336 -0.057861 0.716370 1445372164 0.036804 -0.694336 -0.057861 0.716370 1445372164 0.040466 -0.677795 -0.056885 0.731934 1445372164 0.040466 -0.677795 -0.056885 0.731934 1445372164 0.040466 -0.677795 -0.056885 0.731934 1445372164 0.040466 -0.677795 -0.056885 0.731934 1445372164 0.040466 -0.677795 -0.056885 0.731934 1445372164 0.040466 -0.677795 -0.056885 0.731934 1445372164 0.032898 -0.655518 -0.065857 0.751587 1445372164 0.032898 -0.655518 -0.065857 0.751587 1445372164 0.032898 -0.655518 -0.065857 0.751587 1445372165 0.032898 -0.655518 -0.065857 0.751587 1445372165 0.032898 -0.655518 -0.065857 0.751587 1445372165 0.032898 -0.655518 -0.065857 0.751587 1445372165 0.032898 -0.655518 -0.065857 0.751587 1445372165 0.018677 -0.635498 -0.093994 0.766113 1445372165 0.018677 -0.635498 -0.093994 0.766113 1445372165 0.018677 -0.635498 -0.093994 0.766113 1445372165 0.018677 -0.635498 -0.093994 0.766113 1445372165 0.018677 -0.635498 -0.093994 0.766113 1445372165 0.018677 -0.635498 -0.093994 0.766113 1445372165 0.012878 -0.622925 -0.119690 0.772949 1445372165 0.012878 -0.622925 -0.119690 0.772949 1445372165 0.012878 -0.622925 -0.119690 0.772949 1445372165 0.012878 -0.622925 -0.119690 0.772949 1445372165 0.012878 -0.622925 -0.119690 0.772949 1445372165 0.012878 -0.622925 -0.119690 0.772949 1445372165 0.013245 -0.621643 -0.142029 0.770203 1445372165 0.013245 -0.621643 -0.142029 0.770203 1445372165 0.013245 -0.621643 -0.142029 0.770203 1445372165 0.013245 -0.621643 -0.142029 0.770203 1445372165 0.013245 -0.621643 -0.142029 0.770203 1445372165 0.013245 -0.621643 -0.142029 0.770203 1445372165 0.013245 -0.621643 -0.142029 0.770203 1445372165 0.007996 -0.629944 -0.155457 0.760864 1445372165 0.007996 -0.629944 -0.155457 0.760864 1445372165 0.007996 -0.629944 -0.155457 0.760864 1445372165 0.007996 -0.629944 -0.155457 0.760864 1445372165 0.007996 -0.629944 -0.155457 0.760864 1445372165 0.007996 -0.629944 -0.155457 0.760864 1445372165 0.015198 -0.644287 -0.130432 0.753418 1445372165 0.015198 -0.644287 -0.130432 0.753418 1445372165 0.015198 -0.644287 -0.130432 0.753418 1445372165 0.015198 -0.644287 -0.130432 0.753418 1445372165 0.015198 -0.644287 -0.130432 0.753418 1445372165 0.015198 -0.644287 -0.130432 0.753418 1445372165 0.013550 -0.651001 -0.123413 0.748840 1445372165 0.013550 -0.651001 -0.123413 0.748840 1445372165 0.013550 -0.651001 -0.123413 0.748840 1445372165 0.013550 -0.651001 -0.123413 0.748840 1445372165 0.013550 -0.651001 -0.123413 0.748840 1445372165 0.013550 -0.651001 -0.123413 0.748840 1445372165 0.033203 -0.650269 -0.111267 0.750793 1445372165 0.033203 -0.650269 -0.111267 0.750793 1445372165 0.033203 -0.650269 -0.111267 0.750793 1445372165 0.033203 -0.650269 -0.111267 0.750793 1445372165 0.033203 -0.650269 -0.111267 0.750793 1445372165 0.033203 -0.650269 -0.111267 0.750793 1445372165 0.053894 -0.652405 -0.106934 0.748352 1445372165 0.053894 -0.652405 -0.106934 0.748352 1445372165 0.053894 -0.652405 -0.106934 0.748352 1445372165 0.053894 -0.652405 -0.106934 0.748352 1445372165 0.053894 -0.652405 -0.106934 0.748352 1445372165 0.053894 -0.652405 -0.106934 0.748352 1445372165 0.064514 -0.649414 -0.091675 0.752136 1445372165 0.064514 -0.649414 -0.091675 0.752136 1445372165 0.064514 -0.649414 -0.091675 0.752136 1445372165 0.064514 -0.649414 -0.091675 0.752136 1445372165 0.064514 -0.649414 -0.091675 0.752136 1445372165 0.064514 -0.649414 -0.091675 0.752136 1445372165 0.059265 -0.651855 -0.088989 0.750732 1445372165 0.059265 -0.651855 -0.088989 0.750732 1445372165 0.059265 -0.651855 -0.088989 0.750732 1445372165 0.059265 -0.651855 -0.088989 0.750732 1445372165 0.059265 -0.651855 -0.088989 0.750732 1445372165 0.059265 -0.651855 -0.088989 0.750732 1445372165 0.056519 -0.657166 -0.074280 0.747925 1445372165 0.056519 -0.657166 -0.074280 0.747925 1445372165 0.056519 -0.657166 -0.074280 0.747925 1445372165 0.056519 -0.657166 -0.074280 0.747925 1445372165 0.056519 -0.657166 -0.074280 0.747925 1445372165 0.056519 -0.657166 -0.074280 0.747925 1445372165 0.045227 -0.667664 -0.068970 0.739868 1445372165 0.045227 -0.667664 -0.068970 0.739868 1445372165 0.045227 -0.667664 -0.068970 0.739868 1445372165 0.045227 -0.667664 -0.068970 0.739868 1445372165 0.045227 -0.667664 -0.068970 0.739868 1445372165 0.045227 -0.667664 -0.068970 0.739868 1445372165 0.045227 -0.667664 -0.068970 0.739868 1445372165 0.033386 -0.689331 -0.075378 0.719727 1445372165 0.033386 -0.689331 -0.075378 0.719727 1445372165 0.033386 -0.689331 -0.075378 0.719727 1445372165 0.033386 -0.689331 -0.075378 0.719727 1445372165 0.033386 -0.689331 -0.075378 0.719727 1445372165 0.033386 -0.689331 -0.075378 0.719727 1445372165 0.042480 -0.706116 -0.064575 0.703857 1445372165 0.042480 -0.706116 -0.064575 0.703857 1445372165 0.042480 -0.706116 -0.064575 0.703857 1445372165 0.042480 -0.706116 -0.064575 0.703857 1445372165 0.042480 -0.706116 -0.064575 0.703857 1445372165 0.042480 -0.706116 -0.064575 0.703857 1445372165 0.042480 -0.706116 -0.064575 0.703857 1445372165 0.050171 -0.709045 -0.053223 0.701355 1445372165 0.050171 -0.709045 -0.053223 0.701355 1445372165 0.050171 -0.709045 -0.053223 0.701355 1445372165 0.050171 -0.709045 -0.053223 0.701355 1445372165 0.050171 -0.709045 -0.053223 0.701355 1445372165 0.050171 -0.709045 -0.053223 0.701355 1445372165 0.049866 -0.697327 -0.051392 0.713135 1445372165 0.049866 -0.697327 -0.051392 0.713135 1445372165 0.049866 -0.697327 -0.051392 0.713135 1445372165 0.049866 -0.697327 -0.051392 0.713135 1445372165 0.049866 -0.697327 -0.051392 0.713135 1445372165 0.049866 -0.697327 -0.051392 0.713135 1445372165 0.049866 -0.697327 -0.051392 0.713135 1445372165 0.048218 -0.678406 -0.054443 0.731079 1445372165 0.048218 -0.678406 -0.054443 0.731079 1445372165 0.048218 -0.678406 -0.054443 0.731079 1445372165 0.048218 -0.678406 -0.054443 0.731079 1445372165 0.048218 -0.678406 -0.054443 0.731079 1445372165 0.048218 -0.678406 -0.054443 0.731079 1445372165 0.045837 -0.660828 -0.063477 0.746460 1445372165 0.045837 -0.660828 -0.063477 0.746460 1445372165 0.045837 -0.660828 -0.063477 0.746460 1445372165 0.045837 -0.660828 -0.063477 0.746460 1445372166 0.045837 -0.660828 -0.063477 0.746460 1445372166 0.045837 -0.660828 -0.063477 0.746460 1445372166 0.030029 -0.645813 -0.093994 0.757080 1445372166 0.030029 -0.645813 -0.093994 0.757080 1445372166 0.030029 -0.645813 -0.093994 0.757080 1445372166 0.030029 -0.645813 -0.093994 0.757080 1445372166 0.030029 -0.645813 -0.093994 0.757080 1445372166 0.030029 -0.645813 -0.093994 0.757080 1445372166 0.010681 -0.644836 -0.149231 0.749512 1445372166 0.010681 -0.644836 -0.149231 0.749512 1445372166 0.010681 -0.644836 -0.149231 0.749512 1445372166 0.010681 -0.644836 -0.149231 0.749512 1445372166 0.010681 -0.644836 -0.149231 0.749512 1445372166 0.010681 -0.644836 -0.149231 0.749512 1445372166 0.021240 -0.648499 -0.152832 0.745422 1445372166 0.021240 -0.648499 -0.152832 0.745422 1445372166 0.021240 -0.648499 -0.152832 0.745422 1445372166 0.021240 -0.648499 -0.152832 0.745422 1445372166 0.021240 -0.648499 -0.152832 0.745422 1445372166 0.021240 -0.648499 -0.152832 0.745422 1445372166 0.018066 -0.650696 -0.160095 0.742004 1445372166 0.018066 -0.650696 -0.160095 0.742004 1445372166 0.018066 -0.650696 -0.160095 0.742004 1445372166 0.018066 -0.650696 -0.160095 0.742004 1445372166 0.018066 -0.650696 -0.160095 0.742004 1445372166 0.018066 -0.650696 -0.160095 0.742004 1445372166 0.018066 -0.650696 -0.160095 0.742004 1445372166 0.017761 -0.652039 -0.168213 0.739075 1445372166 0.017761 -0.652039 -0.168213 0.739075 1445372166 0.017761 -0.652039 -0.168213 0.739075 1445372166 0.017761 -0.652039 -0.168213 0.739075 1445372166 0.017761 -0.652039 -0.168213 0.739075 1445372166 0.017761 -0.652039 -0.168213 0.739075 1445372166 0.032227 -0.656128 -0.160278 0.736694 1445372166 0.032227 -0.656128 -0.160278 0.736694 1445372166 0.032227 -0.656128 -0.160278 0.736694 1445372166 0.032227 -0.656128 -0.160278 0.736694 1445372166 0.032227 -0.656128 -0.160278 0.736694 1445372166 0.032227 -0.656128 -0.160278 0.736694 1445372166 0.054199 -0.663330 -0.141296 0.732849 1445372166 0.054199 -0.663330 -0.141296 0.732849 1445372166 0.054199 -0.663330 -0.141296 0.732849 1445372166 0.054199 -0.663330 -0.141296 0.732849 1445372166 0.054199 -0.663330 -0.141296 0.732849 1445372166 0.054199 -0.663330 -0.141296 0.732849 1445372166 0.054199 -0.663330 -0.141296 0.732849 1445372166 0.063110 -0.674622 -0.127136 0.724426 1445372166 0.063110 -0.674622 -0.127136 0.724426 1445372166 0.063110 -0.674622 -0.127136 0.724426 1445372166 0.063110 -0.674622 -0.127136 0.724426 1445372166 0.063110 -0.674622 -0.127136 0.724426 1445372166 0.063110 -0.674622 -0.127136 0.724426 1445372166 0.058289 -0.680359 -0.117065 0.721130 1445372166 0.058289 -0.680359 -0.117065 0.721130 1445372166 0.058289 -0.680359 -0.117065 0.721130 1445372166 0.058289 -0.680359 -0.117065 0.721130 1445372166 0.058289 -0.680359 -0.117065 0.721130 1445372166 0.058289 -0.680359 -0.117065 0.721130 1445372166 0.048218 -0.682556 -0.109680 0.720947 1445372166 0.048218 -0.682556 -0.109680 0.720947 1445372166 0.048218 -0.682556 -0.109680 0.720947 1445372166 0.048218 -0.682556 -0.109680 0.720947 1445372166 0.048218 -0.682556 -0.109680 0.720947 1445372166 0.048218 -0.682556 -0.109680 0.720947 1445372166 0.035645 -0.688171 -0.100037 0.717712 1445372166 0.035645 -0.688171 -0.100037 0.717712 1445372166 0.035645 -0.688171 -0.100037 0.717712 1445372166 0.035645 -0.688171 -0.100037 0.717712 1445372166 0.035645 -0.688171 -0.100037 0.717712 1445372166 0.035645 -0.688171 -0.100037 0.717712 1445372166 0.035645 -0.688171 -0.100037 0.717712 1445372166 0.028442 -0.697205 -0.091248 0.710449 1445372166 0.028442 -0.697205 -0.091248 0.710449 1445372166 0.028442 -0.697205 -0.091248 0.710449 1445372166 0.028442 -0.697205 -0.091248 0.710449 1445372166 0.028442 -0.697205 -0.091248 0.710449 1445372166 0.023376 -0.702026 -0.085938 0.706543 1445372166 0.023376 -0.702026 -0.085938 0.706543 1445372166 0.023376 -0.702026 -0.085938 0.706543 1445372166 0.023376 -0.702026 -0.085938 0.706543 1445372166 0.023376 -0.702026 -0.085938 0.706543 1445372166 0.023376 -0.702026 -0.085938 0.706543 1445372166 0.023376 -0.702026 -0.085938 0.706543 1445372166 0.031006 -0.699524 -0.073425 0.710144 1445372166 0.031006 -0.699524 -0.073425 0.710144 1445372166 0.031006 -0.699524 -0.073425 0.710144 1445372166 0.031006 -0.699524 -0.073425 0.710144 1445372166 0.031006 -0.699524 -0.073425 0.710144 1445372166 0.031006 -0.699524 -0.073425 0.710144 1445372166 0.032715 -0.691406 -0.070862 0.718201 1445372166 0.032715 -0.691406 -0.070862 0.718201 1445372166 0.032715 -0.691406 -0.070862 0.718201 1445372166 0.032715 -0.691406 -0.070862 0.718201 1445372166 0.032715 -0.691406 -0.070862 0.718201 1445372166 0.032715 -0.691406 -0.070862 0.718201 1445372166 0.032715 -0.691406 -0.070862 0.718201 1445372166 0.036743 -0.680176 -0.076660 0.728088 1445372166 0.036743 -0.680176 -0.076660 0.728088 1445372166 0.036743 -0.680176 -0.076660 0.728088 1445372166 0.036743 -0.680176 -0.076660 0.728088 1445372166 0.036743 -0.680176 -0.076660 0.728088 1445372166 0.036743 -0.680176 -0.076660 0.728088 1445372166 0.037964 -0.667114 -0.089844 0.738525 1445372166 0.037964 -0.667114 -0.089844 0.738525 1445372166 0.037964 -0.667114 -0.089844 0.738525 1445372166 0.037964 -0.667114 -0.089844 0.738525 1445372166 0.037964 -0.667114 -0.089844 0.738525 1445372166 0.037964 -0.667114 -0.089844 0.738525 1445372166 0.030823 -0.648987 -0.119690 0.750671 1445372166 0.030823 -0.648987 -0.119690 0.750671 1445372166 0.030823 -0.648987 -0.119690 0.750671 1445372166 0.030823 -0.648987 -0.119690 0.750671 1445372166 0.030823 -0.648987 -0.119690 0.750671 1445372167 0.030823 -0.648987 -0.119690 0.750671 1445372167 0.029968 -0.636230 -0.143311 0.757507 1445372167 0.029968 -0.636230 -0.143311 0.757507 1445372167 0.029968 -0.636230 -0.143311 0.757507 1445372167 0.029968 -0.636230 -0.143311 0.757507 1445372167 0.029968 -0.636230 -0.143311 0.757507 1445372167 0.029968 -0.636230 -0.143311 0.757507 1445372167 0.022766 -0.628906 -0.161804 0.760132 1445372167 0.022766 -0.628906 -0.161804 0.760132 1445372167 0.022766 -0.628906 -0.161804 0.760132 1445372167 0.022766 -0.628906 -0.161804 0.760132 1445372167 0.022766 -0.628906 -0.161804 0.760132 1445372167 0.022766 -0.628906 -0.161804 0.760132 1445372167 0.012146 -0.637634 -0.197388 0.744507 1445372167 0.012146 -0.637634 -0.197388 0.744507 1445372167 
-0.005859 -0.736938 -0.170837 0.653992 1445372169 -0.009033 -0.736267 -0.173157 0.654114 1445372169 -0.009033 -0.736267 -0.173157 0.654114 1445372169 -0.009033 -0.736267 -0.173157 0.654114 1445372169 -0.009033 -0.736267 -0.173157 0.654114 1445372169 -0.009033 -0.736267 -0.173157 0.654114 1445372169 -0.009033 -0.736267 -0.173157 0.654114 1445372169 -0.009033 -0.736267 -0.173157 0.654114 1445372169 -0.011292 -0.735718 -0.175232 0.654114 1445372169 -0.011292 -0.735718 -0.175232 0.654114 1445372169 -0.011292 -0.735718 -0.175232 0.654114 1445372169 -0.011292 -0.735718 -0.175232 0.654114 1445372169 -0.011292 -0.735718 -0.175232 0.654114 1445372169 -0.011292 -0.735718 -0.175232 0.654114 1445372169 -0.012390 -0.735535 -0.176880 0.653870 1445372169 -0.012390 -0.735535 -0.176880 0.653870 1445372169 -0.012390 -0.735535 -0.176880 0.653870 1445372169 -0.012390 -0.735535 -0.176880 0.653870 1445372169 -0.012390 -0.735535 -0.176880 0.653870 1445372169 -0.012390 -0.735535 -0.176880 0.653870 1445372169 -0.017212 -0.734802 -0.182190 0.653137 1445372169 -0.017212 -0.734802 -0.182190 0.653137 1445372169 -0.017212 -0.734802 -0.182190 0.653137 1445372169 -0.017212 -0.734802 -0.182190 0.653137 1445372169 -0.017212 -0.734802 -0.182190 0.653137 1445372169 -0.017212 -0.734802 -0.182190 0.653137 1445372169 -0.019165 -0.734070 -0.184998 0.653137 1445372169 -0.019165 -0.734070 -0.184998 0.653137 1445372169 -0.019165 -0.734070 -0.184998 0.653137 1445372169 -0.019165 -0.734070 -0.184998 0.653137 1445372169 -0.019165 -0.734070 -0.184998 0.653137 1445372169 -0.019165 -0.734070 -0.184998 0.653137 1445372169 -0.020081 -0.733398 -0.184998 0.653809 1445372169 -0.020081 -0.733398 -0.184998 0.653809 1445372169 -0.020081 -0.733398 -0.184998 0.653809 1445372169 -0.020081 -0.733398 -0.184998 0.653809 1445372169 -0.020081 -0.733398 -0.184998 0.653809 1445372169 -0.020081 -0.733398 -0.184998 0.653809 1445372169 -0.020081 -0.733398 -0.184998 0.653809 1445372169 -0.016602 -0.733398 -0.180908 0.655151 1445372169 -0.016602 -0.733398 -0.180908 0.655151 1445372169 -0.016602 -0.733398 -0.180908 0.655151 1445372169 -0.016602 -0.733398 -0.180908 0.655151 1445372169 -0.016602 -0.733398 -0.180908 0.655151 1445372169 -0.016602 -0.733398 -0.180908 0.655151 1445372169 -0.015259 -0.733215 -0.177979 0.656128 1445372169 -0.015259 -0.733215 -0.177979 0.656128 1445372169 -0.015259 -0.733215 -0.177979 0.656128 1445372169 -0.015259 -0.733215 -0.177979 0.656128 1445372169 -0.015259 -0.733215 -0.177979 0.656128 1445372169 -0.015259 -0.733215 -0.177979 0.656128 1445372169 -0.013123 -0.733643 -0.175293 0.656372 1445372169 -0.013123 -0.733643 -0.175293 0.656372 1445372169 -0.013123 -0.733643 -0.175293 0.656372 1445372169 -0.013123 -0.733643 -0.175293 0.656372 1445372169 -0.013123 -0.733643 -0.175293 0.656372 1445372169 -0.013123 -0.733643 -0.175293 0.656372 1445372169 -0.010132 -0.735535 -0.170654 0.655579 1445372169 -0.010132 -0.735535 -0.170654 0.655579 1445372169 -0.010132 -0.735535 -0.170654 0.655579 1445372169 -0.010132 -0.735535 -0.170654 0.655579 1445372169 -0.010132 -0.735535 -0.170654 0.655579 1445372169 -0.008118 -0.735596 -0.166931 0.656433 1445372170 -0.008118 -0.735596 -0.166931 0.656433 1445372170 -0.008118 -0.735596 -0.166931 0.656433 1445372170 -0.008118 -0.735596 -0.166931 0.656433 1445372170 -0.008118 -0.735596 -0.166931 0.656433 1445372170 -0.008118 -0.735596 -0.166931 0.656433 1445372170 -0.008118 -0.735596 -0.166931 0.656433 1445372170 -0.007568 -0.734497 -0.166260 0.657898 1445372170 -0.007568 -0.734497 -0.166260 0.657898 1445372170 -0.007568 -0.734497 -0.166260 0.657898 1445372170 -0.007568 -0.734497 -0.166260 0.657898 1445372170 -0.007568 -0.734497 -0.166260 0.657898 1445372170 -0.007568 -0.734497 -0.166260 0.657898 1445372170 -0.008667 -0.732849 -0.168884 0.659058 1445372170 -0.008667 -0.732849 -0.168884 0.659058 1445372170 -0.008667 -0.732849 -0.168884 0.659058 1445372170 -0.008667 -0.732849 -0.168884 0.659058 1445372170 -0.008667 -0.732849 -0.168884 0.659058 1445372170 -0.014526 -0.731445 -0.175964 0.658630 1445372170 -0.014526 -0.731445 -0.175964 0.658630 1445372170 -0.014526 -0.731445 -0.175964 0.658630 1445372170 -0.014526 -0.731445 -0.175964 0.658630 1445372170 -0.014526 -0.731445 -0.175964 0.658630 1445372170 -0.014526 -0.731445 -0.175964 0.658630 1445372170 -0.014526 -0.731445 -0.175964 0.658630 1445372170 -0.017151 -0.730286 -0.180176 0.658752 1445372170 -0.017151 -0.730286 -0.180176 0.658752 1445372170 -0.017151 -0.730286 -0.180176 0.658752 1445372170 -0.017151 -0.730286 -0.180176 0.658752 1445372170 -0.017151 -0.730286 -0.180176 0.658752 1445372170 -0.017151 -0.730286 -0.180176 0.658752 1445372170 -0.014465 -0.729614 -0.178040 0.660156 1445372170 -0.014465 -0.729614 -0.178040 0.660156 1445372170 -0.014465 -0.729614 -0.178040 0.660156 1445372170 -0.014465 -0.729614 -0.178040 0.660156 1445372170 -0.014465 -0.729614 -0.178040 0.660156 1445372170 -0.014465 -0.729614 -0.178040 0.660156 1445372170 -0.013550 -0.729858 -0.175842 0.660461 1445372170 -0.013550 -0.729858 -0.175842 0.660461 1445372170 -0.013550 -0.729858 -0.175842 0.660461 1445372170 -0.013550 -0.729858 -0.175842 0.660461 1445372170 -0.013550 -0.729858 -0.175842 0.660461 1445372170 -0.013550 -0.729858 -0.175842 0.660461 1445372170 -0.012024 -0.731262 -0.174988 0.659180 1445372170 -0.012024 -0.731262 -0.174988 0.659180 1445372170 -0.012024 -0.731262 -0.174988 0.659180 1445372170 -0.012024 -0.731262 -0.174988 0.659180 1445372170 -0.012024 -0.731262 -0.174988 0.659180 1445372170 -0.012024 -0.731262 -0.174988 0.659180 1445372170 -0.013977 -0.732117 -0.179016 0.657104 1445372170 -0.013977 -0.732117 -0.179016 0.657104 1445372170 -0.013977 -0.732117 -0.179016 0.657104 1445372170 -0.013977 -0.732117 -0.179016 0.657104 1445372170 -0.013977 -0.732117 -0.179016 0.657104 1445372170 -0.013977 -0.732117 -0.179016 0.657104 1445372170 -0.019348 -0.731445 -0.185730 0.655823 1445372170 -0.019348 -0.731445 -0.185730 0.655823 1445372170 -0.019348 -0.731445 -0.185730 0.655823 1445372170 -0.019348 -0.731445 -0.185730 0.655823 1445372170 -0.019348 -0.731445 -0.185730 0.655823 1445372170 -0.019348 -0.731445 -0.185730 0.655823 1445372170 -0.022217 -0.730225 -0.190491 0.655701 1445372170 -0.022217 -0.730225 -0.190491 0.655701 1445372170 -0.022217 -0.730225 -0.190491 0.655701 1445372170 -0.022217 -0.730225 -0.190491 0.655701 1445372170 -0.022217 -0.730225 -0.190491 0.655701 1445372170 -0.022156 -0.728271 -0.192688 0.657288 1445372170 -0.022156 -0.728271 -0.192688 0.657288 1445372170 -0.022156 -0.728271 -0.192688 0.657288 1445372170 -0.022156 -0.728271 -0.192688 0.657288 1445372170 -0.022156 -0.728271 -0.192688 0.657288 1445372170 -0.022156 -0.728271 -0.192688 0.657288 1445372170 -0.028320 -0.724915 -0.198547 0.658997 1445372170 -0.028320 -0.724915 -0.198547 0.658997 1445372170 -0.028320 -0.724915 -0.198547 0.658997 1445372170 -0.028320 -0.724915 -0.198547 0.658997 1445372170 -0.028320 -0.724915 -0.198547 0.658997 1445372170 -0.028320 -0.724915 -0.198547 0.658997 1445372170 -0.028320 -0.724915 -0.198547 0.658997 1445372170 -0.031677 -0.722168 -0.201172 0.661072 1445372170 -0.031677 -0.722168 -0.201172 0.661072 1445372170 -0.031677 -0.722168 -0.201172 0.661072 1445372170 -0.031677 -0.722168 -0.201172 0.661072 1445372170 -0.031677 -0.722168 -0.201172 0.661072 1445372170 -0.031677 -0.722168 -0.201172 0.661072 1445372170 -0.027100 -0.722046 -0.195679 0.663086 1445372170 -0.027100 -0.722046 -0.195679 0.663086 1445372170 -0.027100 -0.722046 -0.195679 0.663086 1445372170 -0.027100 -0.722046 -0.195679 0.663086 1445372170 -0.027100 -0.722046 -0.195679 0.663086 1445372170 -0.027100 -0.722046 -0.195679 0.663086 1445372170 -0.022705 -0.724121 -0.189819 0.662659 1445372170 -0.022705 -0.724121 -0.189819 0.662659 1445372170 -0.022705 -0.724121 -0.189819 0.662659 1445372170 -0.022705 -0.724121 -0.189819 0.662659 1445372170 -0.022705 -0.724121 -0.189819 0.662659 1445372170 -0.022705 -0.724121 -0.189819 0.662659 1445372170 -0.017090 -0.726196 -0.182922 0.662476 1445372170 -0.017090 -0.726196 -0.182922 0.662476 1445372170 -0.017090 -0.726196 -0.182922 0.662476 1445372170 -0.017090 -0.726196 -0.182922 0.662476 1445372170 -0.017090 -0.726196 -0.182922 0.662476 1445372170 -0.017090 -0.726196 -0.182922 0.662476 1445372170 -0.017090 -0.726196 -0.182922 0.662476 1445372170 -0.013184 -0.728333 -0.176819 0.661865 1445372170 -0.013184 -0.728333 -0.176819 0.661865 1445372170 -0.013184 -0.728333 -0.176819 0.661865 1445372170 -0.013184 -0.728333 -0.176819 0.661865 1445372170 -0.013184 -0.728333 -0.176819 0.661865 1445372170 -0.013184 -0.728333 -0.176819 0.661865 1445372170 -0.013184 -0.728333 -0.176819 0.661865 1445372170 -0.013733 -0.729309 -0.175049 0.661255 1445372170 -0.013733 -0.729309 -0.175049 0.661255 1445372170 -0.013733 -0.729309 -0.175049 0.661255 1445372171 -0.013733 -0.729309 -0.175049 0.661255 1445372171 -0.013733 -0.729309 -0.175049 0.661255 1445372171 -0.018311 -0.726868 -0.178223 0.663025 1445372171 -0.018311 -0.726868 -0.178223 0.663025 1445372171 -0.018311 -0.726868 -0.178223 0.663025 1445372171 -0.018311 -0.726868 -0.178223 0.663025 1445372171 -0.018311 -0.726868 -0.178223 0.663025 1445372171 -0.018311 -0.726868 -0.178223 0.663025 1445372171 -0.027710 -0.720276 -0.189392 0.666748 1445372171 -0.027710 -0.720276 -0.189392 0.666748 1445372171 -0.027710 -0.720276 -0.189392 0.666748 1445372171 -0.027710 -0.720276 -0.189392 0.666748 1445372171 -0.027710 -0.720276 -0.189392 0.666748 1445372171 -0.027710 -0.720276 -0.189392 0.666748 1445372171 -0.033630 -0.715393 -0.198425 0.669128 1445372171 -0.033630 -0.715393 -0.198425 0.669128 1445372171 -0.033630 -0.715393 -0.198425 0.669128 1445372171 -0.033630 -0.715393 -0.198425 0.669128 1445372171 -0.033630 -0.715393 -0.198425 0.669128 1445372171 -0.033630 -0.715393 -0.198425 0.669128 1445372171 -0.030151 -0.713257 -0.196106 0.672241 1445372171 -0.030151 -0.713257 -0.196106 0.672241 1445372171 -0.030151 -0.713257 -0.196106 0.672241 1445372171 -0.030151 -0.713257 -0.196106 0.672241 1445372171 -0.030151 -0.713257 -0.196106 0.672241 1445372171 -0.030151 -0.713257 -0.196106 0.672241 1445372171 -0.025391 -0.714417 -0.191345 0.672607 1445372171 -0.025391 -0.714417 -0.191345 0.672607 1445372171 -0.025391 -0.714417 -0.191345 0.672607 1445372171 -0.025391 -0.714417 -0.191345 0.672607 1445372171 -0.025391 -0.714417 -0.191345 0.672607 1445372171 -0.025391 -0.714417 -0.191345 0.672607 1445372171 -0.032349 -0.715759 -0.195618 0.669678 1445372171 -0.032349 -0.715759 -0.195618 0.669678 1445372171 -0.032349 -0.715759 -0.195618 0.669678 1445372171 -0.032349 -0.715759 -0.195618 0.669678 1445372171 -0.032349 -0.715759 -0.195618 0.669678 1445372171 -0.032349 -0.715759 -0.195618 0.669678 1445372171 -0.032349 -0.715759 -0.195618 0.669678 1445372171 -0.038635 -0.716370 -0.201111 0.666992 1445372171 -0.038635 -0.716370 -0.201111 0.666992 1445372171 -0.038635 -0.716370 -0.201111 0.666992 1445372171 -0.038635 -0.716370 -0.201111 0.666992 1445372171 -0.038635 -0.716370 -0.201111 0.666992 1445372171 -0.038635 -0.716370 -0.201111 0.666992 1445372171 -0.038086 -0.715637 -0.202881 0.667297 1445372171 -0.038086 -0.715637 -0.202881 0.667297 1445372171 -0.038086 -0.715637 -0.202881 0.667297 1445372171 -0.038086 -0.715637 -0.202881 0.667297 1445372171 -0.038086 -0.715637 -0.202881 0.667297 1445372171 -0.038086 -0.715637 -0.202881 0.667297 1445372171 -0.038879 -0.713257 -0.207397 0.668396 1445372171 -0.038879 -0.713257 -0.207397 0.668396 1445372171 -0.038879 -0.713257 -0.207397 0.668396 1445372171 -0.038879 -0.713257 -0.207397 0.668396 1445372171 -0.038879 -0.713257 -0.207397 0.668396 1445372171 -0.038879 -0.713257 -0.207397 0.668396 1445372171 -0.039734 -0.710510 -0.212280 0.669739 1445372171 -0.039734 -0.710510 -0.212280 0.669739 1445372171 -0.039734 -0.710510 -0.212280 0.669739 1445372171 -0.039734 -0.710510 -0.212280 0.669739 1445372171 -0.039734 -0.710510 -0.212280 0.669739 1445372171 -0.039734 -0.710510 -0.212280 0.669739 1445372171 -0.039734 -0.710510 -0.212280 0.669739 1445372171 -0.039734 -0.710022 -0.213928 0.669739 1445372171 -0.039734 -0.710022 -0.213928 0.669739 1445372171 -0.039734 -0.710022 -0.213928 0.669739 1445372171 -0.039734 -0.710022 -0.213928 0.669739 1445372171 -0.039734 -0.710022 -0.213928 0.669739 1445372171 -0.039734 -0.710022 -0.213928 0.669739 1445372171 -0.035828 -0.712830 -0.209229 0.668396 1445372171 -0.035828 -0.712830 -0.209229 0.668396 1445372171 -0.035828 -0.712830 -0.209229 0.668396 1445372171 -0.035828 -0.712830 -0.209229 0.668396 1445372171 -0.035828 -0.712830 -0.209229 0.668396 1445372171 -0.035828 -0.712830 -0.209229 0.668396 1445372171 -0.035706 -0.716492 -0.205383 0.665710 1445372171 -0.035706 -0.716492 -0.205383 0.665710 1445372171 -0.035706 -0.716492 -0.205383 0.665710 1445372171 -0.035706 -0.716492 -0.205383 0.665710 1445372171 -0.035706 -0.716492 -0.205383 0.665710 1445372171 -0.035706 -0.716492 -0.205383 0.665710 1445372171 -0.036133 -0.718872 -0.202942 0.663940 1445372171 -0.036133 -0.718872 -0.202942 0.663940 1445372171 -0.036133 -0.718872 -0.202942 0.663940 1445372171 -0.036133 -0.718872 -0.202942 0.663940 1445372171 -0.036133 -0.718872 -0.202942 0.663940 1445372171 -0.036133 -0.718872 -0.202942 0.663940 1445372171 -0.035095 -0.719116 -0.201904 0.664001 1445372171 -0.035095 -0.719116 -0.201904 0.664001 1445372171 -0.035095 -0.719116 -0.201904 0.664001 1445372171 -0.035095 -0.719116 -0.201904 0.664001 1445372171 -0.035095 -0.719116 -0.201904 0.664001 1445372171 -0.035095 -0.719116 -0.201904 0.664001 1445372171 -0.036682 -0.717712 -0.203125 0.665039 1445372171 -0.036682 -0.717712 -0.203125 0.665039 1445372171 -0.036682 -0.717712 -0.203125 0.665039 1445372171 -0.036682 -0.717712 -0.203125 0.665039 1445372171 -0.036682 -0.717712 -0.203125 0.665039 1445372171 -0.036682 -0.717712 -0.203125 0.665039 1445372171 -0.036255 -0.716309 -0.202209 0.666870 1445372171 -0.036255 -0.716309 -0.202209 0.666870 1445372171 -0.036255 -0.716309 -0.202209 0.666870 1445372171 -0.036255 -0.716309 -0.202209 0.666870 1445372171 -0.036255 -0.716309 -0.202209 0.666870 1445372171 -0.036255 -0.716309 -0.202209 0.666870 1445372171 -0.031921 -0.715942 -0.197144 0.669006 1445372171 -0.031921 -0.715942 -0.197144 0.669006 1445372171 -0.031921 -0.715942 -0.197144 0.669006 1445372172 -0.031921 -0.715942 -0.197144 0.669006 1445372172 -0.031921 -0.715942 -0.197144 0.669006 1445372172 -0.031921 -0.715942 -0.197144 0.669006 1445372172 -0.027405 -0.717407 -0.191772 0.669128 1445372172 -0.027405 -0.717407 -0.191772 0.669128 1445372172 -0.027405 -0.717407 -0.191772 0.669128 1445372172 -0.027405 -0.717407 -0.191772 0.669128 1445372172 -0.027405 -0.717407 -0.191772 0.669128 1445372172 -0.027405 -0.717407 -0.191772 0.669128 1445372172 -0.024109 -0.720032 -0.188416 0.667480 1445372172 -0.024109 -0.720032 -0.188416 0.667480 1445372172 -0.024109 -0.720032 -0.188416 0.667480 1445372172 -0.024109 -0.720032 -0.188416 0.667480 1445372172 -0.024109 -0.720032 -0.188416 0.667480 1445372172 -0.024109 -0.720032 -0.188416 0.667480 1445372172 -0.024536 -0.722168 -0.190613 0.664551 1445372172 -0.024536 -0.722168 -0.190613 0.664551 1445372172 -0.024536 -0.722168 -0.190613 0.664551 1445372172 -0.024536 -0.722168 -0.190613 0.664551 1445372172 -0.024536 -0.722168 -0.190613 0.664551 1445372172 -0.024536 -0.722168 -0.190613 0.664551 1445372172 -0.024536 -0.722168 -0.190613 0.664551 1445372172 -0.027039 -0.721680 -0.195251 0.663635 1445372172 -0.027039 -0.721680 -0.195251 0.663635 1445372172 -0.027039 -0.721680 -0.195251 0.663635 1445372172 -0.027039 -0.721680 -0.195251 0.663635 1445372172 -0.027039 -0.721680 -0.195251 0.663635 1445372172 -0.027039 -0.721680 -0.195251 0.663635 1445372172 -0.030884 -0.719177 -0.200439 0.664551 1445372172 -0.030884 -0.719177 -0.200439 0.664551 1445372172 -0.030884 -0.719177 -0.200439 0.664551 1445372172 -0.030884 -0.719177 -0.200439 0.664551 1445372172 -0.030884 -0.719177 -0.200439 0.664551 1445372172 -0.030884 -0.719177 -0.200439 0.664551 1445372172 -0.032043 -0.716187 -0.203918 0.666687 1445372172 -0.032043 -0.716187 -0.203918 0.666687 1445372172 -0.032043 -0.716187 -0.203918 0.666687 1445372172 -0.032043 -0.716187 -0.203918 0.666687 1445372172 -0.032043 -0.716187 -0.203918 0.666687 1445372172 -0.032043 -0.716187 -0.203918 0.666687 1445372172 -0.032043 -0.716187 -0.203918 0.666687 1445372172 -0.033142 -0.713562 -0.207642 0.668274 1445372172 -0.033142 -0.713562 -0.207642 0.668274 1445372172 -0.033142 -0.713562 -0.207642 0.668274 1445372172 -0.033142 -0.713562 -0.207642 0.668274 1445372172 -0.033142 -0.713562 -0.207642 0.668274 1445372172 -0.033142 -0.713562 -0.207642 0.668274 1445372172 -0.034851 -0.712463 -0.211853 0.668030 1445372172 -0.034851 -0.712463 -0.211853 0.668030 1445372172 -0.034851 -0.712463 -0.211853 0.668030 1445372172 -0.034851 -0.712463 -0.211853 0.668030 1445372172 -0.034851 -0.712463 -0.211853 0.668030 1445372172 -0.034851 -0.712463 -0.211853 0.668030 1445372172 -0.031677 -0.714539 -0.210449 0.666443 1445372172 -0.031677 -0.714539 -0.210449 0.666443 1445372172 -0.031677 -0.714539 -0.210449 0.666443 1445372172 -0.031677 -0.714539 -0.210449 0.666443 1445372172 -0.031677 -0.714539 -0.210449 0.666443 1445372172 -0.031677 -0.714539 -0.210449 0.666443 1445372172 -0.030457 -0.718384 -0.207092 0.663391 1445372172 -0.030457 -0.718384 -0.207092 0.663391 1445372172 -0.030457 -0.718384 -0.207092 0.663391 1445372172 -0.030457 -0.718384 -0.207092 0.663391 1445372172 -0.030457 -0.718384 -0.207092 0.663391 1445372172 -0.030457 -0.718384 -0.207092 0.663391 1445372172 -0.029419 -0.721497 -0.203003 0.661377 1445372172 -0.029419 -0.721497 -0.203003 0.661377 1445372172 -0.029419 -0.721497 -0.203003 0.661377 1445372172 -0.029419 -0.721497 -0.203003 0.661377 1445372172 -0.029419 -0.721497 -0.203003 0.661377 1445372172 -0.029419 -0.721497 -0.203003 0.661377 1445372172 -0.029297 -0.722778 -0.200317 0.660767 1445372172 -0.029297 -0.722778 -0.200317 0.660767 1445372172 -0.029297 -0.722778 -0.200317 0.660767 1445372172 -0.029297 -0.722778 -0.200317 0.660767 1445372172 -0.029297 -0.722778 -0.200317 0.660767 1445372172 -0.029297 -0.722778 -0.200317 0.660767 1445372172 -0.029297 -0.722778 -0.200317 0.660767 1445372172 -0.030640 -0.722168 -0.200317 0.661377 1445372172 -0.030640 -0.722168 -0.200317 0.661377 1445372172 -0.030640 -0.722168 -0.200317 0.661377 1445372172 -0.030640 -0.722168 -0.200317 0.661377 1445372172 -0.030640 -0.722168 -0.200317 0.661377 1445372172 -0.030640 -0.722168 -0.200317 0.661377 1445372172 -0.032776 -0.720398 -0.201843 0.662781 1445372172 -0.032776 -0.720398 -0.201843 0.662781 1445372172 -0.032776 -0.720398 -0.201843 0.662781 1445372172 -0.032776 -0.720398 -0.201843 0.662781 1445372172 -0.032776 -0.720398 -0.201843 0.662781 1445372172 -0.033936 -0.718262 -0.201599 0.665039 1445372172 -0.033936 -0.718262 -0.201599 0.665039 1445372172 -0.033936 -0.718262 -0.201599 0.665039 1445372172 -0.033936 -0.718262 -0.201599 0.665039 1445372172 -0.033936 -0.718262 -0.201599 0.665039 1445372172 -0.033936 -0.718262 -0.201599 0.665039 1445372172 -0.033691 -0.717468 -0.199036 0.666687 1445372172 -0.033691 -0.717468 -0.199036 0.666687 1445372172 -0.033691 -0.717468 -0.199036 0.666687 1445372172 -0.033691 -0.717468 -0.199036 0.666687 1445372172 -0.033691 -0.717468 -0.199036 0.666687 1445372172 -0.033691 -0.717468 -0.199036 0.666687 1445372172 -0.025879 -0.719910 -0.190552 0.666931 1445372172 -0.025879 -0.719910 -0.190552 0.666931 1445372172 -0.025879 -0.719910 -0.190552 0.666931 1445372172 -0.025879 -0.719910 -0.190552 0.666931 1445372172 -0.017151 -0.723877 -0.181030 0.665527 1445372172 -0.017151 -0.723877 -0.181030 0.665527 1445372172 -0.017151 -0.723877 -0.181030 0.665527 1445372172 -0.017151 -0.723877 -0.181030 0.665527 1445372172 -0.017151 -0.723877 -0.181030 0.665527 1445372172 -0.017151 -0.723877 -0.181030 0.665527 1445372173 -0.016846 -0.725525 -0.183105 0.663147 1445372173 -0.016846 -0.725525 -0.183105 0.663147 1445372173 -0.016846 -0.725525 -0.183105 0.663147 1445372173 -0.016846 -0.725525 -0.183105 0.663147 1445372173 -0.016846 -0.725525 -0.183105 0.663147 1445372173 -0.016846 -0.725525 -0.183105 0.663147 1445372173 -0.019775 -0.724976 -0.188110 0.662292 1445372173 -0.019775 -0.724976 -0.188110 0.662292 1445372173 -0.019775 -0.724976 -0.188110 0.662292 1445372173 -0.019775 -0.724976 -0.188110 0.662292 1445372173 -0.019775 -0.724976 -0.188110 0.662292 1445372173 -0.019775 -0.724976 -0.188110 0.662292 1445372173 -0.020264 -0.723083 -0.191040 0.663513 1445372173 -0.020264 -0.723083 -0.191040 0.663513 1445372173 -0.020264 -0.723083 -0.191040 0.663513 1445372173 -0.020264 -0.723083 -0.191040 0.663513 1445372173 -0.020264 -0.723083 -0.191040 0.663513 1445372173 -0.020264 -0.723083 -0.191040 0.663513 1445372173 -0.020264 -0.723083 -0.191040 0.663513 1445372173 -0.018616 -0.720764 -0.190857 0.666138 1445372173 -0.018616 -0.720764 -0.190857 0.666138 1445372173 -0.018616 -0.720764 -0.190857 0.666138 1445372173 -0.018616 -0.720764 -0.190857 0.666138 1445372173 -0.018616 -0.720764 -0.190857 0.666138 1445372173 -0.021362 -0.718689 -0.192749 0.667725 1445372173 -0.021362 -0.718689 -0.192749 0.667725 1445372173 -0.021362 -0.718689 -0.192749 0.667725 1445372173 -0.021362 -0.718689 -0.192749 0.667725 1445372173 -0.021362 -0.718689 -0.192749 0.667725 1445372173 -0.021362 -0.718689 -0.192749 0.667725 1445372173 -0.021362 -0.718689 -0.192749 0.667725 1445372173 -0.019592 -0.718628 -0.191406 0.668274 1445372173 -0.019592 -0.718628 -0.191406 0.668274 1445372173 -0.019592 -0.718628 -0.191406 0.668274 1445372173 -0.019592 -0.718628 -0.191406 0.668274 1445372173 -0.019592 -0.718628 -0.191406 0.668274 1445372173 -0.016479 -0.720886 -0.186523 0.667297 1445372173 -0.016479 -0.720886 -0.186523 0.667297 1445372173 -0.016479 -0.720886 -0.186523 0.667297 1445372173 -0.016479 -0.720886 -0.186523 0.667297 1445372173 -0.016479 -0.720886 -0.186523 0.667297 1445372173 -0.016479 -0.720886 -0.186523 0.667297 1445372173 -0.017212 -0.723694 -0.184448 0.664795 1445372173 -0.017212 -0.723694 -0.184448 0.664795 1445372173 -0.017212 -0.723694 -0.184448 0.664795 1445372173 -0.017212 -0.723694 -0.184448 0.664795 1445372173 -0.017212 -0.723694 -0.184448 0.664795 1445372173 -0.017212 -0.723694 -0.184448 0.664795 1445372173 -0.017944 -0.725769 -0.183105 0.662903 1445372173 -0.017944 -0.725769 -0.183105 0.662903 1445372173 -0.017944 -0.725769 -0.183105 0.662903 1445372173 -0.017944 -0.725769 -0.183105 0.662903 1445372173 -0.017944 -0.725769 -0.183105 0.662903 1445372173 -0.017944 -0.725769 -0.183105 0.662903 1445372173 -0.017822 -0.726379 -0.182678 0.662354 1445372173 -0.017822 -0.726379 -0.182678 0.662354 1445372173 -0.017822 -0.726379 -0.182678 0.662354 1445372173 -0.017822 -0.726379 -0.182678 0.662354 1445372173 -0.017822 -0.726379 -0.182678 0.662354 1445372173 -0.017822 -0.726379 -0.182678 0.662354 1445372173 -0.018250 -0.725647 -0.183899 0.662842 1445372173 -0.018250 -0.725647 -0.183899 0.662842 1445372173 -0.018250 -0.725647 -0.183899 0.662842 1445372173 -0.018250 -0.725647 -0.183899 0.662842 1445372173 -0.018250 -0.725647 -0.183899 0.662842 1445372173 -0.018250 -0.725647 -0.183899 0.662842 1445372173 -0.019714 -0.724304 -0.186340 0.663513 1445372173 -0.019714 -0.724304 -0.186340 0.663513 1445372173 -0.019714 -0.724304 -0.186340 0.663513 1445372173 -0.019714 -0.724304 -0.186340 0.663513 1445372173 -0.019714 -0.724304 -0.186340 0.663513 1445372173 -0.019714 -0.724304 -0.186340 0.663513 1445372173 -0.018860 -0.723389 -0.186218 0.664612 1445372173 -0.018860 -0.723389 -0.186218 0.664612 1445372173 -0.018860 -0.723389 -0.186218 0.664612 1445372173 -0.018860 -0.723389 -0.186218 0.664612 1445372173 -0.018860 -0.723389 -0.186218 0.664612 1445372173 -0.017212 -0.723267 -0.183838 0.665405 1445372173 -0.017212 -0.723267 -0.183838 0.665405 1445372173 -0.017212 -0.723267 -0.183838 0.665405 1445372173 -0.017212 -0.723267 -0.183838 0.665405 1445372173 -0.017212 -0.723267 -0.183838 0.665405 1445372173 -0.017212 -0.723267 -0.183838 0.665405 1445372173 -0.017212 -0.723267 -0.183838 0.665405 1445372173 -0.015503 -0.724182 -0.180786 0.665344 1445372173 -0.015503 -0.724182 -0.180786 0.665344 1445372173 -0.015503 -0.724182 -0.180786 0.665344 1445372173 -0.015503 -0.724182 -0.180786 0.665344 1445372173 -0.015503 -0.724182 -0.180786 0.665344 1445372173 -0.015503 -0.724182 -0.180786 0.665344 1445372173 -0.015503 -0.724182 -0.180786 0.665344 1445372173 -0.017395 -0.726440 -0.179260 0.663208 1445372173 -0.017395 -0.726440 -0.179260 0.663208 1445372173 -0.017395 -0.726440 -0.179260 0.663208 1445372173 -0.017395 -0.726440 -0.179260 0.663208 1445372173 -0.017395 -0.726440 -0.179260 0.663208 1445372173 -0.016235 -0.728943 -0.175598 0.661499 1445372173 -0.016235 -0.728943 -0.175598 0.661499 1445372173 -0.016235 -0.728943 -0.175598 0.661499 1445372173 -0.016235 -0.728943 -0.175598 0.661499 1445372173 -0.016235 -0.728943 -0.175598 0.661499 1445372173 -0.016235 -0.728943 -0.175598 0.661499 1445372173 -0.016235 -0.728943 -0.175598 0.661499 1445372173 -0.017761 -0.729980 -0.174683 0.660522 1445372173 -0.017761 -0.729980 -0.174683 0.660522 1445372173 -0.017761 -0.729980 -0.174683 0.660522 1445372173 -0.017761 -0.729980 -0.174683 0.660522 1445372173 -0.017761 -0.729980 -0.174683 0.660522 1445372173 -0.017761 -0.729980 -0.174683 0.660522 1445372174 -0.025635 -0.727783 -0.182007 0.660706 1445372174 -0.025635 -0.727783 -0.182007 0.660706 1445372174 -0.025635 -0.727783 -0.182007 0.660706 1445372174 -0.025635 -0.727783 -0.182007 0.660706 1445372174 -0.025635 -0.727783 -0.182007 0.660706 1445372174 -0.025635 -0.727783 -0.182007 0.660706 1445372174 -0.029480 -0.723816 -0.189514 0.662781 1445372174 -0.029480 -0.723816 -0.189514 0.662781 1445372174 -0.029480 -0.723816 -0.189514 0.662781 1445372174 -0.029480 -0.723816 -0.189514 0.662781 1445372174 -0.029480 -0.723816 -0.189514 0.662781 1445372174 -0.029480 -0.723816 -0.189514 0.662781 1445372174 -0.030579 -0.720032 -0.193970 0.665588 1445372174 -0.030579 -0.720032 -0.193970 0.665588 1445372174 -0.030579 -0.720032 -0.193970 0.665588 1445372174 -0.030579 -0.720032 -0.193970 0.665588 1445372174 -0.030579 -0.720032 -0.193970 0.665588 1445372174 -0.030579 -0.720032 -0.193970 0.665588 1445372174 -0.033020 -0.718262 -0.196350 0.666687 1445372174 -0.033020 -0.718262 -0.196350 0.666687 1445372174 -0.033020 -0.718262 -0.196350 0.666687 1445372174 -0.033020 -0.718262 -0.196350 0.666687 1445372174 -0.033020 -0.718262 -0.196350 0.666687 1445372174 -0.033020 -0.718262 -0.196350 0.666687 1445372174 -0.030334 -0.720093 -0.192566 0.665955 1445372174 -0.030334 -0.720093 -0.192566 0.665955 1445372174 -0.030334 -0.720093 -0.192566 0.665955 1445372174 -0.030334 -0.720093 -0.192566 0.665955 1445372174 -0.030334 -0.720093 -0.192566 0.665955 1445372174 -0.030334 -0.720093 -0.192566 0.665955 1445372174 -0.030334 -0.720093 -0.192566 0.665955 1445372174 -0.028992 -0.724182 -0.187378 0.663025 1445372174 -0.028992 -0.724182 -0.187378 0.663025 1445372174 -0.028992 -0.724182 -0.187378 0.663025 1445372174 -0.028992 -0.724182 -0.187378 0.663025 1445372174 -0.028992 -0.724182 -0.187378 0.663025 1445372174 -0.028992 -0.724182 -0.187378 0.663025 1445372174 -0.026855 -0.728149 -0.183594 0.659851 1445372174 -0.026855 -0.728149 -0.183594 0.659851 1445372174 -0.026855 -0.728149 -0.183594 0.659851 1445372174 -0.026855 -0.728149 -0.183594 0.659851 1445372174 -0.026855 -0.728149 -0.183594 0.659851 1445372174 -0.026855 -0.728149 -0.183594 0.659851 1445372174 -0.026855 -0.728149 -0.183594 0.659851 1445372174 -0.024963 -0.730591 -0.181824 0.657715 1445372174 -0.024963 -0.730591 -0.181824 0.657715 1445372174 
0.035950 -0.735901 -0.100525 0.668640 1445372176 0.035950 -0.735901 -0.100525 0.668640 1445372176 0.035950 -0.735901 -0.100525 0.668640 1445372176 0.035950 -0.735901 -0.100525 0.668640 1445372176 0.035950 -0.735901 -0.100525 0.668640 1445372176 0.035950 -0.735901 -0.100525 0.668640 1445372176 0.035950 -0.735901 -0.100525 0.668640 1445372176 0.058472 -0.715576 -0.086121 0.690735 1445372176 0.058472 -0.715576 -0.086121 0.690735 1445372176 0.058472 -0.715576 -0.086121 0.690735 1445372176 0.058472 -0.715576 -0.086121 0.690735 1445372176 0.058472 -0.715576 -0.086121 0.690735 1445372176 0.058472 -0.715576 -0.086121 0.690735 1445372176 0.075256 -0.695740 -0.076538 0.710205 1445372176 0.075256 -0.695740 -0.076538 0.710205 1445372176 0.075256 -0.695740 -0.076538 0.710205 1445372176 0.075256 -0.695740 -0.076538 0.710205 1445372176 0.075256 -0.695740 -0.076538 0.710205 1445372176 0.075256 -0.695740 -0.076538 0.710205 1445372176 0.077576 -0.677429 -0.085571 0.726440 1445372176 0.077576 -0.677429 -0.085571 0.726440 1445372176 0.077576 -0.677429 -0.085571 0.726440 1445372176 0.077576 -0.677429 -0.085571 0.726440 1445372176 0.077576 -0.677429 -0.085571 0.726440 1445372176 0.077576 -0.677429 -0.085571 0.726440 1445372176 0.052429 -0.646301 -0.142883 0.747742 1445372176 0.052429 -0.646301 -0.142883 0.747742 1445372177 0.052429 -0.646301 -0.142883 0.747742 1445372177 0.052429 -0.646301 -0.142883 0.747742 1445372177 0.052429 -0.646301 -0.142883 0.747742 1445372177 0.052429 -0.646301 -0.142883 0.747742 1445372177 0.052429 -0.646301 -0.142883 0.747742 1445372177 0.039063 -0.615723 -0.187134 0.764465 1445372177 0.039063 -0.615723 -0.187134 0.764465 1445372177 0.039063 -0.615723 -0.187134 0.764465 1445372177 0.039063 -0.615723 -0.187134 0.764465 1445372177 0.039063 -0.615723 -0.187134 0.764465 1445372177 0.032166 -0.600708 -0.206116 0.771790 1445372177 0.032166 -0.600708 -0.206116 0.771790 1445372177 0.032166 -0.600708 -0.206116 0.771790 1445372177 0.032166 -0.600708 -0.206116 0.771790 1445372177 0.032166 -0.600708 -0.206116 0.771790 1445372177 0.032166 -0.600708 -0.206116 0.771790 1445372177 0.041260 -0.595154 -0.210205 0.774536 1445372177 0.041260 -0.595154 -0.210205 0.774536 1445372177 0.041260 -0.595154 -0.210205 0.774536 1445372177 0.041260 -0.595154 -0.210205 0.774536 1445372177 0.041260 -0.595154 -0.210205 0.774536 1445372177 0.041260 -0.595154 -0.210205 0.774536 1445372177 0.067444 -0.609619 -0.184387 0.768005 1445372177 0.067444 -0.609619 -0.184387 0.768005 1445372177 0.067444 -0.609619 -0.184387 0.768005 1445372177 0.067444 -0.609619 -0.184387 0.768005 1445372177 0.067444 -0.609619 -0.184387 0.768005 1445372177 0.067444 -0.609619 -0.184387 0.768005 1445372177 0.097778 -0.634583 -0.138245 0.754089 1445372177 0.097778 -0.634583 -0.138245 0.754089 1445372177 0.097778 -0.634583 -0.138245 0.754089 1445372177 0.097778 -0.634583 -0.138245 0.754089 1445372177 0.097778 -0.634583 -0.138245 0.754089 1445372177 0.097778 -0.634583 -0.138245 0.754089 1445372177 0.097778 -0.634583 -0.138245 0.754089 1445372177 0.113647 -0.651672 -0.105347 0.742493 1445372177 0.113647 -0.651672 -0.105347 0.742493 1445372177 0.113647 -0.651672 -0.105347 0.742493 1445372177 0.113647 -0.651672 -0.105347 0.742493 1445372177 0.113647 -0.651672 -0.105347 0.742493 1445372177 0.113647 -0.651672 -0.105347 0.742493 1445372177 0.110291 -0.664368 -0.099182 0.732544 1445372177 0.110291 -0.664368 -0.099182 0.732544 1445372177 0.110291 -0.664368 -0.099182 0.732544 1445372177 0.110291 -0.664368 -0.099182 0.732544 1445372177 0.110291 -0.664368 -0.099182 0.732544 1445372177 0.110291 -0.664368 -0.099182 0.732544 1445372177 0.093079 -0.672424 -0.092590 0.728455 1445372177 0.093079 -0.672424 -0.092590 0.728455 1445372177 0.093079 -0.672424 -0.092590 0.728455 1445372177 0.093079 -0.672424 -0.092590 0.728455 1445372177 0.093079 -0.672424 -0.092590 0.728455 1445372177 0.093079 -0.672424 -0.092590 0.728455 1445372177 0.054260 -0.676880 -0.090515 0.728455 1445372177 0.054260 -0.676880 -0.090515 0.728455 1445372177 0.054260 -0.676880 -0.090515 0.728455 1445372177 0.054260 -0.676880 -0.090515 0.728455 1445372177 0.054260 -0.676880 -0.090515 0.728455 1445372177 0.054260 -0.676880 -0.090515 0.728455 1445372177 0.048706 -0.689575 -0.073242 0.718872 1445372177 0.048706 -0.689575 -0.073242 0.718872 1445372177 0.048706 -0.689575 -0.073242 0.718872 1445372177 0.048706 -0.689575 -0.073242 0.718872 1445372177 0.048706 -0.689575 -0.073242 0.718872 1445372177 0.048706 -0.689575 -0.073242 0.718872 1445372177 0.048706 -0.689575 -0.073242 0.718872 1445372177 0.040710 -0.718323 -0.072205 0.690796 1445372177 0.040710 -0.718323 -0.072205 0.690796 1445372177 0.040710 -0.718323 -0.072205 0.690796 1445372177 0.040710 -0.718323 -0.072205 0.690796 1445372177 0.040710 -0.718323 -0.072205 0.690796 1445372177 0.040710 -0.718323 -0.072205 0.690796 1445372177 0.052124 -0.732422 -0.069580 0.675293 1445372177 0.052124 -0.732422 -0.069580 0.675293 1445372177 0.052124 -0.732422 -0.069580 0.675293 1445372177 0.052124 -0.732422 -0.069580 0.675293 1445372177 0.052124 -0.732422 -0.069580 0.675293 1445372177 0.052124 -0.732422 -0.069580 0.675293 1445372177 0.052124 -0.732422 -0.069580 0.675293 1445372177 0.074585 -0.726624 -0.050293 0.681152 1445372177 0.074585 -0.726624 -0.050293 0.681152 1445372177 0.074585 -0.726624 -0.050293 0.681152 1445372177 0.074585 -0.726624 -0.050293 0.681152 1445372177 0.074585 -0.726624 -0.050293 0.681152 1445372177 0.074585 -0.726624 -0.050293 0.681152 1445372177 0.074585 -0.726624 -0.050293 0.681152 1445372177 0.075867 -0.716187 -0.058960 0.691223 1445372177 0.075867 -0.716187 -0.058960 0.691223 1445372177 0.075867 -0.716187 -0.058960 0.691223 1445372177 0.075867 -0.716187 -0.058960 0.691223 1445372177 0.075867 -0.716187 -0.058960 0.691223 1445372177 0.075867 -0.716187 -0.058960 0.691223 1445372177 0.075989 -0.701294 -0.092468 0.702759 1445372177 0.075989 -0.701294 -0.092468 0.702759 1445372177 0.075989 -0.701294 -0.092468 0.702759 1445372177 0.075989 -0.701294 -0.092468 0.702759 1445372177 0.075989 -0.701294 -0.092468 0.702759 1445372177 0.075989 -0.701294 -0.092468 0.702759 1445372177 0.079102 -0.673706 -0.118042 0.725220 1445372177 0.079102 -0.673706 -0.118042 0.725220 1445372177 0.079102 -0.673706 -0.118042 0.725220 1445372177 0.079102 -0.673706 -0.118042 0.725220 1445372177 0.079102 -0.673706 -0.118042 0.725220 1445372177 0.079102 -0.673706 -0.118042 0.725220 1445372177 0.079956 -0.638550 -0.133728 0.753601 1445372177 0.079956 -0.638550 -0.133728 0.753601 1445372177 0.079956 -0.638550 -0.133728 0.753601 1445372177 0.079956 -0.638550 -0.133728 0.753601 1445372177 0.079956 -0.638550 -0.133728 0.753601 1445372177 0.079956 -0.638550 -0.133728 0.753601 1445372177 0.065063 -0.615479 -0.166321 0.767639 1445372177 0.065063 -0.615479 -0.166321 0.767639 1445372177 0.065063 -0.615479 -0.166321 0.767639 1445372177 0.065063 -0.615479 -0.166321 0.767639 1445372178 0.065063 -0.615479 -0.166321 0.767639 1445372178 0.065063 -0.615479 -0.166321 0.767639 1445372178 0.055725 -0.604919 -0.190735 0.771057 1445372178 0.055725 -0.604919 -0.190735 0.771057 1445372178 0.055725 -0.604919 -0.190735 0.771057 1445372178 0.055725 -0.604919 -0.190735 0.771057 1445372178 0.055725 -0.604919 -0.190735 0.771057 1445372178 0.055725 -0.604919 -0.190735 0.771057 1445372178 0.055725 -0.604919 -0.190735 0.771057 1445372178 0.058472 -0.609436 -0.188904 0.767822 1445372178 0.058472 -0.609436 -0.188904 0.767822 1445372178 0.058472 -0.609436 -0.188904 0.767822 1445372178 0.058472 -0.609436 -0.188904 0.767822 1445372178 0.058472 -0.609436 -0.188904 0.767822 1445372178 0.058472 -0.609436 -0.188904 0.767822 1445372178 0.069336 -0.624084 -0.166382 0.760315 1445372178 0.069336 -0.624084 -0.166382 0.760315 1445372178 0.069336 -0.624084 -0.166382 0.760315 1445372178 0.069336 -0.624084 -0.166382 0.760315 1445372178 0.069336 -0.624084 -0.166382 0.760315 1445372178 0.069336 -0.624084 -0.166382 0.760315 1445372178 0.069336 -0.624084 -0.166382 0.760315 1445372178 0.075989 -0.646790 -0.141418 0.745544 1445372178 0.075989 -0.646790 -0.141418 0.745544 1445372178 0.075989 -0.646790 -0.141418 0.745544 1445372178 0.075989 -0.646790 -0.141418 0.745544 1445372178 0.075989 -0.646790 -0.141418 0.745544 1445372178 0.075989 -0.646790 -0.141418 0.745544 1445372178 0.089233 -0.663391 -0.104614 0.735535 1445372178 0.089233 -0.663391 -0.104614 0.735535 1445372178 0.089233 -0.663391 -0.104614 0.735535 1445372178 0.089233 -0.663391 -0.104614 0.735535 1445372178 0.089233 -0.663391 -0.104614 0.735535 1445372178 0.089233 -0.663391 -0.104614 0.735535 1445372178 0.080078 -0.668579 -0.086670 0.734253 1445372178 0.080078 -0.668579 -0.086670 0.734253 1445372178 0.080078 -0.668579 -0.086670 0.734253 1445372178 0.080078 -0.668579 -0.086670 0.734253 1445372178 0.080078 -0.668579 -0.086670 0.734253 1445372178 0.080078 -0.668579 -0.086670 0.734253 1445372178 0.080078 -0.668579 -0.086670 0.734253 1445372178 0.058777 -0.668884 -0.079224 0.736755 1445372178 0.058777 -0.668884 -0.079224 0.736755 1445372178 0.058777 -0.668884 -0.079224 0.736755 1445372178 0.058777 -0.668884 -0.079224 0.736755 1445372178 0.058777 -0.668884 -0.079224 0.736755 1445372178 0.058777 -0.668884 -0.079224 0.736755 1445372178 0.051453 -0.685608 -0.071716 0.722595 1445372178 0.051453 -0.685608 -0.071716 0.722595 1445372178 0.051453 -0.685608 -0.071716 0.722595 1445372178 0.051453 -0.685608 -0.071716 0.722595 1445372178 0.051453 -0.685608 -0.071716 0.722595 1445372178 0.051453 -0.685608 -0.071716 0.722595 1445372178 0.054688 -0.703674 -0.065186 0.705383 1445372178 0.054688 -0.703674 -0.065186 0.705383 1445372178 0.054688 -0.703674 -0.065186 0.705383 1445372178 0.054688 -0.703674 -0.065186 0.705383 1445372178 0.054688 -0.703674 -0.065186 0.705383 1445372178 0.054688 -0.703674 -0.065186 0.705383 1445372178 0.054688 -0.703674 -0.065186 0.705383 1445372178 0.077637 -0.709656 -0.044373 0.698853 1445372178 0.077637 -0.709656 -0.044373 0.698853 1445372178 0.077637 -0.709656 -0.044373 0.698853 1445372178 0.077637 -0.709656 -0.044373 0.698853 1445372178 0.077637 -0.709656 -0.044373 0.698853 1445372178 0.077637 -0.709656 -0.044373 0.698853 1445372178 0.092712 -0.703308 -0.030273 0.704163 1445372178 0.092712 -0.703308 -0.030273 0.704163 1445372178 0.092712 -0.703308 -0.030273 0.704163 1445372178 0.092712 -0.703308 -0.030273 0.704163 1445372178 0.092712 -0.703308 -0.030273 0.704163 1445372178 0.092712 -0.703308 -0.030273 0.704163 1445372178 0.094360 -0.695313 -0.031738 0.711792 1445372178 0.094360 -0.695313 -0.031738 0.711792 1445372178 0.094360 -0.695313 -0.031738 0.711792 1445372178 0.094360 -0.695313 -0.031738 0.711792 1445372178 0.094360 -0.695313 -0.031738 0.711792 1445372178 0.094360 -0.695313 -0.031738 0.711792 1445372178 0.094360 -0.695313 -0.031738 0.711792 1445372178 0.096741 -0.690002 -0.038696 0.716248 1445372178 0.096741 -0.690002 -0.038696 0.716248 1445372178 0.096741 -0.690002 -0.038696 0.716248 1445372178 0.096741 -0.690002 -0.038696 0.716248 1445372178 0.096741 -0.690002 -0.038696 0.716248 1445372178 0.090942 -0.677246 -0.062500 0.727417 1445372178 0.090942 -0.677246 -0.062500 0.727417 1445372178 0.090942 -0.677246 -0.062500 0.727417 1445372178 0.090942 -0.677246 -0.062500 0.727417 1445372178 0.090942 -0.677246 -0.062500 0.727417 1445372178 0.090942 -0.677246 -0.062500 0.727417 1445372178 0.090942 -0.677246 -0.062500 0.727417 1445372178 0.079834 -0.653503 -0.104858 0.745361 1445372178 0.079834 -0.653503 -0.104858 0.745361 1445372178 0.079834 -0.653503 -0.104858 0.745361 1445372178 0.079834 -0.653503 -0.104858 0.745361 1445372178 0.079834 -0.653503 -0.104858 0.745361 1445372178 0.079834 -0.653503 -0.104858 0.745361 1445372178 0.079834 -0.653503 -0.104858 0.745361 1445372178 0.074036 -0.638977 -0.135803 0.753540 1445372178 0.074036 -0.638977 -0.135803 0.753540 1445372178 0.074036 -0.638977 -0.135803 0.753540 1445372178 0.074036 -0.638977 -0.135803 0.753540 1445372178 0.074036 -0.638977 -0.135803 0.753540 1445372178 0.074036 -0.638977 -0.135803 0.753540 1445372178 0.066589 -0.630188 -0.154053 0.758118 1445372178 0.066589 -0.630188 -0.154053 0.758118 1445372178 0.066589 -0.630188 -0.154053 0.758118 1445372178 0.066589 -0.630188 -0.154053 0.758118 1445372178 0.066589 -0.630188 -0.154053 0.758118 1445372178 0.066589 -0.630188 -0.154053 0.758118 1445372178 0.067200 -0.622498 -0.152161 0.764771 1445372178 0.067200 -0.622498 -0.152161 0.764771 1445372178 0.067200 -0.622498 -0.152161 0.764771 1445372178 0.067200 -0.622498 -0.152161 0.764771 1445372178 0.067200 -0.622498 -0.152161 0.764771 1445372179 0.067200 -0.622498 -0.152161 0.764771 1445372179 0.072632 -0.627686 -0.139893 0.762329 1445372179 0.072632 -0.627686 -0.139893 0.762329 1445372179 0.072632 -0.627686 -0.139893 0.762329 1445372179 0.072632 -0.627686 -0.139893 0.762329 1445372179 0.072632 -0.627686 -0.139893 0.762329 1445372179 0.072632 -0.627686 -0.139893 0.762329 1445372179 0.078430 -0.644287 -0.121704 0.750977 1445372179 0.078430 -0.644287 -0.121704 0.750977 1445372179 0.078430 -0.644287 -0.121704 0.750977 1445372179 0.078430 -0.644287 -0.121704 0.750977 1445372179 0.078430 -0.644287 -0.121704 0.750977 1445372179 0.072754 -0.647827 -0.097412 0.752014 1445372179 0.072754 -0.647827 -0.097412 0.752014 1445372179 0.072754 -0.647827 -0.097412 0.752014 1445372179 0.072754 -0.647827 -0.097412 0.752014 1445372179 0.072754 -0.647827 -0.097412 0.752014 1445372179 0.072754 -0.647827 -0.097412 0.752014 1445372179 0.058716 -0.642517 -0.076599 0.760132 1445372179 0.058716 -0.642517 -0.076599 0.760132 1445372179 0.058716 -0.642517 -0.076599 0.760132 1445372179 0.058716 -0.642517 -0.076599 0.760132 1445372179 0.058716 -0.642517 -0.076599 0.760132 1445372179 0.058716 -0.642517 -0.076599 0.760132 1445372179 0.058716 -0.642517 -0.076599 0.760132 1445372179 0.049622 -0.647339 -0.067200 0.757629 1445372179 0.049622 -0.647339 -0.067200 0.757629 1445372179 0.049622 -0.647339 -0.067200 0.757629 1445372179 0.049622 -0.647339 -0.067200 0.757629 1445372179 0.049622 -0.647339 -0.067200 0.757629 1445372179 0.049622 -0.647339 -0.067200 0.757629 1445372179 0.045898 -0.657837 -0.060364 0.749329 1445372179 0.045898 -0.657837 -0.060364 0.749329 1445372179 0.045898 -0.657837 -0.060364 0.749329 1445372179 0.045898 -0.657837 -0.060364 0.749329 1445372179 0.045898 -0.657837 -0.060364 0.749329 1445372179 0.045898 -0.657837 -0.060364 0.749329 1445372179 0.060791 -0.675903 -0.048950 0.732849 1445372179 0.060791 -0.675903 -0.048950 0.732849 1445372179 0.060791 -0.675903 -0.048950 0.732849 1445372179 0.060791 -0.675903 -0.048950 0.732849 1445372179 0.060791 -0.675903 -0.048950 0.732849 1445372179 0.060791 -0.675903 -0.048950 0.732849 1445372179 0.060791 -0.675903 -0.048950 0.732849 1445372179 0.081726 -0.684753 -0.032043 0.723511 1445372179 0.081726 -0.684753 -0.032043 0.723511 1445372179 0.081726 -0.684753 -0.032043 0.723511 1445372179 0.081726 -0.684753 -0.032043 0.723511 1445372179 0.081726 -0.684753 -0.032043 0.723511 1445372179 0.081726 -0.684753 -0.032043 0.723511 1445372179 0.088257 -0.685364 -0.019958 0.722534 1445372179 0.088257 -0.685364 -0.019958 0.722534 1445372179 0.088257 -0.685364 -0.019958 0.722534 1445372179 0.088257 -0.685364 -0.019958 0.722534 1445372179 0.088257 -0.685364 -0.019958 0.722534 1445372179 0.088257 -0.685364 -0.019958 0.722534 1445372179 0.082214 -0.689453 -0.028076 0.719116 1445372179 0.082214 -0.689453 -0.028076 0.719116 1445372179 0.082214 -0.689453 -0.028076 0.719116 1445372179 0.082214 -0.689453 -0.028076 0.719116 1445372179 0.082214 -0.689453 -0.028076 0.719116 1445372179 0.082214 -0.689453 -0.028076 0.719116 1445372179 0.081116 -0.691528 -0.045044 0.716370 1445372179 0.081116 -0.691528 -0.045044 0.716370 1445372179 0.081116 -0.691528 -0.045044 0.716370 1445372179 0.081116 -0.691528 -0.045044 0.716370 1445372179 0.081116 -0.691528 -0.045044 0.716370 1445372179 0.081116 -0.691528 -0.045044 0.716370 1445372179 0.070435 -0.682190 -0.073303 0.724060 1445372179 0.070435 -0.682190 -0.073303 0.724060 1445372179 0.070435 -0.682190 -0.073303 0.724060 1445372179 0.070435 -0.682190 -0.073303 0.724060 1445372179 0.070435 -0.682190 -0.073303 0.724060 1445372179 0.070435 -0.682190 -0.073303 0.724060 1445372179 0.067383 -0.672913 -0.097900 0.730103 1445372179 0.067383 -0.672913 -0.097900 0.730103 1445372179 0.067383 -0.672913 -0.097900 0.730103 1445372179 0.067383 -0.672913 -0.097900 0.730103 1445372179 0.067383 -0.672913 -0.097900 0.730103 1445372179 0.067383 -0.672913 -0.097900 0.730103 1445372179 0.069397 -0.673035 -0.090576 0.730774 1445372179 0.069397 -0.673035 -0.090576 0.730774 1445372179 0.069397 -0.673035 -0.090576 0.730774 1445372179 0.069397 -0.673035 -0.090576 0.730774 1445372179 0.069397 -0.673035 -0.090576 0.730774 1445372179 0.069397 -0.673035 -0.090576 0.730774 1445372179 0.060852 -0.674316 -0.121887 0.725769 1445372179 0.060852 -0.674316 -0.121887 0.725769 1445372179 0.060852 -0.674316 -0.121887 0.725769 1445372179 0.060852 -0.674316 -0.121887 0.725769 1445372179 0.060852 -0.674316 -0.121887 0.725769 1445372179 0.060852 -0.674316 -0.121887 0.725769 1445372179 0.069092 -0.675476 -0.124329 0.723511 1445372179 0.069092 -0.675476 -0.124329 0.723511 1445372179 0.069092 -0.675476 -0.124329 0.723511 1445372179 0.069092 -0.675476 -0.124329 0.723511 1445372179 0.069092 -0.675476 -0.124329 0.723511 1445372179 0.069092 -0.675476 -0.124329 0.723511 1445372179 0.069092 -0.675476 -0.124329 0.723511 1445372179 0.090637 -0.674866 -0.093811 0.726318 1445372179 0.090637 -0.674866 -0.093811 0.726318 1445372179 0.090637 -0.674866 -0.093811 0.726318 1445372179 0.090637 -0.674866 -0.093811 0.726318 1445372179 0.090637 -0.674866 -0.093811 0.726318 1445372179 0.090637 -0.674866 -0.093811 0.726318 1445372179 0.106262 -0.678528 -0.072876 0.723145 1445372179 0.106262 -0.678528 -0.072876 0.723145 1445372179 0.106262 -0.678528 -0.072876 0.723145 1445372179 0.106262 -0.678528 -0.072876 0.723145 1445372179 0.106262 -0.678528 -0.072876 0.723145 1445372179 0.106262 -0.678528 -0.072876 0.723145 1445372179 0.103882 -0.681335 -0.065918 0.721558 1445372180 0.103882 -0.681335 -0.065918 0.721558 1445372180 0.103882 -0.681335 -0.065918 0.721558 1445372180 0.103882 -0.681335 -0.065918 0.721558 1445372180 0.103882 -0.681335 -0.065918 0.721558 1445372180 0.103882 -0.681335 -0.065918 0.721558 1445372180 0.094238 -0.664368 -0.053223 0.739502 1445372180 0.094238 -0.664368 -0.053223 0.739502 1445372180 0.094238 -0.664368 -0.053223 0.739502 1445372180 0.094238 -0.664368 -0.053223 0.739502 1445372180 0.094238 -0.664368 -0.053223 0.739502 1445372180 0.094238 -0.664368 -0.053223 0.739502 1445372180 0.094238 -0.664368 -0.053223 0.739502 1445372180 0.076172 -0.658142 -0.049988 0.747375 1445372180 0.076172 -0.658142 -0.049988 0.747375 1445372180 0.076172 -0.658142 -0.049988 0.747375 1445372180 0.076172 -0.658142 -0.049988 0.747375 1445372180 0.076172 -0.658142 -0.049988 0.747375 1445372180 0.076172 -0.658142 -0.049988 0.747375 1445372180 0.065552 -0.661011 -0.055054 0.745483 1445372180 0.065552 -0.661011 -0.055054 0.745483 1445372180 0.065552 -0.661011 -0.055054 0.745483 1445372180 0.065552 -0.661011 -0.055054 0.745483 1445372180 0.065552 -0.661011 -0.055054 0.745483 1445372180 0.065552 -0.661011 -0.055054 0.745483 1445372180 0.075989 -0.673279 -0.054321 0.733459 1445372180 0.075989 -0.673279 -0.054321 0.733459 1445372180 0.075989 -0.673279 -0.054321 0.733459 1445372180 0.075989 -0.673279 -0.054321 0.733459 1445372180 0.075989 -0.673279 -0.054321 0.733459 1445372180 0.075989 -0.673279 -0.054321 0.733459 1445372180 0.106934 -0.677734 -0.029114 0.726929 1445372180 0.106934 -0.677734 -0.029114 0.726929 1445372180 0.106934 -0.677734 -0.029114 0.726929 1445372180 0.106934 -0.677734 -0.029114 0.726929 1445372180 0.106934 -0.677734 -0.029114 0.726929 1445372180 0.106934 -0.677734 -0.029114 0.726929 1445372180 0.106934 -0.677734 -0.029114 0.726929 1445372180 0.118530 -0.671753 -0.010254 0.731140 1445372180 0.118530 -0.671753 -0.010254 0.731140 1445372180 0.118530 -0.671753 -0.010254 0.731140 1445372180 0.118530 -0.671753 -0.010254 0.731140 1445372180 0.118530 -0.671753 -0.010254 0.731140 1445372180 0.118530 -0.671753 -0.010254 0.731140 1445372180 0.118530 -0.671753 -0.010254 0.731140 1445372180 0.111633 -0.672607 -0.017883 0.731323 1445372180 0.111633 -0.672607 -0.017883 0.731323 1445372180 0.111633 -0.672607 -0.017883 0.731323 1445372180 0.111633 -0.672607 -0.017883 0.731323 1445372180 0.111633 -0.672607 -0.017883 0.731323 1445372180 0.111633 -0.672607 -0.017883 0.731323 1445372180 0.105652 -0.677734 -0.037964 0.726685 1445372180 0.105652 -0.677734 -0.037964 0.726685 1445372180 0.105652 -0.677734 -0.037964 0.726685 1445372180 0.105652 -0.677734 -0.037964 0.726685 1445372180 0.105652 -0.677734 -0.037964 0.726685 1445372180 0.093933 -0.668518 -0.077454 0.733643 1445372180 0.093933 -0.668518 -0.077454 0.733643 1445372180 0.093933 -0.668518 -0.077454 0.733643 1445372180 0.093933 -0.668518 -0.077454 0.733643 1445372180 0.093933 -0.668518 -0.077454 0.733643 1445372180 0.093933 -0.668518 -0.077454 0.733643 1445372180 0.093933 -0.668518 -0.077454 0.733643 1445372180 0.092529 -0.661621 -0.105286 0.736633 1445372180 0.092529 -0.661621 -0.105286 0.736633 1445372180 0.092529 -0.661621 -0.105286 0.736633 1445372180 0.092529 -0.661621 -0.105286 0.736633 1445372180 0.092529 -0.661621 -0.105286 0.736633 1445372180 0.092529 -0.661621 -0.105286 0.736633 1445372180 0.087219 -0.666199 -0.120178 0.730835 1445372180 0.087219 -0.666199 -0.120178 0.730835 1445372180 0.087219 -0.666199 -0.120178 0.730835 1445372180 0.087219 -0.666199 -0.120178 0.730835 1445372180 0.087219 -0.666199 -0.120178 0.730835 1445372180 0.087219 -0.666199 -0.120178 0.730835 1445372180 0.087219 -0.666199 -0.120178 0.730835 1445372180 0.081116 -0.680664 -0.124939 0.717285 1445372180 0.081116 -0.680664 -0.124939 0.717285 1445372180 0.081116 -0.680664 -0.124939 0.717285 1445372180 0.081116 -0.680664 -0.124939 0.717285 1445372180 0.081116 -0.680664 -0.124939 0.717285 1445372180 0.081116 -0.680664 -0.124939 0.717285 1445372180 0.080322 -0.692261 -0.122681 0.706604 1445372180 0.080322 -0.692261 -0.122681 0.706604 1445372180 0.080322 -0.692261 -0.122681 0.706604 1445372180 0.080322 -0.692261 -0.122681 0.706604 1445372180 0.080322 -0.692261 -0.122681 0.706604 1445372180 0.080322 -0.692261 -0.122681 0.706604 1445372180 0.080322 -0.692261 -0.122681 0.706604 1445372180 0.091248 -0.682922 -0.099487 0.717957 1445372180 0.091248 -0.682922 -0.099487 0.717957 1445372180 0.091248 -0.682922 -0.099487 0.717957 1445372180 0.091248 -0.682922 -0.099487 0.717957 1445372180 0.091248 -0.682922 -0.099487 0.717957 1445372180 0.091248 -0.682922 -0.099487 0.717957 1445372180 0.110840 -0.679382 -0.071350 0.721863 1445372180 0.110840 -0.679382 -0.071350 0.721863 1445372180 0.110840 -0.679382 -0.071350 0.721863 1445372180 0.110840 -0.679382 -0.071350 0.721863 1445372180 0.110840 -0.679382 -0.071350 0.721863 1445372180 0.110840 -0.679382 -0.071350 0.721863 1445372180 0.112793 -0.679321 -0.060120 0.722595 1445372180 0.112793 -0.679321 -0.060120 0.722595 1445372180 0.112793 -0.679321 -0.060120 0.722595 1445372180 0.112793 -0.679321 -0.060120 0.722595 1445372180 0.112793 -0.679321 -0.060120 0.722595 1445372180 0.112793 -0.679321 -0.060120 0.722595 1445372180 0.112793 -0.679321 -0.060120 0.722595 1445372180 0.101624 -0.664185 -0.056763 0.738464 1445372180 0.101624 -0.664185 -0.056763 0.738464 1445372180 0.101624 -0.664185 -0.056763 0.738464 1445372180 0.101624 -0.664185 -0.056763 0.738464 1445372180 0.101624 -0.664185 -0.056763 0.738464 1445372180 0.101624 -0.664185 -0.056763 0.738464 1445372180 0.081970 -0.653687 -0.049805 0.750671 1445372181 0.081970 -0.653687 -0.049805 0.750671 1445372181 0.081970 -0.653687 -0.049805 0.750671 1445372181 0.081970 -0.653687 -0.049805 0.750671 1445372181 0.081970 -0.653687 -0.049805 0.750671 1445372181 0.081970 -0.653687 -0.049805 0.750671 1445372181 0.077087 -0.661987 -0.045593 0.744141 1445372181 0.077087 -0.661987 -0.045593 0.744141 1445372181 0.077087 -0.661987 -0.045593 0.744141 1445372181 0.077087 -0.661987 -0.045593 0.744141 1445372181 0.077087 -0.661987 -0.045593 0.744141 1445372181 0.077087 -0.661987 -0.045593 0.744141 1445372181 0.077454 -0.674561 -0.042419 0.732910 1445372181 0.077454 -0.674561 -0.042419 0.732910 1445372181 0.077454 -0.674561 -0.042419 0.732910 1445372181 0.077454 -0.674561 -0.042419 0.732910 1445372181 0.077454 -0.674561 -0.042419 0.732910 1445372181 0.077454 -0.674561 -0.042419 0.732910 1445372181 0.077454 -0.674561 -0.042419 0.732910 1445372181 0.078430 -0.687012 -0.047729 0.720825 1445372181 0.078430 -0.687012 -0.047729 0.720825 1445372181 0.078430 -0.687012 -0.047729 0.720825 1445372181 0.078430 -0.687012 -0.047729 0.720825 1445372181 0.078430 -0.687012 -0.047729 0.720825 1445372181 0.078430 -0.687012 -0.047729 0.720825 1445372181 0.078430 -0.687012 -0.047729 0.720825 1445372181 0.079346 -0.688049 -0.051453 0.719482 1445372181 0.079346 -0.688049 -0.051453 0.719482 1445372181 0.079346 -0.688049 -0.051453 0.719482 1445372181 0.079346 -0.688049 -0.051453 0.719482 1445372181 0.079346 -0.688049 -0.051453 0.719482 1445372181 0.079346 -0.688049 -0.051453 0.719482 1445372181 0.091431 -0.684021 -0.036804 0.722778 1445372181 0.091431 -0.684021 -0.036804 0.722778 1445372181 0.091431 -0.684021 -0.036804 0.722778 1445372181 0.091431 -0.684021 -0.036804 0.722778 1445372181 0.091431 -0.684021 -0.036804 0.722778 1445372181 0.091431 -0.684021 -0.036804 0.722778 1445372181 0.092651 -0.686584 -0.039917 0.720032 1445372181 0.092651 -0.686584 -0.039917 0.720032 1445372181 0.092651 -0.686584 -0.039917 0.720032 1445372181 0.092651 -0.686584 -0.039917 0.720032 1445372181 0.092651 -0.686584 -0.039917 0.720032 1445372181 0.092651 -0.686584 -0.039917 0.720032 1445372181 0.082764 -0.688477 -0.062256 0.717834 1445372181 0.082764 -0.688477 -0.062256 0.717834 1445372181 0.082764 -0.688477 -0.062256 0.717834 1445372181 0.082764 -0.688477 -0.062256 0.717834 1445372181 0.082764 -0.688477 -0.062256 0.717834 1445372181 0.082764 -0.688477 -0.062256 0.717834 1445372181 0.064087 -0.680054 -0.098633 0.723694 1445372181 0.064087 -0.680054 -0.098633 0.723694 1445372181 0.064087 -0.680054 -0.098633 0.723694 1445372181 0.064087 -0.680054 -0.098633 0.723694 1445372181 0.064087 -0.680054 -0.098633 0.723694 1445372181 0.064087 -0.680054 -0.098633 0.723694 1445372181 0.054626 -0.686768 -0.148376 0.709473 1445372181 0.054626 -0.686768 -0.148376 0.709473 1445372181 0.054626 -0.686768 -0.148376 0.709473 1445372181 0.054626 -0.686768 -0.148376 0.709473 1445372181 0.054626 -0.686768 -0.148376 0.709473 1445372181 0.054626 -0.686768 -0.148376 0.709473 1445372181 0.056152 -0.682068 -0.153625 0.712769 1445372181 0.056152 -0.682068 -0.153625 0.712769 1445372181 0.056152 -0.682068 -0.153625 0.712769 1445372181 0.056152 -0.682068 -0.153625 0.712769 1445372181 0.056152 -0.682068 -0.153625 0.712769 1445372181 0.056152 -0.682068 -0.153625 0.712769 1445372181 0.056152 -0.682068 -0.153625 0.712769 1445372181 0.061951 -0.682922 -0.144775 0.713318 1445372181 0.061951 -0.682922 -0.144775 0.713318 1445372181 0.061951 -0.682922 -0.144775 0.713318 1445372181 0.061951 -0.682922 -0.144775 0.713318 1445372181 0.061951 -0.682922 -0.144775 0.713318 1445372181 0.061951 -0.682922 -0.144775 0.713318 1445372181 0.080627 -0.685669 -0.120972 0.713196 1445372181 0.080627 -0.685669 -0.120972 0.713196 1445372181 0.080627 -0.685669 -0.120972 0.713196 1445372181 0.080627 -0.685669 -0.120972 0.713196 1445372181 0.080627 -0.685669 -0.120972 0.713196 1445372181 0.080627 -0.685669 -0.120972 0.713196 1445372181 0.080627 -0.685669 -0.120972 0.713196 1445372181 0.101746 -0.691589 -0.085022 0.709961 1445372181 0.101746 -0.691589 -0.085022 0.709961 1445372181 0.101746 -0.691589 -0.085022 0.709961 1445372181 0.101746 -0.691589 -0.085022 0.709961 1445372181 0.101746 -0.691589 -0.085022 0.709961 1445372181 0.101746 -0.691589 -0.085022 0.709961 1445372181 0.108765 -0.689453 -0.064270 0.713257 1445372181 0.108765 -0.689453 -0.064270 0.713257 1445372181 0.108765 -0.689453 -0.064270 0.713257 1445372181 0.108765 -0.689453 -0.064270 0.713257 1445372181 0.108765 -0.689453 -0.064270 0.713257 1445372181 0.108765 -0.689453 -0.064270 0.713257 1445372181 0.108765 -0.689453 -0.064270 0.713257 1445372181 0.097412 -0.677612 -0.054565 0.726868 1445372181 0.097412 -0.677612 -0.054565 0.726868 1445372181 0.097412 -0.677612 -0.054565 0.726868 1445372181 0.097412 -0.677612 -0.054565 0.726868 1445372181 0.097412 -0.677612 -0.054565 0.726868 1445372181 0.097412 -0.677612 -0.054565 0.726868 1445372181 0.080200 -0.668335 -0.056824 0.737366 1445372181 0.080200 -0.668335 -0.056824 0.737366 1445372181 0.080200 -0.668335 -0.056824 0.737366 1445372181 0.080200 -0.668335 -0.056824 0.737366 1445372181 0.080200 -0.668335 -0.056824 0.737366 1445372181 
0.023621 -0.726135 -0.133667 0.674072 1445372184 0.023621 -0.726135 -0.133667 0.674072 1445372184 0.021851 -0.725220 -0.135925 0.674622 1445372184 0.021851 -0.725220 -0.135925 0.674622 1445372184 0.021851 -0.725220 -0.135925 0.674622 1445372184 0.021851 -0.725220 -0.135925 0.674622 1445372184 0.021851 -0.725220 -0.135925 0.674622 1445372184 0.021851 -0.725220 -0.135925 0.674622 1445372184 0.021851 -0.725220 -0.135925 0.674622 1445372184 0.023010 -0.725159 -0.136597 0.674500 1445372184 0.023010 -0.725159 -0.136597 0.674500 1445372184 0.023010 -0.725159 -0.136597 0.674500 1445372184 0.023010 -0.725159 -0.136597 0.674500 1445372184 0.023010 -0.725159 -0.136597 0.674500 1445372184 0.023010 -0.725159 -0.136597 0.674500 1445372184 0.022156 -0.724609 -0.139099 0.674622 1445372184 0.022156 -0.724609 -0.139099 0.674622 1445372184 0.022156 -0.724609 -0.139099 0.674622 1445372184 0.022156 -0.724609 -0.139099 0.674622 1445372184 0.022156 -0.724609 -0.139099 0.674622 1445372184 0.022156 -0.724609 -0.139099 0.674622 1445372184 0.022156 -0.724609 -0.139099 0.674622 1445372184 0.020386 -0.724304 -0.143188 0.674194 1445372184 0.020386 -0.724304 -0.143188 0.674194 1445372184 0.020386 -0.724304 -0.143188 0.674194 1445372184 0.020386 -0.724304 -0.143188 0.674194 1445372184 0.020386 -0.724304 -0.143188 0.674194 1445372184 0.020386 -0.724304 -0.143188 0.674194 1445372184 0.019226 -0.724060 -0.147278 0.673523 1445372184 0.019226 -0.724060 -0.147278 0.673523 1445372184 0.019226 -0.724060 -0.147278 0.673523 1445372184 0.019226 -0.724060 -0.147278 0.673523 1445372184 0.019226 -0.724060 -0.147278 0.673523 1445372184 0.019226 -0.724060 -0.147278 0.673523 1445372184 0.019226 -0.724060 -0.147278 0.673523 1445372184 0.019348 -0.724304 -0.147949 0.673157 1445372184 0.019348 -0.724304 -0.147949 0.673157 1445372184 0.019348 -0.724304 -0.147949 0.673157 1445372184 0.019348 -0.724304 -0.147949 0.673157 1445372184 0.019348 -0.724304 -0.147949 0.673157 1445372184 0.019348 -0.724304 -0.147949 0.673157 1445372184 0.020752 -0.725220 -0.146179 0.672485 1445372184 0.020752 -0.725220 -0.146179 0.672485 1445372184 0.020752 -0.725220 -0.146179 0.672485 1445372184 0.020752 -0.725220 -0.146179 0.672485 1445372184 0.020752 -0.725220 -0.146179 0.672485 1445372184 0.020752 -0.725220 -0.146179 0.672485 1445372184 0.025757 -0.726807 -0.140198 0.671875 1445372184 0.025757 -0.726807 -0.140198 0.671875 1445372184 0.025757 -0.726807 -0.140198 0.671875 1445372184 0.025757 -0.726807 -0.140198 0.671875 1445372184 0.025757 -0.726807 -0.140198 0.671875 1445372184 0.025757 -0.726807 -0.140198 0.671875 1445372184 0.027100 -0.727905 -0.135742 0.671570 1445372184 0.027100 -0.727905 -0.135742 0.671570 1445372184 0.027100 -0.727905 -0.135742 0.671570 1445372184 0.027100 -0.727905 -0.135742 0.671570 1445372184 0.027100 -0.727905 -0.135742 0.671570 1445372184 0.027100 -0.727905 -0.135742 0.671570 1445372184 0.027100 -0.727905 -0.135742 0.671570 1445372184 0.025818 -0.728088 -0.135986 0.671387 1445372184 0.025818 -0.728088 -0.135986 0.671387 1445372184 0.025818 -0.728088 -0.135986 0.671387 1445372184 0.025818 -0.728088 -0.135986 0.671387 1445372184 0.025818 -0.728088 -0.135986 0.671387 1445372184 0.023987 -0.726624 -0.136230 0.672913 1445372184 0.023987 -0.726624 -0.136230 0.672913 1445372184 0.023987 -0.726624 -0.136230 0.672913 1445372184 0.023987 -0.726624 -0.136230 0.672913 1445372184 0.023987 -0.726624 -0.136230 0.672913 1445372184 0.023987 -0.726624 -0.136230 0.672913 1445372184 0.023132 -0.725159 -0.135681 0.674683 1445372184 0.023132 -0.725159 -0.135681 0.674683 1445372184 0.023132 -0.725159 -0.135681 0.674683 1445372184 0.023132 -0.725159 -0.135681 0.674683 1445372184 0.023132 -0.725159 -0.135681 0.674683 1445372184 0.023132 -0.725159 -0.135681 0.674683 1445372184 0.023132 -0.725159 -0.135681 0.674683 1445372184 0.024353 -0.724060 -0.134033 0.676208 1445372184 0.024353 -0.724060 -0.134033 0.676208 1445372184 0.024353 -0.724060 -0.134033 0.676208 1445372184 0.024353 -0.724060 -0.134033 0.676208 1445372184 0.024353 -0.724060 -0.134033 0.676208 1445372184 0.024353 -0.724060 -0.134033 0.676208 1445372184 0.026489 -0.722961 -0.130493 0.677979 1445372184 0.026489 -0.722961 -0.130493 0.677979 1445372184 0.026489 -0.722961 -0.130493 0.677979 1445372184 0.026489 -0.722961 -0.130493 0.677979 1445372184 0.026489 -0.722961 -0.130493 0.677979 1445372184 0.029114 -0.722656 -0.126953 0.678833 1445372184 0.029114 -0.722656 -0.126953 0.678833 1445372184 0.029114 -0.722656 -0.126953 0.678833 1445372184 0.029114 -0.722656 -0.126953 0.678833 1445372184 0.029114 -0.722656 -0.126953 0.678833 1445372184 0.029114 -0.722656 -0.126953 0.678833 1445372184 0.029114 -0.722656 -0.126953 0.678833 1445372184 0.031738 -0.723816 -0.124329 0.677917 1445372184 0.031738 -0.723816 -0.124329 0.677917 1445372184 0.031738 -0.723816 -0.124329 0.677917 1445372184 0.031738 -0.723816 -0.124329 0.677917 1445372184 0.031738 -0.723816 -0.124329 0.677917 1445372184 0.028076 -0.725037 -0.129028 0.675964 1445372184 0.028076 -0.725037 -0.129028 0.675964 1445372184 0.028076 -0.725037 -0.129028 0.675964 1445372184 0.028076 -0.725037 -0.129028 0.675964 1445372184 0.028076 -0.725037 -0.129028 0.675964 1445372184 0.028076 -0.725037 -0.129028 0.675964 1445372184 0.020752 -0.724609 -0.138306 0.674866 1445372184 0.020752 -0.724609 -0.138306 0.674866 1445372184 0.020752 -0.724609 -0.138306 0.674866 1445372184 0.020752 -0.724609 -0.138306 0.674866 1445372184 0.020752 -0.724609 -0.138306 0.674866 1445372185 0.019836 -0.723694 -0.142456 0.674988 1445372185 0.019836 -0.723694 -0.142456 0.674988 1445372185 0.019836 -0.723694 -0.142456 0.674988 1445372185 0.019836 -0.723694 -0.142456 0.674988 1445372185 0.019836 -0.723694 -0.142456 0.674988 1445372185 0.019836 -0.723694 -0.142456 0.674988 1445372185 0.016968 -0.722778 -0.149048 0.674622 1445372185 0.016968 -0.722778 -0.149048 0.674622 1445372185 0.016968 -0.722778 -0.149048 0.674622 1445372185 0.016968 -0.722778 -0.149048 0.674622 1445372185 0.016968 -0.722778 -0.149048 0.674622 1445372185 0.016968 -0.722778 -0.149048 0.674622 1445372185 0.016968 -0.722778 -0.149048 0.674622 1445372185 0.013245 -0.721069 -0.155762 0.675049 1445372185 0.013245 -0.721069 -0.155762 0.675049 1445372185 0.013245 -0.721069 -0.155762 0.675049 1445372185 0.013245 -0.721069 -0.155762 0.675049 1445372185 0.013245 -0.721069 -0.155762 0.675049 1445372185 0.014587 -0.719727 -0.154175 0.676758 1445372185 0.014587 -0.719727 -0.154175 0.676758 1445372185 0.014587 -0.719727 -0.154175 0.676758 1445372185 0.014587 -0.719727 -0.154175 0.676758 1445372185 0.014587 -0.719727 -0.154175 0.676758 1445372185 0.014587 -0.719727 -0.154175 0.676758 1445372185 0.014587 -0.719727 -0.154175 0.676758 1445372185 0.018311 -0.721558 -0.147705 0.676147 1445372185 0.018311 -0.721558 -0.147705 0.676147 1445372185 0.018311 -0.721558 -0.147705 0.676147 1445372185 0.018311 -0.721558 -0.147705 0.676147 1445372185 0.018311 -0.721558 -0.147705 0.676147 1445372185 0.018311 -0.721558 -0.147705 0.676147 1445372185 0.017883 -0.724670 -0.143616 0.673767 1445372185 0.017883 -0.724670 -0.143616 0.673767 1445372185 0.017883 -0.724670 -0.143616 0.673767 1445372185 0.017883 -0.724670 -0.143616 0.673767 1445372185 0.017883 -0.724670 -0.143616 0.673767 1445372185 0.017883 -0.724670 -0.143616 0.673767 1445372185 0.017883 -0.724670 -0.143616 0.673767 1445372185 0.017090 -0.726868 -0.141235 0.671936 1445372185 0.017090 -0.726868 -0.141235 0.671936 1445372185 0.017090 -0.726868 -0.141235 0.671936 1445372185 0.017090 -0.726868 -0.141235 0.671936 1445372185 0.017090 -0.726868 -0.141235 0.671936 1445372185 0.018921 -0.727844 -0.138123 0.671387 1445372185 0.018921 -0.727844 -0.138123 0.671387 1445372185 0.018921 -0.727844 -0.138123 0.671387 1445372185 0.018921 -0.727844 -0.138123 0.671387 1445372185 0.018921 -0.727844 -0.138123 0.671387 1445372185 0.018921 -0.727844 -0.138123 0.671387 1445372185 0.019897 -0.727356 -0.137390 0.672119 1445372185 0.019897 -0.727356 -0.137390 0.672119 1445372185 0.019897 -0.727356 -0.137390 0.672119 1445372185 0.019897 -0.727356 -0.137390 0.672119 1445372185 0.019897 -0.727356 -0.137390 0.672119 1445372185 0.019897 -0.727356 -0.137390 0.672119 1445372185 0.019897 -0.727356 -0.137390 0.672119 1445372185 0.019531 -0.726379 -0.138367 0.672974 1445372185 0.019531 -0.726379 -0.138367 0.672974 1445372185 0.019531 -0.726379 -0.138367 0.672974 1445372185 0.019531 -0.726379 -0.138367 0.672974 1445372185 0.019531 -0.726379 -0.138367 0.672974 1445372185 0.019531 -0.726379 -0.138367 0.672974 1445372185 0.020569 -0.725525 -0.136963 0.674072 1445372185 0.020569 -0.725525 -0.136963 0.674072 1445372185 0.020569 -0.725525 -0.136963 0.674072 1445372185 0.020569 -0.725525 -0.136963 0.674072 1445372185 0.020569 -0.725525 -0.136963 0.674072 1445372185 0.020569 -0.725525 -0.136963 0.674072 1445372185 0.020569 -0.725525 -0.136963 0.674072 1445372185 0.023438 -0.725342 -0.132874 0.675049 1445372185 0.023438 -0.725342 -0.132874 0.675049 1445372185 0.023438 -0.725342 -0.132874 0.675049 1445372185 0.023438 -0.725342 -0.132874 0.675049 1445372185 0.023438 -0.725342 -0.132874 0.675049 1445372185 0.023438 -0.725342 -0.132874 0.675049 1445372185 0.026978 -0.726196 -0.128662 0.674866 1445372185 0.026978 -0.726196 -0.128662 0.674866 1445372185 0.026978 -0.726196 -0.128662 0.674866 1445372185 0.026978 -0.726196 -0.128662 0.674866 1445372185 0.026978 -0.726196 -0.128662 0.674866 1445372185 0.026978 -0.726196 -0.128662 0.674866 1445372185 0.025879 -0.727173 -0.129150 0.673706 1445372185 0.025879 -0.727173 -0.129150 0.673706 1445372185 0.025879 -0.727173 -0.129150 0.673706 1445372185 0.025879 -0.727173 -0.129150 0.673706 1445372185 0.020142 -0.727173 -0.135620 0.672607 1445372185 0.020142 -0.727173 -0.135620 0.672607 1445372185 0.020142 -0.727173 -0.135620 0.672607 1445372185 0.020142 -0.727173 -0.135620 0.672607 1445372185 0.020142 -0.727173 -0.135620 0.672607 1445372185 0.020142 -0.727173 -0.135620 0.672607 1445372185 0.017395 -0.725952 -0.139587 0.673218 1445372185 0.017395 -0.725952 -0.139587 0.673218 1445372185 0.017395 -0.725952 -0.139587 0.673218 1445372185 0.017395 -0.725952 -0.139587 0.673218 1445372185 0.017395 -0.725952 -0.139587 0.673218 1445372185 0.017395 -0.725952 -0.139587 0.673218 1445372185 0.014343 -0.724426 -0.143433 0.674133 1445372185 0.014343 -0.724426 -0.143433 0.674133 1445372185 0.014343 -0.724426 -0.143433 0.674133 1445372185 0.014343 -0.724426 -0.143433 0.674133 1445372185 0.014343 -0.724426 -0.143433 0.674133 1445372185 0.014343 -0.724426 -0.143433 0.674133 1445372185 0.011780 -0.723083 -0.147278 0.674744 1445372185 0.011780 -0.723083 -0.147278 0.674744 1445372185 0.011780 -0.723083 -0.147278 0.674744 1445372185 0.011780 -0.723083 -0.147278 0.674744 1445372185 0.011780 -0.723083 -0.147278 0.674744 1445372185 0.011780 -0.723083 -0.147278 0.674744 1445372186 0.011169 -0.722412 -0.148315 0.675293 1445372186 0.011169 -0.722412 -0.148315 0.675293 1445372186 0.011169 -0.722412 -0.148315 0.675293 1445372186 0.011169 -0.722412 -0.148315 0.675293 1445372186 0.011169 -0.722412 -0.148315 0.675293 1445372186 0.011169 -0.722412 -0.148315 0.675293 1445372186 0.012756 -0.723328 -0.146667 0.674622 1445372186 0.012756 -0.723328 -0.146667 0.674622 1445372186 0.012756 -0.723328 -0.146667 0.674622 1445372186 0.012756 -0.723328 -0.146667 0.674622 1445372186 0.012756 -0.723328 -0.146667 0.674622 1445372186 0.012756 -0.723328 -0.146667 0.674622 1445372186 0.012756 -0.723328 -0.146667 0.674622 1445372186 0.014832 -0.725708 -0.143738 0.672668 1445372186 0.014832 -0.725708 -0.143738 0.672668 1445372186 0.014832 -0.725708 -0.143738 0.672668 1445372186 0.014832 -0.725708 -0.143738 0.672668 1445372186 0.014832 -0.725708 -0.143738 0.672668 1445372186 0.014832 -0.725708 -0.143738 0.672668 1445372186 0.017517 -0.728149 -0.140137 0.670715 1445372186 0.017517 -0.728149 -0.140137 0.670715 1445372186 0.017517 -0.728149 -0.140137 0.670715 1445372186 0.017517 -0.728149 -0.140137 0.670715 1445372186 0.017517 -0.728149 -0.140137 0.670715 1445372186 0.017517 -0.728149 -0.140137 0.670715 1445372186 0.019958 -0.729431 -0.136719 0.669983 1445372186 0.019958 -0.729431 -0.136719 0.669983 1445372186 0.019958 -0.729431 -0.136719 0.669983 1445372186 0.019958 -0.729431 -0.136719 0.669983 1445372186 0.019958 -0.729431 -0.136719 0.669983 1445372186 0.019958 -0.729431 -0.136719 0.669983 1445372186 0.021667 -0.728882 -0.134827 0.670898 1445372186 0.021667 -0.728882 -0.134827 0.670898 1445372186 0.021667 -0.728882 -0.134827 0.670898 1445372186 0.021667 -0.728882 -0.134827 0.670898 1445372186 0.021667 -0.728882 -0.134827 0.670898 1445372186 0.021667 -0.728882 -0.134827 0.670898 1445372186 0.020325 -0.726868 -0.135498 0.672974 1445372186 0.020325 -0.726868 -0.135498 0.672974 1445372186 0.020325 -0.726868 -0.135498 0.672974 1445372186 0.020325 -0.726868 -0.135498 0.672974 1445372186 0.020325 -0.726868 -0.135498 0.672974 1445372186 0.020325 -0.726868 -0.135498 0.672974 1445372186 0.020325 -0.726868 -0.135498 0.672974 1445372186 0.017151 -0.725037 -0.137146 0.674744 1445372186 0.017151 -0.725037 -0.137146 0.674744 1445372186 0.017151 -0.725037 -0.137146 0.674744 1445372186 0.017151 -0.725037 -0.137146 0.674744 1445372186 0.017151 -0.725037 -0.137146 0.674744 1445372186 0.017151 -0.725037 -0.137146 0.674744 1445372186 0.015930 -0.723572 -0.136780 0.676392 1445372186 0.015930 -0.723572 -0.136780 0.676392 1445372186 0.015930 -0.723572 -0.136780 0.676392 1445372186 0.015930 -0.723572 -0.136780 0.676392 1445372186 0.015930 -0.723572 -0.136780 0.676392 1445372186 0.015930 -0.723572 -0.136780 0.676392 1445372186 0.016357 -0.722290 -0.134277 0.678223 1445372186 0.016357 -0.722290 -0.134277 0.678223 1445372186 0.016357 -0.722290 -0.134277 0.678223 1445372186 0.016357 -0.722290 -0.134277 0.678223 1445372186 0.016357 -0.722290 -0.134277 0.678223 1445372186 0.016357 -0.722290 -0.134277 0.678223 1445372186 0.016357 -0.722290 -0.134277 0.678223 1445372186 0.018921 -0.721313 -0.129272 0.680176 1445372186 0.018921 -0.721313 -0.129272 0.680176 1445372186 0.018921 -0.721313 -0.129272 0.680176 1445372186 0.018921 -0.721313 -0.129272 0.680176 1445372186 0.018921 -0.721313 -0.129272 0.680176 1445372186 0.018921 -0.721313 -0.129272 0.680176 1445372186 0.020691 -0.721863 -0.127686 0.679871 1445372186 0.020691 -0.721863 -0.127686 0.679871 1445372186 0.020691 -0.721863 -0.127686 0.679871 1445372186 0.020691 -0.721863 -0.127686 0.679871 1445372186 0.020691 -0.721863 -0.127686 0.679871 1445372186 0.020691 -0.721863 -0.127686 0.679871 1445372186 0.019409 -0.723267 -0.131775 0.677612 1445372186 0.019409 -0.723267 -0.131775 0.677612 1445372186 0.019409 -0.723267 -0.131775 0.677612 1445372186 0.019409 -0.723267 -0.131775 0.677612 1445372186 0.019409 -0.723267 -0.131775 0.677612 1445372186 0.019409 -0.723267 -0.131775 0.677612 1445372186 0.016174 -0.723083 -0.139587 0.676331 1445372186 0.016174 -0.723083 -0.139587 0.676331 1445372186 0.016174 -0.723083 -0.139587 0.676331 1445372186 0.016174 -0.723083 -0.139587 0.676331 1445372186 0.016174 -0.723083 -0.139587 0.676331 1445372186 0.016174 -0.723083 -0.139587 0.676331 1445372186 0.013977 -0.721375 -0.143555 0.677368 1445372186 0.013977 -0.721375 -0.143555 0.677368 1445372186 0.013977 -0.721375 -0.143555 0.677368 1445372186 0.013977 -0.721375 -0.143555 0.677368 1445372186 0.013977 -0.721375 -0.143555 0.677368 1445372186 0.013977 -0.721375 -0.143555 0.677368 1445372186 0.012756 -0.720642 -0.146118 0.677612 1445372186 0.012756 -0.720642 -0.146118 0.677612 1445372186 0.012756 -0.720642 -0.146118 0.677612 1445372186 0.012756 -0.720642 -0.146118 0.677612 1445372186 0.012756 -0.720642 -0.146118 0.677612 1445372186 0.012756 -0.720642 -0.146118 0.677612 1445372186 0.011353 -0.721008 -0.149353 0.676575 1445372186 0.011353 -0.721008 -0.149353 0.676575 1445372186 0.011353 -0.721008 -0.149353 0.676575 1445372186 0.011353 -0.721008 -0.149353 0.676575 1445372186 0.011353 -0.721008 -0.149353 0.676575 1445372186 0.011841 -0.721619 -0.149109 0.675964 1445372186 0.011841 -0.721619 -0.149109 0.675964 1445372186 0.011841 -0.721619 -0.149109 0.675964 1445372186 0.011841 -0.721619 -0.149109 0.675964 1445372186 0.011841 -0.721619 -0.149109 0.675964 1445372186 0.011841 -0.721619 -0.149109 0.675964 1445372186 0.013611 -0.722717 -0.144470 0.675781 1445372187 0.013611 -0.722717 -0.144470 0.675781 1445372187 0.013611 -0.722717 -0.144470 0.675781 1445372187 0.013611 -0.722717 -0.144470 0.675781 1445372187 0.013611 -0.722717 -0.144470 0.675781 1445372187 0.013611 -0.722717 -0.144470 0.675781 1445372187 0.015442 -0.724304 -0.140198 0.674927 1445372187 0.015442 -0.724304 -0.140198 0.674927 1445372187 0.015442 -0.724304 -0.140198 0.674927 1445372187 0.015442 -0.724304 -0.140198 0.674927 1445372187 0.015442 -0.724304 -0.140198 0.674927 1445372187 0.015442 -0.724304 -0.140198 0.674927 1445372187 0.015991 -0.725525 -0.139221 0.673828 1445372187 0.015991 -0.725525 -0.139221 0.673828 1445372187 0.015991 -0.725525 -0.139221 0.673828 1445372187 0.015991 -0.725525 -0.139221 0.673828 1445372187 0.015991 -0.725525 -0.139221 0.673828 1445372187 0.015991 -0.725525 -0.139221 0.673828 1445372187 0.015991 -0.725525 -0.139221 0.673828 1445372187 0.018127 -0.725342 -0.138000 0.674194 1445372187 0.018127 -0.725342 -0.138000 0.674194 1445372187 0.018127 -0.725342 -0.138000 0.674194 1445372187 0.018127 -0.725342 -0.138000 0.674194 1445372187 0.018127 -0.725342 -0.138000 0.674194 1445372187 0.018127 -0.725342 -0.138000 0.674194 1445372187 0.018738 -0.724182 -0.137146 0.675537 1445372187 0.018738 -0.724182 -0.137146 0.675537 1445372187 0.018738 -0.724182 -0.137146 0.675537 1445372187 0.018738 -0.724182 -0.137146 0.675537 1445372187 0.018738 -0.724182 -0.137146 0.675537 1445372187 0.018738 -0.724182 -0.137146 0.675537 1445372187 0.017944 -0.723328 -0.136902 0.676575 1445372187 0.017944 -0.723328 -0.136902 0.676575 1445372187 0.017944 -0.723328 -0.136902 0.676575 1445372187 0.017944 -0.723328 -0.136902 0.676575 1445372187 0.017944 -0.723328 -0.136902 0.676575 1445372187 0.017944 -0.723328 -0.136902 0.676575 1445372187 0.017944 -0.723328 -0.136902 0.676575 1445372187 0.019226 -0.722900 -0.134460 0.677490 1445372187 0.019226 -0.722900 -0.134460 0.677490 1445372187 0.019226 -0.722900 -0.134460 0.677490 1445372187 0.019226 -0.722900 -0.134460 0.677490 1445372187 0.019226 -0.722900 -0.134460 0.677490 1445372187 0.019226 -0.722900 -0.134460 0.677490 1445372187 0.022095 -0.722717 -0.129333 0.678589 1445372187 0.022095 -0.722717 -0.129333 0.678589 1445372187 0.022095 -0.722717 -0.129333 0.678589 1445372187 0.022095 -0.722717 -0.129333 0.678589 1445372187 0.022095 -0.722717 -0.129333 0.678589 1445372187 0.024597 -0.722656 -0.125793 0.679260 1445372187 0.024597 -0.722656 -0.125793 0.679260 1445372187 0.024597 -0.722656 -0.125793 0.679260 1445372187 0.024597 -0.722656 -0.125793 0.679260 1445372187 0.024597 -0.722656 -0.125793 0.679260 1445372187 0.024597 -0.722656 -0.125793 0.679260 1445372187 0.025513 -0.723145 -0.125183 0.678772 1445372187 0.025513 -0.723145 -0.125183 0.678772 1445372187 0.025513 -0.723145 -0.125183 0.678772 1445372187 0.025513 -0.723145 -0.125183 0.678772 1445372187 0.025513 -0.723145 -0.125183 0.678772 1445372187 0.025513 -0.723145 -0.125183 0.678772 1445372187 0.019897 -0.722961 -0.131958 0.677856 1445372187 0.019897 -0.722961 -0.131958 0.677856 1445372187 0.019897 -0.722961 -0.131958 0.677856 1445372187 0.019897 -0.722961 -0.131958 0.677856 1445372187 0.019897 -0.722961 -0.131958 0.677856 1445372187 0.019897 -0.722961 -0.131958 0.677856 1445372187 0.016602 -0.721558 -0.136963 0.678467 1445372187 0.016602 -0.721558 -0.136963 0.678467 1445372187 0.016602 -0.721558 -0.136963 0.678467 1445372187 0.016602 -0.721558 -0.136963 0.678467 1445372187 0.016602 -0.721558 -0.136963 0.678467 1445372187 0.016602 -0.721558 -0.136963 0.678467 1445372187 0.014160 -0.720337 -0.139099 0.679443 1445372187 0.014160 -0.720337 -0.139099 0.679443 1445372187 0.014160 -0.720337 -0.139099 0.679443 1445372187 0.014160 -0.720337 -0.139099 0.679443 1445372187 0.014160 -0.720337 -0.139099 0.679443 1445372187 0.014160 -0.720337 -0.139099 0.679443 1445372187 0.014160 -0.720337 -0.139099 0.679443 1445372187 0.012207 -0.720093 -0.142212 0.679016 1445372187 0.012207 -0.720093 -0.142212 0.679016 1445372187 0.012207 -0.720093 -0.142212 0.679016 1445372187 0.012207 -0.720093 -0.142212 0.679016 1445372187 0.012207 -0.720093 -0.142212 0.679016 1445372187 0.012207 -0.720093 -0.142212 0.679016 1445372187 0.011902 -0.720703 -0.143799 0.678101 1445372187 0.011902 -0.720703 -0.143799 0.678101 1445372187 0.011902 -0.720703 -0.143799 0.678101 1445372187 0.011902 -0.720703 -0.143799 0.678101 1445372187 0.011902 -0.720703 -0.143799 0.678101 1445372187 0.014587 -0.721863 -0.142029 0.677124 1445372187 0.014587 -0.721863 -0.142029 0.677124 1445372187 0.014587 -0.721863 -0.142029 0.677124 1445372187 0.014587 -0.721863 -0.142029 0.677124 1445372187 0.014587 -0.721863 -0.142029 0.677124 1445372187 0.014587 -0.721863 -0.142029 0.677124 1445372187 0.014587 -0.721863 -0.142029 0.677124 1445372187 0.020020 -0.723206 -0.137085 0.676575 1445372187 0.020020 -0.723206 -0.137085 0.676575 1445372187 0.020020 -0.723206 -0.137085 0.676575 1445372187 0.020020 -0.723206 -0.137085 0.676575 1445372187 0.020020 -0.723206 -0.137085 0.676575 1445372187 0.020020 -0.723206 -0.137085 0.676575 1445372187 0.023865 -0.724731 -0.132568 0.675720 1445372187 0.023865 -0.724731 -0.132568 0.675720 1445372187 0.023865 -0.724731 -0.132568 0.675720 1445372187 0.023865 -0.724731 -0.132568 0.675720 1445372187 0.023865 -0.724731 -0.132568 0.675720 1445372187 0.023865 -0.724731 -0.132568 0.675720 1445372187 0.025757 -0.726013 -0.129822 0.674866 1445372187 0.025757 -0.726013 -0.129822 0.674866 1445372188 0.025757 -0.726013 -0.129822 0.674866 1445372188 0.025757 -0.726013 -0.129822 0.674866 1445372188 0.025757 -0.726013 -0.129822 0.674866 1445372188 0.025757 -0.726013 -0.129822 0.674866 1445372188 0.027527 -0.726379 -0.127686 0.674744 1445372188 0.027527 -0.726379 -0.127686 0.674744 1445372188 0.027527 -0.726379 -0.127686 0.674744 1445372188 0.027527 -0.726379 -0.127686 0.674744 1445372188 0.027527 -0.726379 -0.127686 0.674744 1445372188 0.027527 -0.726379 -0.127686 0.674744 1445372188 0.027161 -0.725403 -0.127075 0.675964 1445372188 0.027161 -0.725403 -0.127075 0.675964 1445372188 0.027161 -0.725403 -0.127075 0.675964 1445372188 0.027161 -0.725403 -0.127075 0.675964 1445372188 0.027161 -0.725403 -0.127075 0.675964 1445372188 0.027161 -0.725403 -0.127075 0.675964 1445372188 0.027161 -0.725403 -0.127075 0.675964 1445372188 0.023926 -0.723694 -0.128601 0.677612 1445372188 0.023926 -0.723694 -0.128601 0.677612 1445372188 0.023926 -0.723694 -0.128601 0.677612 1445372188 0.023926 -0.723694 -0.128601 0.677612 1445372188 0.023926 -0.723694 -0.128601 0.677612 1445372188 0.023376 -0.722473 -0.127319 0.679199 1445372188 0.023376 -0.722473 -0.127319 0.679199 1445372188 0.023376 -0.722473 -0.127319 0.679199 1445372188 0.023376 -0.722473 -0.127319 0.679199 1445372188 0.023376 -0.722473 -0.127319 0.679199 1445372188 0.023376 -0.722473 -0.127319 0.679199 1445372188 0.024780 -0.721863 -0.124634 0.680298 1445372188 0.024780 -0.721863 -0.124634 0.680298 1445372188 0.024780 -0.721863 -0.124634 0.680298 1445372188 0.024780 -0.721863 -0.124634 0.680298 1445372188 0.024780 -0.721863 -0.124634 0.680298 1445372188 0.024780 -0.721863 -0.124634 0.680298 1445372188 0.024780 -0.721863 -0.124634 0.680298 1445372188 0.026001 -0.721619 -0.122742 0.680786 1445372188 0.026001 -0.721619 -0.122742 0.680786 1445372188 0.026001 -0.721619 -0.122742 0.680786 1445372188 0.026001 -0.721619 -0.122742 0.680786 1445372188 0.026001 -0.721619 -0.122742 0.680786 1445372188 0.026001 -0.721619 -0.122742 0.680786 1445372188 0.027649 -0.721680 -0.122009 0.680847 1445372188 0.027649 -0.721680 -0.122009 0.680847 1445372188 0.027649 -0.721680 -0.122009 0.680847 1445372188 0.027649 -0.721680 -0.122009 0.680847 1445372188 0.027649 -0.721680 -0.122009 0.680847 1445372188 0.027649 -0.721680 -0.122009 0.680847 1445372188 0.024536 -0.721924 -0.125854 0.679993 1445372188 0.024536 -0.721924 -0.125854 0.679993 1445372188 0.024536 -0.721924 -0.125854 0.679993 1445372188 0.024536 -0.721924 -0.125854 0.679993 1445372188 0.024536 -0.721924 -0.125854 0.679993 1445372188 0.024536 -0.721924 -0.125854 0.679993 1445372188 0.019897 -0.721252 -0.131836 0.679749 1445372188 0.019897 -0.721252 -0.131836 0.679749 1445372188 0.019897 -0.721252 -0.131836 0.679749 1445372188 0.019897 -0.721252 -0.131836 0.679749 1445372188 0.019897 -0.721252 -0.131836 0.679749 1445372188 0.019897 -0.721252 -0.131836 0.679749 1445372188 0.019897 -0.721252 -0.131836 0.679749 1445372188 0.018127 -0.719971 -0.134644 0.680603 1445372188 0.018127 -0.719971 -0.134644 0.680603 1445372188 0.018127 -0.719971 -0.134644 0.680603 1445372188 0.018127 -0.719971 -0.134644 0.680603 1445372188 0.018127 -0.719971 -0.134644 0.680603 1445372188 0.018127 -0.719971 -0.134644 0.680603 1445372188 0.015869 -0.719177 -0.137390 0.680969 1445372188 0.015869 -0.719177 -0.137390 0.680969 1445372188 0.015869 -0.719177 -0.137390 0.680969 1445372188 0.015869 -0.719177 -0.137390 0.680969 1445372188 0.015869 -0.719177 -0.137390 0.680969 1445372188 0.015869 -0.719177 -0.137390 0.680969 1445372188 0.013916 -0.719116 -0.139587 0.680542 1445372188 0.013916 -0.719116 -0.139587 0.680542 1445372188 0.013916 -0.719116 -0.139587 0.680542 1445372188 0.013916 -0.719116 -0.139587 0.680542 1445372188 0.013916 -0.719116 -0.139587 0.680542 1445372188 0.013916 -0.719116 -0.139587 0.680542 1445372188 0.013916 -0.719116 -0.139587 0.680542 1445372188 0.015137 -0.720276 -0.138245 0.679626 1445372188 0.015137 -0.720276 -0.138245 0.679626 1445372188 0.015137 -0.720276 -0.138245 0.679626 1445372188 0.015137 -0.720276 -0.138245 0.679626 1445372188 0.015137 -0.720276 -0.138245 0.679626 1445372188 0.016785 -0.721680 -0.135376 0.678650 1445372188 0.016785 -0.721680 -0.135376 0.678650 1445372188 0.016785 -0.721680 -0.135376 0.678650 1445372188 0.016785 -0.721680 -0.135376 0.678650 1445372188 0.016785 -0.721680 -0.135376 0.678650 1445372188 0.016785 -0.721680 -0.135376 0.678650 1445372188 0.017761 -0.723450 -0.133057 0.677246 1445372188 0.017761 -0.723450 -0.133057 0.677246 1445372188 0.017761 -0.723450 -0.133057 0.677246 1445372188 0.017761 -0.723450 -0.133057 0.677246 1445372188 0.017761 -0.723450 -0.133057 0.677246 1445372188 0.017761 -0.723450 -0.133057 0.677246 1445372188 0.017761 -0.723450 -0.133057 0.677246 1445372188 0.017334 -0.724609 -0.132813 0.676025 1445372188 0.017334 -0.724609 -0.132813 0.676025 1445372188 0.017334 -0.724609 -0.132813 0.676025 1445372188 0.017334 -0.724609 -0.132813 0.676025 1445372188 0.017334 -0.724609 -0.132813 0.676025 1445372188 0.015076 -0.723816 -0.135620 0.676392 1445372188 0.015076 -0.723816 -0.135620 0.676392 1445372188 0.015076 -0.723816 -0.135620 0.676392 1445372188 
0.089478 -0.679260 -0.051758 0.726563 1445372191 0.089478 -0.679260 -0.051758 0.726563 1445372191 0.089478 -0.679260 -0.051758 0.726563 1445372191 0.094360 -0.669189 -0.049194 0.735413 1445372191 0.094360 -0.669189 -0.049194 0.735413 1445372191 0.094360 -0.669189 -0.049194 0.735413 1445372191 0.094360 -0.669189 -0.049194 0.735413 1445372191 0.094360 -0.669189 -0.049194 0.735413 1445372191 0.094360 -0.669189 -0.049194 0.735413 1445372191 0.094360 -0.669189 -0.049194 0.735413 1445372191 0.086365 -0.671204 -0.071228 0.732788 1445372191 0.086365 -0.671204 -0.071228 0.732788 1445372191 0.086365 -0.671204 -0.071228 0.732788 1445372191 0.086365 -0.671204 -0.071228 0.732788 1445372191 0.086365 -0.671204 -0.071228 0.732788 1445372191 0.065002 -0.665344 -0.102539 0.736633 1445372191 0.065002 -0.665344 -0.102539 0.736633 1445372191 0.065002 -0.665344 -0.102539 0.736633 1445372191 0.065002 -0.665344 -0.102539 0.736633 1445372191 0.065002 -0.665344 -0.102539 0.736633 1445372191 0.065002 -0.665344 -0.102539 0.736633 1445372191 0.065002 -0.665344 -0.102539 0.736633 1445372191 0.040588 -0.656799 -0.159424 0.735901 1445372191 0.040588 -0.656799 -0.159424 0.735901 1445372191 0.040588 -0.656799 -0.159424 0.735901 1445372191 0.040588 -0.656799 -0.159424 0.735901 1445372191 0.040588 -0.656799 -0.159424 0.735901 1445372191 0.040588 -0.656799 -0.159424 0.735901 1445372191 0.042175 -0.629700 -0.171143 0.756531 1445372191 0.042175 -0.629700 -0.171143 0.756531 1445372191 0.042175 -0.629700 -0.171143 0.756531 1445372191 0.042175 -0.629700 -0.171143 0.756531 1445372191 0.042175 -0.629700 -0.171143 0.756531 1445372191 0.060242 -0.615723 -0.164246 0.768311 1445372191 0.060242 -0.615723 -0.164246 0.768311 1445372191 0.060242 -0.615723 -0.164246 0.768311 1445372191 0.060242 -0.615723 -0.164246 0.768311 1445372191 0.060242 -0.615723 -0.164246 0.768311 1445372191 0.060242 -0.615723 -0.164246 0.768311 1445372191 0.060242 -0.615723 -0.164246 0.768311 1445372191 0.078491 -0.623413 -0.128906 0.767212 1445372191 0.078491 -0.623413 -0.128906 0.767212 1445372191 0.078491 -0.623413 -0.128906 0.767212 1445372191 0.078491 -0.623413 -0.128906 0.767212 1445372191 0.078491 -0.623413 -0.128906 0.767212 1445372191 0.078491 -0.623413 -0.128906 0.767212 1445372191 0.084290 -0.634827 -0.097778 0.761780 1445372191 0.084290 -0.634827 -0.097778 0.761780 1445372191 0.084290 -0.634827 -0.097778 0.761780 1445372191 0.084290 -0.634827 -0.097778 0.761780 1445372191 0.084290 -0.634827 -0.097778 0.761780 1445372191 0.084290 -0.634827 -0.097778 0.761780 1445372191 0.065002 -0.645630 -0.082397 0.756409 1445372191 0.065002 -0.645630 -0.082397 0.756409 1445372191 0.065002 -0.645630 -0.082397 0.756409 1445372191 0.065002 -0.645630 -0.082397 0.756409 1445372191 0.065002 -0.645630 -0.082397 0.756409 1445372191 0.065002 -0.645630 -0.082397 0.756409 1445372191 0.033875 -0.659424 -0.075256 0.747253 1445372191 0.033875 -0.659424 -0.075256 0.747253 1445372191 0.033875 -0.659424 -0.075256 0.747253 1445372191 0.033875 -0.659424 -0.075256 0.747253 1445372191 0.033875 -0.659424 -0.075256 0.747253 1445372191 0.033875 -0.659424 -0.075256 0.747253 1445372191 0.008240 -0.674927 -0.071533 0.734375 1445372191 0.008240 -0.674927 -0.071533 0.734375 1445372191 0.008240 -0.674927 -0.071533 0.734375 1445372191 0.008240 -0.674927 -0.071533 0.734375 1445372191 0.008240 -0.674927 -0.071533 0.734375 1445372191 0.008240 -0.674927 -0.071533 0.734375 1445372191 0.008240 -0.674927 -0.071533 0.734375 1445372191 0.024536 -0.682495 -0.066895 0.727417 1445372191 0.024536 -0.682495 -0.066895 0.727417 1445372191 0.024536 -0.682495 -0.066895 0.727417 1445372191 0.024536 -0.682495 -0.066895 0.727417 1445372191 0.024536 -0.682495 -0.066895 0.727417 1445372191 0.024536 -0.682495 -0.066895 0.727417 1445372191 0.039795 -0.672668 -0.058105 0.736572 1445372191 0.039795 -0.672668 -0.058105 0.736572 1445372191 0.039795 -0.672668 -0.058105 0.736572 1445372191 0.039795 -0.672668 -0.058105 0.736572 1445372191 0.039795 -0.672668 -0.058105 0.736572 1445372191 0.039795 -0.672668 -0.058105 0.736572 1445372191 0.045166 -0.654541 -0.062744 0.752075 1445372191 0.045166 -0.654541 -0.062744 0.752075 1445372191 0.045166 -0.654541 -0.062744 0.752075 1445372191 0.045166 -0.654541 -0.062744 0.752075 1445372191 0.045166 -0.654541 -0.062744 0.752075 1445372191 0.045166 -0.654541 -0.062744 0.752075 1445372191 0.045166 -0.654541 -0.062744 0.752075 1445372191 0.051331 -0.642761 -0.069763 0.761169 1445372191 0.051331 -0.642761 -0.069763 0.761169 1445372191 0.051331 -0.642761 -0.069763 0.761169 1445372191 0.051331 -0.642761 -0.069763 0.761169 1445372191 0.051331 -0.642761 -0.069763 0.761169 1445372191 0.051331 -0.642761 -0.069763 0.761169 1445372192 0.058411 -0.641174 -0.086914 0.760254 1445372192 0.058411 -0.641174 -0.086914 0.760254 1445372192 0.058411 -0.641174 -0.086914 0.760254 1445372192 0.058411 -0.641174 -0.086914 0.760254 1445372192 0.058411 -0.641174 -0.086914 0.760254 1445372192 0.058411 -0.641174 -0.086914 0.760254 1445372192 0.058411 -0.641174 -0.086914 0.760254 1445372192 0.061218 -0.642456 -0.109070 0.756042 1445372192 0.061218 -0.642456 -0.109070 0.756042 1445372192 0.061218 -0.642456 -0.109070 0.756042 1445372192 0.061218 -0.642456 -0.109070 0.756042 1445372192 0.061218 -0.642456 -0.109070 0.756042 1445372192 0.061218 -0.642456 -0.109070 0.756042 1445372192 0.060181 -0.647705 -0.130188 0.748291 1445372192 0.060181 -0.647705 -0.130188 0.748291 1445372192 0.060181 -0.647705 -0.130188 0.748291 1445372192 0.060181 -0.647705 -0.130188 0.748291 1445372192 0.060181 -0.647705 -0.130188 0.748291 1445372192 0.060181 -0.647705 -0.130188 0.748291 1445372192 0.058960 -0.643616 -0.128662 0.752136 1445372192 0.058960 -0.643616 -0.128662 0.752136 1445372192 0.058960 -0.643616 -0.128662 0.752136 1445372192 0.058960 -0.643616 -0.128662 0.752136 1445372192 0.058960 -0.643616 -0.128662 0.752136 1445372192 0.058960 -0.643616 -0.128662 0.752136 1445372192 0.069092 -0.637634 -0.108032 0.759583 1445372192 0.069092 -0.637634 -0.108032 0.759583 1445372192 0.069092 -0.637634 -0.108032 0.759583 1445372192 0.069092 -0.637634 -0.108032 0.759583 1445372192 0.069092 -0.637634 -0.108032 0.759583 1445372192 0.069092 -0.637634 -0.108032 0.759583 1445372192 0.069092 -0.637634 -0.108032 0.759583 1445372192 0.081482 -0.640015 -0.084412 0.759338 1445372192 0.081482 -0.640015 -0.084412 0.759338 1445372192 0.081482 -0.640015 -0.084412 0.759338 1445372192 0.081482 -0.640015 -0.084412 0.759338 1445372192 0.081482 -0.640015 -0.084412 0.759338 1445372192 0.081482 -0.640015 -0.084412 0.759338 1445372192 0.093323 -0.649536 -0.057312 0.752441 1445372192 0.093323 -0.649536 -0.057312 0.752441 1445372192 0.093323 -0.649536 -0.057312 0.752441 1445372192 0.093323 -0.649536 -0.057312 0.752441 1445372192 0.093323 -0.649536 -0.057312 0.752441 1445372192 0.093323 -0.649536 -0.057312 0.752441 1445372192 0.085754 -0.649780 -0.050415 0.753601 1445372192 0.085754 -0.649780 -0.050415 0.753601 1445372192 0.085754 -0.649780 -0.050415 0.753601 1445372192 0.085754 -0.649780 -0.050415 0.753601 1445372192 0.085754 -0.649780 -0.050415 0.753601 1445372192 0.085754 -0.649780 -0.050415 0.753601 1445372192 0.085754 -0.649780 -0.050415 0.753601 1445372192 0.071228 -0.654968 -0.043274 0.751038 1445372192 0.071228 -0.654968 -0.043274 0.751038 1445372192 0.071228 -0.654968 -0.043274 0.751038 1445372192 0.071228 -0.654968 -0.043274 0.751038 1445372192 0.071228 -0.654968 -0.043274 0.751038 1445372192 0.053833 -0.664063 -0.056763 0.743530 1445372192 0.053833 -0.664063 -0.056763 0.743530 1445372192 0.053833 -0.664063 -0.056763 0.743530 1445372192 0.053833 -0.664063 -0.056763 0.743530 1445372192 0.053833 -0.664063 -0.056763 0.743530 1445372192 0.053833 -0.664063 -0.056763 0.743530 1445372192 0.053833 -0.664063 -0.056763 0.743530 1445372192 0.052734 -0.680542 -0.061951 0.728149 1445372192 0.052734 -0.680542 -0.061951 0.728149 1445372192 0.052734 -0.680542 -0.061951 0.728149 1445372192 0.052734 -0.680542 -0.061951 0.728149 1445372192 0.052734 -0.680542 -0.061951 0.728149 1445372192 0.073120 -0.682800 -0.038330 0.725891 1445372192 0.073120 -0.682800 -0.038330 0.725891 1445372192 0.073120 -0.682800 -0.038330 0.725891 1445372192 0.073120 -0.682800 -0.038330 0.725891 1445372192 0.073120 -0.682800 -0.038330 0.725891 1445372192 0.073120 -0.682800 -0.038330 0.725891 1445372192 0.073120 -0.682800 -0.038330 0.725891 1445372192 0.074341 -0.674500 -0.031250 0.733887 1445372192 0.074341 -0.674500 -0.031250 0.733887 1445372192 0.074341 -0.674500 -0.031250 0.733887 1445372192 0.074341 -0.674500 -0.031250 0.733887 1445372192 0.074341 -0.674500 -0.031250 0.733887 1445372192 0.074341 -0.674500 -0.031250 0.733887 1445372192 0.073059 -0.668030 -0.042358 0.739319 1445372192 0.073059 -0.668030 -0.042358 0.739319 1445372192 0.073059 -0.668030 -0.042358 0.739319 1445372192 0.073059 -0.668030 -0.042358 0.739319 1445372192 0.073059 -0.668030 -0.042358 0.739319 1445372192 0.073059 -0.668030 -0.042358 0.739319 1445372192 0.072327 -0.664429 -0.055115 0.741821 1445372192 0.072327 -0.664429 -0.055115 0.741821 1445372192 0.072327 -0.664429 -0.055115 0.741821 1445372192 0.072327 -0.664429 -0.055115 0.741821 1445372192 0.072327 -0.664429 -0.055115 0.741821 1445372192 0.072327 -0.664429 -0.055115 0.741821 1445372192 0.072327 -0.664429 -0.055115 0.741821 1445372192 0.057190 -0.655701 -0.089722 0.747498 1445372192 0.057190 -0.655701 -0.089722 0.747498 1445372192 0.057190 -0.655701 -0.089722 0.747498 1445372192 0.057190 -0.655701 -0.089722 0.747498 1445372192 0.057190 -0.655701 -0.089722 0.747498 1445372192 0.057190 -0.655701 -0.089722 0.747498 1445372192 0.042236 -0.655151 -0.129700 0.743103 1445372192 0.042236 -0.655151 -0.129700 0.743103 1445372192 0.042236 -0.655151 -0.129700 0.743103 1445372192 0.042236 -0.655151 -0.129700 0.743103 1445372192 0.042236 -0.655151 -0.129700 0.743103 1445372192 0.042236 -0.655151 -0.129700 0.743103 1445372192 0.032654 -0.659973 -0.157837 0.733765 1445372192 0.032654 -0.659973 -0.157837 0.733765 1445372192 0.032654 -0.659973 -0.157837 0.733765 1445372192 0.032654 -0.659973 -0.157837 0.733765 1445372192 0.032654 -0.659973 -0.157837 0.733765 1445372192 0.032654 -0.659973 -0.157837 0.733765 1445372192 0.032104 -0.651978 -0.159546 0.740601 1445372193 0.032104 -0.651978 -0.159546 0.740601 1445372193 0.032104 -0.651978 -0.159546 0.740601 1445372193 0.032104 -0.651978 -0.159546 0.740601 1445372193 0.032104 -0.651978 -0.159546 0.740601 1445372193 0.032104 -0.651978 -0.159546 0.740601 1445372193 0.032104 -0.651978 -0.159546 0.740601 1445372193 0.044250 -0.645569 -0.127991 0.751587 1445372193 0.044250 -0.645569 -0.127991 0.751587 1445372193 0.044250 -0.645569 -0.127991 0.751587 1445372193 0.044250 -0.645569 -0.127991 0.751587 1445372193 0.044250 -0.645569 -0.127991 0.751587 1445372193 0.044250 -0.645569 -0.127991 0.751587 1445372193 0.070984 -0.639648 -0.084900 0.760681 1445372193 0.070984 -0.639648 -0.084900 0.760681 1445372193 0.070984 -0.639648 -0.084900 0.760681 1445372193 0.070984 -0.639648 -0.084900 0.760681 1445372193 0.070984 -0.639648 -0.084900 0.760681 1445372193 0.070984 -0.639648 -0.084900 0.760681 1445372193 0.074036 -0.630859 -0.069031 0.769287 1445372193 0.074036 -0.630859 -0.069031 0.769287 1445372193 0.074036 -0.630859 -0.069031 0.769287 1445372193 0.074036 -0.630859 -0.069031 0.769287 1445372193 0.074036 -0.630859 -0.069031 0.769287 1445372193 0.074036 -0.630859 -0.069031 0.769287 1445372193 0.058899 -0.635315 -0.068542 0.766907 1445372193 0.058899 -0.635315 -0.068542 0.766907 1445372193 0.058899 -0.635315 -0.068542 0.766907 1445372193 0.058899 -0.635315 -0.068542 0.766907 1445372193 0.058899 -0.635315 -0.068542 0.766907 1445372193 0.058899 -0.635315 -0.068542 0.766907 1445372193 0.050293 -0.651489 -0.062561 0.754395 1445372193 0.050293 -0.651489 -0.062561 0.754395 1445372193 0.050293 -0.651489 -0.062561 0.754395 1445372193 0.050293 -0.651489 -0.062561 0.754395 1445372193 0.050293 -0.651489 -0.062561 0.754395 1445372193 0.050293 -0.651489 -0.062561 0.754395 1445372193 0.050293 -0.651489 -0.062561 0.754395 1445372193 0.044006 -0.670410 -0.058044 0.738403 1445372193 0.044006 -0.670410 -0.058044 0.738403 1445372193 0.044006 -0.670410 -0.058044 0.738403 1445372193 0.044006 -0.670410 -0.058044 0.738403 1445372193 0.044006 -0.670410 -0.058044 0.738403 1445372193 0.044006 -0.670410 -0.058044 0.738403 1445372193 0.051392 -0.682312 -0.053589 0.727295 1445372193 0.051392 -0.682312 -0.053589 0.727295 1445372193 0.051392 -0.682312 -0.053589 0.727295 1445372193 0.051392 -0.682312 -0.053589 0.727295 1445372193 0.051392 -0.682312 -0.053589 0.727295 1445372193 0.051392 -0.682312 -0.053589 0.727295 1445372193 0.064087 -0.679077 -0.044006 0.729919 1445372193 0.064087 -0.679077 -0.044006 0.729919 1445372193 0.064087 -0.679077 -0.044006 0.729919 1445372193 0.064087 -0.679077 -0.044006 0.729919 1445372193 0.064087 -0.679077 -0.044006 0.729919 1445372193 0.064087 -0.679077 -0.044006 0.729919 1445372193 0.076599 -0.670166 -0.036011 0.737366 1445372193 0.076599 -0.670166 -0.036011 0.737366 1445372193 0.076599 -0.670166 -0.036011 0.737366 1445372193 0.076599 -0.670166 -0.036011 0.737366 1445372193 0.076599 -0.670166 -0.036011 0.737366 1445372193 0.076599 -0.670166 -0.036011 0.737366 1445372193 0.080383 -0.663208 -0.032959 0.743408 1445372193 0.080383 -0.663208 -0.032959 0.743408 1445372193 0.080383 -0.663208 -0.032959 0.743408 1445372193 0.080383 -0.663208 -0.032959 0.743408 1445372193 0.080383 -0.663208 -0.032959 0.743408 1445372193 0.080383 -0.663208 -0.032959 0.743408 1445372193 0.080383 -0.663208 -0.032959 0.743408 1445372193 0.071350 -0.664917 -0.051453 0.741699 1445372193 0.071350 -0.664917 -0.051453 0.741699 1445372193 0.071350 -0.664917 -0.051453 0.741699 1445372193 0.071350 -0.664917 -0.051453 0.741699 1445372193 0.071350 -0.664917 -0.051453 0.741699 1445372193 0.071350 -0.664917 -0.051453 0.741699 1445372193 0.049438 -0.656616 -0.092346 0.746887 1445372193 0.049438 -0.656616 -0.092346 0.746887 1445372193 0.049438 -0.656616 -0.092346 0.746887 1445372193 0.049438 -0.656616 -0.092346 0.746887 1445372193 0.049438 -0.656616 -0.092346 0.746887 1445372193 0.049438 -0.656616 -0.092346 0.746887 1445372193 0.036255 -0.650208 -0.128601 0.747925 1445372193 0.036255 -0.650208 -0.128601 0.747925 1445372193 0.036255 -0.650208 -0.128601 0.747925 1445372193 0.036255 -0.650208 -0.128601 0.747925 1445372193 0.036255 -0.650208 -0.128601 0.747925 1445372193 0.036255 -0.650208 -0.128601 0.747925 1445372193 0.036255 -0.650208 -0.128601 0.747925 1445372193 0.027405 -0.664978 -0.159241 0.729187 1445372193 0.027405 -0.664978 -0.159241 0.729187 1445372193 0.027405 -0.664978 -0.159241 0.729187 1445372193 0.027405 -0.664978 -0.159241 0.729187 1445372193 0.027405 -0.664978 -0.159241 0.729187 1445372193 0.027405 -0.664978 -0.159241 0.729187 1445372193 0.030518 -0.670837 -0.169678 0.721252 1445372193 0.030518 -0.670837 -0.169678 0.721252 1445372193 0.030518 -0.670837 -0.169678 0.721252 1445372193 0.030518 -0.670837 -0.169678 0.721252 1445372193 0.030518 -0.670837 -0.169678 0.721252 1445372193 0.030518 -0.670837 -0.169678 0.721252 1445372193 0.036682 -0.666016 -0.151062 0.729553 1445372193 0.036682 -0.666016 -0.151062 0.729553 1445372193 0.036682 -0.666016 -0.151062 0.729553 1445372193 0.036682 -0.666016 -0.151062 0.729553 1445372193 0.036682 -0.666016 -0.151062 0.729553 1445372193 0.036682 -0.666016 -0.151062 0.729553 1445372193 0.060059 -0.670715 -0.110596 0.730957 1445372193 0.060059 -0.670715 -0.110596 0.730957 1445372193 0.060059 -0.670715 -0.110596 0.730957 1445372193 0.060059 -0.670715 -0.110596 0.730957 1445372193 0.060059 -0.670715 -0.110596 0.730957 1445372193 0.060059 -0.670715 -0.110596 0.730957 1445372193 0.066162 -0.687317 -0.094971 0.717041 1445372194 0.066162 -0.687317 -0.094971 0.717041 1445372194 0.066162 -0.687317 -0.094971 0.717041 1445372194 0.066162 -0.687317 -0.094971 0.717041 1445372194 0.066162 -0.687317 -0.094971 0.717041 1445372194 0.066162 -0.687317 -0.094971 0.717041 1445372194 0.071289 -0.686890 -0.076294 0.719238 1445372194 0.071289 -0.686890 -0.076294 0.719238 1445372194 0.071289 -0.686890 -0.076294 0.719238 1445372194 0.071289 -0.686890 -0.076294 0.719238 1445372194 0.071289 -0.686890 -0.076294 0.719238 1445372194 0.071289 -0.686890 -0.076294 0.719238 1445372194 0.068909 -0.685547 -0.053955 0.722717 1445372194 0.068909 -0.685547 -0.053955 0.722717 1445372194 0.068909 -0.685547 -0.053955 0.722717 1445372194 0.068909 -0.685547 -0.053955 0.722717 1445372194 0.068909 -0.685547 -0.053955 0.722717 1445372194 0.068909 -0.685547 -0.053955 0.722717 1445372194 0.068909 -0.685547 -0.053955 0.722717 1445372194 0.046814 -0.695129 -0.063538 0.714539 1445372194 0.046814 -0.695129 -0.063538 0.714539 1445372194 0.046814 -0.695129 -0.063538 0.714539 1445372194 0.046814 -0.695129 -0.063538 0.714539 1445372194 0.046814 -0.695129 -0.063538 0.714539 1445372194 0.046814 -0.695129 -0.063538 0.714539 1445372194 0.049133 -0.709839 -0.063232 0.699768 1445372194 0.049133 -0.709839 -0.063232 0.699768 1445372194 0.049133 -0.709839 -0.063232 0.699768 1445372194 0.049133 -0.709839 -0.063232 0.699768 1445372194 0.049133 -0.709839 -0.063232 0.699768 1445372194 0.049133 -0.709839 -0.063232 0.699768 1445372194 0.067566 -0.711304 -0.050171 0.697815 1445372194 0.067566 -0.711304 -0.050171 0.697815 1445372194 0.067566 -0.711304 -0.050171 0.697815 1445372194 0.067566 -0.711304 -0.050171 0.697815 1445372194 0.067566 -0.711304 -0.050171 0.697815 1445372194 0.067566 -0.711304 -0.050171 0.697815 1445372194 0.067566 -0.711304 -0.050171 0.697815 1445372194 0.078796 -0.700806 -0.039307 0.707886 1445372194 0.078796 -0.700806 -0.039307 0.707886 1445372194 0.078796 -0.700806 -0.039307 0.707886 1445372194 0.078796 -0.700806 -0.039307 0.707886 1445372194 0.078796 -0.700806 -0.039307 0.707886 1445372194 0.078796 -0.700806 -0.039307 0.707886 1445372194 0.083069 -0.688477 -0.038330 0.719482 1445372194 0.083069 -0.688477 -0.038330 0.719482 1445372194 0.083069 -0.688477 -0.038330 0.719482 1445372194 0.083069 -0.688477 -0.038330 0.719482 1445372194 0.083069 -0.688477 -0.038330 0.719482 1445372194 0.080200 -0.685364 -0.047485 0.722168 1445372194 0.080200 -0.685364 -0.047485 0.722168 1445372194 0.080200 -0.685364 -0.047485 0.722168 1445372194 0.080200 -0.685364 -0.047485 0.722168 1445372194 0.080200 -0.685364 -0.047485 0.722168 1445372194 0.080200 -0.685364 -0.047485 0.722168 1445372194 0.067444 -0.678894 -0.073425 0.727478 1445372194 0.067444 -0.678894 -0.073425 0.727478 1445372194 0.067444 -0.678894 -0.073425 0.727478 1445372194 0.067444 -0.678894 -0.073425 0.727478 1445372194 0.067444 -0.678894 -0.073425 0.727478 1445372194 0.067444 -0.678894 -0.073425 0.727478 1445372194 0.067444 -0.678894 -0.073425 0.727478 1445372194 0.045593 -0.668518 -0.113464 0.733582 1445372194 0.045593 -0.668518 -0.113464 0.733582 1445372194 0.045593 -0.668518 -0.113464 0.733582 1445372194 0.045593 -0.668518 -0.113464 0.733582 1445372194 0.045593 -0.668518 -0.113464 0.733582 1445372194 0.045593 -0.668518 -0.113464 0.733582 1445372194 0.042908 -0.668213 -0.156128 0.726135 1445372194 0.042908 -0.668213 -0.156128 0.726135 1445372194 0.042908 -0.668213 -0.156128 0.726135 1445372194 0.042908 -0.668213 -0.156128 0.726135 1445372194 0.042908 -0.668213 -0.156128 0.726135 1445372194 0.042908 -0.668213 -0.156128 0.726135 1445372194 0.054932 -0.663269 -0.165100 0.727844 1445372194 0.054932 -0.663269 -0.165100 0.727844 1445372194 0.054932 -0.663269 -0.165100 0.727844 1445372194 0.054932 -0.663269 -0.165100 0.727844 1445372194 0.054932 -0.663269 -0.165100 0.727844 1445372194 0.054932 -0.663269 -0.165100 0.727844 1445372194 0.060425 -0.664368 -0.159607 0.727661 1445372194 0.060425 -0.664368 -0.159607 0.727661 1445372194 0.060425 -0.664368 -0.159607 0.727661 1445372194 0.060425 -0.664368 -0.159607 0.727661 1445372194 0.060425 -0.664368 -0.159607 0.727661 1445372194 0.060425 -0.664368 -0.159607 0.727661 1445372194 0.060425 -0.664368 -0.159607 0.727661 1445372194 0.082397 -0.671082 -0.118469 0.727234 1445372194 0.082397 -0.671082 -0.118469 0.727234 1445372194 0.082397 -0.671082 -0.118469 0.727234 1445372194 0.082397 -0.671082 -0.118469 0.727234 1445372194 0.082397 -0.671082 -0.118469 0.727234 1445372194 0.082397 -0.671082 -0.118469 0.727234 1445372194 0.102295 -0.688354 -0.081116 0.713501 1445372194 0.102295 -0.688354 -0.081116 0.713501 1445372194 0.102295 -0.688354 -0.081116 0.713501 1445372194 0.102295 -0.688354 -0.081116 0.713501 1445372194 0.102295 -0.688354 -0.081116 0.713501 1445372194 0.102295 -0.688354 -0.081116 0.713501 1445372194 0.096008 -0.694092 -0.065979 0.710388 1445372194 0.096008 -0.694092 -0.065979 0.710388 1445372194 0.096008 -0.694092 -0.065979 0.710388 1445372194 0.096008 -0.694092 -0.065979 0.710388 1445372194 0.096008 -0.694092 -0.065979 0.710388 1445372194 0.096008 -0.694092 -0.065979 0.710388 1445372194 0.096008 -0.694092 -0.065979 0.710388 1445372194 0.080383 -0.694458 -0.058838 0.712585 1445372194 0.080383 -0.694458 -0.058838 0.712585 1445372194 0.080383 -0.694458 -0.058838 0.712585 1445372194 0.080383 -0.694458 -0.058838 0.712585 1445372194 0.080383 -0.694458 -0.058838 0.712585 1445372194 0.080383 -0.694458 -0.058838 0.712585 1445372194 0.059570 -0.696228 -0.061401 0.712708 1445372194 0.059570 -0.696228 -0.061401 0.712708 1445372195 0.059570 -0.696228 -0.061401 0.712708 1445372195 0.059570 -0.696228 -0.061401 0.712708 1445372195 0.059570 -0.696228 -0.061401 0.712708 1445372195 0.059570 -0.696228 -0.061401 0.712708 1445372195 0.051147 -0.701599 -0.067810 0.707520 1445372195 0.051147 -0.701599 -0.067810 0.707520 1445372195 0.051147 -0.701599 -0.067810 0.707520 1445372195 0.051147 -0.701599 -0.067810 0.707520 1445372195 0.051147 -0.701599 -0.067810 0.707520 1445372195 0.051147 -0.701599 -0.067810 0.707520 1445372195 0.072327 -0.694397 -0.057190 0.713684 1445372195 0.072327 -0.694397 -0.057190 0.713684 1445372195 0.072327 -0.694397 -0.057190 0.713684 1445372195 0.072327 -0.694397 -0.057190 0.713684 1445372195 0.072327 -0.694397 -0.057190 0.713684 1445372195 0.072327 -0.694397 -0.057190 0.713684 1445372195 0.084717 -0.678589 -0.047485 0.728088 1445372195 0.084717 -0.678589 -0.047485 0.728088 1445372195 0.084717 -0.678589 -0.047485 0.728088 1445372195 0.084717 -0.678589 -0.047485 0.728088 1445372195 0.084717 -0.678589 -0.047485 0.728088 1445372195 0.084717 -0.678589 -0.047485 0.728088 1445372195 0.081970 -0.665527 -0.056152 0.739746 1445372195 0.081970 -0.665527 -0.056152 0.739746 1445372195 0.081970 -0.665527 -0.056152 0.739746 1445372195 0.081970 -0.665527 -0.056152 0.739746 1445372195 0.081970 -0.665527 -0.056152 0.739746 1445372195 0.075195 -0.657898 -0.078430 0.745239 1445372195 0.075195 -0.657898 -0.078430 0.745239 1445372195 0.075195 -0.657898 -0.078430 0.745239 1445372195 0.075195 -0.657898 -0.078430 0.745239 1445372195 0.075195 -0.657898 -0.078430 0.745239 1445372195 0.075195 -0.657898 -0.078430 0.745239 1445372195 0.075195 -0.657898 -0.078430 0.745239 1445372195 0.074890 -0.646362 -0.109436 0.751404 1445372195 0.074890 -0.646362 -0.109436 0.751404 1445372195 0.074890 -0.646362 -0.109436 0.751404 1445372195 0.074890 -0.646362 -0.109436 0.751404 1445372195 0.074890 -0.646362 -0.109436 0.751404 1445372195 0.074890 -0.646362 -0.109436 0.751404 1445372195 0.096680 -0.653015 -0.086243 0.746155 1445372195 0.096680 -0.653015 -0.086243 0.746155 1445372195 0.096680 -0.653015 -0.086243 0.746155 1445372195 0.096680 -0.653015 -0.086243 0.746155 1445372195 0.096680 -0.653015 -0.086243 0.746155 1445372195 0.096680 -0.653015 -0.086243 0.746155 1445372195 0.096680 -0.653015 -0.086243 0.746155 1445372195 0.056580 -0.658691 -0.125793 0.739624 1445372195 0.056580 -0.658691 -0.125793 0.739624 1445372195 0.056580 -0.658691 -0.125793 0.739624 1445372195 0.056580 -0.658691 -0.125793 0.739624 1445372195 0.056580 -0.658691 -0.125793 0.739624 1445372195 0.055664 -0.656067 -0.123962 0.742371 1445372195 0.055664 -0.656067 -0.123962 0.742371 1445372195 0.055664 -0.656067 -0.123962 0.742371 1445372195 0.055664 -0.656067 -0.123962 0.742371 1445372195 0.055664 -0.656067 -0.123962 0.742371 1445372195 0.055664 -0.656067 -0.123962 0.742371 1445372195 0.075317 -0.658813 -0.104431 0.741211 1445372195 0.075317 -0.658813 -0.104431 0.741211 1445372195 0.075317 -0.658813 -0.104431 0.741211 1445372195 0.075317 -0.658813 -0.104431 0.741211 1445372195 0.075317 -0.658813 -0.104431 0.741211 1445372195 0.075317 -0.658813 -0.104431 0.741211 1445372195 0.075317 -0.658813 -0.104431 0.741211 1445372195 0.090149 -0.673340 -0.091187 0.728149 1445372195 0.090149 -0.673340 -0.091187 0.728149 1445372195 0.090149 -0.673340 -0.091187 0.728149 1445372195 0.090149 -0.673340 -0.091187 0.728149 1445372195 0.090149 -0.673340 -0.091187 0.728149 1445372195 0.090149 -0.673340 -0.091187 0.728149 1445372195 0.095215 -0.676147 -0.058472 0.728210 1445372195 0.095215 -0.676147 -0.058472 0.728210 1445372195 0.095215 -0.676147 -0.058472 0.728210 1445372195 0.095215 -0.676147 -0.058472 0.728210 1445372195 0.095215 -0.676147 -0.058472 0.728210 1445372195 0.095215 -0.676147 -0.058472 0.728210 1445372195 0.087646 -0.674561 -0.043884 0.731689 1445372195 0.087646 -0.674561 -0.043884 0.731689 1445372195 0.087646 -0.674561 -0.043884 0.731689 1445372195 0.087646 -0.674561 -0.043884 0.731689 1445372195 0.087646 -0.674561 -0.043884 0.731689 1445372195 0.087646 -0.674561 -0.043884 0.731689 1445372195 0.074585 -0.670227 -0.044800 0.737061 1445372195 0.074585 -0.670227 -0.044800 0.737061 1445372195 0.074585 -0.670227 -0.044800 0.737061 1445372195 0.074585 -0.670227 -0.044800 0.737061 1445372195 0.074585 -0.670227 -0.044800 0.737061 1445372195 0.074585 -0.670227 -0.044800 0.737061 1445372195 0.061768 -0.677307 -0.051331 0.731323 1445372195 0.061768 -0.677307 -0.051331 0.731323 1445372195 0.061768 -0.677307 -0.051331 0.731323 1445372195 0.061768 -0.677307 -0.051331 0.731323 1445372195 0.061768 -0.677307 -0.051331 0.731323 1445372195 0.061768 -0.677307 -0.051331 0.731323 1445372195 0.061768 -0.677307 -0.051331 0.731323 1445372195 0.061035 -0.686890 -0.059509 0.721741 1445372195 0.061035 -0.686890 -0.059509 0.721741 1445372195 0.061035 -0.686890 -0.059509 0.721741 1445372195 0.061035 -0.686890 -0.059509 0.721741 1445372195 0.061035 -0.686890 -0.059509 0.721741 1445372195 0.085449 -0.684875 -0.041382 0.722473 1445372195 0.085449 -0.684875 -0.041382 0.722473 1445372195 0.085449 -0.684875 -0.041382 0.722473 1445372195 0.085449 -0.684875 -0.041382 0.722473 1445372195 0.085449 -0.684875 -0.041382 0.722473 1445372195 0.085449 -0.684875 -0.041382 0.722473 1445372195 0.085449 -0.684875 -0.041382 0.722473 1445372195 0.092834 -0.676331 -0.030029 0.730103 1445372195 0.092834 -0.676331 -0.030029 0.730103 1445372195 0.092834 -0.676331 -0.030029 0.730103 1445372195 0.092834 -0.676331 -0.030029 0.730103 1445372196 0.092834 -0.676331 -0.030029 0.730103 1445372196 0.092834 -0.676331 -0.030029 0.730103 1445372196 0.080017 -0.669800 -0.058655 0.735901 1445372196 0.080017 -0.669800 -0.058655 0.735901 1445372196 0.080017 -0.669800 -0.058655 0.735901 1445372196 0.080017 -0.669800 -0.058655 0.735901 1445372196 0.080017 -0.669800 -0.058655 0.735901 1445372196 0.080017 -0.669800 -0.058655 0.735901 1445372196 0.073730 -0.660889 -0.087646 0.741699 1445372196 0.073730 -0.660889 -0.087646 0.741699 1445372196 0.073730 -0.660889 -0.087646 0.741699 1445372196 0.073730 -0.660889 -0.087646 0.741699 1445372196 0.073730 -0.660889 -0.087646 0.741699 1445372196 0.073730 -0.660889 -0.087646 0.741699 1445372196 0.073730 -0.660889 -0.087646 0.741699 1445372196 0.067139 -0.652832 -0.108704 0.746643 1445372196 0.067139 -0.652832 -0.108704 0.746643 1445372196 0.067139 -0.652832 -0.108704 0.746643 1445372196 0.067139 -0.652832 -0.108704 0.746643 1445372196 0.067139 -0.652832 -0.108704 0.746643 1445372196 0.067139 -0.652832 -0.108704 0.746643 1445372196 0.059875 -0.660583 -0.123718 0.738037 1445372196 
0.016418 -0.717346 -0.158325 0.678284 1445372198 0.016418 -0.717346 -0.158325 0.678284 1445372198 0.016418 -0.717346 -0.158325 0.678284 1445372198 0.016418 -0.717346 -0.158325 0.678284 1445372198 0.016418 -0.717346 -0.158325 0.678284 1445372198 0.015869 -0.715393 -0.159912 0.679993 1445372198 0.015869 -0.715393 -0.159912 0.679993 1445372198 0.015869 -0.715393 -0.159912 0.679993 1445372198 0.015869 -0.715393 -0.159912 0.679993 1445372198 0.015869 -0.715393 -0.159912 0.679993 1445372198 0.015869 -0.715393 -0.159912 0.679993 1445372198 0.012329 -0.713501 -0.162842 0.681335 1445372198 0.012329 -0.713501 -0.162842 0.681335 1445372198 0.012329 -0.713501 -0.162842 0.681335 1445372198 0.012329 -0.713501 -0.162842 0.681335 1445372198 0.012329 -0.713501 -0.162842 0.681335 1445372198 0.012329 -0.713501 -0.162842 0.681335 1445372198 0.010132 -0.712341 -0.165527 0.681946 1445372198 0.010132 -0.712341 -0.165527 0.681946 1445372198 0.010132 -0.712341 -0.165527 0.681946 1445372198 0.010132 -0.712341 -0.165527 0.681946 1445372198 0.008972 -0.712036 -0.164795 0.682495 1445372198 0.008972 -0.712036 -0.164795 0.682495 1445372198 0.008972 -0.712036 -0.164795 0.682495 1445372198 0.008972 -0.712036 -0.164795 0.682495 1445372198 0.008972 -0.712036 -0.164795 0.682495 1445372198 0.008972 -0.712036 -0.164795 0.682495 1445372198 0.013062 -0.712646 -0.158081 0.683411 1445372198 0.013062 -0.712646 -0.158081 0.683411 1445372198 0.013062 -0.712646 -0.158081 0.683411 1445372198 0.013062 -0.712646 -0.158081 0.683411 1445372198 0.013062 -0.712646 -0.158081 0.683411 1445372198 0.013062 -0.712646 -0.158081 0.683411 1445372198 0.020447 -0.714355 -0.147339 0.683838 1445372198 0.020447 -0.714355 -0.147339 0.683838 1445372198 0.020447 -0.714355 -0.147339 0.683838 1445372198 0.020447 -0.714355 -0.147339 0.683838 1445372198 0.020447 -0.714355 -0.147339 0.683838 1445372198 0.020447 -0.714355 -0.147339 0.683838 1445372198 0.020447 -0.714355 -0.147339 0.683838 1445372198 0.022339 -0.716614 -0.143188 0.682251 1445372198 0.022339 -0.716614 -0.143188 0.682251 1445372198 0.022339 -0.716614 -0.143188 0.682251 1445372198 0.022339 -0.716614 -0.143188 0.682251 1445372198 0.022339 -0.716614 -0.143188 0.682251 1445372198 0.022339 -0.716614 -0.143188 0.682251 1445372198 0.021240 -0.718811 -0.142883 0.679993 1445372198 0.021240 -0.718811 -0.142883 0.679993 1445372198 0.021240 -0.718811 -0.142883 0.679993 1445372198 0.021240 -0.718811 -0.142883 0.679993 1445372198 0.021240 -0.718811 -0.142883 0.679993 1445372198 0.021240 -0.718811 -0.142883 0.679993 1445372198 0.023926 -0.720642 -0.139526 0.678711 1445372198 0.023926 -0.720642 -0.139526 0.678711 1445372198 0.023926 -0.720642 -0.139526 0.678711 1445372198 0.023926 -0.720642 -0.139526 0.678711 1445372198 0.023926 -0.720642 -0.139526 0.678711 1445372198 0.023926 -0.720642 -0.139526 0.678711 1445372198 0.028076 -0.721252 -0.135193 0.678772 1445372198 0.028076 -0.721252 -0.135193 0.678772 1445372198 0.028076 -0.721252 -0.135193 0.678772 1445372198 0.028076 -0.721252 -0.135193 0.678772 1445372198 0.028076 -0.721252 -0.135193 0.678772 1445372198 0.028076 -0.721252 -0.135193 0.678772 1445372198 0.028076 -0.721252 -0.135193 0.678772 1445372198 0.030823 -0.721069 -0.133423 0.679199 1445372198 0.030823 -0.721069 -0.133423 0.679199 1445372198 0.030823 -0.721069 -0.133423 0.679199 1445372198 0.030823 -0.721069 -0.133423 0.679199 1445372198 0.030823 -0.721069 -0.133423 0.679199 1445372198 0.030823 -0.721069 -0.133423 0.679199 1445372198 0.029053 -0.721313 -0.137390 0.678223 1445372198 0.029053 -0.721313 -0.137390 0.678223 1445372198 0.029053 -0.721313 -0.137390 0.678223 1445372198 0.029053 -0.721313 -0.137390 0.678223 1445372198 0.029053 -0.721313 -0.137390 0.678223 1445372198 0.029053 -0.721313 -0.137390 0.678223 1445372198 0.018677 -0.720581 -0.149658 0.676758 1445372198 0.018677 -0.720581 -0.149658 0.676758 1445372198 0.018677 -0.720581 -0.149658 0.676758 1445372198 0.018677 -0.720581 -0.149658 0.676758 1445372198 0.018677 -0.720581 -0.149658 0.676758 1445372198 0.018677 -0.720581 -0.149658 0.676758 1445372198 0.018677 -0.720581 -0.149658 0.676758 1445372198 0.013367 -0.718628 -0.157593 0.677185 1445372199 0.013367 -0.718628 -0.157593 0.677185 1445372199 0.013367 -0.718628 -0.157593 0.677185 1445372199 0.013367 -0.718628 -0.157593 0.677185 1445372199 0.013367 -0.718628 -0.157593 0.677185 1445372199 0.013367 -0.718628 -0.157593 0.677185 1445372199 0.013184 -0.716309 -0.158936 0.679382 1445372199 0.013184 -0.716309 -0.158936 0.679382 1445372199 0.013184 -0.716309 -0.158936 0.679382 1445372199 0.013184 -0.716309 -0.158936 0.679382 1445372199 0.013184 -0.716309 -0.158936 0.679382 1445372199 0.013184 -0.716309 -0.158936 0.679382 1445372199 0.007690 -0.714478 -0.164490 0.679993 1445372199 0.007690 -0.714478 -0.164490 0.679993 1445372199 0.007690 -0.714478 -0.164490 0.679993 1445372199 0.007690 -0.714478 -0.164490 0.679993 1445372199 0.007690 -0.714478 -0.164490 0.679993 1445372199 0.007690 -0.714478 -0.164490 0.679993 1445372199 0.004272 -0.713684 -0.168701 0.679871 1445372199 0.004272 -0.713684 -0.168701 0.679871 1445372199 0.004272 -0.713684 -0.168701 0.679871 1445372199 0.004272 -0.713684 -0.168701 0.679871 1445372199 0.004272 -0.713684 -0.168701 0.679871 1445372199 0.004272 -0.713684 -0.168701 0.679871 1445372199 0.004272 -0.713684 -0.168701 0.679871 1445372199 0.008484 -0.714539 -0.163330 0.680237 1445372199 0.008484 -0.714539 -0.163330 0.680237 1445372199 0.008484 -0.714539 -0.163330 0.680237 1445372199 0.008484 -0.714539 -0.163330 0.680237 1445372199 0.008484 -0.714539 -0.163330 0.680237 1445372199 0.008484 -0.714539 -0.163330 0.680237 1445372199 0.014954 -0.716736 -0.153198 0.680115 1445372199 0.014954 -0.716736 -0.153198 0.680115 1445372199 0.014954 -0.716736 -0.153198 0.680115 1445372199 0.014954 -0.716736 -0.153198 0.680115 1445372199 0.014954 -0.716736 -0.153198 0.680115 1445372199 0.014954 -0.716736 -0.153198 0.680115 1445372199 0.014954 -0.716736 -0.153198 0.680115 1445372199 0.019104 -0.719482 -0.145996 0.678711 1445372199 0.019104 -0.719482 -0.145996 0.678711 1445372199 0.019104 -0.719482 -0.145996 0.678711 1445372199 0.019104 -0.719482 -0.145996 0.678711 1445372199 0.019104 -0.719482 -0.145996 0.678711 1445372199 0.019104 -0.719482 -0.145996 0.678711 1445372199 0.022034 -0.721008 -0.141052 0.678101 1445372199 0.022034 -0.721008 -0.141052 0.678101 1445372199 0.022034 -0.721008 -0.141052 0.678101 1445372199 0.022034 -0.721008 -0.141052 0.678101 1445372199 0.022034 -0.721008 -0.141052 0.678101 1445372199 0.022034 -0.721008 -0.141052 0.678101 1445372199 0.021973 -0.720764 -0.140137 0.678467 1445372199 0.021973 -0.720764 -0.140137 0.678467 1445372199 0.021973 -0.720764 -0.140137 0.678467 1445372199 0.021973 -0.720764 -0.140137 0.678467 1445372199 0.021973 -0.720764 -0.140137 0.678467 1445372199 0.021973 -0.720764 -0.140137 0.678467 1445372199 0.024231 -0.718994 -0.137756 0.680786 1445372199 0.024231 -0.718994 -0.137756 0.680786 1445372199 0.024231 -0.718994 -0.137756 0.680786 1445372199 0.024231 -0.718994 -0.137756 0.680786 1445372199 0.024231 -0.718994 -0.137756 0.680786 1445372199 0.024231 -0.718994 -0.137756 0.680786 1445372199 0.027466 -0.717468 -0.133972 0.683044 1445372199 0.027466 -0.717468 -0.133972 0.683044 1445372199 0.027466 -0.717468 -0.133972 0.683044 1445372199 0.027466 -0.717468 -0.133972 0.683044 1445372199 0.027466 -0.717468 -0.133972 0.683044 1445372199 0.027466 -0.717468 -0.133972 0.683044 1445372199 0.027466 -0.717468 -0.133972 0.683044 1445372199 0.028687 -0.717468 -0.133362 0.683167 1445372199 0.028687 -0.717468 -0.133362 0.683167 1445372199 0.028687 -0.717468 -0.133362 0.683167 1445372199 0.028687 -0.717468 -0.133362 0.683167 1445372199 0.028687 -0.717468 -0.133362 0.683167 1445372199 0.028687 -0.717468 -0.133362 0.683167 1445372199 0.023254 -0.718323 -0.138733 0.681335 1445372199 0.023254 -0.718323 -0.138733 0.681335 1445372199 0.023254 -0.718323 -0.138733 0.681335 1445372199 0.023254 -0.718323 -0.138733 0.681335 1445372199 0.023254 -0.718323 -0.138733 0.681335 1445372199 0.023254 -0.718323 -0.138733 0.681335 1445372199 0.018311 -0.718628 -0.145569 0.679688 1445372199 0.018311 -0.718628 -0.145569 0.679688 1445372199 0.018311 -0.718628 -0.145569 0.679688 1445372199 0.018311 -0.718628 -0.145569 0.679688 1445372199 0.018311 -0.718628 -0.145569 0.679688 1445372199 0.018311 -0.718628 -0.145569 0.679688 1445372199 0.014282 -0.717163 -0.150208 0.680359 1445372199 0.014282 -0.717163 -0.150208 0.680359 1445372199 0.014282 -0.717163 -0.150208 0.680359 1445372199 0.014282 -0.717163 -0.150208 0.680359 1445372199 0.014282 -0.717163 -0.150208 0.680359 1445372199 0.014282 -0.717163 -0.150208 0.680359 1445372199 0.011719 -0.713745 -0.153625 0.683228 1445372199 0.011719 -0.713745 -0.153625 0.683228 1445372199 0.011719 -0.713745 -0.153625 0.683228 1445372199 0.011719 -0.713745 -0.153625 0.683228 1445372199 0.011719 -0.713745 -0.153625 0.683228 1445372199 0.011719 -0.713745 -0.153625 0.683228 1445372199 0.009644 -0.710571 -0.155518 0.686218 1445372199 0.009644 -0.710571 -0.155518 0.686218 1445372199 0.009644 -0.710571 -0.155518 0.686218 1445372199 0.009644 -0.710571 -0.155518 0.686218 1445372199 0.009644 -0.710571 -0.155518 0.686218 1445372199 0.009338 -0.710205 -0.154541 0.686768 1445372199 0.009338 -0.710205 -0.154541 0.686768 1445372199 0.009338 -0.710205 -0.154541 0.686768 1445372199 0.009338 -0.710205 -0.154541 0.686768 1445372199 0.009338 -0.710205 -0.154541 0.686768 1445372199 0.009338 -0.710205 -0.154541 0.686768 1445372199 0.009338 -0.710205 -0.154541 0.686768 1445372199 0.012146 -0.713074 -0.148926 0.684998 1445372199 0.012146 -0.713074 -0.148926 0.684998 1445372200 0.012146 -0.713074 -0.148926 0.684998 1445372200 0.012146 -0.713074 -0.148926 0.684998 1445372200 0.012146 -0.713074 -0.148926 0.684998 1445372200 0.012146 -0.713074 -0.148926 0.684998 1445372200 0.012146 -0.713074 -0.148926 0.684998 1445372200 0.019653 -0.717163 -0.137268 0.682983 1445372200 0.019653 -0.717163 -0.137268 0.682983 1445372200 0.019653 -0.717163 -0.137268 0.682983 1445372200 0.019653 -0.717163 -0.137268 0.682983 1445372200 0.019653 -0.717163 -0.137268 0.682983 1445372200 0.019653 -0.717163 -0.137268 0.682983 1445372200 0.021423 -0.720642 -0.132080 0.680298 1445372200 0.021423 -0.720642 -0.132080 0.680298 1445372200 0.021423 -0.720642 -0.132080 0.680298 1445372200 0.021423 -0.720642 -0.132080 0.680298 1445372200 0.021423 -0.720642 -0.132080 0.680298 1445372200 0.021423 -0.720642 -0.132080 0.680298 1445372200 0.020630 -0.721985 -0.132141 0.678894 1445372200 0.020630 -0.721985 -0.132141 0.678894 1445372200 0.020630 -0.721985 -0.132141 0.678894 1445372200 0.020630 -0.721985 -0.132141 0.678894 1445372200 0.020630 -0.721985 -0.132141 0.678894 1445372200 0.020630 -0.721985 -0.132141 0.678894 1445372200 0.019836 -0.721008 -0.132751 0.679810 1445372200 0.019836 -0.721008 -0.132751 0.679810 1445372200 0.019836 -0.721008 -0.132751 0.679810 1445372200 0.019836 -0.721008 -0.132751 0.679810 1445372200 0.019836 -0.721008 -0.132751 0.679810 1445372200 0.019836 -0.721008 -0.132751 0.679810 1445372200 0.019836 -0.721008 -0.132751 0.679810 1445372200 0.019226 -0.718750 -0.132324 0.682251 1445372200 0.019226 -0.718750 -0.132324 0.682251 1445372200 0.019226 -0.718750 -0.132324 0.682251 1445372200 0.019226 -0.718750 -0.132324 0.682251 1445372200 0.019226 -0.718750 -0.132324 0.682251 1445372200 0.019226 -0.718750 -0.132324 0.682251 1445372200 0.019226 -0.718750 -0.132324 0.682251 1445372200 0.017883 -0.716614 -0.132629 0.684509 1445372200 0.017883 -0.716614 -0.132629 0.684509 1445372200 0.017883 -0.716614 -0.132629 0.684509 1445372200 0.017883 -0.716614 -0.132629 0.684509 1445372200 0.017883 -0.716614 -0.132629 0.684509 1445372200 0.019226 -0.715881 -0.131714 0.685425 1445372200 0.019226 -0.715881 -0.131714 0.685425 1445372200 0.019226 -0.715881 -0.131714 0.685425 1445372200 0.019226 -0.715881 -0.131714 0.685425 1445372200 0.019226 -0.715881 -0.131714 0.685425 1445372200 0.020325 -0.717468 -0.132690 0.683533 1445372200 0.020325 -0.717468 -0.132690 0.683533 1445372200 0.020325 -0.717468 -0.132690 0.683533 1445372200 0.020325 -0.717468 -0.132690 0.683533 1445372200 0.020325 -0.717468 -0.132690 0.683533 1445372200 0.020325 -0.717468 -0.132690 0.683533 1445372200 0.020325 -0.717468 -0.132690 0.683533 1445372200 0.014832 -0.718323 -0.140198 0.681274 1445372200 0.014832 -0.718323 -0.140198 0.681274 1445372200 0.014832 -0.718323 -0.140198 0.681274 1445372200 0.014832 -0.718323 -0.140198 0.681274 1445372200 0.014832 -0.718323 -0.140198 0.681274 1445372200 0.014832 -0.718323 -0.140198 0.681274 1445372200 0.005188 -0.717102 -0.150879 0.680481 1445372200 0.005188 -0.717102 -0.150879 0.680481 1445372200 0.005188 -0.717102 -0.150879 0.680481 1445372200 0.005188 -0.717102 -0.150879 0.680481 1445372200 0.005188 -0.717102 -0.150879 0.680481 1445372200 0.005188 -0.717102 -0.150879 0.680481 1445372200 0.005005 -0.713806 -0.151855 0.683655 1445372200 0.005005 -0.713806 -0.151855 0.683655 1445372200 0.005005 -0.713806 -0.151855 0.683655 1445372200 0.005005 -0.713806 -0.151855 0.683655 1445372200 0.005005 -0.713806 -0.151855 0.683655 1445372200 0.005005 -0.713806 -0.151855 0.683655 1445372200 0.004028 -0.710205 -0.152222 0.687317 1445372200 0.004028 -0.710205 -0.152222 0.687317 1445372200 0.004028 -0.710205 -0.152222 0.687317 1445372200 0.004028 -0.710205 -0.152222 0.687317 1445372200 0.004028 -0.710205 -0.152222 0.687317 1445372200 0.004028 -0.710205 -0.152222 0.687317 1445372200 0.004028 -0.710205 -0.152222 0.687317 1445372200 0.001953 -0.706726 -0.154724 0.690369 1445372200 0.001953 -0.706726 -0.154724 0.690369 1445372200 0.001953 -0.706726 -0.154724 0.690369 1445372200 0.001953 -0.706726 -0.154724 0.690369 1445372200 0.001953 -0.706726 -0.154724 0.690369 1445372200 0.001953 -0.706726 -0.154724 0.690369 1445372200 0.003662 -0.705139 -0.152283 0.692566 1445372200 0.003662 -0.705139 -0.152283 0.692566 1445372200 0.003662 -0.705139 -0.152283 0.692566 1445372200 0.003662 -0.705139 -0.152283 0.692566 1445372200 0.003662 -0.705139 -0.152283 0.692566 1445372200 0.003662 -0.705139 -0.152283 0.692566 1445372200 0.009033 -0.706055 -0.144531 0.693176 1445372200 0.009033 -0.706055 -0.144531 0.693176 1445372200 0.009033 -0.706055 -0.144531 0.693176 1445372200 0.009033 -0.706055 -0.144531 0.693176 1445372200 0.009033 -0.706055 -0.144531 0.693176 1445372200 0.009033 -0.706055 -0.144531 0.693176 1445372200 0.013855 -0.708862 -0.134277 0.692322 1445372200 0.013855 -0.708862 -0.134277 0.692322 1445372200 0.013855 -0.708862 -0.134277 0.692322 1445372200 0.013855 -0.708862 -0.134277 0.692322 1445372200 0.013855 -0.708862 -0.134277 0.692322 1445372200 0.013855 -0.708862 -0.134277 0.692322 1445372200 0.020325 -0.711731 -0.121826 0.691528 1445372200 0.020325 -0.711731 -0.121826 0.691528 1445372200 0.020325 -0.711731 -0.121826 0.691528 1445372200 0.020325 -0.711731 -0.121826 0.691528 1445372200 0.020325 -0.711731 -0.121826 0.691528 1445372200 0.020325 -0.711731 -0.121826 0.691528 1445372200 0.027893 -0.712830 -0.109497 0.692139 1445372200 0.027893 -0.712830 -0.109497 0.692139 1445372200 0.027893 -0.712830 -0.109497 0.692139 1445372201 0.027893 -0.712830 -0.109497 0.692139 1445372201 0.027893 -0.712830 -0.109497 0.692139 1445372201 0.027893 -0.712830 -0.109497 0.692139 1445372201 0.033630 -0.710999 -0.103027 0.694824 1445372201 0.033630 -0.710999 -0.103027 0.694824 1445372201 0.033630 -0.710999 -0.103027 0.694824 1445372201 0.033630 -0.710999 -0.103027 0.694824 1445372201 0.033630 -0.710999 -0.103027 0.694824 1445372201 0.033630 -0.710999 -0.103027 0.694824 1445372201 0.036560 -0.708557 -0.101074 0.697388 1445372201 0.036560 -0.708557 -0.101074 0.697388 1445372201 0.036560 -0.708557 -0.101074 0.697388 1445372201 0.036560 -0.708557 -0.101074 0.697388 1445372201 0.036560 -0.708557 -0.101074 0.697388 1445372201 0.036560 -0.708557 -0.101074 0.697388 1445372201 0.038574 -0.708435 -0.101196 0.697388 1445372201 0.038574 -0.708435 -0.101196 0.697388 1445372201 0.038574 -0.708435 -0.101196 0.697388 1445372201 0.038574 -0.708435 -0.101196 0.697388 1445372201 0.038574 -0.708435 -0.101196 0.697388 1445372201 0.038574 -0.708435 -0.101196 0.697388 1445372201 0.038574 -0.708435 -0.101196 0.697388 1445372201 0.039734 -0.710083 -0.102905 0.695435 1445372201 0.039734 -0.710083 -0.102905 0.695435 1445372201 0.039734 -0.710083 -0.102905 0.695435 1445372201 0.039734 -0.710083 -0.102905 0.695435 1445372201 0.039734 -0.710083 -0.102905 0.695435 1445372201 0.039734 -0.710083 -0.102905 0.695435 1445372201 0.036255 -0.711731 -0.107544 0.693237 1445372201 0.036255 -0.711731 -0.107544 0.693237 1445372201 0.036255 -0.711731 -0.107544 0.693237 1445372201 0.036255 -0.711731 -0.107544 0.693237 1445372201 0.036255 -0.711731 -0.107544 0.693237 1445372201 0.036255 -0.711731 -0.107544 0.693237 1445372201 0.029602 -0.711914 -0.115540 0.692078 1445372201 0.029602 -0.711914 -0.115540 0.692078 1445372201 0.029602 -0.711914 -0.115540 0.692078 1445372201 0.029602 -0.711914 -0.115540 0.692078 1445372201 0.029602 -0.711914 -0.115540 0.692078 1445372201 0.029602 -0.711914 -0.115540 0.692078 1445372201 0.026245 -0.711182 -0.120422 0.692139 1445372201 0.026245 -0.711182 -0.120422 0.692139 1445372201 0.026245 -0.711182 -0.120422 0.692139 1445372201 0.026245 -0.711182 -0.120422 0.692139 1445372201 0.026245 -0.711182 -0.120422 0.692139 1445372201 0.026245 -0.711182 -0.120422 0.692139 1445372201 0.026245 -0.711182 -0.120422 0.692139 1445372201 0.020508 -0.709961 -0.128540 0.692078 1445372201 0.020508 -0.709961 -0.128540 0.692078 1445372201 0.020508 -0.709961 -0.128540 0.692078 1445372201 0.020508 -0.709961 -0.128540 0.692078 1445372201 0.020508 -0.709961 -0.128540 0.692078 1445372201 0.020508 -0.709961 -0.128540 0.692078 1445372201 0.016418 -0.708313 -0.137512 0.692200 1445372201 0.016418 -0.708313 -0.137512 0.692200 1445372201 0.016418 -0.708313 -0.137512 0.692200 1445372201 0.016418 -0.708313 -0.137512 0.692200 1445372201 0.016418 -0.708313 -0.137512 0.692200 1445372201 0.016418 -0.708313 -0.137512 0.692200 1445372201 0.017578 -0.707581 -0.140381 0.692322 1445372201 0.017578 -0.707581 -0.140381 0.692322 1445372201 0.017578 -0.707581 -0.140381 0.692322 1445372201 0.017578 -0.707581 -0.140381 0.692322 1445372201 0.017578 -0.707581 -0.140381 0.692322 1445372201 0.017578 -0.707581 -0.140381 0.692322 1445372201 0.017578 -0.707581 -0.140381 0.692322 1445372201 0.020752 -0.708801 -0.137939 0.691528 1445372201 0.020752 -0.708801 -0.137939 0.691528 1445372201 0.020752 -0.708801 -0.137939 0.691528 1445372201 0.020752 -0.708801 -0.137939 0.691528 1445372201 0.020752 -0.708801 -0.137939 0.691528 1445372201 0.021484 -0.711060 -0.134338 0.689880 1445372201 0.021484 -0.711060 -0.134338 0.689880 1445372201 0.021484 -0.711060 -0.134338 0.689880 1445372201 0.021484 -0.711060 -0.134338 0.689880 1445372201 0.021484 -0.711060 -0.134338 0.689880 1445372201 0.021484 -0.711060 -0.134338 0.689880 1445372201 0.021484 -0.711060 -0.134338 0.689880 1445372201 0.022583 -0.713013 -0.130615 0.688477 1445372201 0.022583 -0.713013 -0.130615 0.688477 1445372201 0.022583 -0.713013 -0.130615 0.688477 1445372201 0.022583 -0.713013 -0.130615 0.688477 1445372201 0.022583 -0.713013 -0.130615 0.688477 1445372201 0.022583 -0.713013 -0.130615 0.688477 1445372201 0.025330 -0.713318 -0.127930 0.688660 1445372201 0.025330 -0.713318 -0.127930 0.688660 1445372201 0.025330 -0.713318 -0.127930 0.688660 1445372201 0.025330 -0.713318 -0.127930 0.688660 1445372201 0.025330 -0.713318 -0.127930 0.688660 1445372201 0.025330 -0.713318 -0.127930 0.688660 1445372201 0.025574 -0.712524 -0.128967 0.689209 1445372201 0.025574 -0.712524 -0.128967 0.689209 1445372201 0.025574 -0.712524 -0.128967 0.689209 1445372201 0.025574 -0.712524 -0.128967 0.689209 1445372201 0.025574 -0.712524 -0.128967 0.689209 1445372201 0.025574 -0.712524 -0.128967 0.689209 1445372201 0.025574 -0.712524 -0.128967 0.689209 1445372201 0.024109 -0.712341 -0.131409 0.689026 1445372201 0.024109 -0.712341 -0.131409 0.689026 1445372201 0.024109 -0.712341 -0.131409 0.689026 1445372201 0.024109 -0.712341 -0.131409 0.689026 1445372201 0.024109 -0.712341 -0.131409 0.689026 1445372201 0.024109 -0.712341 -0.131409 0.689026 1445372201 0.024292 -0.712280 -0.130310 0.689270 1445372201 0.024292 -0.712280 -0.130310 0.689270 1445372201 0.024292 -0.712280 -0.130310 0.689270 1445372201 0.024292 -0.712280 -0.130310 0.689270 1445372201 0.024292 -0.712280 -0.130310 0.689270 1445372201 0.024292 -0.712280 -0.130310 0.689270 1445372201 0.024292 -0.712280 -0.130310 0.689270 1445372201 0.026733 -0.712708 -0.126526 0.689392 1445372201 0.026733 -0.712708 -0.126526 0.689392 1445372201 0.026733 -0.712708 -0.126526 0.689392 1445372202 0.026733 -0.712708 -0.126526 0.689392 1445372202 0.026733 -0.712708 -0.126526 0.689392 1445372202 0.026733 -0.712708 -0.126526 0.689392 1445372202 0.029297 -0.714111 -0.124512 0.688232 1445372202 0.029297 -0.714111 -0.124512 0.688232 1445372202 0.029297 -0.714111 -0.124512 0.688232 1445372202 0.029297 -0.714111 -0.124512 0.688232 1445372202 0.029297 -0.714111 -0.124512 0.688232 1445372202 0.029297 -0.714111 -0.124512 0.688232 1445372202 0.026306 -0.715088 -0.128845 0.686584 1445372202 0.026306 -0.715088 -0.128845 0.686584 1445372202 0.026306 -0.715088 -0.128845 0.686584 1445372202 0.026306 -0.715088 -0.128845 0.686584 1445372202 0.026306 -0.715088 -0.128845 0.686584 1445372202 0.026306 -0.715088 -0.128845 0.686584 1445372202 0.026306 -0.715088 -0.128845 0.686584 1445372202 0.020813 -0.713989 -0.136719 0.686340 1445372202 0.020813 -0.713989 -0.136719 0.686340 1445372202 0.020813 -0.713989 -0.136719 0.686340 1445372202 0.020813 -0.713989 -0.136719 0.686340 1445372202 0.020813 -0.713989 -0.136719 0.686340 1445372202 0.020813 -0.713989 -0.136719 0.686340 1445372202 0.017822 -0.711731 -0.140564 0.688049 1445372202 0.017822 -0.711731 -0.140564 0.688049 1445372202 0.017822 -0.711731 -0.140564 0.688049 1445372202 0.017822 -0.711731 -0.140564 0.688049 1445372202 0.017822 -0.711731 -0.140564 0.688049 1445372202 0.017822 -0.711731 -0.140564 0.688049 1445372202 0.013550 -0.709595 -0.144775 0.689453 1445372202 0.013550 -0.709595 -0.144775 0.689453 1445372202 0.013550 -0.709595 -0.144775 0.689453 1445372202 0.013550 -0.709595 -0.144775 0.689453 1445372202 0.013550 -0.709595 -0.144775 0.689453 1445372202 0.013550 -0.709595 -0.144775 0.689453 1445372202 0.010437 -0.708130 -0.149170 0.690063 1445372202 0.010437 -0.708130 -0.149170 0.690063 1445372202 0.010437 -0.708130 -0.149170 0.690063 1445372202 0.010437 -0.708130 -0.149170 0.690063 1445372202 0.010437 -0.708130 -0.149170 0.690063 1445372202 0.011353 -0.708008 -0.149780 0.690063 1445372202 0.011353 -0.708008 -0.149780 0.690063 1445372202 0.011353 -0.708008 -0.149780 0.690063 1445372202 0.011353 -0.708008 -0.149780 0.690063 1445372202 0.011353 -0.708008 -0.149780 0.690063 1445372202 0.011353 -0.708008 -0.149780 0.690063 1445372202 0.011353 -0.708008 -0.149780 0.690063 1445372202 0.015076 -0.709961 -0.145935 0.688843 1445372202 0.015076 -0.709961 -0.145935 0.688843 1445372202 0.015076 -0.709961 -0.145935 0.688843 1445372202 0.015076 -0.709961 -0.145935 0.688843 1445372202 0.015076 -0.709961 -0.145935 0.688843 1445372202 0.015076 -0.709961 -0.145935 0.688843 1445372202 0.019592 -0.713440 -0.138855 0.686584 1445372202 0.019592 -0.713440 -0.138855 0.686584 1445372202 0.019592 -0.713440 -0.138855 0.686584 1445372202 0.019592 -0.713440 -0.138855 0.686584 1445372202 0.019592 -0.713440 -0.138855 0.686584 1445372202 0.019592 -0.713440 -0.138855 0.686584 1445372202 0.022278 -0.717224 -0.132568 0.683777 1445372202 0.022278 -0.717224 -0.132568 0.683777 1445372202 0.022278 -0.717224 -0.132568 0.683777 1445372202 0.022278 -0.717224 -0.132568 0.683777 1445372202 0.022278 -0.717224 -0.132568 0.683777 1445372202 0.022278 -0.717224 -0.132568 0.683777 1445372202 0.021790 -0.719055 -0.132446 0.681885 1445372202 0.021790 -0.719055 -0.132446 0.681885 1445372202 0.021790 -0.719055 -0.132446 0.681885 1445372202 0.021790 -0.719055 -0.132446 0.681885 1445372202 0.021790 -0.719055 -0.132446 0.681885 1445372202 0.021790 -0.719055 -0.132446 0.681885 1445372202 0.020813 -0.717651 -0.136108 0.682678 1445372202 0.020813 -0.717651 -0.136108 0.682678 1445372202 0.020813 -0.717651 -0.136108 0.682678 1445372202 0.020813 -0.717651 -0.136108 0.682678 1445372202 0.020813 -0.717651 -0.136108 0.682678 1445372202 0.020813 -0.717651 -0.136108 0.682678 1445372202 0.020813 -0.717651 -0.136108 0.682678 1445372202 0.018677 -0.713623 -0.141968 0.685730 1445372202 0.018677 -0.713623 -0.141968 0.685730 1445372202 0.018677 -0.713623 -0.141968 0.685730 1445372202 0.018677 -0.713623 -0.141968 0.685730 1445372202 0.018677 -0.713623 -0.141968 0.685730 1445372202 0.018677 -0.713623 -0.141968 0.685730 1445372202 0.016235 -0.709229 -0.146484 0.689453 1445372202 0.016235 -0.709229 -0.146484 0.689453 1445372202 0.016235 -0.709229 -0.146484 0.689453 1445372202 0.016235 -0.709229 -0.146484 0.689453 1445372202 0.016235 -0.709229 -0.146484 0.689453 1445372202 0.016235 -0.709229 -0.146484 0.689453 1445372202 0.019531 -0.707031 -0.143311 0.692261 1445372202 0.019531 -0.707031 -0.143311 0.692261 1445372202 0.019531 -0.707031 -0.143311 0.692261 1445372202 0.019531 -0.707031 -0.143311 0.692261 1445372202 0.019531 -0.707031 -0.143311 0.692261 1445372202 0.019531 -0.707031 -0.143311 0.692261 1445372202 0.019531 -0.707031 -0.143311 0.692261 1445372202 0.023804 -0.708313 -0.138367 0.691833 1445372202 0.023804 -0.708313 -0.138367 0.691833 1445372202 0.023804 -0.708313 -0.138367 0.691833 1445372202 0.023804 -0.708313 -0.138367 0.691833 1445372202 0.023804 -0.708313 -0.138367 0.691833 1445372202 0.023804 -0.708313 -0.138367 0.691833 1445372202 0.017822 -0.709656 -0.142517 0.689758 1445372202 0.017822 -0.709656 -0.142517 0.689758 1445372202 0.017822 -0.709656 -0.142517 0.689758 1445372202 0.017822 -0.709656 -0.142517 0.689758 1445372202 0.017822 -0.709656 -0.142517 0.689758 1445372202 0.017822 -0.709656 -0.142517 0.689758 1445372202 0.009705 -0.709167 -0.150391 0.688721 1445372202 0.009705 -0.709167 -0.150391 0.688721 1445372202 0.009705 -0.709167 -0.150391 0.688721 1445372202 0.009705 -0.709167 -0.150391 0.688721 1445372202 0.009705 -0.709167 -0.150391 0.688721 1445372203 0.009705 -0.709167 -0.150391 0.688721 1445372203 0.007813 -0.707153 -0.151611 0.690552 1445372203 0.007813 -0.707153 -0.151611 0.690552 1445372203 0.007813 -0.707153 -0.151611 0.690552 1445372203 0.007813 -0.707153 -0.151611 0.690552 1445372203 0.007813 -0.707153 -0.151611 0.690552 1445372203 0.007813 -0.707153 -0.151611 0.690552 1445372203 0.003723 -0.704590 -0.154846 0.692505 1445372203 0.003723 -0.704590 -0.154846 0.692505 1445372203 0.003723 -0.704590 -0.154846 0.692505 1445372203 0.003723 -0.704590 -0.154846 0.692505 1445372203 0.003723 -0.704590 -0.154846 0.692505 1445372203 0.003723 -0.704590 -0.154846 0.692505 1445372203 -0.000977 -0.701965 -0.161804 0.693604 1445372203 -0.000977 -0.701965 -0.161804 0.693604 1445372203 -0.000977 -0.701965 -0.161804 0.693604 1445372203 -0.000977 -0.701965 -0.161804 0.693604 1445372203 -0.000061 -0.701538 -0.165100 0.693237 1445372203 -0.000061 -0.701538 -0.165100 0.693237 1445372203 -0.000061 -0.701538 -0.165100 0.693237 1445372203 -0.000061 -0.701538 -0.165100 0.693237 1445372203 -0.000061 -0.701538 -0.165100 0.693237 1445372203 -0.000061 -0.701538 -0.165100 0.693237 1445372203 0.004883 -0.702820 -0.164612 0.692078 1445372203 0.004883 -0.702820 -0.164612 0.692078 1445372203 0.004883 -0.702820 -0.164612 0.692078 1445372203 
0.114502 -0.686157 -0.052551 0.716431 1445372205 0.114502 -0.686157 -0.052551 0.716431 1445372205 0.114502 -0.686157 -0.052551 0.716431 1445372205 0.114502 -0.686157 -0.052551 0.716431 1445372205 0.114502 -0.686157 -0.052551 0.716431 1445372205 0.114502 -0.686157 -0.052551 0.716431 1445372205 0.114502 -0.686157 -0.052551 0.716431 1445372205 0.113770 -0.674683 -0.065491 0.726318 1445372205 0.113770 -0.674683 -0.065491 0.726318 1445372205 0.113770 -0.674683 -0.065491 0.726318 1445372205 0.113770 -0.674683 -0.065491 0.726318 1445372205 0.113770 -0.674683 -0.065491 0.726318 1445372205 0.113770 -0.674683 -0.065491 0.726318 1445372205 0.100342 -0.658936 -0.095032 0.739380 1445372205 0.100342 -0.658936 -0.095032 0.739380 1445372205 0.100342 -0.658936 -0.095032 0.739380 1445372205 0.100342 -0.658936 -0.095032 0.739380 1445372205 0.100342 -0.658936 -0.095032 0.739380 1445372205 0.100342 -0.658936 -0.095032 0.739380 1445372205 0.095093 -0.659485 -0.130676 0.734131 1445372205 0.095093 -0.659485 -0.130676 0.734131 1445372205 0.095093 -0.659485 -0.130676 0.734131 1445372205 0.095093 -0.659485 -0.130676 0.734131 1445372205 0.095093 -0.659485 -0.130676 0.734131 1445372205 0.095093 -0.659485 -0.130676 0.734131 1445372205 0.082764 -0.654419 -0.144836 0.737488 1445372205 0.082764 -0.654419 -0.144836 0.737488 1445372205 0.082764 -0.654419 -0.144836 0.737488 1445372205 0.082764 -0.654419 -0.144836 0.737488 1445372205 0.082764 -0.654419 -0.144836 0.737488 1445372205 0.082764 -0.649048 -0.154846 0.740234 1445372205 0.082764 -0.649048 -0.154846 0.740234 1445372205 0.082764 -0.649048 -0.154846 0.740234 1445372205 0.082764 -0.649048 -0.154846 0.740234 1445372205 0.082764 -0.649048 -0.154846 0.740234 1445372205 0.082764 -0.649048 -0.154846 0.740234 1445372205 0.082764 -0.649048 -0.154846 0.740234 1445372205 0.101563 -0.652283 -0.120117 0.741455 1445372205 0.101563 -0.652283 -0.120117 0.741455 1445372205 0.101563 -0.652283 -0.120117 0.741455 1445372205 0.101563 -0.652283 -0.120117 0.741455 1445372205 0.101563 -0.652283 -0.120117 0.741455 1445372205 0.101563 -0.652283 -0.120117 0.741455 1445372205 0.118347 -0.662231 -0.074341 0.736145 1445372205 0.118347 -0.662231 -0.074341 0.736145 1445372205 0.118347 -0.662231 -0.074341 0.736145 1445372205 0.118347 -0.662231 -0.074341 0.736145 1445372205 0.118347 -0.662231 -0.074341 0.736145 1445372205 0.118347 -0.662231 -0.074341 0.736145 1445372205 0.118347 -0.662231 -0.074341 0.736145 1445372205 0.111816 -0.667236 -0.052734 0.734558 1445372205 0.111816 -0.667236 -0.052734 0.734558 1445372205 0.111816 -0.667236 -0.052734 0.734558 1445372205 0.111816 -0.667236 -0.052734 0.734558 1445372205 0.111816 -0.667236 -0.052734 0.734558 1445372205 0.111816 -0.667236 -0.052734 0.734558 1445372205 0.089966 -0.683594 -0.054626 0.722229 1445372205 0.089966 -0.683594 -0.054626 0.722229 1445372206 0.089966 -0.683594 -0.054626 0.722229 1445372206 0.089966 -0.683594 -0.054626 0.722229 1445372206 0.089966 -0.683594 -0.054626 0.722229 1445372206 0.089966 -0.683594 -0.054626 0.722229 1445372206 0.075012 -0.699951 -0.052185 0.708313 1445372206 0.075012 -0.699951 -0.052185 0.708313 1445372206 0.075012 -0.699951 -0.052185 0.708313 1445372206 0.075012 -0.699951 -0.052185 0.708313 1445372206 0.075012 -0.699951 -0.052185 0.708313 1445372206 0.075012 -0.699951 -0.052185 0.708313 1445372206 0.077820 -0.712036 -0.039063 0.696716 1445372206 0.077820 -0.712036 -0.039063 0.696716 1445372206 0.077820 -0.712036 -0.039063 0.696716 1445372206 0.077820 -0.712036 -0.039063 0.696716 1445372206 0.077820 -0.712036 -0.039063 0.696716 1445372206 0.077820 -0.712036 -0.039063 0.696716 1445372206 0.077820 -0.712036 -0.039063 0.696716 1445372206 0.086243 -0.714783 -0.026489 0.693481 1445372206 0.086243 -0.714783 -0.026489 0.693481 1445372206 0.086243 -0.714783 -0.026489 0.693481 1445372206 0.086243 -0.714783 -0.026489 0.693481 1445372206 0.086243 -0.714783 -0.026489 0.693481 1445372206 0.086243 -0.714783 -0.026489 0.693481 1445372206 0.087646 -0.704712 -0.028198 0.703491 1445372206 0.087646 -0.704712 -0.028198 0.703491 1445372206 0.087646 -0.704712 -0.028198 0.703491 1445372206 0.087646 -0.704712 -0.028198 0.703491 1445372206 0.087646 -0.704712 -0.028198 0.703491 1445372206 0.087646 -0.704712 -0.028198 0.703491 1445372206 0.091125 -0.690613 -0.029053 0.716858 1445372206 0.091125 -0.690613 -0.029053 0.716858 1445372206 0.091125 -0.690613 -0.029053 0.716858 1445372206 0.091125 -0.690613 -0.029053 0.716858 1445372206 0.091125 -0.690613 -0.029053 0.716858 1445372206 0.091125 -0.690613 -0.029053 0.716858 1445372206 0.092957 -0.684570 -0.034485 0.722168 1445372206 0.092957 -0.684570 -0.034485 0.722168 1445372206 0.092957 -0.684570 -0.034485 0.722168 1445372206 0.092957 -0.684570 -0.034485 0.722168 1445372206 0.092957 -0.684570 -0.034485 0.722168 1445372206 0.092957 -0.684570 -0.034485 0.722168 1445372206 0.092957 -0.684570 -0.034485 0.722168 1445372206 0.085205 -0.676392 -0.059204 0.729187 1445372206 0.085205 -0.676392 -0.059204 0.729187 1445372206 0.085205 -0.676392 -0.059204 0.729187 1445372206 0.085205 -0.676392 -0.059204 0.729187 1445372206 0.085205 -0.676392 -0.059204 0.729187 1445372206 0.085205 -0.676392 -0.059204 0.729187 1445372206 0.070068 -0.657898 -0.099304 0.743225 1445372206 0.070068 -0.657898 -0.099304 0.743225 1445372206 0.070068 -0.657898 -0.099304 0.743225 1445372206 0.070068 -0.657898 -0.099304 0.743225 1445372206 0.070068 -0.657898 -0.099304 0.743225 1445372206 0.070068 -0.657898 -0.099304 0.743225 1445372206 0.056152 -0.645569 -0.143799 0.747925 1445372206 0.056152 -0.645569 -0.143799 0.747925 1445372206 0.056152 -0.645569 -0.143799 0.747925 1445372206 0.056152 -0.645569 -0.143799 0.747925 1445372206 0.056152 -0.645569 -0.143799 0.747925 1445372206 0.056152 -0.645569 -0.143799 0.747925 1445372206 0.056152 -0.645569 -0.143799 0.747925 1445372206 0.055176 -0.640076 -0.156006 0.750244 1445372206 0.055176 -0.640076 -0.156006 0.750244 1445372206 0.055176 -0.640076 -0.156006 0.750244 1445372206 0.055176 -0.640076 -0.156006 0.750244 1445372206 0.055176 -0.640076 -0.156006 0.750244 1445372206 0.055176 -0.640076 -0.156006 0.750244 1445372206 0.067749 -0.641663 -0.134216 0.752075 1445372206 0.067749 -0.641663 -0.134216 0.752075 1445372206 0.067749 -0.641663 -0.134216 0.752075 1445372206 0.067749 -0.641663 -0.134216 0.752075 1445372206 0.067749 -0.641663 -0.134216 0.752075 1445372206 0.067749 -0.641663 -0.134216 0.752075 1445372206 0.089844 -0.656860 -0.108643 0.740662 1445372206 0.089844 -0.656860 -0.108643 0.740662 1445372206 0.089844 -0.656860 -0.108643 0.740662 1445372206 0.089844 -0.656860 -0.108643 0.740662 1445372206 0.089844 -0.656860 -0.108643 0.740662 1445372206 0.089844 -0.656860 -0.108643 0.740662 1445372206 0.103455 -0.674866 -0.083618 0.725830 1445372206 0.103455 -0.674866 -0.083618 0.725830 1445372206 0.103455 -0.674866 -0.083618 0.725830 1445372206 0.103455 -0.674866 -0.083618 0.725830 1445372206 0.103455 -0.674866 -0.083618 0.725830 1445372206 0.103455 -0.674866 -0.083618 0.725830 1445372206 0.103455 -0.674866 -0.083618 0.725830 1445372206 0.092224 -0.687622 -0.072144 0.716553 1445372206 0.092224 -0.687622 -0.072144 0.716553 1445372206 0.092224 -0.687622 -0.072144 0.716553 1445372206 0.092224 -0.687622 -0.072144 0.716553 1445372206 0.092224 -0.687622 -0.072144 0.716553 1445372206 0.092224 -0.687622 -0.072144 0.716553 1445372206 0.076111 -0.701050 -0.063293 0.706238 1445372206 0.076111 -0.701050 -0.063293 0.706238 1445372206 0.076111 -0.701050 -0.063293 0.706238 1445372206 0.076111 -0.701050 -0.063293 0.706238 1445372206 0.076111 -0.701050 -0.063293 0.706238 1445372206 0.076111 -0.701050 -0.063293 0.706238 1445372206 0.078857 -0.708984 -0.050903 0.698975 1445372206 0.078857 -0.708984 -0.050903 0.698975 1445372206 0.078857 -0.708984 -0.050903 0.698975 1445372206 0.078857 -0.708984 -0.050903 0.698975 1445372206 0.078857 -0.708984 -0.050903 0.698975 1445372206 0.078857 -0.708984 -0.050903 0.698975 1445372206 0.078857 -0.708984 -0.050903 0.698975 1445372206 0.085327 -0.710388 -0.047241 0.697021 1445372206 0.085327 -0.710388 -0.047241 0.697021 1445372206 0.085327 -0.710388 -0.047241 0.697021 1445372206 0.085327 -0.710388 -0.047241 0.697021 1445372206 0.085327 -0.710388 -0.047241 0.697021 1445372206 0.085327 -0.710388 -0.047241 0.697021 1445372206 0.095947 -0.703064 -0.040955 0.703430 1445372206 0.095947 -0.703064 -0.040955 0.703430 1445372206 0.095947 -0.703064 -0.040955 0.703430 1445372207 0.095947 -0.703064 -0.040955 0.703430 1445372207 0.095947 -0.703064 -0.040955 0.703430 1445372207 0.095947 -0.703064 -0.040955 0.703430 1445372207 0.105408 -0.691895 -0.030273 0.713623 1445372207 0.105408 -0.691895 -0.030273 0.713623 1445372207 0.105408 -0.691895 -0.030273 0.713623 1445372207 0.105408 -0.691895 -0.030273 0.713623 1445372207 0.105408 -0.691895 -0.030273 0.713623 1445372207 0.105408 -0.691895 -0.030273 0.713623 1445372207 0.105408 -0.691895 -0.030273 0.713623 1445372207 0.102173 -0.686951 -0.032104 0.718811 1445372207 0.102173 -0.686951 -0.032104 0.718811 1445372207 0.102173 -0.686951 -0.032104 0.718811 1445372207 0.102173 -0.686951 -0.032104 0.718811 1445372207 0.102173 -0.686951 -0.032104 0.718811 1445372207 0.102173 -0.686951 -0.032104 0.718811 1445372207 0.089539 -0.679382 -0.066345 0.725281 1445372207 0.089539 -0.679382 -0.066345 0.725281 1445372207 0.089539 -0.679382 -0.066345 0.725281 1445372207 0.089539 -0.679382 -0.066345 0.725281 1445372207 0.089539 -0.679382 -0.066345 0.725281 1445372207 0.089539 -0.679382 -0.066345 0.725281 1445372207 0.070740 -0.666504 -0.118408 0.732605 1445372207 0.070740 -0.666504 -0.118408 0.732605 1445372207 0.070740 -0.666504 -0.118408 0.732605 1445372207 0.070740 -0.666504 -0.118408 0.732605 1445372207 0.070740 -0.666504 -0.118408 0.732605 1445372207 0.070740 -0.666504 -0.118408 0.732605 1445372207 0.072021 -0.656250 -0.158630 0.734192 1445372207 0.072021 -0.656250 -0.158630 0.734192 1445372207 0.072021 -0.656250 -0.158630 0.734192 1445372207 0.072021 -0.656250 -0.158630 0.734192 1445372207 0.072021 -0.656250 -0.158630 0.734192 1445372207 0.072021 -0.656250 -0.158630 0.734192 1445372207 0.077026 -0.648376 -0.167908 0.738525 1445372207 0.077026 -0.648376 -0.167908 0.738525 1445372207 0.077026 -0.648376 -0.167908 0.738525 1445372207 0.077026 -0.648376 -0.167908 0.738525 1445372207 0.077026 -0.648376 -0.167908 0.738525 1445372207 0.077026 -0.648376 -0.167908 0.738525 1445372207 0.094604 -0.648987 -0.143005 0.741211 1445372207 0.094604 -0.648987 -0.143005 0.741211 1445372207 0.094604 -0.648987 -0.143005 0.741211 1445372207 0.094604 -0.648987 -0.143005 0.741211 1445372207 0.094604 -0.648987 -0.143005 0.741211 1445372207 0.094604 -0.648987 -0.143005 0.741211 1445372207 0.094604 -0.648987 -0.143005 0.741211 1445372207 0.105835 -0.660034 -0.115356 0.734741 1445372207 0.105835 -0.660034 -0.115356 0.734741 1445372207 0.105835 -0.660034 -0.115356 0.734741 1445372207 0.105835 -0.660034 -0.115356 0.734741 1445372207 0.105835 -0.660034 -0.115356 0.734741 1445372207 0.105835 -0.660034 -0.115356 0.734741 1445372207 0.109375 -0.665283 -0.085999 0.733521 1445372207 0.109375 -0.665283 -0.085999 0.733521 1445372207 0.109375 -0.664063 -0.085999 0.733521 1445372207 0.109375 -0.665283 -0.085999 0.733521 1445372207 0.109375 -0.665283 -0.085999 0.733521 1445372207 0.109375 -0.665283 -0.085999 0.733521 1445372207 0.109375 -0.665283 -0.085999 0.733521 1445372207 0.104919 -0.663025 -0.063599 0.738464 1445372207 0.104919 -0.663025 -0.063599 0.738464 1445372207 0.104919 -0.663025 -0.063599 0.738464 1445372207 0.104919 -0.663025 -0.063599 0.738464 1445372207 0.104919 -0.663025 -0.063599 0.738464 1445372207 0.104919 -0.663025 -0.063599 0.738464 1445372207 0.090271 -0.663879 -0.057068 0.740173 1445372207 0.090271 -0.663879 -0.057068 0.740173 1445372207 0.090271 -0.663879 -0.057068 0.740173 1445372207 0.090271 -0.663879 -0.057068 0.740173 1445372207 0.090271 -0.663879 -0.057068 0.740173 1445372207 0.090271 -0.663879 -0.057068 0.740173 1445372207 0.090271 -0.663879 -0.057068 0.740173 1445372207 0.080811 -0.677307 -0.051331 0.729431 1445372207 0.080811 -0.677307 -0.051331 0.729431 1445372207 0.080811 -0.677307 -0.051331 0.729431 1445372207 0.080811 -0.677307 -0.051331 0.729431 1445372207 0.080811 -0.677307 -0.051331 0.729431 1445372207 0.080811 -0.677307 -0.051331 0.729431 1445372207 0.093994 -0.690430 -0.033630 0.716492 1445372207 0.093994 -0.690430 -0.033630 0.716492 1445372207 0.093994 -0.690430 -0.033630 0.716492 1445372207 0.093994 -0.690430 -0.033630 0.716492 1445372207 0.093994 -0.690430 -0.033630 0.716492 1445372207 0.093994 -0.690430 -0.033630 0.716492 1445372207 0.110413 -0.693298 -0.014526 0.711975 1445372207 0.110413 -0.693298 -0.014526 0.711975 1445372207 0.110413 -0.693298 -0.014526 0.711975 1445372207 0.110413 -0.693298 -0.014526 0.711975 1445372207 0.110413 -0.693298 -0.014526 0.711975 1445372207 0.110413 -0.693298 -0.014526 0.711975 1445372207 0.110413 -0.693298 -0.014526 0.711975 1445372207 0.106812 -0.689331 -0.009705 0.716492 1445372207 0.106812 -0.689331 -0.009705 0.716492 1445372207 0.106812 -0.689331 -0.009705 0.716492 1445372207 0.106812 -0.689331 -0.009705 0.716492 1445372207 0.106812 -0.689331 -0.009705 0.716492 1445372207 0.106812 -0.689331 -0.009705 0.716492 1445372207 0.107971 -0.683655 -0.016296 0.721558 1445372207 0.107971 -0.683655 -0.016296 0.721558 1445372207 0.107971 -0.683655 -0.016296 0.721558 1445372207 0.107971 -0.683655 -0.016296 0.721558 1445372207 0.107971 -0.683655 -0.016296 0.721558 1445372207 0.107971 -0.683655 -0.016296 0.721558 1445372207 0.107971 -0.683655 -0.016296 0.721558 1445372207 0.098816 -0.675049 -0.037231 0.730164 1445372207 0.098816 -0.675049 -0.037231 0.730164 1445372207 0.098816 -0.675049 -0.037231 0.730164 1445372207 0.098816 -0.675049 -0.037231 0.730164 1445372207 0.098816 -0.675049 -0.037231 0.730164 1445372207 0.087341 -0.663696 -0.077332 0.738831 1445372207 0.087341 -0.663696 -0.077332 0.738831 1445372207 0.087341 -0.663696 -0.077332 0.738831 1445372207 0.087341 -0.663696 -0.077332 0.738831 1445372207 0.087341 -0.663696 -0.077332 0.738831 1445372208 0.087341 -0.663696 -0.077332 0.738831 1445372208 0.087341 -0.663696 -0.077332 0.738831 1445372208 0.072815 -0.648865 -0.126953 0.746704 1445372208 0.072815 -0.648865 -0.126953 0.746704 1445372208 0.072815 -0.648865 -0.126953 0.746704 1445372208 0.072815 -0.648865 -0.126953 0.746704 1445372208 0.072815 -0.648865 -0.126953 0.746704 1445372208 0.072815 -0.648865 -0.126953 0.746704 1445372208 0.077271 -0.632507 -0.152466 0.755432 1445372208 0.077271 -0.632507 -0.152466 0.755432 1445372208 0.077271 -0.632507 -0.152466 0.755432 1445372208 0.077271 -0.632507 -0.152466 0.755432 1445372208 0.077271 -0.632507 -0.152466 0.755432 1445372208 0.077271 -0.632507 -0.152466 0.755432 1445372208 0.110229 -0.628052 -0.128174 0.759583 1445372208 0.110229 -0.628052 -0.128174 0.759583 1445372208 0.110229 -0.628052 -0.128174 0.759583 1445372208 0.110229 -0.628052 -0.128174 0.759583 1445372208 0.110229 -0.628052 -0.128174 0.759583 1445372208 0.110229 -0.628052 -0.128174 0.759583 1445372208 0.131897 -0.641724 -0.098694 0.749023 1445372208 0.131897 -0.641724 -0.098694 0.749023 1445372208 0.131897 -0.641724 -0.098694 0.749023 1445372208 0.131897 -0.641724 -0.098694 0.749023 1445372208 0.131897 -0.641724 -0.098694 0.749023 1445372208 0.131897 -0.641724 -0.098694 0.749023 1445372208 0.129883 -0.657166 -0.073669 0.738770 1445372208 0.129883 -0.657166 -0.073669 0.738770 1445372208 0.129883 -0.657166 -0.073669 0.738770 1445372208 0.129883 -0.657166 -0.073669 0.738770 1445372208 0.129883 -0.657166 -0.073669 0.738770 1445372208 0.129883 -0.657166 -0.073669 0.738770 1445372208 0.114685 -0.661438 -0.056641 0.739014 1445372208 0.114685 -0.661438 -0.056641 0.739014 1445372208 0.114685 -0.661438 -0.056641 0.739014 1445372208 0.114685 -0.661438 -0.056641 0.739014 1445372208 0.114685 -0.661438 -0.056641 0.739014 1445372208 0.114685 -0.661438 -0.056641 0.739014 1445372208 0.106750 -0.661255 -0.033997 0.741760 1445372208 0.106750 -0.661255 -0.033997 0.741760 1445372208 0.106750 -0.661255 -0.033997 0.741760 1445372208 0.106750 -0.661255 -0.033997 0.741760 1445372208 0.106750 -0.661255 -0.033997 0.741760 1445372208 0.106750 -0.661255 -0.033997 0.741760 1445372208 0.106750 -0.661255 -0.033997 0.741760 1445372208 0.093689 -0.664001 -0.030823 0.741150 1445372208 0.093689 -0.664001 -0.030823 0.741150 1445372208 0.093689 -0.664001 -0.030823 0.741150 1445372208 0.093689 -0.664001 -0.030823 0.741150 1445372208 0.093689 -0.664001 -0.030823 0.741150 1445372208 0.093689 -0.664001 -0.030823 0.741150 1445372208 0.091309 -0.670044 -0.022522 0.736328 1445372208 0.091309 -0.670044 -0.022522 0.736328 1445372208 0.091309 -0.670044 -0.022522 0.736328 1445372208 0.091309 -0.670044 -0.022522 0.736328 1445372208 0.091309 -0.670044 -0.022522 0.736328 1445372208 0.091309 -0.670044 -0.022522 0.736328 1445372208 0.091309 -0.670044 -0.022522 0.736328 1445372208 0.107605 -0.684143 -0.016907 0.721130 1445372208 0.107605 -0.684143 -0.016907 0.721130 1445372208 0.107605 -0.684143 -0.016907 0.721130 1445372208 0.107605 -0.684143 -0.016907 0.721130 1445372208 0.107605 -0.684143 -0.016907 0.721130 1445372208 0.107605 -0.684143 -0.016907 0.721130 1445372208 0.131653 -0.684875 0.003845 0.716614 1445372208 0.131653 -0.684875 0.003845 0.716614 1445372208 0.131653 -0.684875 0.003845 0.716614 1445372208 0.131653 -0.684875 0.003845 0.716614 1445372208 0.131653 -0.684875 0.003845 0.716614 1445372208 0.131653 -0.684875 0.003845 0.716614 1445372208 0.135986 -0.683472 0.011169 0.717102 1445372208 0.135986 -0.683472 0.011169 0.717102 1445372208 0.135986 -0.683472 0.011169 0.717102 1445372208 0.135986 -0.683472 0.011169 0.717102 1445372208 0.135986 -0.683472 0.011169 0.717102 1445372208 0.135986 -0.683472 0.011169 0.717102 1445372208 0.122498 -0.681152 -0.013672 0.721680 1445372208 0.122498 -0.681152 -0.013672 0.721680 1445372208 0.122498 -0.681152 -0.013672 0.721680 1445372208 0.122498 -0.681152 -0.013672 0.721680 1445372208 0.122498 -0.681152 -0.013672 0.721680 1445372208 0.122498 -0.681152 -0.013672 0.721680 1445372208 0.104553 -0.671570 -0.046326 0.732056 1445372208 0.104553 -0.671570 -0.046326 0.732056 1445372208 0.104553 -0.671570 -0.046326 0.732056 1445372208 0.104553 -0.671570 -0.046326 0.732056 1445372208 0.104553 -0.671570 -0.046326 0.732056 1445372208 0.104553 -0.671570 -0.046326 0.732056 1445372208 0.100891 -0.660950 -0.083801 0.738892 1445372208 0.100891 -0.660950 -0.083801 0.738892 1445372208 0.100891 -0.660950 -0.083801 0.738892 1445372208 0.100891 -0.660950 -0.083801 0.738892 1445372208 0.100891 -0.660950 -0.083801 0.738892 1445372208 0.100891 -0.660950 -0.083801 0.738892 1445372208 0.100891 -0.660950 -0.083801 0.738892 1445372208 0.095520 -0.666504 -0.104675 0.731934 1445372208 0.095520 -0.666504 -0.104675 0.731934 1445372208 0.095520 -0.666504 -0.104675 0.731934 1445372208 0.095520 -0.666504 -0.104675 0.731934 1445372208 0.095520 -0.666504 -0.104675 0.731934 1445372208 0.095520 -0.666504 -0.104675 0.731934 1445372208 0.095581 -0.670166 -0.121033 0.726013 1445372208 0.095581 -0.670166 -0.121033 0.726013 1445372208 0.095581 -0.670166 -0.121033 0.726013 1445372208 0.095581 -0.670166 -0.121033 0.726013 1445372208 0.095581 -0.670166 -0.121033 0.726013 1445372208 0.095581 -0.670166 -0.121033 0.726013 1445372208 0.095581 -0.670166 -0.121033 0.726013 1445372208 0.102051 -0.661194 -0.107971 0.735352 1445372208 0.102051 -0.661194 -0.107971 0.735352 1445372208 0.102051 -0.661194 -0.107971 0.735352 1445372208 0.102051 -0.661194 -0.107971 0.735352 1445372208 0.102051 -0.661194 -0.107971 0.735352 1445372209 0.102051 -0.661194 -0.107971 0.735352 1445372209 0.124573 -0.658569 -0.078491 0.737976 1445372209 0.124573 -0.658569 -0.078491 0.737976 1445372209 0.124573 -0.658569 -0.078491 0.737976 1445372209 0.124573 -0.658569 -0.078491 0.737976 1445372209 0.124573 -0.658569 -0.078491 0.737976 1445372209 0.124573 -0.658569 -0.078491 0.737976 1445372209 0.125427 -0.668030 -0.055298 0.731384 1445372209 0.125427 -0.668030 -0.055298 0.731384 1445372209 0.125427 -0.668030 -0.055298 0.731384 1445372209 0.125427 -0.668030 -0.055298 0.731384 1445372209 0.125427 -0.668030 -0.055298 0.731384 1445372209 0.125427 -0.668030 -0.055298 0.731384 1445372209 0.125427 -0.668030 -0.055298 0.731384 1445372209 0.121033 -0.670593 -0.035095 0.731018 1445372209 0.121033 -0.670593 -0.035095 0.731018 1445372209 0.121033 -0.670593 -0.035095 0.731018 1445372209 0.121033 -0.670593 -0.035095 0.731018 1445372209 0.121033 -0.670593 -0.035095 0.731018 1445372209 0.121033 -0.670593 -0.035095 0.731018 1445372209 0.126648 -0.665344 -0.010071 0.735596 1445372209 0.126648 -0.665344 -0.010071 0.735596 1445372209 0.126648 -0.665344 -0.010071 0.735596 1445372209 0.126648 -0.665344 -0.010071 0.735596 1445372209 0.126648 -0.665344 -0.010071 0.735596 1445372209 0.126648 -0.665344 -0.010071 0.735596 1445372209 0.126648 -0.665344 -0.010071 0.735596 1445372209 0.116821 -0.680969 0.003723 0.722961 1445372209 0.116821 -0.680969 0.003723 0.722961 1445372209 0.116821 -0.680969 0.003723 0.722961 1445372209 0.116821 -0.680969 0.003723 0.722961 1445372209 0.116821 -0.680969 0.003723 0.722961 1445372209 0.116821 -0.680969 0.003723 0.722961 1445372209 0.112000 -0.701355 -0.006531 0.703918 1445372209 0.112000 -0.701355 -0.006531 0.703918 1445372209 0.112000 -0.701355 -0.006531 0.703918 1445372209 0.112000 -0.701355 -0.006531 0.703918 1445372209 0.112000 -0.701355 -0.006531 0.703918 1445372209 0.112000 -0.701355 -0.006531 0.703918 1445372209 0.121765 -0.705811 0.011902 0.697754 1445372209 0.121765 -0.705811 0.011902 0.697754 1445372209 0.121765 -0.705811 0.011902 0.697754 1445372209 0.121765 -0.705811 0.011902 0.697754 1445372209 0.121765 -0.705811 0.011902 0.697754 1445372209 0.121765 -0.705811 0.011902 0.697754 1445372209 0.123108 -0.697998 0.016846 0.705200 1445372209 0.123108 -0.697998 0.016846 0.705200 1445372209 0.123108 -0.697998 0.016846 0.705200 1445372209 0.123108 -0.697998 0.016846 0.705200 1445372209 0.123108 -0.697998 0.016846 0.705200 1445372209 0.123108 -0.697998 0.016846 0.705200 1445372209 0.119873 -0.688538 0.006165 0.715210 1445372209 0.119873 -0.688538 0.006165 0.715210 1445372209 0.119873 -0.688538 0.006165 0.715210 1445372209 0.119873 -0.688538 0.006165 0.715210 1445372209 0.119873 -0.688538 0.006165 0.715210 1445372209 0.122742 -0.679504 0.001526 0.723328 1445372209 0.122742 -0.679504 0.001526 0.723328 1445372209 0.122742 -0.679504 0.001526 0.723328 1445372209 0.122742 -0.679504 0.001526 0.723328 1445372209 0.122742 -0.679504 0.001526 0.723328 1445372209 0.122742 -0.679504 0.001526 0.723328 1445372209 0.122742 -0.679504 0.001526 0.723328 1445372209 0.120117 -0.673706 -0.011719 0.729065 1445372209 0.120117 -0.673706 -0.011719 0.729065 1445372209 0.120117 -0.673706 -0.011719 0.729065 1445372209 0.120117 -0.673706 -0.011719 0.729065 1445372209 0.120117 -0.673706 -0.011719 0.729065 1445372209 0.120117 -0.673706 -0.011719 0.729065 1445372209 0.102173 -0.667542 -0.059265 0.735168 1445372209 0.102173 -0.667542 -0.059265 0.735168 1445372209 0.102173 -0.667542 -0.059265 0.735168 1445372209 0.102173 -0.667542 -0.059265 0.735168 1445372209 0.102173 -0.667542 -0.059265 0.735168 1445372209 0.102173 -0.667542 -0.059265 0.735168 1445372209 0.102173 -0.667542 -0.059265 0.735168 1445372209 0.093018 -0.660828 -0.131592 0.733032 1445372209 0.093018 -0.660828 -0.131592 0.733032 1445372209 0.093018 -0.660828 -0.131592 0.733032 1445372209 0.093018 -0.660828 -0.131592 0.733032 1445372209 0.093018 -0.660828 -0.131592 0.733032 1445372209 0.093018 -0.660828 -0.131592 0.733032 1445372209 0.101868 -0.653503 -0.138611 0.737122 1445372209 0.101868 -0.653503 -0.138611 0.737122 1445372209 0.101868 -0.653503 -0.138611 0.737122 1445372209 0.101868 -0.653503 -0.138611 0.737122 1445372209 0.101868 -0.653503 -0.138611 0.737122 1445372209 0.101868 -0.653503 -0.138611 0.737122 1445372209 0.121521 -0.650330 -0.113220 0.741272 1445372209 0.121521 -0.650330 -0.113220 0.741272 1445372209 0.121521 -0.650330 -0.113220 0.741272 1445372209 0.121521 -0.650330 -0.113220 0.741272 1445372209 0.121521 -0.650330 -0.113220 0.741272 1445372209 0.121521 -0.650330 -0.113220 0.741272 1445372209 0.121521 -0.650330 -0.113220 0.741272 1445372209 0.138489 -0.660034 -0.083496 0.733582 1445372209 0.138489 -0.660034 -0.083496 0.733582 1445372209 0.138489 -0.660034 -0.083496 0.733582 1445372209 0.138489 -0.660034 -0.083496 0.733582 1445372209 0.138489 -0.660034 -0.083496 0.733582 1445372209 0.138489 -0.660034 -0.083496 0.733582 1445372209 0.147888 -0.670776 -0.055176 0.724670 1445372209 0.147888 -0.670776 -0.055176 0.724670 1445372209 0.147888 -0.670776 -0.055176 0.724670 1445372209 0.147888 -0.670776 -0.055176 0.724670 1445372209 0.147888 -0.670776 -0.055176 0.724670 1445372209 0.147888 -0.670776 -0.055176 0.724670 1445372209 0.146362 -0.675049 -0.024353 0.722656 1445372209 0.146362 -0.675049 -0.024353 0.722656 1445372209 0.146362 -0.675049 -0.024353 0.722656 1445372209 0.146362 -0.675049 -0.024353 0.722656 1445372209 0.146362 -0.675049 -0.024353 0.722656 1445372209 0.146362 -0.675049 -0.024353 0.722656 1445372209 0.128967 -0.675354 -0.019775 0.725830 1445372210 0.128967 -0.675354 -0.019775 0.725830 1445372210 0.128967 -0.675354 -0.019775 0.725830 1445372210 0.128967 -0.675354 -0.019775 0.725830 1445372210 0.128967 -0.675354 -0.019775 0.725830 1445372210 0.128967 -0.675354 -0.019775 0.725830 1445372210 0.128967 -0.675354 -0.019775 0.725830 1445372210 0.120178 -0.682312 -0.017456 0.720886 1445372210 0.120178 -0.682312 -0.017456 0.720886 1445372210 0.120178 -0.682312 -0.017456 0.720886 1445372210 0.120178 -0.682312 -0.017456 0.720886 1445372210 0.120178 -0.682312 -0.017456 0.720886 1445372210 0.120178 -0.682312 -0.017456 0.720886 1445372210 0.107117 -0.697388 -0.026428 0.708191 1445372210 0.107117 -0.697388 -0.026428 0.708191 1445372210 0.107117 -0.697388 -0.026428 0.708191 1445372210 0.107117 -0.697388 -0.026428 0.708191 1445372210 0.107117 -0.697388 -0.026428 0.708191 1445372210 0.121399 -0.701233 -0.016479 0.702332 1445372210 0.121399 -0.701233 -0.016479 0.702332 1445372210 0.121399 -0.701233 -0.016479 0.702332 1445372210 0.121399 -0.701233 -0.016479 0.702332 1445372210 0.121399 -0.701233 -0.016479 0.702332 1445372210 0.121399 -0.701233 -0.016479 0.702332 1445372210 0.136658 -0.691589 0.001709 0.709229 1445372210 0.136658 -0.691589 0.001709 0.709229 1445372210 0.136658 -0.691589 0.001709 0.709229 1445372210 0.136658 -0.691589 0.001709 0.709229 1445372210 0.136658 -0.691589 0.001709 0.709229 1445372210 0.139404 -0.682983 0.003235 0.716980 1445372210 0.139404 -0.682983 0.003235 0.716980 1445372210 0.139404 -0.682983 0.003235 0.716980 1445372210 0.139404 -0.682983 0.003235 0.716980 1445372210 0.139404 -0.682983 0.003235 0.716980 1445372210 0.139404 -0.682983 0.003235 0.716980 1445372210 0.137756 -0.682373 -0.005371 0.717896 1445372210 0.137756 -0.682373 -0.005371 0.717896 1445372210 0.137756 -0.682373 -0.005371 0.717896 1445372210 0.137756 -0.682373 -0.005371 0.717896 1445372210 0.137756 -0.682373 -0.005371 0.717896 1445372210 0.137756 -0.682373 -0.005371 0.717896 1445372210 0.137756 -0.682373 -0.005371 0.717896 1445372210 0.129944 -0.677185 -0.029541 0.723633 1445372210 0.129944 -0.677185 -0.029541 0.723633 1445372210 0.129944 -0.677185 -0.029541 0.723633 1445372210 0.129944 -0.677185 -0.029541 0.723633 1445372210 0.129944 -0.677185 -0.029541 0.723633 1445372210 0.129944 -0.677185 -0.029541 0.723633 1445372210 0.111755 -0.670715 -0.069641 0.729919 1445372210 0.111755 -0.670715 -0.069641 0.729919 1445372210 0.111755 -0.670715 -0.069641 0.729919 1445372210 0.111755 -0.670715 -0.069641 0.729919 1445372210 0.111755 -0.670715 -0.069641 0.729919 1445372210 0.111755 -0.670715 -0.069641 0.729919 1445372210 0.095154 -0.663574 -0.124146 0.731567 1445372210 0.095154 -0.663574 -0.124146 0.731567 1445372210 0.095154 -0.663574 -0.124146 0.731567 1445372210 0.095154 -0.663574 -0.124146 0.731567 1445372210 0.095154 -0.663574 -0.124146 0.731567 1445372210 0.095154 -0.663574 -0.124146 0.731567 1445372210 0.095154 -0.663574 -0.124146 0.731567 1445372210 0.096863 -0.655640 -0.126953 0.737976 1445372210 0.096863 -0.655640 -0.126953 0.737976 1445372210 0.096863 -0.655640 -0.126953 0.737976 1445372210 0.096863 -0.655640 -0.126953 0.737976 1445372210 0.096863 -0.655640 -0.126953 0.737976 1445372210 0.096863 -0.655640 -0.126953 0.737976 1445372210 0.105225 -0.660522 -0.109741 0.735229 1445372210 0.105225 -0.660522 -0.109741 0.735229 1445372210 0.105225 -0.660522 -0.109741 0.735229 1445372210 0.105225 -0.660522 -0.109741 0.735229 1445372210 0.105225 -0.660522 -0.109741 0.735229 1445372210 0.105225 -0.660522 -0.109741 0.735229 1445372210 0.113525 -0.672852 -0.092651 0.725098 1445372210 0.113525 -0.672852 -0.092651 0.725098 1445372210 0.113525 -0.672852 -0.092651 0.725098 1445372210 0.113525 -0.672852 -0.092651 0.725098 1445372210 0.113525 -0.672852 -0.092651 0.725098 1445372210 0.113525 -0.672852 -0.092651 0.725098 1445372210 0.113525 -0.672852 -0.092651 0.725098 1445372210 0.127563 -0.680847 -0.056824 0.718994 1445372210 0.127563 -0.680847 -0.056824 0.718994 1445372210 0.127563 -0.680847 -0.056824 0.718994 1445372210 0.127563 -0.680847 -0.056824 0.718994 1445372210 0.127563 -0.680847 -0.056824 0.718994 1445372210 0.127563 -0.680847 -0.056824 0.718994 1445372210 0.131836 -0.685242 -0.032471 0.715515 1445372210 0.131836 -0.685242 -0.032471 0.715515 1445372210 0.131836 -0.685242 -0.032471 0.715515 1445372210 0.131836 -0.685242 -0.032471 0.715515 1445372210 0.131836 -0.685242 -0.032471 0.715515 1445372210 0.131836 -0.685242 -0.032471 0.715515 1445372210 0.131836 -0.685242 -0.032471 0.715515 1445372210 0.123596 -0.683716 -0.023743 0.718811 1445372210 0.123596 -0.683716 -0.023743 0.718811 1445372210 0.123596 -0.683716 -0.023743 0.718811 1445372210 0.123596 -0.683716 -0.023743 0.718811 1445372210 0.123596 -0.683716 -0.023743 0.718811 1445372210 0.119019 -0.683228 -0.015503 0.720276 1445372210 0.119019 -0.683228 -0.015503 0.720276 1445372210 0.119019 -0.683228 -0.015503 0.720276 1445372210 
0.034058 -0.718506 -0.134705 0.681458 1445372213 0.034058 -0.718506 -0.134705 0.681458 1445372213 0.032532 -0.719177 -0.133789 0.681091 1445372213 0.032532 -0.719177 -0.133789 0.681091 1445372213 0.032532 -0.719177 -0.133789 0.681091 1445372213 0.032532 -0.719177 -0.133789 0.681091 1445372213 0.032532 -0.719177 -0.133789 0.681091 1445372213 0.030701 -0.719055 -0.135986 0.680847 1445372213 0.030701 -0.719055 -0.135986 0.680847 1445372213 0.030701 -0.719055 -0.135986 0.680847 1445372213 0.030701 -0.719055 -0.135986 0.680847 1445372213 0.030701 -0.719055 -0.135986 0.680847 1445372213 0.030701 -0.719055 -0.135986 0.680847 1445372213 0.030701 -0.719055 -0.135986 0.680847 1445372213 0.024414 -0.717285 -0.144714 0.681152 1445372213 0.024414 -0.717285 -0.144714 0.681152 1445372213 0.024414 -0.717285 -0.144714 0.681152 1445372213 0.024414 -0.717285 -0.144714 0.681152 1445372213 0.024414 -0.717285 -0.144714 0.681152 1445372213 0.024414 -0.717285 -0.144714 0.681152 1445372213 0.020020 -0.714233 -0.153564 0.682617 1445372213 0.020020 -0.714233 -0.153564 0.682617 1445372213 0.020020 -0.714233 -0.153564 0.682617 1445372213 0.020020 -0.714233 -0.153564 0.682617 1445372213 0.020020 -0.714233 -0.153564 0.682617 1445372213 0.020020 -0.714233 -0.153564 0.682617 1445372213 0.021912 -0.711731 -0.155334 0.684692 1445372213 0.021912 -0.711731 -0.155334 0.684692 1445372213 0.021912 -0.711731 -0.155334 0.684692 1445372213 0.021912 -0.711731 -0.155334 0.684692 1445372213 0.021912 -0.711731 -0.155334 0.684692 1445372213 0.021912 -0.711731 -0.155334 0.684692 1445372213 0.024048 -0.710754 -0.152771 0.686279 1445372213 0.024048 -0.710754 -0.152771 0.686279 1445372213 0.024048 -0.710754 -0.152771 0.686279 1445372213 0.024048 -0.710754 -0.152771 0.686279 1445372213 0.024048 -0.710754 -0.152771 0.686279 1445372213 0.024048 -0.710754 -0.152771 0.686279 1445372213 0.024231 -0.712158 -0.150269 0.685303 1445372213 0.024231 -0.712158 -0.150269 0.685303 1445372213 0.024231 -0.712158 -0.150269 0.685303 1445372213 0.024231 -0.712158 -0.150269 0.685303 1445372213 0.024231 -0.712158 -0.150269 0.685303 1445372213 0.024231 -0.712158 -0.150269 0.685303 1445372213 0.024231 -0.712158 -0.150269 0.685303 1445372213 0.023560 -0.714172 -0.145752 0.684204 1445372213 0.023560 -0.714172 -0.145752 0.684204 1445372213 0.023560 -0.714172 -0.145752 0.684204 1445372213 0.023560 -0.714172 -0.145752 0.684204 1445372213 0.023560 -0.714172 -0.145752 0.684204 1445372213 0.023560 -0.714172 -0.145752 0.684204 1445372213 0.026917 -0.716797 -0.136963 0.683167 1445372213 0.026917 -0.716797 -0.136963 0.683167 1445372213 0.026917 -0.716797 -0.136963 0.683167 1445372213 0.026917 -0.716797 -0.136963 0.683167 1445372213 0.026917 -0.716797 -0.136963 0.683167 1445372213 0.026917 -0.716797 -0.136963 0.683167 1445372213 0.026917 -0.716797 -0.136963 0.683167 1445372213 0.028015 -0.719421 -0.130554 0.681580 1445372213 0.028015 -0.719421 -0.130554 0.681580 1445372213 0.028015 -0.719421 -0.130554 0.681580 1445372213 0.028015 -0.719421 -0.130554 0.681580 1445372213 0.028015 -0.719421 -0.130554 0.681580 1445372213 0.028015 -0.719421 -0.130554 0.681580 1445372213 0.025513 -0.719849 -0.130249 0.681335 1445372213 0.025513 -0.719849 -0.130249 0.681335 1445372213 0.025513 -0.719849 -0.130249 0.681335 1445372213 0.025513 -0.719849 -0.130249 0.681335 1445372213 0.025513 -0.719849 -0.130249 0.681335 1445372213 0.025513 -0.719849 -0.130249 0.681335 1445372213 0.023560 -0.717957 -0.131287 0.683228 1445372213 0.023560 -0.717957 -0.131287 0.683228 1445372213 0.023560 -0.717957 -0.131287 0.683228 1445372213 0.023560 -0.717957 -0.131287 0.683228 1445372213 0.023560 -0.717957 -0.131287 0.683228 1445372213 0.023560 -0.717957 -0.131287 0.683228 1445372213 0.023315 -0.716492 -0.132019 0.684570 1445372213 0.023315 -0.716492 -0.132019 0.684570 1445372213 0.023315 -0.716492 -0.132019 0.684570 1445372213 0.023315 -0.716492 -0.132019 0.684570 1445372213 0.023315 -0.716492 -0.132019 0.684570 1445372213 0.023315 -0.716492 -0.132019 0.684570 1445372213 0.023315 -0.716492 -0.132019 0.684570 1445372213 0.025818 -0.715759 -0.130920 0.685486 1445372213 0.025818 -0.715759 -0.130920 0.685486 1445372213 0.025818 -0.715759 -0.130920 0.685486 1445372213 0.025818 -0.715759 -0.130920 0.685486 1445372213 0.025818 -0.715759 -0.130920 0.685486 1445372213 0.025818 -0.715759 -0.130920 0.685486 1445372213 0.028625 -0.716309 -0.128479 0.685242 1445372213 0.028625 -0.716309 -0.128479 0.685242 1445372213 0.028625 -0.716309 -0.128479 0.685242 1445372213 0.028625 -0.716309 -0.128479 0.685242 1445372213 0.028625 -0.716309 -0.128479 0.685242 1445372213 0.028625 -0.716309 -0.128479 0.685242 1445372213 0.022278 -0.716370 -0.132996 0.684570 1445372213 0.022278 -0.716370 -0.132996 0.684570 1445372213 0.022278 -0.716370 -0.132996 0.684570 1445372214 0.022278 -0.716370 -0.132996 0.684570 1445372214 0.022278 -0.716370 -0.132996 0.684570 1445372214 0.022278 -0.716370 -0.132996 0.684570 1445372214 0.018555 -0.716431 -0.136108 0.684021 1445372214 0.018555 -0.716431 -0.136108 0.684021 1445372214 0.018555 -0.716431 -0.136108 0.684021 1445372214 0.018555 -0.716431 -0.136108 0.684021 1445372214 0.018555 -0.716431 -0.136108 0.684021 1445372214 0.018555 -0.716431 -0.136108 0.684021 1445372214 0.020996 -0.717224 -0.134888 0.683350 1445372214 0.020996 -0.717224 -0.134888 0.683350 1445372214 0.020996 -0.717224 -0.134888 0.683350 1445372214 0.020996 -0.717224 -0.134888 0.683350 1445372214 0.020996 -0.717224 -0.134888 0.683350 1445372214 0.020996 -0.717224 -0.134888 0.683350 1445372214 0.021057 -0.717346 -0.136353 0.682983 1445372214 0.021057 -0.717346 -0.136353 0.682983 1445372214 0.021057 -0.717346 -0.136353 0.682983 1445372214 0.021057 -0.717346 -0.136353 0.682983 1445372214 0.021057 -0.717346 -0.136353 0.682983 1445372214 0.021057 -0.717346 -0.136353 0.682983 1445372214 0.021057 -0.717346 -0.136353 0.682983 1445372214 0.019470 -0.716736 -0.138611 0.683167 1445372214 0.019470 -0.716736 -0.138611 0.683167 1445372214 0.019470 -0.716736 -0.138611 0.683167 1445372214 0.019470 -0.716736 -0.138611 0.683167 1445372214 0.019470 -0.716736 -0.138611 0.683167 1445372214 0.019470 -0.716736 -0.138611 0.683167 1445372214 0.023193 -0.717102 -0.133362 0.683655 1445372214 0.023193 -0.717102 -0.133362 0.683655 1445372214 0.023193 -0.717102 -0.133362 0.683655 1445372214 0.023193 -0.717102 -0.133362 0.683655 1445372214 0.023193 -0.717102 -0.133362 0.683655 1445372214 0.023193 -0.717102 -0.133362 0.683655 1445372214 0.027222 -0.718628 -0.126160 0.683350 1445372214 0.027222 -0.718628 -0.126160 0.683350 1445372214 0.027222 -0.718628 -0.126160 0.683350 1445372214 0.027222 -0.718628 -0.126160 0.683350 1445372214 0.027222 -0.718628 -0.126160 0.683350 1445372214 0.027222 -0.718628 -0.126160 0.683350 1445372214 0.024231 -0.719421 -0.126465 0.682495 1445372214 0.024231 -0.719421 -0.126465 0.682495 1445372214 0.024231 -0.719421 -0.126465 0.682495 1445372214 0.024231 -0.719421 -0.126465 0.682495 1445372214 0.024231 -0.719421 -0.126465 0.682495 1445372214 0.024231 -0.719421 -0.126465 0.682495 1445372214 0.023010 -0.718994 -0.126221 0.683105 1445372214 0.023010 -0.718994 -0.126221 0.683105 1445372214 0.023010 -0.718994 -0.126221 0.683105 1445372214 0.023010 -0.718994 -0.126221 0.683105 1445372214 0.023010 -0.718994 -0.126221 0.683105 1445372214 0.023010 -0.718994 -0.126221 0.683105 1445372214 0.022156 -0.717712 -0.125366 0.684631 1445372214 0.022156 -0.717712 -0.125366 0.684631 1445372214 0.022156 -0.717712 -0.125366 0.684631 1445372214 0.022156 -0.717712 -0.125366 0.684631 1445372214 0.022156 -0.717712 -0.125366 0.684631 1445372214 0.017761 -0.716125 -0.129456 0.685608 1445372214 0.017761 -0.716125 -0.129456 0.685608 1445372214 0.017761 -0.716125 -0.129456 0.685608 1445372214 0.017761 -0.716125 -0.129456 0.685608 1445372214 0.017761 -0.716125 -0.129456 0.685608 1445372214 0.017761 -0.716125 -0.129456 0.685608 1445372214 0.017761 -0.716125 -0.129456 0.685608 1445372214 0.018799 -0.714600 -0.128906 0.687317 1445372214 0.018799 -0.714600 -0.128906 0.687317 1445372214 0.018799 -0.714600 -0.128906 0.687317 1445372214 0.018799 -0.714600 -0.128906 0.687317 1445372214 0.018799 -0.714600 -0.128906 0.687317 1445372214 0.018799 -0.714600 -0.128906 0.687317 1445372214 0.023804 -0.713684 -0.123169 0.689148 1445372214 0.023804 -0.713684 -0.123169 0.689148 1445372214 0.023804 -0.713684 -0.123169 0.689148 1445372214 0.023804 -0.713684 -0.123169 0.689148 1445372214 0.023804 -0.713684 -0.123169 0.689148 1445372214 0.023804 -0.713684 -0.123169 0.689148 1445372214 0.023804 -0.713684 -0.123169 0.689148 1445372214 0.022583 -0.714844 -0.123535 0.687927 1445372214 0.022583 -0.714844 -0.123535 0.687927 1445372214 0.022583 -0.714844 -0.123535 0.687927 1445372214 0.022583 -0.714844 -0.123535 0.687927 1445372214 0.022583 -0.714844 -0.123535 0.687927 1445372214 0.022583 -0.714844 -0.123535 0.687927 1445372214 0.014648 -0.715393 -0.133240 0.685730 1445372214 0.014648 -0.715393 -0.133240 0.685730 1445372214 0.014648 -0.715393 -0.133240 0.685730 1445372214 0.014648 -0.715393 -0.133240 0.685730 1445372214 0.014648 -0.715393 -0.133240 0.685730 1445372214 0.014648 -0.715393 -0.133240 0.685730 1445372214 0.011536 -0.714783 -0.139709 0.685120 1445372214 0.011536 -0.714783 -0.139709 0.685120 1445372214 0.011536 -0.714783 -0.139709 0.685120 1445372214 0.011536 -0.714783 -0.139709 0.685120 1445372214 0.011536 -0.714783 -0.139709 0.685120 1445372214 0.011536 -0.714783 -0.139709 0.685120 1445372214 0.011047 -0.713623 -0.144775 0.685303 1445372214 0.011047 -0.713623 -0.144775 0.685303 1445372214 0.011047 -0.713623 -0.144775 0.685303 1445372214 0.011047 -0.713623 -0.144775 0.685303 1445372214 0.011047 -0.713623 -0.144775 0.685303 1445372214 0.011047 -0.713623 -0.144775 0.685303 1445372214 0.011047 -0.713623 -0.144775 0.685303 1445372214 0.008789 -0.711426 -0.151978 0.686096 1445372214 0.008789 -0.711426 -0.151978 0.686096 1445372214 0.008789 -0.711426 -0.151978 0.686096 1445372214 0.008789 -0.711426 -0.151978 0.686096 1445372214 0.008789 -0.711426 -0.151978 0.686096 1445372214 0.008789 -0.711426 -0.151978 0.686096 1445372214 0.009888 -0.710571 -0.154114 0.686523 1445372214 0.009888 -0.710571 -0.154114 0.686523 1445372214 0.009888 -0.710571 -0.154114 0.686523 1445372214 0.009888 -0.710571 -0.154114 0.686523 1445372214 0.009888 -0.710571 -0.154114 0.686523 1445372215 0.009888 -0.710571 -0.154114 0.686523 1445372215 0.013489 -0.711670 -0.149231 0.686340 1445372215 0.013489 -0.711670 -0.149231 0.686340 1445372215 0.013489 -0.711670 -0.149231 0.686340 1445372215 0.013489 -0.711670 -0.149231 0.686340 1445372215 0.013489 -0.711670 -0.149231 0.686340 1445372215 0.013489 -0.711670 -0.149231 0.686340 1445372215 0.013489 -0.711670 -0.149231 0.686340 1445372215 0.017639 -0.714111 -0.140747 0.685547 1445372215 0.017639 -0.714111 -0.140747 0.685547 1445372215 0.017639 -0.714111 -0.140747 0.685547 1445372215 0.017639 -0.714111 -0.140747 0.685547 1445372215 0.017639 -0.714111 -0.140747 0.685547 1445372215 0.017639 -0.714111 -0.140747 0.685547 1445372215 0.016541 -0.716492 -0.137390 0.683777 1445372215 0.016541 -0.716492 -0.137390 0.683777 1445372215 0.016541 -0.716492 -0.137390 0.683777 1445372215 0.016541 -0.716492 -0.137390 0.683777 1445372215 0.016541 -0.716492 -0.137390 0.683777 1445372215 0.016541 -0.716492 -0.137390 0.683777 1445372215 0.013733 -0.717896 -0.137085 0.682373 1445372215 0.013733 -0.717896 -0.137085 0.682373 1445372215 0.013733 -0.717896 -0.137085 0.682373 1445372215 0.013733 -0.717896 -0.137085 0.682373 1445372215 0.013733 -0.717896 -0.137085 0.682373 1445372215 0.013733 -0.717896 -0.137085 0.682373 1445372215 0.012207 -0.716492 -0.137512 0.683777 1445372215 0.012207 -0.716492 -0.137512 0.683777 1445372215 0.012207 -0.716492 -0.137512 0.683777 1445372215 0.012207 -0.716492 -0.137512 0.683777 1445372215 0.012207 -0.716492 -0.137512 0.683777 1445372215 0.012207 -0.716492 -0.137512 0.683777 1445372215 0.012207 -0.716492 -0.137512 0.683777 1445372215 0.010925 -0.714478 -0.138855 0.685669 1445372215 0.010925 -0.714478 -0.138855 0.685669 1445372215 0.010925 -0.714478 -0.138855 0.685669 1445372215 0.010925 -0.714478 -0.138855 0.685669 1445372215 0.010925 -0.714478 -0.138855 0.685669 1445372215 0.010925 -0.714478 -0.138855 0.685669 1445372215 0.011475 -0.712830 -0.138672 0.687439 1445372215 0.011475 -0.712830 -0.138672 0.687439 1445372215 0.011475 -0.712830 -0.138672 0.687439 1445372215 0.011475 -0.712830 -0.138672 0.687439 1445372215 0.011475 -0.712830 -0.138672 0.687439 1445372215 0.011475 -0.712830 -0.138672 0.687439 1445372215 0.011963 -0.712097 -0.137451 0.688354 1445372215 0.011963 -0.712097 -0.137451 0.688354 1445372215 0.011963 -0.712097 -0.137451 0.688354 1445372215 0.011963 -0.712097 -0.137451 0.688354 1445372215 0.011963 -0.712097 -0.137451 0.688354 1445372215 0.011963 -0.712097 -0.137451 0.688354 1445372215 0.013428 -0.713074 -0.135986 0.687683 1445372215 0.013428 -0.713074 -0.135986 0.687683 1445372215 0.013428 -0.713074 -0.135986 0.687683 1445372215 0.013428 -0.713074 -0.135986 0.687683 1445372215 0.013428 -0.713074 -0.135986 0.687683 1445372215 0.013428 -0.713074 -0.135986 0.687683 1445372215 0.014038 -0.714783 -0.136047 0.685852 1445372215 0.014038 -0.714783 -0.136047 0.685852 1445372215 0.014038 -0.714783 -0.136047 0.685852 1445372215 0.014038 -0.714783 -0.136047 0.685852 1445372215 0.014038 -0.714783 -0.136047 0.685852 1445372215 0.014038 -0.714783 -0.136047 0.685852 1445372215 0.011780 -0.716064 -0.140442 0.683716 1445372215 0.011780 -0.716064 -0.140442 0.683716 1445372215 0.011780 -0.716064 -0.140442 0.683716 1445372215 0.011780 -0.716064 -0.140442 0.683716 1445372215 0.011780 -0.716064 -0.140442 0.683716 1445372215 0.011780 -0.716064 -0.140442 0.683716 1445372215 0.013916 -0.716431 -0.141418 0.683044 1445372215 0.013916 -0.716431 -0.141418 0.683044 1445372215 0.013916 -0.716431 -0.141418 0.683044 1445372215 0.013916 -0.716431 -0.141418 0.683044 1445372215 0.013916 -0.716431 -0.141418 0.683044 1445372215 0.013916 -0.716431 -0.141418 0.683044 1445372215 0.013916 -0.716431 -0.141418 0.683044 1445372215 0.014648 -0.716125 -0.143066 0.682983 1445372215 0.014648 -0.716125 -0.143066 0.682983 1445372215 0.014648 -0.716125 -0.143066 0.682983 1445372215 0.014648 -0.716125 -0.143066 0.682983 1445372215 0.014648 -0.716125 -0.143066 0.682983 1445372215 0.014648 -0.716125 -0.143066 0.682983 1445372215 0.011536 -0.716003 -0.147644 0.682190 1445372215 0.011536 -0.716003 -0.147644 0.682190 1445372215 0.011536 -0.716003 -0.147644 0.682190 1445372215 0.011536 -0.716003 -0.147644 0.682190 1445372215 0.011536 -0.716003 -0.147644 0.682190 1445372215 0.010315 -0.716370 -0.148987 0.681519 1445372215 0.010315 -0.716370 -0.148987 0.681519 1445372215 0.010315 -0.716370 -0.148987 0.681519 1445372215 0.010315 -0.716370 -0.148987 0.681519 1445372215 0.010315 -0.716370 -0.148987 0.681519 1445372215 0.010315 -0.716370 -0.148987 0.681519 1445372215 0.011780 -0.717163 -0.145447 0.681458 1445372215 0.011780 -0.717163 -0.145447 0.681458 1445372215 0.011780 -0.717163 -0.145447 0.681458 1445372215 0.011780 -0.717163 -0.145447 0.681458 1445372215 0.011780 -0.717163 -0.145447 0.681458 1445372215 0.011780 -0.717163 -0.145447 0.681458 1445372215 0.011780 -0.717163 -0.145447 0.681458 1445372215 0.010742 -0.717285 -0.144104 0.681641 1445372215 0.010742 -0.717285 -0.144104 0.681641 1445372215 0.010742 -0.717285 -0.144104 0.681641 1445372215 0.010742 -0.717285 -0.144104 0.681641 1445372215 0.010742 -0.717285 -0.144104 0.681641 1445372215 0.010742 -0.717285 -0.144104 0.681641 1445372215 0.009949 -0.716125 -0.143555 0.682983 1445372215 0.009949 -0.716125 -0.143555 0.682983 1445372215 0.009949 -0.716125 -0.143555 0.682983 1445372215 0.009949 -0.716125 -0.143555 0.682983 1445372215 0.009949 -0.716125 -0.143555 0.682983 1445372215 0.009949 -0.716125 -0.143555 0.682983 1445372216 0.009949 -0.716125 -0.143555 0.682983 1445372216 0.008545 -0.714539 -0.143311 0.684753 1445372216 0.008545 -0.714539 -0.143311 0.684753 1445372216 0.008545 -0.714539 -0.143311 0.684753 1445372216 0.008545 -0.714539 -0.143311 0.684753 1445372216 0.008545 -0.714539 -0.143311 0.684753 1445372216 0.008545 -0.714539 -0.143311 0.684753 1445372216 0.007813 -0.713135 -0.142273 0.686401 1445372216 0.007813 -0.713135 -0.142273 0.686401 1445372216 0.007813 -0.713135 -0.142273 0.686401 1445372216 0.007813 -0.713135 -0.142273 0.686401 1445372216 0.007813 -0.713135 -0.142273 0.686401 1445372216 0.007813 -0.713135 -0.142273 0.686401 1445372216 0.007813 -0.713135 -0.142273 0.686401 1445372216 0.009277 -0.712463 -0.139160 0.687683 1445372216 0.009277 -0.712463 -0.139160 0.687683 1445372216 0.009277 -0.712463 -0.139160 0.687683 1445372216 0.009277 -0.712463 -0.139160 0.687683 1445372216 0.009277 -0.712463 -0.139160 0.687683 1445372216 0.009277 -0.712463 -0.139160 0.687683 1445372216 0.012817 -0.712402 -0.134155 0.688721 1445372216 0.012817 -0.712402 -0.134155 0.688721 1445372216 0.012817 -0.712402 -0.134155 0.688721 1445372216 0.012817 -0.712402 -0.134155 0.688721 1445372216 0.012817 -0.712402 -0.134155 0.688721 1445372216 0.012817 -0.712402 -0.134155 0.688721 1445372216 0.015320 -0.712830 -0.131287 0.688782 1445372216 0.015320 -0.712830 -0.131287 0.688782 1445372216 0.015320 -0.712830 -0.131287 0.688782 1445372216 0.015320 -0.712830 -0.131287 0.688782 1445372216 0.015320 -0.712830 -0.131287 0.688782 1445372216 0.015320 -0.712830 -0.131287 0.688782 1445372216 0.015198 -0.713196 -0.132446 0.688171 1445372216 0.015198 -0.713196 -0.132446 0.688171 1445372216 0.015198 -0.713196 -0.132446 0.688171 1445372216 0.015198 -0.713196 -0.132446 0.688171 1445372216 0.015198 -0.713196 -0.132446 0.688171 1445372216 0.015198 -0.713196 -0.132446 0.688171 1445372216 0.013367 -0.713135 -0.135193 0.687744 1445372216 0.013367 -0.713135 -0.135193 0.687744 1445372216 0.013367 -0.713135 -0.135193 0.687744 1445372216 0.013367 -0.713135 -0.135193 0.687744 1445372216 0.013367 -0.713135 -0.135193 0.687744 1445372216 0.013367 -0.713135 -0.135193 0.687744 1445372216 0.013000 -0.712524 -0.136902 0.688049 1445372216 0.013000 -0.712524 -0.136902 0.688049 1445372216 0.013000 -0.712524 -0.136902 0.688049 1445372216 0.013000 -0.712524 -0.136902 0.688049 1445372216 0.013000 -0.712524 -0.136902 0.688049 1445372216 0.013000 -0.712524 -0.136902 0.688049 1445372216 0.014709 -0.711975 -0.136536 0.688660 1445372216 0.014709 -0.711975 -0.136536 0.688660 1445372216 0.014709 -0.711975 -0.136536 0.688660 1445372216 0.014709 -0.711975 -0.136536 0.688660 1445372216 0.014709 -0.711975 -0.136536 0.688660 1445372216 0.014709 -0.711975 -0.136536 0.688660 1445372216 0.013916 -0.711731 -0.137756 0.688660 1445372216 0.013916 -0.711731 -0.137756 0.688660 1445372216 0.013916 -0.711731 -0.137756 0.688660 1445372216 0.013916 -0.711731 -0.137756 0.688660 1445372216 0.013916 -0.711731 -0.137756 0.688660 1445372216 0.013916 -0.711731 -0.137756 0.688660 1445372216 0.015381 -0.712402 -0.136230 0.688232 1445372216 0.015381 -0.712402 -0.136230 0.688232 1445372216 0.015381 -0.712402 -0.136230 0.688232 1445372216 0.015381 -0.712402 -0.136230 0.688232 1445372216 0.015381 -0.712402 -0.136230 0.688232 1445372216 0.015381 -0.712402 -0.136230 0.688232 1445372216 0.019287 -0.714172 -0.130371 0.687500 1445372216 0.019287 -0.714172 -0.130371 0.687500 1445372216 0.019287 -0.714172 -0.130371 0.687500 1445372216 0.019287 -0.714172 -0.130371 0.687500 1445372216 0.019287 -0.714172 -0.130371 0.687500 1445372216 0.018188 -0.715820 -0.129089 0.685974 1445372216 0.018188 -0.715820 -0.129089 0.685974 1445372216 0.018188 -0.715820 -0.129089 0.685974 1445372216 0.018188 -0.715820 -0.129089 0.685974 1445372216 0.018188 -0.715820 -0.129089 0.685974 1445372216 0.018188 -0.715820 -0.129089 0.685974 1445372216 0.016296 -0.715820 -0.130493 0.685791 1445372216 0.016296 -0.715820 -0.130493 0.685791 1445372216 0.016296 -0.715820 -0.130493 0.685791 1445372216 0.016296 -0.715820 -0.130493 0.685791 1445372216 0.016296 -0.715820 -0.130493 0.685791 1445372216 0.016296 -0.715820 -0.130493 0.685791 1445372216 0.014893 -0.714172 -0.131958 0.687256 1445372216 0.014893 -0.714172 -0.131958 0.687256 1445372216 0.014893 -0.714172 -0.131958 0.687256 1445372216 0.014893 -0.714172 -0.131958 0.687256 1445372216 0.014893 -0.714172 -0.131958 0.687256 1445372216 0.014893 -0.714172 -0.131958 0.687256 1445372216 0.014893 -0.714172 -0.131958 0.687256 1445372216 0.011230 -0.712524 -0.135742 0.688293 1445372216 0.011230 -0.712524 -0.135742 0.688293 1445372216 0.011230 -0.712524 -0.135742 0.688293 1445372216 0.011230 -0.712524 -0.135742 0.688293 1445372216 0.011230 -0.712524 -0.135742 0.688293 1445372216 0.011230 -0.712524 -0.135742 0.688293 1445372216 0.010193 -0.711060 -0.137573 0.689514 1445372216 0.010193 -0.711060 -0.137573 0.689514 1445372216 0.010193 -0.711060 -0.137573 0.689514 1445372216 0.010193 -0.711060 -0.137573 0.689514 1445372216 0.010193 -0.711060 -0.137573 0.689514 1445372216 0.010193 -0.711060 -0.137573 0.689514 1445372216 0.011230 -0.710510 -0.135681 0.690430 1445372216 0.011230 -0.710510 -0.135681 0.690430 1445372216 0.011230 -0.710510 -0.135681 0.690430 1445372216 0.011230 -0.710510 -0.135681 0.690430 1445372216 0.011230 -0.710510 -0.135681 0.690430 1445372216 0.011230 -0.710510 -0.135681 0.690430 1445372216 0.011230 -0.710510 -0.135681 0.690430 1445372217 0.012573 -0.711304 -0.133850 0.689880 1445372217 0.012573 -0.711304 -0.133850 0.689880 1445372217 0.012573 -0.711304 -0.133850 0.689880 1445372217 0.012573 -0.711304 -0.133850 0.689880 1445372217 0.012573 -0.711304 -0.133850 0.689880 1445372217 0.016785 -0.713013 -0.130798 0.688599 1445372217 0.016785 -0.713013 -0.130798 0.688599 1445372217 0.016785 -0.713013 -0.130798 0.688599 1445372217 0.016785 -0.713013 -0.130798 0.688599 1445372217 0.016785 -0.713013 -0.130798 0.688599 1445372217 0.016785 -0.713013 -0.130798 0.688599 1445372217 0.016785 -0.713013 -0.130798 0.688599 1445372217 0.019287 -0.714722 -0.129517 0.687012 1445372217 0.019287 -0.714722 -0.129517 0.687012 1445372217 0.019287 -0.714722 -0.129517 0.687012 1445372217 0.019287 -0.714722 -0.129517 0.687012 1445372217 0.019287 -0.714722 -0.129517 0.687012 1445372217 0.019287 -0.714722 -0.129517 0.687012 1445372217 0.015930 -0.715698 -0.133301 0.685425 1445372217 0.015930 -0.715698 -0.133301 0.685425 1445372217 0.015930 -0.715698 -0.133301 0.685425 1445372217 0.015930 -0.715698 -0.133301 0.685425 1445372217 0.015930 -0.715698 -0.133301 0.685425 1445372217 0.015930 -0.715698 -0.133301 0.685425 1445372217 0.015625 -0.715698 -0.135376 0.684998 1445372217 0.015625 -0.715698 -0.135376 0.684998 1445372217 0.015625 -0.715698 -0.135376 0.684998 1445372217 0.015625 -0.715698 -0.135376 0.684998 1445372217 0.015625 -0.715698 -0.135376 0.684998 1445372217 0.015625 -0.715698 -0.135376 0.684998 1445372217 0.017151 -0.715088 -0.136597 0.685303 1445372217 0.017151 -0.715088 -0.136597 0.685303 1445372217 0.017151 -0.715088 -0.136597 0.685303 1445372217 0.017151 -0.715088 -0.136597 0.685303 1445372217 0.017151 -0.715088 -0.136597 0.685303 1445372217 0.017151 -0.715088 -0.136597 0.685303 1445372217 0.014038 -0.713623 -0.140625 0.686096 1445372217 0.014038 -0.713623 -0.140625 0.686096 1445372217 0.014038 -0.713623 -0.140625 0.686096 1445372217 0.014038 -0.713623 -0.140625 0.686096 1445372217 0.014038 -0.713623 -0.140625 0.686096 1445372217 0.014038 -0.713623 -0.140625 0.686096 1445372217 0.012146 -0.712585 -0.141968 0.686951 1445372217 0.012146 -0.712585 -0.141968 0.686951 1445372217 0.012146 -0.712585 -0.141968 0.686951 1445372217 0.012146 -0.712585 -0.141968 0.686951 1445372217 0.012146 -0.712585 -0.141968 0.686951 1445372217 0.012146 -0.712585 -0.141968 0.686951 1445372217 0.012146 -0.712585 -0.141968 0.686951 1445372217 0.012939 -0.712524 -0.138306 0.687744 1445372217 0.012939 -0.712524 -0.138306 0.687744 1445372217 0.012939 -0.712524 -0.138306 0.687744 1445372217 0.012939 -0.712524 -0.138306 0.687744 1445372217 0.012939 -0.712524 -0.138306 0.687744 1445372217 0.012939 -0.712524 -0.138306 0.687744 1445372217 0.014832 -0.713135 -0.133667 0.687988 1445372217 0.014832 -0.713135 -0.133667 0.687988 1445372217 0.014832 -0.713135 -0.133667 0.687988 1445372217 0.014832 -0.713135 -0.133667 0.687988 1445372217 0.014832 -0.713135 -0.133667 0.687988 1445372217 0.014832 -0.713135 -0.133667 0.687988 1445372217 0.010986 -0.712524 -0.134583 0.688538 1445372217 0.010986 -0.712524 -0.134583 0.688538 1445372217 0.010986 -0.712524 -0.134583 0.688538 1445372217 0.010986 -0.712524 -0.134583 0.688538 1445372217 0.010986 -0.712524 -0.134583 0.688538 1445372217 0.010986 -0.712524 -0.134583 0.688538 1445372217 0.007019 -0.710571 -0.137939 0.689941 1445372217 0.007019 -0.710571 -0.137939 0.689941 1445372217 0.007019 -0.710571 -0.137939 0.689941 1445372217 0.007019 -0.710571 -0.137939 0.689941 1445372217 0.007019 -0.710571 -0.137939 0.689941 1445372217 0.007019 -0.710571 -0.137939 0.689941 1445372217 0.004517 -0.708496 -0.139648 0.691711 1445372217 0.004517 -0.708496 -0.139648 0.691711 1445372217 0.004517 -0.708496 -0.139648 0.691711 1445372217 0.004517 -0.708496 -0.139648 0.691711 1445372217 0.004517 -0.708496 -0.139648 0.691711 1445372217 0.004517 -0.708496 -0.139648 0.691711 1445372217 0.002380 -0.707581 -0.141663 0.692261 1445372217 0.002380 -0.707581 -0.141663 0.692261 1445372217 0.002380 -0.707581 -0.141663 0.692261 1445372217 0.002380 -0.707581 -0.141663 0.692261 1445372217 0.002380 -0.707581 -0.141663 0.692261 1445372217 0.002380 -0.707581 -0.141663 0.692261 1445372217 0.001587 -0.707458 -0.143188 0.692139 1445372217 0.001587 -0.707458 -0.143188 0.692139 1445372217 0.001587 -0.707458 -0.143188 0.692139 1445372217 0.001587 -0.707458 -0.143188 0.692139 1445372217 0.001587 -0.707458 -0.143188 0.692139 1445372217 0.001587 -0.707458 -0.143188 0.692139 1445372217 0.003601 -0.707642 -0.141785 0.692200 1445372217 0.003601 -0.707642 -0.141785 0.692200 1445372217 0.003601 -0.707642 -0.141785 0.692200 1445372217 0.003601 -0.707642 -0.141785 0.692200 1445372217 0.003601 -0.707642 -0.141785 0.692200 1445372217 0.003601 -0.707642 -0.141785 0.692200 1445372217 0.003601 -0.707642 -0.141785 0.692200 1445372217 0.008728 -0.708862 -0.137573 0.691772 1445372217 0.008728 -0.708862 -0.137573 0.691772 1445372217 0.008728 -0.708862 -0.137573 0.691772 1445372217 0.008728 -0.708862 -0.137573 0.691772 1445372217 0.008728 -0.708862 -0.137573 0.691772 1445372217 0.008728 -0.708862 -0.137573 0.691772 1445372217 0.011292 -0.711365 -0.135559 0.689514 1445372217 0.011292 -0.711365 -0.135559 0.689514 1445372217 0.011292 -0.711365 -0.135559 0.689514 1445372217 0.011292 -0.711365 -0.135559 0.689514 1445372217 0.011292 -0.711365 -0.135559 0.689514 1445372217 0.011292 -0.711365 -0.135559 0.689514 1445372217 0.011292 -0.711365 -0.135559 0.689514 1445372217 0.009033 -0.713196 -0.138611 0.687073 1445372218 0.009033 -0.713196 -0.138611 0.687073 1445372218 0.009033 -0.713196 -0.138611 0.687073 1445372218 0.009033 -0.713196 -0.138611 0.687073 1445372218 0.009033 -0.713196 -0.138611 0.687073 1445372218 0.009033 -0.713196 -0.138611 0.687073 1445372218 0.009888 -0.713379 -0.139709 0.686707 1445372218 0.009888 -0.713379 -0.139709 0.686707 1445372218 0.009888 -0.713379 -0.139709 0.686707 1445372218 0.009888 -0.713379 -0.139709 0.686707 1445372218 0.009888 -0.713379 -0.139709 0.686707 1445372218 0.009888 -0.713379 -0.139709 0.686707 1445372218 0.011108 -0.712463 -0.139343 0.687683 1445372218 0.011108 -0.712463 -0.139343 0.687683 1445372218 0.011108 -0.712463 -0.139343 0.687683 1445372218 0.011108 -0.712463 -0.139343 0.687683 1445372218 0.011108 -0.712463 -0.139343 0.687683 1445372218 0.011108 -0.712463 -0.139343 0.687683 1445372218 0.011108 -0.712463 -0.139343 0.687683 1445372218 0.006470 -0.711060 -0.144531 0.688110 1445372218 0.006470 -0.711060 -0.144531 0.688110 1445372218 0.006470 -0.711060 -0.144531 0.688110 1445372218 0.006470 -0.711060 -0.144531 0.688110 1445372218 0.006470 -0.711060 -0.144531 0.688110 1445372218 0.009094 -0.710266 -0.143860 0.689026 1445372218 0.009094 -0.710266 -0.143860 0.689026 1445372218 0.009094 -0.710266 -0.143860 0.689026 1445372218 0.009094 -0.710266 -0.143860 0.689026 1445372218 0.009094 -0.710266 -0.143860 0.689026 1445372218 0.009094 -0.710266 -0.143860 0.689026 1445372218 0.009094 -0.710266 -0.143860 0.689026 1445372218 0.010925 -0.710571 -0.141907 0.689087 1445372218 0.010925 -0.710571 -0.141907 0.689087 1445372218 0.010925 -0.710571 -0.141907 0.689087 1445372218 0.010925 -0.710571 -0.141907 0.689087 1445372218 0.010925 -0.710571 -0.141907 0.689087 1445372218 0.010925 -0.710571 -0.141907 0.689087 1445372218 0.012146 -0.711548 -0.140686 0.688293 1445372218 0.012146 -0.711548 -0.140686 0.688293 1445372218 0.012146 -0.711548 -0.140686 0.688293 1445372218 0.012146 -0.711548 -0.140686 0.688293 1445372218 0.012146 -0.711548 -0.140686 0.688293 1445372218 
0.086487 -0.727844 -0.043091 0.678894 1445372220 0.099243 -0.720886 -0.037781 0.684814 1445372220 0.099243 -0.720886 -0.037781 0.684814 1445372220 0.099243 -0.720886 -0.037781 0.684814 1445372220 0.099243 -0.720886 -0.037781 0.684814 1445372220 0.099243 -0.720886 -0.037781 0.684814 1445372220 0.099243 -0.720886 -0.037781 0.684814 1445372220 0.124451 -0.708069 -0.024597 0.694702 1445372220 0.124451 -0.708069 -0.024597 0.694702 1445372220 0.124451 -0.708069 -0.024597 0.694702 1445372220 0.124451 -0.708069 -0.024597 0.694702 1445372220 0.124451 -0.708069 -0.024597 0.694702 1445372220 0.124451 -0.708069 -0.024597 0.694702 1445372220 0.124451 -0.708069 -0.024597 0.694702 1445372220 0.139404 -0.699524 -0.011169 0.700745 1445372220 0.139404 -0.699524 -0.011169 0.700745 1445372220 0.139404 -0.699524 -0.011169 0.700745 1445372220 0.139404 -0.699524 -0.011169 0.700745 1445372220 0.139404 -0.699524 -0.011169 0.700745 1445372220 0.139404 -0.699524 -0.011169 0.700745 1445372220 0.135254 -0.697876 -0.023315 0.702942 1445372220 0.135254 -0.697876 -0.023315 0.702942 1445372220 0.135254 -0.697876 -0.023315 0.702942 1445372220 0.135254 -0.697876 -0.023315 0.702942 1445372220 0.135254 -0.697876 -0.023315 0.702942 1445372220 0.135254 -0.697876 -0.023315 0.702942 1445372220 0.116211 -0.696289 -0.056702 0.706055 1445372220 0.116211 -0.696289 -0.056702 0.706055 1445372220 0.116211 -0.696289 -0.056702 0.706055 1445372220 0.116211 -0.696289 -0.056702 0.706055 1445372220 0.116211 -0.696289 -0.056702 0.706055 1445372220 0.116211 -0.696289 -0.056702 0.706055 1445372220 0.101135 -0.701965 -0.093201 0.698792 1445372220 0.101135 -0.701965 -0.093201 0.698792 1445372220 0.101135 -0.701965 -0.093201 0.698792 1445372220 0.101135 -0.701965 -0.093201 0.698792 1445372220 0.101135 -0.701965 -0.093201 0.698792 1445372220 0.101135 -0.701965 -0.093201 0.698792 1445372220 0.101135 -0.701965 -0.093201 0.698792 1445372220 0.097717 -0.703552 -0.098633 0.696960 1445372220 0.097717 -0.703552 -0.098633 0.696960 1445372220 0.097717 -0.703552 -0.098633 0.696960 1445372220 0.097717 -0.703552 -0.098633 0.696960 1445372220 0.097717 -0.703552 -0.098633 0.696960 1445372220 0.096375 -0.683899 -0.103577 0.715759 1445372220 0.096375 -0.683899 -0.103577 0.715759 1445372220 0.096375 -0.683899 -0.103577 0.715759 1445372220 0.096375 -0.683899 -0.103577 0.715759 1445372220 0.096375 -0.683899 -0.103577 0.715759 1445372220 0.096375 -0.683899 -0.103577 0.715759 1445372220 0.096375 -0.683899 -0.103577 0.715759 1445372220 0.109863 -0.678406 -0.093262 0.720398 1445372220 0.109863 -0.678406 -0.093262 0.720398 1445372220 0.109863 -0.678406 -0.093262 0.720398 1445372220 0.109863 -0.678406 -0.093262 0.720398 1445372220 0.109863 -0.678406 -0.093262 0.720398 1445372220 0.109863 -0.678406 -0.093262 0.720398 1445372220 0.107056 -0.667358 -0.072876 0.733398 1445372220 0.107056 -0.667358 -0.072876 0.733398 1445372220 0.107056 -0.667358 -0.072876 0.733398 1445372220 0.107056 -0.667358 -0.072876 0.733398 1445372220 0.107056 -0.667358 -0.072876 0.733398 1445372220 0.107056 -0.667358 -0.072876 0.733398 1445372220 0.091125 -0.667664 -0.060608 0.736389 1445372220 0.091125 -0.667664 -0.060608 0.736389 1445372220 0.091125 -0.667664 -0.060608 0.736389 1445372220 0.091125 -0.667664 -0.060608 0.736389 1445372220 0.091125 -0.667664 -0.060608 0.736389 1445372220 0.091125 -0.667664 -0.060608 0.736389 1445372220 0.082092 -0.677368 -0.049133 0.729370 1445372220 0.082092 -0.677368 -0.049133 0.729370 1445372220 0.082092 -0.677368 -0.049133 0.729370 1445372220 0.082092 -0.677368 -0.049133 0.729370 1445372220 0.082092 -0.677368 -0.049133 0.729370 1445372221 0.082092 -0.677368 -0.049133 0.729370 1445372221 0.082092 -0.677368 -0.049133 0.729370 1445372221 0.079346 -0.692749 -0.039978 0.715698 1445372221 0.079346 -0.692749 -0.039978 0.715698 1445372221 0.079346 -0.692749 -0.039978 0.715698 1445372221 0.079346 -0.692749 -0.039978 0.715698 1445372221 0.079346 -0.692749 -0.039978 0.715698 1445372221 0.079346 -0.692749 -0.039978 0.715698 1445372221 0.090027 -0.700134 -0.025330 0.707825 1445372221 0.090027 -0.700134 -0.025330 0.707825 1445372221 0.090027 -0.700134 -0.025330 0.707825 1445372221 0.090027 -0.700134 -0.025330 0.707825 1445372221 0.090027 -0.700134 -0.025330 0.707825 1445372221 0.090027 -0.700134 -0.025330 0.707825 1445372221 0.104370 -0.694214 -0.007385 0.712097 1445372221 0.104370 -0.694214 -0.007385 0.712097 1445372221 0.104370 -0.694214 -0.007385 0.712097 1445372221 0.104370 -0.694214 -0.007385 0.712097 1445372221 0.104370 -0.694214 -0.007385 0.712097 1445372221 0.104370 -0.694214 -0.007385 0.712097 1445372221 0.104736 -0.682739 -0.006958 0.723083 1445372221 0.104736 -0.682739 -0.006958 0.723083 1445372221 0.104736 -0.682739 -0.006958 0.723083 1445372221 0.104736 -0.682739 -0.006958 0.723083 1445372221 0.104736 -0.682739 -0.006958 0.723083 1445372221 0.104736 -0.682739 -0.006958 0.723083 1445372221 0.101318 -0.676514 -0.026306 0.728943 1445372221 0.101318 -0.676514 -0.026306 0.728943 1445372221 0.101318 -0.676514 -0.026306 0.728943 1445372221 0.101318 -0.676514 -0.026306 0.728943 1445372221 0.101318 -0.676514 -0.026306 0.728943 1445372221 0.101318 -0.676514 -0.026306 0.728943 1445372221 0.103882 -0.679993 -0.041748 0.724609 1445372221 0.103882 -0.679993 -0.041748 0.724609 1445372221 0.103882 -0.679993 -0.041748 0.724609 1445372221 0.103882 -0.679993 -0.041748 0.724609 1445372221 0.103882 -0.679993 -0.041748 0.724609 1445372221 0.103882 -0.679993 -0.041748 0.724609 1445372221 0.093994 -0.681641 -0.069031 0.722290 1445372221 0.093994 -0.681641 -0.069031 0.722290 1445372221 0.093994 -0.681641 -0.069031 0.722290 1445372221 0.093994 -0.681641 -0.069031 0.722290 1445372221 0.093994 -0.681641 -0.069031 0.722290 1445372221 0.093994 -0.681641 -0.069031 0.722290 1445372221 0.075256 -0.673767 -0.126282 0.724182 1445372221 0.075256 -0.673767 -0.126282 0.724182 1445372221 0.075256 -0.673767 -0.126282 0.724182 1445372221 0.075256 -0.673767 -0.126282 0.724182 1445372221 0.075256 -0.673767 -0.126282 0.724182 1445372221 0.075256 -0.673767 -0.126282 0.724182 1445372221 0.075256 -0.673767 -0.126282 0.724182 1445372221 0.075928 -0.663086 -0.137512 0.731873 1445372221 0.075928 -0.663086 -0.137512 0.731873 1445372221 0.075928 -0.663086 -0.137512 0.731873 1445372221 0.075928 -0.663086 -0.137512 0.731873 1445372221 0.075928 -0.663086 -0.137512 0.731873 1445372221 0.075928 -0.663086 -0.137512 0.731873 1445372221 0.088379 -0.662231 -0.115906 0.734985 1445372221 0.088379 -0.662231 -0.115906 0.734985 1445372221 0.088379 -0.662231 -0.115906 0.734985 1445372221 0.088379 -0.662231 -0.115906 0.734985 1445372221 0.088379 -0.662231 -0.115906 0.734985 1445372221 0.088379 -0.662231 -0.115906 0.734985 1445372221 0.094543 -0.665466 -0.093323 0.734497 1445372221 0.094543 -0.665466 -0.093323 0.734497 1445372221 0.094543 -0.665466 -0.093323 0.734497 1445372221 0.094543 -0.665466 -0.093323 0.734497 1445372221 0.094543 -0.665466 -0.093323 0.734497 1445372221 0.094543 -0.665466 -0.093323 0.734497 1445372221 0.096313 -0.672485 -0.072449 0.730225 1445372221 0.096313 -0.672485 -0.072449 0.730225 1445372221 0.096313 -0.672485 -0.072449 0.730225 1445372221 0.096313 -0.672485 -0.072449 0.730225 1445372221 0.096313 -0.672485 -0.072449 0.730225 1445372221 0.096313 -0.672485 -0.072449 0.730225 1445372221 0.085510 -0.677734 -0.069092 0.727051 1445372221 0.085510 -0.677734 -0.069092 0.727051 1445372221 0.085510 -0.677734 -0.069092 0.727051 1445372221 0.085510 -0.677734 -0.069092 0.727051 1445372221 0.085510 -0.677734 -0.069092 0.727051 1445372221 0.085510 -0.677734 -0.069092 0.727051 1445372221 0.085510 -0.677734 -0.069092 0.727051 1445372221 0.069336 -0.688171 -0.055298 0.720154 1445372221 0.069336 -0.688171 -0.055298 0.720154 1445372221 0.069336 -0.688171 -0.055298 0.720154 1445372221 0.069336 -0.688171 -0.055298 0.720154 1445372221 0.069336 -0.688171 -0.055298 0.720154 1445372221 0.071655 -0.703552 -0.043274 0.705688 1445372221 0.071655 -0.703552 -0.043274 0.705688 1445372221 0.071655 -0.703552 -0.043274 0.705688 1445372221 0.071655 -0.703552 -0.043274 0.705688 1445372221 0.071655 -0.703552 -0.043274 0.705688 1445372221 0.071655 -0.703552 -0.043274 0.705688 1445372221 0.071655 -0.703552 -0.043274 0.705688 1445372221 0.083862 -0.705139 -0.030029 0.703430 1445372221 0.083862 -0.705139 -0.030029 0.703430 1445372221 0.083862 -0.705139 -0.030029 0.703430 1445372221 0.083862 -0.705139 -0.030029 0.703430 1445372221 0.083862 -0.705139 -0.030029 0.703430 1445372221 0.090698 -0.694031 -0.023315 0.713867 1445372221 0.090698 -0.694031 -0.023315 0.713867 1445372221 0.090698 -0.694031 -0.023315 0.713867 1445372221 0.090698 -0.694031 -0.023315 0.713867 1445372221 0.090698 -0.694031 -0.023315 0.713867 1445372221 0.090698 -0.694031 -0.023315 0.713867 1445372221 0.093018 -0.684204 -0.019287 0.723083 1445372221 0.093018 -0.684204 -0.019287 0.723083 1445372221 0.093018 -0.684204 -0.019287 0.723083 1445372221 0.093018 -0.684204 -0.019287 0.723083 1445372221 0.093018 -0.684204 -0.019287 0.723083 1445372221 0.093018 -0.684204 -0.019287 0.723083 1445372222 0.093018 -0.684204 -0.019287 0.723083 1445372222 0.088257 -0.680908 -0.038208 0.726013 1445372222 0.088257 -0.680908 -0.038208 0.726013 1445372222 0.088257 -0.680908 -0.038208 0.726013 1445372222 0.088257 -0.680908 -0.038208 0.726013 1445372222 0.088257 -0.680908 -0.038208 0.726013 1445372222 0.088257 -0.680908 -0.038208 0.726013 1445372222 0.085205 -0.677490 -0.065186 0.727661 1445372222 0.085205 -0.677490 -0.065186 0.727661 1445372222 0.085205 -0.677490 -0.065186 0.727661 1445372222 0.085205 -0.677490 -0.065186 0.727661 1445372222 0.085205 -0.677490 -0.065186 0.727661 1445372222 0.085205 -0.677490 -0.065186 0.727661 1445372222 0.075989 -0.679626 -0.112732 0.720886 1445372222 0.075989 -0.679626 -0.112732 0.720886 1445372222 0.075989 -0.679626 -0.112732 0.720886 1445372222 0.075989 -0.679626 -0.112732 0.720886 1445372222 0.075989 -0.679626 -0.112732 0.720886 1445372222 0.075989 -0.679626 -0.112732 0.720886 1445372222 0.074585 -0.681702 -0.128540 0.716370 1445372222 0.074585 -0.681702 -0.128540 0.716370 1445372222 0.074585 -0.681702 -0.128540 0.716370 1445372222 0.074585 -0.681702 -0.128540 0.716370 1445372222 0.074585 -0.681702 -0.128540 0.716370 1445372222 0.074585 -0.681702 -0.128540 0.716370 1445372222 0.080200 -0.681702 -0.118652 0.717468 1445372222 0.080200 -0.681702 -0.118652 0.717468 1445372222 0.080200 -0.681702 -0.118652 0.717468 1445372222 0.080200 -0.681702 -0.118652 0.717468 1445372222 0.080200 -0.681702 -0.118652 0.717468 1445372222 0.080200 -0.681702 -0.118652 0.717468 1445372222 0.091309 -0.685242 -0.095703 0.716248 1445372222 0.091309 -0.685242 -0.095703 0.716248 1445372222 0.091309 -0.685242 -0.095703 0.716248 1445372222 0.091309 -0.685242 -0.095703 0.716248 1445372222 0.091309 -0.685242 -0.095703 0.716248 1445372222 0.091309 -0.685242 -0.095703 0.716248 1445372222 0.097168 -0.687927 -0.071960 0.715637 1445372222 0.097168 -0.687927 -0.071960 0.715637 1445372222 0.097168 -0.687927 -0.071960 0.715637 1445372222 0.097168 -0.687927 -0.071960 0.715637 1445372222 0.097168 -0.687927 -0.071960 0.715637 1445372222 0.097168 -0.687927 -0.071960 0.715637 1445372222 0.097168 -0.687927 -0.071960 0.715637 1445372222 0.094360 -0.688049 -0.046448 0.718018 1445372222 0.094360 -0.688049 -0.046448 0.718018 1445372222 0.094360 -0.688049 -0.046448 0.718018 1445372222 0.094360 -0.688049 -0.046448 0.718018 1445372222 0.094360 -0.688049 -0.046448 0.718018 1445372222 0.094360 -0.688049 -0.046448 0.718018 1445372222 0.078125 -0.695923 -0.046814 0.712280 1445372222 0.078125 -0.695923 -0.046814 0.712280 1445372222 0.078125 -0.695923 -0.046814 0.712280 1445372222 0.078125 -0.695923 -0.046814 0.712280 1445372222 0.078125 -0.695923 -0.046814 0.712280 1445372222 0.078125 -0.695923 -0.046814 0.712280 1445372222 0.078125 -0.695923 -0.046814 0.712280 1445372222 0.061584 -0.706177 -0.045776 0.703857 1445372222 0.061584 -0.706177 -0.045776 0.703857 1445372222 0.061584 -0.706177 -0.045776 0.703857 1445372222 0.061584 -0.706177 -0.045776 0.703857 1445372222 0.061584 -0.706177 -0.045776 0.703857 1445372222 0.061768 -0.715332 -0.040222 0.694885 1445372222 0.061768 -0.715332 -0.040222 0.694885 1445372222 0.061768 -0.715332 -0.040222 0.694885 1445372222 0.061768 -0.715332 -0.040222 0.694885 1445372222 0.061768 -0.715332 -0.040222 0.694885 1445372222 0.061768 -0.715332 -0.040222 0.694885 1445372222 0.061768 -0.715332 -0.040222 0.694885 1445372222 0.070740 -0.711792 -0.035034 0.697937 1445372222 0.070740 -0.711792 -0.035034 0.697937 1445372222 0.070740 -0.711792 -0.035034 0.697937 1445372222 0.070740 -0.711792 -0.035034 0.697937 1445372222 0.070740 -0.711792 -0.035034 0.697937 1445372222 0.072388 -0.699280 -0.039368 0.710083 1445372222 0.072388 -0.699280 -0.039368 0.710083 1445372222 0.072388 -0.699280 -0.039368 0.710083 1445372222 0.072388 -0.699280 -0.039368 0.710083 1445372222 0.072388 -0.699280 -0.039368 0.710083 1445372222 0.072388 -0.699280 -0.039368 0.710083 1445372222 0.080261 -0.686584 -0.034912 0.721741 1445372222 0.080261 -0.686584 -0.034912 0.721741 1445372222 0.080261 -0.686584 -0.034912 0.721741 1445372222 0.080261 -0.686584 -0.034912 0.721741 1445372222 0.080261 -0.686584 -0.034912 0.721741 1445372222 0.080261 -0.686584 -0.034912 0.721741 1445372222 0.080261 -0.686584 -0.034912 0.721741 1445372222 0.080750 -0.684509 -0.050293 0.722778 1445372222 0.080750 -0.684509 -0.050293 0.722778 1445372222 0.080750 -0.684509 -0.050293 0.722778 1445372222 0.080750 -0.684509 -0.050293 0.722778 1445372222 0.080750 -0.684509 -0.050293 0.722778 1445372222 0.080750 -0.684509 -0.050293 0.722778 1445372222 0.082031 -0.683167 -0.068970 0.722351 1445372222 0.082031 -0.683167 -0.068970 0.722351 1445372222 0.082031 -0.683167 -0.068970 0.722351 1445372222 0.082031 -0.683167 -0.068970 0.722351 1445372222 0.082031 -0.683167 -0.068970 0.722351 1445372222 0.082031 -0.683167 -0.068970 0.722351 1445372222 0.072205 -0.684875 -0.100952 0.718018 1445372222 0.072205 -0.684875 -0.100952 0.718018 1445372222 0.072205 -0.684875 -0.100952 0.718018 1445372222 0.072205 -0.684875 -0.100952 0.718018 1445372222 0.072205 -0.684875 -0.100952 0.718018 1445372222 0.072205 -0.684875 -0.100952 0.718018 1445372222 0.072205 -0.684875 -0.100952 0.718018 1445372222 0.069885 -0.683960 -0.123230 0.715637 1445372222 0.069885 -0.683960 -0.123230 0.715637 1445372222 0.069885 -0.683960 -0.123230 0.715637 1445372222 0.069885 -0.683960 -0.123230 0.715637 1445372222 0.069885 -0.683960 -0.123230 0.715637 1445372222 0.069885 -0.683960 -0.123230 0.715637 1445372222 0.074158 -0.683167 -0.117310 0.716980 1445372222 0.074158 -0.683167 -0.117310 0.716980 1445372223 0.074158 -0.683167 -0.117310 0.716980 1445372223 0.074158 -0.683167 -0.117310 0.716980 1445372223 0.074158 -0.683167 -0.117310 0.716980 1445372223 0.074158 -0.683167 -0.117310 0.716980 1445372223 0.079346 -0.687561 -0.106689 0.713867 1445372223 0.079346 -0.687561 -0.106689 0.713867 1445372223 0.079346 -0.687561 -0.106689 0.713867 1445372223 0.079346 -0.687561 -0.106689 0.713867 1445372223 0.079346 -0.687561 -0.106689 0.713867 1445372223 0.079346 -0.687561 -0.106689 0.713867 1445372223 0.081604 -0.685974 -0.086365 0.717834 1445372223 0.081604 -0.685974 -0.086365 0.717834 1445372223 0.081604 -0.685974 -0.086365 0.717834 1445372223 0.081604 -0.685974 -0.086365 0.717834 1445372223 0.081604 -0.685974 -0.086365 0.717834 1445372223 0.081604 -0.685974 -0.086365 0.717834 1445372223 0.080017 -0.684631 -0.074402 0.720642 1445372223 0.080017 -0.684631 -0.074402 0.720642 1445372223 0.080017 -0.684631 -0.074402 0.720642 1445372223 0.080017 -0.684631 -0.074402 0.720642 1445372223 0.080017 -0.684631 -0.074402 0.720642 1445372223 0.080017 -0.684631 -0.074402 0.720642 1445372223 0.080017 -0.684631 -0.074402 0.720642 1445372223 0.062012 -0.676147 -0.071716 0.730652 1445372223 0.062012 -0.676147 -0.071716 0.730652 1445372223 0.062012 -0.676147 -0.071716 0.730652 1445372223 0.062012 -0.676147 -0.071716 0.730652 1445372223 0.062012 -0.676147 -0.071716 0.730652 1445372223 0.062012 -0.676147 -0.071716 0.730652 1445372223 0.052551 -0.676086 -0.060242 0.732483 1445372223 0.052551 -0.676086 -0.060242 0.732483 1445372223 0.052551 -0.676086 -0.060242 0.732483 1445372223 0.052551 -0.676086 -0.060242 0.732483 1445372223 0.052551 -0.676086 -0.060242 0.732483 1445372223 0.052551 -0.676086 -0.060242 0.732483 1445372223 0.052551 -0.676086 -0.060242 0.732483 1445372223 0.049988 -0.679443 -0.058777 0.729675 1445372223 0.049988 -0.679443 -0.058777 0.729675 1445372223 0.049988 -0.679443 -0.058777 0.729675 1445372223 0.049988 -0.679443 -0.058777 0.729675 1445372223 0.049988 -0.679443 -0.058777 0.729675 1445372223 0.049988 -0.679443 -0.058777 0.729675 1445372223 0.062866 -0.681946 -0.046143 0.727234 1445372223 0.062866 -0.681946 -0.046143 0.727234 1445372223 0.062866 -0.681946 -0.046143 0.727234 1445372223 0.062866 -0.681946 -0.046143 0.727234 1445372223 0.062866 -0.681946 -0.046143 0.727234 1445372223 0.062866 -0.681946 -0.046143 0.727234 1445372223 0.082397 -0.675293 -0.035645 0.732056 1445372223 0.082397 -0.675293 -0.035645 0.732056 1445372223 0.082397 -0.675293 -0.035645 0.732056 1445372223 0.082397 -0.675293 -0.035645 0.732056 1445372223 0.082397 -0.675293 -0.035645 0.732056 1445372223 0.082397 -0.675293 -0.035645 0.732056 1445372223 0.091125 -0.666504 -0.028809 0.739319 1445372223 0.091125 -0.666504 -0.028809 0.739319 1445372223 0.091125 -0.666504 -0.028809 0.739319 1445372223 0.091125 -0.666504 -0.028809 0.739319 1445372223 0.091125 -0.666504 -0.028809 0.739319 1445372223 0.091125 -0.666504 -0.028809 0.739319 1445372223 0.091125 -0.666504 -0.028809 0.739319 1445372223 0.092163 -0.665222 -0.033447 0.740173 1445372223 0.092163 -0.665222 -0.033447 0.740173 1445372223 0.092163 -0.665222 -0.033447 0.740173 1445372223 0.092163 -0.665222 -0.033447 0.740173 1445372223 0.092163 -0.665222 -0.033447 0.740173 1445372223 0.092163 -0.665222 -0.033447 0.740173 1445372223 0.093872 -0.670959 -0.051025 0.733704 1445372223 0.093872 -0.670959 -0.051025 0.733704 1445372223 0.093872 -0.670959 -0.051025 0.733704 1445372223 0.093872 -0.670959 -0.051025 0.733704 1445372223 0.093872 -0.670959 -0.051025 0.733704 1445372223 0.093872 -0.670959 -0.051025 0.733704 1445372223 0.092468 -0.668213 -0.072571 0.734619 1445372223 0.092468 -0.668213 -0.072571 0.734619 1445372223 0.092468 -0.668213 -0.072571 0.734619 1445372223 0.092468 -0.668213 -0.072571 0.734619 1445372223 0.092468 -0.668213 -0.072571 0.734619 1445372223 0.092468 -0.668213 -0.072571 0.734619 1445372223 0.092468 -0.668213 -0.072571 0.734619 1445372223 0.084778 -0.664978 -0.093445 0.736145 1445372223 0.084778 -0.664978 -0.093445 0.736145 1445372223 0.084778 -0.664978 -0.093445 0.736145 1445372223 0.084778 -0.664978 -0.093445 0.736145 1445372223 0.084778 -0.664978 -0.093445 0.736145 1445372223 0.084778 -0.664978 -0.093445 0.736145 1445372223 0.078369 -0.671265 -0.107605 0.729187 1445372223 0.078369 -0.671265 -0.107605 0.729187 1445372223 0.078369 -0.671265 -0.107605 0.729187 1445372223 0.078369 -0.671265 -0.107605 0.729187 1445372223 0.078369 -0.671265 -0.107605 0.729187 1445372223 0.078369 -0.671265 -0.107605 0.729187 1445372223 0.078613 -0.672729 -0.110229 0.727417 1445372223 0.078613 -0.672729 -0.110229 0.727417 1445372223 0.078613 -0.672729 -0.110229 0.727417 1445372223 0.078613 -0.672729 -0.110229 0.727417 1445372223 0.078613 -0.672729 -0.110229 0.727417 1445372223 0.078613 -0.672729 -0.110229 0.727417 1445372223 0.084778 -0.658875 -0.099121 0.740845 1445372223 0.084778 -0.658875 -0.099121 0.740845 1445372223 0.084778 -0.658875 -0.099121 0.740845 1445372223 0.084778 -0.658875 -0.099121 0.740845 1445372223 0.084778 -0.658875 -0.099121 0.740845 1445372223 0.084778 -0.658875 -0.099121 0.740845 1445372223 0.088562 -0.658630 -0.084534 0.742432 1445372223 0.088562 -0.658630 -0.084534 0.742432 1445372223 0.088562 -0.658630 -0.084534 0.742432 1445372223 0.088562 -0.658630 -0.084534 0.742432 1445372223 0.088562 -0.658630 -0.084534 0.742432 1445372223 0.088562 -0.658630 -0.084534 0.742432 1445372223 0.083496 -0.662170 -0.069885 0.741394 1445372223 0.083496 -0.662170 -0.069885 0.741394 1445372223 0.083496 -0.662170 -0.069885 0.741394 1445372224 0.083496 -0.662170 -0.069885 0.741394 1445372224 0.083496 -0.662170 -0.069885 0.741394 1445372224 0.083496 -0.662170 -0.069885 0.741394 1445372224 0.083496 -0.662170 -0.069885 0.741394 1445372224 0.069336 -0.656494 -0.064148 0.748413 1445372224 0.069336 -0.656494 -0.064148 0.748413 1445372224 0.069336 -0.656494 -0.064148 0.748413 1445372224 0.069336 -0.656494 -0.064148 0.748413 1445372224 0.069336 -0.656494 -0.064148 0.748413 1445372224 0.069336 -0.656494 -0.064148 0.748413 1445372224 0.058838 -0.657532 -0.060913 0.748657 1445372224 0.058838 -0.657532 -0.060913 0.748657 1445372224 0.058838 -0.657532 -0.060913 0.748657 1445372224 0.058838 -0.657532 -0.060913 0.748657 1445372224 0.058838 -0.657532 -0.060913 0.748657 1445372224 0.058838 -0.657532 -0.060913 0.748657 1445372224 0.058838 -0.657532 -0.060913 0.748657 1445372224 0.054993 -0.670593 -0.051086 0.738037 1445372224 0.054993 -0.670593 -0.051086 0.738037 1445372224 0.054993 -0.670593 -0.051086 0.738037 1445372224 0.054993 -0.670593 -0.051086 0.738037 1445372224 0.054993 -0.670593 -0.051086 0.738037 1445372224 0.054993 -0.670593 -0.051086 0.738037 1445372224 0.062317 -0.679993 -0.035217 0.729736 1445372224 0.062317 -0.679993 -0.035217 0.729736 1445372224 0.062317 -0.679993 -0.035217 0.729736 1445372224 0.062317 -0.679993 -0.035217 0.729736 1445372224 0.062317 -0.679993 -0.035217 0.729736 1445372224 0.062317 -0.679993 -0.035217 0.729736 1445372224 0.062317 -0.679993 -0.035217 0.729736 1445372224 0.069824 -0.676880 -0.026062 0.732300 1445372224 0.069824 -0.676880 -0.026062 0.732300 1445372224 0.069824 -0.676880 -0.026062 0.732300 1445372224 0.069824 -0.676880 -0.026062 0.732300 1445372224 0.069824 -0.676880 -0.026062 0.732300 1445372224 0.069824 -0.676880 -0.026062 0.732300 1445372224 0.063538 -0.668152 -0.033020 0.740601 1445372224 0.063538 -0.668152 -0.033020 0.740601 1445372224 0.063538 -0.668152 -0.033020 0.740601 1445372224 0.063538 -0.668152 -0.033020 0.740601 1445372224 0.063538 -0.668152 -0.033020 0.740601 1445372224 0.063538 -0.668152 -0.033020 0.740601 1445372224 0.059265 -0.661560 -0.045593 0.746155 1445372224 0.059265 -0.661560 -0.045593 0.746155 1445372224 0.059265 -0.661560 -0.045593 0.746155 1445372224 0.059265 -0.661560 -0.045593 0.746155 1445372224 0.059265 -0.661560 -0.045593 0.746155 1445372224 0.059265 -0.661560 -0.045593 0.746155 1445372224 0.059387 -0.663757 -0.060425 0.743164 1445372224 0.059387 -0.663757 -0.060425 0.743164 1445372224 0.059387 -0.663757 -0.060425 0.743164 1445372224 0.059387 -0.663757 -0.060425 0.743164 1445372224 0.059387 -0.663757 -0.060425 0.743164 1445372224 0.059387 -0.663757 -0.060425 0.743164 1445372224 0.059387 -0.663757 -0.060425 0.743164 1445372224 0.062988 -0.666687 -0.076111 0.738770 1445372224 0.062988 -0.666687 -0.076111 0.738770 1445372224 0.062988 -0.666687 -0.076111 0.738770 1445372224 0.062988 -0.666687 -0.076111 0.738770 1445372224 0.062988 -0.666687 -0.076111 0.738770 1445372224 0.062988 -0.666687 -0.076111 0.738770 1445372224 0.056946 -0.667908 -0.098999 0.735413 1445372224 0.056946 -0.667908 -0.098999 0.735413 1445372224 0.056946 -0.667908 -0.098999 0.735413 1445372224 0.056946 -0.667908 -0.098999 0.735413 1445372224 0.056946 -0.667908 -0.098999 0.735413 1445372224 0.056946 -0.667908 -0.098999 0.735413 1445372224 0.056946 -0.667908 -0.098999 0.735413 1445372224 0.047363 -0.676575 -0.136597 0.722046 1445372224 0.047363 -0.676575 -0.136597 0.722046 1445372224 0.047363 -0.676575 -0.136597 0.722046 1445372224 0.047363 -0.676575 -0.136597 0.722046 1445372224 0.041931 -0.674683 -0.142822 0.722961 1445372224 0.041931 -0.674683 -0.142822 0.722961 1445372224 0.041931 -0.674683 -0.142822 0.722961 1445372224 0.041931 -0.674683 -0.142822 0.722961 1445372224 0.041931 -0.674683 -0.142822 0.722961 1445372224 0.041931 -0.674683 -0.142822 0.722961 1445372224 0.048157 -0.675354 -0.124084 0.725403 1445372224 0.048157 -0.675354 -0.124084 0.725403 1445372224 0.048157 -0.675354 -0.124084 0.725403 1445372224 0.048157 -0.675354 -0.124084 0.725403 1445372224 0.048157 -0.675354 -0.124084 0.725403 1445372224 0.048157 -0.675354 -0.124084 0.725403 1445372224 0.053284 -0.680969 -0.108826 0.722229 1445372224 0.053284 -0.680969 -0.108826 0.722229 1445372224 0.053284 -0.680969 -0.108826 0.722229 1445372224 0.053284 -0.680969 -0.108826 0.722229 1445372224 0.053284 -0.680969 -0.108826 0.722229 1445372224 0.053284 -0.680969 -0.108826 0.722229 1445372224 0.057922 -0.682434 -0.091064 0.722961 1445372224 0.057922 -0.682434 -0.091064 0.722961 1445372224 0.057922 -0.682434 -0.091064 0.722961 1445372224 0.057922 -0.682434 -0.091064 0.722961 1445372224 0.057922 -0.682434 -0.091064 0.722961 1445372224 0.057922 -0.682434 -0.091064 0.722961 1445372224 0.053040 -0.677063 -0.071411 0.730530 1445372224 0.053040 -0.677063 -0.071411 0.730530 1445372224 0.053040 -0.677063 -0.071411 0.730530 1445372224 0.053040 -0.677063 -0.071411 0.730530 1445372224 0.053040 -0.677063 -0.071411 0.730530 1445372224 0.053040 -0.677063 -0.071411 0.730530 1445372224 0.047058 -0.674744 -0.067627 0.733398 1445372224 0.047058 -0.674744 -0.067627 0.733398 1445372224 0.047058 -0.674744 -0.067627 0.733398 1445372224 0.047058 -0.674744 -0.067627 0.733398 1445372224 0.047058 -0.674744 -0.067627 0.733398 1445372224 0.047058 -0.674744 -0.067627 0.733398 1445372224 0.045044 -0.682190 -0.060242 0.727295 1445372224 0.045044 -0.682190 -0.060242 0.727295 1445372224 0.045044 -0.682190 -0.060242 0.727295 1445372224 0.045044 -0.682190 -0.060242 0.727295 1445372225 0.045044 -0.682190 -0.060242 0.727295 1445372225 0.045044 -0.682190 -0.060242 0.727295 1445372225 0.054749 -0.691406 -0.047974 0.718811 1445372225 0.054749 -0.691406 -0.047974 0.718811 1445372225 0.054749 -0.691406 -0.047974 0.718811 1445372225 0.054749 -0.691406 -0.047974 0.718811 1445372225 0.054749 -0.691406 -0.047974 0.718811 1445372225 0.054749 -0.691406 -0.047974 0.718811 1445372225 0.054749 -0.691406 -0.047974 0.718811 1445372225 0.063599 -0.692810 -0.037781 0.717285 1445372225 0.063599 -0.692810 -0.037781 0.717285 1445372225 0.063599 -0.692810 -0.037781 0.717285 1445372225 0.063599 -0.692810 -0.037781 0.717285 1445372225 0.063599 -0.692810 -0.037781 0.717285 1445372225 0.059204 -0.682739 -0.039551 0.727173 1445372225 0.059204 -0.682739 -0.039551 0.727173 1445372225 0.059204 -0.682739 -0.039551 0.727173 1445372225 0.059204 -0.682739 -0.039551 0.727173 1445372225 0.059204 -0.682739 -0.039551 0.727173 1445372225 0.059204 -0.682739 -0.039551 0.727173 1445372225 0.053040 -0.675293 -0.048462 0.734070 1445372225 0.053040 -0.675293 -0.048462 0.734070 1445372225 0.053040 -0.675293 -0.048462 0.734070 1445372225 0.053040 -0.675293 -0.048462 0.734070 1445372225 0.053040 -0.675293 -0.048462 0.734070 1445372225 0.053040 -0.675293 -0.048462 0.734070 1445372225 0.053040 -0.675293 -0.048462 0.734070 1445372225 0.047241 -0.675171 -0.068787 0.732910 1445372225 0.047241 -0.675171 -0.068787 0.732910 1445372225 0.047241 -0.675171 -0.068787 0.732910 1445372225 0.047241 -0.675171 -0.068787 0.732910 1445372225 0.047241 -0.675171 -0.068787 0.732910 1445372225 0.047241 -0.675171 -0.068787 0.732910 1445372225 0.045044 -0.668152 -0.091064 0.737061 1445372225 0.045044 -0.668152 -0.091064 0.737061 1445372225 0.045044 -0.668152 -0.091064 0.737061 1445372225 0.045044 -0.668152 -0.091064 0.737061 1445372225 0.045044 -0.668152 -0.091064 0.737061 1445372225 0.045044 -0.668152 -0.091064 0.737061 1445372225 0.047852 -0.654114 -0.113037 0.746338 1445372225 0.047852 -0.654114 -0.113037 0.746338 1445372225 0.047852 -0.654114 -0.113037 0.746338 1445372225 0.047852 -0.654114 -0.113037 0.746338 1445372225 0.047852 -0.654114 -0.113037 0.746338 1445372225 0.047852 -0.654114 -0.113037 0.746338 1445372225 
0.054688 -0.743591 -0.088928 0.660461 1445372227 0.054688 -0.743591 -0.088928 0.660461 1445372227 0.054688 -0.743591 -0.088928 0.660461 1445372227 0.050964 -0.742859 -0.095154 0.660706 1445372227 0.050964 -0.742859 -0.095154 0.660706 1445372227 0.050964 -0.742859 -0.095154 0.660706 1445372227 0.050964 -0.742859 -0.095154 0.660706 1445372227 0.050964 -0.742859 -0.095154 0.660706 1445372227 0.050964 -0.742859 -0.095154 0.660706 1445372227 0.049500 -0.741821 -0.099365 0.661377 1445372227 0.049500 -0.741821 -0.099365 0.661377 1445372227 0.049500 -0.741821 -0.099365 0.661377 1445372227 0.049500 -0.741821 -0.099365 0.661377 1445372227 0.049500 -0.741821 -0.099365 0.661377 1445372227 0.049500 -0.741821 -0.099365 0.661377 1445372227 0.048340 -0.741455 -0.103088 0.661316 1445372227 0.048340 -0.741455 -0.103088 0.661316 1445372227 0.048340 -0.741455 -0.103088 0.661316 1445372227 0.048340 -0.741455 -0.103088 0.661316 1445372227 0.048340 -0.741455 -0.103088 0.661316 1445372227 0.048340 -0.741455 -0.103088 0.661316 1445372227 0.048340 -0.741455 -0.103088 0.661316 1445372227 0.044067 -0.741455 -0.108337 0.660767 1445372227 0.044067 -0.741455 -0.108337 0.660767 1445372227 0.044067 -0.741455 -0.108337 0.660767 1445372227 0.044067 -0.741455 -0.108337 0.660767 1445372227 0.044067 -0.741455 -0.108337 0.660767 1445372227 0.044067 -0.741455 -0.108337 0.660767 1445372227 0.041870 -0.741333 -0.110718 0.660645 1445372227 0.041870 -0.741333 -0.110718 0.660645 1445372227 0.041870 -0.741333 -0.110718 0.660645 1445372227 0.041870 -0.741333 -0.110718 0.660645 1445372227 0.041870 -0.741333 -0.110718 0.660645 1445372227 0.041870 -0.741333 -0.110718 0.660645 1445372227 0.042175 -0.742004 -0.108704 0.660217 1445372227 0.042175 -0.742004 -0.108704 0.660217 1445372227 0.042175 -0.742004 -0.108704 0.660217 1445372227 0.042175 -0.742004 -0.108704 0.660217 1445372227 0.042175 -0.742004 -0.108704 0.660217 1445372227 0.042175 -0.742004 -0.108704 0.660217 1445372227 0.042175 -0.742004 -0.108704 0.660217 1445372227 0.044861 -0.743164 -0.103149 0.659607 1445372227 0.044861 -0.743164 -0.103149 0.659607 1445372227 0.044861 -0.743164 -0.103149 0.659607 1445372227 0.044861 -0.743164 -0.103149 0.659607 1445372227 0.044861 -0.743164 -0.103149 0.659607 1445372227 0.044861 -0.743164 -0.103149 0.659607 1445372227 0.046936 -0.744019 -0.099854 0.658997 1445372227 0.046936 -0.744019 -0.099854 0.658997 1445372227 0.046936 -0.744019 -0.099854 0.658997 1445372227 0.046936 -0.744019 -0.099854 0.658997 1445372227 0.046936 -0.744019 -0.099854 0.658997 1445372227 0.046936 -0.744019 -0.099854 0.658997 1445372227 0.046387 -0.744141 -0.099304 0.658997 1445372227 0.046387 -0.744141 -0.099304 0.658997 1445372227 0.046387 -0.744141 -0.099304 0.658997 1445372227 0.046387 -0.744141 -0.099304 0.658997 1445372227 0.046387 -0.744141 -0.099304 0.658997 1445372227 0.046387 -0.744141 -0.099304 0.658997 1445372227 0.046387 -0.744141 -0.099304 0.658997 1445372227 0.047852 -0.743408 -0.096558 0.660095 1445372227 0.047852 -0.743408 -0.096558 0.660095 1445372227 0.047852 -0.743408 -0.096558 0.660095 1445372227 0.047852 -0.743408 -0.096558 0.660095 1445372227 0.047852 -0.743408 -0.096558 0.660095 1445372227 0.047852 -0.743408 -0.096558 0.660095 1445372227 0.050293 -0.743408 -0.093750 0.660339 1445372227 0.050293 -0.743408 -0.093750 0.660339 1445372227 0.050293 -0.743408 -0.093750 0.660339 1445372227 0.050293 -0.743408 -0.093750 0.660339 1445372227 0.050293 -0.743408 -0.093750 0.660339 1445372227 0.050293 -0.743408 -0.093750 0.660339 1445372227 0.052307 -0.743530 -0.091797 0.660339 1445372228 0.052307 -0.743530 -0.091797 0.660339 1445372228 0.052307 -0.743530 -0.091797 0.660339 1445372228 0.052307 -0.743530 -0.091797 0.660339 1445372228 0.052307 -0.743530 -0.091797 0.660339 1445372228 0.052307 -0.743530 -0.091797 0.660339 1445372228 0.052307 -0.743530 -0.091797 0.660339 1445372228 0.055847 -0.743774 -0.089722 0.660034 1445372228 0.055847 -0.743774 -0.089722 0.660034 1445372228 0.055847 -0.743774 -0.089722 0.660034 1445372228 0.055847 -0.743774 -0.089722 0.660034 1445372228 0.055847 -0.743774 -0.089722 0.660034 1445372228 0.055847 -0.743774 -0.089722 0.660034 1445372228 0.056396 -0.744446 -0.093079 0.658752 1445372228 0.056396 -0.744446 -0.093079 0.658752 1445372228 0.056396 -0.744446 -0.093079 0.658752 1445372228 0.056396 -0.744446 -0.093079 0.658752 1445372228 0.056396 -0.744446 -0.093079 0.658752 1445372228 0.056396 -0.744446 -0.093079 0.658752 1445372228 0.050293 -0.743652 -0.102600 0.658691 1445372228 0.050293 -0.743652 -0.102600 0.658691 1445372228 0.050293 -0.743652 -0.102600 0.658691 1445372228 0.050293 -0.743652 -0.102600 0.658691 1445372228 0.050293 -0.743652 -0.102600 0.658691 1445372228 0.050293 -0.743652 -0.102600 0.658691 1445372228 0.050293 -0.743652 -0.102600 0.658691 1445372228 0.048035 -0.741638 -0.107056 0.660461 1445372228 0.048035 -0.741638 -0.107056 0.660461 1445372228 0.048035 -0.741638 -0.107056 0.660461 1445372228 0.048035 -0.741638 -0.107056 0.660461 1445372228 0.048035 -0.741638 -0.107056 0.660461 1445372228 0.048035 -0.741638 -0.107056 0.660461 1445372228 0.049377 -0.741028 -0.106750 0.661072 1445372228 0.049377 -0.741028 -0.106750 0.661072 1445372228 0.049377 -0.741028 -0.106750 0.661072 1445372228 0.049377 -0.741028 -0.106750 0.661072 1445372228 0.049377 -0.741028 -0.106750 0.661072 1445372228 0.049377 -0.741028 -0.106750 0.661072 1445372228 0.049377 -0.741028 -0.106750 0.661072 1445372228 0.049255 -0.741882 -0.107056 0.660095 1445372228 0.049255 -0.741882 -0.107056 0.660095 1445372228 0.049255 -0.741882 -0.107056 0.660095 1445372228 0.049255 -0.741882 -0.107056 0.660095 1445372228 0.049255 -0.741882 -0.107056 0.660095 1445372228 0.050842 -0.743652 -0.103821 0.658508 1445372228 0.050842 -0.743652 -0.103821 0.658508 1445372228 0.050842 -0.743652 -0.103821 0.658508 1445372228 0.050842 -0.743652 -0.103821 0.658508 1445372228 0.050842 -0.743652 -0.103821 0.658508 1445372228 0.050842 -0.743652 -0.103821 0.658508 1445372228 0.050476 -0.745483 -0.098572 0.657288 1445372228 0.050476 -0.745483 -0.098572 0.657288 1445372228 0.050476 -0.745483 -0.098572 0.657288 1445372228 0.050476 -0.745483 -0.098572 0.657288 1445372228 0.050476 -0.745483 -0.098572 0.657288 1445372228 0.050476 -0.745483 -0.098572 0.657288 1445372228 0.050720 -0.746704 -0.094971 0.656433 1445372228 0.050720 -0.746704 -0.094971 0.656433 1445372228 0.050720 -0.746704 -0.094971 0.656433 1445372228 0.050720 -0.746704 -0.094971 0.656433 1445372228 0.050720 -0.746704 -0.094971 0.656433 1445372228 0.050720 -0.746704 -0.094971 0.656433 1445372228 0.050720 -0.746704 -0.094971 0.656433 1445372228 0.050598 -0.746643 -0.094727 0.656494 1445372228 0.050598 -0.746643 -0.094727 0.656494 1445372228 0.050598 -0.746643 -0.094727 0.656494 1445372228 0.050598 -0.746643 -0.094727 0.656494 1445372228 0.050598 -0.746643 -0.094727 0.656494 1445372228 0.050598 -0.746643 -0.094727 0.656494 1445372228 0.049011 -0.745972 -0.096924 0.657043 1445372228 0.049011 -0.745972 -0.096924 0.657043 1445372228 0.049011 -0.745972 -0.096924 0.657043 1445372228 0.049011 -0.745972 -0.096924 0.657043 1445372228 0.049011 -0.745972 -0.096924 0.657043 1445372228 0.049011 -0.745972 -0.096924 0.657043 1445372228 0.049011 -0.745972 -0.096924 0.657043 1445372228 0.047302 -0.745544 -0.098694 0.657410 1445372228 0.047302 -0.745544 -0.098694 0.657410 1445372228 0.047302 -0.745544 -0.098694 0.657410 1445372228 0.047302 -0.745544 -0.098694 0.657410 1445372228 0.047302 -0.745544 -0.098694 0.657410 1445372228 0.047302 -0.745544 -0.098694 0.657410 1445372228 0.047852 -0.744751 -0.097229 0.658508 1445372228 0.047852 -0.744751 -0.097229 0.658508 1445372228 0.047852 -0.744751 -0.097229 0.658508 1445372228 0.047852 -0.744751 -0.097229 0.658508 1445372228 0.047852 -0.744751 -0.097229 0.658508 1445372228 0.047852 -0.744751 -0.097229 0.658508 1445372228 0.051025 -0.744446 -0.094727 0.658936 1445372228 0.051025 -0.744446 -0.094727 0.658936 1445372228 0.051025 -0.744446 -0.094727 0.658936 1445372228 0.051025 -0.744446 -0.094727 0.658936 1445372228 0.051025 -0.744446 -0.094727 0.658936 1445372228 0.051025 -0.744446 -0.094727 0.658936 1445372228 0.051025 -0.744446 -0.094727 0.658936 1445372228 0.053528 -0.745178 -0.095093 0.657837 1445372228 0.053528 -0.745178 -0.095093 0.657837 1445372228 0.053528 -0.745178 -0.095093 0.657837 1445372228 0.053528 -0.745178 -0.095093 0.657837 1445372228 0.053528 -0.745178 -0.095093 0.657837 1445372228 0.053528 -0.745178 -0.095093 0.657837 1445372228 0.050476 -0.745605 -0.099731 0.656982 1445372228 0.050476 -0.745605 -0.099731 0.656982 1445372228 0.050476 -0.745605 -0.099731 0.656982 1445372228 0.050476 -0.745605 -0.099731 0.656982 1445372228 0.050476 -0.745605 -0.099731 0.656982 1445372228 0.050476 -0.745605 -0.099731 0.656982 1445372228 0.051025 -0.745544 -0.100403 0.656860 1445372228 0.051025 -0.745544 -0.100403 0.656860 1445372228 0.051025 -0.745544 -0.100403 0.656860 1445372228 0.051025 -0.745544 -0.100403 0.656860 1445372228 0.051025 -0.745544 -0.100403 0.656860 1445372228 0.051025 -0.745544 -0.100403 0.656860 1445372228 0.051025 -0.745544 -0.100403 0.656860 1445372228 0.055054 -0.746155 -0.098999 0.656067 1445372228 0.055054 -0.746155 -0.098999 0.656067 1445372229 0.055054 -0.746155 -0.098999 0.656067 1445372229 0.055054 -0.746155 -0.098999 0.656067 1445372229 0.055054 -0.746155 -0.098999 0.656067 1445372229 0.055054 -0.746155 -0.098999 0.656067 1445372229 0.057007 -0.746582 -0.097839 0.655640 1445372229 0.057007 -0.746582 -0.097839 0.655640 1445372229 0.057007 -0.746582 -0.097839 0.655640 1445372229 0.057007 -0.746582 -0.097839 0.655640 1445372229 0.057007 -0.746582 -0.097839 0.655640 1445372229 0.057007 -0.746582 -0.097839 0.655640 1445372229 0.057007 -0.746582 -0.097839 0.655640 1445372229 0.058655 -0.746521 -0.094666 0.656006 1445372229 0.058655 -0.746521 -0.094666 0.656006 1445372229 0.058655 -0.746521 -0.094666 0.656006 1445372229 0.058655 -0.746521 -0.094666 0.656006 1445372229 0.058655 -0.746521 -0.094666 0.656006 1445372229 0.058655 -0.746521 -0.094666 0.656006 1445372229 0.056763 -0.746948 -0.092346 0.656006 1445372229 0.056763 -0.746948 -0.092346 0.656006 1445372229 0.056763 -0.746948 -0.092346 0.656006 1445372229 0.056763 -0.746948 -0.092346 0.656006 1445372229 0.056763 -0.746948 -0.092346 0.656006 1445372229 0.056763 -0.746948 -0.092346 0.656006 1445372229 0.056763 -0.746948 -0.092346 0.656006 1445372229 0.058044 -0.746887 -0.087341 0.656616 1445372229 0.058044 -0.746887 -0.087341 0.656616 1445372229 0.058044 -0.746887 -0.087341 0.656616 1445372229 0.058044 -0.746887 -0.087341 0.656616 1445372229 0.058044 -0.746887 -0.087341 0.656616 1445372229 0.058044 -0.746887 -0.087341 0.656616 1445372229 0.058533 -0.745544 -0.082520 0.658752 1445372229 0.058533 -0.745544 -0.082520 0.658752 1445372229 0.058533 -0.745544 -0.082520 0.658752 1445372229 0.058533 -0.745544 -0.082520 0.658752 1445372229 0.058533 -0.745544 -0.082520 0.658752 1445372229 0.058533 -0.745544 -0.082520 0.658752 1445372229 0.057312 -0.742310 -0.079407 0.662842 1445372229 0.057312 -0.742310 -0.079407 0.662842 1445372229 0.057312 -0.742310 -0.079407 0.662842 1445372229 0.057312 -0.742310 -0.079407 0.662842 1445372229 0.057312 -0.742310 -0.079407 0.662842 1445372229 0.057312 -0.742310 -0.079407 0.662842 1445372229 0.056091 -0.739136 -0.077393 0.666687 1445372229 0.056091 -0.739136 -0.077393 0.666687 1445372229 0.056091 -0.739136 -0.077393 0.666687 1445372229 0.056091 -0.739136 -0.077393 0.666687 1445372229 0.056091 -0.739136 -0.077393 0.666687 1445372229 0.056091 -0.739136 -0.077393 0.666687 1445372229 0.055542 -0.736633 -0.075317 0.669800 1445372229 0.055542 -0.736633 -0.075317 0.669800 1445372229 0.055542 -0.736633 -0.075317 0.669800 1445372229 0.055542 -0.736633 -0.075317 0.669800 1445372229 0.055542 -0.736633 -0.075317 0.669800 1445372229 0.055542 -0.736633 -0.075317 0.669800 1445372229 0.059021 -0.734558 -0.070007 0.672302 1445372229 0.059021 -0.734558 -0.070007 0.672302 1445372229 0.059021 -0.734558 -0.070007 0.672302 1445372229 0.059021 -0.734558 -0.070007 0.672302 1445372229 0.059021 -0.734558 -0.070007 0.672302 1445372229 0.059021 -0.734558 -0.070007 0.672302 1445372229 0.064819 -0.733276 -0.063232 0.673889 1445372229 0.064819 -0.733276 -0.063232 0.673889 1445372229 0.064819 -0.733276 -0.063232 0.673889 1445372229 0.064819 -0.733276 -0.063232 0.673889 1445372229 0.064819 -0.733276 -0.063232 0.673889 1445372229 0.064819 -0.733276 -0.063232 0.673889 1445372229 0.062927 -0.734558 -0.064270 0.672546 1445372229 0.062927 -0.734558 -0.064270 0.672546 1445372229 0.062927 -0.734558 -0.064270 0.672546 1445372229 0.062927 -0.734558 -0.064270 0.672546 1445372229 0.062927 -0.734558 -0.064270 0.672546 1445372229 0.062927 -0.734558 -0.064270 0.672546 1445372229 0.062927 -0.734558 -0.064270 0.672546 1445372229 0.055725 -0.735474 -0.073486 0.671204 1445372229 0.055725 -0.735474 -0.073486 0.671204 1445372229 0.055725 -0.735474 -0.073486 0.671204 1445372229 0.055725 -0.735474 -0.073486 0.671204 1445372229 0.055725 -0.735474 -0.073486 0.671204 1445372229 0.055725 -0.735474 -0.073486 0.671204 1445372229 0.051453 -0.735107 -0.080261 0.671265 1445372229 0.051453 -0.735107 -0.080261 0.671265 1445372229 0.051453 -0.735107 -0.080261 0.671265 1445372229 0.051453 -0.735107 -0.080261 0.671265 1445372229 0.051453 -0.735107 -0.080261 0.671265 1445372229 0.051453 -0.735107 -0.080261 0.671265 1445372229 0.051453 -0.735107 -0.080261 0.671265 1445372229 0.048035 -0.733643 -0.086792 0.672302 1445372229 0.048035 -0.733643 -0.086792 0.672302 1445372229 0.048035 -0.733643 -0.086792 0.672302 1445372229 0.048035 -0.733643 -0.086792 0.672302 1445372229 0.048035 -0.733643 -0.086792 0.672302 1445372229 0.048035 -0.733643 -0.086792 0.672302 1445372229 0.045898 -0.732422 -0.091980 0.673035 1445372229 0.045898 -0.732422 -0.091980 0.673035 1445372229 0.045898 -0.732422 -0.091980 0.673035 1445372229 0.045898 -0.732422 -0.091980 0.673035 1445372229 0.045898 -0.732422 -0.091980 0.673035 1445372229 0.045898 -0.732422 -0.091980 0.673035 1445372229 0.049316 -0.732605 -0.089905 0.672852 1445372229 0.049316 -0.732605 -0.089905 0.672852 1445372229 0.049316 -0.732605 -0.089905 0.672852 1445372229 0.049316 -0.732605 -0.089905 0.672852 1445372229 0.049316 -0.732605 -0.089905 0.672852 1445372229 0.049316 -0.732605 -0.089905 0.672852 1445372229 0.053955 -0.734741 -0.083252 0.671021 1445372229 0.053955 -0.734741 -0.083252 0.671021 1445372229 0.053955 -0.734741 -0.083252 0.671021 1445372229 0.053955 -0.734741 -0.083252 0.671021 1445372229 0.053955 -0.734741 -0.083252 0.671021 1445372229 0.055420 -0.737549 -0.077148 0.668579 1445372229 0.055420 -0.737549 -0.077148 0.668579 1445372229 0.055420 -0.737549 -0.077148 0.668579 1445372230 0.055420 -0.737549 -0.077148 0.668579 1445372230 0.055420 -0.737549 -0.077148 0.668579 1445372230 0.055420 -0.737549 -0.077148 0.668579 1445372230 0.059204 -0.739075 -0.069519 0.667419 1445372230 0.059204 -0.739075 -0.069519 0.667419 1445372230 0.059204 -0.739075 -0.069519 0.667419 1445372230 0.059204 -0.739075 -0.069519 0.667419 1445372230 0.059204 -0.739075 -0.069519 0.667419 1445372230 0.059204 -0.739075 -0.069519 0.667419 1445372230 0.059204 -0.739075 -0.069519 0.667419 1445372230 0.061035 -0.738647 -0.064148 0.668274 1445372230 0.061035 -0.738647 -0.064148 0.668274 1445372230 0.061035 -0.738647 -0.064148 0.668274 1445372230 0.061035 -0.738647 -0.064148 0.668274 1445372230 0.061035 -0.738647 -0.064148 0.668274 1445372230 0.061218 -0.736755 -0.062134 0.670532 1445372230 0.061218 -0.736755 -0.062134 0.670532 1445372230 0.061218 -0.736755 -0.062134 0.670532 1445372230 0.061218 -0.736755 -0.062134 0.670532 1445372230 0.061218 -0.736755 -0.062134 0.670532 1445372230 0.061218 -0.736755 -0.062134 0.670532 1445372230 0.061218 -0.736755 -0.062134 0.670532 1445372230 0.062378 -0.734375 -0.060181 0.673218 1445372230 0.062378 -0.734375 -0.060181 0.673218 1445372230 0.062378 -0.734375 -0.060181 0.673218 1445372230 0.062378 -0.734375 -0.060181 0.673218 1445372230 0.062378 -0.734375 -0.060181 0.673218 1445372230 0.062378 -0.734375 -0.060181 0.673218 1445372230 0.061157 -0.732971 -0.061890 0.674683 1445372230 0.061157 -0.732971 -0.061890 0.674683 1445372230 0.061157 -0.732971 -0.061890 0.674683 1445372230 0.061157 -0.732971 -0.061890 0.674683 1445372230 0.061157 -0.732971 -0.061890 0.674683 1445372230 0.061157 -0.732971 -0.061890 0.674683 1445372230 0.061157 -0.732971 -0.061890 0.674683 1445372230 0.060791 -0.733215 -0.064575 0.674194 1445372230 0.060791 -0.733215 -0.064575 0.674194 1445372230 0.060791 -0.733215 -0.064575 0.674194 1445372230 0.060791 -0.733215 -0.064575 0.674194 1445372230 0.060791 -0.733215 -0.064575 0.674194 1445372230 0.060791 -0.733215 -0.064575 0.674194 1445372230 0.058716 -0.734253 -0.069153 0.672791 1445372230 0.058716 -0.734253 -0.069153 0.672791 1445372230 0.058716 -0.734253 -0.069153 0.672791 1445372230 0.058716 -0.734253 -0.069153 0.672791 1445372230 0.058716 -0.734253 -0.069153 0.672791 1445372230 0.058716 -0.734253 -0.069153 0.672791 1445372230 0.055176 -0.735046 -0.075562 0.671570 1445372230 0.055176 -0.735046 -0.075562 0.671570 1445372230 0.055176 -0.735046 -0.075562 0.671570 1445372230 0.055176 -0.735046 -0.075562 0.671570 1445372230 0.055176 -0.735046 -0.075562 0.671570 1445372230 0.055176 -0.735046 -0.075562 0.671570 1445372230 0.055176 -0.735046 -0.075562 0.671570 1445372230 0.054504 -0.735229 -0.078247 0.671082 1445372230 0.054504 -0.735229 -0.078247 0.671082 1445372230 0.054504 -0.735229 -0.078247 0.671082 1445372230 0.054504 -0.735229 -0.078247 0.671082 1445372230 0.054504 -0.735229 -0.078247 0.671082 1445372230 0.054504 -0.735229 -0.078247 0.671082 1445372230 0.050964 -0.735779 -0.082825 0.670166 1445372230 0.050964 -0.735779 -0.082825 0.670166 1445372230 0.050964 -0.735779 -0.082825 0.670166 1445372230 0.050964 -0.735779 -0.082825 0.670166 1445372230 0.050964 -0.735779 -0.082825 0.670166 1445372230 0.050964 -0.735779 -0.082825 0.670166 1445372230 0.049622 -0.735901 -0.086060 0.669739 1445372230 0.049622 -0.735901 -0.086060 0.669739 1445372230 0.049622 -0.735901 -0.086060 0.669739 1445372230 0.049622 -0.735901 -0.086060 0.669739 1445372230 0.049622 -0.735901 -0.086060 0.669739 1445372230 0.049622 -0.735901 -0.086060 0.669739 1445372230 0.049988 -0.736084 -0.085876 0.669556 1445372230 0.049988 -0.736084 -0.085876 0.669556 1445372230 0.049988 -0.736084 -0.085876 0.669556 1445372230 0.049988 -0.736084 -0.085876 0.669556 1445372230 0.049988 -0.736084 -0.085876 0.669556 1445372230 0.049988 -0.736084 -0.085876 0.669556 1445372230 0.051575 -0.736694 -0.083069 0.669128 1445372230 0.051575 -0.736694 -0.083069 0.669128 1445372230 0.051575 -0.736694 -0.083069 0.669128 1445372230 0.051575 -0.736694 -0.083069 0.669128 1445372230 0.051575 -0.736694 -0.083069 0.669128 1445372230 0.051575 -0.736694 -0.083069 0.669128 1445372230 0.057373 -0.737000 -0.075806 0.669189 1445372230 0.057373 -0.737000 -0.075806 0.669189 1445372230 0.057373 -0.737000 -0.075806 0.669189 1445372230 0.057373 -0.737000 -0.075806 0.669189 1445372230 0.057373 -0.737000 -0.075806 0.669189 1445372230 0.057373 -0.737000 -0.075806 0.669189 1445372230 0.057556 -0.737244 -0.073364 0.669189 1445372230 0.057556 -0.737244 -0.073364 0.669189 1445372230 0.057556 -0.737244 -0.073364 0.669189 1445372230 0.057556 -0.737244 -0.073364 0.669189 1445372230 0.057556 -0.737244 -0.073364 0.669189 1445372230 0.057556 -0.737244 -0.073364 0.669189 1445372230 0.057678 -0.737122 -0.072449 0.669373 1445372230 0.057678 -0.737122 -0.072449 0.669373 1445372230 0.057678 -0.737122 -0.072449 0.669373 1445372230 0.057678 -0.737122 -0.072449 0.669373 1445372230 0.057678 -0.737122 -0.072449 0.669373 1445372230 0.057678 -0.737122 -0.072449 0.669373 1445372230 0.058350 -0.736694 -0.070618 0.670044 1445372230 0.058350 -0.736694 -0.070618 0.670044 1445372230 0.058350 -0.736694 -0.070618 0.670044 1445372230 0.058350 -0.736694 -0.070618 0.670044 1445372230 0.058350 -0.736694 -0.070618 0.670044 1445372230 0.058350 -0.736694 -0.070618 0.670044 1445372230 0.057617 -0.736023 -0.070435 0.670837 1445372230 0.057617 -0.736023 -0.070435 0.670837 1445372230 0.057617 -0.736023 -0.070435 0.670837 1445372230 0.057617 -0.736023 -0.070435 0.670837 1445372231 0.057617 -0.736023 -0.070435 0.670837 1445372231 0.057617 -0.736023 -0.070435 0.670837 1445372231 0.057556 -0.735168 -0.070496 0.671753 1445372231 0.057556 -0.735168 -0.070496 0.671753 1445372231 0.057556 -0.735168 -0.070496 0.671753 1445372231 0.057556 -0.735168 -0.070496 0.671753 1445372231 0.057556 -0.735168 -0.070496 0.671753 1445372231 0.057556 -0.735168 -0.070496 0.671753 1445372231 0.058716 -0.735291 -0.071228 0.671448 1445372231 0.058716 -0.735291 -0.071228 0.671448 1445372231 0.058716 -0.735291 -0.071228 0.671448 1445372231 0.058716 -0.735291 -0.071228 0.671448 1445372231 0.058716 -0.735291 -0.071228 0.671448 1445372231 0.060425 -0.736084 -0.072388 0.670288 1445372231 0.060425 -0.736084 -0.072388 0.670288 1445372231 0.060425 -0.736084 -0.072388 0.670288 1445372231 0.060425 -0.736084 -0.072388 0.670288 1445372231 0.060425 -0.736084 -0.072388 0.670288 1445372231 0.060425 -0.736084 -0.072388 0.670288 1445372231 0.060425 -0.736084 -0.072388 0.670288 1445372231 0.059204 -0.736633 -0.075500 0.669434 1445372231 0.059204 -0.736633 -0.075500 0.669434 1445372231 0.059204 -0.736633 -0.075500 0.669434 1445372231 0.059204 -0.736633 -0.075500 0.669434 1445372231 0.059204 -0.736633 -0.075500 0.669434 1445372231 0.059204 -0.736633 -0.075500 0.669434 1445372231 0.059204 -0.736633 -0.075500 0.669434 1445372231 0.057251 -0.736572 -0.078308 0.669373 1445372231 0.057251 -0.736572 -0.078308 0.669373 1445372231 0.057251 -0.736572 -0.078308 0.669373 1445372231 0.057251 -0.736572 -0.078308 0.669373 1445372231 0.057251 -0.736572 -0.078308 0.669373 1445372231 0.057251 -0.736572 -0.078308 0.669373 1445372231 0.057678 -0.733276 -0.079285 0.672852 1445372231 0.057678 -0.733276 -0.079285 0.672852 1445372231 0.057678 -0.733276 -0.079285 0.672852 1445372231 0.057678 -0.733276 -0.079285 0.672852 1445372231 0.057678 -0.733276 -0.079285 0.672852 1445372231 0.057678 -0.733276 -0.079285 0.672852 1445372231 0.057678 -0.733276 -0.079285 0.672852 1445372231 0.061096 -0.727417 -0.077148 0.679077 1445372231 0.061096 -0.727417 -0.077148 0.679077 1445372231 0.061096 -0.727417 -0.077148 0.679077 1445372231 0.061096 -0.727417 -0.077148 0.679077 1445372231 0.061096 -0.727417 -0.077148 0.679077 1445372231 0.061096 -0.727417 -0.077148 0.679077 1445372231 0.066040 -0.722656 -0.072266 0.684204 1445372231 0.066040 -0.722656 -0.072266 0.684204 1445372231 0.066040 -0.722656 -0.072266 0.684204 1445372231 0.066040 -0.722656 -0.072266 0.684204 1445372231 0.066040 -0.722656 -0.072266 0.684204 1445372231 0.066040 -0.722656 -0.072266 0.684204 1445372231 0.066040 -0.718506 -0.072754 0.688538 1445372231 0.066040 -0.718506 -0.072754 0.688538 1445372231 0.066040 -0.718506 -0.072754 0.688538 1445372231 0.066040 -0.718506 -0.072754 0.688538 1445372231 0.066040 -0.718506 -0.072754 0.688538 1445372231 0.066040 -0.718506 -0.072754 0.688538 1445372231 0.066040 -0.718506 -0.072754 0.688538 1445372231 0.068176 -0.713623 -0.071838 0.693481 1445372231 0.068176 -0.713623 -0.071838 0.693481 1445372231 0.068176 -0.713623 -0.071838 0.693481 1445372231 0.068176 -0.713623 -0.071838 0.693481 1445372231 0.068176 -0.713623 -0.071838 0.693481 1445372231 0.068176 -0.713623 -0.071838 0.693481 1445372231 0.065857 -0.708008 -0.075378 0.699036 1445372231 0.065857 -0.708008 -0.075378 0.699036 1445372231 0.065857 -0.708008 -0.075378 0.699036 1445372231 0.065857 -0.708008 -0.075378 0.699036 1445372231 0.065857 -0.708008 -0.075378 0.699036 1445372231 0.065857 -0.708008 -0.075378 0.699036 1445372231 0.067139 -0.704346 -0.076477 0.702576 1445372231 0.067139 -0.704346 -0.076477 0.702576 1445372231 0.067139 -0.704346 -0.076477 0.702576 1445372231 0.067139 -0.704346 -0.076477 0.702576 1445372231 0.067139 -0.704346 -0.076477 0.702576 1445372231 0.067139 -0.704346 -0.076477 0.702576 1445372231 0.071045 -0.700928 -0.073975 0.705872 1445372231 0.071045 -0.700928 -0.073975 0.705872 1445372231 0.071045 -0.700928 -0.073975 0.705872 1445372231 0.071045 -0.700928 -0.073975 0.705872 1445372231 0.071045 -0.700928 -0.073975 0.705872 1445372231 0.071045 -0.700928 -0.073975 0.705872 1445372231 0.071045 -0.700928 -0.073975 0.705872 1445372231 0.069580 -0.699524 -0.075134 0.707214 1445372231 0.069580 -0.699524 -0.075134 0.707214 1445372231 0.069580 -0.699524 -0.075134 0.707214 1445372231 0.069580 -0.699524 -0.075134 0.707214 1445372231 0.069580 -0.699524 -0.075134 0.707214 1445372231 0.069580 -0.699524 -0.075134 0.707214 1445372231 0.066345 -0.700256 -0.078796 0.706421 1445372231 0.066345 -0.700256 -0.078796 0.706421 1445372231 0.066345 -0.700256 -0.078796 0.706421 1445372231 0.066345 -0.700256 -0.078796 0.706421 1445372231 0.066345 -0.700256 -0.078796 0.706421 1445372231 0.066345 -0.700256 -0.078796 0.706421 1445372231 0.069397 -0.702942 -0.077637 0.703613 1445372231 0.069397 -0.702942 -0.077637 0.703613 1445372231 0.069397 -0.702942 -0.077637 0.703613 1445372231 0.069397 -0.702942 -0.077637 0.703613 1445372231 0.069397 -0.702942 -0.077637 0.703613 1445372231 0.069397 -0.702942 -0.077637 0.703613 1445372231 0.069580 -0.706604 -0.078247 0.699829 1445372231 0.069580 -0.706604 -0.078247 0.699829 1445372231 0.069580 -0.706604 -0.078247 0.699829 1445372231 0.069580 -0.706604 -0.078247 0.699829 1445372231 0.069580 -0.706604 -0.078247 0.699829 1445372231 0.069580 -0.706604 -0.078247 0.699829 1445372231 0.069580 -0.706604 -0.078247 0.699829 1445372231 0.066162 -0.708679 -0.081665 0.697632 1445372231 0.066162 -0.708679 -0.081665 0.697632 1445372231 0.066162 -0.708679 -0.081665 0.697632 1445372231 0.066162 -0.708679 -0.081665 0.697632 1445372231 0.066162 -0.708679 -0.081665 0.697632 1445372232 0.066162 -0.708679 -0.081665 0.697632 1445372232 0.066040 -0.709656 -0.081970 0.696655 1445372232 0.066040 -0.709656 -0.081970 0.696655 1445372232 0.066040 -0.709656 -0.081970 0.696655 1445372232 0.066040 -0.709656 -0.081970 0.696655 1445372232 0.066040 -0.709656 -0.081970 0.696655 1445372232 0.066040 -0.709656 -0.081970 0.696655 1445372232 0.065552 -0.710144 -0.084229 0.695923 1445372232 0.065552 -0.710144 -0.084229 0.695923 1445372232 0.065552 -0.710144 -0.084229 0.695923 1445372232 0.065552 -0.710144 -0.084229 0.695923 1445372232 0.065552 -0.710144 -0.084229 0.695923 1445372232 0.065552 -0.710144 -0.084229 0.695923 1445372232 0.065552 -0.710144 -0.084229 0.695923 1445372232 0.064453 -0.710632 -0.089233 0.694885 1445372232 0.064453 -0.710632 -0.089233 0.694885 1445372232 0.064453 -0.710632 -0.089233 0.694885 1445372232 0.064453 -0.710632 -0.089233 0.694885 1445372232 0.064453 -0.710632 -0.089233 0.694885 1445372232 0.064453 -0.710632 -0.089233 0.694885 1445372232 0.064331 -0.710144 -0.089966 0.695374 1445372232 0.064331 -0.710144 -0.089966 0.695374 1445372232 0.064331 -0.710144 -0.089966 0.695374 1445372232 0.064331 -0.710144 -0.089966 0.695374 1445372232 0.064331 -0.710144 -0.089966 0.695374 1445372232 0.064331 -0.710144 -0.089966 0.695374 1445372232 0.062439 -0.710205 -0.089355 0.695557 1445372232 0.062439 -0.710205 -0.089355 0.695557 1445372232 0.062439 -0.710205 -0.089355 0.695557 1445372232 0.062439 -0.710205 -0.089355 0.695557 1445372232 0.062439 -0.710205 -0.089355 0.695557 1445372232 0.062439 -0.710205 -0.089355 0.695557 1445372232 0.065430 -0.711243 -0.084473 0.694763 1445372232 0.065430 -0.711243 -0.084473 0.694763 1445372232 0.065430 -0.711243 -0.084473 0.694763 1445372232 0.065430 -0.711243 -0.084473 0.694763 1445372232 0.065430 -0.711243 -0.084473 0.694763 1445372232 0.065430 -0.711243 -0.084473 0.694763 1445372232 0.065430 -0.711243 -0.084473 0.694763 1445372232 0.062439 -0.711853 -0.085938 0.694275 1445372232 0.062439 -0.711853 -0.085938 0.694275 1445372232
[truncated: 28,597 more chars]
