# Supplementary material for: Quaternion-Based Gesture Recognition Using Wireless Wearable Motion Capture Sensors
Source: Sensors (Basel). 2016 Apr 28;16(5):605. doi: 10.3390/s16050605 (PMC4883296; doi:10.3390/s16050605)
Supplement: Supplementary file 1 [file sensors-16-00605-s001.zip › MultiSensorGestureData/P10/4. Lift/1/Training17.txt]

0.538574 0.567200 -0.302246 0.544739 1445372122 0.538635 0.567200 -0.301880 0.544983 1445372122 0.538635 0.567200 -0.301880 0.544983 1445372122 0.538635 0.567200 -0.301880 0.544983 1445372122 0.538635 0.567200 -0.301880 0.544983 1445372122 0.538635 0.567200 -0.301880 0.544983 1445372122 0.538635 0.567200 -0.301880 0.544983 1445372122 0.538818 0.566650 -0.301514 0.545532 1445372122 0.538818 0.566650 -0.301514 0.545532 1445372122 0.538818 0.566650 -0.301514 0.545532 1445372122 0.538818 0.566650 -0.301514 0.545532 1445372122 0.538818 0.566650 -0.301514 0.545532 1445372122 0.538818 0.566650 -0.301514 0.545532 1445372122 0.539185 0.566467 -0.301819 0.545227 1445372122 0.539185 0.566467 -0.301819 0.545227 1445372122 0.539185 0.566467 -0.301819 0.545227 1445372122 0.539185 0.566467 -0.301819 0.545227 1445372122 0.539185 0.566467 -0.301819 0.545227 1445372122 0.539185 0.566467 -0.301819 0.545227 1445372122 0.541260 0.564941 -0.304443 0.543274 1445372122 0.541260 0.564941 -0.304443 0.543274 1445372122 0.541260 0.564941 -0.304443 0.543274 1445372122 0.541260 0.564941 -0.304443 0.543274 1445372122 0.541260 0.564941 -0.304443 0.543274 1445372122 0.545288 0.561462 -0.309204 0.540161 1445372122 0.545288 0.561462 -0.309204 0.540161 1445372122 0.545288 0.561462 -0.309204 0.540161 1445372122 0.545288 0.561462 -0.309204 0.540161 1445372122 0.545288 0.561462 -0.309204 0.540161 1445372122 0.545288 0.561462 -0.309204 0.540161 1445372122 0.545288 0.561462 -0.309204 0.540161 1445372122 0.550598 0.556030 -0.315308 0.536804 1445372122 0.550598 0.556030 -0.315308 0.536804 1445372122 0.550598 0.556030 -0.315308 0.536804 1445372122 0.550598 0.556030 -0.315308 0.536804 1445372122 0.550598 0.556030 -0.315308 0.536804 1445372122 0.550598 0.556030 -0.315308 0.536804 1445372122 0.556396 0.549194 -0.319519 0.535400 1445372122 0.556396 0.549194 -0.319519 0.535400 1445372122 0.556396 0.549194 -0.319519 0.535400 1445372122 0.556396 0.549194 -0.319519 0.535400 1445372122 0.556396 0.549194 -0.319519 0.535400 1445372122 0.556396 0.549194 -0.319519 0.535400 1445372122 0.556396 0.549194 -0.319519 0.535400 1445372122 0.560242 0.544434 -0.318604 0.536804 1445372122 0.560242 0.544434 -0.318604 0.536804 1445372122 0.560242 0.544434 -0.318604 0.536804 1445372122 0.560242 0.544434 -0.318604 0.536804 1445372122 0.560242 0.544434 -0.318604 0.536804 1445372122 0.560242 0.544434 -0.318604 0.536804 1445372122 0.560059 0.543884 -0.315125 0.539612 1445372122 0.560059 0.543884 -0.315125 0.539612 1445372122 0.560059 0.543884 -0.315125 0.539612 1445372122 0.560059 0.543884 -0.315125 0.539612 1445372122 0.560059 0.543884 -0.315125 0.539612 1445372122 0.560059 0.543884 -0.315125 0.539612 1445372122 0.560059 0.543884 -0.315125 0.539612 1445372122 0.557129 0.547485 -0.312317 0.540649 1445372122 0.557129 0.547485 -0.312317 0.540649 1445372122 0.557129 0.547485 -0.312317 0.540649 1445372122 0.557129 0.547485 -0.312317 0.540649 1445372122 0.557129 0.547485 -0.312317 0.540649 1445372122 0.557129 0.547485 -0.312317 0.540649 1445372122 0.553833 0.550598 -0.314880 0.539307 1445372122 0.553833 0.550598 -0.314880 0.539307 1445372122 0.553833 0.550598 -0.314880 0.539307 1445372122 0.553833 0.550598 -0.314880 0.539307 1445372122 0.553833 0.550598 -0.314880 0.539307 1445372122 0.553833 0.550598 -0.314880 0.539307 1445372122 0.553833 0.550598 -0.314880 0.539307 1445372122 0.548584 0.555298 -0.314270 0.540222 1445372122 0.548584 0.555298 -0.314270 0.540222 1445372122 0.548584 0.555298 -0.314270 0.540222 1445372122 0.548584 0.555298 -0.314270 0.540222 1445372122 0.548584 0.555298 -0.314270 0.540222 1445372122 0.548584 0.555298 -0.314270 0.540222 1445372122 0.541809 0.562561 -0.307190 0.543701 1445372122 0.541809 0.562561 -0.307190 0.543701 1445372122 0.541809 0.562561 -0.307190 0.543701 1445372122 0.541809 0.562561 -0.307190 0.543701 1445372122 0.541809 0.562561 -0.307190 0.543701 1445372122 0.541809 0.562561 -0.307190 0.543701 1445372122 0.542114 0.564636 -0.305664 0.542053 1445372122 0.542114 0.564636 -0.305664 0.542053 1445372122 0.542114 0.564636 -0.305664 0.542053 1445372122 0.542114 0.564636 -0.305664 0.542053 1445372122 0.542114 0.564636 -0.305664 0.542053 1445372122 0.542114 0.564636 -0.305664 0.542053 1445372122 0.545959 0.562866 -0.306580 0.539490 1445372122 0.545959 0.562866 -0.306580 0.539490 1445372122 0.545959 0.562866 -0.306580 0.539490 1445372122 0.545959 0.562866 -0.306580 0.539490 1445372122 0.545959 0.562866 -0.306580 0.539490 1445372122 0.545959 0.562866 -0.306580 0.539490 1445372122 0.545959 0.562866 -0.306580 0.539490 1445372122 0.552856 0.556091 -0.307861 0.538757 1445372122 0.552856 0.556091 -0.307861 0.538757 1445372122 0.552856 0.556091 -0.307861 0.538757 1445372122 0.552856 0.556091 -0.307861 0.538757 1445372122 0.552856 0.556091 -0.307861 0.538757 1445372122 0.551697 0.554871 -0.302490 0.544250 1445372123 0.551697 0.554871 -0.302490 0.544250 1445372123 0.551697 0.554871 -0.302490 0.544250 1445372123 0.551697 0.554871 -0.302490 0.544250 1445372123 0.551697 0.554871 -0.302490 0.544250 1445372123 0.551697 0.554871 -0.302490 0.544250 1445372123 0.538757 0.565918 -0.291016 0.552002 1445372123 0.538757 0.565918 -0.291016 0.552002 1445372123 0.538757 0.565918 -0.291016 0.552002 1445372123 0.538757 0.565918 -0.291016 0.552002 1445372123 0.538757 0.565918 -0.291016 0.552002 1445372123 0.538757 0.565918 -0.291016 0.552002 1445372123 0.526550 0.575134 -0.291260 0.554138 1445372123 0.526550 0.575134 -0.291260 0.554138 1445372123 0.526550 0.575134 -0.291260 0.554138 1445372123 0.526550 0.575134 -0.291260 0.554138 1445372123 0.526550 0.575134 -0.291260 0.554138 1445372123 0.526550 0.575134 -0.291260 0.554138 1445372123 0.526550 0.575134 -0.291260 0.554138 1445372123 0.530334 0.568604 -0.308960 0.547607 1445372123 0.530334 0.568604 -0.308960 0.547607 1445372123 0.530334 0.568604 -0.308960 0.547607 1445372123 0.530334 0.568604 -0.308960 0.547607 1445372123 0.530334 0.568604 -0.308960 0.547607 1445372123 0.530334 0.568604 -0.308960 0.547607 1445372123 0.538147 0.559326 -0.318726 0.543945 1445372123 0.538147 0.559326 -0.318726 0.543945 1445372123 0.538147 0.559326 -0.318726 0.543945 1445372123 0.538147 0.559326 -0.318726 0.543945 1445372123 0.538147 0.559326 -0.318726 0.543945 1445372123 0.538147 0.559326 -0.318726 0.543945 1445372123 0.550415 0.550110 -0.319519 0.540588 1445372123 0.550415 0.550110 -0.319519 0.540588 1445372123 0.550415 0.550110 -0.319519 0.540588 1445372123 0.550415 0.550110 -0.319519 0.540588 1445372123 0.550415 0.550110 -0.319519 0.540588 1445372123 0.550415 0.550110 -0.319519 0.540588 1445372123 0.561768 0.541321 -0.320374 0.537231 1445372123 0.561768 0.541321 -0.320374 0.537231 1445372123 0.561768 0.541321 -0.320374 0.537231 1445372123 0.561768 0.541321 -0.320374 0.537231 1445372123 0.561768 0.541321 -0.320374 0.537231 1445372123 0.561768 0.541321 -0.320374 0.537231 1445372123 0.567261 0.538330 -0.315491 0.537415 1445372123 0.567261 0.538330 -0.315491 0.537415 1445372123 0.567261 0.538330 -0.315491 0.537415 1445372123 0.567261 0.538330 -0.315491 0.537415 1445372123 0.567261 0.538330 -0.315491 0.537415 1445372123 0.567261 0.538330 -0.315491 0.537415 1445372123 0.569519 0.536011 -0.317993 0.535828 1445372123 0.569519 0.536011 -0.317993 0.535828 1445372123 0.569519 0.536011 -0.317993 0.535828 1445372123 0.569519 0.536011 -0.317993 0.535828 1445372123 0.569519 0.536011 -0.317993 0.535828 1445372123 0.569519 0.536011 -0.317993 0.535828 1445372123 0.569519 0.536011 -0.317993 0.535828 1445372123 0.561157 0.543030 -0.314575 0.539612 1445372123 0.561157 0.543030 -0.314575 0.539612 1445372123 0.561157 0.543030 -0.314575 0.539612 1445372123 0.561157 0.543030 -0.314575 0.539612 1445372123 0.561157 0.543030 -0.314575 0.539612 1445372123 0.561157 0.543030 -0.314575 0.539612 1445372123 0.548523 0.555542 -0.303711 0.546021 1445372123 0.548523 0.555542 -0.303711 0.546021 1445372123 0.548523 0.555542 -0.303711 0.546021 1445372123 0.548523 0.555542 -0.303711 0.546021 1445372123 0.548523 0.555542 -0.303711 0.546021 1445372123 0.548523 0.555542 -0.303711 0.546021 1445372123 0.548523 0.555542 -0.303711 0.546021 1445372123 0.536438 0.567139 -0.292969 0.552002 1445372123 0.536438 0.567139 -0.292969 0.552002 1445372123 0.536438 0.567139 -0.292969 0.552002 1445372123 0.536438 0.567139 -0.292969 0.552002 1445372123 0.536438 0.567139 -0.292969 0.552002 1445372123 0.536438 0.567139 -0.292969 0.552002 1445372123 0.530823 0.571167 -0.289673 0.554993 1445372123 0.530823 0.571167 -0.289673 0.554993 1445372123 0.530823 0.571167 -0.289673 0.554993 1445372123 0.530823 0.571167 -0.289673 0.554993 1445372123 0.530823 0.571167 -0.289673 0.554993 1445372123 0.530823 0.571167 -0.289673 0.554993 1445372123 0.536011 0.565125 -0.298706 0.551453 1445372123 0.536011 0.565125 -0.298706 0.551453 1445372123 0.536011 0.565125 -0.298706 0.551453 1445372123 0.536011 0.565125 -0.298706 0.551453 1445372123 0.536011 0.565125 -0.298706 0.551453 1445372123 0.536011 0.565125 -0.298706 0.551453 1445372123 0.545593 0.555908 -0.306824 0.546875 1445372123 0.545593 0.555908 -0.306824 0.546875 1445372123 0.545593 0.555908 -0.306824 0.546875 1445372123 0.545593 0.555908 -0.306824 0.546875 1445372123 0.545593 0.555908 -0.306824 0.546875 1445372123 0.545593 0.555908 -0.306824 0.546875 1445372123 0.553345 0.549500 -0.304626 0.546753 1445372123 0.553345 0.549500 -0.304626 0.546753 1445372123 0.553345 0.549500 -0.304626 0.546753 1445372123 0.553345 0.549500 -0.304626 0.546753 1445372123 0.553345 0.549500 -0.304626 0.546753 1445372123 0.553345 0.549500 -0.304626 0.546753 1445372123 0.552612 0.549072 -0.294189 0.553589 1445372123 0.552612 0.549072 -0.294189 0.553589 1445372123 0.552612 0.549072 -0.294189 0.553589 1445372123 0.552612 0.549072 -0.294189 0.553589 1445372123 0.552612 0.549072 -0.294189 0.553589 1445372123 0.552612 0.549072 -0.294189 0.553589 1445372123 0.539185 0.563660 -0.274902 0.562073 1445372123 0.539185 0.563660 -0.274902 0.562073 1445372123 0.539185 0.563660 -0.274902 0.562073 1445372123 0.539185 0.563660 -0.274902 0.562073 1445372123 0.539185 0.563660 -0.274902 0.562073 1445372123 0.539185 0.563660 -0.274902 0.562073 1445372123 0.526367 0.575073 -0.273071 0.563538 1445372123 0.526367 0.575073 -0.273071 0.563538 1445372124 0.526367 0.575073 -0.273071 0.563538 1445372124 0.526367 0.575073 -0.273071 0.563538 1445372124 0.526367 0.575073 -0.273071 0.563538 1445372124 0.526367 0.575073 -0.273071 0.563538 1445372124 0.523865 0.571472 -0.286804 0.562683 1445372124 0.523865 0.571472 -0.286804 0.562683 1445372124 0.523865 0.571472 -0.286804 0.562683 1445372124 0.523865 0.571472 -0.286804 0.562683 1445372124 0.523865 0.571472 -0.286804 0.562683 1445372124 0.523865 0.571472 -0.286804 0.562683 1445372124 0.532532 0.558105 -0.305115 0.558350 1445372124 0.532532 0.558105 -0.305115 0.558350 1445372124 0.532532 0.558105 -0.305115 0.558350 1445372124 0.532532 0.558105 -0.305115 0.558350 1445372124 0.532532 0.558105 -0.305115 0.558350 1445372124 0.532532 0.558105 -0.305115 0.558350 1445372124 0.542297 0.547974 -0.307373 0.557800 1445372124 0.542297 0.547974 -0.307373 0.557800 1445372124 0.542297 0.547974 -0.307373 0.557800 1445372124 0.542297 0.547974 -0.307373 0.557800 1445372124 0.542297 0.547974 -0.307373 0.557800 1445372124 0.542297 0.547974 -0.307373 0.557800 1445372124 0.542297 0.547974 -0.307373 0.557800 1445372124 0.554138 0.538513 -0.305786 0.556152 1445372124 0.554138 0.538513 -0.305786 0.556152 1445372124 0.554138 0.538513 -0.305786 0.556152 1445372124 0.554138 0.538513 -0.305786 0.556152 1445372124 0.554138 0.538513 -0.305786 0.556152 1445372124 0.554138 0.538513 -0.305786 0.556152 1445372124 0.557800 0.536072 -0.297180 0.559570 1445372124 0.557800 0.536072 -0.297180 0.559570 1445372124 0.557800 0.536072 -0.297180 0.559570 1445372124 0.557800 0.536072 -0.297180 0.559570 1445372124 0.557800 0.536072 -0.297180 0.559570 1445372124 0.554993 0.537720 -0.288818 0.565063 1445372124 0.554993 0.537720 -0.288818 0.565063 1445372124 0.554993 0.537720 -0.288818 0.565063 1445372124 0.554993 0.537720 -0.288818 0.565063 1445372124 0.554993 0.537720 -0.288818 0.565063 1445372124 0.554993 0.537720 -0.288818 0.565063 1445372124 0.554993 0.537720 -0.288818 0.565063 1445372124 0.546631 0.543640 -0.283325 0.570313 1445372124 0.546631 0.543640 -0.283325 0.570313 1445372124 0.546631 0.543640 -0.283325 0.570313 1445372124 0.546631 0.543640 -0.283325 0.570313 1445372124 0.546631 0.543640 -0.283325 0.570313 1445372124 0.537415 0.549072 -0.278503 0.576294 1445372124 0.537415 0.549072 -0.278503 0.576294 1445372124 0.537415 0.549072 -0.278503 0.576294 1445372124 0.537415 0.549072 -0.278503 0.576294 1445372124 0.537415 0.549072 -0.278503 0.576294 1445372124 0.537415 0.549072 -0.278503 0.576294 1445372124 0.532715 0.549133 -0.280762 0.579407 1445372124 0.532715 0.549133 -0.280762 0.579407 1445372124 0.532715 0.549133 -0.280762 0.579407 1445372124 0.532715 0.549133 -0.280762 0.579407 1445372124 0.532715 0.549133 -0.280762 0.579407 1445372124 0.532715 0.549133 -0.280762 0.579407 1445372124 0.526978 0.551147 -0.281677 0.582336 1445372124 0.526978 0.551147 -0.281677 0.582336 1445372124 0.526978 0.551147 -0.281677 0.582336 1445372124 0.526978 0.551147 -0.281677 0.582336 1445372124 0.526978 0.551147 -0.281677 0.582336 1445372124 0.521240 0.556885 -0.279297 0.583130 1445372124 0.521240 0.556885 -0.279297 0.583130 1445372124 0.521240 0.556885 -0.279297 0.583130 1445372124 0.521240 0.556885 -0.279297 0.583130 1445372124 0.521240 0.556885 -0.279297 0.583130 1445372124 0.521240 0.556885 -0.279297 0.583130 1445372124 0.521240 0.556885 -0.279297 0.583130 1445372124 0.519348 0.564636 -0.275940 0.579041 1445372124 0.519348 0.564636 -0.275940 0.579041 1445372124 0.519348 0.564636 -0.275940 0.579041 1445372124 0.519348 0.564636 -0.275940 0.579041 1445372124 0.519348 0.564636 -0.275940 0.579041 1445372124 0.519348 0.564636 -0.275940 0.579041 1445372124 0.519348 0.564636 -0.275940 0.579041 1445372124 0.525269 0.562256 -0.276672 0.575623 1445372124 0.525269 0.562256 -0.276672 0.575623 1445372124 0.525269 0.562256 -0.276672 0.575623 1445372124 0.525269 0.562256 -0.276672 0.575623 1445372124 0.525269 0.562256 -0.276672 0.575623 1445372124 0.525269 0.562256 -0.276672 0.575623 1445372124 0.521667 0.565735 -0.266907 0.580078 1445372124 0.521667 0.565735 -0.266907 0.580078 1445372124 0.521667 0.565735 -0.266907 0.580078 1445372124 0.521667 0.565735 -0.266907 0.580078 1445372124 0.521667 0.565735 -0.266907 0.580078 1445372124 0.521667 0.565735 -0.266907 0.580078 1445372124 0.521667 0.565735 -0.266907 0.580078 1445372124 0.508301 0.577454 -0.255066 0.585693 1445372124 0.508301 0.577454 -0.255066 0.585693 1445372124 0.508301 0.577454 -0.255066 0.585693 1445372124 0.508301 0.577454 -0.255066 0.585693 1445372124 0.508301 0.577454 -0.255066 0.585693 1445372124 0.508301 0.577454 -0.255066 0.585693 1445372124 0.507813 0.577637 -0.267029 0.580566 1445372124 0.507813 0.577637 -0.267029 0.580566 1445372124 0.507813 0.577637 -0.267029 0.580566 1445372124 0.507813 0.577637 -0.267029 0.580566 1445372124 0.507813 0.577637 -0.267029 0.580566 1445372124 0.507813 0.577637 -0.267029 0.580566 1445372124 0.507813 0.577637 -0.267029 0.580566 1445372124 0.523987 0.564819 -0.285461 0.569946 1445372124 0.523987 0.564819 -0.285461 0.569946 1445372124 0.523987 0.564819 -0.285461 0.569946 1445372124 0.523987 0.564819 -0.285461 0.569946 1445372124 0.523987 0.564819 -0.285461 0.569946 1445372124 0.523987 0.564819 -0.285461 0.569946 1445372124 0.546997 0.550171 -0.294434 0.557922 1445372124 0.546997 0.550171 -0.294434 0.557922 1445372125 0.546997 0.550171 -0.294434 0.557922 1445372125 0.546997 0.550171 -0.294434 0.557922 1445372125 0.546997 0.550171 -0.294434 0.557922 1445372125 0.546997 0.550171 -0.294434 0.557922 1445372125 0.559570 0.545837 -0.286316 0.554016 1445372125 0.559570 0.545837 -0.286316 0.554016 1445372125 0.559570 0.545837 -0.286316 0.554016 1445372125 0.559570 0.545837 -0.286316 0.554016 1445372125 0.559570 0.545837 -0.286316 0.554016 1445372125 0.559570 0.545837 -0.286316 0.554016 1445372125 0.563965 0.547058 -0.270508 0.556274 1445372125 0.563965 0.547058 -0.270508 0.556274 1445372125 0.563965 0.547058 -0.270508 0.556274 1445372125 0.563965 0.547058 -0.270508 0.556274 1445372125 0.563965 0.547058 -0.270508 0.556274 1445372125 0.563965 0.547058 -0.270508 0.556274 1445372125 0.563965 0.547058 -0.270508 0.556274 1445372125 0.563599 0.547180 -0.264282 0.559448 1445372125 0.563599 0.547180 -0.264282 0.559448 1445372125 0.563599 0.547180 -0.264282 0.559448 1445372125 0.563599 0.547180 -0.264282 0.559448 1445372125 0.563599 0.547180 -0.264282 0.559448 1445372125 0.563599 0.547180 -0.264282 0.559448 1445372125 0.552673 0.554871 -0.260498 0.564575 1445372125 0.552673 0.554871 -0.260498 0.564575 1445372125 0.552673 0.554871 -0.260498 0.564575 1445372125 0.552673 0.554871 -0.260498 0.564575 1445372125 0.552673 0.554871 -0.260498 0.564575 1445372125 0.552673 0.554871 -0.260498 0.564575 1445372125 0.528442 0.573181 -0.251465 0.573486 1445372125 0.528442 0.573181 -0.251465 0.573486 1445372125 0.528442 0.573181 -0.251465 0.573486 1445372125 0.528442 0.573181 -0.251465 0.573486 1445372125 0.528442 0.573181 -0.251465 0.573486 1445372125 0.528442 0.573181 -0.251465 0.573486 1445372125 0.528442 0.573181 -0.251465 0.573486 1445372125 0.511475 0.582764 -0.249146 0.580200 1445372125 0.511475 0.582764 -0.249146 0.580200 1445372125 0.511475 0.582764 -0.249146 0.580200 1445372125 0.511475 0.582764 -0.249146 0.580200 1445372125 0.511475 0.582764 -0.249146 0.580200 1445372125 0.511475 0.582764 -0.249146 0.580200 1445372125 0.508606 0.578918 -0.261292 0.581238 1445372125 0.508606 0.578918 -0.261292 0.581238 1445372125 0.508606 0.578918 -0.261292 0.581238 1445372125 0.508606 0.578918 -0.261292 0.581238 1445372125 0.508606 0.578918 -0.261292 0.581238 1445372125 0.508606 0.578918 -0.261292 0.581238 1445372125 0.505188 0.576538 -0.264954 0.584900 1445372125 0.505188 0.576538 -0.264954 0.584900 1445372125 0.505188 0.576538 -0.264954 0.584900 1445372125 0.505188 0.576538 -0.264954 0.584900 1445372125 0.505188 0.576538 -0.264954 0.584900 1445372125 0.505188 0.576538 -0.264954 0.584900 1445372125 0.501221 0.577271 -0.259033 0.590271 1445372125 0.501221 0.577271 -0.259033 0.590271 1445372125 0.501221 0.577271 -0.259033 0.590271 1445372125 0.501221 0.577271 -0.259033 0.590271 1445372125 0.501221 0.577271 -0.259033 0.590271 1445372125 0.501221 0.577271 -0.259033 0.590271 1445372125 0.502869 0.573303 -0.259399 0.592468 1445372125 0.502869 0.573303 -0.259399 0.592468 1445372125 0.502869 0.573303 -0.259399 0.592468 1445372125 0.502869 0.573303 -0.259399 0.592468 1445372125 0.502869 0.573303 -0.259399 0.592468 1445372125 0.502869 0.573303 -0.259399 0.592468 1445372125 0.502869 0.573303 -0.259399 0.592468 1445372125 0.509521 0.567017 -0.262451 0.591553 1445372125 0.509521 0.567017 -0.262451 0.591553 1445372125 0.509521 0.567017 -0.262451 0.591553 1445372125 0.509521 0.567017 -0.262451 0.591553 1445372125 0.509521 0.567017 -0.262451 0.591553 1445372125 0.509521 0.567017 -0.262451 0.591553 1445372125 0.516968 0.563354 -0.261780 0.588867 1445372125 0.516968 0.563354 -0.261780 0.588867 1445372125 0.516968 0.563354 -0.261780 0.588867 1445372125 0.516968 0.563354 -0.261780 0.588867 1445372125 0.516968 0.563354 -0.261780 0.588867 1445372125 0.516968 0.563354 -0.261780 0.588867 1445372125 0.532410 0.556030 -0.266235 0.580017 1445372125 0.532410 0.556030 -0.266235 0.580017 1445372125 0.532410 0.556030 -0.266235 0.580017 1445372125 0.532410 0.556030 -0.266235 0.580017 1445372125 0.532410 0.556030 -0.266235 0.580017 1445372125 0.532410 0.556030 -0.266235 0.580017 1445372125 0.532410 0.556030 -0.266235 0.580017 1445372125 0.555115 0.538818 -0.287598 0.564575 1445372125 0.555115 0.538818 -0.287598 0.564575 1445372125 0.555115 0.538818 -0.287598 0.564575 1445372125 0.555115 0.538818 -0.287598 0.564575 1445372125 0.555115 0.538818 -0.287598 0.564575 1445372125 0.555115 0.538818 -0.287598 0.564575 1445372125 0.566528 0.525574 -0.307251 0.555298 1445372125 0.566528 0.525574 -0.307251 0.555298 1445372125 0.566528 0.525574 -0.307251 0.555298 1445372125 0.566528 0.525574 -0.307251 0.555298 1445372125 0.566528 0.525574 -0.307251 0.555298 1445372125 0.566528 0.525574 -0.307251 0.555298 1445372125 0.567871 0.521423 -0.314453 0.553772 1445372125 0.567871 0.521423 -0.314453 0.553772 1445372125 0.567871 0.521423 -0.314453 0.553772 1445372125 0.567871 0.521423 -0.314453 0.553772 1445372125 0.567871 0.521423 -0.314453 0.553772 1445372125 0.567871 0.521423 -0.314453 0.553772 1445372125 0.567871 0.521423 -0.314453 0.553772 1445372125 0.571960 0.516235 -0.314392 0.554443 1445372125 0.571960 0.516235 -0.314392 0.554443 1445372125 0.571960 0.516235 -0.314392 0.554443 1445372125 0.571960 0.516235 -0.314392 0.554443 1445372125 0.571960 0.516235 -0.314392 0.554443 1445372125 0.571960 0.516235 -0.314392 0.554443 1445372125 0.575500 0.515442 -0.304260 0.557190 1445372125 0.575500 0.515442 -0.304260 0.557190 1445372125 0.575500 0.515442 -0.304260 0.557190 1445372126 0.575500 0.515442 -0.304260 0.557190 1445372126 0.575500 0.515442 -0.304260 0.557190 1445372126 0.575500 0.515442 -0.304260 0.557190 1445372126 0.575256 0.521301 -0.288513 0.560364 1445372126 0.575256 0.521301 -0.288513 0.560364 1445372126 0.575256 0.521301 -0.288513 0.560364 1445372126 0.575256 0.521301 -0.288513 0.560364 1445372126 0.575256 0.521301 -0.288513 0.560364 1445372126 0.575256 0.521301 -0.288513 0.560364 1445372126 0.569336 0.529968 -0.278503 0.563354 1445372126 0.569336 0.529968 -0.278503 0.563354 1445372126 0.569336 0.529968 -0.278503 0.563354 1445372126 0.569336 0.529968 -0.278503 0.563354 1445372126 0.569336 0.529968 -0.278503 0.563354 1445372126 0.569336 0.529968 -0.278503 0.563354 1445372126 0.560425 0.536194 -0.279480 0.565918 1445372126 0.560425 0.536194 -0.279480 0.565918 1445372126 0.560425 0.536194 -0.279480 0.565918 1445372126 0.560425 0.536194 -0.279480 0.565918 1445372126 0.560425 0.536194 -0.279480 0.565918 1445372126 0.560425 0.536194 -0.279480 0.565918 1445372126 0.560425 0.536194 -0.279480 0.565918 1445372126 0.547363 0.543457 -0.281494 0.570740 1445372126 0.547363 0.543457 -0.281494 0.570740 1445372126 0.547363 0.543457 -0.281494 0.570740 1445372126 0.547363 0.543457 -0.281494 0.570740 1445372126 0.547363 0.543457 -0.281494 0.570740 1445372126 0.533386 0.549561 -0.282471 0.577576 1445372126 0.533386 0.549561 -0.282471 0.577576 1445372126 0.533386 0.549561 -0.282471 0.577576 1445372126 0.533386 0.549561 -0.282471 0.577576 1445372126 0.533386 0.549561 -0.282471 0.577576 1445372126 0.533386 0.549561 -0.282471 0.577576 1445372126 0.533386 0.549561 -0.282471 0.577576 1445372126 0.521118 0.553223 -0.283691 0.584656 1445372126 0.521118 0.553223 -0.283691 0.584656 1445372126 0.521118 0.553223 -0.283691 0.584656 1445372126 0.521118 0.553223 -0.283691 0.584656 1445372126 0.521118 0.553223 -0.283691 0.584656 1445372126 0.521118 0.553223 -0.283691 0.584656 1445372126 0.516479 0.550781 -0.290405 0.587769 1445372126 0.516479 0.550781 -0.290405 0.587769 1445372126 0.516479 0.550781 -0.290405 0.587769 1445372126 0.516479 0.550781 -0.290405 0.587769 1445372126 0.516479 0.550781 -0.290405 0.587769 1445372126 0.516479 0.550781 -0.290405 0.587769 1445372126 0.516479 0.550781 -0.290405 0.587769 1445372126 0.513855 0.549011 -0.292053 0.590881 1445372126 0.513855 0.549011 -0.292053 0.590881 1445372126 0.513855 0.549011 -0.292053 0.590881 1445372126 0.513855 0.549011 -0.292053 0.590881 1445372126 0.513855 0.549011 -0.292053 0.590881 1445372126 0.513855 0.549011 -0.292053 0.590881 1445372126 0.513123 0.550110 -0.287598 0.592712 1445372126 0.513123 0.550110 -0.287598 0.592712 1445372126 0.513123 0.550110 -0.287598 0.592712 1445372126 0.513123 0.550110 -0.287598 0.592712 1445372126 0.513123 0.550110 -0.287598 0.592712 1445372126 0.513123 0.550110 -0.287598 0.592712 1445372126 0.514099 0.550537 -0.280701 0.594788 1445372126 0.514099 0.550537 -0.280701 0.594788 1445372126 0.514099 0.550537 -0.280701 0.594788 1445372126 0.514099 0.550537 -0.280701 0.594788 1445372126 0.514099 0.550537 -0.280701 0.594788 1445372126 0.514099 0.550537 -0.280701 0.594788 1445372126 0.517822 0.550842 -0.274780 0.593994 1445372126 0.517822 0.550842 -0.274780 0.593994 1445372126 0.517822 0.550842 -0.274780 0.593994 1445372126 0.517822 0.550842 -0.274780 0.593994 1445372126 0.517822 0.550842 -0.274780 0.593994 1445372126 0.517822 0.550842 -0.274780 0.593994 1445372126 0.517822 0.550842 -0.274780 0.593994 1445372126 0.525391 0.548401 -0.276245 0.588928 1445372126 0.525391 0.548401 -0.276245 0.588928 1445372126 0.525391 0.548401 -0.276245 0.588928 1445372126 0.525391 0.548401 -0.276245 0.588928 1445372126 0.525391 0.548401 -0.276245 0.588928 1445372126 0.525391 0.548401 -0.276245 0.588928 1445372126 0.534363 0.542236 -0.285339 0.582153 1445372126 0.534363 0.542236 -0.285339 0.582153 1445372126 0.534363 0.542236 -0.285339 0.582153 1445372126 0.534363 0.542236 -0.285339 0.582153 1445372126 0.534363 0.542236 -0.285339 0.582153 1445372126 0.534363 0.542236 -0.285339 0.582153 1445372126 0.534363 0.542236 -0.285339 0.582153 1445372126 0.535889 0.538330 -0.285461 0.584351 1445372126 0.535889 0.538330 -0.285461 0.584351 1445372126 0.535889 0.538330 -0.285461 0.584351 1445372126 0.535889 0.538330 -0.285461 0.584351 1445372126 0.535889 0.538330 -0.285461 0.584351 1445372126 0.535889 0.538330 -0.285461 0.584351 1445372126 0.527283 0.546753 -0.262512 0.595032 1445372126 0.527283 0.546753 -0.262512 0.595032 1445372126 0.527283 0.546753 -0.262512 0.595032 1445372126 0.527283 0.546753 -0.262512 0.595032 1445372126 0.527283 0.546753 -0.262512 0.595032 1445372126 0.527283 0.546753 -0.262512 0.595032 1445372126 0.527039 0.552185 -0.240601 0.599426 1445372126 0.527039 0.552185 -0.240601 0.599426 1445372126 0.527039 0.552185 -0.240601 0.599426 1445372126 0.527039 0.552185 -0.240601 0.599426 1445372126 0.527039 0.552185 -0.240601 0.599426 1445372126 0.527039 0.552185 -0.240601 0.599426 1445372126 0.532288 0.550720 -0.231384 0.599792 1445372126 0.532288 0.550720 -0.231384 0.599792 1445372126 0.532288 0.550720 -0.231384 0.599792 1445372126 0.532288 0.550720 -0.231384 0.599792 1445372126 0.532288 0.550720 -0.231384 0.599792 1445372126 0.532288 0.550720 -0.231384 0.599792 1445372126 0.531433 0.552429 -0.227478 0.600464 1445372126 0.531433 0.552429 -0.227478 0.600464 1445372126 0.531433 0.552429 -0.227478 0.600464 1445372126 0.531433 0.552429 -0.227478 0.600464 1445372127 0.531433 0.552429 -0.227478 0.600464 1445372127 0.531433 0.552429 -0.227478 0.600464 1445372127 0.525696 0.558289 -0.228088 0.599854 1445372127 0.525696 0.558289 -0.228088 0.599854 1445372127 0.525696 0.558289 -0.228088 0.599854 1445372127 0.525696 0.558289 -0.228088 0.599854 1445372127 0.525696 0.558289 -0.228088 0.599854 1445372127 0.525696 0.558289 -0.228088 0.599854 1445372127 0.519897 0.562927 -0.237732 0.596863 1445372127 0.519897 0.562927 -0.237732 0.596863 1445372127 0.519897 0.562927 -0.237732 0.596863 1445372127 0.519897 0.562927 -0.237732 0.596863 1445372127 0.519897 0.562927 -0.237732 0.596863 1445372127 0.519897 0.562927 -0.237732 0.596863 1445372127 0.511780 0.565857 -0.250793 0.595703 1445372127 0.511780 0.565857 -0.250793 0.595703 1445372127 0.511780 0.565857 -0.250793 0.595703 1445372127 0.511780 0.565857 -0.250793 0.595703 1445372127 0.511780 0.565857 -0.250793 0.595703 1445372127 0.511780 0.565857 -0.250793 0.595703 1445372127 0.511780 0.565857 -0.250793 0.595703 1445372127 0.497864 0.571838 -0.256592 0.599304 1445372127 0.497864 0.571838 -0.256592 0.599304 1445372127 0.497864 0.571838 -0.256592 0.599304 1445372127 0.497864 0.571838 -0.256592 0.599304 1445372127 0.497864 0.571838 -0.256592 0.599304 1445372127 0.497864 0.571838 -0.256592 0.599304 1445372127 0.487854 0.575867 -0.261292 0.601624 1445372127 0.487854 0.575867 -0.261292 0.601624 1445372127 0.487854 0.575867 -0.261292 0.601624 1445372127 
0.068848 0.699890 0.301270 0.643860 1445372137 0.068848 0.699890 0.301270 0.643860 1445372137 0.068848 0.699890 0.301270 0.643860 1445372137 0.068848 0.699890 0.301270 0.643860 1445372137 0.068848 0.699890 0.301270 0.643860 1445372137 0.068848 0.699890 0.301270 0.643860 1445372137 0.068848 0.699890 0.301270 0.643860 1445372137 0.050903 0.699097 0.424011 0.573364 1445372137 0.050903 0.699097 0.424011 0.573364 1445372137 0.050903 0.699097 0.424011 0.573364 1445372137 0.050903 0.699097 0.424011 0.573364 1445372137 0.050903 0.699097 0.424011 0.573364 1445372137 0.050903 0.699097 0.424011 0.573364 1445372137 0.082947 0.710022 0.535278 0.449890 1445372137 0.082947 0.710022 0.535278 0.449890 1445372137 0.082947 0.710022 0.535278 0.449890 1445372137 0.082947 0.710022 0.535278 0.449890 1445372137 0.082947 0.710022 0.535278 0.449890 1445372137 0.082947 0.710022 0.535278 0.449890 1445372137 0.166809 0.717163 0.610657 0.291199 1445372137 0.166809 0.717163 0.610657 0.291199 1445372137 0.166809 0.717163 0.610657 0.291199 1445372137 0.166809 0.717163 0.610657 0.291199 1445372137 0.166809 0.717163 0.610657 0.291199 1445372137 0.166809 0.717163 0.610657 0.291199 1445372137 0.278625 0.704285 0.638855 0.134583 1445372137 0.278625 0.704285 0.638855 0.134583 1445372137 0.278625 0.704285 0.638855 0.134583 1445372137 0.278625 0.704285 0.638855 0.134583 1445372137 0.278625 0.704285 0.638855 0.134583 1445372137 0.278625 0.704285 0.638855 0.134583 1445372137 0.278625 0.704285 0.638855 0.134583 1445372137 0.385193 0.672424 0.631836 0.012390 1445372137 0.385193 0.672424 0.631836 0.012390 1445372137 0.385193 0.672424 0.631836 0.012390 1445372137 0.385193 0.672424 0.631836 0.012390 1445372137 0.385193 0.672424 0.631836 0.012390 1445372137 0.385193 0.672424 0.631836 0.012390 1445372137 0.424988 0.659241 0.618225 -0.049744 1445372137 0.424988 0.659241 0.618225 -0.049744 1445372137 0.424988 0.659241 0.618225 -0.049744 1445372137 0.424988 0.659241 0.618225 -0.049744 1445372137 0.424988 0.659241 0.618225 -0.049744 1445372137 0.424988 0.659241 0.618225 -0.049744 1445372137 0.424988 0.659241 0.618225 -0.049744 1445372137 0.432556 0.655029 0.618042 -0.042847 1445372137 0.432556 0.655029 0.618042 -0.042847 1445372137 0.432556 0.655029 0.618042 -0.042847 1445372137 0.432556 0.655029 0.618042 -0.042847 1445372137 0.432556 0.655029 0.618042 -0.042847 1445372137 0.432556 0.655029 0.618042 -0.042847 1445372137 0.416565 0.657104 0.628113 -0.007690 1445372137 0.416565 0.657104 0.628113 -0.007690 1445372137 0.416565 0.657104 0.628113 -0.007690 1445372137 0.416565 0.657104 0.628113 -0.007690 1445372137 0.416565 0.657104 0.628113 -0.007690 1445372137 0.416565 0.657104 0.628113 -0.007690 1445372137 0.387451 0.664001 0.636780 0.058655 1445372137 0.387451 0.664001 0.636780 0.058655 1445372137 0.387451 0.664001 0.636780 0.058655 1445372137 0.387451 0.664001 0.636780 0.058655 1445372137 0.387451 0.664001 0.636780 0.058655 1445372137 0.387451 0.664001 0.636780 0.058655 1445372137 0.387451 0.664001 0.636780 0.058655 1445372137 0.316956 0.684021 0.637268 0.159424 1445372137 0.316956 0.684021 0.637268 0.159424 1445372137 0.316956 0.684021 0.637268 0.159424 1445372137 0.316956 0.684021 0.637268 0.159424 1445372137 0.316956 0.684021 0.637268 0.159424 1445372137 0.316956 0.684021 0.637268 0.159424 1445372137 0.213623 0.707642 0.614441 0.275452 1445372137 0.213623 0.707642 0.614441 0.275452 1445372137 0.213623 0.707642 0.614441 0.275452 1445372137 0.213623 0.707642 0.614441 0.275452 1445372137 0.213623 0.707642 0.614441 0.275452 1445372137 0.213623 0.707642 0.614441 0.275452 1445372137 0.213623 0.707642 0.614441 0.275452 1445372137 0.134338 0.719849 0.561523 0.385071 1445372137 0.134338 0.719849 0.561523 0.385071 1445372138 0.134338 0.719849 0.561523 0.385071 1445372138 0.134338 0.719849 0.561523 0.385071 1445372138 0.134338 0.719849 0.561523 0.385071 1445372138 0.057800 0.726013 0.497864 0.470764 1445372138 0.057800 0.726013 0.497864 0.470764 1445372138 0.057800 0.726013 0.497864 0.470764 1445372138 0.057800 0.726013 0.497864 0.470764 1445372138 0.057800 0.726013 0.497864 0.470764 1445372138 0.057800 0.726013 0.497864 0.470764 1445372138 0.057800 0.726013 0.497864 0.470764 1445372138 -0.004639 0.710876 0.426392 0.559204 1445372138 -0.004639 0.710876 0.426392 0.559204 1445372138 -0.004639 0.710876 0.426392 0.559204 1445372138 -0.004639 0.710876 0.426392 0.559204 1445372138 -0.004639 0.710876 0.426392 0.559204 1445372138 -0.004639 0.710876 0.426392 0.559204 1445372138 -0.004639 0.710876 0.426392 0.559204 1445372138 -0.070679 0.679810 0.386902 0.618958 1445372138 -0.070679 0.679810 0.386902 0.618958 1445372138 -0.070679 0.679810 0.386902 0.618958 1445372138 -0.070679 0.679810 0.386902 0.618958 1445372138 -0.070679 0.679810 0.386902 0.618958 1445372138 -0.070679 0.679810 0.386902 0.618958 1445372138 -0.099915 0.668274 0.397156 0.620972 1445372138 -0.099915 0.668274 0.397156 0.620972 1445372138 -0.099915 0.668274 0.397156 0.620972 1445372138 -0.099915 0.668274 0.397156 0.620972 1445372138 -0.099915 0.668274 0.397156 0.620972 1445372138 -0.099915 0.668274 0.397156 0.620972 1445372138 -0.082642 0.675598 0.499573 0.535767 1445372138 -0.082642 0.675598 0.499573 0.535767 1445372138 -0.082642 0.675598 0.499573 0.535767 1445372138 -0.082642 0.675598 0.499573 0.535767 1445372138 -0.082642 0.675598 0.499573 0.535767 1445372138 -0.082642 0.675598 0.499573 0.535767 1445372138 -0.082642 0.675598 0.499573 0.535767 1445372138 -0.025208 0.677246 0.597961 0.427856 1445372138 -0.025208 0.677246 0.597961 0.427856 1445372138 -0.025208 0.677246 0.597961 0.427856 1445372138 -0.025208 0.677246 0.597961 0.427856 1445372138 -0.025208 0.677246 0.597961 0.427856 1445372138 -0.025208 0.677246 0.597961 0.427856 1445372138 0.077209 0.689087 0.643799 0.323486 1445372138 0.077209 0.689087 0.643799 0.323486 1445372138 0.077209 0.689087 0.643799 0.323486 1445372138 0.077209 0.689087 0.643799 0.323486 1445372138 0.077209 0.689087 0.643799 0.323486 1445372138 0.077209 0.689087 0.643799 0.323486 1445372138 0.153931 0.700562 0.668945 0.194702 1445372138 0.153931 0.700562 0.668945 0.194702 1445372138 0.153931 0.700562 0.668945 0.194702 1445372138 0.153931 0.700562 0.668945 0.194702 1445372138 0.153931 0.700562 0.668945 0.194702 1445372138 0.153931 0.700562 0.668945 0.194702 1445372138 0.246643 0.698425 0.667114 0.079468 1445372138 0.246643 0.698425 0.667114 0.079468 1445372138 0.246643 0.698425 0.667114 0.079468 1445372138 0.246643 0.698425 0.667114 0.079468 1445372138 0.246643 0.698425 0.667114 0.079468 1445372138 0.246643 0.698425 0.667114 0.079468 1445372138 0.343872 0.682068 0.645264 -0.007568 1445372138 0.343872 0.682068 0.645264 -0.007568 1445372138 0.343872 0.682068 0.645264 -0.007568 1445372138 0.343872 0.682068 0.645264 -0.007568 1445372138 0.343872 0.682068 0.645264 -0.007568 1445372138 0.343872 0.682068 0.645264 -0.007568 1445372138 0.356995 0.692627 0.624329 -0.054077 1445372138 0.356995 0.692627 0.624329 -0.054077 1445372138 0.356995 0.692627 0.624329 -0.054077 1445372138 0.356995 0.692627 0.624329 -0.054077 1445372138 0.356995 0.692627 0.624329 -0.054077 1445372138 0.356995 0.692627 0.624329 -0.054077 1445372138 0.351196 0.696289 0.625305 -0.026611 1445372138 0.351196 0.696289 0.625305 -0.026611 1445372138 0.351196 0.696289 0.625305 -0.026611 1445372138 0.351196 0.696289 0.625305 -0.026611 1445372138 0.351196 0.696289 0.625305 -0.026611 1445372138 0.351196 0.696289 0.625305 -0.026611 1445372138 0.323303 0.701111 0.635071 0.022705 1445372138 0.323303 0.701111 0.635071 0.022705 1445372138 0.323303 0.701111 0.635071 0.022705 1445372138 0.323303 0.701111 0.635071 0.022705 1445372138 0.323303 0.701111 0.635071 0.022705 1445372138 0.323303 0.701111 0.635071 0.022705 1445372138 0.323303 0.701111 0.635071 0.022705 1445372138 0.307068 0.702393 0.631775 0.114441 1445372138 0.307068 0.702393 0.631775 0.114441 1445372138 0.307068 0.702393 0.631775 0.114441 1445372138 0.307068 0.702393 0.631775 0.114441 1445372138 0.307068 0.702393 0.631775 0.114441 1445372138 0.307068 0.702393 0.631775 0.114441 1445372138 0.268799 0.704407 0.609863 0.243958 1445372138 0.268799 0.704407 0.609863 0.243958 1445372138 0.268799 0.704407 0.609863 0.243958 1445372138 0.268799 0.704407 0.609863 0.243958 1445372138 0.268799 0.704407 0.609863 0.243958 1445372138 0.268799 0.704407 0.609863 0.243958 1445372138 0.234802 0.700500 0.543274 0.398560 1445372138 0.234802 0.700500 0.543274 0.398560 1445372138 0.234802 0.700500 0.543274 0.398560 1445372138 0.234802 0.700500 0.543274 0.398560 1445372138 0.234802 0.700500 0.543274 0.398560 1445372138 0.234802 0.700500 0.543274 0.398560 1445372138 0.234802 0.700500 0.543274 0.398560 1445372138 0.173645 0.709534 0.451599 0.512146 1445372138 0.173645 0.709534 0.451599 0.512146 1445372138 0.173645 0.709534 0.451599 0.512146 1445372138 0.173645 0.709534 0.451599 0.512146 1445372138 0.173645 0.709534 0.451599 0.512146 1445372138 0.173645 0.709534 0.451599 0.512146 1445372138 0.131775 0.708557 0.321594 0.614075 1445372138 0.131775 0.708557 0.321594 0.614075 1445372138 0.131775 0.708557 0.321594 0.614075 1445372138 0.131775 0.708557 0.321594 0.614075 1445372139 0.131775 0.708557 0.321594 0.614075 1445372139 0.131775 0.708557 0.321594 0.614075 1445372139 0.057617 0.691833 0.227722 0.682739 1445372139 0.057617 0.691833 0.227722 0.682739 1445372139 0.057617 0.691833 0.227722 0.682739 1445372139 0.057617 0.691833 0.227722 0.682739 1445372139 0.057617 0.691833 0.227722 0.682739 1445372139 0.057617 0.691833 0.227722 0.682739 1445372139 0.002991 0.669067 0.184509 0.719849 1445372139 0.002991 0.669067 0.184509 0.719849 1445372139 0.002991 0.669067 0.184509 0.719849 1445372139 0.002991 0.669067 0.184509 0.719849 1445372139 0.002991 0.669067 0.184509 0.719849 1445372139 0.002991 0.669067 0.184509 0.719849 1445372139 -0.045288 0.665161 0.279663 0.690796 1445372139 -0.045288 0.665161 0.279663 0.690796 1445372139 -0.045288 0.665161 0.279663 0.690796 1445372139 -0.045288 0.665161 0.279663 0.690796 1445372139 -0.045288 0.665161 0.279663 0.690796 1445372139 -0.045288 0.665161 0.279663 0.690796 1445372139 -0.014771 0.672302 0.385864 0.631470 1445372139 -0.014771 0.672302 0.385864 0.631470 1445372139 -0.014771 0.672302 0.385864 0.631470 1445372139 -0.014771 0.672302 0.385864 0.631470 1445372139 -0.014771 0.672302 0.385864 0.631470 1445372139 -0.014771 0.672302 0.385864 0.631470 1445372139 0.058838 0.685852 0.497253 0.528015 1445372139 0.058838 0.685852 0.497253 0.528015 1445372139 0.058838 0.685852 0.497253 0.528015 1445372139 0.058838 0.685852 0.497253 0.528015 1445372139 0.058838 0.685852 0.497253 0.528015 1445372139 0.058838 0.685852 0.497253 0.528015 1445372139 0.093262 0.684143 0.613525 0.383057 1445372139 0.093262 0.684143 0.613525 0.383057 1445372139 0.093262 0.684143 0.613525 0.383057 1445372139 0.093262 0.684143 0.613525 0.383057 1445372139 0.093262 0.684143 0.613525 0.383057 1445372139 0.093262 0.684143 0.613525 0.383057 1445372139 0.177063 0.679749 0.668884 0.243103 1445372139 0.177063 0.679749 0.668884 0.243103 1445372139 0.177063 0.679749 0.668884 0.243103 1445372139 0.177063 0.679749 0.668884 0.243103 1445372139 0.177063 0.679749 0.668884 0.243103 1445372139 0.264893 0.668274 0.687256 0.103821 1445372139 0.264893 0.668274 0.687256 0.103821 1445372139 0.264893 0.668274 0.687256 0.103821 1445372139 0.264893 0.668274 0.687256 0.103821 1445372139 0.264893 0.668274 0.687256 0.103821 1445372139 0.264893 0.668274 0.687256 0.103821 1445372139 0.365967 0.638245 0.677002 -0.015747 1445372139 0.365967 0.638245 0.677002 -0.015747 1445372139 0.365967 0.638245 0.677002 -0.015747 1445372139 0.365967 0.638245 0.677002 -0.015747 1445372139 0.365967 0.638245 0.677002 -0.015747 1445372139 0.365967 0.638245 0.677002 -0.015747 1445372139 0.400757 0.628845 0.659485 -0.094543 1445372139 0.400757 0.628845 0.659485 -0.094543 1445372139 0.400757 0.628845 0.659485 -0.094543 1445372139 0.400757 0.628845 0.659485 -0.094543 1445372139 0.400757 0.628845 0.659485 -0.094543 1445372139 0.400757 0.628845 0.659485 -0.094543 1445372139 0.412048 0.624512 0.653931 -0.111389 1445372139 0.412048 0.624512 0.653931 -0.111389 1445372139 0.412048 0.624512 0.653931 -0.111389 1445372139 0.412048 0.624512 0.653931 -0.111389 1445372139 0.412048 0.624512 0.653931 -0.111389 1445372139 0.412048 0.624512 0.653931 -0.111389 1445372139 0.412048 0.624512 0.653931 -0.111389 1445372139 0.428040 0.617615 0.654602 -0.082092 1445372139 0.428040 0.617615 0.654602 -0.082092 1445372139 0.428040 0.617615 0.654602 -0.082092 1445372139 0.428040 0.617615 0.654602 -0.082092 1445372139 0.428040 0.617615 0.654602 -0.082092 1445372139 0.428040 0.617615 0.654602 -0.082092 1445372139 0.420288 0.621094 0.661316 -0.010193 1445372139 0.420288 0.621094 0.661316 -0.010193 1445372139 0.420288 0.621094 0.661316 -0.010193 1445372139 0.420288 0.621094 0.661316 -0.010193 1445372139 0.420288 0.621094 0.661316 -0.010193 1445372139 0.420288 0.621094 0.661316 -0.010193 1445372139 0.381165 0.630554 0.666809 0.111328 1445372139 0.381165 0.630554 0.666809 0.111328 1445372139 0.381165 0.630554 0.666809 0.111328 1445372139 0.381165 0.630554 0.666809 0.111328 1445372139 0.381165 0.630554 0.666809 0.111328 1445372139 0.381165 0.630554 0.666809 0.111328 1445372139 0.307739 0.644836 0.645874 0.268860 1445372139 0.307739 0.644836 0.645874 0.268860 1445372139 0.307739 0.644836 0.645874 0.268860 1445372139 0.307739 0.644836 0.645874 0.268860 1445372139 0.307739 0.644836 0.645874 0.268860 1445372139 0.307739 0.644836 0.645874 0.268860 1445372139 0.135132 0.687195 0.604492 0.379395 1445372139 0.135132 0.687195 0.604492 0.379395 1445372139 0.135132 0.687195 0.604492 0.379395 1445372139 0.135132 0.687195 0.604492 0.379395 1445372139 0.135132 0.687195 0.604492 0.379395 1445372139 0.135132 0.687195 0.604492 0.379395 1445372139 0.135132 0.687195 0.604492 0.379395 1445372139 0.031738 0.683594 0.525818 0.505127 1445372139 0.031738 0.683594 0.525818 0.505127 1445372139 -0.060730 0.663147 0.467407 0.581360 1445372139 -0.060730 0.663147 0.467407 0.581360 1445372139 -0.060730 0.663147 0.467407 0.581360 1445372139 -0.060730 0.663147 0.467407 0.581360 1445372139 -0.060730 0.663147 0.467407 0.581360 1445372140 -0.060730 0.663147 0.467407 0.581360 1445372140 -0.104858 0.644714 0.414551 0.633545 1445372140 -0.104858 0.644714 0.414551 0.633545 1445372140 -0.104858 0.644714 0.414551 0.633545 1445372140 -0.104858 0.644714 0.414551 0.633545 1445372140 -0.104858 0.644714 0.414551 0.633545 1445372140 -0.104858 0.644714 0.414551 0.633545 1445372140 -0.109314 0.636658 0.409180 0.644348 1445372140 -0.109314 0.636658 0.409180 0.644348 1445372140 -0.109314 0.636658 0.409180 0.644348 1445372140 -0.109314 0.636658 0.409180 0.644348 1445372140 -0.109314 0.636658 0.409180 0.644348 1445372140 -0.109314 0.636658 0.409180 0.644348 1445372140 -0.109314 0.636658 0.409180 0.644348 1445372140 -0.097351 0.634338 0.454041 0.617981 1445372140 -0.097351 0.634338 0.454041 0.617981 1445372140 -0.097351 0.634338 0.454041 0.617981 1445372140 -0.097351 0.634338 0.454041 0.617981 1445372140 -0.097351 0.634338 0.454041 0.617981 1445372140 -0.097351 0.634338 0.454041 0.617981 1445372140 -0.039490 0.640930 0.506836 0.575012 1445372140 -0.039490 0.640930 0.506836 0.575012 1445372140 -0.039490 0.640930 0.506836 0.575012 1445372140 -0.039490 0.640930 0.506836 0.575012 1445372140 -0.039490 0.640930 0.506836 0.575012 1445372140 -0.039490 0.640930 0.506836 0.575012 1445372140 0.010864 0.644409 0.598450 0.475830 1445372140 0.010864 0.644409 0.598450 0.475830 1445372140 0.010864 0.644409 0.598450 0.475830 1445372140 0.010864 0.644409 0.598450 0.475830 1445372140 0.010864 0.644409 0.598450 0.475830 1445372140 0.010864 0.644409 0.598450 0.475830 1445372140 0.113037 0.655457 0.653503 0.361084 1445372140 0.113037 0.655457 0.653503 0.361084 1445372140 0.113037 0.655457 0.653503 0.361084 1445372140 0.113037 0.655457 0.653503 0.361084 1445372140 0.113037 0.655457 0.653503 0.361084 1445372140 0.113037 0.655457 0.653503 0.361084 1445372140 0.113037 0.655457 0.653503 0.361084 1445372140 0.204956 0.654724 0.697205 0.207642 1445372140 0.204956 0.654724 0.697205 0.207642 1445372140 0.204956 0.654724 0.697205 0.207642 1445372140 0.204956 0.654724 0.697205 0.207642 1445372140 0.204956 0.654724 0.697205 0.207642 1445372140 0.204956 0.654724 0.697205 0.207642 1445372140 0.317139 0.635010 0.700928 0.069092 1445372140 0.317139 0.635010 0.700928 0.069092 1445372140 0.317139 0.635010 0.700928 0.069092 1445372140 0.317139 0.635010 0.700928 0.069092 1445372140 0.317139 0.635010 0.700928 0.069092 1445372140 0.317139 0.635010 0.700928 0.069092 1445372140 0.364319 0.634949 0.680359 -0.032898 1445372140 0.364319 0.634949 0.680359 -0.032898 1445372140 0.364319 0.634949 0.680359 -0.032898 1445372140 0.364319 0.634949 0.680359 -0.032898 1445372140 0.364319 0.634949 0.680359 -0.032898 1445372140 0.364319 0.634949 0.680359 -0.032898 1445372140 0.364319 0.634949 0.680359 -0.032898 1445372140 0.390869 0.631714 0.666565 -0.060669 1445372140 0.390869 0.631714 0.666565 -0.060669 1445372140 0.390869 0.631714 0.666565 -0.060669 1445372140 0.390869 0.631714 0.666565 -0.060669 1445372140 0.390869 0.631714 0.666565 -0.060669 1445372140 0.390869 0.631714 0.666565 -0.060669 1445372140 0.390320 0.633667 0.666992 -0.033264 1445372140 0.390320 0.633667 0.666992 -0.033264 1445372140 0.390320 0.633667 0.666992 -0.033264 1445372140 0.390320 0.633667 0.666992 -0.033264 1445372140 0.390320 0.633667 0.666992 -0.033264 1445372140 0.390320 0.633667 0.666992 -0.033264 1445372140 0.390320 0.633667 0.666992 -0.033264 1445372140 0.387146 0.639648 0.663208 0.032043 1445372140 0.387146 0.639648 0.663208 0.032043 1445372140 0.387146 0.639648 0.663208 0.032043 1445372140 0.387146 0.639648 0.663208 0.032043 1445372140 0.387146 0.639648 0.663208 0.032043 1445372140 0.387146 0.639648 0.663208 0.032043 1445372140 0.368958 0.654114 0.644714 0.142395 1445372140 0.368958 0.654114 0.644714 0.142395 1445372140 0.368958 0.654114 0.644714 0.142395 1445372140 0.368958 0.654114 0.644714 0.142395 1445372140 0.368958 0.654114 0.644714 0.142395 1445372140 0.368958 0.654114 0.644714 0.142395 1445372140 0.320801 0.676758 0.592712 0.296082 1445372140 0.320801 0.676758 0.592712 0.296082 1445372140 0.320801 0.676758 0.592712 0.296082 1445372140 0.320801 0.676758 0.592712 0.296082 1445372140 0.320801 0.676758 0.592712 0.296082 1445372140 0.320801 0.676758 0.592712 0.296082 1445372140 0.320801 0.676758 0.592712 0.296082 1445372140 0.204468 0.715637 0.515076 0.424988 1445372140 0.204468 0.715637 0.515076 0.424988 1445372140 0.204468 0.715637 0.515076 0.424988 1445372140 0.204468 0.715637 0.515076 0.424988 1445372140 0.204468 0.715637 0.515076 0.424988 1445372140 0.204468 0.715637 0.515076 0.424988 1445372140 0.057434 0.728699 0.448242 0.514526 1445372140 0.057434 0.728699 0.448242 0.514526 1445372140 0.057434 0.728699 0.448242 0.514526 1445372140 0.057434 0.728699 0.448242 0.514526 1445372140 0.057434 0.728699 0.448242 0.514526 1445372140 0.057434 0.728699 0.448242 0.514526 1445372140 0.057434 0.728699 0.448242 0.514526 1445372140 -0.019653 0.700806 0.396179 0.592773 1445372140 -0.019653 0.700806 0.396179 0.592773 1445372140 -0.019653 0.700806 0.396179 0.592773 1445372140 -0.019653 0.700806 0.396179 0.592773 1445372140 -0.019653 0.700806 0.396179 0.592773 1445372140 -0.019653 0.700806 0.396179 0.592773 1445372140 -0.067017 0.669189 0.334167 0.660217 1445372140 -0.067017 0.669189 0.334167 0.660217 1445372140 -0.067017 0.669189 0.334167 0.660217 1445372140 -0.067017 0.669189 0.334167 0.660217 1445372140 -0.067017 0.669189 0.334167 0.660217 1445372140 -0.067017 0.669189 0.334167 0.660217 1445372140 -0.067017 0.669189 0.334167 0.660217 1445372141 -0.089355 0.638184 0.329956 0.689758 1445372141 -0.089355 0.638184 0.329956 0.689758 1445372141 -0.089355 0.638184 0.329956 0.689758 1445372141 -0.089355 0.638184 0.329956 0.689758 1445372141 -0.089355 0.638184 0.329956 0.689758 1445372141 -0.077271 0.626526 0.405029 0.661316 1445372141 -0.077271 0.626526 0.405029 0.661316 1445372141 -0.077271 0.626526 0.405029 0.661316 1445372141 -0.077271 0.626526 0.405029 0.661316 1445372141 -0.077271 0.626526 0.405029 0.661316 1445372141 -0.029175 0.623413 0.494385 0.604980 1445372141 -0.029175 0.623413 0.494385 0.604980 1445372141 -0.029175 0.623413 0.494385 0.604980 1445372141 -0.029175 0.623413 0.494385 0.604980 1445372141 -0.029175 0.623413 0.494385 0.604980 1445372141 -0.029175 0.623413 0.494385 0.604980 1445372141 -0.029175 0.623413 0.494385 0.604980 1445372141 0.036865 0.628662 0.582581 0.513733 1445372141 0.036865 0.628662 0.582581 0.513733 1445372141 0.036865 0.628662 0.582581 0.513733 1445372141 0.036865 0.628662 0.582581 0.513733 1445372141 0.036865 0.628662 0.582581 0.513733 1445372141 0.036865 0.628662 0.582581 0.513733 1445372141 0.098877 0.629333 0.662170 0.394470 1445372141 0.098877 0.629333 0.662170 0.394470 1445372141 0.098877 0.629333 0.662170 0.394470 1445372141 0.098877 0.629333 0.662170 0.394470 1445372141 0.098877 0.629333 0.662170 0.394470 1445372141 0.098877 0.629333 0.662170 0.394470 1445372141 0.185486 0.639771 0.720154 0.193726 1445372141 0.185486 0.639771 0.720154 0.193726 1445372141 0.185486 0.639771 0.720154 0.193726 1445372141 0.185486 0.639771 0.720154 0.193726 1445372141 0.185486 0.639771 0.720154 0.193726 1445372141 0.185486 0.639771 0.720154 0.193726 1445372141 0.330566 0.625122 0.704956 0.053223 1445372141 0.330566 0.625122 0.704956 0.053223 1445372141 0.330566 0.625122 0.704956 0.053223 1445372141 0.330566 0.625122 0.704956 0.053223 1445372141 0.330566 0.625122 0.704956 0.053223 1445372141 0.330566 0.625122 0.704956 0.053223 1445372141 0.330566 0.625122 0.704956 0.053223 1445372141 0.370667 0.625122 0.684570 -0.055725 1445372141 0.370667 0.625122 0.684570 -0.055725 1445372141 0.370667 0.625122 0.684570 -0.055725 1445372141 0.370667 0.625122 0.684570 -0.055725 1445372141 0.370667 0.625122 0.684570 -0.055725 1445372141 0.370667 0.625122 0.684570 -0.055725 1445372141 0.403931 0.621521 0.668579 -0.058167 1445372141 0.403931 0.621521 0.668579 -0.058167 1445372141 0.403931 0.621521 0.668579 -0.058167 1445372141 0.403931 0.621521 0.668579 -0.058167 1445372141 0.403931 0.621521 0.668579 -0.058167 1445372141 0.403931 0.621521 0.668579 -0.058167 1445372141 0.395935 0.618530 0.678101 -0.027405 1445372141 0.395935 0.618530 0.678101 -0.027405 1445372141 0.395935 0.618530 0.678101 -0.027405 1445372141 0.395935 0.618530 0.678101 -0.027405 1445372141 0.395935 0.618530 0.678101 -0.027405 1445372141 0.395935 0.618530 0.678101 -0.027405 1445372141 0.395935 0.618530 0.678101 -0.027405 1445372141 0.395081 0.614990 0.679688 0.060547 1445372141 0.395081 0.614990 0.679688 0.060547 1445372141 0.395081 0.614990 0.679688 0.060547 1445372141 0.395081 0.614990 0.679688 0.060547 1445372141 0.395081 0.614990 0.679688 0.060547 1445372141 0.395081 0.614990 0.679688 0.060547 1445372141 0.367859 0.626282 0.659180 0.194458 1445372141 0.367859 0.626282 0.659180 0.194458 1445372141 0.367859 0.626282 0.659180 0.194458 1445372141 0.367859 0.626282 0.659180 0.194458 1445372141 0.367859 0.626282 0.659180 0.194458 1445372141 0.367859 0.626282 0.659180 0.194458 1445372141 0.296204 0.645630 0.602173 0.364258 1445372141 0.296204 0.645630 0.602173 0.364258 1445372141 0.296204 0.645630 0.602173 0.364258 1445372141 0.296204 0.645630 0.602173 0.364258 1445372141 0.296204 0.645630 0.602173 0.364258 1445372141 0.296204 0.645630 0.602173 0.364258 1445372141 0.152405 0.682373 0.533081 0.476318 1445372141 0.152405 0.682373 0.533081 0.476318 1445372141 0.152405 0.682373 0.533081 0.476318 1445372141 0.152405 0.682373 0.533081 0.476318 1445372141 0.152405 0.682373 0.533081 0.476318 1445372141 0.152405 0.682373 0.533081 0.476318 1445372141 0.152405 0.682373 0.533081 0.476318 1445372141 0.027771 0.686218 0.459473 0.563110 1445372141 0.027771 0.686218 0.459473 0.563110 1445372141 0.027771 0.686218 0.459473 0.563110 1445372141 0.027771 0.686218 0.459473 0.563110 1445372141 0.027771 0.686218 0.459473 0.563110 1445372141 0.027771 0.686218 0.459473 0.563110 1445372141 -0.037720 0.663269 0.368896 0.649963 1445372141 -0.037720 0.663269 0.368896 0.649963 1445372141 -0.037720 0.663269 0.368896 0.649963 1445372141 -0.037720 0.663269 0.368896 0.649963 1445372141 -0.037720 0.663269 0.368896 0.649963 1445372141 -0.037720 0.663269 0.368896 0.649963 1445372141 -0.119263 0.632324 0.323853 0.693542 1445372141 -0.119263 0.632324 0.323853 0.693542 1445372141 -0.119263 0.632324 0.323853 0.693542 1445372141 -0.119263 0.632324 0.323853 0.693542 1445372141 -0.119263 0.632324 0.323853 0.693542 1445372141 -0.119263 0.632324 0.323853 0.693542 1445372141 -0.129761 0.623291 0.380310 0.670776 1445372141 -0.129761 0.623291 0.380310 0.670776 1445372141 -0.129761 0.623291 0.380310 0.670776 1445372141 -0.129761 0.623291 0.380310 0.670776 1445372141 -0.129761 0.623291 0.380310 0.670776 1445372141 -0.129761 0.623291 0.380310 0.670776 1445372141 -0.092529 0.627991 0.493591 0.594421 1445372142 -0.092529 0.627991 0.493591 0.594421 1445372142 -0.092529 0.627991 0.493591 0.594421 1445372142 -0.092529 0.627991 0.493591 0.594421 1445372142 -0.092529 0.627991 0.493591 0.594421 1445372142 -0.092529 0.627991 0.493591 0.594421 1445372142 -0.040771 0.622375 0.602112 0.498352 1445372142 -0.040771 0.622375 0.602112 0.498352 1445372142 -0.040771 0.622375 0.602112 0.498352 1445372142 -0.040771 0.622375 0.602112 0.498352 1445372142 -0.040771 0.622375 0.602112 0.498352 1445372142 -0.040771 0.622375 0.602112 0.498352 1445372142 -0.040771 0.622375 0.602112 0.498352 1445372142 0.045166 0.628418 0.686462 0.362976 1445372142 0.045166 0.628418 0.686462 0.362976 1445372142 0.045166 0.628418 0.686462 0.362976 1445372142 0.045166 0.628418 0.686462 0.362976 1445372142 0.045166 0.628418 0.686462 0.362976 1445372142 0.045166 0.628418 0.686462 0.362976 1445372142 0.161865 0.638977 0.711487 0.243286 1445372142 0.161865 0.638977 0.711487 0.243286 1445372142 0.161865 0.638977 0.711487 0.243286 1445372142 0.161865 0.638977 0.711487 0.243286 1445372142 0.281250 0.627563 0.714417 0.128723 1445372142 0.281250 0.627563 0.714417 0.128723 1445372142 0.281250 0.627563 0.714417 0.128723 1445372142 0.281250 0.627563 0.714417 0.128723 1445372142 0.281250 0.627563 0.714417 0.128723 1445372142 0.281250 0.627563 0.714417 0.128723 1445372142 0.384094 0.599854 0.701477 0.021362 1445372142 0.384094 0.599854 0.701477 0.021362 1445372142 0.384094 0.599854 0.701477 0.021362 1445372142 0.384094 0.599854 0.701477 0.021362 1445372142 0.384094 0.599854 0.701477 0.021362 1445372142 0.384094 0.599854 0.701477 0.021362 1445372142 0.427307 0.588562 0.684998 -0.041138 1445372142 0.427307 0.588562 0.684998 -0.041138 1445372142 0.427307 0.588562 0.684998 -0.041138 1445372142 
0.502075 0.590942 -0.240356 0.583801 1445372146 0.502075 0.590942 -0.240356 0.583801 1445372146 0.502197 0.590820 -0.240051 0.583984 1445372146 0.502197 0.590820 -0.240051 0.583984 1445372146 0.502197 0.590820 -0.240051 0.583984 1445372146 0.502197 0.590820 -0.240051 0.583984 1445372146 0.502197 0.590820 -0.240051 0.583984 1445372146 0.502197 0.590820 -0.240051 0.583984 1445372146 0.502197 0.590820 -0.240051 0.583984 1445372146 0.502991 0.589905 -0.240417 0.584045 1445372146 0.502991 0.589905 -0.240417 0.584045 1445372146 0.502991 0.589905 -0.240417 0.584045 1445372146 0.502991 0.589905 -0.240417 0.584045 1445372146 0.502991 0.589905 -0.240417 0.584045 1445372146 0.502991 0.589905 -0.240417 0.584045 1445372146 0.503418 0.588440 -0.240479 0.585083 1445372146 0.503418 0.588440 -0.240479 0.585083 1445372146 0.503418 0.588440 -0.240479 0.585083 1445372146 0.503418 0.588440 -0.240479 0.585083 1445372146 0.503418 0.588440 -0.240479 0.585083 1445372146 0.503418 0.588440 -0.240479 0.585083 1445372146 0.503418 0.588440 -0.240479 0.585083 1445372146 0.502502 0.586853 -0.239075 0.588074 1445372146 0.502502 0.586853 -0.239075 0.588074 1445372146 0.502502 0.586853 -0.239075 0.588074 1445372146 0.502502 0.586853 -0.239075 0.588074 1445372146 0.502502 0.586853 -0.239075 0.588074 1445372146 0.502502 0.586853 -0.239075 0.588074 1445372146 0.501892 0.584045 -0.238403 0.591675 1445372146 0.501892 0.584045 -0.238403 0.591675 1445372146 0.501892 0.584045 -0.238403 0.591675 1445372146 0.501892 0.584045 -0.238403 0.591675 1445372146 0.501892 0.584045 -0.238403 0.591675 1445372146 0.501892 0.584045 -0.238403 0.591675 1445372146 0.501892 0.584045 -0.238403 0.591675 1445372146 0.501465 0.581909 -0.236389 0.594910 1445372146 0.501465 0.581909 -0.236389 0.594910 1445372146 0.501465 0.581909 -0.236389 0.594910 1445372146 0.501465 0.581909 -0.236389 0.594910 1445372146 0.501465 0.581909 -0.236389 0.594910 1445372146 0.501465 0.581909 -0.236389 0.594910 1445372146 0.505493 0.578735 -0.236755 0.594482 1445372146 0.505493 0.578735 -0.236755 0.594482 1445372146 0.505493 0.578735 -0.236755 0.594482 1445372146 0.505493 0.578735 -0.236755 0.594482 1445372146 0.505493 0.578735 -0.236755 0.594482 1445372146 0.505493 0.578735 -0.236755 0.594482 1445372146 0.510681 0.573364 -0.239685 0.594055 1445372146 0.510681 0.573364 -0.239685 0.594055 1445372146 0.510681 0.573364 -0.239685 0.594055 1445372146 0.510681 0.573364 -0.239685 0.594055 1445372146 0.510681 0.573364 -0.239685 0.594055 1445372146 0.510681 0.573364 -0.239685 0.594055 1445372146 0.513733 0.568970 -0.236450 0.596924 1445372146 0.513733 0.568970 -0.236450 0.596924 1445372146 0.513733 0.568970 -0.236450 0.596924 1445372146 0.513733 0.568970 -0.236450 0.596924 1445372146 0.513733 0.568970 -0.236450 0.596924 1445372146 0.513733 0.568970 -0.236450 0.596924 1445372146 0.513733 0.568970 -0.236450 0.596924 1445372146 0.512939 0.568359 -0.223572 0.603088 1445372146 0.512939 0.568359 -0.223572 0.603088 1445372146 0.512939 0.568359 -0.223572 0.603088 1445372146 0.512939 0.568359 -0.223572 0.603088 1445372146 0.512939 0.568359 -0.223572 0.603088 1445372146 0.512939 0.568359 -0.223572 0.603088 1445372146 0.511047 0.570740 -0.206909 0.608398 1445372146 0.511047 0.570740 -0.206909 0.608398 1445372146 0.511047 0.570740 -0.206909 0.608398 1445372146 0.511047 0.570740 -0.206909 0.608398 1445372146 0.511047 0.570740 -0.206909 0.608398 1445372146 0.511047 0.570740 -0.206909 0.608398 1445372147 0.511047 0.570740 -0.206909 0.608398 1445372147 0.506714 0.575439 -0.194824 0.611633 1445372147 0.506714 0.575439 -0.194824 0.611633 1445372147 0.506714 0.575439 -0.194824 0.611633 1445372147 0.506714 0.575439 -0.194824 0.611633 1445372147 0.506714 0.575439 -0.194824 0.611633 1445372147 0.506714 0.575439 -0.194824 0.611633 1445372147 0.498474 0.581848 -0.188293 0.614319 1445372147 0.498474 0.581848 -0.188293 0.614319 1445372147 0.498474 0.581848 -0.188293 0.614319 1445372147 0.498474 0.581848 -0.188293 0.614319 1445372147 0.498474 0.581848 -0.188293 0.614319 1445372147 0.498474 0.581848 -0.188293 0.614319 1445372147 0.490417 0.588196 -0.189514 0.614380 1445372147 0.490417 0.588196 -0.189514 0.614380 1445372147 0.490417 0.588196 -0.189514 0.614380 1445372147 0.490417 0.588196 -0.189514 0.614380 1445372147 0.490417 0.588196 -0.189514 0.614380 1445372147 0.490417 0.588196 -0.189514 0.614380 1445372147 0.490417 0.588196 -0.189514 0.614380 1445372147 0.480774 0.594055 -0.195313 0.614624 1445372147 0.480774 0.594055 -0.195313 0.614624 1445372147 0.480774 0.594055 -0.195313 0.614624 1445372147 0.480774 0.594055 -0.195313 0.614624 1445372147 0.480774 0.594055 -0.195313 0.614624 1445372147 0.480774 0.594055 -0.195313 0.614624 1445372147 0.465881 0.600708 -0.200562 0.617859 1445372147 0.465881 0.600708 -0.200562 0.617859 1445372147 0.465881 0.600708 -0.200562 0.617859 1445372147 0.465881 0.600708 -0.200562 0.617859 1445372147 0.465881 0.600708 -0.200562 0.617859 1445372147 0.465881 0.600708 -0.200562 0.617859 1445372147 0.447693 0.606934 -0.204773 0.623840 1445372147 0.447693 0.606934 -0.204773 0.623840 1445372147 0.447693 0.606934 -0.204773 0.623840 1445372147 0.447693 0.606934 -0.204773 0.623840 1445372147 0.447693 0.606934 -0.204773 0.623840 1445372147 0.447693 0.606934 -0.204773 0.623840 1445372147 0.433838 0.610413 -0.206726 0.629578 1445372147 0.433838 0.610413 -0.206726 0.629578 1445372147 0.433838 0.610413 -0.206726 0.629578 1445372147 0.433838 0.610413 -0.206726 0.629578 1445372147 0.433838 0.610413 -0.206726 0.629578 1445372147 0.433838 0.610413 -0.206726 0.629578 1445372147 0.429565 0.609070 -0.208313 0.633301 1445372147 0.429565 0.609070 -0.208313 0.633301 1445372147 0.429565 0.609070 -0.208313 0.633301 1445372147 0.429565 0.609070 -0.208313 0.633301 1445372147 0.429565 0.609070 -0.208313 0.633301 1445372147 0.429565 0.609070 -0.208313 0.633301 1445372147 0.429565 0.609070 -0.208313 0.633301 1445372147 0.434998 0.598206 -0.212769 0.638428 1445372147 0.434998 0.598206 -0.212769 0.638428 1445372147 0.434998 0.598206 -0.212769 0.638428 1445372147 0.434998 0.598206 -0.212769 0.638428 1445372147 0.434998 0.598206 -0.212769 0.638428 1445372147 0.434998 0.598206 -0.212769 0.638428 1445372147 0.436707 0.589783 -0.211548 0.645447 1445372147 0.436707 0.589783 -0.211548 0.645447 1445372147 0.436707 0.589783 -0.211548 0.645447 1445372147 0.436707 0.589783 -0.211548 0.645447 1445372147 0.436707 0.589783 -0.211548 0.645447 1445372147 0.436707 0.589783 -0.211548 0.645447 1445372147 0.436707 0.589783 -0.211548 0.645447 1445372147 0.434998 0.584290 -0.204102 0.653931 1445372147 0.434998 0.584290 -0.204102 0.653931 1445372147 0.434998 0.584290 -0.204102 0.653931 1445372147 0.434998 0.584290 -0.204102 0.653931 1445372147 0.434998 0.584290 -0.204102 0.653931 1445372147 0.434998 0.584290 -0.204102 0.653931 1445372147 0.434998 0.584290 -0.204102 0.653931 1445372147 0.440430 0.577454 -0.201538 0.657166 1445372147 0.440430 0.577454 -0.201538 0.657166 1445372147 0.440430 0.577454 -0.201538 0.657166 1445372147 0.440430 0.577454 -0.201538 0.657166 1445372147 0.440430 0.577454 -0.201538 0.657166 1445372147 0.440430 0.577454 -0.201538 0.657166 1445372147 0.455444 0.566345 -0.203613 0.655945 1445372147 0.455444 0.566345 -0.203613 0.655945 1445372147 0.455444 0.566345 -0.203613 0.655945 1445372147 0.455444 0.566345 -0.203613 0.655945 1445372147 0.455444 0.566345 -0.203613 0.655945 1445372147 0.455444 0.566345 -0.203613 0.655945 1445372147 0.471680 0.554993 -0.196594 0.656311 1445372147 0.471680 0.554993 -0.196594 0.656311 1445372147 0.471680 0.554993 -0.196594 0.656311 1445372147 0.471680 0.554993 -0.196594 0.656311 1445372147 0.471680 0.554993 -0.196594 0.656311 1445372147 0.471680 0.554993 -0.196594 0.656311 1445372147 0.485840 0.546204 -0.175964 0.659241 1445372147 0.485840 0.546204 -0.175964 0.659241 1445372147 0.485840 0.546204 -0.175964 0.659241 1445372147 0.485840 0.546204 -0.175964 0.659241 1445372147 0.491699 0.546082 -0.138672 0.663879 1445372147 0.491699 0.546082 -0.138672 0.663879 1445372147 0.491699 0.546082 -0.138672 0.663879 1445372147 0.491699 0.546082 -0.138672 0.663879 1445372147 0.491699 0.546082 -0.138672 0.663879 1445372147 0.491699 0.546082 -0.138672 0.663879 1445372147 0.486206 0.556763 -0.094116 0.666870 1445372147 0.486206 0.556763 -0.094116 0.666870 1445372147 0.486206 0.556763 -0.094116 0.666870 1445372147 0.486206 0.556763 -0.094116 0.666870 1445372147 0.486206 0.556763 -0.094116 0.666870 1445372147 0.486206 0.556763 -0.094116 0.666870 1445372147 0.477539 0.568970 -0.066528 0.666138 1445372147 0.477539 0.568970 -0.066528 0.666138 1445372147 0.477539 0.568970 -0.066528 0.666138 1445372147 0.477539 0.568970 -0.066528 0.666138 1445372147 0.477539 0.568970 -0.066528 0.666138 1445372147 0.477539 0.568970 -0.066528 0.666138 1445372147 0.476440 0.574890 -0.073608 0.661072 1445372148 0.476440 0.574890 -0.073608 0.661072 1445372148 0.476440 0.574890 -0.073608 0.661072 1445372148 0.476440 0.574890 -0.073608 0.661072 1445372148 0.476440 0.574890 -0.073608 0.661072 1445372148 0.476440 0.574890 -0.073608 0.661072 1445372148 0.471924 0.580933 -0.098877 0.655701 1445372148 0.471924 0.580933 -0.098877 0.655701 1445372148 0.471924 0.580933 -0.098877 0.655701 1445372148 0.471924 0.580933 -0.098877 0.655701 1445372148 0.471924 0.580933 -0.098877 0.655701 1445372148 0.471924 0.580933 -0.098877 0.655701 1445372148 0.456909 0.593933 -0.118347 0.651428 1445372148 0.456909 0.593933 -0.118347 0.651428 1445372148 0.456909 0.593933 -0.118347 0.651428 1445372148 0.456909 0.593933 -0.118347 0.651428 1445372148 0.456909 0.593933 -0.118347 0.651428 1445372148 0.456909 0.593933 -0.118347 0.651428 1445372148 0.433411 0.614929 -0.134888 0.644775 1445372148 0.433411 0.614929 -0.134888 0.644775 1445372148 0.433411 0.614929 -0.134888 0.644775 1445372148 0.433411 0.614929 -0.134888 0.644775 1445372148 0.433411 0.614929 -0.134888 0.644775 1445372148 0.433411 0.614929 -0.134888 0.644775 1445372148 0.407288 0.629089 -0.148865 0.645020 1445372148 0.407288 0.629089 -0.148865 0.645020 1445372148 0.407288 0.629089 -0.148865 0.645020 1445372148 0.407288 0.629089 -0.148865 0.645020 1445372148 0.407288 0.629089 -0.148865 0.645020 1445372148 0.407288 0.629089 -0.148865 0.645020 1445372148 0.405457 0.627625 -0.172363 0.641785 1445372148 0.405457 0.627625 -0.172363 0.641785 1445372148 0.405457 0.627625 -0.172363 0.641785 1445372148 0.405457 0.627625 -0.172363 0.641785 1445372148 0.405457 0.627625 -0.172363 0.641785 1445372148 0.405457 0.627625 -0.172363 0.641785 1445372148 0.431519 0.611938 -0.203796 0.630615 1445372148 0.431519 0.611938 -0.203796 0.630615 1445372148 0.431519 0.611938 -0.203796 0.630615 1445372148 0.431519 0.611938 -0.203796 0.630615 1445372148 0.431519 0.611938 -0.203796 0.630615 1445372148 0.431519 0.611938 -0.203796 0.630615 1445372148 0.448547 0.602417 -0.208252 0.626404 1445372148 0.448547 0.602417 -0.208252 0.626404 1445372148 0.448547 0.602417 -0.208252 0.626404 1445372148 0.448547 0.602417 -0.208252 0.626404 1445372148 0.448547 0.602417 -0.208252 0.626404 1445372148 0.448547 0.602417 -0.208252 0.626404 1445372148 0.448547 0.602417 -0.208252 0.626404 1445372148 0.463989 0.594666 -0.206787 0.623108 1445372148 0.463989 0.594666 -0.206787 0.623108 1445372148 0.463989 0.594666 -0.206787 0.623108 1445372148 0.463989 0.594666 -0.206787 0.623108 1445372148 0.463989 0.594666 -0.206787 0.623108 1445372148 0.463989 0.594666 -0.206787 0.623108 1445372148 0.476746 0.587524 -0.204041 0.621094 1445372148 0.476746 0.587524 -0.204041 0.621094 1445372148 0.476746 0.587524 -0.204041 0.621094 1445372148 0.476746 0.587524 -0.204041 0.621094 1445372148 0.476746 0.587524 -0.204041 0.621094 1445372148 0.476746 0.587524 -0.204041 0.621094 1445372148 0.488220 0.579773 -0.205383 0.619019 1445372148 0.488220 0.579773 -0.205383 0.619019 1445372148 0.488220 0.579773 -0.205383 0.619019 1445372148 0.488220 0.579773 -0.205383 0.619019 1445372148 0.488220 0.579773 -0.205383 0.619019 1445372148 0.488220 0.579773 -0.205383 0.619019 1445372148 0.498108 0.572815 -0.207947 0.616821 1445372148 0.498108 0.572815 -0.207947 0.616821 1445372148 0.498108 0.572815 -0.207947 0.616821 1445372148 0.498108 0.572815 -0.207947 0.616821 1445372148 0.498108 0.572815 -0.207947 0.616821 1445372148 0.498108 0.572815 -0.207947 0.616821 1445372148 0.506958 0.566345 -0.210449 0.614685 1445372148 0.506958 0.566345 -0.210449 0.614685 1445372148 0.506958 0.566345 -0.210449 0.614685 1445372148 0.506958 0.566345 -0.210449 0.614685 1445372148 0.506958 0.566345 -0.210449 0.614685 1445372148 0.506958 0.566345 -0.210449 0.614685 1445372148 0.506958 0.566345 -0.210449 0.614685 1445372148 0.513184 0.561707 -0.209656 0.614014 1445372148 0.513184 0.561707 -0.209656 0.614014 1445372148 0.513184 0.561707 -0.209656 0.614014 1445372148 0.513184 0.561707 -0.209656 0.614014 1445372148 0.513184 0.561707 -0.209656 0.614014 1445372148 0.514771 0.560608 -0.206299 0.614868 1445372148 0.514771 0.560608 -0.206299 0.614868 1445372148 0.514771 0.560608 -0.206299 0.614868 1445372148 0.514771 0.560608 -0.206299 0.614868 1445372148 0.514771 0.560608 -0.206299 0.614868 1445372148 0.514771 0.560608 -0.206299 0.614868 1445372148 0.514771 0.560608 -0.206299 0.614868 1445372148 0.523682 0.557190 -0.208191 0.609802 1445372148 0.523682 0.557190 -0.208191 0.609802 1445372148 0.523682 0.557190 -0.208191 0.609802 1445372148 0.523682 0.557190 -0.208191 0.609802 1445372148 0.523682 0.557190 -0.208191 0.609802 1445372148 0.523682 0.557190 -0.208191 0.609802 1445372148 0.527344 0.559204 -0.208984 0.604492 1445372148 0.527344 0.559204 -0.208984 0.604492 1445372148 0.527344 0.559204 -0.208984 0.604492 1445372148 0.527344 0.559204 -0.208984 0.604492 1445372148 0.527344 0.559204 -0.208984 0.604492 1445372148 0.527344 0.559204 -0.208984 0.604492 1445372148 0.527344 0.559204 -0.208984 0.604492 1445372148 0.521362 0.567627 -0.200256 0.604797 1445372148 0.521362 0.567627 -0.200256 0.604797 1445372148 0.521362 0.567627 -0.200256 0.604797 1445372148 0.521362 0.567627 -0.200256 0.604797 1445372148 0.521362 0.567627 -0.200256 0.604797 1445372148 0.521362 0.567627 -0.200256 0.604797 1445372148 0.513550 0.578247 -0.189697 0.604858 1445372149 0.513550 0.578247 -0.189697 0.604858 1445372149 0.513550 0.578247 -0.189697 0.604858 1445372149 0.513550 0.578247 -0.189697 0.604858 1445372149 0.513550 0.578247 -0.189697 0.604858 1445372149 0.513550 0.578247 -0.189697 0.604858 1445372149 0.501770 0.586792 -0.189087 0.606628 1445372149 0.501770 0.586792 -0.189087 0.606628 1445372149 0.501770 0.586792 -0.189087 0.606628 1445372149 0.501770 0.586792 -0.189087 0.606628 1445372149 0.501770 0.586792 -0.189087 0.606628 1445372149 0.483765 0.591431 -0.200928 0.612976 1445372149 0.483765 0.591431 -0.200928 0.612976 1445372149 0.483765 0.591431 -0.200928 0.612976 1445372149 0.483765 0.591431 -0.200928 0.612976 1445372149 0.483765 0.591431 -0.200928 0.612976 1445372149 0.483765 0.591431 -0.200928 0.612976 1445372149 0.463867 0.594177 -0.217041 0.620117 1445372149 0.463867 0.594177 -0.217041 0.620117 1445372149 0.463867 0.594177 -0.217041 0.620117 1445372149 0.463867 0.594177 -0.217041 0.620117 1445372149 0.463867 0.594177 -0.217041 0.620117 1445372149 0.463867 0.594177 -0.217041 0.620117 1445372149 0.463501 0.587280 -0.241211 0.618103 1445372149 0.463501 0.587280 -0.241211 0.618103 1445372149 0.463501 0.587280 -0.241211 0.618103 1445372149 0.463501 0.587280 -0.241211 0.618103 1445372149 0.463501 0.587280 -0.241211 0.618103 1445372149 0.463501 0.587280 -0.241211 0.618103 1445372149 0.463501 0.587280 -0.241211 0.618103 1445372149 0.475647 0.575378 -0.263245 0.610962 1445372149 0.475647 0.575378 -0.263245 0.610962 1445372149 0.475647 0.575378 -0.263245 0.610962 1445372149 0.475647 0.575378 -0.263245 0.610962 1445372149 0.475647 0.575378 -0.263245 0.610962 1445372149 0.475647 0.575378 -0.263245 0.610962 1445372149 0.479370 0.570618 -0.265137 0.611694 1445372149 0.479370 0.570618 -0.265137 0.611694 1445372149 0.479370 0.570618 -0.265137 0.611694 1445372149 0.479370 0.570618 -0.265137 0.611694 1445372149 0.479370 0.570618 -0.265137 0.611694 1445372149 0.479370 0.570618 -0.265137 0.611694 1445372149 0.477173 0.572510 -0.250061 0.617981 1445372149 0.477173 0.572510 -0.250061 0.617981 1445372149 0.477173 0.572510 -0.250061 0.617981 1445372149 0.477173 0.572510 -0.250061 0.617981 1445372149 0.477173 0.572510 -0.250061 0.617981 1445372149 0.477173 0.572510 -0.250061 0.617981 1445372149 0.477173 0.572510 -0.250061 0.617981 1445372149 0.478027 0.575562 -0.233765 0.620911 1445372149 0.478027 0.575562 -0.233765 0.620911 1445372149 0.478027 0.575562 -0.233765 0.620911 1445372149 0.478027 0.575562 -0.233765 0.620911 1445372149 0.478027 0.575562 -0.233765 0.620911 1445372149 0.478027 0.575562 -0.233765 0.620911 1445372149 0.486938 0.572754 -0.225952 0.619446 1445372149 0.486938 0.572754 -0.225952 0.619446 1445372149 0.486938 0.572754 -0.225952 0.619446 1445372149 0.486938 0.572754 -0.225952 0.619446 1445372149 0.486938 0.572754 -0.225952 0.619446 1445372149 0.486938 0.572754 -0.225952 0.619446 1445372149 0.499573 0.566345 -0.224121 0.615906 1445372149 0.499573 0.566345 -0.224121 0.615906 1445372149 0.499573 0.566345 -0.224121 0.615906 1445372149 0.499573 0.566345 -0.224121 0.615906 1445372149 0.499573 0.566345 -0.224121 0.615906 1445372149 0.499573 0.566345 -0.224121 0.615906 1445372149 0.499573 0.566345 -0.224121 0.615906 1445372149 0.507935 0.561768 -0.218079 0.615417 1445372149 0.507935 0.561768 -0.218079 0.615417 1445372149 0.507935 0.561768 -0.218079 0.615417 1445372149 0.507935 0.561768 -0.218079 0.615417 1445372149 0.507935 0.561768 -0.218079 0.615417 1445372149 0.507935 0.561768 -0.218079 0.615417 1445372149 0.511353 0.560547 -0.206238 0.617798 1445372149 0.511353 0.560547 -0.206238 0.617798 1445372149 0.511353 0.560547 -0.206238 0.617798 1445372149 0.511353 0.560547 -0.206238 0.617798 1445372149 0.511353 0.560547 -0.206238 0.617798 1445372149 0.511353 0.560547 -0.206238 0.617798 1445372149 0.511353 0.560547 -0.206238 0.617798 1445372149 0.513184 0.563721 -0.192566 0.617859 1445372149 0.513184 0.563721 -0.192566 0.617859 1445372149 0.513184 0.563721 -0.192566 0.617859 1445372149 0.513184 0.563721 -0.192566 0.617859 1445372149 0.513184 0.563721 -0.192566 0.617859 1445372149 0.512512 0.568726 -0.186401 0.615662 1445372149 0.512512 0.568726 -0.186401 0.615662 1445372149 0.512512 0.568726 -0.186401 0.615662 1445372149 0.512512 0.568726 -0.186401 0.615662 1445372149 0.512512 0.568726 -0.186401 0.615662 1445372149 0.512512 0.568726 -0.186401 0.615662 1445372149 0.512512 0.568726 -0.186401 0.615662 1445372149 0.507874 0.573853 -0.186523 0.614746 1445372149 0.507874 0.573853 -0.186523 0.614746 1445372149 0.507874 0.573853 -0.186523 0.614746 1445372149 0.507874 0.573853 -0.186523 0.614746 1445372149 0.507874 0.573853 -0.186523 0.614746 1445372149 0.507874 0.573853 -0.186523 0.614746 1445372149 0.501038 0.581055 -0.188843 0.612854 1445372149 0.501038 0.581055 -0.188843 0.612854 1445372149 0.501038 0.581055 -0.188843 0.612854 1445372149 0.501038 0.581055 -0.188843 0.612854 1445372149 0.501038 0.581055 -0.188843 0.612854 1445372149 0.501038 0.581055 -0.188843 0.612854 1445372149 0.492493 0.587341 -0.197144 0.611206 1445372149 0.492493 0.587341 -0.197144 0.611206 1445372149 0.492493 0.587341 -0.197144 0.611206 1445372149 0.492493 0.587341 -0.197144 0.611206 1445372149 0.492493 0.587341 -0.197144 0.611206 1445372149 0.492493 0.587341 -0.197144 0.611206 1445372149 0.492493 0.587341 -0.197144 0.611206 1445372149 0.479614 0.592407 -0.209717 0.612305 1445372149 0.479614 0.592407 -0.209717 0.612305 1445372149 0.479614 0.592407 -0.209717 0.612305 1445372150 0.479614 0.592407 -0.209717 0.612305 1445372150 0.479614 0.592407 -0.209717 0.612305 1445372150 0.479614 0.592407 -0.209717 0.612305 1445372150 0.458740 0.599731 -0.214233 0.619568 1445372150 0.458740 0.599731 -0.214233 0.619568 1445372150 0.458740 0.599731 -0.214233 0.619568 1445372150 0.458740 0.599731 -0.214233 0.619568 1445372150 0.458740 0.599731 -0.214233 0.619568 1445372150 0.458740 0.599731 -0.214233 0.619568 1445372150 0.458740 0.599731 -0.214233 0.619568 1445372150 0.441101 0.605835 -0.213928 0.626526 1445372150 0.441101 0.605835 -0.213928 0.626526 1445372150 0.441101 0.605835 -0.213928 0.626526 1445372150 0.441101 0.605835 -0.213928 0.626526 1445372150 0.441101 0.605835 -0.213928 0.626526 1445372150 0.441101 0.605835 -0.213928 0.626526 1445372150 0.441101 0.605835 -0.213928 0.626526 1445372150 0.434509 0.606445 -0.216248 0.629700 1445372150 0.434509 0.606445 -0.216248 0.629700 1445372150 0.434509 0.606445 -0.216248 0.629700 1445372150 0.434509 0.606445 -0.216248 0.629700 1445372150 0.434509 0.606445 -0.216248 0.629700 1445372150 0.430664 0.605408 -0.214539 0.633972 1445372150 0.430664 0.605408 -0.214539 0.633972 1445372150 0.430664 0.605408 -0.214539 0.633972 1445372150 0.430664 0.605408 -0.214539 0.633972 1445372150 0.430664 0.605408 -0.214539 0.633972 1445372150 0.430664 0.605408 -0.214539 0.633972 1445372150 0.430664 0.605408 -0.214539 0.633972 1445372150 0.427856 0.604614 -0.211243 0.637695 1445372150 0.427856 0.604614 -0.211243 0.637695 1445372150 0.427856 0.604614 -0.211243 0.637695 1445372150 0.427856 0.604614 -0.211243 0.637695 1445372150 0.427856 0.604614 -0.211243 0.637695 1445372150 0.427856 0.604614 -0.211243 0.637695 1445372150 0.430176 0.600342 -0.212158 0.639832 1445372150 0.430176 0.600342 -0.212158 0.639832 1445372150 0.430176 0.600342 -0.212158 0.639832 1445372150 0.430176 0.600342 -0.212158 0.639832 1445372150 0.430176 0.600342 -0.212158 0.639832 1445372150 0.430176 0.600342 -0.212158 0.639832 1445372150 0.439697 0.592712 -0.214111 0.639893 1445372150 0.439697 0.592712 -0.214111 0.639893 1445372150 0.439697 0.592712 -0.214111 0.639893 1445372150 0.439697 0.592712 -0.214111 0.639893 1445372150 0.439697 0.592712 -0.214111 0.639893 1445372150 0.439697 0.592712 -0.214111 0.639893 1445372150 0.449402 0.586060 -0.208435 0.641113 1445372150 0.449402 0.586060 -0.208435 0.641113 1445372150 0.449402 0.586060 -0.208435 0.641113 1445372150 0.449402 0.586060 -0.208435 0.641113 1445372150 0.449402 0.586060 -0.208435 0.641113 1445372150 0.449402 0.586060 -0.208435 0.641113 1445372150 0.449402 0.586060 -0.208435 0.641113 1445372150 0.460449 0.579773 -0.196777 0.642700 1445372150 0.460449 0.579773 -0.196777 0.642700 1445372150 0.460449 0.579773 -0.196777 0.642700 1445372150 0.460449 0.579773 -0.196777 0.642700 1445372150 0.460449 0.579773 -0.196777 0.642700 1445372150 0.460449 0.579773 -0.196777 0.642700 1445372150 0.474243 0.572327 -0.184875 0.642883 1445372150 0.474243 0.572327 -0.184875 0.642883 1445372150 0.474243 0.572327 -0.184875 0.642883 1445372150 0.474243 0.572327 -0.184875 0.642883 1445372150 0.474243 0.572327 -0.184875 0.642883 1445372150 0.474243 0.572327 -0.184875 0.642883 1445372150 0.474243 0.572327 -0.184875 0.642883 1445372150 0.484924 0.566833 -0.171021 0.643616 1445372150 0.484924 0.566833 -0.171021 0.643616 1445372150 0.484924 0.566833 -0.171021 0.643616 1445372150 0.484924 0.566833 -0.171021 0.643616 1445372150 0.484924 0.566833 -0.171021 0.643616 1445372150 0.484924 0.566833 -0.171021 0.643616 1445372150 0.488892 0.566956 -0.153442 0.644897 1445372150 0.488892 0.566956 -0.153442 0.644897 1445372150 0.488892 0.566956 -0.153442 0.644897 1445372150 0.488892 0.566956 -0.153442 0.644897 1445372150 0.488892 0.566956 -0.153442 0.644897 1445372150 0.488892 0.566956 -0.153442 0.644897 1445372150 0.490784 0.571533 -0.138855 0.642700 1445372150 0.490784 0.571533 -0.138855 0.642700 1445372150 0.490784 0.571533 -0.138855 0.642700 1445372150 0.490784 0.571533 -0.138855 0.642700 1445372150 0.490784 0.571533 -0.138855 0.642700 1445372150 0.490784 0.571533 -0.138855 0.642700 1445372150 0.494080 0.574829 -0.141113 0.636780 1445372150 0.494080 0.574829 -0.141113 0.636780 1445372150 0.494080 0.574829 -0.141113 0.636780 1445372150 0.494080 0.574829 -0.141113 0.636780 1445372150 0.494080 0.574829 -0.141113 0.636780 1445372150 0.494080 0.574829 -0.141113 0.636780 1445372150 0.492493 0.578674 -0.154053 0.631531 1445372150 0.492493 0.578674 -0.154053 0.631531 1445372150 0.492493 0.578674 -0.154053 0.631531 1445372150 0.492493 0.578674 -0.154053 0.631531 1445372150 0.492493 0.578674 -0.154053 0.631531 1445372150 0.492493 0.578674 -0.154053 0.631531 1445372150 0.485107 0.585327 -0.171387 0.626587 1445372150 0.485107 0.585327 -0.171387 0.626587 1445372150 0.485107 0.585327 -0.171387 0.626587 1445372150 0.485107 0.585327 -0.171387 0.626587 1445372150 0.485107 0.585327 -0.171387 0.626587 1445372150 0.485107 0.585327 -0.171387 0.626587 1445372150 0.478577 0.588928 -0.197693 0.620422 1445372150 0.478577 0.588928 -0.197693 0.620422 1445372150 0.478577 0.588928 -0.197693 0.620422 1445372150 0.478577 0.588928 -0.197693 0.620422 1445372150 0.478577 0.588928 -0.197693 0.620422 1445372150 0.478577 0.588928 -0.197693 0.620422 1445372150 0.472656 0.588623 -0.225037 0.615906 1445372150 0.472656 0.588623 -0.225037 0.615906 1445372150 0.472656 0.588623 -0.225037 0.615906 1445372150 0.472656 0.588623 -0.225037 0.615906 1445372151 0.472656 0.588623 -0.225037 0.615906 1445372151 0.472656 0.588623 -0.225037 0.615906 1445372151 0.465454 0.590088 -0.241333 0.613892 1445372151 0.465454 0.590088 -0.241333 0.613892 1445372151 0.465454 0.590088 -0.241333 0.613892 1445372151 0.465454 0.590088 -0.241333 0.613892 1445372151 0.465454 0.590088 -0.241333 0.613892 1445372151 0.465454 0.590088 -0.241333 0.613892 1445372151 0.461304 0.591187 -0.246033 0.614075 1445372151 0.461304 0.591187 -0.246033 0.614075 1445372151 0.461304 0.591187 -0.246033 0.614075 1445372151 0.461304 0.591187 -0.246033 0.614075 1445372151 0.461304 0.591187 -0.246033 0.614075 1445372151 0.461304 0.591187 -0.246033 0.614075 1445372151 0.458313 0.592590 -0.239502 0.617493 1445372151 0.458313 0.592590 -0.239502 0.617493 1445372151 0.458313 0.592590 -0.239502 0.617493 1445372151 0.458313 0.592590 -0.239502 0.617493 1445372151 0.458313 0.592590 -0.239502 0.617493 1445372151 0.458313 0.592590 -0.239502 0.617493 1445372151 0.458313 0.592590 -0.239502 0.617493 1445372151 0.453491 0.597107 -0.220947 0.623596 1445372151 0.453491 0.597107 -0.220947 0.623596 1445372151 0.453491 0.597107 -0.220947 0.623596 1445372151 0.453491 0.597107 -0.220947 0.623596 1445372151 0.453491 0.597107 -0.220947 0.623596 1445372151 0.453491 0.597107 -0.220947 0.623596 1445372151 0.456055 0.596375 -0.206543 0.627380 1445372151 0.456055 0.596375 -0.206543 0.627380 1445372151 0.456055 0.596375 -0.206543 0.627380 1445372151 0.456055 0.596375 -0.206543 0.627380 1445372151 0.456055 0.596375 -0.206543 0.627380 1445372151 0.456055 0.596375 -0.206543 0.627380 1445372151 0.456055 0.596375 -0.206543 0.627380 1445372151 0.464905 0.589111 -0.203369 0.628784 1445372151 0.464905 0.589111 -0.203369 0.628784 1445372151 0.464905 0.589111 -0.203369 0.628784 1445372151 0.464905 0.589111 -0.203369 0.628784 1445372151 0.464905 0.589111 -0.203369 0.628784 1445372151 0.464905 0.589111 -0.203369 0.628784 1445372151 0.470764 0.582031 -0.198303 0.632629 1445372151 0.470764 0.582031 -0.198303 0.632629 1445372151 0.470764 0.582031 -0.198303 0.632629 1445372151 0.470764 0.582031 -0.198303 0.632629 1445372151 0.470764 0.582031 -0.198303 0.632629 1445372151 0.470764 0.582031 -0.198303 0.632629 1445372151 0.479675 0.575500 -0.187988 0.635010 1445372151 0.479675 0.575500 -0.187988 0.635010 1445372151 0.479675 0.575500 -0.187988 0.635010 1445372151 0.479675 0.575500 -0.187988 0.635010 1445372151 0.479675 0.575500 -0.187988 0.635010 1445372151 0.479675 0.575500 -0.187988 0.635010 1445372151 0.492371 0.569519 -0.172058 0.635254 1445372151 0.492371 0.569519 -0.172058 0.635254 1445372151 0.492371 0.569519 -0.172058 0.635254 1445372151 0.492371 0.569519 -0.172058 0.635254 1445372151 
-0.104370 0.644226 0.399780 0.643494 1445372154 -0.104370 0.644226 0.399780 0.643494 1445372154 -0.104370 0.644226 0.399780 0.643494 1445372154 -0.104370 0.644226 0.399780 0.643494 1445372154 -0.104370 0.644226 0.399780 0.643494 1445372154 -0.104370 0.644226 0.399780 0.643494 1445372154 -0.162415 0.607422 0.508667 0.588074 1445372154 -0.162415 0.607422 0.508667 0.588074 1445372154 -0.162415 0.607422 0.508667 0.588074 1445372154 -0.162415 0.607422 0.508667 0.588074 1445372154 -0.162415 0.607422 0.508667 0.588074 1445372154 -0.162415 0.607422 0.508667 0.588074 1445372154 -0.162415 0.607422 0.508667 0.588074 1445372154 -0.136902 0.604980 0.580811 0.527100 1445372154 -0.136902 0.604980 0.580811 0.527100 1445372154 -0.136902 0.604980 0.580811 0.527100 1445372154 -0.136902 0.604980 0.580811 0.527100 1445372154 -0.136902 0.604980 0.580811 0.527100 1445372154 -0.072754 0.620911 0.648010 0.434937 1445372154 -0.072754 0.620911 0.648010 0.434937 1445372154 -0.072754 0.620911 0.648010 0.434937 1445372154 -0.072754 0.620911 0.648010 0.434937 1445372154 -0.072754 0.620911 0.648010 0.434937 1445372154 -0.072754 0.620911 0.648010 0.434937 1445372154 0.031372 0.643372 0.693237 0.323120 1445372154 0.031372 0.643372 0.693237 0.323120 1445372154 0.031372 0.643372 0.693237 0.323120 1445372154 0.031372 0.643372 0.693237 0.323120 1445372154 0.031372 0.643372 0.693237 0.323120 1445372154 0.031372 0.643372 0.693237 0.323120 1445372154 0.031372 0.643372 0.693237 0.323120 1445372154 0.137634 0.647339 0.723328 0.196655 1445372154 0.137634 0.647339 0.723328 0.196655 1445372154 0.137634 0.647339 0.723328 0.196655 1445372154 0.137634 0.647339 0.723328 0.196655 1445372154 0.137634 0.647339 0.723328 0.196655 1445372154 0.241150 0.632568 0.731445 0.081482 1445372154 0.241150 0.632568 0.731445 0.081482 1445372154 0.241150 0.632568 0.731445 0.081482 1445372154 0.241150 0.632568 0.731445 0.081482 1445372154 0.241150 0.632568 0.731445 0.081482 1445372154 0.241150 0.632568 0.731445 0.081482 1445372154 0.241150 0.632568 0.731445 0.081482 1445372154 0.346008 0.602417 0.718994 -0.017212 1445372154 0.346008 0.602417 0.718994 -0.017212 1445372154 0.346008 0.602417 0.718994 -0.017212 1445372154 0.346008 0.602417 0.718994 -0.017212 1445372154 0.346008 0.602417 0.718994 -0.017212 1445372154 0.420959 0.563599 0.705811 -0.083008 1445372154 0.420959 0.563599 0.705811 -0.083008 1445372154 0.420959 0.563599 0.705811 -0.083008 1445372154 0.420959 0.563599 0.705811 -0.083008 1445372154 0.420959 0.563599 0.705811 -0.083008 1445372154 0.420959 0.563599 0.705811 -0.083008 1445372154 0.420959 0.563599 0.705811 -0.083008 1445372154 0.453430 0.540100 0.701904 -0.099609 1445372154 0.453430 0.540100 0.701904 -0.099609 1445372154 0.453430 0.540100 0.701904 -0.099609 1445372154 0.453430 0.540100 0.701904 -0.099609 1445372154 0.453430 0.540100 0.701904 -0.099609 1445372154 0.449707 0.533813 0.712769 -0.068237 1445372154 0.449707 0.533813 0.712769 -0.068237 1445372154 0.449707 0.533813 0.712769 -0.068237 1445372154 0.449707 0.533813 0.712769 -0.068237 1445372154 0.449707 0.533813 0.712769 -0.068237 1445372154 0.449707 0.533813 0.712769 -0.068237 1445372154 0.449707 0.533813 0.712769 -0.068237 1445372154 0.410950 0.553833 0.723999 -0.011292 1445372154 0.410950 0.553833 0.723999 -0.011292 1445372154 0.410950 0.553833 0.723999 -0.011292 1445372154 0.410950 0.553833 0.723999 -0.011292 1445372154 0.410950 0.553833 0.723999 -0.011292 1445372154 0.410950 0.553833 0.723999 -0.011292 1445372154 0.344788 0.587646 0.727112 0.083801 1445372154 0.344788 0.587646 0.727112 0.083801 1445372154 0.344788 0.587646 0.727112 0.083801 1445372154 0.344788 0.587646 0.727112 0.083801 1445372154 0.344788 0.587646 0.727112 0.083801 1445372154 0.344788 0.587646 0.727112 0.083801 1445372154 0.344788 0.587646 0.727112 0.083801 1445372154 0.241150 0.629211 0.710754 0.201599 1445372155 0.241150 0.629211 0.710754 0.201599 1445372155 0.241150 0.629211 0.710754 0.201599 1445372155 0.241150 0.629211 0.710754 0.201599 1445372155 0.241150 0.629211 0.710754 0.201599 1445372155 0.241150 0.629211 0.710754 0.201599 1445372155 0.123657 0.659058 0.673950 0.309875 1445372155 0.123657 0.659058 0.673950 0.309875 1445372155 0.123657 0.659058 0.673950 0.309875 1445372155 0.123657 0.659058 0.673950 0.309875 1445372155 0.123657 0.659058 0.673950 0.309875 1445372155 0.123657 0.659058 0.673950 0.309875 1445372155 0.044434 0.662903 0.623291 0.412354 1445372155 0.044434 0.662903 0.623291 0.412354 1445372155 0.044434 0.662903 0.623291 0.412354 1445372155 0.044434 0.662903 0.623291 0.412354 1445372155 0.044434 0.662903 0.623291 0.412354 1445372155 0.044434 0.662903 0.623291 0.412354 1445372155 0.044434 0.662903 0.623291 0.412354 1445372155 -0.034058 0.663025 0.580688 0.471069 1445372155 -0.034058 0.663025 0.580688 0.471069 1445372155 -0.034058 0.663025 0.580688 0.471069 1445372155 -0.034058 0.663025 0.580688 0.471069 1445372155 -0.034058 0.663025 0.580688 0.471069 1445372155 -0.034058 0.663025 0.580688 0.471069 1445372155 -0.074463 0.644714 0.541260 0.534485 1445372155 -0.074463 0.644714 0.541260 0.534485 1445372155 -0.074463 0.644714 0.541260 0.534485 1445372155 -0.074463 0.644714 0.541260 0.534485 1445372155 -0.074463 0.644714 0.541260 0.534485 1445372155 -0.074463 0.644714 0.541260 0.534485 1445372155 -0.101929 0.631165 0.535217 0.552002 1445372155 -0.101929 0.631165 0.535217 0.552002 1445372155 -0.101929 0.631165 0.535217 0.552002 1445372155 -0.101929 0.631165 0.535217 0.552002 1445372155 -0.101929 0.631165 0.535217 0.552002 1445372155 -0.101929 0.631165 0.535217 0.552002 1445372155 -0.076050 0.631897 0.562744 0.527405 1445372155 -0.076050 0.631897 0.562744 0.527405 1445372155 -0.076050 0.631897 0.562744 0.527405 1445372155 -0.076050 0.631897 0.562744 0.527405 1445372155 -0.076050 0.631897 0.562744 0.527405 1445372155 -0.076050 0.631897 0.562744 0.527405 1445372155 -0.026978 0.638672 0.613220 0.463989 1445372155 -0.026978 0.638672 0.613220 0.463989 1445372155 -0.026978 0.638672 0.613220 0.463989 1445372155 -0.026978 0.638672 0.613220 0.463989 1445372155 -0.026978 0.638672 0.613220 0.463989 1445372155 0.022888 0.641724 0.670105 0.372253 1445372155 0.022888 0.641724 0.670105 0.372253 1445372155 0.022888 0.641724 0.670105 0.372253 1445372155 0.022888 0.641724 0.670105 0.372253 1445372155 0.022888 0.641724 0.670105 0.372253 1445372155 0.022888 0.641724 0.670105 0.372253 1445372155 0.022888 0.641724 0.670105 0.372253 1445372155 0.072510 0.643921 0.716675 0.257629 1445372155 0.072510 0.643921 0.716675 0.257629 1445372155 0.072510 0.643921 0.716675 0.257629 1445372155 0.072510 0.643921 0.716675 0.257629 1445372155 0.072510 0.643921 0.716675 0.257629 1445372155 0.072510 0.643921 0.716675 0.257629 1445372155 0.158325 0.640869 0.730713 0.173706 1445372155 0.158325 0.640869 0.730713 0.173706 1445372155 0.158325 0.640869 0.730713 0.173706 1445372155 0.158325 0.640869 0.730713 0.173706 1445372155 0.158325 0.640869 0.730713 0.173706 1445372155 0.158325 0.640869 0.730713 0.173706 1445372155 0.221069 0.638794 0.731323 0.090027 1445372155 0.221069 0.638794 0.731323 0.090027 1445372155 0.221069 0.638794 0.731323 0.090027 1445372155 0.221069 0.638794 0.731323 0.090027 1445372155 0.221069 0.638794 0.731323 0.090027 1445372155 0.221069 0.638794 0.731323 0.090027 1445372155 0.278381 0.628235 0.724731 0.050476 1445372155 0.278381 0.628235 0.724731 0.050476 1445372155 0.278381 0.628235 0.724731 0.050476 1445372155 0.278381 0.628235 0.724731 0.050476 1445372155 0.278381 0.628235 0.724731 0.050476 1445372155 0.278381 0.628235 0.724731 0.050476 1445372155 0.278381 0.628235 0.724731 0.050476 1445372155 0.294006 0.622070 0.723633 0.053223 1445372155 0.294006 0.622070 0.723633 0.053223 1445372155 0.294006 0.622070 0.723633 0.053223 1445372155 0.294006 0.622070 0.723633 0.053223 1445372155 0.294006 0.622070 0.723633 0.053223 1445372155 0.294006 0.622070 0.723633 0.053223 1445372155 0.271667 0.630127 0.721191 0.094421 1445372155 0.271667 0.630127 0.721191 0.094421 1445372155 0.271667 0.630127 0.721191 0.094421 1445372155 0.271667 0.630127 0.721191 0.094421 1445372155 0.271667 0.630127 0.721191 0.094421 1445372155 0.271667 0.630127 0.721191 0.094421 1445372155 0.243408 0.637695 0.712219 0.163513 1445372155 0.243408 0.637695 0.712219 0.163513 1445372155 0.243408 0.637695 0.712219 0.163513 1445372155 0.243408 0.637695 0.712219 0.163513 1445372155 0.243408 0.637695 0.712219 0.163513 1445372155 0.243408 0.637695 0.712219 0.163513 1445372155 0.195007 0.650818 0.689514 0.250793 1445372155 0.195007 0.650818 0.689514 0.250793 1445372155 0.195007 0.650818 0.689514 0.250793 1445372155 0.195007 0.650818 0.689514 0.250793 1445372155 0.195007 0.650818 0.689514 0.250793 1445372155 0.195007 0.650818 0.689514 0.250793 1445372155 0.136353 0.662292 0.644714 0.356384 1445372155 0.136353 0.662292 0.644714 0.356384 1445372155 0.136353 0.662292 0.644714 0.356384 1445372155 0.136353 0.662292 0.644714 0.356384 1445372155 0.136353 0.662292 0.644714 0.356384 1445372155 0.136353 0.662292 0.644714 0.356384 1445372155 0.136353 0.662292 0.644714 0.356384 1445372155 0.055298 0.665955 0.591736 0.450745 1445372155 0.055298 0.665955 0.591736 0.450745 1445372156 0.055298 0.665955 0.591736 0.450745 1445372156 0.055298 0.665955 0.591736 0.450745 1445372156 0.055298 0.665955 0.591736 0.450745 1445372156 0.055298 0.665955 0.591736 0.450745 1445372156 -0.018738 0.661865 0.530884 0.528748 1445372156 -0.018738 0.661865 0.530884 0.528748 1445372156 -0.018738 0.661865 0.530884 0.528748 1445372156 -0.018738 0.661865 0.530884 0.528748 1445372156 -0.018738 0.661865 0.530884 0.528748 1445372156 -0.076294 0.646484 0.479431 0.588440 1445372156 -0.076294 0.646484 0.479431 0.588440 1445372156 -0.076294 0.646484 0.479431 0.588440 1445372156 -0.076294 0.646484 0.479431 0.588440 1445372156 -0.076294 0.646484 0.479431 0.588440 1445372156 -0.076294 0.646484 0.479431 0.588440 1445372156 -0.076294 0.646484 0.479431 0.588440 1445372156 -0.123108 0.629456 0.471069 0.605530 1445372156 -0.123108 0.629456 0.471069 0.605530 1445372156 -0.123108 0.629456 0.471069 0.605530 1445372156 -0.123108 0.629456 0.471069 0.605530 1445372156 -0.123108 0.629456 0.471069 0.605530 1445372156 -0.123108 0.629456 0.471069 0.605530 1445372156 -0.113831 0.629089 0.505066 0.579712 1445372156 -0.113831 0.629089 0.505066 0.579712 1445372156 -0.113831 0.629089 0.505066 0.579712 1445372156 -0.113831 0.629089 0.505066 0.579712 1445372156 -0.113831 0.629089 0.505066 0.579712 1445372156 -0.113831 0.629089 0.505066 0.579712 1445372156 -0.046814 0.649353 0.546265 0.526917 1445372156 -0.046814 0.649353 0.546265 0.526917 1445372156 -0.046814 0.649353 0.546265 0.526917 1445372156 -0.046814 0.649353 0.546265 0.526917 1445372156 -0.046814 0.649353 0.546265 0.526917 1445372156 -0.046814 0.649353 0.546265 0.526917 1445372156 0.022766 0.663025 0.607178 0.437195 1445372156 0.022766 0.663025 0.607178 0.437195 1445372156 0.022766 0.663025 0.607178 0.437195 1445372156 0.022766 0.663025 0.607178 0.437195 1445372156 0.022766 0.663025 0.607178 0.437195 1445372156 0.022766 0.663025 0.607178 0.437195 1445372156 0.022766 0.663025 0.607178 0.437195 1445372156 0.094604 0.664551 0.655823 0.345215 1445372156 0.094604 0.664551 0.655823 0.345215 1445372156 0.094604 0.664551 0.655823 0.345215 1445372156 0.094604 0.664551 0.655823 0.345215 1445372156 0.094604 0.664551 0.655823 0.345215 1445372156 0.094604 0.664551 0.655823 0.345215 1445372156 0.161804 0.659363 0.690491 0.249451 1445372156 0.161804 0.659363 0.690491 0.249451 1445372156 0.161804 0.659363 0.690491 0.249451 1445372156 0.161804 0.659363 0.690491 0.249451 1445372156 0.161804 0.659363 0.690491 0.249451 1445372156 0.161804 0.659363 0.690491 0.249451 1445372156 0.233276 0.651489 0.703491 0.161499 1445372156 0.233276 0.651489 0.703491 0.161499 1445372156 0.233276 0.651489 0.703491 0.161499 1445372156 0.233276 0.651489 0.703491 0.161499 1445372156 0.233276 0.651489 0.703491 0.161499 1445372156 0.233276 0.651489 0.703491 0.161499 1445372156 0.307312 0.637634 0.700195 0.093018 1445372156 0.307312 0.637634 0.700195 0.093018 1445372156 0.307312 0.637634 0.700195 0.093018 1445372156 0.307312 0.637634 0.700195 0.093018 1445372156 0.307312 0.637634 0.700195 0.093018 1445372156 0.307312 0.637634 0.700195 0.093018 1445372156 0.360962 0.621704 0.693726 0.043152 1445372156 0.360962 0.621704 0.693726 0.043152 1445372156 0.360962 0.621704 0.693726 0.043152 1445372156 0.360962 0.621704 0.693726 0.043152 1445372156 0.360962 0.621704 0.693726 0.043152 1445372156 0.360962 0.621704 0.693726 0.043152 1445372156 0.360962 0.621704 0.693726 0.043152 1445372156 0.391724 0.611633 0.686707 0.027405 1445372156 0.391724 0.611633 0.686707 0.027405 1445372156 0.391724 0.611633 0.686707 0.027405 1445372156 0.391724 0.611633 0.686707 0.027405 1445372156 0.391724 0.611633 0.686707 0.027405 1445372156 0.391724 0.611633 0.686707 0.027405 1445372156 0.387939 0.614929 0.684265 0.055298 1445372156 0.387939 0.614929 0.684265 0.055298 1445372156 0.387939 0.614929 0.684265 0.055298 1445372156 0.387939 0.614929 0.684265 0.055298 1445372156 0.387939 0.614929 0.684265 0.055298 1445372156 0.387939 0.614929 0.684265 0.055298 1445372156 0.345398 0.635193 0.681030 0.115417 1445372156 0.345398 0.635193 0.681030 0.115417 1445372156 0.345398 0.635193 0.681030 0.115417 1445372156 0.345398 0.635193 0.681030 0.115417 1445372156 0.345398 0.635193 0.681030 0.115417 1445372156 0.345398 0.635193 0.681030 0.115417 1445372156 0.345398 0.635193 0.681030 0.115417 1445372156 0.273621 0.662292 0.671021 0.190125 1445372156 0.273621 0.662292 0.671021 0.190125 1445372156 0.273621 0.662292 0.671021 0.190125 1445372156 0.273621 0.662292 0.671021 0.190125 1445372156 0.273621 0.662292 0.671021 0.190125 1445372156 0.273621 0.662292 0.671021 0.190125 1445372156 0.201172 0.676758 0.649414 0.282227 1445372156 0.201172 0.676758 0.649414 0.282227 1445372156 0.201172 0.676758 0.649414 0.282227 1445372156 0.201172 0.676758 0.649414 0.282227 1445372156 0.201172 0.676758 0.649414 0.282227 1445372156 0.201172 0.676758 0.649414 0.282227 1445372156 0.104797 0.679077 0.625122 0.370056 1445372156 0.104797 0.679077 0.625122 0.370056 1445372156 0.104797 0.679077 0.625122 0.370056 1445372156 0.104797 0.679077 0.625122 0.370056 1445372156 0.104797 0.679077 0.625122 0.370056 1445372156 0.104797 0.679077 0.625122 0.370056 1445372156 0.104797 0.679077 0.625122 0.370056 1445372156 0.012756 0.665955 0.580078 0.468750 1445372156 0.012756 0.665955 0.580078 0.468750 1445372156 0.012756 0.665955 0.580078 0.468750 1445372156 0.012756 0.665955 0.580078 0.468750 1445372157 0.012756 0.665955 0.580078 0.468750 1445372157 0.012756 0.665955 0.580078 0.468750 1445372157 -0.070007 0.640198 0.527100 0.554382 1445372157 -0.070007 0.640198 0.527100 0.554382 1445372157 -0.070007 0.640198 0.527100 0.554382 1445372157 -0.070007 0.640198 0.527100 0.554382 1445372157 -0.070007 0.640198 0.527100 0.554382 1445372157 -0.070007 0.640198 0.527100 0.554382 1445372157 -0.070007 0.640198 0.527100 0.554382 1445372157 -0.136047 0.618347 0.492493 0.597107 1445372157 -0.136047 0.618347 0.492493 0.597107 1445372157 -0.136047 0.618347 0.492493 0.597107 1445372157 -0.136047 0.618347 0.492493 0.597107 1445372157 -0.136047 0.618347 0.492493 0.597107 1445372157 -0.136047 0.618347 0.492493 0.597107 1445372157 -0.142029 0.609009 0.518494 0.583069 1445372157 -0.142029 0.609009 0.518494 0.583069 1445372157 -0.142029 0.609009 0.518494 0.583069 1445372157 -0.142029 0.609009 0.518494 0.583069 1445372157 -0.142029 0.609009 0.518494 0.583069 1445372157 -0.142029 0.609009 0.518494 0.583069 1445372157 -0.105225 0.612122 0.569153 0.538696 1445372157 -0.105225 0.612122 0.569153 0.538696 1445372157 -0.105225 0.612122 0.569153 0.538696 1445372157 -0.105225 0.612122 0.569153 0.538696 1445372157 -0.105225 0.612122 0.569153 0.538696 1445372157 -0.105225 0.612122 0.569153 0.538696 1445372157 -0.046692 0.616821 0.640503 0.454956 1445372157 -0.046692 0.616821 0.640503 0.454956 1445372157 -0.046692 0.616821 0.640503 0.454956 1445372157 -0.046692 0.616821 0.640503 0.454956 1445372157 -0.046692 0.616821 0.640503 0.454956 1445372157 -0.046692 0.616821 0.640503 0.454956 1445372157 0.046570 0.625732 0.702576 0.335510 1445372157 0.046570 0.625732 0.702576 0.335510 1445372157 0.046570 0.625732 0.702576 0.335510 1445372157 0.046570 0.625732 0.702576 0.335510 1445372157 0.046570 0.625732 0.702576 0.335510 1445372157 0.046570 0.625732 0.702576 0.335510 1445372157 0.161255 0.634827 0.726257 0.208435 1445372157 0.161255 0.634827 0.726257 0.208435 1445372157 0.161255 0.634827 0.726257 0.208435 1445372157 0.161255 0.634827 0.726257 0.208435 1445372157 0.161255 0.634827 0.726257 0.208435 1445372157 0.277893 0.620850 0.727417 0.089966 1445372157 0.277893 0.620850 0.727417 0.089966 1445372157 0.277893 0.620850 0.727417 0.089966 1445372157 0.277893 0.620850 0.727417 0.089966 1445372157 0.277893 0.620850 0.727417 0.089966 1445372157 0.277893 0.620850 0.727417 0.089966 1445372157 0.277893 0.620850 0.727417 0.089966 1445372157 0.339050 0.608154 0.717102 -0.029785 1445372157 0.339050 0.608154 0.717102 -0.029785 1445372157 0.339050 0.608154 0.717102 -0.029785 1445372157 0.339050 0.608154 0.717102 -0.029785 1445372157 0.339050 0.608154 0.717102 -0.029785 1445372157 0.339050 0.608154 0.717102 -0.029785 1445372157 0.394897 0.589417 0.699463 -0.085144 1445372157 0.394897 0.589417 0.699463 -0.085144 1445372157 0.394897 0.589417 0.699463 -0.085144 1445372157 0.394897 0.589417 0.699463 -0.085144 1445372157 0.394897 0.589417 0.699463 -0.085144 1445372157 0.394897 0.589417 0.699463 -0.085144 1445372157 0.407043 0.589783 0.692017 -0.086853 1445372157 0.407043 0.589783 0.692017 -0.086853 1445372157 0.407043 0.589783 0.692017 -0.086853 1445372157 0.407043 0.589783 0.692017 -0.086853 1445372157 0.407043 0.589783 0.692017 -0.086853 1445372157 0.407043 0.589783 0.692017 -0.086853 1445372157 0.407043 0.589783 0.692017 -0.086853 1445372157 0.393127 0.593323 0.701355 -0.037659 1445372157 0.393127 0.593323 0.701355 -0.037659 1445372157 0.393127 0.593323 0.701355 -0.037659 1445372157 0.393127 0.593323 0.701355 -0.037659 1445372157 0.393127 0.593323 0.701355 -0.037659 1445372157 0.393127 0.593323 0.701355 -0.037659 1445372157 0.346863 0.610352 0.710388 0.048950 1445372157 0.346863 0.610352 0.710388 0.048950 1445372157 0.346863 0.610352 0.710388 0.048950 1445372157 0.346863 0.610352 0.710388 0.048950 1445372157 0.346863 0.610352 0.710388 0.048950 1445372157 0.273010 0.627319 0.710327 0.165283 1445372157 0.273010 0.627319 0.710327 0.165283 1445372157 0.273010 0.627319 0.710327 0.165283 1445372157 0.273010 0.627319 0.710327 0.165283 1445372157 0.273010 0.627319 0.710327 0.165283 1445372157 0.273010 0.627319 0.710327 0.165283 1445372157 0.273010 0.627319 0.710327 0.165283 1445372157 0.152710 0.645691 0.698486 0.267944 1445372157 0.152710 0.645691 0.698486 0.267944 1445372157 0.152710 0.645691 0.698486 0.267944 1445372157 0.152710 0.645691 0.698486 0.267944 1445372157 0.152710 0.645691 0.698486 0.267944 1445372157 0.152710 0.645691 0.698486 0.267944 1445372157 0.072266 0.644409 0.650269 0.395691 1445372157 0.072266 0.644409 0.650269 0.395691 1445372157 0.072266 0.644409 0.650269 0.395691 1445372157 0.072266 0.644409 0.650269 0.395691 1445372157 0.072266 0.644409 0.650269 0.395691 1445372157 0.072266 0.644409 0.650269 0.395691 1445372157 -0.021057 0.638000 0.594910 0.488342 1445372157 -0.021057 0.638000 0.594910 0.488342 1445372157 -0.021057 0.638000 0.594910 0.488342 1445372157 -0.021057 0.638000 0.594910 0.488342 1445372157 -0.021057 0.638000 0.594910 0.488342 1445372157 -0.021057 0.638000 0.594910 0.488342 1445372157 -0.021057 0.638000 0.594910 0.488342 1445372157 -0.087463 0.635803 0.499268 0.582031 1445372157 -0.087463 0.635803 0.499268 0.582031 1445372157 -0.087463 0.635803 0.499268 0.582031 1445372157 -0.087463 0.635803 0.499268 0.582031 1445372158 -0.087463 0.635803 0.499268 0.582031 1445372158 -0.087463 0.635803 0.499268 0.582031 1445372158 -0.124573 0.622192 0.432556 0.640442 1445372158 -0.124573 0.622192 0.432556 0.640442 1445372158 -0.124573 0.622192 0.432556 0.640442 1445372158 -0.124573 0.622192 0.432556 0.640442 1445372158 -0.124573 0.622192 0.432556 0.640442 1445372158 -0.124573 0.622192 0.432556 0.640442 1445372158 -0.124573 0.622192 0.432556 0.640442 1445372158 -0.123718 0.625122 0.475098 0.606750 1445372158 -0.123718 0.625122 0.475098 0.606750 1445372158 -0.123718 0.625122 0.475098 0.606750 1445372158 -0.123718 0.625122 0.475098 0.606750 1445372158 -0.123718 0.625122 0.475098 0.606750 1445372158 -0.123718 0.625122 0.475098 0.606750 1445372158 -0.070801 0.639282 0.533081 0.549561 1445372158 -0.070801 0.639282 0.533081 0.549561 1445372158 -0.070801 0.639282 0.533081 0.549561 1445372158 -0.070801 0.639282 0.533081 0.549561 1445372158 -0.070801 0.639282 0.533081 0.549561 1445372158 -0.070801 0.639282 0.533081 0.549561 1445372158 -0.015015 0.645203 0.625122 0.438843 1445372158 -0.015015 0.645203 0.625122 0.438843 1445372158 -0.015015 0.645203 0.625122 0.438843 1445372158 -0.015015 0.645203 0.625122 0.438843 1445372158 -0.015015 0.645203 0.625122 0.438843 1445372158 -0.015015 0.645203 0.625122 0.438843 1445372158 -0.015015 0.645203 0.625122 0.438843 1445372158 0.077209 0.648376 0.685913 0.321045 1445372158 0.077209 0.648376 0.685913 0.321045 1445372158 0.077209 0.648376 0.685913 0.321045 1445372158 0.077209 0.648376 0.685913 0.321045 1445372158 0.077209 0.648376 0.685913 0.321045 1445372158 0.077209 0.648376 0.685913 0.321045 1445372158 0.172607 0.640747 0.718750 0.207336 1445372158 0.172607 0.640747 0.718750 0.207336 1445372158 0.172607 0.640747 0.718750 0.207336 1445372158 0.172607 0.640747 0.718750 0.207336 1445372158 0.172607 0.640747 0.718750 0.207336 1445372158 0.172607 0.640747 0.718750 0.207336 1445372158 0.251587 0.627075 0.729980 0.102722 1445372158 0.251587 0.627075 0.729980 0.102722 1445372158 0.251587 0.627075 0.729980 0.102722 1445372158 0.251587 0.627075 0.729980 0.102722 1445372158 0.251587 0.627075 0.729980 0.102722 1445372158 0.251587 0.627075 0.729980 0.102722 1445372158 0.251587 0.627075 0.729980 0.102722 1445372158 0.309448 0.613159 0.726440 0.022461 1445372158 0.309448 0.613159 0.726440 0.022461 1445372158 0.309448 0.613159 0.726440 0.022461 1445372158 0.309448 0.613159 0.726440 0.022461 1445372158 0.309448 0.613159 0.726440 0.022461 1445372158 0.309448 0.613159 0.726440 0.022461 1445372158 0.346924 0.608765 0.713318 -0.010498 1445372158 0.346924 0.608765 0.713318 -0.010498 1445372158 0.346924 0.608765 0.713318 -0.010498 1445372158 0.346924 0.608765 0.713318 -0.010498 1445372158 0.346924 0.608765 0.713318 -0.010498 1445372158 0.346924 0.608765 0.713318 -0.010498 1445372158 0.348938 0.613525 0.707947 -0.024170 1445372158 0.348938 0.613525 0.707947 -0.024170 1445372158 0.348938 0.613525 0.707947 -0.024170 1445372158 0.348938 0.613525 0.707947 -0.024170 1445372158 0.348938 0.613525 0.707947 -0.024170 1445372158 0.348938 0.613525 0.707947 -0.024170 1445372158 0.343567 0.616882 0.708008 0.000427 1445372158 0.343567 0.616882 0.708008 0.000427 1445372158 0.343567 0.616882 0.708008 0.000427 1445372158 0.343567 0.616882 0.708008 0.000427 1445372158 0.343567 0.616882 0.708008 0.000427 1445372158 0.343567 0.616882 0.708008 0.000427 1445372158 0.303772 0.631104 0.711853 0.050598 1445372158 0.303772 0.631104 0.711853 0.050598 1445372158 0.303772 0.631104 0.711853 0.050598 1445372158 0.303772 0.631104 0.711853 0.050598 1445372158 0.303772 0.631104 0.711853 0.050598 1445372158 0.303772 0.631104 0.711853 0.050598 1445372158 0.240723 0.644043 0.714722 0.127747 1445372158 0.240723 0.644043 0.714722 0.127747 1445372158 0.240723 0.644043 0.714722 0.127747 1445372158 0.240723 0.644043 0.714722 0.127747 1445372158 0.240723 0.644043 0.714722 0.127747 1445372158 0.240723 0.644043 0.714722 0.127747 1445372158 0.177002 0.648315 0.704468 0.227966 1445372158 0.177002 0.648315 0.704468 0.227966 1445372158 0.177002 0.648315 0.704468 0.227966 1445372158 0.177002 0.648315 0.704468 0.227966 1445372158 0.177002 0.648315 0.704468 0.227966 1445372158 0.177002 0.648315 0.704468 0.227966 1445372158 0.177002 0.648315 0.704468 0.227966 1445372158 0.092529 0.655457 0.678650 0.317993 1445372158 0.092529 0.655457 0.678650 0.317993 1445372158 0.092529 0.655457 0.678650 0.317993 1445372158 0.092529 0.655457 0.678650 0.317993 1445372158 0.092529 0.655457 0.678650 0.317993 1445372158 0.092529 0.655457 0.678650 0.317993 1445372158 0.027344 0.656860 0.619568 0.428833 1445372158 0.027344 0.656860 0.619568 0.428833 1445372158 0.027344 0.656860 0.619568 0.428833 1445372158 0.027344 0.656860 0.619568 0.428833 1445372158 0.027344 0.656860 0.619568 0.428833 1445372158 0.027344 0.656860 0.619568 0.428833 1445372158 0.027344 0.656860 0.619568 0.428833 1445372158 -0.058777 0.645752 0.557495 0.518311 1445372158 -0.058777 0.645752 0.557495 0.518311 1445372158 -0.058777 0.645752 0.557495 0.518311 1445372158 -0.058777 0.645752 0.557495 0.518311 1445372158 -0.058777 0.645752 0.557495 0.518311 1445372158 -0.058777 0.645752 0.557495 0.518311 1445372158 -0.118530 0.632019 0.490662 0.587891 1445372158 -0.118530 0.632019 0.490662 0.587891 1445372158 -0.118530 0.632019 0.490662 0.587891 1445372158 -0.118530 0.632019 0.490662 0.587891 1445372158 -0.118530 0.632019 0.490662 0.587891 1445372158 -0.118530 0.632019 0.490662 0.587891 1445372159 -0.118530 0.632019 0.490662 0.587891 1445372159 -0.132080 0.620544 0.483582 0.602966 1445372159 -0.132080 0.620544 0.483582 0.602966 1445372159 -0.132080 0.620544 0.483582 0.602966 1445372159 -0.132080 0.620544 0.483582 0.602966 1445372159 -0.132080 0.620544 0.483582 0.602966 1445372159 -0.132080 0.620544 0.483582 0.602966 1445372159 -0.098328 0.624939 0.533386 0.561401 1445372159 -0.098328 0.624939 0.533386 0.561401 1445372159 -0.098328 0.624939 0.533386 0.561401 1445372159 -0.098328 0.624939 0.533386 0.561401 1445372159 -0.098328 0.624939 0.533386 0.561401 1445372159 -0.098328 0.624939 0.533386 0.561401 1445372159 -0.042114 0.630127 0.601257 0.489441 1445372159 -0.042114 0.630127 0.601257 0.489441 1445372159 -0.042114 0.630127 0.601257 0.489441 1445372159 -0.042114 0.630127 0.601257 0.489441 1445372159 -0.042114 0.630127 0.601257 0.489441 1445372159 -0.042114 0.630127 0.601257 0.489441 1445372159 0.038147 0.634338 0.663635 0.394592 1445372159 0.038147 0.634338 0.663635 0.394592 1445372159 0.038147 0.634338 0.663635 0.394592 1445372159 0.038147 0.634338 0.663635 0.394592 1445372159 0.038147 0.634338 0.663635 0.394592 1445372159 0.038147 0.634338 0.663635 0.394592 1445372159 0.129089 0.636169 0.703735 0.288513 1445372159 0.129089 0.636169 0.703735 0.288513 1445372159 0.129089 0.636169 0.703735 0.288513 1445372159 0.129089 0.636169 0.703735 0.288513 1445372159 0.129089 0.636169 0.703735 0.288513 1445372159 0.129089 0.636169 0.703735 0.288513 1445372159 0.214294 0.632813 0.722229 0.178772 1445372159 0.214294 0.632813 0.722229 0.178772 1445372159 0.214294 0.632813 0.722229 0.178772 1445372159 0.214294 0.632813 0.722229 0.178772 1445372159 0.287048 0.624695 0.722778 0.069519 1445372159 0.287048 0.624695 0.722778 0.069519 1445372159 0.287048 0.624695 0.722778 0.069519 1445372159 0.287048 0.624695 0.722778 0.069519 1445372159 0.287048 0.624695 0.722778 0.069519 1445372159 
0.507019 0.590820 -0.251160 0.575012 1445372162 0.507019 0.590820 -0.251160 0.575012 1445372162 0.507019 0.590820 -0.251160 0.575012 1445372162 0.507019 0.590820 -0.251160 0.575012 1445372162 0.507019 0.590820 -0.251160 0.575012 1445372162 0.507019 0.590820 -0.251160 0.575012 1445372162 0.507019 0.590820 -0.251160 0.575012 1445372162 0.505554 0.591736 -0.250427 0.575745 1445372162 0.505554 0.591736 -0.250427 0.575745 1445372162 0.505554 0.591736 -0.250427 0.575745 1445372162 0.505554 0.591736 -0.250427 0.575745 1445372162 0.505554 0.591736 -0.250427 0.575745 1445372162 0.505554 0.591736 -0.250427 0.575745 1445372162 0.509216 0.588684 -0.255615 0.573303 1445372162 0.509216 0.588684 -0.255615 0.573303 1445372162 0.509216 0.588684 -0.255615 0.573303 1445372162 0.509216 0.588684 -0.255615 0.573303 1445372162 0.509216 0.588684 -0.255615 0.573303 1445372162 0.509216 0.588684 -0.255615 0.573303 1445372162 0.509216 0.588684 -0.255615 0.573303 1445372162 0.515320 0.582825 -0.263000 0.570496 1445372162 0.515320 0.582825 -0.263000 0.570496 1445372162 0.515320 0.582825 -0.263000 0.570496 1445372162 0.515320 0.582825 -0.263000 0.570496 1445372162 0.515320 0.582825 -0.263000 0.570496 1445372162 0.515320 0.582825 -0.263000 0.570496 1445372162 0.518860 0.578735 -0.264038 0.570984 1445372162 0.518860 0.578735 -0.264038 0.570984 1445372162 0.518860 0.578735 -0.264038 0.570984 1445372162 0.518860 0.578735 -0.264038 0.570984 1445372162 0.518860 0.578735 -0.264038 0.570984 1445372162 0.518860 0.578735 -0.264038 0.570984 1445372162 0.520569 0.576843 -0.257874 0.574158 1445372162 0.520569 0.576843 -0.257874 0.574158 1445372162 0.520569 0.576843 -0.257874 0.574158 1445372162 0.520569 0.576843 -0.257874 0.574158 1445372162 0.520569 0.576843 -0.257874 0.574158 1445372162 0.520569 0.576843 -0.257874 0.574158 1445372162 0.519653 0.578491 -0.246094 0.578491 1445372162 0.519653 0.578491 -0.246094 0.578491 1445372162 0.519653 0.578491 -0.246094 0.578491 1445372162 0.519653 0.578491 -0.246094 0.578491 1445372162 0.519653 0.578491 -0.246094 0.578491 1445372162 0.519653 0.578491 -0.246094 0.578491 1445372162 0.513550 0.585327 -0.230103 0.583679 1445372162 0.513550 0.585327 -0.230103 0.583679 1445372162 0.513550 0.585327 -0.230103 0.583679 1445372162 0.513550 0.585327 -0.230103 0.583679 1445372162 0.513550 0.585327 -0.230103 0.583679 1445372162 0.513550 0.585327 -0.230103 0.583679 1445372162 0.513550 0.585327 -0.230103 0.583679 1445372162 0.505249 0.594360 -0.215576 0.587280 1445372162 0.505249 0.594360 -0.215576 0.587280 1445372162 0.505249 0.594360 -0.215576 0.587280 1445372162 0.505249 0.594360 -0.215576 0.587280 1445372162 0.505249 0.594360 -0.215576 0.587280 1445372162 0.505249 0.594360 -0.215576 0.587280 1445372162 0.501831 0.598450 -0.212708 0.587097 1445372162 0.501831 0.598450 -0.212708 0.587097 1445372162 0.501831 0.598450 -0.212708 0.587097 1445372162 0.501831 0.598450 -0.212708 0.587097 1445372162 0.501831 0.598450 -0.212708 0.587097 1445372162 0.501831 0.598450 -0.212708 0.587097 1445372162 0.496216 0.602356 -0.212524 0.587952 1445372162 0.496216 0.602356 -0.212524 0.587952 1445372162 0.496216 0.602356 -0.212524 0.587952 1445372162 0.496216 0.602356 -0.212524 0.587952 1445372162 0.496216 0.602356 -0.212524 0.587952 1445372162 0.496216 0.602356 -0.212524 0.587952 1445372162 0.484619 0.607483 -0.209045 0.593567 1445372162 0.484619 0.607483 -0.209045 0.593567 1445372162 0.484619 0.607483 -0.209045 0.593567 1445372162 0.484619 0.607483 -0.209045 0.593567 1445372162 0.484619 0.607483 -0.209045 0.593567 1445372162 0.484619 0.607483 -0.209045 0.593567 1445372162 0.484619 0.607483 -0.209045 0.593567 1445372162 0.474121 0.610596 -0.203491 0.600769 1445372162 0.474121 0.610596 -0.203491 0.600769 1445372162 0.474121 0.610596 -0.203491 0.600769 1445372162 0.474121 0.610596 -0.203491 0.600769 1445372162 0.474121 0.610596 -0.203491 0.600769 1445372162 0.474121 0.610596 -0.203491 0.600769 1445372162 0.469788 0.609375 -0.201172 0.606140 1445372162 0.469788 0.609375 -0.201172 0.606140 1445372162 0.469788 0.609375 -0.201172 0.606140 1445372162 0.469788 0.609375 -0.201172 0.606140 1445372162 0.469788 0.609375 -0.201172 0.606140 1445372162 0.469788 0.609375 -0.201172 0.606140 1445372162 0.465210 0.608521 -0.195435 0.612366 1445372162 0.465210 0.608521 -0.195435 0.612366 1445372162 0.465210 0.608521 -0.195435 0.612366 1445372163 0.465210 0.608521 -0.195435 0.612366 1445372163 0.465210 0.608521 -0.195435 0.612366 1445372163 0.465210 0.608521 -0.195435 0.612366 1445372163 0.465210 0.608521 -0.195435 0.612366 1445372163 0.458923 0.610229 -0.185852 0.618347 1445372163 0.458923 0.610229 -0.185852 0.618347 1445372163 0.458923 0.610229 -0.185852 0.618347 1445372163 0.458923 0.610229 -0.185852 0.618347 1445372163 0.458923 0.610229 -0.185852 0.618347 1445372163 0.458923 0.610229 -0.185852 0.618347 1445372163 0.455566 0.612427 -0.179688 0.620483 1445372163 0.455566 0.612427 -0.179688 0.620483 1445372163 0.455566 0.612427 -0.179688 0.620483 1445372163 0.455566 0.612427 -0.179688 0.620483 1445372163 0.455566 0.612427 -0.179688 0.620483 1445372163 0.455566 0.612427 -0.179688 0.620483 1445372163 0.461609 0.610107 -0.185242 0.616638 1445372163 0.461609 0.610107 -0.185242 0.616638 1445372163 0.461609 0.610107 -0.185242 0.616638 1445372163 0.461609 0.610107 -0.185242 0.616638 1445372163 0.461609 0.610107 -0.185242 0.616638 1445372163 0.461609 0.610107 -0.185242 0.616638 1445372163 0.471558 0.603882 -0.196045 0.611938 1445372163 0.471558 0.603882 -0.196045 0.611938 1445372163 0.471558 0.603882 -0.196045 0.611938 1445372163 0.471558 0.603882 -0.196045 0.611938 1445372163 0.471558 0.603882 -0.196045 0.611938 1445372163 0.471558 0.603882 -0.196045 0.611938 1445372163 0.476379 0.599609 -0.199402 0.611267 1445372163 0.476379 0.599609 -0.199402 0.611267 1445372163 0.476379 0.599609 -0.199402 0.611267 1445372163 0.476379 0.599609 -0.199402 0.611267 1445372163 0.476379 0.599609 -0.199402 0.611267 1445372163 0.476379 0.599609 -0.199402 0.611267 1445372163 0.476379 0.599609 -0.199402 0.611267 1445372163 0.479919 0.596558 -0.196594 0.612427 1445372163 0.479919 0.596558 -0.196594 0.612427 1445372163 0.479919 0.596558 -0.196594 0.612427 1445372163 0.479919 0.596558 -0.196594 0.612427 1445372163 0.479919 0.596558 -0.196594 0.612427 1445372163 0.479919 0.596558 -0.196594 0.612427 1445372163 0.482483 0.594177 -0.190491 0.614624 1445372163 0.482483 0.594177 -0.190491 0.614624 1445372163 0.482483 0.594177 -0.190491 0.614624 1445372163 0.482483 0.594177 -0.190491 0.614624 1445372163 0.482483 0.594177 -0.190491 0.614624 1445372163 0.482483 0.594177 -0.190491 0.614624 1445372163 0.480957 0.595398 -0.178162 0.618347 1445372163 0.480957 0.595398 -0.178162 0.618347 1445372163 0.480957 0.595398 -0.178162 0.618347 1445372163 0.480957 0.595398 -0.178162 0.618347 1445372163 0.480957 0.595398 -0.178162 0.618347 1445372163 0.480957 0.595398 -0.178162 0.618347 1445372163 0.480957 0.595398 -0.178162 0.618347 1445372163 0.477356 0.599731 -0.163940 0.620850 1445372163 0.477356 0.599731 -0.163940 0.620850 1445372163 0.477356 0.599731 -0.163940 0.620850 1445372163 0.477356 0.599731 -0.163940 0.620850 1445372163 0.477356 0.599731 -0.163940 0.620850 1445372163 0.477356 0.599731 -0.163940 0.620850 1445372163 0.478210 0.601685 -0.159363 0.619507 1445372163 0.478210 0.601685 -0.159363 0.619507 1445372163 0.478210 0.601685 -0.159363 0.619507 1445372163 0.478210 0.601685 -0.159363 0.619507 1445372163 0.478210 0.601685 -0.159363 0.619507 1445372163 0.478210 0.601685 -0.159363 0.619507 1445372163 0.478210 0.601685 -0.159363 0.619507 1445372163 0.478699 0.602844 -0.159424 0.617981 1445372163 0.478699 0.602844 -0.159424 0.617981 1445372163 0.478699 0.602844 -0.159424 0.617981 1445372163 0.478699 0.602844 -0.159424 0.617981 1445372163 0.478699 0.602844 -0.159424 0.617981 1445372163 0.478699 0.602844 -0.159424 0.617981 1445372163 0.472595 0.608032 -0.155151 0.618713 1445372163 0.472595 0.608032 -0.155151 0.618713 1445372163 0.472595 0.608032 -0.155151 0.618713 1445372163 0.472595 0.608032 -0.155151 0.618713 1445372163 0.472595 0.608032 -0.155151 0.618713 1445372163 0.472595 0.608032 -0.155151 0.618713 1445372163 0.464600 0.614258 -0.152283 0.619263 1445372163 0.464600 0.614258 -0.152283 0.619263 1445372163 0.464600 0.614258 -0.152283 0.619263 1445372163 0.464600 0.614258 -0.152283 0.619263 1445372163 0.464600 0.614258 -0.152283 0.619263 1445372163 0.464600 0.614258 -0.152283 0.619263 1445372163 0.464600 0.614258 -0.152283 0.619263 1445372163 0.458679 0.619019 -0.154602 0.618408 1445372163 0.458679 0.619019 -0.154602 0.618408 1445372163 0.458679 0.619019 -0.154602 0.618408 1445372163 0.458679 0.619019 -0.154602 0.618408 1445372163 0.458679 0.619019 -0.154602 0.618408 1445372163 0.458679 0.619019 -0.154602 0.618408 1445372163 0.449524 0.626343 -0.152832 0.618225 1445372163 0.449524 0.626343 -0.152832 0.618225 1445372163 0.449524 0.626343 -0.152832 0.618225 1445372163 0.449524 0.626343 -0.152832 0.618225 1445372163 0.449524 0.626343 -0.152832 0.618225 1445372163 0.449524 0.626343 -0.152832 0.618225 1445372163 0.427612 0.642151 -0.131592 0.622437 1445372163 0.427612 0.642151 -0.131592 0.622437 1445372163 0.427612 0.642151 -0.131592 0.622437 1445372163 0.427612 0.642151 -0.131592 0.622437 1445372163 0.427612 0.642151 -0.131592 0.622437 1445372163 0.427612 0.642151 -0.131592 0.622437 1445372163 0.408447 0.652466 -0.108826 0.628906 1445372163 0.408447 0.652466 -0.108826 0.628906 1445372163 0.408447 0.652466 -0.108826 0.628906 1445372163 0.408447 0.652466 -0.108826 0.628906 1445372163 0.408447 0.652466 -0.108826 0.628906 1445372163 0.408447 0.652466 -0.108826 0.628906 1445372163 0.402893 0.654419 -0.097229 0.632385 1445372163 0.402893 0.654419 -0.097229 0.632385 1445372163 0.402893 0.654419 -0.097229 0.632385 1445372163 0.402893 0.654419 -0.097229 0.632385 1445372164 0.402893 0.654419 -0.097229 0.632385 1445372164 0.402893 0.654419 -0.097229 0.632385 1445372164 0.406921 0.651733 -0.097778 0.632446 1445372164 0.406921 0.651733 -0.097778 0.632446 1445372164 0.406921 0.651733 -0.097778 0.632446 1445372164 0.406921 0.651733 -0.097778 0.632446 1445372164 0.406921 0.651733 -0.097778 0.632446 1445372164 0.406921 0.651733 -0.097778 0.632446 1445372164 0.419006 0.644226 -0.108582 0.630493 1445372164 0.419006 0.644226 -0.108582 0.630493 1445372164 0.419006 0.644226 -0.108582 0.630493 1445372164 0.419006 0.644226 -0.108582 0.630493 1445372164 0.419006 0.644226 -0.108582 0.630493 1445372164 0.419006 0.644226 -0.108582 0.630493 1445372164 0.419006 0.644226 -0.108582 0.630493 1445372164 0.430969 0.635803 -0.118469 0.629211 1445372164 0.430969 0.635803 -0.118469 0.629211 1445372164 0.430969 0.635803 -0.118469 0.629211 1445372164 0.430969 0.635803 -0.118469 0.629211 1445372164 0.430969 0.635803 -0.118469 0.629211 1445372164 0.430969 0.635803 -0.118469 0.629211 1445372164 0.430969 0.635803 -0.118469 0.629211 1445372164 0.438416 0.630554 -0.118896 0.629272 1445372164 0.438416 0.630554 -0.118896 0.629272 1445372164 0.438416 0.630554 -0.118896 0.629272 1445372164 0.438416 0.630554 -0.118896 0.629272 1445372164 0.438416 0.630554 -0.118896 0.629272 1445372164 0.438416 0.630554 -0.118896 0.629272 1445372164 0.441223 0.629822 -0.111328 0.629395 1445372164 0.441223 0.629822 -0.111328 0.629395 1445372164 0.441223 0.629822 -0.111328 0.629395 1445372164 0.441223 0.629822 -0.111328 0.629395 1445372164 0.441223 0.629822 -0.111328 0.629395 1445372164 0.441223 0.629822 -0.111328 0.629395 1445372164 0.441223 0.629822 -0.111328 0.629395 1445372164 0.443481 0.630859 -0.103943 0.628052 1445372164 0.443481 0.630859 -0.103943 0.628052 1445372164 0.443481 0.630859 -0.103943 0.628052 1445372164 0.443481 0.630859 -0.103943 0.628052 1445372164 0.443481 0.630859 -0.103943 0.628052 1445372164 0.443481 0.630859 -0.103943 0.628052 1445372164 0.442871 0.634155 -0.099304 0.625854 1445372164 0.442871 0.634155 -0.099304 0.625854 1445372164 0.442871 0.634155 -0.099304 0.625854 1445372164 0.442871 0.634155 -0.099304 0.625854 1445372164 0.442871 0.634155 -0.099304 0.625854 1445372164 0.442871 0.634155 -0.099304 0.625854 1445372164 0.442444 0.636230 -0.101685 0.623718 1445372164 0.442444 0.636230 -0.101685 0.623718 1445372164 0.442444 0.636230 -0.101685 0.623718 1445372164 0.442444 0.636230 -0.101685 0.623718 1445372164 0.442444 0.636230 -0.101685 0.623718 1445372164 0.442444 0.636230 -0.101685 0.623718 1445372164 0.441833 0.637024 -0.107117 0.622437 1445372164 0.441833 0.637024 -0.107117 0.622437 1445372164 0.441833 0.637024 -0.107117 0.622437 1445372164 0.441833 0.637024 -0.107117 0.622437 1445372164 0.441833 0.637024 -0.107117 0.622437 1445372164 0.441833 0.637024 -0.107117 0.622437 1445372164 0.435974 0.640015 -0.111511 0.622742 1445372164 0.435974 0.640015 -0.111511 0.622742 1445372164 0.435974 0.640015 -0.111511 0.622742 1445372164 0.435974 0.640015 -0.111511 0.622742 1445372164 0.435974 0.640015 -0.111511 0.622742 1445372164 0.435974 0.640015 -0.111511 0.622742 1445372164 0.435974 0.640015 -0.111511 0.622742 1445372164 0.427002 0.642456 -0.118530 0.625122 1445372164 0.427002 0.642456 -0.118530 0.625122 1445372164 0.427002 0.642456 -0.118530 0.625122 1445372164 0.427002 0.642456 -0.118530 0.625122 1445372164 0.427002 0.642456 -0.118530 0.625122 1445372164 0.427002 0.642456 -0.118530 0.625122 1445372164 0.417725 0.644104 -0.125977 0.628174 1445372164 0.417725 0.644104 -0.125977 0.628174 1445372164 0.417725 0.644104 -0.125977 0.628174 1445372164 0.417725 0.644104 -0.125977 0.628174 1445372164 0.417725 0.644104 -0.125977 0.628174 1445372164 0.417725 0.644104 -0.125977 0.628174 1445372164 0.410889 0.645081 -0.130554 0.630798 1445372164 0.410889 0.645081 -0.130554 0.630798 1445372164 0.410889 0.645081 -0.130554 0.630798 1445372164 0.410889 0.645081 -0.130554 0.630798 1445372164 0.410889 0.645081 -0.130554 0.630798 1445372164 0.410889 0.645081 -0.130554 0.630798 1445372164 0.408936 0.643188 -0.134155 0.633179 1445372164 0.408936 0.643188 -0.134155 0.633179 1445372164 0.408936 0.643188 -0.134155 0.633179 1445372164 0.408936 0.643188 -0.134155 0.633179 1445372164 0.408936 0.643188 -0.134155 0.633179 1445372164 0.408936 0.643188 -0.134155 0.633179 1445372164 0.403625 0.642761 -0.130920 0.637695 1445372164 0.403625 0.642761 -0.130920 0.637695 1445372164 0.403625 0.642761 -0.130920 0.637695 1445372164 0.403625 0.642761 -0.130920 0.637695 1445372164 0.403625 0.642761 -0.130920 0.637695 1445372164 0.403625 0.642761 -0.130920 0.637695 1445372164 0.403625 0.642761 -0.130920 0.637695 1445372164 0.400635 0.642273 -0.127563 0.640747 1445372164 0.400635 0.642273 -0.127563 0.640747 1445372164 0.400635 0.642273 -0.127563 0.640747 1445372164 0.400635 0.642273 -0.127563 0.640747 1445372164 0.400635 0.642273 -0.127563 0.640747 1445372164 0.400635 0.642273 -0.127563 0.640747 1445372164 0.405090 0.639038 -0.131836 0.640320 1445372164 0.405090 0.639038 -0.131836 0.640320 1445372164 0.405090 0.639038 -0.131836 0.640320 1445372164 0.405090 0.639038 -0.131836 0.640320 1445372164 0.405090 0.639038 -0.131836 0.640320 1445372164 0.405090 0.639038 -0.131836 0.640320 1445372164 0.405090 0.639038 -0.131836 0.640320 1445372164 0.411926 0.635315 -0.136292 0.638733 1445372164 0.411926 0.635315 -0.136292 0.638733 1445372164 0.411926 0.635315 -0.136292 0.638733 1445372164 0.411926 0.635315 -0.136292 0.638733 1445372164 0.411926 0.635315 -0.136292 0.638733 1445372165 0.411926 0.635315 -0.136292 0.638733 1445372165 0.411926 0.635315 -0.136292 0.638733 1445372165 0.420288 0.631409 -0.137146 0.637024 1445372165 0.420288 0.631409 -0.137146 0.637024 1445372165 0.420288 0.631409 -0.137146 0.637024 1445372165 0.420288 0.631409 -0.137146 0.637024 1445372165 0.420288 0.631409 -0.137146 0.637024 1445372165 0.429688 0.626526 -0.134094 0.636230 1445372165 0.429688 0.626526 -0.134094 0.636230 1445372165 0.429688 0.626526 -0.134094 0.636230 1445372165 0.429688 0.626526 -0.134094 0.636230 1445372165 0.429688 0.626526 -0.134094 0.636230 1445372165 0.429688 0.626526 -0.134094 0.636230 1445372165 0.429688 0.626526 -0.134094 0.636230 1445372165 0.436523 0.623901 -0.122803 0.636414 1445372165 0.436523 0.623901 -0.122803 0.636414 1445372165 0.436523 0.623901 -0.122803 0.636414 1445372165 0.436523 0.623901 -0.122803 0.636414 1445372165 0.436523 0.623901 -0.122803 0.636414 1445372165 0.436523 0.623901 -0.122803 0.636414 1445372165 0.436523 0.623901 -0.122803 0.636414 1445372165 0.441589 0.623474 -0.107056 0.636169 1445372165 0.441589 0.623474 -0.107056 0.636169 1445372165 0.441589 0.623474 -0.107056 0.636169 1445372165 0.441589 0.623474 -0.107056 0.636169 1445372165 0.441589 0.623474 -0.107056 0.636169 1445372165 0.441589 0.623474 -0.107056 0.636169 1445372165 0.444275 0.624695 -0.093750 0.635193 1445372165 0.444275 0.624695 -0.093750 0.635193 1445372165 0.444275 0.624695 -0.093750 0.635193 1445372165 0.444275 0.624695 -0.093750 0.635193 1445372165 0.444275 0.624695 -0.093750 0.635193 1445372165 0.444275 0.624695 -0.093750 0.635193 1445372165 0.443054 0.627258 -0.088135 0.634338 1445372165 0.443054 0.627258 -0.088135 0.634338 1445372165 0.443054 0.627258 -0.088135 0.634338 1445372165 0.443054 0.627258 -0.088135 0.634338 1445372165 0.443054 0.627258 -0.088135 0.634338 1445372165 0.443054 0.627258 -0.088135 0.634338 1445372165 0.438171 0.630981 -0.092651 0.633362 1445372165 0.438171 0.630981 -0.092651 0.633362 1445372165 0.438171 0.630981 -0.092651 0.633362 1445372165 0.438171 0.630981 -0.092651 0.633362 1445372165 0.438171 0.630981 -0.092651 0.633362 1445372165 0.438171 0.630981 -0.092651 0.633362 1445372165 0.436401 0.630920 -0.110474 0.631836 1445372165 0.436401 0.630920 -0.110474 0.631836 1445372165 0.436401 0.630920 -0.110474 0.631836 1445372165 0.436401 0.630920 -0.110474 0.631836 1445372165 0.436401 0.630920 -0.110474 0.631836 1445372165 0.436401 0.630920 -0.110474 0.631836 1445372165 0.436829 0.626648 -0.135315 0.630981 1445372165 0.436829 0.626648 -0.135315 0.630981 1445372165 0.436829 0.626648 -0.135315 0.630981 1445372165 0.436829 0.626648 -0.135315 0.630981 1445372165 0.436829 0.626648 -0.135315 0.630981 1445372165 0.436829 0.626648 -0.135315 0.630981 1445372165 0.432129 0.623535 -0.152893 0.633240 1445372165 0.432129 0.623535 -0.152893 0.633240 1445372165 0.432129 0.623535 -0.152893 0.633240 1445372165 0.432129 0.623535 -0.152893 0.633240 1445372165 0.432129 0.623535 -0.152893 0.633240 1445372165 0.432129 0.623535 -0.152893 0.633240 1445372165 0.432129 0.623535 -0.152893 0.633240 1445372165 0.421326 0.624573 -0.157104 0.638428 1445372165 0.421326 0.624573 -0.157104 0.638428 1445372165 0.421326 0.624573 -0.157104 0.638428 1445372165 0.421326 0.624573 -0.157104 0.638428 1445372165 0.421326 0.624573 -0.157104 0.638428 1445372165 0.421326 0.624573 -0.157104 0.638428 1445372165 0.413940 0.625244 -0.157837 0.642456 1445372165 0.413940 0.625244 -0.157837 0.642456 1445372165 0.413940 0.625244 -0.157837 0.642456 1445372165 0.413940 0.625244 -0.157837 0.642456 1445372165 0.413940 0.625244 -0.157837 0.642456 1445372165 0.413940 0.625244 -0.157837 0.642456 1445372165 0.413940 0.625244 -0.157837 0.642456 1445372165 0.409668 0.624939 -0.156799 0.645691 1445372165 0.409668 0.624939 -0.156799 0.645691 1445372165 0.409668 0.624939 -0.156799 0.645691 1445372165 0.409668 0.624939 -0.156799 0.645691 1445372165 0.409668 0.624939 -0.156799 0.645691 1445372165 0.409668 0.624939 -0.156799 0.645691 1445372165 0.404907 0.624756 -0.151978 0.650024 1445372165 0.404907 0.624756 -0.151978 0.650024 1445372165 0.404907 0.624756 -0.151978 0.650024 1445372165 0.404907 0.624756 -0.151978 0.650024 1445372165 0.404907 0.624756 -0.151978 0.650024 1445372165 0.404907 0.624756 -0.151978 0.650024 1445372165 0.404907 0.624756 -0.151978 0.650024 1445372165 0.399109 0.625854 -0.142883 0.654602 1445372165 0.399109 0.625854 -0.142883 0.654602 1445372165 0.399109 0.625854 -0.142883 0.654602 1445372165 0.399109 0.625854 -0.142883 0.654602 1445372165 0.399109 0.625854 -0.142883 0.654602 1445372165 0.401550 0.626648 -0.136475 0.653687 1445372165 0.401550 0.626648 -0.136475 0.653687 1445372165 0.401550 0.626648 -0.136475 0.653687 1445372165 0.401550 0.626648 -0.136475 0.653687 1445372165 0.401550 0.626648 -0.136475 0.653687 1445372165 0.401550 0.626648 -0.136475 0.653687 1445372165 0.401550 0.626648 -0.136475 0.653687 1445372165 0.418274 0.621399 -0.140869 0.647278 1445372165 0.418274 0.621399 -0.140869 0.647278 1445372165 0.418274 0.621399 -0.140869 0.647278 1445372165 0.418274 0.621399 -0.140869 0.647278 1445372165 0.418274 0.621399 -0.140869 0.647278 1445372165 0.418274 0.621399 -0.140869 0.647278 1445372165 0.437866 0.613281 -0.144531 0.641235 1445372165 0.437866 0.613281 -0.144531 0.641235 1445372165 0.437866 0.613281 -0.144531 0.641235 1445372165 0.437866 0.613281 -0.144531 0.641235 1445372165 0.437866 0.613281 -0.144531 0.641235 1445372165 0.437866 0.613281 -0.144531 0.641235 1445372166 0.449585 0.609558 -0.135925 0.638550 1445372166 0.449585 0.609558 -0.135925 0.638550 1445372166 0.449585 0.609558 -0.135925 0.638550 1445372166 0.449585 0.609558 -0.135925 0.638550 1445372166 0.449585 0.609558 -0.135925 0.638550 1445372166 0.449585 0.609558 -0.135925 0.638550 1445372166 0.449585 0.609558 -0.135925 0.638550 1445372166 0.458313 0.607239 -0.123779 0.637024 1445372166 0.458313 0.607239 -0.123779 0.637024 1445372166 0.458313 0.607239 -0.123779 0.637024 1445372166 0.458313 0.607239 -0.123779 0.637024 1445372166 0.458313 0.607239 -0.123779 0.637024 1445372166 0.458313 0.607239 -0.123779 0.637024 1445372166 0.464417 0.604370 -0.114868 0.637024 1445372166 0.464417 0.604370 -0.114868 0.637024 1445372166 0.464417 0.604370 -0.114868 0.637024 1445372166 0.464417 0.604370 -0.114868 0.637024 1445372166 0.464417 0.604370 -0.114868 0.637024 1445372166 0.464417 0.604370 -0.114868 0.637024 1445372166 0.464417 0.604370 -0.114868 0.637024 1445372166 0.462097 0.607117 -0.102173 0.638245 1445372166 0.462097 0.607117 -0.102173 0.638245 1445372166 0.462097 0.607117 -0.102173 0.638245 1445372166 0.462097 0.607117 -0.102173 0.638245 1445372166 0.462097 0.607117 -0.102173 0.638245 1445372166 0.462097 0.607117 -0.102173 0.638245 1445372166 0.462097 0.607117 -0.102173 0.638245 1445372166 0.452759 0.615051 -0.093140 0.638672 1445372166 0.452759 0.615051 -0.093140 0.638672 1445372166 0.452759 0.615051 -0.093140 0.638672 1445372166 0.452759 0.615051 -0.093140 0.638672 1445372166 0.452759 0.615051 -0.093140 0.638672 1445372166 0.452759 0.615051 -0.093140 0.638672 1445372166 0.444885 0.620117 -0.100830 0.638123 1445372166 0.444885 0.620117 -0.100830 0.638123 1445372166 0.444885 0.620117 -0.100830 0.638123 1445372166 0.444885 0.620117 -0.100830 0.638123 1445372166 0.444885 0.620117 -0.100830 0.638123 1445372166 0.444885 0.620117 -0.100830 0.638123 1445372166 0.438904 0.622986 -0.120117 0.636169 1445372166 0.438904 0.622986 -0.120117 0.636169 1445372166 0.438904 0.622986 -0.120117 0.636169 1445372166 0.438904 0.622986 -0.120117 0.636169 1445372166 0.438904 0.622986 -0.120117 0.636169 1445372166 0.438904 0.622986 -0.120117 0.636169 1445372166 0.438904 0.622986 -0.120117 0.636169 1445372166 0.428894 0.626953 -0.138428 0.635376 1445372166 0.428894 0.626953 -0.138428 0.635376 1445372166 0.428894 0.626953 -0.138428 0.635376 1445372166 0.428894 0.626953 -0.138428 0.635376 1445372166 0.428894 0.626953 -0.138428 0.635376 1445372166 0.428894 0.626953 -0.138428 0.635376 1445372166 0.428894 0.626953 -0.138428 0.635376 1445372166 0.415955 0.630249 -0.154968 0.636902 1445372166 0.415955 0.630249 -0.154968 0.636902 1445372166 0.415955 0.630249 -0.154968 0.636902 1445372166 0.415955 0.630249 -0.154968 0.636902 1445372166 0.415955 0.630249 -0.154968 0.636902 1445372166 0.415955 0.630249 -0.154968 0.636902 1445372166 0.403137 0.633362 -0.166931 0.639038 1445372166 0.403137 0.633362 -0.166931 0.639038 1445372166 0.403137 0.633362 -0.166931 0.639038 1445372166 0.403137 0.633362 -0.166931 0.639038 1445372166 0.403137 0.633362 -0.166931 0.639038 1445372166 0.403137 0.633362 -0.166931 0.639038 1445372166 0.399353 0.633667 -0.177063 0.638367 1445372166 0.399353 0.633667 -0.177063 0.638367 1445372166 0.399353 0.633667 -0.177063 0.638367 1445372166 0.399353 0.633667 -0.177063 0.638367 1445372166 0.399353 0.633667 -0.177063 0.638367 1445372166 0.399353 0.633667 -0.177063 0.638367 1445372166 0.399353 0.633667 -0.177063 0.638367 1445372166 0.405945 0.629456 -0.187927 0.635315 1445372166 0.405945 0.629456 -0.187927 0.635315 1445372166 0.405945 0.629456 -0.187927 0.635315 1445372166 0.405945 0.629456 -0.187927 0.635315 1445372166 0.405945 0.629456 -0.187927 0.635315 1445372166 0.405945 0.629456 -0.187927 0.635315 1445372166 0.409119 0.626770 -0.187927 0.635925 1445372166 0.409119 0.626770 -0.187927 0.635925 1445372166 0.409119 0.626770 -0.187927 0.635925 1445372166 0.409119 0.626770 -0.187927 0.635925 1445372166 0.409119 0.626770 -0.187927 0.635925 1445372166 0.409119 0.626770 -0.187927 0.635925 1445372166 0.409119 0.626770 -0.187927 0.635925 1445372166 0.409119 0.626709 -0.179932 0.638306 1445372166 0.409119 0.626709 -0.179932 0.638306 1445372166 0.409119 0.626709 -0.179932 0.638306 1445372166 0.409119 0.626709 -0.179932 0.638306 1445372166 0.409119 0.626709 -0.179932 0.638306 1445372166 0.409119 0.626709 -0.179932 0.638306 1445372166 0.415649 0.623901 -0.178772 0.637146 1445372166 0.415649 0.623901 -0.178772 0.637146 1445372166 0.415649 0.623901 -0.178772 0.637146 1445372166 0.415649 0.623901 -0.178772 0.637146 1445372166 0.415649 0.623901 -0.178772 0.637146 1445372166 0.415649 0.623901 -0.178772 0.637146 1445372166 0.427673 0.617920 -0.182495 0.633911 1445372166 0.427673 0.617920 -0.182495 0.633911 1445372166 0.427673 0.617920 -0.182495 0.633911 1445372166 0.427673 0.617920 -0.182495 0.633911 1445372166 0.427673 0.617920 -0.182495 0.633911 1445372166 0.427673 0.617920 -0.182495 0.633911 1445372166 0.438599 0.612549 -0.179443 0.632568 1445372166 0.438599 0.612549 -0.179443 0.632568 1445372166 0.438599 0.612549 -0.179443 0.632568 1445372166 0.438599 0.612549 -0.179443 0.632568 1445372166 0.438599 0.612549 -0.179443 0.632568 1445372166 0.438599 0.612549 -0.179443 0.632568 1445372166 0.438599 0.612549 -0.179443 0.632568 1445372166 0.447571 0.609924 -0.167358 0.632080 1445372166 0.447571 0.609924 -0.167358 0.632080 1445372166 0.447571 0.609924 -0.167358 0.632080 1445372166 0.447571 0.609924 -0.167358 0.632080 1445372166 0.447571 0.609924 -0.167358 0.632080 1445372166 0.447571 0.609924 -0.167358 0.632080 1445372166 0.458923 0.606140 -0.156555 0.630371 1445372167 0.458923 0.606140 -0.156555 0.630371 1445372167 0.458923 0.606140 -0.156555 0.630371 1445372167 0.458923 0.606140 -0.156555 0.630371 1445372167 0.458923 0.606140 -0.156555 0.630371 1445372167 0.458923 0.606140 -0.156555 0.630371 1445372167 0.466492 0.603699 -0.145020 0.629944 1445372167 0.466492 0.603699 -0.145020 0.629944 1445372167 0.466492 0.603699 -0.145020 0.629944 1445372167 0.466492 0.603699 -0.145020 0.629944 1445372167 0.466492 0.603699 -0.145020 0.629944 1445372167 0.466492 0.603699 -0.145020 0.629944 1445372167 0.466492 0.603699 -0.145020 0.629944 1445372167 0.466370 0.604980 -0.131775 0.631653 1445372167 0.466370 0.604980 -0.131775 0.631653 1445372167 0.466370 0.604980 -0.131775 0.631653 1445372167 0.466370 0.604980 -0.131775 0.631653 1445372167 
-0.190186 0.606201 0.554688 0.537170 1445372169 -0.190186 0.606201 0.554688 0.537170 1445372169 -0.190186 0.606201 0.554688 0.537170 1445372169 -0.190186 0.606201 0.554688 0.537170 1445372169 -0.190186 0.606201 0.554688 0.537170 1445372169 -0.190186 0.606201 0.554688 0.537170 1445372169 -0.144104 0.626282 0.579956 0.500610 1445372169 -0.144104 0.626282 0.579956 0.500610 1445372169 -0.144104 0.626282 0.579956 0.500610 1445372169 -0.144104 0.626282 0.579956 0.500610 1445372169 -0.144104 0.626282 0.579956 0.500610 1445372169 -0.144104 0.626282 0.579956 0.500610 1445372169 -0.079285 0.649475 0.610779 0.445862 1445372169 -0.079285 0.649475 0.610779 0.445862 1445372169 -0.079285 0.649475 0.610779 0.445862 1445372169 -0.079285 0.649475 0.610779 0.445862 1445372169 -0.079285 0.649475 0.610779 0.445862 1445372169 -0.079285 0.649475 0.610779 0.445862 1445372169 0.008972 0.670654 0.647339 0.362000 1445372169 0.008972 0.670654 0.647339 0.362000 1445372169 0.008972 0.670654 0.647339 0.362000 1445372169 0.008972 0.670654 0.647339 0.362000 1445372169 0.008972 0.670654 0.647339 0.362000 1445372169 0.008972 0.670654 0.647339 0.362000 1445372169 0.008972 0.670654 0.647339 0.362000 1445372169 0.100281 0.679749 0.680725 0.253784 1445372169 0.100281 0.679749 0.680725 0.253784 1445372169 0.100281 0.679749 0.680725 0.253784 1445372169 0.100281 0.679749 0.680725 0.253784 1445372169 0.100281 0.679749 0.680725 0.253784 1445372169 0.100281 0.679749 0.680725 0.253784 1445372169 0.214233 0.670532 0.697571 0.133301 1445372169 0.214233 0.670532 0.697571 0.133301 1445372169 0.214233 0.670532 0.697571 0.133301 1445372169 0.214233 0.670532 0.697571 0.133301 1445372169 0.214233 0.670532 0.697571 0.133301 1445372169 0.214233 0.670532 0.697571 0.133301 1445372169 0.308350 0.645325 0.697998 0.033569 1445372169 0.308350 0.645325 0.697998 0.033569 1445372169 0.308350 0.645325 0.697998 0.033569 1445372169 0.308350 0.645325 0.697998 0.033569 1445372169 0.308350 0.645325 0.697998 0.033569 1445372169 0.308350 0.645325 0.697998 0.033569 1445372169 0.360718 0.622253 0.693970 -0.031250 1445372169 0.360718 0.622253 0.693970 -0.031250 1445372169 0.360718 0.622253 0.693970 -0.031250 1445372169 0.360718 0.622253 0.693970 -0.031250 1445372169 0.368774 0.612061 0.697937 -0.047302 1445372169 0.368774 0.612061 0.697937 -0.047302 1445372169 0.368774 0.612061 0.697937 -0.047302 1445372169 0.368774 0.612061 0.697937 -0.047302 1445372169 0.368774 0.612061 0.697937 -0.047302 1445372169 0.368774 0.612061 0.697937 -0.047302 1445372169 0.344849 0.619263 0.705078 -0.018494 1445372169 0.344849 0.619263 0.705078 -0.018494 1445372169 0.344849 0.619263 0.705078 -0.018494 1445372169 0.344849 0.619263 0.705078 -0.018494 1445372169 0.344849 0.619263 0.705078 -0.018494 1445372169 0.344849 0.619263 0.705078 -0.018494 1445372169 0.285156 0.641785 0.710876 0.036316 1445372169 0.285156 0.641785 0.710876 0.036316 1445372169 0.285156 0.641785 0.710876 0.036316 1445372170 0.285156 0.641785 0.710876 0.036316 1445372170 0.285156 0.641785 0.710876 0.036316 1445372170 0.285156 0.641785 0.710876 0.036316 1445372170 0.235718 0.645935 0.711670 0.143616 1445372170 0.235718 0.645935 0.711670 0.143616 1445372170 0.235718 0.645935 0.711670 0.143616 1445372170 0.235718 0.645935 0.711670 0.143616 1445372170 0.235718 0.645935 0.711670 0.143616 1445372170 0.235718 0.645935 0.711670 0.143616 1445372170 0.126465 0.652344 0.709167 0.235474 1445372170 0.126465 0.652344 0.709167 0.235474 1445372170 0.126465 0.652344 0.709167 0.235474 1445372170 0.126465 0.652344 0.709167 0.235474 1445372170 0.126465 0.652344 0.709167 0.235474 1445372170 0.126465 0.652344 0.709167 0.235474 1445372170 0.027832 0.647156 0.681519 0.340332 1445372170 0.027832 0.647156 0.681519 0.340332 1445372170 0.027832 0.647156 0.681519 0.340332 1445372170 0.027832 0.647156 0.681519 0.340332 1445372170 0.027832 0.647156 0.681519 0.340332 1445372170 0.027832 0.647156 0.681519 0.340332 1445372170 0.027832 0.647156 0.681519 0.340332 1445372170 -0.051941 0.633789 0.632385 0.442261 1445372170 -0.051941 0.633789 0.632385 0.442261 1445372170 -0.051941 0.633789 0.632385 0.442261 1445372170 -0.051941 0.633789 0.632385 0.442261 1445372170 -0.051941 0.633789 0.632385 0.442261 1445372170 -0.051941 0.633789 0.632385 0.442261 1445372170 -0.144226 0.619507 0.571594 0.518311 1445372170 -0.144226 0.619507 0.571594 0.518311 1445372170 -0.144226 0.619507 0.571594 0.518311 1445372170 -0.144226 0.619507 0.571594 0.518311 1445372170 -0.144226 0.619507 0.571594 0.518311 1445372170 -0.144226 0.619507 0.571594 0.518311 1445372170 -0.192444 0.600342 0.543701 0.553955 1445372170 -0.192444 0.600342 0.543701 0.553955 1445372170 -0.192444 0.600342 0.543701 0.553955 1445372170 -0.192444 0.600342 0.543701 0.553955 1445372170 -0.192444 0.600342 0.543701 0.553955 1445372170 -0.192444 0.600342 0.543701 0.553955 1445372170 -0.186584 0.600220 0.576965 0.521484 1445372170 -0.186584 0.600220 0.576965 0.521484 1445372170 -0.186584 0.600220 0.576965 0.521484 1445372170 -0.186584 0.600220 0.576965 0.521484 1445372170 -0.186584 0.600220 0.576965 0.521484 1445372170 -0.186584 0.600220 0.576965 0.521484 1445372170 -0.118347 0.611938 0.634766 0.456543 1445372170 -0.118347 0.611938 0.634766 0.456543 1445372170 -0.118347 0.611938 0.634766 0.456543 1445372170 -0.118347 0.611938 0.634766 0.456543 1445372170 -0.118347 0.611938 0.634766 0.456543 1445372170 -0.118347 0.611938 0.634766 0.456543 1445372170 -0.118347 0.611938 0.634766 0.456543 1445372170 -0.028320 0.626953 0.703003 0.334473 1445372170 -0.028320 0.626953 0.703003 0.334473 1445372170 -0.028320 0.626953 0.703003 0.334473 1445372170 -0.028320 0.626953 0.703003 0.334473 1445372170 -0.028320 0.626953 0.703003 0.334473 1445372170 -0.028320 0.626953 0.703003 0.334473 1445372170 0.097229 0.640686 0.731750 0.210999 1445372170 0.097229 0.640686 0.731750 0.210999 1445372170 0.097229 0.640686 0.731750 0.210999 1445372170 0.097229 0.640686 0.731750 0.210999 1445372170 0.097229 0.640686 0.731750 0.210999 1445372170 0.097229 0.640686 0.731750 0.210999 1445372170 0.097229 0.640686 0.731750 0.210999 1445372170 0.224426 0.634216 0.729614 0.122437 1445372170 0.224426 0.634216 0.729614 0.122437 1445372170 0.224426 0.634216 0.729614 0.122437 1445372170 0.224426 0.634216 0.729614 0.122437 1445372170 0.224426 0.634216 0.729614 0.122437 1445372170 0.224426 0.634216 0.729614 0.122437 1445372170 0.282288 0.625671 0.726257 0.036438 1445372170 0.282288 0.625671 0.726257 0.036438 1445372170 0.282288 0.625671 0.726257 0.036438 1445372170 0.282288 0.625671 0.726257 0.036438 1445372170 0.282288 0.625671 0.726257 0.036438 1445372170 0.282288 0.625671 0.726257 0.036438 1445372170 0.305298 0.620667 0.722107 0.004883 1445372170 0.305298 0.620667 0.722107 0.004883 1445372170 0.305298 0.620667 0.722107 0.004883 1445372170 0.305298 0.620667 0.722107 0.004883 1445372170 0.305298 0.620667 0.722107 0.004883 1445372170 0.305298 0.620667 0.722107 0.004883 1445372170 0.305298 0.620667 0.722107 0.004883 1445372170 0.301758 0.620178 0.723511 0.028259 1445372170 0.301758 0.620178 0.723511 0.028259 1445372170 0.301758 0.620178 0.723511 0.028259 1445372170 0.301758 0.620178 0.723511 0.028259 1445372170 0.301758 0.620178 0.723511 0.028259 1445372170 0.301758 0.620178 0.723511 0.028259 1445372170 0.252686 0.635315 0.726135 0.071594 1445372170 0.252686 0.635315 0.726135 0.071594 1445372170 0.252686 0.635315 0.726135 0.071594 1445372170 0.252686 0.635315 0.726135 0.071594 1445372170 0.252686 0.635315 0.726135 0.071594 1445372170 0.252686 0.635315 0.726135 0.071594 1445372170 0.192139 0.645996 0.723022 0.151306 1445372170 0.192139 0.645996 0.723022 0.151306 1445372170 0.192139 0.645996 0.723022 0.151306 1445372170 0.192139 0.645996 0.723022 0.151306 1445372170 0.192139 0.645996 0.723022 0.151306 1445372170 0.192139 0.645996 0.723022 0.151306 1445372170 0.120789 0.647339 0.709961 0.249451 1445372170 0.120789 0.647339 0.709961 0.249451 1445372170 0.120789 0.647339 0.709961 0.249451 1445372170 0.120789 0.647339 0.709961 0.249451 1445372170 0.120789 0.647339 0.709961 0.249451 1445372170 0.120789 0.647339 0.709961 0.249451 1445372170 0.013855 0.652710 0.691406 0.309265 1445372170 0.013855 0.652710 0.691406 0.309265 1445372170 0.013855 0.652710 0.691406 0.309265 1445372170 0.013855 0.652710 0.691406 0.309265 1445372170 0.013855 0.652710 0.691406 0.309265 1445372170 0.013855 0.652710 0.691406 0.309265 1445372171 0.013855 0.652710 0.691406 0.309265 1445372171 -0.022339 0.642090 0.649536 0.406433 1445372171 -0.022339 0.642090 0.649536 0.406433 1445372171 -0.022339 0.642090 0.649536 0.406433 1445372171 -0.022339 0.642090 0.649536 0.406433 1445372171 -0.022339 0.642090 0.649536 0.406433 1445372171 -0.112976 0.623535 0.610046 0.475647 1445372171 -0.112976 0.623535 0.610046 0.475647 1445372171 -0.112976 0.623535 0.610046 0.475647 1445372171 -0.112976 0.623535 0.610046 0.475647 1445372171 -0.112976 0.623535 0.610046 0.475647 1445372171 -0.112976 0.623535 0.610046 0.475647 1445372171 -0.112976 0.623535 0.610046 0.475647 1445372171 -0.178955 0.599304 0.572083 0.530518 1445372171 -0.178955 0.599304 0.572083 0.530518 1445372171 -0.178955 0.599304 0.572083 0.530518 1445372171 -0.178955 0.599304 0.572083 0.530518 1445372171 -0.178955 0.599304 0.572083 0.530518 1445372171 -0.191040 0.585571 0.587524 0.524719 1445372171 -0.191040 0.585571 0.587524 0.524719 1445372171 -0.191040 0.585571 0.587524 0.524719 1445372171 -0.191040 0.585571 0.587524 0.524719 1445372171 -0.191040 0.585571 0.587524 0.524719 1445372171 -0.191040 0.585571 0.587524 0.524719 1445372171 -0.142700 0.593811 0.621948 0.489990 1445372171 -0.142700 0.593811 0.621948 0.489990 1445372171 -0.142700 0.593811 0.621948 0.489990 1445372171 -0.142700 0.593811 0.621948 0.489990 1445372171 -0.142700 0.593811 0.621948 0.489990 1445372171 -0.142700 0.593811 0.621948 0.489990 1445372171 -0.068848 0.607727 0.670105 0.420471 1445372171 -0.068848 0.607727 0.670105 0.420471 1445372171 -0.068848 0.607727 0.670105 0.420471 1445372171 -0.068848 0.607727 0.670105 0.420471 1445372171 -0.068848 0.607727 0.670105 0.420471 1445372171 -0.068848 0.607727 0.670105 0.420471 1445372171 0.028381 0.621155 0.710022 0.330383 1445372171 0.028381 0.621155 0.710022 0.330383 1445372171 0.028381 0.621155 0.710022 0.330383 1445372171 0.028381 0.621155 0.710022 0.330383 1445372171 0.028381 0.621155 0.710022 0.330383 1445372171 0.128418 0.628906 0.733582 0.223022 1445372171 0.128418 0.628906 0.733582 0.223022 1445372171 0.128418 0.628906 0.733582 0.223022 1445372171 0.128418 0.628906 0.733582 0.223022 1445372171 0.128418 0.628906 0.733582 0.223022 1445372171 0.128418 0.628906 0.733582 0.223022 1445372171 0.235474 0.624084 0.733765 0.128723 1445372171 0.235474 0.624084 0.733765 0.128723 1445372171 0.235474 0.624084 0.733765 0.128723 1445372171 0.235474 0.624084 0.733765 0.128723 1445372171 0.235474 0.624084 0.733765 0.128723 1445372171 0.235474 0.624084 0.733765 0.128723 1445372171 0.235474 0.624084 0.733765 0.128723 1445372171 0.307983 0.614563 0.725037 0.040222 1445372171 0.307983 0.614563 0.725037 0.040222 1445372171 0.307983 0.614563 0.725037 0.040222 1445372171 0.307983 0.614563 0.725037 0.040222 1445372171 0.307983 0.614563 0.725037 0.040222 1445372171 0.307983 0.614563 0.725037 0.040222 1445372171 0.362366 0.601318 0.711975 -0.006592 1445372171 0.362366 0.601318 0.711975 -0.006592 1445372171 0.362366 0.601318 0.711975 -0.006592 1445372171 0.362366 0.601318 0.711975 -0.006592 1445372171 0.362366 0.601318 0.711975 -0.006592 1445372171 0.362366 0.601318 0.711975 -0.006592 1445372171 0.362366 0.601318 0.711975 -0.006592 1445372171 0.369446 0.599182 0.710144 -0.008911 1445372171 0.369446 0.599182 0.710144 -0.008911 1445372171 0.369446 0.599182 0.710144 -0.008911 1445372171 0.369446 0.599182 0.710144 -0.008911 1445372171 0.369446 0.599182 0.710144 -0.008911 1445372171 0.369446 0.599182 0.710144 -0.008911 1445372171 0.333313 0.612122 0.716248 0.033691 1445372171 0.333313 0.612122 0.716248 0.033691 1445372171 0.333313 0.612122 0.716248 0.033691 1445372171 0.333313 0.612122 0.716248 0.033691 1445372171 0.333313 0.612122 0.716248 0.033691 1445372171 0.333313 0.612122 0.716248 0.033691 1445372171 0.333313 0.612122 0.716248 0.033691 1445372171 0.277527 0.629272 0.717407 0.110657 1445372171 0.277527 0.629272 0.717407 0.110657 1445372171 0.277527 0.629272 0.717407 0.110657 1445372171 0.277527 0.629272 0.717407 0.110657 1445372171 0.277527 0.629272 0.717407 0.110657 1445372171 0.277527 0.629272 0.717407 0.110657 1445372171 0.277527 0.629272 0.717407 0.110657 1445372171 0.186157 0.647339 0.712769 0.195251 1445372171 0.186157 0.647339 0.712769 0.195251 1445372171 0.186157 0.647339 0.712769 0.195251 1445372171 0.186157 0.647339 0.712769 0.195251 1445372171 0.186157 0.647339 0.712769 0.195251 1445372171 0.186157 0.647339 0.712769 0.195251 1445372171 0.093018 0.650635 0.688538 0.306213 1445372171 0.093018 0.650635 0.688538 0.306213 1445372171 0.093018 0.650635 0.688538 0.306213 1445372171 0.093018 0.650635 0.688538 0.306213 1445372171 0.093018 0.650635 0.688538 0.306213 1445372171 0.093018 0.650635 0.688538 0.306213 1445372171 0.003296 0.639404 0.648376 0.413025 1445372171 0.003296 0.639404 0.648376 0.413025 1445372171 0.003296 0.639404 0.648376 0.413025 1445372171 0.003296 0.639404 0.648376 0.413025 1445372171 0.003296 0.639404 0.648376 0.413025 1445372171 0.003296 0.639404 0.648376 0.413025 1445372171 0.003296 0.639404 0.648376 0.413025 1445372171 -0.106201 0.626953 0.602234 0.482605 1445372171 -0.106201 0.626953 0.602234 0.482605 1445372171 -0.106201 0.626953 0.602234 0.482605 1445372171 -0.106201 0.626953 0.602234 0.482605 1445372171 -0.106201 0.626953 0.602234 0.482605 1445372172 -0.106201 0.626953 0.602234 0.482605 1445372172 -0.148376 0.613342 0.556702 0.540161 1445372172 -0.148376 0.613342 0.556702 0.540161 1445372172 -0.148376 0.613342 0.556702 0.540161 1445372172 -0.148376 0.613342 0.556702 0.540161 1445372172 -0.148376 0.613342 0.556702 0.540161 1445372172 -0.148376 0.613342 0.556702 0.540161 1445372172 -0.162170 0.606750 0.564636 0.535400 1445372172 -0.162170 0.606750 0.564636 0.535400 1445372172 -0.162170 0.606750 0.564636 0.535400 1445372172 -0.162170 0.606750 0.564636 0.535400 1445372172 -0.162170 0.606750 0.564636 0.535400 1445372172 -0.162170 0.606750 0.564636 0.535400 1445372172 -0.119690 0.612854 0.603577 0.495605 1445372172 -0.119690 0.612854 0.603577 0.495605 1445372172 -0.119690 0.612854 0.603577 0.495605 1445372172 -0.119690 0.612854 0.603577 0.495605 1445372172 -0.119690 0.612854 0.603577 0.495605 1445372172 -0.119690 0.612854 0.603577 0.495605 1445372172 -0.046448 0.622559 0.654541 0.426270 1445372172 -0.046448 0.622559 0.654541 0.426270 1445372172 -0.046448 0.622559 0.654541 0.426270 1445372172 -0.046448 0.622559 0.654541 0.426270 1445372172 -0.046448 0.622559 0.654541 0.426270 1445372172 -0.046448 0.622559 0.654541 0.426270 1445372172 -0.046448 0.622559 0.654541 0.426270 1445372172 0.047668 0.631042 0.696167 0.338867 1445372172 0.047668 0.631042 0.696167 0.338867 1445372172 0.047668 0.631042 0.696167 0.338867 1445372172 0.047668 0.631042 0.696167 0.338867 1445372172 0.047668 0.631042 0.696167 0.338867 1445372172 0.047668 0.631042 0.696167 0.338867 1445372172 0.142700 0.630554 0.724060 0.240234 1445372172 0.142700 0.630554 0.724060 0.240234 1445372172 0.142700 0.630554 0.724060 0.240234 1445372172 0.142700 0.630554 0.724060 0.240234 1445372172 0.142700 0.630554 0.724060 0.240234 1445372172 0.142700 0.630554 0.724060 0.240234 1445372172 0.142700 0.630554 0.724060 0.240234 1445372172 0.229736 0.620300 0.736816 0.139526 1445372172 0.229736 0.620300 0.736816 0.139526 1445372172 0.229736 0.620300 0.736816 0.139526 1445372172 0.229736 0.620300 0.736816 0.139526 1445372172 0.229736 0.620300 0.736816 0.139526 1445372172 0.229736 0.620300 0.736816 0.139526 1445372172 0.302002 0.605347 0.734192 0.057129 1445372172 0.302002 0.605347 0.734192 0.057129 1445372172 0.302002 0.605347 0.734192 0.057129 1445372172 0.302002 0.605347 0.734192 0.057129 1445372172 0.302002 0.605347 0.734192 0.057129 1445372172 0.302002 0.605347 0.734192 0.057129 1445372172 0.302002 0.605347 0.734192 0.057129 1445372172 0.340332 0.596924 0.726440 0.006592 1445372172 0.340332 0.596924 0.726440 0.006592 1445372172 0.340332 0.596924 0.726440 0.006592 1445372172 0.340332 0.596924 0.726440 0.006592 1445372172 0.340332 0.596924 0.726440 0.006592 1445372172 0.340332 0.596924 0.726440 0.006592 1445372172 0.340332 0.596924 0.726440 0.006592 1445372172 0.355164 0.592896 0.722534 0.013184 1445372172 0.355164 0.592896 0.722534 0.013184 1445372172 0.355164 0.592896 0.722534 0.013184 1445372172 0.355164 0.592896 0.722534 0.013184 1445372172 0.355164 0.592896 0.722534 0.013184 1445372172 0.355164 0.592896 0.722534 0.013184 1445372172 0.325500 0.603394 0.725647 0.057434 1445372172 0.325500 0.603394 0.725647 0.057434 1445372172 0.325500 0.603394 0.725647 0.057434 1445372172 0.325500 0.603394 0.725647 0.057434 1445372172 0.325500 0.603394 0.725647 0.057434 1445372172 0.325500 0.603394 0.725647 0.057434 1445372172 0.325500 0.603394 0.725647 0.057434 1445372172 0.262451 0.620300 0.726990 0.132935 1445372172 0.262451 0.620300 0.726990 0.132935 1445372172 0.262451 0.620300 0.726990 0.132935 1445372172 0.262451 0.620300 0.726990 0.132935 1445372172 0.262451 0.620300 0.726990 0.132935 1445372172 0.262451 0.620300 0.726990 0.132935 1445372172 0.190491 0.630920 0.717224 0.226196 1445372172 0.190491 0.630920 0.717224 0.226196 1445372172 0.190491 0.630920 0.717224 0.226196 1445372172 0.190491 0.630920 0.717224 0.226196 1445372172 0.190491 0.630920 0.717224 0.226196 1445372172 0.190491 0.630920 0.717224 0.226196 1445372172 0.098328 0.630981 0.700439 0.318542 1445372172 0.098328 0.630981 0.700439 0.318542 1445372172 0.098328 0.630981 0.700439 0.318542 1445372172 0.098328 0.630981 0.700439 0.318542 1445372172 0.098328 0.630981 0.700439 0.318542 1445372172 0.098328 0.630981 0.700439 0.318542 1445372172 0.015686 0.622864 0.653198 0.430237 1445372172 0.015686 0.622864 0.653198 0.430237 1445372172 0.015686 0.622864 0.653198 0.430237 1445372172 0.015686 0.622864 0.653198 0.430237 1445372172 0.015686 0.622864 0.653198 0.430237 1445372172 0.015686 0.622864 0.653198 0.430237 1445372172 0.015686 0.622864 0.653198 0.430237 1445372172 -0.106323 0.611145 0.622803 0.476685 1445372172 -0.106323 0.611145 0.622803 0.476685 1445372172 -0.106323 0.611145 0.622803 0.476685 1445372172 -0.106323 0.611145 0.622803 0.476685 1445372172 -0.106323 0.611145 0.622803 0.476685 1445372172 -0.106323 0.611145 0.622803 0.476685 1445372172 -0.115723 0.611145 0.583374 0.522156 1445372172 -0.115723 0.611145 0.583374 0.522156 1445372172 -0.115723 0.611145 0.583374 0.522156 1445372172 -0.115723 0.611145 0.583374 0.522156 1445372172 -0.115723 0.611145 0.583374 0.522156 1445372172 -0.115723 0.611145 0.583374 0.522156 1445372172 -0.115723 0.611145 0.583374 0.522156 1445372172 -0.104004 0.610474 0.614319 0.488892 1445372172 -0.104004 0.610474 0.614319 0.488892 1445372172 -0.104004 0.610474 0.614319 0.488892 1445372172 -0.104004 0.610474 0.614319 0.488892 1445372172 -0.104004 0.610474 0.614319 0.488892 1445372172 -0.104004 0.610474 0.614319 0.488892 1445372172 -0.104004 0.610474 0.614319 0.488892 1445372172 -0.042480 0.618103 0.649597 0.440491 1445372173 -0.042480 0.618103 0.649597 0.440491 1445372173 -0.042480 0.618103 0.649597 0.440491 1445372173 -0.042480 0.618103 0.649597 0.440491 1445372173 0.031799 0.624817 0.690430 0.363037 1445372173 0.031799 0.624817 0.690430 0.363037 1445372173 0.031799 0.624817 0.690430 0.363037 1445372173 0.031799 0.624817 0.690430 0.363037 1445372173 0.031799 0.624817 0.690430 0.363037 1445372173 0.031799 0.624817 0.690430 0.363037 1445372173 0.122192 0.627869 0.716187 0.278931 1445372173 0.122192 0.627869 0.716187 0.278931 1445372173 0.122192 0.627869 0.716187 0.278931 1445372173 0.122192 0.627869 0.716187 0.278931 1445372173 0.122192 0.627869 0.716187 0.278931 1445372173 0.122192 0.627869 0.716187 0.278931 1445372173 0.122192 0.627869 0.716187 0.278931 1445372173 0.212402 0.623230 0.725525 0.199890 1445372173 0.212402 0.623230 0.725525 0.199890 1445372173 0.212402 0.623230 0.725525 0.199890 1445372173 0.212402 0.623230 0.725525 0.199890 1445372173 0.212402 0.623230 0.725525 0.199890 1445372173 0.212402 0.623230 0.725525 0.199890 1445372173 0.278015 0.618958 0.725098 0.117371 1445372173 0.278015 0.618958 0.725098 0.117371 1445372173 0.278015 0.618958 0.725098 0.117371 1445372173 0.278015 0.618958 0.725098 0.117371 1445372173 0.278015 0.618958 0.725098 0.117371 1445372173 0.339966 0.607666 0.714478 0.067688 1445372173 0.339966 0.607666 0.714478 0.067688 1445372173 0.339966 0.607666 0.714478 0.067688 1445372173 0.339966 0.607666 0.714478 0.067688 1445372173 0.339966 0.607666 0.714478 0.067688 1445372173 0.339966 0.607666 0.714478 0.067688 1445372173 0.359863 0.610474 0.704590 0.036255 1445372173 0.359863 0.610474 0.704590 0.036255 1445372173 0.359863 0.610474 0.704590 0.036255 1445372173 0.359863 0.610474 0.704590 0.036255 1445372173 0.359863 0.610474 0.704590 0.036255 1445372173 0.359863 0.610474 0.704590 0.036255 1445372173 0.359863 0.610474 0.704590 0.036255 1445372173 0.359924 0.610535 0.703491 0.052368 1445372173 0.359924 0.610535 0.703491 0.052368 1445372173 0.359924 0.610535 0.703491 0.052368 1445372173 0.359924 0.610535 0.703491 0.052368 1445372173 0.359924 0.610535 0.703491 0.052368 1445372173 0.359924 0.610535 0.703491 0.052368 1445372173 0.325195 0.617859 0.708618 0.101135 1445372173 0.325195 0.617859 0.708618 0.101135 1445372173 0.325195 0.617859 0.708618 0.101135 1445372173 0.325195 0.617859 0.708618 0.101135 1445372173 0.325195 0.617859 0.708618 0.101135 1445372173 0.325195 0.617859 0.708618 0.101135 1445372173 0.263611 0.632202 0.708679 0.169006 1445372173 0.263611 0.632202 0.708679 0.169006 1445372173 0.263611 0.632202 0.708679 0.169006 1445372173 0.263611 0.632202 0.708679 0.169006 1445372173 0.263611 0.632202 0.708679 0.169006 1445372173 0.263611 0.632202 0.708679 0.169006 1445372173 0.179565 0.643677 0.702515 0.244568 1445372173 0.179565 0.643677 0.702515 0.244568 1445372173 0.179565 0.643677 0.702515 0.244568 1445372173 0.179565 0.643677 0.702515 0.244568 1445372173 0.179565 0.643677 0.702515 0.244568 1445372173 0.179565 0.643677 0.702515 0.244568 1445372173 0.107971 0.641052 0.680847 0.337341 1445372173 0.107971 0.641052 0.680847 0.337341 1445372173 0.107971 0.641052 0.680847 0.337341 1445372173 0.107971 0.641052 0.680847 0.337341 1445372173 0.107971 0.641052 0.680847 0.337341 1445372173 0.107971 0.641052 0.680847 0.337341 1445372173 0.022949 0.643372 0.646667 0.408997 1445372173 0.022949 0.643372 0.646667 0.408997 1445372173 0.022949 0.643372 0.646667 0.408997 1445372173 0.022949 0.643372 0.646667 0.408997 1445372173 0.022949 0.643372 0.646667 0.408997 1445372173 0.022949 0.643372 0.646667 0.408997 1445372173 0.022949 0.643372 0.646667 0.408997 1445372173 -0.018921 0.639648 0.586548 0.496338 1445372173 -0.018921 0.639648 0.586548 0.496338 1445372173 -0.018921 0.639648 0.586548 0.496338 1445372173 -0.018921 0.639648 0.586548 0.496338 1445372173 -0.018921 0.639648 0.586548 0.496338 1445372173 -0.095825 0.630249 0.552063 0.537292 1445372173 -0.095825 0.630249 0.552063 0.537292 1445372173 -0.095825 0.630249 0.552063 0.537292 1445372173 -0.095825 0.630249 0.552063 0.537292 1445372173 -0.095825 0.630249 0.552063 0.537292 1445372173 -0.095825 0.630249 0.552063 0.537292 1445372173 -0.095825 0.630249 0.552063 0.537292 1445372173 -0.110596 0.624817 0.545532 0.547424 1445372173 -0.110596 0.624817 0.545532 0.547424 1445372173 -0.110596 0.624817 0.545532 0.547424 1445372173 -0.110596 0.624817 0.545532 0.547424 1445372173 -0.110596 0.624817 0.545532 0.547424 1445372173 -0.110596 0.624817 0.545532 0.547424 1445372173 -0.070435 0.629150 0.581116 0.511292 1445372173 -0.070435 0.629150 0.581116 0.511292 1445372173 -0.070435 0.629150 0.581116 0.511292 1445372173 -0.070435 0.629150 0.581116 0.511292 1445372173 0.007935 0.638916 0.627808 0.444336 1445372173 0.007935 0.638916 0.627808 0.444336 1445372173 0.007935 0.638916 0.627808 0.444336 1445372173 0.007935 0.638916 0.627808 0.444336 1445372173 0.007935 0.638916 0.627808 0.444336 1445372173 0.007935 0.638916 0.627808 0.444336 1445372173 0.103821 0.643860 0.667297 0.359558 1445372173 0.103821 0.643860 0.667297 0.359558 1445372174 0.103821 0.643860 0.667297 0.359558 1445372174 0.103821 0.643860 0.667297 0.359558 1445372174 0.103821 0.643860 0.667297 0.359558 1445372174 0.103821 0.643860 0.667297 0.359558 1445372174 0.194458 0.637451 0.695190 0.269226 1445372174 0.194458 0.637451 0.695190 0.269226 1445372174 0.194458 0.637451 0.695190 0.269226 1445372174 0.194458 0.637451 0.695190 0.269226 1445372174 0.194458 0.637451 0.695190 0.269226 1445372174 0.194458 0.637451 0.695190 0.269226 1445372174 0.194458 0.637451 0.695190 0.269226 1445372174 0.277222 0.618591 0.709045 0.193848 1445372174 0.277222 0.618591 0.709045 0.193848 1445372174 0.277222 0.618591 0.709045 0.193848 1445372174 0.277222 0.618591 0.709045 0.193848 1445372174 0.277222 0.618591 0.709045 0.193848 1445372174 0.277222 0.618591 0.709045 0.193848 1445372174 0.315857 0.607422 0.717834 0.126282 1445372174 0.315857 0.607422 0.717834 0.126282 1445372174 0.315857 0.607422 0.717834 0.126282 1445372174 0.315857 0.607422 0.717834 0.126282 1445372174 0.315857 0.607422 0.717834 0.126282 1445372174 0.315857 0.607422 0.717834 0.126282 1445372174 0.333008 0.604126 0.717712 0.094482 1445372174 0.333008 0.604126 0.717712 0.094482 1445372174 0.333008 0.604126 0.717712 0.094482 1445372174 0.333008 0.604126 0.717712 0.094482 1445372174 0.333008 0.604126 0.717712 0.094482 1445372174 0.333008 0.604126 0.717712 0.094482 1445372174 0.324829 0.609131 0.716370 0.100952 1445372174 0.324829 0.609131 0.716370 0.100952 1445372174 0.324829 0.609131 0.716370 0.100952 1445372174 0.324829 0.609131 0.716370 0.100952 1445372174 0.324829 0.609131 0.716370 0.100952 1445372174 0.324829 0.609131 0.716370 0.100952 1445372174 0.288391 0.619385 0.716248 0.141724 1445372174 0.288391 0.619385 0.716248 0.141724 1445372174 0.288391 0.619385 0.716248 0.141724 1445372174 0.288391 0.619385 0.716248 0.141724 1445372174 0.229248 0.629578 0.713196 0.205811 1445372174 0.229248 0.629578 0.713196 0.205811 1445372174 0.229248 0.629578 0.713196 0.205811 1445372174 0.229248 0.629578 0.713196 0.205811 1445372174 0.229248 0.629578 0.713196 0.205811 1445372174 
0.465576 0.615356 -0.203857 0.602417 1445372176 0.465576 0.615356 -0.203857 0.602417 1445372176 0.465576 0.615356 -0.203857 0.602417 1445372176 0.465576 0.615356 -0.203857 0.602417 1445372176 0.465576 0.615356 -0.203857 0.602417 1445372176 0.466736 0.617310 -0.202209 0.600098 1445372176 0.466736 0.617310 -0.202209 0.600098 1445372176 0.466736 0.617310 -0.202209 0.600098 1445372176 0.466736 0.617310 -0.202209 0.600098 1445372176 0.466736 0.617310 -0.202209 0.600098 1445372176 0.466736 0.617310 -0.202209 0.600098 1445372176 0.474976 0.614136 -0.210022 0.594177 1445372176 0.474976 0.614136 -0.210022 0.594177 1445372176 0.474976 0.614136 -0.210022 0.594177 1445372176 0.474976 0.614136 -0.210022 0.594177 1445372176 0.474976 0.614136 -0.210022 0.594177 1445372176 0.474976 0.614136 -0.210022 0.594177 1445372176 0.482422 0.607544 -0.218567 0.591858 1445372176 0.482422 0.607544 -0.218567 0.591858 1445372176 0.482422 0.607544 -0.218567 0.591858 1445372176 0.482422 0.607544 -0.218567 0.591858 1445372176 0.482422 0.607544 -0.218567 0.591858 1445372176 0.482422 0.607544 -0.218567 0.591858 1445372176 0.482422 0.607544 -0.218567 0.591858 1445372176 0.485779 0.603210 -0.219177 0.593323 1445372176 0.485779 0.603210 -0.219177 0.593323 1445372176 0.485779 0.603210 -0.219177 0.593323 1445372176 0.485779 0.603210 -0.219177 0.593323 1445372177 0.485779 0.603210 -0.219177 0.593323 1445372177 0.485779 0.603210 -0.219177 0.593323 1445372177 0.484436 0.603638 -0.209717 0.597351 1445372177 0.484436 0.603638 -0.209717 0.597351 1445372177 0.484436 0.603638 -0.209717 0.597351 1445372177 0.484436 0.603638 -0.209717 0.597351 1445372177 0.484436 0.603638 -0.209717 0.597351 1445372177 0.484436 0.603638 -0.209717 0.597351 1445372177 0.484436 0.603638 -0.209717 0.597351 1445372177 0.484070 0.604675 -0.200500 0.599792 1445372177 0.484070 0.604675 -0.200500 0.599792 1445372177 0.484070 0.604675 -0.200500 0.599792 1445372177 0.484070 0.604675 -0.200500 0.599792 1445372177 0.484070 0.604675 -0.200500 0.599792 1445372177 0.484070 0.604675 -0.200500 0.599792 1445372177 0.478027 0.607727 -0.191895 0.604370 1445372177 0.478027 0.607727 -0.191895 0.604370 1445372177 0.478027 0.607727 -0.191895 0.604370 1445372177 0.478027 0.607727 -0.191895 0.604370 1445372177 0.478027 0.607727 -0.191895 0.604370 1445372177 0.478027 0.607727 -0.191895 0.604370 1445372177 0.464294 0.614929 -0.178101 0.611938 1445372177 0.464294 0.614929 -0.178101 0.611938 1445372177 0.464294 0.614929 -0.178101 0.611938 1445372177 0.464294 0.614929 -0.178101 0.611938 1445372177 0.464294 0.614929 -0.178101 0.611938 1445372177 0.464294 0.614929 -0.178101 0.611938 1445372177 0.442749 0.627319 -0.157471 0.620911 1445372177 0.442749 0.627319 -0.157471 0.620911 1445372177 0.442749 0.627319 -0.157471 0.620911 1445372177 0.442749 0.627319 -0.157471 0.620911 1445372177 0.442749 0.627319 -0.157471 0.620911 1445372177 0.442749 0.627319 -0.157471 0.620911 1445372177 0.442749 0.627319 -0.157471 0.620911 1445372177 0.415039 0.644043 -0.129089 0.629456 1445372177 0.415039 0.644043 -0.129089 0.629456 1445372177 0.415039 0.644043 -0.129089 0.629456 1445372177 0.415039 0.644043 -0.129089 0.629456 1445372177 0.415039 0.644043 -0.129089 0.629456 1445372177 0.415039 0.644043 -0.129089 0.629456 1445372177 0.400879 0.651001 -0.115234 0.634155 1445372177 0.400879 0.651001 -0.115234 0.634155 1445372177 0.400879 0.651001 -0.115234 0.634155 1445372177 0.400879 0.651001 -0.115234 0.634155 1445372177 0.400879 0.651001 -0.115234 0.634155 1445372177 0.400879 0.651001 -0.115234 0.634155 1445372177 0.400879 0.651001 -0.115234 0.634155 1445372177 0.393494 0.651489 -0.109070 0.639343 1445372177 0.393494 0.651489 -0.109070 0.639343 1445372177 0.393494 0.651489 -0.109070 0.639343 1445372177 0.393494 0.651489 -0.109070 0.639343 1445372177 0.393494 0.651489 -0.109070 0.639343 1445372177 0.393494 0.651489 -0.109070 0.639343 1445372177 0.388306 0.652222 -0.099548 0.643311 1445372177 0.388306 0.652222 -0.099548 0.643311 1445372177 0.388306 0.652222 -0.099548 0.643311 1445372177 0.388306 0.652222 -0.099548 0.643311 1445372177 0.388306 0.652222 -0.099548 0.643311 1445372177 0.388306 0.652222 -0.099548 0.643311 1445372177 0.380371 0.657959 -0.085083 0.644226 1445372177 0.380371 0.657959 -0.085083 0.644226 1445372177 0.380371 0.657959 -0.085083 0.644226 1445372177 0.380371 0.657959 -0.085083 0.644226 1445372177 0.380371 0.657959 -0.085083 0.644226 1445372177 0.380371 0.657959 -0.085083 0.644226 1445372177 0.361267 0.671631 -0.059937 0.643982 1445372177 0.361267 0.671631 -0.059937 0.643982 1445372177 0.361267 0.671631 -0.059937 0.643982 1445372177 0.361267 0.671631 -0.059937 0.643982 1445372177 0.361267 0.671631 -0.059937 0.643982 1445372177 0.361267 0.671631 -0.059937 0.643982 1445372177 0.361267 0.671631 -0.059937 0.643982 1445372177 0.377380 0.668640 -0.058167 0.638000 1445372177 0.377380 0.668640 -0.058167 0.638000 1445372177 0.377380 0.668640 -0.058167 0.638000 1445372177 0.377380 0.668640 -0.058167 0.638000 1445372177 0.377380 0.668640 -0.058167 0.638000 1445372177 0.377380 0.668640 -0.058167 0.638000 1445372177 0.384155 0.664307 -0.067322 0.637512 1445372177 0.384155 0.664307 -0.067322 0.637512 1445372177 0.384155 0.664307 -0.067322 0.637512 1445372177 0.384155 0.664307 -0.067322 0.637512 1445372177 0.384155 0.664307 -0.067322 0.637512 1445372177 0.384155 0.664307 -0.067322 0.637512 1445372177 0.385193 0.663147 -0.071228 0.637695 1445372177 0.385193 0.663147 -0.071228 0.637695 1445372177 0.385193 0.663147 -0.071228 0.637695 1445372177 0.385193 0.663147 -0.071228 0.637695 1445372177 0.385193 0.663147 -0.071228 0.637695 1445372177 0.385193 0.663147 -0.071228 0.637695 1445372177 0.389771 0.663452 -0.078979 0.633667 1445372177 0.389771 0.663452 -0.078979 0.633667 1445372177 0.389771 0.663452 -0.078979 0.633667 1445372177 0.389771 0.663452 -0.078979 0.633667 1445372177 0.389771 0.663452 -0.078979 0.633667 1445372177 0.389771 0.663452 -0.078979 0.633667 1445372177 0.400024 0.661133 -0.088074 0.628540 1445372177 0.400024 0.661133 -0.088074 0.628540 1445372177 0.400024 0.661133 -0.088074 0.628540 1445372177 0.400024 0.661133 -0.088074 0.628540 1445372177 0.400024 0.661133 -0.088074 0.628540 1445372177 0.400024 0.661133 -0.088074 0.628540 1445372177 0.400024 0.661133 -0.088074 0.628540 1445372177 0.408020 0.658813 -0.095947 0.624695 1445372177 0.408020 0.658813 -0.095947 0.624695 1445372177 0.408020 0.658813 -0.095947 0.624695 1445372177 0.408020 0.658813 -0.095947 0.624695 1445372177 0.408020 0.658813 -0.095947 0.624695 1445372177 0.408020 0.658813 -0.095947 0.624695 1445372177 0.415955 0.655334 -0.106445 0.621399 1445372177 0.415955 0.655334 -0.106445 0.621399 1445372177 0.415955 0.655334 -0.106445 0.621399 1445372177 0.415955 0.655334 -0.106445 0.621399 1445372177 0.415955 0.655334 -0.106445 0.621399 1445372178 0.415955 0.655334 -0.106445 0.621399 1445372178 0.414368 0.657898 -0.105164 0.619934 1445372178 0.414368 0.657898 -0.105164 0.619934 1445372178 0.414368 0.657898 -0.105164 0.619934 1445372178 0.414368 0.657898 -0.105164 0.619934 1445372178 0.414368 0.657898 -0.105164 0.619934 1445372178 0.414368 0.657898 -0.105164 0.619934 1445372178 0.414856 0.661499 -0.094788 0.617432 1445372178 0.414856 0.661499 -0.094788 0.617432 1445372178 0.414856 0.661499 -0.094788 0.617432 1445372178 0.414856 0.661499 -0.094788 0.617432 1445372178 0.414856 0.661499 -0.094788 0.617432 1445372178 0.408813 0.665039 -0.084167 0.619141 1445372178 0.408813 0.665039 -0.084167 0.619141 1445372178 0.408813 0.665039 -0.084167 0.619141 1445372178 0.408813 0.665039 -0.084167 0.619141 1445372178 0.408813 0.665039 -0.084167 0.619141 1445372178 0.408813 0.665039 -0.084167 0.619141 1445372178 0.408813 0.665039 -0.084167 0.619141 1445372178 0.405151 0.667603 -0.073425 0.620239 1445372178 0.405151 0.667603 -0.073425 0.620239 1445372178 0.405151 0.667603 -0.073425 0.620239 1445372178 0.405151 0.667603 -0.073425 0.620239 1445372178 0.405151 0.667603 -0.073425 0.620239 1445372178 0.405151 0.667603 -0.073425 0.620239 1445372178 0.403442 0.669434 -0.067810 0.619995 1445372178 0.403442 0.669434 -0.067810 0.619995 1445372178 0.403442 0.669434 -0.067810 0.619995 1445372178 0.403442 0.669434 -0.067810 0.619995 1445372178 0.403442 0.669434 -0.067810 0.619995 1445372178 0.403442 0.669434 -0.067810 0.619995 1445372178 0.395996 0.670288 -0.063538 0.624329 1445372178 0.395996 0.670288 -0.063538 0.624329 1445372178 0.395996 0.670288 -0.063538 0.624329 1445372178 0.395996 0.670288 -0.063538 0.624329 1445372178 0.395996 0.670288 -0.063538 0.624329 1445372178 0.395996 0.670288 -0.063538 0.624329 1445372178 0.388611 0.672729 -0.058411 0.626831 1445372178 0.388611 0.672729 -0.058411 0.626831 1445372178 0.388611 0.672729 -0.058411 0.626831 1445372178 0.388611 0.672729 -0.058411 0.626831 1445372178 0.388611 0.672729 -0.058411 0.626831 1445372178 0.388611 0.672729 -0.058411 0.626831 1445372178 0.388611 0.672729 -0.058411 0.626831 1445372178 0.389038 0.674255 -0.058777 0.624878 1445372178 0.389038 0.674255 -0.058777 0.624878 1445372178 0.389038 0.674255 -0.058777 0.624878 1445372178 0.389038 0.674255 -0.058777 0.624878 1445372178 0.389038 0.674255 -0.058777 0.624878 1445372178 0.389038 0.674255 -0.058777 0.624878 1445372178 0.400146 0.676636 -0.069519 0.614136 1445372178 0.400146 0.676636 -0.069519 0.614136 1445372178 0.400146 0.676636 -0.069519 0.614136 1445372178 0.400146 0.676636 -0.069519 0.614136 1445372178 0.400146 0.676636 -0.069519 0.614136 1445372178 0.400146 0.676636 -0.069519 0.614136 1445372178 0.400146 0.676636 -0.069519 0.614136 1445372178 0.400513 0.676147 -0.071777 0.614136 1445372178 0.400513 0.676147 -0.071777 0.614136 1445372178 0.400513 0.676147 -0.071777 0.614136 1445372178 0.400513 0.676147 -0.071777 0.614136 1445372178 0.400513 0.676147 -0.071777 0.614136 1445372178 0.400513 0.676147 -0.071777 0.614136 1445372178 0.394531 0.680115 -0.068542 0.613953 1445372178 0.394531 0.680115 -0.068542 0.613953 1445372178 0.394531 0.680115 -0.068542 0.613953 1445372178 0.394531 0.680115 -0.068542 0.613953 1445372178 0.394531 0.680115 -0.068542 0.613953 1445372178 0.394531 0.680115 -0.068542 0.613953 1445372178 0.400330 0.680115 -0.080627 0.608704 1445372178 0.400330 0.680115 -0.080627 0.608704 1445372178 0.400330 0.680115 -0.080627 0.608704 1445372178 0.400330 0.680115 -0.080627 0.608704 1445372178 0.400330 0.680115 -0.080627 0.608704 1445372178 0.400330 0.680115 -0.080627 0.608704 1445372178 0.400330 0.680115 -0.080627 0.608704 1445372178 0.409119 0.678467 -0.092285 0.603027 1445372178 0.409119 0.678467 -0.092285 0.603027 1445372178 0.409119 0.678467 -0.092285 0.603027 1445372178 0.409119 0.678467 -0.092285 0.603027 1445372178 0.409119 0.678467 -0.092285 0.603027 1445372178 0.409119 0.678467 -0.092285 0.603027 1445372178 0.421997 0.673401 -0.110168 0.596863 1445372178 0.421997 0.673401 -0.110168 0.596863 1445372178 0.421997 0.673401 -0.110168 0.596863 1445372178 0.421997 0.673401 -0.110168 0.596863 1445372178 0.421997 0.673401 -0.110168 0.596863 1445372178 0.421997 0.673401 -0.110168 0.596863 1445372178 0.429565 0.669861 -0.123779 0.592773 1445372178 0.429565 0.669861 -0.123779 0.592773 1445372178 0.429565 0.669861 -0.123779 0.592773 1445372178 0.429565 0.669861 -0.123779 0.592773 1445372178 0.429565 0.669861 -0.123779 0.592773 1445372178 0.429565 0.669861 -0.123779 0.592773 1445372178 0.429565 0.669861 -0.123779 0.592773 1445372178 0.429260 0.669617 -0.128113 0.592346 1445372178 0.429260 0.669617 -0.128113 0.592346 1445372178 0.429260 0.669617 -0.128113 0.592346 1445372178 0.429260 0.669617 -0.128113 0.592346 1445372178 0.429260 0.669617 -0.128113 0.592346 1445372178 0.427124 0.671387 -0.127563 0.592041 1445372178 0.427124 0.671387 -0.127563 0.592041 1445372178 0.427124 0.671387 -0.127563 0.592041 1445372178 0.427124 0.671387 -0.127563 0.592041 1445372178 0.427124 0.671387 -0.127563 0.592041 1445372178 0.427124 0.671387 -0.127563 0.592041 1445372178 0.427124 0.671387 -0.127563 0.592041 1445372178 0.423035 0.674316 -0.123230 0.592468 1445372178 0.423035 0.674316 -0.123230 0.592468 1445372178 0.423035 0.674316 -0.123230 0.592468 1445372178 0.423035 0.674316 -0.123230 0.592468 1445372178 0.423035 0.674316 -0.123230 0.592468 1445372178 0.423035 0.674316 -0.123230 0.592468 1445372178 0.422668 0.674805 -0.122559 0.592346 1445372179 0.422668 0.674805 -0.122559 0.592346 1445372179 0.422668 0.674805 -0.122559 0.592346 1445372179 0.422668 0.674805 -0.122559 0.592346 1445372179 0.422668 0.674805 -0.122559 0.592346 1445372179 0.422668 0.674805 -0.122559 0.592346 1445372179 0.422668 0.674805 -0.122559 0.592346 1445372179 0.425415 0.672485 -0.126892 0.592102 1445372179 0.425415 0.672485 -0.126892 0.592102 1445372179 0.425415 0.672485 -0.126892 0.592102 1445372179 0.425415 0.672485 -0.126892 0.592102 1445372179 0.425415 0.672485 -0.126892 0.592102 1445372179 0.425415 0.672485 -0.126892 0.592102 1445372179 0.426208 0.670959 -0.130920 0.592407 1445372179 0.426208 0.670959 -0.130920 0.592407 1445372179 0.426208 0.670959 -0.130920 0.592407 1445372179 0.426208 0.670959 -0.130920 0.592407 1445372179 0.426208 0.670959 -0.130920 0.592407 1445372179 0.421814 0.672485 -0.127930 0.594482 1445372179 0.421814 0.672485 -0.127930 0.594482 1445372179 0.421814 0.672485 -0.127930 0.594482 1445372179 0.421814 0.672485 -0.127930 0.594482 1445372179 0.421814 0.672485 -0.127930 0.594482 1445372179 0.421814 0.672485 -0.127930 0.594482 1445372179 0.417480 0.673950 -0.120361 0.597473 1445372179 0.417480 0.673950 -0.120361 0.597473 1445372179 0.417480 0.673950 -0.120361 0.597473 1445372179 0.417480 0.673950 -0.120361 0.597473 1445372179 0.417480 0.673950 -0.120361 0.597473 1445372179 0.417480 0.673950 -0.120361 0.597473 1445372179 0.416199 0.673218 -0.114197 0.600342 1445372179 0.416199 0.673218 -0.114197 0.600342 1445372179 0.416199 0.673218 -0.114197 0.600342 1445372179 0.416199 0.673218 -0.114197 0.600342 1445372179 0.416199 0.673218 -0.114197 0.600342 1445372179 0.416199 0.673218 -0.114197 0.600342 1445372179 0.416199 0.673218 -0.114197 0.600342 1445372179 0.414001 0.673096 -0.110657 0.602661 1445372179 0.414001 0.673096 -0.110657 0.602661 1445372179 0.414001 0.673096 -0.110657 0.602661 1445372179 0.414001 0.673096 -0.110657 0.602661 1445372179 0.414001 0.673096 -0.110657 0.602661 1445372179 0.414001 0.673096 -0.110657 0.602661 1445372179 0.411072 0.674255 -0.109253 0.603577 1445372179 0.411072 0.674255 -0.109253 0.603577 1445372179 0.411072 0.674255 -0.109253 0.603577 1445372179 0.411072 0.674255 -0.109253 0.603577 1445372179 0.411072 0.674255 -0.109253 0.603577 1445372179 0.411072 0.674255 -0.109253 0.603577 1445372179 0.408081 0.676880 -0.107605 0.603027 1445372179 0.408081 0.676880 -0.107605 0.603027 1445372179 0.408081 0.676880 -0.107605 0.603027 1445372179 0.408081 0.676880 -0.107605 0.603027 1445372179 0.408081 0.676880 -0.107605 0.603027 1445372179 0.408081 0.676880 -0.107605 0.603027 1445372179 0.413391 0.675903 -0.111267 0.599854 1445372179 0.413391 0.675903 -0.111267 0.599854 1445372179 0.413391 0.675903 -0.111267 0.599854 1445372179 0.413391 0.675903 -0.111267 0.599854 1445372179 0.413391 0.675903 -0.111267 0.599854 1445372179 0.413391 0.675903 -0.111267 0.599854 1445372179 0.424133 0.671143 -0.122131 0.595581 1445372179 0.424133 0.671143 -0.122131 0.595581 1445372179 0.424133 0.671143 -0.122131 0.595581 1445372179 0.424133 0.671143 -0.122131 0.595581 1445372179 0.424133 0.671143 -0.122131 0.595581 1445372179 0.424133 0.671143 -0.122131 0.595581 1445372179 0.432251 0.666321 -0.132751 0.592834 1445372179 0.432251 0.666321 -0.132751 0.592834 1445372179 0.432251 0.666321 -0.132751 0.592834 1445372179 0.432251 0.666321 -0.132751 0.592834 1445372179 0.432251 0.666321 -0.132751 0.592834 1445372179 0.432251 0.666321 -0.132751 0.592834 1445372179 0.432251 0.666321 -0.132751 0.592834 1445372179 0.431824 0.665771 -0.134399 0.593384 1445372179 0.431824 0.665771 -0.134399 0.593384 1445372179 0.431824 0.665771 -0.134399 0.593384 1445372179 0.431824 0.665771 -0.134399 0.593384 1445372179 0.431824 0.665771 -0.134399 0.593384 1445372179 0.431824 0.665771 -0.134399 0.593384 1445372179 0.428528 0.666992 -0.130005 0.595398 1445372179 0.428528 0.666992 -0.130005 0.595398 1445372179 0.428528 0.666992 -0.130005 0.595398 1445372179 0.428528 0.666992 -0.130005 0.595398 1445372179 0.428528 0.666992 -0.130005 0.595398 1445372179 0.422241 0.670044 -0.120789 0.598389 1445372179 0.422241 0.670044 -0.120789 0.598389 1445372179 0.422241 0.670044 -0.120789 0.598389 1445372179 0.422241 0.670044 -0.120789 0.598389 1445372179 0.422241 0.670044 -0.120789 0.598389 1445372179 0.422241 0.670044 -0.120789 0.598389 1445372179 0.419006 0.671387 -0.114624 0.600403 1445372179 0.419006 0.671387 -0.114624 0.600403 1445372179 0.419006 0.671387 -0.114624 0.600403 1445372179 0.419006 0.671387 -0.114624 0.600403 1445372179 0.419006 0.671387 -0.114624 0.600403 1445372179 0.419006 0.671387 -0.114624 0.600403 1445372179 0.418457 0.670898 -0.113159 0.601563 1445372179 0.418457 0.670898 -0.113159 0.601563 1445372179 0.418457 0.670898 -0.113159 0.601563 1445372179 0.418457 0.670898 -0.113159 0.601563 1445372179 0.418457 0.670898 -0.113159 0.601563 1445372179 0.418457 0.670898 -0.113159 0.601563 1445372179 0.417603 0.671082 -0.114075 0.601807 1445372179 0.417603 0.671082 -0.114075 0.601807 1445372179 0.417603 0.671082 -0.114075 0.601807 1445372179 0.417603 0.671082 -0.114075 0.601807 1445372179 0.417603 0.671082 -0.114075 0.601807 1445372179 0.417603 0.671082 -0.114075 0.601807 1445372179 0.414917 0.672363 -0.113281 0.602356 1445372179 0.414917 0.672363 -0.113281 0.602356 1445372180 0.414917 0.672363 -0.113281 0.602356 1445372180 0.414917 0.672363 -0.113281 0.602356 1445372180 0.414917 0.672363 -0.113281 0.602356 1445372180 0.414917 0.672363 -0.113281 0.602356 1445372180 0.411926 0.673584 -0.110413 0.603577 1445372180 0.411926 0.673584 -0.110413 0.603577 1445372180 0.411926 0.673584 -0.110413 0.603577 1445372180 0.411926 0.673584 -0.110413 0.603577 1445372180 0.411926 0.673584 -0.110413 0.603577 1445372180 0.411926 0.673584 -0.110413 0.603577 1445372180 0.409485 0.674438 -0.105347 0.605164 1445372180 0.409485 0.674438 -0.105347 0.605164 1445372180 0.409485 0.674438 -0.105347 0.605164 1445372180 0.409485 0.674438 -0.105347 0.605164 1445372180 0.409485 0.674438 -0.105347 0.605164 1445372180 0.409485 0.674438 -0.105347 0.605164 1445372180 0.409485 0.674438 -0.105347 0.605164 1445372180 0.407471 0.675232 -0.099182 0.606689 1445372180 0.407471 0.675232 -0.099182 0.606689 1445372180 0.407471 0.675232 -0.099182 0.606689 1445372180 0.407471 0.675232 -0.099182 0.606689 1445372180 0.407471 0.675232 -0.099182 0.606689 1445372180 0.405151 0.676208 -0.093567 0.608093 1445372180 0.405151 0.676208 -0.093567 0.608093 1445372180 0.405151 0.676208 -0.093567 0.608093 1445372180 0.405151 0.676208 -0.093567 0.608093 1445372180 0.405151 0.676208 -0.093567 0.608093 1445372180 0.405151 0.676208 -0.093567 0.608093 1445372180 0.401611 0.677979 -0.090088 0.608948 1445372180 0.401611 0.677979 -0.090088 0.608948 1445372180 0.401611 0.677979 -0.090088 0.608948 1445372180 0.401611 0.677979 -0.090088 0.608948 1445372180 0.401611 0.677979 -0.090088 0.608948 1445372180 0.401611 0.677979 -0.090088 0.608948 1445372180 0.399658 0.680359 -0.088806 0.607788 1445372180 0.399658 0.680359 -0.088806 0.607788 1445372180 0.399658 0.680359 -0.088806 0.607788 1445372180 0.399658 0.680359 -0.088806 0.607788 1445372180 0.399658 0.680359 -0.088806 0.607788 1445372180 0.399658 0.680359 -0.088806 0.607788 1445372180 0.408630 0.678406 -0.097534 0.602600 1445372180 0.408630 0.678406 -0.097534 0.602600 1445372180 0.408630 0.678406 -0.097534 0.602600 1445372180 0.408630 0.678406 -0.097534 0.602600 1445372180 0.408630 0.678406 -0.097534 0.602600 1445372180 0.408630 0.678406 -0.097534 0.602600 1445372180 0.423462 0.672119 -0.115723 0.596130 1445372180 0.423462 0.672119 -0.115723 0.596130 1445372180 0.423462 0.672119 -0.115723 0.596130 1445372180 0.423462 0.672119 -0.115723 0.596130 1445372180 0.423462 0.672119 -0.115723 0.596130 1445372180 0.423462 0.672119 -0.115723 0.596130 1445372180 0.423462 0.672119 -0.115723 0.596130 1445372180 0.435242 0.665588 -0.133728 0.591248 1445372180 0.435242 0.665588 -0.133728 0.591248 1445372180 0.435242 0.665588 -0.133728 0.591248 1445372180 0.435242 0.665588 -0.133728 0.591248 1445372180 0.435242 0.665588 -0.133728 0.591248 1445372180 0.435242 0.665588 -0.133728 0.591248 1445372180 0.438171 0.663147 -0.142456 0.589783 1445372180 0.438171 0.663147 -0.142456 0.589783 1445372180 0.438171 0.663147 -0.142456 0.589783 1445372180 0.438171 0.663147 -0.142456 0.589783 1445372180 0.438171 0.663147 -0.142456 0.589783 1445372180 0.438171 0.663147 -0.142456 0.589783 1445372180 0.431213 0.666992 -0.137024 0.591858 1445372180 0.431213 0.666992 -0.137024 0.591858 1445372180 0.431213 0.666992 -0.137024 0.591858 1445372180 0.431213 0.666992 -0.137024 0.591858 1445372180 0.431213 0.666992 -0.137024 0.591858 1445372180 0.431213 0.666992 -0.137024 0.591858 1445372180 0.431213 0.666992 -0.137024 0.591858 1445372180 0.420776 0.673523 -0.123047 0.595032 1445372180 0.420776 0.673523 -0.123047 0.595032 1445372180 0.420776 0.673523 -0.123047 0.595032 1445372180 0.420776 0.673523 -0.123047 0.595032 1445372180 0.420776 0.673523 -0.123047 0.595032 1445372180 0.413757 0.677002 -0.113159 0.597961 1445372180 0.413757 0.677002 -0.113159 0.597961 1445372180 0.413757 0.677002 -0.113159 0.597961 1445372180 0.413757 0.677002 -0.113159 0.597961 1445372180 0.413757 0.677002 -0.113159 0.597961 1445372180 0.413757 0.677002 -0.113159 0.597961 1445372180 0.417847 0.674133 -0.116028 0.597778 1445372180 0.417847 0.674133 -0.116028 0.597778 1445372180 0.417847 0.674133 -0.116028 0.597778 1445372180 0.417847 0.674133 -0.116028 0.597778 1445372180 0.425415 0.669800 -0.126465 0.595276 1445372180 0.425415 0.669800 -0.126465 0.595276 1445372180 0.425415 0.669800 -0.126465 0.595276 1445372180 0.425415 0.669800 -0.126465 0.595276 1445372180 0.425415 0.669800 -0.126465 0.595276 1445372180 0.425415 0.669800 -0.126465 0.595276 1445372180 0.425415 0.669800 -0.126465 0.595276 1445372180 0.430420 0.666931 -0.134949 0.593018 1445372180 0.430420 0.666931 -0.134949 0.593018 1445372180 0.430420 0.666931 -0.134949 0.593018 1445372180 0.430420 0.666931 -0.134949 0.593018 1445372180 0.430420 0.666931 -0.134949 0.593018 1445372180 0.430420 0.666931 -0.134949 0.593018 1445372180 0.428345 0.667358 -0.135498 0.593872 1445372180 0.428345 0.667358 -0.135498 0.593872 1445372180 0.428345 0.667358 -0.135498 0.593872 1445372180 0.428345 0.667358 -0.135498 0.593872 1445372180 0.428345 0.667358 -0.135498 0.593872 1445372180 0.428345 0.667358 -0.135498 0.593872 1445372180 0.428345 0.667358 -0.135498 0.593872 1445372180 0.424316 0.668335 -0.129639 0.596985 1445372180 0.424316 0.668335 -0.129639 0.596985 1445372181 0.424316 0.668335 -0.129639 0.596985 1445372181 0.424316 0.668335 -0.129639 0.596985 1445372181 0.424316 0.668335 -0.129639 0.596985 1445372181 0.420837 0.668518 -0.123047 0.600586 1445372181 0.420837 0.668518 -0.123047 0.600586 1445372181 0.420837 0.668518 -0.123047 0.600586 1445372181 0.420837 0.668518 -0.123047 0.600586 1445372181 0.420837 0.668518 -0.123047 0.600586 1445372181 0.420837 0.668518 -0.123047 0.600586 1445372181 0.417358 0.668823 -0.117615 0.603760 1445372181 0.417358 0.668823 -0.117615 0.603760 1445372181 0.417358 0.668823 -0.117615 0.603760 1445372181 0.417358 0.668823 -0.117615 0.603760 1445372181 0.417358 0.668823 -0.117615 0.603760 1445372181 0.417358 0.668823 -0.117615 0.603760 1445372181 0.420532 0.666870 -0.118164 0.603577 1445372181 0.420532 0.666870 -0.118164 0.603577 1445372181 0.420532 0.666870 -0.118164 0.603577 1445372181 0.420532 0.666870 -0.118164 0.603577 1445372181 0.420532 0.666870 -0.118164 0.603577 1445372181 0.420532 0.666870 -0.118164 0.603577 1445372181 0.430603 0.662598 -0.126587 0.599548 1445372181 0.430603 0.662598 -0.126587 0.599548 1445372181 0.430603 0.662598 -0.126587 0.599548 1445372181 0.430603 0.662598 -0.126587 0.599548 1445372181 0.434509 0.661865 -0.132874 0.596069 1445372181 0.434509 0.661865 -0.132874 0.596069 1445372181 0.434509 0.661865 -0.132874 0.596069 1445372181 0.434509 0.661865 -0.132874 0.596069 1445372181 0.434509 0.661865 -0.132874 0.596069 1445372181 0.434509 0.661865 -0.132874 0.596069 1445372181 0.434509 0.661865 -0.132874 0.596069 1445372181 0.439514 0.660278 -0.139709 0.592590 1445372181 0.439514 0.660278 -0.139709 0.592590 1445372181 0.439514 0.660278 -0.139709 0.592590 1445372181 0.439514 0.660278 -0.139709 0.592590 1445372181 0.439514 0.660278 -0.139709 0.592590 1445372181 0.439514 0.660278 -0.139709 0.592590 1445372181 0.445740 0.657288 -0.147034 0.589539 1445372181 0.445740 0.657288 -0.147034 0.589539 1445372181 0.445740 0.657288 -0.147034 0.589539 1445372181 0.445740 0.657288 -0.147034 0.589539 1445372181 0.445740 0.657288 -0.147034 0.589539 1445372181 0.445740 0.657288 -0.147034 0.589539 1445372181 0.445740 0.657288 -0.147034 0.589539 1445372181 0.451538 0.653992 -0.153076 0.587280 1445372181 0.451538 0.653992 -0.153076 0.587280 1445372181 0.451538 0.653992 -0.153076 0.587280 1445372181 0.451538 0.653992 -0.153076 0.587280 1445372181 0.451538 0.653992 -0.153076 0.587280 1445372181 0.451538 0.653992 -0.153076 0.587280 1445372181 0.453308 0.652649 -0.156555 0.586426 1445372181 0.453308 0.652649 -0.156555 0.586426 1445372181 0.453308 0.652649 -0.156555 0.586426 1445372181 0.453308 0.652649 -0.156555 0.586426 1445372181 0.453308 0.652649 -0.156555 0.586426 1445372181 0.453308 0.652649 -0.156555 0.586426 1445372181 0.450745 0.653748 -0.154358 0.587769 1445372181 0.450745 0.653748 -0.154358 0.587769 1445372181 0.450745 0.653748 -0.154358 0.587769 1445372181 0.450745 0.653748 -0.154358 0.587769 1445372181 0.450745 0.653748 -0.154358 0.587769 1445372181 0.450745 0.653748 -0.154358 0.587769 1445372181 0.450745 0.653748 -0.154358 0.587769 1445372181 0.445007 0.657532 -0.147461 0.589722 1445372181 0.445007 0.657532 -0.147461 0.589722 1445372181 0.445007 0.657532 -0.147461 0.589722 1445372181 0.445007 0.657532 -0.147461 0.589722 1445372181 0.445007 0.657532 -0.147461 0.589722 1445372181 0.445007 0.657532 -0.147461 0.589722 1445372181 0.443115 0.659851 -0.140137 0.590332 1445372181 0.443115 0.659851 -0.140137 0.590332 1445372181 0.443115 0.659851 -0.140137 0.590332 1445372181 0.443115 0.659851 -0.140137 0.590332 1445372181 0.443115 0.659851 -0.140137 0.590332 1445372181 0.443115 0.659851 -0.140137 0.590332 1445372181 0.443115 0.659851 -0.140137 0.590332 1445372181 0.444336 0.658813 -0.141296 0.590332 1445372181 0.444336 0.658813 -0.141296 0.590332 1445372181 0.444336 0.658813 -0.141296 0.590332 1445372181 0.444336 0.658813 -0.141296 0.590332 1445372181 0.444336 0.658813 -0.141296 0.590332 1445372181 0.444336 0.658813 -0.141296 0.590332 1445372181 0.442139 0.659729 -0.141052 0.591003 1445372181 0.442139 0.659729 -0.141052 0.591003 1445372181 0.442139 0.659729 -0.141052 0.591003 1445372181 0.442139 0.659729 -0.141052 0.591003 1445372181 0.442139 0.659729 -0.141052 0.591003 1445372181 0.442139 0.659729 -0.141052 0.591003 1445372181 0.442139 0.659729 -0.141052 0.591003 1445372181 0.442444 0.659790 -0.141724 0.590576 1445372181 0.442444 0.659790 -0.141724 0.590576 1445372181 0.442444 0.659790 -0.141724 0.590576 1445372181 0.442444 0.659790 -0.141724 0.590576 1445372181 0.442444 0.659790 -0.141724 0.590576 1445372181 0.442444 0.659790 -0.141724 0.590576 1445372181 0.441650 0.660278 -0.139893 0.591003 1445372181 0.441650 0.660278 -0.139893 0.591003 1445372181 0.441650 0.660278 -0.139893 0.591003 1445372181 0.441650 0.660278 -0.139893 0.591003 1445372181 0.441650 0.660278 -0.139893 0.591003 1445372181 0.441650 0.660278 -0.139893 0.591003 1445372181 
-0.119324 0.624146 0.466064 0.615601 1445372183 -0.119324 0.624146 0.466064 0.615601 1445372184 -0.095276 0.625671 0.548279 0.546570 1445372184 -0.095276 0.625671 0.548279 0.546570 1445372184 -0.095276 0.625671 0.548279 0.546570 1445372184 -0.095276 0.625671 0.548279 0.546570 1445372184 -0.095276 0.625671 0.548279 0.546570 1445372184 -0.095276 0.625671 0.548279 0.546570 1445372184 -0.006958 0.637085 0.622192 0.454773 1445372184 -0.006958 0.637085 0.622192 0.454773 1445372184 -0.006958 0.637085 0.622192 0.454773 1445372184 -0.006958 0.637085 0.622192 0.454773 1445372184 -0.006958 0.637085 0.622192 0.454773 1445372184 -0.006958 0.637085 0.622192 0.454773 1445372184 -0.006958 0.637085 0.622192 0.454773 1445372184 0.101929 0.644226 0.675598 0.343506 1445372184 0.101929 0.644226 0.675598 0.343506 1445372184 0.101929 0.644226 0.675598 0.343506 1445372184 0.101929 0.644226 0.675598 0.343506 1445372184 0.101929 0.644226 0.675598 0.343506 1445372184 0.101929 0.644226 0.675598 0.343506 1445372184 0.188965 0.642334 0.713440 0.206421 1445372184 0.188965 0.642334 0.713440 0.206421 1445372184 0.188965 0.642334 0.713440 0.206421 1445372184 0.188965 0.642334 0.713440 0.206421 1445372184 0.188965 0.642334 0.713440 0.206421 1445372184 0.188965 0.642334 0.713440 0.206421 1445372184 0.292542 0.624146 0.718140 0.095093 1445372184 0.292542 0.624146 0.718140 0.095093 1445372184 0.292542 0.624146 0.718140 0.095093 1445372184 0.292542 0.624146 0.718140 0.095093 1445372184 0.292542 0.624146 0.718140 0.095093 1445372184 0.292542 0.624146 0.718140 0.095093 1445372184 0.364929 0.600891 0.710876 0.016113 1445372184 0.364929 0.600891 0.710876 0.016113 1445372184 0.364929 0.600891 0.710876 0.016113 1445372184 0.364929 0.600891 0.710876 0.016113 1445372184 0.364929 0.600891 0.710876 0.016113 1445372184 0.364929 0.600891 0.710876 0.016113 1445372184 0.404297 0.577393 0.709167 -0.012939 1445372184 0.404297 0.577393 0.709167 -0.012939 1445372184 0.404297 0.577393 0.709167 -0.012939 1445372184 0.404297 0.577393 0.709167 -0.012939 1445372184 0.404297 0.577393 0.709167 -0.012939 1445372184 0.387512 0.580200 0.716309 0.000732 1445372184 0.387512 0.580200 0.716309 0.000732 1445372184 0.387512 0.580200 0.716309 0.000732 1445372184 0.387512 0.580200 0.716309 0.000732 1445372184 0.387512 0.580200 0.716309 0.000732 1445372184 0.387512 0.580200 0.716309 0.000732 1445372184 0.342773 0.596130 0.722839 0.067749 1445372184 0.342773 0.596130 0.722839 0.067749 1445372184 0.342773 0.596130 0.722839 0.067749 1445372184 0.342773 0.596130 0.722839 0.067749 1445372184 0.342773 0.596130 0.722839 0.067749 1445372184 0.342773 0.596130 0.722839 0.067749 1445372184 0.261108 0.617249 0.724731 0.159607 1445372184 0.261108 0.617249 0.724731 0.159607 1445372184 0.261108 0.617249 0.724731 0.159607 1445372184 0.261108 0.617249 0.724731 0.159607 1445372184 0.261108 0.617249 0.724731 0.159607 1445372184 0.261108 0.617249 0.724731 0.159607 1445372184 0.161499 0.633362 0.706665 0.270691 1445372184 0.161499 0.633362 0.706665 0.270691 1445372184 0.161499 0.633362 0.706665 0.270691 1445372184 0.161499 0.633362 0.706665 0.270691 1445372184 0.161499 0.633362 0.706665 0.270691 1445372184 0.161499 0.633362 0.706665 0.270691 1445372184 0.161499 0.633362 0.706665 0.270691 1445372184 0.065674 0.643677 0.653259 0.393066 1445372184 0.065674 0.643677 0.653259 0.393066 1445372184 0.065674 0.643677 0.653259 0.393066 1445372184 0.065674 0.643677 0.653259 0.393066 1445372184 0.065674 0.643677 0.653259 0.393066 1445372184 0.065674 0.643677 0.653259 0.393066 1445372184 -0.017151 0.655640 0.560669 0.505310 1445372184 -0.017151 0.655640 0.560669 0.505310 1445372184 -0.017151 0.655640 0.560669 0.505310 1445372184 -0.017151 0.655640 0.560669 0.505310 1445372184 -0.017151 0.655640 0.560669 0.505310 1445372184 -0.077576 0.652710 0.475708 0.584412 1445372184 -0.077576 0.652710 0.475708 0.584412 1445372184 -0.077576 0.652710 0.475708 0.584412 1445372184 -0.077576 0.652710 0.475708 0.584412 1445372184 -0.077576 0.652710 0.475708 0.584412 1445372184 -0.077576 0.652710 0.475708 0.584412 1445372184 -0.077576 0.652710 0.475708 0.584412 1445372184 -0.113281 0.644958 0.479065 0.584473 1445372184 -0.113281 0.644958 0.479065 0.584473 1445372184 -0.113281 0.644958 0.479065 0.584473 1445372184 -0.113281 0.644958 0.479065 0.584473 1445372184 -0.113281 0.644958 0.479065 0.584473 1445372184 -0.080933 0.647156 0.528992 0.542847 1445372184 -0.080933 0.647156 0.528992 0.542847 1445372184 -0.080933 0.647156 0.528992 0.542847 1445372184 -0.080933 0.647156 0.528992 0.542847 1445372184 -0.080933 0.647156 0.528992 0.542847 1445372184 -0.080933 0.647156 0.528992 0.542847 1445372184 -0.014771 0.658936 0.587952 0.468872 1445372184 -0.014771 0.658936 0.587952 0.468872 1445372184 -0.014771 0.658936 0.587952 0.468872 1445372184 -0.014771 0.658936 0.587952 0.468872 1445372184 -0.014771 0.658936 0.587952 0.468872 1445372184 -0.014771 0.658936 0.587952 0.468872 1445372184 -0.014771 0.658936 0.587952 0.468872 1445372184 0.066711 0.660706 0.655457 0.359558 1445372184 0.066711 0.660706 0.655457 0.359558 1445372184 0.066711 0.660706 0.655457 0.359558 1445372184 0.066711 0.660706 0.655457 0.359558 1445372184 0.066711 0.660706 0.655457 0.359558 1445372184 0.066711 0.660706 0.655457 0.359558 1445372184 0.157898 0.656250 0.699768 0.233704 1445372185 0.157898 0.656250 0.699768 0.233704 1445372185 0.157898 0.656250 0.699768 0.233704 1445372185 0.157898 0.656250 0.699768 0.233704 1445372185 0.157898 0.656250 0.699768 0.233704 1445372185 0.157898 0.656250 0.699768 0.233704 1445372185 0.267029 0.634827 0.712585 0.133423 1445372185 0.267029 0.634827 0.712585 0.133423 1445372185 0.267029 0.634827 0.712585 0.133423 1445372185 0.267029 0.634827 0.712585 0.133423 1445372185 0.267029 0.634827 0.712585 0.133423 1445372185 0.340820 0.615845 0.708740 0.046570 1445372185 0.340820 0.615845 0.708740 0.046570 1445372185 0.340820 0.615845 0.708740 0.046570 1445372185 0.340820 0.615845 0.708740 0.046570 1445372185 0.340820 0.615845 0.708740 0.046570 1445372185 0.340820 0.615845 0.708740 0.046570 1445372185 0.389038 0.599976 0.698914 0.004395 1445372185 0.389038 0.599976 0.698914 0.004395 1445372185 0.389038 0.599976 0.698914 0.004395 1445372185 0.389038 0.599976 0.698914 0.004395 1445372185 0.389038 0.599976 0.698914 0.004395 1445372185 0.389038 0.599976 0.698914 0.004395 1445372185 0.389038 0.599976 0.698914 0.004395 1445372185 0.387634 0.602112 0.697876 0.004944 1445372185 0.387634 0.602112 0.697876 0.004944 1445372185 0.387634 0.602112 0.697876 0.004944 1445372185 0.387634 0.602112 0.697876 0.004944 1445372185 0.387634 0.602112 0.697876 0.004944 1445372185 0.387634 0.602112 0.697876 0.004944 1445372185 0.353333 0.614746 0.703369 0.049011 1445372185 0.353333 0.614746 0.703369 0.049011 1445372185 0.353333 0.614746 0.703369 0.049011 1445372185 0.353333 0.614746 0.703369 0.049011 1445372185 0.353333 0.614746 0.703369 0.049011 1445372185 0.353333 0.614746 0.703369 0.049011 1445372185 0.298889 0.630920 0.705383 0.122375 1445372185 0.298889 0.630920 0.705383 0.122375 1445372185 0.298889 0.630920 0.705383 0.122375 1445372185 0.298889 0.630920 0.705383 0.122375 1445372185 0.298889 0.630920 0.705383 0.122375 1445372185 0.298889 0.630920 0.705383 0.122375 1445372185 0.298889 0.630920 0.705383 0.122375 1445372185 0.221069 0.647583 0.698486 0.209290 1445372185 0.221069 0.647583 0.698486 0.209290 1445372185 0.221069 0.647583 0.698486 0.209290 1445372185 0.221069 0.647583 0.698486 0.209290 1445372185 0.221069 0.647583 0.698486 0.209290 1445372185 0.221069 0.647583 0.698486 0.209290 1445372185 0.221069 0.647583 0.698486 0.209290 1445372185 0.139099 0.654114 0.675232 0.311035 1445372185 0.139099 0.654114 0.675232 0.311035 1445372185 0.139099 0.654114 0.675232 0.311035 1445372185 0.139099 0.654114 0.675232 0.311035 1445372185 0.139099 0.654114 0.675232 0.311035 1445372185 0.139099 0.654114 0.675232 0.311035 1445372185 0.044434 0.657227 0.630676 0.410095 1445372185 0.044434 0.657227 0.630676 0.410095 1445372185 0.044434 0.657227 0.630676 0.410095 1445372185 0.044434 0.657227 0.630676 0.410095 1445372185 0.044434 0.657227 0.630676 0.410095 1445372185 0.044434 0.657227 0.630676 0.410095 1445372185 0.044434 0.657227 0.630676 0.410095 1445372185 -0.056152 0.656677 0.567749 0.493103 1445372185 -0.056152 0.656677 0.567749 0.493103 1445372185 -0.056152 0.656677 0.567749 0.493103 1445372185 -0.056152 0.656677 0.567749 0.493103 1445372185 -0.056152 0.656677 0.567749 0.493103 1445372185 -0.056152 0.656677 0.567749 0.493103 1445372185 -0.107361 0.647705 0.513000 0.552917 1445372185 -0.107361 0.647705 0.513000 0.552917 1445372185 -0.107361 0.647705 0.513000 0.552917 1445372185 -0.107361 0.647705 0.513000 0.552917 1445372185 -0.107361 0.647705 0.513000 0.552917 1445372185 -0.107361 0.647705 0.513000 0.552917 1445372185 -0.107361 0.647705 0.513000 0.552917 1445372185 -0.125366 0.647888 0.502686 0.558350 1445372185 -0.125366 0.647888 0.502686 0.558350 1445372185 -0.125366 0.647888 0.502686 0.558350 1445372185 -0.125366 0.647888 0.502686 0.558350 1445372185 -0.125366 0.647888 0.502686 0.558350 1445372185 -0.095886 0.654175 0.531738 0.529114 1445372185 -0.095886 0.654175 0.531738 0.529114 1445372185 -0.095886 0.654175 0.531738 0.529114 1445372185 -0.095886 0.654175 0.531738 0.529114 1445372185 -0.095886 0.654175 0.531738 0.529114 1445372185 -0.095886 0.654175 0.531738 0.529114 1445372185 -0.095886 0.654175 0.531738 0.529114 1445372185 -0.033691 0.663574 0.580078 0.471130 1445372185 -0.033691 0.663574 0.580078 0.471130 1445372185 -0.033691 0.663574 0.580078 0.471130 1445372185 -0.033691 0.663574 0.580078 0.471130 1445372185 -0.033691 0.663574 0.580078 0.471130 1445372185 -0.033691 0.663574 0.580078 0.471130 1445372185 0.044800 0.669739 0.633911 0.384094 1445372185 0.044800 0.669739 0.633911 0.384094 1445372185 0.044800 0.669739 0.633911 0.384094 1445372185 0.044800 0.669739 0.633911 0.384094 1445372185 0.044800 0.669739 0.633911 0.384094 1445372185 0.044800 0.669739 0.633911 0.384094 1445372185 0.136353 0.670105 0.671631 0.284912 1445372185 0.136353 0.670105 0.671631 0.284912 1445372185 0.136353 0.670105 0.671631 0.284912 1445372185 0.136353 0.670105 0.671631 0.284912 1445372185 0.136353 0.670105 0.671631 0.284912 1445372185 0.222961 0.662231 0.691345 0.183716 1445372185 0.222961 0.662231 0.691345 0.183716 1445372185 0.222961 0.662231 0.691345 0.183716 1445372185 0.222961 0.662231 0.691345 0.183716 1445372185 0.222961 0.662231 0.691345 0.183716 1445372185 0.222961 0.662231 0.691345 0.183716 1445372185 0.222961 0.662231 0.691345 0.183716 1445372185 0.296997 0.647095 0.696899 0.085083 1445372186 0.296997 0.647095 0.696899 0.085083 1445372186 0.296997 0.647095 0.696899 0.085083 1445372186 0.296997 0.647095 0.696899 0.085083 1445372186 0.296997 0.647095 0.696899 0.085083 1445372186 0.296997 0.647095 0.696899 0.085083 1445372186 0.352417 0.632080 0.690063 0.002991 1445372186 0.352417 0.632080 0.690063 0.002991 1445372186 0.352417 0.632080 0.690063 0.002991 1445372186 0.352417 0.632080 0.690063 0.002991 1445372186 0.352417 0.632080 0.690063 0.002991 1445372186 0.352417 0.632080 0.690063 0.002991 1445372186 0.389954 0.623657 0.676147 -0.041870 1445372186 0.389954 0.623657 0.676147 -0.041870 1445372186 0.389954 0.623657 0.676147 -0.041870 1445372186 0.389954 0.623657 0.676147 -0.041870 1445372186 0.389954 0.623657 0.676147 -0.041870 1445372186 0.389954 0.623657 0.676147 -0.041870 1445372186 0.395569 0.626038 0.670898 -0.037720 1445372186 0.395569 0.626038 0.670898 -0.037720 1445372186 0.395569 0.626038 0.670898 -0.037720 1445372186 0.395569 0.626038 0.670898 -0.037720 1445372186 0.395569 0.626038 0.670898 -0.037720 1445372186 0.395569 0.626038 0.670898 -0.037720 1445372186 0.374634 0.630066 0.680054 0.009521 1445372186 0.374634 0.630066 0.680054 0.009521 1445372186 0.374634 0.630066 0.680054 0.009521 1445372186 0.374634 0.630066 0.680054 0.009521 1445372186 0.374634 0.630066 0.680054 0.009521 1445372186 0.374634 0.630066 0.680054 0.009521 1445372186 0.326721 0.641785 0.687988 0.089050 1445372186 0.326721 0.641785 0.687988 0.089050 1445372186 0.326721 0.641785 0.687988 0.089050 1445372186 0.326721 0.641785 0.687988 0.089050 1445372186 0.326721 0.641785 0.687988 0.089050 1445372186 0.326721 0.641785 0.687988 0.089050 1445372186 0.326721 0.641785 0.687988 0.089050 1445372186 0.238098 0.659607 0.688599 0.184265 1445372186 0.238098 0.659607 0.688599 0.184265 1445372186 0.238098 0.659607 0.688599 0.184265 1445372186 0.238098 0.659607 0.688599 0.184265 1445372186 0.238098 0.659607 0.688599 0.184265 1445372186 0.238098 0.659607 0.688599 0.184265 1445372186 0.157593 0.664795 0.660645 0.310852 1445372186 0.157593 0.664795 0.660645 0.310852 1445372186 0.157593 0.664795 0.660645 0.310852 1445372186 0.157593 0.664795 0.660645 0.310852 1445372186 0.157593 0.664795 0.660645 0.310852 1445372186 0.157593 0.664795 0.660645 0.310852 1445372186 0.157593 0.664795 0.660645 0.310852 1445372186 0.050293 0.670471 0.609558 0.419800 1445372186 0.050293 0.670471 0.609558 0.419800 1445372186 0.050293 0.670471 0.609558 0.419800 1445372186 0.050293 0.670471 0.609558 0.419800 1445372186 0.050293 0.670471 0.609558 0.419800 1445372186 0.050293 0.670471 0.609558 0.419800 1445372186 -0.039490 0.674683 0.519409 0.522827 1445372186 -0.039490 0.674683 0.519409 0.522827 1445372186 -0.039490 0.674683 0.519409 0.522827 1445372186 -0.039490 0.674683 0.519409 0.522827 1445372186 -0.039490 0.674683 0.519409 0.522827 1445372186 -0.039490 0.674683 0.519409 0.522827 1445372186 -0.059204 0.666687 0.423645 0.610229 1445372186 -0.059204 0.666687 0.423645 0.610229 1445372186 -0.059204 0.666687 0.423645 0.610229 1445372186 -0.059204 0.666687 0.423645 0.610229 1445372186 -0.059204 0.666687 0.423645 0.610229 1445372186 -0.059204 0.666687 0.423645 0.610229 1445372186 -0.059204 0.666687 0.423645 0.610229 1445372186 -0.081055 0.656250 0.425171 0.617920 1445372186 -0.081055 0.656250 0.425171 0.617920 1445372186 -0.081055 0.656250 0.425171 0.617920 1445372186 -0.081055 0.656250 0.425171 0.617920 1445372186 -0.081055 0.656250 0.425171 0.617920 1445372186 -0.081055 0.656250 0.425171 0.617920 1445372186 -0.039001 0.661987 0.484619 0.570374 1445372186 -0.039001 0.661987 0.484619 0.570374 1445372186 -0.039001 0.661987 0.484619 0.570374 1445372186 -0.039001 0.661987 0.484619 0.570374 1445372186 -0.039001 0.661987 0.484619 0.570374 1445372186 0.025696 0.672852 0.565979 0.475586 1445372186 0.025696 0.672852 0.565979 0.475586 1445372186 0.025696 0.672852 0.565979 0.475586 1445372186 0.025696 0.672852 0.565979 0.475586 1445372186 0.025696 0.672852 0.565979 0.475586 1445372186 0.025696 0.672852 0.565979 0.475586 1445372186 0.110291 0.675903 0.637634 0.352661 1445372186 0.110291 0.675903 0.637634 0.352661 1445372186 0.110291 0.675903 0.637634 0.352661 1445372186 0.110291 0.675903 0.637634 0.352661 1445372186 0.110291 0.675903 0.637634 0.352661 1445372186 0.110291 0.675903 0.637634 0.352661 1445372186 0.110291 0.675903 0.637634 0.352661 1445372186 0.206726 0.666321 0.677490 0.232727 1445372186 0.206726 0.666321 0.677490 0.232727 1445372186 0.206726 0.666321 0.677490 0.232727 1445372186 0.206726 0.666321 0.677490 0.232727 1445372186 0.206726 0.666321 0.677490 0.232727 1445372186 0.206726 0.666321 0.677490 0.232727 1445372186 0.289978 0.642700 0.698486 0.122009 1445372186 0.289978 0.642700 0.698486 0.122009 1445372186 0.289978 0.642700 0.698486 0.122009 1445372186 0.289978 0.642700 0.698486 0.122009 1445372186 0.289978 0.642700 0.698486 0.122009 1445372186 0.346863 0.620056 0.703003 0.028748 1445372186 0.346863 0.620056 0.703003 0.028748 1445372186 0.346863 0.620056 0.703003 0.028748 1445372186 0.346863 0.620056 0.703003 0.028748 1445372186 0.346863 0.620056 0.703003 0.028748 1445372186 0.346863 0.620056 0.703003 0.028748 1445372186 0.384705 0.606506 0.695679 -0.010803 1445372186 0.384705 0.606506 0.695679 -0.010803 1445372186 0.384705 0.606506 0.695679 -0.010803 1445372187 0.384705 0.606506 0.695679 -0.010803 1445372187 0.384705 0.606506 0.695679 -0.010803 1445372187 0.384705 0.606506 0.695679 -0.010803 1445372187 0.372742 0.618958 0.691284 0.001709 1445372187 0.372742 0.618958 0.691284 0.001709 1445372187 0.372742 0.618958 0.691284 0.001709 1445372187 0.372742 0.618958 0.691284 0.001709 1445372187 0.372742 0.618958 0.691284 0.001709 1445372187 0.334534 0.639282 0.688293 0.074707 1445372187 0.334534 0.639282 0.688293 0.074707 1445372187 0.334534 0.639282 0.688293 0.074707 1445372187 0.334534 0.639282 0.688293 0.074707 1445372187 0.334534 0.639282 0.688293 0.074707 1445372187 0.334534 0.639282 0.688293 0.074707 1445372187 0.247498 0.666077 0.686340 0.154419 1445372187 0.247498 0.666077 0.686340 0.154419 1445372187 0.247498 0.666077 0.686340 0.154419 1445372187 0.247498 0.666077 0.686340 0.154419 1445372187 0.247498 0.666077 0.686340 0.154419 1445372187 0.185608 0.668030 0.663086 0.281921 1445372187 0.185608 0.668030 0.663086 0.281921 1445372187 0.185608 0.668030 0.663086 0.281921 1445372187 0.185608 0.668030 0.663086 0.281921 1445372187 0.185608 0.668030 0.663086 0.281921 1445372187 0.185608 0.668030 0.663086 0.281921 1445372187 0.062561 0.676270 0.635925 0.366394 1445372187 0.062561 0.676270 0.635925 0.366394 1445372187 0.062561 0.676270 0.635925 0.366394 1445372187 0.062561 0.676270 0.635925 0.366394 1445372187 0.062561 0.676270 0.635925 0.366394 1445372187 0.062561 0.676270 0.635925 0.366394 1445372187 0.062561 0.676270 0.635925 0.366394 1445372187 -0.003723 0.679382 0.559875 0.474243 1445372187 -0.003723 0.679382 0.559875 0.474243 1445372187 -0.003723 0.679382 0.559875 0.474243 1445372187 -0.003723 0.679382 0.559875 0.474243 1445372187 -0.003723 0.679382 0.559875 0.474243 1445372187 -0.052063 0.680359 0.481567 0.549866 1445372187 -0.052063 0.680359 0.481567 0.549866 1445372187 -0.052063 0.680359 0.481567 0.549866 1445372187 -0.052063 0.680359 0.481567 0.549866 1445372187 -0.052063 0.680359 0.481567 0.549866 1445372187 -0.052063 0.680359 0.481567 0.549866 1445372187 -0.052063 0.680359 0.481567 0.549866 1445372187 -0.066284 0.681396 0.447937 0.574951 1445372187 -0.066284 0.681396 0.447937 0.574951 1445372187 -0.066284 0.681396 0.447937 0.574951 1445372187 -0.066284 0.681396 0.447937 0.574951 1445372187 -0.066284 0.681396 0.447937 0.574951 1445372187 -0.066284 0.681396 0.447937 0.574951 1445372187 -0.052612 0.678223 0.487244 0.547485 1445372187 -0.052612 0.678223 0.487244 0.547485 1445372187 -0.052612 0.678223 0.487244 0.547485 1445372187 -0.052612 0.678223 0.487244 0.547485 1445372187 -0.052612 0.678223 0.487244 0.547485 1445372187 -0.052612 0.678223 0.487244 0.547485 1445372187 0.001038 0.684143 0.543518 0.486267 1445372187 0.001038 0.684143 0.543518 0.486267 1445372187 0.001038 0.684143 0.543518 0.486267 1445372187 0.001038 0.684143 0.543518 0.486267 1445372187 0.001038 0.684143 0.543518 0.486267 1445372187 0.001038 0.684143 0.543518 0.486267 1445372187 0.001038 0.684143 0.543518 0.486267 1445372187 0.069397 0.685120 0.608887 0.393555 1445372187 0.069397 0.685120 0.608887 0.393555 1445372187 0.069397 0.685120 0.608887 0.393555 1445372187 0.069397 0.685120 0.608887 0.393555 1445372187 0.069397 0.685120 0.608887 0.393555 1445372187 0.153687 0.679871 0.657654 0.285522 1445372187 0.153687 0.679871 0.657654 0.285522 1445372187 0.153687 0.679871 0.657654 0.285522 1445372187 0.153687 0.679871 0.657654 0.285522 1445372187 0.153687 0.679871 0.657654 0.285522 1445372187 0.153687 0.679871 0.657654 0.285522 1445372187 0.153687 0.679871 0.657654 0.285522 1445372187 0.238892 0.665649 0.685364 0.173340 1445372187 0.238892 0.665649 0.685364 0.173340 1445372187 0.238892 0.665649 0.685364 0.173340 1445372187 0.238892 0.665649 0.685364 0.173340 1445372187 0.238892 0.665649 0.685364 0.173340 1445372187 0.238892 0.665649 0.685364 0.173340 1445372187 0.315796 0.646179 0.691772 0.063538 1445372187 0.315796 0.646179 0.691772 0.063538 1445372187 0.315796 0.646179 0.691772 0.063538 1445372187 0.315796 0.646179 0.691772 0.063538 1445372187 0.315796 0.646179 0.691772 0.063538 1445372187 0.315796 0.646179 0.691772 0.063538 1445372187 0.392334 0.620605 0.678528 -0.020508 1445372187 0.392334 0.620605 0.678528 -0.020508 1445372187 0.392334 0.620605 0.678528 -0.020508 1445372187 0.392334 0.620605 0.678528 -0.020508 1445372187 0.392334 0.620605 0.678528 -0.020508 1445372187 0.392334 0.620605 0.678528 -0.020508 1445372187 0.392334 0.620605 0.678528 -0.020508 1445372187 0.433044 0.604980 0.664246 -0.071472 1445372187 0.433044 0.604980 0.664246 -0.071472 1445372187 0.433044 0.604980 0.664246 -0.071472 1445372187 0.433044 0.604980 0.664246 -0.071472 1445372187 0.433044 0.604980 0.664246 -0.071472 1445372187 0.433044 0.604980 0.664246 -0.071472 1445372187 0.441223 0.596252 0.668152 -0.057495 1445372187 0.441223 0.596252 0.668152 -0.057495 1445372187 0.441223 0.596252 0.668152 -0.057495 1445372187 0.441223 0.596252 0.668152 -0.057495 1445372187 0.441223 0.596252 0.668152 -0.057495 1445372187 0.441223 0.596252 0.668152 -0.057495 1445372187 0.398682 0.616089 0.679199 0.008423 1445372187 0.398682 0.616089 0.679199 0.008423 1445372188 0.398682 0.616089 0.679199 0.008423 1445372188 0.398682 0.616089 0.679199 0.008423 1445372188 0.398682 0.616089 0.679199 0.008423 1445372188 0.398682 0.616089 0.679199 0.008423 1445372188 0.323242 0.646606 0.680420 0.120056 1445372188 0.323242 0.646606 0.680420 0.120056 1445372188 0.323242 0.646606 0.680420 0.120056 1445372188 0.323242 0.646606 0.680420 0.120056 1445372188 0.323242 0.646606 0.680420 0.120056 1445372188 0.323242 0.646606 0.680420 0.120056 1445372188 0.217102 0.672424 0.661926 0.249939 1445372188 0.217102 0.672424 0.661926 0.249939 1445372188 0.217102 0.672424 0.661926 0.249939 1445372188 0.217102 0.672424 0.661926 0.249939 1445372188 0.217102 0.672424 0.661926 0.249939 1445372188 0.217102 0.672424 0.661926 0.249939 1445372188 0.093933 0.678223 0.628784 0.368469 1445372188 0.093933 0.678223 0.628784 0.368469 1445372188 0.093933 0.678223 0.628784 0.368469 1445372188 0.093933 0.678223 0.628784 0.368469 1445372188 0.093933 0.678223 0.628784 0.368469 1445372188 0.093933 0.678223 0.628784 0.368469 1445372188 0.093933 0.678223 0.628784 0.368469 1445372188 -0.010132 0.662964 0.579834 0.473328 1445372188 -0.010132 0.662964 0.579834 0.473328 1445372188 -0.010132 0.662964 0.579834 0.473328 1445372188 -0.010132 0.662964 0.579834 0.473328 1445372188 -0.010132 0.662964 0.579834 0.473328 1445372188 -0.010132 0.662964 0.579834 0.473328 1445372188 -0.107788 0.653809 0.529114 0.529968 1445372188 -0.107788 0.653809 0.529114 0.529968 1445372188 -0.107788 0.653809 0.529114 0.529968 1445372188 -0.107788 0.653809 0.529114 0.529968 1445372188 -0.107788 0.653809 0.529114 0.529968 1445372188 -0.107788 0.653809 0.529114 0.529968 1445372188 -0.107788 0.653809 0.529114 0.529968 1445372188 -0.109558 0.648254 0.513062 0.551758 1445372188 -0.109558 0.648254 0.513062 0.551758 1445372188 -0.109558 0.648254 0.513062 0.551758 1445372188 -0.109558 0.648254 0.513062 0.551758 1445372188 -0.109558 0.648254 0.513062 0.551758 1445372188 -0.109558 0.648254 0.513062 0.551758 1445372188 -0.072266 0.656433 0.550903 0.510132 1445372188 -0.072266 0.656433 0.550903 0.510132 1445372188 -0.072266 0.656433 0.550903 0.510132 1445372188 -0.072266 0.656433 0.550903 0.510132 1445372188 -0.072266 0.656433 0.550903 0.510132 1445372188 -0.072266 0.656433 0.550903 0.510132 1445372188 -0.072266 0.656433 0.550903 0.510132 1445372188 0.001526 0.667053 0.599060 0.442810 1445372188 0.001526 0.667053 0.599060 0.442810 1445372188 0.001526 0.667053 0.599060 0.442810 1445372188 0.001526 0.667053 0.599060 0.442810 1445372188 0.001526 0.667053 0.599060 0.442810 1445372188 0.001526 0.667053 0.599060 0.442810 1445372188 0.087891 0.669373 0.648193 0.351990 1445372188 0.087891 0.669373 0.648193 0.351990 1445372188 0.087891 0.669373 0.648193 0.351990 1445372188 0.087891 0.669373 0.648193 0.351990 1445372188 0.087891 0.669373 0.648193 0.351990 1445372188 0.087891 0.669373 0.648193 0.351990 1445372188 0.175781 0.664185 0.682800 0.248291 1445372188 0.175781 0.664185 0.682800 0.248291 1445372188 0.175781 0.664185 0.682800 0.248291 1445372188 0.175781 0.664185 0.682800 0.248291 1445372188 0.175781 0.664185 0.682800 0.248291 1445372188 0.175781 0.664185 0.682800 0.248291 1445372188 0.266113 0.647278 0.699036 0.146362 1445372188 0.266113 0.647278 0.699036 0.146362 1445372188 0.266113 0.647278 0.699036 0.146362 1445372188 0.266113 0.647278 0.699036 0.146362 1445372188 0.266113 0.647278 0.699036 0.146362 1445372188 0.266113 0.647278 0.699036 0.146362 1445372188 0.266113 0.647278 0.699036 0.146362 1445372188 0.334900 0.627258 0.701721 0.043274 1445372188 0.334900 0.627258 0.701721 0.043274 1445372188 0.334900 0.627258 0.701721 0.043274 1445372188 0.334900 0.627258 0.701721 0.043274 1445372188 0.334900 0.627258 0.701721 0.043274 1445372188 0.334900 0.627258 0.701721 0.043274 1445372188 0.390930 0.606995 0.690918 -0.036072 1445372188 0.390930 0.606995 0.690918 -0.036072 1445372188 0.390930 0.606995 0.690918 -0.036072 1445372188 0.390930 0.606995 0.690918 -0.036072 1445372188 0.390930 0.606995 0.690918 -0.036072 1445372188 0.390930 0.606995 0.690918 -0.036072 1445372188 0.420166 0.594360 0.682373 -0.066589 1445372188 0.420166 0.594360 0.682373 -0.066589 1445372188 0.420166 0.594360 0.682373 -0.066589 1445372188 0.420166 0.594360 0.682373 -0.066589 1445372188 0.420166 0.594360 0.682373 -0.066589 1445372188 0.420166 0.594360 0.682373 -0.066589 1445372188 0.420166 0.594360 0.682373 -0.066589 1445372188 0.412048 0.596008 0.687561 -0.046936 1445372188 0.412048 0.596008 0.687561 -0.046936 1445372188 0.412048 0.596008 0.687561 -0.046936 1445372188 0.412048 0.596008 0.687561 -0.046936 1445372188 0.412048 0.596008 0.687561 -0.046936 1445372188 0.412048 0.596008 0.687561 -0.046936 1445372188 0.378113 0.605591 0.699768 0.023193 1445372188 0.378113 0.605591 0.699768 0.023193 1445372188 0.378113 0.605591 0.699768 0.023193 1445372188 0.378113 0.605591 0.699768 0.023193 1445372188 0.378113 0.605591 0.699768 0.023193 1445372188 0.378113 0.605591 0.699768 0.023193 1445372188 0.309692 0.625610 0.706299 0.117249 1445372188 0.309692 0.625610 0.706299 0.117249 1445372188 0.309692 0.625610 0.706299 0.117249 1445372188 0.309692 0.625610 0.706299 0.117249 1445372188 0.309692 0.625610 0.706299 0.117249 1445372188 
0.480103 0.610840 -0.212280 0.592651 1445372191 0.480103 0.610840 -0.212280 0.592651 1445372191 0.480103 0.610840 -0.212280 0.592651 1445372191 0.484924 0.605347 -0.221680 0.590881 1445372191 0.484924 0.605347 -0.221680 0.590881 1445372191 0.484924 0.605347 -0.221680 0.590881 1445372191 0.484924 0.605347 -0.221680 0.590881 1445372191 0.484924 0.605347 -0.221680 0.590881 1445372191 0.484924 0.605347 -0.221680 0.590881 1445372191 0.486694 0.601257 -0.224731 0.592468 1445372191 0.486694 0.601257 -0.224731 0.592468 1445372191 0.486694 0.601257 -0.224731 0.592468 1445372191 0.486694 0.601257 -0.224731 0.592468 1445372191 0.486694 0.601257 -0.224731 0.592468 1445372191 0.486694 0.601257 -0.224731 0.592468 1445372191 0.484863 0.599670 -0.220581 0.597168 1445372191 0.484863 0.599670 -0.220581 0.597168 1445372191 0.484863 0.599670 -0.220581 0.597168 1445372191 0.484863 0.599670 -0.220581 0.597168 1445372191 0.484863 0.599670 -0.220581 0.597168 1445372191 0.484863 0.599670 -0.220581 0.597168 1445372191 0.481750 0.600220 -0.212280 0.602051 1445372191 0.481750 0.600220 -0.212280 0.602051 1445372191 0.481750 0.600220 -0.212280 0.602051 1445372191 0.481750 0.600220 -0.212280 0.602051 1445372191 0.481750 0.600220 -0.212280 0.602051 1445372191 0.481750 0.600220 -0.212280 0.602051 1445372191 0.481750 0.600220 -0.212280 0.602051 1445372191 0.477417 0.603699 -0.201050 0.605896 1445372191 0.477417 0.603699 -0.201050 0.605896 1445372191 0.477417 0.603699 -0.201050 0.605896 1445372191 0.477417 0.603699 -0.201050 0.605896 1445372191 0.477417 0.603699 -0.201050 0.605896 1445372191 0.477417 0.603699 -0.201050 0.605896 1445372191 0.476440 0.606384 -0.192383 0.606750 1445372191 0.476440 0.606384 -0.192383 0.606750 1445372191 0.476440 0.606384 -0.192383 0.606750 1445372191 0.476440 0.606384 -0.192383 0.606750 1445372191 0.476440 0.606384 -0.192383 0.606750 1445372191 0.476440 0.606384 -0.192383 0.606750 1445372191 0.474243 0.609375 -0.182800 0.608459 1445372191 0.474243 0.609375 -0.182800 0.608459 1445372191 0.474243 0.609375 -0.182800 0.608459 1445372191 0.474243 0.609375 -0.182800 0.608459 1445372191 0.474243 0.609375 -0.182800 0.608459 1445372191 0.474243 0.609375 -0.182800 0.608459 1445372191 0.465088 0.615417 -0.170837 0.612915 1445372191 0.465088 0.615417 -0.170837 0.612915 1445372191 0.465088 0.615417 -0.170837 0.612915 1445372191 0.465088 0.615417 -0.170837 0.612915 1445372191 0.465088 0.615417 -0.170837 0.612915 1445372191 0.465088 0.615417 -0.170837 0.612915 1445372191 0.465088 0.615417 -0.170837 0.612915 1445372191 0.451050 0.623108 -0.160706 0.618347 1445372191 0.451050 0.623108 -0.160706 0.618347 1445372191 0.451050 0.623108 -0.160706 0.618347 1445372191 0.451050 0.623108 -0.160706 0.618347 1445372191 0.451050 0.623108 -0.160706 0.618347 1445372191 0.451050 0.623108 -0.160706 0.618347 1445372191 0.451050 0.623108 -0.160706 0.618347 1445372191 0.440186 0.626831 -0.163452 0.621704 1445372191 0.440186 0.626831 -0.163452 0.621704 1445372191 0.440186 0.626831 -0.163452 0.621704 1445372191 0.440186 0.626831 -0.163452 0.621704 1445372191 0.440186 0.626831 -0.163452 0.621704 1445372191 0.440186 0.626831 -0.163452 0.621704 1445372191 0.433228 0.628296 -0.170959 0.623108 1445372191 0.433228 0.628296 -0.170959 0.623108 1445372191 0.433228 0.628296 -0.170959 0.623108 1445372191 0.433228 0.628296 -0.170959 0.623108 1445372191 0.433228 0.628296 -0.170959 0.623108 1445372191 0.433228 0.628296 -0.170959 0.623108 1445372191 0.430298 0.630981 -0.175293 0.621216 1445372191 0.430298 0.630981 -0.175293 0.621216 1445372191 0.430298 0.630981 -0.175293 0.621216 1445372191 0.430298 0.630981 -0.175293 0.621216 1445372191 0.430298 0.630981 -0.175293 0.621216 1445372191 0.430298 0.630981 -0.175293 0.621216 1445372191 0.429382 0.634033 -0.176697 0.618347 1445372191 0.429382 0.634033 -0.176697 0.618347 1445372191 0.429382 0.634033 -0.176697 0.618347 1445372191 0.429382 0.634033 -0.176697 0.618347 1445372191 0.429382 0.634033 -0.176697 0.618347 1445372191 0.429382 0.634033 -0.176697 0.618347 1445372191 0.430603 0.635681 -0.177979 0.615356 1445372191 0.430603 0.635681 -0.177979 0.615356 1445372191 0.430603 0.635681 -0.177979 0.615356 1445372191 0.430603 0.635681 -0.177979 0.615356 1445372191 0.430603 0.635681 -0.177979 0.615356 1445372191 0.430603 0.635681 -0.177979 0.615356 1445372191 0.430603 0.635681 -0.177979 0.615356 1445372191 0.441650 0.629211 -0.189880 0.610657 1445372191 0.441650 0.629211 -0.189880 0.610657 1445372191 0.441650 0.629211 -0.189880 0.610657 1445372191 0.441650 0.629211 -0.189880 0.610657 1445372191 0.441650 0.629211 -0.189880 0.610657 1445372191 0.455566 0.618896 -0.201782 0.607117 1445372192 0.455566 0.618896 -0.201782 0.607117 1445372192 0.455566 0.618896 -0.201782 0.607117 1445372192 0.455566 0.618896 -0.201782 0.607117 1445372192 0.455566 0.618896 -0.201782 0.607117 1445372192 0.455566 0.618896 -0.201782 0.607117 1445372192 0.455566 0.618896 -0.201782 0.607117 1445372192 0.463623 0.613403 -0.197449 0.608032 1445372192 0.463623 0.613403 -0.197449 0.608032 1445372192 0.463623 0.613403 -0.197449 0.608032 1445372192 0.463623 0.613403 -0.197449 0.608032 1445372192 0.463623 0.613403 -0.197449 0.608032 1445372192 0.463623 0.613403 -0.197449 0.608032 1445372192 0.467102 0.614075 -0.179199 0.610413 1445372192 0.467102 0.614075 -0.179199 0.610413 1445372192 0.467102 0.614075 -0.179199 0.610413 1445372192 0.467102 0.614075 -0.179199 0.610413 1445372192 0.467102 0.614075 -0.179199 0.610413 1445372192 0.467102 0.614075 -0.179199 0.610413 1445372192 0.466431 0.618958 -0.157288 0.611938 1445372192 0.466431 0.618958 -0.157288 0.611938 1445372192 0.466431 0.618958 -0.157288 0.611938 1445372192 0.466431 0.618958 -0.157288 0.611938 1445372192 0.466431 0.618958 -0.157288 0.611938 1445372192 0.466431 0.618958 -0.157288 0.611938 1445372192 0.462830 0.624939 -0.141907 0.612366 1445372192 0.462830 0.624939 -0.141907 0.612366 1445372192 0.462830 0.624939 -0.141907 0.612366 1445372192 0.462830 0.624939 -0.141907 0.612366 1445372192 0.462830 0.624939 -0.141907 0.612366 1445372192 0.462830 0.624939 -0.141907 0.612366 1445372192 0.462830 0.624939 -0.141907 0.612366 1445372192 0.462219 0.627625 -0.140869 0.610291 1445372192 0.462219 0.627625 -0.140869 0.610291 1445372192 0.462219 0.627625 -0.140869 0.610291 1445372192 0.462219 0.627625 -0.140869 0.610291 1445372192 0.462219 0.627625 -0.140869 0.610291 1445372192 0.462219 0.627625 -0.140869 0.610291 1445372192 0.465332 0.627136 -0.149353 0.606445 1445372192 0.465332 0.627136 -0.149353 0.606445 1445372192 0.465332 0.627136 -0.149353 0.606445 1445372192 0.465332 0.627136 -0.149353 0.606445 1445372192 0.465332 0.627136 -0.149353 0.606445 1445372192 0.465332 0.627136 -0.149353 0.606445 1445372192 0.465332 0.627136 -0.149353 0.606445 1445372192 0.466187 0.626160 -0.158936 0.604309 1445372192 0.466187 0.626160 -0.158936 0.604309 1445372192 0.466187 0.626160 -0.158936 0.604309 1445372192 0.466187 0.626160 -0.158936 0.604309 1445372192 0.466187 0.626160 -0.158936 0.604309 1445372192 0.466187 0.626160 -0.158936 0.604309 1445372192 0.461853 0.625793 -0.166077 0.606140 1445372192 0.461853 0.625793 -0.166077 0.606140 1445372192 0.461853 0.625793 -0.166077 0.606140 1445372192 0.461853 0.625793 -0.166077 0.606140 1445372192 0.461853 0.625793 -0.166077 0.606140 1445372192 0.461853 0.625793 -0.166077 0.606140 1445372192 0.453918 0.625244 -0.171814 0.611084 1445372192 0.453918 0.625244 -0.171814 0.611084 1445372192 0.453918 0.625244 -0.171814 0.611084 1445372192 0.453918 0.625244 -0.171814 0.611084 1445372192 0.453918 0.625244 -0.171814 0.611084 1445372192 0.453918 0.625244 -0.171814 0.611084 1445372192 0.442627 0.626038 -0.173645 0.617981 1445372192 0.442627 0.626038 -0.173645 0.617981 1445372192 0.442627 0.626038 -0.173645 0.617981 1445372192 0.442627 0.626038 -0.173645 0.617981 1445372192 0.442627 0.626038 -0.173645 0.617981 1445372192 0.442627 0.626038 -0.173645 0.617981 1445372192 0.442627 0.626038 -0.173645 0.617981 1445372192 0.432373 0.629089 -0.171814 0.622620 1445372192 0.432373 0.629089 -0.171814 0.622620 1445372192 0.432373 0.629089 -0.171814 0.622620 1445372192 0.432373 0.629089 -0.171814 0.622620 1445372192 0.432373 0.629089 -0.171814 0.622620 1445372192 0.432373 0.629089 -0.171814 0.622620 1445372192 0.428467 0.630859 -0.171753 0.623535 1445372192 0.428467 0.630859 -0.171753 0.623535 1445372192 0.428467 0.630859 -0.171753 0.623535 1445372192 0.428467 0.630859 -0.171753 0.623535 1445372192 0.428467 0.630859 -0.171753 0.623535 1445372192 0.428467 0.630859 -0.171753 0.623535 1445372192 0.428467 0.630859 -0.171753 0.623535 1445372192 0.435486 0.625916 -0.180481 0.621216 1445372192 0.435486 0.625916 -0.180481 0.621216 1445372192 0.435486 0.625916 -0.180481 0.621216 1445372192 0.435486 0.625916 -0.180481 0.621216 1445372192 0.435486 0.625916 -0.180481 0.621216 1445372192 0.435486 0.625916 -0.180481 0.621216 1445372192 0.443481 0.620117 -0.183594 0.620483 1445372192 0.443481 0.620117 -0.183594 0.620483 1445372192 0.443481 0.620117 -0.183594 0.620483 1445372192 0.443481 0.620117 -0.183594 0.620483 1445372192 0.443481 0.620117 -0.183594 0.620483 1445372192 0.443481 0.620117 -0.183594 0.620483 1445372192 0.443481 0.620117 -0.183594 0.620483 1445372192 0.449890 0.618225 -0.173157 0.620728 1445372192 0.449890 0.618225 -0.173157 0.620728 1445372192 0.449890 0.618225 -0.173157 0.620728 1445372192 0.449890 0.618225 -0.173157 0.620728 1445372192 0.449890 0.618225 -0.173157 0.620728 1445372192 0.449890 0.618225 -0.173157 0.620728 1445372192 0.457947 0.617493 -0.159119 0.619324 1445372192 0.457947 0.617493 -0.159119 0.619324 1445372192 0.457947 0.617493 -0.159119 0.619324 1445372192 0.457947 0.617493 -0.159119 0.619324 1445372192 0.457947 0.617493 -0.159119 0.619324 1445372192 0.457947 0.617493 -0.159119 0.619324 1445372192 0.464783 0.617737 -0.145813 0.617249 1445372192 0.464783 0.617737 -0.145813 0.617249 1445372192 0.464783 0.617737 -0.145813 0.617249 1445372192 0.464783 0.617737 -0.145813 0.617249 1445372192 0.464783 0.617737 -0.145813 0.617249 1445372192 0.464783 0.617737 -0.145813 0.617249 1445372192 0.467285 0.620422 -0.133667 0.615417 1445372193 0.467285 0.620422 -0.133667 0.615417 1445372193 0.467285 0.620422 -0.133667 0.615417 1445372193 0.467285 0.620422 -0.133667 0.615417 1445372193 0.467285 0.620422 -0.133667 0.615417 1445372193 0.467285 0.620422 -0.133667 0.615417 1445372193 0.467285 0.620422 -0.133667 0.615417 1445372193 0.468323 0.623840 -0.127869 0.612427 1445372193 0.468323 0.623840 -0.127869 0.612427 1445372193 0.468323 0.623840 -0.127869 0.612427 1445372193 0.468323 0.623840 -0.127869 0.612427 1445372193 0.468323 0.623840 -0.127869 0.612427 1445372193 0.469116 0.625427 -0.133057 0.609009 1445372193 0.469116 0.625427 -0.133057 0.609009 1445372193 0.469116 0.625427 -0.133057 0.609009 1445372193 0.469116 0.625427 -0.133057 0.609009 1445372193 0.469116 0.625427 -0.133057 0.609009 1445372193 0.469116 0.625427 -0.133057 0.609009 1445372193 0.468018 0.624817 -0.145447 0.607666 1445372193 0.468018 0.624817 -0.145447 0.607666 1445372193 0.468018 0.624817 -0.145447 0.607666 1445372193 0.468018 0.624817 -0.145447 0.607666 1445372193 0.468018 0.624817 -0.145447 0.607666 1445372193 0.468018 0.624817 -0.145447 0.607666 1445372193 0.462036 0.624023 -0.157776 0.609985 1445372193 0.462036 0.624023 -0.157776 0.609985 1445372193 0.462036 0.624023 -0.157776 0.609985 1445372193 0.462036 0.624023 -0.157776 0.609985 1445372193 0.462036 0.624023 -0.157776 0.609985 1445372193 0.449768 0.625732 -0.163208 0.615967 1445372193 0.449768 0.625732 -0.163208 0.615967 1445372193 0.449768 0.625732 -0.163208 0.615967 1445372193 0.449768 0.625732 -0.163208 0.615967 1445372193 0.449768 0.625732 -0.163208 0.615967 1445372193 0.449768 0.625732 -0.163208 0.615967 1445372193 0.435791 0.628296 -0.164368 0.623108 1445372193 0.435791 0.628296 -0.164368 0.623108 1445372193 0.435791 0.628296 -0.164368 0.623108 1445372193 0.435791 0.628296 -0.164368 0.623108 1445372193 0.421631 0.631714 -0.163269 0.629578 1445372193 0.421631 0.631714 -0.163269 0.629578 1445372193 0.421631 0.631714 -0.163269 0.629578 1445372193 0.421631 0.631714 -0.163269 0.629578 1445372193 0.421631 0.631714 -0.163269 0.629578 1445372193 0.421631 0.631714 -0.163269 0.629578 1445372193 0.414185 0.633118 -0.165833 0.632446 1445372193 0.414185 0.633118 -0.165833 0.632446 1445372193 0.414185 0.633118 -0.165833 0.632446 1445372193 0.414185 0.633118 -0.165833 0.632446 1445372193 0.414185 0.633118 -0.165833 0.632446 1445372193 0.414185 0.633118 -0.165833 0.632446 1445372193 0.414185 0.633118 -0.165833 0.632446 1445372193 0.416809 0.629761 -0.176575 0.631226 1445372193 0.416809 0.629761 -0.176575 0.631226 1445372193 0.416809 0.629761 -0.176575 0.631226 1445372193 0.416809 0.629761 -0.176575 0.631226 1445372193 0.416809 0.629761 -0.176575 0.631226 1445372193 0.416809 0.629761 -0.176575 0.631226 1445372193 0.423462 0.624573 -0.186035 0.629211 1445372193 0.423462 0.624573 -0.186035 0.629211 1445372193 0.423462 0.624573 -0.186035 0.629211 1445372193 0.423462 0.624573 -0.186035 0.629211 1445372193 0.423462 0.624573 -0.186035 0.629211 1445372193 0.423462 0.624573 -0.186035 0.629211 1445372193 0.431152 0.620300 -0.186951 0.627930 1445372193 0.431152 0.620300 -0.186951 0.627930 1445372193 0.431152 0.620300 -0.186951 0.627930 1445372193 0.431152 0.620300 -0.186951 0.627930 1445372193 0.431152 0.620300 -0.186951 0.627930 1445372193 0.431152 0.620300 -0.186951 0.627930 1445372193 0.440125 0.617554 -0.178955 0.626770 1445372193 0.440125 0.617554 -0.178955 0.626770 1445372193 0.440125 0.617554 -0.178955 0.626770 1445372193 0.440125 0.617554 -0.178955 0.626770 1445372193 0.440125 0.617554 -0.178955 0.626770 1445372193 0.440125 0.617554 -0.178955 0.626770 1445372193 0.451294 0.614807 -0.167175 0.624756 1445372193 0.451294 0.614807 -0.167175 0.624756 1445372193 0.451294 0.614807 -0.167175 0.624756 1445372193 0.451294 0.614807 -0.167175 0.624756 1445372193 0.451294 0.614807 -0.167175 0.624756 1445372193 0.451294 0.614807 -0.167175 0.624756 1445372193 0.457581 0.616272 -0.148560 0.623413 1445372193 0.457581 0.616272 -0.148560 0.623413 1445372193 0.457581 0.616272 -0.148560 0.623413 1445372193 0.457581 0.616272 -0.148560 0.623413 1445372193 0.457581 0.616272 -0.148560 0.623413 1445372193 0.457581 0.616272 -0.148560 0.623413 1445372193 0.461609 0.618713 -0.132813 0.621582 1445372193 0.461609 0.618713 -0.132813 0.621582 1445372193 0.461609 0.618713 -0.132813 0.621582 1445372193 0.461609 0.618713 -0.132813 0.621582 1445372193 0.461609 0.618713 -0.132813 0.621582 1445372193 0.461609 0.618713 -0.132813 0.621582 1445372193 0.461609 0.618713 -0.132813 0.621582 1445372193 0.460693 0.623047 -0.123169 0.619934 1445372193 0.460693 0.623047 -0.123169 0.619934 1445372193 0.460693 0.623047 -0.123169 0.619934 1445372193 0.460693 0.623047 -0.123169 0.619934 1445372193 0.460693 0.623047 -0.123169 0.619934 1445372193 0.460693 0.623047 -0.123169 0.619934 1445372193 0.460693 0.623047 -0.123169 0.619934 1445372193 0.459900 0.625305 -0.126526 0.617554 1445372193 0.459900 0.625305 -0.126526 0.617554 1445372193 0.459900 0.625305 -0.126526 0.617554 1445372193 0.459900 0.625305 -0.126526 0.617554 1445372193 0.459900 0.625305 -0.126526 0.617554 1445372193 0.459900 0.625305 -0.126526 0.617554 1445372193 0.458008 0.624207 -0.140198 0.617126 1445372193 0.458008 0.624207 -0.140198 0.617126 1445372194 0.458008 0.624207 -0.140198 0.617126 1445372194 0.458008 0.624207 -0.140198 0.617126 1445372194 0.458008 0.624207 -0.140198 0.617126 1445372194 0.458008 0.624207 -0.140198 0.617126 1445372194 0.450317 0.623352 -0.152527 0.620667 1445372194 0.450317 0.623352 -0.152527 0.620667 1445372194 0.450317 0.623352 -0.152527 0.620667 1445372194 0.450317 0.623352 -0.152527 0.620667 1445372194 0.450317 0.623352 -0.152527 0.620667 1445372194 0.450317 0.623352 -0.152527 0.620667 1445372194 0.450317 0.623352 -0.152527 0.620667 1445372194 0.436218 0.625244 -0.158569 0.627380 1445372194 0.436218 0.625244 -0.158569 0.627380 1445372194 0.436218 0.625244 -0.158569 0.627380 1445372194 0.436218 0.625244 -0.158569 0.627380 1445372194 0.436218 0.625244 -0.158569 0.627380 1445372194 0.436218 0.625244 -0.158569 0.627380 1445372194 0.421814 0.626343 -0.162598 0.635010 1445372194 0.421814 0.626343 -0.162598 0.635010 1445372194 0.421814 0.626343 -0.162598 0.635010 1445372194 0.421814 0.626343 -0.162598 0.635010 1445372194 0.421814 0.626343 -0.162598 0.635010 1445372194 0.421814 0.626343 -0.162598 0.635010 1445372194 0.410278 0.626526 -0.168335 0.640869 1445372194 0.410278 0.626526 -0.168335 0.640869 1445372194 0.410278 0.626526 -0.168335 0.640869 1445372194 0.410278 0.626526 -0.168335 0.640869 1445372194 0.410278 0.626526 -0.168335 0.640869 1445372194 0.410278 0.626526 -0.168335 0.640869 1445372194 0.410278 0.626526 -0.168335 0.640869 1445372194 0.405334 0.624695 -0.175659 0.643799 1445372194 0.405334 0.624695 -0.175659 0.643799 1445372194 0.405334 0.624695 -0.175659 0.643799 1445372194 0.405334 0.624695 -0.175659 0.643799 1445372194 0.405334 0.624695 -0.175659 0.643799 1445372194 0.405334 0.624695 -0.175659 0.643799 1445372194 0.404541 0.622375 -0.183960 0.644226 1445372194 0.404541 0.622375 -0.183960 0.644226 1445372194 0.404541 0.622375 -0.183960 0.644226 1445372194 0.404541 0.622375 -0.183960 0.644226 1445372194 0.404541 0.622375 -0.183960 0.644226 1445372194 0.404541 0.622375 -0.183960 0.644226 1445372194 0.404541 0.622375 -0.183960 0.644226 1445372194 0.405151 0.620911 -0.190491 0.643433 1445372194 0.405151 0.620911 -0.190491 0.643433 1445372194 0.405151 0.620911 -0.190491 0.643433 1445372194 0.405151 0.620911 -0.190491 0.643433 1445372194 0.405151 0.620911 -0.190491 0.643433 1445372194 0.405151 0.620911 -0.190491 0.643433 1445372194 0.405151 0.620789 -0.191284 0.643250 1445372194 0.405151 0.620789 -0.191284 0.643250 1445372194 0.405151 0.620789 -0.191284 0.643250 1445372194 0.405151 0.620789 -0.191284 0.643250 1445372194 0.405151 0.620789 -0.191284 0.643250 1445372194 0.405151 0.620789 -0.191284 0.643250 1445372194 0.407349 0.621582 -0.182373 0.643738 1445372194 0.407349 0.621582 -0.182373 0.643738 1445372194 0.407349 0.621582 -0.182373 0.643738 1445372194 0.407349 0.621582 -0.182373 0.643738 1445372194 0.407349 0.621582 -0.182373 0.643738 1445372194 0.407349 0.621582 -0.182373 0.643738 1445372194 0.418396 0.620483 -0.169861 0.641113 1445372194 0.418396 0.620483 -0.169861 0.641113 1445372194 0.418396 0.620483 -0.169861 0.641113 1445372194 0.418396 0.620483 -0.169861 0.641113 1445372194 0.418396 0.620483 -0.169861 0.641113 1445372194 0.418396 0.620483 -0.169861 0.641113 1445372194 0.432373 0.618958 -0.155273 0.636963 1445372194 0.432373 0.618958 -0.155273 0.636963 1445372194 0.432373 0.618958 -0.155273 0.636963 1445372194 0.432373 0.618958 -0.155273 0.636963 1445372194 0.432373 0.618958 -0.155273 0.636963 1445372194 0.432373 0.618958 -0.155273 0.636963 1445372194 0.432373 0.618958 -0.155273 0.636963 1445372194 0.457336 0.611511 -0.150391 0.627808 1445372194 0.457336 0.611511 -0.150391 0.627808 1445372194 0.457336 0.611511 -0.150391 0.627808 1445372194 0.457336 0.611511 -0.150391 0.627808 1445372194 0.457336 0.611511 -0.150391 0.627808 1445372194 0.457336 0.611511 -0.150391 0.627808 1445372194 0.490173 0.596497 -0.165771 0.613403 1445372194 0.490173 0.596497 -0.165771 0.613403 1445372194 0.490173 0.596497 -0.165771 0.613403 1445372194 0.490173 0.596497 -0.165771 0.613403 1445372194 0.490173 0.596497 -0.165771 0.613403 1445372194 0.490173 0.596497 -0.165771 0.613403 1445372194 0.495728 0.597595 -0.166016 0.607788 1445372194 0.495728 0.597595 -0.166016 0.607788 1445372194 0.495728 0.597595 -0.166016 0.607788 1445372194 0.495728 0.597595 -0.166016 0.607788 1445372194 0.495728 0.597595 -0.166016 0.607788 1445372194 0.495728 0.597595 -0.166016 0.607788 1445372194 0.485107 0.606506 -0.156128 0.610168 1445372194 0.485107 0.606506 -0.156128 0.610168 1445372194 0.485107 0.606506 -0.156128 0.610168 1445372194 0.485107 0.606506 -0.156128 0.610168 1445372194 0.485107 0.606506 -0.156128 0.610168 1445372194 0.485107 0.606506 -0.156128 0.610168 1445372194 0.475464 0.610840 -0.153809 0.614014 1445372194 0.475464 0.610840 -0.153809 0.614014 1445372194 0.475464 0.610840 -0.153809 0.614014 1445372194 0.475464 0.610840 -0.153809 0.614014 1445372194 0.475464 0.610840 -0.153809 0.614014 1445372194 0.475464 0.610840 -0.153809 0.614014 1445372194 0.472961 0.608643 -0.165527 0.615112 1445372194 0.472961 0.608643 -0.165527 0.615112 1445372194 0.472961 0.608643 -0.165527 0.615112 1445372194 0.472961 0.608643 -0.165527 0.615112 1445372194 0.472961 0.608643 -0.165527 0.615112 1445372194 0.472961 0.608643 -0.165527 0.615112 1445372194 0.472961 0.608643 -0.165527 0.615112 1445372194 0.479370 0.598389 -0.193298 0.612122 1445372194 0.479370 0.598389 -0.193298 0.612122 1445372194 0.479370 0.598389 -0.193298 0.612122 1445372195 0.479370 0.598389 -0.193298 0.612122 1445372195 0.479370 0.598389 -0.193298 0.612122 1445372195 0.479370 0.598389 -0.193298 0.612122 1445372195 0.476990 0.592590 -0.214478 0.612549 1445372195 0.476990 0.592590 -0.214478 0.612549 1445372195 0.476990 0.592590 -0.214478 0.612549 1445372195 0.476990 0.592590 -0.214478 0.612549 1445372195 0.476990 0.592590 -0.214478 0.612549 1445372195 0.476990 0.592590 -0.214478 0.612549 1445372195 0.476990 0.592590 -0.214478 0.612549 1445372195 0.456726 0.600586 -0.210754 0.621460 1445372195 0.456726 0.600586 -0.210754 0.621460 1445372195 0.456726 0.600586 -0.210754 0.621460 1445372195 0.456726 0.600586 -0.210754 0.621460 1445372195 0.456726 0.600586 -0.210754 0.621460 1445372195 0.431458 0.613281 -0.193237 0.632629 1445372195 0.431458 0.613281 -0.193237 0.632629 1445372195 0.431458 0.613281 -0.193237 0.632629 1445372195 0.431458 0.613281 -0.193237 0.632629 1445372195 0.431458 0.613281 -0.193237 0.632629 1445372195 0.431458 0.613281 -0.193237 0.632629 1445372195 0.431458 0.613281 -0.193237 0.632629 1445372195 0.420715 0.616638 -0.188049 0.638245 1445372195 0.420715 0.616638 -0.188049 0.638245 1445372195 0.420715 0.616638 -0.188049 0.638245 1445372195 0.420715 0.616638 -0.188049 0.638245 1445372195 0.420715 0.616638 -0.188049 0.638245 1445372195 0.420715 0.616638 -0.188049 0.638245 1445372195 0.423828 0.611816 -0.195251 0.638611 1445372195 0.423828 0.611816 -0.195251 0.638611 1445372195 0.423828 0.611816 -0.195251 0.638611 1445372195 0.423828 0.611816 -0.195251 0.638611 1445372195 0.423828 0.611816 -0.195251 0.638611 1445372195 0.423828 0.611816 -0.195251 0.638611 1445372195 0.428833 0.607605 -0.195313 0.639343 1445372195 0.428833 0.607605 -0.195313 0.639343 1445372195 0.428833 0.607605 -0.195313 0.639343 1445372195 0.428833 0.607605 -0.195313 0.639343 1445372195 0.428833 0.607605 -0.195313 0.639343 1445372195 0.428833 0.607605 -0.195313 0.639343 1445372195 0.434326 0.605469 -0.185486 0.640564 1445372195 0.434326 0.605469 -0.185486 0.640564 1445372195 0.434326 0.605469 -0.185486 0.640564 1445372195 0.434326 0.605469 -0.185486 0.640564 1445372195 0.434326 0.605469 -0.185486 0.640564 1445372195 0.434326 0.605469 -0.185486 0.640564 1445372195 0.438843 0.605042 -0.170654 0.641968 1445372195 0.438843 0.605042 -0.170654 0.641968 1445372195 0.438843 0.605042 -0.170654 0.641968 1445372195 0.438843 0.605042 -0.170654 0.641968 1445372195 0.438843 0.605042 -0.170654 0.641968 1445372195 0.438843 0.605042 -0.170654 0.641968 1445372195 0.438843 0.605042 -0.170654 0.641968 1445372195 0.438110 0.609497 -0.150269 0.643372 1445372195 0.438110 0.609497 -0.150269 0.643372 1445372195 0.438110 0.609497 -0.150269 0.643372 1445372195 0.438110 0.609497 -0.150269 0.643372 1445372195 0.438110 0.609497 -0.150269 0.643372 1445372195 0.438110 0.609497 -0.150269 0.643372 1445372195 0.436218 0.616089 -0.133240 0.642090 1445372195 0.436218 0.616089 -0.133240 0.642090 1445372195 0.436218 0.616089 -0.133240 0.642090 1445372195 0.436218 0.616089 -0.133240 0.642090 1445372195 0.436218 0.616089 -0.133240 0.642090 1445372195 0.441833 0.616760 -0.134888 0.637268 1445372195 0.441833 0.616760 -0.134888 0.637268 1445372195 0.441833 0.616760 -0.134888 0.637268 1445372195 0.441833 0.616760 -0.134888 0.637268 1445372195 0.441833 0.616760 -0.134888 0.637268 1445372195 0.441833 0.616760 -0.134888 0.637268 1445372195 0.441833 0.616760 -0.134888 0.637268 1445372195 0.446533 0.615234 -0.142639 0.633789 1445372195 0.446533 0.615234 -0.142639 0.633789 1445372195 0.446533 0.615234 -0.142639 0.633789 1445372195 0.446533 0.615234 -0.142639 0.633789 1445372195 0.446533 0.615234 -0.142639 0.633789 1445372195 0.446533 0.615234 -0.142639 0.633789 1445372195 0.443848 0.616760 -0.145813 0.633484 1445372195 0.443848 0.616760 -0.145813 0.633484 1445372195 0.443848 0.616760 -0.145813 0.633484 1445372195 0.443848 0.616760 -0.145813 0.633484 1445372195 0.443848 0.616760 -0.145813 0.633484 1445372195 0.443848 0.616760 -0.145813 0.633484 1445372195 0.443848 0.616760 -0.145813 0.633484 1445372195 0.440979 0.616943 -0.152405 0.633728 1445372195 0.440979 0.616943 -0.152405 0.633728 1445372195 0.440979 0.616943 -0.152405 0.633728 1445372195 0.440979 0.616943 -0.152405 0.633728 1445372195 0.440979 0.616943 -0.152405 0.633728 1445372195 0.440979 0.616943 -0.152405 0.633728 1445372195 0.436584 0.616638 -0.160461 0.635071 1445372195 0.436584 0.616638 -0.160461 0.635071 1445372195 0.436584 0.616638 -0.160461 0.635071 1445372195 0.436584 0.616638 -0.160461 0.635071 1445372195 0.436584 0.616638 -0.160461 0.635071 1445372195 0.436584 0.616638 -0.160461 0.635071 1445372195 0.436584 0.616638 -0.160461 0.635071 1445372195 0.431396 0.616943 -0.166321 0.636780 1445372195 0.431396 0.616943 -0.166321 0.636780 1445372195 0.431396 0.616943 -0.166321 0.636780 1445372195 0.431396 0.616943 -0.166321 0.636780 1445372195 0.431396 0.616943 -0.166321 0.636780 1445372195 0.431396 0.616943 -0.166321 0.636780 1445372195 0.429199 0.616333 -0.174194 0.636780 1445372195 0.429199 0.616333 -0.174194 0.636780 1445372195 0.429199 0.616333 -0.174194 0.636780 1445372195 0.429199 0.616333 -0.174194 0.636780 1445372195 0.429199 0.616333 -0.174194 0.636780 1445372195 0.429199 0.616333 -0.174194 0.636780 1445372195 0.430176 0.613525 -0.186829 0.635254 1445372195 0.430176 0.613525 -0.186829 0.635254 1445372195 0.430176 0.613525 -0.186829 0.635254 1445372195 0.430176 0.613525 -0.186829 0.635254 1445372195 0.430176 0.613525 -0.186829 0.635254 1445372196 0.430176 0.613525 -0.186829 0.635254 1445372196 0.432068 0.609253 -0.199097 0.634338 1445372196 0.432068 0.609253 -0.199097 0.634338 1445372196 0.432068 0.609253 -0.199097 0.634338 1445372196 0.432068 0.609253 -0.199097 0.634338 1445372196 0.432068 0.609253 -0.199097 0.634338 1445372196 0.432068 0.609253 -0.199097 0.634338 1445372196 0.435242 0.605591 -0.202759 0.634521 1445372196 0.435242 0.605591 -0.202759 0.634521 1445372196 0.435242 0.605591 -0.202759 0.634521 1445372196 0.435242 0.605591 -0.202759 0.634521 1445372196 0.435242 0.605591 -0.202759 0.634521 1445372196 0.435242 0.605591 -0.202759 0.634521 1445372196 0.440186 0.604675 -0.193970 0.634766 1445372196 0.440186 0.604675 -0.193970 0.634766 1445372196 0.440186 0.604675 -0.193970 0.634766 1445372196 0.440186 0.604675 -0.193970 0.634766 1445372196 0.440186 0.604675 -0.193970 0.634766 1445372196 0.440186 0.604675 -0.193970 0.634766 1445372196 0.440186 0.604675 -0.193970 0.634766 1445372196 0.447449 0.604980 -0.179382 0.633667 1445372196 
0.145020 0.682495 0.666931 0.261230 1445372198 0.145020 0.682495 0.666931 0.261230 1445372198 0.145020 0.682495 0.666931 0.261230 1445372198 0.145020 0.682495 0.666931 0.261230 1445372198 0.145020 0.682495 0.666931 0.261230 1445372198 0.268738 0.668579 0.680176 0.134460 1445372198 0.268738 0.668579 0.680176 0.134460 1445372198 0.268738 0.668579 0.680176 0.134460 1445372198 0.268738 0.668579 0.680176 0.134460 1445372198 0.268738 0.668579 0.680176 0.134460 1445372198 0.348083 0.640869 0.683472 0.029724 1445372198 0.348083 0.640869 0.683472 0.029724 1445372198 0.348083 0.640869 0.683472 0.029724 1445372198 0.348083 0.640869 0.683472 0.029724 1445372198 0.348083 0.640869 0.683472 0.029724 1445372198 0.348083 0.640869 0.683472 0.029724 1445372198 0.374329 0.619507 0.689880 -0.008972 1445372198 0.374329 0.619507 0.689880 -0.008972 1445372198 0.374329 0.619507 0.689880 -0.008972 1445372198 0.374329 0.619507 0.689880 -0.008972 1445372198 0.374329 0.619507 0.689880 -0.008972 1445372198 0.374329 0.619507 0.689880 -0.008972 1445372198 0.374329 0.619507 0.689880 -0.008972 1445372198 0.353943 0.623169 0.697266 0.012939 1445372198 0.353943 0.623169 0.697266 0.012939 1445372198 0.353943 0.623169 0.697266 0.012939 1445372198 0.353943 0.623169 0.697266 0.012939 1445372198 0.353943 0.623169 0.697266 0.012939 1445372198 0.353943 0.623169 0.697266 0.012939 1445372198 0.301819 0.643188 0.699585 0.074951 1445372198 0.301819 0.643188 0.699585 0.074951 1445372198 0.301819 0.643188 0.699585 0.074951 1445372198 0.301819 0.643188 0.699585 0.074951 1445372198 0.301819 0.643188 0.699585 0.074951 1445372198 0.301819 0.643188 0.699585 0.074951 1445372198 0.235535 0.657410 0.694458 0.173096 1445372198 0.235535 0.657410 0.694458 0.173096 1445372198 0.235535 0.657410 0.694458 0.173096 1445372198 0.235535 0.657410 0.694458 0.173096 1445372198 0.235535 0.657410 0.694458 0.173096 1445372198 0.235535 0.657410 0.694458 0.173096 1445372198 0.235535 0.657410 0.694458 0.173096 1445372198 0.139832 0.664063 0.674988 0.289429 1445372198 0.139832 0.664063 0.674988 0.289429 1445372198 0.139832 0.664063 0.674988 0.289429 1445372198 0.139832 0.664063 0.674988 0.289429 1445372198 0.139832 0.664063 0.674988 0.289429 1445372198 0.139832 0.664063 0.674988 0.289429 1445372198 0.018860 0.663269 0.634033 0.397095 1445372198 0.018860 0.663269 0.634033 0.397095 1445372198 0.018860 0.663269 0.634033 0.397095 1445372198 0.018860 0.663269 0.634033 0.397095 1445372198 0.018860 0.663269 0.634033 0.397095 1445372198 0.018860 0.663269 0.634033 0.397095 1445372198 -0.069641 0.650208 0.568970 0.498535 1445372198 -0.069641 0.650208 0.568970 0.498535 1445372198 -0.069641 0.650208 0.568970 0.498535 1445372198 -0.069641 0.650208 0.568970 0.498535 1445372198 -0.069641 0.650208 0.568970 0.498535 1445372198 -0.069641 0.650208 0.568970 0.498535 1445372198 -0.116699 0.628235 0.550232 0.537415 1445372198 -0.116699 0.628235 0.550232 0.537415 1445372198 -0.116699 0.628235 0.550232 0.537415 1445372198 -0.116699 0.628235 0.550232 0.537415 1445372198 -0.116699 0.628235 0.550232 0.537415 1445372198 -0.116699 0.628235 0.550232 0.537415 1445372198 -0.116699 0.628235 0.550232 0.537415 1445372198 -0.114197 0.628113 0.593872 0.489624 1445372198 -0.114197 0.628113 0.593872 0.489624 1445372198 -0.114197 0.628113 0.593872 0.489624 1445372198 -0.114197 0.628113 0.593872 0.489624 1445372198 -0.114197 0.628113 0.593872 0.489624 1445372198 -0.114197 0.628113 0.593872 0.489624 1445372198 -0.035461 0.642700 0.645630 0.410828 1445372198 -0.035461 0.642700 0.645630 0.410828 1445372198 -0.035461 0.642700 0.645630 0.410828 1445372198 -0.035461 0.642700 0.645630 0.410828 1445372198 -0.035461 0.642700 0.645630 0.410828 1445372198 -0.035461 0.642700 0.645630 0.410828 1445372198 0.060120 0.657593 0.690552 0.294861 1445372198 0.060120 0.657593 0.690552 0.294861 1445372198 0.060120 0.657593 0.690552 0.294861 1445372198 0.060120 0.657593 0.690552 0.294861 1445372198 0.060120 0.657593 0.690552 0.294861 1445372198 0.060120 0.657593 0.690552 0.294861 1445372198 0.172668 0.659546 0.708130 0.183533 1445372198 0.172668 0.659546 0.708130 0.183533 1445372199 0.172668 0.659546 0.708130 0.183533 1445372199 0.172668 0.659546 0.708130 0.183533 1445372199 0.172668 0.659546 0.708130 0.183533 1445372199 0.172668 0.659546 0.708130 0.183533 1445372199 0.261658 0.646362 0.712158 0.080505 1445372199 0.261658 0.646362 0.712158 0.080505 1445372199 0.261658 0.646362 0.712158 0.080505 1445372199 0.261658 0.646362 0.712158 0.080505 1445372199 0.261658 0.646362 0.712158 0.080505 1445372199 0.261658 0.646362 0.712158 0.080505 1445372199 0.327148 0.626282 0.707336 0.019592 1445372199 0.327148 0.626282 0.707336 0.019592 1445372199 0.327148 0.626282 0.707336 0.019592 1445372199 0.327148 0.626282 0.707336 0.019592 1445372199 0.327148 0.626282 0.707336 0.019592 1445372199 0.327148 0.626282 0.707336 0.019592 1445372199 0.350952 0.617676 0.703674 0.008057 1445372199 0.350952 0.617676 0.703674 0.008057 1445372199 0.350952 0.617676 0.703674 0.008057 1445372199 0.350952 0.617676 0.703674 0.008057 1445372199 0.350952 0.617676 0.703674 0.008057 1445372199 0.350952 0.617676 0.703674 0.008057 1445372199 0.350952 0.617676 0.703674 0.008057 1445372199 0.326111 0.627441 0.705933 0.039734 1445372199 0.326111 0.627441 0.705933 0.039734 1445372199 0.326111 0.627441 0.705933 0.039734 1445372199 0.326111 0.627441 0.705933 0.039734 1445372199 0.326111 0.627441 0.705933 0.039734 1445372199 0.276306 0.639221 0.708801 0.112061 1445372199 0.276306 0.639221 0.708801 0.112061 1445372199 0.276306 0.639221 0.708801 0.112061 1445372199 0.276306 0.639221 0.708801 0.112061 1445372199 0.276306 0.639221 0.708801 0.112061 1445372199 0.276306 0.639221 0.708801 0.112061 1445372199 0.194946 0.653137 0.702271 0.205200 1445372199 0.194946 0.653137 0.702271 0.205200 1445372199 0.194946 0.653137 0.702271 0.205200 1445372199 0.194946 0.653137 0.702271 0.205200 1445372199 0.194946 0.653137 0.702271 0.205200 1445372199 0.194946 0.653137 0.702271 0.205200 1445372199 0.114868 0.656982 0.671387 0.322998 1445372199 0.114868 0.656982 0.671387 0.322998 1445372199 0.114868 0.656982 0.671387 0.322998 1445372199 0.114868 0.656982 0.671387 0.322998 1445372199 0.114868 0.656982 0.671387 0.322998 1445372199 0.114868 0.656982 0.671387 0.322998 1445372199 0.001953 0.658630 0.635193 0.403320 1445372199 0.001953 0.658630 0.635193 0.403320 1445372199 0.001953 0.658630 0.635193 0.403320 1445372199 0.001953 0.658630 0.635193 0.403320 1445372199 0.001953 0.658630 0.635193 0.403320 1445372199 0.001953 0.658630 0.635193 0.403320 1445372199 0.001953 0.658630 0.635193 0.403320 1445372199 -0.056824 0.647339 0.583130 0.487366 1445372199 -0.056824 0.647339 0.583130 0.487366 1445372199 -0.056824 0.647339 0.583130 0.487366 1445372199 -0.056824 0.647339 0.583130 0.487366 1445372199 -0.056824 0.647339 0.583130 0.487366 1445372199 -0.056824 0.647339 0.583130 0.487366 1445372199 -0.125305 0.625366 0.594360 0.489807 1445372199 -0.125305 0.625366 0.594360 0.489807 1445372199 -0.125305 0.625366 0.594360 0.489807 1445372199 -0.125305 0.625366 0.594360 0.489807 1445372199 -0.125305 0.625366 0.594360 0.489807 1445372199 -0.125305 0.625366 0.594360 0.489807 1445372199 -0.125305 0.625366 0.594360 0.489807 1445372199 -0.098267 0.636902 0.606995 0.464905 1445372199 -0.098267 0.636902 0.606995 0.464905 1445372199 -0.098267 0.636902 0.606995 0.464905 1445372199 -0.098267 0.636902 0.606995 0.464905 1445372199 -0.098267 0.636902 0.606995 0.464905 1445372199 -0.098267 0.636902 0.606995 0.464905 1445372199 -0.030334 0.649658 0.651428 0.390686 1445372199 -0.030334 0.649658 0.651428 0.390686 1445372199 -0.030334 0.649658 0.651428 0.390686 1445372199 -0.030334 0.649658 0.651428 0.390686 1445372199 -0.030334 0.649658 0.651428 0.390686 1445372199 -0.030334 0.649658 0.651428 0.390686 1445372199 0.068237 0.659607 0.688782 0.292908 1445372199 0.068237 0.659607 0.688782 0.292908 1445372199 0.068237 0.659607 0.688782 0.292908 1445372199 0.068237 0.659607 0.688782 0.292908 1445372199 0.068237 0.659607 0.688782 0.292908 1445372199 0.181030 0.655762 0.707031 0.192932 1445372199 0.181030 0.655762 0.707031 0.192932 1445372199 0.181030 0.655762 0.707031 0.192932 1445372199 0.181030 0.655762 0.707031 0.192932 1445372199 0.181030 0.655762 0.707031 0.192932 1445372199 0.276794 0.638672 0.711243 0.097595 1445372199 0.276794 0.638672 0.711243 0.097595 1445372199 0.276794 0.638672 0.711243 0.097595 1445372199 0.276794 0.638672 0.711243 0.097595 1445372199 0.276794 0.638672 0.711243 0.097595 1445372199 0.276794 0.638672 0.711243 0.097595 1445372199 0.349792 0.617126 0.704285 0.026550 1445372199 0.349792 0.617126 0.704285 0.026550 1445372199 0.349792 0.617126 0.704285 0.026550 1445372199 0.349792 0.617126 0.704285 0.026550 1445372199 0.349792 0.617126 0.704285 0.026550 1445372199 0.349792 0.617126 0.704285 0.026550 1445372199 0.380920 0.607544 0.696716 -0.016785 1445372199 0.380920 0.607544 0.696716 -0.016785 1445372199 0.380920 0.607544 0.696716 -0.016785 1445372199 0.380920 0.607544 0.696716 -0.016785 1445372199 0.380920 0.607544 0.696716 -0.016785 1445372199 0.380920 0.607544 0.696716 -0.016785 1445372199 0.384338 0.606628 0.695801 -0.009399 1445372199 0.384338 0.606628 0.695801 -0.009399 1445372199 0.384338 0.606628 0.695801 -0.009399 1445372200 0.384338 0.606628 0.695801 -0.009399 1445372200 0.384338 0.606628 0.695801 -0.009399 1445372200 0.384338 0.606628 0.695801 -0.009399 1445372200 0.384338 0.606628 0.695801 -0.009399 1445372200 0.351440 0.619446 0.700500 0.044861 1445372200 0.351440 0.619446 0.700500 0.044861 1445372200 0.351440 0.619446 0.700500 0.044861 1445372200 0.351440 0.619446 0.700500 0.044861 1445372200 0.280945 0.644226 0.698730 0.132996 1445372200 0.280945 0.644226 0.698730 0.132996 1445372200 0.280945 0.644226 0.698730 0.132996 1445372200 0.280945 0.644226 0.698730 0.132996 1445372200 0.280945 0.644226 0.698730 0.132996 1445372200 0.280945 0.644226 0.698730 0.132996 1445372200 0.190002 0.664490 0.682190 0.238647 1445372200 0.190002 0.664490 0.682190 0.238647 1445372200 0.190002 0.664490 0.682190 0.238647 1445372200 0.190002 0.664490 0.682190 0.238647 1445372200 0.190002 0.664490 0.682190 0.238647 1445372200 0.190002 0.664490 0.682190 0.238647 1445372200 0.110107 0.667542 0.640686 0.362854 1445372200 0.110107 0.667542 0.640686 0.362854 1445372200 0.110107 0.667542 0.640686 0.362854 1445372200 0.110107 0.667542 0.640686 0.362854 1445372200 0.110107 0.667542 0.640686 0.362854 1445372200 0.110107 0.667542 0.640686 0.362854 1445372200 -0.002380 0.663147 0.585938 0.465637 1445372200 -0.002380 0.663147 0.585938 0.465637 1445372200 -0.002380 0.663147 0.585938 0.465637 1445372200 -0.002380 0.663147 0.585938 0.465637 1445372200 -0.002380 0.663147 0.585938 0.465637 1445372200 -0.002380 0.663147 0.585938 0.465637 1445372200 -0.002380 0.663147 0.585938 0.465637 1445372200 -0.079285 0.652344 0.520447 0.545166 1445372200 -0.079285 0.652344 0.520447 0.545166 1445372200 -0.079285 0.652344 0.520447 0.545166 1445372200 -0.079285 0.652344 0.520447 0.545166 1445372200 -0.079285 0.652344 0.520447 0.545166 1445372200 -0.079285 0.652344 0.520447 0.545166 1445372200 -0.081055 0.651245 0.505676 0.559937 1445372200 -0.081055 0.651245 0.505676 0.559937 1445372200 -0.081055 0.651245 0.505676 0.559937 1445372200 -0.081055 0.651245 0.505676 0.559937 1445372200 -0.081055 0.651245 0.505676 0.559937 1445372200 -0.081055 0.651245 0.505676 0.559937 1445372200 -0.033508 0.666565 0.547607 0.504578 1445372200 -0.033508 0.666565 0.547607 0.504578 1445372200 -0.033508 0.666565 0.547607 0.504578 1445372200 -0.033508 0.666565 0.547607 0.504578 1445372200 -0.033508 0.666565 0.547607 0.504578 1445372200 -0.033508 0.666565 0.547607 0.504578 1445372200 0.040894 0.680176 0.608582 0.406433 1445372200 0.040894 0.680176 0.608582 0.406433 1445372200 0.040894 0.680176 0.608582 0.406433 1445372200 0.040894 0.680176 0.608582 0.406433 1445372200 0.040894 0.680176 0.608582 0.406433 1445372200 0.040894 0.680176 0.608582 0.406433 1445372200 0.136658 0.683899 0.656982 0.286133 1445372200 0.136658 0.683899 0.656982 0.286133 1445372200 0.136658 0.683899 0.656982 0.286133 1445372200 0.136658 0.683899 0.656982 0.286133 1445372200 0.136658 0.683899 0.656982 0.286133 1445372200 0.136658 0.683899 0.656982 0.286133 1445372200 0.136658 0.683899 0.656982 0.286133 1445372200 0.241455 0.672302 0.679077 0.168640 1445372200 0.241455 0.672302 0.679077 0.168640 1445372200 0.241455 0.672302 0.679077 0.168640 1445372200 0.241455 0.672302 0.679077 0.168640 1445372200 0.241455 0.672302 0.679077 0.168640 1445372200 0.241455 0.672302 0.679077 0.168640 1445372200 0.331482 0.644775 0.685425 0.066772 1445372200 0.331482 0.644775 0.685425 0.066772 1445372200 0.331482 0.644775 0.685425 0.066772 1445372200 0.331482 0.644775 0.685425 0.066772 1445372200 0.331482 0.644775 0.685425 0.066772 1445372200 0.331482 0.644775 0.685425 0.066772 1445372200 0.331482 0.644775 0.685425 0.066772 1445372200 0.391357 0.617249 0.682373 -0.009094 1445372200 0.391357 0.617249 0.682373 -0.009094 1445372200 0.391357 0.617249 0.682373 -0.009094 1445372200 0.391357 0.617249 0.682373 -0.009094 1445372200 0.391357 0.617249 0.682373 -0.009094 1445372200 0.391357 0.617249 0.682373 -0.009094 1445372200 0.418213 0.603638 0.677734 -0.035950 1445372200 0.418213 0.603638 0.677734 -0.035950 1445372200 0.418213 0.603638 0.677734 -0.035950 1445372200 0.418213 0.603638 0.677734 -0.035950 1445372200 0.418213 0.603638 0.677734 -0.035950 1445372200 0.418213 0.603638 0.677734 -0.035950 1445372200 0.407593 0.610291 0.679138 -0.003296 1445372200 0.407593 0.610291 0.679138 -0.003296 1445372200 0.407593 0.610291 0.679138 -0.003296 1445372200 0.407593 0.610291 0.679138 -0.003296 1445372200 0.407593 0.610291 0.679138 -0.003296 1445372200 0.407593 0.610291 0.679138 -0.003296 1445372200 0.359375 0.635254 0.678650 0.081604 1445372200 0.359375 0.635254 0.678650 0.081604 1445372200 0.359375 0.635254 0.678650 0.081604 1445372200 0.359375 0.635254 0.678650 0.081604 1445372200 0.359375 0.635254 0.678650 0.081604 1445372200 0.359375 0.635254 0.678650 0.081604 1445372200 0.359375 0.635254 0.678650 0.081604 1445372200 0.266113 0.669495 0.668457 0.184448 1445372200 0.266113 0.669495 0.668457 0.184448 1445372200 0.266113 0.669495 0.668457 0.184448 1445372200 0.266113 0.669495 0.668457 0.184448 1445372200 0.266113 0.669495 0.668457 0.184448 1445372200 0.266113 0.669495 0.668457 0.184448 1445372200 0.178833 0.683960 0.633789 0.313721 1445372200 0.178833 0.683960 0.633789 0.313721 1445372200 0.178833 0.683960 0.633789 0.313721 1445372200 0.178833 0.683960 0.633789 0.313721 1445372201 0.178833 0.683960 0.633789 0.313721 1445372201 0.178833 0.683960 0.633789 0.313721 1445372201 0.081970 0.687195 0.575867 0.434998 1445372201 0.081970 0.687195 0.575867 0.434998 1445372201 0.081970 0.687195 0.575867 0.434998 1445372201 0.081970 0.687195 0.575867 0.434998 1445372201 0.081970 0.687195 0.575867 0.434998 1445372201 0.081970 0.687195 0.575867 0.434998 1445372201 0.081970 0.687195 0.575867 0.434998 1445372201 -0.007263 0.693848 0.500183 0.517944 1445372201 -0.007263 0.693848 0.500183 0.517944 1445372201 -0.007263 0.693848 0.500183 0.517944 1445372201 -0.007263 0.693848 0.500183 0.517944 1445372201 -0.007263 0.693848 0.500183 0.517944 1445372201 -0.007263 0.693848 0.500183 0.517944 1445372201 -0.012390 0.691711 0.452271 0.562744 1445372201 -0.012390 0.691711 0.452271 0.562744 1445372201 -0.012390 0.691711 0.452271 0.562744 1445372201 -0.012390 0.691711 0.452271 0.562744 1445372201 -0.012390 0.691711 0.452271 0.562744 1445372201 -0.012390 0.691711 0.452271 0.562744 1445372201 -0.018982 0.689697 0.490234 0.532471 1445372201 -0.018982 0.689697 0.490234 0.532471 1445372201 -0.018982 0.689697 0.490234 0.532471 1445372201 -0.018982 0.689697 0.490234 0.532471 1445372201 -0.018982 0.689697 0.490234 0.532471 1445372201 -0.018982 0.689697 0.490234 0.532471 1445372201 0.026489 0.695251 0.537781 0.476013 1445372201 0.026489 0.695251 0.537781 0.476013 1445372201 0.026489 0.695251 0.537781 0.476013 1445372201 0.026489 0.695251 0.537781 0.476013 1445372201 0.026489 0.695251 0.537781 0.476013 1445372201 0.026489 0.695251 0.537781 0.476013 1445372201 0.095642 0.696472 0.593445 0.391785 1445372201 0.095642 0.696472 0.593445 0.391785 1445372201 0.095642 0.696472 0.593445 0.391785 1445372201 0.095642 0.696472 0.593445 0.391785 1445372201 0.095642 0.696472 0.593445 0.391785 1445372201 0.095642 0.696472 0.593445 0.391785 1445372201 0.175354 0.692505 0.637756 0.287842 1445372201 0.175354 0.692505 0.637756 0.287842 1445372201 0.175354 0.692505 0.637756 0.287842 1445372201 0.175354 0.692505 0.637756 0.287842 1445372201 0.175354 0.692505 0.637756 0.287842 1445372201 0.259766 0.677307 0.663818 0.181641 1445372201 0.259766 0.677307 0.663818 0.181641 1445372201 0.259766 0.677307 0.663818 0.181641 1445372201 0.259766 0.677307 0.663818 0.181641 1445372201 0.259766 0.677307 0.663818 0.181641 1445372201 0.259766 0.677307 0.663818 0.181641 1445372201 0.334961 0.653076 0.674194 0.081543 1445372201 0.334961 0.653076 0.674194 0.081543 1445372201 0.334961 0.653076 0.674194 0.081543 1445372201 0.334961 0.653076 0.674194 0.081543 1445372201 0.334961 0.653076 0.674194 0.081543 1445372201 0.334961 0.653076 0.674194 0.081543 1445372201 0.334961 0.653076 0.674194 0.081543 1445372201 0.396729 0.623474 0.673584 0.004089 1445372201 0.396729 0.623474 0.673584 0.004089 1445372201 0.396729 0.623474 0.673584 0.004089 1445372201 0.396729 0.623474 0.673584 0.004089 1445372201 0.396729 0.623474 0.673584 0.004089 1445372201 0.396729 0.623474 0.673584 0.004089 1445372201 0.420654 0.607910 0.672485 -0.033752 1445372201 0.420654 0.607910 0.672485 -0.033752 1445372201 0.420654 0.607910 0.672485 -0.033752 1445372201 0.420654 0.607910 0.672485 -0.033752 1445372201 0.420654 0.607910 0.672485 -0.033752 1445372201 0.420654 0.607910 0.672485 -0.033752 1445372201 0.407776 0.612915 0.676575 -0.013733 1445372201 0.407776 0.612915 0.676575 -0.013733 1445372201 0.407776 0.612915 0.676575 -0.013733 1445372201 0.407776 0.612915 0.676575 -0.013733 1445372201 0.407776 0.612915 0.676575 -0.013733 1445372201 0.407776 0.612915 0.676575 -0.013733 1445372201 0.366455 0.631592 0.680481 0.060608 1445372201 0.366455 0.631592 0.680481 0.060608 1445372201 0.366455 0.631592 0.680481 0.060608 1445372201 0.366455 0.631592 0.680481 0.060608 1445372201 0.366455 0.631592 0.680481 0.060608 1445372201 0.366455 0.631592 0.680481 0.060608 1445372201 0.289490 0.655701 0.678345 0.161133 1445372201 0.289490 0.655701 0.678345 0.161133 1445372201 0.289490 0.655701 0.678345 0.161133 1445372201 0.289490 0.655701 0.678345 0.161133 1445372201 0.289490 0.655701 0.678345 0.161133 1445372201 0.289490 0.655701 0.678345 0.161133 1445372201 0.193909 0.671692 0.658997 0.277161 1445372201 0.193909 0.671692 0.658997 0.277161 1445372201 0.193909 0.671692 0.658997 0.277161 1445372201 0.193909 0.671692 0.658997 0.277161 1445372201 0.193909 0.671692 0.658997 0.277161 1445372201 0.193909 0.671692 0.658997 0.277161 1445372201 0.080933 0.679688 0.616638 0.388672 1445372201 0.080933 0.679688 0.616638 0.388672 1445372201 0.080933 0.679688 0.616638 0.388672 1445372201 0.080933 0.679688 0.616638 0.388672 1445372201 -0.018066 0.682556 0.551941 0.478577 1445372201 -0.018066 0.682556 0.551941 0.478577 1445372201 -0.018066 0.682556 0.551941 0.478577 1445372201 -0.018066 0.682556 0.551941 0.478577 1445372201 -0.018066 0.682556 0.551941 0.478577 1445372201 -0.018066 0.682556 0.551941 0.478577 1445372201 -0.040894 0.682800 0.499390 0.531616 1445372201 -0.040894 0.682800 0.499390 0.531616 1445372201 -0.040894 0.682800 0.499390 0.531616 1445372201 -0.040894 0.682800 0.499390 0.531616 1445372202 -0.040894 0.682800 0.499390 0.531616 1445372202 -0.040894 0.682800 0.499390 0.531616 1445372202 -0.035767 0.688965 0.514343 0.509277 1445372202 -0.035767 0.688965 0.514343 0.509277 1445372202 -0.035767 0.688965 0.514343 0.509277 1445372202 -0.035767 0.688965 0.514343 0.509277 1445372202 -0.035767 0.688965 0.514343 0.509277 1445372202 -0.035767 0.688965 0.514343 0.509277 1445372202 0.020935 0.693909 0.562744 0.448669 1445372202 0.020935 0.693909 0.562744 0.448669 1445372202 0.020935 0.693909 0.562744 0.448669 1445372202 0.020935 0.693909 0.562744 0.448669 1445372202 0.020935 0.693909 0.562744 0.448669 1445372202 0.020935 0.693909 0.562744 0.448669 1445372202 0.020935 0.693909 0.562744 0.448669 1445372202 0.098633 0.694641 0.617920 0.354675 1445372202 0.098633 0.694641 0.617920 0.354675 1445372202 0.098633 0.694641 0.617920 0.354675 1445372202 0.098633 0.694641 0.617920 0.354675 1445372202 0.098633 0.694641 0.617920 0.354675 1445372202 0.098633 0.694641 0.617920 0.354675 1445372202 0.190247 0.686523 0.659058 0.240784 1445372202 0.190247 0.686523 0.659058 0.240784 1445372202 0.190247 0.686523 0.659058 0.240784 1445372202 0.190247 0.686523 0.659058 0.240784 1445372202 0.190247 0.686523 0.659058 0.240784 1445372202 0.285339 0.666626 0.676758 0.126465 1445372202 0.285339 0.666626 0.676758 0.126465 1445372202 0.285339 0.666626 0.676758 0.126465 1445372202 0.285339 0.666626 0.676758 0.126465 1445372202 0.285339 0.666626 0.676758 0.126465 1445372202 0.285339 0.666626 0.676758 0.126465 1445372202 0.285339 0.666626 0.676758 0.126465 1445372202 0.362305 0.643860 0.673645 0.016968 1445372202 0.362305 0.643860 0.673645 0.016968 1445372202 0.362305 0.643860 0.673645 0.016968 1445372202 0.423645 0.622925 0.654419 -0.064453 1445372202 0.423645 0.622925 0.654419 -0.064453 1445372202 0.423645 0.622925 0.654419 -0.064453 1445372202 0.423645 0.622925 0.654419 -0.064453 1445372202 0.423645 0.622925 0.654419 -0.064453 1445372202 0.423645 0.622925 0.654419 -0.064453 1445372202 0.463013 0.606140 0.639709 -0.094116 1445372202 0.463013 0.606140 0.639709 -0.094116 1445372202 0.463013 0.606140 0.639709 -0.094116 1445372202 0.463013 0.606140 0.639709 -0.094116 1445372202 0.463013 0.606140 0.639709 -0.094116 1445372202 0.463013 0.606140 0.639709 -0.094116 1445372202 0.450867 0.611572 0.645386 -0.077576 1445372202 0.450867 0.611572 0.645386 -0.077576 1445372202 0.450867 0.611572 0.645386 -0.077576 1445372202 0.450867 0.611572 0.645386 -0.077576 1445372202 0.450867 0.611572 0.645386 -0.077576 1445372202 0.450867 0.611572 0.645386 -0.077576 1445372202 0.410034 0.627075 0.662231 -0.004089 1445372202 0.410034 0.627075 0.662231 -0.004089 1445372202 0.410034 0.627075 0.662231 -0.004089 1445372202 0.410034 0.627075 0.662231 -0.004089 1445372202 0.410034 0.627075 0.662231 -0.004089 1445372202 0.410034 0.627075 0.662231 -0.004089 1445372202 0.410034 0.627075 0.662231 -0.004089 1445372202 0.334778 0.653809 0.670410 0.104187 1445372202 0.334778 0.653809 0.670410 0.104187 1445372202 0.334778 0.653809 0.670410 0.104187 1445372202 0.334778 0.653809 0.670410 0.104187 1445372202 0.334778 0.653809 0.670410 0.104187 1445372202 0.334778 0.653809 0.670410 0.104187 1445372202 0.229736 0.674988 0.660583 0.234741 1445372202 0.229736 0.674988 0.660583 0.234741 1445372202 0.229736 0.674988 0.660583 0.234741 1445372202 0.229736 0.674988 0.660583 0.234741 1445372202 0.229736 0.674988 0.660583 0.234741 1445372202 0.229736 0.674988 0.660583 0.234741 1445372202 0.112732 0.679565 0.618164 0.378418 1445372202 0.112732 0.679565 0.618164 0.378418 1445372202 0.112732 0.679565 0.618164 0.378418 1445372202 0.112732 0.679565 0.618164 0.378418 1445372202 0.112732 0.679565 0.618164 0.378418 1445372202 0.112732 0.679565 0.618164 0.378418 1445372202 -0.019348 0.681519 0.564026 0.465820 1445372202 -0.019348 0.681519 0.564026 0.465820 1445372202 -0.019348 0.681519 0.564026 0.465820 1445372202 -0.019348 0.681519 0.564026 0.465820 1445372202 -0.019348 0.681519 0.564026 0.465820 1445372202 -0.019348 0.681519 0.564026 0.465820 1445372202 -0.019348 0.681519 0.564026 0.465820 1445372202 -0.039307 0.673828 0.523682 0.519653 1445372202 -0.039307 0.673828 0.523682 0.519653 1445372202 -0.039307 0.673828 0.523682 0.519653 1445372202 -0.039307 0.673828 0.523682 0.519653 1445372202 -0.039307 0.673828 0.523682 0.519653 1445372202 -0.039307 0.673828 0.523682 0.519653 1445372202 -0.024841 0.681458 0.543274 0.489624 1445372202 -0.024841 0.681458 0.543274 0.489624 1445372202 -0.024841 0.681458 0.543274 0.489624 1445372202 -0.024841 0.681458 0.543274 0.489624 1445372202 -0.024841 0.681458 0.543274 0.489624 1445372202 -0.024841 0.681458 0.543274 0.489624 1445372202 0.045471 0.687073 0.582703 0.431580 1445372202 0.045471 0.687073 0.582703 0.431580 1445372202 0.045471 0.687073 0.582703 0.431580 1445372202 0.045471 0.687073 0.582703 0.431580 1445372202 0.045471 0.687073 0.582703 0.431580 1445372202 0.045471 0.687073 0.582703 0.431580 1445372202 0.131226 0.684814 0.629028 0.343628 1445372202 0.131226 0.684814 0.629028 0.343628 1445372202 0.131226 0.684814 0.629028 0.343628 1445372202 0.131226 0.684814 0.629028 0.343628 1445372202 0.131226 0.684814 0.629028 0.343628 1445372203 0.131226 0.684814 0.629028 0.343628 1445372203 0.131226 0.684814 0.629028 0.343628 1445372203 0.226807 0.672485 0.662476 0.239563 1445372203 0.226807 0.672485 0.662476 0.239563 1445372203 0.226807 0.672485 0.662476 0.239563 1445372203 0.226807 0.672485 0.662476 0.239563 1445372203 0.226807 0.672485 0.662476 0.239563 1445372203 0.322937 0.647217 0.676575 0.137817 1445372203 0.322937 0.647217 0.676575 0.137817 1445372203 0.322937 0.647217 0.676575 0.137817 1445372203 0.322937 0.647217 0.676575 0.137817 1445372203 0.322937 0.647217 0.676575 0.137817 1445372203 0.322937 0.647217 0.676575 0.137817 1445372203 0.401733 0.614990 0.676941 0.045288 1445372203 0.401733 0.614990 0.676941 0.045288 1445372203 0.401733 0.614990 0.676941 0.045288 1445372203 0.401733 0.614990 0.676941 0.045288 1445372203 0.401733 0.614990 0.676941 0.045288 1445372203 0.401733 0.614990 0.676941 0.045288 1445372203 0.451477 0.588501 0.670105 -0.026245 1445372203 0.451477 0.588501 0.670105 -0.026245 1445372203 0.451477 0.588501 0.670105 -0.026245 1445372203 0.451477 0.588501 0.670105 -0.026245 1445372203 0.451477 0.588501 0.670105 -0.026245 1445372203 0.451477 0.588501 0.670105 -0.026245 1445372203 0.477295 0.573120 0.664978 -0.036743 1445372203 0.477295 0.573120 0.664978 -0.036743 1445372203 0.477295 0.573120 0.664978 -0.036743 1445372203 0.477295 0.573120 0.664978 -0.036743 1445372203 
0.465820 0.619324 -0.208313 0.596619 1445372205 0.465820 0.619324 -0.208313 0.596619 1445372205 0.465820 0.619324 -0.208313 0.596619 1445372205 0.465820 0.619324 -0.208313 0.596619 1445372205 0.465820 0.619324 -0.208313 0.596619 1445372205 0.465820 0.619324 -0.208313 0.596619 1445372205 0.471863 0.614197 -0.215576 0.594604 1445372205 0.471863 0.614197 -0.215576 0.594604 1445372205 0.471863 0.614197 -0.215576 0.594604 1445372205 0.471863 0.614197 -0.215576 0.594604 1445372205 0.471863 0.614197 -0.215576 0.594604 1445372205 0.471863 0.614197 -0.215576 0.594604 1445372205 0.471863 0.614197 -0.215576 0.594604 1445372205 0.474670 0.609924 -0.217957 0.595886 1445372205 0.474670 0.609924 -0.217957 0.595886 1445372205 0.474670 0.609924 -0.217957 0.595886 1445372205 0.474670 0.609924 -0.217957 0.595886 1445372205 0.474670 0.609924 -0.217957 0.595886 1445372205 0.474670 0.609924 -0.217957 0.595886 1445372205 0.476685 0.607056 -0.215210 0.598145 1445372205 0.476685 0.607056 -0.215210 0.598145 1445372205 0.476685 0.607056 -0.215210 0.598145 1445372205 0.476685 0.607056 -0.215210 0.598145 1445372205 0.476685 0.607056 -0.215210 0.598145 1445372205 0.476685 0.607056 -0.215210 0.598145 1445372205 0.479675 0.604492 -0.210510 0.600037 1445372205 0.479675 0.604492 -0.210510 0.600037 1445372205 0.479675 0.604492 -0.210510 0.600037 1445372205 0.479675 0.604492 -0.210510 0.600037 1445372205 0.479675 0.604492 -0.210510 0.600037 1445372205 0.479675 0.604492 -0.210510 0.600037 1445372205 0.477234 0.605835 -0.197083 0.605225 1445372205 0.477234 0.605835 -0.197083 0.605225 1445372205 0.477234 0.605835 -0.197083 0.605225 1445372205 0.477234 0.605835 -0.197083 0.605225 1445372205 0.477234 0.605835 -0.197083 0.605225 1445372205 0.477234 0.605835 -0.197083 0.605225 1445372205 0.477234 0.605835 -0.197083 0.605225 1445372205 0.469543 0.610718 -0.175903 0.612793 1445372205 0.469543 0.610718 -0.175903 0.612793 1445372205 0.469543 0.610718 -0.175903 0.612793 1445372205 0.469543 0.610718 -0.175903 0.612793 1445372205 0.469543 0.610718 -0.175903 0.612793 1445372205 0.469543 0.610718 -0.175903 0.612793 1445372205 0.459351 0.618835 -0.153442 0.618347 1445372205 0.459351 0.618835 -0.153442 0.618347 1445372205 0.459351 0.618835 -0.153442 0.618347 1445372205 0.459351 0.618835 -0.153442 0.618347 1445372205 0.459351 0.618835 -0.153442 0.618347 1445372205 0.459351 0.618835 -0.153442 0.618347 1445372205 0.459351 0.618835 -0.153442 0.618347 1445372205 0.452332 0.623840 -0.145447 0.620483 1445372205 0.452332 0.623840 -0.145447 0.620483 1445372205 0.452332 0.623840 -0.145447 0.620483 1445372205 0.452332 0.623840 -0.145447 0.620483 1445372205 0.452332 0.623840 -0.145447 0.620483 1445372205 0.452332 0.623840 -0.145447 0.620483 1445372205 0.445435 0.623718 -0.154968 0.623230 1445372205 0.445435 0.623718 -0.154968 0.623230 1445372206 0.445435 0.623718 -0.154968 0.623230 1445372206 0.445435 0.623718 -0.154968 0.623230 1445372206 0.445435 0.623718 -0.154968 0.623230 1445372206 0.434875 0.622498 -0.169922 0.628052 1445372206 0.434875 0.622498 -0.169922 0.628052 1445372206 0.434875 0.622498 -0.169922 0.628052 1445372206 0.434875 0.622498 -0.169922 0.628052 1445372206 0.434875 0.622498 -0.169922 0.628052 1445372206 0.434875 0.622498 -0.169922 0.628052 1445372206 0.434875 0.622498 -0.169922 0.628052 1445372206 0.422974 0.620605 -0.182800 0.634338 1445372206 0.422974 0.620605 -0.182800 0.634338 1445372206 0.422974 0.620605 -0.182800 0.634338 1445372206 0.422974 0.620605 -0.182800 0.634338 1445372206 0.422974 0.620605 -0.182800 0.634338 1445372206 0.422974 0.620605 -0.182800 0.634338 1445372206 0.413696 0.619141 -0.188416 0.640198 1445372206 0.413696 0.619141 -0.188416 0.640198 1445372206 0.413696 0.619141 -0.188416 0.640198 1445372206 0.413696 0.619141 -0.188416 0.640198 1445372206 0.413696 0.619141 -0.188416 0.640198 1445372206 0.413696 0.619141 -0.188416 0.640198 1445372206 0.418030 0.614929 -0.193848 0.639893 1445372206 0.418030 0.614929 -0.193848 0.639893 1445372206 0.418030 0.614929 -0.193848 0.639893 1445372206 0.418030 0.614929 -0.193848 0.639893 1445372206 0.418030 0.614929 -0.193848 0.639893 1445372206 0.418030 0.614929 -0.193848 0.639893 1445372206 0.435120 0.606140 -0.201050 0.634644 1445372206 0.435120 0.606140 -0.201050 0.634644 1445372206 0.435120 0.606140 -0.201050 0.634644 1445372206 0.435120 0.606140 -0.201050 0.634644 1445372206 0.435120 0.606140 -0.201050 0.634644 1445372206 0.435120 0.606140 -0.201050 0.634644 1445372206 0.451843 0.598389 -0.197510 0.631348 1445372206 0.451843 0.598389 -0.197510 0.631348 1445372206 0.451843 0.598389 -0.197510 0.631348 1445372206 0.451843 0.598389 -0.197510 0.631348 1445372206 0.451843 0.598389 -0.197510 0.631348 1445372206 0.451843 0.598389 -0.197510 0.631348 1445372206 0.462891 0.595825 -0.179199 0.631287 1445372206 0.462891 0.595825 -0.179199 0.631287 1445372206 0.462891 0.595825 -0.179199 0.631287 1445372206 0.462891 0.595825 -0.179199 0.631287 1445372206 0.462891 0.595825 -0.179199 0.631287 1445372206 0.462891 0.595825 -0.179199 0.631287 1445372206 0.469116 0.597229 -0.154602 0.631836 1445372206 0.469116 0.597229 -0.154602 0.631836 1445372206 0.469116 0.597229 -0.154602 0.631836 1445372206 0.469116 0.597229 -0.154602 0.631836 1445372206 0.469116 0.597229 -0.154602 0.631836 1445372206 0.469116 0.597229 -0.154602 0.631836 1445372206 0.469116 0.597229 -0.154602 0.631836 1445372206 0.471619 0.600830 -0.132324 0.631653 1445372206 0.471619 0.600830 -0.132324 0.631653 1445372206 0.471619 0.600830 -0.132324 0.631653 1445372206 0.471619 0.600830 -0.132324 0.631653 1445372206 0.471619 0.600830 -0.132324 0.631653 1445372206 0.471619 0.600830 -0.132324 0.631653 1445372206 0.471069 0.605957 -0.116150 0.630310 1445372206 0.471069 0.605957 -0.116150 0.630310 1445372206 0.471069 0.605957 -0.116150 0.630310 1445372206 0.471069 0.605957 -0.116150 0.630310 1445372206 0.471069 0.605957 -0.116150 0.630310 1445372206 0.471069 0.605957 -0.116150 0.630310 1445372206 0.468933 0.611206 -0.109619 0.627991 1445372206 0.468933 0.611206 -0.109619 0.627991 1445372206 0.468933 0.611206 -0.109619 0.627991 1445372206 0.468933 0.611206 -0.109619 0.627991 1445372206 0.468933 0.611206 -0.109619 0.627991 1445372206 0.468933 0.611206 -0.109619 0.627991 1445372206 0.465393 0.614014 -0.114807 0.627014 1445372206 0.465393 0.614014 -0.114807 0.627014 1445372206 0.465393 0.614014 -0.114807 0.627014 1445372206 0.465393 0.614014 -0.114807 0.627014 1445372206 0.465393 0.614014 -0.114807 0.627014 1445372206 0.465393 0.614014 -0.114807 0.627014 1445372206 0.465393 0.614014 -0.114807 0.627014 1445372206 0.458435 0.615173 -0.125549 0.628906 1445372206 0.458435 0.615173 -0.125549 0.628906 1445372206 0.458435 0.615173 -0.125549 0.628906 1445372206 0.458435 0.615173 -0.125549 0.628906 1445372206 0.458435 0.615173 -0.125549 0.628906 1445372206 0.458435 0.615173 -0.125549 0.628906 1445372206 0.445801 0.617188 -0.136230 0.633789 1445372206 0.445801 0.617188 -0.136230 0.633789 1445372206 0.445801 0.617188 -0.136230 0.633789 1445372206 0.445801 0.617188 -0.136230 0.633789 1445372206 0.445801 0.617188 -0.136230 0.633789 1445372206 0.445801 0.617188 -0.136230 0.633789 1445372206 0.429443 0.619934 -0.145630 0.640320 1445372206 0.429443 0.619934 -0.145630 0.640320 1445372206 0.429443 0.619934 -0.145630 0.640320 1445372206 0.429443 0.619934 -0.145630 0.640320 1445372206 0.429443 0.619934 -0.145630 0.640320 1445372206 0.429443 0.619934 -0.145630 0.640320 1445372206 0.414001 0.621582 -0.155945 0.646362 1445372206 0.414001 0.621582 -0.155945 0.646362 1445372206 0.414001 0.621582 -0.155945 0.646362 1445372206 0.414001 0.621582 -0.155945 0.646362 1445372206 0.414001 0.621582 -0.155945 0.646362 1445372206 0.414001 0.621582 -0.155945 0.646362 1445372206 0.402344 0.622559 -0.165771 0.650391 1445372206 0.402344 0.622559 -0.165771 0.650391 1445372206 0.402344 0.622559 -0.165771 0.650391 1445372206 0.402344 0.622559 -0.165771 0.650391 1445372206 0.402344 0.622559 -0.165771 0.650391 1445372206 0.402344 0.622559 -0.165771 0.650391 1445372206 0.397644 0.621399 -0.177124 0.651367 1445372206 0.397644 0.621399 -0.177124 0.651367 1445372206 0.397644 0.621399 -0.177124 0.651367 1445372207 0.397644 0.621399 -0.177124 0.651367 1445372207 0.402222 0.615967 -0.191956 0.649475 1445372207 0.402222 0.615967 -0.191956 0.649475 1445372207 0.402222 0.615967 -0.191956 0.649475 1445372207 0.402222 0.615967 -0.191956 0.649475 1445372207 0.402222 0.615967 -0.191956 0.649475 1445372207 0.402222 0.615967 -0.191956 0.649475 1445372207 0.402222 0.615967 -0.191956 0.649475 1445372207 0.413757 0.607666 -0.204773 0.646179 1445372207 0.413757 0.607666 -0.204773 0.646179 1445372207 0.413757 0.607666 -0.204773 0.646179 1445372207 0.413757 0.607666 -0.204773 0.646179 1445372207 0.413757 0.607666 -0.204773 0.646179 1445372207 0.413757 0.607666 -0.204773 0.646179 1445372207 0.425964 0.601318 -0.203796 0.644470 1445372207 0.425964 0.601318 -0.203796 0.644470 1445372207 0.425964 0.601318 -0.203796 0.644470 1445372207 0.425964 0.601318 -0.203796 0.644470 1445372207 0.425964 0.601318 -0.203796 0.644470 1445372207 0.425964 0.601318 -0.203796 0.644470 1445372207 0.425964 0.601318 -0.203796 0.644470 1445372207 0.438416 0.598206 -0.189453 0.643433 1445372207 0.438416 0.598206 -0.189453 0.643433 1445372207 0.438416 0.598206 -0.189453 0.643433 1445372207 0.438416 0.598206 -0.189453 0.643433 1445372207 0.438416 0.598206 -0.189453 0.643433 1445372207 0.438416 0.598206 -0.189453 0.643433 1445372207 0.447083 0.599243 -0.163879 0.643494 1445372207 0.447083 0.599243 -0.163879 0.643494 1445372207 0.447083 0.599243 -0.163879 0.643494 1445372207 0.447083 0.599243 -0.163879 0.643494 1445372207 0.447083 0.599243 -0.163879 0.643494 1445372207 0.447083 0.599243 -0.163879 0.643494 1445372207 0.450867 0.605591 -0.131592 0.642334 1445372207 0.450867 0.605591 -0.131592 0.642334 1445372207 0.450867 0.605591 -0.131592 0.642334 1445372207 0.450867 0.605591 -0.131592 0.642334 1445372207 0.450867 0.605591 -0.131592 0.642334 1445372207 0.450867 0.605591 -0.131592 0.642334 1445372207 0.450867 0.605591 -0.131592 0.642334 1445372207 0.455261 0.611511 -0.107361 0.638062 1445372207 0.455261 0.611511 -0.107361 0.638062 1445372207 0.455261 0.611511 -0.107361 0.638062 1445372207 0.455261 0.611511 -0.107361 0.638062 1445372207 0.455261 0.611511 -0.107361 0.638062 1445372207 0.455261 0.611511 -0.107361 0.638062 1445372207 0.462036 0.613281 -0.100952 0.632568 1445372207 0.462036 0.613281 -0.100952 0.632568 1445372207 0.462036 0.613281 -0.100952 0.632568 1445372207 0.462036 0.613281 -0.100952 0.632568 1445372207 0.462036 0.613281 -0.100952 0.632568 1445372207 0.462036 0.613281 -0.100952 0.632568 1445372207 0.462036 0.613281 -0.100952 0.632568 1445372207 0.462952 0.615540 -0.103149 0.629333 1445372207 0.462952 0.615540 -0.103149 0.629333 1445372207 0.462952 0.615540 -0.103149 0.629333 1445372207 0.462952 0.615540 -0.103149 0.629333 1445372207 0.462952 0.615540 -0.103149 0.629333 1445372207 0.462952 0.615540 -0.103149 0.629333 1445372207 0.457642 0.618530 -0.110779 0.629028 1445372207 0.457642 0.618530 -0.110779 0.629028 1445372207 0.457642 0.618530 -0.110779 0.629028 1445372207 0.457642 0.618530 -0.110779 0.629028 1445372207 0.457642 0.618530 -0.110779 0.629028 1445372207 0.457642 0.618530 -0.110779 0.629028 1445372207 0.447815 0.620361 -0.124207 0.631714 1445372207 0.447815 0.620361 -0.124207 0.631714 1445372207 0.447815 0.620361 -0.124207 0.631714 1445372207 0.447815 0.620361 -0.124207 0.631714 1445372207 0.447815 0.620361 -0.124207 0.631714 1445372207 0.447815 0.620361 -0.124207 0.631714 1445372207 0.447815 0.620361 -0.124207 0.631714 1445372207 0.430908 0.624146 -0.135498 0.637451 1445372207 0.430908 0.624146 -0.135498 0.637451 1445372207 0.430908 0.624146 -0.135498 0.637451 1445372207 0.430908 0.624146 -0.135498 0.637451 1445372207 0.430908 0.624146 -0.135498 0.637451 1445372207 0.410706 0.631104 -0.136047 0.643799 1445372207 0.410706 0.631104 -0.136047 0.643799 1445372207 0.410706 0.631104 -0.136047 0.643799 1445372207 0.410706 0.631104 -0.136047 0.643799 1445372207 0.410706 0.631104 -0.136047 0.643799 1445372207 0.410706 0.631104 -0.136047 0.643799 1445372207 0.410706 0.631104 -0.136047 0.643799 1445372207 0.396667 0.637939 -0.125366 0.648010 1445372207 0.396667 0.637939 -0.125366 0.648010 1445372207 0.396667 0.637939 -0.125366 0.648010 1445372207 0.396667 0.637939 -0.125366 0.648010 1445372207 0.396667 0.637939 -0.125366 0.648010 1445372207 0.396667 0.637939 -0.125366 0.648010 1445372207 0.394714 0.638855 -0.120239 0.649231 1445372207 0.394714 0.638855 -0.120239 0.649231 1445372207 0.394714 0.638855 -0.120239 0.649231 1445372207 0.394714 0.638855 -0.120239 0.649231 1445372207 0.394714 0.638855 -0.120239 0.649231 1445372207 0.405090 0.632629 -0.126160 0.647827 1445372207 0.405090 0.632629 -0.126160 0.647827 1445372207 0.405090 0.632629 -0.126160 0.647827 1445372207 0.405090 0.632629 -0.126160 0.647827 1445372207 0.405090 0.632629 -0.126160 0.647827 1445372207 0.405090 0.632629 -0.126160 0.647827 1445372207 0.418579 0.624695 -0.131409 0.645935 1445372207 0.418579 0.624695 -0.131409 0.645935 1445372207 0.418579 0.624695 -0.131409 0.645935 1445372207 0.418579 0.624695 -0.131409 0.645935 1445372207 0.430420 0.619080 -0.127075 0.644409 1445372207 0.430420 0.619080 -0.127075 0.644409 1445372207 0.430420 0.619080 -0.127075 0.644409 1445372207 0.430420 0.619080 -0.127075 0.644409 1445372208 0.430420 0.619080 -0.127075 0.644409 1445372208 0.430420 0.619080 -0.127075 0.644409 1445372208 0.441345 0.615601 -0.116516 0.642334 1445372208 0.441345 0.615601 -0.116516 0.642334 1445372208 0.441345 0.615601 -0.116516 0.642334 1445372208 0.441345 0.615601 -0.116516 0.642334 1445372208 0.441345 0.615601 -0.116516 0.642334 1445372208 0.448425 0.615356 -0.103088 0.639954 1445372208 0.448425 0.615356 -0.103088 0.639954 1445372208 0.448425 0.615356 -0.103088 0.639954 1445372208 0.448425 0.615356 -0.103088 0.639954 1445372208 0.448425 0.615356 -0.103088 0.639954 1445372208 0.448425 0.615356 -0.103088 0.639954 1445372208 0.451965 0.618347 -0.091553 0.636353 1445372208 0.451965 0.618347 -0.091553 0.636353 1445372208 0.451965 0.618347 -0.091553 0.636353 1445372208 0.451965 0.618347 -0.091553 0.636353 1445372208 0.451965 0.618347 -0.091553 0.636353 1445372208 0.451965 0.618347 -0.091553 0.636353 1445372208 0.451965 0.618347 -0.091553 0.636353 1445372208 0.456238 0.618958 -0.096191 0.631958 1445372208 0.456238 0.618958 -0.096191 0.631958 1445372208 0.456238 0.618958 -0.096191 0.631958 1445372208 0.456238 0.618958 -0.096191 0.631958 1445372208 0.456238 0.618958 -0.096191 0.631958 1445372208 0.456238 0.618958 -0.096191 0.631958 1445372208 0.459412 0.614502 -0.116821 0.630554 1445372208 0.459412 0.614502 -0.116821 0.630554 1445372208 0.459412 0.614502 -0.116821 0.630554 1445372208 0.459412 0.614502 -0.116821 0.630554 1445372208 0.459412 0.614502 -0.116821 0.630554 1445372208 0.459412 0.614502 -0.116821 0.630554 1445372208 0.453247 0.612732 -0.137268 0.632629 1445372208 0.453247 0.612732 -0.137268 0.632629 1445372208 0.453247 0.612732 -0.137268 0.632629 1445372208 0.453247 0.612732 -0.137268 0.632629 1445372208 0.453247 0.612732 -0.137268 0.632629 1445372208 0.453247 0.612732 -0.137268 0.632629 1445372208 0.440063 0.614807 -0.153137 0.636230 1445372208 0.440063 0.614807 -0.153137 0.636230 1445372208 0.440063 0.614807 -0.153137 0.636230 1445372208 0.440063 0.614807 -0.153137 0.636230 1445372208 0.440063 0.614807 -0.153137 0.636230 1445372208 0.440063 0.614807 -0.153137 0.636230 1445372208 0.429321 0.615295 -0.167847 0.639404 1445372208 0.429321 0.615295 -0.167847 0.639404 1445372208 0.429321 0.615295 -0.167847 0.639404 1445372208 0.429321 0.615295 -0.167847 0.639404 1445372208 0.429321 0.615295 -0.167847 0.639404 1445372208 0.429321 0.615295 -0.167847 0.639404 1445372208 0.420288 0.615662 -0.174622 0.643188 1445372208 0.420288 0.615662 -0.174622 0.643188 1445372208 0.420288 0.615662 -0.174622 0.643188 1445372208 0.420288 0.615662 -0.174622 0.643188 1445372208 0.420288 0.615662 -0.174622 0.643188 1445372208 0.420288 0.615662 -0.174622 0.643188 1445372208 0.420288 0.615662 -0.174622 0.643188 1445372208 0.410522 0.618652 -0.168640 0.648193 1445372208 0.410522 0.618652 -0.168640 0.648193 1445372208 0.410522 0.618652 -0.168640 0.648193 1445372208 0.410522 0.618652 -0.168640 0.648193 1445372208 0.410522 0.618652 -0.168640 0.648193 1445372208 0.410522 0.618652 -0.168640 0.648193 1445372208 0.403259 0.622314 -0.155640 0.652527 1445372208 0.403259 0.622314 -0.155640 0.652527 1445372208 0.403259 0.622314 -0.155640 0.652527 1445372208 0.403259 0.622314 -0.155640 0.652527 1445372208 0.403259 0.622314 -0.155640 0.652527 1445372208 0.403259 0.622314 -0.155640 0.652527 1445372208 0.405396 0.621948 -0.149658 0.653015 1445372208 0.405396 0.621948 -0.149658 0.653015 1445372208 0.405396 0.621948 -0.149658 0.653015 1445372208 0.405396 0.621948 -0.149658 0.653015 1445372208 0.405396 0.621948 -0.149658 0.653015 1445372208 0.405396 0.621948 -0.149658 0.653015 1445372208 0.405396 0.621948 -0.149658 0.653015 1445372208 0.415039 0.616150 -0.152649 0.651733 1445372208 0.415039 0.616150 -0.152649 0.651733 1445372208 0.415039 0.616150 -0.152649 0.651733 1445372208 0.415039 0.616150 -0.152649 0.651733 1445372208 0.415039 0.616150 -0.152649 0.651733 1445372208 0.415039 0.616150 -0.152649 0.651733 1445372208 0.424194 0.611389 -0.148499 0.651245 1445372208 0.424194 0.611389 -0.148499 0.651245 1445372208 0.424194 0.611389 -0.148499 0.651245 1445372208 0.424194 0.611389 -0.148499 0.651245 1445372208 0.424194 0.611389 -0.148499 0.651245 1445372208 0.424194 0.611389 -0.148499 0.651245 1445372208 0.434753 0.608032 -0.136169 0.650085 1445372208 0.434753 0.608032 -0.136169 0.650085 1445372208 0.434753 0.608032 -0.136169 0.650085 1445372208 0.434753 0.608032 -0.136169 0.650085 1445372208 0.434753 0.608032 -0.136169 0.650085 1445372208 0.434753 0.608032 -0.136169 0.650085 1445372208 0.434753 0.608032 -0.136169 0.650085 1445372208 0.447632 0.605103 -0.121460 0.647034 1445372208 0.447632 0.605103 -0.121460 0.647034 1445372208 0.447632 0.605103 -0.121460 0.647034 1445372208 0.447632 0.605103 -0.121460 0.647034 1445372208 0.447632 0.605103 -0.121460 0.647034 1445372208 0.447632 0.605103 -0.121460 0.647034 1445372208 0.456909 0.604919 -0.106567 0.643311 1445372208 0.456909 0.604919 -0.106567 0.643311 1445372208 0.456909 0.604919 -0.106567 0.643311 1445372208 0.456909 0.604919 -0.106567 0.643311 1445372208 0.456909 0.604919 -0.106567 0.643311 1445372208 0.456909 0.604919 -0.106567 0.643311 1445372208 0.460876 0.607544 -0.097900 0.639343 1445372208 0.460876 0.607544 -0.097900 0.639343 1445372208 0.460876 0.607544 -0.097900 0.639343 1445372208 0.460876 0.607544 -0.097900 0.639343 1445372208 0.460876 0.607544 -0.097900 0.639343 1445372208 0.460876 0.607544 -0.097900 0.639343 1445372209 0.460876 0.607544 -0.097900 0.639343 1445372209 0.461853 0.609802 -0.103882 0.635559 1445372209 0.461853 0.609802 -0.103882 0.635559 1445372209 0.461853 0.609802 -0.103882 0.635559 1445372209 0.461853 0.609802 -0.103882 0.635559 1445372209 0.461853 0.609802 -0.103882 0.635559 1445372209 0.461853 0.609802 -0.103882 0.635559 1445372209 0.461914 0.608521 -0.122986 0.633362 1445372209 0.461914 0.608521 -0.122986 0.633362 1445372209 0.461914 0.608521 -0.122986 0.633362 1445372209 0.461914 0.608521 -0.122986 0.633362 1445372209 0.461914 0.608521 -0.122986 0.633362 1445372209 0.461914 0.608521 -0.122986 0.633362 1445372209 0.458740 0.606140 -0.145569 0.633179 1445372209 0.458740 0.606140 -0.145569 0.633179 1445372209 0.458740 0.606140 -0.145569 0.633179 1445372209 0.458740 0.606140 -0.145569 0.633179 1445372209 0.458740 0.606140 -0.145569 0.633179 1445372209 0.458740 0.606140 -0.145569 0.633179 1445372209 0.458740 0.606140 -0.145569 0.633179 1445372209 0.448059 0.607361 -0.160034 0.636108 1445372209 0.448059 0.607361 -0.160034 0.636108 1445372209 0.448059 0.607361 -0.160034 0.636108 1445372209 0.448059 0.607361 -0.160034 0.636108 1445372209 0.448059 0.607361 -0.160034 0.636108 1445372209 0.448059 0.607361 -0.160034 0.636108 1445372209 0.433594 0.610657 -0.163757 0.642029 1445372209 0.433594 0.610657 -0.163757 0.642029 1445372209 0.433594 0.610657 -0.163757 0.642029 1445372209 0.433594 0.610657 -0.163757 0.642029 1445372209 0.433594 0.610657 -0.163757 0.642029 1445372209 0.433594 0.610657 -0.163757 0.642029 1445372209 0.417969 0.618530 -0.152771 0.647522 1445372209 0.417969 0.618530 -0.152771 0.647522 1445372209 0.417969 0.618530 -0.152771 0.647522 1445372209 0.417969 0.618530 -0.152771 0.647522 1445372209 0.417969 0.618530 -0.152771 0.647522 1445372209 0.417969 0.618530 -0.152771 0.647522 1445372209 0.417969 0.618530 -0.152771 0.647522 1445372209 0.409607 0.622375 -0.144592 0.651001 1445372209 0.409607 0.622375 -0.144592 0.651001 1445372209 0.409607 0.622375 -0.144592 0.651001 1445372209 0.409607 0.622375 -0.144592 0.651001 1445372209 0.409607 0.622375 -0.144592 0.651001 1445372209 0.409607 0.622375 -0.144592 0.651001 1445372209 0.409607 0.622375 -0.144592 0.651001 1445372209 0.410156 0.620300 -0.145813 0.652405 1445372209 0.410156 0.620300 -0.145813 0.652405 1445372209 0.410156 0.620300 -0.145813 0.652405 1445372209 0.410156 0.620300 -0.145813 0.652405 1445372209 0.410156 0.620300 -0.145813 0.652405 1445372209 0.414551 0.617432 -0.150879 0.651184 1445372209 0.414551 0.617432 -0.150879 0.651184 1445372209 0.414551 0.617432 -0.150879 0.651184 1445372209 0.414551 0.617432 -0.150879 0.651184 1445372209 0.414551 0.617432 -0.150879 0.651184 1445372209 0.414551 0.617432 -0.150879 0.651184 1445372209 0.423157 0.614014 -0.154907 0.647949 1445372209 0.423157 0.614014 -0.154907 0.647949 1445372209 0.423157 0.614014 -0.154907 0.647949 1445372209 0.423157 0.614014 -0.154907 0.647949 1445372209 0.423157 0.614014 -0.154907 0.647949 1445372209 0.423157 0.614014 -0.154907 0.647949 1445372209 0.423157 0.614014 -0.154907 0.647949 1445372209 0.435425 0.609985 -0.155273 0.643555 1445372209 0.435425 0.609985 -0.155273 0.643555 1445372209 0.435425 0.609985 -0.155273 0.643555 1445372209 0.435425 0.609985 -0.155273 0.643555 1445372209 0.435425 0.609985 -0.155273 0.643555 1445372209 0.435425 0.609985 -0.155273 0.643555 1445372209 0.435425 0.609985 -0.155273 0.643555 1445372209 0.449341 0.606689 -0.151978 0.637817 1445372209 0.449341 0.606689 -0.151978 0.637817 1445372209 0.449341 0.606689 -0.151978 0.637817 1445372209 0.449341 0.606689 -0.151978 0.637817 1445372209 0.449341 0.606689 -0.151978 0.637817 1445372209 0.449341 0.606689 -0.151978 0.637817 1445372209 0.460938 0.605286 -0.144653 0.632629 1445372209 0.460938 0.605286 -0.144653 0.632629 1445372209 0.460938 0.605286 -0.144653 0.632629 1445372209 0.460938 0.605286 -0.144653 0.632629 1445372209 0.460938 0.605286 -0.144653 0.632629 1445372209 0.460938 0.605286 -0.144653 0.632629 1445372209 0.466858 0.606873 -0.133179 0.629272 1445372209 0.466858 0.606873 -0.133179 0.629272 1445372209 0.466858 0.606873 -0.133179 0.629272 1445372209 0.466858 0.606873 -0.133179 0.629272 1445372209 0.466858 0.606873 -0.133179 0.629272 1445372209 0.466858 0.606873 -0.133179 0.629272 1445372209 0.466858 0.606873 -0.133179 0.629272 1445372209 0.468567 0.610535 -0.124451 0.626160 1445372209 0.468567 0.610535 -0.124451 0.626160 1445372209 0.468567 0.610535 -0.124451 0.626160 1445372209 0.468567 0.610535 -0.124451 0.626160 1445372209 0.468567 0.610535 -0.124451 0.626160 1445372209 0.468567 0.610535 -0.124451 0.626160 1445372209 0.465515 0.614685 -0.125122 0.624268 1445372209 0.465515 0.614685 -0.125122 0.624268 1445372209 0.465515 0.614685 -0.125122 0.624268 1445372209 0.465515 0.614685 -0.125122 0.624268 1445372209 0.465515 0.614685 -0.125122 0.624268 1445372209 0.465515 0.614685 -0.125122 0.624268 1445372209 0.459290 0.617004 -0.134644 0.624634 1445372209 0.459290 0.617004 -0.134644 0.624634 1445372209 0.459290 0.617004 -0.134644 0.624634 1445372209 0.459290 0.617004 -0.134644 0.624634 1445372209 0.459290 0.617004 -0.134644 0.624634 1445372209 0.459290 0.617004 -0.134644 0.624634 1445372209 0.452393 0.617249 -0.148438 0.626282 1445372209 0.452393 0.617249 -0.148438 0.626282 1445372209 0.452393 0.617249 -0.148438 0.626282 1445372209 0.452393 0.617249 -0.148438 0.626282 1445372209 0.452393 0.617249 -0.148438 0.626282 1445372209 0.452393 0.617249 -0.148438 0.626282 1445372209 0.452393 0.617249 -0.148438 0.626282 1445372210 0.442505 0.618530 -0.160156 0.629211 1445372210 0.442505 0.618530 -0.160156 0.629211 1445372210 0.442505 0.618530 -0.160156 0.629211 1445372210 0.442505 0.618530 -0.160156 0.629211 1445372210 0.442505 0.618530 -0.160156 0.629211 1445372210 0.442505 0.618530 -0.160156 0.629211 1445372210 0.428406 0.621582 -0.166077 0.634338 1445372210 0.428406 0.621582 -0.166077 0.634338 1445372210 0.428406 0.621582 -0.166077 0.634338 1445372210 0.428406 0.621582 -0.166077 0.634338 1445372210 0.428406 0.621582 -0.166077 0.634338 1445372210 0.428406 0.621582 -0.166077 0.634338 1445372210 0.416992 0.623230 -0.169006 0.639587 1445372210 0.416992 0.623230 -0.169006 0.639587 1445372210 0.416992 0.623230 -0.169006 0.639587 1445372210 0.416992 0.623230 -0.169006 0.639587 1445372210 0.416992 0.623230 -0.169006 0.639587 1445372210 0.416992 0.623230 -0.169006 0.639587 1445372210 0.416992 0.623230 -0.169006 0.639587 1445372210 0.411804 0.623047 -0.171021 0.642578 1445372210 0.411804 0.623047 -0.171021 0.642578 1445372210 0.411804 0.623047 -0.171021 0.642578 1445372210 0.411804 0.623047 -0.171021 0.642578 1445372210 0.411804 0.623047 -0.171021 0.642578 1445372210 0.411804 0.623047 -0.171021 0.642578 1445372210 0.413879 0.620850 -0.175232 0.642273 1445372210 0.413879 0.620850 -0.175232 0.642273 1445372210 0.413879 0.620850 -0.175232 0.642273 1445372210 0.413879 0.620850 -0.175232 0.642273 1445372210 0.413879 0.620850 -0.175232 0.642273 1445372210 0.413879 0.620850 -0.175232 0.642273 1445372210 0.413879 0.620850 -0.175232 0.642273 1445372210 0.421753 0.615295 -0.184021 0.639954 1445372210 0.421753 0.615295 -0.184021 0.639954 1445372210 0.421753 0.615295 -0.184021 0.639954 1445372210 0.421753 0.615295 -0.184021 0.639954 1445372210 0.421753 0.615295 -0.184021 0.639954 1445372210 0.421753 0.615295 -0.184021 0.639954 1445372210 0.421753 0.615295 -0.184021 0.639954 1445372210 0.430908 0.608704 -0.188843 0.638794 1445372210 0.430908 0.608704 -0.188843 0.638794 1445372210 0.430908 0.608704 -0.188843 0.638794 1445372210 0.430908 0.608704 -0.188843 0.638794 1445372210 0.430908 0.608704 -0.188843 0.638794 1445372210 0.430908 0.608704 -0.188843 0.638794 1445372210 0.440491 0.603821 -0.182922 0.638611 1445372210 0.440491 0.603821 -0.182922 0.638611 1445372210 0.440491 0.603821 -0.182922 0.638611 1445372210 0.440491 0.603821 -0.182922 0.638611 1445372210 0.440491 0.603821 -0.182922 0.638611 1445372210 0.440491 0.603821 -0.182922 0.638611 1445372210 0.440491 0.603821 -0.182922 0.638611 1445372210 0.452209 0.600281 -0.169800 0.637390 1445372210 0.452209 0.600281 -0.169800 0.637390 1445372210 0.452209 0.600281 -0.169800 0.637390 1445372210 0.452209 0.600281 -0.169800 0.637390 1445372210 0.452209 0.600281 -0.169800 0.637390 1445372210 0.452209 0.600281 -0.169800 0.637390 1445372210 0.463684 0.598450 -0.153687 0.634888 1445372210 0.463684 0.598450 -0.153687 0.634888 1445372210 0.463684 0.598450 -0.153687 0.634888 1445372210 0.463684 0.598450 -0.153687 0.634888 1445372210 0.463684 0.598450 -0.153687 0.634888 1445372210 0.463684 0.598450 -0.153687 0.634888 1445372210 0.469788 0.601379 -0.134460 0.632019 1445372210 0.469788 0.601379 -0.134460 0.632019 1445372210 0.469788 0.601379 -0.134460 0.632019 1445372210 0.469788 0.601379 -0.134460 0.632019 1445372210 0.469788 0.601379 -0.134460 0.632019 1445372210 0.469788 0.601379 -0.134460 0.632019 1445372210 0.471985 0.606628 -0.120544 0.628113 1445372210 0.471985 0.606628 -0.120544 0.628113 1445372210 0.471985 0.606628 -0.120544 0.628113 1445372210 0.471985 0.606628 -0.120544 0.628113 1445372210 0.471985 0.606628 -0.120544 0.628113 1445372210 0.471985 0.606628 -0.120544 0.628113 1445372210 0.471985 0.606628 -0.120544 0.628113 1445372210 0.473511 0.609619 -0.119812 0.624268 1445372210 0.473511 0.609619 -0.119812 0.624268 1445372210 0.473511 0.609619 -0.119812 0.624268 1445372210 0.473511 0.609619 -0.119812 0.624268 1445372210 0.473511 0.609619 -0.119812 0.624268 1445372210 0.469910 0.613281 -0.125916 0.622192 1445372210 0.469910 0.613281 -0.125916 0.622192 1445372210 0.469910 0.613281 -0.125916 0.622192 1445372210 0.469910 0.613281 -0.125916 0.622192 1445372210 0.469910 0.613281 -0.125916 0.622192 1445372210 0.469910 0.613281 -0.125916 0.622192 1445372210 0.462646 0.616028 -0.138977 0.622131 1445372210 0.462646 0.616028 -0.138977 0.622131 1445372210 0.462646 0.616028 -0.138977 0.622131 1445372210 0.462646 0.616028 -0.138977 0.622131 1445372210 0.462646 0.616028 -0.138977 0.622131 1445372210 0.462646 0.616028 -0.138977 0.622131 1445372210 0.454041 0.616028 -0.157898 0.623962 1445372210 0.454041 0.616028 -0.157898 0.623962 1445372210 0.454041 0.616028 -0.157898 0.623962 1445372210 0.454041 0.616028 -0.157898 0.623962 1445372210 0.454041 0.616028 -0.157898 0.623962 1445372210 0.454041 0.616028 -0.157898 0.623962 1445372210 0.454041 0.616028 -0.157898 0.623962 1445372210 0.442566 0.615967 -0.173523 0.628113 1445372210 0.442566 0.615967 -0.173523 0.628113 1445372210 0.442566 0.615967 -0.173523 0.628113 1445372210 
-0.140503 0.614929 0.562500 0.534424 1445372213 -0.084412 0.626526 0.619629 0.465088 1445372213 -0.084412 0.626526 0.619629 0.465088 1445372213 -0.084412 0.626526 0.619629 0.465088 1445372213 -0.084412 0.626526 0.619629 0.465088 1445372213 0.010559 0.645569 0.670837 0.364685 1445372213 0.010559 0.645569 0.670837 0.364685 1445372213 0.010559 0.645569 0.670837 0.364685 1445372213 0.010559 0.645569 0.670837 0.364685 1445372213 0.010559 0.645569 0.670837 0.364685 1445372213 0.010559 0.645569 0.670837 0.364685 1445372213 0.112366 0.654907 0.708008 0.239014 1445372213 0.112366 0.654907 0.708008 0.239014 1445372213 0.112366 0.654907 0.708008 0.239014 1445372213 0.112366 0.654907 0.708008 0.239014 1445372213 0.112366 0.654907 0.708008 0.239014 1445372213 0.230103 0.643677 0.721619 0.108948 1445372213 0.230103 0.643677 0.721619 0.108948 1445372213 0.230103 0.643677 0.721619 0.108948 1445372213 0.230103 0.643677 0.721619 0.108948 1445372213 0.230103 0.643677 0.721619 0.108948 1445372213 0.230103 0.643677 0.721619 0.108948 1445372213 0.230103 0.643677 0.721619 0.108948 1445372213 0.331360 0.616821 0.713867 0.000427 1445372213 0.331360 0.616821 0.713867 0.000427 1445372213 0.331360 0.616821 0.713867 0.000427 1445372213 0.331360 0.616821 0.713867 0.000427 1445372213 0.331360 0.616821 0.713867 0.000427 1445372213 0.399414 0.588074 0.701050 -0.055481 1445372213 0.399414 0.588074 0.701050 -0.055481 1445372213 0.399414 0.588074 0.701050 -0.055481 1445372213 0.399414 0.588074 0.701050 -0.055481 1445372213 0.399414 0.588074 0.701050 -0.055481 1445372213 0.399414 0.588074 0.701050 -0.055481 1445372213 0.400330 0.576172 0.710693 -0.050720 1445372213 0.400330 0.576172 0.710693 -0.050720 1445372213 0.400330 0.576172 0.710693 -0.050720 1445372213 0.400330 0.576172 0.710693 -0.050720 1445372213 0.400330 0.576172 0.710693 -0.050720 1445372213 0.400330 0.576172 0.710693 -0.050720 1445372213 0.356079 0.585693 0.728027 0.002197 1445372213 0.356079 0.585693 0.728027 0.002197 1445372213 0.356079 0.585693 0.728027 0.002197 1445372213 0.356079 0.585693 0.728027 0.002197 1445372213 0.356079 0.585693 0.728027 0.002197 1445372213 0.356079 0.585693 0.728027 0.002197 1445372213 0.356079 0.585693 0.728027 0.002197 1445372213 0.296265 0.598877 0.738403 0.090759 1445372213 0.296265 0.598877 0.738403 0.090759 1445372213 0.296265 0.598877 0.738403 0.090759 1445372213 0.296265 0.598877 0.738403 0.090759 1445372213 0.296265 0.598877 0.738403 0.090759 1445372213 0.204834 0.616150 0.732910 0.202881 1445372213 0.204834 0.616150 0.732910 0.202881 1445372213 0.204834 0.616150 0.732910 0.202881 1445372213 0.204834 0.616150 0.732910 0.202881 1445372213 0.204834 0.616150 0.732910 0.202881 1445372213 0.204834 0.616150 0.732910 0.202881 1445372213 0.204834 0.616150 0.732910 0.202881 1445372213 0.084534 0.634094 0.695007 0.328064 1445372213 0.084534 0.634094 0.695007 0.328064 1445372213 0.084534 0.634094 0.695007 0.328064 1445372213 0.084534 0.634094 0.695007 0.328064 1445372213 0.084534 0.634094 0.695007 0.328064 1445372213 0.084534 0.634094 0.695007 0.328064 1445372213 0.084534 0.634094 0.695007 0.328064 1445372213 -0.020691 0.638062 0.624756 0.449463 1445372213 -0.020691 0.638062 0.624756 0.449463 1445372213 -0.020691 0.638062 0.624756 0.449463 1445372213 -0.020691 0.638062 0.624756 0.449463 1445372213 -0.020691 0.638062 0.624756 0.449463 1445372213 -0.020691 0.638062 0.624756 0.449463 1445372213 -0.083374 0.627197 0.571655 0.522278 1445372213 -0.083374 0.627197 0.571655 0.522278 1445372213 -0.083374 0.627197 0.571655 0.522278 1445372213 -0.083374 0.627197 0.571655 0.522278 1445372213 -0.083374 0.627197 0.571655 0.522278 1445372213 -0.083374 0.627197 0.571655 0.522278 1445372213 -0.083374 0.627197 0.571655 0.522278 1445372213 -0.084412 0.620911 0.589844 0.509216 1445372213 -0.084412 0.620911 0.589844 0.509216 1445372213 -0.084412 0.620911 0.589844 0.509216 1445372213 -0.084412 0.620911 0.589844 0.509216 1445372213 -0.084412 0.620911 0.589844 0.509216 1445372213 -0.084412 0.620911 0.589844 0.509216 1445372213 -0.031799 0.633545 0.626465 0.452820 1445372213 -0.031799 0.633545 0.626465 0.452820 1445372213 -0.031799 0.633545 0.626465 0.452820 1445372213 -0.031799 0.633545 0.626465 0.452820 1445372213 -0.031799 0.633545 0.626465 0.452820 1445372213 -0.031799 0.633545 0.626465 0.452820 1445372213 0.039673 0.645020 0.679016 0.348206 1445372213 0.039673 0.645020 0.679016 0.348206 1445372214 0.039673 0.645020 0.679016 0.348206 1445372214 0.039673 0.645020 0.679016 0.348206 1445372214 0.144592 0.652222 0.708191 0.228210 1445372214 0.144592 0.652222 0.708191 0.228210 1445372214 0.144592 0.652222 0.708191 0.228210 1445372214 0.144592 0.652222 0.708191 0.228210 1445372214 0.144592 0.652222 0.708191 0.228210 1445372214 0.144592 0.652222 0.708191 0.228210 1445372214 0.144592 0.652222 0.708191 0.228210 1445372214 0.244446 0.646301 0.714172 0.110962 1445372214 0.244446 0.646301 0.714172 0.110962 1445372214 0.244446 0.646301 0.714172 0.110962 1445372214 0.244446 0.646301 0.714172 0.110962 1445372214 0.244446 0.646301 0.714172 0.110962 1445372214 0.244446 0.646301 0.714172 0.110962 1445372214 0.324463 0.628357 0.706604 0.022278 1445372214 0.324463 0.628357 0.706604 0.022278 1445372214 0.324463 0.628357 0.706604 0.022278 1445372214 0.324463 0.628357 0.706604 0.022278 1445372214 0.324463 0.628357 0.706604 0.022278 1445372214 0.324463 0.628357 0.706604 0.022278 1445372214 0.324463 0.628357 0.706604 0.022278 1445372214 0.369202 0.612793 0.698425 -0.015320 1445372214 0.369202 0.612793 0.698425 -0.015320 1445372214 0.369202 0.612793 0.698425 -0.015320 1445372214 0.369202 0.612793 0.698425 -0.015320 1445372214 0.369202 0.612793 0.698425 -0.015320 1445372214 0.369202 0.612793 0.698425 -0.015320 1445372214 0.378967 0.603210 0.701721 0.005005 1445372214 0.378967 0.603210 0.701721 0.005005 1445372214 0.378967 0.603210 0.701721 0.005005 1445372214 0.378967 0.603210 0.701721 0.005005 1445372214 0.378967 0.603210 0.701721 0.005005 1445372214 0.378967 0.603210 0.701721 0.005005 1445372214 0.378967 0.603210 0.701721 0.005005 1445372214 0.338501 0.610046 0.713074 0.068359 1445372214 0.338501 0.610046 0.713074 0.068359 1445372214 0.338501 0.610046 0.713074 0.068359 1445372214 0.338501 0.610046 0.713074 0.068359 1445372214 0.338501 0.610046 0.713074 0.068359 1445372214 0.338501 0.610046 0.713074 0.068359 1445372214 0.268005 0.617249 0.721802 0.161499 1445372214 0.268005 0.617249 0.721802 0.161499 1445372214 0.268005 0.617249 0.721802 0.161499 1445372214 0.268005 0.617249 0.721802 0.161499 1445372214 0.268005 0.617249 0.721802 0.161499 1445372214 0.268005 0.617249 0.721802 0.161499 1445372214 0.175232 0.617004 0.718323 0.269287 1445372214 0.175232 0.617004 0.718323 0.269287 1445372214 0.175232 0.617004 0.718323 0.269287 1445372214 0.175232 0.617004 0.718323 0.269287 1445372214 0.175232 0.617004 0.718323 0.269287 1445372214 0.175232 0.617004 0.718323 0.269287 1445372214 0.175232 0.617004 0.718323 0.269287 1445372214 0.057861 0.618591 0.696350 0.359070 1445372214 0.057861 0.618591 0.696350 0.359070 1445372214 0.057861 0.618591 0.696350 0.359070 1445372214 0.057861 0.618591 0.696350 0.359070 1445372214 0.057861 0.618591 0.696350 0.359070 1445372214 0.057861 0.618591 0.696350 0.359070 1445372214 -0.024597 0.612732 0.644836 0.456116 1445372214 -0.024597 0.612732 0.644836 0.456116 1445372214 -0.024597 0.612732 0.644836 0.456116 1445372214 -0.024597 0.612732 0.644836 0.456116 1445372214 -0.024597 0.612732 0.644836 0.456116 1445372214 -0.024597 0.612732 0.644836 0.456116 1445372214 -0.088257 0.600403 0.626709 0.488708 1445372214 -0.088257 0.600403 0.626709 0.488708 1445372214 -0.088257 0.600403 0.626709 0.488708 1445372214 -0.088257 0.600403 0.626709 0.488708 1445372214 -0.088257 0.600403 0.626709 0.488708 1445372214 -0.087402 0.603699 0.641663 0.464844 1445372214 -0.087402 0.603699 0.641663 0.464844 1445372214 -0.087402 0.603699 0.641663 0.464844 1445372214 -0.087402 0.603699 0.641663 0.464844 1445372214 -0.087402 0.603699 0.641663 0.464844 1445372214 -0.087402 0.603699 0.641663 0.464844 1445372214 -0.029785 0.614197 0.672058 0.412476 1445372214 -0.029785 0.614197 0.672058 0.412476 1445372214 -0.029785 0.614197 0.672058 0.412476 1445372214 -0.029785 0.614197 0.672058 0.412476 1445372214 -0.029785 0.614197 0.672058 0.412476 1445372214 -0.029785 0.614197 0.672058 0.412476 1445372214 -0.029785 0.614197 0.672058 0.412476 1445372214 0.049194 0.625183 0.710693 0.318542 1445372214 0.049194 0.625183 0.710693 0.318542 1445372214 0.049194 0.625183 0.710693 0.318542 1445372214 0.049194 0.625183 0.710693 0.318542 1445372214 0.049194 0.625183 0.710693 0.318542 1445372214 0.049194 0.625183 0.710693 0.318542 1445372214 0.151123 0.631348 0.729614 0.214783 1445372214 0.151123 0.631348 0.729614 0.214783 1445372214 0.151123 0.631348 0.729614 0.214783 1445372214 0.151123 0.631348 0.729614 0.214783 1445372214 0.151123 0.631348 0.729614 0.214783 1445372214 0.151123 0.631348 0.729614 0.214783 1445372214 0.151123 0.631348 0.729614 0.214783 1445372214 0.245544 0.627930 0.730225 0.109985 1445372214 0.245544 0.627930 0.730225 0.109985 1445372214 0.245544 0.627930 0.730225 0.109985 1445372214 0.245544 0.627930 0.730225 0.109985 1445372214 0.245544 0.627930 0.730225 0.109985 1445372214 0.245544 0.627930 0.730225 0.109985 1445372214 0.307556 0.618896 0.722595 0.011292 1445372214 0.307556 0.618896 0.722595 0.011292 1445372214 0.307556 0.618896 0.722595 0.011292 1445372214 0.307556 0.618896 0.722595 0.011292 1445372214 0.307556 0.618896 0.722595 0.011292 1445372214 0.350220 0.608643 0.710327 -0.047119 1445372214 0.350220 0.608643 0.710327 -0.047119 1445372214 0.350220 0.608643 0.710327 -0.047119 1445372214 0.350220 0.608643 0.710327 -0.047119 1445372214 0.350220 0.608643 0.710327 -0.047119 1445372215 0.350220 0.608643 0.710327 -0.047119 1445372215 0.365173 0.604004 0.706604 -0.049500 1445372215 0.365173 0.604004 0.706604 -0.049500 1445372215 0.365173 0.604004 0.706604 -0.049500 1445372215 0.365173 0.604004 0.706604 -0.049500 1445372215 0.365173 0.604004 0.706604 -0.049500 1445372215 0.365173 0.604004 0.706604 -0.049500 1445372215 0.365173 0.604004 0.706604 -0.049500 1445372215 0.345825 0.611572 0.711548 0.002380 1445372215 0.345825 0.611572 0.711548 0.002380 1445372215 0.345825 0.611572 0.711548 0.002380 1445372215 0.345825 0.611572 0.711548 0.002380 1445372215 0.345825 0.611572 0.711548 0.002380 1445372215 0.345825 0.611572 0.711548 0.002380 1445372215 0.286072 0.630066 0.716125 0.090881 1445372215 0.286072 0.630066 0.716125 0.090881 1445372215 0.286072 0.630066 0.716125 0.090881 1445372215 0.286072 0.630066 0.716125 0.090881 1445372215 0.286072 0.630066 0.716125 0.090881 1445372215 0.286072 0.630066 0.716125 0.090881 1445372215 0.193848 0.646179 0.712708 0.191833 1445372215 0.193848 0.646179 0.712708 0.191833 1445372215 0.193848 0.646179 0.712708 0.191833 1445372215 0.193848 0.646179 0.712708 0.191833 1445372215 0.193848 0.646179 0.712708 0.191833 1445372215 0.193848 0.646179 0.712708 0.191833 1445372215 0.108276 0.643677 0.690857 0.310730 1445372215 0.108276 0.643677 0.690857 0.310730 1445372215 0.108276 0.643677 0.690857 0.310730 1445372215 0.108276 0.643677 0.690857 0.310730 1445372215 0.108276 0.643677 0.690857 0.310730 1445372215 0.108276 0.643677 0.690857 0.310730 1445372215 -0.002991 0.643555 0.660767 0.386230 1445372215 -0.002991 0.643555 0.660767 0.386230 1445372215 -0.002991 0.643555 0.660767 0.386230 1445372215 -0.002991 0.643555 0.660767 0.386230 1445372215 -0.002991 0.643555 0.660767 0.386230 1445372215 -0.002991 0.643555 0.660767 0.386230 1445372215 -0.054382 0.635681 0.614014 0.464539 1445372215 -0.054382 0.635681 0.614014 0.464539 1445372215 -0.054382 0.635681 0.614014 0.464539 1445372215 -0.054382 0.635681 0.614014 0.464539 1445372215 -0.054382 0.635681 0.614014 0.464539 1445372215 -0.054382 0.635681 0.614014 0.464539 1445372215 -0.054382 0.635681 0.614014 0.464539 1445372215 -0.082031 0.621155 0.615723 0.477722 1445372215 -0.082031 0.621155 0.615723 0.477722 1445372215 -0.082031 0.621155 0.615723 0.477722 1445372215 -0.082031 0.621155 0.615723 0.477722 1445372215 -0.082031 0.621155 0.615723 0.477722 1445372215 -0.082031 0.621155 0.615723 0.477722 1445372215 -0.055298 0.624939 0.641174 0.441772 1445372215 -0.055298 0.624939 0.641174 0.441772 1445372215 -0.055298 0.624939 0.641174 0.441772 1445372215 -0.055298 0.624939 0.641174 0.441772 1445372215 -0.055298 0.624939 0.641174 0.441772 1445372215 -0.055298 0.624939 0.641174 0.441772 1445372215 0.013855 0.631653 0.679688 0.372375 1445372215 0.013855 0.631653 0.679688 0.372375 1445372215 0.013855 0.631653 0.679688 0.372375 1445372215 0.013855 0.631653 0.679688 0.372375 1445372215 0.013855 0.631653 0.679688 0.372375 1445372215 0.013855 0.631653 0.679688 0.372375 1445372215 0.013855 0.631653 0.679688 0.372375 1445372215 0.100220 0.635193 0.714844 0.274536 1445372215 0.100220 0.635193 0.714844 0.274536 1445372215 0.100220 0.635193 0.714844 0.274536 1445372215 0.100220 0.635193 0.714844 0.274536 1445372215 0.100220 0.635193 0.714844 0.274536 1445372215 0.100220 0.635193 0.714844 0.274536 1445372215 0.197571 0.633423 0.727356 0.174927 1445372215 0.197571 0.633423 0.727356 0.174927 1445372215 0.197571 0.633423 0.727356 0.174927 1445372215 0.197571 0.633423 0.727356 0.174927 1445372215 0.197571 0.633423 0.727356 0.174927 1445372215 0.197571 0.633423 0.727356 0.174927 1445372215 0.279663 0.620056 0.728210 0.083252 1445372215 0.279663 0.620056 0.728210 0.083252 1445372215 0.279663 0.620056 0.728210 0.083252 1445372215 0.279663 0.620056 0.728210 0.083252 1445372215 0.279663 0.620056 0.728210 0.083252 1445372215 0.279663 0.620056 0.728210 0.083252 1445372215 0.316833 0.609436 0.726746 -0.001038 1445372215 0.316833 0.609436 0.726746 -0.001038 1445372215 0.316833 0.609436 0.726746 -0.001038 1445372215 0.316833 0.609436 0.726746 -0.001038 1445372215 0.316833 0.609436 0.726746 -0.001038 1445372215 0.316833 0.609436 0.726746 -0.001038 1445372215 0.316833 0.609436 0.726746 -0.001038 1445372215 0.328735 0.601440 0.727356 -0.032593 1445372215 0.328735 0.601440 0.727356 -0.032593 1445372215 0.328735 0.601440 0.727356 -0.032593 1445372215 0.328735 0.601440 0.727356 -0.032593 1445372215 0.328735 0.601440 0.727356 -0.032593 1445372215 0.322083 0.605896 0.727356 -0.005188 1445372215 0.322083 0.605896 0.727356 -0.005188 1445372215 0.322083 0.605896 0.727356 -0.005188 1445372215 0.322083 0.605896 0.727356 -0.005188 1445372215 0.322083 0.605896 0.727356 -0.005188 1445372215 0.322083 0.605896 0.727356 -0.005188 1445372215 0.322083 0.605896 0.727356 -0.005188 1445372215 0.284912 0.619080 0.728333 0.070435 1445372215 0.284912 0.619080 0.728333 0.070435 1445372215 0.284912 0.619080 0.728333 0.070435 1445372215 0.284912 0.619080 0.728333 0.070435 1445372215 0.284912 0.619080 0.728333 0.070435 1445372215 0.284912 0.619080 0.728333 0.070435 1445372215 0.201904 0.637390 0.724915 0.165283 1445372215 0.201904 0.637390 0.724915 0.165283 1445372215 0.201904 0.637390 0.724915 0.165283 1445372215 0.201904 0.637390 0.724915 0.165283 1445372215 0.201904 0.637390 0.724915 0.165283 1445372215 0.201904 0.637390 0.724915 0.165283 1445372216 0.119385 0.643860 0.700317 0.283997 1445372216 0.119385 0.643860 0.700317 0.283997 1445372216 0.119385 0.643860 0.700317 0.283997 1445372216 0.119385 0.643860 0.700317 0.283997 1445372216 0.119385 0.643860 0.700317 0.283997 1445372216 0.119385 0.643860 0.700317 0.283997 1445372216 0.119385 0.643860 0.700317 0.283997 1445372216 0.014648 0.646729 0.658936 0.383728 1445372216 0.014648 0.646729 0.658936 0.383728 1445372216 0.014648 0.646729 0.658936 0.383728 1445372216 0.014648 0.646729 0.658936 0.383728 1445372216 0.014648 0.646729 0.658936 0.383728 1445372216 0.014648 0.646729 0.658936 0.383728 1445372216 -0.056152 0.639771 0.612305 0.460999 1445372216 -0.056152 0.639771 0.612305 0.460999 1445372216 -0.056152 0.639771 0.612305 0.460999 1445372216 -0.056152 0.639771 0.612305 0.460999 1445372216 -0.056152 0.639771 0.612305 0.460999 1445372216 -0.056152 0.639771 0.612305 0.460999 1445372216 -0.089172 0.633484 0.595154 0.486267 1445372216 -0.089172 0.633484 0.595154 0.486267 1445372216 -0.089172 0.633484 0.595154 0.486267 1445372216 -0.089172 0.633484 0.595154 0.486267 1445372216 -0.089172 0.633484 0.595154 0.486267 1445372216 -0.089172 0.633484 0.595154 0.486267 1445372216 -0.069763 0.633972 0.620422 0.456299 1445372216 -0.069763 0.633972 0.620422 0.456299 1445372216 -0.069763 0.633972 0.620422 0.456299 1445372216 -0.069763 0.633972 0.620422 0.456299 1445372216 -0.069763 0.633972 0.620422 0.456299 1445372216 -0.069763 0.633972 0.620422 0.456299 1445372216 -0.006165 0.641541 0.657166 0.395447 1445372216 -0.006165 0.641541 0.657166 0.395447 1445372216 -0.006165 0.641541 0.657166 0.395447 1445372216 -0.006165 0.641541 0.657166 0.395447 1445372216 -0.006165 0.641541 0.657166 0.395447 1445372216 -0.006165 0.641541 0.657166 0.395447 1445372216 -0.006165 0.641541 0.657166 0.395447 1445372216 0.073181 0.645569 0.699280 0.298035 1445372216 0.073181 0.645569 0.699280 0.298035 1445372216 0.073181 0.645569 0.699280 0.298035 1445372216 0.073181 0.645569 0.699280 0.298035 1445372216 0.073181 0.645569 0.699280 0.298035 1445372216 0.073181 0.645569 0.699280 0.298035 1445372216 0.170288 0.646729 0.718201 0.192017 1445372216 0.170288 0.646729 0.718201 0.192017 1445372216 0.170288 0.646729 0.718201 0.192017 1445372216 0.170288 0.646729 0.718201 0.192017 1445372216 0.170288 0.646729 0.718201 0.192017 1445372216 0.170288 0.646729 0.718201 0.192017 1445372216 0.248901 0.643555 0.719604 0.076782 1445372216 0.248901 0.643555 0.719604 0.076782 1445372216 0.248901 0.643555 0.719604 0.076782 1445372216 0.248901 0.643555 0.719604 0.076782 1445372216 0.248901 0.643555 0.719604 0.076782 1445372216 0.248901 0.643555 0.719604 0.076782 1445372216 0.248901 0.643555 0.719604 0.076782 1445372216 0.319946 0.630493 0.706909 -0.016052 1445372216 0.319946 0.630493 0.706909 -0.016052 1445372216 0.319946 0.630493 0.706909 -0.016052 1445372216 0.319946 0.630493 0.706909 -0.016052 1445372216 0.319946 0.630493 0.706909 -0.016052 1445372216 0.367859 0.610352 0.698792 -0.061768 1445372216 0.367859 0.610352 0.698792 -0.061768 1445372216 0.367859 0.610352 0.698792 -0.061768 1445372216 0.367859 0.610352 0.698792 -0.061768 1445372216 0.367859 0.610352 0.698792 -0.061768 1445372216 0.367859 0.610352 0.698792 -0.061768 1445372216 0.375427 0.602844 0.701477 -0.058472 1445372216 0.375427 0.602844 0.701477 -0.058472 1445372216 0.375427 0.602844 0.701477 -0.058472 1445372216 0.375427 0.602844 0.701477 -0.058472 1445372216 0.375427 0.602844 0.701477 -0.058472 1445372216 0.375427 0.602844 0.701477 -0.058472 1445372216 0.338867 0.615356 0.711609 -0.004395 1445372216 0.338867 0.615356 0.711609 -0.004395 1445372216 0.338867 0.615356 0.711609 -0.004395 1445372216 0.338867 0.615356 0.711609 -0.004395 1445372216 0.338867 0.615356 0.711609 -0.004395 1445372216 0.338867 0.615356 0.711609 -0.004395 1445372216 0.286560 0.630249 0.714600 0.099487 1445372216 0.286560 0.630249 0.714600 0.099487 1445372216 0.286560 0.630249 0.714600 0.099487 1445372216 0.286560 0.630249 0.714600 0.099487 1445372216 0.286560 0.630249 0.714600 0.099487 1445372216 0.286560 0.630249 0.714600 0.099487 1445372216 0.180603 0.655151 0.707825 0.192444 1445372216 0.180603 0.655151 0.707825 0.192444 1445372216 0.180603 0.655151 0.707825 0.192444 1445372216 0.180603 0.655151 0.707825 0.192444 1445372216 0.180603 0.655151 0.707825 0.192444 1445372216 0.180603 0.655151 0.707825 0.192444 1445372216 0.180603 0.655151 0.707825 0.192444 1445372216 0.106689 0.657959 0.674500 0.317261 1445372216 0.106689 0.657959 0.674500 0.317261 1445372216 0.106689 0.657959 0.674500 0.317261 1445372216 0.106689 0.657959 0.674500 0.317261 1445372216 0.106689 0.657959 0.674500 0.317261 1445372216 0.106689 0.657959 0.674500 0.317261 1445372216 0.017883 0.650757 0.629944 0.423462 1445372216 0.017883 0.650757 0.629944 0.423462 1445372216 0.017883 0.650757 0.629944 0.423462 1445372216 0.017883 0.650757 0.629944 0.423462 1445372216 0.017883 0.650757 0.629944 0.423462 1445372216 0.017883 0.650757 0.629944 0.423462 1445372216 -0.070984 0.648010 0.571899 0.497803 1445372216 -0.070984 0.648010 0.571899 0.497803 1445372216 -0.070984 0.648010 0.571899 0.497803 1445372216 -0.070984 0.648010 0.571899 0.497803 1445372216 -0.070984 0.648010 0.571899 0.497803 1445372216 -0.070984 0.648010 0.571899 0.497803 1445372216 -0.070984 0.648010 0.571899 0.497803 1445372217 -0.077576 0.637024 0.545044 0.539429 1445372217 -0.077576 0.637024 0.545044 0.539429 1445372217 -0.077576 0.637024 0.545044 0.539429 1445372217 -0.077576 0.637024 0.545044 0.539429 1445372217 -0.077576 0.637024 0.545044 0.539429 1445372217 -0.077576 0.637024 0.545044 0.539429 1445372217 -0.071899 0.639771 0.585083 0.492981 1445372217 -0.071899 0.639771 0.585083 0.492981 1445372217 -0.071899 0.639771 0.585083 0.492981 1445372217 -0.071899 0.639771 0.585083 0.492981 1445372217 -0.071899 0.639771 0.585083 0.492981 1445372217 -0.071899 0.639771 0.585083 0.492981 1445372217 -0.071899 0.639771 0.585083 0.492981 1445372217 0.005554 0.648499 0.626831 0.431763 1445372217 0.005554 0.648499 0.626831 0.431763 1445372217 0.005554 0.648499 0.626831 0.431763 1445372217 0.005554 0.648499 0.626831 0.431763 1445372217 0.005554 0.648499 0.626831 0.431763 1445372217 0.005554 0.648499 0.626831 0.431763 1445372217 0.087524 0.652222 0.677063 0.329285 1445372217 0.087524 0.652222 0.677063 0.329285 1445372217 0.087524 0.652222 0.677063 0.329285 1445372217 0.087524 0.652222 0.677063 0.329285 1445372217 0.087524 0.652222 0.677063 0.329285 1445372217 0.087524 0.652222 0.677063 0.329285 1445372217 0.087524 0.652222 0.677063 0.329285 1445372217 0.182190 0.645386 0.711304 0.210205 1445372217 0.182190 0.645386 0.711304 0.210205 1445372217 0.182190 0.645386 0.711304 0.210205 1445372217 0.182190 0.645386 0.711304 0.210205 1445372217 0.182190 0.645386 0.711304 0.210205 1445372217 0.182190 0.645386 0.711304 0.210205 1445372217 0.278687 0.624695 0.723938 0.088989 1445372217 0.278687 0.624695 0.723938 0.088989 1445372217 0.278687 0.624695 0.723938 0.088989 1445372217 0.278687 0.624695 0.723938 0.088989 1445372217 0.278687 0.624695 0.723938 0.088989 1445372217 0.278687 0.624695 0.723938 0.088989 1445372217 0.278687 0.624695 0.723938 0.088989 1445372217 0.346802 0.598022 0.722107 -0.022095 1445372217 0.346802 0.598022 0.722107 -0.022095 1445372217 0.346802 0.598022 0.722107 -0.022095 1445372217 0.346802 0.598022 0.722107 -0.022095 1445372217 0.346802 0.598022 0.722107 -0.022095 1445372217 0.387817 0.581665 0.710022 -0.083557 1445372217 0.387817 0.581665 0.710022 -0.083557 1445372217 0.387817 0.581665 0.710022 -0.083557 1445372217 0.387817 0.581665 0.710022 -0.083557 1445372217 0.387817 0.581665 0.710022 -0.083557 1445372217 0.387817 0.581665 0.710022 -0.083557 1445372217 0.387817 0.581665 0.710022 -0.083557 1445372217 0.404419 0.576050 0.706360 -0.074402 1445372217 0.404419 0.576050 0.706360 -0.074402 1445372217 0.404419 0.576050 0.706360 -0.074402 1445372217 0.404419 0.576050 0.706360 -0.074402 1445372217 0.404419 0.576050 0.706360 -0.074402 1445372217 0.404419 0.576050 0.706360 -0.074402 1445372217 0.374939 0.591736 0.713440 -0.013916 1445372217 0.374939 0.591736 0.713440 -0.013916 1445372217 0.374939 0.591736 0.713440 -0.013916 1445372217 0.374939 0.591736 0.713440 -0.013916 1445372217 0.374939 0.591736 0.713440 -0.013916 1445372217 0.374939 0.591736 0.713440 -0.013916 1445372217 0.307922 0.616516 0.719788 0.083008 1445372217 0.307922 0.616516 0.719788 0.083008 1445372217 0.307922 0.616516 0.719788 0.083008 1445372217 0.307922 0.616516 0.719788 0.083008 1445372217 0.307922 0.616516 0.719788 0.083008 1445372217 0.307922 0.616516 0.719788 0.083008 1445372217 0.307922 0.616516 0.719788 0.083008 1445372217 0.208557 0.640991 0.713013 0.192749 1445372217 0.208557 0.640991 0.713013 0.192749 1445372217 0.208557 0.640991 0.713013 0.192749 1445372217 0.208557 0.640991 0.713013 0.192749 1445372217 0.208557 0.640991 0.713013 0.192749 1445372217 0.208557 0.640991 0.713013 0.192749 1445372217 0.115112 0.650574 0.678650 0.320618 1445372217 0.115112 0.650574 0.678650 0.320618 1445372217 0.115112 0.650574 0.678650 0.320618 1445372217 0.115112 0.650574 0.678650 0.320618 1445372217 0.115112 0.650574 0.678650 0.320618 1445372217 0.115112 0.650574 0.678650 0.320618 1445372217 0.115112 0.650574 0.678650 0.320618 1445372217 0.022278 0.642578 0.636047 0.426453 1445372217 0.022278 0.642578 0.636047 0.426453 1445372217 0.022278 0.642578 0.636047 0.426453 1445372217 0.022278 0.642578 0.636047 0.426453 1445372217 0.022278 0.642578 0.636047 0.426453 1445372217 0.022278 0.642578 0.636047 0.426453 1445372217 -0.058044 0.637329 0.580078 0.503784 1445372217 -0.058044 0.637329 0.580078 0.503784 1445372217 -0.058044 0.637329 0.580078 0.503784 1445372217 -0.058044 0.637329 0.580078 0.503784 1445372217 -0.058044 0.637329 0.580078 0.503784 1445372217 -0.058044 0.637329 0.580078 0.503784 1445372217 -0.080139 0.625671 0.557739 0.539429 1445372217 -0.080139 0.625671 0.557739 0.539429 1445372217 -0.080139 0.625671 0.557739 0.539429 1445372217 -0.080139 0.625671 0.557739 0.539429 1445372217 -0.080139 0.625671 0.557739 0.539429 1445372217 -0.080139 0.625671 0.557739 0.539429 1445372217 -0.066101 0.629395 0.593079 0.497681 1445372217 -0.066101 0.629395 0.593079 0.497681 1445372217 -0.066101 0.629395 0.593079 0.497681 1445372217 -0.066101 0.629395 0.593079 0.497681 1445372217 -0.066101 0.629395 0.593079 0.497681 1445372217 -0.066101 0.629395 0.593079 0.497681 1445372217 -0.066101 0.629395 0.593079 0.497681 1445372217 0.001648 0.640869 0.636597 0.428833 1445372217 0.001648 0.640869 0.636597 0.428833 1445372217 0.001648 0.640869 0.636597 0.428833 1445372217 0.001648 0.640869 0.636597 0.428833 1445372217 0.001648 0.640869 0.636597 0.428833 1445372217 0.001648 0.640869 0.636597 0.428833 1445372217 0.076355 0.646362 0.685913 0.325256 1445372218 0.076355 0.646362 0.685913 0.325256 1445372218 0.076355 0.646362 0.685913 0.325256 1445372218 0.076355 0.646362 0.685913 0.325256 1445372218 0.076355 0.646362 0.685913 0.325256 1445372218 0.076355 0.646362 0.685913 0.325256 1445372218 0.165588 0.642517 0.715820 0.217346 1445372218 0.165588 0.642517 0.715820 0.217346 1445372218 0.165588 0.642517 0.715820 0.217346 1445372218 0.165588 0.642517 0.715820 0.217346 1445372218 0.165588 0.642517 0.715820 0.217346 1445372218 0.165588 0.642517 0.715820 0.217346 1445372218 0.251465 0.632324 0.724426 0.109497 1445372218 0.251465 0.632324 0.724426 0.109497 1445372218 0.251465 0.632324 0.724426 0.109497 1445372218 0.251465 0.632324 0.724426 0.109497 1445372218 0.251465 0.632324 0.724426 0.109497 1445372218 0.251465 0.632324 0.724426 0.109497 1445372218 0.251465 0.632324 0.724426 0.109497 1445372218 0.334412 0.611877 0.716370 0.021912 1445372218 0.334412 0.611877 0.716370 0.021912 1445372218 0.334412 0.611877 0.716370 0.021912 1445372218 0.334412 0.611877 0.716370 0.021912 1445372218 0.334412 0.611877 0.716370 0.021912 1445372218 0.334412 0.611877 0.716370 0.021912 1445372218 0.381653 0.598083 0.702759 -0.052185 1445372218 0.381653 0.598083 0.702759 -0.052185 1445372218 0.381653 0.598083 0.702759 -0.052185 1445372218 0.381653 0.598083 0.702759 -0.052185 1445372218 0.381653 0.598083 0.702759 -0.052185 1445372218 0.381653 0.598083 0.702759 -0.052185 1445372218 0.381653 0.598083 0.702759 -0.052185 1445372218 0.414673 0.585083 0.693665 -0.066345 1445372218 0.414673 0.585083 0.693665 -0.066345 1445372218 0.414673 0.585083 0.693665 -0.066345 1445372218 0.414673 0.585083 0.693665 -0.066345 1445372218 0.414673 0.585083 0.693665 -0.066345 1445372218 0.390869 0.599365 0.698303 -0.016724 1445372218 0.390869 0.599365 0.698303 -0.016724 1445372218 0.390869 0.599365 0.698303 -0.016724 1445372218 0.390869 0.599365 0.698303 -0.016724 1445372218 0.390869 0.599365 0.698303 -0.016724 1445372218 
0.520142 0.581421 -0.278503 0.560120 1445372220 0.516296 0.582764 -0.278625 0.562195 1445372220 0.516296 0.582764 -0.278625 0.562195 1445372220 0.516296 0.582764 -0.278625 0.562195 1445372220 0.516296 0.582764 -0.278625 0.562195 1445372220 0.516296 0.582764 -0.278625 0.562195 1445372220 0.516296 0.582764 -0.278625 0.562195 1445372220 0.516296 0.582764 -0.278625 0.562195 1445372220 0.515869 0.582642 -0.281494 0.561279 1445372220 0.515869 0.582642 -0.281494 0.561279 1445372220 0.515869 0.582642 -0.281494 0.561279 1445372220 0.515869 0.582642 -0.281494 0.561279 1445372220 0.515869 0.582642 -0.281494 0.561279 1445372220 0.515869 0.582642 -0.281494 0.561279 1445372220 0.520569 0.578613 -0.287720 0.557983 1445372220 0.520569 0.578613 -0.287720 0.557983 1445372220 0.520569 0.578613 -0.287720 0.557983 1445372220 0.520569 0.578613 -0.287720 0.557983 1445372220 0.520569 0.578613 -0.287720 0.557983 1445372220 0.520569 0.578613 -0.287720 0.557983 1445372220 0.525391 0.573547 -0.292297 0.556274 1445372220 0.525391 0.573547 -0.292297 0.556274 1445372220 0.525391 0.573547 -0.292297 0.556274 1445372220 0.525391 0.573547 -0.292297 0.556274 1445372220 0.525391 0.573547 -0.292297 0.556274 1445372220 0.525391 0.573547 -0.292297 0.556274 1445372220 0.527588 0.570984 -0.290466 0.557800 1445372220 0.527588 0.570984 -0.290466 0.557800 1445372220 0.527588 0.570984 -0.290466 0.557800 1445372220 0.527588 0.570984 -0.290466 0.557800 1445372220 0.527588 0.570984 -0.290466 0.557800 1445372220 0.527588 0.570984 -0.290466 0.557800 1445372220 0.529297 0.571045 -0.283081 0.559937 1445372220 0.529297 0.571045 -0.283081 0.559937 1445372220 0.529297 0.571045 -0.283081 0.559937 1445372220 0.529297 0.571045 -0.283081 0.559937 1445372220 0.529297 0.571045 -0.283081 0.559937 1445372220 0.529297 0.571045 -0.283081 0.559937 1445372220 0.530334 0.572937 -0.273743 0.561584 1445372220 0.530334 0.572937 -0.273743 0.561584 1445372220 0.530334 0.572937 -0.273743 0.561584 1445372220 0.530334 0.572937 -0.273743 0.561584 1445372220 0.530334 0.572937 -0.273743 0.561584 1445372220 0.527466 0.578735 -0.263184 0.563477 1445372220 0.527466 0.578735 -0.263184 0.563477 1445372220 0.527466 0.578735 -0.263184 0.563477 1445372220 0.527466 0.578735 -0.263184 0.563477 1445372220 0.527466 0.578735 -0.263184 0.563477 1445372220 0.527466 0.578735 -0.263184 0.563477 1445372220 0.520020 0.585815 -0.255432 0.566589 1445372220 0.520020 0.585815 -0.255432 0.566589 1445372220 0.520020 0.585815 -0.255432 0.566589 1445372220 0.520020 0.585815 -0.255432 0.566589 1445372220 0.520020 0.585815 -0.255432 0.566589 1445372220 0.520020 0.585815 -0.255432 0.566589 1445372220 0.506531 0.593994 -0.247314 0.573853 1445372220 0.506531 0.593994 -0.247314 0.573853 1445372220 0.506531 0.593994 -0.247314 0.573853 1445372220 0.506531 0.593994 -0.247314 0.573853 1445372220 0.506531 0.593994 -0.247314 0.573853 1445372220 0.506531 0.593994 -0.247314 0.573853 1445372220 0.506531 0.593994 -0.247314 0.573853 1445372220 0.489685 0.603394 -0.234741 0.583862 1445372220 0.489685 0.603394 -0.234741 0.583862 1445372220 0.489685 0.603394 -0.234741 0.583862 1445372220 0.489685 0.603394 -0.234741 0.583862 1445372220 0.489685 0.603394 -0.234741 0.583862 1445372220 0.489685 0.603394 -0.234741 0.583862 1445372220 0.479187 0.608337 -0.227539 0.590271 1445372220 0.479187 0.608337 -0.227539 0.590271 1445372220 0.479187 0.608337 -0.227539 0.590271 1445372220 0.479187 0.608337 -0.227539 0.590271 1445372221 0.479187 0.608337 -0.227539 0.590271 1445372221 0.479187 0.608337 -0.227539 0.590271 1445372221 0.476379 0.607727 -0.229065 0.592529 1445372221 0.476379 0.607727 -0.229065 0.592529 1445372221 0.476379 0.607727 -0.229065 0.592529 1445372221 0.476379 0.607727 -0.229065 0.592529 1445372221 0.476379 0.607727 -0.229065 0.592529 1445372221 0.476379 0.607727 -0.229065 0.592529 1445372221 0.476379 0.607727 -0.229065 0.592529 1445372221 0.474304 0.607239 -0.230896 0.593994 1445372221 0.474304 0.607239 -0.230896 0.593994 1445372221 0.474304 0.607239 -0.230896 0.593994 1445372221 0.474304 0.607239 -0.230896 0.593994 1445372221 0.474304 0.607239 -0.230896 0.593994 1445372221 0.474304 0.607239 -0.230896 0.593994 1445372221 0.473389 0.607727 -0.231567 0.593994 1445372221 0.473389 0.607727 -0.231567 0.593994 1445372221 0.473389 0.607727 -0.231567 0.593994 1445372221 0.473389 0.607727 -0.231567 0.593994 1445372221 0.473389 0.607727 -0.231567 0.593994 1445372221 0.473389 0.607727 -0.231567 0.593994 1445372221 0.477905 0.604858 -0.236816 0.591309 1445372221 0.477905 0.604858 -0.236816 0.591309 1445372221 0.477905 0.604858 -0.236816 0.591309 1445372221 0.477905 0.604858 -0.236816 0.591309 1445372221 0.477905 0.604858 -0.236816 0.591309 1445372221 0.477905 0.604858 -0.236816 0.591309 1445372221 0.486206 0.598999 -0.244263 0.587463 1445372221 0.486206 0.598999 -0.244263 0.587463 1445372221 0.486206 0.598999 -0.244263 0.587463 1445372221 0.486206 0.598999 -0.244263 0.587463 1445372221 0.486206 0.598999 -0.244263 0.587463 1445372221 0.486206 0.598999 -0.244263 0.587463 1445372221 0.498169 0.590393 -0.251221 0.583130 1445372221 0.498169 0.590393 -0.251221 0.583130 1445372221 0.498169 0.590393 -0.251221 0.583130 1445372221 0.498169 0.590393 -0.251221 0.583130 1445372221 0.498169 0.590393 -0.251221 0.583130 1445372221 0.498169 0.590393 -0.251221 0.583130 1445372221 0.498169 0.590393 -0.251221 0.583130 1445372221 0.506653 0.584534 -0.250244 0.582153 1445372221 0.506653 0.584534 -0.250244 0.582153 1445372221 0.506653 0.584534 -0.250244 0.582153 1445372221 0.506653 0.584534 -0.250244 0.582153 1445372221 0.506653 0.584534 -0.250244 0.582153 1445372221 0.506653 0.584534 -0.250244 0.582153 1445372221 0.505554 0.587280 -0.235229 0.586609 1445372221 0.505554 0.587280 -0.235229 0.586609 1445372221 0.505554 0.587280 -0.235229 0.586609 1445372221 0.505554 0.587280 -0.235229 0.586609 1445372221 0.505554 0.587280 -0.235229 0.586609 1445372221 0.505554 0.587280 -0.235229 0.586609 1445372221 0.505554 0.587280 -0.235229 0.586609 1445372221 0.497314 0.596252 -0.214050 0.592651 1445372221 0.497314 0.596252 -0.214050 0.592651 1445372221 0.497314 0.596252 -0.214050 0.592651 1445372221 0.497314 0.596252 -0.214050 0.592651 1445372221 0.497314 0.596252 -0.214050 0.592651 1445372221 0.497314 0.596252 -0.214050 0.592651 1445372221 0.488037 0.605652 -0.199341 0.595947 1445372221 0.488037 0.605652 -0.199341 0.595947 1445372221 0.488037 0.605652 -0.199341 0.595947 1445372221 0.488037 0.605652 -0.199341 0.595947 1445372221 0.488037 0.605652 -0.199341 0.595947 1445372221 0.488037 0.605652 -0.199341 0.595947 1445372221 0.488037 0.605652 -0.199341 0.595947 1445372221 0.482788 0.609009 -0.197083 0.597595 1445372221 0.482788 0.609009 -0.197083 0.597595 1445372221 0.482788 0.609009 -0.197083 0.597595 1445372221 0.482788 0.609009 -0.197083 0.597595 1445372221 0.482788 0.609009 -0.197083 0.597595 1445372221 0.482788 0.609009 -0.197083 0.597595 1445372221 0.468750 0.615967 -0.186096 0.605042 1445372221 0.468750 0.615967 -0.186096 0.605042 1445372221 0.468750 0.615967 -0.186096 0.605042 1445372221 0.468750 0.615967 -0.186096 0.605042 1445372221 0.468750 0.615967 -0.186096 0.605042 1445372221 0.468750 0.615967 -0.186096 0.605042 1445372221 0.468750 0.615967 -0.186096 0.605042 1445372221 0.451599 0.625305 -0.170349 0.613159 1445372221 0.451599 0.625305 -0.170349 0.613159 1445372221 0.451599 0.625305 -0.170349 0.613159 1445372221 0.451599 0.625305 -0.170349 0.613159 1445372221 0.451599 0.625305 -0.170349 0.613159 1445372221 0.451599 0.625305 -0.170349 0.613159 1445372221 0.442688 0.628967 -0.165222 0.617310 1445372221 0.442688 0.628967 -0.165222 0.617310 1445372221 0.442688 0.628967 -0.165222 0.617310 1445372221 0.442688 0.628967 -0.165222 0.617310 1445372221 0.442688 0.628967 -0.165222 0.617310 1445372221 0.442688 0.628967 -0.165222 0.617310 1445372221 0.434937 0.631287 -0.167480 0.619812 1445372221 0.434937 0.631287 -0.167480 0.619812 1445372221 0.434937 0.631287 -0.167480 0.619812 1445372221 0.434937 0.631287 -0.167480 0.619812 1445372221 0.434937 0.631287 -0.167480 0.619812 1445372221 0.434937 0.631287 -0.167480 0.619812 1445372221 0.429016 0.633484 -0.173401 0.620056 1445372221 0.429016 0.633484 -0.173401 0.620056 1445372221 0.429016 0.633484 -0.173401 0.620056 1445372221 0.429016 0.633484 -0.173401 0.620056 1445372221 0.429016 0.633484 -0.173401 0.620056 1445372221 0.429016 0.633484 -0.173401 0.620056 1445372221 0.429016 0.633484 -0.173401 0.620056 1445372221 0.430054 0.632568 -0.184204 0.617126 1445372221 0.430054 0.632568 -0.184204 0.617126 1445372221 0.430054 0.632568 -0.184204 0.617126 1445372221 0.430054 0.632568 -0.184204 0.617126 1445372221 0.430054 0.632568 -0.184204 0.617126 1445372221 0.430054 0.632568 -0.184204 0.617126 1445372221 0.437622 0.628235 -0.194336 0.613159 1445372221 0.437622 0.628235 -0.194336 0.613159 1445372221 0.437622 0.628235 -0.194336 0.613159 1445372221 0.437622 0.628235 -0.194336 0.613159 1445372221 0.437622 0.628235 -0.194336 0.613159 1445372221 0.437622 0.628235 -0.194336 0.613159 1445372222 0.437622 0.628235 -0.194336 0.613159 1445372222 0.449341 0.621155 -0.203735 0.608826 1445372222 0.449341 0.621155 -0.203735 0.608826 1445372222 0.449341 0.621155 -0.203735 0.608826 1445372222 0.449341 0.621155 -0.203735 0.608826 1445372222 0.449341 0.621155 -0.203735 0.608826 1445372222 0.462341 0.613708 -0.210693 0.604248 1445372222 0.462341 0.613708 -0.210693 0.604248 1445372222 0.462341 0.613708 -0.210693 0.604248 1445372222 0.462341 0.613708 -0.210693 0.604248 1445372222 0.462341 0.613708 -0.210693 0.604248 1445372222 0.462341 0.613708 -0.210693 0.604248 1445372222 0.462341 0.613708 -0.210693 0.604248 1445372222 0.469604 0.611206 -0.206604 0.602600 1445372222 0.469604 0.611206 -0.206604 0.602600 1445372222 0.469604 0.611206 -0.206604 0.602600 1445372222 0.469604 0.611206 -0.206604 0.602600 1445372222 0.469604 0.611206 -0.206604 0.602600 1445372222 0.469604 0.611206 -0.206604 0.602600 1445372222 0.470154 0.614075 -0.193726 0.603516 1445372222 0.470154 0.614075 -0.193726 0.603516 1445372222 0.470154 0.614075 -0.193726 0.603516 1445372222 0.470154 0.614075 -0.193726 0.603516 1445372222 0.470154 0.614075 -0.193726 0.603516 1445372222 0.470154 0.614075 -0.193726 0.603516 1445372222 0.470154 0.614075 -0.193726 0.603516 1445372222 0.465759 0.620178 -0.179749 0.605042 1445372222 0.465759 0.620178 -0.179749 0.605042 1445372222 0.465759 0.620178 -0.179749 0.605042 1445372222 0.465759 0.620178 -0.179749 0.605042 1445372222 0.465759 0.620178 -0.179749 0.605042 1445372222 0.465759 0.620178 -0.179749 0.605042 1445372222 0.461121 0.623718 -0.176270 0.606018 1445372222 0.461121 0.623718 -0.176270 0.606018 1445372222 0.461121 0.623718 -0.176270 0.606018 1445372222 0.461121 0.623718 -0.176270 0.606018 1445372222 0.461121 0.623718 -0.176270 0.606018 1445372222 0.461121 0.623718 -0.176270 0.606018 1445372222 0.446045 0.630676 -0.166504 0.612793 1445372222 0.446045 0.630676 -0.166504 0.612793 1445372222 0.446045 0.630676 -0.166504 0.612793 1445372222 0.446045 0.630676 -0.166504 0.612793 1445372222 0.446045 0.630676 -0.166504 0.612793 1445372222 0.446045 0.630676 -0.166504 0.612793 1445372222 0.424927 0.641541 -0.148376 0.621094 1445372222 0.424927 0.641541 -0.148376 0.621094 1445372222 0.424927 0.641541 -0.148376 0.621094 1445372222 0.424927 0.641541 -0.148376 0.621094 1445372222 0.424927 0.641541 -0.148376 0.621094 1445372222 0.424927 0.641541 -0.148376 0.621094 1445372222 0.424927 0.641541 -0.148376 0.621094 1445372222 0.414429 0.646118 -0.140625 0.625244 1445372222 0.414429 0.646118 -0.140625 0.625244 1445372222 0.414429 0.646118 -0.140625 0.625244 1445372222 0.414429 0.646118 -0.140625 0.625244 1445372222 0.414429 0.646118 -0.140625 0.625244 1445372222 0.414429 0.646118 -0.140625 0.625244 1445372222 0.411804 0.645630 -0.144775 0.626526 1445372222 0.411804 0.645630 -0.144775 0.626526 1445372222 0.411804 0.645630 -0.144775 0.626526 1445372222 0.411804 0.645630 -0.144775 0.626526 1445372222 0.411804 0.645630 -0.144775 0.626526 1445372222 0.411804 0.645630 -0.144775 0.626526 1445372222 0.407227 0.646179 -0.148621 0.628052 1445372222 0.407227 0.646179 -0.148621 0.628052 1445372222 0.407227 0.646179 -0.148621 0.628052 1445372222 0.407227 0.646179 -0.148621 0.628052 1445372222 0.407227 0.646179 -0.148621 0.628052 1445372222 0.407227 0.646179 -0.148621 0.628052 1445372222 0.407227 0.646179 -0.148621 0.628052 1445372222 0.402649 0.648132 -0.149170 0.628845 1445372222 0.402649 0.648132 -0.149170 0.628845 1445372222 0.402649 0.648132 -0.149170 0.628845 1445372222 0.402649 0.648132 -0.149170 0.628845 1445372222 0.402649 0.648132 -0.149170 0.628845 1445372222 0.402649 0.648132 -0.149170 0.628845 1445372222 0.402649 0.648132 -0.149170 0.628845 1445372222 0.404236 0.648010 -0.150024 0.627747 1445372222 0.404236 0.648010 -0.150024 0.627747 1445372222 0.404236 0.648010 -0.150024 0.627747 1445372222 0.412598 0.643494 -0.156738 0.625305 1445372222 0.412598 0.643494 -0.156738 0.625305 1445372222 0.412598 0.643494 -0.156738 0.625305 1445372222 0.412598 0.643494 -0.156738 0.625305 1445372222 0.412598 0.643494 -0.156738 0.625305 1445372222 0.412598 0.643494 -0.156738 0.625305 1445372222 0.422852 0.637695 -0.166199 0.621948 1445372222 0.422852 0.637695 -0.166199 0.621948 1445372222 0.422852 0.637695 -0.166199 0.621948 1445372222 0.422852 0.637695 -0.166199 0.621948 1445372222 0.422852 0.637695 -0.166199 0.621948 1445372222 0.422852 0.637695 -0.166199 0.621948 1445372222 0.432678 0.632202 -0.173767 0.618774 1445372222 0.432678 0.632202 -0.173767 0.618774 1445372222 0.432678 0.632202 -0.173767 0.618774 1445372222 0.432678 0.632202 -0.173767 0.618774 1445372222 0.432678 0.632202 -0.173767 0.618774 1445372222 0.432678 0.632202 -0.173767 0.618774 1445372222 0.438171 0.629944 -0.174194 0.617065 1445372222 0.438171 0.629944 -0.174194 0.617065 1445372222 0.438171 0.629944 -0.174194 0.617065 1445372222 0.438171 0.629944 -0.174194 0.617065 1445372222 0.438171 0.629944 -0.174194 0.617065 1445372222 0.438171 0.629944 -0.174194 0.617065 1445372222 0.438171 0.629944 -0.174194 0.617065 1445372222 0.438538 0.631348 -0.168274 0.617004 1445372222 0.438538 0.631348 -0.168274 0.617004 1445372222 0.438538 0.631348 -0.168274 0.617004 1445372222 0.438538 0.631348 -0.168274 0.617004 1445372222 0.438538 0.631348 -0.168274 0.617004 1445372222 0.438538 0.631348 -0.168274 0.617004 1445372222 0.435303 0.633972 -0.163879 0.617798 1445372223 0.435303 0.633972 -0.163879 0.617798 1445372223 0.435303 0.633972 -0.163879 0.617798 1445372223 0.435303 0.633972 -0.163879 0.617798 1445372223 0.435303 0.633972 -0.163879 0.617798 1445372223 0.435303 0.633972 -0.163879 0.617798 1445372223 0.423218 0.640137 -0.154297 0.622253 1445372223 0.423218 0.640137 -0.154297 0.622253 1445372223 0.423218 0.640137 -0.154297 0.622253 1445372223 0.423218 0.640137 -0.154297 0.622253 1445372223 0.423218 0.640137 -0.154297 0.622253 1445372223 0.423218 0.640137 -0.154297 0.622253 1445372223 0.410400 0.646790 -0.143066 0.626648 1445372223 0.410400 0.646790 -0.143066 0.626648 1445372223 0.410400 0.646790 -0.143066 0.626648 1445372223 0.410400 0.646790 -0.143066 0.626648 1445372223 0.410400 0.646790 -0.143066 0.626648 1445372223 0.410400 0.646790 -0.143066 0.626648 1445372223 0.410400 0.646790 -0.143066 0.626648 1445372223 0.405640 0.648926 -0.139465 0.628357 1445372223 0.405640 0.648926 -0.139465 0.628357 1445372223 0.405640 0.648926 -0.139465 0.628357 1445372223 0.405640 0.648926 -0.139465 0.628357 1445372223 0.405640 0.648926 -0.139465 0.628357 1445372223 0.405640 0.648926 -0.139465 0.628357 1445372223 0.404968 0.648438 -0.141357 0.628906 1445372223 0.404968 0.648438 -0.141357 0.628906 1445372223 0.404968 0.648438 -0.141357 0.628906 1445372223 0.404968 0.648438 -0.141357 0.628906 1445372223 0.404968 0.648438 -0.141357 0.628906 1445372223 0.404968 0.648438 -0.141357 0.628906 1445372223 0.402832 0.648621 -0.139343 0.630432 1445372223 0.402832 0.648621 -0.139343 0.630432 1445372223 0.402832 0.648621 -0.139343 0.630432 1445372223 0.402832 0.648621 -0.139343 0.630432 1445372223 0.402832 0.648621 -0.139343 0.630432 1445372223 0.402832 0.648621 -0.139343 0.630432 1445372223 0.401611 0.648865 -0.135376 0.631897 1445372223 0.401611 0.648865 -0.135376 0.631897 1445372223 0.401611 0.648865 -0.135376 0.631897 1445372223 0.401611 0.648865 -0.135376 0.631897 1445372223 0.401611 0.648865 -0.135376 0.631897 1445372223 0.401611 0.648865 -0.135376 0.631897 1445372223 0.401611 0.648865 -0.135376 0.631897 1445372223 0.400757 0.648499 -0.135193 0.632874 1445372223 0.400757 0.648499 -0.135193 0.632874 1445372223 0.400757 0.648499 -0.135193 0.632874 1445372223 0.400757 0.648499 -0.135193 0.632874 1445372223 0.400757 0.648499 -0.135193 0.632874 1445372223 0.400757 0.648499 -0.135193 0.632874 1445372223 0.401672 0.647095 -0.137939 0.633057 1445372223 0.401672 0.647095 -0.137939 0.633057 1445372223 0.401672 0.647095 -0.137939 0.633057 1445372223 0.401672 0.647095 -0.137939 0.633057 1445372223 0.401672 0.647095 -0.137939 0.633057 1445372223 0.401672 0.647095 -0.137939 0.633057 1445372223 0.407288 0.643311 -0.146484 0.631470 1445372223 0.407288 0.643311 -0.146484 0.631470 1445372223 0.407288 0.643311 -0.146484 0.631470 1445372223 0.407288 0.643311 -0.146484 0.631470 1445372223 0.416321 0.637451 -0.158264 0.628662 1445372223 0.416321 0.637451 -0.158264 0.628662 1445372223 0.416321 0.637451 -0.158264 0.628662 1445372223 0.416321 0.637451 -0.158264 0.628662 1445372223 0.416321 0.637451 -0.158264 0.628662 1445372223 0.416321 0.637451 -0.158264 0.628662 1445372223 0.428772 0.629761 -0.170105 0.624939 1445372223 0.428772 0.629761 -0.170105 0.624939 1445372223 0.428772 0.629761 -0.170105 0.624939 1445372223 0.428772 0.629761 -0.170105 0.624939 1445372223 0.428772 0.629761 -0.170105 0.624939 1445372223 0.428772 0.629761 -0.170105 0.624939 1445372223 0.436401 0.625854 -0.172913 0.622742 1445372223 0.436401 0.625854 -0.172913 0.622742 1445372223 0.436401 0.625854 -0.172913 0.622742 1445372223 0.436401 0.625854 -0.172913 0.622742 1445372223 0.436401 0.625854 -0.172913 0.622742 1445372223 0.436401 0.625854 -0.172913 0.622742 1445372223 0.436401 0.625854 -0.172913 0.622742 1445372223 0.436035 0.627563 -0.164917 0.623535 1445372223 0.436035 0.627563 -0.164917 0.623535 1445372223 0.436035 0.627563 -0.164917 0.623535 1445372223 0.436035 0.627563 -0.164917 0.623535 1445372223 0.436035 0.627563 -0.164917 0.623535 1445372223 0.436035 0.627563 -0.164917 0.623535 1445372223 0.433105 0.630127 -0.158081 0.624695 1445372223 0.433105 0.630127 -0.158081 0.624695 1445372223 0.433105 0.630127 -0.158081 0.624695 1445372223 0.433105 0.630127 -0.158081 0.624695 1445372223 0.433105 0.630127 -0.158081 0.624695 1445372223 0.433105 0.630127 -0.158081 0.624695 1445372223 0.427429 0.632080 -0.156006 0.627197 1445372223 0.427429 0.632080 -0.156006 0.627197 1445372223 0.427429 0.632080 -0.156006 0.627197 1445372223 0.427429 0.632080 -0.156006 0.627197 1445372223 0.427429 0.632080 -0.156006 0.627197 1445372223 0.427429 0.632080 -0.156006 0.627197 1445372223 0.427429 0.632080 -0.156006 0.627197 1445372223 0.416077 0.636841 -0.146545 0.632263 1445372223 0.416077 0.636841 -0.146545 0.632263 1445372223 0.416077 0.636841 -0.146545 0.632263 1445372223 0.416077 0.636841 -0.146545 0.632263 1445372223 0.416077 0.636841 -0.146545 0.632263 1445372223 0.416077 0.636841 -0.146545 0.632263 1445372223 0.415649 0.637512 -0.143494 0.632568 1445372223 0.415649 0.637512 -0.143494 0.632568 1445372223 0.415649 0.637512 -0.143494 0.632568 1445372223 0.415649 0.637512 -0.143494 0.632568 1445372223 0.415649 0.637512 -0.143494 0.632568 1445372223 0.415649 0.637512 -0.143494 0.632568 1445372223 0.420227 0.635315 -0.146057 0.631165 1445372223 0.420227 0.635315 -0.146057 0.631165 1445372224 0.420227 0.635315 -0.146057 0.631165 1445372224 0.420227 0.635315 -0.146057 0.631165 1445372224 0.420227 0.635315 -0.146057 0.631165 1445372224 0.420227 0.635315 -0.146057 0.631165 1445372224 0.421265 0.634766 -0.145447 0.631165 1445372224 0.421265 0.634766 -0.145447 0.631165 1445372224 0.421265 0.634766 -0.145447 0.631165 1445372224 0.421265 0.634766 -0.145447 0.631165 1445372224 0.421265 0.634766 -0.145447 0.631165 1445372224 0.421265 0.634766 -0.145447 0.631165 1445372224 0.419678 0.635620 -0.143677 0.631775 1445372224 0.419678 0.635620 -0.143677 0.631775 1445372224 0.419678 0.635620 -0.143677 0.631775 1445372224 0.419678 0.635620 -0.143677 0.631775 1445372224 0.419678 0.635620 -0.143677 0.631775 1445372224 0.419678 0.635620 -0.143677 0.631775 1445372224 0.419678 0.635620 -0.143677 0.631775 1445372224 0.416382 0.637329 -0.141357 0.632751 1445372224 0.416382 0.637329 -0.141357 0.632751 1445372224 0.416382 0.637329 -0.141357 0.632751 1445372224 0.416382 0.637329 -0.141357 0.632751 1445372224 0.416382 0.637329 -0.141357 0.632751 1445372224 0.416382 0.637329 -0.141357 0.632751 1445372224 0.412170 0.638733 -0.140320 0.634277 1445372224 0.412170 0.638733 -0.140320 0.634277 1445372224 0.412170 0.638733 -0.140320 0.634277 1445372224 0.412170 0.638733 -0.140320 0.634277 1445372224 0.408691 0.639954 -0.141052 0.635193 1445372224 0.408691 0.639954 -0.141052 0.635193 1445372224 0.408691 0.639954 -0.141052 0.635193 1445372224 0.408691 0.639954 -0.141052 0.635193 1445372224 0.408691 0.639954 -0.141052 0.635193 1445372224 0.408691 0.639954 -0.141052 0.635193 1445372224 0.410889 0.638306 -0.147644 0.633911 1445372224 0.410889 0.638306 -0.147644 0.633911 1445372224 0.410889 0.638306 -0.147644 0.633911 1445372224 0.410889 0.638306 -0.147644 0.633911 1445372224 0.410889 0.638306 -0.147644 0.633911 1445372224 0.410889 0.638306 -0.147644 0.633911 1445372224 0.410889 0.638306 -0.147644 0.633911 1445372224 0.416321 0.634827 -0.155823 0.631958 1445372224 0.416321 0.634827 -0.155823 0.631958 1445372224 0.416321 0.634827 -0.155823 0.631958 1445372224 0.416321 0.634827 -0.155823 0.631958 1445372224 0.416321 0.634827 -0.155823 0.631958 1445372224 0.416321 0.634827 -0.155823 0.631958 1445372224 0.419983 0.632935 -0.158386 0.630676 1445372224 0.419983 0.632935 -0.158386 0.630676 1445372224 0.419983 0.632935 -0.158386 0.630676 1445372224 0.419983 0.632935 -0.158386 0.630676 1445372224 0.419983 0.632935 -0.158386 0.630676 1445372224 0.419983 0.632935 -0.158386 0.630676 1445372224 0.423401 0.631775 -0.159302 0.629333 1445372224 0.423401 0.631775 -0.159302 0.629333 1445372224 0.423401 0.631775 -0.159302 0.629333 1445372224 0.423401 0.631775 -0.159302 0.629333 1445372224 0.423401 0.631775 -0.159302 0.629333 1445372224 0.423401 0.631775 -0.159302 0.629333 1445372224 0.423828 0.631531 -0.159729 0.629211 1445372224 0.423828 0.631531 -0.159729 0.629211 1445372224 0.423828 0.631531 -0.159729 0.629211 1445372224 0.423828 0.631531 -0.159729 0.629211 1445372224 0.423828 0.631531 -0.159729 0.629211 1445372224 0.423828 0.631531 -0.159729 0.629211 1445372224 0.423828 0.631531 -0.159729 0.629211 1445372224 0.418030 0.634216 -0.156067 0.631287 1445372224 0.418030 0.634216 -0.156067 0.631287 1445372224 0.418030 0.634216 -0.156067 0.631287 1445372224 0.418030 0.634216 -0.156067 0.631287 1445372224 0.407776 0.639709 -0.148254 0.634338 1445372224 0.407776 0.639709 -0.148254 0.634338 1445372224 0.407776 0.639709 -0.148254 0.634338 1445372224 0.407776 0.639709 -0.148254 0.634338 1445372224 0.407776 0.639709 -0.148254 0.634338 1445372224 0.407776 0.639709 -0.148254 0.634338 1445372224 0.399658 0.644714 -0.140930 0.636169 1445372224 0.399658 0.644714 -0.140930 0.636169 1445372224 0.399658 0.644714 -0.140930 0.636169 1445372224 0.399658 0.644714 -0.140930 0.636169 1445372224 0.399658 0.644714 -0.140930 0.636169 1445372224 0.399658 0.644714 -0.140930 0.636169 1445372224 0.398438 0.645447 -0.140503 0.636230 1445372224 0.398438 0.645447 -0.140503 0.636230 1445372224 0.398438 0.645447 -0.140503 0.636230 1445372224 0.398438 0.645447 -0.140503 0.636230 1445372224 0.398438 0.645447 -0.140503 0.636230 1445372224 0.398438 0.645447 -0.140503 0.636230 1445372224 0.398499 0.644958 -0.140503 0.636719 1445372224 0.398499 0.644958 -0.140503 0.636719 1445372224 0.398499 0.644958 -0.140503 0.636719 1445372224 0.398499 0.644958 -0.140503 0.636719 1445372224 0.398499 0.644958 -0.140503 0.636719 1445372224 0.398499 0.644958 -0.140503 0.636719 1445372224 0.399353 0.643921 -0.140137 0.637268 1445372224 0.399353 0.643921 -0.140137 0.637268 1445372224 0.399353 0.643921 -0.140137 0.637268 1445372224 0.399353 0.643921 -0.140137 0.637268 1445372224 0.399353 0.643921 -0.140137 0.637268 1445372224 0.399353 0.643921 -0.140137 0.637268 1445372224 0.399353 0.643921 -0.140137 0.637268 1445372224 0.400391 0.642822 -0.139771 0.637817 1445372224 0.400391 0.642822 -0.139771 0.637817 1445372224 0.400391 0.642822 -0.139771 0.637817 1445372224 0.400391 0.642822 -0.139771 0.637817 1445372224 0.400391 0.642822 -0.139771 0.637817 1445372224 0.400391 0.642822 -0.139771 0.637817 1445372224 0.400024 0.642456 -0.138184 0.638733 1445372224 0.400024 0.642456 -0.138184 0.638733 1445372224 0.400024 0.642456 -0.138184 0.638733 1445372225 0.400024 0.642456 -0.138184 0.638733 1445372225 0.400024 0.642456 -0.138184 0.638733 1445372225 0.400024 0.642456 -0.138184 0.638733 1445372225 0.398560 0.642944 -0.137390 0.639343 1445372225 0.398560 0.642944 -0.137390 0.639343 1445372225 0.398560 0.642944 -0.137390 0.639343 1445372225 0.398560 0.642944 -0.137390 0.639343 1445372225 0.398560 0.642944 -0.137390 0.639343 1445372225 0.398560 0.642944 -0.137390 0.639343 1445372225 0.396790 0.644104 -0.138489 0.639099 1445372225 0.396790 0.644104 -0.138489 0.639099 1445372225 0.396790 0.644104 -0.138489 0.639099 1445372225 0.396790 0.644104 -0.138489 0.639099 1445372225 0.396790 0.644104 -0.138489 0.639099 1445372225 0.396790 0.644104 -0.138489 0.639099 1445372225 0.396790 0.644104 -0.138489 0.639099 1445372225 0.401001 0.642822 -0.144653 0.636353 1445372225 0.401001 0.642822 -0.144653 0.636353 1445372225 0.401001 0.642822 -0.144653 0.636353 1445372225 0.401001 0.642822 -0.144653 0.636353 1445372225 0.401001 0.642822 -0.144653 0.636353 1445372225 0.401001 0.642822 -0.144653 0.636353 1445372225 0.410950 0.637695 -0.155457 0.632629 1445372225 0.410950 0.637695 -0.155457 0.632629 1445372225 0.410950 0.637695 -0.155457 0.632629 1445372225 0.410950 0.637695 -0.155457 0.632629 1445372225 0.410950 0.637695 -0.155457 0.632629 1445372225 0.410950 0.637695 -0.155457 0.632629 1445372225 0.417053 0.635010 -0.160522 0.630066 1445372225 0.417053 0.635010 -0.160522 0.630066 1445372225 0.417053 0.635010 -0.160522 0.630066 1445372225 0.417053 0.635010 -0.160522 0.630066 1445372225 0.417053 0.635010 -0.160522 0.630066 1445372225 0.417053 0.635010 -0.160522 0.630066 1445372225 0.424377 0.631897 -0.165405 0.627014 1445372225 0.424377 0.631897 -0.165405 0.627014 1445372225 0.424377 0.631897 -0.165405 0.627014 1445372225 0.424377 0.631897 -0.165405 0.627014 1445372225 0.424377 0.631897 -0.165405 0.627014 1445372225 0.424377 0.631897 -0.165405 0.627014 1445372225 0.427734 0.630920 -0.167114 0.625305 1445372225 0.427734 0.630920 -0.167114 0.625305 1445372225 0.427734 0.630920 -0.167114 0.625305 1445372225 0.427734 0.630920 -0.167114 0.625305 1445372225 0.427734 0.630920 -0.167114 0.625305 1445372225 0.427734 0.630920 -0.167114 0.625305 1445372225 
-0.055115 0.633789 0.611755 0.470093 1445372227 -0.055115 0.633789 0.611755 0.470093 1445372227 -0.055115 0.633789 0.611755 0.470093 1445372227 0.033020 0.645630 0.667542 0.369202 1445372227 0.033020 0.645630 0.667542 0.369202 1445372227 0.033020 0.645630 0.667542 0.369202 1445372227 0.033020 0.645630 0.667542 0.369202 1445372227 0.033020 0.645630 0.667542 0.369202 1445372227 0.033020 0.645630 0.667542 0.369202 1445372227 0.033020 0.645630 0.667542 0.369202 1445372227 0.133728 0.648315 0.708435 0.244629 1445372227 0.133728 0.648315 0.708435 0.244629 1445372227 0.133728 0.648315 0.708435 0.244629 1445372227 0.133728 0.648315 0.708435 0.244629 1445372227 0.133728 0.648315 0.708435 0.244629 1445372227 0.242798 0.633484 0.724609 0.120728 1445372227 0.242798 0.633484 0.724609 0.120728 1445372227 0.242798 0.633484 0.724609 0.120728 1445372227 0.242798 0.633484 0.724609 0.120728 1445372227 0.242798 0.633484 0.724609 0.120728 1445372227 0.242798 0.633484 0.724609 0.120728 1445372227 0.242798 0.633484 0.724609 0.120728 1445372227 0.332153 0.612488 0.717102 0.013489 1445372227 0.332153 0.612488 0.717102 0.013489 1445372227 0.332153 0.612488 0.717102 0.013489 1445372227 0.332153 0.612488 0.717102 0.013489 1445372227 0.332153 0.612488 0.717102 0.013489 1445372227 0.394531 0.591003 0.703369 -0.014587 1445372227 0.394531 0.591003 0.703369 -0.014587 1445372227 0.394531 0.591003 0.703369 -0.014587 1445372227 0.394531 0.591003 0.703369 -0.014587 1445372227 0.394531 0.591003 0.703369 -0.014587 1445372227 0.394531 0.591003 0.703369 -0.014587 1445372227 0.394531 0.591003 0.703369 -0.014587 1445372227 0.369019 0.598938 0.710632 0.003845 1445372227 0.369019 0.598938 0.710632 0.003845 1445372227 0.369019 0.598938 0.710632 0.003845 1445372227 0.369019 0.598938 0.710632 0.003845 1445372227 0.369019 0.598938 0.710632 0.003845 1445372227 0.369019 0.598938 0.710632 0.003845 1445372227 0.324097 0.606689 0.718567 0.102051 1445372227 0.324097 0.606689 0.718567 0.102051 1445372227 0.324097 0.606689 0.718567 0.102051 1445372227 0.324097 0.606689 0.718567 0.102051 1445372227 0.324097 0.606689 0.718567 0.102051 1445372227 0.324097 0.606689 0.718567 0.102051 1445372227 0.212830 0.629395 0.718506 0.205505 1445372227 0.212830 0.629395 0.718506 0.205505 1445372227 0.212830 0.629395 0.718506 0.205505 1445372227 0.212830 0.629395 0.718506 0.205505 1445372227 0.212830 0.629395 0.718506 0.205505 1445372227 0.212830 0.629395 0.718506 0.205505 1445372227 0.093384 0.636658 0.698975 0.311951 1445372227 0.093384 0.636658 0.698975 0.311951 1445372227 0.093384 0.636658 0.698975 0.311951 1445372227 0.093384 0.636658 0.698975 0.311951 1445372227 0.093384 0.636658 0.698975 0.311951 1445372227 0.093384 0.636658 0.698975 0.311951 1445372227 0.093384 0.636658 0.698975 0.311951 1445372227 -0.004517 0.634033 0.646729 0.423828 1445372227 -0.004517 0.634033 0.646729 0.423828 1445372227 -0.004517 0.634033 0.646729 0.423828 1445372227 -0.004517 0.634033 0.646729 0.423828 1445372227 -0.004517 0.634033 0.646729 0.423828 1445372227 -0.004517 0.634033 0.646729 0.423828 1445372227 -0.096619 0.634338 0.580566 0.501099 1445372227 -0.096619 0.634338 0.580566 0.501099 1445372227 -0.096619 0.634338 0.580566 0.501099 1445372227 -0.096619 0.634338 0.580566 0.501099 1445372227 -0.096619 0.634338 0.580566 0.501099 1445372227 -0.096619 0.634338 0.580566 0.501099 1445372227 -0.096619 0.634338 0.580566 0.501099 1445372228 -0.123230 0.628174 0.538940 0.547363 1445372228 -0.123230 0.628174 0.538940 0.547363 1445372228 -0.123230 0.628174 0.538940 0.547363 1445372228 -0.123230 0.628174 0.538940 0.547363 1445372228 -0.123230 0.628174 0.538940 0.547363 1445372228 -0.111938 0.625549 0.573914 0.516418 1445372228 -0.111938 0.625549 0.573914 0.516418 1445372228 -0.111938 0.625549 0.573914 0.516418 1445372228 -0.111938 0.625549 0.573914 0.516418 1445372228 -0.111938 0.625549 0.573914 0.516418 1445372228 -0.111938 0.625549 0.573914 0.516418 1445372228 -0.044678 0.634644 0.627991 0.448059 1445372228 -0.044678 0.634644 0.627991 0.448059 1445372228 -0.044678 0.634644 0.627991 0.448059 1445372228 -0.044678 0.634644 0.627991 0.448059 1445372228 -0.044678 0.634644 0.627991 0.448059 1445372228 -0.044678 0.634644 0.627991 0.448059 1445372228 -0.044678 0.634644 0.627991 0.448059 1445372228 0.047791 0.638672 0.688477 0.340149 1445372228 0.047791 0.638672 0.688477 0.340149 1445372228 0.047791 0.638672 0.688477 0.340149 1445372228 0.047791 0.638672 0.688477 0.340149 1445372228 0.047791 0.638672 0.688477 0.340149 1445372228 0.047791 0.638672 0.688477 0.340149 1445372228 0.158142 0.636292 0.719604 0.228455 1445372228 0.158142 0.636292 0.719604 0.228455 1445372228 0.158142 0.636292 0.719604 0.228455 1445372228 0.158142 0.636292 0.719604 0.228455 1445372228 0.158142 0.636292 0.719604 0.228455 1445372228 0.158142 0.636292 0.719604 0.228455 1445372228 0.158142 0.636292 0.719604 0.228455 1445372228 0.258301 0.623718 0.724915 0.136353 1445372228 0.258301 0.623718 0.724915 0.136353 1445372228 0.258301 0.623718 0.724915 0.136353 1445372228 0.258301 0.623718 0.724915 0.136353 1445372228 0.258301 0.623718 0.724915 0.136353 1445372228 0.258301 0.623718 0.724915 0.136353 1445372228 0.334290 0.606812 0.716248 0.083069 1445372228 0.334290 0.606812 0.716248 0.083069 1445372228 0.334290 0.606812 0.716248 0.083069 1445372228 0.334290 0.606812 0.716248 0.083069 1445372228 0.334290 0.606812 0.716248 0.083069 1445372228 0.334290 0.606812 0.716248 0.083069 1445372228 0.357605 0.600098 0.712463 0.065430 1445372228 0.357605 0.600098 0.712463 0.065430 1445372228 0.357605 0.600098 0.712463 0.065430 1445372228 0.357605 0.600098 0.712463 0.065430 1445372228 0.357605 0.600098 0.712463 0.065430 1445372228 0.330566 0.609192 0.714172 0.097290 1445372228 0.330566 0.609192 0.714172 0.097290 1445372228 0.330566 0.609192 0.714172 0.097290 1445372228 0.330566 0.609192 0.714172 0.097290 1445372228 0.330566 0.609192 0.714172 0.097290 1445372228 0.330566 0.609192 0.714172 0.097290 1445372228 0.265259 0.626709 0.712341 0.171326 1445372228 0.265259 0.626709 0.712341 0.171326 1445372228 0.265259 0.626709 0.712341 0.171326 1445372228 0.265259 0.626709 0.712341 0.171326 1445372228 0.265259 0.626709 0.712341 0.171326 1445372228 0.265259 0.626709 0.712341 0.171326 1445372228 0.166199 0.642395 0.699402 0.265381 1445372228 0.166199 0.642395 0.699402 0.265381 1445372228 0.166199 0.642395 0.699402 0.265381 1445372228 0.166199 0.642395 0.699402 0.265381 1445372228 0.166199 0.642395 0.699402 0.265381 1445372228 0.166199 0.642395 0.699402 0.265381 1445372228 0.074524 0.646790 0.654236 0.384705 1445372228 0.074524 0.646790 0.654236 0.384705 1445372228 0.074524 0.646790 0.654236 0.384705 1445372228 0.074524 0.646790 0.654236 0.384705 1445372228 0.074524 0.646790 0.654236 0.384705 1445372228 0.074524 0.646790 0.654236 0.384705 1445372228 -0.020996 0.644775 0.591187 0.483948 1445372228 -0.020996 0.644775 0.591187 0.483948 1445372228 -0.020996 0.644775 0.591187 0.483948 1445372228 -0.020996 0.644775 0.591187 0.483948 1445372228 -0.020996 0.644775 0.591187 0.483948 1445372228 -0.020996 0.644775 0.591187 0.483948 1445372228 -0.083313 0.639648 0.554443 0.525757 1445372228 -0.083313 0.639648 0.554443 0.525757 1445372228 -0.083313 0.639648 0.554443 0.525757 1445372228 -0.083313 0.639648 0.554443 0.525757 1445372228 -0.083313 0.639648 0.554443 0.525757 1445372228 -0.083313 0.639648 0.554443 0.525757 1445372228 -0.083313 0.639648 0.554443 0.525757 1445372228 -0.074402 0.636292 0.584839 0.497498 1445372228 -0.074402 0.636292 0.584839 0.497498 1445372228 -0.074402 0.636292 0.584839 0.497498 1445372228 -0.074402 0.636292 0.584839 0.497498 1445372228 -0.074402 0.636292 0.584839 0.497498 1445372228 -0.074402 0.636292 0.584839 0.497498 1445372228 -0.008301 0.646301 0.630066 0.430298 1445372228 -0.008301 0.646301 0.630066 0.430298 1445372228 -0.008301 0.646301 0.630066 0.430298 1445372228 -0.008301 0.646301 0.630066 0.430298 1445372228 -0.008301 0.646301 0.630066 0.430298 1445372228 -0.008301 0.646301 0.630066 0.430298 1445372228 0.076294 0.652344 0.678955 0.327942 1445372228 0.076294 0.652344 0.678955 0.327942 1445372228 0.076294 0.652344 0.678955 0.327942 1445372228 0.076294 0.652344 0.678955 0.327942 1445372228 0.076294 0.652344 0.678955 0.327942 1445372228 0.076294 0.652344 0.678955 0.327942 1445372228 0.076294 0.652344 0.678955 0.327942 1445372228 0.177185 0.643982 0.713562 0.211304 1445372228 0.177185 0.643982 0.713562 0.211304 1445372228 0.177185 0.643982 0.713562 0.211304 1445372228 0.177185 0.643982 0.713562 0.211304 1445372228 0.177185 0.643982 0.713562 0.211304 1445372228 0.177185 0.643982 0.713562 0.211304 1445372228 0.279114 0.621765 0.723755 0.107544 1445372229 0.279114 0.621765 0.723755 0.107544 1445372229 0.279114 0.621765 0.723755 0.107544 1445372229 0.279114 0.621765 0.723755 0.107544 1445372229 0.279114 0.621765 0.723755 0.107544 1445372229 0.279114 0.621765 0.723755 0.107544 1445372229 0.353638 0.595581 0.719788 0.045349 1445372229 0.353638 0.595581 0.719788 0.045349 1445372229 0.353638 0.595581 0.719788 0.045349 1445372229 0.353638 0.595581 0.719788 0.045349 1445372229 0.353638 0.595581 0.719788 0.045349 1445372229 0.353638 0.595581 0.719788 0.045349 1445372229 0.363586 0.591858 0.718506 0.034363 1445372229 0.363586 0.591858 0.718506 0.034363 1445372229 0.363586 0.591858 0.718506 0.034363 1445372229 0.363586 0.591858 0.718506 0.034363 1445372229 0.363586 0.591858 0.718506 0.034363 1445372229 0.363586 0.591858 0.718506 0.034363 1445372229 0.325378 0.609314 0.717834 0.086548 1445372229 0.325378 0.609314 0.717834 0.086548 1445372229 0.325378 0.609314 0.717834 0.086548 1445372229 0.325378 0.609314 0.717834 0.086548 1445372229 0.325378 0.609314 0.717834 0.086548 1445372229 0.325378 0.609314 0.717834 0.086548 1445372229 0.244019 0.640381 0.706848 0.175110 1445372229 0.244019 0.640381 0.706848 0.175110 1445372229 0.244019 0.640381 0.706848 0.175110 1445372229 0.244019 0.640381 0.706848 0.175110 1445372229 0.244019 0.640381 0.706848 0.175110 1445372229 0.244019 0.640381 0.706848 0.175110 1445372229 0.244019 0.640381 0.706848 0.175110 1445372229 0.153137 0.658630 0.681274 0.280151 1445372229 0.153137 0.658630 0.681274 0.280151 1445372229 0.153137 0.658630 0.681274 0.280151 1445372229 0.153137 0.658630 0.681274 0.280151 1445372229 0.153137 0.658630 0.681274 0.280151 1445372229 0.153137 0.658630 0.681274 0.280151 1445372229 0.055176 0.664490 0.645752 0.371826 1445372229 0.055176 0.664490 0.645752 0.371826 1445372229 0.055176 0.664490 0.645752 0.371826 1445372229 0.055176 0.664490 0.645752 0.371826 1445372229 0.055176 0.664490 0.645752 0.371826 1445372229 0.055176 0.664490 0.645752 0.371826 1445372229 -0.005493 0.660034 0.581726 0.475220 1445372229 -0.005493 0.660034 0.581726 0.475220 1445372229 -0.005493 0.660034 0.581726 0.475220 1445372229 -0.005493 0.660034 0.581726 0.475220 1445372229 -0.005493 0.660034 0.581726 0.475220 1445372229 -0.005493 0.660034 0.581726 0.475220 1445372229 -0.005493 0.660034 0.581726 0.475220 1445372229 -0.070496 0.653259 0.533142 0.532837 1445372229 -0.070496 0.653259 0.533142 0.532837 1445372229 -0.070496 0.653259 0.533142 0.532837 1445372229 -0.070496 0.653259 0.533142 0.532837 1445372229 -0.070496 0.653259 0.533142 0.532837 1445372229 -0.089294 0.655518 0.515076 0.544922 1445372229 -0.089294 0.655518 0.515076 0.544922 1445372229 -0.089294 0.655518 0.515076 0.544922 1445372229 -0.089294 0.655518 0.515076 0.544922 1445372229 -0.089294 0.655518 0.515076 0.544922 1445372229 -0.089294 0.655518 0.515076 0.544922 1445372229 -0.060974 0.664124 0.535400 0.518188 1445372229 -0.060974 0.664124 0.535400 0.518188 1445372229 -0.060974 0.664124 0.535400 0.518188 1445372229 -0.060974 0.664124 0.535400 0.518188 1445372229 -0.060974 0.664124 0.535400 0.518188 1445372229 -0.060974 0.664124 0.535400 0.518188 1445372229 -0.008789 0.670959 0.580688 0.460876 1445372229 -0.008789 0.670959 0.580688 0.460876 1445372229 -0.008789 0.670959 0.580688 0.460876 1445372229 -0.008789 0.670959 0.580688 0.460876 1445372229 -0.008789 0.670959 0.580688 0.460876 1445372229 -0.008789 0.670959 0.580688 0.460876 1445372229 0.055298 0.670776 0.644714 0.362305 1445372229 0.055298 0.670776 0.644714 0.362305 1445372229 0.055298 0.670776 0.644714 0.362305 1445372229 0.055298 0.670776 0.644714 0.362305 1445372229 0.055298 0.670776 0.644714 0.362305 1445372229 0.055298 0.670776 0.644714 0.362305 1445372229 0.055298 0.670776 0.644714 0.362305 1445372229 0.143982 0.665222 0.690796 0.243896 1445372229 0.143982 0.665222 0.690796 0.243896 1445372229 0.143982 0.665222 0.690796 0.243896 1445372229 0.143982 0.665222 0.690796 0.243896 1445372229 0.143982 0.665222 0.690796 0.243896 1445372229 0.143982 0.665222 0.690796 0.243896 1445372229 0.252319 0.644104 0.708191 0.140991 1445372229 0.252319 0.644104 0.708191 0.140991 1445372229 0.252319 0.644104 0.708191 0.140991 1445372229 0.252319 0.644104 0.708191 0.140991 1445372229 0.252319 0.644104 0.708191 0.140991 1445372229 0.252319 0.644104 0.708191 0.140991 1445372229 0.326965 0.618652 0.712097 0.056580 1445372229 0.326965 0.618652 0.712097 0.056580 1445372229 0.326965 0.618652 0.712097 0.056580 1445372229 0.326965 0.618652 0.712097 0.056580 1445372229 0.326965 0.618652 0.712097 0.056580 1445372229 0.326965 0.618652 0.712097 0.056580 1445372229 0.358154 0.604675 0.710754 0.028748 1445372229 0.358154 0.604675 0.710754 0.028748 1445372229 0.358154 0.604675 0.710754 0.028748 1445372229 0.358154 0.604675 0.710754 0.028748 1445372229 0.358154 0.604675 0.710754 0.028748 1445372229 0.358154 0.604675 0.710754 0.028748 1445372229 0.358154 0.604675 0.710754 0.028748 1445372229 0.337524 0.617920 0.707153 0.063354 1445372229 0.337524 0.617920 0.707153 0.063354 1445372229 0.337524 0.617920 0.707153 0.063354 1445372229 0.337524 0.617920 0.707153 0.063354 1445372229 0.337524 0.617920 0.707153 0.063354 1445372229 0.337524 0.617920 0.707153 0.063354 1445372229 0.279968 0.644043 0.694580 0.155823 1445372229 0.279968 0.644043 0.694580 0.155823 1445372230 0.279968 0.644043 0.694580 0.155823 1445372230 0.279968 0.644043 0.694580 0.155823 1445372230 0.279968 0.644043 0.694580 0.155823 1445372230 0.279968 0.644043 0.694580 0.155823 1445372230 0.175293 0.673340 0.668030 0.263550 1445372230 0.175293 0.673340 0.668030 0.263550 1445372230 0.175293 0.673340 0.668030 0.263550 1445372230 0.175293 0.673340 0.668030 0.263550 1445372230 0.175293 0.673340 0.668030 0.263550 1445372230 0.175293 0.673340 0.668030 0.263550 1445372230 0.175293 0.673340 0.668030 0.263550 1445372230 0.068787 0.685608 0.624207 0.367981 1445372230 0.068787 0.685608 0.624207 0.367981 1445372230 0.068787 0.685608 0.624207 0.367981 1445372230 0.068787 0.685608 0.624207 0.367981 1445372230 0.068787 0.685608 0.624207 0.367981 1445372230 0.068787 0.685608 0.624207 0.367981 1445372230 0.017700 0.683044 0.544739 0.486084 1445372230 0.017700 0.683044 0.544739 0.486084 1445372230 0.017700 0.683044 0.544739 0.486084 1445372230 0.017700 0.683044 0.544739 0.486084 1445372230 0.017700 0.683044 0.544739 0.486084 1445372230 0.017700 0.683044 0.544739 0.486084 1445372230 0.017700 0.683044 0.544739 0.486084 1445372230 -0.061951 0.670593 0.498718 0.545532 1445372230 -0.061951 0.670593 0.498718 0.545532 1445372230 -0.061951 0.670593 0.498718 0.545532 1445372230 -0.061951 0.670593 0.498718 0.545532 1445372230 -0.061951 0.670593 0.498718 0.545532 1445372230 -0.061951 0.670593 0.498718 0.545532 1445372230 -0.084412 0.659729 0.486023 0.566833 1445372230 -0.084412 0.659729 0.486023 0.566833 1445372230 -0.084412 0.659729 0.486023 0.566833 1445372230 -0.084412 0.659729 0.486023 0.566833 1445372230 -0.084412 0.659729 0.486023 0.566833 1445372230 -0.084412 0.659729 0.486023 0.566833 1445372230 -0.065796 0.661072 0.528015 0.528931 1445372230 -0.065796 0.661072 0.528015 0.528931 1445372230 -0.065796 0.661072 0.528015 0.528931 1445372230 -0.065796 0.661072 0.528015 0.528931 1445372230 -0.065796 0.661072 0.528015 0.528931 1445372230 -0.065796 0.661072 0.528015 0.528931 1445372230 -0.065796 0.661072 0.528015 0.528931 1445372230 -0.007263 0.674866 0.571167 0.467041 1445372230 -0.007263 0.674866 0.571167 0.467041 1445372230 -0.007263 0.674866 0.571167 0.467041 1445372230 -0.007263 0.674866 0.571167 0.467041 1445372230 -0.007263 0.674866 0.571167 0.467041 1445372230 -0.007263 0.674866 0.571167 0.467041 1445372230 -0.007263 0.674866 0.571167 0.467041 1445372230 0.057190 0.680786 0.627563 0.373352 1445372230 0.057190 0.680786 0.627563 0.373352 1445372230 0.057190 0.680786 0.627563 0.373352 1445372230 0.057190 0.680786 0.627563 0.373352 1445372230 0.057190 0.680786 0.627563 0.373352 1445372230 0.057190 0.680786 0.627563 0.373352 1445372230 0.141846 0.680664 0.666870 0.267761 1445372230 0.141846 0.680664 0.666870 0.267761 1445372230 0.141846 0.680664 0.666870 0.267761 1445372230 0.141846 0.680664 0.666870 0.267761 1445372230 0.141846 0.680664 0.666870 0.267761 1445372230 0.141846 0.680664 0.666870 0.267761 1445372230 0.141846 0.680664 0.666870 0.267761 1445372230 0.241882 0.664795 0.682739 0.182556 1445372230 0.241882 0.664795 0.682739 0.182556 1445372230 0.241882 0.664795 0.682739 0.182556 1445372230 0.241882 0.664795 0.682739 0.182556 1445372230 0.241882 0.664795 0.682739 0.182556 1445372230 0.241882 0.664795 0.682739 0.182556 1445372230 0.315247 0.644592 0.686707 0.115967 1445372230 0.315247 0.644592 0.686707 0.115967 1445372230 0.315247 0.644592 0.686707 0.115967 1445372230 0.315247 0.644592 0.686707 0.115967 1445372230 0.315247 0.644592 0.686707 0.115967 1445372230 0.315247 0.644592 0.686707 0.115967 1445372230 0.361511 0.626709 0.685181 0.083496 1445372230 0.361511 0.626709 0.685181 0.083496 1445372230 0.361511 0.626709 0.685181 0.083496 1445372230 0.361511 0.626709 0.685181 0.083496 1445372230 0.361511 0.626709 0.685181 0.083496 1445372230 0.361511 0.626709 0.685181 0.083496 1445372230 0.361816 0.627197 0.684692 0.082336 1445372230 0.361816 0.627197 0.684692 0.082336 1445372230 0.361816 0.627197 0.684692 0.082336 1445372230 0.361816 0.627197 0.684692 0.082336 1445372230 0.361816 0.627197 0.684692 0.082336 1445372230 0.332275 0.638428 0.682739 0.125732 1445372230 0.332275 0.638428 0.682739 0.125732 1445372230 0.332275 0.638428 0.682739 0.125732 1445372230 0.332275 0.638428 0.682739 0.125732 1445372230 0.332275 0.638428 0.682739 0.125732 1445372230 0.258545 0.657776 0.678467 0.200134 1445372230 0.258545 0.657776 0.678467 0.200134 1445372230 0.258545 0.657776 0.678467 0.200134 1445372230 0.258545 0.657776 0.678467 0.200134 1445372230 0.258545 0.657776 0.678467 0.200134 1445372230 0.258545 0.657776 0.678467 0.200134 1445372230 0.258545 0.657776 0.678467 0.200134 1445372230 0.153564 0.670471 0.664063 0.292908 1445372230 0.153564 0.670471 0.664063 0.292908 1445372230 0.153564 0.670471 0.664063 0.292908 1445372230 0.153564 0.670471 0.664063 0.292908 1445372230 0.153564 0.670471 0.664063 0.292908 1445372230 0.153564 0.670471 0.664063 0.292908 1445372230 0.049011 0.667114 0.628662 0.396484 1445372230 0.049011 0.667114 0.628662 0.396484 1445372230 0.049011 0.667114 0.628662 0.396484 1445372230 0.049011 0.667114 0.628662 0.396484 1445372230 0.049011 0.667114 0.628662 0.396484 1445372230 0.049011 0.667114 0.628662 0.396484 1445372230 0.049011 0.667114 0.628662 0.396484 1445372230 -0.034424 0.652649 0.573120 0.494263 1445372230 -0.034424 0.652649 0.573120 0.494263 1445372230 -0.034424 0.652649 0.573120 0.494263 1445372231 -0.034424 0.652649 0.573120 0.494263 1445372231 -0.034424 0.652649 0.573120 0.494263 1445372231 -0.034424 0.652649 0.573120 0.494263 1445372231 -0.089661 0.635132 0.553772 0.530823 1445372231 -0.089661 0.635132 0.553772 0.530823 1445372231 -0.089661 0.635132 0.553772 0.530823 1445372231 -0.089661 0.635132 0.553772 0.530823 1445372231 -0.089661 0.635132 0.553772 0.530823 1445372231 -0.089661 0.635132 0.553772 0.530823 1445372231 -0.089661 0.635132 0.553772 0.530823 1445372231 -0.085815 0.639771 0.572815 0.505127 1445372231 -0.085815 0.639771 0.572815 0.505127 1445372231 -0.085815 0.639771 0.572815 0.505127 1445372231 -0.085815 0.639771 0.572815 0.505127 1445372231 -0.085815 0.639771 0.572815 0.505127 1445372231 -0.085815 0.639771 0.572815 0.505127 1445372231 -0.026611 0.650940 0.616638 0.441833 1445372231 -0.026611 0.650940 0.616638 0.441833 1445372231 -0.026611 0.650940 0.616638 0.441833 1445372231 -0.026611 0.650940 0.616638 0.441833 1445372231 -0.026611 0.650940 0.616638 0.441833 1445372231 -0.026611 0.650940 0.616638 0.441833 1445372231 0.048645 0.662048 0.665283 0.341553 1445372231 0.048645 0.662048 0.665283 0.341553 1445372231 0.048645 0.662048 0.665283 0.341553 1445372231 0.048645 0.662048 0.665283 0.341553 1445372231 0.048645 0.662048 0.665283 0.341553 1445372231 0.048645 0.662048 0.665283 0.341553 1445372231 0.147705 0.663513 0.690796 0.246216 1445372231 0.147705 0.663513 0.690796 0.246216 1445372231 0.147705 0.663513 0.690796 0.246216 1445372231 0.147705 0.663513 0.690796 0.246216 1445372231 0.147705 0.663513 0.690796 0.246216 1445372231 0.147705 0.663513 0.690796 0.246216 1445372231 0.228882 0.652893 0.703674 0.161377 1445372231 0.228882 0.652893 0.703674 0.161377 1445372231 0.228882 0.652893 0.703674 0.161377 1445372231 0.228882 0.652893 0.703674 0.161377 1445372231 0.228882 0.652893 0.703674 0.161377 1445372231 0.228882 0.652893 0.703674 0.161377 1445372231 0.279846 0.640198 0.708252 0.100525 1445372231 0.279846 0.640198 0.708252 0.100525 1445372231 0.279846 0.640198 0.708252 0.100525 1445372231 0.279846 0.640198 0.708252 0.100525 1445372231 0.279846 0.640198 0.708252 0.100525 1445372231 0.279846 0.640198 0.708252 0.100525 1445372231 0.305481 0.634644 0.704468 0.086426 1445372231 0.305481 0.634644 0.704468 0.086426 1445372231 0.305481 0.634644 0.704468 0.086426 1445372231 0.305481 0.634644 0.704468 0.086426 1445372231 0.305481 0.634644 0.704468 0.086426 1445372231 0.305481 0.634644 0.704468 0.086426 1445372231 0.293274 0.639648 0.700378 0.119202 1445372231 0.293274 0.639648 0.700378 0.119202 1445372231 0.293274 0.639648 0.700378 0.119202 1445372231 0.293274 0.639648 0.700378 0.119202 1445372231 0.293274 0.639648 0.700378 0.119202 1445372231 0.293274 0.639648 0.700378 0.119202 1445372231 0.293274 0.639648 0.700378 0.119202 1445372231 0.239197 0.657654 0.689697 0.185669 1445372231 0.239197 0.657654 0.689697 0.185669 1445372231 0.239197 0.657654 0.689697 0.185669 1445372231 0.239197 0.657654 0.689697 0.185669 1445372231 0.239197 0.657654 0.689697 0.185669 1445372231 0.239197 0.657654 0.689697 0.185669 1445372231 0.174072 0.673157 0.660522 0.283264 1445372231 0.174072 0.673157 0.660522 0.283264 1445372231 0.174072 0.673157 0.660522 0.283264 1445372231 0.174072 0.673157 0.660522 0.283264 1445372231 0.174072 0.673157 0.660522 0.283264 1445372231 0.174072 0.673157 0.660522 0.283264 1445372231 0.091797 0.682739 0.623108 0.370239 1445372231 0.091797 0.682739 0.623108 0.370239 1445372231 0.091797 0.682739 0.623108 0.370239 1445372231 0.091797 0.682739 0.623108 0.370239 1445372231 0.091797 0.682739 0.623108 0.370239 1445372231 0.091797 0.682739 0.623108 0.370239 1445372231 0.091797 0.682739 0.623108 0.370239 1445372231 0.019287 0.683350 0.571106 0.454346 1445372231 0.019287 0.683350 0.571106 0.454346 1445372231 0.019287 0.683350 0.571106 0.454346 1445372231 0.019287 0.683350 0.571106 0.454346 1445372231 0.019287 0.683350 0.571106 0.454346 1445372231 0.019287 0.683350 0.571106 0.454346 1445372231 -0.026855 0.673218 0.526611 0.518311 1445372231 -0.026855 0.673218 0.526611 0.518311 1445372231 -0.026855 0.673218 0.526611 0.518311 1445372231 -0.026855 0.673218 0.526611 0.518311 1445372231 -0.026855 0.673218 0.526611 0.518311 1445372231 -0.046753 0.664429 0.544800 0.509399 1445372231 -0.046753 0.664429 0.544800 0.509399 1445372231 -0.046753 0.664429 0.544800 0.509399 1445372231 -0.046753 0.664429 0.544800 0.509399 1445372231 -0.046753 0.664429 0.544800 0.509399 1445372231 -0.046753 0.664429 0.544800 0.509399 1445372231 -0.046753 0.664429 0.544800 0.509399 1445372231 -0.002625 0.672485 0.580750 0.458618 1445372231 -0.002625 0.672485 0.580750 0.458618 1445372231 -0.002625 0.672485 0.580750 0.458618 1445372231 -0.002625 0.672485 0.580750 0.458618 1445372231 -0.002625 0.672485 0.580750 0.458618 1445372231 -0.002625 0.672485 0.580750 0.458618 1445372231 0.056946 0.678528 0.629028 0.375000 1445372231 0.056946 0.678528 0.629028 0.375000 1445372231 0.056946 0.678528 0.629028 0.375000 1445372231 0.056946 0.678528 0.629028 0.375000 1445372231 0.056946 0.678528 0.629028 0.375000 1445372231 0.056946 0.678528 0.629028 0.375000 1445372231 0.130127 0.677673 0.670471 0.272400 1445372231 0.130127 0.677673 0.670471 0.272400 1445372231 0.130127 0.677673 0.670471 0.272400 1445372232 0.130127 0.677673 0.670471 0.272400 1445372232 0.130127 0.677673 0.670471 0.272400 1445372232 0.130127 0.677673 0.670471 0.272400 1445372232 0.214783 0.668518 0.689758 0.176270 1445372232 0.214783 0.668518 0.689758 0.176270 1445372232 0.214783 0.668518 0.689758 0.176270 1445372232 0.214783 0.668518 0.689758 0.176270 1445372232 0.214783 0.668518 0.689758 0.176270 1445372232 0.214783 0.668518 0.689758 0.176270 1445372232 0.287292 0.649719 0.699280 0.078857 1445372232 0.287292 0.649719 0.699280 0.078857 1445372232 0.287292 0.649719 0.699280 0.078857 1445372232 0.287292 0.649719 0.699280 0.078857 1445372232 0.287292 0.649719 0.699280 0.078857 1445372232 0.287292 0.649719 0.699280 0.078857 1445372232 0.331848 0.638550 0.693176 0.038391 1445372232 0.331848 0.638550 0.693176 0.038391 1445372232 0.331848 0.638550 0.693176 0.038391 1445372232 0.331848 0.638550 0.693176 0.038391 1445372232 0.331848 0.638550 0.693176 0.038391 1445372232 0.331848 0.638550 0.693176 0.038391 1445372232 0.325989 0.634277 0.698914 0.053284 1445372232 0.325989 0.634277 0.698914 0.053284 1445372232 0.325989 0.634277 0.698914 0.053284 1445372232 0.325989 0.634277 0.698914 0.053284 1445372232 0.325989 0.634277 0.698914 0.053284 1445372232 0.278198 0.646606 0.701782 0.109009 1445372232 0.278198 0.646606 0.701782 0.109009 1445372232 0.278198 0.646606 0.701782 0.109009 1445372232 0.278198 0.646606 0.701782 0.109009 1445372232 0.278198 0.646606 0.701782 0.109009 1445372232 0.278198 0.646606 0.701782 0.109009 1445372232 0.221619 0.657471 0.691650 0.200378 1445372232 0.221619 0.657471 0.691650 0.200378 1445372232 0.221619 0.657471 0.691650 0.200378 1445372232 0.221619 0.657471 0.691650 0.200378 1445372232 0.221619 0.657471 0.691650 0.200378 1445372232 0.221619 0.657471 0.691650 0.200378 1445372232 0.221619 0.657471 0.691650 0.200378 1445372232 0.130554 0.672302 0.667297 0.292542 1445372232
[truncated: 27,554 more chars]
