# Supplementary material for: Quaternion-Based Gesture Recognition Using Wireless Wearable Motion Capture Sensors
Source: Sensors (Basel). 2016 Apr 28;16(5):605. doi: 10.3390/s16050605 (PMC4883296; doi:10.3390/s16050605)
Supplement: Supplementary file 1 [file sensors-16-00605-s001.zip › MultiSensorGestureData/P10/4. Lift/1/Training18.txt]

0.786377 -0.054871 0.612427 0.058838 1445372122 0.786377 -0.054871 0.612427 0.058838 1445372122 0.786377 -0.054871 0.612427 0.058838 1445372122 0.786377 -0.054871 0.612427 0.058838 1445372122 0.786377 -0.054871 0.612427 0.058838 1445372122 0.786316 -0.055908 0.612427 0.058960 1445372122 0.786316 -0.055908 0.612427 0.058960 1445372122 0.786316 -0.055908 0.612427 0.058960 1445372122 0.786316 -0.055908 0.612427 0.058960 1445372122 0.786316 -0.055908 0.612427 0.058960 1445372122 0.786316 -0.055908 0.612427 0.058960 1445372122 0.786560 -0.057922 0.611877 0.059326 1445372122 0.786560 -0.057922 0.611877 0.059326 1445372122 0.786560 -0.057922 0.611877 0.059326 1445372122 0.786560 -0.057922 0.611877 0.059326 1445372122 0.786560 -0.057922 0.611877 0.059326 1445372122 0.786926 -0.058411 0.611450 0.057800 1445372122 0.786926 -0.058411 0.611450 0.057800 1445372122 0.786926 -0.058411 0.611450 0.057800 1445372122 0.786926 -0.058411 0.611450 0.057800 1445372122 0.786926 -0.058411 0.611450 0.057800 1445372122 0.786926 -0.058411 0.611450 0.057800 1445372122 0.786926 -0.058411 0.611450 0.057800 1445372122 0.788025 -0.052429 0.611084 0.052002 1445372122 0.788025 -0.052429 0.611084 0.052002 1445372122 0.788025 -0.052429 0.611084 0.052002 1445372122 0.788025 -0.052429 0.611084 0.052002 1445372122 0.788025 -0.052429 0.611084 0.052002 1445372122 0.788025 -0.052429 0.611084 0.052002 1445372122 0.789612 -0.046692 0.610046 0.046082 1445372122 0.789612 -0.046692 0.610046 0.046082 1445372122 0.789612 -0.046692 0.610046 0.046082 1445372122 0.789612 -0.046692 0.610046 0.046082 1445372122 0.789612 -0.046692 0.610046 0.046082 1445372122 0.789612 -0.046692 0.610046 0.046082 1445372122 0.789612 -0.046692 0.610046 0.046082 1445372122 0.791870 -0.039368 0.608215 0.037537 1445372122 0.791870 -0.039368 0.608215 0.037537 1445372122 0.791870 -0.039368 0.608215 0.037537 1445372122 0.791870 -0.039368 0.608215 0.037537 1445372122 0.791870 -0.039368 0.608215 0.037537 1445372122 0.791870 -0.039368 0.608215 0.037537 1445372122 0.794373 -0.038513 0.605164 0.034424 1445372122 0.794373 -0.038513 0.605164 0.034424 1445372122 0.794373 -0.038513 0.605164 0.034424 1445372122 0.794373 -0.038513 0.605164 0.034424 1445372122 0.794373 -0.038513 0.605164 0.034424 1445372122 0.794373 -0.038513 0.605164 0.034424 1445372122 0.796265 -0.044373 0.602112 0.037048 1445372122 0.796265 -0.044373 0.602112 0.037048 1445372122 0.796265 -0.044373 0.602112 0.037048 1445372122 0.796265 -0.044373 0.602112 0.037048 1445372122 0.796265 -0.044373 0.602112 0.037048 1445372122 0.796265 -0.044373 0.602112 0.037048 1445372122 0.797424 -0.047363 0.600098 0.040955 1445372122 0.797424 -0.047363 0.600098 0.040955 1445372122 0.797424 -0.047363 0.600098 0.040955 1445372122 0.797424 -0.047363 0.600098 0.040955 1445372122 0.797424 -0.047363 0.600098 0.040955 1445372122 0.797424 -0.047363 0.600098 0.040955 1445372122 0.797424 -0.047363 0.600098 0.040955 1445372122 0.796936 -0.044373 0.600891 0.041992 1445372122 0.796936 -0.044373 0.600891 0.041992 1445372122 0.796936 -0.044373 0.600891 0.041992 1445372122 0.796936 -0.044373 0.600891 0.041992 1445372122 0.796936 -0.044373 0.600891 0.041992 1445372122 0.796936 -0.044373 0.600891 0.041992 1445372122 0.795227 -0.040222 0.603333 0.043640 1445372122 0.795227 -0.040222 0.603333 0.043640 1445372122 0.795227 -0.040222 0.603333 0.043640 1445372122 0.795227 -0.040222 0.603333 0.043640 1445372122 0.795227 -0.040222 0.603333 0.043640 1445372122 0.795227 -0.040222 0.603333 0.043640 1445372122 0.792480 -0.045471 0.606018 0.050171 1445372122 0.792480 -0.045471 0.606018 0.050171 1445372122 0.792480 -0.045471 0.606018 0.050171 1445372122 0.792480 -0.045471 0.606018 0.050171 1445372122 0.792480 -0.045471 0.606018 0.050171 1445372122 0.792480 -0.045471 0.606018 0.050171 1445372122 0.792480 -0.045471 0.606018 0.050171 1445372122 0.790100 -0.050598 0.608521 0.052856 1445372122 0.790100 -0.050598 0.608521 0.052856 1445372122 0.790100 -0.050598 0.608521 0.052856 1445372122 0.790100 -0.050598 0.608521 0.052856 1445372122 0.790100 -0.050598 0.608521 0.052856 1445372122 0.790100 -0.050598 0.608521 0.052856 1445372122 0.788635 -0.049133 0.610901 0.048523 1445372122 0.788635 -0.049133 0.610901 0.048523 1445372122 0.788635 -0.049133 0.610901 0.048523 1445372122 0.788635 -0.049133 0.610901 0.048523 1445372122 0.788635 -0.049133 0.610901 0.048523 1445372122 0.788635 -0.049133 0.610901 0.048523 1445372122 0.788635 -0.049133 0.610901 0.048523 1445372122 0.787842 -0.049561 0.612061 0.046936 1445372122 0.787842 -0.049561 0.612061 0.046936 1445372122 0.787842 -0.049561 0.612061 0.046936 1445372122 0.787842 -0.049561 0.612061 0.046936 1445372122 0.787842 -0.049561 0.612061 0.046936 1445372122 0.787842 -0.049561 0.612061 0.046936 1445372122 0.787964 -0.059021 0.610291 0.055176 1445372122 0.787964 -0.059021 0.610291 0.055176 1445372122 0.787964 -0.059021 0.610291 0.055176 1445372123 0.787964 -0.059021 0.610291 0.055176 1445372123 0.787964 -0.059021 0.610291 0.055176 1445372123 0.787964 -0.059021 0.610291 0.055176 1445372123 0.788452 -0.073853 0.606567 0.070313 1445372123 0.788452 -0.073853 0.606567 0.070313 1445372123 0.788452 -0.073853 0.606567 0.070313 1445372123 0.788452 -0.073853 0.606567 0.070313 1445372123 0.788452 -0.073853 0.606567 0.070313 1445372123 0.788452 -0.073853 0.606567 0.070313 1445372123 0.788391 -0.073914 0.606262 0.072937 1445372123 0.788391 -0.073914 0.606262 0.072937 1445372123 0.788391 -0.073914 0.606262 0.072937 1445372123 0.788391 -0.073914 0.606262 0.072937 1445372123 0.788391 -0.073914 0.606262 0.072937 1445372123 0.788391 -0.073914 0.606262 0.072937 1445372123 0.788391 -0.073914 0.606262 0.072937 1445372123 0.789429 -0.051270 0.608948 0.056458 1445372123 0.789429 -0.051270 0.608948 0.056458 1445372123 0.789429 -0.051270 0.608948 0.056458 1445372123 0.789429 -0.051270 0.608948 0.056458 1445372123 0.789429 -0.051270 0.608948 0.056458 1445372123 0.789429 -0.051270 0.608948 0.056458 1445372123 0.790955 -0.038818 0.608765 0.046631 1445372123 0.790955 -0.038818 0.608765 0.046631 1445372123 0.790955 -0.038818 0.608765 0.046631 1445372123 0.790955 -0.038818 0.608765 0.046631 1445372123 0.790955 -0.038818 0.608765 0.046631 1445372123 0.790955 -0.038818 0.608765 0.046631 1445372123 0.793274 -0.040466 0.605713 0.046143 1445372123 0.793274 -0.040466 0.605713 0.046143 1445372123 0.793274 -0.040466 0.605713 0.046143 1445372123 0.793274 -0.040466 0.605713 0.046143 1445372123 0.793274 -0.040466 0.605713 0.046143 1445372123 0.793274 -0.040466 0.605713 0.046143 1445372123 0.793274 -0.040466 0.605713 0.046143 1445372123 0.795898 -0.043640 0.602173 0.044128 1445372123 0.795898 -0.043640 0.602173 0.044128 1445372123 0.795898 -0.043640 0.602173 0.044128 1445372123 0.795898 -0.043640 0.602173 0.044128 1445372123 0.795898 -0.043640 0.602173 0.044128 1445372123 0.798157 -0.041992 0.599548 0.040955 1445372123 0.798157 -0.041992 0.599548 0.040955 1445372123 0.798157 -0.041992 0.599548 0.040955 1445372123 0.798157 -0.041992 0.599548 0.040955 1445372123 0.798157 -0.041992 0.599548 0.040955 1445372123 0.798157 -0.041992 0.599548 0.040955 1445372123 0.798706 -0.050171 0.597778 0.046204 1445372123 0.798706 -0.050171 0.597778 0.046204 1445372123 0.798706 -0.050171 0.597778 0.046204 1445372123 0.798706 -0.050171 0.597778 0.046204 1445372123 0.798706 -0.050171 0.597778 0.046204 1445372123 0.798706 -0.050171 0.597778 0.046204 1445372123 0.797913 -0.055969 0.597961 0.050598 1445372123 0.797913 -0.055969 0.597961 0.050598 1445372123 0.797913 -0.055969 0.597961 0.050598 1445372123 0.797913 -0.055969 0.597961 0.050598 1445372123 0.797913 -0.055969 0.597961 0.050598 1445372123 0.797913 -0.055969 0.597961 0.050598 1445372123 0.795776 -0.058105 0.600037 0.056885 1445372123 0.795776 -0.058105 0.600037 0.056885 1445372123 0.795776 -0.058105 0.600037 0.056885 1445372123 0.795776 -0.058105 0.600037 0.056885 1445372123 0.795776 -0.058105 0.600037 0.056885 1445372123 0.795776 -0.058105 0.600037 0.056885 1445372123 0.793396 -0.057495 0.602844 0.061035 1445372123 0.793396 -0.057495 0.602844 0.061035 1445372123 0.793396 -0.057495 0.602844 0.061035 1445372123 0.793396 -0.057495 0.602844 0.061035 1445372123 0.793396 -0.057495 0.602844 0.061035 1445372123 0.792053 -0.056519 0.604614 0.061584 1445372123 0.792053 -0.056519 0.604614 0.061584 1445372123 0.792053 -0.056519 0.604614 0.061584 1445372123 0.792053 -0.056519 0.604614 0.061584 1445372123 0.792053 -0.056519 0.604614 0.061584 1445372123 0.792053 -0.056519 0.604614 0.061584 1445372123 0.792053 -0.056519 0.604614 0.061584 1445372123 0.791504 -0.058472 0.605469 0.058655 1445372123 0.791504 -0.058472 0.605469 0.058655 1445372123 0.791504 -0.058472 0.605469 0.058655 1445372123 0.791504 -0.058472 0.605469 0.058655 1445372123 0.791504 -0.058472 0.605469 0.058655 1445372123 0.791504 -0.058472 0.605469 0.058655 1445372123 0.792114 -0.056274 0.605530 0.051453 1445372123 0.792114 -0.056274 0.605530 0.051453 1445372123 0.792114 -0.056274 0.605530 0.051453 1445372123 0.792114 -0.056274 0.605530 0.051453 1445372123 0.792114 -0.056274 0.605530 0.051453 1445372123 0.792114 -0.056274 0.605530 0.051453 1445372123 0.792236 -0.059143 0.605225 0.050049 1445372123 0.792236 -0.059143 0.605225 0.050049 1445372123 0.792236 -0.059143 0.605225 0.050049 1445372123 0.792236 -0.059143 0.605225 0.050049 1445372123 0.792236 -0.059143 0.605225 0.050049 1445372123 0.792236 -0.059143 0.605225 0.050049 1445372123 0.791565 -0.073120 0.603760 0.059326 1445372123 0.791565 -0.073120 0.603760 0.059326 1445372123 0.791565 -0.073120 0.603760 0.059326 1445372123 0.791565 -0.073120 0.603760 0.059326 1445372123 0.791565 -0.073120 0.603760 0.059326 1445372123 0.791565 -0.073120 0.603760 0.059326 1445372123 0.789856 -0.098755 0.599731 0.081421 1445372123 0.789856 -0.098755 0.599731 0.081421 1445372123 0.789856 -0.098755 0.599731 0.081421 1445372123 0.789856 -0.098755 0.599731 0.081421 1445372123 0.789856 -0.098755 0.599731 0.081421 1445372123 0.789856 -0.098755 0.599731 0.081421 1445372123 0.789856 -0.098755 0.599731 0.081421 1445372123 0.787354 -0.105103 0.601074 0.087708 1445372123 0.787354 -0.105103 0.601074 0.087708 1445372123 0.787354 -0.105103 0.601074 0.087708 1445372123 0.787354 -0.105103 0.601074 0.087708 1445372124 0.787354 -0.105103 0.601074 0.087708 1445372124 0.787354 -0.105103 0.601074 0.087708 1445372124 0.788513 -0.073364 0.607178 0.064636 1445372124 0.788513 -0.073364 0.607178 0.064636 1445372124 0.788513 -0.073364 0.607178 0.064636 1445372124 0.788513 -0.073364 0.607178 0.064636 1445372124 0.788513 -0.073364 0.607178 0.064636 1445372124 0.789612 -0.066467 0.606750 0.062012 1445372124 0.789612 -0.066467 0.606750 0.062012 1445372124 0.789612 -0.066467 0.606750 0.062012 1445372124 0.789612 -0.066467 0.606750 0.062012 1445372124 0.789612 -0.066467 0.606750 0.062012 1445372124 0.789612 -0.066467 0.606750 0.062012 1445372124 0.789612 -0.066467 0.606750 0.062012 1445372124 0.792358 -0.069885 0.602661 0.063171 1445372124 0.792358 -0.069885 0.602661 0.063171 1445372124 0.792358 -0.069885 0.602661 0.063171 1445372124 0.792358 -0.069885 0.602661 0.063171 1445372124 0.792358 -0.069885 0.602661 0.063171 1445372124 0.792358 -0.069885 0.602661 0.063171 1445372124 0.792358 -0.069885 0.602661 0.063171 1445372124 0.795410 -0.068604 0.599060 0.060425 1445372124 0.795410 -0.068604 0.599060 0.060425 1445372124 0.795410 -0.068604 0.599060 0.060425 1445372124 0.795410 -0.068604 0.599060 0.060425 1445372124 0.795410 -0.068604 0.599060 0.060425 1445372124 0.795410 -0.068604 0.599060 0.060425 1445372124 0.797852 -0.073181 0.595154 0.061829 1445372124 0.797852 -0.073181 0.595154 0.061829 1445372124 0.797852 -0.073181 0.595154 0.061829 1445372124 0.797852 -0.073181 0.595154 0.061829 1445372124 0.797852 -0.073181 0.595154 0.061829 1445372124 0.797852 -0.073181 0.595154 0.061829 1445372124 0.798767 -0.085754 0.591370 0.069031 1445372124 0.798767 -0.085754 0.591370 0.069031 1445372124 0.798767 -0.085754 0.591370 0.069031 1445372124 0.798767 -0.085754 0.591370 0.069031 1445372124 0.798767 -0.085754 0.591370 0.069031 1445372124 0.798767 -0.085754 0.591370 0.069031 1445372124 0.798462 -0.097290 0.588928 0.078186 1445372124 0.798462 -0.097290 0.588928 0.078186 1445372124 0.798462 -0.097290 0.588928 0.078186 1445372124 0.798462 -0.097290 0.588928 0.078186 1445372124 0.798462 -0.097290 0.588928 0.078186 1445372124 0.798462 -0.097290 0.588928 0.078186 1445372124 0.796143 -0.099182 0.591187 0.082153 1445372124 0.796143 -0.099182 0.591187 0.082153 1445372124 0.796143 -0.099182 0.591187 0.082153 1445372124 0.796143 -0.099182 0.591187 0.082153 1445372124 0.796143 -0.099182 0.591187 0.082153 1445372124 0.796143 -0.099182 0.591187 0.082153 1445372124 0.794617 -0.103333 0.591980 0.085938 1445372124 0.794617 -0.103333 0.591980 0.085938 1445372124 0.794617 -0.103333 0.591980 0.085938 1445372124 0.794617 -0.103333 0.591980 0.085938 1445372124 0.794617 -0.103333 0.591980 0.085938 1445372124 0.794617 -0.103333 0.591980 0.085938 1445372124 0.794617 -0.103333 0.591980 0.085938 1445372124 0.793396 -0.114868 0.590576 0.092041 1445372124 0.793396 -0.114868 0.590576 0.092041 1445372124 0.793396 -0.114868 0.590576 0.092041 1445372124 0.793030 -0.116943 0.590271 0.094604 1445372124 0.793030 -0.116943 0.590271 0.094604 1445372124 0.793030 -0.116943 0.590271 0.094604 1445372124 0.793030 -0.116943 0.590271 0.094604 1445372124 0.793030 -0.116943 0.590271 0.094604 1445372124 0.793030 -0.116943 0.590271 0.094604 1445372124 0.792358 -0.110413 0.592285 0.095276 1445372124 0.792358 -0.110413 0.592285 0.095276 1445372124 0.792358 -0.110413 0.592285 0.095276 1445372124 0.792358 -0.110413 0.592285 0.095276 1445372124 0.792358 -0.110413 0.592285 0.095276 1445372124 0.792358 -0.110413 0.592285 0.095276 1445372124 0.790771 -0.096191 0.597778 0.089600 1445372124 0.790771 -0.096191 0.597778 0.089600 1445372124 0.790771 -0.096191 0.597778 0.089600 1445372124 0.790771 -0.096191 0.597778 0.089600 1445372124 0.790771 -0.096191 0.597778 0.089600 1445372124 0.790771 -0.096191 0.597778 0.089600 1445372124 0.790771 -0.096191 0.597778 0.089600 1445372124 0.789917 -0.094910 0.598206 0.095276 1445372124 0.789917 -0.094910 0.598206 0.095276 1445372124 0.789917 -0.094910 0.598206 0.095276 1445372124 0.789917 -0.094910 0.598206 0.095276 1445372124 0.789917 -0.094910 0.598206 0.095276 1445372124 0.784912 -0.122681 0.595886 0.117126 1445372124 0.784912 -0.122681 0.595886 0.117126 1445372124 0.784912 -0.122681 0.595886 0.117126 1445372124 0.784912 -0.122681 0.595886 0.117126 1445372124 0.784912 -0.122681 0.595886 0.117126 1445372124 0.786255 -0.112305 0.599060 0.101135 1445372124 0.786255 -0.112305 0.599060 0.101135 1445372124 0.786255 -0.112305 0.599060 0.101135 1445372124 0.786255 -0.112305 0.599060 0.101135 1445372124 0.786255 -0.112305 0.599060 0.101135 1445372124 0.786255 -0.112305 0.599060 0.101135 1445372124 0.789124 -0.078064 0.604980 0.071167 1445372124 0.789124 -0.078064 0.604980 0.071167 1445372124 0.789124 -0.078064 0.604980 0.071167 1445372124 0.789124 -0.078064 0.604980 0.071167 1445372124 0.789124 -0.078064 0.604980 0.071167 1445372124 0.789124 -0.078064 0.604980 0.071167 1445372124 0.788086 -0.070190 0.608215 0.063416 1445372124 0.788086 -0.070190 0.608215 0.063416 1445372124 0.788086 -0.070190 0.608215 0.063416 1445372124 0.788086 -0.070190 0.608215 0.063416 1445372124 0.788086 -0.070190 0.608215 0.063416 1445372125 0.788086 -0.070190 0.608215 0.063416 1445372125 0.788086 -0.070190 0.608215 0.063416 1445372125 0.787170 -0.073547 0.609192 0.061218 1445372125 0.787170 -0.073547 0.609192 0.061218 1445372125 0.787170 -0.073547 0.609192 0.061218 1445372125 0.787170 -0.073547 0.609192 0.061218 1445372125 0.787170 -0.073547 0.609192 0.061218 1445372125 0.787170 -0.073547 0.609192 0.061218 1445372125 0.786377 -0.078247 0.609680 0.060730 1445372125 0.786377 -0.078247 0.609680 0.060730 1445372125 0.786377 -0.078247 0.609680 0.060730 1445372125 0.786377 -0.078247 0.609680 0.060730 1445372125 0.786377 -0.078247 0.609680 0.060730 1445372125 0.786377 -0.078247 0.609680 0.060730 1445372125 0.785461 -0.091797 0.608337 0.067078 1445372125 0.785461 -0.091797 0.608337 0.067078 1445372125 0.785461 -0.091797 0.608337 0.067078 1445372125 0.785461 -0.091797 0.608337 0.067078 1445372125 0.785461 -0.091797 0.608337 0.067078 1445372125 0.785461 -0.091797 0.608337 0.067078 1445372125 0.785461 -0.091797 0.608337 0.067078 1445372125 0.785767 -0.105835 0.604675 0.074768 1445372125 0.785767 -0.105835 0.604675 0.074768 1445372125 0.785767 -0.105835 0.604675 0.074768 1445372125 0.785767 -0.105835 0.604675 0.074768 1445372125 0.785767 -0.105835 0.604675 0.074768 1445372125 0.785767 -0.105835 0.604675 0.074768 1445372125 0.783691 -0.109375 0.605530 0.084473 1445372125 0.783691 -0.109375 0.605530 0.084473 1445372125 0.783691 -0.109375 0.605530 0.084473 1445372125 0.783691 -0.109375 0.605530 0.084473 1445372125 0.783691 -0.109375 0.605530 0.084473 1445372125 0.783691 -0.109375 0.605530 0.084473 1445372125 0.781677 -0.095520 0.609985 0.087830 1445372125 0.781677 -0.095520 0.609985 0.087830 1445372125 0.781677 -0.095520 0.609985 0.087830 1445372125 0.781677 -0.095520 0.609985 0.087830 1445372125 0.781677 -0.095520 0.609985 0.087830 1445372125 0.781677 -0.095520 0.609985 0.087830 1445372125 0.781677 -0.095520 0.609985 0.087830 1445372125 0.781067 -0.092834 0.610229 0.093994 1445372125 0.781067 -0.092834 0.610229 0.093994 1445372125 0.781067 -0.092834 0.610229 0.093994 1445372125 0.781067 -0.092834 0.610229 0.093994 1445372125 0.781067 -0.092834 0.610229 0.093994 1445372125 0.781067 -0.092834 0.610229 0.093994 1445372125 0.781067 -0.092834 0.610229 0.093994 1445372125 0.782715 -0.099854 0.606018 0.100159 1445372125 0.782715 -0.099854 0.606018 0.100159 1445372125 0.782715 -0.099854 0.606018 0.100159 1445372125 0.782715 -0.099854 0.606018 0.100159 1445372125 0.782715 -0.099854 0.606018 0.100159 1445372125 0.784241 -0.108765 0.601746 0.104614 1445372125 0.784241 -0.108765 0.601746 0.104614 1445372125 0.784241 -0.108765 0.601746 0.104614 1445372125 0.784241 -0.108765 0.601746 0.104614 1445372125 0.784241 -0.108765 0.601746 0.104614 1445372125 0.784241 -0.108765 0.601746 0.104614 1445372125 0.785706 -0.114685 0.599060 0.102966 1445372125 0.785706 -0.114685 0.599060 0.102966 1445372125 0.785706 -0.114685 0.599060 0.102966 1445372125 0.785706 -0.114685 0.599060 0.102966 1445372125 0.785706 -0.114685 0.599060 0.102966 1445372125 0.785706 -0.114685 0.599060 0.102966 1445372125 0.788025 -0.120544 0.595032 0.101807 1445372125 0.788025 -0.120544 0.595032 0.101807 1445372125 0.788025 -0.120544 0.595032 0.101807 1445372125 0.788025 -0.120544 0.595032 0.101807 1445372125 0.788025 -0.120544 0.595032 0.101807 1445372125 0.788025 -0.120544 0.595032 0.101807 1445372125 0.788391 -0.130737 0.591980 0.104004 1445372125 0.788391 -0.130737 0.591980 0.104004 1445372125 0.788391 -0.130737 0.591980 0.104004 1445372125 0.788391 -0.130737 0.591980 0.104004 1445372125 0.788391 -0.130737 0.591980 0.104004 1445372125 0.788391 -0.130737 0.591980 0.104004 1445372125 0.790894 -0.125427 0.590881 0.097473 1445372125 0.790894 -0.125427 0.590881 0.097473 1445372125 0.790894 -0.125427 0.590881 0.097473 1445372125 0.790894 -0.125427 0.590881 0.097473 1445372125 0.790894 -0.125427 0.590881 0.097473 1445372125 0.790894 -0.125427 0.590881 0.097473 1445372125 0.790894 -0.125427 0.590881 0.097473 1445372125 0.793152 -0.115845 0.591614 0.086182 1445372125 0.793152 -0.115845 0.591614 0.086182 1445372125 0.793152 -0.115845 0.591614 0.086182 1445372125 0.793152 -0.115845 0.591614 0.086182 1445372125 0.793152 -0.115845 0.591614 0.086182 1445372125 0.793152 -0.115845 0.591614 0.086182 1445372125 0.793152 -0.115845 0.591614 0.086182 1445372125 0.795898 -0.103943 0.592224 0.070068 1445372125 0.795898 -0.103943 0.592224 0.070068 1445372125 0.795898 -0.103943 0.592224 0.070068 1445372125 0.795898 -0.103943 0.592224 0.070068 1445372125 0.795898 -0.103943 0.592224 0.070068 1445372125 0.795898 -0.103943 0.592224 0.070068 1445372125 0.797607 -0.097778 0.592102 0.060242 1445372125 0.797607 -0.097778 0.592102 0.060242 1445372125 0.797607 -0.097778 0.592102 0.060242 1445372125 0.797607 -0.097778 0.592102 0.060242 1445372125 0.797607 -0.097778 0.592102 0.060242 1445372125 0.797607 -0.097778 0.592102 0.060242 1445372125 0.799377 -0.090820 0.591614 0.051086 1445372125 0.799377 -0.090820 0.591614 0.051086 1445372125 0.799377 -0.090820 0.591614 0.051086 1445372125 0.799377 -0.090820 0.591614 0.051086 1445372125 0.799377 -0.090820 0.591614 0.051086 1445372125 0.799377 -0.090820 0.591614 0.051086 1445372125 0.802063 -0.087036 0.588623 0.050232 1445372125 0.802063 -0.087036 0.588623 0.050232 1445372125 0.802063 -0.087036 0.588623 0.050232 1445372125 0.802063 -0.087036 0.588623 0.050232 1445372125 0.802063 -0.087036 0.588623 0.050232 1445372125 0.802063 -0.087036 0.588623 0.050232 1445372126 0.802063 -0.087036 0.588623 0.050232 1445372126 0.803101 -0.096985 0.584534 0.062073 1445372126 0.803101 -0.096985 0.584534 0.062073 1445372126 0.803101 -0.096985 0.584534 0.062073 1445372126 0.803101 -0.096985 0.584534 0.062073 1445372126 0.803101 -0.096985 0.584534 0.062073 1445372126 0.803101 -0.096985 0.584534 0.062073 1445372126 0.802734 -0.101257 0.583496 0.069153 1445372126 0.802734 -0.101257 0.583496 0.069153 1445372126 0.802734 -0.101257 0.583496 0.069153 1445372126 0.802734 -0.101257 0.583496 0.069153 1445372126 0.802734 -0.101257 0.583496 0.069153 1445372126 0.802734 -0.101257 0.583496 0.069153 1445372126 0.799194 -0.102722 0.587402 0.074646 1445372126 0.799194 -0.102722 0.587402 0.074646 1445372126 0.799194 -0.102722 0.587402 0.074646 1445372126 0.799194 -0.102722 0.587402 0.074646 1445372126 0.799194 -0.102722 0.587402 0.074646 1445372126 0.799194 -0.102722 0.587402 0.074646 1445372126 0.799194 -0.102722 0.587402 0.074646 1445372126 0.795715 -0.105164 0.590515 0.083191 1445372126 0.795715 -0.105164 0.590515 0.083191 1445372126 0.795715 -0.105164 0.590515 0.083191 1445372126 0.795715 -0.105164 0.590515 0.083191 1445372126 0.795715 -0.105164 0.590515 0.083191 1445372126 0.795715 -0.105164 0.590515 0.083191 1445372126 0.791748 -0.109619 0.593750 0.092041 1445372126 0.791748 -0.109619 0.593750 0.092041 1445372126 0.791748 -0.109619 0.593750 0.092041 1445372126 0.791748 -0.109619 0.593750 0.092041 1445372126 0.791748 -0.109619 0.593750 0.092041 1445372126 0.791748 -0.109619 0.593750 0.092041 1445372126 0.789551 -0.113342 0.595215 0.096680 1445372126 0.789551 -0.113342 0.595215 0.096680 1445372126 0.789551 -0.113342 0.595215 0.096680 1445372126 0.789551 -0.113342 0.595215 0.096680 1445372126 0.789551 -0.113342 0.595215 0.096680 1445372126 0.789551 -0.113342 0.595215 0.096680 1445372126 0.789551 -0.113342 0.595215 0.096680 1445372126 0.787659 -0.125732 0.593567 0.106750 1445372126 0.787659 -0.125732 0.593567 0.106750 1445372126 0.787659 -0.125732 0.593567 0.106750 1445372126 0.787659 -0.125732 0.593567 0.106750 1445372126 0.787659 -0.125732 0.593567 0.106750 1445372126 0.787659 -0.125732 0.593567 0.106750 1445372126 0.785889 -0.137451 0.592041 0.113647 1445372126 0.785889 -0.137451 0.592041 0.113647 1445372126 0.785889 -0.137451 0.592041 0.113647 1445372126 0.785889 -0.137451 0.592041 0.113647 1445372126 0.785889 -0.137451 0.592041 0.113647 1445372126 0.785767 -0.141663 0.591003 0.114685 1445372126 0.785767 -0.141663 0.591003 0.114685 1445372126 0.785767 -0.141663 0.591003 0.114685 1445372126 0.785767 -0.141663 0.591003 0.114685 1445372126 0.785767 -0.141663 0.591003 0.114685 1445372126 0.785767 -0.141663 0.591003 0.114685 1445372126 0.785767 -0.145142 0.589844 0.116272 1445372126 0.785767 -0.145142 0.589844 0.116272 1445372126 0.785767 -0.145142 0.589844 0.116272 1445372126 0.785767 -0.145142 0.589844 0.116272 1445372126 0.785767 -0.145142 0.589844 0.116272 1445372126 0.785767 -0.145142 0.589844 0.116272 1445372126 0.785583 -0.150208 0.588440 0.118225 1445372126 0.785583 -0.150208 0.588440 0.118225 1445372126 0.785583 -0.150208 0.588440 0.118225 1445372126 0.785583 -0.150208 0.588440 0.118225 1445372126 0.785583 -0.150208 0.588440 0.118225 1445372126 0.785583 -0.150208 0.588440 0.118225 1445372126 0.787292 -0.144653 0.589111 0.110413 1445372126 0.787292 -0.144653 0.589111 0.110413 1445372126 0.787292 -0.144653 0.589111 0.110413 1445372126 0.787292 -0.144653 0.589111 0.110413 1445372126 0.787292 -0.144653 0.589111 0.110413 1445372126 0.787292 -0.144653 0.589111 0.110413 1445372126 0.789978 -0.132690 0.590698 0.096375 1445372126 0.789978 -0.132690 0.590698 0.096375 1445372126 0.789978 -0.132690 0.590698 0.096375 1445372126 0.789978 -0.132690 0.590698 0.096375 1445372126 0.789978 -0.132690 0.590698 0.096375 1445372126 0.789978 -0.132690 0.590698 0.096375 1445372126 0.791382 -0.122681 0.592346 0.087769 1445372126 0.791382 -0.122681 0.592346 0.087769 1445372126 0.791382 -0.122681 0.592346 0.087769 1445372126 0.791382 -0.122681 0.592346 0.087769 1445372126 0.791382 -0.122681 0.592346 0.087769 1445372126 0.791382 -0.122681 0.592346 0.087769 1445372126 0.789734 -0.128479 0.591675 0.098206 1445372126 0.789734 -0.128479 0.591675 0.098206 1445372126 0.789734 -0.128479 0.591675 0.098206 1445372126 0.789734 -0.128479 0.591675 0.098206 1445372126 0.789734 -0.128479 0.591675 0.098206 1445372126 0.789734 -0.128479 0.591675 0.098206 1445372126 0.789734 -0.128479 0.591675 0.098206 1445372126 0.790405 -0.128418 0.590210 0.101868 1445372126 0.790405 -0.128418 0.590210 0.101868 1445372126 0.790405 -0.128418 0.590210 0.101868 1445372126 0.790405 -0.128418 0.590210 0.101868 1445372126 0.790405 -0.128418 0.590210 0.101868 1445372126 0.792480 -0.123901 0.587830 0.104797 1445372126 0.792480 -0.123901 0.587830 0.104797 1445372126 0.792480 -0.123901 0.587830 0.104797 1445372126 0.792480 -0.123901 0.587830 0.104797 1445372126 0.792480 -0.123901 0.587830 0.104797 1445372126 0.792480 -0.123901 0.587830 0.104797 1445372126 0.792847 -0.125183 0.586304 0.109070 1445372126 0.792847 -0.125183 0.586304 0.109070 1445372126 0.792847 -0.125183 0.586304 0.109070 1445372126 0.792847 -0.125183 0.586304 0.109070 1445372126 0.792847 -0.125183 0.586304 0.109070 1445372126 0.792847 -0.125183 0.586304 0.109070 1445372126 0.791748 -0.127869 0.586304 0.113831 1445372127 0.791748 -0.127869 0.586304 0.113831 1445372127 0.791748 -0.127869 0.586304 0.113831 1445372127 0.791748 -0.127869 0.586304 0.113831 1445372127 0.791748 -0.127869 0.586304 0.113831 1445372127 0.791748 -0.127869 0.586304 0.113831 1445372127 0.791748 -0.127869 0.586304 0.113831 1445372127 0.788147 -0.125916 0.591248 0.115417 1445372127 0.788147 -0.125916 0.591248 0.115417 1445372127 0.788147 -0.125916 0.591248 0.115417 1445372127 0.788147 -0.125916 0.591248 0.115417 1445372127 0.788147 -0.125916 0.591248 0.115417 1445372127 0.788147 -0.125916 0.591248 0.115417 1445372127 0.785767 -0.120117 0.595581 0.115417 1445372127 0.785767 -0.120117 0.595581 0.115417 1445372127 0.785767 -0.120117 0.595581 0.115417 1445372127 0.785767 -0.120117 0.595581 0.115417 1445372127 0.785767 -0.120117 0.595581 0.115417 1445372127 0.785767 -0.120117 0.595581 0.115417 1445372127 0.785767 -0.120117 0.595581 0.115417 1445372127 0.782654 -0.121521 0.598206 0.121460 1445372127 0.782654 -0.121521 0.598206 0.121460 1445372127 0.782654 -0.121521 0.598206 0.121460 1445372127 0.782654 -0.121521 0.598206 0.121460 1445372127 0.782654 -0.121521 0.598206 0.121460 1445372127 0.780273 -0.123047 0.599609 0.128052 1445372127 0.780273 -0.123047 0.599609 0.128052 1445372127 0.780273 -0.123047 0.599609 0.128052 1445372127 0.780273 -0.123047 0.599609 0.128052 1445372127 0.780273 -0.123047 0.599609 0.128052 1445372127 
0.767151 -0.178284 0.603394 0.124451 1445372137 0.767151 -0.178284 0.603394 0.124451 1445372137 0.767151 -0.178284 0.603394 0.124451 1445372137 0.767151 -0.178284 0.603394 0.124451 1445372137 0.767151 -0.178284 0.603394 0.124451 1445372137 0.774170 -0.215576 0.581726 0.125549 1445372137 0.774170 -0.215576 0.581726 0.125549 1445372137 0.774170 -0.215576 0.581726 0.125549 1445372137 0.774170 -0.215576 0.581726 0.125549 1445372137 0.774170 -0.215576 0.581726 0.125549 1445372137 0.774170 -0.215576 0.581726 0.125549 1445372137 0.773865 -0.239746 0.571228 0.131531 1445372137 0.773865 -0.239746 0.571228 0.131531 1445372137 0.773865 -0.239746 0.571228 0.131531 1445372137 0.773865 -0.239746 0.571228 0.131531 1445372137 0.773865 -0.239746 0.571228 0.131531 1445372137 0.773865 -0.239746 0.571228 0.131531 1445372137 0.777466 -0.235474 0.568298 0.130554 1445372137 0.777466 -0.235474 0.568298 0.130554 1445372137 0.777466 -0.235474 0.568298 0.130554 1445372137 0.777466 -0.235474 0.568298 0.130554 1445372137 0.777466 -0.235474 0.568298 0.130554 1445372137 0.777466 -0.235474 0.568298 0.130554 1445372137 0.762817 -0.284241 0.567993 0.120911 1445372137 0.762817 -0.284241 0.567993 0.120911 1445372137 0.762817 -0.284241 0.567993 0.120911 1445372137 0.762817 -0.284241 0.567993 0.120911 1445372137 0.762817 -0.284241 0.567993 0.120911 1445372137 0.762817 -0.284241 0.567993 0.120911 1445372137 0.762817 -0.284241 0.567993 0.120911 1445372137 0.744263 -0.347900 0.562439 0.092651 1445372137 0.744263 -0.347900 0.562439 0.092651 1445372137 0.744263 -0.347900 0.562439 0.092651 1445372137 0.744263 -0.347900 0.562439 0.092651 1445372137 0.744263 -0.347900 0.562439 0.092651 1445372137 0.740906 -0.376282 0.553345 0.056763 1445372137 0.740906 -0.376282 0.553345 0.056763 1445372137 0.740906 -0.376282 0.553345 0.056763 1445372137 0.740906 -0.376282 0.553345 0.056763 1445372137 0.740906 -0.376282 0.553345 0.056763 1445372137 0.740906 -0.376282 0.553345 0.056763 1445372137 0.757568 -0.362305 0.542053 0.029541 1445372137 0.757568 -0.362305 0.542053 0.029541 1445372137 0.757568 -0.362305 0.542053 0.029541 1445372137 0.757568 -0.362305 0.542053 0.029541 1445372137 0.757568 -0.362305 0.542053 0.029541 1445372137 0.757568 -0.362305 0.542053 0.029541 1445372137 0.757568 -0.362305 0.542053 0.029541 1445372137 0.758484 -0.351074 0.547363 0.041931 1445372137 0.758484 -0.351074 0.547363 0.041931 1445372137 0.758484 -0.351074 0.547363 0.041931 1445372137 0.758484 -0.351074 0.547363 0.041931 1445372137 0.758484 -0.351074 0.547363 0.041931 1445372137 0.755737 -0.336853 0.556091 0.078552 1445372137 0.755737 -0.336853 0.556091 0.078552 1445372137 0.755737 -0.336853 0.556091 0.078552 1445372137 0.755737 -0.336853 0.556091 0.078552 1445372137 0.755737 -0.336853 0.556091 0.078552 1445372137 0.755737 -0.336853 0.556091 0.078552 1445372137 0.755737 -0.336853 0.556091 0.078552 1445372137 0.747314 -0.320557 0.567139 0.130493 1445372137 0.747314 -0.320557 0.567139 0.130493 1445372137 0.747314 -0.320557 0.567139 0.130493 1445372137 0.747314 -0.320557 0.567139 0.130493 1445372137 0.747314 -0.320557 0.567139 0.130493 1445372137 0.747314 -0.320557 0.567139 0.130493 1445372137 0.748901 -0.285828 0.574341 0.165710 1445372137 0.748901 -0.285828 0.574341 0.165710 1445372137 0.748901 -0.285828 0.574341 0.165710 1445372137 0.748901 -0.285828 0.574341 0.165710 1445372137 0.748901 -0.285828 0.574341 0.165710 1445372137 0.748901 -0.285828 0.574341 0.165710 1445372137 0.761475 -0.238892 0.573059 0.186035 1445372137 0.761475 -0.238892 0.573059 0.186035 1445372137 0.761475 -0.238892 0.573059 0.186035 1445372137 0.761475 -0.238892 0.573059 0.186035 1445372137 0.761475 -0.238892 0.573059 0.186035 1445372138 0.759583 -0.211853 0.583130 0.195007 1445372138 0.759583 -0.211853 0.583130 0.195007 1445372138 0.759583 -0.211853 0.583130 0.195007 1445372138 0.759583 -0.211853 0.583130 0.195007 1445372138 0.759583 -0.211853 0.583130 0.195007 1445372138 0.759583 -0.211853 0.583130 0.195007 1445372138 0.759583 -0.211853 0.583130 0.195007 1445372138 0.752380 -0.207092 0.596802 0.186523 1445372138 0.752380 -0.207092 0.596802 0.186523 1445372138 0.752380 -0.207092 0.596802 0.186523 1445372138 0.752380 -0.207092 0.596802 0.186523 1445372138 0.752380 -0.207092 0.596802 0.186523 1445372138 0.752380 -0.207092 0.596802 0.186523 1445372138 0.753479 -0.201660 0.605347 0.158325 1445372138 0.753479 -0.201660 0.605347 0.158325 1445372138 0.753479 -0.201660 0.605347 0.158325 1445372138 0.753479 -0.201660 0.605347 0.158325 1445372138 0.753479 -0.201660 0.605347 0.158325 1445372138 0.753479 -0.201660 0.605347 0.158325 1445372138 0.753479 -0.201660 0.605347 0.158325 1445372138 0.754639 -0.205627 0.605225 0.147644 1445372138 0.754639 -0.205627 0.605225 0.147644 1445372138 0.754639 -0.205627 0.605225 0.147644 1445372138 0.754639 -0.205627 0.605225 0.147644 1445372138 0.754639 -0.205627 0.605225 0.147644 1445372138 0.754639 -0.205627 0.605225 0.147644 1445372138 0.746521 -0.206177 0.607544 0.176025 1445372138 0.746521 -0.206177 0.607544 0.176025 1445372138 0.746521 -0.206177 0.607544 0.176025 1445372138 0.746521 -0.206177 0.607544 0.176025 1445372138 0.746521 -0.206177 0.607544 0.176025 1445372138 0.746521 -0.206177 0.607544 0.176025 1445372138 0.737366 -0.203918 0.616516 0.185730 1445372138 0.737366 -0.203918 0.616516 0.185730 1445372138 0.737366 -0.203918 0.616516 0.185730 1445372138 0.737366 -0.203918 0.616516 0.185730 1445372138 0.737366 -0.203918 0.616516 0.185730 1445372138 0.733032 -0.242615 0.607056 0.187561 1445372138 0.733032 -0.242615 0.607056 0.187561 1445372138 0.733032 -0.242615 0.607056 0.187561 1445372138 0.733032 -0.242615 0.607056 0.187561 1445372138 0.733032 -0.242615 0.607056 0.187561 1445372138 0.733032 -0.242615 0.607056 0.187561 1445372138 0.738342 -0.270386 0.600647 0.144531 1445372138 0.738342 -0.270386 0.600647 0.144531 1445372138 0.738342 -0.270386 0.600647 0.144531 1445372138 0.738342 -0.270386 0.600647 0.144531 1445372138 0.738342 -0.270386 0.600647 0.144531 1445372138 0.738953 -0.294373 0.597595 0.100403 1445372138 0.738953 -0.294373 0.597595 0.100403 1445372138 0.738953 -0.294373 0.597595 0.100403 1445372138 0.738953 -0.294373 0.597595 0.100403 1445372138 0.738953 -0.294373 0.597595 0.100403 1445372138 0.738953 -0.294373 0.597595 0.100403 1445372138 0.738953 -0.294373 0.597595 0.100403 1445372138 0.735291 -0.320618 0.593689 0.063171 1445372138 0.735291 -0.320618 0.593689 0.063171 1445372138 0.735291 -0.320618 0.593689 0.063171 1445372138 0.735291 -0.320618 0.593689 0.063171 1445372138 0.735291 -0.320618 0.593689 0.063171 1445372138 0.735291 -0.320618 0.593689 0.063171 1445372138 0.742065 -0.330627 0.581970 0.035706 1445372138 0.742065 -0.330627 0.581970 0.035706 1445372138 0.742065 -0.330627 0.581970 0.035706 1445372138 0.742065 -0.330627 0.581970 0.035706 1445372138 0.742065 -0.330627 0.581970 0.035706 1445372138 0.742065 -0.330627 0.581970 0.035706 1445372138 0.742065 -0.330627 0.581970 0.035706 1445372138 0.747009 -0.317810 0.582825 0.034546 1445372138 0.747009 -0.317810 0.582825 0.034546 1445372138 0.747009 -0.317810 0.582825 0.034546 1445372138 0.747009 -0.317810 0.582825 0.034546 1445372138 0.747009 -0.317810 0.582825 0.034546 1445372138 0.747009 -0.317810 0.582825 0.034546 1445372138 0.747009 -0.317810 0.582825 0.034546 1445372138 0.750122 -0.297607 0.587158 0.062683 1445372138 0.750122 -0.297607 0.587158 0.062683 1445372138 0.750122 -0.297607 0.587158 0.062683 1445372138 0.750122 -0.297607 0.587158 0.062683 1445372138 0.750122 -0.297607 0.587158 0.062683 1445372138 0.750122 -0.297607 0.587158 0.062683 1445372138 0.752869 -0.276672 0.587097 0.109070 1445372138 0.752869 -0.276672 0.587097 0.109070 1445372138 0.752869 -0.276672 0.587097 0.109070 1445372138 0.752869 -0.276672 0.587097 0.109070 1445372138 0.752869 -0.276672 0.587097 0.109070 1445372138 0.752869 -0.276672 0.587097 0.109070 1445372138 0.751160 -0.258545 0.585632 0.160767 1445372138 0.751160 -0.258545 0.585632 0.160767 1445372138 0.751160 -0.258545 0.585632 0.160767 1445372138 0.751160 -0.258545 0.585632 0.160767 1445372138 0.751160 -0.258545 0.585632 0.160767 1445372138 0.762146 -0.222351 0.577393 0.190552 1445372138 0.762146 -0.222351 0.577393 0.190552 1445372138 0.762146 -0.222351 0.577393 0.190552 1445372138 0.762146 -0.222351 0.577393 0.190552 1445372138 0.762146 -0.222351 0.577393 0.190552 1445372138 0.762146 -0.222351 0.577393 0.190552 1445372138 0.762146 -0.222351 0.577393 0.190552 1445372138 0.779175 -0.176270 0.565552 0.204712 1445372138 0.779175 -0.176270 0.565552 0.204712 1445372138 0.779175 -0.176270 0.565552 0.204712 1445372138 0.779175 -0.176270 0.565552 0.204712 1445372138 0.779175 -0.176270 0.565552 0.204712 1445372138 0.776855 -0.176208 0.567749 0.207520 1445372138 0.776855 -0.176208 0.567749 0.207520 1445372138 0.776855 -0.176208 0.567749 0.207520 1445372138 0.776855 -0.176208 0.567749 0.207520 1445372138 0.776855 -0.176208 0.567749 0.207520 1445372138 0.776855 -0.176208 0.567749 0.207520 1445372138 0.772217 -0.175781 0.585815 0.171875 1445372139 0.772217 -0.175781 0.585815 0.171875 1445372139 0.772217 -0.175781 0.585815 0.171875 1445372139 0.772217 -0.175781 0.585815 0.171875 1445372139 0.772217 -0.175781 0.585815 0.171875 1445372139 0.772217 -0.175781 0.585815 0.171875 1445372139 0.772217 -0.175781 0.585815 0.171875 1445372139 0.771606 -0.144714 0.604919 0.132935 1445372139 0.771606 -0.144714 0.604919 0.132935 1445372139 0.771606 -0.144714 0.604919 0.132935 1445372139 0.771606 -0.144714 0.604919 0.132935 1445372139 0.771606 -0.144714 0.604919 0.132935 1445372139 0.771606 -0.144714 0.604919 0.132935 1445372139 0.771179 -0.137878 0.601685 0.155579 1445372139 0.771179 -0.137878 0.601685 0.155579 1445372139 0.771179 -0.137878 0.601685 0.155579 1445372139 0.771179 -0.137878 0.601685 0.155579 1445372139 0.771179 -0.137878 0.601685 0.155579 1445372139 0.771179 -0.137878 0.601685 0.155579 1445372139 0.771179 -0.137878 0.601685 0.155579 1445372139 0.759277 -0.184448 0.597229 0.180969 1445372139 0.759277 -0.184448 0.597229 0.180969 1445372139 0.759277 -0.184448 0.597229 0.180969 1445372139 0.759277 -0.184448 0.597229 0.180969 1445372139 0.759277 -0.184448 0.597229 0.180969 1445372139 0.764771 -0.197388 0.587830 0.174744 1445372139 0.764771 -0.197388 0.587830 0.174744 1445372139 0.764771 -0.197388 0.587830 0.174744 1445372139 0.764771 -0.197388 0.587830 0.174744 1445372139 0.764771 -0.197388 0.587830 0.174744 1445372139 0.764771 -0.197388 0.587830 0.174744 1445372139 0.766968 -0.214478 0.584229 0.155945 1445372139 0.766968 -0.214478 0.584229 0.155945 1445372139 0.766968 -0.214478 0.584229 0.155945 1445372139 0.766968 -0.214478 0.584229 0.155945 1445372139 0.766968 -0.214478 0.584229 0.155945 1445372139 0.766968 -0.214478 0.584229 0.155945 1445372139 0.766968 -0.214478 0.584229 0.155945 1445372139 0.758484 -0.260498 0.579712 0.143860 1445372139 0.758484 -0.260498 0.579712 0.143860 1445372139 0.758484 -0.260498 0.579712 0.143860 1445372139 0.758484 -0.260498 0.579712 0.143860 1445372139 0.758484 -0.260498 0.579712 0.143860 1445372139 0.758484 -0.260498 0.579712 0.143860 1445372139 0.749939 -0.306030 0.576050 0.109863 1445372139 0.749939 -0.306030 0.576050 0.109863 1445372139 0.749939 -0.306030 0.576050 0.109863 1445372139 0.749939 -0.306030 0.576050 0.109863 1445372139 0.749939 -0.306030 0.576050 0.109863 1445372139 0.749939 -0.306030 0.576050 0.109863 1445372139 0.749939 -0.306030 0.576050 0.109863 1445372139 0.733337 -0.348328 0.578125 0.081360 1445372139 0.733337 -0.348328 0.578125 0.081360 1445372139 0.733337 -0.348328 0.578125 0.081360 1445372139 0.733337 -0.348328 0.578125 0.081360 1445372139 0.733337 -0.348328 0.578125 0.081360 1445372139 0.733337 -0.348328 0.578125 0.081360 1445372139 0.731384 -0.373108 0.566589 0.068848 1445372139 0.731384 -0.373108 0.566589 0.068848 1445372139 0.731384 -0.373108 0.566589 0.068848 1445372139 0.731384 -0.373108 0.566589 0.068848 1445372139 0.731384 -0.373108 0.566589 0.068848 1445372139 0.731384 -0.373108 0.566589 0.068848 1445372139 0.742004 -0.359192 0.564087 0.046814 1445372139 0.742004 -0.359192 0.564087 0.046814 1445372139 0.742004 -0.359192 0.564087 0.046814 1445372139 0.742004 -0.359192 0.564087 0.046814 1445372139 0.742004 -0.359192 0.564087 0.046814 1445372139 0.742004 -0.359192 0.564087 0.046814 1445372139 0.742004 -0.359192 0.564087 0.046814 1445372139 0.744019 -0.348145 0.567078 0.059937 1445372139 0.744019 -0.348145 0.567078 0.059937 1445372139 0.744019 -0.348145 0.567078 0.059937 1445372139 0.744019 -0.348145 0.567078 0.059937 1445372139 0.744019 -0.348145 0.567078 0.059937 1445372139 0.744019 -0.348145 0.567078 0.059937 1445372139 0.746155 -0.334717 0.568542 0.089050 1445372139 0.746155 -0.334717 0.568542 0.089050 1445372139 0.746155 -0.334717 0.568542 0.089050 1445372139 0.746155 -0.334717 0.568542 0.089050 1445372139 0.746155 -0.334717 0.568542 0.089050 1445372139 0.746155 -0.334717 0.568542 0.089050 1445372139 0.746155 -0.334717 0.568542 0.089050 1445372139 0.745300 -0.310303 0.573792 0.137512 1445372139 0.745300 -0.310303 0.573792 0.137512 1445372139 0.745300 -0.310303 0.573792 0.137512 1445372139 0.745300 -0.310303 0.573792 0.137512 1445372139 0.745300 -0.310303 0.573792 0.137512 1445372139 0.745300 -0.310303 0.573792 0.137512 1445372139 0.739807 -0.287659 0.580383 0.181763 1445372139 0.739807 -0.287659 0.580383 0.181763 1445372139 0.739807 -0.287659 0.580383 0.181763 1445372139 0.739807 -0.287659 0.580383 0.181763 1445372139 0.739807 -0.287659 0.580383 0.181763 1445372139 0.739807 -0.287659 0.580383 0.181763 1445372139 0.747009 -0.256470 0.579163 0.201782 1445372139 0.747009 -0.256470 0.579163 0.201782 1445372139 0.747009 -0.256470 0.579163 0.201782 1445372139 0.747009 -0.256470 0.579163 0.201782 1445372139 0.747009 -0.256470 0.579163 0.201782 1445372139 0.747009 -0.256470 0.579163 0.201782 1445372139 0.759521 -0.223755 0.577637 0.198181 1445372139 0.759521 -0.223755 0.577637 0.198181 1445372139 0.759521 -0.223755 0.577637 0.198181 1445372139 0.759521 -0.223755 0.577637 0.198181 1445372139 0.759521 -0.223755 0.577637 0.198181 1445372139 0.759521 -0.223755 0.577637 0.198181 1445372139 0.756836 -0.204346 0.592529 0.185059 1445372139 0.756836 -0.204346 0.592529 0.185059 1445372139 0.756836 -0.204346 0.592529 0.185059 1445372139 0.756836 -0.204346 0.592529 0.185059 1445372139 0.756836 -0.204346 0.592529 0.185059 1445372139 0.756836 -0.204346 0.592529 0.185059 1445372139 0.747986 -0.211670 0.601379 0.184387 1445372140 0.747986 -0.211670 0.601379 0.184387 1445372140 0.747986 -0.211670 0.601379 0.184387 1445372140 0.747986 -0.211670 0.601379 0.184387 1445372140 0.747986 -0.211670 0.601379 0.184387 1445372140 0.747986 -0.211670 0.601379 0.184387 1445372140 0.747986 -0.211670 0.601379 0.184387 1445372140 0.747681 -0.217896 0.603638 0.170349 1445372140 0.747681 -0.217896 0.603638 0.170349 1445372140 0.747681 -0.217896 0.603638 0.170349 1445372140 0.747681 -0.217896 0.603638 0.170349 1445372140 0.754883 -0.222168 0.596619 0.157349 1445372140 0.754883 -0.222168 0.596619 0.157349 1445372140 0.754883 -0.222168 0.596619 0.157349 1445372140 0.754883 -0.222168 0.596619 0.157349 1445372140 0.754883 -0.222168 0.596619 0.157349 1445372140 0.759644 -0.250732 0.581299 0.148804 1445372140 0.759644 -0.250732 0.581299 0.148804 1445372140 0.759644 -0.250732 0.581299 0.148804 1445372140 0.759644 -0.250732 0.581299 0.148804 1445372140 0.759644 -0.250732 0.581299 0.148804 1445372140 0.759644 -0.250732 0.581299 0.148804 1445372140 0.759644 -0.250732 0.581299 0.148804 1445372140 0.765991 -0.263245 0.571411 0.131775 1445372140 0.765991 -0.263245 0.571411 0.131775 1445372140 0.765991 -0.263245 0.571411 0.131775 1445372140 0.765991 -0.263245 0.571411 0.131775 1445372140 0.765991 -0.263245 0.571411 0.131775 1445372140 0.768250 -0.271240 0.565063 0.129639 1445372140 0.768250 -0.271240 0.565063 0.129639 1445372140 0.768250 -0.271240 0.565063 0.129639 1445372140 0.768250 -0.271240 0.565063 0.129639 1445372140 0.768250 -0.271240 0.565063 0.129639 1445372140 0.768250 -0.271240 0.565063 0.129639 1445372140 0.768250 -0.271240 0.565063 0.129639 1445372140 0.751953 -0.308594 0.570313 0.118225 1445372140 0.751953 -0.308594 0.570313 0.118225 1445372140 0.751953 -0.308594 0.570313 0.118225 1445372140 0.751953 -0.308594 0.570313 0.118225 1445372140 0.751953 -0.308594 0.570313 0.118225 1445372140 0.751953 -0.308594 0.570313 0.118225 1445372140 0.731873 -0.347351 0.579773 0.086792 1445372140 0.731873 -0.347351 0.579773 0.086792 1445372140 0.731873 -0.347351 0.579773 0.086792 1445372140 0.731873 -0.347351 0.579773 0.086792 1445372140 0.731873 -0.347351 0.579773 0.086792 1445372140 0.731873 -0.347351 0.579773 0.086792 1445372140 0.730347 -0.370361 0.572083 0.046143 1445372140 0.730347 -0.370361 0.572083 0.046143 1445372140 0.730347 -0.370361 0.572083 0.046143 1445372140 0.730347 -0.370361 0.572083 0.046143 1445372140 0.730347 -0.370361 0.572083 0.046143 1445372140 0.730347 -0.370361 0.572083 0.046143 1445372140 0.730347 -0.370361 0.572083 0.046143 1445372140 0.734619 -0.354736 0.578064 0.015442 1445372140 0.734619 -0.354736 0.578064 0.015442 1445372140 0.734619 -0.354736 0.578064 0.015442 1445372140 0.734619 -0.354736 0.578064 0.015442 1445372140 0.734619 -0.354736 0.578064 0.015442 1445372140 0.734619 -0.354736 0.578064 0.015442 1445372140 0.735901 -0.344299 0.582642 0.019226 1445372140 0.735901 -0.344299 0.582642 0.019226 1445372140 0.735901 -0.344299 0.582642 0.019226 1445372140 0.735901 -0.344299 0.582642 0.019226 1445372140 0.735901 -0.344299 0.582642 0.019226 1445372140 0.735901 -0.344299 0.582642 0.019226 1445372140 0.741028 -0.322998 0.586670 0.047913 1445372140 0.741028 -0.322998 0.586670 0.047913 1445372140 0.741028 -0.322998 0.586670 0.047913 1445372140 0.741028 -0.322998 0.586670 0.047913 1445372140 0.741028 -0.322998 0.586670 0.047913 1445372140 0.741028 -0.322998 0.586670 0.047913 1445372140 0.744568 -0.296143 0.589844 0.099365 1445372140 0.744568 -0.296143 0.589844 0.099365 1445372140 0.744568 -0.296143 0.589844 0.099365 1445372140 0.744568 -0.296143 0.589844 0.099365 1445372140 0.744568 -0.296143 0.589844 0.099365 1445372140 0.744568 -0.296143 0.589844 0.099365 1445372140 0.746460 -0.263428 0.590820 0.155579 1445372140 0.746460 -0.263428 0.590820 0.155579 1445372140 0.746460 -0.263428 0.590820 0.155579 1445372140 0.746460 -0.263428 0.590820 0.155579 1445372140 0.746460 -0.263428 0.590820 0.155579 1445372140 0.746460 -0.263428 0.590820 0.155579 1445372140 0.761902 -0.216370 0.583862 0.178284 1445372140 0.761902 -0.216370 0.583862 0.178284 1445372140 0.761902 -0.216370 0.583862 0.178284 1445372140 0.761902 -0.216370 0.583862 0.178284 1445372140 0.761902 -0.216370 0.583862 0.178284 1445372140 0.761902 -0.216370 0.583862 0.178284 1445372140 0.766479 -0.182556 0.589600 0.177368 1445372140 0.766479 -0.182556 0.589600 0.177368 1445372140 0.766479 -0.182556 0.589600 0.177368 1445372140 0.766479 -0.182556 0.589600 0.177368 1445372140 0.766479 -0.182556 0.589600 0.177368 1445372140 0.766479 -0.182556 0.589600 0.177368 1445372140 0.766479 -0.182556 0.589600 0.177368 1445372140 0.755554 -0.163330 0.611633 0.168152 1445372140 0.755554 -0.163330 0.611633 0.168152 1445372140 0.755554 -0.163330 0.611633 0.168152 1445372140 0.755554 -0.163330 0.611633 0.168152 1445372140 0.755554 -0.163330 0.611633 0.168152 1445372140 0.755554 -0.163330 0.611633 0.168152 1445372140 0.748413 -0.168213 0.618591 0.169800 1445372140 0.748413 -0.168213 0.618591 0.169800 1445372140 0.748413 -0.168213 0.618591 0.169800 1445372140 0.748413 -0.168213 0.618591 0.169800 1445372140 0.748413 -0.168213 0.618591 0.169800 1445372140 0.748413 -0.168213 0.618591 0.169800 1445372140 0.756836 -0.168396 0.617188 0.133728 1445372140 0.756836 -0.168396 0.617188 0.133728 1445372141 0.756836 -0.168396 0.617188 0.133728 1445372141 0.756836 -0.168396 0.617188 0.133728 1445372141 0.756836 -0.168396 0.617188 0.133728 1445372141 0.756836 -0.168396 0.617188 0.133728 1445372141 0.772705 -0.169189 0.594055 0.146179 1445372141 0.772705 -0.169189 0.594055 0.146179 1445372141 0.772705 -0.169189 0.594055 0.146179 1445372141 0.772705 -0.169189 0.594055 0.146179 1445372141 0.772705 -0.169189 0.594055 0.146179 1445372141 0.772705 -0.169189 0.594055 0.146179 1445372141 0.765869 -0.244019 0.570679 0.167908 1445372141 0.765869 -0.244019 0.570679 0.167908 1445372141 0.765869 -0.244019 0.570679 0.167908 1445372141 0.765869 -0.244019 0.570679 0.167908 1445372141 0.765869 -0.244019 0.570679 0.167908 1445372141 0.765869 -0.244019 0.570679 0.167908 1445372141 0.773315 -0.285339 0.544189 0.156128 1445372141 0.773315 -0.285339 0.544189 0.156128 1445372141 0.773315 -0.285339 0.544189 0.156128 1445372141 0.773315 -0.285339 0.544189 0.156128 1445372141 0.773315 -0.285339 0.544189 0.156128 1445372141 0.773315 -0.285339 0.544189 0.156128 1445372141 0.781555 -0.289551 0.536011 0.133911 1445372141 0.781555 -0.289551 0.536011 0.133911 1445372141 0.781555 -0.289551 0.536011 0.133911 1445372141 0.781555 -0.289551 0.536011 0.133911 1445372141 0.781555 -0.289551 0.536011 0.133911 1445372141 0.781555 -0.289551 0.536011 0.133911 1445372141 0.774414 -0.288452 0.551147 0.114929 1445372141 0.774414 -0.288452 0.551147 0.114929 1445372141 0.774414 -0.288452 0.551147 0.114929 1445372141 0.774414 -0.288452 0.551147 0.114929 1445372141 0.774414 -0.288452 0.551147 0.114929 1445372141 0.774414 -0.288452 0.551147 0.114929 1445372141 0.735840 -0.357544 0.564575 0.109131 1445372141 0.735840 -0.357544 0.564575 0.109131 1445372141 0.735840 -0.357544 0.564575 0.109131 1445372141 0.735840 -0.357544 0.564575 0.109131 1445372141 0.735840 -0.357544 0.564575 0.109131 1445372141 0.735840 -0.357544 0.564575 0.109131 1445372141 0.721436 -0.393616 0.567505 0.049072 1445372141 0.721436 -0.393616 0.567505 0.049072 1445372141 0.721436 -0.393616 0.567505 0.049072 1445372141 0.721436 -0.393616 0.567505 0.049072 1445372141 0.721436 -0.393616 0.567505 0.049072 1445372141 0.721436 -0.393616 0.567505 0.049072 1445372141 0.740295 -0.366333 0.563293 0.019653 1445372141 0.740295 -0.366333 0.563293 0.019653 1445372141 0.740295 -0.366333 0.563293 0.019653 1445372141 0.740295 -0.366333 0.563293 0.019653 1445372141 0.740295 -0.366333 0.563293 0.019653 1445372141 0.740295 -0.366333 0.563293 0.019653 1445372141 0.740295 -0.366333 0.563293 0.019653 1445372141 0.742676 -0.355652 0.566223 0.035400 1445372141 0.742676 -0.355652 0.566223 0.035400 1445372141 0.742676 -0.355652 0.566223 0.035400 1445372141 0.742676 -0.355652 0.566223 0.035400 1445372141 0.742676 -0.355652 0.566223 0.035400 1445372141 0.742676 -0.355652 0.566223 0.035400 1445372141 0.742676 -0.355652 0.566223 0.035400 1445372141 0.748047 -0.335266 0.567688 0.075623 1445372141 0.748047 -0.335266 0.567688 0.075623 1445372141 0.748047 -0.335266 0.567688 0.075623 1445372141 0.748047 -0.335266 0.567688 0.075623 1445372141 0.748047 -0.335266 0.567688 0.075623 1445372141 0.748047 -0.335266 0.567688 0.075623 1445372141 0.748657 -0.308472 0.571838 0.131348 1445372141 0.748657 -0.308472 0.571838 0.131348 1445372141 0.748657 -0.308472 0.571838 0.131348 1445372141 0.748657 -0.308472 0.571838 0.131348 1445372141 0.748657 -0.308472 0.571838 0.131348 1445372141 0.748657 -0.308472 0.571838 0.131348 1445372141 0.748657 -0.308472 0.571838 0.131348 1445372141 0.745605 -0.279724 0.574219 0.189880 1445372141 0.745605 -0.279724 0.574219 0.189880 1445372141 0.745605 -0.279724 0.574219 0.189880 1445372141 0.745605 -0.279724 0.574219 0.189880 1445372141 0.745605 -0.279724 0.574219 0.189880 1445372141 0.745605 -0.279724 0.574219 0.189880 1445372141 0.759338 -0.238464 0.567566 0.210510 1445372141 0.759338 -0.238464 0.567566 0.210510 1445372141 0.759338 -0.238464 0.567566 0.210510 1445372141 0.759338 -0.238464 0.567566 0.210510 1445372141 0.759338 -0.238464 0.567566 0.210510 1445372141 0.759338 -0.238464 0.567566 0.210510 1445372141 0.757202 -0.215271 0.577332 0.216736 1445372141 0.757202 -0.215271 0.577332 0.216736 1445372141 0.757202 -0.215271 0.577332 0.216736 1445372141 0.757202 -0.215271 0.577332 0.216736 1445372141 0.757202 -0.215271 0.577332 0.216736 1445372141 0.757202 -0.215271 0.577332 0.216736 1445372141 0.747131 -0.207397 0.595520 0.210022 1445372141 0.747131 -0.207397 0.595520 0.210022 1445372141 0.747131 -0.207397 0.595520 0.210022 1445372141 0.747131 -0.207397 0.595520 0.210022 1445372141 0.747131 -0.207397 0.595520 0.210022 1445372141 0.747131 -0.207397 0.595520 0.210022 1445372141 0.747131 -0.207397 0.595520 0.210022 1445372141 0.746277 -0.215454 0.598755 0.195251 1445372141 0.746277 -0.215454 0.598755 0.195251 1445372141 0.746277 -0.215454 0.598755 0.195251 1445372141 0.746277 -0.215454 0.598755 0.195251 1445372141 0.746277 -0.215454 0.598755 0.195251 1445372141 0.746277 -0.215454 0.598755 0.195251 1445372141 0.754150 -0.195740 0.596741 0.191895 1445372141 0.754150 -0.195740 0.596741 0.191895 1445372141 0.754150 -0.195740 0.596741 0.191895 1445372141 0.754150 -0.195740 0.596741 0.191895 1445372141 0.754150 -0.195740 0.596741 0.191895 1445372141 0.754150 -0.195740 0.596741 0.191895 1445372141 0.754150 -0.195740 0.596741 0.191895 1445372141 0.745728 -0.214355 0.593384 0.213928 1445372141 0.745728 -0.214355 0.593384 0.213928 1445372141 0.745728 -0.214355 0.593384 0.213928 1445372142 0.745728 -0.214355 0.593384 0.213928 1445372142 0.745728 -0.214355 0.593384 0.213928 1445372142 0.745728 -0.214355 0.593384 0.213928 1445372142 0.745300 -0.232605 0.588501 0.209717 1445372142 0.745300 -0.232605 0.588501 0.209717 1445372142 0.745300 -0.232605 0.588501 0.209717 1445372142 0.745300 -0.232605 0.588501 0.209717 1445372142 0.745300 -0.232605 0.588501 0.209717 1445372142 0.745300 -0.232605 0.588501 0.209717 1445372142 0.746399 -0.255859 0.583069 0.193420 1445372142 0.746399 -0.255859 0.583069 0.193420 1445372142 0.746399 -0.255859 0.583069 0.193420 1445372142 0.746399 -0.255859 0.583069 0.193420 1445372142 0.746399 -0.255859 0.583069 0.193420 1445372142 0.746399 -0.255859 0.583069 0.193420 1445372142 0.746399 -0.255859 0.583069 0.193420 1445372142 0.746399 -0.284851 0.574524 0.177673 1445372142 0.746399 -0.284851 0.574524 0.177673 1445372142 0.746399 -0.284851 0.574524 0.177673 1445372142 0.746399 -0.284851 0.574524 0.177673 1445372142 0.746399 -0.284851 0.574524 0.177673 1445372142 0.746399 -0.284851 0.574524 0.177673 1445372142 0.745544 -0.332581 0.560852 0.137390 1445372142 0.745544 -0.332581 0.560852 0.137390 1445372142 0.745544 -0.332581 0.560852 0.137390 1445372142 0.745544 -0.332581 0.560852 0.137390 1445372142 0.745544 -0.332581 0.560852 0.137390 1445372142 0.745544 -0.332581 0.560852 0.137390 1445372142 0.735718 -0.394836 0.542786 0.090271 1445372142 0.735718 -0.394836 0.542786 0.090271 1445372142 0.735718 -0.394836 0.542786 0.090271 1445372142 0.735718 -0.394836 0.542786 0.090271 1445372142 0.735718 -0.394836 0.542786 0.090271 1445372142 0.735718 -0.394836 0.542786 0.090271 1445372142 0.733826 -0.422974 0.527893 0.062622 1445372142 0.733826 -0.422974 0.527893 0.062622 1445372142 0.733826 -0.422974 0.527893 0.062622 1445372142 0.733826 -0.422974 0.527893 0.062622 1445372142 0.733826 -0.422974 0.527893 0.062622 1445372142 0.733826 -0.422974 0.527893 0.062622 1445372142 
0.781982 -0.120178 0.601868 0.108521 1445372146 0.781982 -0.120178 0.601868 0.108521 1445372146 0.781982 -0.120178 0.601868 0.108521 1445372146 0.781982 -0.120178 0.601868 0.108521 1445372146 0.781982 -0.120178 0.601868 0.108521 1445372146 0.781982 -0.120178 0.601868 0.108521 1445372146 0.782104 -0.120300 0.601746 0.108154 1445372146 0.782104 -0.120300 0.601746 0.108154 1445372146 0.782104 -0.120300 0.601746 0.108154 1445372146 0.782104 -0.120300 0.601746 0.108154 1445372146 0.782104 -0.120300 0.601746 0.108154 1445372146 0.782104 -0.120300 0.601746 0.108154 1445372146 0.782471 -0.119751 0.601440 0.107422 1445372146 0.782471 -0.119751 0.601440 0.107422 1445372146 0.782471 -0.119751 0.601440 0.107422 1445372146 0.782471 -0.119751 0.601440 0.107422 1445372146 0.782471 -0.119751 0.601440 0.107422 1445372146 0.783020 -0.121338 0.600342 0.108154 1445372146 0.783020 -0.121338 0.600342 0.108154 1445372146 0.783020 -0.121338 0.600342 0.108154 1445372146 0.783020 -0.121338 0.600342 0.108154 1445372146 0.783020 -0.121338 0.600342 0.108154 1445372146 0.784241 -0.125610 0.597839 0.108154 1445372146 0.784241 -0.125610 0.597839 0.108154 1445372146 0.784241 -0.125610 0.597839 0.108154 1445372146 0.784241 -0.125610 0.597839 0.108154 1445372146 0.784241 -0.125610 0.597839 0.108154 1445372146 0.784241 -0.125610 0.597839 0.108154 1445372146 0.784241 -0.125610 0.597839 0.108154 1445372146 0.786438 -0.130310 0.594116 0.107300 1445372146 0.786438 -0.130310 0.594116 0.107300 1445372146 0.786438 -0.130310 0.594116 0.107300 1445372146 0.786438 -0.130310 0.594116 0.107300 1445372146 0.786438 -0.130310 0.594116 0.107300 1445372146 0.788452 -0.132385 0.591248 0.105652 1445372146 0.788452 -0.132385 0.591248 0.105652 1445372146 0.788452 -0.132385 0.591248 0.105652 1445372146 0.788452 -0.132385 0.591248 0.105652 1445372146 0.788452 -0.132385 0.591248 0.105652 1445372146 0.788452 -0.132385 0.591248 0.105652 1445372146 0.791443 -0.124512 0.590637 0.095947 1445372146 0.791443 -0.124512 0.590637 0.095947 1445372146 0.791443 -0.124512 0.590637 0.095947 1445372146 0.791443 -0.124512 0.590637 0.095947 1445372146 0.791443 -0.124512 0.590637 0.095947 1445372146 0.791443 -0.124512 0.590637 0.095947 1445372146 0.793213 -0.123352 0.589050 0.092529 1445372146 0.793213 -0.123352 0.589050 0.092529 1445372146 0.793213 -0.123352 0.589050 0.092529 1445372146 0.793213 -0.123352 0.589050 0.092529 1445372146 0.793213 -0.123352 0.589050 0.092529 1445372146 0.793213 -0.123352 0.589050 0.092529 1445372146 0.793213 -0.123352 0.589050 0.092529 1445372146 0.793945 -0.131409 0.585876 0.095337 1445372146 0.793945 -0.131409 0.585876 0.095337 1445372146 0.793945 -0.131409 0.585876 0.095337 1445372146 0.793945 -0.131409 0.585876 0.095337 1445372146 0.793945 -0.131409 0.585876 0.095337 1445372146 0.793945 -0.131409 0.585876 0.095337 1445372146 0.793823 -0.143738 0.581848 0.102722 1445372146 0.793823 -0.143738 0.581848 0.102722 1445372146 0.793823 -0.143738 0.581848 0.102722 1445372146 0.793823 -0.143738 0.581848 0.102722 1445372146 0.793823 -0.143738 0.581848 0.102722 1445372146 0.793823 -0.143738 0.581848 0.102722 1445372146 0.792786 -0.151917 0.579834 0.110168 1445372146 0.792786 -0.151917 0.579834 0.110168 1445372147 0.792786 -0.151917 0.579834 0.110168 1445372147 0.792786 -0.151917 0.579834 0.110168 1445372147 0.792786 -0.151917 0.579834 0.110168 1445372147 0.792786 -0.151917 0.579834 0.110168 1445372147 0.790466 -0.153503 0.580933 0.118286 1445372147 0.790466 -0.153503 0.580933 0.118286 1445372147 0.790466 -0.153503 0.580933 0.118286 1445372147 0.790466 -0.153503 0.580933 0.118286 1445372147 0.790466 -0.153503 0.580933 0.118286 1445372147 0.790466 -0.153503 0.580933 0.118286 1445372147 0.787415 -0.149414 0.584595 0.125671 1445372147 0.787415 -0.149414 0.584595 0.125671 1445372147 0.787415 -0.149414 0.584595 0.125671 1445372147 0.787415 -0.149414 0.584595 0.125671 1445372147 0.787415 -0.149414 0.584595 0.125671 1445372147 0.787415 -0.149414 0.584595 0.125671 1445372147 0.783447 -0.147705 0.588196 0.135376 1445372147 0.783447 -0.147705 0.588196 0.135376 1445372147 0.783447 -0.147705 0.588196 0.135376 1445372147 0.783447 -0.147705 0.588196 0.135376 1445372147 0.783447 -0.147705 0.588196 0.135376 1445372147 0.783447 -0.147705 0.588196 0.135376 1445372147 0.778809 -0.148560 0.591125 0.147705 1445372147 0.778809 -0.148560 0.591125 0.147705 1445372147 0.778809 -0.148560 0.591125 0.147705 1445372147 0.778809 -0.148560 0.591125 0.147705 1445372147 0.778809 -0.148560 0.591125 0.147705 1445372147 0.778809 -0.148560 0.591125 0.147705 1445372147 0.778809 -0.148560 0.591125 0.147705 1445372147 0.774719 -0.149597 0.593506 0.158569 1445372147 0.774719 -0.149597 0.593506 0.158569 1445372147 0.774719 -0.149597 0.593506 0.158569 1445372147 0.774719 -0.149597 0.593506 0.158569 1445372147 0.774719 -0.149597 0.593506 0.158569 1445372147 0.771057 -0.154663 0.593750 0.170166 1445372147 0.771057 -0.154663 0.593750 0.170166 1445372147 0.771057 -0.154663 0.593750 0.170166 1445372147 0.771057 -0.154663 0.593750 0.170166 1445372147 0.771057 -0.154663 0.593750 0.170166 1445372147 0.771057 -0.154663 0.593750 0.170166 1445372147 0.771057 -0.154663 0.593750 0.170166 1445372147 0.769226 -0.159973 0.591980 0.179565 1445372147 0.769226 -0.159973 0.591980 0.179565 1445372147 0.769226 -0.159973 0.591980 0.179565 1445372147 0.769226 -0.159973 0.591980 0.179565 1445372147 0.769226 -0.159973 0.591980 0.179565 1445372147 0.769226 -0.159973 0.591980 0.179565 1445372147 0.769531 -0.166565 0.588440 0.183655 1445372147 0.769531 -0.166565 0.588440 0.183655 1445372147 0.769531 -0.166565 0.588440 0.183655 1445372147 0.769531 -0.166565 0.588440 0.183655 1445372147 0.769531 -0.166565 0.588440 0.183655 1445372147 0.769531 -0.166565 0.588440 0.183655 1445372147 0.769531 -0.166565 0.588440 0.183655 1445372147 0.771423 -0.183289 0.578674 0.190796 1445372147 0.771423 -0.183289 0.578674 0.190796 1445372147 0.771423 -0.183289 0.578674 0.190796 1445372147 0.771423 -0.183289 0.578674 0.190796 1445372147 0.771423 -0.183289 0.578674 0.190796 1445372147 0.771423 -0.183289 0.578674 0.190796 1445372147 0.775208 -0.194885 0.569946 0.190247 1445372147 0.775208 -0.194885 0.569946 0.190247 1445372147 0.775208 -0.194885 0.569946 0.190247 1445372147 0.775208 -0.194885 0.569946 0.190247 1445372147 0.775208 -0.194885 0.569946 0.190247 1445372147 0.775208 -0.194885 0.569946 0.190247 1445372147 0.785095 -0.183594 0.565857 0.172180 1445372147 0.785095 -0.183594 0.565857 0.172180 1445372147 0.785095 -0.183594 0.565857 0.172180 1445372147 0.785095 -0.183594 0.565857 0.172180 1445372147 0.785095 -0.183594 0.565857 0.172180 1445372147 0.785095 -0.183594 0.565857 0.172180 1445372147 0.792297 -0.176147 0.562500 0.157410 1445372147 0.792297 -0.176147 0.562500 0.157410 1445372147 0.792297 -0.176147 0.562500 0.157410 1445372147 0.792297 -0.176147 0.562500 0.157410 1445372147 0.792297 -0.176147 0.562500 0.157410 1445372147 0.792297 -0.176147 0.562500 0.157410 1445372147 0.792297 -0.176147 0.562500 0.157410 1445372147 0.799377 -0.168945 0.558838 0.141724 1445372147 0.799377 -0.168945 0.558838 0.141724 1445372147 0.799377 -0.168945 0.558838 0.141724 1445372147 0.799377 -0.168945 0.558838 0.141724 1445372147 0.799377 -0.168945 0.558838 0.141724 1445372147 0.799377 -0.168945 0.558838 0.141724 1445372147 0.804688 -0.166199 0.554993 0.129578 1445372147 0.804688 -0.166199 0.554993 0.129578 1445372147 0.804688 -0.166199 0.554993 0.129578 1445372147 0.804688 -0.166199 0.554993 0.129578 1445372147 0.804688 -0.166199 0.554993 0.129578 1445372147 0.804688 -0.166199 0.554993 0.129578 1445372147 0.804688 -0.166199 0.554993 0.129578 1445372147 0.804626 -0.181763 0.549377 0.133057 1445372147 0.804626 -0.181763 0.549377 0.133057 1445372147 0.804626 -0.181763 0.549377 0.133057 1445372147 0.804626 -0.181763 0.549377 0.133057 1445372147 0.804626 -0.181763 0.549377 0.133057 1445372147 0.804626 -0.181763 0.549377 0.133057 1445372147 0.799988 -0.206482 0.544128 0.145630 1445372147 0.799988 -0.206482 0.544128 0.145630 1445372147 0.799988 -0.206482 0.544128 0.145630 1445372147 0.799988 -0.206482 0.544128 0.145630 1445372147 0.799988 -0.206482 0.544128 0.145630 1445372147 0.799988 -0.206482 0.544128 0.145630 1445372147 0.794922 -0.213013 0.547302 0.152222 1445372147 0.794922 -0.213013 0.547302 0.152222 1445372147 0.794922 -0.213013 0.547302 0.152222 1445372147 0.794922 -0.213013 0.547302 0.152222 1445372147 0.794922 -0.213013 0.547302 0.152222 1445372147 0.791809 -0.201172 0.556030 0.152771 1445372147 0.791809 -0.201172 0.556030 0.152771 1445372147 0.791809 -0.201172 0.556030 0.152771 1445372147 0.791809 -0.201172 0.556030 0.152771 1445372148 0.791809 -0.201172 0.556030 0.152771 1445372148 0.791809 -0.201172 0.556030 0.152771 1445372148 0.787659 -0.193054 0.562744 0.159912 1445372148 0.787659 -0.193054 0.562744 0.159912 1445372148 0.787659 -0.193054 0.562744 0.159912 1445372148 0.787659 -0.193054 0.562744 0.159912 1445372148 0.787659 -0.193054 0.562744 0.159912 1445372148 0.787659 -0.193054 0.562744 0.159912 1445372148 0.787659 -0.193054 0.562744 0.159912 1445372148 0.782104 -0.190796 0.567444 0.172913 1445372148 0.782104 -0.190796 0.567444 0.172913 1445372148 0.782104 -0.190796 0.567444 0.172913 1445372148 0.782104 -0.190796 0.567444 0.172913 1445372148 0.782104 -0.190796 0.567444 0.172913 1445372148 0.782104 -0.190796 0.567444 0.172913 1445372148 0.778564 -0.186401 0.571533 0.179749 1445372148 0.778564 -0.186401 0.571533 0.179749 1445372148 0.778564 -0.186401 0.571533 0.179749 1445372148 0.778564 -0.186401 0.571533 0.179749 1445372148 0.778564 -0.186401 0.571533 0.179749 1445372148 0.778564 -0.186401 0.571533 0.179749 1445372148 0.776306 -0.174011 0.583740 0.161865 1445372148 0.776306 -0.174011 0.583740 0.161865 1445372148 0.776306 -0.174011 0.583740 0.161865 1445372148 0.776306 -0.174011 0.583740 0.161865 1445372148 0.776306 -0.174011 0.583740 0.161865 1445372148 0.776306 -0.174011 0.583740 0.161865 1445372148 0.776306 -0.174011 0.583740 0.161865 1445372148 0.770203 -0.174805 0.592529 0.158142 1445372148 0.770203 -0.174805 0.592529 0.158142 1445372148 0.770203 -0.174805 0.592529 0.158142 1445372148 0.770203 -0.174805 0.592529 0.158142 1445372148 0.770203 -0.174805 0.592529 0.158142 1445372148 0.770203 -0.174805 0.592529 0.158142 1445372148 0.770203 -0.174805 0.592529 0.158142 1445372148 0.768494 -0.182678 0.591858 0.160217 1445372148 0.768494 -0.182678 0.591858 0.160217 1445372148 0.768494 -0.182678 0.591858 0.160217 1445372148 0.768494 -0.182678 0.591858 0.160217 1445372148 0.768494 -0.182678 0.591858 0.160217 1445372148 0.772705 -0.173157 0.590332 0.156311 1445372148 0.772705 -0.173157 0.590332 0.156311 1445372148 0.772705 -0.173157 0.590332 0.156311 1445372148 0.772705 -0.173157 0.590332 0.156311 1445372148 0.772705 -0.173157 0.590332 0.156311 1445372148 0.772705 -0.173157 0.590332 0.156311 1445372148 0.776550 -0.165833 0.588501 0.151794 1445372148 0.776550 -0.165833 0.588501 0.151794 1445372148 0.776550 -0.165833 0.588501 0.151794 1445372148 0.776550 -0.165833 0.588501 0.151794 1445372148 0.776550 -0.165833 0.588501 0.151794 1445372148 0.776550 -0.165833 0.588501 0.151794 1445372148 0.776550 -0.165833 0.588501 0.151794 1445372148 0.780823 -0.163086 0.585022 0.146179 1445372148 0.780823 -0.163086 0.585022 0.146179 1445372148 0.780823 -0.163086 0.585022 0.146179 1445372148 0.780823 -0.163086 0.585022 0.146179 1445372148 0.780823 -0.163086 0.585022 0.146179 1445372148 0.780823 -0.163086 0.585022 0.146179 1445372148 0.785645 -0.159363 0.582275 0.135193 1445372148 0.785645 -0.159363 0.582275 0.135193 1445372148 0.785645 -0.159363 0.582275 0.135193 1445372148 0.785645 -0.159363 0.582275 0.135193 1445372148 0.785645 -0.159363 0.582275 0.135193 1445372148 0.791016 -0.152527 0.580078 0.120361 1445372148 0.791016 -0.152527 0.580078 0.120361 1445372148 0.791016 -0.152527 0.580078 0.120361 1445372148 0.791016 -0.152527 0.580078 0.120361 1445372148 0.791016 -0.152527 0.580078 0.120361 1445372148 0.791016 -0.152527 0.580078 0.120361 1445372148 0.795349 -0.146729 0.578308 0.106628 1445372148 0.795349 -0.146729 0.578308 0.106628 1445372148 0.795349 -0.146729 0.578308 0.106628 1445372148 0.795349 -0.146729 0.578308 0.106628 1445372148 0.795349 -0.146729 0.578308 0.106628 1445372148 0.795349 -0.146729 0.578308 0.106628 1445372148 0.798218 -0.143738 0.576721 0.097107 1445372148 0.798218 -0.143738 0.576721 0.097107 1445372148 0.798218 -0.143738 0.576721 0.097107 1445372148 0.798218 -0.143738 0.576721 0.097107 1445372148 0.798218 -0.143738 0.576721 0.097107 1445372148 0.798218 -0.143738 0.576721 0.097107 1445372148 0.798645 -0.147461 0.576233 0.091064 1445372148 0.798645 -0.147461 0.576233 0.091064 1445372148 0.798645 -0.147461 0.576233 0.091064 1445372148 0.798645 -0.147461 0.576233 0.091064 1445372148 0.798645 -0.147461 0.576233 0.091064 1445372148 0.800842 -0.146851 0.574707 0.082153 1445372148 0.800842 -0.146851 0.574707 0.082153 1445372148 0.800842 -0.146851 0.574707 0.082153 1445372148 0.800842 -0.146851 0.574707 0.082153 1445372148 0.800842 -0.146851 0.574707 0.082153 1445372148 0.800842 -0.146851 0.574707 0.082153 1445372148 0.798340 -0.144226 0.579041 0.080627 1445372148 0.798340 -0.144226 0.579041 0.080627 1445372148 0.798340 -0.144226 0.579041 0.080627 1445372148 0.798340 -0.144226 0.579041 0.080627 1445372148 0.798340 -0.144226 0.579041 0.080627 1445372148 0.798340 -0.144226 0.579041 0.080627 1445372148 0.798340 -0.144226 0.579041 0.080627 1445372148 0.793701 -0.139404 0.585571 0.087219 1445372148 0.793701 -0.139404 0.585571 0.087219 1445372148 0.793701 -0.139404 0.585571 0.087219 1445372148 0.793701 -0.139404 0.585571 0.087219 1445372148 0.793701 -0.139404 0.585571 0.087219 1445372148 0.793701 -0.139404 0.585571 0.087219 1445372148 0.788025 -0.143433 0.588806 0.108215 1445372148 0.788025 -0.143433 0.588806 0.108215 1445372148 0.788025 -0.143433 0.588806 0.108215 1445372148 0.788025 -0.143433 0.588806 0.108215 1445372148 0.788025 -0.143433 0.588806 0.108215 1445372149 0.788025 -0.143433 0.588806 0.108215 1445372149 0.781799 -0.151062 0.591919 0.124817 1445372149 0.781799 -0.151062 0.591919 0.124817 1445372149 0.781799 -0.151062 0.591919 0.124817 1445372149 0.781799 -0.151062 0.591919 0.124817 1445372149 0.781799 -0.151062 0.591919 0.124817 1445372149 0.777466 -0.158020 0.594360 0.131165 1445372149 0.777466 -0.158020 0.594360 0.131165 1445372149 0.777466 -0.158020 0.594360 0.131165 1445372149 0.777466 -0.158020 0.594360 0.131165 1445372149 0.777466 -0.158020 0.594360 0.131165 1445372149 0.777466 -0.158020 0.594360 0.131165 1445372149 0.777466 -0.158020 0.594360 0.131165 1445372149 0.772278 -0.174866 0.594788 0.138428 1445372149 0.772278 -0.174866 0.594788 0.138428 1445372149 0.772278 -0.174866 0.594788 0.138428 1445372149 0.772278 -0.174866 0.594788 0.138428 1445372149 0.772278 -0.174866 0.594788 0.138428 1445372149 0.772278 -0.174866 0.594788 0.138428 1445372149 0.772766 -0.176819 0.594177 0.135620 1445372149 0.772766 -0.176819 0.594177 0.135620 1445372149 0.772766 -0.176819 0.594177 0.135620 1445372149 0.772766 -0.176819 0.594177 0.135620 1445372149 0.772766 -0.176819 0.594177 0.135620 1445372149 0.772766 -0.176819 0.594177 0.135620 1445372149 0.776978 -0.166626 0.592590 0.131653 1445372149 0.776978 -0.166626 0.592590 0.131653 1445372149 0.776978 -0.166626 0.592590 0.131653 1445372149 0.776978 -0.166626 0.592590 0.131653 1445372149 0.776978 -0.166626 0.592590 0.131653 1445372149 0.776978 -0.166626 0.592590 0.131653 1445372149 0.779419 -0.163513 0.589844 0.133362 1445372149 0.779419 -0.163513 0.589844 0.133362 1445372149 0.779419 -0.163513 0.589844 0.133362 1445372149 0.779419 -0.163513 0.589844 0.133362 1445372149 0.779419 -0.163513 0.589844 0.133362 1445372149 0.779419 -0.163513 0.589844 0.133362 1445372149 0.781555 -0.164612 0.586182 0.135620 1445372149 0.781555 -0.164612 0.586182 0.135620 1445372149 0.781555 -0.164612 0.586182 0.135620 1445372149 0.781555 -0.164612 0.586182 0.135620 1445372149 0.781555 -0.164612 0.586182 0.135620 1445372149 0.781555 -0.164612 0.586182 0.135620 1445372149 0.784302 -0.164429 0.582336 0.136536 1445372149 0.784302 -0.164429 0.582336 0.136536 1445372149 0.784302 -0.164429 0.582336 0.136536 1445372149 0.784302 -0.164429 0.582336 0.136536 1445372149 0.784302 -0.164429 0.582336 0.136536 1445372149 0.784302 -0.164429 0.582336 0.136536 1445372149 0.787781 -0.157532 0.581177 0.129639 1445372149 0.787781 -0.157532 0.581177 0.129639 1445372149 0.787781 -0.157532 0.581177 0.129639 1445372149 0.787781 -0.157532 0.581177 0.129639 1445372149 0.787781 -0.157532 0.581177 0.129639 1445372149 0.787781 -0.157532 0.581177 0.129639 1445372149 0.791199 -0.150635 0.580200 0.121094 1445372149 0.791199 -0.150635 0.580200 0.121094 1445372149 0.791199 -0.150635 0.580200 0.121094 1445372149 0.791199 -0.150635 0.580200 0.121094 1445372149 0.791199 -0.150635 0.580200 0.121094 1445372149 0.791199 -0.150635 0.580200 0.121094 1445372149 0.792664 -0.151428 0.578735 0.117432 1445372149 0.792664 -0.151428 0.578735 0.117432 1445372149 0.792664 -0.151428 0.578735 0.117432 1445372149 0.792664 -0.151428 0.578735 0.117432 1445372149 0.792664 -0.151428 0.578735 0.117432 1445372149 0.792664 -0.151428 0.578735 0.117432 1445372149 0.793823 -0.154053 0.576599 0.116760 1445372149 0.793823 -0.154053 0.576599 0.116760 1445372149 0.793823 -0.154053 0.576599 0.116760 1445372149 0.793823 -0.154053 0.576599 0.116760 1445372149 0.793823 -0.154053 0.576599 0.116760 1445372149 0.793823 -0.154053 0.576599 0.116760 1445372149 0.795227 -0.157166 0.573181 0.119507 1445372149 0.795227 -0.157166 0.573181 0.119507 1445372149 0.795227 -0.157166 0.573181 0.119507 1445372149 0.795227 -0.157166 0.573181 0.119507 1445372149 0.795227 -0.157166 0.573181 0.119507 1445372149 0.795227 -0.157166 0.573181 0.119507 1445372149 0.793701 -0.158020 0.574890 0.120300 1445372149 0.793701 -0.158020 0.574890 0.120300 1445372149 0.793701 -0.158020 0.574890 0.120300 1445372149 0.793701 -0.158020 0.574890 0.120300 1445372149 0.793701 -0.158020 0.574890 0.120300 1445372149 0.793701 -0.158020 0.574890 0.120300 1445372149 0.793701 -0.158020 0.574890 0.120300 1445372149 0.790833 -0.155029 0.579346 0.121643 1445372149 0.790833 -0.155029 0.579346 0.121643 1445372149 0.790833 -0.155029 0.579346 0.121643 1445372149 0.790833 -0.155029 0.579346 0.121643 1445372149 0.790833 -0.155029 0.579346 0.121643 1445372149 0.790833 -0.155029 0.579346 0.121643 1445372149 0.786072 -0.156982 0.582581 0.133972 1445372149 0.786072 -0.156982 0.582581 0.133972 1445372149 0.786072 -0.156982 0.582581 0.133972 1445372149 0.786072 -0.156982 0.582581 0.133972 1445372149 0.786072 -0.156982 0.582581 0.133972 1445372149 0.786072 -0.156982 0.582581 0.133972 1445372149 0.786072 -0.156982 0.582581 0.133972 1445372149 0.781311 -0.153503 0.587830 0.142456 1445372149 0.781311 -0.153503 0.587830 0.142456 1445372149 0.781311 -0.153503 0.587830 0.142456 1445372149 0.781311 -0.153503 0.587830 0.142456 1445372149 0.781311 -0.153503 0.587830 0.142456 1445372149 0.781311 -0.153503 0.587830 0.142456 1445372149 0.778076 -0.145020 0.593323 0.146423 1445372149 0.778076 -0.145020 0.593323 0.146423 1445372149 0.778076 -0.145020 0.593323 0.146423 1445372149 0.778076 -0.145020 0.593323 0.146423 1445372149 0.778076 -0.145020 0.593323 0.146423 1445372150 0.778076 -0.145020 0.593323 0.146423 1445372150 0.771851 -0.151306 0.596497 0.159485 1445372150 0.771851 -0.151306 0.596497 0.159485 1445372150 0.771851 -0.151306 0.596497 0.159485 1445372150 0.771851 -0.151306 0.596497 0.159485 1445372150 0.771851 -0.151306 0.596497 0.159485 1445372150 0.771851 -0.151306 0.596497 0.159485 1445372150 0.765686 -0.165771 0.595947 0.176025 1445372150 0.765686 -0.165771 0.595947 0.176025 1445372150 0.765686 -0.165771 0.595947 0.176025 1445372150 0.765686 -0.165771 0.595947 0.176025 1445372150 0.765686 -0.165771 0.595947 0.176025 1445372150 0.764648 -0.168213 0.594666 0.182495 1445372150 0.764648 -0.168213 0.594666 0.182495 1445372150 0.764648 -0.168213 0.594666 0.182495 1445372150 0.764648 -0.168213 0.594666 0.182495 1445372150 0.764648 -0.168213 0.594666 0.182495 1445372150 0.764648 -0.168213 0.594666 0.182495 1445372150 0.764648 -0.168213 0.594666 0.182495 1445372150 0.764832 -0.169678 0.591675 0.189880 1445372150 0.764832 -0.169678 0.591675 0.189880 1445372150 0.764832 -0.169678 0.591675 0.189880 1445372150 0.764832 -0.169678 0.591675 0.189880 1445372150 0.764832 -0.169678 0.591675 0.189880 1445372150 0.764832 -0.169678 0.591675 0.189880 1445372150 0.766052 -0.172974 0.587463 0.195129 1445372150 0.766052 -0.172974 0.587463 0.195129 1445372150 0.766052 -0.172974 0.587463 0.195129 1445372150 0.766052 -0.172974 0.587463 0.195129 1445372150 0.766052 -0.172974 0.587463 0.195129 1445372150 0.766052 -0.172974 0.587463 0.195129 1445372150 0.768555 -0.173035 0.585205 0.192017 1445372150 0.768555 -0.173035 0.585205 0.192017 1445372150 0.768555 -0.173035 0.585205 0.192017 1445372150 0.768555 -0.173035 0.585205 0.192017 1445372150 0.768555 -0.173035 0.585205 0.192017 1445372150 0.768555 -0.173035 0.585205 0.192017 1445372150 0.772766 -0.169250 0.583435 0.183411 1445372150 0.772766 -0.169250 0.583435 0.183411 1445372150 0.772766 -0.169250 0.583435 0.183411 1445372150 0.772766 -0.169250 0.583435 0.183411 1445372150 0.772766 -0.169250 0.583435 0.183411 1445372150 0.776672 -0.170776 0.579773 0.177368 1445372150 0.776672 -0.170776 0.579773 0.177368 1445372150 0.776672 -0.170776 0.579773 0.177368 1445372150 0.776672 -0.170776 0.579773 0.177368 1445372150 0.776672 -0.170776 0.579773 0.177368 1445372150 0.776672 -0.170776 0.579773 0.177368 1445372150 0.776672 -0.170776 0.579773 0.177368 1445372150 0.780884 -0.169128 0.577271 0.168274 1445372150 0.780884 -0.169128 0.577271 0.168274 1445372150 0.780884 -0.169128 0.577271 0.168274 1445372150 0.780884 -0.169128 0.577271 0.168274 1445372150 0.780884 -0.169128 0.577271 0.168274 1445372150 0.785522 -0.166504 0.574280 0.159180 1445372150 0.785522 -0.166504 0.574280 0.159180 1445372150 0.785522 -0.166504 0.574280 0.159180 1445372150 0.785522 -0.166504 0.574280 0.159180 1445372150 0.785522 -0.166504 0.574280 0.159180 1445372150 0.788208 -0.170776 0.570435 0.155151 1445372150 0.788208 -0.170776 0.570435 0.155151 1445372150 0.788208 -0.170776 0.570435 0.155151 1445372150 0.788208 -0.170776 0.570435 0.155151 1445372150 0.788208 -0.170776 0.570435 0.155151 1445372150 0.788208 -0.170776 0.570435 0.155151 1445372150 0.789490 -0.176270 0.567261 0.154358 1445372150 0.789490 -0.176270 0.567261 0.154358 1445372150 0.789490 -0.176270 0.567261 0.154358 1445372150 0.789490 -0.176270 0.567261 0.154358 1445372150 0.789490 -0.176270 0.567261 0.154358 1445372150 0.789490 -0.176270 0.567261 0.154358 1445372150 0.789490 -0.176270 0.567261 0.154358 1445372150 0.790894 -0.176453 0.564880 0.155334 1445372150 0.790894 -0.176453 0.564880 0.155334 1445372150 0.790894 -0.176453 0.564880 0.155334 1445372150 0.790894 -0.176453 0.564880 0.155334 1445372150 0.790894 -0.176453 0.564880 0.155334 1445372150 0.790894 -0.176453 0.564880 0.155334 1445372150 0.790894 -0.176453 0.564880 0.155334 1445372150 0.791016 -0.166016 0.569153 0.150879 1445372150 0.791016 -0.166016 0.569153 0.150879 1445372150 0.791016 -0.166016 0.569153 0.150879 1445372150 0.791016 -0.166016 0.569153 0.150879 1445372150 0.791016 -0.166016 0.569153 0.150879 1445372150 0.789124 -0.160095 0.572937 0.152771 1445372150 0.789124 -0.160095 0.572937 0.152771 1445372150 0.789124 -0.160095 0.572937 0.152771 1445372150 0.789124 -0.160095 0.572937 0.152771 1445372150 0.789124 -0.160095 0.572937 0.152771 1445372150 0.789124 -0.160095 0.572937 0.152771 1445372150 0.789124 -0.160095 0.572937 0.152771 1445372150 0.785950 -0.156250 0.577576 0.155396 1445372150 0.785950 -0.156250 0.577576 0.155396 1445372150 0.785950 -0.156250 0.577576 0.155396 1445372150 0.785950 -0.156250 0.577576 0.155396 1445372150 0.785950 -0.156250 0.577576 0.155396 1445372150 0.785950 -0.156250 0.577576 0.155396 1445372150 0.784363 -0.145630 0.583923 0.149963 1445372150 0.784363 -0.145630 0.583923 0.149963 1445372150 0.784363 -0.145630 0.583923 0.149963 1445372150 0.784363 -0.145630 0.583923 0.149963 1445372150 0.784363 -0.145630 0.583923 0.149963 1445372150 0.781433 -0.139160 0.589661 0.148865 1445372150 0.781433 -0.139160 0.589661 0.148865 1445372150 0.781433 -0.139160 0.589661 0.148865 1445372150 0.781433 -0.139160 0.589661 0.148865 1445372150 0.781433 -0.139160 0.589661 0.148865 1445372150 0.781433 -0.139160 0.589661 0.148865 1445372150 0.777893 -0.141235 0.592346 0.154907 1445372151 0.777893 -0.141235 0.592346 0.154907 1445372151 0.777893 -0.141235 0.592346 0.154907 1445372151 0.777893 -0.141235 0.592346 0.154907 1445372151 0.777893 -0.141235 0.592346 0.154907 1445372151 0.777893 -0.141235 0.592346 0.154907 1445372151 0.775879 -0.139954 0.594299 0.158447 1445372151 0.775879 -0.139954 0.594299 0.158447 1445372151 0.775879 -0.139954 0.594299 0.158447 1445372151 0.775879 -0.139954 0.594299 0.158447 1445372151 0.775879 -0.139954 0.594299 0.158447 1445372151 0.775879 -0.139954 0.594299 0.158447 1445372151 0.775085 -0.140930 0.593201 0.165405 1445372151 0.775085 -0.140930 0.593201 0.165405 1445372151 0.775085 -0.140930 0.593201 0.165405 1445372151 0.775085 -0.140930 0.593201 0.165405 1445372151 0.775085 -0.140930 0.593201 0.165405 1445372151 0.775085 -0.140930 0.593201 0.165405 1445372151 0.773438 -0.152161 0.588623 0.178955 1445372151 0.773438 -0.152161 0.588623 0.178955 1445372151 0.773438 -0.152161 0.588623 0.178955 1445372151 0.773438 -0.152161 0.588623 0.178955 1445372151 0.773438 -0.152161 0.588623 0.178955 1445372151 0.773438 -0.152161 0.588623 0.178955 1445372151 0.773438 -0.152161 0.588623 0.178955 1445372151 0.773926 -0.155640 0.586304 0.181641 1445372151 0.773926 -0.155640 0.586304 0.181641 1445372151 0.773926 -0.155640 0.586304 0.181641 1445372151 0.773926 -0.155640 0.586304 0.181641 1445372151 0.773926 -0.155640 0.586304 0.181641 1445372151 0.777954 -0.151672 0.584106 0.174500 1445372151 0.777954 -0.151672 0.584106 0.174500 1445372151 0.777954 -0.151672 0.584106 0.174500 1445372151 0.777954 -0.151672 0.584106 0.174500 1445372151 0.777954 -0.151672 0.584106 0.174500 1445372151 0.777954 -0.151672 0.584106 0.174500 1445372151 0.777954 -0.151672 0.584106 0.174500 1445372151 0.781494 -0.156982 0.580200 0.166931 1445372151 0.781494 -0.156982 0.580200 0.166931 1445372151 0.781494 -0.156982 0.580200 0.166931 1445372151 0.781494 -0.156982 0.580200 0.166931 1445372151 0.781494 -0.156982 0.580200 0.166931 1445372151 0.781494 -0.156982 0.580200 0.166931 1445372151 0.784851 -0.163147 0.576599 0.157532 1445372151 0.784851 -0.163147 0.576599 0.157532 1445372151 0.784851 -0.163147 0.576599 0.157532 1445372151 0.784851 -0.163147 0.576599 0.157532 1445372151 0.784851 -0.163147 0.576599 0.157532 1445372151 0.784851 -0.163147 0.576599 0.157532 1445372151 0.784851 -0.163147 0.576599 0.157532 1445372151 0.788879 -0.165100 0.573547 0.146118 1445372151 0.788879 -0.165100 0.573547 0.146118 1445372151 0.788879 -0.165100 0.573547 0.146118 1445372151 0.788879 -0.165100 0.573547 0.146118 1445372151 0.788879 -0.165100 0.573547 0.146118 1445372151 0.788879 -0.165100 0.573547 0.146118 1445372151 0.788879 -0.165100 0.573547 0.146118 1445372151 0.792053 -0.165527 0.571289 0.137085 1445372151 
0.744385 -0.191589 0.609741 0.193237 1445372154 0.744385 -0.191589 0.609741 0.193237 1445372154 0.744385 -0.191589 0.609741 0.193237 1445372154 0.744385 -0.191589 0.609741 0.193237 1445372154 0.744446 -0.226074 0.591187 0.212402 1445372154 0.744446 -0.226074 0.591187 0.212402 1445372154 0.744446 -0.226074 0.591187 0.212402 1445372154 0.744446 -0.226074 0.591187 0.212402 1445372154 0.744446 -0.226074 0.591187 0.212402 1445372154 0.744446 -0.226074 0.591187 0.212402 1445372154 0.733826 -0.265320 0.581970 0.228577 1445372154 0.733826 -0.265320 0.581970 0.228577 1445372154 0.733826 -0.265320 0.581970 0.228577 1445372154 0.733826 -0.265320 0.581970 0.228577 1445372154 0.733826 -0.265320 0.581970 0.228577 1445372154 0.733826 -0.265320 0.581970 0.228577 1445372154 0.726929 -0.260925 0.594116 0.224487 1445372154 0.726929 -0.260925 0.594116 0.224487 1445372154 0.726929 -0.260925 0.594116 0.224487 1445372154 0.726929 -0.260925 0.594116 0.224487 1445372154 0.726929 -0.260925 0.594116 0.224487 1445372154 0.726929 -0.260925 0.594116 0.224487 1445372154 0.726929 -0.260925 0.594116 0.224487 1445372154 0.719543 -0.253357 0.608032 0.219910 1445372154 0.719543 -0.253357 0.608032 0.219910 1445372154 0.719543 -0.253357 0.608032 0.219910 1445372154 0.719543 -0.253357 0.608032 0.219910 1445372154 0.719543 -0.253357 0.608032 0.219910 1445372154 0.719543 -0.253357 0.608032 0.219910 1445372154 0.711304 -0.284668 0.606079 0.213562 1445372154 0.711304 -0.284668 0.606079 0.213562 1445372154 0.711304 -0.284668 0.606079 0.213562 1445372154 0.711304 -0.284668 0.606079 0.213562 1445372154 0.711304 -0.284668 0.606079 0.213562 1445372154 0.711304 -0.284668 0.606079 0.213562 1445372154 0.714844 -0.322632 0.595093 0.175354 1445372154 0.714844 -0.322632 0.595093 0.175354 1445372154 0.714844 -0.322632 0.595093 0.175354 1445372154 0.714844 -0.322632 0.595093 0.175354 1445372154 0.714844 -0.322632 0.595093 0.175354 1445372154 0.714844 -0.322632 0.595093 0.175354 1445372154 0.714844 -0.322632 0.595093 0.175354 1445372154 0.735474 -0.347839 0.566650 0.129944 1445372154 0.735474 -0.347839 0.566650 0.129944 1445372154 0.735474 -0.347839 0.566650 0.129944 1445372154 0.735474 -0.347839 0.566650 0.129944 1445372154 0.735474 -0.347839 0.566650 0.129944 1445372154 0.735474 -0.347839 0.566650 0.129944 1445372154 0.743408 -0.392273 0.529724 0.112915 1445372154 0.743408 -0.392273 0.529724 0.112915 1445372154 0.743408 -0.392273 0.529724 0.112915 1445372154 0.743408 -0.392273 0.529724 0.112915 1445372154 0.743408 -0.392273 0.529724 0.112915 1445372154 0.743408 -0.392273 0.529724 0.112915 1445372154 0.747253 -0.424255 0.499939 0.108215 1445372154 0.747253 -0.424255 0.499939 0.108215 1445372154 0.747253 -0.424255 0.499939 0.108215 1445372154 0.747253 -0.424255 0.499939 0.108215 1445372154 0.747253 -0.424255 0.499939 0.108215 1445372154 0.747253 -0.424255 0.499939 0.108215 1445372154 0.747253 -0.424255 0.499939 0.108215 1445372154 0.752625 -0.421204 0.490784 0.123596 1445372154 0.752625 -0.421204 0.490784 0.123596 1445372154 0.752625 -0.421204 0.490784 0.123596 1445372154 0.752625 -0.421204 0.490784 0.123596 1445372154 0.752625 -0.421204 0.490784 0.123596 1445372154 0.752625 -0.421204 0.490784 0.123596 1445372154 0.752625 -0.421204 0.490784 0.123596 1445372154 0.749451 -0.397644 0.504272 0.160767 1445372154 0.749451 -0.397644 0.504272 0.160767 1445372154 0.749451 -0.397644 0.504272 0.160767 1445372154 0.749451 -0.397644 0.504272 0.160767 1445372154 0.749451 -0.397644 0.504272 0.160767 1445372154 0.749451 -0.397644 0.504272 0.160767 1445372154 0.739441 -0.364136 0.526917 0.207153 1445372154 0.739441 -0.364136 0.526917 0.207153 1445372154 0.739441 -0.364136 0.526917 0.207153 1445372154 0.739441 -0.364136 0.526917 0.207153 1445372154 0.739441 -0.364136 0.526917 0.207153 1445372154 0.739441 -0.364136 0.526917 0.207153 1445372154 0.739441 -0.364136 0.526917 0.207153 1445372154 0.727539 -0.321289 0.554626 0.244507 1445372154 0.727539 -0.321289 0.554626 0.244507 1445372154 0.727539 -0.321289 0.554626 0.244507 1445372155 0.727539 -0.321289 0.554626 0.244507 1445372155 0.727539 -0.321289 0.554626 0.244507 1445372155 0.727539 -0.321289 0.554626 0.244507 1445372155 0.732666 -0.265625 0.572754 0.254089 1445372155 0.732666 -0.265625 0.572754 0.254089 1445372155 0.732666 -0.265625 0.572754 0.254089 1445372155 0.732666 -0.265625 0.572754 0.254089 1445372155 0.732666 -0.265625 0.572754 0.254089 1445372155 0.732666 -0.265625 0.572754 0.254089 1445372155 0.731140 -0.231628 0.588745 0.255066 1445372155 0.731140 -0.231628 0.588745 0.255066 1445372155 0.731140 -0.231628 0.588745 0.255066 1445372155 0.731140 -0.231628 0.588745 0.255066 1445372155 0.731140 -0.231628 0.588745 0.255066 1445372155 0.733032 -0.235535 0.588806 0.245911 1445372155 0.733032 -0.235535 0.588806 0.245911 1445372155 0.733032 -0.235535 0.588806 0.245911 1445372155 0.733032 -0.235535 0.588806 0.245911 1445372155 0.733032 -0.235535 0.588806 0.245911 1445372155 0.733032 -0.235535 0.588806 0.245911 1445372155 0.732117 -0.253174 0.593628 0.217712 1445372155 0.732117 -0.253174 0.593628 0.217712 1445372155 0.732117 -0.253174 0.593628 0.217712 1445372155 0.732117 -0.253174 0.593628 0.217712 1445372155 0.732117 -0.253174 0.593628 0.217712 1445372155 0.732117 -0.253174 0.593628 0.217712 1445372155 0.732117 -0.253174 0.593628 0.217712 1445372155 0.746277 -0.261230 0.584106 0.183105 1445372155 0.746277 -0.261230 0.584106 0.183105 1445372155 0.746277 -0.261230 0.584106 0.183105 1445372155 0.746277 -0.261230 0.584106 0.183105 1445372155 0.746277 -0.261230 0.584106 0.183105 1445372155 0.746277 -0.261230 0.584106 0.183105 1445372155 0.756287 -0.244141 0.583252 0.167969 1445372155 0.756287 -0.244141 0.583252 0.167969 1445372155 0.756287 -0.244141 0.583252 0.167969 1445372155 0.756287 -0.244141 0.583252 0.167969 1445372155 0.756287 -0.244141 0.583252 0.167969 1445372155 0.756287 -0.244141 0.583252 0.167969 1445372155 0.756104 -0.241028 0.583313 0.172791 1445372155 0.756104 -0.241028 0.583313 0.172791 1445372155 0.756104 -0.241028 0.583313 0.172791 1445372155 0.756104 -0.241028 0.583313 0.172791 1445372155 0.756104 -0.241028 0.583313 0.172791 1445372155 0.756104 -0.241028 0.583313 0.172791 1445372155 0.756104 -0.241028 0.583313 0.172791 1445372155 0.749634 -0.241882 0.589844 0.177673 1445372155 0.749634 -0.241882 0.589844 0.177673 1445372155 0.749634 -0.241882 0.589844 0.177673 1445372155 0.749634 -0.241882 0.589844 0.177673 1445372155 0.749634 -0.241882 0.589844 0.177673 1445372155 0.749634 -0.241882 0.589844 0.177673 1445372155 0.732239 -0.257629 0.600098 0.193054 1445372155 0.732239 -0.257629 0.600098 0.193054 1445372155 0.732239 -0.257629 0.600098 0.193054 1445372155 0.732239 -0.257629 0.600098 0.193054 1445372155 0.732239 -0.257629 0.600098 0.193054 1445372155 0.715820 -0.288635 0.604431 0.197205 1445372155 0.715820 -0.288635 0.604431 0.197205 1445372155 0.715820 -0.288635 0.604431 0.197205 1445372155 0.715820 -0.288635 0.604431 0.197205 1445372155 0.715820 -0.288635 0.604431 0.197205 1445372155 0.715820 -0.288635 0.604431 0.197205 1445372155 0.716858 -0.310608 0.597534 0.180359 1445372155 0.716858 -0.310608 0.597534 0.180359 1445372155 0.716858 -0.310608 0.597534 0.180359 1445372155 0.716858 -0.310608 0.597534 0.180359 1445372155 0.716858 -0.310608 0.597534 0.180359 1445372155 0.716858 -0.310608 0.597534 0.180359 1445372155 0.716858 -0.310608 0.597534 0.180359 1445372155 0.717712 -0.341858 0.581238 0.173401 1445372155 0.717712 -0.341858 0.581238 0.173401 1445372155 0.717712 -0.341858 0.581238 0.173401 1445372155 0.717712 -0.341858 0.581238 0.173401 1445372155 0.717712 -0.341858 0.581238 0.173401 1445372155 0.723022 -0.347717 0.575989 0.156677 1445372155 0.723022 -0.347717 0.575989 0.156677 1445372155 0.723022 -0.347717 0.575989 0.156677 1445372155 0.723022 -0.347717 0.575989 0.156677 1445372155 0.723022 -0.347717 0.575989 0.156677 1445372155 0.723022 -0.347717 0.575989 0.156677 1445372155 0.723022 -0.347717 0.575989 0.156677 1445372155 0.728088 -0.342041 0.571899 0.160583 1445372155 0.728088 -0.342041 0.571899 0.160583 1445372155 0.728088 -0.342041 0.571899 0.160583 1445372155 0.728088 -0.342041 0.571899 0.160583 1445372155 0.728088 -0.342041 0.571899 0.160583 1445372155 0.728088 -0.342041 0.571899 0.160583 1445372155 0.735718 -0.324402 0.569214 0.171631 1445372155 0.735718 -0.324402 0.569214 0.171631 1445372155 0.735718 -0.324402 0.569214 0.171631 1445372155 0.735718 -0.324402 0.569214 0.171631 1445372155 0.735718 -0.324402 0.569214 0.171631 1445372155 0.735718 -0.324402 0.569214 0.171631 1445372155 0.741211 -0.308533 0.567139 0.183533 1445372155 0.741211 -0.308533 0.567139 0.183533 1445372155 0.741211 -0.308533 0.567139 0.183533 1445372155 0.741211 -0.308533 0.567139 0.183533 1445372155 0.741211 -0.308533 0.567139 0.183533 1445372155 0.741211 -0.308533 0.567139 0.183533 1445372155 0.747559 -0.301147 0.561096 0.188599 1445372155 0.747559 -0.301147 0.561096 0.188599 1445372155 0.747559 -0.301147 0.561096 0.188599 1445372155 0.747559 -0.301147 0.561096 0.188599 1445372155 0.747559 -0.301147 0.561096 0.188599 1445372155 0.747559 -0.301147 0.561096 0.188599 1445372155 0.758240 -0.279968 0.561279 0.177734 1445372155 0.758240 -0.279968 0.561279 0.177734 1445372155 0.758240 -0.279968 0.561279 0.177734 1445372155 0.758240 -0.279968 0.561279 0.177734 1445372155 0.758240 -0.279968 0.561279 0.177734 1445372155 0.758240 -0.279968 0.561279 0.177734 1445372156 0.758240 -0.279968 0.561279 0.177734 1445372156 0.759644 -0.262573 0.571289 0.165955 1445372156 0.759644 -0.262573 0.571289 0.165955 1445372156 0.759644 -0.262573 0.571289 0.165955 1445372156 0.759644 -0.262573 0.571289 0.165955 1445372156 0.759644 -0.262573 0.571289 0.165955 1445372156 0.759644 -0.262573 0.571289 0.165955 1445372156 0.755066 -0.257080 0.578796 0.169617 1445372156 0.755066 -0.257080 0.578796 0.169617 1445372156 0.755066 -0.257080 0.578796 0.169617 1445372156 0.755066 -0.257080 0.578796 0.169617 1445372156 0.755066 -0.257080 0.578796 0.169617 1445372156 0.755066 -0.257080 0.578796 0.169617 1445372156 0.755066 -0.257080 0.578796 0.169617 1445372156 0.754822 -0.249084 0.585632 0.158630 1445372156 0.754822 -0.249084 0.585632 0.158630 1445372156 0.754822 -0.249084 0.585632 0.158630 1445372156 0.754822 -0.249084 0.585632 0.158630 1445372156 0.754822 -0.249084 0.585632 0.158630 1445372156 0.754822 -0.249084 0.585632 0.158630 1445372156 0.751282 -0.242676 0.587585 0.177002 1445372156 0.751282 -0.242676 0.587585 0.177002 1445372156 0.751282 -0.242676 0.587585 0.177002 1445372156 0.751282 -0.242676 0.587585 0.177002 1445372156 0.751282 -0.242676 0.587585 0.177002 1445372156 0.751282 -0.242676 0.587585 0.177002 1445372156 0.747253 -0.245056 0.587708 0.190125 1445372156 0.747253 -0.245056 0.587708 0.190125 1445372156 0.747253 -0.245056 0.587708 0.190125 1445372156 0.747253 -0.245056 0.587708 0.190125 1445372156 0.747253 -0.245056 0.587708 0.190125 1445372156 0.749939 -0.235779 0.589844 0.184448 1445372156 0.749939 -0.235779 0.589844 0.184448 1445372156 0.749939 -0.235779 0.589844 0.184448 1445372156 0.749939 -0.235779 0.589844 0.184448 1445372156 0.749939 -0.235779 0.589844 0.184448 1445372156 0.749939 -0.235779 0.589844 0.184448 1445372156 0.749939 -0.235779 0.589844 0.184448 1445372156 0.743286 -0.256836 0.589661 0.183838 1445372156 0.743286 -0.256836 0.589661 0.183838 1445372156 0.743286 -0.256836 0.589661 0.183838 1445372156 0.743286 -0.256836 0.589661 0.183838 1445372156 0.743286 -0.256836 0.589661 0.183838 1445372156 0.743286 -0.256836 0.589661 0.183838 1445372156 0.742859 -0.288940 0.580872 0.164917 1445372156 0.742859 -0.288940 0.580872 0.164917 1445372156 0.742859 -0.288940 0.580872 0.164917 1445372156 0.742859 -0.288940 0.580872 0.164917 1445372156 0.742859 -0.288940 0.580872 0.164917 1445372156 0.742859 -0.288940 0.580872 0.164917 1445372156 0.744568 -0.323608 0.567200 0.138306 1445372156 0.744568 -0.323608 0.567200 0.138306 1445372156 0.744568 -0.323608 0.567200 0.138306 1445372156 0.744568 -0.323608 0.567200 0.138306 1445372156 0.744568 -0.323608 0.567200 0.138306 1445372156 0.744568 -0.323608 0.567200 0.138306 1445372156 0.747314 -0.352844 0.551758 0.111877 1445372156 0.747314 -0.352844 0.551758 0.111877 1445372156 0.747314 -0.352844 0.551758 0.111877 1445372156 0.747314 -0.352844 0.551758 0.111877 1445372156 0.747314 -0.352844 0.551758 0.111877 1445372156 0.747314 -0.352844 0.551758 0.111877 1445372156 0.748840 -0.372864 0.539856 0.092957 1445372156 0.748840 -0.372864 0.539856 0.092957 1445372156 0.748840 -0.372864 0.539856 0.092957 1445372156 0.748840 -0.372864 0.539856 0.092957 1445372156 0.748840 -0.372864 0.539856 0.092957 1445372156 0.748840 -0.372864 0.539856 0.092957 1445372156 0.747253 -0.386841 0.531799 0.095276 1445372156 0.747253 -0.386841 0.531799 0.095276 1445372156 0.747253 -0.386841 0.531799 0.095276 1445372156 0.747253 -0.386841 0.531799 0.095276 1445372156 0.747253 -0.386841 0.531799 0.095276 1445372156 0.747253 -0.386841 0.531799 0.095276 1445372156 0.747253 -0.386841 0.531799 0.095276 1445372156 0.748840 -0.383850 0.529724 0.105896 1445372156 0.748840 -0.383850 0.529724 0.105896 1445372156 0.748840 -0.383850 0.529724 0.105896 1445372156 0.748840 -0.383850 0.529724 0.105896 1445372156 0.748840 -0.383850 0.529724 0.105896 1445372156 0.748840 -0.383850 0.529724 0.105896 1445372156 0.752869 -0.365173 0.532532 0.127014 1445372156 0.752869 -0.365173 0.532532 0.127014 1445372156 0.752869 -0.365173 0.532532 0.127014 1445372156 0.752869 -0.365173 0.532532 0.127014 1445372156 0.752869 -0.365173 0.532532 0.127014 1445372156 0.752869 -0.365173 0.532532 0.127014 1445372156 0.752869 -0.365173 0.532532 0.127014 1445372156 0.760193 -0.335571 0.534668 0.153564 1445372156 0.760193 -0.335571 0.534668 0.153564 1445372156 0.760193 -0.335571 0.534668 0.153564 1445372156 0.760193 -0.335571 0.534668 0.153564 1445372156 0.760193 -0.335571 0.534668 0.153564 1445372156 0.760193 -0.335571 0.534668 0.153564 1445372156 0.760498 -0.299377 0.546753 0.181763 1445372156 0.760498 -0.299377 0.546753 0.181763 1445372156 0.760498 -0.299377 0.546753 0.181763 1445372156 0.760498 -0.299377 0.546753 0.181763 1445372156 0.760498 -0.299377 0.546753 0.181763 1445372156 0.760498 -0.299377 0.546753 0.181763 1445372156 0.752808 -0.274536 0.565857 0.194031 1445372156 0.752808 -0.274536 0.565857 0.194031 1445372156 0.752808 -0.274536 0.565857 0.194031 1445372156 0.752808 -0.274536 0.565857 0.194031 1445372156 0.752808 -0.274536 0.565857 0.194031 1445372156 0.752808 -0.274536 0.565857 0.194031 1445372156 0.752808 -0.274536 0.565857 0.194031 1445372156 0.746277 -0.268555 0.575500 0.199097 1445372156 0.746277 -0.268555 0.575500 0.199097 1445372156 0.746277 -0.268555 0.575500 0.199097 1445372156 0.746277 -0.268555 0.575500 0.199097 1445372156 0.746277 -0.268555 0.575500 0.199097 1445372156 0.746277 -0.268555 0.575500 0.199097 1445372157 0.746338 -0.275085 0.575989 0.188171 1445372157 0.746338 -0.275085 0.575989 0.188171 1445372157 0.746338 -0.275085 0.575989 0.188171 1445372157 0.746338 -0.275085 0.575989 0.188171 1445372157 0.751709 -0.270935 0.577087 0.168518 1445372157 0.751709 -0.270935 0.577087 0.168518 1445372157 0.751709 -0.270935 0.577087 0.168518 1445372157 0.751709 -0.270935 0.577087 0.168518 1445372157 0.751709 -0.270935 0.577087 0.168518 1445372157 0.751709 -0.270935 0.577087 0.168518 1445372157 0.753723 -0.245422 0.583923 0.174866 1445372157 0.753723 -0.245422 0.583923 0.174866 1445372157 0.753723 -0.245422 0.583923 0.174866 1445372157 0.753723 -0.245422 0.583923 0.174866 1445372157 0.753723 -0.245422 0.583923 0.174866 1445372157 0.753723 -0.245422 0.583923 0.174866 1445372157 0.753723 -0.245422 0.583923 0.174866 1445372157 0.744141 -0.258362 0.584534 0.194214 1445372157 0.744141 -0.258362 0.584534 0.194214 1445372157 0.744141 -0.258362 0.584534 0.194214 1445372157 0.744141 -0.258362 0.584534 0.194214 1445372157 0.744141 -0.258362 0.584534 0.194214 1445372157 0.744141 -0.258362 0.584534 0.194214 1445372157 0.743713 -0.274292 0.578430 0.192444 1445372157 0.743713 -0.274292 0.578430 0.192444 1445372157 0.743713 -0.274292 0.578430 0.192444 1445372157 0.743713 -0.274292 0.578430 0.192444 1445372157 0.743713 -0.274292 0.578430 0.192444 1445372157 0.742554 -0.277161 0.584106 0.174805 1445372157 0.742554 -0.277161 0.584106 0.174805 1445372157 0.742554 -0.277161 0.584106 0.174805 1445372157 0.742554 -0.277161 0.584106 0.174805 1445372157 0.742554 -0.277161 0.584106 0.174805 1445372157 0.742554 -0.277161 0.584106 0.174805 1445372157 0.742554 -0.277161 0.584106 0.174805 1445372157 0.738342 -0.292908 0.583191 0.169861 1445372157 0.738342 -0.292908 0.583191 0.169861 1445372157 0.738342 -0.292908 0.583191 0.169861 1445372157 0.738342 -0.292908 0.583191 0.169861 1445372157 0.738342 -0.292908 0.583191 0.169861 1445372157 0.738342 -0.292908 0.583191 0.169861 1445372157 0.727112 -0.326965 0.582642 0.157532 1445372157 0.727112 -0.326965 0.582642 0.157532 1445372157 0.727112 -0.326965 0.582642 0.157532 1445372157 0.727112 -0.326965 0.582642 0.157532 1445372157 0.727112 -0.326965 0.582642 0.157532 1445372157 0.727112 -0.326965 0.582642 0.157532 1445372157 0.720276 -0.363342 0.576660 0.128479 1445372157 0.720276 -0.363342 0.576660 0.128479 1445372157 0.720276 -0.363342 0.576660 0.128479 1445372157 0.720276 -0.363342 0.576660 0.128479 1445372157 0.720276 -0.363342 0.576660 0.128479 1445372157 0.719177 -0.379883 0.570435 0.114014 1445372157 0.719177 -0.379883 0.570435 0.114014 1445372157 0.719177 -0.379883 0.570435 0.114014 1445372157 0.719177 -0.379883 0.570435 0.114014 1445372157 0.719177 -0.379883 0.570435 0.114014 1445372157 0.719177 -0.379883 0.570435 0.114014 1445372157 0.719177 -0.379883 0.570435 0.114014 1445372157 0.729431 -0.376160 0.561218 0.106689 1445372157 0.729431 -0.376160 0.561218 0.106689 1445372157 0.729431 -0.376160 0.561218 0.106689 1445372157 0.729431 -0.376160 0.561218 0.106689 1445372157 0.729431 -0.376160 0.561218 0.106689 1445372157 0.731262 -0.358521 0.567200 0.122375 1445372157 0.731262 -0.358521 0.567200 0.122375 1445372157 0.731262 -0.358521 0.567200 0.122375 1445372157 0.731262 -0.358521 0.567200 0.122375 1445372157 0.731262 -0.358521 0.567200 0.122375 1445372157 0.731262 -0.358521 0.567200 0.122375 1445372157 0.731262 -0.358521 0.567200 0.122375 1445372157 0.727356 -0.340576 0.575378 0.154236 1445372157 0.727356 -0.340576 0.575378 0.154236 1445372157 0.727356 -0.340576 0.575378 0.154236 1445372157 0.727356 -0.340576 0.575378 0.154236 1445372157 0.727356 -0.340576 0.575378 0.154236 1445372157 0.727356 -0.340576 0.575378 0.154236 1445372157 0.724854 -0.323242 0.581421 0.178711 1445372157 0.724854 -0.323242 0.581421 0.178711 1445372157 0.724854 -0.323242 0.581421 0.178711 1445372157 0.724854 -0.323242 0.581421 0.178711 1445372157 0.727417 -0.297607 0.589172 0.187439 1445372157 0.727417 -0.297607 0.589172 0.187439 1445372157 0.727417 -0.297607 0.589172 0.187439 1445372157 0.727417 -0.297607 0.589172 0.187439 1445372157 0.727417 -0.297607 0.589172 0.187439 1445372157 0.727417 -0.297607 0.589172 0.187439 1445372157 0.733521 -0.276245 0.591248 0.189758 1445372157 0.733521 -0.276245 0.591248 0.189758 1445372157 0.733521 -0.276245 0.591248 0.189758 1445372157 0.733521 -0.276245 0.591248 0.189758 1445372157 0.733521 -0.276245 0.591248 0.189758 1445372157 0.733521 -0.276245 0.591248 0.189758 1445372157 0.733521 -0.276245 0.591248 0.189758 1445372157 0.740540 -0.262695 0.590332 0.184387 1445372157 0.740540 -0.262695 0.590332 0.184387 1445372157 0.740540 -0.262695 0.590332 0.184387 1445372157 0.740540 -0.262695 0.590332 0.184387 1445372157 0.740540 -0.262695 0.590332 0.184387 1445372157 0.740540 -0.262695 0.590332 0.184387 1445372157 0.745972 -0.258301 0.588745 0.173462 1445372157 0.745972 -0.258301 0.588745 0.173462 1445372157 0.745972 -0.258301 0.588745 0.173462 1445372157 0.745972 -0.258301 0.588745 0.173462 1445372157 0.745972 -0.258301 0.588745 0.173462 1445372157 0.745972 -0.258301 0.588745 0.173462 1445372158 0.759094 -0.233398 0.594177 0.127258 1445372158 0.759094 -0.233398 0.594177 0.127258 1445372158 0.759094 -0.233398 0.594177 0.127258 1445372158 0.759094 -0.233398 0.594177 0.127258 1445372158 0.759094 -0.233398 0.594177 0.127258 1445372158 0.759094 -0.233398 0.594177 0.127258 1445372158 0.768311 -0.185486 0.597473 0.135315 1445372158 0.768311 -0.185486 0.597473 0.135315 1445372158 0.768311 -0.185486 0.597473 0.135315 1445372158 0.768311 -0.185486 0.597473 0.135315 1445372158 0.768311 -0.185486 0.597473 0.135315 1445372158 0.768311 -0.185486 0.597473 0.135315 1445372158 0.747803 -0.221313 0.600586 0.176147 1445372158 0.747803 -0.221313 0.600586 0.176147 1445372158 0.747803 -0.221313 0.600586 0.176147 1445372158 0.747803 -0.221313 0.600586 0.176147 1445372158 0.747803 -0.221313 0.600586 0.176147 1445372158 0.747803 -0.221313 0.600586 0.176147 1445372158 0.745422 -0.230347 0.596802 0.187195 1445372158 0.745422 -0.230347 0.596802 0.187195 1445372158 0.745422 -0.230347 0.596802 0.187195 1445372158 0.745422 -0.230347 0.596802 0.187195 1445372158 0.745422 -0.230347 0.596802 0.187195 1445372158 0.745422 -0.230347 0.596802 0.187195 1445372158 0.735718 -0.238281 0.603882 0.192871 1445372158 0.735718 -0.238281 0.603882 0.192871 1445372158 0.735718 -0.238281 0.603882 0.192871 1445372158 0.735718 -0.238281 0.603882 0.192871 1445372158 0.735718 -0.238281 0.603882 0.192871 1445372158 0.735718 -0.238281 0.603882 0.192871 1445372158 0.729614 -0.271484 0.597778 0.191101 1445372158 0.729614 -0.271484 0.597778 0.191101 1445372158 0.729614 -0.271484 0.597778 0.191101 1445372158 0.729614 -0.271484 0.597778 0.191101 1445372158 0.729614 -0.271484 0.597778 0.191101 1445372158 0.729614 -0.271484 0.597778 0.191101 1445372158 0.726318 -0.309326 0.589355 0.171387 1445372158 0.726318 -0.309326 0.589355 0.171387 1445372158 0.726318 -0.309326 0.589355 0.171387 1445372158 0.726318 -0.309326 0.589355 0.171387 1445372158 0.726318 -0.309326 0.589355 0.171387 1445372158 0.726318 -0.309326 0.589355 0.171387 1445372158 0.722351 -0.333984 0.586060 0.152100 1445372158 0.722351 -0.333984 0.586060 0.152100 1445372158 0.722351 -0.333984 0.586060 0.152100 1445372158 0.722351 -0.333984 0.586060 0.152100 1445372158 0.722351 -0.333984 0.586060 0.152100 1445372158 0.722351 -0.333984 0.586060 0.152100 1445372158 0.722351 -0.333984 0.586060 0.152100 1445372158 0.730530 -0.338562 0.576233 0.140015 1445372158 0.730530 -0.338562 0.576233 0.140015 1445372158 0.730530 -0.338562 0.576233 0.140015 1445372158 0.730530 -0.338562 0.576233 0.140015 1445372158 0.730530 -0.338562 0.576233 0.140015 1445372158 0.730530 -0.338562 0.576233 0.140015 1445372158 0.737915 -0.315857 0.581421 0.132813 1445372158 0.737915 -0.315857 0.581421 0.132813 1445372158 0.737915 -0.315857 0.581421 0.132813 1445372158 0.737915 -0.315857 0.581421 0.132813 1445372158 0.737915 -0.315857 0.581421 0.132813 1445372158 0.737915 -0.315857 0.581421 0.132813 1445372158 0.733337 -0.313232 0.584290 0.150574 1445372158 0.733337 -0.313232 0.584290 0.150574 1445372158 0.733337 -0.313232 0.584290 0.150574 1445372158 0.733337 -0.313232 0.584290 0.150574 1445372158 0.733337 -0.313232 0.584290 0.150574 1445372158 0.733337 -0.313232 0.584290 0.150574 1445372158 0.727173 -0.308594 0.589111 0.169922 1445372158 0.727173 -0.308594 0.589111 0.169922 1445372158 0.727173 -0.308594 0.589111 0.169922 1445372158 0.727173 -0.308594 0.589111 0.169922 1445372158 0.727173 -0.308594 0.589111 0.169922 1445372158 0.727173 -0.308594 0.589111 0.169922 1445372158 0.724060 -0.300842 0.594788 0.177002 1445372158 0.724060 -0.300842 0.594788 0.177002 1445372158 0.724060 -0.300842 0.594788 0.177002 1445372158 0.724060 -0.300842 0.594788 0.177002 1445372158 0.720886 -0.293213 0.602173 0.177856 1445372158 0.720886 -0.293213 0.602173 0.177856 1445372158 0.720886 -0.293213 0.602173 0.177856 1445372158 0.720886 -0.293213 0.602173 0.177856 1445372158 0.720886 -0.293213 0.602173 0.177856 1445372158 0.720886 -0.293213 0.602173 0.177856 1445372158 0.726074 -0.276001 0.605835 0.171753 1445372158 0.726074 -0.276001 0.605835 0.171753 1445372158 0.726074 -0.276001 0.605835 0.171753 1445372158 0.726074 -0.276001 0.605835 0.171753 1445372158 0.726074 -0.276001 0.605835 0.171753 1445372158 0.726074 -0.276001 0.605835 0.171753 1445372158 0.730408 -0.267456 0.604187 0.172729 1445372158 0.730408 -0.267456 0.604187 0.172729 1445372158 0.730408 -0.267456 0.604187 0.172729 1445372158 0.730408 -0.267456 0.604187 0.172729 1445372158 0.730408 -0.267456 0.604187 0.172729 1445372158 0.730408 -0.267456 0.604187 0.172729 1445372158 0.739014 -0.258301 0.598999 0.168213 1445372158 0.739014 -0.258301 0.598999 0.168213 1445372158 0.739014 -0.258301 0.598999 0.168213 1445372158 0.739014 -0.258301 0.598999 0.168213 1445372158 0.739014 -0.258301 0.598999 0.168213 1445372158 0.739014 -0.258301 0.598999 0.168213 1445372158 0.744934 -0.246399 0.598267 0.162537 1445372158 0.744934 -0.246399 0.598267 0.162537 1445372158 0.744934 -0.246399 0.598267 0.162537 1445372158 0.744934 -0.246399 0.598267 0.162537 1445372158 0.744934 -0.246399 0.598267 0.162537 1445372158 0.744934 -0.246399 0.598267 0.162537 1445372158 0.744934 -0.246399 0.598267 0.162537 1445372158 0.753601 -0.215881 0.600281 0.158325 1445372159 0.753601 -0.215881 0.600281 0.158325 1445372159 0.753601 -0.215881 0.600281 0.158325 1445372159 0.753601 -0.215881 0.600281 0.158325 1445372159 0.753601 -0.215881 0.600281 0.158325 1445372159 0.750061 -0.220337 0.597046 0.179810 1445372159 0.750061 -0.220337 0.597046 0.179810 1445372159 0.750061 -0.220337 0.597046 0.179810 1445372159 0.750061 -0.220337 0.597046 0.179810 1445372159 0.750061 -0.220337 0.597046 0.179810 1445372159 0.750061 -0.220337 0.597046 0.179810 1445372159 0.750061 -0.220337 0.597046 0.179810 1445372159 0.750488 -0.244873 0.586182 0.181946 1445372159 0.750488 -0.244873 0.586182 0.181946 1445372159 0.750488 -0.244873 0.586182 0.181946 1445372159 0.750488 -0.244873 0.586182 0.181946 1445372159 0.750488 -0.244873 0.586182 0.181946 1445372159 0.750488 -0.244873 0.586182 0.181946 1445372159 0.756653 -0.259583 0.575317 0.170288 1445372159 0.756653 -0.259583 0.575317 0.170288 1445372159 0.756653 -0.259583 0.575317 0.170288 1445372159 0.756653 -0.259583 0.575317 0.170288 1445372159 0.756653 -0.259583 0.575317 0.170288 1445372159 0.756653 -0.259583 0.575317 0.170288 1445372159 0.756653 -0.259583 0.575317 0.170288 1445372159 0.753113 -0.279724 0.572388 0.163940 1445372159 0.753113 -0.279724 0.572388 0.163940 1445372159 0.753113 -0.279724 0.572388 0.163940 1445372159 0.753113 -0.279724 0.572388 0.163940 1445372159 0.753113 -0.279724 0.572388 0.163940 1445372159 0.753113 -0.279724 0.572388 0.163940 1445372159 0.750793 -0.296387 0.570618 0.151062 1445372159 0.750793 -0.296387 0.570618 0.151062 1445372159 0.750793 -0.296387 0.570618 0.151062 1445372159 0.750793 -0.296387 0.570618 0.151062 1445372159 0.750793 -0.296387 0.570618 0.151062 1445372159 0.750793 -0.296387 0.570618 0.151062 1445372159 0.749390 -0.308289 0.568542 0.141357 1445372159 0.749390 -0.308289 0.568542 0.141357 1445372159 0.749390 -0.308289 0.568542 0.141357 1445372159 0.749390 -0.308289 0.568542 0.141357 1445372159 0.749390 -0.308289 0.568542 0.141357 1445372159 0.749390 -0.308289 0.568542 0.141357 1445372159 0.736389 -0.331543 0.570557 0.148987 1445372159 
0.782104 -0.126221 0.599854 0.111755 1445372162 0.782104 -0.126221 0.599854 0.111755 1445372162 0.782104 -0.126221 0.599854 0.111755 1445372162 0.782104 -0.126221 0.599854 0.111755 1445372162 0.781250 -0.129395 0.599609 0.115540 1445372162 0.781250 -0.129395 0.599609 0.115540 1445372162 0.781250 -0.129395 0.599609 0.115540 1445372162 0.781250 -0.129395 0.599609 0.115540 1445372162 0.781250 -0.129395 0.599609 0.115540 1445372162 0.781250 -0.129395 0.599609 0.115540 1445372162 0.782593 -0.123535 0.599915 0.111145 1445372162 0.782593 -0.123535 0.599915 0.111145 1445372162 0.782593 -0.123535 0.599915 0.111145 1445372162 0.782593 -0.123535 0.599915 0.111145 1445372162 0.782593 -0.123535 0.599915 0.111145 1445372162 0.782593 -0.123535 0.599915 0.111145 1445372162 0.782593 -0.123535 0.599915 0.111145 1445372162 0.785217 -0.114014 0.599670 0.103577 1445372162 0.785217 -0.114014 0.599670 0.103577 1445372162 0.785217 -0.114014 0.599670 0.103577 1445372162 0.785217 -0.114014 0.599670 0.103577 1445372162 0.785217 -0.114014 0.599670 0.103577 1445372162 0.785217 -0.114014 0.599670 0.103577 1445372162 0.787659 -0.111145 0.597717 0.099426 1445372162 0.787659 -0.111145 0.597717 0.099426 1445372162 0.787659 -0.111145 0.597717 0.099426 1445372162 0.787659 -0.111145 0.597717 0.099426 1445372162 0.787659 -0.111145 0.597717 0.099426 1445372162 0.787659 -0.111145 0.597717 0.099426 1445372162 0.789001 -0.113159 0.595825 0.097839 1445372162 0.789001 -0.113159 0.595825 0.097839 1445372162 0.789001 -0.113159 0.595825 0.097839 1445372162 0.789001 -0.113159 0.595825 0.097839 1445372162 0.789001 -0.113159 0.595825 0.097839 1445372162 0.789001 -0.113159 0.595825 0.097839 1445372162 0.789001 -0.113159 0.595825 0.097839 1445372162 0.790039 -0.116333 0.593689 0.098694 1445372162 0.790039 -0.116333 0.593689 0.098694 1445372162 0.790039 -0.116333 0.593689 0.098694 1445372162 0.790039 -0.116333 0.593689 0.098694 1445372162 0.790039 -0.116333 0.593689 0.098694 1445372162 0.790039 -0.116333 0.593689 0.098694 1445372162 0.789429 -0.122681 0.592163 0.104980 1445372162 0.789429 -0.122681 0.592163 0.104980 1445372162 0.789429 -0.122681 0.592163 0.104980 1445372162 0.789429 -0.122681 0.592163 0.104980 1445372162 0.789429 -0.122681 0.592163 0.104980 1445372162 0.789429 -0.122681 0.592163 0.104980 1445372162 0.786743 -0.128418 0.593262 0.111755 1445372162 0.786743 -0.128418 0.593262 0.111755 1445372162 0.786743 -0.128418 0.593262 0.111755 1445372162 0.786743 -0.128418 0.593262 0.111755 1445372162 0.786743 -0.128418 0.593262 0.111755 1445372162 0.786743 -0.128418 0.593262 0.111755 1445372162 0.786743 -0.128418 0.593262 0.111755 1445372162 0.782837 -0.131470 0.597168 0.114624 1445372162 0.782837 -0.131470 0.597168 0.114624 1445372162 0.782837 -0.131470 0.597168 0.114624 1445372162 0.782837 -0.131470 0.597168 0.114624 1445372162 0.782837 -0.131470 0.597168 0.114624 1445372162 0.778748 -0.139709 0.598938 0.123291 1445372162 0.778748 -0.139709 0.598938 0.123291 1445372162 0.778748 -0.139709 0.598938 0.123291 1445372162 0.778748 -0.139709 0.598938 0.123291 1445372162 0.778748 -0.139709 0.598938 0.123291 1445372162 0.778748 -0.139709 0.598938 0.123291 1445372162 0.778748 -0.139709 0.598938 0.123291 1445372162 0.774780 -0.146301 0.600769 0.131348 1445372162 0.774780 -0.146301 0.600769 0.131348 1445372162 0.774780 -0.146301 0.600769 0.131348 1445372162 0.772949 -0.146606 0.601990 0.136414 1445372162 0.772949 -0.146606 0.601990 0.136414 1445372162 0.772949 -0.146606 0.601990 0.136414 1445372162 0.772949 -0.146606 0.601990 0.136414 1445372162 0.772949 -0.146606 0.601990 0.136414 1445372162 0.772949 -0.146606 0.601990 0.136414 1445372162 0.772522 -0.150940 0.600098 0.142090 1445372162 0.772522 -0.150940 0.600098 0.142090 1445372162 0.772522 -0.150940 0.600098 0.142090 1445372162 0.772522 -0.150940 0.600098 0.142090 1445372162 0.772522 -0.150940 0.600098 0.142090 1445372162 0.772522 -0.150940 0.600098 0.142090 1445372162 0.771912 -0.160889 0.596252 0.150513 1445372162 0.771912 -0.160889 0.596252 0.150513 1445372162 0.771912 -0.160889 0.596252 0.150513 1445372162 0.771912 -0.160889 0.596252 0.150513 1445372162 0.771912 -0.160889 0.596252 0.150513 1445372163 0.771912 -0.160889 0.596252 0.150513 1445372163 0.770996 -0.173279 0.591553 0.159729 1445372163 0.770996 -0.173279 0.591553 0.159729 1445372163 0.770996 -0.173279 0.591553 0.159729 1445372163 0.770996 -0.173279 0.591553 0.159729 1445372163 0.770996 -0.173279 0.591553 0.159729 1445372163 0.770996 -0.173279 0.591553 0.159729 1445372163 0.770325 -0.181091 0.588684 0.164917 1445372163 0.770325 -0.181091 0.588684 0.164917 1445372163 0.770325 -0.181091 0.588684 0.164917 1445372163 0.770325 -0.181091 0.588684 0.164917 1445372163 0.770325 -0.181091 0.588684 0.164917 1445372163 0.770325 -0.181091 0.588684 0.164917 1445372163 0.772034 -0.176331 0.589294 0.159790 1445372163 0.772034 -0.176331 0.589294 0.159790 1445372163 0.772034 -0.176331 0.589294 0.159790 1445372163 0.772034 -0.176331 0.589294 0.159790 1445372163 0.772034 -0.176331 0.589294 0.159790 1445372163 0.772034 -0.176331 0.589294 0.159790 1445372163 0.775208 -0.165771 0.590759 0.149963 1445372163 0.775208 -0.165771 0.590759 0.149963 1445372163 0.775208 -0.165771 0.590759 0.149963 1445372163 0.775208 -0.165771 0.590759 0.149963 1445372163 0.775208 -0.165771 0.590759 0.149963 1445372163 0.775208 -0.165771 0.590759 0.149963 1445372163 0.777588 -0.160950 0.590271 0.144836 1445372163 0.777588 -0.160950 0.590271 0.144836 1445372163 0.777588 -0.160950 0.590271 0.144836 1445372163 0.777588 -0.160950 0.590271 0.144836 1445372163 0.777588 -0.160950 0.590271 0.144836 1445372163 0.777588 -0.160950 0.590271 0.144836 1445372163 0.779907 -0.157593 0.589294 0.139648 1445372163 0.779907 -0.157593 0.589294 0.139648 1445372163 0.779907 -0.157593 0.589294 0.139648 1445372163 0.779907 -0.157593 0.589294 0.139648 1445372163 0.779907 -0.157593 0.589294 0.139648 1445372163 0.781677 -0.156799 0.587952 0.136169 1445372163 0.781677 -0.156799 0.587952 0.136169 1445372163 0.781677 -0.156799 0.587952 0.136169 1445372163 0.781677 -0.156799 0.587952 0.136169 1445372163 0.781677 -0.156799 0.587952 0.136169 1445372163 0.782043 -0.162964 0.585388 0.138123 1445372163 0.782043 -0.162964 0.585388 0.138123 1445372163 0.782043 -0.162964 0.585388 0.138123 1445372163 0.782043 -0.162964 0.585388 0.138123 1445372163 0.782043 -0.162964 0.585388 0.138123 1445372163 0.782043 -0.162964 0.585388 0.138123 1445372163 0.781006 -0.171448 0.583313 0.142456 1445372163 0.781006 -0.171448 0.583313 0.142456 1445372163 0.781006 -0.171448 0.583313 0.142456 1445372163 0.781006 -0.171448 0.583313 0.142456 1445372163 0.781006 -0.171448 0.583313 0.142456 1445372163 0.781006 -0.171448 0.583313 0.142456 1445372163 0.779236 -0.173828 0.585388 0.140686 1445372163 0.779236 -0.173828 0.585388 0.140686 1445372163 0.779236 -0.173828 0.585388 0.140686 1445372163 0.779236 -0.173828 0.585388 0.140686 1445372163 0.779236 -0.173828 0.585388 0.140686 1445372163 0.777649 -0.174316 0.587830 0.138489 1445372163 0.777649 -0.174316 0.587830 0.138489 1445372163 0.777649 -0.174316 0.587830 0.138489 1445372163 0.777649 -0.174316 0.587830 0.138489 1445372163 0.777649 -0.174316 0.587830 0.138489 1445372163 0.777649 -0.174316 0.587830 0.138489 1445372163 0.773010 -0.184387 0.589050 0.146179 1445372163 0.773010 -0.184387 0.589050 0.146179 1445372163 0.773010 -0.184387 0.589050 0.146179 1445372163 0.773010 -0.184387 0.589050 0.146179 1445372163 0.773010 -0.184387 0.589050 0.146179 1445372163 0.773010 -0.184387 0.589050 0.146179 1445372163 0.769165 -0.188599 0.591431 0.151611 1445372163 0.769165 -0.188599 0.591431 0.151611 1445372163 0.769165 -0.188599 0.591431 0.151611 1445372163 0.769165 -0.188599 0.591431 0.151611 1445372163 0.769165 -0.188599 0.591431 0.151611 1445372163 0.769165 -0.188599 0.591431 0.151611 1445372163 0.766052 -0.187439 0.594543 0.156494 1445372163 0.766052 -0.187439 0.594543 0.156494 1445372163 0.766052 -0.187439 0.594543 0.156494 1445372163 0.766052 -0.187439 0.594543 0.156494 1445372163 0.766052 -0.187439 0.594543 0.156494 1445372163 0.766052 -0.187439 0.594543 0.156494 1445372163 0.766052 -0.187439 0.594543 0.156494 1445372163 0.764221 -0.185303 0.596191 0.161560 1445372163 0.764221 -0.185303 0.596191 0.161560 1445372163 0.764221 -0.185303 0.596191 0.161560 1445372163 0.764221 -0.185303 0.596191 0.161560 1445372163 0.764221 -0.185303 0.596191 0.161560 1445372163 0.764648 -0.176819 0.598633 0.160217 1445372163 0.764648 -0.176819 0.598633 0.160217 1445372163 0.764648 -0.176819 0.598633 0.160217 1445372163 0.764648 -0.176819 0.598633 0.160217 1445372163 0.764648 -0.176819 0.598633 0.160217 1445372163 0.764648 -0.176819 0.598633 0.160217 1445372163 0.764893 -0.170898 0.599304 0.162903 1445372163 0.764893 -0.170898 0.599304 0.162903 1445372163 0.764893 -0.170898 0.599304 0.162903 1445372163 0.764893 -0.170898 0.599304 0.162903 1445372163 0.764893 -0.170898 0.599304 0.162903 1445372163 0.764893 -0.170898 0.599304 0.162903 1445372163 0.765259 -0.173706 0.596252 0.169128 1445372163 0.765259 -0.173706 0.596252 0.169128 1445372163 0.765259 -0.173706 0.596252 0.169128 1445372163 0.765259 -0.173706 0.596252 0.169128 1445372163 0.765259 -0.173706 0.596252 0.169128 1445372163 0.765259 -0.173706 0.596252 0.169128 1445372163 0.769836 -0.165649 0.594238 0.163269 1445372164 0.769836 -0.165649 0.594238 0.163269 1445372164 0.769836 -0.165649 0.594238 0.163269 1445372164 0.769836 -0.165649 0.594238 0.163269 1445372164 0.769836 -0.165649 0.594238 0.163269 1445372164 0.769836 -0.165649 0.594238 0.163269 1445372164 0.775452 -0.153748 0.592957 0.152710 1445372164 0.775452 -0.153748 0.592957 0.152710 1445372164 0.775452 -0.153748 0.592957 0.152710 1445372164 0.775452 -0.153748 0.592957 0.152710 1445372164 0.775452 -0.153748 0.592957 0.152710 1445372164 0.775452 -0.153748 0.592957 0.152710 1445372164 0.775452 -0.153748 0.592957 0.152710 1445372164 0.780334 -0.147583 0.590637 0.142639 1445372164 0.780334 -0.147583 0.590637 0.142639 1445372164 0.780334 -0.147583 0.590637 0.142639 1445372164 0.780334 -0.147583 0.590637 0.142639 1445372164 0.780334 -0.147583 0.590637 0.142639 1445372164 0.780334 -0.147583 0.590637 0.142639 1445372164 0.783569 -0.148010 0.587524 0.137390 1445372164 0.783569 -0.148010 0.587524 0.137390 1445372164 0.783569 -0.148010 0.587524 0.137390 1445372164 0.783569 -0.148010 0.587524 0.137390 1445372164 0.783569 -0.148010 0.587524 0.137390 1445372164 0.783569 -0.148010 0.587524 0.137390 1445372164 0.785461 -0.149231 0.585571 0.133362 1445372164 0.785461 -0.149231 0.585571 0.133362 1445372164 0.785461 -0.149231 0.585571 0.133362 1445372164 0.785461 -0.149231 0.585571 0.133362 1445372164 0.785461 -0.149231 0.585571 0.133362 1445372164 0.785461 -0.149231 0.585571 0.133362 1445372164 0.785461 -0.149231 0.585571 0.133362 1445372164 0.786011 -0.151611 0.584351 0.132690 1445372164 0.786011 -0.151611 0.584351 0.132690 1445372164 0.786011 -0.151611 0.584351 0.132690 1445372164 0.786011 -0.151611 0.584351 0.132690 1445372164 0.786011 -0.151611 0.584351 0.132690 1445372164 0.784973 -0.154663 0.584839 0.133423 1445372164 0.784973 -0.154663 0.584839 0.133423 1445372164 0.784973 -0.154663 0.584839 0.133423 1445372164 0.784973 -0.154663 0.584839 0.133423 1445372164 0.782410 -0.154053 0.588867 0.131409 1445372164 0.782410 -0.154053 0.588867 0.131409 1445372164 0.782410 -0.154053 0.588867 0.131409 1445372164 0.782410 -0.154053 0.588867 0.131409 1445372164 0.782410 -0.154053 0.588867 0.131409 1445372164 0.782410 -0.154053 0.588867 0.131409 1445372164 0.779541 -0.154907 0.591614 0.135010 1445372164 0.779541 -0.154907 0.591614 0.135010 1445372164 0.779541 -0.154907 0.591614 0.135010 1445372164 0.779541 -0.154907 0.591614 0.135010 1445372164 0.779541 -0.154907 0.591614 0.135010 1445372164 0.779541 -0.154907 0.591614 0.135010 1445372164 0.775391 -0.160706 0.593140 0.144897 1445372164 0.775391 -0.160706 0.593140 0.144897 1445372164 0.775391 -0.160706 0.593140 0.144897 1445372164 0.775391 -0.160706 0.593140 0.144897 1445372164 0.775391 -0.160706 0.593140 0.144897 1445372164 0.775391 -0.160706 0.593140 0.144897 1445372164 0.773499 -0.157288 0.595703 0.148254 1445372164 0.773499 -0.157288 0.595703 0.148254 1445372164 0.773499 -0.157288 0.595703 0.148254 1445372164 0.773499 -0.157288 0.595703 0.148254 1445372164 0.773499 -0.157288 0.595703 0.148254 1445372164 0.773499 -0.157288 0.595703 0.148254 1445372164 0.771240 -0.155884 0.597534 0.153992 1445372164 0.771240 -0.155884 0.597534 0.153992 1445372164 0.771240 -0.155884 0.597534 0.153992 1445372164 0.771240 -0.155884 0.597534 0.153992 1445372164 0.771240 -0.155884 0.597534 0.153992 1445372164 0.771240 -0.155884 0.597534 0.153992 1445372164 0.768738 -0.157776 0.598145 0.162292 1445372164 0.768738 -0.157776 0.598145 0.162292 1445372164 0.768738 -0.157776 0.598145 0.162292 1445372164 0.768738 -0.157776 0.598145 0.162292 1445372164 0.768738 -0.157776 0.598145 0.162292 1445372164 0.768738 -0.157776 0.598145 0.162292 1445372164 0.767944 -0.156921 0.598022 0.167175 1445372164 0.767944 -0.156921 0.598022 0.167175 1445372164 0.767944 -0.156921 0.598022 0.167175 1445372164 0.767944 -0.156921 0.598022 0.167175 1445372164 0.767944 -0.156921 0.598022 0.167175 1445372164 0.767944 -0.156921 0.598022 0.167175 1445372164 0.767700 -0.161804 0.594482 0.176025 1445372164 0.767700 -0.161804 0.594482 0.176025 1445372164 0.767700 -0.161804 0.594482 0.176025 1445372164 0.767700 -0.161804 0.594482 0.176025 1445372164 0.767700 -0.161804 0.594482 0.176025 1445372164 0.767700 -0.161804 0.594482 0.176025 1445372164 0.767273 -0.170593 0.589905 0.184875 1445372164 0.767273 -0.170593 0.589905 0.184875 1445372164 0.767273 -0.170593 0.589905 0.184875 1445372164 0.767273 -0.170593 0.589905 0.184875 1445372164 0.767273 -0.170593 0.589905 0.184875 1445372164 0.767273 -0.170593 0.589905 0.184875 1445372164 0.770691 -0.164917 0.588318 0.180725 1445372164 0.770691 -0.164917 0.588318 0.180725 1445372164 0.770691 -0.164917 0.588318 0.180725 1445372164 0.770691 -0.164917 0.588318 0.180725 1445372164 0.770691 -0.164917 0.588318 0.180725 1445372164 0.770691 -0.164917 0.588318 0.180725 1445372164 0.774902 -0.155029 0.587769 0.173035 1445372164 0.774902 -0.155029 0.587769 0.173035 1445372164 0.774902 -0.155029 0.587769 0.173035 1445372164 0.774902 -0.155029 0.587769 0.173035 1445372164 0.774902 -0.155029 0.587769 0.173035 1445372164 0.774902 -0.155029 0.587769 0.173035 1445372164 0.778381 -0.147400 0.587524 0.164551 1445372164 0.778381 -0.147400 0.587524 0.164551 1445372165 0.778381 -0.147400 0.587524 0.164551 1445372165 0.778381 -0.147400 0.587524 0.164551 1445372165 0.778381 -0.147400 0.587524 0.164551 1445372165 0.778381 -0.147400 0.587524 0.164551 1445372165 0.778381 -0.147400 0.587524 0.164551 1445372165 0.781738 -0.142517 0.586792 0.155334 1445372165 0.781738 -0.142517 0.586792 0.155334 1445372165 0.781738 -0.142517 0.586792 0.155334 1445372165 0.781738 -0.142517 0.586792 0.155334 1445372165 0.781738 -0.142517 0.586792 0.155334 1445372165 0.781738 -0.142517 0.586792 0.155334 1445372165 0.783875 -0.144714 0.584534 0.151062 1445372165 0.783875 -0.144714 0.584534 0.151062 1445372165 0.783875 -0.144714 0.584534 0.151062 1445372165 0.784302 -0.152771 0.581421 0.153015 1445372165 0.784302 -0.152771 0.581421 0.153015 1445372165 0.784363 -0.158325 0.579407 0.154724 1445372165 0.784363 -0.158325 0.579407 0.154724 1445372165 0.784363 -0.158325 0.579407 0.154724 1445372165 0.784363 -0.158325 0.579407 0.154724 1445372165 0.784363 -0.158325 0.579407 0.154724 1445372165 0.784363 -0.158325 0.579407 0.154724 1445372165 0.783508 -0.161987 0.578674 0.157959 1445372165 0.783508 -0.161987 0.578674 0.157959 1445372165 0.783508 -0.161987 0.578674 0.157959 1445372165 0.783508 -0.161987 0.578674 0.157959 1445372165 0.783508 -0.161987 0.578674 0.157959 1445372165 0.783508 -0.161987 0.578674 0.157959 1445372165 0.781738 -0.164612 0.579163 0.162170 1445372165 0.781738 -0.164612 0.579163 0.162170 1445372165 0.781738 -0.164612 0.579163 0.162170 1445372165 0.781738 -0.164612 0.579163 0.162170 1445372165 0.781738 -0.164612 0.579163 0.162170 1445372165 0.781738 -0.164612 0.579163 0.162170 1445372165 0.780334 -0.159851 0.582886 0.160095 1445372165 0.780334 -0.159851 0.582886 0.160095 1445372165 0.780334 -0.159851 0.582886 0.160095 1445372165 0.780334 -0.159851 0.582886 0.160095 1445372165 0.780334 -0.159851 0.582886 0.160095 1445372165 0.780334 -0.159851 0.582886 0.160095 1445372165 0.780334 -0.159851 0.582886 0.160095 1445372165 0.779541 -0.152649 0.586487 0.157959 1445372165 0.779541 -0.152649 0.586487 0.157959 1445372165 0.779541 -0.152649 0.586487 0.157959 1445372165 0.779541 -0.152649 0.586487 0.157959 1445372165 0.779541 -0.152649 0.586487 0.157959 1445372165 0.778381 -0.153320 0.586670 0.162292 1445372165 0.778381 -0.153320 0.586670 0.162292 1445372165 0.778381 -0.153320 0.586670 0.162292 1445372165 0.778381 -0.153320 0.586670 0.162292 1445372165 0.778381 -0.153320 0.586670 0.162292 1445372165 0.777832 -0.152893 0.585938 0.168030 1445372165 0.777832 -0.152893 0.585938 0.168030 1445372165 0.777832 -0.152893 0.585938 0.168030 1445372165 0.777832 -0.152893 0.585938 0.168030 1445372165 0.777832 -0.152893 0.585938 0.168030 1445372165 0.777832 -0.152893 0.585938 0.168030 1445372165 0.777832 -0.152893 0.585938 0.168030 1445372165 0.777771 -0.151794 0.584839 0.172974 1445372165 0.777771 -0.151794 0.584839 0.172974 1445372165 0.777771 -0.151794 0.584839 0.172974 1445372165 0.777771 -0.151794 0.584839 0.172974 1445372165 0.777771 -0.151794 0.584839 0.172974 1445372165 0.777771 -0.151794 0.584839 0.172974 1445372165 0.777588 -0.153748 0.583252 0.177368 1445372165 0.777588 -0.153748 0.583252 0.177368 1445372165 0.777588 -0.153748 0.583252 0.177368 1445372165 0.777588 -0.153748 0.583252 0.177368 1445372165 0.777588 -0.153748 0.583252 0.177368 1445372165 0.777588 -0.153748 0.583252 0.177368 1445372165 0.777161 -0.160645 0.581177 0.179688 1445372165 0.777161 -0.160645 0.581177 0.179688 1445372165 0.777161 -0.160645 0.581177 0.179688 1445372165 0.777161 -0.160645 0.581177 0.179688 1445372165 0.777161 -0.160645 0.581177 0.179688 1445372165 0.777161 -0.160645 0.581177 0.179688 1445372165 0.776062 -0.174805 0.577271 0.184021 1445372165 0.776062 -0.174805 0.577271 0.184021 1445372165 0.776062 -0.174805 0.577271 0.184021 1445372165 0.776062 -0.174805 0.577271 0.184021 1445372165 0.776062 -0.174805 0.577271 0.184021 1445372165 0.776062 -0.174805 0.577271 0.184021 1445372165 0.775452 -0.183777 0.575439 0.183655 1445372165 0.775452 -0.183777 0.575439 0.183655 1445372165 0.775452 -0.183777 0.575439 0.183655 1445372165 0.775452 -0.183777 0.575439 0.183655 1445372165 0.775452 -0.183777 0.575439 0.183655 1445372165 0.775452 -0.183777 0.575439 0.183655 1445372165 0.775452 -0.183777 0.575439 0.183655 1445372165 0.778015 -0.176941 0.578003 0.170959 1445372165 0.778015 -0.176941 0.578003 0.170959 1445372165 0.778015 -0.176941 0.578003 0.170959 1445372165 0.778015 -0.176941 0.578003 0.170959 1445372165 0.778015 -0.176941 0.578003 0.170959 1445372165 0.778015 -0.176941 0.578003 0.170959 1445372165 0.780518 -0.172058 0.579163 0.160217 1445372165 0.780518 -0.172058 0.579163 0.160217 1445372165 0.780518 -0.172058 0.579163 0.160217 1445372165 0.780518 -0.172058 0.579163 0.160217 1445372165 0.780518 -0.172058 0.579163 0.160217 1445372165 0.780518 -0.172058 0.579163 0.160217 1445372165 0.781860 -0.174988 0.577698 0.155762 1445372165 0.781860 -0.174988 0.577698 0.155762 1445372166 0.781860 -0.174988 0.577698 0.155762 1445372166 0.781860 -0.174988 0.577698 0.155762 1445372166 0.781860 -0.174988 0.577698 0.155762 1445372166 0.781860 -0.174988 0.577698 0.155762 1445372166 0.783447 -0.175110 0.576843 0.150574 1445372166 0.783447 -0.175110 0.576843 0.150574 1445372166 0.783447 -0.175110 0.576843 0.150574 1445372166 0.783447 -0.175110 0.576843 0.150574 1445372166 0.783447 -0.175110 0.576843 0.150574 1445372166 0.785034 -0.173645 0.576538 0.145203 1445372166 0.785034 -0.173645 0.576538 0.145203 1445372166 0.785034 -0.173645 0.576538 0.145203 1445372166 0.785034 -0.173645 0.576538 0.145203 1445372166 0.785034 -0.173645 0.576538 0.145203 1445372166 0.785034 -0.173645 0.576538 0.145203 1445372166 0.785034 -0.173645 0.576538 0.145203 1445372166 0.784912 -0.181030 0.573425 0.149048 1445372166 0.784912 -0.181030 0.573425 0.149048 1445372166 0.784912 -0.181030 0.573425 0.149048 1445372166 0.784912 -0.181030 0.573425 0.149048 1445372166 0.784912 -0.181030 0.573425 0.149048 1445372166 0.784912 -0.181030 0.573425 0.149048 1445372166 0.782776 -0.191345 0.570801 0.157410 1445372166 0.782776 -0.191345 0.570801 0.157410 1445372166 0.782776 -0.191345 0.570801 0.157410 1445372166 0.782776 -0.191345 0.570801 0.157410 1445372166 0.782776 -0.191345 0.570801 0.157410 1445372166 0.782776 -0.191345 0.570801 0.157410 1445372166 0.781860 -0.184875 0.574768 0.155029 1445372166 0.781860 -0.184875 0.574768 0.155029 1445372166 0.781860 -0.184875 0.574768 0.155029 1445372166 0.781860 -0.184875 0.574768 0.155029 1445372166 0.781860 -0.184875 0.574768 0.155029 1445372166 0.781860 -0.184875 0.574768 0.155029 1445372166 0.779724 -0.177612 0.579529 0.156860 1445372166 0.779724 -0.177612 0.579529 0.156860 1445372166 0.779724 -0.177612 0.579529 0.156860 1445372166 0.779724 -0.177612 0.579529 0.156860 1445372166 0.779724 -0.177612 0.579529 0.156860 1445372166 0.779724 -0.177612 0.579529 0.156860 1445372166 0.775818 -0.175476 0.583313 0.164307 1445372166 0.775818 -0.175476 0.583313 0.164307 1445372166 0.775818 -0.175476 0.583313 0.164307 1445372166 0.775818 -0.175476 0.583313 0.164307 1445372166 0.775818 -0.175476 0.583313 0.164307 1445372166 0.775818 -0.175476 0.583313 0.164307 1445372166 0.772644 -0.169250 0.588135 0.168640 1445372166 0.772644 -0.169250 0.588135 0.168640 1445372166 0.772644 -0.169250 0.588135 0.168640 1445372166 0.772644 -0.169250 0.588135 0.168640 1445372166 0.772644 -0.169250 0.588135 0.168640 1445372166 0.772644 -0.169250 0.588135 0.168640 1445372166 0.769409 -0.167297 0.590698 0.176147 1445372166 0.769409 -0.167297 0.590698 0.176147 1445372166 0.769409 -0.167297 0.590698 0.176147 1445372166 0.769409 -0.167297 0.590698 0.176147 1445372166 0.769409 -0.167297 0.590698 0.176147 1445372166 0.769409 -0.167297 0.590698 0.176147 1445372166 0.767395 -0.165344 0.592346 0.181335 1445372166 0.767395 -0.165344 0.592346 0.181335 1445372166 0.767395 -0.165344 0.592346 0.181335 1445372166 0.767395 -0.165344 0.592346 0.181335 1445372166 0.767395 -0.165344 0.592346 0.181335 1445372166 0.767395 -0.165344 0.592346 0.181335 1445372166 0.767395 -0.165344 0.592346 0.181335 1445372166 0.767578 -0.159302 0.593567 0.181702 1445372166 0.767578 -0.159302 0.593567 0.181702 1445372166 0.767578 -0.159302 0.593567 0.181702 1445372166 0.767578 -0.159302 0.593567 0.181702 1445372166 0.767578 -0.159302 0.593567 0.181702 1445372166 0.767578 -0.159302 0.593567 0.181702 1445372166 0.767273 -0.160217 0.592346 0.186096 1445372166 0.767273 -0.160217 0.592346 0.186096 1445372166 0.767273 -0.160217 0.592346 0.186096 1445372166 0.767273 -0.160217 0.592346 0.186096 1445372166 0.767273 -0.160217 0.592346 0.186096 1445372166 0.767273 -0.160217 0.592346 0.186096 1445372166 0.767151 -0.163696 0.590393 0.189758 1445372166 0.767151 -0.163696 0.590393 0.189758 1445372166 0.767151 -0.163696 0.590393 0.189758 1445372166 0.767151 -0.163696 0.590393 0.189758 1445372166 0.767151 -0.163696 0.590393 0.189758 1445372166 0.767151 -0.163696 0.590393 0.189758 1445372166 0.767151 -0.163696 0.590393 0.189758 1445372166 0.768799 -0.160522 0.590454 0.185425 1445372166 0.768799 -0.160522 0.590454 0.185425 1445372166 0.768799 -0.160522 0.590454 0.185425 1445372166 0.768799 -0.160522 0.590454 0.185425 1445372166 0.768799 -0.160522 0.590454 0.185425 1445372166 0.771851 -0.154297 0.591553 0.174438 1445372166 0.771851 -0.154297 0.591553 0.174438 1445372166 0.771851 -0.154297 0.591553 0.174438 1445372166 0.771851 -0.154297 0.591553 0.174438 1445372166 0.771851 -0.154297 0.591553 0.174438 1445372166 0.771851 -0.154297 0.591553 0.174438 1445372166 0.774353 -0.155579 0.589966 0.167542 1445372166 0.774353 -0.155579 0.589966 0.167542 1445372166 0.774353 -0.155579 0.589966 0.167542 1445372166 0.774353 -0.155579 0.589966 0.167542 1445372166 0.774353 -0.155579 0.589966 0.167542 1445372166 0.774353 -0.155579 0.589966 0.167542 1445372166 0.774353 -0.155579 0.589966 0.167542 1445372166 0.776611 -0.158264 0.588074 0.161011 1445372166 0.776611 -0.158264 0.588074 0.161011 1445372166 0.776611 -0.158264 0.588074 0.161011 1445372166 0.776611 -0.158264 0.588074 0.161011 1445372166 0.776611 -0.158264 0.588074 0.161011 1445372166 0.776611 -0.158264 0.588074 0.161011 1445372166 0.778931 -0.158875 0.586731 0.154053 1445372166 0.778931 -0.158875 0.586731 0.154053 1445372166 0.778931 -0.158875 0.586731 0.154053 1445372167 0.778931 -0.158875 0.586731 0.154053 1445372167 0.778931 -0.158875 0.586731 0.154053 1445372167 0.778931 -0.158875 0.586731 0.154053 1445372167 0.780273 -0.162781 0.584717 0.150696 1445372167 0.780273 -0.162781 0.584717 0.150696 1445372167 0.780273 -0.162781 0.584717 0.150696 1445372167 0.780273 -0.162781 0.584717 0.150696 1445372167 0.780273 -0.162781 0.584717 0.150696 1445372167 0.780273 -0.162781 0.584717 0.150696 1445372167 0.779785 -0.170898 0.582520 0.152527 1445372167 0.779785 -0.170898 0.582520 0.152527 1445372167 0.779785 -0.170898 0.582520 0.152527 1445372167 0.779785 -0.170898 0.582520 0.152527 1445372167 0.779785 -0.170898 0.582520 0.152527 1445372167 0.779785 -0.170898 0.582520 0.152527 1445372167 0.778748 -0.177246 0.580750 0.157410 1445372167 
0.716980 -0.258911 0.605408 0.228760 1445372169 0.716980 -0.258911 0.605408 0.228760 1445372169 0.716980 -0.258911 0.605408 0.228760 1445372169 0.713867 -0.260925 0.610168 0.223389 1445372169 0.713867 -0.260925 0.610168 0.223389 1445372169 0.713867 -0.260925 0.610168 0.223389 1445372169 0.713867 -0.260925 0.610168 0.223389 1445372169 0.713867 -0.260925 0.610168 0.223389 1445372169 0.713867 -0.260925 0.610168 0.223389 1445372169 0.717590 -0.259705 0.612610 0.205566 1445372169 0.717590 -0.259705 0.612610 0.205566 1445372169 0.717590 -0.259705 0.612610 0.205566 1445372169 0.717590 -0.259705 0.612610 0.205566 1445372169 0.717590 -0.259705 0.612610 0.205566 1445372169 0.717590 -0.259705 0.612610 0.205566 1445372169 0.726501 -0.252014 0.612549 0.182678 1445372169 0.726501 -0.252014 0.612549 0.182678 1445372169 0.726501 -0.252014 0.612549 0.182678 1445372169 0.726501 -0.252014 0.612549 0.182678 1445372169 0.726501 -0.252014 0.612549 0.182678 1445372169 0.726501 -0.252014 0.612549 0.182678 1445372169 0.729370 -0.265137 0.609131 0.163025 1445372169 0.729370 -0.265137 0.609131 0.163025 1445372169 0.729370 -0.265137 0.609131 0.163025 1445372169 0.729370 -0.265137 0.609131 0.163025 1445372169 0.729370 -0.265137 0.609131 0.163025 1445372169 0.729370 -0.265137 0.609131 0.163025 1445372169 0.729370 -0.265137 0.609131 0.163025 1445372169 0.737122 -0.288269 0.594849 0.140015 1445372169 0.737122 -0.288269 0.594849 0.140015 1445372169 0.737122 -0.288269 0.594849 0.140015 1445372169 0.737122 -0.288269 0.594849 0.140015 1445372169 0.737122 -0.288269 0.594849 0.140015 1445372169 0.737122 -0.288269 0.594849 0.140015 1445372169 0.726929 -0.334106 0.588257 0.117310 1445372169 0.726929 -0.334106 0.588257 0.117310 1445372169 0.726929 -0.334106 0.588257 0.117310 1445372169 0.726929 -0.334106 0.588257 0.117310 1445372169 0.726929 -0.334106 0.588257 0.117310 1445372169 0.726929 -0.334106 0.588257 0.117310 1445372169 0.713379 -0.380676 0.577393 0.112976 1445372169 0.713379 -0.380676 0.577393 0.112976 1445372169 0.713379 -0.380676 0.577393 0.112976 1445372169 0.713379 -0.380676 0.577393 0.112976 1445372169 0.713379 -0.380676 0.577393 0.112976 1445372169 0.713379 -0.380676 0.577393 0.112976 1445372169 0.719910 -0.380310 0.570862 0.105408 1445372169 0.719910 -0.380310 0.570862 0.105408 1445372169 0.719910 -0.380310 0.570862 0.105408 1445372169 0.719910 -0.380310 0.570862 0.105408 1445372169 0.719910 -0.380310 0.570862 0.105408 1445372169 0.719910 -0.380310 0.570862 0.105408 1445372169 0.722168 -0.369080 0.570984 0.127075 1445372169 0.722168 -0.369080 0.570984 0.127075 1445372169 0.722168 -0.369080 0.570984 0.127075 1445372169 0.722168 -0.369080 0.570984 0.127075 1445372169 0.722168 -0.369080 0.570984 0.127075 1445372169 0.720276 -0.352051 0.577332 0.154419 1445372169 0.720276 -0.352051 0.577332 0.154419 1445372169 0.720276 -0.352051 0.577332 0.154419 1445372169 0.720276 -0.352051 0.577332 0.154419 1445372169 0.720276 -0.352051 0.577332 0.154419 1445372169 0.720276 -0.352051 0.577332 0.154419 1445372170 0.712585 -0.334595 0.585022 0.194885 1445372170 0.712585 -0.334595 0.585022 0.194885 1445372170 0.712585 -0.334595 0.585022 0.194885 1445372170 0.712585 -0.334595 0.585022 0.194885 1445372170 0.712585 -0.334595 0.585022 0.194885 1445372170 0.712585 -0.334595 0.585022 0.194885 1445372170 0.705811 -0.323853 0.592529 0.214111 1445372170 0.705811 -0.323853 0.592529 0.214111 1445372170 0.705811 -0.323853 0.592529 0.214111 1445372170 0.705811 -0.323853 0.592529 0.214111 1445372170 0.705811 -0.323853 0.592529 0.214111 1445372170 0.705811 -0.323853 0.592529 0.214111 1445372170 0.711060 -0.308044 0.594604 0.214233 1445372170 0.711060 -0.308044 0.594604 0.214233 1445372170 0.711060 -0.308044 0.594604 0.214233 1445372170 0.711060 -0.308044 0.594604 0.214233 1445372170 0.721863 -0.292419 0.591675 0.207947 1445372170 0.721863 -0.292419 0.591675 0.207947 1445372170 0.721863 -0.292419 0.591675 0.207947 1445372170 0.721863 -0.292419 0.591675 0.207947 1445372170 0.721863 -0.292419 0.591675 0.207947 1445372170 0.721863 -0.292419 0.591675 0.207947 1445372170 0.728638 -0.296631 0.584595 0.198120 1445372170 0.728638 -0.296631 0.584595 0.198120 1445372170 0.728638 -0.296631 0.584595 0.198120 1445372170 0.728638 -0.296631 0.584595 0.198120 1445372170 0.728638 -0.296631 0.584595 0.198120 1445372170 0.728638 -0.296631 0.584595 0.198120 1445372170 0.737122 -0.288391 0.579712 0.193115 1445372170 0.737122 -0.288391 0.579712 0.193115 1445372170 0.737122 -0.288391 0.579712 0.193115 1445372170 0.737122 -0.288391 0.579712 0.193115 1445372170 0.737122 -0.288391 0.579712 0.193115 1445372170 0.737122 -0.288391 0.579712 0.193115 1445372170 0.733276 -0.283325 0.581421 0.209595 1445372170 0.733276 -0.283325 0.581421 0.209595 1445372170 0.733276 -0.283325 0.581421 0.209595 1445372170 0.733276 -0.283325 0.581421 0.209595 1445372170 0.733276 -0.283325 0.581421 0.209595 1445372170 0.733276 -0.283325 0.581421 0.209595 1445372170 0.733276 -0.283325 0.581421 0.209595 1445372170 0.723083 -0.291138 0.584961 0.223877 1445372170 0.723083 -0.291138 0.584961 0.223877 1445372170 0.723083 -0.291138 0.584961 0.223877 1445372170 0.723083 -0.291138 0.584961 0.223877 1445372170 0.723083 -0.291138 0.584961 0.223877 1445372170 0.723083 -0.291138 0.584961 0.223877 1445372170 0.714600 -0.296326 0.595093 0.217712 1445372170 0.714600 -0.296326 0.595093 0.217712 1445372170 0.714600 -0.296326 0.595093 0.217712 1445372170 0.714600 -0.296326 0.595093 0.217712 1445372170 0.714600 -0.296326 0.595093 0.217712 1445372170 0.706909 -0.303040 0.601501 0.215942 1445372170 0.706909 -0.303040 0.601501 0.215942 1445372170 0.706909 -0.303040 0.601501 0.215942 1445372170 0.706909 -0.303040 0.601501 0.215942 1445372170 0.706909 -0.303040 0.601501 0.215942 1445372170 0.706909 -0.303040 0.601501 0.215942 1445372170 0.695190 -0.356750 0.588928 0.206116 1445372170 0.695190 -0.356750 0.588928 0.206116 1445372170 0.695190 -0.356750 0.588928 0.206116 1445372170 0.695190 -0.356750 0.588928 0.206116 1445372170 0.695190 -0.356750 0.588928 0.206116 1445372170 0.695190 -0.356750 0.588928 0.206116 1445372170 0.696838 -0.383606 0.585327 0.156921 1445372170 0.696838 -0.383606 0.585327 0.156921 1445372170 0.696838 -0.383606 0.585327 0.156921 1445372170 0.696838 -0.383606 0.585327 0.156921 1445372170 0.696838 -0.383606 0.585327 0.156921 1445372170 0.696838 -0.383606 0.585327 0.156921 1445372170 0.705200 -0.376953 0.586609 0.128052 1445372170 0.705200 -0.376953 0.586609 0.128052 1445372170 0.705200 -0.376953 0.586609 0.128052 1445372170 0.705200 -0.376953 0.586609 0.128052 1445372170 0.705200 -0.376953 0.586609 0.128052 1445372170 0.705200 -0.376953 0.586609 0.128052 1445372170 0.704285 -0.377991 0.585571 0.134888 1445372170 0.704285 -0.377991 0.585571 0.134888 1445372170 0.704285 -0.377991 0.585571 0.134888 1445372170 0.704285 -0.377991 0.585571 0.134888 1445372170 0.704285 -0.377991 0.585571 0.134888 1445372170 0.704285 -0.377991 0.585571 0.134888 1445372170 0.706360 -0.363892 0.587830 0.151978 1445372170 0.706360 -0.363892 0.587830 0.151978 1445372170 0.706360 -0.363892 0.587830 0.151978 1445372170 0.706360 -0.363892 0.587830 0.151978 1445372170 0.706360 -0.363892 0.587830 0.151978 1445372170 0.706360 -0.363892 0.587830 0.151978 1445372170 0.703186 -0.343811 0.595764 0.179810 1445372170 0.703186 -0.343811 0.595764 0.179810 1445372170 0.703186 -0.343811 0.595764 0.179810 1445372170 0.703186 -0.343811 0.595764 0.179810 1445372170 0.703186 -0.343811 0.595764 0.179810 1445372170 0.703186 -0.343811 0.595764 0.179810 1445372170 0.703186 -0.343811 0.595764 0.179810 1445372170 0.700134 -0.329163 0.601379 0.199341 1445372170 0.700134 -0.329163 0.601379 0.199341 1445372170 0.700134 -0.329163 0.601379 0.199341 1445372170 0.700134 -0.329163 0.601379 0.199341 1445372170 0.700134 -0.329163 0.601379 0.199341 1445372170 0.700134 -0.329163 0.601379 0.199341 1445372170 0.705872 -0.311523 0.604431 0.198181 1445372170 0.705872 -0.311523 0.604431 0.198181 1445372170 0.705872 -0.311523 0.604431 0.198181 1445372170 0.705872 -0.311523 0.604431 0.198181 1445372170 0.705872 -0.311523 0.604431 0.198181 1445372170 0.705872 -0.311523 0.604431 0.198181 1445372170 0.705872 -0.311523 0.604431 0.198181 1445372170 0.712158 -0.291565 0.603210 0.209412 1445372171 0.712158 -0.291565 0.603210 0.209412 1445372171 0.712158 -0.291565 0.603210 0.209412 1445372171 0.712158 -0.291565 0.603210 0.209412 1445372171 0.712158 -0.291565 0.603210 0.209412 1445372171 0.712158 -0.291565 0.603210 0.209412 1445372171 0.715149 -0.295654 0.598694 0.206421 1445372171 0.715149 -0.295654 0.598694 0.206421 1445372171 0.715149 -0.295654 0.598694 0.206421 1445372171 0.715149 -0.295654 0.598694 0.206421 1445372171 0.715149 -0.295654 0.598694 0.206421 1445372171 0.715149 -0.295654 0.598694 0.206421 1445372171 0.732056 -0.302368 0.578186 0.195740 1445372171 0.732056 -0.302368 0.578186 0.195740 1445372171 0.732056 -0.302368 0.578186 0.195740 1445372171 0.732056 -0.302368 0.578186 0.195740 1445372171 0.732056 -0.302368 0.578186 0.195740 1445372171 0.732056 -0.302368 0.578186 0.195740 1445372171 0.732056 -0.302368 0.578186 0.195740 1445372171 0.738403 -0.287842 0.574219 0.205200 1445372171 0.738403 -0.287842 0.574219 0.205200 1445372171 0.738403 -0.287842 0.574219 0.205200 1445372171 0.738403 -0.287842 0.574219 0.205200 1445372171 0.738403 -0.287842 0.574219 0.205200 1445372171 0.738403 -0.287842 0.574219 0.205200 1445372171 0.732422 -0.291748 0.573669 0.222107 1445372171 0.732422 -0.291748 0.573669 0.222107 1445372171 0.732422 -0.291748 0.573669 0.222107 1445372171 0.732422 -0.291748 0.573669 0.222107 1445372171 0.732422 -0.291748 0.573669 0.222107 1445372171 0.732422 -0.291748 0.573669 0.222107 1445372171 0.731873 -0.295471 0.573669 0.218750 1445372171 0.731873 -0.295471 0.573669 0.218750 1445372171 0.731873 -0.295471 0.573669 0.218750 1445372171 0.731873 -0.295471 0.573669 0.218750 1445372171 0.731873 -0.295471 0.573669 0.218750 1445372171 0.731873 -0.295471 0.573669 0.218750 1445372171 0.731873 -0.295471 0.573669 0.218750 1445372171 0.733154 -0.290100 0.576050 0.215271 1445372171 0.733154 -0.290100 0.576050 0.215271 1445372171 0.733154 -0.290100 0.576050 0.215271 1445372171 0.733154 -0.290100 0.576050 0.215271 1445372171 0.733154 -0.290100 0.576050 0.215271 1445372171 0.733154 -0.290100 0.576050 0.215271 1445372171 0.726501 -0.310120 0.573547 0.216614 1445372171 0.726501 -0.310120 0.573547 0.216614 1445372171 0.726501 -0.310120 0.573547 0.216614 1445372171 0.726501 -0.310120 0.573547 0.216614 1445372171 0.727417 -0.337524 0.561035 0.205139 1445372171 0.727417 -0.337524 0.561035 0.205139 1445372171 0.727417 -0.337524 0.561035 0.205139 1445372171 0.727417 -0.337524 0.561035 0.205139 1445372171 0.727417 -0.337524 0.561035 0.205139 1445372171 0.727417 -0.337524 0.561035 0.205139 1445372171 0.726074 -0.362122 0.554871 0.183655 1445372171 0.726074 -0.362122 0.554871 0.183655 1445372171 0.726074 -0.362122 0.554871 0.183655 1445372171 0.726074 -0.362122 0.554871 0.183655 1445372171 0.726074 -0.362122 0.554871 0.183655 1445372171 0.726074 -0.362122 0.554871 0.183655 1445372171 0.726624 -0.375610 0.546631 0.179138 1445372171 0.726624 -0.375610 0.546631 0.179138 1445372171 0.726624 -0.375610 0.546631 0.179138 1445372171 0.726624 -0.375610 0.546631 0.179138 1445372171 0.726624 -0.375610 0.546631 0.179138 1445372171 0.726624 -0.375610 0.546631 0.179138 1445372171 0.722473 -0.382874 0.545654 0.183350 1445372171 0.722473 -0.382874 0.545654 0.183350 1445372171 0.722473 -0.382874 0.545654 0.183350 1445372171 0.722473 -0.382874 0.545654 0.183350 1445372171 0.722473 -0.382874 0.545654 0.183350 1445372171 0.722473 -0.382874 0.545654 0.183350 1445372171 0.719971 -0.370972 0.554260 0.191833 1445372171 0.719971 -0.370972 0.554260 0.191833 1445372171 0.719971 -0.370972 0.554260 0.191833 1445372171 0.719971 -0.370972 0.554260 0.191833 1445372171 0.719971 -0.370972 0.554260 0.191833 1445372171 0.719971 -0.370972 0.554260 0.191833 1445372171 0.721252 -0.349609 0.562561 0.202698 1445372171 0.721252 -0.349609 0.562561 0.202698 1445372171 0.721252 -0.349609 0.562561 0.202698 1445372171 0.721252 -0.349609 0.562561 0.202698 1445372171 0.721252 -0.349609 0.562561 0.202698 1445372171 0.721252 -0.349609 0.562561 0.202698 1445372171 0.718750 -0.332458 0.572998 0.210876 1445372171 0.718750 -0.332458 0.572998 0.210876 1445372171 0.718750 -0.332458 0.572998 0.210876 1445372171 0.718750 -0.332458 0.572998 0.210876 1445372171 0.718750 -0.332458 0.572998 0.210876 1445372171 0.718750 -0.332458 0.572998 0.210876 1445372171 0.716736 -0.318787 0.582703 0.212341 1445372171 0.716736 -0.318787 0.582703 0.212341 1445372171 0.716736 -0.318787 0.582703 0.212341 1445372171 0.716736 -0.318787 0.582703 0.212341 1445372171 0.716736 -0.318787 0.582703 0.212341 1445372171 0.716736 -0.318787 0.582703 0.212341 1445372171 0.724121 -0.299866 0.585754 0.206299 1445372171 0.724121 -0.299866 0.585754 0.206299 1445372171 0.724121 -0.299866 0.585754 0.206299 1445372171 0.724121 -0.299866 0.585754 0.206299 1445372171 0.724121 -0.299866 0.585754 0.206299 1445372171 0.724121 -0.299866 0.585754 0.206299 1445372171 0.728516 -0.292236 0.585876 0.201294 1445372171 0.728516 -0.292236 0.585876 0.201294 1445372171 0.728516 -0.292236 0.585876 0.201294 1445372171 0.728516 -0.292236 0.585876 0.201294 1445372171 0.728516 -0.292236 0.585876 0.201294 1445372171 0.728516 -0.292236 0.585876 0.201294 1445372171 0.728516 -0.292236 0.585876 0.201294 1445372171 0.734802 -0.278503 0.584290 0.202515 1445372171 0.734802 -0.278503 0.584290 0.202515 1445372172 0.734802 -0.278503 0.584290 0.202515 1445372172 0.734802 -0.278503 0.584290 0.202515 1445372172 0.734802 -0.278503 0.584290 0.202515 1445372172 0.734802 -0.278503 0.584290 0.202515 1445372172 0.734802 -0.278503 0.584290 0.202515 1445372172 0.736816 -0.268066 0.584900 0.207520 1445372172 0.736816 -0.268066 0.584900 0.207520 1445372172 0.736816 -0.268066 0.584900 0.207520 1445372172 0.736816 -0.268066 0.584900 0.207520 1445372172 0.736816 -0.268066 0.584900 0.207520 1445372172 0.736816 -0.268066 0.584900 0.207520 1445372172 0.732910 -0.267273 0.586243 0.218262 1445372172 0.732910 -0.267273 0.586243 0.218262 1445372172 0.732910 -0.267273 0.586243 0.218262 1445372172 0.732910 -0.267273 0.586243 0.218262 1445372172 0.732910 -0.267273 0.586243 0.218262 1445372172 0.732910 -0.268250 0.586182 0.217163 1445372172 0.732910 -0.268250 0.586182 0.217163 1445372172 0.732910 -0.268250 0.586182 0.217163 1445372172 0.732910 -0.268250 0.586182 0.217163 1445372172 0.732910 -0.268250 0.586182 0.217163 1445372172 0.732910 -0.268250 0.586182 0.217163 1445372172 0.734070 -0.271484 0.584473 0.213928 1445372172 0.734070 -0.271484 0.584473 0.213928 1445372172 0.734070 -0.271484 0.584473 0.213928 1445372172 0.734070 -0.271484 0.584473 0.213928 1445372172 0.734070 -0.271484 0.584473 0.213928 1445372172 0.734070 -0.271484 0.584473 0.213928 1445372172 0.727112 -0.289429 0.585754 0.210632 1445372172 0.727112 -0.289429 0.585754 0.210632 1445372172 0.727112 -0.289429 0.585754 0.210632 1445372172 0.727112 -0.289429 0.585754 0.210632 1445372172 0.727112 -0.289429 0.585754 0.210632 1445372172 0.727112 -0.289429 0.585754 0.210632 1445372172 0.727112 -0.289429 0.585754 0.210632 1445372172 0.721863 -0.322876 0.577271 0.203491 1445372172 0.721863 -0.322876 0.577271 0.203491 1445372172 0.721863 -0.322876 0.577271 0.203491 1445372172 0.721863 -0.322876 0.577271 0.203491 1445372172 0.721863 -0.322876 0.577271 0.203491 1445372172 0.721863 -0.322876 0.577271 0.203491 1445372172 0.718994 -0.348999 0.569763 0.191345 1445372172 0.718994 -0.348999 0.569763 0.191345 1445372172 0.718994 -0.348999 0.569763 0.191345 1445372172 0.718994 -0.348999 0.569763 0.191345 1445372172 0.718994 -0.348999 0.569763 0.191345 1445372172 0.718994 -0.348999 0.569763 0.191345 1445372172 0.718994 -0.348999 0.569763 0.191345 1445372172 0.715637 -0.363342 0.565125 0.190857 1445372172 0.715637 -0.363342 0.565125 0.190857 1445372172 0.715637 -0.363342 0.565125 0.190857 1445372172 0.715637 -0.363342 0.565125 0.190857 1445372172 0.715637 -0.363342 0.565125 0.190857 1445372172 0.715637 -0.363342 0.565125 0.190857 1445372172 0.715576 -0.364685 0.561707 0.198425 1445372172 0.715576 -0.364685 0.561707 0.198425 1445372172 0.715576 -0.364685 0.561707 0.198425 1445372172 0.715576 -0.364685 0.561707 0.198425 1445372172 0.715576 -0.364685 0.561707 0.198425 1445372172 0.716675 -0.352478 0.564636 0.208008 1445372172 0.716675 -0.352478 0.564636 0.208008 1445372172 0.716675 -0.352478 0.564636 0.208008 1445372172 0.716675 -0.352478 0.564636 0.208008 1445372172 0.716675 -0.352478 0.564636 0.208008 1445372172 0.716675 -0.352478 0.564636 0.208008 1445372172 0.718262 -0.334839 0.568787 0.219971 1445372172 0.718262 -0.334839 0.568787 0.219971 1445372172 0.718262 -0.334839 0.568787 0.219971 1445372172 0.718262 -0.334839 0.568787 0.219971 1445372172 0.718262 -0.334839 0.568787 0.219971 1445372172 0.718262 -0.334839 0.568787 0.219971 1445372172 0.719910 -0.316101 0.573730 0.229309 1445372172 0.719910 -0.316101 0.573730 0.229309 1445372172 0.719910 -0.316101 0.573730 0.229309 1445372172 0.719910 -0.316101 0.573730 0.229309 1445372172 0.719910 -0.316101 0.573730 0.229309 1445372172 0.719910 -0.316101 0.573730 0.229309 1445372172 0.719910 -0.316101 0.573730 0.229309 1445372172 0.715088 -0.301025 0.588257 0.227783 1445372172 0.715088 -0.301025 0.588257 0.227783 1445372172 0.715088 -0.301025 0.588257 0.227783 1445372172 0.715088 -0.301025 0.588257 0.227783 1445372172 0.715088 -0.301025 0.588257 0.227783 1445372172 0.710876 -0.299133 0.597290 0.219971 1445372172 0.710876 -0.299133 0.597290 0.219971 1445372172 0.710876 -0.299133 0.597290 0.219971 1445372172 0.710876 -0.299133 0.597290 0.219971 1445372172 0.710876 -0.299133 0.597290 0.219971 1445372172 0.710876 -0.299133 0.597290 0.219971 1445372172 0.724915 -0.299561 0.585693 0.204102 1445372172 0.724915 -0.299561 0.585693 0.204102 1445372172 0.724915 -0.299561 0.585693 0.204102 1445372172 0.724915 -0.299561 0.585693 0.204102 1445372172 0.724915 -0.299561 0.585693 0.204102 1445372172 0.724915 -0.299561 0.585693 0.204102 1445372172 0.724915 -0.299561 0.585693 0.204102 1445372172 0.732605 -0.286438 0.585327 0.196289 1445372172 0.732605 -0.286438 0.585327 0.196289 1445372172 0.732605 -0.286438 0.585327 0.196289 1445372172 0.732605 -0.286438 0.585327 0.196289 1445372172 0.732605 -0.286438 0.585327 0.196289 1445372172 0.732605 -0.286438 0.585327 0.196289 1445372172 0.729980 -0.272766 0.590515 0.209595 1445372172 0.729980 -0.272766 0.590515 0.209595 1445372172 0.729980 -0.272766 0.590515 0.209595 1445372172 0.729980 -0.272766 0.590515 0.209595 1445372172 0.729980 -0.272766 0.590515 0.209595 1445372172 0.729980 -0.272766 0.590515 0.209595 1445372172 0.724609 -0.276855 0.591187 0.220764 1445372172 0.724609 -0.276855 0.591187 0.220764 1445372172 0.724609 -0.276855 0.591187 0.220764 1445372172 0.724609 -0.276855 0.591187 0.220764 1445372173 0.724609 -0.276855 0.591187 0.220764 1445372173 0.725525 -0.279419 0.589661 0.218506 1445372173 0.725525 -0.279419 0.589661 0.218506 1445372173 0.725525 -0.279419 0.589661 0.218506 1445372173 0.725525 -0.279419 0.589661 0.218506 1445372173 0.725525 -0.279419 0.589661 0.218506 1445372173 0.725525 -0.279419 0.589661 0.218506 1445372173 0.726563 -0.280884 0.590088 0.211792 1445372173 0.726563 -0.280884 0.590088 0.211792 1445372173 0.726563 -0.280884 0.590088 0.211792 1445372173 0.726563 -0.280884 0.590088 0.211792 1445372173 0.726563 -0.280884 0.590088 0.211792 1445372173 0.726563 -0.280884 0.590088 0.211792 1445372173 0.726563 -0.280884 0.590088 0.211792 1445372173 0.728271 -0.296509 0.582886 0.204773 1445372173 0.728271 -0.296509 0.582886 0.204773 1445372173 0.728271 -0.296509 0.582886 0.204773 1445372173 0.728271 -0.296509 0.582886 0.204773 1445372173 0.728271 -0.296509 0.582886 0.204773 1445372173 0.728271 -0.296509 0.582886 0.204773 1445372173 0.732422 -0.315552 0.571716 0.192505 1445372173 0.732422 -0.315552 0.571716 0.192505 1445372173 0.732422 -0.315552 0.571716 0.192505 1445372173 0.732422 -0.315552 0.571716 0.192505 1445372173 0.732422 -0.315552 0.571716 0.192505 1445372173 0.732422 -0.315552 0.571716 0.192505 1445372173 0.732422 -0.315552 0.571716 0.192505 1445372173 0.733093 -0.326233 0.568237 0.182068 1445372173 0.733093 -0.326233 0.568237 0.182068 1445372173 0.733093 -0.326233 0.568237 0.182068 1445372173 0.733093 -0.326233 0.568237 0.182068 1445372173 0.733093 -0.326233 0.568237 0.182068 1445372173 0.733093 -0.326233 0.568237 0.182068 1445372173 0.729736 -0.335754 0.566345 0.184265 1445372173 0.729736 -0.335754 0.566345 0.184265 1445372173 0.729736 -0.335754 0.566345 0.184265 1445372173 0.729736 -0.335754 0.566345 0.184265 1445372173 0.729736 -0.335754 0.566345 0.184265 1445372173 0.729736 -0.335754 0.566345 0.184265 1445372173 0.729736 -0.335754 0.566345 0.184265 1445372173 0.728760 -0.329163 0.570435 0.187378 1445372173 0.728760 -0.329163 0.570435 0.187378 1445372173 0.728760 -0.329163 0.570435 0.187378 1445372173 0.728760 -0.329163 0.570435 0.187378 1445372173 0.728760 -0.329163 0.570435 0.187378 1445372173 0.728760 -0.329163 0.570435 0.187378 1445372173 0.724365 -0.316711 0.578979 0.199219 1445372173 0.724365 -0.316711 0.578979 0.199219 1445372173 0.724365 -0.316711 0.578979 0.199219 1445372173 0.724365 -0.316711 0.578979 0.199219 1445372173 0.724365 -0.316711 0.578979 0.199219 1445372173 0.724365 -0.316711 0.578979 0.199219 1445372173 0.724365 -0.316711 0.578979 0.199219 1445372173 0.720093 -0.306213 0.583862 0.216248 1445372173 0.720093 -0.306213 0.583862 0.216248 1445372173 0.720093 -0.306213 0.583862 0.216248 1445372173 0.720093 -0.306213 0.583862 0.216248 1445372173 0.720093 -0.306213 0.583862 0.216248 1445372173 0.720093 -0.306213 0.583862 0.216248 1445372173 0.717041 -0.291626 0.592102 0.223999 1445372173 0.717041 -0.291626 0.592102 0.223999 1445372173 0.717041 -0.291626 0.592102 0.223999 1445372173 0.717041 -0.291626 0.592102 0.223999 1445372173 0.717041 -0.291626 0.592102 0.223999 1445372173 0.717041 -0.291626 0.592102 0.223999 1445372173 0.717041 -0.291626 0.592102 0.223999 1445372173 0.717102 -0.278320 0.596863 0.228027 1445372173 0.717102 -0.278320 0.596863 0.228027 1445372173 0.717102 -0.278320 0.596863 0.228027 1445372173 0.717102 -0.278320 0.596863 0.228027 1445372173 0.717102 -0.278320 0.596863 0.228027 1445372173 0.717102 -0.278320 0.596863 0.228027 1445372173 0.720154 -0.270752 0.597107 0.226868 1445372173 0.720154 -0.270752 0.597107 0.226868 1445372173 0.720154 -0.270752 0.597107 0.226868 1445372173 0.720154 -0.270752 0.597107 0.226868 1445372173 0.720154 -0.270752 0.597107 0.226868 1445372173 0.720154 -0.270752 0.597107 0.226868 1445372173 0.724670 -0.263123 0.593994 0.229614 1445372173 0.724670 -0.263123 0.593994 0.229614 1445372173 0.724670 -0.263123 0.593994 0.229614 1445372173 0.724670 -0.263123 0.593994 0.229614 1445372173 0.724670 -0.263123 0.593994 0.229614 1445372173 0.724670 -0.263123 0.593994 0.229614 1445372173 0.729004 -0.259766 0.592590 0.223145 1445372173 0.729004 -0.259766 0.592590 0.223145 1445372173 0.729004 -0.259766 0.592590 0.223145 1445372173 0.729004 -0.259766 0.592590 0.223145 1445372173 0.729004 -0.259766 0.592590 0.223145 1445372173 0.729004 -0.259766 0.592590 0.223145 1445372173 0.732849 -0.252563 0.591492 0.221680 1445372173 0.732849 -0.252563 0.591492 0.221680 1445372173 0.732849 -0.252563 0.591492 0.221680 1445372173 0.732849 -0.252563 0.591492 0.221680 1445372173 0.732849 -0.252563 0.591492 0.221680 1445372173 0.732849 -0.252563 0.591492 0.221680 1445372173 0.732849 -0.252563 0.591492 0.221680 1445372173 0.731262 -0.247192 0.590454 0.235413 1445372173 0.731262 -0.247192 0.590454 0.235413 1445372173 0.731262 -0.247192 0.590454 0.235413 1445372173 0.731262 -0.247192 0.590454 0.235413 1445372173 0.731262 -0.247192 0.590454 0.235413 1445372173 0.731262 -0.247192 0.590454 0.235413 1445372173 0.732056 -0.244812 0.587952 0.241638 1445372173 0.732056 -0.244812 0.587952 0.241638 1445372173 0.732056 -0.244812 0.587952 0.241638 1445372173 0.732056 -0.244812 0.587952 0.241638 1445372173 0.732056 -0.244812 0.587952 0.241638 1445372173 0.732056 -0.244812 0.587952 0.241638 1445372173 0.738586 -0.251587 0.575073 0.245850 1445372173 0.738586 -0.251587 0.575073 0.245850 1445372173 0.738586 -0.251587 0.575073 0.245850 1445372173 0.738586 -0.251587 0.575073 0.245850 1445372174 0.738586 -0.251587 0.575073 0.245850 1445372174 0.738586 -0.251587 0.575073 0.245850 1445372174 0.744141 -0.270447 0.560730 0.242126 1445372174 0.744141 -0.270447 0.560730 0.242126 1445372174 0.744141 -0.270447 0.560730 0.242126 1445372174 0.744141 -0.270447 0.560730 0.242126 1445372174 0.744141 -0.270447 0.560730 0.242126 1445372174 0.748047 -0.297302 0.548279 0.226685 1445372174 0.748047 -0.297302 0.548279 0.226685 1445372174 0.748047 -0.297302 0.548279 0.226685 1445372174 0.748047 -0.297302 0.548279 0.226685 1445372174 0.748047 -0.297302 0.548279 0.226685 1445372174 0.748047 -0.297302 0.548279 0.226685 1445372174 0.746643 -0.322510 0.541138 0.213623 1445372174 0.746643 -0.322510 0.541138 0.213623 1445372174 0.746643 -0.322510 0.541138 0.213623 1445372174 0.746643 -0.322510 0.541138 0.213623 1445372174 0.746643 -0.322510 0.541138 0.213623 1445372174 0.746643 -0.322510 0.541138 0.213623 1445372174 0.746643 -0.322510 0.541138 0.213623 1445372174 0.741577 -0.336365 0.541870 0.207825 1445372174 0.741577 -0.336365 0.541870 0.207825 1445372174 0.741577 -0.336365 0.541870 0.207825 1445372174 0.741577 -0.336365 0.541870 0.207825 1445372174 0.741577 -0.336365 0.541870 0.207825 1445372174 0.741577 -0.336365 0.541870 0.207825 1445372174 0.735352 -0.333252 0.549988 0.213684 1445372174 0.735352 -0.333252 0.549988 0.213684 1445372174 0.735352 -0.333252 0.549988 0.213684 1445372174 0.735352 -0.333252 0.549988 0.213684 1445372174 0.735352 -0.333252 0.549988 0.213684 1445372174 0.735352 -0.333252 0.549988 0.213684 1445372174 0.730713 -0.320801 0.558228 0.226868 1445372174 0.730713 -0.320801 0.558228 0.226868 1445372174 0.730713 -0.320801 0.558228 0.226868 1445372174 0.730713 -0.320801 0.558228 0.226868 1445372174 0.730713 -0.320801 0.558228 0.226868 1445372174 0.730713 -0.320801 0.558228 0.226868 1445372174 0.725830 -0.306152 0.567139 0.240295 1445372174 0.725830 -0.306152 0.567139 0.240295 1445372174 0.725830 -0.306152 0.567139 0.240295 1445372174 0.725830 -0.306152 0.567139 0.240295 1445372174 0.725830 -0.306152 0.567139 0.240295 1445372174 0.725830 -0.306152 0.567139 0.240295 1445372174 0.720337 -0.294800 0.577759 0.245728 1445372174 
0.776733 -0.148987 0.594727 0.143860 1445372176 0.776733 -0.148987 0.594727 0.143860 1445372176 0.776733 -0.148987 0.594727 0.143860 1445372176 0.775146 -0.153870 0.594604 0.147705 1445372176 0.775146 -0.153870 0.594604 0.147705 1445372176 0.775146 -0.153870 0.594604 0.147705 1445372176 0.775146 -0.153870 0.594604 0.147705 1445372176 0.775146 -0.153870 0.594604 0.147705 1445372176 0.775146 -0.153870 0.594604 0.147705 1445372176 0.775208 -0.149048 0.596985 0.142578 1445372176 0.775208 -0.149048 0.596985 0.142578 1445372176 0.775208 -0.149048 0.596985 0.142578 1445372176 0.775208 -0.149048 0.596985 0.142578 1445372176 0.775208 -0.149048 0.596985 0.142578 1445372176 0.775208 -0.149048 0.596985 0.142578 1445372176 0.777161 -0.137451 0.599854 0.131287 1445372176 0.777161 -0.137451 0.599854 0.131287 1445372176 0.777161 -0.137451 0.599854 0.131287 1445372176 0.777161 -0.137451 0.599854 0.131287 1445372176 0.777161 -0.137451 0.599854 0.131287 1445372176 0.777161 -0.137451 0.599854 0.131287 1445372176 0.778809 -0.136902 0.598328 0.128906 1445372176 0.778809 -0.136902 0.598328 0.128906 1445372176 0.778809 -0.136902 0.598328 0.128906 1445372176 0.778809 -0.136902 0.598328 0.128906 1445372176 0.778809 -0.136902 0.598328 0.128906 1445372176 0.778809 -0.136902 0.598328 0.128906 1445372176 0.780273 -0.142212 0.594910 0.130249 1445372177 0.780273 -0.142212 0.594910 0.130249 1445372177 0.780273 -0.142212 0.594910 0.130249 1445372177 0.780273 -0.142212 0.594910 0.130249 1445372177 0.780273 -0.142212 0.594910 0.130249 1445372177 0.780273 -0.142212 0.594910 0.130249 1445372177 0.780273 -0.142212 0.594910 0.130249 1445372177 0.781738 -0.143555 0.592590 0.130371 1445372177 0.781738 -0.143555 0.592590 0.130371 1445372177 0.781738 -0.143555 0.592590 0.130371 1445372177 0.781738 -0.143555 0.592590 0.130371 1445372177 0.781738 -0.143555 0.592590 0.130371 1445372177 0.781738 -0.143555 0.592590 0.130371 1445372177 0.782043 -0.145142 0.591675 0.131042 1445372177 0.782043 -0.145142 0.591675 0.131042 1445372177 0.782043 -0.145142 0.591675 0.131042 1445372177 0.782043 -0.145142 0.591675 0.131042 1445372177 0.782043 -0.145142 0.591675 0.131042 1445372177 0.782043 -0.145142 0.591675 0.131042 1445372177 0.781311 -0.148376 0.591431 0.132751 1445372177 0.781311 -0.148376 0.591431 0.132751 1445372177 0.781311 -0.148376 0.591431 0.132751 1445372177 0.781311 -0.148376 0.591431 0.132751 1445372177 0.781311 -0.148376 0.591431 0.132751 1445372177 0.781311 -0.148376 0.591431 0.132751 1445372177 0.781311 -0.148376 0.591431 0.132751 1445372177 0.776550 -0.164124 0.589600 0.149475 1445372177 0.776550 -0.164124 0.589600 0.149475 1445372177 0.776550 -0.164124 0.589600 0.149475 1445372177 0.776550 -0.164124 0.589600 0.149475 1445372177 0.776550 -0.164124 0.589600 0.149475 1445372177 0.776550 -0.164124 0.589600 0.149475 1445372177 0.767761 -0.182190 0.589905 0.171082 1445372177 0.767761 -0.182190 0.589905 0.171082 1445372177 0.767761 -0.182190 0.589905 0.171082 1445372177 0.767761 -0.182190 0.589905 0.171082 1445372177 0.767761 -0.182190 0.589905 0.171082 1445372177 0.765686 -0.179260 0.592712 0.173828 1445372177 0.765686 -0.179260 0.592712 0.173828 1445372177 0.765686 -0.179260 0.592712 0.173828 1445372177 0.765686 -0.179260 0.592712 0.173828 1445372177 0.765686 -0.179260 0.592712 0.173828 1445372177 0.765686 -0.179260 0.592712 0.173828 1445372177 0.765137 -0.173706 0.595093 0.173645 1445372177 0.765137 -0.173706 0.595093 0.173645 1445372177 0.765137 -0.173706 0.595093 0.173645 1445372177 0.765137 -0.173706 0.595093 0.173645 1445372177 0.765137 -0.173706 0.595093 0.173645 1445372177 0.765137 -0.173706 0.595093 0.173645 1445372177 0.765564 -0.170654 0.595703 0.172729 1445372177 0.765564 -0.170654 0.595703 0.172729 1445372177 0.765564 -0.170654 0.595703 0.172729 1445372177 0.765564 -0.170654 0.595703 0.172729 1445372177 0.765564 -0.170654 0.595703 0.172729 1445372177 0.765564 -0.170654 0.595703 0.172729 1445372177 0.766052 -0.169739 0.595459 0.172241 1445372177 0.766052 -0.169739 0.595459 0.172241 1445372177 0.766052 -0.169739 0.595459 0.172241 1445372177 0.766052 -0.169739 0.595459 0.172241 1445372177 0.766052 -0.169739 0.595459 0.172241 1445372177 0.766052 -0.169739 0.595459 0.172241 1445372177 0.761597 -0.177002 0.597839 0.176514 1445372177 0.761597 -0.177002 0.597839 0.176514 1445372177 0.761597 -0.177002 0.597839 0.176514 1445372177 0.761597 -0.177002 0.597839 0.176514 1445372177 0.761597 -0.177002 0.597839 0.176514 1445372177 0.761597 -0.177002 0.597839 0.176514 1445372177 0.757629 -0.178833 0.603394 0.172668 1445372177 0.757629 -0.178833 0.603394 0.172668 1445372177 0.757629 -0.178833 0.603394 0.172668 1445372177 0.757629 -0.178833 0.603394 0.172668 1445372177 0.757629 -0.178833 0.603394 0.172668 1445372177 0.757629 -0.178833 0.603394 0.172668 1445372177 0.755920 -0.179016 0.606567 0.168823 1445372177 0.755920 -0.179016 0.606567 0.168823 1445372177 0.755920 -0.179016 0.606567 0.168823 1445372177 0.755920 -0.179016 0.606567 0.168823 1445372177 0.755920 -0.179016 0.606567 0.168823 1445372177 0.755920 -0.179016 0.606567 0.168823 1445372177 0.756775 -0.173218 0.608826 0.162842 1445372177 0.756775 -0.173218 0.608826 0.162842 1445372177 0.756775 -0.173218 0.608826 0.162842 1445372177 0.756775 -0.173218 0.608826 0.162842 1445372177 0.756775 -0.173218 0.608826 0.162842 1445372177 0.756775 -0.173218 0.608826 0.162842 1445372177 0.760010 -0.156372 0.612122 0.152222 1445372177 0.760010 -0.156372 0.612122 0.152222 1445372177 0.760010 -0.156372 0.612122 0.152222 1445372177 0.760010 -0.156372 0.612122 0.152222 1445372177 0.760010 -0.156372 0.612122 0.152222 1445372177 0.760010 -0.156372 0.612122 0.152222 1445372177 0.761658 -0.149353 0.612488 0.149353 1445372177 0.761658 -0.149353 0.612488 0.149353 1445372177 0.761658 -0.149353 0.612488 0.149353 1445372177 0.761658 -0.149353 0.612488 0.149353 1445372177 0.761658 -0.149353 0.612488 0.149353 1445372177 0.761658 -0.149353 0.612488 0.149353 1445372177 0.763123 -0.145203 0.612854 0.144470 1445372177 0.763123 -0.145203 0.612854 0.144470 1445372177 0.763123 -0.145203 0.612854 0.144470 1445372177 0.763123 -0.145203 0.612854 0.144470 1445372177 0.763123 -0.145203 0.612854 0.144470 1445372177 0.763123 -0.145203 0.612854 0.144470 1445372177 0.764648 -0.138245 0.614136 0.137573 1445372177 0.764648 -0.138245 0.614136 0.137573 1445372177 0.764648 -0.138245 0.614136 0.137573 1445372177 0.764648 -0.138245 0.614136 0.137573 1445372177 0.764648 -0.138245 0.614136 0.137573 1445372177 0.764648 -0.138245 0.614136 0.137573 1445372177 0.764648 -0.138245 0.614136 0.137573 1445372177 0.765747 -0.135925 0.613892 0.135010 1445372178 0.765747 -0.135925 0.613892 0.135010 1445372178 0.765747 -0.135925 0.613892 0.135010 1445372178 0.765747 -0.135925 0.613892 0.135010 1445372178 0.765747 -0.135925 0.613892 0.135010 1445372178 0.765747 -0.135925 0.613892 0.135010 1445372178 0.764893 -0.137939 0.613220 0.140625 1445372178 0.764893 -0.137939 0.613220 0.140625 1445372178 0.764893 -0.137939 0.613220 0.140625 1445372178 0.764893 -0.137939 0.613220 0.140625 1445372178 0.764893 -0.137939 0.613220 0.140625 1445372178 0.764893 -0.137939 0.613220 0.140625 1445372178 0.764893 -0.137939 0.613220 0.140625 1445372178 0.762390 -0.143372 0.614014 0.145386 1445372178 0.762390 -0.143372 0.614014 0.145386 1445372178 0.762390 -0.143372 0.614014 0.145386 1445372178 0.762390 -0.143372 0.614014 0.145386 1445372178 0.762390 -0.143372 0.614014 0.145386 1445372178 0.762390 -0.143372 0.614014 0.145386 1445372178 0.762390 -0.143372 0.614014 0.145386 1445372178 0.761108 -0.145264 0.614014 0.149841 1445372178 0.761108 -0.145264 0.614014 0.149841 1445372178 0.761108 -0.145264 0.614014 0.149841 1445372178 0.761108 -0.145264 0.614014 0.149841 1445372178 0.761108 -0.145264 0.614014 0.149841 1445372178 0.761108 -0.145264 0.614014 0.149841 1445372178 0.759583 -0.147766 0.614197 0.154480 1445372178 0.759583 -0.147766 0.614197 0.154480 1445372178 0.759583 -0.147766 0.614197 0.154480 1445372178 0.759583 -0.147766 0.614197 0.154480 1445372178 0.759583 -0.147766 0.614197 0.154480 1445372178 0.759583 -0.147766 0.614197 0.154480 1445372178 0.756714 -0.148376 0.616699 0.157959 1445372178 0.756714 -0.148376 0.616699 0.157959 1445372178 0.756714 -0.148376 0.616699 0.157959 1445372178 0.756714 -0.148376 0.616699 0.157959 1445372178 0.756714 -0.148376 0.616699 0.157959 1445372178 0.756714 -0.148376 0.616699 0.157959 1445372178 0.754456 -0.152588 0.616699 0.164673 1445372178 0.754456 -0.152588 0.616699 0.164673 1445372178 0.754456 -0.152588 0.616699 0.164673 1445372178 0.754456 -0.152588 0.616699 0.164673 1445372178 0.754456 -0.152588 0.616699 0.164673 1445372178 0.754456 -0.152588 0.616699 0.164673 1445372178 0.754456 -0.152588 0.616699 0.164673 1445372178 0.752014 -0.157715 0.616943 0.169861 1445372178 0.752014 -0.157715 0.616943 0.169861 1445372178 0.752014 -0.157715 0.616943 0.169861 1445372178 0.752014 -0.157715 0.616943 0.169861 1445372178 0.752014 -0.157715 0.616943 0.169861 1445372178 0.752014 -0.157715 0.616943 0.169861 1445372178 0.749695 -0.159302 0.618652 0.172668 1445372178 0.749695 -0.159302 0.618652 0.172668 1445372178 0.749695 -0.159302 0.618652 0.172668 1445372178 0.749695 -0.159302 0.618652 0.172668 1445372178 0.749695 -0.159302 0.618652 0.172668 1445372178 0.749695 -0.159302 0.618652 0.172668 1445372178 0.746094 -0.156860 0.624084 0.170959 1445372178 0.746094 -0.156860 0.624084 0.170959 1445372178 0.746094 -0.156860 0.624084 0.170959 1445372178 0.746094 -0.156860 0.624084 0.170959 1445372178 0.746094 -0.156860 0.624084 0.170959 1445372178 0.746094 -0.156860 0.624084 0.170959 1445372178 0.742676 -0.159363 0.626404 0.174805 1445372178 0.742676 -0.159363 0.626404 0.174805 1445372178 0.742676 -0.159363 0.626404 0.174805 1445372178 0.742676 -0.159363 0.626404 0.174805 1445372178 0.742676 -0.159363 0.626404 0.174805 1445372178 0.743713 -0.159973 0.626404 0.169861 1445372178 0.743713 -0.159973 0.626404 0.169861 1445372178 0.743713 -0.159973 0.626404 0.169861 1445372178 0.743713 -0.159973 0.626404 0.169861 1445372178 0.743713 -0.159973 0.626404 0.169861 1445372178 0.743713 -0.159973 0.626404 0.169861 1445372178 0.747498 -0.145447 0.629822 0.152771 1445372178 0.747498 -0.145447 0.629822 0.152771 1445372178 0.747498 -0.145447 0.629822 0.152771 1445372178 0.747498 -0.145447 0.629822 0.152771 1445372178 0.747498 -0.145447 0.629822 0.152771 1445372178 0.747498 -0.145447 0.629822 0.152771 1445372178 0.747498 -0.145447 0.629822 0.152771 1445372178 0.749207 -0.142822 0.630371 0.144409 1445372178 0.749207 -0.142822 0.630371 0.144409 1445372178 0.749207 -0.142822 0.630371 0.144409 1445372178 0.749207 -0.142822 0.630371 0.144409 1445372178 0.749207 -0.142822 0.630371 0.144409 1445372178 0.749207 -0.142822 0.630371 0.144409 1445372178 0.750000 -0.142029 0.631165 0.137207 1445372178 0.750000 -0.142029 0.631165 0.137207 1445372178 0.750000 -0.142029 0.631165 0.137207 1445372178 0.750000 -0.142029 0.631165 0.137207 1445372178 0.750000 -0.142029 0.631165 0.137207 1445372178 0.750000 -0.142029 0.631165 0.137207 1445372178 0.751343 -0.134277 0.632690 0.130554 1445372178 0.751343 -0.134277 0.632690 0.130554 1445372178 0.751343 -0.134277 0.632690 0.130554 1445372178 0.751343 -0.134277 0.632690 0.130554 1445372178 0.751343 -0.134277 0.632690 0.130554 1445372178 0.751343 -0.134277 0.632690 0.130554 1445372178 0.752136 -0.128357 0.632874 0.131104 1445372178 0.752136 -0.128357 0.632874 0.131104 1445372178 0.752136 -0.128357 0.632874 0.131104 1445372178 0.752136 -0.128357 0.632874 0.131104 1445372178 0.752136 -0.128357 0.632874 0.131104 1445372178 0.752136 -0.128357 0.632874 0.131104 1445372178 0.752014 -0.127991 0.631958 0.136292 1445372178 0.752014 -0.127991 0.631958 0.136292 1445372178 0.752014 -0.127991 0.631958 0.136292 1445372178 0.752014 -0.127991 0.631958 0.136292 1445372178 0.752014 -0.127991 0.631958 0.136292 1445372178 0.752014 -0.127991 0.631958 0.136292 1445372178 0.751587 -0.125427 0.633179 0.135620 1445372178 0.751587 -0.125427 0.633179 0.135620 1445372178 0.751587 -0.125427 0.633179 0.135620 1445372179 0.751587 -0.125427 0.633179 0.135620 1445372179 0.751587 -0.125427 0.633179 0.135620 1445372179 0.751587 -0.125427 0.633179 0.135620 1445372179 0.751648 -0.122620 0.634277 0.132568 1445372179 0.751648 -0.122620 0.634277 0.132568 1445372179 0.751648 -0.122620 0.634277 0.132568 1445372179 0.751648 -0.122620 0.634277 0.132568 1445372179 0.751648 -0.122620 0.634277 0.132568 1445372179 0.751648 -0.122620 0.634277 0.132568 1445372179 0.751648 -0.122620 0.634277 0.132568 1445372179 0.752136 -0.123657 0.633423 0.132935 1445372179 0.752136 -0.123657 0.633423 0.132935 1445372179 0.752136 -0.123657 0.633423 0.132935 1445372179 0.752136 -0.123657 0.633423 0.132935 1445372179 0.752136 -0.123657 0.633423 0.132935 1445372179 0.752136 -0.123657 0.633423 0.132935 1445372179 0.752075 -0.125244 0.632446 0.136536 1445372179 0.752075 -0.125244 0.632446 0.136536 1445372179 0.752075 -0.125244 0.632446 0.136536 1445372179 0.752075 -0.125244 0.632446 0.136536 1445372179 0.752075 -0.125244 0.632446 0.136536 1445372179 0.752075 -0.125244 0.632446 0.136536 1445372179 0.751526 -0.125061 0.632446 0.139648 1445372179 0.751526 -0.125061 0.632446 0.139648 1445372179 0.751526 -0.125061 0.632446 0.139648 1445372179 0.751526 -0.125061 0.632446 0.139648 1445372179 0.751526 -0.125061 0.632446 0.139648 1445372179 0.751526 -0.125061 0.632446 0.139648 1445372179 0.750549 -0.129883 0.631470 0.144958 1445372179 0.750549 -0.129883 0.631470 0.144958 1445372179 0.750549 -0.129883 0.631470 0.144958 1445372179 0.750549 -0.129883 0.631470 0.144958 1445372179 0.750549 -0.129883 0.631470 0.144958 1445372179 0.750549 -0.129883 0.631470 0.144958 1445372179 0.750549 -0.129883 0.631470 0.144958 1445372179 0.750061 -0.139465 0.628540 0.150940 1445372179 0.750061 -0.139465 0.628540 0.150940 1445372179 0.750061 -0.139465 0.628540 0.150940 1445372179 0.750061 -0.139465 0.628540 0.150940 1445372179 0.750061 -0.139465 0.628540 0.150940 1445372179 0.750061 -0.139465 0.628540 0.150940 1445372179 0.750061 -0.145325 0.626282 0.154724 1445372179 0.750061 -0.145325 0.626282 0.154724 1445372179 0.750061 -0.145325 0.626282 0.154724 1445372179 0.750061 -0.145325 0.626282 0.154724 1445372179 0.750061 -0.145325 0.626282 0.154724 1445372179 0.750061 -0.145325 0.626282 0.154724 1445372179 0.750916 -0.142273 0.626282 0.153687 1445372179 0.750916 -0.142273 0.626282 0.153687 1445372179 0.750916 -0.142273 0.626282 0.153687 1445372179 0.750916 -0.142273 0.626282 0.153687 1445372179 0.750916 -0.142273 0.626282 0.153687 1445372179 0.750916 -0.142273 0.626282 0.153687 1445372179 0.752747 -0.132263 0.628113 0.145874 1445372179 0.752747 -0.132263 0.628113 0.145874 1445372179 0.752747 -0.132263 0.628113 0.145874 1445372179 0.752747 -0.132263 0.628113 0.145874 1445372179 0.752747 -0.132263 0.628113 0.145874 1445372179 0.752747 -0.132263 0.628113 0.145874 1445372179 0.754517 -0.125305 0.629456 0.136597 1445372179 0.754517 -0.125305 0.629456 0.136597 1445372179 0.754517 -0.125305 0.629456 0.136597 1445372179 0.754517 -0.125305 0.629456 0.136597 1445372179 0.754517 -0.125305 0.629456 0.136597 1445372179 0.754517 -0.125305 0.629456 0.136597 1445372179 0.755615 -0.125610 0.629150 0.131470 1445372179 0.755615 -0.125610 0.629150 0.131470 1445372179 0.755615 -0.125610 0.629150 0.131470 1445372179 0.755615 -0.125610 0.629150 0.131470 1445372179 0.755615 -0.125610 0.629150 0.131470 1445372179 0.755615 -0.125610 0.629150 0.131470 1445372179 0.756531 -0.124756 0.629028 0.127808 1445372179 0.756531 -0.124756 0.629028 0.127808 1445372179 0.756531 -0.124756 0.629028 0.127808 1445372179 0.756531 -0.124756 0.629028 0.127808 1445372179 0.756531 -0.124756 0.629028 0.127808 1445372179 0.756531 -0.124756 0.629028 0.127808 1445372179 0.756531 -0.124756 0.629028 0.127808 1445372179 0.757141 -0.123779 0.628357 0.128601 1445372179 0.757141 -0.123779 0.628357 0.128601 1445372179 0.757141 -0.123779 0.628357 0.128601 1445372179 0.757141 -0.123779 0.628357 0.128601 1445372179 0.757141 -0.123779 0.628357 0.128601 1445372179 0.757141 -0.123779 0.628357 0.128601 1445372179 0.756836 -0.127441 0.626892 0.133667 1445372179 0.756836 -0.127441 0.626892 0.133667 1445372179 0.756836 -0.127441 0.626892 0.133667 1445372179 0.756836 -0.127441 0.626892 0.133667 1445372179 0.756836 -0.127441 0.626892 0.133667 1445372179 0.756836 -0.127441 0.626892 0.133667 1445372179 0.756836 -0.127441 0.626892 0.133667 1445372179 0.755981 -0.132935 0.625549 0.139221 1445372179 0.755981 -0.132935 0.625549 0.139221 1445372179 0.755981 -0.132935 0.625549 0.139221 1445372179 0.755981 -0.132935 0.625549 0.139221 1445372179 0.755981 -0.132935 0.625549 0.139221 1445372179 0.755554 -0.133972 0.625793 0.139526 1445372179 0.755554 -0.133972 0.625793 0.139526 1445372179 0.755554 -0.133972 0.625793 0.139526 1445372179 0.755554 -0.133972 0.625793 0.139526 1445372179 0.755554 -0.133972 0.625793 0.139526 1445372179 0.755554 -0.133972 0.625793 0.139526 1445372179 0.755554 -0.133972 0.625793 0.139526 1445372179 0.755920 -0.134399 0.625122 0.140381 1445372179 0.755920 -0.134399 0.625122 0.140381 1445372179 0.755920 -0.134399 0.625122 0.140381 1445372179 0.755920 -0.134399 0.625122 0.140381 1445372179 0.755920 -0.134399 0.625122 0.140381 1445372179 0.755920 -0.134399 0.625122 0.140381 1445372179 0.755432 -0.135559 0.625000 0.142395 1445372179 0.755432 -0.135559 0.625000 0.142395 1445372179 0.755432 -0.135559 0.625000 0.142395 1445372179 0.755432 -0.135559 0.625000 0.142395 1445372179 0.755432 -0.135559 0.625000 0.142395 1445372180 0.755432 -0.135559 0.625000 0.142395 1445372180 0.755432 -0.135559 0.625000 0.142395 1445372180 0.754456 -0.135742 0.625549 0.144836 1445372180 0.754456 -0.135742 0.625549 0.144836 1445372180 0.754456 -0.135742 0.625549 0.144836 1445372180 0.754456 -0.135742 0.625549 0.144836 1445372180 0.753235 -0.138367 0.625549 0.148865 1445372180 0.753235 -0.138367 0.625549 0.148865 1445372180 0.753235 -0.138367 0.625549 0.148865 1445372180 0.753235 -0.138367 0.625549 0.148865 1445372180 0.753235 -0.138367 0.625549 0.148865 1445372180 0.752380 -0.141846 0.625000 0.152100 1445372180 0.752380 -0.141846 0.625000 0.152100 1445372180 0.752380 -0.141846 0.625000 0.152100 1445372180 0.752380 -0.141846 0.625000 0.152100 1445372180 0.752380 -0.141846 0.625000 0.152100 1445372180 0.752380 -0.141846 0.625000 0.152100 1445372180 0.752380 -0.141846 0.625000 0.152100 1445372180 0.751282 -0.147522 0.623901 0.156433 1445372180 0.751282 -0.147522 0.623901 0.156433 1445372180 0.751282 -0.147522 0.623901 0.156433 1445372180 0.751282 -0.147522 0.623901 0.156433 1445372180 0.751282 -0.147522 0.623901 0.156433 1445372180 0.751282 -0.147522 0.623901 0.156433 1445372180 0.749817 -0.155029 0.622314 0.162415 1445372180 0.749817 -0.155029 0.622314 0.162415 1445372180 0.749817 -0.155029 0.622314 0.162415 1445372180 0.749817 -0.155029 0.622314 0.162415 1445372180 0.749817 -0.155029 0.622314 0.162415 1445372180 0.749756 -0.154480 0.622437 0.162781 1445372180 0.749756 -0.154480 0.622437 0.162781 1445372180 0.749756 -0.154480 0.622437 0.162781 1445372180 0.749756 -0.154480 0.622437 0.162781 1445372180 0.749756 -0.154480 0.622437 0.162781 1445372180 0.749756 -0.154480 0.622437 0.162781 1445372180 0.749756 -0.154480 0.622437 0.162781 1445372180 0.752808 -0.139893 0.625366 0.150208 1445372180 0.752808 -0.139893 0.625366 0.150208 1445372180 0.752808 -0.139893 0.625366 0.150208 1445372180 0.752808 -0.139893 0.625366 0.150208 1445372180 0.752808 -0.139893 0.625366 0.150208 1445372180 0.752808 -0.139893 0.625366 0.150208 1445372180 0.755737 -0.129822 0.626953 0.137512 1445372180 0.755737 -0.129822 0.626953 0.137512 1445372180 0.755737 -0.129822 0.626953 0.137512 1445372180 0.755737 -0.129822 0.626953 0.137512 1445372180 0.755737 -0.129822 0.626953 0.137512 1445372180 0.755737 -0.129822 0.626953 0.137512 1445372180 0.755737 -0.129822 0.626953 0.137512 1445372180 0.757813 -0.125732 0.627319 0.127686 1445372180 0.757813 -0.125732 0.627319 0.127686 1445372180 0.757813 -0.125732 0.627319 0.127686 1445372180 0.758911 -0.121460 0.627869 0.122375 1445372180 0.758911 -0.121460 0.627869 0.122375 1445372180 0.758911 -0.121460 0.627869 0.122375 1445372180 0.758911 -0.121460 0.627869 0.122375 1445372180 0.758911 -0.121460 0.627869 0.122375 1445372180 0.758911 -0.121460 0.627869 0.122375 1445372180 0.758911 -0.121460 0.627869 0.122375 1445372180 0.759033 -0.118164 0.628235 0.123352 1445372180 0.759033 -0.118164 0.628235 0.123352 1445372180 0.759033 -0.118164 0.628235 0.123352 1445372180 0.759033 -0.118164 0.628235 0.123352 1445372180 0.759033 -0.118164 0.628235 0.123352 1445372180 0.757813 -0.120178 0.627808 0.130554 1445372180 0.757813 -0.120178 0.627808 0.130554 1445372180 0.757813 -0.120178 0.627808 0.130554 1445372180 0.757813 -0.120178 0.627808 0.130554 1445372180 0.757813 -0.120178 0.627808 0.130554 1445372180 0.757813 -0.120178 0.627808 0.130554 1445372180 0.756042 -0.126404 0.627197 0.137573 1445372180 0.756042 -0.126404 0.627197 0.137573 1445372180 0.756042 -0.126404 0.627197 0.137573 1445372180 0.756042 -0.126404 0.627197 0.137573 1445372180 0.756042 -0.126404 0.627197 0.137573 1445372180 0.756042 -0.126404 0.627197 0.137573 1445372180 0.756958 -0.127075 0.626526 0.135132 1445372180 0.756958 -0.127075 0.626526 0.135132 1445372180 0.756958 -0.127075 0.626526 0.135132 1445372180 0.756958 -0.127075 0.626526 0.135132 1445372180 0.756958 -0.127075 0.626526 0.135132 1445372180 0.756958 -0.127075 0.626526 0.135132 1445372180 0.759399 -0.124023 0.625305 0.129700 1445372180 0.759399 -0.124023 0.625305 0.129700 1445372180 0.759399 -0.124023 0.625305 0.129700 1445372180 0.759399 -0.124023 0.625305 0.129700 1445372180 0.759399 -0.124023 0.625305 0.129700 1445372180 0.760986 -0.121277 0.624817 0.125610 1445372180 0.760986 -0.121277 0.624817 0.125610 1445372180 0.760986 -0.121277 0.624817 0.125610 1445372180 0.760986 -0.121277 0.624817 0.125610 1445372180 0.760986 -0.121277 0.624817 0.125610 1445372180 0.760986 -0.121277 0.624817 0.125610 1445372180 0.760681 -0.121643 0.624878 0.126404 1445372180 0.760681 -0.121643 0.624878 0.126404 1445372180 0.760681 -0.121643 0.624878 0.126404 1445372180 0.760681 -0.121643 0.624878 0.126404 1445372180 0.760681 -0.121643 0.624878 0.126404 1445372180 0.759521 -0.123718 0.625244 0.129639 1445372180 0.759521 -0.123718 0.625244 0.129639 1445372180 0.759521 -0.123718 0.625244 0.129639 1445372180 0.759521 -0.123718 0.625244 0.129639 1445372180 0.759521 -0.123718 0.625244 0.129639 1445372181 0.758301 -0.130554 0.623901 0.136230 1445372181 0.758301 -0.130554 0.623901 0.136230 1445372181 0.758301 -0.130554 0.623901 0.136230 1445372181 0.758301 -0.130554 0.623901 0.136230 1445372181 0.758301 -0.130554 0.623901 0.136230 1445372181 0.758301 -0.130554 0.623901 0.136230 1445372181 0.757324 -0.140259 0.621399 0.143372 1445372181 0.757324 -0.140259 0.621399 0.143372 1445372181 0.757324 -0.140259 0.621399 0.143372 1445372181 0.757324 -0.140259 0.621399 0.143372 1445372181 0.757324 -0.140259 0.621399 0.143372 1445372181 0.757324 -0.140259 0.621399 0.143372 1445372181 0.757324 -0.140259 0.621399 0.143372 1445372181 0.758972 -0.145142 0.618164 0.143982 1445372181 0.758972 -0.145142 0.618164 0.143982 1445372181 0.758972 -0.145142 0.618164 0.143982 1445372181 0.758972 -0.145142 0.618164 0.143982 1445372181 0.758972 -0.145142 0.618164 0.143982 1445372181 0.758972 -0.145142 0.618164 0.143982 1445372181 0.763489 -0.142456 0.614990 0.135864 1445372181 0.763489 -0.142456 0.614990 0.135864 1445372181 0.763489 -0.142456 0.614990 0.135864 1445372181 0.763489 -0.142456 0.614990 0.135864 1445372181 0.763489 -0.142456 0.614990 0.135864 1445372181 0.763489 -0.142456 0.614990 0.135864 1445372181 0.765442 -0.143921 0.612915 0.133057 1445372181 0.765442 -0.143921 0.612915 0.133057 1445372181 0.765442 -0.143921 0.612915 0.133057 1445372181 0.765442 -0.143921 0.612915 0.133057 1445372181 0.765442 -0.143921 0.612915 0.133057 1445372181 0.765442 -0.143921 0.612915 0.133057 1445372181 0.765930 -0.137451 0.615479 0.124573 1445372181 0.765930 -0.137451 0.615479 0.124573 1445372181 0.765930 -0.137451 0.615479 0.124573 1445372181 0.765930 -0.137451 0.615479 0.124573 1445372181 0.765930 -0.137451 0.615479 0.124573 1445372181 0.765930 -0.137451 0.615479 0.124573 1445372181 0.765930 -0.137451 0.615479 0.124573 1445372181 0.766418 -0.131287 0.617615 0.117737 1445372181 0.766418 -0.131287 0.617615 0.117737 1445372181 0.766418 -0.131287 0.617615 0.117737 1445372181 0.766418 -0.131287 0.617615 0.117737 1445372181 0.766418 -0.131287 0.617615 0.117737 1445372181 0.766418 -0.131287 0.617615 0.117737 1445372181 0.766968 -0.129883 0.617920 0.113831 1445372181 0.766968 -0.129883 0.617920 0.113831 1445372181 0.766968 -0.129883 0.617920 0.113831 1445372181 0.766968 -0.129883 0.617920 0.113831 1445372181 0.766968 -0.129883 0.617920 0.113831 1445372181 0.766968 -0.129883 0.617920 0.113831 1445372181 0.767517 -0.129578 0.617737 0.111511 1445372181 0.767517 -0.129578 0.617737 0.111511 1445372181 0.767517 -0.129578 0.617737 0.111511 1445372181 0.767517 -0.129578 0.617737 0.111511 1445372181 0.767517 -0.129578 0.617737 0.111511 1445372181 0.767517 -0.129578 0.617737 0.111511 1445372181 0.767517 -0.129578 0.617737 0.111511 1445372181 0.767822 -0.129456 0.617371 0.111694 1445372181 0.767822 -0.129456 0.617371 0.111694 1445372181 0.767822 -0.129456 0.617371 0.111694 1445372181 0.767822 -0.129456 0.617371 0.111694 1445372181 0.767822 -0.129456 0.617371 0.111694 1445372181 0.767822 -0.129456 0.617371 0.111694 1445372181 0.767700 -0.131104 0.616455 0.115540 1445372181 0.767700 -0.131104 0.616455 0.115540 1445372181 0.767700 -0.131104 0.616455 0.115540 1445372181 0.767700 -0.131104 0.616455 0.115540 1445372181 0.767700 -0.131104 0.616455 0.115540 1445372181 0.767700 -0.131104 0.616455 0.115540 1445372181 0.766846 -0.132507 0.616760 0.118103 1445372181 0.766846 -0.132507 0.616760 0.118103 1445372181 0.766846 -0.132507 0.616760 0.118103 1445372181 0.766846 -0.132507 0.616760 0.118103 1445372181 0.766846 -0.132507 0.616760 0.118103 1445372181 0.766846 -0.132507 0.616760 0.118103 1445372181 0.766846 -0.132507 0.616760 0.118103 1445372181 0.765686 -0.134277 0.617554 0.119202 1445372181 0.765686 -0.134277 0.617554 0.119202 1445372181 0.765686 -0.134277 0.617554 0.119202 1445372181 0.765686 -0.134277 0.617554 0.119202 1445372181 0.765686 -0.134277 0.617554 0.119202 1445372181 0.764832 -0.138733 0.617065 0.122192 1445372181 0.764832 -0.138733 0.617065 0.122192 1445372181 0.764832 -0.138733 0.617065 0.122192 1445372181 0.764832 -0.138733 0.617065 0.122192 1445372181 0.764832 -0.138733 0.617065 0.122192 1445372181 0.764832 -0.138733 0.617065 0.122192 1445372181 0.765137 -0.135376 0.617798 0.120422 1445372181 0.765137 -0.135376 0.617798 0.120422 1445372181 0.765137 -0.135376 0.617798 0.120422 1445372181 0.765137 -0.135376 0.617798 0.120422 1445372181 0.765137 -0.135376 0.617798 0.120422 1445372181 0.765137 -0.135376 0.617798 0.120422 1445372181 0.765137 -0.135376 0.617798 0.120422 1445372181 0.764709 -0.134399 0.618225 0.121704 1445372181 0.764709 -0.134399 0.618225 0.121704 1445372181 0.764709 -0.134399 0.618225 0.121704 1445372181 0.764709 -0.134399 0.618225 0.121704 1445372181 0.764709 -0.134399 0.618225 0.121704 1445372181 0.764709 -0.134399 0.618225 0.121704 1445372181 0.763794 -0.138611 0.617676 0.125671 1445372181 0.763794 -0.138611 0.617676 0.125671 1445372181 
0.747864 -0.243286 0.579224 0.214233 1445372184 0.747864 -0.243286 0.579224 0.214233 1445372184 0.747864 -0.243286 0.579224 0.214233 1445372184 0.747864 -0.243286 0.579224 0.214233 1445372184 0.747864 -0.243286 0.579224 0.214233 1445372184 0.741638 -0.248901 0.581055 0.224365 1445372184 0.741638 -0.248901 0.581055 0.224365 1445372184 0.741638 -0.248901 0.581055 0.224365 1445372184 0.741638 -0.248901 0.581055 0.224365 1445372184 0.741638 -0.248901 0.581055 0.224365 1445372184 0.741638 -0.248901 0.581055 0.224365 1445372184 0.728394 -0.262146 0.585876 0.239624 1445372184 0.728394 -0.262146 0.585876 0.239624 1445372184 0.728394 -0.262146 0.585876 0.239624 1445372184 0.728394 -0.262146 0.585876 0.239624 1445372184 0.728394 -0.262146 0.585876 0.239624 1445372184 0.728394 -0.262146 0.585876 0.239624 1445372184 0.714417 -0.297913 0.584351 0.243530 1445372184 0.714417 -0.297913 0.584351 0.243530 1445372184 0.714417 -0.297913 0.584351 0.243530 1445372184 0.714417 -0.297913 0.584351 0.243530 1445372184 0.714417 -0.297913 0.584351 0.243530 1445372184 0.714417 -0.297913 0.584351 0.243530 1445372184 0.713867 -0.328247 0.578735 0.218262 1445372184 0.713867 -0.328247 0.578735 0.218262 1445372184 0.713867 -0.328247 0.578735 0.218262 1445372184 0.713867 -0.328247 0.578735 0.218262 1445372184 0.713867 -0.328247 0.578735 0.218262 1445372184 0.713867 -0.328247 0.578735 0.218262 1445372184 0.713806 -0.364014 0.563477 0.200867 1445372184 0.713806 -0.364014 0.563477 0.200867 1445372184 0.713806 -0.364014 0.563477 0.200867 1445372184 0.713806 -0.364014 0.563477 0.200867 1445372184 0.713806 -0.364014 0.563477 0.200867 1445372184 0.713806 -0.364014 0.563477 0.200867 1445372184 0.713806 -0.364014 0.563477 0.200867 1445372184 0.713318 -0.386292 0.549988 0.198425 1445372184 0.713318 -0.386292 0.549988 0.198425 1445372184 0.713318 -0.386292 0.549988 0.198425 1445372184 0.713318 -0.386292 0.549988 0.198425 1445372184 0.713318 -0.386292 0.549988 0.198425 1445372184 0.713318 -0.386292 0.549988 0.198425 1445372184 0.715515 -0.378601 0.551453 0.201172 1445372184 0.715515 -0.378601 0.551453 0.201172 1445372184 0.715515 -0.378601 0.551453 0.201172 1445372184 0.715515 -0.378601 0.551453 0.201172 1445372184 0.715515 -0.378601 0.551453 0.201172 1445372184 0.715515 -0.378601 0.551453 0.201172 1445372184 0.707581 -0.368896 0.561096 0.219727 1445372184 0.707581 -0.368896 0.561096 0.219727 1445372184 0.707581 -0.368896 0.561096 0.219727 1445372184 0.707581 -0.368896 0.561096 0.219727 1445372184 0.707581 -0.368896 0.561096 0.219727 1445372184 0.707581 -0.368896 0.561096 0.219727 1445372184 0.707581 -0.368896 0.561096 0.219727 1445372184 0.703125 -0.346924 0.576965 0.228699 1445372184 0.703125 -0.346924 0.576965 0.228699 1445372184 0.703125 -0.346924 0.576965 0.228699 1445372184 0.703125 -0.346924 0.576965 0.228699 1445372184 0.703125 -0.346924 0.576965 0.228699 1445372184 0.703125 -0.346924 0.576965 0.228699 1445372184 0.708435 -0.320129 0.585144 0.230713 1445372184 0.708435 -0.320129 0.585144 0.230713 1445372184 0.708435 -0.320129 0.585144 0.230713 1445372184 0.718079 -0.298706 0.587524 0.223267 1445372184 0.718079 -0.298706 0.587524 0.223267 1445372184 0.718079 -0.298706 0.587524 0.223267 1445372184 0.718079 -0.298706 0.587524 0.223267 1445372184 0.718079 -0.298706 0.587524 0.223267 1445372184 0.718079 -0.298706 0.587524 0.223267 1445372184 0.732300 -0.280640 0.583069 0.212036 1445372184 0.732300 -0.280640 0.583069 0.212036 1445372184 0.732300 -0.280640 0.583069 0.212036 1445372184 0.732300 -0.280640 0.583069 0.212036 1445372184 0.732300 -0.280640 0.583069 0.212036 1445372184 0.742615 -0.266296 0.582275 0.196106 1445372184 0.742615 -0.266296 0.582275 0.196106 1445372184 0.742615 -0.266296 0.582275 0.196106 1445372184 0.742615 -0.266296 0.582275 0.196106 1445372184 0.742615 -0.266296 0.582275 0.196106 1445372184 0.742615 -0.266296 0.582275 0.196106 1445372184 0.744446 -0.238770 0.593872 0.189758 1445372184 0.744446 -0.238770 0.593872 0.189758 1445372184 0.744446 -0.238770 0.593872 0.189758 1445372184 0.744446 -0.238770 0.593872 0.189758 1445372184 0.744446 -0.238770 0.593872 0.189758 1445372184 0.744446 -0.238770 0.593872 0.189758 1445372184 0.744446 -0.238770 0.593872 0.189758 1445372184 0.731506 -0.239563 0.598145 0.222900 1445372184 0.731506 -0.239563 0.598145 0.222900 1445372184 0.731506 -0.239563 0.598145 0.222900 1445372184 0.731506 -0.239563 0.598145 0.222900 1445372184 0.731506 -0.239563 0.598145 0.222900 1445372184 0.731506 -0.239563 0.598145 0.222900 1445372184 0.725708 -0.247070 0.599060 0.231079 1445372184 0.725708 -0.247070 0.599060 0.231079 1445372184 0.725708 -0.247070 0.599060 0.231079 1445372184 0.725708 -0.247070 0.599060 0.231079 1445372184 0.725708 -0.247070 0.599060 0.231079 1445372184 0.725708 -0.247070 0.599060 0.231079 1445372184 0.725830 -0.243408 0.601379 0.228516 1445372184 0.725830 -0.243408 0.601379 0.228516 1445372184 0.725830 -0.243408 0.601379 0.228516 1445372184 0.725830 -0.243408 0.601379 0.228516 1445372184 0.725830 -0.243408 0.601379 0.228516 1445372184 0.725830 -0.243408 0.601379 0.228516 1445372184 0.720398 -0.266541 0.598328 0.227844 1445372184 0.720398 -0.266541 0.598328 0.227844 1445372184 0.720398 -0.266541 0.598328 0.227844 1445372184 0.720398 -0.266541 0.598328 0.227844 1445372185 0.720398 -0.266541 0.598328 0.227844 1445372185 0.720398 -0.266541 0.598328 0.227844 1445372185 0.718323 -0.316528 0.580688 0.215759 1445372185 0.718323 -0.316528 0.580688 0.215759 1445372185 0.718323 -0.316528 0.580688 0.215759 1445372185 0.718323 -0.316528 0.580688 0.215759 1445372185 0.718323 -0.316528 0.580688 0.215759 1445372185 0.718323 -0.316528 0.580688 0.215759 1445372185 0.718323 -0.316528 0.580688 0.215759 1445372185 0.720642 -0.351318 0.567993 0.186035 1445372185 0.720642 -0.351318 0.567993 0.186035 1445372185 0.720642 -0.351318 0.567993 0.186035 1445372185 0.720642 -0.351318 0.567993 0.186035 1445372185 0.720642 -0.351318 0.567993 0.186035 1445372185 0.720642 -0.351318 0.567993 0.186035 1445372185 0.718750 -0.371338 0.557922 0.184753 1445372185 0.718750 -0.371338 0.557922 0.184753 1445372185 0.718750 -0.371338 0.557922 0.184753 1445372185 0.718750 -0.371338 0.557922 0.184753 1445372185 0.718750 -0.371338 0.557922 0.184753 1445372185 0.718750 -0.371338 0.557922 0.184753 1445372185 0.718140 -0.371094 0.557312 0.189514 1445372185 0.718140 -0.371094 0.557312 0.189514 1445372185 0.718140 -0.371094 0.557312 0.189514 1445372185 0.718140 -0.371094 0.557312 0.189514 1445372185 0.718140 -0.371094 0.557312 0.189514 1445372185 0.718140 -0.371094 0.557312 0.189514 1445372185 0.716370 -0.355957 0.566101 0.198792 1445372185 0.716370 -0.355957 0.566101 0.198792 1445372185 0.716370 -0.355957 0.566101 0.198792 1445372185 0.716370 -0.355957 0.566101 0.198792 1445372185 0.716370 -0.355957 0.566101 0.198792 1445372185 0.716370 -0.355957 0.566101 0.198792 1445372185 0.715271 -0.335571 0.574463 0.213684 1445372185 0.715271 -0.335571 0.574463 0.213684 1445372185 0.715271 -0.335571 0.574463 0.213684 1445372185 0.715271 -0.335571 0.574463 0.213684 1445372185 0.715271 -0.335571 0.574463 0.213684 1445372185 0.715271 -0.335571 0.574463 0.213684 1445372185 0.713989 -0.313599 0.583557 0.226501 1445372185 0.713989 -0.313599 0.583557 0.226501 1445372185 0.713989 -0.313599 0.583557 0.226501 1445372185 0.713989 -0.313599 0.583557 0.226501 1445372185 0.713989 -0.313599 0.583557 0.226501 1445372185 0.713989 -0.313599 0.583557 0.226501 1445372185 0.713989 -0.313599 0.583557 0.226501 1445372185 0.715088 -0.296692 0.588989 0.231506 1445372185 0.715088 -0.296692 0.588989 0.231506 1445372185 0.715088 -0.296692 0.588989 0.231506 1445372185 0.715088 -0.296692 0.588989 0.231506 1445372185 0.715088 -0.296692 0.588989 0.231506 1445372185 0.715088 -0.296692 0.588989 0.231506 1445372185 0.717590 -0.283203 0.593628 0.228821 1445372185 0.717590 -0.283203 0.593628 0.228821 1445372185 0.717590 -0.283203 0.593628 0.228821 1445372185 0.717590 -0.283203 0.593628 0.228821 1445372185 0.717590 -0.283203 0.593628 0.228821 1445372185 0.717590 -0.283203 0.593628 0.228821 1445372185 0.717590 -0.283203 0.593628 0.228821 1445372185 0.723450 -0.276978 0.592407 0.221191 1445372185 0.723450 -0.276978 0.592407 0.221191 1445372185 0.723450 -0.276978 0.592407 0.221191 1445372185 0.723450 -0.276978 0.592407 0.221191 1445372185 0.723450 -0.276978 0.592407 0.221191 1445372185 0.723450 -0.276978 0.592407 0.221191 1445372185 0.730835 -0.256714 0.596130 0.210999 1445372185 0.730835 -0.256714 0.596130 0.210999 1445372185 0.730835 -0.256714 0.596130 0.210999 1445372185 0.730835 -0.256714 0.596130 0.210999 1445372185 0.729065 -0.241577 0.605286 0.208923 1445372185 0.729065 -0.241577 0.605286 0.208923 1445372185 0.729065 -0.241577 0.605286 0.208923 1445372185 0.729065 -0.241577 0.605286 0.208923 1445372185 0.729065 -0.241577 0.605286 0.208923 1445372185 0.729065 -0.241577 0.605286 0.208923 1445372185 0.722717 -0.246521 0.608276 0.216492 1445372185 0.722717 -0.246521 0.608276 0.216492 1445372185 0.722717 -0.246521 0.608276 0.216492 1445372185 0.722717 -0.246521 0.608276 0.216492 1445372185 0.722717 -0.246521 0.608276 0.216492 1445372185 0.722717 -0.246521 0.608276 0.216492 1445372185 0.725647 -0.250916 0.603516 0.214844 1445372185 0.725647 -0.250916 0.603516 0.214844 1445372185 0.725647 -0.250916 0.603516 0.214844 1445372185 0.725647 -0.250916 0.603516 0.214844 1445372185 0.725647 -0.250916 0.603516 0.214844 1445372185 0.725647 -0.250916 0.603516 0.214844 1445372185 0.731934 -0.252441 0.598999 0.204163 1445372185 0.731934 -0.252441 0.598999 0.204163 1445372185 0.731934 -0.252441 0.598999 0.204163 1445372185 0.731934 -0.252441 0.598999 0.204163 1445372185 0.731934 -0.252441 0.598999 0.204163 1445372185 0.731934 -0.252441 0.598999 0.204163 1445372185 0.731934 -0.252441 0.598999 0.204163 1445372185 0.734802 -0.265930 0.592285 0.196167 1445372185 0.734802 -0.265930 0.592285 0.196167 1445372185 0.734802 -0.265930 0.592285 0.196167 1445372185 0.734802 -0.265930 0.592285 0.196167 1445372185 0.734802 -0.265930 0.592285 0.196167 1445372185 0.734802 -0.265930 0.592285 0.196167 1445372185 0.734985 -0.295837 0.581055 0.186035 1445372185 0.734985 -0.295837 0.581055 0.186035 1445372185 0.734985 -0.295837 0.581055 0.186035 1445372185 0.734985 -0.295837 0.581055 0.186035 1445372185 0.734985 -0.295837 0.581055 0.186035 1445372185 0.734985 -0.295837 0.581055 0.186035 1445372185 0.737061 -0.318909 0.571716 0.167786 1445372185 0.737061 -0.318909 0.571716 0.167786 1445372185 0.737061 -0.318909 0.571716 0.167786 1445372185 0.737061 -0.318909 0.571716 0.167786 1445372185 0.737061 -0.318909 0.571716 0.167786 1445372186 0.737061 -0.318909 0.571716 0.167786 1445372186 0.737061 -0.318909 0.571716 0.167786 1445372186 0.729919 -0.345947 0.567505 0.159241 1445372186 0.729919 -0.345947 0.567505 0.159241 1445372186 0.729919 -0.345947 0.567505 0.159241 1445372186 0.729919 -0.345947 0.567505 0.159241 1445372186 0.729919 -0.345947 0.567505 0.159241 1445372186 0.729919 -0.345947 0.567505 0.159241 1445372186 0.729919 -0.345947 0.567505 0.159241 1445372186 0.726807 -0.363403 0.559143 0.164368 1445372186 0.726807 -0.363403 0.559143 0.164368 1445372186 0.726807 -0.363403 0.559143 0.164368 1445372186 0.726807 -0.363403 0.559143 0.164368 1445372186 0.726807 -0.363403 0.559143 0.164368 1445372186 0.726807 -0.363403 0.559143 0.164368 1445372186 0.731506 -0.358459 0.557678 0.159180 1445372186 0.731506 -0.358459 0.557678 0.159180 1445372186 0.731506 -0.358459 0.557678 0.159180 1445372186 0.731506 -0.358459 0.557678 0.159180 1445372186 0.731506 -0.358459 0.557678 0.159180 1445372186 0.728455 -0.346558 0.563354 0.178162 1445372186 0.728455 -0.346558 0.563354 0.178162 1445372186 0.728455 -0.346558 0.563354 0.178162 1445372186 0.728455 -0.346558 0.563354 0.178162 1445372186 0.728455 -0.346558 0.563354 0.178162 1445372186 0.728455 -0.346558 0.563354 0.178162 1445372186 0.723022 -0.334106 0.568909 0.204651 1445372186 0.723022 -0.334106 0.568909 0.204651 1445372186 0.723022 -0.334106 0.568909 0.204651 1445372186 0.723022 -0.334106 0.568909 0.204651 1445372186 0.723022 -0.334106 0.568909 0.204651 1445372186 0.723022 -0.334106 0.568909 0.204651 1445372186 0.715515 -0.321655 0.578918 0.222107 1445372186 0.715515 -0.321655 0.578918 0.222107 1445372186 0.715515 -0.321655 0.578918 0.222107 1445372186 0.715515 -0.321655 0.578918 0.222107 1445372186 0.715515 -0.321655 0.578918 0.222107 1445372186 0.721130 -0.302307 0.583069 0.220215 1445372186 0.721130 -0.302307 0.583069 0.220215 1445372186 0.721130 -0.302307 0.583069 0.220215 1445372186 0.721130 -0.302307 0.583069 0.220215 1445372186 0.721130 -0.302307 0.583069 0.220215 1445372186 0.721130 -0.302307 0.583069 0.220215 1445372186 0.721130 -0.302307 0.583069 0.220215 1445372186 0.731079 -0.281311 0.584290 0.211914 1445372186 0.731079 -0.281311 0.584290 0.211914 1445372186 0.731079 -0.281311 0.584290 0.211914 1445372186 0.731079 -0.281311 0.584290 0.211914 1445372186 0.731079 -0.281311 0.584290 0.211914 1445372186 0.731079 -0.281311 0.584290 0.211914 1445372186 0.738525 -0.271729 0.582581 0.203125 1445372186 0.738525 -0.271729 0.582581 0.203125 1445372186 0.738525 -0.271729 0.582581 0.203125 1445372186 0.738525 -0.271729 0.582581 0.203125 1445372186 0.738525 -0.271729 0.582581 0.203125 1445372186 0.738525 -0.271729 0.582581 0.203125 1445372186 0.753113 -0.251770 0.580078 0.181396 1445372186 0.753113 -0.251770 0.580078 0.181396 1445372186 0.753113 -0.251770 0.580078 0.181396 1445372186 0.753113 -0.251770 0.580078 0.181396 1445372186 0.753113 -0.251770 0.580078 0.181396 1445372186 0.753113 -0.251770 0.580078 0.181396 1445372186 0.759766 -0.210693 0.593445 0.161560 1445372186 0.759766 -0.210693 0.593445 0.161560 1445372186 0.759766 -0.210693 0.593445 0.161560 1445372186 0.759766 -0.210693 0.593445 0.161560 1445372186 0.759766 -0.210693 0.593445 0.161560 1445372186 0.759766 -0.210693 0.593445 0.161560 1445372186 0.759766 -0.210693 0.593445 0.161560 1445372186 0.756531 -0.217651 0.585999 0.191895 1445372186 0.756531 -0.217651 0.585999 0.191895 1445372186 0.756531 -0.217651 0.585999 0.191895 1445372186 0.756531 -0.217651 0.585999 0.191895 1445372186 0.756531 -0.217651 0.585999 0.191895 1445372186 0.756531 -0.217651 0.585999 0.191895 1445372186 0.757263 -0.240417 0.570129 0.208923 1445372186 0.757263 -0.240417 0.570129 0.208923 1445372186 0.757263 -0.240417 0.570129 0.208923 1445372186 0.757263 -0.240417 0.570129 0.208923 1445372186 0.757263 -0.240417 0.570129 0.208923 1445372186 0.757263 -0.240417 0.570129 0.208923 1445372186 0.756226 -0.247559 0.566589 0.213867 1445372186 0.756226 -0.247559 0.566589 0.213867 1445372186 0.756226 -0.247559 0.566589 0.213867 1445372186 0.756226 -0.247559 0.566589 0.213867 1445372186 0.756226 -0.247559 0.566589 0.213867 1445372186 0.756226 -0.247559 0.566589 0.213867 1445372186 0.749451 -0.273438 0.562683 0.216492 1445372186 0.749451 -0.273438 0.562683 0.216492 1445372186 0.749451 -0.273438 0.562683 0.216492 1445372186 0.749451 -0.273438 0.562683 0.216492 1445372186 0.749451 -0.273438 0.562683 0.216492 1445372186 0.749451 -0.273438 0.562683 0.216492 1445372186 0.739136 -0.311890 0.561157 0.203613 1445372186 0.739136 -0.311890 0.561157 0.203613 1445372186 0.739136 -0.311890 0.561157 0.203613 1445372186 0.739136 -0.311890 0.561157 0.203613 1445372186 0.739136 -0.311890 0.561157 0.203613 1445372186 0.726135 -0.348389 0.560547 0.192627 1445372186 0.726135 -0.348389 0.560547 0.192627 1445372186 0.726135 -0.348389 0.560547 0.192627 1445372186 0.726135 -0.348389 0.560547 0.192627 1445372186 0.726135 -0.348389 0.560547 0.192627 1445372186 0.726135 -0.348389 0.560547 0.192627 1445372186 0.715149 -0.374084 0.558350 0.191895 1445372186 0.715149 -0.374084 0.558350 0.191895 1445372186 0.715149 -0.374084 0.558350 0.191895 1445372186 0.715149 -0.374084 0.558350 0.191895 1445372186 0.715149 -0.374084 0.558350 0.191895 1445372187 0.715149 -0.374084 0.558350 0.191895 1445372187 0.716003 -0.371765 0.558350 0.193054 1445372187 0.716003 -0.371765 0.558350 0.193054 1445372187 0.716003 -0.371765 0.558350 0.193054 1445372187 0.716003 -0.371765 0.558350 0.193054 1445372187 0.716003 -0.371765 0.558350 0.193054 1445372187 0.716003 -0.371765 0.558350 0.193054 1445372187 0.721191 -0.349182 0.564026 0.199402 1445372187 0.721191 -0.349182 0.564026 0.199402 1445372187 0.721191 -0.349182 0.564026 0.199402 1445372187 0.721191 -0.349182 0.564026 0.199402 1445372187 0.721191 -0.349182 0.564026 0.199402 1445372187 0.721191 -0.349182 0.564026 0.199402 1445372187 0.721191 -0.349182 0.564026 0.199402 1445372187 0.722412 -0.324890 0.573547 0.208740 1445372187 0.722412 -0.324890 0.573547 0.208740 1445372187 0.722412 -0.324890 0.573547 0.208740 1445372187 0.722412 -0.324890 0.573547 0.208740 1445372187 0.722412 -0.324890 0.573547 0.208740 1445372187 0.719482 -0.306458 0.583923 0.217712 1445372187 0.719482 -0.306458 0.583923 0.217712 1445372187 0.719482 -0.306458 0.583923 0.217712 1445372187 0.719482 -0.306458 0.583923 0.217712 1445372187 0.719482 -0.306458 0.583923 0.217712 1445372187 0.719482 -0.306458 0.583923 0.217712 1445372187 0.723694 -0.286987 0.590088 0.213623 1445372187 0.723694 -0.286987 0.590088 0.213623 1445372187 0.723694 -0.286987 0.590088 0.213623 1445372187 0.723694 -0.286987 0.590088 0.213623 1445372187 0.723694 -0.286987 0.590088 0.213623 1445372187 0.723694 -0.286987 0.590088 0.213623 1445372187 0.723694 -0.286987 0.590088 0.213623 1445372187 0.726868 -0.269348 0.595154 0.211670 1445372187 0.726868 -0.269348 0.595154 0.211670 1445372187 0.726868 -0.269348 0.595154 0.211670 1445372187 0.726868 -0.269348 0.595154 0.211670 1445372187 0.726868 -0.269348 0.595154 0.211670 1445372187 0.726868 -0.269348 0.595154 0.211670 1445372187 0.726868 -0.269348 0.595154 0.211670 1445372187 0.741699 -0.251831 0.588318 0.200745 1445372187 0.741699 -0.251831 0.588318 0.200745 1445372187 0.741699 -0.251831 0.588318 0.200745 1445372187 0.741699 -0.251831 0.588318 0.200745 1445372187 0.741699 -0.251831 0.588318 0.200745 1445372187 0.741699 -0.251831 0.588318 0.200745 1445372187 0.744812 -0.216187 0.605896 0.176941 1445372187 0.744812 -0.216187 0.605896 0.176941 1445372187 0.744812 -0.216187 0.605896 0.176941 1445372187 0.744812 -0.216187 0.605896 0.176941 1445372187 0.744812 -0.216187 0.605896 0.176941 1445372187 0.744812 -0.216187 0.605896 0.176941 1445372187 0.744812 -0.216187 0.605896 0.176941 1445372187 0.742493 -0.209595 0.607788 0.188049 1445372187 0.742493 -0.209595 0.607788 0.188049 1445372187 0.742493 -0.209595 0.607788 0.188049 1445372187 0.742493 -0.209595 0.607788 0.188049 1445372187 0.742493 -0.209595 0.607788 0.188049 1445372187 0.742493 -0.209595 0.607788 0.188049 1445372187 0.741211 -0.237244 0.594421 0.202209 1445372187 0.741211 -0.237244 0.594421 0.202209 1445372187 0.741211 -0.237244 0.594421 0.202209 1445372187 0.741211 -0.237244 0.594421 0.202209 1445372187 0.741211 -0.237244 0.594421 0.202209 1445372187 0.741211 -0.237244 0.594421 0.202209 1445372187 0.741211 -0.237244 0.594421 0.202209 1445372187 0.745911 -0.245667 0.587402 0.195313 1445372187 0.745911 -0.245667 0.587402 0.195313 1445372187 0.745911 -0.245667 0.587402 0.195313 1445372187 0.745911 -0.245667 0.587402 0.195313 1445372187 0.745911 -0.245667 0.587402 0.195313 1445372187 0.745911 -0.245667 0.587402 0.195313 1445372187 0.747559 -0.255371 0.584351 0.185547 1445372187 0.747559 -0.255371 0.584351 0.185547 1445372187 0.747559 -0.255371 0.584351 0.185547 1445372187 0.747559 -0.255371 0.584351 0.185547 1445372187 0.747559 -0.255371 0.584351 0.185547 1445372187 0.747559 -0.255371 0.584351 0.185547 1445372187 0.742920 -0.287720 0.578369 0.175232 1445372187 0.742920 -0.287720 0.578369 0.175232 1445372187 0.742920 -0.287720 0.578369 0.175232 1445372187 0.742920 -0.287720 0.578369 0.175232 1445372187 0.742920 -0.287720 0.578369 0.175232 1445372187 0.742920 -0.287720 0.578369 0.175232 1445372187 0.742737 -0.317322 0.568054 0.157715 1445372187 0.742737 -0.317322 0.568054 0.157715 1445372187 0.742737 -0.317322 0.568054 0.157715 1445372187 0.742737 -0.317322 0.568054 0.157715 1445372187 0.742737 -0.317322 0.568054 0.157715 1445372187 0.742737 -0.317322 0.568054 0.157715 1445372187 0.740051 -0.344971 0.556152 0.154785 1445372187 0.740051 -0.344971 0.556152 0.154785 1445372187 0.740051 -0.344971 0.556152 0.154785 1445372187 0.740051 -0.344971 0.556152 0.154785 1445372187 0.740051 -0.344971 0.556152 0.154785 1445372187 0.740051 -0.344971 0.556152 0.154785 1445372187 0.735657 -0.371887 0.539917 0.170166 1445372187 0.735657 -0.371887 0.539917 0.170166 1445372187 0.735657 -0.371887 0.539917 0.170166 1445372187 0.735657 -0.371887 0.539917 0.170166 1445372187 0.730774 -0.373413 0.539307 0.188782 1445372187 0.730774 -0.373413 0.539307 0.188782 1445372187 0.730774 -0.373413 0.539307 0.188782 1445372187 0.730774 -0.373413 0.539307 0.188782 1445372187 0.730774 -0.373413 0.539307 0.188782 1445372187 0.730774 -0.373413 0.539307 0.188782 1445372187 0.730774 -0.373413 0.539307 0.188782 1445372187 0.728271 -0.355408 0.549133 0.204163 1445372187 0.728271 -0.355408 0.549133 0.204163 1445372187 0.728271 -0.355408 0.549133 0.204163 1445372187 0.728271 -0.355408 0.549133 0.204163 1445372187 0.728271 -0.355408 0.549133 0.204163 1445372188 0.728271 -0.355408 0.549133 0.204163 1445372188 0.725098 -0.329651 0.563416 0.219238 1445372188 0.725098 -0.329651 0.563416 0.219238 1445372188 0.725098 -0.329651 0.563416 0.219238 1445372188 0.725098 -0.329651 0.563416 0.219238 1445372188 0.725098 -0.329651 0.563416 0.219238 1445372188 0.725098 -0.329651 0.563416 0.219238 1445372188 0.725098 -0.329651 0.563416 0.219238 1445372188 0.725098 -0.299377 0.579712 0.220337 1445372188 0.725098 -0.299377 0.579712 0.220337 1445372188 0.725098 -0.299377 0.579712 0.220337 1445372188 0.725098 -0.299377 0.579712 0.220337 1445372188 0.725098 -0.299377 0.579712 0.220337 1445372188 0.725098 -0.299377 0.579712 0.220337 1445372188 0.726379 -0.265991 0.597656 0.210571 1445372188 0.726379 -0.265991 0.597656 0.210571 1445372188 0.726379 -0.265991 0.597656 0.210571 1445372188 0.726379 -0.265991 0.597656 0.210571 1445372188 0.726379 -0.265991 0.597656 0.210571 1445372188 0.726379 -0.265991 0.597656 0.210571 1445372188 0.726379 -0.265991 0.597656 0.210571 1445372188 0.723816 -0.264587 0.602844 0.206299 1445372188 0.723816 -0.264587 0.602844 0.206299 1445372188 0.723816 -0.264587 0.602844 0.206299 1445372188 0.723816 -0.264587 0.602844 0.206299 1445372188 0.723816 -0.264587 0.602844 0.206299 1445372188 0.723816 -0.264587 0.602844 0.206299 1445372188 0.727112 -0.269714 0.598999 0.199219 1445372188 0.727112 -0.269714 0.598999 0.199219 1445372188 0.727112 -0.269714 0.598999 0.199219 1445372188 0.727112 -0.269714 0.598999 0.199219 1445372188 0.727112 -0.269714 0.598999 0.199219 1445372188 0.727112 -0.269714 0.598999 0.199219 1445372188 0.731995 -0.250183 0.605286 0.187561 1445372188 0.731995 -0.250183 0.605286 0.187561 1445372188 0.731995 -0.250183 0.605286 0.187561 1445372188 0.731995 -0.250183 0.605286 0.187561 1445372188 0.731995 -0.250183 0.605286 0.187561 1445372188 0.731995 -0.250183 0.605286 0.187561 1445372188 0.731995 -0.250183 0.605286 0.187561 1445372188 0.731750 -0.238770 0.606995 0.197449 1445372188 0.731750 -0.238770 0.606995 0.197449 1445372188 0.731750 -0.238770 0.606995 0.197449 1445372188 0.731750 -0.238770 0.606995 0.197449 1445372188 0.731750 -0.238770 0.606995 0.197449 1445372188 0.731750 -0.238770 0.606995 0.197449 1445372188 0.730957 -0.244446 0.602905 0.205750 1445372188 0.730957 -0.244446 0.602905 0.205750 1445372188 0.730957 -0.244446 0.602905 0.205750 1445372188 0.730957 -0.244446 0.602905 0.205750 1445372188 0.730957 -0.244446 0.602905 0.205750 1445372188 0.730957 -0.244446 0.602905 0.205750 1445372188 0.734192 -0.250244 0.597107 0.204346 1445372188 0.734192 -0.250244 0.597107 0.204346 1445372188 0.734192 -0.250244 0.597107 0.204346 1445372188 0.734192 -0.250244 0.597107 0.204346 1445372188 0.734192 -0.250244 0.597107 0.204346 1445372188 0.734192 -0.250244 0.597107 0.204346 1445372188 0.734070 -0.267883 0.591553 0.198364 1445372188 0.734070 -0.267883 0.591553 0.198364 1445372188 0.734070 -0.267883 0.591553 0.198364 1445372188 0.734070 -0.267883 0.591553 0.198364 1445372188 0.734070 -0.267883 0.591553 0.198364 1445372188 0.734070 -0.267883 0.591553 0.198364 1445372188 0.737122 -0.297607 0.576904 0.187439 1445372188 0.737122 -0.297607 0.576904 0.187439 1445372188 0.737122 -0.297607 0.576904 0.187439 1445372188 0.737122 -0.297607 0.576904 0.187439 1445372188 0.737122 -0.297607 0.576904 0.187439 1445372188 0.737122 -0.297607 0.576904 0.187439 1445372188 0.734741 -0.330750 0.565857 0.174622 1445372188 0.734741 -0.330750 0.565857 0.174622 1445372188 0.734741 -0.330750 0.565857 0.174622 1445372188 0.734741 -0.330750 0.565857 0.174622 1445372188 0.734741 -0.330750 0.565857 0.174622 1445372188 0.734741 -0.330750 0.565857 0.174622 1445372188 0.734741 -0.330750 0.565857 0.174622 1445372188 0.728271 -0.360291 0.555603 0.176331 1445372188 0.728271 -0.360291 0.555603 0.176331 1445372188 0.728271 -0.360291 0.555603 0.176331 1445372188 0.728271 -0.360291 0.555603 0.176331 1445372188 0.728271 -0.360291 0.555603 0.176331 1445372188 0.728271 -0.360291 0.555603 0.176331 1445372188 0.723816 -0.375488 0.548218 0.185608 1445372188 0.723816 -0.375488 0.548218 0.185608 1445372188 0.723816 -0.375488 0.548218 0.185608 1445372188 0.723816 -0.375488 0.548218 0.185608 1445372188 0.723816 -0.375488 0.548218 0.185608 1445372188 0.723816 -0.375488 0.548218 0.185608 1445372188 0.725037 -0.368164 0.549072 0.192749 1445372188 0.725037 -0.368164 0.549072 0.192749 1445372188 0.725037 -0.368164 0.549072 0.192749 1445372188 0.725037 -0.368164 0.549072 0.192749 1445372188 0.725037 -0.368164 0.549072 0.192749 1445372188 0.719971 -0.358154 0.557495 0.206238 1445372188 0.719971 -0.358154 0.557495 0.206238 1445372188 0.719971 -0.358154 0.557495 0.206238 1445372188 0.719971 -0.358154 0.557495 0.206238 1445372188 0.719971 -0.358154 0.557495 0.206238 1445372188 0.719971 -0.358154 0.557495 0.206238 1445372188 0.716370 -0.342957 0.568237 0.215088 1445372188 0.716370 -0.342957 0.568237 0.215088 1445372188 0.716370 -0.342957 0.568237 0.215088 1445372188 0.716370 -0.342957 0.568237 0.215088 1445372188 0.716370 -0.342957 0.568237 0.215088 1445372188 0.716370 -0.342957 0.568237 0.215088 1445372188 0.716370 -0.342957 0.568237 0.215088 1445372188 0.716553 -0.320435 0.580505 0.216248 1445372188 
0.778870 -0.146973 0.595276 0.131653 1445372191 0.778870 -0.146973 0.595276 0.131653 1445372191 0.778870 -0.146973 0.595276 0.131653 1445372191 0.778870 -0.146973 0.595276 0.131653 1445372191 0.778870 -0.146973 0.595276 0.131653 1445372191 0.778870 -0.146973 0.595276 0.131653 1445372191 0.781433 -0.142944 0.593140 0.130432 1445372191 0.781433 -0.142944 0.593140 0.130432 1445372191 0.781433 -0.142944 0.593140 0.130432 1445372191 0.781433 -0.142944 0.593140 0.130432 1445372191 0.781433 -0.142944 0.593140 0.130432 1445372191 0.783813 -0.141785 0.590332 0.130066 1445372191 0.783813 -0.141785 0.590332 0.130066 1445372191 0.783813 -0.141785 0.590332 0.130066 1445372191 0.783813 -0.141785 0.590332 0.130066 1445372191 0.783813 -0.141785 0.590332 0.130066 1445372191 0.783813 -0.141785 0.590332 0.130066 1445372191 0.783813 -0.141785 0.590332 0.130066 1445372191 0.785461 -0.143677 0.587219 0.132507 1445372191 0.785461 -0.143677 0.587219 0.132507 1445372191 0.785461 -0.143677 0.587219 0.132507 1445372191 0.785461 -0.143677 0.587219 0.132507 1445372191 0.785461 -0.143677 0.587219 0.132507 1445372191 0.786133 -0.147461 0.584412 0.136353 1445372191 0.786133 -0.147461 0.584412 0.136353 1445372191 0.786133 -0.147461 0.584412 0.136353 1445372191 0.786133 -0.147461 0.584412 0.136353 1445372191 0.786133 -0.147461 0.584412 0.136353 1445372191 0.786133 -0.147461 0.584412 0.136353 1445372191 0.785034 -0.148743 0.585022 0.138794 1445372191 0.785034 -0.148743 0.585022 0.138794 1445372191 0.785034 -0.148743 0.585022 0.138794 1445372191 0.785034 -0.148743 0.585022 0.138794 1445372191 0.785034 -0.148743 0.585022 0.138794 1445372191 0.785034 -0.148743 0.585022 0.138794 1445372191 0.785034 -0.148743 0.585022 0.138794 1445372191 0.782898 -0.150513 0.586304 0.143555 1445372191 0.782898 -0.150513 0.586304 0.143555 1445372191 0.782898 -0.150513 0.586304 0.143555 1445372191 0.782898 -0.150513 0.586304 0.143555 1445372191 0.782898 -0.150513 0.586304 0.143555 1445372191 0.782898 -0.150513 0.586304 0.143555 1445372191 0.778076 -0.162720 0.585754 0.157837 1445372191 0.778076 -0.162720 0.585754 0.157837 1445372191 0.778076 -0.162720 0.585754 0.157837 1445372191 0.778076 -0.162720 0.585754 0.157837 1445372191 0.778076 -0.162720 0.585754 0.157837 1445372191 0.773010 -0.174622 0.585327 0.171326 1445372191 0.773010 -0.174622 0.585327 0.171326 1445372191 0.773010 -0.174622 0.585327 0.171326 1445372191 0.773010 -0.174622 0.585327 0.171326 1445372191 0.773010 -0.174622 0.585327 0.171326 1445372191 0.773010 -0.174622 0.585327 0.171326 1445372191 0.773010 -0.174622 0.585327 0.171326 1445372191 0.768677 -0.179871 0.586975 0.179321 1445372191 0.768677 -0.179871 0.586975 0.179321 1445372191 0.768677 -0.179871 0.586975 0.179321 1445372191 0.768677 -0.179871 0.586975 0.179321 1445372191 0.768677 -0.179871 0.586975 0.179321 1445372191 0.765564 -0.182922 0.588867 0.183228 1445372191 0.765564 -0.182922 0.588867 0.183228 1445372191 0.765564 -0.182922 0.588867 0.183228 1445372191 0.765564 -0.182922 0.588867 0.183228 1445372191 0.765564 -0.182922 0.588867 0.183228 1445372191 0.765564 -0.182922 0.588867 0.183228 1445372191 0.764160 -0.185608 0.588684 0.187134 1445372191 0.764160 -0.185608 0.588684 0.187134 1445372191 0.764160 -0.185608 0.588684 0.187134 1445372191 0.764160 -0.185608 0.588684 0.187134 1445372191 0.764160 -0.185608 0.588684 0.187134 1445372191 0.761536 -0.191650 0.587463 0.195068 1445372191 0.761536 -0.191650 0.587463 0.195068 1445372191 0.761536 -0.191650 0.587463 0.195068 1445372191 0.761536 -0.191650 0.587463 0.195068 1445372191 0.761536 -0.191650 0.587463 0.195068 1445372191 0.761536 -0.191650 0.587463 0.195068 1445372191 0.761047 -0.186523 0.590576 0.192688 1445372191 0.761047 -0.186523 0.590576 0.192688 1445372191 0.761047 -0.186523 0.590576 0.192688 1445372191 0.761047 -0.186523 0.590576 0.192688 1445372191 0.761047 -0.186523 0.590576 0.192688 1445372191 0.761047 -0.186523 0.590576 0.192688 1445372191 0.761047 -0.186523 0.590576 0.192688 1445372191 0.764343 -0.168518 0.596924 0.176086 1445372191 0.764343 -0.168518 0.596924 0.176086 1445372191 0.764343 -0.168518 0.596924 0.176086 1445372191 0.764343 -0.168518 0.596924 0.176086 1445372191 0.767456 -0.163269 0.597656 0.164673 1445372191 0.767456 -0.163269 0.597656 0.164673 1445372191 0.767456 -0.163269 0.597656 0.164673 1445372192 0.767456 -0.163269 0.597656 0.164673 1445372192 0.767456 -0.163269 0.597656 0.164673 1445372192 0.767456 -0.163269 0.597656 0.164673 1445372192 0.769775 -0.169067 0.594299 0.159912 1445372192 0.769775 -0.169067 0.594299 0.159912 1445372192 0.769775 -0.169067 0.594299 0.159912 1445372192 0.769775 -0.169067 0.594299 0.159912 1445372192 0.769775 -0.169067 0.594299 0.159912 1445372192 0.772644 -0.169434 0.591858 0.154724 1445372192 0.772644 -0.169434 0.591858 0.154724 1445372192 0.772644 -0.169434 0.591858 0.154724 1445372192 0.772644 -0.169434 0.591858 0.154724 1445372192 0.772644 -0.169434 0.591858 0.154724 1445372192 0.772644 -0.169434 0.591858 0.154724 1445372192 0.773865 -0.170715 0.589966 0.154297 1445372192 0.773865 -0.170715 0.589966 0.154297 1445372192 0.773865 -0.170715 0.589966 0.154297 1445372192 0.773865 -0.170715 0.589966 0.154297 1445372192 0.773865 -0.170715 0.589966 0.154297 1445372192 0.773865 -0.170715 0.589966 0.154297 1445372192 0.772339 -0.175415 0.590149 0.156250 1445372192 0.772339 -0.175415 0.590149 0.156250 1445372192 0.772339 -0.175415 0.590149 0.156250 1445372192 0.772339 -0.175415 0.590149 0.156250 1445372192 0.772339 -0.175415 0.590149 0.156250 1445372192 0.772339 -0.175415 0.590149 0.156250 1445372192 0.769104 -0.179443 0.593201 0.155884 1445372192 0.769104 -0.179443 0.593201 0.155884 1445372192 0.769104 -0.179443 0.593201 0.155884 1445372192 0.769104 -0.179443 0.593201 0.155884 1445372192 0.769104 -0.179443 0.593201 0.155884 1445372192 0.769104 -0.179443 0.593201 0.155884 1445372192 0.766296 -0.180969 0.596497 0.155457 1445372192 0.766296 -0.180969 0.596497 0.155457 1445372192 0.766296 -0.180969 0.596497 0.155457 1445372192 0.766296 -0.180969 0.596497 0.155457 1445372192 0.766296 -0.180969 0.596497 0.155457 1445372192 0.766296 -0.180969 0.596497 0.155457 1445372192 0.763733 -0.182129 0.598511 0.158691 1445372192 0.763733 -0.182129 0.598511 0.158691 1445372192 0.763733 -0.182129 0.598511 0.158691 1445372192 0.763733 -0.182129 0.598511 0.158691 1445372192 0.763733 -0.182129 0.598511 0.158691 1445372192 0.763733 -0.182129 0.598511 0.158691 1445372192 0.762451 -0.181335 0.599731 0.161316 1445372192 0.762451 -0.181335 0.599731 0.161316 1445372192 0.762451 -0.181335 0.599731 0.161316 1445372192 0.762451 -0.181335 0.599731 0.161316 1445372192 0.762451 -0.181335 0.599731 0.161316 1445372192 0.761597 -0.181030 0.600098 0.164246 1445372192 0.761597 -0.181030 0.600098 0.164246 1445372192 0.761597 -0.181030 0.600098 0.164246 1445372192 0.761597 -0.181030 0.600098 0.164246 1445372192 0.761597 -0.181030 0.600098 0.164246 1445372192 0.761597 -0.181030 0.600098 0.164246 1445372192 0.761597 -0.181030 0.600098 0.164246 1445372192 0.760498 -0.187622 0.597229 0.172119 1445372192 0.760498 -0.187622 0.597229 0.172119 1445372192 0.760498 -0.187622 0.597229 0.172119 1445372192 0.760498 -0.187622 0.597229 0.172119 1445372192 0.760498 -0.187622 0.597229 0.172119 1445372192 0.759949 -0.194153 0.593079 0.181580 1445372192 0.759949 -0.194153 0.593079 0.181580 1445372192 0.759949 -0.194153 0.593079 0.181580 1445372192 0.759949 -0.194153 0.593079 0.181580 1445372192 0.759949 -0.194153 0.593079 0.181580 1445372192 0.759949 -0.194153 0.593079 0.181580 1445372192 0.759949 -0.194153 0.593079 0.181580 1445372192 0.762207 -0.188782 0.591858 0.181763 1445372192 0.762207 -0.188782 0.591858 0.181763 1445372192 0.762207 -0.188782 0.591858 0.181763 1445372192 0.762207 -0.188782 0.591858 0.181763 1445372192 0.762207 -0.188782 0.591858 0.181763 1445372192 0.762207 -0.188782 0.591858 0.181763 1445372192 0.766785 -0.174011 0.593689 0.170898 1445372192 0.766785 -0.174011 0.593689 0.170898 1445372192 0.766785 -0.174011 0.593689 0.170898 1445372192 0.766785 -0.174011 0.593689 0.170898 1445372192 0.766785 -0.174011 0.593689 0.170898 1445372192 0.766785 -0.174011 0.593689 0.170898 1445372192 0.766785 -0.174011 0.593689 0.170898 1445372192 0.770569 -0.167786 0.592712 0.163391 1445372192 0.770569 -0.167786 0.592712 0.163391 1445372192 0.770569 -0.167786 0.592712 0.163391 1445372192 0.770569 -0.167786 0.592712 0.163391 1445372192 0.770569 -0.167786 0.592712 0.163391 1445372192 0.772827 -0.170654 0.589600 0.160950 1445372192 0.772827 -0.170654 0.589600 0.160950 1445372192 0.772827 -0.170654 0.589600 0.160950 1445372192 0.772827 -0.170654 0.589600 0.160950 1445372192 0.772827 -0.170654 0.589600 0.160950 1445372192 0.772827 -0.170654 0.589600 0.160950 1445372192 0.772827 -0.170654 0.589600 0.160950 1445372192 0.775635 -0.168579 0.588074 0.155029 1445372192 0.775635 -0.168579 0.588074 0.155029 1445372192 0.775635 -0.168579 0.588074 0.155029 1445372192 0.775635 -0.168579 0.588074 0.155029 1445372192 0.775635 -0.168579 0.588074 0.155029 1445372192 0.775635 -0.168579 0.588074 0.155029 1445372192 0.776978 -0.168518 0.587158 0.151855 1445372192 0.776978 -0.168518 0.587158 0.151855 1445372192 0.776978 -0.168518 0.587158 0.151855 1445372192 0.776978 -0.168518 0.587158 0.151855 1445372192 0.776978 -0.168518 0.587158 0.151855 1445372192 0.776978 -0.168518 0.587158 0.151855 1445372192 0.776978 -0.168518 0.587158 0.151855 1445372192 0.776123 -0.173279 0.586609 0.153076 1445372192 0.776123 -0.173279 0.586609 0.153076 1445372192 0.776123 -0.173279 0.586609 0.153076 1445372192 0.776123 -0.173279 0.586609 0.153076 1445372193 0.776123 -0.173279 0.586609 0.153076 1445372193 0.776123 -0.173279 0.586609 0.153076 1445372193 0.773621 -0.177856 0.587830 0.155518 1445372193 0.773621 -0.177856 0.587830 0.155518 1445372193 0.773621 -0.177856 0.587830 0.155518 1445372193 0.773621 -0.177856 0.587830 0.155518 1445372193 0.773621 -0.177856 0.587830 0.155518 1445372193 0.773621 -0.177856 0.587830 0.155518 1445372193 0.771606 -0.175964 0.591553 0.153687 1445372193 0.771606 -0.175964 0.591553 0.153687 1445372193 0.771606 -0.175964 0.591553 0.153687 1445372193 0.771606 -0.175964 0.591553 0.153687 1445372193 0.771606 -0.175964 0.591553 0.153687 1445372193 0.771606 -0.175964 0.591553 0.153687 1445372193 0.771606 -0.175964 0.591553 0.153687 1445372193 0.768982 -0.175354 0.594543 0.155945 1445372193 0.768982 -0.175354 0.594543 0.155945 1445372193 0.768982 -0.175354 0.594543 0.155945 1445372193 0.768982 -0.175354 0.594543 0.155945 1445372193 0.768982 -0.175354 0.594543 0.155945 1445372193 0.768982 -0.175354 0.594543 0.155945 1445372193 0.766479 -0.176208 0.596130 0.161438 1445372193 0.766479 -0.176208 0.596130 0.161438 1445372193 0.766479 -0.176208 0.596130 0.161438 1445372193 0.766479 -0.176208 0.596130 0.161438 1445372193 0.766479 -0.176208 0.596130 0.161438 1445372193 0.766479 -0.176208 0.596130 0.161438 1445372193 0.765015 -0.176636 0.595703 0.169128 1445372193 0.765015 -0.176636 0.595703 0.169128 1445372193 0.765015 -0.176636 0.595703 0.169128 1445372193 0.765015 -0.176636 0.595703 0.169128 1445372193 0.765015 -0.176636 0.595703 0.169128 1445372193 0.763855 -0.179565 0.593262 0.179565 1445372193 0.763855 -0.179565 0.593262 0.179565 1445372193 0.763855 -0.179565 0.593262 0.179565 1445372193 0.763855 -0.179565 0.593262 0.179565 1445372193 0.763855 -0.179565 0.593262 0.179565 1445372193 0.763855 -0.179565 0.593262 0.179565 1445372193 0.763245 -0.182861 0.589966 0.189392 1445372193 0.763245 -0.182861 0.589966 0.189392 1445372193 0.763245 -0.182861 0.589966 0.189392 1445372193 0.763245 -0.182861 0.589966 0.189392 1445372193 0.763489 -0.182861 0.587830 0.195068 1445372193 0.763489 -0.182861 0.587830 0.195068 1445372193 0.763489 -0.182861 0.587830 0.195068 1445372193 0.763489 -0.182861 0.587830 0.195068 1445372193 0.765747 -0.176331 0.587830 0.192200 1445372193 0.765747 -0.176331 0.587830 0.192200 1445372193 0.765747 -0.176331 0.587830 0.192200 1445372193 0.765747 -0.176331 0.587830 0.192200 1445372193 0.765747 -0.176331 0.587830 0.192200 1445372193 0.765747 -0.176331 0.587830 0.192200 1445372193 0.769226 -0.167542 0.588379 0.184204 1445372193 0.769226 -0.167542 0.588379 0.184204 1445372193 0.769226 -0.167542 0.588379 0.184204 1445372193 0.769226 -0.167542 0.588379 0.184204 1445372193 0.769226 -0.167542 0.588379 0.184204 1445372193 0.769226 -0.167542 0.588379 0.184204 1445372193 0.771851 -0.164063 0.587952 0.177551 1445372193 0.771851 -0.164063 0.587952 0.177551 1445372193 0.771851 -0.164063 0.587952 0.177551 1445372193 0.771851 -0.164063 0.587952 0.177551 1445372193 0.771851 -0.164063 0.587952 0.177551 1445372193 0.771851 -0.164063 0.587952 0.177551 1445372193 0.774780 -0.161255 0.587097 0.170166 1445372193 0.774780 -0.161255 0.587097 0.170166 1445372193 0.774780 -0.161255 0.587097 0.170166 1445372193 0.774780 -0.161255 0.587097 0.170166 1445372193 0.774780 -0.161255 0.587097 0.170166 1445372193 0.774780 -0.161255 0.587097 0.170166 1445372193 0.776611 -0.161804 0.585938 0.165161 1445372193 0.776611 -0.161804 0.585938 0.165161 1445372193 0.776611 -0.161804 0.585938 0.165161 1445372193 0.776611 -0.161804 0.585938 0.165161 1445372193 0.776611 -0.161804 0.585938 0.165161 1445372193 0.776611 -0.161804 0.585938 0.165161 1445372193 0.777344 -0.165161 0.584656 0.162781 1445372193 0.777344 -0.165161 0.584656 0.162781 1445372193 0.777344 -0.165161 0.584656 0.162781 1445372193 0.777344 -0.165161 0.584656 0.162781 1445372193 0.777344 -0.165161 0.584656 0.162781 1445372193 0.777344 -0.165161 0.584656 0.162781 1445372193 0.775879 -0.170959 0.584229 0.165466 1445372193 0.775879 -0.170959 0.584229 0.165466 1445372193 0.775879 -0.170959 0.584229 0.165466 1445372193 0.775879 -0.170959 0.584229 0.165466 1445372193 0.775879 -0.170959 0.584229 0.165466 1445372193 0.775879 -0.170959 0.584229 0.165466 1445372193 0.775879 -0.170959 0.584229 0.165466 1445372193 0.773315 -0.175842 0.584961 0.169678 1445372193 0.773315 -0.175842 0.584961 0.169678 1445372193 0.773315 -0.175842 0.584961 0.169678 1445372193 0.773315 -0.175842 0.584961 0.169678 1445372193 0.773315 -0.175842 0.584961 0.169678 1445372193 0.773315 -0.175842 0.584961 0.169678 1445372193 0.770691 -0.175476 0.588379 0.170044 1445372193 0.770691 -0.175476 0.588379 0.170044 1445372193 0.770691 -0.175476 0.588379 0.170044 1445372193 0.770691 -0.175476 0.588379 0.170044 1445372193 0.770691 -0.175476 0.588379 0.170044 1445372193 0.770691 -0.175476 0.588379 0.170044 1445372193 0.769165 -0.171570 0.591919 0.168762 1445372193 0.769165 -0.171570 0.591919 0.168762 1445372193 0.769165 -0.171570 0.591919 0.168762 1445372193 0.769165 -0.171570 0.591919 0.168762 1445372193 0.769165 -0.171570 0.591919 0.168762 1445372194 0.769165 -0.171570 0.591919 0.168762 1445372194 0.769165 -0.171570 0.591919 0.168762 1445372194 0.766296 -0.175537 0.592407 0.176147 1445372194 0.766296 -0.175537 0.592407 0.176147 1445372194 0.766296 -0.175537 0.592407 0.176147 1445372194 0.766296 -0.175537 0.592407 0.176147 1445372194 0.766296 -0.175537 0.592407 0.176147 1445372194 0.764221 -0.179688 0.591492 0.183716 1445372194 0.764221 -0.179688 0.591492 0.183716 1445372194 0.764221 -0.179688 0.591492 0.183716 1445372194 0.764221 -0.179688 0.591492 0.183716 1445372194 0.764221 -0.179688 0.591492 0.183716 1445372194 0.764221 -0.179688 0.591492 0.183716 1445372194 0.762939 -0.181213 0.590393 0.190979 1445372194 0.762939 -0.181213 0.590393 0.190979 1445372194 0.762939 -0.181213 0.590393 0.190979 1445372194 0.762939 -0.181213 0.590393 0.190979 1445372194 0.762939 -0.181213 0.590393 0.190979 1445372194 0.762939 -0.181213 0.590393 0.190979 1445372194 0.761963 -0.186218 0.587158 0.199890 1445372194 0.761963 -0.186218 0.587158 0.199890 1445372194 0.761963 -0.186218 0.587158 0.199890 1445372194 0.761963 -0.186218 0.587158 0.199890 1445372194 0.761963 -0.186218 0.587158 0.199890 1445372194 0.761963 -0.186218 0.587158 0.199890 1445372194 0.761169 -0.191589 0.583435 0.208435 1445372194 0.761169 -0.191589 0.583435 0.208435 1445372194 0.761169 -0.191589 0.583435 0.208435 1445372194 0.761169 -0.191589 0.583435 0.208435 1445372194 0.761169 -0.191589 0.583435 0.208435 1445372194 0.761169 -0.191589 0.583435 0.208435 1445372194 0.762085 -0.191162 0.581360 0.211365 1445372194 0.762085 -0.191162 0.581360 0.211365 1445372194 0.762085 -0.191162 0.581360 0.211365 1445372194 0.762085 -0.191162 0.581360 0.211365 1445372194 0.762085 -0.191162 0.581360 0.211365 1445372194 0.763428 -0.188782 0.580688 0.210388 1445372194 0.763428 -0.188782 0.580688 0.210388 1445372194 0.763428 -0.188782 0.580688 0.210388 1445372194 0.763428 -0.188782 0.580688 0.210388 1445372194 0.763428 -0.188782 0.580688 0.210388 1445372194 0.763428 -0.188782 0.580688 0.210388 1445372194 0.765137 -0.185059 0.582092 0.203613 1445372194 0.765137 -0.185059 0.582092 0.203613 1445372194 0.765137 -0.185059 0.582092 0.203613 1445372194 0.765137 -0.185059 0.582092 0.203613 1445372194 0.765137 -0.185059 0.582092 0.203613 1445372194 0.767212 -0.181213 0.583435 0.195129 1445372194 0.767212 -0.181213 0.583435 0.195129 1445372194 0.767212 -0.181213 0.583435 0.195129 1445372194 0.767212 -0.181213 0.583435 0.195129 1445372194 0.767212 -0.181213 0.583435 0.195129 1445372194 0.767212 -0.181213 0.583435 0.195129 1445372194 0.767212 -0.181213 0.583435 0.195129 1445372194 0.768677 -0.179871 0.583801 0.189392 1445372194 0.768677 -0.179871 0.583801 0.189392 1445372194 0.768677 -0.179871 0.583801 0.189392 1445372194 0.768677 -0.179871 0.583801 0.189392 1445372194 0.768677 -0.179871 0.583801 0.189392 1445372194 0.768677 -0.179871 0.583801 0.189392 1445372194 0.770203 -0.178589 0.583618 0.184753 1445372194 0.770203 -0.178589 0.583618 0.184753 1445372194 0.770203 -0.178589 0.583618 0.184753 1445372194 0.770203 -0.178589 0.583618 0.184753 1445372194 0.770203 -0.178589 0.583618 0.184753 1445372194 0.770203 -0.178589 0.583618 0.184753 1445372194 0.770569 -0.179871 0.582825 0.184570 1445372194 0.770569 -0.179871 0.582825 0.184570 1445372194 0.770569 -0.179871 0.582825 0.184570 1445372194 0.770569 -0.179871 0.582825 0.184570 1445372194 0.769592 -0.181885 0.583618 0.184326 1445372194 0.769592 -0.181885 0.583618 0.184326 1445372194 0.769592 -0.181885 0.583618 0.184326 1445372194 0.769592 -0.181885 0.583618 0.184326 1445372194 0.769592 -0.181885 0.583618 0.184326 1445372194 0.769592 -0.181885 0.583618 0.184326 1445372194 0.768982 -0.177063 0.588562 0.175781 1445372194 0.768982 -0.177063 0.588562 0.175781 1445372194 0.768982 -0.177063 0.588562 0.175781 1445372194 0.768982 -0.177063 0.588562 0.175781 1445372194 0.768982 -0.177063 0.588562 0.175781 1445372194 0.768982 -0.177063 0.588562 0.175781 1445372194 0.768982 -0.177063 0.588562 0.175781 1445372194 0.764771 -0.180420 0.592590 0.176880 1445372194 0.764771 -0.180420 0.592590 0.176880 1445372194 0.764771 -0.180420 0.592590 0.176880 1445372194 0.764771 -0.180420 0.592590 0.176880 1445372194 0.764771 -0.180420 0.592590 0.176880 1445372194 0.764771 -0.180420 0.592590 0.176880 1445372194 0.760132 -0.189819 0.593689 0.183289 1445372194 0.760132 -0.189819 0.593689 0.183289 1445372194 0.760132 -0.189819 0.593689 0.183289 1445372194 0.760132 -0.189819 0.593689 0.183289 1445372194 0.760132 -0.189819 0.593689 0.183289 1445372194 0.760132 -0.189819 0.593689 0.183289 1445372194 0.758301 -0.192444 0.594116 0.186707 1445372194 0.758301 -0.192444 0.594116 0.186707 1445372194 0.758301 -0.192444 0.594116 0.186707 1445372194 0.758301 -0.192444 0.594116 0.186707 1445372194 0.758301 -0.192444 0.594116 0.186707 1445372194 0.758301 -0.192444 0.594116 0.186707 1445372194 0.757935 -0.194031 0.592834 0.190613 1445372194 0.757935 -0.194031 0.592834 0.190613 1445372194 0.757935 -0.194031 0.592834 0.190613 1445372194 0.757935 -0.194031 0.592834 0.190613 1445372194 0.757935 -0.194031 0.592834 0.190613 1445372194 0.757935 -0.194031 0.592834 0.190613 1445372194 0.757935 -0.194031 0.592834 0.190613 1445372195 0.759033 -0.193909 0.590637 0.193237 1445372195 0.759033 -0.193909 0.590637 0.193237 1445372195 0.759033 -0.193909 0.590637 0.193237 1445372195 0.759033 -0.193909 0.590637 0.193237 1445372195 0.760437 -0.195313 0.585022 0.203003 1445372195 0.760437 -0.195313 0.585022 0.203003 1445372195 0.760437 -0.195313 0.585022 0.203003 1445372195 0.762695 -0.190002 0.584351 0.201599 1445372195 0.762695 -0.190002 0.584351 0.201599 1445372195 0.762695 -0.190002 0.584351 0.201599 1445372195 0.762695 -0.190002 0.584351 0.201599 1445372195 0.762695 -0.190002 0.584351 0.201599 1445372195 0.762695 -0.190002 0.584351 0.201599 1445372195 0.765747 -0.185974 0.583008 0.197571 1445372195 0.765747 -0.185974 0.583008 0.197571 1445372195 0.765747 -0.185974 0.583008 0.197571 1445372195 0.765747 -0.185974 0.583008 0.197571 1445372195 0.765747 -0.185974 0.583008 0.197571 1445372195 0.765747 -0.185974 0.583008 0.197571 1445372195 0.765747 -0.185974 0.583008 0.197571 1445372195 0.768677 -0.184937 0.580444 0.194702 1445372195 0.768677 -0.184937 0.580444 0.194702 1445372195 0.768677 -0.184937 0.580444 0.194702 1445372195 0.768677 -0.184937 0.580444 0.194702 1445372195 0.768677 -0.184937 0.580444 0.194702 1445372195 0.768677 -0.184937 0.580444 0.194702 1445372195 0.771179 -0.183899 0.578430 0.191956 1445372195 0.771179 -0.183899 0.578430 0.191956 1445372195 0.771179 -0.183899 0.578430 0.191956 1445372195 0.771179 -0.183899 0.578430 0.191956 1445372195 0.771179 -0.183899 0.578430 0.191956 1445372195 0.772461 -0.185303 0.576355 0.191650 1445372195 0.772461 -0.185303 0.576355 0.191650 1445372195 0.772461 -0.185303 0.576355 0.191650 1445372195 0.772461 -0.185303 0.576355 0.191650 1445372195 0.772461 -0.185303 0.576355 0.191650 1445372195 0.772461 -0.185303 0.576355 0.191650 1445372195 0.772461 -0.185303 0.576355 0.191650 1445372195 0.771912 -0.192078 0.573425 0.195862 1445372195 0.771912 -0.192078 0.573425 0.195862 1445372195 0.771912 -0.192078 0.573425 0.195862 1445372195 0.771912 -0.192078 0.573425 0.195862 1445372195 0.771912 -0.192078 0.573425 0.195862 1445372195 0.769592 -0.197327 0.573975 0.198181 1445372195 0.769592 -0.197327 0.573975 0.198181 1445372195 0.769592 -0.197327 0.573975 0.198181 1445372195 0.767822 -0.194336 0.579285 0.192383 1445372195 0.767822 -0.194336 0.579285 0.192383 1445372195 0.767822 -0.194336 0.579285 0.192383 1445372195 0.767822 -0.194336 0.579285 0.192383 1445372195 0.767822 -0.194336 0.579285 0.192383 1445372195 0.767822 -0.194336 0.579285 0.192383 1445372195 0.767822 -0.194336 0.579285 0.192383 1445372195 0.765442 -0.196045 0.581787 0.192505 1445372195 0.765442 -0.196045 0.581787 0.192505 1445372195 0.765442 -0.196045 0.581787 0.192505 1445372195 0.763123 -0.200073 0.582336 0.195923 1445372195 0.763123 -0.200073 0.582336 0.195923 1445372195 0.763123 -0.200073 0.582336 0.195923 1445372195 0.763123 -0.200073 0.582336 0.195923 1445372195 0.763123 -0.200073 0.582336 0.195923 1445372195 0.763000 -0.195923 0.584351 0.194641 1445372195 0.763000 -0.195923 0.584351 0.194641 1445372195 0.763000 -0.195923 0.584351 0.194641 1445372195 0.763062 -0.194397 0.584290 0.196167 1445372195 0.763062 -0.194397 0.584290 0.196167 1445372195 0.763062 -0.194397 0.584290 0.196167 1445372195 0.763062 -0.194397 0.584290 0.196167 1445372195 0.763062 -0.194397 0.584290 0.196167 1445372195 0.763062 -0.194397 0.584290 0.196167 1445372195 0.762573 -0.195801 0.582886 0.200745 1445372195 0.762573 -0.195801 0.582886 0.200745 1445372195 0.762573 -0.195801 0.582886 0.200745 1445372195 0.762573 -0.195801 0.582886 0.200745 1445372195 0.762573 -0.195801 0.582886 0.200745 1445372195 0.762573 -0.195801 0.582886 0.200745 1445372195 0.762573 -0.195801 0.582886 0.200745 1445372195 0.764038 -0.192688 0.581238 0.203003 1445372195 0.764038 -0.192688 0.581238 0.203003 1445372195 0.764038 -0.192688 0.581238 0.203003 1445372195 0.764038 -0.192688 0.581238 0.203003 1445372195 0.766968 -0.183777 0.581543 0.199280 1445372195 0.766968 -0.183777 0.581543 0.199280 1445372195 0.766968 -0.183777 0.581543 0.199280 1445372195 0.766968 -0.183777 0.581543 0.199280 1445372195 0.766968 -0.183777 0.581543 0.199280 1445372195 0.766968 -0.183777 0.581543 0.199280 1445372195 0.770935 -0.172485 0.582886 0.189880 1445372196 0.770935 -0.172485 0.582886 0.189880 1445372196 0.770935 -0.172485 0.582886 0.189880 1445372196 0.770935 -0.172485 0.582886 0.189880 1445372196 0.770935 -0.172485 0.582886 0.189880 1445372196 0.773621 -0.168884 0.582153 0.184570 1445372196 0.773621 -0.168884 0.582153 0.184570 1445372196 0.773621 -0.168884 0.582153 0.184570 1445372196 0.773621 -0.168884 0.582153 0.184570 1445372196 0.773621 -0.168884 0.582153 0.184570 1445372196 0.773621 -0.168884 0.582153 0.184570 1445372196 0.775024 -0.170227 0.580261 0.183228 1445372196 0.775024 -0.170227 0.580261 0.183228 1445372196 0.775024 -0.170227 0.580261 0.183228 1445372196 0.775024 -0.170227 0.580261 0.183228 1445372196 0.775024 -0.170227 0.580261 0.183228 1445372196 0.775024 -0.170227 0.580261 0.183228 1445372196 0.775024 -0.170227 0.580261 0.183228 1445372196 0.775696 -0.171265 0.579163 0.182983 1445372196 0.775696 -0.171265 0.579163 0.182983 1445372196 0.775696 -0.171265 0.579163 0.182983 1445372196 0.775696 -0.171265 0.579163 0.182983 1445372196 
0.747986 -0.280396 0.555054 0.231934 1445372198 0.741943 -0.312927 0.551392 0.217896 1445372198 0.741943 -0.312927 0.551392 0.217896 1445372198 0.741943 -0.312927 0.551392 0.217896 1445372198 0.741943 -0.312927 0.551392 0.217896 1445372198 0.741943 -0.312927 0.551392 0.217896 1445372198 0.741943 -0.312927 0.551392 0.217896 1445372198 0.722961 -0.378845 0.543274 0.196472 1445372198 0.722961 -0.378845 0.543274 0.196472 1445372198 0.722961 -0.378845 0.543274 0.196472 1445372198 0.722961 -0.378845 0.543274 0.196472 1445372198 0.722961 -0.378845 0.543274 0.196472 1445372198 0.722961 -0.378845 0.543274 0.196472 1445372198 0.715698 -0.417175 0.534241 0.168213 1445372198 0.715698 -0.417175 0.534241 0.168213 1445372198 0.715698 -0.417175 0.534241 0.168213 1445372198 0.715698 -0.417175 0.534241 0.168213 1445372198 0.715698 -0.417175 0.534241 0.168213 1445372198 0.715698 -0.417175 0.534241 0.168213 1445372198 0.722107 -0.404358 0.542297 0.144775 1445372198 0.722107 -0.404358 0.542297 0.144775 1445372198 0.722107 -0.404358 0.542297 0.144775 1445372198 0.722107 -0.404358 0.542297 0.144775 1445372198 0.722107 -0.404358 0.542297 0.144775 1445372198 0.722107 -0.404358 0.542297 0.144775 1445372198 0.724243 -0.384644 0.550232 0.157166 1445372198 0.724243 -0.384644 0.550232 0.157166 1445372198 0.724243 -0.384644 0.550232 0.157166 1445372198 0.724243 -0.384644 0.550232 0.157166 1445372198 0.724243 -0.384644 0.550232 0.157166 1445372198 0.724243 -0.384644 0.550232 0.157166 1445372198 0.719055 -0.361511 0.564209 0.184082 1445372198 0.719055 -0.361511 0.564209 0.184082 1445372198 0.719055 -0.361511 0.564209 0.184082 1445372198 0.719055 -0.361511 0.564209 0.184082 1445372198 0.719055 -0.361511 0.564209 0.184082 1445372198 0.719055 -0.361511 0.564209 0.184082 1445372198 0.719055 -0.361511 0.564209 0.184082 1445372198 0.708435 -0.346924 0.578857 0.206360 1445372198 0.708435 -0.346924 0.578857 0.206360 1445372198 0.708435 -0.346924 0.578857 0.206360 1445372198 0.708435 -0.346924 0.578857 0.206360 1445372198 0.708435 -0.346924 0.578857 0.206360 1445372198 0.708435 -0.346924 0.578857 0.206360 1445372198 0.716431 -0.327759 0.580933 0.204285 1445372198 0.716431 -0.327759 0.580933 0.204285 1445372198 0.716431 -0.327759 0.580933 0.204285 1445372198 0.716431 -0.327759 0.580933 0.204285 1445372198 0.716431 -0.327759 0.580933 0.204285 1445372198 0.716431 -0.327759 0.580933 0.204285 1445372198 0.729492 -0.313049 0.576233 0.194397 1445372198 0.729492 -0.313049 0.576233 0.194397 1445372198 0.729492 -0.313049 0.576233 0.194397 1445372198 0.729492 -0.313049 0.576233 0.194397 1445372198 0.729492 -0.313049 0.576233 0.194397 1445372198 0.729492 -0.313049 0.576233 0.194397 1445372198 0.739807 -0.294617 0.575073 0.187378 1445372198 0.739807 -0.294617 0.575073 0.187378 1445372198 0.739807 -0.294617 0.575073 0.187378 1445372198 0.739807 -0.294617 0.575073 0.187378 1445372198 0.739807 -0.294617 0.575073 0.187378 1445372198 0.739807 -0.294617 0.575073 0.187378 1445372198 0.731628 -0.293640 0.578430 0.209351 1445372198 0.731628 -0.293640 0.578430 0.209351 1445372198 0.731628 -0.293640 0.578430 0.209351 1445372198 0.731628 -0.293640 0.578430 0.209351 1445372198 0.731628 -0.293640 0.578430 0.209351 1445372198 0.731628 -0.293640 0.578430 0.209351 1445372198 0.718628 -0.302979 0.583740 0.225647 1445372198 0.718628 -0.302979 0.583740 0.225647 1445372198 0.718628 -0.302979 0.583740 0.225647 1445372198 0.718628 -0.302979 0.583740 0.225647 1445372198 0.718628 -0.302979 0.583740 0.225647 1445372198 0.718628 -0.302979 0.583740 0.225647 1445372198 0.718628 -0.302979 0.583740 0.225647 1445372198 0.717590 -0.301819 0.587769 0.220154 1445372198 0.717590 -0.301819 0.587769 0.220154 1445372198 0.717590 -0.301819 0.587769 0.220154 1445372198 0.717590 -0.301819 0.587769 0.220154 1445372198 0.717590 -0.301819 0.587769 0.220154 1445372198 0.717590 -0.301819 0.587769 0.220154 1445372198 0.716309 -0.313721 0.588135 0.206177 1445372198 0.716309 -0.313721 0.588135 0.206177 1445372198 0.716309 -0.313721 0.588135 0.206177 1445372198 0.716309 -0.313721 0.588135 0.206177 1445372198 0.716309 -0.313721 0.588135 0.206177 1445372199 0.716309 -0.313721 0.588135 0.206177 1445372199 0.716309 -0.313721 0.588135 0.206177 1445372199 0.711060 -0.355774 0.577454 0.185303 1445372199 0.711060 -0.355774 0.577454 0.185303 1445372199 0.711060 -0.355774 0.577454 0.185303 1445372199 0.711060 -0.355774 0.577454 0.185303 1445372199 0.711060 -0.355774 0.577454 0.185303 1445372199 0.711060 -0.355774 0.577454 0.185303 1445372199 0.708374 -0.388855 0.568054 0.155823 1445372199 0.708374 -0.388855 0.568054 0.155823 1445372199 0.708374 -0.388855 0.568054 0.155823 1445372199 0.708374 -0.388855 0.568054 0.155823 1445372199 0.708374 -0.388855 0.568054 0.155823 1445372199 0.708374 -0.388855 0.568054 0.155823 1445372199 0.708374 -0.388855 0.568054 0.155823 1445372199 0.714111 -0.392090 0.563416 0.136963 1445372199 0.714111 -0.392090 0.563416 0.136963 1445372199 0.714111 -0.392090 0.563416 0.136963 1445372199 0.714111 -0.392090 0.563416 0.136963 1445372199 0.714111 -0.392090 0.563416 0.136963 1445372199 0.714111 -0.392090 0.563416 0.136963 1445372199 0.718750 -0.385559 0.560852 0.142090 1445372199 0.718750 -0.385559 0.560852 0.142090 1445372199 0.718750 -0.385559 0.560852 0.142090 1445372199 0.718750 -0.385559 0.560852 0.142090 1445372199 0.718750 -0.385559 0.560852 0.142090 1445372199 0.718750 -0.385559 0.560852 0.142090 1445372199 0.716431 -0.373596 0.564575 0.168335 1445372199 0.716431 -0.373596 0.564575 0.168335 1445372199 0.716431 -0.373596 0.564575 0.168335 1445372199 0.716431 -0.373596 0.564575 0.168335 1445372199 0.716431 -0.373596 0.564575 0.168335 1445372199 0.716431 -0.373596 0.564575 0.168335 1445372199 0.716431 -0.373596 0.564575 0.168335 1445372199 0.713196 -0.355164 0.571228 0.197083 1445372199 0.713196 -0.355164 0.571228 0.197083 1445372199 0.713196 -0.355164 0.571228 0.197083 1445372199 0.713196 -0.355164 0.571228 0.197083 1445372199 0.713196 -0.355164 0.571228 0.197083 1445372199 0.713196 -0.355164 0.571228 0.197083 1445372199 0.717896 -0.333313 0.573608 0.210815 1445372199 0.717896 -0.333313 0.573608 0.210815 1445372199 0.717896 -0.333313 0.573608 0.210815 1445372199 0.717896 -0.333313 0.573608 0.210815 1445372199 0.717896 -0.333313 0.573608 0.210815 1445372199 0.717896 -0.333313 0.573608 0.210815 1445372199 0.717896 -0.333313 0.573608 0.210815 1445372199 0.723145 -0.316956 0.576172 0.210938 1445372199 0.723145 -0.316956 0.576172 0.210938 1445372199 0.723145 -0.316956 0.576172 0.210938 1445372199 0.723145 -0.316956 0.576172 0.210938 1445372199 0.723145 -0.316956 0.576172 0.210938 1445372199 0.723145 -0.316956 0.576172 0.210938 1445372199 0.722229 -0.306335 0.581970 0.214111 1445372199 0.722229 -0.306335 0.581970 0.214111 1445372199 0.722229 -0.306335 0.581970 0.214111 1445372199 0.722229 -0.306335 0.581970 0.214111 1445372199 0.722229 -0.306335 0.581970 0.214111 1445372199 0.722229 -0.306335 0.581970 0.214111 1445372199 0.718140 -0.298462 0.590454 0.215515 1445372199 0.718140 -0.298462 0.590454 0.215515 1445372199 0.718140 -0.298462 0.590454 0.215515 1445372199 0.718140 -0.298462 0.590454 0.215515 1445372199 0.718140 -0.298462 0.590454 0.215515 1445372199 0.718140 -0.298462 0.590454 0.215515 1445372199 0.711426 -0.300232 0.593262 0.227417 1445372199 0.711426 -0.300232 0.593262 0.227417 1445372199 0.711426 -0.300232 0.593262 0.227417 1445372199 0.711426 -0.300232 0.593262 0.227417 1445372199 0.711426 -0.300232 0.593262 0.227417 1445372199 0.711426 -0.300232 0.593262 0.227417 1445372199 0.711426 -0.300232 0.593262 0.227417 1445372199 0.709473 -0.291504 0.601013 0.224487 1445372199 0.709473 -0.291504 0.601013 0.224487 1445372199 0.709473 -0.291504 0.601013 0.224487 1445372199 0.709473 -0.291504 0.601013 0.224487 1445372199 0.709473 -0.291504 0.601013 0.224487 1445372199 0.709473 -0.298523 0.598816 0.221069 1445372199 0.709473 -0.298523 0.598816 0.221069 1445372199 0.709473 -0.298523 0.598816 0.221069 1445372199 0.709473 -0.298523 0.598816 0.221069 1445372199 0.709473 -0.298523 0.598816 0.221069 1445372199 0.709473 -0.298523 0.598816 0.221069 1445372199 0.712891 -0.321899 0.587280 0.207764 1445372199 0.712891 -0.321899 0.587280 0.207764 1445372199 0.712891 -0.321899 0.587280 0.207764 1445372199 0.712891 -0.321899 0.587280 0.207764 1445372199 0.712891 -0.321899 0.587280 0.207764 1445372199 0.712891 -0.321899 0.587280 0.207764 1445372199 0.720154 -0.354736 0.567871 0.181763 1445372199 0.720154 -0.354736 0.567871 0.181763 1445372199 0.720154 -0.354736 0.567871 0.181763 1445372199 0.720154 -0.354736 0.567871 0.181763 1445372199 0.720154 -0.354736 0.567871 0.181763 1445372199 0.720154 -0.354736 0.567871 0.181763 1445372199 0.720459 -0.384949 0.555237 0.156128 1445372199 0.720459 -0.384949 0.555237 0.156128 1445372199 0.720459 -0.384949 0.555237 0.156128 1445372199 0.720459 -0.384949 0.555237 0.156128 1445372199 0.720459 -0.384949 0.555237 0.156128 1445372199 0.721313 -0.399353 0.545349 0.150635 1445372199 0.721313 -0.399353 0.545349 0.150635 1445372199 0.721313 -0.399353 0.545349 0.150635 1445372199 0.721313 -0.399353 0.545349 0.150635 1445372199 0.721313 -0.399353 0.545349 0.150635 1445372199 0.721313 -0.399353 0.545349 0.150635 1445372199 0.720032 -0.396790 0.542664 0.171814 1445372199 0.720032 -0.396790 0.542664 0.171814 1445372199 0.720032 -0.396790 0.542664 0.171814 1445372199 0.720032 -0.396790 0.542664 0.171814 1445372199 0.720032 -0.396790 0.542664 0.171814 1445372199 0.720032 -0.396790 0.542664 0.171814 1445372200 0.714478 -0.387207 0.549500 0.193726 1445372200 0.714478 -0.387207 0.549500 0.193726 1445372200 0.714478 -0.387207 0.549500 0.193726 1445372200 0.714478 -0.387207 0.549500 0.193726 1445372200 0.714478 -0.387207 0.549500 0.193726 1445372200 0.720581 -0.357483 0.556824 0.206909 1445372200 0.720581 -0.357483 0.556824 0.206909 1445372200 0.720581 -0.357483 0.556824 0.206909 1445372200 0.720581 -0.357483 0.556824 0.206909 1445372200 0.720581 -0.357483 0.556824 0.206909 1445372200 0.720581 -0.357483 0.556824 0.206909 1445372200 0.725952 -0.328003 0.563782 0.217896 1445372200 0.725952 -0.328003 0.563782 0.217896 1445372200 0.725952 -0.328003 0.563782 0.217896 1445372200 0.725952 -0.328003 0.563782 0.217896 1445372200 0.725952 -0.328003 0.563782 0.217896 1445372200 0.725952 -0.328003 0.563782 0.217896 1445372200 0.727356 -0.308105 0.571350 0.222534 1445372200 0.727356 -0.308105 0.571350 0.222534 1445372200 0.727356 -0.308105 0.571350 0.222534 1445372200 0.727356 -0.308105 0.571350 0.222534 1445372200 0.727356 -0.308105 0.571350 0.222534 1445372200 0.727356 -0.308105 0.571350 0.222534 1445372200 0.727356 -0.308105 0.571350 0.222534 1445372200 0.730408 -0.299133 0.574707 0.216064 1445372200 0.730408 -0.299133 0.574707 0.216064 1445372200 0.730408 -0.299133 0.574707 0.216064 1445372200 0.730408 -0.299133 0.574707 0.216064 1445372200 0.730408 -0.299133 0.574707 0.216064 1445372200 0.730408 -0.299133 0.574707 0.216064 1445372200 0.738281 -0.293762 0.571594 0.204590 1445372200 0.738281 -0.293762 0.571594 0.204590 1445372200 0.738281 -0.293762 0.571594 0.204590 1445372200 0.738281 -0.293762 0.571594 0.204590 1445372200 0.738281 -0.293762 0.571594 0.204590 1445372200 0.738281 -0.293762 0.571594 0.204590 1445372200 0.748291 -0.266663 0.574524 0.197021 1445372200 0.748291 -0.266663 0.574524 0.197021 1445372200 0.748291 -0.266663 0.574524 0.197021 1445372200 0.748291 -0.266663 0.574524 0.197021 1445372200 0.748291 -0.266663 0.574524 0.197021 1445372200 0.748291 -0.266663 0.574524 0.197021 1445372200 0.747314 -0.255798 0.576782 0.208008 1445372200 0.747314 -0.255798 0.576782 0.208008 1445372200 0.747314 -0.255798 0.576782 0.208008 1445372200 0.747314 -0.255798 0.576782 0.208008 1445372200 0.747314 -0.255798 0.576782 0.208008 1445372200 0.747314 -0.255798 0.576782 0.208008 1445372200 0.743408 -0.270813 0.573792 0.211304 1445372200 0.743408 -0.270813 0.573792 0.211304 1445372200 0.743408 -0.270813 0.573792 0.211304 1445372200 0.743408 -0.270813 0.573792 0.211304 1445372200 0.743408 -0.270813 0.573792 0.211304 1445372200 0.746460 -0.285828 0.565063 0.204346 1445372200 0.746460 -0.285828 0.565063 0.204346 1445372200 0.746460 -0.285828 0.565063 0.204346 1445372200 0.746460 -0.285828 0.565063 0.204346 1445372200 0.746460 -0.285828 0.565063 0.204346 1445372200 0.746460 -0.285828 0.565063 0.204346 1445372200 0.746460 -0.285828 0.565063 0.204346 1445372200 0.743774 -0.313660 0.560181 0.185852 1445372200 0.743774 -0.313660 0.560181 0.185852 1445372200 0.743774 -0.313660 0.560181 0.185852 1445372200 0.743774 -0.313660 0.560181 0.185852 1445372200 0.743774 -0.313660 0.560181 0.185852 1445372200 0.743774 -0.313660 0.560181 0.185852 1445372200 0.740417 -0.348083 0.552795 0.157959 1445372200 0.740417 -0.348083 0.552795 0.157959 1445372200 0.740417 -0.348083 0.552795 0.157959 1445372200 0.740417 -0.348083 0.552795 0.157959 1445372200 0.740417 -0.348083 0.552795 0.157959 1445372200 0.740417 -0.348083 0.552795 0.157959 1445372200 0.728455 -0.386841 0.544739 0.151123 1445372200 0.728455 -0.386841 0.544739 0.151123 1445372200 0.728455 -0.386841 0.544739 0.151123 1445372200 0.728455 -0.386841 0.544739 0.151123 1445372200 0.728455 -0.386841 0.544739 0.151123 1445372200 0.728455 -0.386841 0.544739 0.151123 1445372200 0.721863 -0.405579 0.538025 0.157898 1445372200 0.721863 -0.405579 0.538025 0.157898 1445372200 0.721863 -0.405579 0.538025 0.157898 1445372200 0.721863 -0.405579 0.538025 0.157898 1445372200 0.721863 -0.405579 0.538025 0.157898 1445372200 0.721863 -0.405579 0.538025 0.157898 1445372200 0.721863 -0.405579 0.538025 0.157898 1445372200 0.722046 -0.398499 0.539368 0.169800 1445372200 0.722046 -0.398499 0.539368 0.169800 1445372200 0.722046 -0.398499 0.539368 0.169800 1445372200 0.722046 -0.398499 0.539368 0.169800 1445372200 0.722046 -0.398499 0.539368 0.169800 1445372200 0.722046 -0.398499 0.539368 0.169800 1445372200 0.724854 -0.376038 0.548035 0.181030 1445372200 0.724854 -0.376038 0.548035 0.181030 1445372200 0.724854 -0.376038 0.548035 0.181030 1445372200 0.724854 -0.376038 0.548035 0.181030 1445372200 0.724854 -0.376038 0.548035 0.181030 1445372200 0.724854 -0.376038 0.548035 0.181030 1445372200 0.724854 -0.376038 0.548035 0.181030 1445372200 0.733826 -0.340393 0.553162 0.198975 1445372200 0.733826 -0.340393 0.553162 0.198975 1445372200 0.733826 -0.340393 0.553162 0.198975 1445372200 0.733826 -0.340393 0.553162 0.198975 1445372200 0.733826 -0.340393 0.553162 0.198975 1445372200 0.733826 -0.340393 0.553162 0.198975 1445372200 0.734192 -0.315796 0.563721 0.208313 1445372200 0.734192 -0.315796 0.563721 0.208313 1445372200 0.734192 -0.315796 0.563721 0.208313 1445372200 0.734192 -0.315796 0.563721 0.208313 1445372200 0.734192 -0.315796 0.563721 0.208313 1445372200 0.739441 -0.294617 0.568970 0.206360 1445372201 0.739441 -0.294617 0.568970 0.206360 1445372201 0.739441 -0.294617 0.568970 0.206360 1445372201 0.739441 -0.294617 0.568970 0.206360 1445372201 0.739441 -0.294617 0.568970 0.206360 1445372201 0.739441 -0.294617 0.568970 0.206360 1445372201 0.747437 -0.278564 0.570129 0.196533 1445372201 0.747437 -0.278564 0.570129 0.196533 1445372201 0.747437 -0.278564 0.570129 0.196533 1445372201 0.747437 -0.278564 0.570129 0.196533 1445372201 0.754395 -0.241455 0.583069 0.180481 1445372201 0.754395 -0.241455 0.583069 0.180481 1445372201 0.754395 -0.241455 0.583069 0.180481 1445372201 0.754395 -0.241455 0.583069 0.180481 1445372201 0.754395 -0.241455 0.583069 0.180481 1445372201 0.754395 -0.241455 0.583069 0.180481 1445372201 0.754395 -0.241455 0.583069 0.180481 1445372201 0.751953 -0.220764 0.593079 0.184387 1445372201 0.751953 -0.220764 0.593079 0.184387 1445372201 0.751953 -0.220764 0.593079 0.184387 1445372201 0.751953 -0.220764 0.593079 0.184387 1445372201 0.751953 -0.220764 0.593079 0.184387 1445372201 0.743835 -0.250854 0.585205 0.203003 1445372201 0.743835 -0.250854 0.585205 0.203003 1445372201 0.743835 -0.250854 0.585205 0.203003 1445372201 0.743835 -0.250854 0.585205 0.203003 1445372201 0.743835 -0.250854 0.585205 0.203003 1445372201 0.743835 -0.250854 0.585205 0.203003 1445372201 0.749207 -0.264221 0.574097 0.197937 1445372201 0.749207 -0.264221 0.574097 0.197937 1445372201 0.749207 -0.264221 0.574097 0.197937 1445372201 0.749207 -0.264221 0.574097 0.197937 1445372201 0.749207 -0.264221 0.574097 0.197937 1445372201 0.749207 -0.264221 0.574097 0.197937 1445372201 0.749207 -0.264221 0.574097 0.197937 1445372201 0.755371 -0.270691 0.567505 0.184509 1445372201 0.755371 -0.270691 0.567505 0.184509 1445372201 0.755371 -0.270691 0.567505 0.184509 1445372201 0.755371 -0.270691 0.567505 0.184509 1445372201 0.755371 -0.270691 0.567505 0.184509 1445372201 0.755371 -0.270691 0.567505 0.184509 1445372201 0.755005 -0.297241 0.559509 0.168762 1445372201 0.755005 -0.297241 0.559509 0.168762 1445372201 0.755005 -0.297241 0.559509 0.168762 1445372201 0.755005 -0.297241 0.559509 0.168762 1445372201 0.755005 -0.297241 0.559509 0.168762 1445372201 0.755005 -0.297241 0.559509 0.168762 1445372201 0.755005 -0.297241 0.559509 0.168762 1445372201 0.753296 -0.332275 0.547363 0.149780 1445372201 0.753296 -0.332275 0.547363 0.149780 1445372201 0.753296 -0.332275 0.547363 0.149780 1445372201 0.753296 -0.332275 0.547363 0.149780 1445372201 0.753296 -0.332275 0.547363 0.149780 1445372201 0.753296 -0.332275 0.547363 0.149780 1445372201 0.737366 -0.371277 0.545959 0.142517 1445372201 0.737366 -0.371277 0.545959 0.142517 1445372201 0.737366 -0.371277 0.545959 0.142517 1445372201 0.737366 -0.371277 0.545959 0.142517 1445372201 0.737366 -0.371277 0.545959 0.142517 1445372201 0.737366 -0.371277 0.545959 0.142517 1445372201 0.720459 -0.404419 0.544312 0.145142 1445372201 0.720459 -0.404419 0.544312 0.145142 1445372201 0.720459 -0.404419 0.544312 0.145142 1445372201 0.720459 -0.404419 0.544312 0.145142 1445372201 0.720459 -0.404419 0.544312 0.145142 1445372201 0.720459 -0.404419 0.544312 0.145142 1445372201 0.718140 -0.399719 0.550537 0.146179 1445372201 0.718140 -0.399719 0.550537 0.146179 1445372201 0.718140 -0.399719 0.550537 0.146179 1445372201 0.718140 -0.399719 0.550537 0.146179 1445372201 0.718140 -0.399719 0.550537 0.146179 1445372201 0.718140 -0.399719 0.550537 0.146179 1445372201 0.719116 -0.378723 0.559631 0.161865 1445372201 0.719116 -0.378723 0.559631 0.161865 1445372201 0.719116 -0.378723 0.559631 0.161865 1445372201 0.719116 -0.378723 0.559631 0.161865 1445372201 0.719116 -0.378723 0.559631 0.161865 1445372201 0.719116 -0.378723 0.559631 0.161865 1445372201 0.718994 -0.349792 0.571655 0.183899 1445372201 0.718994 -0.349792 0.571655 0.183899 1445372201 0.718994 -0.349792 0.571655 0.183899 1445372201 0.718994 -0.349792 0.571655 0.183899 1445372201 0.718994 -0.349792 0.571655 0.183899 1445372201 0.718994 -0.349792 0.571655 0.183899 1445372201 0.718994 -0.349792 0.571655 0.183899 1445372201 0.717285 -0.327087 0.581055 0.202209 1445372201 0.717285 -0.327087 0.581055 0.202209 1445372201 0.717285 -0.327087 0.581055 0.202209 1445372201 0.717285 -0.327087 0.581055 0.202209 1445372201 0.717285 -0.327087 0.581055 0.202209 1445372201 0.717285 -0.327087 0.581055 0.202209 1445372201 0.717285 -0.327087 0.581055 0.202209 1445372201 0.720886 -0.305664 0.586670 0.206543 1445372201 0.720886 -0.305664 0.586670 0.206543 1445372201 0.720886 -0.305664 0.586670 0.206543 1445372201 0.720886 -0.305664 0.586670 0.206543 1445372201 0.720886 -0.305664 0.586670 0.206543 1445372201 0.720886 -0.305664 0.586670 0.206543 1445372201 0.729431 -0.288879 0.586426 0.201111 1445372201 0.729431 -0.288879 0.586426 0.201111 1445372201 0.729431 -0.288879 0.586426 0.201111 1445372201 0.729431 -0.288879 0.586426 0.201111 1445372201 0.739563 -0.261292 0.589478 0.192810 1445372201 0.739563 -0.261292 0.589478 0.192810 1445372201 0.739563 -0.261292 0.589478 0.192810 1445372201 0.739563 -0.261292 0.589478 0.192810 1445372201 0.739563 -0.261292 0.589478 0.192810 1445372201 0.739563 -0.261292 0.589478 0.192810 1445372202 0.739868 -0.237305 0.600037 0.190186 1445372202 0.739868 -0.237305 0.600037 0.190186 1445372202 0.739868 -0.237305 0.600037 0.190186 1445372202 0.739868 -0.237305 0.600037 0.190186 1445372202 0.739868 -0.237305 0.600037 0.190186 1445372202 0.739868 -0.237305 0.600037 0.190186 1445372202 0.734985 -0.248840 0.597168 0.203003 1445372202 0.734985 -0.248840 0.597168 0.203003 1445372202 0.734985 -0.248840 0.597168 0.203003 1445372202 0.734985 -0.248840 0.597168 0.203003 1445372202 0.734985 -0.248840 0.597168 0.203003 1445372202 0.734985 -0.248840 0.597168 0.203003 1445372202 0.734985 -0.248840 0.597168 0.203003 1445372202 0.739136 -0.270447 0.582581 0.202515 1445372202 0.739136 -0.270447 0.582581 0.202515 1445372202 0.739136 -0.270447 0.582581 0.202515 1445372202 0.739136 -0.270447 0.582581 0.202515 1445372202 0.739136 -0.270447 0.582581 0.202515 1445372202 0.739136 -0.270447 0.582581 0.202515 1445372202 0.747070 -0.284973 0.571472 0.184509 1445372202 0.747070 -0.284973 0.571472 0.184509 1445372202 0.747070 -0.284973 0.571472 0.184509 1445372202 0.747070 -0.284973 0.571472 0.184509 1445372202 0.747070 -0.284973 0.571472 0.184509 1445372202 0.747070 -0.284973 0.571472 0.184509 1445372202 0.747070 -0.284973 0.571472 0.184509 1445372202 0.749207 -0.317749 0.558716 0.159607 1445372202 0.749207 -0.317749 0.558716 0.159607 1445372202 0.749207 -0.317749 0.558716 0.159607 1445372202 0.749207 -0.317749 0.558716 0.159607 1445372202 0.749207 -0.317749 0.558716 0.159607 1445372202 0.748169 -0.356995 0.542786 0.134277 1445372202 0.748169 -0.356995 0.542786 0.134277 1445372202 0.748169 -0.356995 0.542786 0.134277 1445372202 0.748169 -0.356995 0.542786 0.134277 1445372202 0.742371 -0.391968 0.529297 0.122681 1445372202 0.742371 -0.391968 0.529297 0.122681 1445372202 0.742371 -0.391968 0.529297 0.122681 1445372202 0.742371 -0.391968 0.529297 0.122681 1445372202 0.742371 -0.391968 0.529297 0.122681 1445372202 0.742371 -0.391968 0.529297 0.122681 1445372202 0.742371 -0.391968 0.529297 0.122681 1445372202 0.742371 -0.400574 0.522095 0.125793 1445372202 0.742371 -0.400574 0.522095 0.125793 1445372202 0.742371 -0.400574 0.522095 0.125793 1445372202 0.742371 -0.400574 0.522095 0.125793 1445372202 0.742371 -0.400574 0.522095 0.125793 1445372202 0.742371 -0.400574 0.522095 0.125793 1445372202 0.743042 -0.389954 0.526184 0.137268 1445372202 0.743042 -0.389954 0.526184 0.137268 1445372202 0.743042 -0.389954 0.526184 0.137268 1445372202 0.743042 -0.389954 0.526184 0.137268 1445372202 0.743042 -0.389954 0.526184 0.137268 1445372202 0.743042 -0.389954 0.526184 0.137268 1445372202 0.733582 -0.380859 0.539124 0.161499 1445372202 0.733582 -0.380859 0.539124 0.161499 1445372202 0.733582 -0.380859 0.539124 0.161499 1445372202 0.733582 -0.380859 0.539124 0.161499 1445372202 0.733582 -0.380859 0.539124 0.161499 1445372202 0.733582 -0.380859 0.539124 0.161499 1445372202 0.731567 -0.360718 0.549377 0.181213 1445372202 0.731567 -0.360718 0.549377 0.181213 1445372202 0.731567 -0.360718 0.549377 0.181213 1445372202 0.731567 -0.360718 0.549377 0.181213 1445372202 0.731567 -0.360718 0.549377 0.181213 1445372202 0.731567 -0.360718 0.549377 0.181213 1445372202 0.731567 -0.360718 0.549377 0.181213 1445372202 0.725586 -0.340454 0.564697 0.196594 1445372202 0.725586 -0.340454 0.564697 0.196594 1445372202 0.725586 -0.340454 0.564697 0.196594 1445372202 0.725586 -0.340454 0.564697 0.196594 1445372202 0.725586 -0.340454 0.564697 0.196594 1445372202 0.730713 -0.321106 0.569275 0.196899 1445372202 0.730713 -0.321106 0.569275 0.196899 1445372202 0.730713 -0.321106 0.569275 0.196899 1445372202 0.730713 -0.321106 0.569275 0.196899 1445372202 0.730713 -0.321106 0.569275 0.196899 1445372202 0.730713 -0.321106 0.569275 0.196899 1445372202 0.736267 -0.309875 0.571350 0.188171 1445372202 0.736267 -0.309875 0.571350 0.188171 1445372202 0.736267 -0.309875 0.571350 0.188171 1445372202 0.736267 -0.309875 0.571350 0.188171 1445372202 0.736267 -0.309875 0.571350 0.188171 1445372202 0.736267 -0.309875 0.571350 0.188171 1445372202 0.743652 -0.278137 0.578735 0.185913 1445372202 0.743652 -0.278137 0.578735 0.185913 1445372202 0.743652 -0.278137 0.578735 0.185913 1445372202 0.743652 -0.278137 0.578735 0.185913 1445372202 0.743652 -0.278137 0.578735 0.185913 1445372202 0.743652 -0.278137 0.578735 0.185913 1445372202 0.743652 -0.278137 0.578735 0.185913 1445372202 0.741211 -0.269287 0.583374 0.193970 1445372202 0.741211 -0.269287 0.583374 0.193970 1445372202 0.741211 -0.269287 0.583374 0.193970 1445372202 0.741211 -0.269287 0.583374 0.193970 1445372202 0.741211 -0.269287 0.583374 0.193970 1445372202 0.741211 -0.269287 0.583374 0.193970 1445372202 0.738831 -0.279480 0.580078 0.198547 1445372202 0.738831 -0.279480 0.580078 0.198547 1445372202 0.738831 -0.279480 0.580078 0.198547 1445372202 0.738831 -0.279480 0.580078 0.198547 1445372202 0.738831 -0.279480 0.580078 0.198547 1445372202 0.738831 -0.279480 0.580078 0.198547 1445372202 0.738831 -0.279480 0.580078 0.198547 1445372202 0.746521 -0.293579 0.565002 0.192993 1445372202 0.746521 -0.293579 0.565002 0.192993 1445372202 0.746521 -0.293579 0.565002 0.192993 1445372202 0.746521 -0.293579 0.565002 0.192993 1445372202 0.746521 -0.293579 0.565002 0.192993 1445372202 0.746521 -0.293579 0.565002 0.192993 1445372202 0.753540 -0.306580 0.553833 0.177063 1445372202 0.753540 -0.306580 0.553833 0.177063 1445372203 0.753540 -0.306580 0.553833 0.177063 1445372203 0.753540 -0.306580 0.553833 0.177063 1445372203 0.753540 -0.306580 0.553833 0.177063 1445372203 0.753540 -0.306580 0.553833 0.177063 1445372203 0.753540 -0.306580 0.553833 0.177063 1445372203 0.756409 -0.331055 0.542786 0.153748 1445372203 0.756409 -0.331055 0.542786 0.153748 1445372203 0.756409 -0.331055 0.542786 0.153748 1445372203 0.756409 -0.331055 0.542786 0.153748 1445372203 0.756409 -0.331055 0.542786 0.153748 1445372203 0.756409 -0.331055 0.542786 0.153748 1445372203 0.758179 -0.358398 0.528320 0.132202 1445372203 0.758179 -0.358398 0.528320 0.132202 1445372203 0.758179 -0.358398 0.528320 0.132202 1445372203 0.758179 -0.358398 0.528320 0.132202 1445372203 0.758179 -0.358398 0.528320 0.132202 1445372203 0.758179 -0.358398 0.528320 0.132202 1445372203 0.745056 -0.391663 0.523926 0.129822 1445372203 0.745056 -0.391663 0.523926 0.129822 1445372203 0.745056 -0.391663 0.523926 0.129822 1445372203 0.745056 -0.391663 0.523926 0.129822 1445372203 0.745056 -0.391663 0.523926 0.129822 1445372203 0.745056 -0.391663 0.523926 0.129822 1445372203 0.745056 -0.391663 0.523926 0.129822 1445372203 0.733032 -0.414612 0.517944 0.149841 1445372203 0.733032 -0.414612 0.517944 0.149841 1445372203 0.733032 -0.414612 0.517944 0.149841 1445372203 0.733032 -0.414612 0.517944 0.149841 1445372203 0.733032 -0.414612 0.517944 0.149841 1445372203 0.733032 -0.414612 0.517944 0.149841 1445372203 
0.766174 -0.178467 0.593262 0.170654 1445372205 0.766174 -0.178467 0.593262 0.170654 1445372205 0.766174 -0.178467 0.593262 0.170654 1445372205 0.768738 -0.170898 0.593445 0.165955 1445372205 0.768738 -0.170898 0.593445 0.165955 1445372205 0.768738 -0.170898 0.593445 0.165955 1445372205 0.768738 -0.170898 0.593445 0.165955 1445372205 0.768738 -0.170898 0.593445 0.165955 1445372205 0.768738 -0.170898 0.593445 0.165955 1445372205 0.771606 -0.166748 0.591980 0.162048 1445372205 0.771606 -0.166748 0.591980 0.162048 1445372205 0.771606 -0.166748 0.591980 0.162048 1445372205 0.771606 -0.166748 0.591980 0.162048 1445372205 0.774719 -0.164551 0.589478 0.158447 1445372205 0.774719 -0.164551 0.589478 0.158447 1445372205 0.774719 -0.164551 0.589478 0.158447 1445372205 0.774719 -0.164551 0.589478 0.158447 1445372205 0.774719 -0.164551 0.589478 0.158447 1445372205 0.774719 -0.164551 0.589478 0.158447 1445372205 0.774719 -0.164551 0.589478 0.158447 1445372205 0.774597 -0.162109 0.591309 0.154968 1445372205 0.774597 -0.162109 0.591309 0.154968 1445372205 0.774597 -0.162109 0.591309 0.154968 1445372205 0.774597 -0.162109 0.591309 0.154968 1445372205 0.774597 -0.162109 0.591309 0.154968 1445372205 0.774597 -0.162109 0.591309 0.154968 1445372205 0.775208 -0.158325 0.591980 0.153076 1445372205 0.775208 -0.158325 0.591980 0.153076 1445372205 0.775208 -0.158325 0.591980 0.153076 1445372205 0.775208 -0.158325 0.591980 0.153076 1445372205 0.775208 -0.158325 0.591980 0.153076 1445372205 0.775208 -0.158325 0.591980 0.153076 1445372205 0.771851 -0.170105 0.589783 0.165405 1445372205 0.771851 -0.170105 0.589783 0.165405 1445372205 0.771851 -0.170105 0.589783 0.165405 1445372205 0.771851 -0.170105 0.589783 0.165405 1445372205 0.771851 -0.170105 0.589783 0.165405 1445372205 0.771851 -0.170105 0.589783 0.165405 1445372205 0.768494 -0.185303 0.584717 0.182007 1445372205 0.768494 -0.185303 0.584717 0.182007 1445372205 0.768494 -0.185303 0.584717 0.182007 1445372205 0.768494 -0.185303 0.584717 0.182007 1445372205 0.768494 -0.185303 0.584717 0.182007 1445372205 0.768494 -0.185303 0.584717 0.182007 1445372205 0.766174 -0.193420 0.581116 0.194275 1445372205 0.766174 -0.193420 0.581116 0.194275 1445372205 0.766174 -0.193420 0.581116 0.194275 1445372205 0.766174 -0.193420 0.581116 0.194275 1445372205 0.766174 -0.193420 0.581116 0.194275 1445372205 0.766174 -0.193420 0.581116 0.194275 1445372205 0.765991 -0.193542 0.580505 0.196960 1445372205 0.765991 -0.193542 0.580505 0.196960 1445372205 0.765991 -0.193542 0.580505 0.196960 1445372205 0.765991 -0.193542 0.580505 0.196960 1445372206 0.765991 -0.193542 0.580505 0.196960 1445372206 0.764038 -0.197083 0.580750 0.200073 1445372206 0.764038 -0.197083 0.580750 0.200073 1445372206 0.764038 -0.197083 0.580750 0.200073 1445372206 0.764038 -0.197083 0.580750 0.200073 1445372206 0.764038 -0.197083 0.580750 0.200073 1445372206 0.764038 -0.197083 0.580750 0.200073 1445372206 0.761902 -0.206238 0.578979 0.204102 1445372206 0.761902 -0.206238 0.578979 0.204102 1445372206 0.761902 -0.206238 0.578979 0.204102 1445372206 0.761902 -0.206238 0.578979 0.204102 1445372206 0.761902 -0.206238 0.578979 0.204102 1445372206 0.760010 -0.216553 0.576294 0.208191 1445372206 0.760010 -0.216553 0.576294 0.208191 1445372206 0.760010 -0.216553 0.576294 0.208191 1445372206 0.760010 -0.216553 0.576294 0.208191 1445372206 0.760010 -0.216553 0.576294 0.208191 1445372206 0.760010 -0.216553 0.576294 0.208191 1445372206 0.761353 -0.217102 0.575439 0.205017 1445372206 0.761353 -0.217102 0.575439 0.205017 1445372206 0.761353 -0.217102 0.575439 0.205017 1445372206 0.761353 -0.217102 0.575439 0.205017 1445372206 0.761353 -0.217102 0.575439 0.205017 1445372206 0.766785 -0.207336 0.575562 0.194336 1445372206 0.766785 -0.207336 0.575562 0.194336 1445372206 0.766785 -0.207336 0.575562 0.194336 1445372206 0.766785 -0.207336 0.575562 0.194336 1445372206 0.766785 -0.207336 0.575562 0.194336 1445372206 0.766785 -0.207336 0.575562 0.194336 1445372206 0.770386 -0.204224 0.574036 0.187500 1445372206 0.770386 -0.204224 0.574036 0.187500 1445372206 0.770386 -0.204224 0.574036 0.187500 1445372206 0.770386 -0.204224 0.574036 0.187500 1445372206 0.770386 -0.204224 0.574036 0.187500 1445372206 0.773376 -0.206055 0.570740 0.183350 1445372206 0.773376 -0.206055 0.570740 0.183350 1445372206 0.773376 -0.206055 0.570740 0.183350 1445372206 0.773376 -0.206055 0.570740 0.183350 1445372206 0.773376 -0.206055 0.570740 0.183350 1445372206 0.773376 -0.206055 0.570740 0.183350 1445372206 0.775757 -0.207458 0.568665 0.178040 1445372206 0.775757 -0.207458 0.568665 0.178040 1445372206 0.775757 -0.207458 0.568665 0.178040 1445372206 0.775757 -0.207458 0.568665 0.178040 1445372206 0.775757 -0.207458 0.568665 0.178040 1445372206 0.775757 -0.207458 0.568665 0.178040 1445372206 0.776672 -0.209473 0.567810 0.174377 1445372206 0.776672 -0.209473 0.567810 0.174377 1445372206 0.776672 -0.209473 0.567810 0.174377 1445372206 0.776672 -0.209473 0.567810 0.174377 1445372206 0.776672 -0.209473 0.567810 0.174377 1445372206 0.776672 -0.209473 0.567810 0.174377 1445372206 0.776672 -0.209473 0.567810 0.174377 1445372206 0.774597 -0.214355 0.568115 0.176514 1445372206 0.774597 -0.214355 0.568115 0.176514 1445372206 0.774597 -0.214355 0.568115 0.176514 1445372206 0.774597 -0.214355 0.568115 0.176514 1445372206 0.774597 -0.214355 0.568115 0.176514 1445372206 0.774597 -0.214355 0.568115 0.176514 1445372206 0.770447 -0.218506 0.570923 0.180847 1445372206 0.770447 -0.218506 0.570923 0.180847 1445372206 0.770447 -0.218506 0.570923 0.180847 1445372206 0.770447 -0.218506 0.570923 0.180847 1445372206 0.770447 -0.218506 0.570923 0.180847 1445372206 0.770447 -0.218506 0.570923 0.180847 1445372206 0.765625 -0.220215 0.575623 0.184204 1445372206 0.765625 -0.220215 0.575623 0.184204 1445372206 0.765625 -0.220215 0.575623 0.184204 1445372206 0.765625 -0.220215 0.575623 0.184204 1445372206 0.765625 -0.220215 0.575623 0.184204 1445372206 0.765625 -0.220215 0.575623 0.184204 1445372206 0.760803 -0.224121 0.578186 0.191101 1445372206 0.760803 -0.224121 0.578186 0.191101 1445372206 0.760803 -0.224121 0.578186 0.191101 1445372206 0.760803 -0.224121 0.578186 0.191101 1445372206 0.760803 -0.224121 0.578186 0.191101 1445372206 0.760803 -0.224121 0.578186 0.191101 1445372206 0.756531 -0.230957 0.577454 0.202026 1445372206 0.756531 -0.230957 0.577454 0.202026 1445372206 0.756531 -0.230957 0.577454 0.202026 1445372206 0.756531 -0.230957 0.577454 0.202026 1445372206 0.756531 -0.230957 0.577454 0.202026 1445372206 0.756531 -0.230957 0.577454 0.202026 1445372206 0.755432 -0.231628 0.575928 0.209656 1445372206 0.755432 -0.231628 0.575928 0.209656 1445372206 0.755432 -0.231628 0.575928 0.209656 1445372206 0.755432 -0.231628 0.575928 0.209656 1445372206 0.755432 -0.231628 0.575928 0.209656 1445372206 0.755432 -0.231628 0.575928 0.209656 1445372206 0.755432 -0.231628 0.575928 0.209656 1445372206 0.755310 -0.231262 0.573425 0.217102 1445372206 0.755310 -0.231262 0.573425 0.217102 1445372206 0.755310 -0.231262 0.573425 0.217102 1445372206 0.755310 -0.231262 0.573425 0.217102 1445372206 0.755310 -0.231262 0.573425 0.217102 1445372206 0.755310 -0.231262 0.573425 0.217102 1445372206 0.755676 -0.231934 0.569702 0.224854 1445372206 0.755676 -0.231934 0.569702 0.224854 1445372206 0.755676 -0.231934 0.569702 0.224854 1445372206 0.755676 -0.231934 0.569702 0.224854 1445372206 0.755676 -0.231934 0.569702 0.224854 1445372206 0.755676 -0.231934 0.569702 0.224854 1445372206 0.757935 -0.226318 0.568054 0.227112 1445372206 0.757935 -0.226318 0.568054 0.227112 1445372206 0.757935 -0.226318 0.568054 0.227112 1445372206 0.757935 -0.226318 0.568054 0.227112 1445372206 0.757935 -0.226318 0.568054 0.227112 1445372206 0.757935 -0.226318 0.568054 0.227112 1445372207 0.757935 -0.226318 0.568054 0.227112 1445372207 0.762878 -0.213684 0.568420 0.221741 1445372207 0.762878 -0.213684 0.568420 0.221741 1445372207 0.762878 -0.213684 0.568420 0.221741 1445372207 0.762878 -0.213684 0.568420 0.221741 1445372207 0.768311 -0.202332 0.568542 0.213135 1445372207 0.768311 -0.202332 0.568542 0.213135 1445372207 0.768311 -0.202332 0.568542 0.213135 1445372207 0.768311 -0.202332 0.568542 0.213135 1445372207 0.768311 -0.202332 0.568542 0.213135 1445372207 0.768311 -0.202332 0.568542 0.213135 1445372207 0.772949 -0.197327 0.566650 0.206116 1445372207 0.772949 -0.197327 0.566650 0.206116 1445372207 0.772949 -0.197327 0.566650 0.206116 1445372207 0.772949 -0.197327 0.566650 0.206116 1445372207 0.772949 -0.197327 0.566650 0.206116 1445372207 0.772949 -0.197327 0.566650 0.206116 1445372207 0.776550 -0.195251 0.564758 0.199524 1445372207 0.776550 -0.195251 0.564758 0.199524 1445372207 0.776550 -0.195251 0.564758 0.199524 1445372207 0.776550 -0.195251 0.564758 0.199524 1445372207 0.776550 -0.195251 0.564758 0.199524 1445372207 0.778992 -0.194824 0.563599 0.193665 1445372207 0.778992 -0.194824 0.563599 0.193665 1445372207 0.778992 -0.194824 0.563599 0.193665 1445372207 0.778992 -0.194824 0.563599 0.193665 1445372207 0.778992 -0.194824 0.563599 0.193665 1445372207 0.778687 -0.199341 0.562805 0.192749 1445372207 0.778687 -0.199341 0.562805 0.192749 1445372207 0.778687 -0.199341 0.562805 0.192749 1445372207 0.778687 -0.199341 0.562805 0.192749 1445372207 0.778687 -0.199341 0.562805 0.192749 1445372207 0.778687 -0.199341 0.562805 0.192749 1445372207 0.778687 -0.199341 0.562805 0.192749 1445372207 0.775024 -0.207214 0.564392 0.194214 1445372207 0.775024 -0.207214 0.564392 0.194214 1445372207 0.775024 -0.207214 0.564392 0.194214 1445372207 0.775024 -0.207214 0.564392 0.194214 1445372207 0.775024 -0.207214 0.564392 0.194214 1445372207 0.775024 -0.207214 0.564392 0.194214 1445372207 0.771790 -0.209045 0.569214 0.191345 1445372207 0.771790 -0.209045 0.569214 0.191345 1445372207 0.771790 -0.209045 0.569214 0.191345 1445372207 0.771790 -0.209045 0.569214 0.191345 1445372207 0.771790 -0.209045 0.569214 0.191345 1445372207 0.771790 -0.209045 0.569214 0.191345 1445372207 0.767944 -0.212341 0.572937 0.191895 1445372207 0.767944 -0.212341 0.572937 0.191895 1445372207 0.767944 -0.212341 0.572937 0.191895 1445372207 0.767944 -0.212341 0.572937 0.191895 1445372207 0.767944 -0.212341 0.572937 0.191895 1445372207 0.764221 -0.215088 0.576355 0.193542 1445372207 0.764221 -0.215088 0.576355 0.193542 1445372207 0.764221 -0.215088 0.576355 0.193542 1445372207 0.764221 -0.215088 0.576355 0.193542 1445372207 0.764221 -0.215088 0.576355 0.193542 1445372207 0.764221 -0.215088 0.576355 0.193542 1445372207 0.764221 -0.215088 0.576355 0.193542 1445372207 0.761902 -0.215515 0.578613 0.195496 1445372207 0.761902 -0.215515 0.578613 0.195496 1445372207 0.761902 -0.215515 0.578613 0.195496 1445372207 0.761902 -0.215515 0.578613 0.195496 1445372207 0.761902 -0.215515 0.578613 0.195496 1445372207 0.761902 -0.215515 0.578613 0.195496 1445372207 0.758606 -0.219604 0.579346 0.201294 1445372207 0.758606 -0.219604 0.579346 0.201294 1445372207 0.758606 -0.219604 0.579346 0.201294 1445372207 0.758606 -0.219604 0.579346 0.201294 1445372207 0.758606 -0.219604 0.579346 0.201294 1445372207 0.758606 -0.219604 0.579346 0.201294 1445372207 0.754944 -0.226257 0.577820 0.211853 1445372207 0.754944 -0.226257 0.577820 0.211853 1445372207 0.754944 -0.226257 0.577820 0.211853 1445372207 0.754944 -0.226257 0.577820 0.211853 1445372207 0.754944 -0.226257 0.577820 0.211853 1445372207 0.754944 -0.226257 0.577820 0.211853 1445372207 0.754944 -0.226257 0.577820 0.211853 1445372207 0.754700 -0.224365 0.575989 0.219604 1445372207 0.754700 -0.224365 0.575989 0.219604 1445372207 0.754700 -0.224365 0.575989 0.219604 1445372207 0.754700 -0.224365 0.575989 0.219604 1445372207 0.754700 -0.224365 0.575989 0.219604 1445372207 0.754700 -0.224365 0.575989 0.219604 1445372207 0.758301 -0.211731 0.576355 0.218811 1445372207 0.758301 -0.211731 0.576355 0.218811 1445372207 0.758301 -0.211731 0.576355 0.218811 1445372207 0.758301 -0.211731 0.576355 0.218811 1445372207 0.758301 -0.211731 0.576355 0.218811 1445372207 0.758301 -0.211731 0.576355 0.218811 1445372207 0.763916 -0.198975 0.576538 0.210632 1445372207 0.763916 -0.198975 0.576538 0.210632 1445372207 0.763916 -0.198975 0.576538 0.210632 1445372207 0.763916 -0.198975 0.576538 0.210632 1445372207 0.763916 -0.198975 0.576538 0.210632 1445372207 0.768860 -0.195251 0.573975 0.202881 1445372207 0.768860 -0.195251 0.573975 0.202881 1445372207 0.768860 -0.195251 0.573975 0.202881 1445372207 0.768860 -0.195251 0.573975 0.202881 1445372207 0.768860 -0.195251 0.573975 0.202881 1445372207 0.774231 -0.191345 0.571472 0.193115 1445372207 0.774231 -0.191345 0.571472 0.193115 1445372207 0.774231 -0.191345 0.571472 0.193115 1445372207 0.774231 -0.191345 0.571472 0.193115 1445372207 0.774231 -0.191345 0.571472 0.193115 1445372207 0.774231 -0.191345 0.571472 0.193115 1445372207 0.778198 -0.187622 0.569946 0.184998 1445372208 0.778198 -0.187622 0.569946 0.184998 1445372208 0.778198 -0.187622 0.569946 0.184998 1445372208 0.778198 -0.187622 0.569946 0.184998 1445372208 0.778198 -0.187622 0.569946 0.184998 1445372208 0.778198 -0.187622 0.569946 0.184998 1445372208 0.778198 -0.187622 0.569946 0.184998 1445372208 0.779785 -0.188904 0.567932 0.183350 1445372208 0.779785 -0.188904 0.567932 0.183350 1445372208 0.779785 -0.188904 0.567932 0.183350 1445372208 0.779785 -0.188904 0.567932 0.183350 1445372208 0.779785 -0.188904 0.567932 0.183350 1445372208 0.779785 -0.188904 0.567932 0.183350 1445372208 0.778442 -0.195801 0.566162 0.187256 1445372208 0.778442 -0.195801 0.566162 0.187256 1445372208 0.778442 -0.195801 0.566162 0.187256 1445372208 0.778442 -0.195801 0.566162 0.187256 1445372208 0.778442 -0.195801 0.566162 0.187256 1445372208 0.778442 -0.195801 0.566162 0.187256 1445372208 0.778442 -0.195801 0.566162 0.187256 1445372208 0.775940 -0.196411 0.570374 0.184265 1445372208 0.775940 -0.196411 0.570374 0.184265 1445372208 0.775940 -0.196411 0.570374 0.184265 1445372208 0.775940 -0.196411 0.570374 0.184265 1445372208 0.775940 -0.196411 0.570374 0.184265 1445372208 0.775940 -0.196411 0.570374 0.184265 1445372208 0.775208 -0.192505 0.573730 0.180786 1445372208 0.775208 -0.192505 0.573730 0.180786 1445372208 0.775208 -0.192505 0.573730 0.180786 1445372208 0.775208 -0.192505 0.573730 0.180786 1445372208 0.775208 -0.192505 0.573730 0.180786 1445372208 0.775208 -0.192505 0.573730 0.180786 1445372208 0.772217 -0.197693 0.573608 0.188293 1445372208 0.772217 -0.197693 0.573608 0.188293 1445372208 0.772217 -0.197693 0.573608 0.188293 1445372208 0.772217 -0.197693 0.573608 0.188293 1445372208 0.772217 -0.197693 0.573608 0.188293 1445372208 0.772217 -0.197693 0.573608 0.188293 1445372208 0.771179 -0.196411 0.575012 0.189697 1445372208 0.771179 -0.196411 0.575012 0.189697 1445372208 0.771179 -0.196411 0.575012 0.189697 1445372208 0.771179 -0.196411 0.575012 0.189697 1445372208 0.771179 -0.196411 0.575012 0.189697 1445372208 0.771179 -0.196411 0.575012 0.189697 1445372208 0.770081 -0.192688 0.576721 0.192627 1445372208 0.770081 -0.192688 0.576721 0.192627 1445372208 0.770081 -0.192688 0.576721 0.192627 1445372208 0.770081 -0.192688 0.576721 0.192627 1445372208 0.770081 -0.192688 0.576721 0.192627 1445372208 0.770081 -0.192688 0.576721 0.192627 1445372208 0.767944 -0.196045 0.575378 0.201721 1445372208 0.767944 -0.196045 0.575378 0.201721 1445372208 0.767944 -0.196045 0.575378 0.201721 1445372208 0.767944 -0.196045 0.575378 0.201721 1445372208 0.767944 -0.196045 0.575378 0.201721 1445372208 0.767944 -0.196045 0.575378 0.201721 1445372208 0.765869 -0.201660 0.572083 0.213013 1445372208 0.765869 -0.201660 0.572083 0.213013 1445372208 0.765869 -0.201660 0.572083 0.213013 1445372208 0.765869 -0.201660 0.572083 0.213013 1445372208 0.765869 -0.201660 0.572083 0.213013 1445372208 0.765869 -0.201660 0.572083 0.213013 1445372208 0.765869 -0.201660 0.572083 0.213013 1445372208 0.765503 -0.203247 0.569336 0.220154 1445372208 0.765503 -0.203247 0.569336 0.220154 1445372208 0.765503 -0.203247 0.569336 0.220154 1445372208 0.765503 -0.203247 0.569336 0.220154 1445372208 0.765503 -0.203247 0.569336 0.220154 1445372208 0.765503 -0.203247 0.569336 0.220154 1445372208 0.768066 -0.197693 0.568604 0.218018 1445372208 0.768066 -0.197693 0.568604 0.218018 1445372208 0.768066 -0.197693 0.568604 0.218018 1445372208 0.768066 -0.197693 0.568604 0.218018 1445372208 0.768066 -0.197693 0.568604 0.218018 1445372208 0.768066 -0.197693 0.568604 0.218018 1445372208 0.772034 -0.191895 0.568604 0.209045 1445372208 0.772034 -0.191895 0.568604 0.209045 1445372208 0.772034 -0.191895 0.568604 0.209045 1445372208 0.772034 -0.191895 0.568604 0.209045 1445372208 0.772034 -0.191895 0.568604 0.209045 1445372208 0.772034 -0.191895 0.568604 0.209045 1445372208 0.774902 -0.194397 0.566284 0.202515 1445372208 0.774902 -0.194397 0.566284 0.202515 1445372208 0.774902 -0.194397 0.566284 0.202515 1445372208 0.774902 -0.194397 0.566284 0.202515 1445372208 0.774902 -0.194397 0.566284 0.202515 1445372208 0.774902 -0.194397 0.566284 0.202515 1445372208 0.777527 -0.196350 0.564392 0.195679 1445372208 0.777527 -0.196350 0.564392 0.195679 1445372208 0.777527 -0.196350 0.564392 0.195679 1445372208 0.777527 -0.196350 0.564392 0.195679 1445372208 0.777527 -0.196350 0.564392 0.195679 1445372208 0.777527 -0.196350 0.564392 0.195679 1445372208 0.779480 -0.197144 0.562622 0.192078 1445372208 0.779480 -0.197144 0.562622 0.192078 1445372208 0.779480 -0.197144 0.562622 0.192078 1445372208 0.779480 -0.197144 0.562622 0.192078 1445372208 0.779480 -0.197144 0.562622 0.192078 1445372208 0.779907 -0.199951 0.560852 0.192688 1445372208 0.779907 -0.199951 0.560852 0.192688 1445372208 0.779907 -0.199951 0.560852 0.192688 1445372208 0.779907 -0.199951 0.560852 0.192688 1445372208 0.779907 -0.199951 0.560852 0.192688 1445372208 0.779907 -0.199951 0.560852 0.192688 1445372208 0.779907 -0.199951 0.560852 0.192688 1445372208 0.778687 -0.202942 0.561096 0.193848 1445372208 0.778687 -0.202942 0.561096 0.193848 1445372208 0.778687 -0.202942 0.561096 0.193848 1445372208 0.778687 -0.202942 0.561096 0.193848 1445372208 0.778687 -0.202942 0.561096 0.193848 1445372208 0.778687 -0.202942 0.561096 0.193848 1445372208 0.776489 -0.202454 0.565247 0.190979 1445372208 0.776489 -0.202454 0.565247 0.190979 1445372209 0.776489 -0.202454 0.565247 0.190979 1445372209 0.776489 -0.202454 0.565247 0.190979 1445372209 0.776489 -0.202454 0.565247 0.190979 1445372209 0.776489 -0.202454 0.565247 0.190979 1445372209 0.776489 -0.202454 0.565247 0.190979 1445372209 0.774719 -0.200500 0.569214 0.188293 1445372209 0.774719 -0.200500 0.569214 0.188293 1445372209 0.774719 -0.200500 0.569214 0.188293 1445372209 0.774719 -0.200500 0.569214 0.188293 1445372209 0.774719 -0.200500 0.569214 0.188293 1445372209 0.772400 -0.201111 0.571655 0.189941 1445372209 0.772400 -0.201111 0.571655 0.189941 1445372209 0.772400 -0.201111 0.571655 0.189941 1445372209 0.772400 -0.201111 0.571655 0.189941 1445372209 0.772400 -0.201111 0.571655 0.189941 1445372209 0.772400 -0.201111 0.571655 0.189941 1445372209 0.770752 -0.200989 0.572815 0.193298 1445372209 0.770752 -0.200989 0.572815 0.193298 1445372209 0.770752 -0.200989 0.572815 0.193298 1445372209 0.770752 -0.200989 0.572815 0.193298 1445372209 0.770752 -0.200989 0.572815 0.193298 1445372209 0.770752 -0.200989 0.572815 0.193298 1445372209 0.769043 -0.201843 0.572449 0.200134 1445372209 0.769043 -0.201843 0.572449 0.200134 1445372209 0.769043 -0.201843 0.572449 0.200134 1445372209 0.768066 -0.203064 0.569885 0.209717 1445372209 0.768066 -0.203064 0.569885 0.209717 1445372209 0.768066 -0.203064 0.569885 0.209717 1445372209 0.768066 -0.203064 0.569885 0.209717 1445372209 0.768066 -0.203064 0.569885 0.209717 1445372209 0.768066 -0.203064 0.569885 0.209717 1445372209 0.767517 -0.203491 0.567078 0.218811 1445372209 0.767517 -0.203491 0.567078 0.218811 1445372209 0.767517 -0.203491 0.567078 0.218811 1445372209 0.767517 -0.203491 0.567078 0.218811 1445372209 0.767517 -0.203491 0.567078 0.218811 1445372209 0.767517 -0.203491 0.567078 0.218811 1445372209 0.767517 -0.203491 0.567078 0.218811 1445372209 0.769043 -0.199829 0.566406 0.218506 1445372209 0.769043 -0.199829 0.566406 0.218506 1445372209 0.769043 -0.199829 0.566406 0.218506 1445372209 0.769043 -0.199829 0.566406 0.218506 1445372209 0.769043 -0.199829 0.566406 0.218506 1445372209 0.769043 -0.199829 0.566406 0.218506 1445372209 0.771545 -0.197876 0.565674 0.213135 1445372209 0.771545 -0.197876 0.565674 0.213135 1445372209 0.771545 -0.197876 0.565674 0.213135 1445372209 0.771545 -0.197876 0.565674 0.213135 1445372209 0.771545 -0.197876 0.565674 0.213135 1445372209 0.771545 -0.197876 0.565674 0.213135 1445372209 0.773621 -0.198547 0.565430 0.205688 1445372209 0.773621 -0.198547 0.565430 0.205688 1445372209 0.773621 -0.198547 0.565430 0.205688 1445372209 0.773621 -0.198547 0.565430 0.205688 1445372209 0.773621 -0.198547 0.565430 0.205688 1445372209 0.773621 -0.198547 0.565430 0.205688 1445372209 0.777344 -0.191956 0.566284 0.195251 1445372209 0.777344 -0.191956 0.566284 0.195251 1445372209 0.777344 -0.191956 0.566284 0.195251 1445372209 0.780090 -0.184387 0.568237 0.185730 1445372209 0.780090 -0.184387 0.568237 0.185730 1445372209 0.780090 -0.184387 0.568237 0.185730 1445372209 0.780090 -0.184387 0.568237 0.185730 1445372209 0.780090 -0.184387 0.568237 0.185730 1445372209 0.780090 -0.184387 0.568237 0.185730 1445372209 0.780090 -0.184387 0.568237 0.185730 1445372209 0.781799 -0.180664 0.568726 0.180603 1445372209 0.781799 -0.180664 0.568726 0.180603 1445372209 0.781799 -0.180664 0.568726 0.180603 1445372209 0.781799 -0.180664 0.568726 0.180603 1445372209 0.781799 -0.180664 0.568726 0.180603 1445372209 0.781799 -0.180664 0.568726 0.180603 1445372209 0.781006 -0.181824 0.569641 0.180054 1445372209 0.781006 -0.181824 0.569641 0.180054 1445372209 0.781006 -0.181824 0.569641 0.180054 1445372209 0.781006 -0.181824 0.569641 0.180054 1445372209 0.781006 -0.181824 0.569641 0.180054 1445372209 0.778198 -0.186462 0.570984 0.182922 1445372209 0.774292 -0.190125 0.575012 0.183228 1445372209 0.774292 -0.190125 0.575012 0.183228 1445372209 0.774292 -0.190125 0.575012 0.183228 1445372209 0.774292 -0.190125 0.575012 0.183228 1445372209 0.774292 -0.190125 0.575012 0.183228 1445372209 0.770325 -0.192383 0.579468 0.183472 1445372209 0.770325 -0.192383 0.579468 0.183472 1445372209 0.770325 -0.192383 0.579468 0.183472 1445372209 0.770325 -0.192383 0.579468 0.183472 1445372209 0.770325 -0.192383 0.579468 0.183472 1445372209 0.765747 -0.199280 0.581482 0.189087 1445372209 0.765747 -0.199280 0.581482 0.189087 1445372209 0.765747 -0.199280 0.581482 0.189087 1445372209 0.765747 -0.199280 0.581482 0.189087 1445372209 0.765747 -0.199280 0.581482 0.189087 1445372209 0.765747 -0.199280 0.581482 0.189087 1445372209 0.763000 -0.203003 0.581848 0.195068 1445372209 0.763000 -0.203003 0.581848 0.195068 1445372209 0.763000 -0.203003 0.581848 0.195068 1445372210 0.763000 -0.203003 0.581848 0.195068 1445372210 0.763000 -0.203003 0.581848 0.195068 1445372210 0.763000 -0.203003 0.581848 0.195068 1445372210 0.763000 -0.203003 0.581848 0.195068 1445372210 0.760437 -0.205811 0.581726 0.202332 1445372210 0.760437 -0.205811 0.581726 0.202332 1445372210 0.760437 -0.205811 0.581726 0.202332 1445372210 0.760437 -0.205811 0.581726 0.202332 1445372210 0.760437 -0.205811 0.581726 0.202332 1445372210 0.760437 -0.205811 0.581726 0.202332 1445372210 0.758423 -0.210205 0.580078 0.209839 1445372210 0.758423 -0.210205 0.580078 0.209839 1445372210 0.758423 -0.210205 0.580078 0.209839 1445372210 0.758423 -0.210205 0.580078 0.209839 1445372210 0.758423 -0.210205 0.580078 0.209839 1445372210 0.758423 -0.210205 0.580078 0.209839 1445372210 0.758423 -0.210205 0.580078 0.209839 1445372210 0.757996 -0.214111 0.576660 0.216797 1445372210 0.757996 -0.214111 0.576660 0.216797 1445372210 0.757996 -0.214111 0.576660 0.216797 1445372210 0.757996 -0.214111 0.576660 0.216797 1445372210 0.757996 -0.214111 0.576660 0.216797 1445372210 0.759766 -0.211426 0.574707 0.218262 1445372210 0.759766 -0.211426 0.574707 0.218262 1445372210 0.759766 -0.211426 0.574707 0.218262 1445372210 0.759766 -0.211426 0.574707 0.218262 1445372210 0.759766 -0.211426 0.574707 0.218262 1445372210 0.759766 -0.211426 0.574707 0.218262 1445372210 0.764893 -0.200073 0.575378 0.209167 1445372210 0.764893 -0.200073 0.575378 0.209167 1445372210 0.764893 -0.200073 0.575378 0.209167 1445372210 0.764893 -0.200073 0.575378 0.209167 1445372210 0.764893 -0.200073 0.575378 0.209167 1445372210 0.764893 -0.200073 0.575378 0.209167 1445372210 0.764893 -0.200073 0.575378 0.209167 1445372210 0.769836 -0.192566 0.575073 0.198547 1445372210 0.769836 -0.192566 0.575073 0.198547 1445372210 0.769836 -0.192566 0.575073 0.198547 1445372210 0.769836 -0.192566 0.575073 0.198547 1445372210 0.769836 -0.192566 0.575073 0.198547 1445372210 0.769836 -0.192566 0.575073 0.198547 1445372210 0.773926 -0.191772 0.572510 0.190918 1445372210 0.773926 -0.191772 0.572510 0.190918 1445372210 0.773926 -0.191772 0.572510 0.190918 1445372210 0.773926 -0.191772 0.572510 0.190918 1445372210 0.773926 -0.191772 0.572510 0.190918 1445372210 0.773926 -0.191772 0.572510 0.190918 1445372210 0.776978 -0.192444 0.570251 0.184387 1445372210 0.776978 -0.192444 0.570251 0.184387 1445372210 0.776978 -0.192444 0.570251 0.184387 1445372210 0.776978 -0.192444 0.570251 0.184387 1445372210 0.776978 -0.192444 0.570251 0.184387 1445372210 0.776978 -0.192444 0.570251 0.184387 1445372210 0.776978 -0.192444 0.570251 0.184387 1445372210 0.779419 -0.193054 0.568420 0.179016 1445372210 0.779419 -0.193054 0.568420 0.179016 1445372210 0.779419 -0.193054 0.568420 0.179016 1445372210 0.779419 -0.193054 0.568420 0.179016 1445372210 0.779419 -0.193054 0.568420 0.179016 1445372210 0.779419 -0.193054 0.568420 0.179016 1445372210 0.779602 -0.197327 0.566956 0.178223 1445372210 0.779602 -0.197327 0.566956 0.178223 1445372210 0.779602 -0.197327 0.566956 0.178223 1445372210 0.779602 -0.197327 0.566956 0.178223 1445372210 0.779602 -0.197327 0.566956 0.178223 1445372210 0.779602 -0.197327 0.566956 0.178223 1445372210 0.779602 -0.197327 0.566956 0.178223 1445372210 0.777649 -0.200378 0.568726 0.177612 1445372210 0.777649 -0.200378 0.568726 0.177612 1445372210 0.777649 -0.200378 0.568726 0.177612 1445372210 0.777649 -0.200378 0.568726 0.177612 1445372210 0.777649 -0.200378 0.568726 0.177612 1445372210 0.777649 -0.200378 0.568726 0.177612 1445372210 0.774841 -0.199524 0.573547 0.175354 1445372210 0.774841 -0.199524 0.573547 0.175354 1445372210 0.774841 -0.199524 0.573547 0.175354 1445372210 0.774841 -0.199524 0.573547 0.175354 1445372210 0.774841 -0.199524 0.573547 0.175354 1445372210 0.774841 -0.199524 0.573547 0.175354 1445372210 0.774841 -0.199524 0.573547 0.175354 1445372210 0.770203 -0.203369 0.576843 0.180542 1445372210 0.770203 -0.203369 0.576843 0.180542 1445372210 0.770203 -0.203369 0.576843 0.180542 1445372210 0.770203 -0.203369 0.576843 0.180542 1445372210 0.770203 -0.203369 0.576843 0.180542 1445372210 0.770203 -0.203369 0.576843 0.180542 1445372210 0.767090 -0.202698 0.580383 0.183228 1445372210 0.767090 -0.202698 0.580383 0.183228 1445372210 0.767090 -0.202698 0.580383 0.183228 1445372210 0.767090 -0.202698 0.580383 0.183228 1445372210 0.767090 -0.202698 0.580383 0.183228 1445372210 0.765381 -0.198853 0.583313 0.185303 1445372210 0.765381 -0.198853 0.583313 0.185303 1445372210 0.765381 -0.198853 0.583313 0.185303 1445372210 0.765381 -0.198853 0.583313 0.185303 1445372210 0.765381 -0.198853 0.583313 0.185303 1445372210 0.765381 -0.198853 0.583313 0.185303 1445372210 0.763123 -0.200500 0.583740 0.191406 1445372210 0.763123 -0.200500 0.583740 0.191406 1445372210 0.763123 -0.200500 0.583740 0.191406 1445372210 0.763123 -0.200500 0.583740 0.191406 1445372210 0.763123 -0.200500 0.583740 0.191406 1445372210 0.763123 -0.200500 0.583740 0.191406 1445372210 
0.714600 -0.286438 0.584778 0.255432 1445372213 0.714600 -0.286438 0.584778 0.255432 1445372213 0.714600 -0.286438 0.584778 0.255432 1445372213 0.714600 -0.286438 0.584778 0.255432 1445372213 0.714600 -0.286438 0.584778 0.255432 1445372213 0.703979 -0.294739 0.590271 0.262756 1445372213 0.703979 -0.294739 0.590271 0.262756 1445372213 0.703979 -0.294739 0.590271 0.262756 1445372213 0.703979 -0.294739 0.590271 0.262756 1445372213 0.703979 -0.294739 0.590271 0.262756 1445372213 0.703979 -0.294739 0.590271 0.262756 1445372213 0.700317 -0.318420 0.582764 0.261719 1445372213 0.700317 -0.318420 0.582764 0.261719 1445372213 0.700317 -0.318420 0.582764 0.261719 1445372213 0.700317 -0.318420 0.582764 0.261719 1445372213 0.700317 -0.318420 0.582764 0.261719 1445372213 0.700317 -0.318420 0.582764 0.261719 1445372213 0.700317 -0.318420 0.582764 0.261719 1445372213 0.702026 -0.348022 0.573242 0.239441 1445372213 0.702026 -0.348022 0.573242 0.239441 1445372213 0.702026 -0.348022 0.573242 0.239441 1445372213 0.702026 -0.348022 0.573242 0.239441 1445372213 0.702026 -0.348022 0.573242 0.239441 1445372213 0.702026 -0.348022 0.573242 0.239441 1445372213 0.705505 -0.388123 0.555176 0.208069 1445372213 0.705505 -0.388123 0.555176 0.208069 1445372213 0.705505 -0.388123 0.555176 0.208069 1445372213 0.705505 -0.388123 0.555176 0.208069 1445372213 0.705505 -0.388123 0.555176 0.208069 1445372213 0.705505 -0.388123 0.555176 0.208069 1445372213 0.705811 -0.427612 0.528381 0.199280 1445372213 0.705811 -0.427612 0.528381 0.199280 1445372213 0.705811 -0.427612 0.528381 0.199280 1445372213 0.705811 -0.427612 0.528381 0.199280 1445372213 0.705811 -0.427612 0.528381 0.199280 1445372213 0.705811 -0.427612 0.528381 0.199280 1445372213 0.716431 -0.423706 0.519714 0.192505 1445372213 0.716431 -0.423706 0.519714 0.192505 1445372213 0.716431 -0.423706 0.519714 0.192505 1445372213 0.716431 -0.423706 0.519714 0.192505 1445372213 0.716431 -0.423706 0.519714 0.192505 1445372213 0.716431 -0.423706 0.519714 0.192505 1445372213 0.716431 -0.423706 0.519714 0.192505 1445372213 0.709717 -0.414001 0.528870 0.212402 1445372213 0.709717 -0.414001 0.528870 0.212402 1445372213 0.709717 -0.414001 0.528870 0.212402 1445372213 0.709717 -0.414001 0.528870 0.212402 1445372213 0.709717 -0.414001 0.528870 0.212402 1445372213 0.709717 -0.414001 0.528870 0.212402 1445372213 0.698303 -0.396606 0.546143 0.238281 1445372213 0.698303 -0.396606 0.546143 0.238281 1445372213 0.698303 -0.396606 0.546143 0.238281 1445372213 0.698303 -0.396606 0.546143 0.238281 1445372213 0.698303 -0.396606 0.546143 0.238281 1445372213 0.698303 -0.396606 0.546143 0.238281 1445372213 0.698303 -0.396606 0.546143 0.238281 1445372213 0.685852 -0.381409 0.561707 0.261841 1445372213 0.685852 -0.381409 0.561707 0.261841 1445372213 0.685852 -0.381409 0.561707 0.261841 1445372213 0.685852 -0.381409 0.561707 0.261841 1445372213 0.685852 -0.381409 0.561707 0.261841 1445372213 0.685852 -0.381409 0.561707 0.261841 1445372213 0.689636 -0.364868 0.567017 0.264038 1445372213 0.689636 -0.364868 0.567017 0.264038 1445372213 0.689636 -0.364868 0.567017 0.264038 1445372213 0.689636 -0.364868 0.567017 0.264038 1445372213 0.689636 -0.364868 0.567017 0.264038 1445372213 0.689636 -0.364868 0.567017 0.264038 1445372213 0.721619 -0.340698 0.553040 0.239197 1445372213 0.721619 -0.340698 0.553040 0.239197 1445372213 0.721619 -0.340698 0.553040 0.239197 1445372213 0.721619 -0.340698 0.553040 0.239197 1445372213 0.721619 -0.340698 0.553040 0.239197 1445372213 0.721619 -0.340698 0.553040 0.239197 1445372213 0.742859 -0.321716 0.549011 0.207703 1445372213 0.742859 -0.321716 0.549011 0.207703 1445372213 0.742859 -0.321716 0.549011 0.207703 1445372213 0.742859 -0.321716 0.549011 0.207703 1445372213 0.742859 -0.321716 0.549011 0.207703 1445372213 0.742859 -0.321716 0.549011 0.207703 1445372213 0.744324 -0.310547 0.549927 0.216919 1445372213 0.744324 -0.310547 0.549927 0.216919 1445372213 0.744324 -0.310547 0.549927 0.216919 1445372213 0.744324 -0.310547 0.549927 0.216919 1445372213 0.744324 -0.310547 0.549927 0.216919 1445372213 0.744324 -0.310547 0.549927 0.216919 1445372213 0.734497 -0.325439 0.547180 0.234619 1445372213 0.734497 -0.325439 0.547180 0.234619 1445372213 0.734497 -0.325439 0.547180 0.234619 1445372213 0.734497 -0.325439 0.547180 0.234619 1445372213 0.734497 -0.325439 0.547180 0.234619 1445372213 0.734497 -0.325439 0.547180 0.234619 1445372213 0.733215 -0.310974 0.559082 0.230347 1445372213 0.733215 -0.310974 0.559082 0.230347 1445372213 0.733215 -0.310974 0.559082 0.230347 1445372213 0.733215 -0.310974 0.559082 0.230347 1445372213 0.733215 -0.310974 0.559082 0.230347 1445372214 0.733215 -0.310974 0.559082 0.230347 1445372214 0.724121 -0.305786 0.571106 0.236328 1445372214 0.724121 -0.305786 0.571106 0.236328 1445372214 0.724121 -0.305786 0.571106 0.236328 1445372214 0.724121 -0.305786 0.571106 0.236328 1445372214 0.724121 -0.305786 0.571106 0.236328 1445372214 0.724121 -0.305786 0.571106 0.236328 1445372214 0.712708 -0.341248 0.566040 0.234741 1445372214 0.712708 -0.341248 0.566040 0.234741 1445372214 0.712708 -0.341248 0.566040 0.234741 1445372214 0.712708 -0.341248 0.566040 0.234741 1445372214 0.712708 -0.341248 0.566040 0.234741 1445372214 0.712708 -0.341248 0.566040 0.234741 1445372214 0.699219 -0.384827 0.556641 0.230347 1445372214 0.699219 -0.384827 0.556641 0.230347 1445372214 0.699219 -0.384827 0.556641 0.230347 1445372214 0.699219 -0.384827 0.556641 0.230347 1445372214 0.699219 -0.384827 0.556641 0.230347 1445372214 0.699219 -0.384827 0.556641 0.230347 1445372214 0.699219 -0.384827 0.556641 0.230347 1445372214 0.700867 -0.396301 0.548157 0.226074 1445372214 0.700867 -0.396301 0.548157 0.226074 1445372214 0.700867 -0.396301 0.548157 0.226074 1445372214 0.700867 -0.396301 0.548157 0.226074 1445372214 0.700867 -0.396301 0.548157 0.226074 1445372214 0.702026 -0.390442 0.542847 0.244995 1445372214 0.702026 -0.390442 0.542847 0.244995 1445372214 0.702026 -0.390442 0.542847 0.244995 1445372214 0.702026 -0.390442 0.542847 0.244995 1445372214 0.702026 -0.390442 0.542847 0.244995 1445372214 0.702026 -0.390442 0.542847 0.244995 1445372214 0.699829 -0.382874 0.543945 0.260132 1445372214 0.699829 -0.382874 0.543945 0.260132 1445372214 0.699829 -0.382874 0.543945 0.260132 1445372214 0.699829 -0.382874 0.543945 0.260132 1445372214 0.699829 -0.382874 0.543945 0.260132 1445372214 0.703064 -0.358826 0.550964 0.270752 1445372214 0.703064 -0.358826 0.550964 0.270752 1445372214 0.703064 -0.358826 0.550964 0.270752 1445372214 0.703064 -0.358826 0.550964 0.270752 1445372214 0.703064 -0.358826 0.550964 0.270752 1445372214 0.703064 -0.358826 0.550964 0.270752 1445372214 0.703064 -0.358826 0.550964 0.270752 1445372214 0.702332 -0.340698 0.558228 0.281006 1445372214 0.702332 -0.340698 0.558228 0.281006 1445372214 0.702332 -0.340698 0.558228 0.281006 1445372214 0.702332 -0.340698 0.558228 0.281006 1445372214 0.702332 -0.340698 0.558228 0.281006 1445372214 0.702332 -0.340698 0.558228 0.281006 1445372214 0.702881 -0.334961 0.562012 0.278992 1445372214 0.702881 -0.334961 0.562012 0.278992 1445372214 0.702881 -0.334961 0.562012 0.278992 1445372214 0.702881 -0.334961 0.562012 0.278992 1445372214 0.702881 -0.334961 0.562012 0.278992 1445372214 0.715515 -0.327576 0.552795 0.273987 1445372214 0.715515 -0.327576 0.552795 0.273987 1445372214 0.715515 -0.327576 0.552795 0.273987 1445372214 0.715515 -0.327576 0.552795 0.273987 1445372214 0.715515 -0.327576 0.552795 0.273987 1445372214 0.715515 -0.327576 0.552795 0.273987 1445372214 0.715515 -0.327576 0.552795 0.273987 1445372214 0.725769 -0.313049 0.552429 0.264648 1445372214 0.725769 -0.313049 0.552429 0.264648 1445372214 0.725769 -0.313049 0.552429 0.264648 1445372214 0.725769 -0.313049 0.552429 0.264648 1445372214 0.725769 -0.313049 0.552429 0.264648 1445372214 0.725769 -0.313049 0.552429 0.264648 1445372214 0.717651 -0.304504 0.558899 0.282532 1445372214 0.717651 -0.304504 0.558899 0.282532 1445372214 0.717651 -0.304504 0.558899 0.282532 1445372214 0.717651 -0.304504 0.558899 0.282532 1445372214 0.717651 -0.304504 0.558899 0.282532 1445372214 0.717651 -0.304504 0.558899 0.282532 1445372214 0.717651 -0.304504 0.558899 0.282532 1445372214 0.705872 -0.304077 0.568481 0.293335 1445372214 0.705872 -0.304077 0.568481 0.293335 1445372214 0.705872 -0.304077 0.568481 0.293335 1445372214 0.705872 -0.304077 0.568481 0.293335 1445372214 0.705872 -0.304077 0.568481 0.293335 1445372214 0.705872 -0.304077 0.568481 0.293335 1445372214 0.705872 -0.304077 0.568481 0.293335 1445372214 0.704346 -0.298645 0.575378 0.288940 1445372214 0.704346 -0.298645 0.575378 0.288940 1445372214 0.704346 -0.298645 0.575378 0.288940 1445372214 0.704346 -0.298645 0.575378 0.288940 1445372214 0.704346 -0.298645 0.575378 0.288940 1445372214 0.704346 -0.298645 0.575378 0.288940 1445372214 0.701538 -0.309814 0.575012 0.284851 1445372214 0.701538 -0.309814 0.575012 0.284851 1445372214 0.701538 -0.309814 0.575012 0.284851 1445372214 0.701538 -0.309814 0.575012 0.284851 1445372214 0.701538 -0.309814 0.575012 0.284851 1445372214 0.701538 -0.309814 0.575012 0.284851 1445372214 0.707031 -0.338196 0.560120 0.268250 1445372214 0.707031 -0.338196 0.560120 0.268250 1445372214 0.707031 -0.338196 0.560120 0.268250 1445372214 0.707031 -0.338196 0.560120 0.268250 1445372214 0.707031 -0.338196 0.560120 0.268250 1445372214 0.707031 -0.338196 0.560120 0.268250 1445372214 0.707031 -0.338196 0.560120 0.268250 1445372214 0.708191 -0.366638 0.549255 0.249573 1445372214 0.708191 -0.366638 0.549255 0.249573 1445372214 0.708191 -0.366638 0.549255 0.249573 1445372214 0.708191 -0.366638 0.549255 0.249573 1445372214 0.708191 -0.366638 0.549255 0.249573 1445372214 0.708191 -0.366638 0.549255 0.249573 1445372214 0.701172 -0.393555 0.536011 0.257202 1445372214 0.701172 -0.393555 0.536011 0.257202 1445372214 0.701172 -0.393555 0.536011 0.257202 1445372214 0.701172 -0.393555 0.536011 0.257202 1445372214 0.701172 -0.393555 0.536011 0.257202 1445372214 0.701172 -0.393555 0.536011 0.257202 1445372214 0.697632 -0.396057 0.531067 0.272583 1445372215 0.697632 -0.396057 0.531067 0.272583 1445372215 0.697632 -0.396057 0.531067 0.272583 1445372215 0.697632 -0.396057 0.531067 0.272583 1445372215 0.697632 -0.396057 0.531067 0.272583 1445372215 0.697632 -0.396057 0.531067 0.272583 1445372215 0.693787 -0.385132 0.534180 0.291382 1445372215 0.693787 -0.385132 0.534180 0.291382 1445372215 0.693787 -0.385132 0.534180 0.291382 1445372215 0.693787 -0.385132 0.534180 0.291382 1445372215 0.693787 -0.385132 0.534180 0.291382 1445372215 0.693787 -0.385132 0.534180 0.291382 1445372215 0.690979 -0.367737 0.545654 0.299194 1445372215 0.690979 -0.367737 0.545654 0.299194 1445372215 0.690979 -0.367737 0.545654 0.299194 1445372215 0.690979 -0.367737 0.545654 0.299194 1445372215 0.690979 -0.367737 0.545654 0.299194 1445372215 0.690979 -0.367737 0.545654 0.299194 1445372215 0.694824 -0.342590 0.560059 0.293518 1445372215 0.694824 -0.342590 0.560059 0.293518 1445372215 0.694824 -0.342590 0.560059 0.293518 1445372215 0.694824 -0.342590 0.560059 0.293518 1445372215 0.694824 -0.342590 0.560059 0.293518 1445372215 0.694824 -0.342590 0.560059 0.293518 1445372215 0.694824 -0.342590 0.560059 0.293518 1445372215 0.699402 -0.321472 0.572083 0.283081 1445372215 0.699402 -0.321472 0.572083 0.283081 1445372215 0.699402 -0.321472 0.572083 0.283081 1445372215 0.699402 -0.321472 0.572083 0.283081 1445372215 0.699402 -0.321472 0.572083 0.283081 1445372215 0.699402 -0.321472 0.572083 0.283081 1445372215 0.703003 -0.313232 0.579407 0.268188 1445372215 0.703003 -0.313232 0.579407 0.268188 1445372215 0.703003 -0.313232 0.579407 0.268188 1445372215 0.703003 -0.313232 0.579407 0.268188 1445372215 0.703003 -0.313232 0.579407 0.268188 1445372215 0.703003 -0.313232 0.579407 0.268188 1445372215 0.710693 -0.312744 0.575317 0.256897 1445372215 0.710693 -0.312744 0.575317 0.256897 1445372215 0.710693 -0.312744 0.575317 0.256897 1445372215 0.710693 -0.312744 0.575317 0.256897 1445372215 0.710693 -0.312744 0.575317 0.256897 1445372215 0.721130 -0.307129 0.568237 0.250305 1445372215 0.721130 -0.307129 0.568237 0.250305 1445372215 0.721130 -0.307129 0.568237 0.250305 1445372215 0.721130 -0.307129 0.568237 0.250305 1445372215 0.721130 -0.307129 0.568237 0.250305 1445372215 0.721130 -0.307129 0.568237 0.250305 1445372215 0.721130 -0.307129 0.568237 0.250305 1445372215 0.718384 -0.303711 0.570068 0.258057 1445372215 0.718384 -0.303711 0.570068 0.258057 1445372215 0.718384 -0.303711 0.570068 0.258057 1445372215 0.718384 -0.303711 0.570068 0.258057 1445372215 0.718384 -0.303711 0.570068 0.258057 1445372215 0.718384 -0.303711 0.570068 0.258057 1445372215 0.714844 -0.299805 0.574890 0.261841 1445372215 0.714844 -0.299805 0.574890 0.261841 1445372215 0.714844 -0.299805 0.574890 0.261841 1445372215 0.714844 -0.299805 0.574890 0.261841 1445372215 0.709656 -0.300842 0.578918 0.265808 1445372215 0.709656 -0.300842 0.578918 0.265808 1445372215 0.709656 -0.300842 0.578918 0.265808 1445372215 0.709656 -0.300842 0.578918 0.265808 1445372215 0.709656 -0.300842 0.578918 0.265808 1445372215 0.709656 -0.300842 0.578918 0.265808 1445372215 0.709656 -0.300842 0.578918 0.265808 1445372215 0.705688 -0.319275 0.572998 0.267639 1445372215 0.705688 -0.319275 0.572998 0.267639 1445372215 0.705688 -0.319275 0.572998 0.267639 1445372215 0.705688 -0.319275 0.572998 0.267639 1445372215 0.705688 -0.319275 0.572998 0.267639 1445372215 0.705688 -0.319275 0.572998 0.267639 1445372215 0.703918 -0.349854 0.560242 0.261047 1445372215 0.703918 -0.349854 0.560242 0.261047 1445372215 0.703918 -0.349854 0.560242 0.261047 1445372215 0.703918 -0.349854 0.560242 0.261047 1445372215 0.703918 -0.349854 0.560242 0.261047 1445372215 0.703918 -0.349854 0.560242 0.261047 1445372215 0.696899 -0.382019 0.552795 0.250488 1445372215 0.696899 -0.382019 0.552795 0.250488 1445372215 0.696899 -0.382019 0.552795 0.250488 1445372215 0.696899 -0.382019 0.552795 0.250488 1445372215 0.696899 -0.382019 0.552795 0.250488 1445372215 0.696899 -0.382019 0.552795 0.250488 1445372215 0.699341 -0.389221 0.551880 0.234070 1445372215 0.699341 -0.389221 0.551880 0.234070 1445372215 0.699341 -0.389221 0.551880 0.234070 1445372215 0.699341 -0.389221 0.551880 0.234070 1445372215 0.699341 -0.389221 0.551880 0.234070 1445372215 0.699341 -0.389221 0.551880 0.234070 1445372215 0.692688 -0.390503 0.556702 0.240173 1445372215 0.692688 -0.390503 0.556702 0.240173 1445372215 0.692688 -0.390503 0.556702 0.240173 1445372215 0.692688 -0.390503 0.556702 0.240173 1445372215 0.692688 -0.390503 0.556702 0.240173 1445372215 0.692688 -0.390503 0.556702 0.240173 1445372215 0.683289 -0.379639 0.565369 0.263306 1445372215 0.683289 -0.379639 0.565369 0.263306 1445372215 0.683289 -0.379639 0.565369 0.263306 1445372215 0.683289 -0.379639 0.565369 0.263306 1445372215 0.683289 -0.379639 0.565369 0.263306 1445372215 0.683289 -0.379639 0.565369 0.263306 1445372215 0.674805 -0.365967 0.578308 0.276001 1445372215 0.674805 -0.365967 0.578308 0.276001 1445372215 0.674805 -0.365967 0.578308 0.276001 1445372215 0.674805 -0.365967 0.578308 0.276001 1445372215 0.674805 -0.365967 0.578308 0.276001 1445372215 0.674805 -0.365967 0.578308 0.276001 1445372215 0.683411 -0.337646 0.588684 0.268921 1445372216 0.683411 -0.337646 0.588684 0.268921 1445372216 0.683411 -0.337646 0.588684 0.268921 1445372216 0.683411 -0.337646 0.588684 0.268921 1445372216 0.683411 -0.337646 0.588684 0.268921 1445372216 0.693604 -0.321533 0.590027 0.259460 1445372216 0.693604 -0.321533 0.590027 0.259460 1445372216 0.693604 -0.321533 0.590027 0.259460 1445372216 0.693604 -0.321533 0.590027 0.259460 1445372216 0.693604 -0.321533 0.590027 0.259460 1445372216 0.693604 -0.321533 0.590027 0.259460 1445372216 0.708679 -0.310242 0.582214 0.250000 1445372216 0.708679 -0.310242 0.582214 0.250000 1445372216 0.708679 -0.310242 0.582214 0.250000 1445372216 0.708679 -0.310242 0.582214 0.250000 1445372216 0.708679 -0.310242 0.582214 0.250000 1445372216 0.708679 -0.310242 0.582214 0.250000 1445372216 0.717712 -0.300293 0.578674 0.244568 1445372216 0.717712 -0.300293 0.578674 0.244568 1445372216 0.717712 -0.300293 0.578674 0.244568 1445372216 0.717712 -0.300293 0.578674 0.244568 1445372216 0.717712 -0.300293 0.578674 0.244568 1445372216 0.717712 -0.300293 0.578674 0.244568 1445372216 0.714417 -0.298584 0.580444 0.251953 1445372216 0.714417 -0.298584 0.580444 0.251953 1445372216 0.714417 -0.298584 0.580444 0.251953 1445372216 0.714417 -0.298584 0.580444 0.251953 1445372216 0.714417 -0.298584 0.580444 0.251953 1445372216 0.714417 -0.298584 0.580444 0.251953 1445372216 0.714417 -0.298584 0.580444 0.251953 1445372216 0.711243 -0.300598 0.580261 0.258850 1445372216 0.711243 -0.300598 0.580261 0.258850 1445372216 0.711243 -0.300598 0.580261 0.258850 1445372216 0.711243 -0.300598 0.580261 0.258850 1445372216 0.711243 -0.300598 0.580261 0.258850 1445372216 0.711243 -0.300598 0.580261 0.258850 1445372216 0.709900 -0.297607 0.585693 0.253784 1445372216 0.709900 -0.297607 0.585693 0.253784 1445372216 0.709900 -0.297607 0.585693 0.253784 1445372216 0.709900 -0.297607 0.585693 0.253784 1445372216 0.709900 -0.297607 0.585693 0.253784 1445372216 0.709900 -0.297607 0.585693 0.253784 1445372216 0.705444 -0.306396 0.585327 0.256531 1445372216 0.705444 -0.306396 0.585327 0.256531 1445372216 0.705444 -0.306396 0.585327 0.256531 1445372216 0.705444 -0.306396 0.585327 0.256531 1445372216 0.705444 -0.306396 0.585327 0.256531 1445372216 0.705444 -0.306396 0.585327 0.256531 1445372216 0.706299 -0.338013 0.567688 0.254089 1445372216 0.706299 -0.338013 0.567688 0.254089 1445372216 0.706299 -0.338013 0.567688 0.254089 1445372216 0.706299 -0.338013 0.567688 0.254089 1445372216 0.706299 -0.338013 0.567688 0.254089 1445372216 0.706299 -0.338013 0.567688 0.254089 1445372216 0.704407 -0.370483 0.549011 0.255249 1445372216 0.704407 -0.370483 0.549011 0.255249 1445372216 0.704407 -0.370483 0.549011 0.255249 1445372216 0.704407 -0.370483 0.549011 0.255249 1445372216 0.704407 -0.370483 0.549011 0.255249 1445372216 0.704407 -0.370483 0.549011 0.255249 1445372216 0.704407 -0.370483 0.549011 0.255249 1445372216 0.700500 -0.389221 0.534180 0.268982 1445372216 0.700500 -0.389221 0.534180 0.268982 1445372216 0.700500 -0.389221 0.534180 0.268982 1445372216 0.700500 -0.389221 0.534180 0.268982 1445372216 0.700500 -0.389221 0.534180 0.268982 1445372216 0.700500 -0.389221 0.534180 0.268982 1445372216 0.698425 -0.393127 0.529175 0.278381 1445372216 0.698425 -0.393127 0.529175 0.278381 1445372216 0.698425 -0.393127 0.529175 0.278381 1445372216 0.698425 -0.393127 0.529175 0.278381 1445372216 0.698425 -0.393127 0.529175 0.278381 1445372216 0.698425 -0.393127 0.529175 0.278381 1445372216 0.692810 -0.385132 0.536499 0.289429 1445372216 0.692810 -0.385132 0.536499 0.289429 1445372216 0.692810 -0.385132 0.536499 0.289429 1445372216 0.692810 -0.385132 0.536499 0.289429 1445372216 0.692810 -0.385132 0.536499 0.289429 1445372216 0.692810 -0.385132 0.536499 0.289429 1445372216 0.689148 -0.366028 0.553101 0.291687 1445372216 0.689148 -0.366028 0.553101 0.291687 1445372216 0.689148 -0.366028 0.553101 0.291687 1445372216 0.689148 -0.366028 0.553101 0.291687 1445372216 0.689148 -0.366028 0.553101 0.291687 1445372216 0.689148 -0.366028 0.553101 0.291687 1445372216 0.689148 -0.366028 0.553101 0.291687 1445372216 0.689209 -0.341431 0.570679 0.287476 1445372216 0.689209 -0.341431 0.570679 0.287476 1445372216 0.689209 -0.341431 0.570679 0.287476 1445372216 0.689209 -0.341431 0.570679 0.287476 1445372216 0.689209 -0.341431 0.570679 0.287476 1445372216 0.689209 -0.341431 0.570679 0.287476 1445372216 0.690002 -0.324463 0.581299 0.283997 1445372216 0.690002 -0.324463 0.581299 0.283997 1445372216 0.690002 -0.324463 0.581299 0.283997 1445372216 0.690002 -0.324463 0.581299 0.283997 1445372216 0.690002 -0.324463 0.581299 0.283997 1445372216 0.690002 -0.324463 0.581299 0.283997 1445372216 0.701294 -0.311707 0.581604 0.269592 1445372216 0.701294 -0.311707 0.581604 0.269592 1445372216 0.701294 -0.311707 0.581604 0.269592 1445372216 0.701294 -0.311707 0.581604 0.269592 1445372216 0.701294 -0.311707 0.581604 0.269592 1445372216 0.701294 -0.311707 0.581604 0.269592 1445372216 0.712219 -0.310303 0.577087 0.251770 1445372216 0.712219 -0.310303 0.577087 0.251770 1445372216 0.712219 -0.310303 0.577087 0.251770 1445372216 0.712219 -0.310303 0.577087 0.251770 1445372216 0.712219 -0.310303 0.577087 0.251770 1445372216 0.712219 -0.310303 0.577087 0.251770 1445372216 0.712219 -0.310303 0.577087 0.251770 1445372216 0.728516 -0.292603 0.571289 0.239197 1445372216 0.728516 -0.292603 0.571289 0.239197 1445372216 0.728516 -0.292603 0.571289 0.239197 1445372217 0.728516 -0.292603 0.571289 0.239197 1445372217 0.728516 -0.292603 0.571289 0.239197 1445372217 0.728516 -0.292603 0.571289 0.239197 1445372217 0.725769 -0.282776 0.575317 0.249390 1445372217 0.725769 -0.282776 0.575317 0.249390 1445372217 0.725769 -0.282776 0.575317 0.249390 1445372217 0.725769 -0.282776 0.575317 0.249390 1445372217 0.725769 -0.282776 0.575317 0.249390 1445372217 0.725769 -0.282776 0.575317 0.249390 1445372217 0.716064 -0.287354 0.578674 0.264038 1445372217 0.716064 -0.287354 0.578674 0.264038 1445372217 0.716064 -0.287354 0.578674 0.264038 1445372217 0.716064 -0.287354 0.578674 0.264038 1445372217 0.716064 -0.287354 0.578674 0.264038 1445372217 0.716064 -0.287354 0.578674 0.264038 1445372217 0.716064 -0.287354 0.578674 0.264038 1445372217 0.715942 -0.287476 0.575317 0.271484 1445372217 0.715942 -0.287476 0.575317 0.271484 1445372217 0.715942 -0.287476 0.575317 0.271484 1445372217 0.715942 -0.287476 0.575317 0.271484 1445372217 0.715942 -0.287476 0.575317 0.271484 1445372217 0.715942 -0.287476 0.575317 0.271484 1445372217 0.713806 -0.293091 0.574768 0.272278 1445372217 0.713806 -0.293091 0.574768 0.272278 1445372217 0.713806 -0.293091 0.574768 0.272278 1445372217 0.713806 -0.293091 0.574768 0.272278 1445372217 0.713806 -0.293091 0.574768 0.272278 1445372217 0.713806 -0.293091 0.574768 0.272278 1445372217 0.713806 -0.293091 0.574768 0.272278 1445372217 0.714111 -0.322937 0.561890 0.264587 1445372217 0.714111 -0.322937 0.561890 0.264587 1445372217 0.714111 -0.322937 0.561890 0.264587 1445372217 0.714111 -0.322937 0.561890 0.264587 1445372217 0.714111 -0.322937 0.561890 0.264587 1445372217 0.714111 -0.322937 0.561890 0.264587 1445372217 0.704224 -0.374084 0.542725 0.263550 1445372217 0.704224 -0.374084 0.542725 0.263550 1445372217 0.704224 -0.374084 0.542725 0.263550 1445372217 0.704224 -0.374084 0.542725 0.263550 1445372217 0.704224 -0.374084 0.542725 0.263550 1445372217 0.697510 -0.403748 0.526062 0.271423 1445372217 0.697510 -0.403748 0.526062 0.271423 1445372217 0.697510 -0.403748 0.526062 0.271423 1445372217 0.697510 -0.403748 0.526062 0.271423 1445372217 0.697510 -0.403748 0.526062 0.271423 1445372217 0.697510 -0.403748 0.526062 0.271423 1445372217 0.697510 -0.403748 0.526062 0.271423 1445372217 0.699585 -0.397278 0.523743 0.279907 1445372217 0.699585 -0.397278 0.523743 0.279907 1445372217 0.699585 -0.397278 0.523743 0.279907 1445372217 0.699585 -0.397278 0.523743 0.279907 1445372217 0.699585 -0.397278 0.523743 0.279907 1445372217 0.699585 -0.397278 0.523743 0.279907 1445372217 0.696045 -0.385864 0.530823 0.291138 1445372217 0.696045 -0.385864 0.530823 0.291138 1445372217 0.696045 -0.385864 0.530823 0.291138 1445372217 0.696045 -0.385864 0.530823 0.291138 1445372217 0.696045 -0.385864 0.530823 0.291138 1445372217 0.696045 -0.385864 0.530823 0.291138 1445372217 0.694458 -0.366394 0.547546 0.289246 1445372217 0.694458 -0.366394 0.547546 0.289246 1445372217 0.694458 -0.366394 0.547546 0.289246 1445372217 0.694458 -0.366394 0.547546 0.289246 1445372217 0.694458 -0.366394 0.547546 0.289246 1445372217 0.694458 -0.366394 0.547546 0.289246 1445372217 0.692078 -0.348816 0.563049 0.286865 1445372217 0.692078 -0.348816 0.563049 0.286865 1445372217 0.692078 -0.348816 0.563049 0.286865 1445372217 0.692078 -0.348816 0.563049 0.286865 1445372217 0.692078 -0.348816 0.563049 0.286865 1445372217 0.692078 -0.348816 0.563049 0.286865 1445372217 0.692078 -0.348816 0.563049 0.286865 1445372217 0.693481 -0.335388 0.572937 0.279785 1445372217 0.693481 -0.335388 0.572937 0.279785 1445372217 0.693481 -0.335388 0.572937 0.279785 1445372217 0.693481 -0.335388 0.572937 0.279785 1445372217 0.693481 -0.335388 0.572937 0.279785 1445372217 0.693481 -0.335388 0.572937 0.279785 1445372217 0.712097 -0.318542 0.568665 0.260681 1445372217 0.712097 -0.318542 0.568665 0.260681 1445372217 0.712097 -0.318542 0.568665 0.260681 1445372217 0.712097 -0.318542 0.568665 0.260681 1445372217 0.712097 -0.318542 0.568665 0.260681 1445372217 0.712097 -0.318542 0.568665 0.260681 1445372217 0.712097 -0.318542 0.568665 0.260681 1445372217 0.720215 -0.317993 0.564148 0.248596 1445372217 0.720215 -0.317993 0.564148 0.248596 1445372217 0.720215 -0.317993 0.564148 0.248596 1445372217 0.720215 -0.317993 0.564148 0.248596 1445372217 0.720215 -0.317993 0.564148 0.248596 1445372217 0.720215 -0.317993 0.564148 0.248596 1445372217 0.729675 -0.313599 0.557068 0.242554 1445372217 0.729675 -0.313599 0.557068 0.242554 1445372217 0.729675 -0.313599 0.557068 0.242554 1445372217 0.729675 -0.313599 0.557068 0.242554 1445372217 0.729675 -0.313599 0.557068 0.242554 1445372217 0.729675 -0.313599 0.557068 0.242554 1445372217 0.727966 -0.302185 0.560913 0.253052 1445372217 0.727966 -0.302185 0.560913 0.253052 1445372217 0.727966 -0.302185 0.560913 0.253052 1445372217 0.727966 -0.302185 0.560913 0.253052 1445372217 0.727966 -0.302185 0.560913 0.253052 1445372217 0.727966 -0.302185 0.560913 0.253052 1445372217 0.727966 -0.302185 0.560913 0.253052 1445372217 0.719482 -0.296265 0.568970 0.266052 1445372217 0.719482 -0.296265 0.568970 0.266052 1445372217 0.719482 -0.296265 0.568970 0.266052 1445372217 0.719482 -0.296265 0.568970 0.266052 1445372217 0.719482 -0.296265 0.568970 0.266052 1445372217 0.719482 -0.296265 0.568970 0.266052 1445372217 0.710632 -0.294006 0.575928 0.277161 1445372218 0.710632 -0.294006 0.575928 0.277161 1445372218 0.710632 -0.294006 0.575928 0.277161 1445372218 0.697510 -0.306152 0.582092 0.284180 1445372218 0.697510 -0.306152 0.582092 0.284180 1445372218 0.697510 -0.306152 0.582092 0.284180 1445372218 0.697510 -0.306152 0.582092 0.284180 1445372218 0.697510 -0.306152 0.582092 0.284180 1445372218 0.697510 -0.306152 0.582092 0.284180 1445372218 0.700745 -0.328308 0.569641 0.276794 1445372218 0.700745 -0.328308 0.569641 0.276794 1445372218 0.700745 -0.328308 0.569641 0.276794 1445372218 0.700745 -0.328308 0.569641 0.276794 1445372218 0.700745 -0.328308 0.569641 0.276794 1445372218 0.700745 -0.328308 0.569641 0.276794 1445372218 0.704468 -0.354553 0.554138 0.266357 1445372218 0.704468 -0.354553 0.554138 0.266357 1445372218 0.704468 -0.354553 0.554138 0.266357 1445372218 0.704468 -0.354553 0.554138 0.266357 1445372218 0.704468 -0.354553 0.554138 0.266357 1445372218 0.715271 -0.365540 0.536011 0.259583 1445372218 0.715271 -0.365540 0.536011 0.259583 1445372218 0.715271 -0.365540 0.536011 0.259583 1445372218 0.715271 -0.365540 0.536011 0.259583 1445372218 0.715271 -0.365540 0.536011 0.259583 1445372218 0.715271 -0.365540 0.536011 0.259583 1445372218 0.714600 -0.373291 0.526001 0.270569 1445372218 0.714600 -0.373291 0.526001 0.270569 1445372218 0.714600 -0.373291 0.526001 0.270569 1445372218 0.714600 -0.373291 0.526001 0.270569 1445372218 0.714600 -0.373291 0.526001 0.270569 1445372218 0.714600 -0.373291 0.526001 0.270569 1445372218 0.714600 -0.373291 0.526001 0.270569 1445372218 0.706543 -0.373352 0.524780 0.293213 1445372218 0.706543 -0.373352 0.524780 0.293213 1445372218 0.706543 -0.373352 0.524780 0.293213 1445372218 0.706543 -0.373352 0.524780 0.293213 1445372218 0.706543 -0.373352 0.524780 0.293213 1445372218 0.706543 -0.373352 0.524780 0.293213 1445372218 0.696289 -0.358337 0.545776 0.298096 1445372218 
0.766846 -0.176758 0.592590 0.171631 1445372220 0.766846 -0.176758 0.592590 0.171631 1445372220 0.766846 -0.176758 0.592590 0.171631 1445372220 0.766846 -0.176758 0.592590 0.171631 1445372220 0.766846 -0.176758 0.592590 0.171631 1445372220 0.767883 -0.175659 0.591675 0.171448 1445372220 0.767883 -0.175659 0.591675 0.171448 1445372220 0.767883 -0.175659 0.591675 0.171448 1445372220 0.767883 -0.175659 0.591675 0.171448 1445372220 0.767883 -0.175659 0.591675 0.171448 1445372220 0.770386 -0.166260 0.592957 0.164795 1445372220 0.770386 -0.166260 0.592957 0.164795 1445372220 0.770386 -0.166260 0.592957 0.164795 1445372220 0.770386 -0.166260 0.592957 0.164795 1445372220 0.770386 -0.166260 0.592957 0.164795 1445372220 0.770386 -0.166260 0.592957 0.164795 1445372220 0.770386 -0.166260 0.592957 0.164795 1445372220 0.773071 -0.157959 0.593567 0.158142 1445372220 0.773071 -0.157959 0.593567 0.158142 1445372220 0.773071 -0.157959 0.593567 0.158142 1445372220 0.773071 -0.157959 0.593567 0.158142 1445372220 0.773071 -0.157959 0.593567 0.158142 1445372220 0.773071 -0.157959 0.593567 0.158142 1445372220 0.774719 -0.158997 0.591492 0.156738 1445372220 0.774719 -0.158997 0.591492 0.156738 1445372220 0.774719 -0.158997 0.591492 0.156738 1445372220 0.774719 -0.158997 0.591492 0.156738 1445372220 0.774719 -0.158997 0.591492 0.156738 1445372220 0.774719 -0.158997 0.591492 0.156738 1445372220 0.775818 -0.161682 0.589600 0.155884 1445372220 0.775818 -0.161682 0.589600 0.155884 1445372220 0.775818 -0.161682 0.589600 0.155884 1445372220 0.775818 -0.161682 0.589600 0.155884 1445372220 0.775818 -0.161682 0.589600 0.155884 1445372220 0.775818 -0.161682 0.589600 0.155884 1445372220 0.775818 -0.161682 0.589600 0.155884 1445372220 0.776062 -0.164001 0.588379 0.156799 1445372220 0.776062 -0.164001 0.588379 0.156799 1445372220 0.776062 -0.164001 0.588379 0.156799 1445372220 0.776062 -0.164001 0.588379 0.156799 1445372220 0.776062 -0.164001 0.588379 0.156799 1445372220 0.776062 -0.164001 0.588379 0.156799 1445372220 0.774231 -0.168335 0.588379 0.161011 1445372220 0.774231 -0.168335 0.588379 0.161011 1445372220 0.774231 -0.168335 0.588379 0.161011 1445372220 0.770081 -0.175415 0.589783 0.168274 1445372220 0.770081 -0.175415 0.589783 0.168274 1445372220 0.770081 -0.175415 0.589783 0.168274 1445372220 0.770081 -0.175415 0.589783 0.168274 1445372220 0.770081 -0.175415 0.589783 0.168274 1445372220 0.770081 -0.175415 0.589783 0.168274 1445372220 0.770081 -0.175415 0.589783 0.168274 1445372220 0.766235 -0.179321 0.591858 0.174133 1445372220 0.766235 -0.179321 0.591858 0.174133 1445372220 0.766235 -0.179321 0.591858 0.174133 1445372220 0.766235 -0.179321 0.591858 0.174133 1445372220 0.766235 -0.179321 0.591858 0.174133 1445372220 0.766235 -0.179321 0.591858 0.174133 1445372220 0.763794 -0.181641 0.592163 0.181274 1445372220 0.763794 -0.181641 0.592163 0.181274 1445372220 0.763794 -0.181641 0.592163 0.181274 1445372220 0.763794 -0.181641 0.592163 0.181274 1445372220 0.763794 -0.181641 0.592163 0.181274 1445372220 0.763794 -0.181641 0.592163 0.181274 1445372220 0.762756 -0.184631 0.590698 0.187561 1445372220 0.762756 -0.184631 0.590698 0.187561 1445372220 0.762756 -0.184631 0.590698 0.187561 1445372220 0.762756 -0.184631 0.590698 0.187561 1445372220 0.762756 -0.184631 0.590698 0.187561 1445372220 0.762756 -0.184631 0.590698 0.187561 1445372220 0.762512 -0.186340 0.589294 0.190979 1445372221 0.762512 -0.186340 0.589294 0.190979 1445372221 0.762512 -0.186340 0.589294 0.190979 1445372221 0.762512 -0.186340 0.589294 0.190979 1445372221 0.762512 -0.186340 0.589294 0.190979 1445372221 0.762512 -0.186340 0.589294 0.190979 1445372221 0.761841 -0.191772 0.586609 0.196655 1445372221 0.761841 -0.191772 0.586609 0.196655 1445372221 0.761841 -0.191772 0.586609 0.196655 1445372221 0.761841 -0.191772 0.586609 0.196655 1445372221 0.761841 -0.191772 0.586609 0.196655 1445372221 0.761841 -0.191772 0.586609 0.196655 1445372221 0.761841 -0.194092 0.584900 0.199402 1445372221 0.761841 -0.194092 0.584900 0.199402 1445372221 0.761841 -0.194092 0.584900 0.199402 1445372221 0.761841 -0.194092 0.584900 0.199402 1445372221 0.761841 -0.194092 0.584900 0.199402 1445372221 0.763367 -0.188782 0.586060 0.195190 1445372221 0.763367 -0.188782 0.586060 0.195190 1445372221 0.763367 -0.188782 0.586060 0.195190 1445372221 0.763367 -0.188782 0.586060 0.195190 1445372221 0.763367 -0.188782 0.586060 0.195190 1445372221 0.763367 -0.188782 0.586060 0.195190 1445372221 0.766174 -0.179993 0.588074 0.186096 1445372221 0.766174 -0.179993 0.588074 0.186096 1445372221 0.766174 -0.179993 0.588074 0.186096 1445372221 0.766174 -0.179993 0.588074 0.186096 1445372221 0.766174 -0.179993 0.588074 0.186096 1445372221 0.766174 -0.179993 0.588074 0.186096 1445372221 0.766174 -0.179993 0.588074 0.186096 1445372221 0.768982 -0.175415 0.588074 0.178894 1445372221 0.768982 -0.175415 0.588074 0.178894 1445372221 0.768982 -0.175415 0.588074 0.178894 1445372221 0.768982 -0.175415 0.588074 0.178894 1445372221 0.768982 -0.175415 0.588074 0.178894 1445372221 0.771179 -0.175659 0.586243 0.175232 1445372221 0.771179 -0.175659 0.586243 0.175232 1445372221 0.771179 -0.175659 0.586243 0.175232 1445372221 0.771179 -0.175659 0.586243 0.175232 1445372221 0.771179 -0.175659 0.586243 0.175232 1445372221 0.771179 -0.175659 0.586243 0.175232 1445372221 0.771912 -0.178955 0.584167 0.175537 1445372221 0.771912 -0.178955 0.584167 0.175537 1445372221 0.771912 -0.178955 0.584167 0.175537 1445372221 0.771912 -0.178955 0.584167 0.175537 1445372221 0.771912 -0.178955 0.584167 0.175537 1445372221 0.771912 -0.178955 0.584167 0.175537 1445372221 0.771912 -0.178955 0.584167 0.175537 1445372221 0.770081 -0.187500 0.581909 0.182129 1445372221 0.770081 -0.187500 0.581909 0.182129 1445372221 0.770081 -0.187500 0.581909 0.182129 1445372221 0.770081 -0.187500 0.581909 0.182129 1445372221 0.770081 -0.187500 0.581909 0.182129 1445372221 0.770081 -0.187500 0.581909 0.182129 1445372221 0.765564 -0.197632 0.582397 0.188843 1445372221 0.765564 -0.197632 0.582397 0.188843 1445372221 0.765564 -0.197632 0.582397 0.188843 1445372221 0.765564 -0.197632 0.582397 0.188843 1445372221 0.765564 -0.197632 0.582397 0.188843 1445372221 0.761841 -0.199829 0.586365 0.189209 1445372221 0.761841 -0.199829 0.586365 0.189209 1445372221 0.761841 -0.199829 0.586365 0.189209 1445372221 0.761841 -0.199829 0.586365 0.189209 1445372221 0.761841 -0.199829 0.586365 0.189209 1445372221 0.761841 -0.199829 0.586365 0.189209 1445372221 0.757568 -0.204834 0.588074 0.195618 1445372221 0.757568 -0.204834 0.588074 0.195618 1445372221 0.757568 -0.204834 0.588074 0.195618 1445372221 0.757568 -0.204834 0.588074 0.195618 1445372221 0.757568 -0.204834 0.588074 0.195618 1445372221 0.753845 -0.212036 0.587402 0.203918 1445372221 0.753845 -0.212036 0.587402 0.203918 1445372221 0.753845 -0.212036 0.587402 0.203918 1445372221 0.753845 -0.212036 0.587402 0.203918 1445372221 0.753845 -0.212036 0.587402 0.203918 1445372221 0.753845 -0.212036 0.587402 0.203918 1445372221 0.750793 -0.218323 0.585938 0.212585 1445372221 0.750793 -0.218323 0.585938 0.212585 1445372221 0.750793 -0.218323 0.585938 0.212585 1445372221 0.750793 -0.218323 0.585938 0.212585 1445372221 0.750793 -0.218323 0.585938 0.212585 1445372221 0.750793 -0.218323 0.585938 0.212585 1445372221 0.748413 -0.225098 0.583679 0.220154 1445372221 0.748413 -0.225098 0.583679 0.220154 1445372221 0.748413 -0.225098 0.583679 0.220154 1445372221 0.748413 -0.225098 0.583679 0.220154 1445372221 0.748413 -0.225098 0.583679 0.220154 1445372221 0.748413 -0.225098 0.583679 0.220154 1445372221 0.746826 -0.228699 0.582458 0.225098 1445372221 0.746826 -0.228699 0.582458 0.225098 1445372221 0.746826 -0.228699 0.582458 0.225098 1445372221 0.746826 -0.228699 0.582458 0.225098 1445372221 0.746826 -0.228699 0.582458 0.225098 1445372221 0.746826 -0.228699 0.582458 0.225098 1445372221 0.748108 -0.221558 0.584717 0.221985 1445372221 0.748108 -0.221558 0.584717 0.221985 1445372221 0.748108 -0.221558 0.584717 0.221985 1445372221 0.748108 -0.221558 0.584717 0.221985 1445372221 0.748108 -0.221558 0.584717 0.221985 1445372221 0.748108 -0.221558 0.584717 0.221985 1445372221 0.751648 -0.206238 0.589111 0.213013 1445372221 0.751648 -0.206238 0.589111 0.213013 1445372221 0.751648 -0.206238 0.589111 0.213013 1445372221 0.751648 -0.206238 0.589111 0.213013 1445372221 0.755615 -0.194214 0.591064 0.204773 1445372221 0.755615 -0.194214 0.591064 0.204773 1445372222 0.755615 -0.194214 0.591064 0.204773 1445372222 0.755615 -0.194214 0.591064 0.204773 1445372222 0.755615 -0.194214 0.591064 0.204773 1445372222 0.755615 -0.194214 0.591064 0.204773 1445372222 0.755615 -0.194214 0.591064 0.204773 1445372222 0.758667 -0.190735 0.589783 0.200317 1445372222 0.758667 -0.190735 0.589783 0.200317 1445372222 0.758667 -0.190735 0.589783 0.200317 1445372222 0.758667 -0.190735 0.589783 0.200317 1445372222 0.758667 -0.190735 0.589783 0.200317 1445372222 0.761047 -0.188477 0.588806 0.196411 1445372222 0.761047 -0.188477 0.588806 0.196411 1445372222 0.761047 -0.188477 0.588806 0.196411 1445372222 0.761047 -0.188477 0.588806 0.196411 1445372222 0.761047 -0.188477 0.588806 0.196411 1445372222 0.761047 -0.188477 0.588806 0.196411 1445372222 0.761047 -0.188477 0.588806 0.196411 1445372222 0.760559 -0.186951 0.590088 0.195801 1445372222 0.760559 -0.186951 0.590088 0.195801 1445372222 0.760559 -0.186951 0.590088 0.195801 1445372222 0.760559 -0.186951 0.590088 0.195801 1445372222 0.760559 -0.186951 0.590088 0.195801 1445372222 0.760559 -0.186951 0.590088 0.195801 1445372222 0.757141 -0.191223 0.591614 0.200012 1445372222 0.757141 -0.191223 0.591614 0.200012 1445372222 0.757141 -0.191223 0.591614 0.200012 1445372222 0.757141 -0.191223 0.591614 0.200012 1445372222 0.751831 -0.198730 0.594177 0.205261 1445372222 0.751831 -0.198730 0.594177 0.205261 1445372222 0.751831 -0.198730 0.594177 0.205261 1445372222 0.751831 -0.198730 0.594177 0.205261 1445372222 0.751831 -0.198730 0.594177 0.205261 1445372222 0.751831 -0.198730 0.594177 0.205261 1445372222 0.747986 -0.200745 0.597595 0.207275 1445372222 0.747986 -0.200745 0.597595 0.207275 1445372222 0.747986 -0.200745 0.597595 0.207275 1445372222 0.747986 -0.200745 0.597595 0.207275 1445372222 0.747986 -0.200745 0.597595 0.207275 1445372222 0.747986 -0.200745 0.597595 0.207275 1445372222 0.747986 -0.200745 0.597595 0.207275 1445372222 0.744934 -0.205566 0.597595 0.213623 1445372222 0.744934 -0.205566 0.597595 0.213623 1445372222 0.744934 -0.205566 0.597595 0.213623 1445372222 0.744934 -0.205566 0.597595 0.213623 1445372222 0.744934 -0.205566 0.597595 0.213623 1445372222 0.744934 -0.205566 0.597595 0.213623 1445372222 0.742615 -0.212341 0.595642 0.220520 1445372222 0.742615 -0.212341 0.595642 0.220520 1445372222 0.742615 -0.212341 0.595642 0.220520 1445372222 0.742615 -0.212341 0.595642 0.220520 1445372222 0.742615 -0.212341 0.595642 0.220520 1445372222 0.742615 -0.212341 0.595642 0.220520 1445372222 0.742615 -0.212341 0.595642 0.220520 1445372222 0.742188 -0.215149 0.594238 0.222900 1445372222 0.742188 -0.215149 0.594238 0.222900 1445372222 0.742188 -0.215149 0.594238 0.222900 1445372222 0.742188 -0.215149 0.594238 0.222900 1445372222 0.742188 -0.215149 0.594238 0.222900 1445372222 0.742188 -0.215149 0.594238 0.222900 1445372222 0.741394 -0.219055 0.593018 0.224976 1445372222 0.741394 -0.219055 0.593018 0.224976 1445372222 0.741394 -0.219055 0.593018 0.224976 1445372222 0.741394 -0.219055 0.593018 0.224976 1445372222 0.741394 -0.219055 0.593018 0.224976 1445372222 0.739929 -0.224182 0.591675 0.228210 1445372222 0.739929 -0.224182 0.591675 0.228210 1445372222 0.739929 -0.224182 0.591675 0.228210 1445372222 0.739929 -0.224182 0.591675 0.228210 1445372222 0.739929 -0.224182 0.591675 0.228210 1445372222 0.739929 -0.224182 0.591675 0.228210 1445372222 0.739929 -0.224182 0.591675 0.228210 1445372222 0.739868 -0.223145 0.592041 0.228516 1445372222 0.739868 -0.223145 0.592041 0.228516 1445372222 0.739868 -0.223145 0.592041 0.228516 1445372222 0.739868 -0.223145 0.592041 0.228516 1445372222 0.739868 -0.223145 0.592041 0.228516 1445372222 0.742615 -0.213501 0.594910 0.221252 1445372222 0.742615 -0.213501 0.594910 0.221252 1445372222 0.742615 -0.213501 0.594910 0.221252 1445372222 0.742615 -0.213501 0.594910 0.221252 1445372222 0.742615 -0.213501 0.594910 0.221252 1445372222 0.742615 -0.213501 0.594910 0.221252 1445372222 0.745911 -0.207397 0.595215 0.215149 1445372222 0.745911 -0.207397 0.595215 0.215149 1445372222 0.745911 -0.207397 0.595215 0.215149 1445372222 0.745911 -0.207397 0.595215 0.215149 1445372222 0.745911 -0.207397 0.595215 0.215149 1445372222 0.745911 -0.207397 0.595215 0.215149 1445372222 0.748230 -0.207642 0.592957 0.212830 1445372222 0.748230 -0.207642 0.592957 0.212830 1445372222 0.748230 -0.207642 0.592957 0.212830 1445372222 0.748230 -0.207642 0.592957 0.212830 1445372222 0.748230 -0.207642 0.592957 0.212830 1445372222 0.748230 -0.207642 0.592957 0.212830 1445372222 0.750183 -0.205688 0.592407 0.209534 1445372222 0.750183 -0.205688 0.592407 0.209534 1445372222 0.750183 -0.205688 0.592407 0.209534 1445372222 0.750183 -0.205688 0.592407 0.209534 1445372222 0.750183 -0.205688 0.592407 0.209534 1445372222 0.750183 -0.205688 0.592407 0.209534 1445372222 0.750427 -0.205261 0.592163 0.209900 1445372222 0.750427 -0.205261 0.592163 0.209900 1445372222 0.750427 -0.205261 0.592163 0.209900 1445372222 0.750427 -0.205261 0.592163 0.209900 1445372222 0.750427 -0.205261 0.592163 0.209900 1445372222 0.750427 -0.205261 0.592163 0.209900 1445372222 0.750427 -0.205261 0.592163 0.209900 1445372222 0.748230 -0.210266 0.591736 0.213928 1445372222 0.748230 -0.210266 0.591736 0.213928 1445372222 0.748230 -0.210266 0.591736 0.213928 1445372222 0.748230 -0.210266 0.591736 0.213928 1445372223 0.748230 -0.210266 0.591736 0.213928 1445372223 0.748230 -0.210266 0.591736 0.213928 1445372223 0.745239 -0.215332 0.592285 0.217712 1445372223 0.745239 -0.215332 0.592285 0.217712 1445372223 0.745239 -0.215332 0.592285 0.217712 1445372223 0.745239 -0.215332 0.592285 0.217712 1445372223 0.745239 -0.215332 0.592285 0.217712 1445372223 0.745239 -0.215332 0.592285 0.217712 1445372223 0.742798 -0.216675 0.593689 0.220947 1445372223 0.742798 -0.216675 0.593689 0.220947 1445372223 0.742798 -0.216675 0.593689 0.220947 1445372223 0.742798 -0.216675 0.593689 0.220947 1445372223 0.742798 -0.216675 0.593689 0.220947 1445372223 0.742798 -0.216675 0.593689 0.220947 1445372223 0.740906 -0.217712 0.594482 0.223938 1445372223 0.740906 -0.217712 0.594482 0.223938 1445372223 0.740906 -0.217712 0.594482 0.223938 1445372223 0.740906 -0.217712 0.594482 0.223938 1445372223 0.740906 -0.217712 0.594482 0.223938 1445372223 0.739990 -0.218933 0.594482 0.225769 1445372223 0.739990 -0.218933 0.594482 0.225769 1445372223 0.739990 -0.218933 0.594482 0.225769 1445372223 0.739990 -0.218933 0.594482 0.225769 1445372223 0.739990 -0.218933 0.594482 0.225769 1445372223 0.739990 -0.218933 0.594482 0.225769 1445372223 0.739258 -0.220764 0.594055 0.227478 1445372223 0.739258 -0.220764 0.594055 0.227478 1445372223 0.739258 -0.220764 0.594055 0.227478 1445372223 0.739258 -0.220764 0.594055 0.227478 1445372223 0.739258 -0.220764 0.594055 0.227478 1445372223 0.739258 -0.220764 0.594055 0.227478 1445372223 0.738159 -0.224854 0.592529 0.231140 1445372223 0.738159 -0.224854 0.592529 0.231140 1445372223 0.738159 -0.224854 0.592529 0.231140 1445372223 0.738159 -0.224854 0.592529 0.231140 1445372223 0.738159 -0.224854 0.592529 0.231140 1445372223 0.738159 -0.224854 0.592529 0.231140 1445372223 0.737366 -0.229614 0.590454 0.234192 1445372223 0.737366 -0.229614 0.590454 0.234192 1445372223 0.737366 -0.229614 0.590454 0.234192 1445372223 0.737366 -0.229614 0.590454 0.234192 1445372223 0.737366 -0.229614 0.590454 0.234192 1445372223 0.737366 -0.229614 0.590454 0.234192 1445372223 0.738403 -0.228821 0.589722 0.233521 1445372223 0.738403 -0.228821 0.589722 0.233521 1445372223 0.738403 -0.228821 0.589722 0.233521 1445372223 0.738403 -0.228821 0.589722 0.233521 1445372223 0.738403 -0.228821 0.589722 0.233521 1445372223 0.741272 -0.222778 0.590210 0.229126 1445372223 0.741272 -0.222778 0.590210 0.229126 1445372223 0.741272 -0.222778 0.590210 0.229126 1445372223 0.741272 -0.222778 0.590210 0.229126 1445372223 0.741272 -0.222778 0.590210 0.229126 1445372223 0.745361 -0.213013 0.591736 0.221008 1445372223 0.745361 -0.213013 0.591736 0.221008 1445372223 0.745361 -0.213013 0.591736 0.221008 1445372223 0.745361 -0.213013 0.591736 0.221008 1445372223 0.745361 -0.213013 0.591736 0.221008 1445372223 0.745361 -0.213013 0.591736 0.221008 1445372223 0.745361 -0.213013 0.591736 0.221008 1445372223 0.748535 -0.207275 0.591675 0.215698 1445372223 0.748535 -0.207275 0.591675 0.215698 1445372223 0.748535 -0.207275 0.591675 0.215698 1445372223 0.748535 -0.207275 0.591675 0.215698 1445372223 0.748535 -0.207275 0.591675 0.215698 1445372223 0.748535 -0.207275 0.591675 0.215698 1445372223 0.750366 -0.206299 0.590515 0.213684 1445372223 0.750366 -0.206299 0.590515 0.213684 1445372223 0.750366 -0.206299 0.590515 0.213684 1445372223 0.750366 -0.206299 0.590515 0.213684 1445372223 0.750366 -0.206299 0.590515 0.213684 1445372223 0.750366 -0.206299 0.590515 0.213684 1445372223 0.750549 -0.207458 0.589722 0.213989 1445372223 0.750549 -0.207458 0.589722 0.213989 1445372223 0.750549 -0.207458 0.589722 0.213989 1445372223 0.750549 -0.207458 0.589722 0.213989 1445372223 0.750549 -0.207458 0.589722 0.213989 1445372223 0.750549 -0.207458 0.589722 0.213989 1445372223 0.748657 -0.213013 0.588867 0.217285 1445372223 0.748657 -0.213013 0.588867 0.217285 1445372223 0.748657 -0.213013 0.588867 0.217285 1445372223 0.748657 -0.213013 0.588867 0.217285 1445372223 0.748657 -0.213013 0.588867 0.217285 1445372223 0.748657 -0.213013 0.588867 0.217285 1445372223 0.746765 -0.220459 0.588196 0.218384 1445372223 0.746765 -0.220459 0.588196 0.218384 1445372223 0.746765 -0.220459 0.588196 0.218384 1445372223 0.746765 -0.220459 0.588196 0.218384 1445372223 0.746765 -0.220459 0.588196 0.218384 1445372223 0.746765 -0.220459 0.588196 0.218384 1445372223 0.745178 -0.224548 0.588745 0.218140 1445372223 0.745178 -0.224548 0.588745 0.218140 1445372223 0.745178 -0.224548 0.588745 0.218140 1445372223 0.745178 -0.224548 0.588745 0.218140 1445372223 0.745178 -0.224548 0.588745 0.218140 1445372223 0.745178 -0.224548 0.588745 0.218140 1445372223 0.745361 -0.224426 0.588928 0.217102 1445372223 0.745361 -0.224426 0.588928 0.217102 1445372223 0.745361 -0.224426 0.588928 0.217102 1445372223 0.745361 -0.224426 0.588928 0.217102 1445372223 0.745361 -0.224426 0.588928 0.217102 1445372223 0.746155 -0.223755 0.588623 0.215820 1445372223 0.746155 -0.223755 0.588623 0.215820 1445372223 0.746155 -0.223755 0.588623 0.215820 1445372223 0.746155 -0.223755 0.588623 0.215820 1445372223 0.746155 -0.223755 0.588623 0.215820 1445372223 0.746155 -0.223755 0.588623 0.215820 1445372224 0.746704 -0.223511 0.588318 0.215088 1445372224 0.746704 -0.223511 0.588318 0.215088 1445372224 0.746704 -0.223511 0.588318 0.215088 1445372224 0.746704 -0.223511 0.588318 0.215088 1445372224 0.746704 -0.223511 0.588318 0.215088 1445372224 0.746704 -0.223511 0.588318 0.215088 1445372224 0.745972 -0.226196 0.587585 0.216858 1445372224 0.745972 -0.226196 0.587585 0.216858 1445372224 0.745972 -0.226196 0.587585 0.216858 1445372224 0.745972 -0.226196 0.587585 0.216858 1445372224 0.745972 -0.226196 0.587585 0.216858 1445372224 0.745972 -0.226196 0.587585 0.216858 1445372224 0.744568 -0.228943 0.587097 0.220032 1445372224 0.744568 -0.228943 0.587097 0.220032 1445372224 0.744568 -0.228943 0.587097 0.220032 1445372224 0.744568 -0.228943 0.587097 0.220032 1445372224 0.744568 -0.228943 0.587097 0.220032 1445372224 0.744568 -0.228943 0.587097 0.220032 1445372224 0.744568 -0.228943 0.587097 0.220032 1445372224 0.743286 -0.230286 0.586731 0.223877 1445372224 0.743286 -0.230286 0.586731 0.223877 1445372224 0.743286 -0.230286 0.586731 0.223877 1445372224 0.743286 -0.230286 0.586731 0.223877 1445372224 0.743286 -0.230286 0.586731 0.223877 1445372224 0.743286 -0.230286 0.586731 0.223877 1445372224 0.743774 -0.227722 0.586731 0.225037 1445372224 0.743774 -0.227722 0.586731 0.225037 1445372224 0.743774 -0.227722 0.586731 0.225037 1445372224 0.743774 -0.227722 0.586731 0.225037 1445372224 0.743774 -0.227722 0.586731 0.225037 1445372224 0.743774 -0.227722 0.586731 0.225037 1445372224 0.745605 -0.221497 0.587769 0.222290 1445372224 0.745605 -0.221497 0.587769 0.222290 1445372224 0.745605 -0.221497 0.587769 0.222290 1445372224 0.745605 -0.221497 0.587769 0.222290 1445372224 0.745605 -0.221497 0.587769 0.222290 1445372224 0.747864 -0.215637 0.588562 0.218384 1445372224 0.747864 -0.215637 0.588562 0.218384 1445372224 0.747864 -0.215637 0.588562 0.218384 1445372224 0.747864 -0.215637 0.588562 0.218384 1445372224 0.747864 -0.215637 0.588562 0.218384 1445372224 0.747864 -0.215637 0.588562 0.218384 1445372224 0.747864 -0.215637 0.588562 0.218384 1445372224 0.748840 -0.214355 0.588013 0.217834 1445372224 0.748840 -0.214355 0.588013 0.217834 1445372224 0.748840 -0.214355 0.588013 0.217834 1445372224 0.748840 -0.214355 0.588013 0.217834 1445372224 0.748840 -0.214355 0.588013 0.217834 1445372224 0.748779 -0.214600 0.587708 0.218567 1445372224 0.748779 -0.214600 0.587708 0.218567 1445372224 0.748779 -0.214600 0.587708 0.218567 1445372224 0.748779 -0.214600 0.587708 0.218567 1445372224 0.748779 -0.214600 0.587708 0.218567 1445372224 0.748779 -0.214600 0.587708 0.218567 1445372224 0.748291 -0.214294 0.588074 0.219666 1445372224 0.748291 -0.214294 0.588074 0.219666 1445372224 0.748291 -0.214294 0.588074 0.219666 1445372224 0.748291 -0.214294 0.588074 0.219666 1445372224 0.748291 -0.214294 0.588074 0.219666 1445372224 0.748291 -0.214294 0.588074 0.219666 1445372224 0.748291 -0.214294 0.588074 0.219666 1445372224 0.747009 -0.216248 0.587524 0.223450 1445372224 0.747009 -0.216248 0.587524 0.223450 1445372224 0.747009 -0.216248 0.587524 0.223450 1445372224 0.747009 -0.216248 0.587524 0.223450 1445372224 0.747009 -0.216248 0.587524 0.223450 1445372224 0.745117 -0.218628 0.587341 0.228027 1445372224 0.745117 -0.218628 0.587341 0.228027 1445372224 0.745117 -0.218628 0.587341 0.228027 1445372224 0.745117 -0.218628 0.587341 0.228027 1445372224 0.743103 -0.219421 0.588440 0.230957 1445372224 0.743103 -0.219421 0.588440 0.230957 1445372224 0.743103 -0.219421 0.588440 0.230957 1445372224 0.743103 -0.219421 0.588440 0.230957 1445372224 0.743103 -0.219421 0.588440 0.230957 1445372224 0.743103 -0.219421 0.588440 0.230957 1445372224 0.743103 -0.219421 0.588440 0.230957 1445372224 0.741455 -0.219360 0.589844 0.232727 1445372224 0.741455 -0.219360 0.589844 0.232727 1445372224 0.741455 -0.219360 0.589844 0.232727 1445372224 0.741455 -0.219360 0.589844 0.232727 1445372224 0.741455 -0.219360 0.589844 0.232727 1445372224 0.741455 -0.219360 0.589844 0.232727 1445372224 0.740784 -0.218811 0.590515 0.233643 1445372224 0.740784 -0.218811 0.590515 0.233643 1445372224 0.740784 -0.218811 0.590515 0.233643 1445372224 0.740784 -0.218811 0.590515 0.233643 1445372224 0.740784 -0.218811 0.590515 0.233643 1445372224 0.740784 -0.218811 0.590515 0.233643 1445372224 0.740723 -0.219177 0.590149 0.234375 1445372224 0.740723 -0.219177 0.590149 0.234375 1445372224 0.740723 -0.219177 0.590149 0.234375 1445372224 0.740723 -0.219177 0.590149 0.234375 1445372224 0.740723 -0.219177 0.590149 0.234375 1445372224 0.740723 -0.219177 0.590149 0.234375 1445372224 0.740967 -0.220337 0.589355 0.234619 1445372224 0.740967 -0.220337 0.589355 0.234619 1445372224 0.740967 -0.220337 0.589355 0.234619 1445372224 0.740967 -0.220337 0.589355 0.234619 1445372224 0.740967 -0.220337 0.589355 0.234619 1445372224 0.740967 -0.220337 0.589355 0.234619 1445372224 0.740967 -0.220337 0.589355 0.234619 1445372224 0.740234 -0.224243 0.587769 0.237183 1445372224 0.740234 -0.224243 0.587769 0.237183 1445372224 0.740234 -0.224243 0.587769 0.237183 1445372224 0.740234 -0.224243 0.587769 0.237183 1445372224 0.740234 -0.224243 0.587769 0.237183 1445372225 0.740234 -0.224243 0.587769 0.237183 1445372225 0.739380 -0.228455 0.585938 0.240295 1445372225 0.739380 -0.228455 0.585938 0.240295 1445372225 0.739380 -0.228455 0.585938 0.240295 1445372225 0.739380 -0.228455 0.585938 0.240295 1445372225 0.739380 -0.228455 0.585938 0.240295 1445372225 0.739380 -0.228455 0.585938 0.240295 1445372225 0.739685 -0.228699 0.585327 0.240601 1445372225 0.739685 -0.228699 0.585327 0.240601 1445372225 0.739685 -0.228699 0.585327 0.240601 1445372225 0.739685 -0.228699 0.585327 0.240601 1445372225 0.739685 -0.228699 0.585327 0.240601 1445372225 0.741455 -0.222900 0.587097 0.236145 1445372225 0.741455 -0.222900 0.587097 0.236145 1445372225 0.741455 -0.222900 0.587097 0.236145 1445372225 0.741455 -0.222900 0.587097 0.236145 1445372225 0.741455 -0.222900 0.587097 0.236145 1445372225 0.741455 -0.222900 0.587097 0.236145 1445372225 0.744446 -0.214417 0.589539 0.228577 1445372225 0.744446 -0.214417 0.589539 0.228577 1445372225 0.744446 -0.214417 0.589539 0.228577 1445372225 0.744446 -0.214417 0.589539 0.228577 1445372225 0.744446 -0.214417 0.589539 0.228577 1445372225 0.744446 -0.214417 0.589539 0.228577 1445372225 0.746887 -0.209717 0.589905 0.223755 1445372225 0.746887 -0.209717 0.589905 0.223755 1445372225 0.746887 -0.209717 0.589905 0.223755 1445372225 0.746887 -0.209717 0.589905 0.223755 1445372225 0.746887 -0.209717 0.589905 0.223755 1445372225 0.748474 -0.207336 0.590027 0.220398 1445372225 0.748474 -0.207336 0.590027 0.220398 1445372225 0.748474 -0.207336 0.590027 0.220398 1445372225 0.748474 -0.207336 0.590027 0.220398 1445372225 0.748474 -0.207336 0.590027 0.220398 1445372225 0.748474 -0.207336 0.590027 0.220398 1445372225 0.749878 -0.203796 0.590637 0.217163 1445372225 0.749878 -0.203796 0.590637 0.217163 1445372225 0.749878 -0.203796 0.590637 0.217163 1445372225 0.749878 -0.203796 0.590637 0.217163 1445372225 0.749878 -0.203796 0.590637 0.217163 1445372225 0.749878 -0.203796 0.590637 0.217163 1445372225 0.749451 -0.203918 0.590942 0.217896 1445372225 
0.703003 -0.294983 0.562256 0.320313 1445372227 0.703003 -0.294983 0.562256 0.320313 1445372227 0.703003 -0.294983 0.562256 0.320313 1445372227 0.703003 -0.294983 0.562256 0.320313 1445372227 0.703003 -0.294983 0.562256 0.320313 1445372227 0.703003 -0.294983 0.562256 0.320313 1445372227 0.699402 -0.307190 0.556519 0.326660 1445372227 0.699402 -0.307190 0.556519 0.326660 1445372227 0.699402 -0.307190 0.556519 0.326660 1445372227 0.699402 -0.307190 0.556519 0.326660 1445372227 0.699402 -0.307190 0.556519 0.326660 1445372227 0.699402 -0.307190 0.556519 0.326660 1445372227 0.699402 -0.307190 0.556519 0.326660 1445372227 0.699402 -0.334045 0.549194 0.312439 1445372227 0.699402 -0.334045 0.549194 0.312439 1445372227 0.699402 -0.334045 0.549194 0.312439 1445372227 0.699402 -0.334045 0.549194 0.312439 1445372227 0.699402 -0.334045 0.549194 0.312439 1445372227 0.699402 -0.334045 0.549194 0.312439 1445372227 0.695190 -0.378967 0.531006 0.301819 1445372227 0.695190 -0.378967 0.531006 0.301819 1445372227 0.695190 -0.378967 0.531006 0.301819 1445372227 0.695190 -0.378967 0.531006 0.301819 1445372227 0.695190 -0.378967 0.531006 0.301819 1445372227 0.695190 -0.378967 0.531006 0.301819 1445372227 0.701416 -0.407288 0.508606 0.288818 1445372227 0.701416 -0.407288 0.508606 0.288818 1445372227 0.701416 -0.407288 0.508606 0.288818 1445372227 0.701416 -0.407288 0.508606 0.288818 1445372227 0.701416 -0.407288 0.508606 0.288818 1445372227 0.701416 -0.407288 0.508606 0.288818 1445372227 0.712097 -0.390808 0.514099 0.275330 1445372227 0.712097 -0.390808 0.514099 0.275330 1445372227 0.712097 -0.390808 0.514099 0.275330 1445372227 0.712097 -0.390808 0.514099 0.275330 1445372227 0.712097 -0.390808 0.514099 0.275330 1445372227 0.712097 -0.390808 0.514099 0.275330 1445372227 0.698975 -0.383240 0.525391 0.297485 1445372227 0.698975 -0.383240 0.525391 0.297485 1445372227 0.698975 -0.383240 0.525391 0.297485 1445372227 0.698975 -0.383240 0.525391 0.297485 1445372227 0.698975 -0.383240 0.525391 0.297485 1445372227 0.698975 -0.383240 0.525391 0.297485 1445372227 0.689270 -0.368896 0.540588 0.310608 1445372227 0.689270 -0.368896 0.540588 0.310608 1445372227 0.689270 -0.368896 0.540588 0.310608 1445372227 0.689270 -0.368896 0.540588 0.310608 1445372227 0.689270 -0.368896 0.540588 0.310608 1445372227 0.689270 -0.368896 0.540588 0.310608 1445372227 0.686707 -0.341980 0.563599 0.306274 1445372227 0.686707 -0.341980 0.563599 0.306274 1445372227 0.686707 -0.341980 0.563599 0.306274 1445372227 0.686707 -0.341980 0.563599 0.306274 1445372227 0.686707 -0.341980 0.563599 0.306274 1445372227 0.686707 -0.341980 0.563599 0.306274 1445372227 0.691345 -0.325623 0.568909 0.303894 1445372227 0.691345 -0.325623 0.568909 0.303894 1445372227 0.691345 -0.325623 0.568909 0.303894 1445372227 0.691345 -0.325623 0.568909 0.303894 1445372227 0.691345 -0.325623 0.568909 0.303894 1445372227 0.691345 -0.325623 0.568909 0.303894 1445372227 0.702942 -0.320068 0.564087 0.291870 1445372227 0.702942 -0.320068 0.564087 0.291870 1445372227 0.702942 -0.320068 0.564087 0.291870 1445372227 0.702942 -0.320068 0.564087 0.291870 1445372227 0.702942 -0.320068 0.564087 0.291870 1445372227 0.702942 -0.320068 0.564087 0.291870 1445372227 0.702942 -0.320068 0.564087 0.291870 1445372227 0.716309 -0.301453 0.566711 0.273499 1445372227 0.716309 -0.301453 0.566711 0.273499 1445372228 0.716309 -0.301453 0.566711 0.273499 1445372228 0.716309 -0.301453 0.566711 0.273499 1445372228 0.716309 -0.301453 0.566711 0.273499 1445372228 0.717529 -0.287781 0.568665 0.280762 1445372228 0.717529 -0.287781 0.568665 0.280762 1445372228 0.717529 -0.287781 0.568665 0.280762 1445372228 0.717529 -0.287781 0.568665 0.280762 1445372228 0.717529 -0.287781 0.568665 0.280762 1445372228 0.717529 -0.287781 0.568665 0.280762 1445372228 0.708923 -0.305115 0.563477 0.294495 1445372228 0.708923 -0.305115 0.563477 0.294495 1445372228 0.708923 -0.305115 0.563477 0.294495 1445372228 0.708923 -0.305115 0.563477 0.294495 1445372228 0.708923 -0.305115 0.563477 0.294495 1445372228 0.708923 -0.305115 0.563477 0.294495 1445372228 0.708557 -0.302246 0.566772 0.292053 1445372228 0.708557 -0.302246 0.566772 0.292053 1445372228 0.708557 -0.302246 0.566772 0.292053 1445372228 0.708557 -0.302246 0.566772 0.292053 1445372228 0.708557 -0.302246 0.566772 0.292053 1445372228 0.708557 -0.302246 0.566772 0.292053 1445372228 0.702454 -0.309570 0.571472 0.289978 1445372228 0.702454 -0.309570 0.571472 0.289978 1445372228 0.702454 -0.309570 0.571472 0.289978 1445372228 0.702454 -0.309570 0.571472 0.289978 1445372228 0.702454 -0.309570 0.571472 0.289978 1445372228 0.702454 -0.309570 0.571472 0.289978 1445372228 0.702454 -0.309570 0.571472 0.289978 1445372228 0.696960 -0.349365 0.557251 0.285583 1445372228 0.696960 -0.349365 0.557251 0.285583 1445372228 0.696960 -0.349365 0.557251 0.285583 1445372228 0.696960 -0.349365 0.557251 0.285583 1445372228 0.696960 -0.349365 0.557251 0.285583 1445372228 0.696960 -0.349365 0.557251 0.285583 1445372228 0.684692 -0.391785 0.541260 0.291077 1445372228 0.684692 -0.391785 0.541260 0.291077 1445372228 0.684692 -0.391785 0.541260 0.291077 1445372228 0.684692 -0.391785 0.541260 0.291077 1445372228 0.684692 -0.391785 0.541260 0.291077 1445372228 0.680847 -0.405762 0.531555 0.298706 1445372228 0.680847 -0.405762 0.531555 0.298706 1445372228 0.680847 -0.405762 0.531555 0.298706 1445372228 0.680847 -0.405762 0.531555 0.298706 1445372228 0.680847 -0.405762 0.531555 0.298706 1445372228 0.680847 -0.405762 0.531555 0.298706 1445372228 0.681580 -0.392578 0.537903 0.303162 1445372228 0.681580 -0.392578 0.537903 0.303162 1445372228 0.681580 -0.392578 0.537903 0.303162 1445372228 0.681580 -0.392578 0.537903 0.303162 1445372228 0.681580 -0.392578 0.537903 0.303162 1445372228 0.681580 -0.392578 0.537903 0.303162 1445372228 0.681580 -0.392578 0.537903 0.303162 1445372228 0.679321 -0.376282 0.548828 0.309204 1445372228 0.679321 -0.376282 0.548828 0.309204 1445372228 0.679321 -0.376282 0.548828 0.309204 1445372228 0.679321 -0.376282 0.548828 0.309204 1445372228 0.679321 -0.376282 0.548828 0.309204 1445372228 0.679321 -0.376282 0.548828 0.309204 1445372228 0.682800 -0.353943 0.559143 0.309570 1445372228 0.682800 -0.353943 0.559143 0.309570 1445372228 0.682800 -0.353943 0.559143 0.309570 1445372228 0.682800 -0.353943 0.559143 0.309570 1445372228 0.682800 -0.353943 0.559143 0.309570 1445372228 0.682800 -0.353943 0.559143 0.309570 1445372228 0.686096 -0.342224 0.564758 0.305176 1445372228 0.686096 -0.342224 0.564758 0.305176 1445372228 0.686096 -0.342224 0.564758 0.305176 1445372228 0.686096 -0.342224 0.564758 0.305176 1445372228 0.686096 -0.342224 0.564758 0.305176 1445372228 0.686096 -0.342224 0.564758 0.305176 1445372228 0.709778 -0.331360 0.551636 0.286438 1445372228 0.709778 -0.331360 0.551636 0.286438 1445372228 0.709778 -0.331360 0.551636 0.286438 1445372228 0.709778 -0.331360 0.551636 0.286438 1445372228 0.709778 -0.331360 0.551636 0.286438 1445372228 0.709778 -0.331360 0.551636 0.286438 1445372228 0.723572 -0.325256 0.550110 0.260742 1445372228 0.723572 -0.325256 0.550110 0.260742 1445372228 0.723572 -0.325256 0.550110 0.260742 1445372228 0.723572 -0.325256 0.550110 0.260742 1445372228 0.723572 -0.325256 0.550110 0.260742 1445372228 0.723572 -0.325256 0.550110 0.260742 1445372228 0.723755 -0.310486 0.555481 0.266663 1445372228 0.723755 -0.310486 0.555481 0.266663 1445372228 0.723755 -0.310486 0.555481 0.266663 1445372228 0.723755 -0.310486 0.555481 0.266663 1445372228 0.723755 -0.310486 0.555481 0.266663 1445372228 0.723755 -0.310486 0.555481 0.266663 1445372228 0.723755 -0.310486 0.555481 0.266663 1445372228 0.713257 -0.313171 0.558350 0.285217 1445372228 0.713257 -0.313171 0.558350 0.285217 1445372228 0.713257 -0.313171 0.558350 0.285217 1445372228 0.713257 -0.313171 0.558350 0.285217 1445372228 0.713257 -0.313171 0.558350 0.285217 1445372228 0.713257 -0.313171 0.558350 0.285217 1445372228 0.707642 -0.315125 0.561035 0.291748 1445372228 0.707642 -0.315125 0.561035 0.291748 1445372228 0.707642 -0.315125 0.561035 0.291748 1445372228 0.707642 -0.315125 0.561035 0.291748 1445372228 0.707642 -0.315125 0.561035 0.291748 1445372228 0.707642 -0.315125 0.561035 0.291748 1445372228 0.700806 -0.321350 0.565674 0.292480 1445372228 0.700806 -0.321350 0.565674 0.292480 1445372228 0.700806 -0.321350 0.565674 0.292480 1445372228 0.700806 -0.321350 0.565674 0.292480 1445372228 0.700806 -0.321350 0.565674 0.292480 1445372228 0.700806 -0.321350 0.565674 0.292480 1445372228 0.698303 -0.349182 0.558899 0.279297 1445372228 0.698303 -0.349182 0.558899 0.279297 1445372228 0.698303 -0.349182 0.558899 0.279297 1445372228 0.698303 -0.349182 0.558899 0.279297 1445372229 0.698303 -0.349182 0.558899 0.279297 1445372229 0.698303 -0.349182 0.558899 0.279297 1445372229 0.698303 -0.349182 0.558899 0.279297 1445372229 0.686096 -0.398132 0.535583 0.289551 1445372229 0.686096 -0.398132 0.535583 0.289551 1445372229 0.686096 -0.398132 0.535583 0.289551 1445372229 0.686096 -0.398132 0.535583 0.289551 1445372229 0.686096 -0.398132 0.535583 0.289551 1445372229 0.686096 -0.398132 0.535583 0.289551 1445372229 0.684937 -0.411255 0.525330 0.292725 1445372229 0.684937 -0.411255 0.525330 0.292725 1445372229 0.684937 -0.411255 0.525330 0.292725 1445372229 0.684937 -0.411255 0.525330 0.292725 1445372229 0.684937 -0.411255 0.525330 0.292725 1445372229 0.685364 -0.394226 0.536255 0.295410 1445372229 0.685364 -0.394226 0.536255 0.295410 1445372229 0.685364 -0.394226 0.536255 0.295410 1445372229 0.685364 -0.394226 0.536255 0.295410 1445372229 0.685364 -0.394226 0.536255 0.295410 1445372229 0.688232 -0.369080 0.549988 0.295898 1445372229 0.688232 -0.369080 0.549988 0.295898 1445372229 0.688232 -0.369080 0.549988 0.295898 1445372229 0.688232 -0.369080 0.549988 0.295898 1445372229 0.698425 -0.335999 0.558594 0.295227 1445372229 0.698425 -0.335999 0.558594 0.295227 1445372229 0.698425 -0.335999 0.558594 0.295227 1445372229 0.698425 -0.335999 0.558594 0.295227 1445372229 0.698425 -0.335999 0.558594 0.295227 1445372229 0.698425 -0.335999 0.558594 0.295227 1445372229 0.698425 -0.335999 0.558594 0.295227 1445372229 0.699341 -0.318848 0.570068 0.290161 1445372229 0.699341 -0.318848 0.570068 0.290161 1445372229 0.699341 -0.318848 0.570068 0.290161 1445372229 0.699341 -0.318848 0.570068 0.290161 1445372229 0.699341 -0.318848 0.570068 0.290161 1445372229 0.699341 -0.318848 0.570068 0.290161 1445372229 0.705017 -0.312927 0.566467 0.289856 1445372229 0.705017 -0.312927 0.566467 0.289856 1445372229 0.705017 -0.312927 0.566467 0.289856 1445372229 0.705017 -0.312927 0.566467 0.289856 1445372229 0.705017 -0.312927 0.566467 0.289856 1445372229 0.705017 -0.312927 0.566467 0.289856 1445372229 0.714783 -0.306396 0.561340 0.283020 1445372229 0.714783 -0.306396 0.561340 0.283020 1445372229 0.714783 -0.306396 0.561340 0.283020 1445372229 0.714783 -0.306396 0.561340 0.283020 1445372229 0.714783 -0.306396 0.561340 0.283020 1445372229 0.714783 -0.306396 0.561340 0.283020 1445372229 0.715820 -0.281128 0.574951 0.279114 1445372229 0.715820 -0.281128 0.574951 0.279114 1445372229 0.715820 -0.281128 0.574951 0.279114 1445372229 0.715820 -0.281128 0.574951 0.279114 1445372229 0.715820 -0.281128 0.574951 0.279114 1445372229 0.715820 -0.281128 0.574951 0.279114 1445372229 0.711182 -0.259460 0.583557 0.293823 1445372229 0.711182 -0.259460 0.583557 0.293823 1445372229 0.711182 -0.259460 0.583557 0.293823 1445372229 0.711182 -0.259460 0.583557 0.293823 1445372229 0.711182 -0.259460 0.583557 0.293823 1445372229 0.711182 -0.259460 0.583557 0.293823 1445372229 0.706177 -0.262878 0.582214 0.305176 1445372229 0.706177 -0.262878 0.582214 0.305176 1445372229 0.706177 -0.262878 0.582214 0.305176 1445372229 0.706177 -0.262878 0.582214 0.305176 1445372229 0.706177 -0.262878 0.582214 0.305176 1445372229 0.708374 -0.269958 0.576233 0.305298 1445372229 0.708374 -0.269958 0.576233 0.305298 1445372229 0.708374 -0.269958 0.576233 0.305298 1445372229 0.708374 -0.269958 0.576233 0.305298 1445372229 0.708374 -0.269958 0.576233 0.305298 1445372229 0.708374 -0.269958 0.576233 0.305298 1445372229 0.707764 -0.292603 0.568726 0.299866 1445372229 0.707764 -0.292603 0.568726 0.299866 1445372229 0.707764 -0.292603 0.568726 0.299866 1445372229 0.707764 -0.292603 0.568726 0.299866 1445372229 0.707764 -0.292603 0.568726 0.299866 1445372229 0.707764 -0.292603 0.568726 0.299866 1445372229 0.711243 -0.324463 0.559021 0.276245 1445372229 0.711243 -0.324463 0.559021 0.276245 1445372229 0.711243 -0.324463 0.559021 0.276245 1445372229 0.711243 -0.324463 0.559021 0.276245 1445372229 0.711243 -0.324463 0.559021 0.276245 1445372229 0.704346 -0.369080 0.547668 0.260071 1445372229 0.704346 -0.369080 0.547668 0.260071 1445372229 0.704346 -0.369080 0.547668 0.260071 1445372229 0.704346 -0.369080 0.547668 0.260071 1445372229 0.704346 -0.369080 0.547668 0.260071 1445372229 0.704346 -0.369080 0.547668 0.260071 1445372229 0.691772 -0.403320 0.536926 0.265442 1445372229 0.691772 -0.403320 0.536926 0.265442 1445372229 0.691772 -0.403320 0.536926 0.265442 1445372229 0.691772 -0.403320 0.536926 0.265442 1445372229 0.691772 -0.403320 0.536926 0.265442 1445372229 0.691772 -0.403320 0.536926 0.265442 1445372229 0.695129 -0.390076 0.538513 0.273071 1445372229 0.695129 -0.390076 0.538513 0.273071 1445372229 0.695129 -0.390076 0.538513 0.273071 1445372229 0.695129 -0.390076 0.538513 0.273071 1445372229 0.695129 -0.390076 0.538513 0.273071 1445372229 0.695129 -0.390076 0.538513 0.273071 1445372229 0.698792 -0.356812 0.549927 0.286194 1445372229 0.698792 -0.356812 0.549927 0.286194 1445372229 0.698792 -0.356812 0.549927 0.286194 1445372229 0.698792 -0.356812 0.549927 0.286194 1445372229 0.698792 -0.356812 0.549927 0.286194 1445372230 0.698792 -0.356812 0.549927 0.286194 1445372230 0.705322 -0.321777 0.557556 0.296631 1445372230 0.705322 -0.321777 0.557556 0.296631 1445372230 0.705322 -0.321777 0.557556 0.296631 1445372230 0.705322 -0.321777 0.557556 0.296631 1445372230 0.705322 -0.321777 0.557556 0.296631 1445372230 0.705322 -0.321777 0.557556 0.296631 1445372230 0.709351 -0.292419 0.568054 0.297424 1445372230 0.709351 -0.292419 0.568054 0.297424 1445372230 0.709351 -0.292419 0.568054 0.297424 1445372230 0.709351 -0.292419 0.568054 0.297424 1445372230 0.709351 -0.292419 0.568054 0.297424 1445372230 0.709351 -0.292419 0.568054 0.297424 1445372230 0.709351 -0.292419 0.568054 0.297424 1445372230 0.712036 -0.275269 0.574097 0.295959 1445372230 0.712036 -0.275269 0.574097 0.295959 1445372230 0.712036 -0.275269 0.574097 0.295959 1445372230 0.712036 -0.275269 0.574097 0.295959 1445372230 0.717224 -0.266724 0.578918 0.281494 1445372230 0.717224 -0.266724 0.578918 0.281494 1445372230 0.717224 -0.266724 0.578918 0.281494 1445372230 0.717224 -0.266724 0.578918 0.281494 1445372230 0.717224 -0.266724 0.578918 0.281494 1445372230 0.717224 -0.266724 0.578918 0.281494 1445372230 0.719055 -0.255981 0.587280 0.269226 1445372230 0.719055 -0.255981 0.587280 0.269226 1445372230 0.719055 -0.255981 0.587280 0.269226 1445372230 0.719055 -0.255981 0.587280 0.269226 1445372230 0.719055 -0.255981 0.587280 0.269226 1445372230 0.719055 -0.255981 0.587280 0.269226 1445372230 0.716858 -0.249695 0.585815 0.283813 1445372230 0.716858 -0.249695 0.585815 0.283813 1445372230 0.716858 -0.249695 0.585815 0.283813 1445372230 0.716858 -0.249695 0.585815 0.283813 1445372230 0.716858 -0.249695 0.585815 0.283813 1445372230 0.716858 -0.249695 0.585815 0.283813 1445372230 0.709534 -0.264282 0.579529 0.301331 1445372230 0.709534 -0.264282 0.579529 0.301331 1445372230 0.709534 -0.264282 0.579529 0.301331 1445372230 0.709534 -0.264282 0.579529 0.301331 1445372230 0.709534 -0.264282 0.579529 0.301331 1445372230 0.709534 -0.264282 0.579529 0.301331 1445372230 0.711914 -0.262573 0.577087 0.301819 1445372230 0.711914 -0.262573 0.577087 0.301819 1445372230 0.711914 -0.262573 0.577087 0.301819 1445372230 0.711914 -0.262573 0.577087 0.301819 1445372230 0.711914 -0.262573 0.577087 0.301819 1445372230 0.711914 -0.262573 0.577087 0.301819 1445372230 0.711914 -0.262573 0.577087 0.301819 1445372230 0.711609 -0.276794 0.570007 0.303223 1445372230 0.711609 -0.276794 0.570007 0.303223 1445372230 0.711609 -0.276794 0.570007 0.303223 1445372230 0.711609 -0.276794 0.570007 0.303223 1445372230 0.711609 -0.276794 0.570007 0.303223 1445372230 0.713379 -0.310181 0.555115 0.294373 1445372230 0.713379 -0.310181 0.555115 0.294373 1445372230 0.713379 -0.310181 0.555115 0.294373 1445372230 0.713379 -0.310181 0.555115 0.294373 1445372230 0.713379 -0.310181 0.555115 0.294373 1445372230 0.713379 -0.310181 0.555115 0.294373 1445372230 0.713379 -0.310181 0.555115 0.294373 1445372230 0.714539 -0.342651 0.543823 0.276062 1445372230 0.714539 -0.342651 0.543823 0.276062 1445372230 0.714539 -0.342651 0.543823 0.276062 1445372230 0.714539 -0.342651 0.543823 0.276062 1445372230 0.714539 -0.342651 0.543823 0.276062 1445372230 0.714539 -0.342651 0.543823 0.276062 1445372230 0.715881 -0.358032 0.536621 0.267029 1445372230 0.715881 -0.358032 0.536621 0.267029 1445372230 0.715881 -0.358032 0.536621 0.267029 1445372230 0.715881 -0.358032 0.536621 0.267029 1445372230 0.715881 -0.358032 0.536621 0.267029 1445372230 0.715881 -0.358032 0.536621 0.267029 1445372230 0.714478 -0.357788 0.535583 0.273071 1445372230 0.714478 -0.357788 0.535583 0.273071 1445372230 0.714478 -0.357788 0.535583 0.273071 1445372230 0.714478 -0.357788 0.535583 0.273071 1445372230 0.714478 -0.357788 0.535583 0.273071 1445372230 0.714478 -0.357788 0.535583 0.273071 1445372230 0.708435 -0.348389 0.542419 0.287170 1445372230 0.708435 -0.348389 0.542419 0.287170 1445372230 0.708435 -0.348389 0.542419 0.287170 1445372230 0.708435 -0.348389 0.542419 0.287170 1445372230 0.708435 -0.348389 0.542419 0.287170 1445372230 0.708435 -0.348389 0.542419 0.287170 1445372230 0.708435 -0.348389 0.542419 0.287170 1445372230 0.701355 -0.338318 0.549072 0.303406 1445372230 0.701355 -0.338318 0.549072 0.303406 1445372230 0.701355 -0.338318 0.549072 0.303406 1445372230 0.701355 -0.338318 0.549072 0.303406 1445372230 0.701355 -0.338318 0.549072 0.303406 1445372230 0.701355 -0.338318 0.549072 0.303406 1445372230 0.701355 -0.338318 0.549072 0.303406 1445372230 0.701477 -0.323364 0.557312 0.304443 1445372230 0.701477 -0.323364 0.557312 0.304443 1445372230 0.701477 -0.323364 0.557312 0.304443 1445372230 0.701477 -0.323364 0.557312 0.304443 1445372230 0.701477 -0.323364 0.557312 0.304443 1445372230 0.701477 -0.323364 0.557312 0.304443 1445372230 0.702209 -0.313782 0.565430 0.297729 1445372230 0.702209 -0.313782 0.565430 0.297729 1445372230 0.702209 -0.313782 0.565430 0.297729 1445372230 0.702209 -0.313782 0.565430 0.297729 1445372230 0.702209 -0.313782 0.565430 0.297729 1445372230 0.709656 -0.310425 0.565063 0.284058 1445372230 0.709656 -0.310425 0.565063 0.284058 1445372230 0.709656 -0.310425 0.565063 0.284058 1445372230 0.709656 -0.310425 0.565063 0.284058 1445372230 0.709656 -0.310425 0.565063 0.284058 1445372230 0.709656 -0.310425 0.565063 0.284058 1445372231 0.721802 -0.299866 0.562256 0.269897 1445372231 0.721802 -0.299866 0.562256 0.269897 1445372231 0.721802 -0.299866 0.562256 0.269897 1445372231 0.721802 -0.299866 0.562256 0.269897 1445372231 0.721802 -0.299866 0.562256 0.269897 1445372231 0.721802 -0.299866 0.562256 0.269897 1445372231 0.718079 -0.290833 0.568115 0.277405 1445372231 0.718079 -0.290833 0.568115 0.277405 1445372231 0.718079 -0.290833 0.568115 0.277405 1445372231 0.718079 -0.290833 0.568115 0.277405 1445372231 0.718079 -0.290833 0.568115 0.277405 1445372231 0.718079 -0.290833 0.568115 0.277405 1445372231 0.718079 -0.290833 0.568115 0.277405 1445372231 0.706909 -0.289124 0.575134 0.292969 1445372231 0.706909 -0.289124 0.575134 0.292969 1445372231 0.706909 -0.289124 0.575134 0.292969 1445372231 0.706909 -0.289124 0.575134 0.292969 1445372231 0.706909 -0.289124 0.575134 0.292969 1445372231 0.699951 -0.288513 0.580750 0.299072 1445372231 0.699951 -0.288513 0.580750 0.299072 1445372231 0.699951 -0.288513 0.580750 0.299072 1445372231 0.699951 -0.288513 0.580750 0.299072 1445372231 0.694458 -0.294067 0.585022 0.298157 1445372231 0.694458 -0.294067 0.585022 0.298157 1445372231 0.694458 -0.294067 0.585022 0.298157 1445372231 0.694458 -0.294067 0.585022 0.298157 1445372231 0.694458 -0.294067 0.585022 0.298157 1445372231 0.694458 -0.294067 0.585022 0.298157 1445372231 0.694458 -0.294067 0.585022 0.298157 1445372231 0.696167 -0.314636 0.575073 0.292603 1445372231 0.696167 -0.314636 0.575073 0.292603 1445372231 0.696167 -0.314636 0.575073 0.292603 1445372231 0.696167 -0.314636 0.575073 0.292603 1445372231 0.696167 -0.314636 0.575073 0.292603 1445372231 0.696167 -0.314636 0.575073 0.292603 1445372231 0.696167 -0.314636 0.575073 0.292603 1445372231 0.691345 -0.346069 0.560059 0.297546 1445372231 0.691345 -0.346069 0.560059 0.297546 1445372231 0.691345 -0.346069 0.560059 0.297546 1445372231 0.691345 -0.346069 0.560059 0.297546 1445372231 0.685242 -0.364868 0.549011 0.309570 1445372231 0.685242 -0.364868 0.549011 0.309570 1445372231 0.685242 -0.364868 0.549011 0.309570 1445372231 0.685242 -0.364868 0.549011 0.309570 1445372231 0.685242 -0.364868 0.549011 0.309570 1445372231 0.685242 -0.364868 0.549011 0.309570 1445372231 0.684021 -0.363892 0.547974 0.315125 1445372231 0.684021 -0.363892 0.547974 0.315125 1445372231 0.684021 -0.363892 0.547974 0.315125 1445372231 0.684021 -0.363892 0.547974 0.315125 1445372231 0.684021 -0.363892 0.547974 0.315125 1445372231 0.684021 -0.363892 0.547974 0.315125 1445372231 0.686646 -0.348145 0.556274 0.312683 1445372231 0.686646 -0.348145 0.556274 0.312683 1445372231 0.686646 -0.348145 0.556274 0.312683 1445372231 0.686646 -0.348145 0.556274 0.312683 1445372231 0.686646 -0.348145 0.556274 0.312683 1445372231 0.686646 -0.348145 0.556274 0.312683 1445372231 0.700317 -0.315369 0.566650 0.298218 1445372231 0.700317 -0.315369 0.566650 0.298218 1445372231 0.700317 -0.315369 0.566650 0.298218 1445372231 0.700317 -0.315369 0.566650 0.298218 1445372231 0.700317 -0.315369 0.566650 0.298218 1445372231 0.700317 -0.315369 0.566650 0.298218 1445372231 0.706848 -0.289795 0.575623 0.291443 1445372231 0.706848 -0.289795 0.575623 0.291443 1445372231 0.706848 -0.289795 0.575623 0.291443 1445372231 0.706848 -0.289795 0.575623 0.291443 1445372231 0.706848 -0.289795 0.575623 0.291443 1445372231 0.706848 -0.289795 0.575623 0.291443 1445372231 0.706848 -0.289795 0.575623 0.291443 1445372231 0.709656 -0.289185 0.575195 0.286072 1445372231 0.709656 -0.289185 0.575195 0.286072 1445372231 0.709656 -0.289185 0.575195 0.286072 1445372231 0.709656 -0.289185 0.575195 0.286072 1445372231 0.709656 -0.289185 0.575195 0.286072 1445372231 0.720337 -0.287537 0.572327 0.265991 1445372231 0.720337 -0.287537 0.572327 0.265991 1445372231 0.720337 -0.287537 0.572327 0.265991 1445372231 0.720337 -0.287537 0.572327 0.265991 1445372231 0.720337 -0.287537 0.572327 0.265991 1445372231 0.720337 -0.287537 0.572327 0.265991 1445372231 0.730286 -0.270813 0.574036 0.252563 1445372231 0.730286 -0.270813 0.574036 0.252563 1445372231 0.730286 -0.270813 0.574036 0.252563 1445372231 0.730286 -0.270813 0.574036 0.252563 1445372231 0.724243 -0.270935 0.574158 0.268921 1445372231 0.724243 -0.270935 0.574158 0.268921 1445372231 0.724243 -0.270935 0.574158 0.268921 1445372231 0.724243 -0.270935 0.574158 0.268921 1445372231 0.724243 -0.270935 0.574158 0.268921 1445372231 0.724243 -0.270935 0.574158 0.268921 1445372231 0.724243 -0.270935 0.574158 0.268921 1445372231 0.716980 -0.278809 0.575623 0.277161 1445372231 0.716980 -0.278809 0.575623 0.277161 1445372231 0.716980 -0.278809 0.575623 0.277161 1445372231 0.716980 -0.278809 0.575623 0.277161 1445372231 0.716980 -0.278809 0.575623 0.277161 1445372231 0.716980 -0.278809 0.575623 0.277161 1445372231 0.711609 -0.282410 0.580627 0.276855 1445372231 0.711609 -0.282410 0.580627 0.276855 1445372231 0.711609 -0.282410 0.580627 0.276855 1445372231 0.711609 -0.282410 0.580627 0.276855 1445372231 0.711609 -0.282410 0.580627 0.276855 1445372231 0.711609 -0.282410 0.580627 0.276855 1445372231 0.711609 -0.282410 0.580627 0.276855 1445372232 0.709290 -0.299561 0.574768 0.277039 1445372232 0.709290 -0.299561 0.574768 0.277039 1445372232 0.709290 -0.299561 0.574768 0.277039 1445372232 0.709290 -0.299561 0.574768 0.277039 1445372232 0.709290 -0.299561 0.574768 0.277039 1445372232 0.709290 -0.299561 0.574768 0.277039 1445372232 0.718689 -0.315735 0.559631 0.265564 1445372232 0.718689 -0.315735 0.559631 0.265564 1445372232 0.718689 -0.315735 0.559631 0.265564 1445372232 0.718689 -0.315735 0.559631 0.265564 1445372232 0.718689 -0.315735 0.559631 0.265564 1445372232 0.718689 -0.315735 0.559631 0.265564 1445372232 0.707825 -0.360413 0.542725 0.272888 1445372232 0.707825 -0.360413 0.542725 0.272888 1445372232 0.707825 -0.360413 0.542725 0.272888 1445372232 0.707825 -0.360413 0.542725 0.272888 1445372232 0.707825 -0.360413 0.542725 0.272888 1445372232 0.707825 -0.360413 0.542725 0.272888 1445372232 0.711365 -0.365723 0.538452 0.265076 1445372232 0.711365 -0.365723 0.538452 0.265076 1445372232 0.711365 -0.365723 0.538452 0.265076 1445372232 0.711365 -0.365723 0.538452 0.265076 1445372232 0.711365 -0.365723 0.538452 0.265076 1445372232 0.711365 -0.365723 0.538452 0.265076 1445372232 0.708557 -0.348389 0.547485 0.277100 1445372232 0.708557 -0.348389 0.547485 0.277100 1445372232 0.708557 -0.348389 0.547485 0.277100 1445372232 0.708557 -0.348389 0.547485 0.277100 1445372232 0.708557 -0.348389 0.547485 0.277100 1445372232 0.708557 -0.348389 0.547485 0.277100 1445372232 0.708557 -0.348389 0.547485 0.277100 1445372232 0.695435 -0.338257 0.560852 0.295410 1445372232 0.695435 -0.338257 0.560852 0.295410 1445372232 0.695435 -0.338257 0.560852 0.295410 1445372232 0.695435 -0.338257 0.560852 0.295410 1445372232 0.695435 -0.338257 0.560852 0.295410 1445372232 0.695435 -0.338257 0.560852 0.295410 1445372232 0.695435 -0.338257 0.560852 0.295410 1445372232 0.692627 -0.320068 0.575073 0.294983 1445372232 0.692627 -0.320068 0.575073 0.294983 1445372232 0.692627 -0.320068 0.575073 0.294983 1445372232 0.692627 -0.320068 0.575073 0.294983 1445372232 
