# Supplementary material for: Quaternion-Based Gesture Recognition Using Wireless Wearable Motion Capture Sensors
Source: Sensors (Basel). 2016 Apr 28;16(5):605. doi: 10.3390/s16050605 (PMC4883296; doi:10.3390/s16050605)
Supplement: Supplementary file 1 [file sensors-16-00605-s001.zip › MultiSensorGestureData/P10/4. Lift/1/Training19.txt]

0.576233 0.477234 -0.429504 0.505615 1445372122 0.576233 0.477234 -0.429504 0.505615 1445372122 0.576538 0.477112 -0.428894 0.505920 1445372122 0.576538 0.477112 -0.428894 0.505920 1445372122 0.576538 0.477112 -0.428894 0.505920 1445372122 0.576538 0.477112 -0.428894 0.505920 1445372122 0.576538 0.477112 -0.428894 0.505920 1445372122 0.576538 0.477112 -0.428894 0.505920 1445372122 0.576538 0.477112 -0.428894 0.505920 1445372122 0.577087 0.477051 -0.428345 0.505859 1445372122 0.577087 0.477051 -0.428345 0.505859 1445372122 0.577087 0.477051 -0.428345 0.505859 1445372122 0.577087 0.477051 -0.428345 0.505859 1445372122 0.577087 0.477051 -0.428345 0.505859 1445372122 0.577087 0.477051 -0.428345 0.505859 1445372122 0.578552 0.476135 -0.428650 0.504761 1445372122 0.578552 0.476135 -0.428650 0.504761 1445372122 0.578552 0.476135 -0.428650 0.504761 1445372122 0.578552 0.476135 -0.428650 0.504761 1445372122 0.578552 0.476135 -0.428650 0.504761 1445372122 0.578552 0.476135 -0.428650 0.504761 1445372122 0.580627 0.474487 -0.429565 0.503174 1445372122 0.580627 0.474487 -0.429565 0.503174 1445372122 0.580627 0.474487 -0.429565 0.503174 1445372122 0.580627 0.474487 -0.429565 0.503174 1445372122 0.580627 0.474487 -0.429565 0.503174 1445372122 0.580627 0.474487 -0.429565 0.503174 1445372122 0.580627 0.474487 -0.429565 0.503174 1445372122 0.583557 0.471558 -0.431091 0.501221 1445372122 0.583557 0.471558 -0.431091 0.501221 1445372122 0.583557 0.471558 -0.431091 0.501221 1445372122 0.583557 0.471558 -0.431091 0.501221 1445372122 0.583557 0.471558 -0.431091 0.501221 1445372122 0.583557 0.471558 -0.431091 0.501221 1445372122 0.585876 0.468323 -0.433228 0.499634 1445372122 0.585876 0.468323 -0.433228 0.499634 1445372122 0.585876 0.468323 -0.433228 0.499634 1445372122 0.585876 0.468323 -0.433228 0.499634 1445372122 0.585876 0.468323 -0.433228 0.499634 1445372122 0.586487 0.466125 -0.434753 0.499695 1445372122 0.586487 0.466125 -0.434753 0.499695 1445372122 0.586487 0.466125 -0.434753 0.499695 1445372122 0.586487 0.466125 -0.434753 0.499695 1445372122 0.586487 0.466125 -0.434753 0.499695 1445372122 0.586487 0.466125 -0.434753 0.499695 1445372122 0.585815 0.465515 -0.432922 0.502625 1445372122 0.585815 0.465515 -0.432922 0.502625 1445372122 0.585815 0.465515 -0.432922 0.502625 1445372122 0.585815 0.465515 -0.432922 0.502625 1445372122 0.585815 0.465515 -0.432922 0.502625 1445372122 0.585815 0.465515 -0.432922 0.502625 1445372122 0.586548 0.464478 -0.429626 0.505493 1445372122 0.586548 0.464478 -0.429626 0.505493 1445372122 0.586548 0.464478 -0.429626 0.505493 1445372122 0.586548 0.464478 -0.429626 0.505493 1445372122 0.586548 0.464478 -0.429626 0.505493 1445372122 0.586548 0.464478 -0.429626 0.505493 1445372122 0.586548 0.464478 -0.429626 0.505493 1445372122 0.588379 0.463135 -0.426331 0.507446 1445372122 0.588379 0.463135 -0.426331 0.507446 1445372122 0.588379 0.463135 -0.426331 0.507446 1445372122 0.588379 0.463135 -0.426331 0.507446 1445372122 0.588379 0.463135 -0.426331 0.507446 1445372122 0.588379 0.463135 -0.426331 0.507446 1445372122 0.588867 0.463196 -0.424255 0.508545 1445372122 0.588867 0.463196 -0.424255 0.508545 1445372122 0.588867 0.463196 -0.424255 0.508545 1445372122 0.588867 0.463196 -0.424255 0.508545 1445372122 0.588867 0.463562 -0.424988 0.507629 1445372122 0.588867 0.463562 -0.424988 0.507629 1445372122 0.588867 0.463562 -0.424988 0.507629 1445372122 0.588867 0.463562 -0.424988 0.507629 1445372122 0.588867 0.463562 -0.424988 0.507629 1445372122 0.588867 0.463562 -0.424988 0.507629 1445372122 0.588684 0.463989 -0.425537 0.506958 1445372122 0.588684 0.463989 -0.425537 0.506958 1445372122 0.588684 0.463989 -0.425537 0.506958 1445372122 0.588684 0.463989 -0.425537 0.506958 1445372122 0.588684 0.463989 -0.425537 0.506958 1445372122 0.588684 0.463989 -0.425537 0.506958 1445372122 0.589417 0.464294 -0.424133 0.507019 1445372122 0.589417 0.464294 -0.424133 0.507019 1445372122 0.589417 0.464294 -0.424133 0.507019 1445372122 0.589417 0.464294 -0.424133 0.507019 1445372122 0.589417 0.464294 -0.424133 0.507019 1445372122 0.589417 0.464294 -0.424133 0.507019 1445372122 0.589417 0.464294 -0.424133 0.507019 1445372122 0.591064 0.464844 -0.420410 0.507690 1445372122 0.591064 0.464844 -0.420410 0.507690 1445372122 0.591064 0.464844 -0.420410 0.507690 1445372122 0.591064 0.464844 -0.420410 0.507690 1445372122 0.591064 0.464844 -0.420410 0.507690 1445372122 0.591064 0.464844 -0.420410 0.507690 1445372122 0.591064 0.464844 -0.420410 0.507690 1445372122 0.589539 0.468262 -0.415710 0.510193 1445372122 0.589539 0.468262 -0.415710 0.510193 1445372122 0.589539 0.468262 -0.415710 0.510193 1445372122 0.589539 0.468262 -0.415710 0.510193 1445372123 0.589539 0.468262 -0.415710 0.510193 1445372123 0.589539 0.468262 -0.415710 0.510193 1445372123 0.586914 0.472473 -0.412537 0.511841 1445372123 0.586914 0.472473 -0.412537 0.511841 1445372123 0.586914 0.472473 -0.412537 0.511841 1445372123 0.586914 0.472473 -0.412537 0.511841 1445372123 0.586914 0.472473 -0.412537 0.511841 1445372123 0.586914 0.472473 -0.412537 0.511841 1445372123 0.587341 0.473145 -0.414185 0.509521 1445372123 0.587341 0.473145 -0.414185 0.509521 1445372123 0.587341 0.473145 -0.414185 0.509521 1445372123 0.587341 0.473145 -0.414185 0.509521 1445372123 0.587341 0.473145 -0.414185 0.509521 1445372123 0.587341 0.473145 -0.414185 0.509521 1445372123 0.587341 0.473145 -0.414185 0.509521 1445372123 0.590027 0.469482 -0.418213 0.506409 1445372123 0.590027 0.469482 -0.418213 0.506409 1445372123 0.590027 0.469482 -0.418213 0.506409 1445372123 0.590027 0.469482 -0.418213 0.506409 1445372123 0.590027 0.469482 -0.418213 0.506409 1445372123 0.590027 0.469482 -0.418213 0.506409 1445372123 0.593201 0.464294 -0.424011 0.502686 1445372123 0.593201 0.464294 -0.424011 0.502686 1445372123 0.593201 0.464294 -0.424011 0.502686 1445372123 0.593201 0.464294 -0.424011 0.502686 1445372123 0.593201 0.464294 -0.424011 0.502686 1445372123 0.593201 0.464294 -0.424011 0.502686 1445372123 0.593140 0.461121 -0.428467 0.501892 1445372123 0.593140 0.461121 -0.428467 0.501892 1445372123 0.593140 0.461121 -0.428467 0.501892 1445372123 0.593140 0.461121 -0.428467 0.501892 1445372123 0.593140 0.461121 -0.428467 0.501892 1445372123 0.593140 0.461121 -0.428467 0.501892 1445372123 0.593140 0.461121 -0.428467 0.501892 1445372123 0.589966 0.461548 -0.427490 0.506042 1445372123 0.589966 0.461548 -0.427490 0.506042 1445372123 0.589966 0.461548 -0.427490 0.506042 1445372123 0.589966 0.461548 -0.427490 0.506042 1445372123 0.589966 0.461548 -0.427490 0.506042 1445372123 0.589966 0.461548 -0.427490 0.506042 1445372123 0.585876 0.464355 -0.423462 0.511597 1445372123 0.585876 0.464355 -0.423462 0.511597 1445372123 0.585876 0.464355 -0.423462 0.511597 1445372123 0.585876 0.464355 -0.423462 0.511597 1445372123 0.585876 0.464355 -0.423462 0.511597 1445372123 0.585876 0.464355 -0.423462 0.511597 1445372123 0.585876 0.464355 -0.423462 0.511597 1445372123 0.583496 0.466431 -0.419373 0.515808 1445372123 0.583496 0.466431 -0.419373 0.515808 1445372123 0.583496 0.466431 -0.419373 0.515808 1445372123 0.583496 0.466431 -0.419373 0.515808 1445372123 0.583496 0.466431 -0.419373 0.515808 1445372123 0.583496 0.466431 -0.419373 0.515808 1445372123 0.584106 0.466125 -0.416626 0.517578 1445372123 0.584106 0.466125 -0.416626 0.517578 1445372123 0.584106 0.466125 -0.416626 0.517578 1445372123 0.584106 0.466125 -0.416626 0.517578 1445372123 0.584106 0.466125 -0.416626 0.517578 1445372123 0.584106 0.466125 -0.416626 0.517578 1445372123 0.584106 0.466125 -0.416626 0.517578 1445372123 0.585083 0.465088 -0.416077 0.517822 1445372123 0.585083 0.465088 -0.416077 0.517822 1445372123 0.585083 0.465088 -0.416077 0.517822 1445372123 0.585083 0.465088 -0.416077 0.517822 1445372123 0.585083 0.465088 -0.416077 0.517822 1445372123 0.585083 0.465088 -0.416077 0.517822 1445372123 0.584961 0.465210 -0.417297 0.516846 1445372123 0.584961 0.465210 -0.417297 0.516846 1445372123 0.584961 0.465210 -0.417297 0.516846 1445372123 0.584961 0.465210 -0.417297 0.516846 1445372123 0.584961 0.465210 -0.417297 0.516846 1445372123 0.584961 0.465210 -0.417297 0.516846 1445372123 0.584717 0.465515 -0.418884 0.515686 1445372123 0.584717 0.465515 -0.418884 0.515686 1445372123 0.584717 0.465515 -0.418884 0.515686 1445372123 0.584717 0.465515 -0.418884 0.515686 1445372123 0.584717 0.465515 -0.418884 0.515686 1445372123 0.584717 0.465515 -0.418884 0.515686 1445372123 0.584229 0.466553 -0.419861 0.514404 1445372123 0.584229 0.466553 -0.419861 0.514404 1445372123 0.584229 0.466553 -0.419861 0.514404 1445372123 0.584229 0.466553 -0.419861 0.514404 1445372123 0.584229 0.466553 -0.419861 0.514404 1445372123 0.584229 0.466553 -0.419861 0.514404 1445372123 0.584656 0.467896 -0.417297 0.514832 1445372123 0.584656 0.467896 -0.417297 0.514832 1445372123 0.584656 0.467896 -0.417297 0.514832 1445372123 0.584656 0.467896 -0.417297 0.514832 1445372123 0.584656 0.467896 -0.417297 0.514832 1445372123 0.584656 0.467896 -0.417297 0.514832 1445372123 0.585632 0.469238 -0.411194 0.517334 1445372123 0.585632 0.469238 -0.411194 0.517334 1445372123 0.585632 0.469238 -0.411194 0.517334 1445372123 0.585632 0.469238 -0.411194 0.517334 1445372123 0.585632 0.469238 -0.411194 0.517334 1445372123 0.585632 0.469238 -0.411194 0.517334 1445372123 0.583862 0.473328 -0.404663 0.520813 1445372123 0.583862 0.473328 -0.404663 0.520813 1445372123 0.583862 0.473328 -0.404663 0.520813 1445372123 0.583862 0.473328 -0.404663 0.520813 1445372123 0.583862 0.473328 -0.404663 0.520813 1445372123 0.583862 0.473328 -0.404663 0.520813 1445372123 0.583862 0.473328 -0.404663 0.520813 1445372123 0.582214 0.478333 -0.399902 0.521729 1445372123 0.582214 0.478333 -0.399902 0.521729 1445372123 0.582214 0.478333 -0.399902 0.521729 1445372123 0.582214 0.478333 -0.399902 0.521729 1445372123 0.582214 0.478333 -0.399902 0.521729 1445372123 0.582214 0.478333 -0.399902 0.521729 1445372123 0.584900 0.475403 -0.401917 0.519836 1445372123 0.584900 0.475403 -0.401917 0.519836 1445372123 0.584900 0.475403 -0.401917 0.519836 1445372123 0.584900 0.475403 -0.401917 0.519836 1445372123 0.584900 0.475403 -0.401917 0.519836 1445372123 0.584900 0.475403 -0.401917 0.519836 1445372124 0.584106 0.473389 -0.405884 0.519531 1445372124 0.584106 0.473389 -0.405884 0.519531 1445372124 0.584106 0.473389 -0.405884 0.519531 1445372124 0.584106 0.473389 -0.405884 0.519531 1445372124 0.584106 0.473389 -0.405884 0.519531 1445372124 0.584106 0.473389 -0.405884 0.519531 1445372124 0.584167 0.470947 -0.413513 0.515625 1445372124 0.584167 0.470947 -0.413513 0.515625 1445372124 0.584167 0.470947 -0.413513 0.515625 1445372124 0.584167 0.470947 -0.413513 0.515625 1445372124 0.584167 0.470947 -0.413513 0.515625 1445372124 0.584167 0.470947 -0.413513 0.515625 1445372124 0.584167 0.470947 -0.413513 0.515625 1445372124 0.583374 0.468933 -0.418579 0.514282 1445372124 0.583374 0.468933 -0.418579 0.514282 1445372124 0.583374 0.468933 -0.418579 0.514282 1445372124 0.583374 0.468933 -0.418579 0.514282 1445372124 0.583374 0.468933 -0.418579 0.514282 1445372124 0.583374 0.468933 -0.418579 0.514282 1445372124 0.577759 0.471313 -0.419373 0.517761 1445372124 0.577759 0.471313 -0.419373 0.517761 1445372124 0.577759 0.471313 -0.419373 0.517761 1445372124 0.577759 0.471313 -0.419373 0.517761 1445372124 0.572021 0.474487 -0.416321 0.523682 1445372124 0.572021 0.474487 -0.416321 0.523682 1445372124 0.572021 0.474487 -0.416321 0.523682 1445372124 0.572021 0.474487 -0.416321 0.523682 1445372124 0.572021 0.474487 -0.416321 0.523682 1445372124 0.572021 0.474487 -0.416321 0.523682 1445372124 0.569946 0.475769 -0.410095 0.529663 1445372124 0.569946 0.475769 -0.410095 0.529663 1445372124 0.569946 0.475769 -0.410095 0.529663 1445372124 0.569946 0.475769 -0.410095 0.529663 1445372124 0.569946 0.475769 -0.410095 0.529663 1445372124 0.569946 0.475769 -0.410095 0.529663 1445372124 0.572632 0.473755 -0.404297 0.533020 1445372124 0.572632 0.473755 -0.404297 0.533020 1445372124 0.572632 0.473755 -0.404297 0.533020 1445372124 0.572632 0.473755 -0.404297 0.533020 1445372124 0.572632 0.473755 -0.404297 0.533020 1445372124 0.572632 0.473755 -0.404297 0.533020 1445372124 0.574280 0.472778 -0.404968 0.531616 1445372124 0.574280 0.472778 -0.404968 0.531616 1445372124 0.574280 0.472778 -0.404968 0.531616 1445372124 0.574280 0.472778 -0.404968 0.531616 1445372124 0.574280 0.472778 -0.404968 0.531616 1445372124 0.574280 0.472778 -0.404968 0.531616 1445372124 0.574280 0.472778 -0.404968 0.531616 1445372124 0.572632 0.474915 -0.410461 0.527222 1445372124 0.572632 0.474915 -0.410461 0.527222 1445372124 0.572632 0.474915 -0.410461 0.527222 1445372124 0.572632 0.474915 -0.410461 0.527222 1445372124 0.572632 0.474915 -0.410461 0.527222 1445372124 0.572632 0.474915 -0.410461 0.527222 1445372124 0.569946 0.478271 -0.415405 0.523254 1445372124 0.569946 0.478271 -0.415405 0.523254 1445372124 0.569946 0.478271 -0.415405 0.523254 1445372124 0.569946 0.478271 -0.415405 0.523254 1445372124 0.569946 0.478271 -0.415405 0.523254 1445372124 0.569946 0.478271 -0.415405 0.523254 1445372124 0.569946 0.478271 -0.415405 0.523254 1445372124 0.568726 0.480286 -0.414673 0.523254 1445372124 0.568726 0.480286 -0.414673 0.523254 1445372124 0.568726 0.480286 -0.414673 0.523254 1445372124 0.568726 0.480286 -0.414673 0.523254 1445372124 0.568726 0.480286 -0.414673 0.523254 1445372124 0.568726 0.480286 -0.414673 0.523254 1445372124 0.571533 0.479248 -0.407410 0.526917 1445372124 0.571533 0.479248 -0.407410 0.526917 1445372124 0.571533 0.479248 -0.407410 0.526917 1445372124 0.571533 0.479248 -0.407410 0.526917 1445372124 0.571533 0.479248 -0.407410 0.526917 1445372124 0.571533 0.479248 -0.407410 0.526917 1445372124 0.577332 0.477539 -0.398132 0.529175 1445372124 0.577332 0.477539 -0.398132 0.529175 1445372124 0.577332 0.477539 -0.398132 0.529175 1445372124 0.577332 0.477539 -0.398132 0.529175 1445372124 0.577332 0.477539 -0.398132 0.529175 1445372124 0.577332 0.477539 -0.398132 0.529175 1445372124 0.582703 0.476440 -0.393616 0.527710 1445372124 0.582703 0.476440 -0.393616 0.527710 1445372124 0.582703 0.476440 -0.393616 0.527710 1445372124 0.582703 0.476440 -0.393616 0.527710 1445372124 0.582703 0.476440 -0.393616 0.527710 1445372124 0.582703 0.476440 -0.393616 0.527710 1445372124 0.582703 0.476440 -0.393616 0.527710 1445372124 0.583923 0.475220 -0.398804 0.523560 1445372124 0.583923 0.475220 -0.398804 0.523560 1445372124 0.583923 0.475220 -0.398804 0.523560 1445372124 0.583923 0.475220 -0.398804 0.523560 1445372124 0.583923 0.475220 -0.398804 0.523560 1445372124 0.583923 0.475220 -0.398804 0.523560 1445372124 0.582092 0.473328 -0.407288 0.520752 1445372124 0.582092 0.473328 -0.407288 0.520752 1445372124 0.582092 0.473328 -0.407288 0.520752 1445372124 0.582092 0.473328 -0.407288 0.520752 1445372124 0.582092 0.473328 -0.407288 0.520752 1445372124 0.582092 0.473328 -0.407288 0.520752 1445372124 0.582703 0.471313 -0.414001 0.516541 1445372124 0.582703 0.471313 -0.414001 0.516541 1445372124 0.582703 0.471313 -0.414001 0.516541 1445372124 0.582703 0.471313 -0.414001 0.516541 1445372124 0.582703 0.471313 -0.414001 0.516541 1445372124 0.582703 0.471313 -0.414001 0.516541 1445372124 0.582703 0.471313 -0.414001 0.516541 1445372124 0.587952 0.467834 -0.418457 0.510193 1445372124 0.587952 0.467834 -0.418457 0.510193 1445372124 0.587952 0.467834 -0.418457 0.510193 1445372124 0.587952 0.467834 -0.418457 0.510193 1445372124 0.587952 0.467834 -0.418457 0.510193 1445372124 0.587952 0.467834 -0.418457 0.510193 1445372124 0.591675 0.465576 -0.419373 0.507202 1445372125 0.591675 0.465576 -0.419373 0.507202 1445372125 0.591675 0.465576 -0.419373 0.507202 1445372125 0.591675 0.465576 -0.419373 0.507202 1445372125 0.591675 0.465576 -0.419373 0.507202 1445372125 0.591675 0.465576 -0.419373 0.507202 1445372125 0.589966 0.467041 -0.416870 0.509827 1445372125 0.589966 0.467041 -0.416870 0.509827 1445372125 0.589966 0.467041 -0.416870 0.509827 1445372125 0.589966 0.467041 -0.416870 0.509827 1445372125 0.589966 0.467041 -0.416870 0.509827 1445372125 0.589966 0.467041 -0.416870 0.509827 1445372125 0.583984 0.471558 -0.414124 0.514832 1445372125 0.583984 0.471558 -0.414124 0.514832 1445372125 0.583984 0.471558 -0.414124 0.514832 1445372125 0.583984 0.471558 -0.414124 0.514832 1445372125 0.583984 0.471558 -0.414124 0.514832 1445372125 0.583984 0.471558 -0.414124 0.514832 1445372125 0.583618 0.471436 -0.406555 0.521362 1445372125 0.583618 0.471436 -0.406555 0.521362 1445372125 0.583618 0.471436 -0.406555 0.521362 1445372125 0.583618 0.471436 -0.406555 0.521362 1445372125 0.583618 0.471436 -0.406555 0.521362 1445372125 0.583618 0.471436 -0.406555 0.521362 1445372125 0.583618 0.471436 -0.406555 0.521362 1445372125 0.589966 0.467529 -0.399719 0.523010 1445372125 0.589966 0.467529 -0.399719 0.523010 1445372125 0.589966 0.467529 -0.399719 0.523010 1445372125 0.589966 0.467529 -0.399719 0.523010 1445372125 0.589966 0.467529 -0.399719 0.523010 1445372125 0.589966 0.467529 -0.399719 0.523010 1445372125 0.592163 0.466309 -0.400757 0.520752 1445372125 0.592163 0.466309 -0.400757 0.520752 1445372125 0.592163 0.466309 -0.400757 0.520752 1445372125 0.592163 0.466309 -0.400757 0.520752 1445372125 0.592163 0.466309 -0.400757 0.520752 1445372125 0.592163 0.466309 -0.400757 0.520752 1445372125 0.592163 0.466309 -0.400757 0.520752 1445372125 0.590027 0.467529 -0.406677 0.517517 1445372125 0.590027 0.467529 -0.406677 0.517517 1445372125 0.590027 0.467529 -0.406677 0.517517 1445372125 0.590027 0.467529 -0.406677 0.517517 1445372125 0.590027 0.467529 -0.406677 0.517517 1445372125 0.590027 0.467529 -0.406677 0.517517 1445372125 0.584656 0.472046 -0.412781 0.514648 1445372125 0.584656 0.472046 -0.412781 0.514648 1445372125 0.584656 0.472046 -0.412781 0.514648 1445372125 0.584656 0.472046 -0.412781 0.514648 1445372125 0.584656 0.472046 -0.412781 0.514648 1445372125 0.584656 0.472046 -0.412781 0.514648 1445372125 0.584656 0.472046 -0.412781 0.514648 1445372125 0.579163 0.475708 -0.413513 0.516907 1445372125 0.579163 0.475708 -0.413513 0.516907 1445372125 0.579163 0.475708 -0.413513 0.516907 1445372125 0.579163 0.475708 -0.413513 0.516907 1445372125 0.579163 0.475708 -0.413513 0.516907 1445372125 0.579163 0.475708 -0.413513 0.516907 1445372125 0.574951 0.477966 -0.407715 0.524109 1445372125 0.574951 0.477966 -0.407715 0.524109 1445372125 0.574951 0.477966 -0.407715 0.524109 1445372125 0.574951 0.477966 -0.407715 0.524109 1445372125 0.574951 0.477966 -0.407715 0.524109 1445372125 0.574951 0.477966 -0.407715 0.524109 1445372125 0.573792 0.479187 -0.403137 0.527832 1445372125 0.573792 0.479187 -0.403137 0.527832 1445372125 0.573792 0.479187 -0.403137 0.527832 1445372125 0.573792 0.479187 -0.403137 0.527832 1445372125 0.573792 0.479187 -0.403137 0.527832 1445372125 0.573792 0.479187 -0.403137 0.527832 1445372125 0.575012 0.480286 -0.401062 0.527039 1445372125 0.575012 0.480286 -0.401062 0.527039 1445372125 0.575012 0.480286 -0.401062 0.527039 1445372125 0.575012 0.480286 -0.401062 0.527039 1445372125 0.575012 0.480286 -0.401062 0.527039 1445372125 0.575012 0.480286 -0.401062 0.527039 1445372125 0.575012 0.480286 -0.401062 0.527039 1445372125 0.579590 0.478943 -0.403137 0.521606 1445372125 0.579590 0.478943 -0.403137 0.521606 1445372125 0.579590 0.478943 -0.403137 0.521606 1445372125 0.579590 0.478943 -0.403137 0.521606 1445372125 0.579590 0.478943 -0.403137 0.521606 1445372125 0.579590 0.478943 -0.403137 0.521606 1445372125 0.583862 0.475281 -0.406616 0.517517 1445372125 0.583862 0.475281 -0.406616 0.517517 1445372125 0.583862 0.475281 -0.406616 0.517517 1445372125 0.583862 0.475281 -0.406616 0.517517 1445372125 0.583862 0.475281 -0.406616 0.517517 1445372125 0.583862 0.475281 -0.406616 0.517517 1445372125 0.583862 0.475281 -0.406616 0.517517 1445372125 0.584290 0.472595 -0.412415 0.514893 1445372125 0.584290 0.472595 -0.412415 0.514893 1445372125 0.584290 0.472595 -0.412415 0.514893 1445372125 0.584290 0.472595 -0.412415 0.514893 1445372125 0.584290 0.472595 -0.412415 0.514893 1445372125 0.584290 0.472595 -0.412415 0.514893 1445372125 0.584656 0.470215 -0.418518 0.511719 1445372125 0.584656 0.470215 -0.418518 0.511719 1445372125 0.584656 0.470215 -0.418518 0.511719 1445372125 0.584656 0.470215 -0.418518 0.511719 1445372125 0.584656 0.470215 -0.418518 0.511719 1445372125 0.584656 0.470215 -0.418518 0.511719 1445372125 0.584656 0.470215 -0.418518 0.511719 1445372125 0.585083 0.468750 -0.418823 0.512268 1445372125 0.585083 0.468750 -0.418823 0.512268 1445372125 0.585083 0.468750 -0.418823 0.512268 1445372125 0.585083 0.468750 -0.418823 0.512268 1445372125 0.585083 0.468750 -0.418823 0.512268 1445372125 0.585083 0.468750 -0.418823 0.512268 1445372125 0.583435 0.469360 -0.414856 0.516846 1445372125 0.583435 0.469360 -0.414856 0.516846 1445372125 0.583435 0.469360 -0.414856 0.516846 1445372125 0.583435 0.469360 -0.414856 0.516846 1445372125 0.583435 0.469360 -0.414856 0.516846 1445372125 0.583435 0.469360 -0.414856 0.516846 1445372125 0.580933 0.471680 -0.410400 0.521118 1445372126 0.580933 0.471680 -0.410400 0.521118 1445372126 0.580933 0.471680 -0.410400 0.521118 1445372126 0.580933 0.471680 -0.410400 0.521118 1445372126 0.580933 0.471680 -0.410400 0.521118 1445372126 0.580933 0.471680 -0.410400 0.521118 1445372126 0.580933 0.471680 -0.410400 0.521118 1445372126 0.582581 0.471375 -0.405579 0.523315 1445372126 0.582581 0.471375 -0.405579 0.523315 1445372126 0.582581 0.471375 -0.405579 0.523315 1445372126 0.582581 0.471375 -0.405579 0.523315 1445372126 0.582581 0.471375 -0.405579 0.523315 1445372126 0.586426 0.469910 -0.402649 0.522583 1445372126 0.586426 0.469910 -0.402649 0.522583 1445372126 0.586426 0.469910 -0.402649 0.522583 1445372126 0.586426 0.469910 -0.402649 0.522583 1445372126 0.586426 0.469910 -0.402649 0.522583 1445372126 0.586426 0.469910 -0.402649 0.522583 1445372126 0.587463 0.470337 -0.403625 0.520264 1445372126 0.587463 0.470337 -0.403625 0.520264 1445372126 0.587463 0.470337 -0.403625 0.520264 1445372126 0.587463 0.470337 -0.403625 0.520264 1445372126 0.587463 0.470337 -0.403625 0.520264 1445372126 0.587463 0.470337 -0.403625 0.520264 1445372126 0.586121 0.472656 -0.408569 0.515747 1445372126 0.586121 0.472656 -0.408569 0.515747 1445372126 0.586121 0.472656 -0.408569 0.515747 1445372126 0.586121 0.472656 -0.408569 0.515747 1445372126 0.586121 0.472656 -0.408569 0.515747 1445372126 0.586121 0.472656 -0.408569 0.515747 1445372126 0.581909 0.476990 -0.411316 0.514343 1445372126 0.581909 0.476990 -0.411316 0.514343 1445372126 0.581909 0.476990 -0.411316 0.514343 1445372126 0.581909 0.476990 -0.411316 0.514343 1445372126 0.581909 0.476990 -0.411316 0.514343 1445372126 0.581909 0.476990 -0.411316 0.514343 1445372126 0.578247 0.480164 -0.407776 0.518372 1445372126 0.578247 0.480164 -0.407776 0.518372 1445372126 0.578247 0.480164 -0.407776 0.518372 1445372126 0.578247 0.480164 -0.407776 0.518372 1445372126 0.578247 0.480164 -0.407776 0.518372 1445372126 0.578247 0.480164 -0.407776 0.518372 1445372126 0.579163 0.480530 -0.403381 0.520447 1445372126 0.579163 0.480530 -0.403381 0.520447 1445372126 0.579163 0.480530 -0.403381 0.520447 1445372126 0.579163 0.480530 -0.403381 0.520447 1445372126 0.579163 0.480530 -0.403381 0.520447 1445372126 0.579163 0.480530 -0.403381 0.520447 1445372126 0.581726 0.479919 -0.401123 0.519958 1445372126 0.581726 0.479919 -0.401123 0.519958 1445372126 0.581726 0.479919 -0.401123 0.519958 1445372126 0.581726 0.479919 -0.401123 0.519958 1445372126 0.581726 0.479919 -0.401123 0.519958 1445372126 0.581726 0.479919 -0.401123 0.519958 1445372126 0.581726 0.479919 -0.401123 0.519958 1445372126 0.584351 0.479492 -0.396790 0.520630 1445372126 0.584351 0.479492 -0.396790 0.520630 1445372126 0.584351 0.479492 -0.396790 0.520630 1445372126 0.584351 0.479492 -0.396790 0.520630 1445372126 0.584351 0.479492 -0.396790 0.520630 1445372126 0.587158 0.479553 -0.393250 0.520142 1445372126 0.587158 0.479553 -0.393250 0.520142 1445372126 0.587158 0.479553 -0.393250 0.520142 1445372126 0.587158 0.479553 -0.393250 0.520142 1445372126 0.587158 0.479553 -0.393250 0.520142 1445372126 0.587158 0.479553 -0.393250 0.520142 1445372126 0.589722 0.477356 -0.393555 0.518982 1445372126 0.589722 0.477356 -0.393555 0.518982 1445372126 0.589722 0.477356 -0.393555 0.518982 1445372126 0.589722 0.477356 -0.393555 0.518982 1445372126 0.589722 0.477356 -0.393555 0.518982 1445372126 0.589722 0.477356 -0.393555 0.518982 1445372126 0.589722 0.477356 -0.393555 0.518982 1445372126 0.592651 0.474670 -0.396912 0.515564 1445372126 0.592651 0.474670 -0.396912 0.515564 1445372126 0.592651 0.474670 -0.396912 0.515564 1445372126 0.592651 0.474670 -0.396912 0.515564 1445372126 0.592651 0.474670 -0.396912 0.515564 1445372126 0.592651 0.474670 -0.396912 0.515564 1445372126 0.594360 0.471680 -0.404114 0.510803 1445372126 0.594360 0.471680 -0.404114 0.510803 1445372126 0.594360 0.471680 -0.404114 0.510803 1445372126 0.594360 0.471680 -0.404114 0.510803 1445372126 0.594360 0.471680 -0.404114 0.510803 1445372126 0.594360 0.471680 -0.404114 0.510803 1445372126 0.597229 0.466553 -0.407227 0.509644 1445372126 0.597229 0.466553 -0.407227 0.509644 1445372126 0.597229 0.466553 -0.407227 0.509644 1445372126 0.597229 0.466553 -0.407227 0.509644 1445372126 0.597229 0.466553 -0.407227 0.509644 1445372126 0.597229 0.466553 -0.407227 0.509644 1445372126 0.597839 0.463074 -0.407166 0.512085 1445372126 0.597839 0.463074 -0.407166 0.512085 1445372126 0.597839 0.463074 -0.407166 0.512085 1445372126 0.597839 0.463074 -0.407166 0.512085 1445372126 0.597839 0.463074 -0.407166 0.512085 1445372126 0.597839 0.463074 -0.407166 0.512085 1445372126 0.597839 0.463074 -0.407166 0.512085 1445372126 0.595886 0.462585 -0.407410 0.514709 1445372126 0.595886 0.462585 -0.407410 0.514709 1445372126 0.595886 0.462585 -0.407410 0.514709 1445372126 0.595886 0.462585 -0.407410 0.514709 1445372126 0.595886 0.462585 -0.407410 0.514709 1445372126 0.595886 0.462585 -0.407410 0.514709 1445372126 0.592957 0.462952 -0.406006 0.518860 1445372126 0.592957 0.462952 -0.406006 0.518860 1445372126 0.592957 0.462952 -0.406006 0.518860 1445372126 0.592957 0.462952 -0.406006 0.518860 1445372126 0.592957 0.462952 -0.406006 0.518860 1445372126 0.592957 0.462952 -0.406006 0.518860 1445372126 0.591492 0.464661 -0.404541 0.520142 1445372126 0.591492 0.464661 -0.404541 0.520142 1445372126 0.591492 0.464661 -0.404541 0.520142 1445372127 0.591492 0.464661 -0.404541 0.520142 1445372127 0.591492 0.464661 -0.404541 0.520142 1445372127 0.591492 0.464661 -0.404541 0.520142 1445372127 0.591492 0.464661 -0.404541 0.520142 1445372127 0.594238 0.463684 -0.402344 0.519592 1445372127 0.594238 0.463684 -0.402344 0.519592 1445372127 0.594238 0.463684 -0.402344 0.519592 1445372127 0.594238 0.463684 -0.402344 0.519592 1445372127 0.594238 0.463684 -0.402344 0.519592 1445372127 0.594238 0.463684 -0.402344 0.519592 1445372127 0.593689 0.464661 -0.402100 0.519470 1445372127 0.593689 0.464661 -0.402100 0.519470 1445372127 0.593689 0.464661 -0.402100 0.519470 1445372127 0.593689 0.464661 -0.402100 0.519470 1445372127 0.593689 0.464661 -0.402100 0.519470 1445372127 0.590759 0.467346 -0.404175 0.518799 1445372127 0.590759 0.467346 -0.404175 0.518799 1445372127 0.590759 0.467346 -0.404175 0.518799 1445372127 0.590759 0.467346 -0.404175 0.518799 1445372127 0.590759 0.467346 -0.404175 0.518799 1445372127 0.590759 0.467346 -0.404175 0.518799 1445372127 0.590759 0.467346 -0.404175 0.518799 1445372127 0.587524 0.469910 -0.404358 0.520020 1445372127 0.587524 0.469910 -0.404358 0.520020 1445372127 0.587524 0.469910 -0.404358 0.520020 1445372127 0.587524 0.469910 -0.404358 0.520020 1445372127 0.587524 0.469910 -0.404358 0.520020 1445372127 0.587524 0.469910 -0.404358 0.520020 1445372127 0.587524 0.469910 -0.404358 0.520020 1445372127 0.585815 0.472412 -0.402344 0.521179 1445372127 
0.546326 0.495667 -0.402283 0.542175 1445372137 0.546326 0.495667 -0.402283 0.542175 1445372137 0.543640 0.496521 -0.401733 0.544434 1445372137 0.543640 0.496521 -0.401733 0.544434 1445372137 0.543640 0.496521 -0.401733 0.544434 1445372137 0.543640 0.496521 -0.401733 0.544434 1445372137 0.543640 0.496521 -0.401733 0.544434 1445372137 0.543640 0.496521 -0.401733 0.544434 1445372137 0.539673 0.499146 -0.402527 0.545471 1445372137 0.539673 0.499146 -0.402527 0.545471 1445372137 0.539673 0.499146 -0.402527 0.545471 1445372137 0.539673 0.499146 -0.402527 0.545471 1445372137 0.539673 0.499146 -0.402527 0.545471 1445372137 0.533997 0.504272 -0.404053 0.545227 1445372137 0.533997 0.504272 -0.404053 0.545227 1445372137 0.533997 0.504272 -0.404053 0.545227 1445372137 0.533997 0.504272 -0.404053 0.545227 1445372137 0.533997 0.504272 -0.404053 0.545227 1445372137 0.533997 0.504272 -0.404053 0.545227 1445372137 0.533997 0.504272 -0.404053 0.545227 1445372137 0.530884 0.508850 -0.405823 0.542664 1445372137 0.530884 0.508850 -0.405823 0.542664 1445372137 0.530884 0.508850 -0.405823 0.542664 1445372137 0.530884 0.508850 -0.405823 0.542664 1445372137 0.530884 0.508850 -0.405823 0.542664 1445372137 0.530884 0.508850 -0.405823 0.542664 1445372137 0.528625 0.513123 -0.411560 0.536499 1445372137 0.528625 0.513123 -0.411560 0.536499 1445372137 0.528625 0.513123 -0.411560 0.536499 1445372137 0.528625 0.513123 -0.411560 0.536499 1445372137 0.528625 0.513123 -0.411560 0.536499 1445372137 0.528625 0.513123 -0.411560 0.536499 1445372137 0.527893 0.515442 -0.418030 0.529907 1445372137 0.527893 0.515442 -0.418030 0.529907 1445372137 0.527893 0.515442 -0.418030 0.529907 1445372137 0.527893 0.515442 -0.418030 0.529907 1445372137 0.527893 0.515442 -0.418030 0.529907 1445372137 0.527893 0.515442 -0.418030 0.529907 1445372137 0.531311 0.512451 -0.419312 0.528442 1445372137 0.531311 0.512451 -0.419312 0.528442 1445372137 0.531311 0.512451 -0.419312 0.528442 1445372137 0.531311 0.512451 -0.419312 0.528442 1445372137 0.531311 0.512451 -0.419312 0.528442 1445372137 0.531311 0.512451 -0.419312 0.528442 1445372137 0.538452 0.505127 -0.413635 0.532654 1445372137 0.538452 0.505127 -0.413635 0.532654 1445372137 0.538452 0.505127 -0.413635 0.532654 1445372137 0.538452 0.505127 -0.413635 0.532654 1445372137 0.538452 0.505127 -0.413635 0.532654 1445372137 0.538452 0.505127 -0.413635 0.532654 1445372137 0.539734 0.502319 -0.413391 0.534241 1445372137 0.539734 0.502319 -0.413391 0.534241 1445372137 0.539734 0.502319 -0.413391 0.534241 1445372137 0.539734 0.502319 -0.413391 0.534241 1445372137 0.539734 0.502319 -0.413391 0.534241 1445372137 0.539734 0.502319 -0.413391 0.534241 1445372137 0.538635 0.502930 -0.417786 0.531311 1445372137 0.538635 0.502930 -0.417786 0.531311 1445372137 0.538635 0.502930 -0.417786 0.531311 1445372137 0.538635 0.502930 -0.417786 0.531311 1445372137 0.538635 0.502930 -0.417786 0.531311 1445372137 0.538635 0.502930 -0.417786 0.531311 1445372137 0.538696 0.504028 -0.421753 0.527100 1445372137 0.538696 0.504028 -0.421753 0.527100 1445372137 0.538696 0.504028 -0.421753 0.527100 1445372137 0.538696 0.504028 -0.421753 0.527100 1445372137 0.538696 0.504028 -0.421753 0.527100 1445372137 0.538696 0.504028 -0.421753 0.527100 1445372137 0.538696 0.504028 -0.421753 0.527100 1445372137 0.541504 0.502808 -0.423157 0.524231 1445372137 0.541504 0.502808 -0.423157 0.524231 1445372137 0.541504 0.502808 -0.423157 0.524231 1445372137 0.541504 0.502808 -0.423157 0.524231 1445372137 0.541504 0.502808 -0.423157 0.524231 1445372137 0.545654 0.499634 -0.422668 0.523315 1445372137 0.545654 0.499634 -0.422668 0.523315 1445372137 0.545654 0.499634 -0.422668 0.523315 1445372138 0.545654 0.499634 -0.422668 0.523315 1445372138 0.545654 0.499634 -0.422668 0.523315 1445372138 0.545654 0.499634 -0.422668 0.523315 1445372138 0.549622 0.496521 -0.419250 0.524902 1445372138 0.549622 0.496521 -0.419250 0.524902 1445372138 0.549622 0.496521 -0.419250 0.524902 1445372138 0.549622 0.496521 -0.419250 0.524902 1445372138 0.549622 0.496521 -0.419250 0.524902 1445372138 0.549622 0.496521 -0.419250 0.524902 1445372138 0.549622 0.496521 -0.419250 0.524902 1445372138 0.552734 0.494446 -0.418152 0.524475 1445372138 0.552734 0.494446 -0.418152 0.524475 1445372138 0.552734 0.494446 -0.418152 0.524475 1445372138 0.552734 0.494446 -0.418152 0.524475 1445372138 0.552734 0.494446 -0.418152 0.524475 1445372138 0.552734 0.494446 -0.418152 0.524475 1445372138 0.556519 0.490051 -0.416809 0.525696 1445372138 0.556519 0.490051 -0.416809 0.525696 1445372138 0.556519 0.490051 -0.416809 0.525696 1445372138 0.556519 0.490051 -0.416809 0.525696 1445372138 0.556519 0.490051 -0.416809 0.525696 1445372138 0.556519 0.490051 -0.416809 0.525696 1445372138 0.555176 0.488342 -0.416992 0.528503 1445372138 0.555176 0.488342 -0.416992 0.528503 1445372138 0.555176 0.488342 -0.416992 0.528503 1445372138 0.555176 0.488342 -0.416992 0.528503 1445372138 0.555176 0.488342 -0.416992 0.528503 1445372138 0.555176 0.488342 -0.416992 0.528503 1445372138 0.555176 0.488342 -0.416992 0.528503 1445372138 0.551270 0.489624 -0.422180 0.527344 1445372138 0.551270 0.489624 -0.422180 0.527344 1445372138 0.551270 0.489624 -0.422180 0.527344 1445372138 0.551270 0.489624 -0.422180 0.527344 1445372138 0.547791 0.492798 -0.424683 0.526001 1445372138 0.547791 0.492798 -0.424683 0.526001 1445372138 0.547791 0.492798 -0.424683 0.526001 1445372138 0.547791 0.492798 -0.424683 0.526001 1445372138 0.547791 0.492798 -0.424683 0.526001 1445372138 0.547791 0.492798 -0.424683 0.526001 1445372138 0.543335 0.497681 -0.425598 0.525269 1445372138 0.543335 0.497681 -0.425598 0.525269 1445372138 0.543335 0.497681 -0.425598 0.525269 1445372138 0.543335 0.497681 -0.425598 0.525269 1445372138 0.543335 0.497681 -0.425598 0.525269 1445372138 0.543335 0.497681 -0.425598 0.525269 1445372138 0.537415 0.502747 -0.428223 0.524414 1445372138 0.537415 0.502747 -0.428223 0.524414 1445372138 0.537415 0.502747 -0.428223 0.524414 1445372138 0.537415 0.502747 -0.428223 0.524414 1445372138 0.537415 0.502747 -0.428223 0.524414 1445372138 0.537415 0.502747 -0.428223 0.524414 1445372138 0.534790 0.505981 -0.427490 0.524536 1445372138 0.534790 0.505981 -0.427490 0.524536 1445372138 0.534790 0.505981 -0.427490 0.524536 1445372138 0.534790 0.505981 -0.427490 0.524536 1445372138 0.534790 0.505981 -0.427490 0.524536 1445372138 0.534790 0.505981 -0.427490 0.524536 1445372138 0.536743 0.506287 -0.428162 0.521729 1445372138 0.536743 0.506287 -0.428162 0.521729 1445372138 0.536743 0.506287 -0.428162 0.521729 1445372138 0.536743 0.506287 -0.428162 0.521729 1445372138 0.536743 0.506287 -0.428162 0.521729 1445372138 0.536743 0.506287 -0.428162 0.521729 1445372138 0.536743 0.506287 -0.428162 0.521729 1445372138 0.545837 0.499695 -0.424805 0.521362 1445372138 0.545837 0.499695 -0.424805 0.521362 1445372138 0.545837 0.499695 -0.424805 0.521362 1445372138 0.545837 0.499695 -0.424805 0.521362 1445372138 0.545837 0.499695 -0.424805 0.521362 1445372138 0.545837 0.499695 -0.424805 0.521362 1445372138 0.549500 0.494812 -0.423950 0.522827 1445372138 0.549500 0.494812 -0.423950 0.522827 1445372138 0.549500 0.494812 -0.423950 0.522827 1445372138 0.549500 0.494812 -0.423950 0.522827 1445372138 0.549500 0.494812 -0.423950 0.522827 1445372138 0.549500 0.494812 -0.423950 0.522827 1445372138 0.549988 0.492249 -0.426941 0.522400 1445372138 0.549988 0.492249 -0.426941 0.522400 1445372138 0.549988 0.492249 -0.426941 0.522400 1445372138 0.549988 0.492249 -0.426941 0.522400 1445372138 0.549988 0.492249 -0.426941 0.522400 1445372138 0.549988 0.492249 -0.426941 0.522400 1445372138 0.549438 0.492126 -0.431519 0.519287 1445372138 0.549438 0.492126 -0.431519 0.519287 1445372138 0.549438 0.492126 -0.431519 0.519287 1445372138 0.549438 0.492126 -0.431519 0.519287 1445372138 0.549438 0.492126 -0.431519 0.519287 1445372138 0.549438 0.492126 -0.431519 0.519287 1445372138 0.548767 0.493896 -0.435547 0.514893 1445372138 0.548767 0.493896 -0.435547 0.514893 1445372138 0.548767 0.493896 -0.435547 0.514893 1445372138 0.548767 0.493896 -0.435547 0.514893 1445372138 0.548767 0.493896 -0.435547 0.514893 1445372138 0.548767 0.493896 -0.435547 0.514893 1445372138 0.550049 0.493713 -0.437561 0.512024 1445372138 0.550049 0.493713 -0.437561 0.512024 1445372138 0.550049 0.493713 -0.437561 0.512024 1445372138 0.550049 0.493713 -0.437561 0.512024 1445372138 0.550049 0.493713 -0.437561 0.512024 1445372138 0.550049 0.493713 -0.437561 0.512024 1445372138 0.553955 0.490662 -0.435425 0.512573 1445372138 0.553955 0.490662 -0.435425 0.512573 1445372138 0.553955 0.490662 -0.435425 0.512573 1445372138 0.553955 0.490662 -0.435425 0.512573 1445372138 0.553955 0.490662 -0.435425 0.512573 1445372138 0.553955 0.490662 -0.435425 0.512573 1445372138 0.553955 0.490662 -0.435425 0.512573 1445372138 0.558472 0.486633 -0.432312 0.514099 1445372138 0.558472 0.486633 -0.432312 0.514099 1445372138 0.558472 0.486633 -0.432312 0.514099 1445372138 0.558472 0.486633 -0.432312 0.514099 1445372139 0.558472 0.486633 -0.432312 0.514099 1445372139 0.558472 0.486633 -0.432312 0.514099 1445372139 0.562683 0.483093 -0.428772 0.515869 1445372139 0.562683 0.483093 -0.428772 0.515869 1445372139 0.562683 0.483093 -0.428772 0.515869 1445372139 0.562683 0.483093 -0.428772 0.515869 1445372139 0.562683 0.483093 -0.428772 0.515869 1445372139 0.562683 0.483093 -0.428772 0.515869 1445372139 0.564575 0.482056 -0.425415 0.517456 1445372139 0.564575 0.482056 -0.425415 0.517456 1445372139 0.564575 0.482056 -0.425415 0.517456 1445372139 0.564575 0.482056 -0.425415 0.517456 1445372139 0.564575 0.482056 -0.425415 0.517456 1445372139 0.564575 0.482056 -0.425415 0.517456 1445372139 0.564575 0.482056 -0.425415 0.517456 1445372139 0.561890 0.483704 -0.428589 0.516296 1445372139 0.561890 0.483704 -0.428589 0.516296 1445372139 0.561890 0.483704 -0.428589 0.516296 1445372139 0.561890 0.483704 -0.428589 0.516296 1445372139 0.561890 0.483704 -0.428589 0.516296 1445372139 0.561890 0.483704 -0.428589 0.516296 1445372139 0.556519 0.487305 -0.432129 0.515747 1445372139 0.556519 0.487305 -0.432129 0.515747 1445372139 0.556519 0.487305 -0.432129 0.515747 1445372139 0.556519 0.487305 -0.432129 0.515747 1445372139 0.556519 0.487305 -0.432129 0.515747 1445372139 0.556519 0.487305 -0.432129 0.515747 1445372139 0.550781 0.493530 -0.429626 0.518127 1445372139 0.550781 0.493530 -0.429626 0.518127 1445372139 0.550781 0.493530 -0.429626 0.518127 1445372139 0.550781 0.493530 -0.429626 0.518127 1445372139 0.550781 0.493530 -0.429626 0.518127 1445372139 0.550781 0.493530 -0.429626 0.518127 1445372139 0.544189 0.500427 -0.427246 0.520386 1445372139 0.544189 0.500427 -0.427246 0.520386 1445372139 0.544189 0.500427 -0.427246 0.520386 1445372139 0.544189 0.500427 -0.427246 0.520386 1445372139 0.544189 0.500427 -0.427246 0.520386 1445372139 0.544189 0.500427 -0.427246 0.520386 1445372139 0.538879 0.505737 -0.425110 0.522583 1445372139 0.538879 0.505737 -0.425110 0.522583 1445372139 0.538879 0.505737 -0.425110 0.522583 1445372139 0.538879 0.505737 -0.425110 0.522583 1445372139 0.538879 0.505737 -0.425110 0.522583 1445372139 0.538330 0.508850 -0.425049 0.520142 1445372139 0.538330 0.508850 -0.425049 0.520142 1445372139 0.538330 0.508850 -0.425049 0.520142 1445372139 0.538330 0.508850 -0.425049 0.520142 1445372139 0.538330 0.508850 -0.425049 0.520142 1445372139 0.538330 0.508850 -0.425049 0.520142 1445372139 0.538330 0.508850 -0.425049 0.520142 1445372139 0.543457 0.507202 -0.425354 0.516174 1445372139 0.543457 0.507202 -0.425354 0.516174 1445372139 0.543457 0.507202 -0.425354 0.516174 1445372139 0.543457 0.507202 -0.425354 0.516174 1445372139 0.543457 0.507202 -0.425354 0.516174 1445372139 0.543457 0.507202 -0.425354 0.516174 1445372139 0.552612 0.498596 -0.422852 0.516907 1445372139 0.552612 0.498596 -0.422852 0.516907 1445372139 0.552612 0.498596 -0.422852 0.516907 1445372139 0.552612 0.498596 -0.422852 0.516907 1445372139 0.552612 0.498596 -0.422852 0.516907 1445372139 0.552612 0.498596 -0.422852 0.516907 1445372139 0.555054 0.492981 -0.420776 0.521240 1445372139 0.555054 0.492981 -0.420776 0.521240 1445372139 0.555054 0.492981 -0.420776 0.521240 1445372139 0.555054 0.492981 -0.420776 0.521240 1445372139 0.555054 0.492981 -0.420776 0.521240 1445372139 0.553589 0.491821 -0.422668 0.522461 1445372139 0.553589 0.491821 -0.422668 0.522461 1445372139 0.553589 0.491821 -0.422668 0.522461 1445372139 0.553589 0.491821 -0.422668 0.522461 1445372139 0.553589 0.491821 -0.422668 0.522461 1445372139 0.553589 0.491821 -0.422668 0.522461 1445372139 0.553589 0.491821 -0.422668 0.522461 1445372139 0.552429 0.492126 -0.426453 0.520264 1445372139 0.552429 0.492126 -0.426453 0.520264 1445372139 0.552429 0.492126 -0.426453 0.520264 1445372139 0.552429 0.492126 -0.426453 0.520264 1445372139 0.552429 0.492126 -0.426453 0.520264 1445372139 0.552429 0.492126 -0.426453 0.520264 1445372139 0.550049 0.495239 -0.429932 0.517029 1445372139 0.550049 0.495239 -0.429932 0.517029 1445372139 0.550049 0.495239 -0.429932 0.517029 1445372139 0.550049 0.495239 -0.429932 0.517029 1445372139 0.550049 0.495239 -0.429932 0.517029 1445372139 0.550049 0.495239 -0.429932 0.517029 1445372139 0.550049 0.495239 -0.429932 0.517029 1445372139 0.550476 0.495605 -0.432800 0.513733 1445372139 0.550476 0.495605 -0.432800 0.513733 1445372139 0.550476 0.495605 -0.432800 0.513733 1445372139 0.550476 0.495605 -0.432800 0.513733 1445372139 0.550476 0.495605 -0.432800 0.513733 1445372139 0.550476 0.495605 -0.432800 0.513733 1445372139 0.552307 0.493713 -0.431274 0.514893 1445372139 0.552307 0.493713 -0.431274 0.514893 1445372139 0.552307 0.493713 -0.431274 0.514893 1445372139 0.552307 0.493713 -0.431274 0.514893 1445372139 0.552307 0.493713 -0.431274 0.514893 1445372139 0.552307 0.493713 -0.431274 0.514893 1445372139 0.552307 0.493713 -0.431274 0.514893 1445372139 0.553955 0.492432 -0.428223 0.516968 1445372139 0.553955 0.492432 -0.428223 0.516968 1445372139 0.553955 0.492432 -0.428223 0.516968 1445372139 0.553955 0.492432 -0.428223 0.516968 1445372139 0.553955 0.492432 -0.428223 0.516968 1445372139 0.553955 0.492432 -0.428223 0.516968 1445372139 0.557312 0.490173 -0.426514 0.516907 1445372139 0.557312 0.490173 -0.426514 0.516907 1445372139 0.557312 0.490173 -0.426514 0.516907 1445372139 0.557312 0.490173 -0.426514 0.516907 1445372139 0.557312 0.490173 -0.426514 0.516907 1445372140 0.557312 0.490173 -0.426514 0.516907 1445372140 0.560303 0.489075 -0.425720 0.515320 1445372140 0.560303 0.489075 -0.425720 0.515320 1445372140 0.560303 0.489075 -0.425720 0.515320 1445372140 0.560303 0.489075 -0.425720 0.515320 1445372140 0.560303 0.489075 -0.425720 0.515320 1445372140 0.560303 0.489075 -0.425720 0.515320 1445372140 0.560303 0.489075 -0.425720 0.515320 1445372140 0.560303 0.489319 -0.425110 0.515564 1445372140 0.560303 0.489319 -0.425110 0.515564 1445372140 0.560303 0.489319 -0.425110 0.515564 1445372140 0.560303 0.489319 -0.425110 0.515564 1445372140 0.560303 0.489319 -0.425110 0.515564 1445372140 0.560303 0.489319 -0.425110 0.515564 1445372140 0.555725 0.492737 -0.426453 0.516235 1445372140 0.555725 0.492737 -0.426453 0.516235 1445372140 0.555725 0.492737 -0.426453 0.516235 1445372140 0.555725 0.492737 -0.426453 0.516235 1445372140 0.555725 0.492737 -0.426453 0.516235 1445372140 0.555725 0.492737 -0.426453 0.516235 1445372140 0.551514 0.496948 -0.426331 0.516785 1445372140 0.551514 0.496948 -0.426331 0.516785 1445372140 0.551514 0.496948 -0.426331 0.516785 1445372140 0.551514 0.496948 -0.426331 0.516785 1445372140 0.551514 0.496948 -0.426331 0.516785 1445372140 0.551514 0.496948 -0.426331 0.516785 1445372140 0.547119 0.501465 -0.426575 0.516907 1445372140 0.547119 0.501465 -0.426575 0.516907 1445372140 0.547119 0.501465 -0.426575 0.516907 1445372140 0.547119 0.501465 -0.426575 0.516907 1445372140 0.547119 0.501465 -0.426575 0.516907 1445372140 0.547119 0.501465 -0.426575 0.516907 1445372140 0.544189 0.503601 -0.428406 0.516357 1445372140 0.544189 0.503601 -0.428406 0.516357 1445372140 0.544189 0.503601 -0.428406 0.516357 1445372140 0.544189 0.503601 -0.428406 0.516357 1445372140 0.544189 0.503601 -0.428406 0.516357 1445372140 0.545654 0.503540 -0.430115 0.513489 1445372140 0.545654 0.503540 -0.430115 0.513489 1445372140 0.545654 0.503540 -0.430115 0.513489 1445372140 0.545654 0.503540 -0.430115 0.513489 1445372140 0.545654 0.503540 -0.430115 0.513489 1445372140 0.545654 0.503540 -0.430115 0.513489 1445372140 0.545654 0.503540 -0.430115 0.513489 1445372140 0.549561 0.502075 -0.431152 0.509827 1445372140 0.549561 0.502075 -0.431152 0.509827 1445372140 0.549561 0.502075 -0.431152 0.509827 1445372140 0.549561 0.502075 -0.431152 0.509827 1445372140 0.549561 0.502075 -0.431152 0.509827 1445372140 0.549561 0.502075 -0.431152 0.509827 1445372140 0.554932 0.497192 -0.430786 0.509155 1445372140 0.554932 0.497192 -0.430786 0.509155 1445372140 0.554932 0.497192 -0.430786 0.509155 1445372140 0.554932 0.497192 -0.430786 0.509155 1445372140 0.554932 0.497192 -0.430786 0.509155 1445372140 0.554932 0.497192 -0.430786 0.509155 1445372140 0.554932 0.497192 -0.430786 0.509155 1445372140 0.562805 0.488647 -0.422607 0.515564 1445372140 0.562805 0.488647 -0.422607 0.515564 1445372140 0.562805 0.488647 -0.422607 0.515564 1445372140 0.562805 0.488647 -0.422607 0.515564 1445372140 0.562805 0.488647 -0.422607 0.515564 1445372140 0.562805 0.488647 -0.422607 0.515564 1445372140 0.563965 0.486877 -0.426147 0.513062 1445372140 0.563965 0.486877 -0.426147 0.513062 1445372140 0.563965 0.486877 -0.426147 0.513062 1445372140 0.563965 0.486877 -0.426147 0.513062 1445372140 0.563965 0.486877 -0.426147 0.513062 1445372140 0.563965 0.486877 -0.426147 0.513062 1445372140 0.563965 0.486877 -0.426147 0.513062 1445372140 0.564941 0.485779 -0.428650 0.510986 1445372140 0.564941 0.485779 -0.428650 0.510986 1445372140 0.564941 0.485779 -0.428650 0.510986 1445372140 0.564941 0.485779 -0.428650 0.510986 1445372140 0.564941 0.485779 -0.428650 0.510986 1445372140 0.564941 0.485779 -0.428650 0.510986 1445372140 0.564697 0.486084 -0.431396 0.508606 1445372140 0.564697 0.486084 -0.431396 0.508606 1445372140 0.564697 0.486084 -0.431396 0.508606 1445372140 0.564697 0.486084 -0.431396 0.508606 1445372140 0.564697 0.486084 -0.431396 0.508606 1445372140 0.564392 0.487183 -0.437012 0.502991 1445372140 0.564392 0.487183 -0.437012 0.502991 1445372140 0.564392 0.487183 -0.437012 0.502991 1445372140 0.564392 0.487183 -0.437012 0.502991 1445372140 0.564392 0.487183 -0.437012 0.502991 1445372140 0.564392 0.487183 -0.437012 0.502991 1445372140 0.564392 0.487183 -0.437012 0.502991 1445372140 0.565369 0.486816 -0.438660 0.500916 1445372140 0.565369 0.486816 -0.438660 0.500916 1445372140 0.565369 0.486816 -0.438660 0.500916 1445372140 0.565369 0.486816 -0.438660 0.500916 1445372140 0.565369 0.486816 -0.438660 0.500916 1445372140 0.565369 0.486816 -0.438660 0.500916 1445372140 0.567078 0.484924 -0.438477 0.500977 1445372140 0.567078 0.484924 -0.438477 0.500977 1445372140 0.567078 0.484924 -0.438477 0.500977 1445372140 0.567078 0.484924 -0.438477 0.500977 1445372140 0.567078 0.484924 -0.438477 0.500977 1445372140 0.567078 0.484924 -0.438477 0.500977 1445372140 0.570557 0.481506 -0.437073 0.501465 1445372140 0.570557 0.481506 -0.437073 0.501465 1445372140 0.570557 0.481506 -0.437073 0.501465 1445372140 0.570557 0.481506 -0.437073 0.501465 1445372140 0.570557 0.481506 -0.437073 0.501465 1445372140 0.570557 0.481506 -0.437073 0.501465 1445372140 0.570557 0.481506 -0.437073 0.501465 1445372140 0.570496 0.480591 -0.437012 0.502441 1445372140 0.570496 0.480591 -0.437012 0.502441 1445372140 0.570496 0.480591 -0.437012 0.502441 1445372140 0.570496 0.480591 -0.437012 0.502441 1445372140 0.570496 0.480591 -0.437012 0.502441 1445372140 0.570496 0.480591 -0.437012 0.502441 1445372140 0.570496 0.480591 -0.437012 0.502441 1445372141 0.566162 0.483093 -0.437927 0.504211 1445372141 0.566162 0.483093 -0.437927 0.504211 1445372141 0.566162 0.483093 -0.437927 0.504211 1445372141 0.566162 0.483093 -0.437927 0.504211 1445372141 0.566162 0.483093 -0.437927 0.504211 1445372141 0.566162 0.483093 -0.437927 0.504211 1445372141 0.561340 0.487366 -0.438660 0.504822 1445372141 0.561340 0.487366 -0.438660 0.504822 1445372141 0.561340 0.487366 -0.438660 0.504822 1445372141 0.561340 0.487366 -0.438660 0.504822 1445372141 0.561340 0.487366 -0.438660 0.504822 1445372141 0.561340 0.487366 -0.438660 0.504822 1445372141 0.557983 0.492065 -0.436707 0.505737 1445372141 0.557983 0.492065 -0.436707 0.505737 1445372141 0.557983 0.492065 -0.436707 0.505737 1445372141 0.557983 0.492065 -0.436707 0.505737 1445372141 0.557983 0.492065 -0.436707 0.505737 1445372141 0.557983 0.492065 -0.436707 0.505737 1445372141 0.553345 0.497437 -0.432373 0.509277 1445372141 0.553345 0.497437 -0.432373 0.509277 1445372141 0.553345 0.497437 -0.432373 0.509277 1445372141 0.553345 0.497437 -0.432373 0.509277 1445372141 0.553345 0.497437 -0.432373 0.509277 1445372141 0.553345 0.497437 -0.432373 0.509277 1445372141 0.548340 0.501038 -0.428833 0.514099 1445372141 0.548340 0.501038 -0.428833 0.514099 1445372141 0.548340 0.501038 -0.428833 0.514099 1445372141 0.548340 0.501038 -0.428833 0.514099 1445372141 0.548340 0.501038 -0.428833 0.514099 1445372141 0.548340 0.501038 -0.428833 0.514099 1445372141 0.545227 0.503662 -0.428711 0.514954 1445372141 0.545227 0.503662 -0.428711 0.514954 1445372141 0.545227 0.503662 -0.428711 0.514954 1445372141 0.545227 0.503662 -0.428711 0.514954 1445372141 0.545227 0.503662 -0.428711 0.514954 1445372141 0.547607 0.503357 -0.430420 0.511292 1445372141 0.547607 0.503357 -0.430420 0.511292 1445372141 0.547607 0.503357 -0.430420 0.511292 1445372141 0.547607 0.503357 -0.430420 0.511292 1445372141 0.547607 0.503357 -0.430420 0.511292 1445372141 0.547607 0.503357 -0.430420 0.511292 1445372141 0.547607 0.503357 -0.430420 0.511292 1445372141 0.549927 0.500488 -0.429443 0.512390 1445372141 0.549927 0.500488 -0.429443 0.512390 1445372141 0.549927 0.500488 -0.429443 0.512390 1445372141 0.549927 0.500488 -0.429443 0.512390 1445372141 0.549927 0.500488 -0.429443 0.512390 1445372141 0.549927 0.500488 -0.429443 0.512390 1445372141 0.551270 0.495972 -0.425903 0.518311 1445372141 0.551270 0.495972 -0.425903 0.518311 1445372141 0.551270 0.495972 -0.425903 0.518311 1445372141 0.551270 0.495972 -0.425903 0.518311 1445372141 0.551270 0.495972 -0.425903 0.518311 1445372141 0.551270 0.495972 -0.425903 0.518311 1445372141 0.551208 0.493713 -0.425720 0.520691 1445372141 0.551208 0.493713 -0.425720 0.520691 1445372141 0.551208 0.493713 -0.425720 0.520691 1445372141 0.551208 0.493713 -0.425720 0.520691 1445372141 0.551208 0.493713 -0.425720 0.520691 1445372141 0.551208 0.493713 -0.425720 0.520691 1445372141 0.550781 0.493347 -0.427551 0.519958 1445372141 0.550781 0.493347 -0.427551 0.519958 1445372141 0.550781 0.493347 -0.427551 0.519958 1445372141 0.550781 0.493347 -0.427551 0.519958 1445372141 0.550781 0.493347 -0.427551 0.519958 1445372141 0.550781 0.493347 -0.427551 0.519958 1445372141 0.546509 0.497498 -0.428955 0.519470 1445372141 0.546509 0.497498 -0.428955 0.519470 1445372141 0.546509 0.497498 -0.428955 0.519470 1445372141 0.546509 0.497498 -0.428955 0.519470 1445372141 0.546509 0.497498 -0.428955 0.519470 1445372141 0.542419 0.501831 -0.434387 0.514954 1445372141 0.542419 0.501831 -0.434387 0.514954 1445372141 0.542419 0.501831 -0.434387 0.514954 1445372141 0.542419 0.501831 -0.434387 0.514954 1445372141 0.542419 0.501831 -0.434387 0.514954 1445372141 0.542419 0.501831 -0.434387 0.514954 1445372141 0.542419 0.501831 -0.434387 0.514954 1445372141 0.542542 0.502991 -0.437073 0.511414 1445372141 0.542542 0.502991 -0.437073 0.511414 1445372141 0.542542 0.502991 -0.437073 0.511414 1445372141 0.542542 0.502991 -0.437073 0.511414 1445372141 0.542542 0.502991 -0.437073 0.511414 1445372141 0.542542 0.502991 -0.437073 0.511414 1445372141 0.547424 0.499146 -0.434509 0.512146 1445372141 0.547424 0.499146 -0.434509 0.512146 1445372141 0.547424 0.499146 -0.434509 0.512146 1445372141 0.547424 0.499146 -0.434509 0.512146 1445372141 0.547424 0.499146 -0.434509 0.512146 1445372141 0.547424 0.499146 -0.434509 0.512146 1445372141 0.552124 0.494324 -0.431152 0.514587 1445372141 0.552124 0.494324 -0.431152 0.514587 1445372141 0.552124 0.494324 -0.431152 0.514587 1445372141 0.552124 0.494324 -0.431152 0.514587 1445372141 0.552124 0.494324 -0.431152 0.514587 1445372141 0.553040 0.493042 -0.431213 0.514832 1445372141 0.553040 0.493042 -0.431213 0.514832 1445372141 0.553040 0.493042 -0.431213 0.514832 1445372141 0.553040 0.493042 -0.431213 0.514832 1445372141 0.553040 0.493042 -0.431213 0.514832 1445372141 0.553040 0.493042 -0.431213 0.514832 1445372141 0.553040 0.493042 -0.431213 0.514832 1445372141 0.552002 0.493103 -0.429321 0.517456 1445372141 0.552002 0.493103 -0.429321 0.517456 1445372141 0.552002 0.493103 -0.429321 0.517456 1445372141 0.552002 0.493103 -0.429321 0.517456 1445372141 0.552002 0.493103 -0.429321 0.517456 1445372141 0.552002 0.493103 -0.429321 0.517456 1445372141 0.547363 0.497498 -0.432861 0.515198 1445372142 0.547363 0.497498 -0.432861 0.515198 1445372142 0.547363 0.497498 -0.432861 0.515198 1445372142 0.547363 0.497498 -0.432861 0.515198 1445372142 0.547363 0.497498 -0.432861 0.515198 1445372142 0.547363 0.497498 -0.432861 0.515198 1445372142 0.544373 0.501709 -0.430176 0.516541 1445372142 0.544373 0.501709 -0.430176 0.516541 1445372142 0.544373 0.501709 -0.430176 0.516541 1445372142 0.544373 0.501709 -0.430176 0.516541 1445372142 0.544373 0.501709 -0.430176 0.516541 1445372142 0.544373 0.501709 -0.430176 0.516541 1445372142 0.539978 0.506104 -0.425903 0.520447 1445372142 0.539978 0.506104 -0.425903 0.520447 1445372142 0.539978 0.506104 -0.425903 0.520447 1445372142 0.539978 0.506104 -0.425903 0.520447 1445372142 0.539978 0.506104 -0.425903 0.520447 1445372142 0.539978 0.506104 -0.425903 0.520447 1445372142 0.535339 0.509216 -0.424561 0.523254 1445372142 0.535339 0.509216 -0.424561 0.523254 1445372142 0.535339 0.509216 -0.424561 0.523254 1445372142 0.535339 0.509216 -0.424561 0.523254 1445372142 0.535339 0.509216 -0.424561 0.523254 1445372142 0.535339 0.509216 -0.424561 0.523254 1445372142 0.535339 0.509216 -0.424561 0.523254 1445372142 0.533630 0.511841 -0.423767 0.523071 1445372142 0.533630 0.511841 -0.423767 0.523071 1445372142 0.533630 0.511841 -0.423767 0.523071 1445372142 0.533630 0.511841 -0.423767 0.523071 1445372142 0.533630 0.511841 -0.423767 0.523071 1445372142 0.533630 0.511841 -0.423767 0.523071 1445372142 0.537720 0.509827 -0.424255 0.520508 1445372142 0.537720 0.509827 -0.424255 0.520508 1445372142 0.537720 0.509827 -0.424255 0.520508 1445372142 0.537720 0.509827 -0.424255 0.520508 1445372142 0.537720 0.509827 -0.424255 0.520508 1445372142 0.537720 0.509827 -0.424255 0.520508 1445372142 0.537720 0.509827 -0.424255 0.520508 1445372142 0.543823 0.503967 -0.424927 0.519226 1445372142 0.543823 0.503967 -0.424927 0.519226 1445372142 0.543823 0.503967 -0.424927 0.519226 1445372142 
0.551819 0.497192 -0.423645 0.518494 1445372146 0.551819 0.497192 -0.423645 0.518494 1445372146 0.551941 0.496704 -0.423279 0.519043 1445372146 0.551941 0.496704 -0.423279 0.519043 1445372146 0.551941 0.496704 -0.423279 0.519043 1445372146 0.551941 0.496704 -0.423279 0.519043 1445372146 0.551941 0.496704 -0.423279 0.519043 1445372146 0.551941 0.496704 -0.423279 0.519043 1445372146 0.552429 0.496216 -0.422363 0.519714 1445372146 0.552429 0.496216 -0.422363 0.519714 1445372146 0.552429 0.496216 -0.422363 0.519714 1445372146 0.552429 0.496216 -0.422363 0.519714 1445372146 0.552429 0.496216 -0.422363 0.519714 1445372146 0.552429 0.496216 -0.422363 0.519714 1445372146 0.552673 0.496155 -0.422363 0.519470 1445372146 0.552673 0.496155 -0.422363 0.519470 1445372146 0.552673 0.496155 -0.422363 0.519470 1445372146 0.552673 0.496155 -0.422363 0.519470 1445372146 0.552673 0.496155 -0.422363 0.519470 1445372146 0.552673 0.496155 -0.422363 0.519470 1445372146 0.552673 0.496155 -0.422363 0.519470 1445372146 0.552124 0.496155 -0.422974 0.519592 1445372146 0.552124 0.496155 -0.422974 0.519592 1445372146 0.552124 0.496155 -0.422974 0.519592 1445372146 0.552124 0.496155 -0.422974 0.519592 1445372146 0.552124 0.496155 -0.422974 0.519592 1445372146 0.552124 0.496155 -0.422974 0.519592 1445372146 0.550415 0.497253 -0.423828 0.519714 1445372146 0.550415 0.497253 -0.423828 0.519714 1445372146 0.550415 0.497253 -0.423828 0.519714 1445372146 0.550415 0.497253 -0.423828 0.519714 1445372146 0.550415 0.497253 -0.423828 0.519714 1445372146 0.550415 0.497253 -0.423828 0.519714 1445372146 0.550415 0.497253 -0.423828 0.519714 1445372146 0.549866 0.497681 -0.424744 0.519104 1445372146 0.549866 0.497681 -0.424744 0.519104 1445372146 0.549866 0.497681 -0.424744 0.519104 1445372146 0.549866 0.497681 -0.424744 0.519104 1445372146 0.549866 0.497681 -0.424744 0.519104 1445372146 0.549866 0.497681 -0.424744 0.519104 1445372146 0.549255 0.497620 -0.427002 0.518005 1445372146 0.549255 0.497620 -0.427002 0.518005 1445372146 0.549255 0.497620 -0.427002 0.518005 1445372146 0.549255 0.497620 -0.427002 0.518005 1445372146 0.549255 0.497620 -0.427002 0.518005 1445372146 0.549255 0.497620 -0.427002 0.518005 1445372146 0.548706 0.497620 -0.430115 0.515930 1445372146 0.548706 0.497620 -0.430115 0.515930 1445372146 0.548706 0.497620 -0.430115 0.515930 1445372146 0.548706 0.497620 -0.430115 0.515930 1445372146 0.548706 0.497620 -0.430115 0.515930 1445372146 0.548706 0.497620 -0.430115 0.515930 1445372146 0.548706 0.497620 -0.430115 0.515930 1445372146 0.546814 0.498657 -0.433105 0.514465 1445372146 0.546814 0.498657 -0.433105 0.514465 1445372146 0.546814 0.498657 -0.433105 0.514465 1445372146 0.546814 0.498657 -0.433105 0.514465 1445372146 0.546814 0.498657 -0.433105 0.514465 1445372146 0.546814 0.498657 -0.433105 0.514465 1445372146 0.540771 0.503296 -0.434143 0.515503 1445372146 0.540771 0.503296 -0.434143 0.515503 1445372146 0.540771 0.503296 -0.434143 0.515503 1445372146 0.540771 0.503296 -0.434143 0.515503 1445372146 0.540771 0.503296 -0.434143 0.515503 1445372146 0.536743 0.506409 -0.431030 0.519226 1445372146 0.536743 0.506409 -0.431030 0.519226 1445372146 0.536743 0.506409 -0.431030 0.519226 1445372146 0.536743 0.506409 -0.431030 0.519226 1445372146 0.536743 0.506409 -0.431030 0.519226 1445372146 0.536743 0.506409 -0.431030 0.519226 1445372147 0.541565 0.502808 -0.418457 0.527954 1445372147 0.541565 0.502808 -0.418457 0.527954 1445372147 0.541565 0.502808 -0.418457 0.527954 1445372147 0.541565 0.502808 -0.418457 0.527954 1445372147 0.541565 0.502808 -0.418457 0.527954 1445372147 0.541565 0.502808 -0.418457 0.527954 1445372147 0.542786 0.502625 -0.415649 0.529114 1445372147 0.542786 0.502625 -0.415649 0.529114 1445372147 0.542786 0.502625 -0.415649 0.529114 1445372147 0.542786 0.502625 -0.415649 0.529114 1445372147 0.542786 0.502625 -0.415649 0.529114 1445372147 0.542786 0.502625 -0.415649 0.529114 1445372147 0.542725 0.502625 -0.415588 0.529175 1445372147 0.542725 0.502625 -0.415588 0.529175 1445372147 0.542725 0.502625 -0.415588 0.529175 1445372147 0.542725 0.502625 -0.415588 0.529175 1445372147 0.542725 0.502625 -0.415588 0.529175 1445372147 0.542725 0.502625 -0.415588 0.529175 1445372147 0.542725 0.502625 -0.415588 0.529175 1445372147 0.539673 0.505432 -0.417786 0.527954 1445372147 0.539673 0.505432 -0.417786 0.527954 1445372147 0.539673 0.505432 -0.417786 0.527954 1445372147 0.539673 0.505432 -0.417786 0.527954 1445372147 0.539673 0.505432 -0.417786 0.527954 1445372147 0.539673 0.505432 -0.417786 0.527954 1445372147 0.535156 0.509338 -0.420227 0.526794 1445372147 0.535156 0.509338 -0.420227 0.526794 1445372147 0.535156 0.509338 -0.420227 0.526794 1445372147 0.535156 0.509338 -0.420227 0.526794 1445372147 0.535156 0.509338 -0.420227 0.526794 1445372147 0.535156 0.509338 -0.420227 0.526794 1445372147 0.535156 0.509338 -0.420227 0.526794 1445372147 0.533691 0.510071 -0.418701 0.528809 1445372147 0.533691 0.510071 -0.418701 0.528809 1445372147 0.533691 0.510071 -0.418701 0.528809 1445372147 0.533691 0.510071 -0.418701 0.528809 1445372147 0.533691 0.510071 -0.418701 0.528809 1445372147 0.533691 0.510071 -0.418701 0.528809 1445372147 0.531189 0.510010 -0.414734 0.534485 1445372147 0.531189 0.510010 -0.414734 0.534485 1445372147 0.531189 0.510010 -0.414734 0.534485 1445372147 0.531189 0.510010 -0.414734 0.534485 1445372147 0.531189 0.510010 -0.414734 0.534485 1445372147 0.531189 0.510010 -0.414734 0.534485 1445372147 0.531372 0.508301 -0.410583 0.539124 1445372147 0.531372 0.508301 -0.410583 0.539124 1445372147 0.531372 0.508301 -0.410583 0.539124 1445372147 0.531372 0.508301 -0.410583 0.539124 1445372147 0.531372 0.508301 -0.410583 0.539124 1445372147 0.531372 0.508301 -0.410583 0.539124 1445372147 0.532166 0.508240 -0.409302 0.539368 1445372147 0.532166 0.508240 -0.409302 0.539368 1445372147 0.532166 0.508240 -0.409302 0.539368 1445372147 0.532166 0.508240 -0.409302 0.539368 1445372147 0.532166 0.508240 -0.409302 0.539368 1445372147 0.532166 0.508240 -0.409302 0.539368 1445372147 0.532166 0.508240 -0.409302 0.539368 1445372147 0.532593 0.508667 -0.411987 0.536438 1445372147 0.532593 0.508667 -0.411987 0.536438 1445372147 0.532593 0.508667 -0.411987 0.536438 1445372147 0.532593 0.508667 -0.411987 0.536438 1445372147 0.532593 0.508667 -0.411987 0.536438 1445372147 0.532593 0.508667 -0.411987 0.536438 1445372147 0.532593 0.508667 -0.411987 0.536438 1445372147 0.532471 0.507751 -0.414856 0.535217 1445372147 0.532471 0.507751 -0.414856 0.535217 1445372147 0.532471 0.507751 -0.414856 0.535217 1445372147 0.532471 0.507751 -0.414856 0.535217 1445372147 0.532471 0.507751 -0.414856 0.535217 1445372147 0.532471 0.507751 -0.414856 0.535217 1445372147 0.533936 0.508728 -0.419250 0.529358 1445372147 0.533936 0.508728 -0.419250 0.529358 1445372147 0.533936 0.508728 -0.419250 0.529358 1445372147 0.533936 0.508728 -0.419250 0.529358 1445372147 0.533936 0.508728 -0.419250 0.529358 1445372147 0.533936 0.508728 -0.419250 0.529358 1445372147 0.541443 0.504883 -0.425293 0.520569 1445372147 0.541443 0.504883 -0.425293 0.520569 1445372147 0.541443 0.504883 -0.425293 0.520569 1445372147 0.541443 0.504883 -0.425293 0.520569 1445372147 0.541443 0.504883 -0.425293 0.520569 1445372147 0.541443 0.504883 -0.425293 0.520569 1445372147 0.544983 0.501953 -0.433899 0.512573 1445372147 0.544983 0.501953 -0.433899 0.512573 1445372147 0.544983 0.501953 -0.433899 0.512573 1445372147 0.544983 0.501953 -0.433899 0.512573 1445372147 0.544983 0.501953 -0.433899 0.512573 1445372147 0.544983 0.501953 -0.433899 0.512573 1445372147 0.544983 0.501953 -0.433899 0.512573 1445372147 0.542175 0.501221 -0.438171 0.512573 1445372147 0.542175 0.501221 -0.438171 0.512573 1445372147 0.542175 0.501221 -0.438171 0.512573 1445372147 0.542175 0.501221 -0.438171 0.512573 1445372147 0.542175 0.501221 -0.438171 0.512573 1445372147 0.542175 0.501221 -0.438171 0.512573 1445372147 0.537292 0.503662 -0.432129 0.520386 1445372147 0.537292 0.503662 -0.432129 0.520386 1445372147 0.537292 0.503662 -0.432129 0.520386 1445372147 0.537292 0.503662 -0.432129 0.520386 1445372147 0.537292 0.503662 -0.432129 0.520386 1445372147 0.537292 0.503662 -0.432129 0.520386 1445372147 0.540344 0.502808 -0.421631 0.526611 1445372147 0.540344 0.502808 -0.421631 0.526611 1445372147 0.540344 0.502808 -0.421631 0.526611 1445372147 0.540344 0.502808 -0.421631 0.526611 1445372147 0.540344 0.502808 -0.421631 0.526611 1445372147 0.540344 0.502808 -0.421631 0.526611 1445372147 0.540344 0.502808 -0.421631 0.526611 1445372147 0.546509 0.499084 -0.412109 0.531372 1445372147 0.546509 0.499084 -0.412109 0.531372 1445372147 0.546509 0.499084 -0.412109 0.531372 1445372147 0.546509 0.499084 -0.412109 0.531372 1445372147 0.546509 0.499084 -0.412109 0.531372 1445372147 0.546509 0.499084 -0.412109 0.531372 1445372147 0.546692 0.498291 -0.411377 0.532532 1445372147 0.546692 0.498291 -0.411377 0.532532 1445372148 0.546692 0.498291 -0.411377 0.532532 1445372148 0.546692 0.498291 -0.411377 0.532532 1445372148 0.546692 0.498291 -0.411377 0.532532 1445372148 0.546692 0.498291 -0.411377 0.532532 1445372148 0.541504 0.501770 -0.416382 0.530640 1445372148 0.541504 0.501770 -0.416382 0.530640 1445372148 0.541504 0.501770 -0.416382 0.530640 1445372148 0.541504 0.501770 -0.416382 0.530640 1445372148 0.541504 0.501770 -0.416382 0.530640 1445372148 0.541504 0.501770 -0.416382 0.530640 1445372148 0.541504 0.501770 -0.416382 0.530640 1445372148 0.534180 0.507935 -0.418335 0.530640 1445372148 0.534180 0.507935 -0.418335 0.530640 1445372148 0.534180 0.507935 -0.418335 0.530640 1445372148 0.534180 0.507935 -0.418335 0.530640 1445372148 0.534180 0.507935 -0.418335 0.530640 1445372148 0.534180 0.507935 -0.418335 0.530640 1445372148 0.528137 0.513672 -0.417786 0.531555 1445372148 0.528137 0.513672 -0.417786 0.531555 1445372148 0.528137 0.513672 -0.417786 0.531555 1445372148 0.528137 0.513672 -0.417786 0.531555 1445372148 0.528137 0.513672 -0.417786 0.531555 1445372148 0.528137 0.513672 -0.417786 0.531555 1445372148 0.528137 0.513672 -0.417786 0.531555 1445372148 0.522339 0.519592 -0.413818 0.534668 1445372148 0.522339 0.519592 -0.413818 0.534668 1445372148 0.522339 0.519592 -0.413818 0.534668 1445372148 0.522339 0.519592 -0.413818 0.534668 1445372148 0.522339 0.519592 -0.413818 0.534668 1445372148 0.522339 0.519592 -0.413818 0.534668 1445372148 0.523560 0.520935 -0.407654 0.536926 1445372148 0.523560 0.520935 -0.407654 0.536926 1445372148 0.523560 0.520935 -0.407654 0.536926 1445372148 0.523560 0.520935 -0.407654 0.536926 1445372148 0.523560 0.520935 -0.407654 0.536926 1445372148 0.523560 0.520935 -0.407654 0.536926 1445372148 0.532410 0.515442 -0.400635 0.538818 1445372148 0.532410 0.515442 -0.400635 0.538818 1445372148 0.532410 0.515442 -0.400635 0.538818 1445372148 0.532410 0.515442 -0.400635 0.538818 1445372148 0.532410 0.515442 -0.400635 0.538818 1445372148 0.532410 0.515442 -0.400635 0.538818 1445372148 0.535217 0.512512 -0.400146 0.539185 1445372148 0.535217 0.512512 -0.400146 0.539185 1445372148 0.535217 0.512512 -0.400146 0.539185 1445372148 0.535217 0.512512 -0.400146 0.539185 1445372148 0.535217 0.512512 -0.400146 0.539185 1445372148 0.535217 0.512512 -0.400146 0.539185 1445372148 0.533813 0.513672 -0.405334 0.535583 1445372148 0.533813 0.513672 -0.405334 0.535583 1445372148 0.533813 0.513672 -0.405334 0.535583 1445372148 0.533813 0.513672 -0.405334 0.535583 1445372148 0.533813 0.513672 -0.405334 0.535583 1445372148 0.533813 0.513672 -0.405334 0.535583 1445372148 0.533813 0.513672 -0.405334 0.535583 1445372148 0.533630 0.515076 -0.410156 0.530640 1445372148 0.533630 0.515076 -0.410156 0.530640 1445372148 0.533630 0.515076 -0.410156 0.530640 1445372148 0.533630 0.515076 -0.410156 0.530640 1445372148 0.533630 0.515076 -0.410156 0.530640 1445372148 0.533997 0.516418 -0.416443 0.524048 1445372148 0.533997 0.516418 -0.416443 0.524048 1445372148 0.533997 0.516418 -0.416443 0.524048 1445372148 0.533997 0.516418 -0.416443 0.524048 1445372148 0.533997 0.516418 -0.416443 0.524048 1445372148 0.533997 0.516418 -0.416443 0.524048 1445372148 0.533997 0.516418 -0.416443 0.524048 1445372148 0.538025 0.512878 -0.420959 0.519775 1445372148 0.538025 0.512878 -0.420959 0.519775 1445372148 0.538025 0.512878 -0.420959 0.519775 1445372148 0.538025 0.512878 -0.420959 0.519775 1445372148 0.538025 0.512878 -0.420959 0.519775 1445372148 0.538025 0.512878 -0.420959 0.519775 1445372148 0.542603 0.507813 -0.423706 0.517761 1445372148 0.542603 0.507813 -0.423706 0.517761 1445372148 0.542603 0.507813 -0.423706 0.517761 1445372148 0.542603 0.507813 -0.423706 0.517761 1445372148 0.542603 0.507813 -0.423706 0.517761 1445372148 0.542603 0.507813 -0.423706 0.517761 1445372148 0.542603 0.507813 -0.423706 0.517761 1445372148 0.545593 0.503479 -0.426331 0.516785 1445372148 0.545593 0.503479 -0.426331 0.516785 1445372148 0.545593 0.503479 -0.426331 0.516785 1445372148 0.545593 0.503479 -0.426331 0.516785 1445372148 0.545593 0.503479 -0.426331 0.516785 1445372148 0.545593 0.503479 -0.426331 0.516785 1445372148 0.546204 0.500977 -0.426575 0.518372 1445372148 0.546204 0.500977 -0.426575 0.518372 1445372148 0.546204 0.500977 -0.426575 0.518372 1445372148 0.546204 0.500977 -0.426575 0.518372 1445372148 0.546204 0.500977 -0.426575 0.518372 1445372148 0.546204 0.500977 -0.426575 0.518372 1445372148 0.550171 0.497131 -0.421692 0.521790 1445372148 0.550171 0.497131 -0.421692 0.521790 1445372148 0.550171 0.497131 -0.421692 0.521790 1445372148 0.550171 0.497131 -0.421692 0.521790 1445372148 0.556091 0.491699 -0.412292 0.528076 1445372148 0.556091 0.491699 -0.412292 0.528076 1445372148 0.556091 0.491699 -0.412292 0.528076 1445372148 0.556091 0.491699 -0.412292 0.528076 1445372148 0.553955 0.494080 -0.412354 0.528137 1445372148 0.553955 0.494080 -0.412354 0.528137 1445372148 0.553955 0.494080 -0.412354 0.528137 1445372148 0.553955 0.494080 -0.412354 0.528137 1445372148 0.553955 0.494080 -0.412354 0.528137 1445372148 0.553955 0.494080 -0.412354 0.528137 1445372148 0.551880 0.496704 -0.412415 0.527832 1445372148 0.551880 0.496704 -0.412415 0.527832 1445372148 0.551880 0.496704 -0.412415 0.527832 1445372149 0.551880 0.496704 -0.412415 0.527832 1445372149 0.551880 0.496704 -0.412415 0.527832 1445372149 0.551880 0.496704 -0.412415 0.527832 1445372149 0.545898 0.501465 -0.416016 0.526672 1445372149 0.545898 0.501465 -0.416016 0.526672 1445372149 0.545898 0.501465 -0.416016 0.526672 1445372149 0.545898 0.501465 -0.416016 0.526672 1445372149 0.545898 0.501465 -0.416016 0.526672 1445372149 0.545898 0.501465 -0.416016 0.526672 1445372149 0.545898 0.501465 -0.416016 0.526672 1445372149 0.539917 0.506836 -0.415527 0.528076 1445372149 0.539917 0.506836 -0.415527 0.528076 1445372149 0.539917 0.506836 -0.415527 0.528076 1445372149 0.539917 0.506836 -0.415527 0.528076 1445372149 0.539917 0.506836 -0.415527 0.528076 1445372149 0.539917 0.506836 -0.415527 0.528076 1445372149 0.540894 0.506958 -0.407959 0.532837 1445372149 0.540894 0.506958 -0.407959 0.532837 1445372149 0.540894 0.506958 -0.407959 0.532837 1445372149 0.540894 0.506958 -0.407959 0.532837 1445372149 0.540894 0.506958 -0.407959 0.532837 1445372149 0.540894 0.506958 -0.407959 0.532837 1445372149 0.540894 0.506958 -0.407959 0.532837 1445372149 0.541077 0.507996 -0.400635 0.537231 1445372149 0.541077 0.507996 -0.400635 0.537231 1445372149 0.541077 0.507996 -0.400635 0.537231 1445372149 0.541077 0.507996 -0.400635 0.537231 1445372149 0.541077 0.507996 -0.400635 0.537231 1445372149 0.541077 0.507996 -0.400635 0.537231 1445372149 0.539673 0.510437 -0.396851 0.539124 1445372149 0.539673 0.510437 -0.396851 0.539124 1445372149 0.539673 0.510437 -0.396851 0.539124 1445372149 0.539673 0.510437 -0.396851 0.539124 1445372149 0.539673 0.510437 -0.396851 0.539124 1445372149 0.539673 0.510437 -0.396851 0.539124 1445372149 0.539673 0.510437 -0.396851 0.539124 1445372149 0.536926 0.513794 -0.398682 0.537292 1445372149 0.536926 0.513794 -0.398682 0.537292 1445372149 0.536926 0.513794 -0.398682 0.537292 1445372149 0.536926 0.513794 -0.398682 0.537292 1445372149 0.536926 0.513794 -0.398682 0.537292 1445372149 0.536926 0.513794 -0.398682 0.537292 1445372149 0.536621 0.515076 -0.402405 0.533569 1445372149 0.536621 0.515076 -0.402405 0.533569 1445372149 0.536621 0.515076 -0.402405 0.533569 1445372149 0.536621 0.515076 -0.402405 0.533569 1445372149 0.536621 0.515076 -0.402405 0.533569 1445372149 0.536621 0.515076 -0.402405 0.533569 1445372149 0.536804 0.515137 -0.406799 0.529968 1445372149 0.536804 0.515137 -0.406799 0.529968 1445372149 0.536804 0.515137 -0.406799 0.529968 1445372149 0.536804 0.515137 -0.406799 0.529968 1445372149 0.536804 0.515137 -0.406799 0.529968 1445372149 0.536804 0.515137 -0.406799 0.529968 1445372149 0.536804 0.515137 -0.406799 0.529968 1445372149 0.538086 0.513733 -0.411743 0.526184 1445372149 0.538086 0.513733 -0.411743 0.526184 1445372149 0.538086 0.513733 -0.411743 0.526184 1445372149 0.538086 0.513733 -0.411743 0.526184 1445372149 0.538086 0.513733 -0.411743 0.526184 1445372149 0.538086 0.513733 -0.411743 0.526184 1445372149 0.538086 0.513733 -0.411743 0.526184 1445372149 0.540222 0.511292 -0.415588 0.523438 1445372149 0.540222 0.511292 -0.415588 0.523438 1445372149 0.540222 0.511292 -0.415588 0.523438 1445372149 0.540222 0.511292 -0.415588 0.523438 1445372149 0.540222 0.511292 -0.415588 0.523438 1445372149 0.540222 0.511292 -0.415588 0.523438 1445372149 0.542480 0.508057 -0.417603 0.522644 1445372149 0.542480 0.508057 -0.417603 0.522644 1445372149 0.542480 0.508057 -0.417603 0.522644 1445372149 0.542480 0.508057 -0.417603 0.522644 1445372149 0.542480 0.508057 -0.417603 0.522644 1445372149 0.541382 0.506592 -0.418091 0.524719 1445372149 0.541382 0.506592 -0.418091 0.524719 1445372149 0.541382 0.506592 -0.418091 0.524719 1445372149 0.541382 0.506592 -0.418091 0.524719 1445372149 0.541382 0.506592 -0.418091 0.524719 1445372149 0.541382 0.506592 -0.418091 0.524719 1445372149 0.541382 0.506592 -0.418091 0.524719 1445372149 0.540100 0.505676 -0.417419 0.527527 1445372149 0.540100 0.505676 -0.417419 0.527527 1445372149 0.540100 0.505676 -0.417419 0.527527 1445372149 0.540100 0.505676 -0.417419 0.527527 1445372149 0.540100 0.505676 -0.417419 0.527527 1445372149 0.546570 0.499207 -0.410461 0.532410 1445372149 0.546570 0.499207 -0.410461 0.532410 1445372149 0.546570 0.499207 -0.410461 0.532410 1445372149 0.546570 0.499207 -0.410461 0.532410 1445372149 0.546570 0.499207 -0.410461 0.532410 1445372149 0.546570 0.499207 -0.410461 0.532410 1445372149 0.547729 0.499146 -0.409546 0.532043 1445372149 0.547729 0.499146 -0.409546 0.532043 1445372149 0.547729 0.499146 -0.409546 0.532043 1445372149 0.547729 0.499146 -0.409546 0.532043 1445372149 0.547729 0.499146 -0.409546 0.532043 1445372149 0.547729 0.499146 -0.409546 0.532043 1445372149 0.547729 0.499146 -0.409546 0.532043 1445372149 0.548645 0.498657 -0.410339 0.530884 1445372149 0.548645 0.498657 -0.410339 0.530884 1445372149 0.548645 0.498657 -0.410339 0.530884 1445372149 0.548645 0.498657 -0.410339 0.530884 1445372149 0.548645 0.498657 -0.410339 0.530884 1445372149 0.548645 0.498657 -0.410339 0.530884 1445372149 0.544861 0.500488 -0.413818 0.530457 1445372149 0.544861 0.500488 -0.413818 0.530457 1445372149 0.544861 0.500488 -0.413818 0.530457 1445372149 0.544861 0.500488 -0.413818 0.530457 1445372149 0.544861 0.500488 -0.413818 0.530457 1445372149 0.544861 0.500488 -0.413818 0.530457 1445372149 0.537354 0.506348 -0.418213 0.529053 1445372149 0.537354 0.506348 -0.418213 0.529053 1445372149 0.537354 0.506348 -0.418213 0.529053 1445372149 0.537354 0.506348 -0.418213 0.529053 1445372149 0.537354 0.506348 -0.418213 0.529053 1445372150 0.537354 0.506348 -0.418213 0.529053 1445372150 0.537354 0.506348 -0.418213 0.529053 1445372150 0.533508 0.510864 -0.418274 0.528564 1445372150 0.533508 0.510864 -0.418274 0.528564 1445372150 0.533508 0.510864 -0.418274 0.528564 1445372150 0.533508 0.510864 -0.418274 0.528564 1445372150 0.533508 0.510864 -0.418274 0.528564 1445372150 0.533508 0.510864 -0.418274 0.528564 1445372150 0.531494 0.513123 -0.415649 0.530518 1445372150 0.531494 0.513123 -0.415649 0.530518 1445372150 0.531494 0.513123 -0.415649 0.530518 1445372150 0.531494 0.513123 -0.415649 0.530518 1445372150 0.531494 0.513123 -0.415649 0.530518 1445372150 0.531494 0.513123 -0.415649 0.530518 1445372150 0.532776 0.512512 -0.409119 0.534790 1445372150 0.532776 0.512512 -0.409119 0.534790 1445372150 0.532776 0.512512 -0.409119 0.534790 1445372150 0.532776 0.512512 -0.409119 0.534790 1445372150 0.532776 0.512512 -0.409119 0.534790 1445372150 0.532776 0.512512 -0.409119 0.534790 1445372150 0.532776 0.512512 -0.409119 0.534790 1445372150 0.536560 0.510437 -0.403625 0.537170 1445372150 0.536560 0.510437 -0.403625 0.537170 1445372150 0.536560 0.510437 -0.403625 0.537170 1445372150 0.536560 0.510437 -0.403625 0.537170 1445372150 0.536560 0.510437 -0.403625 0.537170 1445372150 0.536560 0.510437 -0.403625 0.537170 1445372150 0.536133 0.509644 -0.405640 0.536804 1445372150 0.536133 0.509644 -0.405640 0.536804 1445372150 0.536133 0.509644 -0.405640 0.536804 1445372150 0.536133 0.509644 -0.405640 0.536804 1445372150 0.536133 0.509644 -0.405640 0.536804 1445372150 0.536133 0.509644 -0.405640 0.536804 1445372150 0.535278 0.510193 -0.408752 0.534790 1445372150 0.535278 0.510193 -0.408752 0.534790 1445372150 0.535278 0.510193 -0.408752 0.534790 1445372150 0.535278 0.510193 -0.408752 0.534790 1445372150 0.535278 0.510193 -0.408752 0.534790 1445372150 0.535278 0.510193 -0.408752 0.534790 1445372150 0.535645 0.510620 -0.413025 0.530762 1445372150 0.535645 0.510620 -0.413025 0.530762 1445372150 0.535645 0.510620 -0.413025 0.530762 1445372150 0.535645 0.510620 -0.413025 0.530762 1445372150 0.535645 0.510620 -0.413025 0.530762 1445372150 0.535645 0.510620 -0.413025 0.530762 1445372150 0.536499 0.509888 -0.416504 0.527893 1445372150 0.536499 0.509888 -0.416504 0.527893 1445372150 0.536499 0.509888 -0.416504 0.527893 1445372150 0.536499 0.509888 -0.416504 0.527893 1445372150 0.536499 0.509888 -0.416504 0.527893 1445372150 0.536499 0.509888 -0.416504 0.527893 1445372150 0.536499 0.509888 -0.416504 0.527893 1445372150 0.539917 0.506836 -0.418823 0.525513 1445372150 0.539917 0.506836 -0.418823 0.525513 1445372150 0.539917 0.506836 -0.418823 0.525513 1445372150 0.539917 0.506836 -0.418823 0.525513 1445372150 0.539917 0.506836 -0.418823 0.525513 1445372150 0.539917 0.506836 -0.418823 0.525513 1445372150 0.541321 0.504028 -0.421692 0.524414 1445372150 0.541321 0.504028 -0.421692 0.524414 1445372150 0.541321 0.504028 -0.421692 0.524414 1445372150 0.541321 0.504028 -0.421692 0.524414 1445372150 0.541321 0.504028 -0.421692 0.524414 1445372150 0.541321 0.504028 -0.421692 0.524414 1445372150 0.541504 0.502136 -0.423096 0.524902 1445372150 0.541504 0.502136 -0.423096 0.524902 1445372150 0.541504 0.502136 -0.423096 0.524902 1445372150 0.541504 0.502136 -0.423096 0.524902 1445372150 0.541504 0.502136 -0.423096 0.524902 1445372150 0.541504 0.502136 -0.423096 0.524902 1445372150 0.541443 0.500488 -0.422852 0.526794 1445372150 0.541443 0.500488 -0.422852 0.526794 1445372150 0.541443 0.500488 -0.422852 0.526794 1445372150 0.541443 0.500488 -0.422852 0.526794 1445372150 0.541443 0.500488 -0.422852 0.526794 1445372150 0.541443 0.500488 -0.422852 0.526794 1445372150 0.541443 0.500488 -0.422852 0.526794 1445372150 0.546692 0.495422 -0.419678 0.528625 1445372150 0.546692 0.495422 -0.419678 0.528625 1445372150 0.546692 0.495422 -0.419678 0.528625 1445372150 0.546692 0.495422 -0.419678 0.528625 1445372150 0.546692 0.495422 -0.419678 0.528625 1445372150 0.546692 0.495422 -0.419678 0.528625 1445372150 0.552063 0.490417 -0.414124 0.532166 1445372150 0.552063 0.490417 -0.414124 0.532166 1445372150 0.552063 0.490417 -0.414124 0.532166 1445372150 0.552063 0.490417 -0.414124 0.532166 1445372150 0.552063 0.490417 -0.414124 0.532166 1445372150 0.552063 0.490417 -0.414124 0.532166 1445372150 0.553650 0.489380 -0.416931 0.529297 1445372150 0.553650 0.489380 -0.416931 0.529297 1445372150 0.553650 0.489380 -0.416931 0.529297 1445372150 0.553650 0.489380 -0.416931 0.529297 1445372150 0.553650 0.489380 -0.416931 0.529297 1445372150 0.553650 0.489380 -0.416931 0.529297 1445372150 0.554443 0.488586 -0.419739 0.526855 1445372150 0.554443 0.488586 -0.419739 0.526855 1445372150 0.554443 0.488586 -0.419739 0.526855 1445372150 0.554443 0.488586 -0.419739 0.526855 1445372150 0.554443 0.488586 -0.419739 0.526855 1445372150 0.554443 0.488586 -0.419739 0.526855 1445372150 0.554443 0.488586 -0.419739 0.526855 1445372150 0.551819 0.490906 -0.422424 0.525330 1445372150 0.551819 0.490906 -0.422424 0.525330 1445372150 0.551819 0.490906 -0.422424 0.525330 1445372150 0.551819 0.490906 -0.422424 0.525330 1445372150 0.551819 0.490906 -0.422424 0.525330 1445372150 0.551819 0.490906 -0.422424 0.525330 1445372150 0.550659 0.492920 -0.421692 0.525269 1445372150 0.550659 0.492920 -0.421692 0.525269 1445372150 0.550659 0.492920 -0.421692 0.525269 1445372150 0.550659 0.492920 -0.421692 0.525269 1445372150 0.550659 0.492920 -0.421692 0.525269 1445372150 0.550659 0.492920 -0.421692 0.525269 1445372151 0.550659 0.492920 -0.421692 0.525269 1445372151 0.549927 0.494324 -0.419739 0.526245 1445372151 0.549927 0.494324 -0.419739 0.526245 1445372151 0.549927 0.494324 -0.419739 0.526245 1445372151 0.549927 0.494324 -0.419739 0.526245 1445372151 0.549927 0.494324 -0.419739 0.526245 1445372151 0.549927 0.494324 -0.419739 0.526245 1445372151 0.548584 0.495667 -0.416809 0.528748 1445372151 0.548584 0.495667 -0.416809 0.528748 1445372151 0.548584 0.495667 -0.416809 0.528748 1445372151 0.548584 0.495667 -0.416809 0.528748 1445372151 0.548584 0.495667 -0.416809 0.528748 1445372151 0.548584 0.495667 -0.416809 0.528748 1445372151 0.550659 0.495422 -0.413513 0.529358 1445372151 0.550659 0.495422 -0.413513 0.529358 1445372151 0.550659 0.495422 -0.413513 0.529358 1445372151 0.550659 0.495422 -0.413513 0.529358 1445372151 0.550659 0.495422 -0.413513 0.529358 1445372151 0.550659 0.495422 -0.413513 0.529358 1445372151 0.555969 0.493652 -0.409790 0.528442 1445372151 0.555969 0.493652 -0.409790 0.528442 1445372151 0.555969 0.493652 -0.409790 0.528442 1445372151 0.555969 0.493652 -0.409790 0.528442 1445372151 0.555969 0.493652 -0.409790 0.528442 1445372151 0.555969 0.493652 -0.409790 0.528442 1445372151 0.555969 0.493652 -0.409790 0.528442 1445372151 0.559875 0.492798 -0.408142 0.526367 1445372151 0.559875 0.492798 -0.408142 0.526367 1445372151 0.559875 0.492798 -0.408142 0.526367 1445372151 0.559875 0.492798 -0.408142 0.526367 1445372151 0.559875 0.492798 -0.408142 0.526367 1445372151 0.559875 0.492798 -0.408142 0.526367 1445372151 0.564087 0.491333 -0.409180 0.522339 1445372151 0.564087 0.491333 -0.409180 0.522339 1445372151 0.564087 0.491333 -0.409180 0.522339 1445372151 0.564087 0.491333 -0.409180 0.522339 1445372151 0.564087 0.491333 -0.409180 0.522339 1445372151 0.564087 0.491333 -0.409180 0.522339 1445372151 0.564087 0.491333 -0.409180 0.522339 1445372151 0.566101 0.490112 -0.414795 0.516968 1445372151 0.566101 0.490112 -0.414795 0.516968 1445372151 0.566101 0.490112 -0.414795 0.516968 1445372151 0.566101 0.490112 -0.414795 0.516968 1445372151 0.566101 0.490112 -0.414795 0.516968 1445372151 0.566101 0.490112 -0.414795 0.516968 1445372151 0.567810 0.488647 -0.420532 0.511780 1445372151 0.567810 0.488647 -0.420532 0.511780 1445372151 0.567810 0.488647 -0.420532 0.511780 1445372151 0.567810 0.488647 -0.420532 0.511780 1445372151 0.567810 0.488647 -0.420532 0.511780 1445372151 0.567810 0.488647 -0.420532 0.511780 1445372151 0.570129 0.486389 -0.422729 0.509521 1445372151 0.570129 0.486389 -0.422729 0.509521 1445372151 0.570129 0.486389 -0.422729 0.509521 1445372151 0.570129 0.486389 -0.422729 0.509521 1445372151 0.570129 0.486389 -0.422729 0.509521 1445372151 0.570129 0.486389 -0.422729 0.509521 1445372151 
0.559753 0.488403 -0.415894 0.524536 1445372154 0.559753 0.488403 -0.415894 0.524536 1445372154 0.559753 0.488403 -0.415894 0.524536 1445372154 0.559753 0.488403 -0.415894 0.524536 1445372154 0.559753 0.488403 -0.415894 0.524536 1445372154 0.556274 0.488831 -0.416870 0.527039 1445372154 0.556274 0.488831 -0.416870 0.527039 1445372154 0.556274 0.488831 -0.416870 0.527039 1445372154 0.556274 0.488831 -0.416870 0.527039 1445372154 0.556274 0.488831 -0.416870 0.527039 1445372154 0.553162 0.490112 -0.416077 0.529724 1445372154 0.553162 0.490112 -0.416077 0.529724 1445372154 0.553162 0.490112 -0.416077 0.529724 1445372154 0.553162 0.490112 -0.416077 0.529724 1445372154 0.553162 0.490112 -0.416077 0.529724 1445372154 0.553162 0.490112 -0.416077 0.529724 1445372154 0.553162 0.490112 -0.416077 0.529724 1445372154 0.552185 0.491821 -0.415161 0.529846 1445372154 0.552185 0.491821 -0.415161 0.529846 1445372154 0.552185 0.491821 -0.415161 0.529846 1445372154 0.552185 0.491821 -0.415161 0.529846 1445372154 0.552185 0.491821 -0.415161 0.529846 1445372154 0.552185 0.491821 -0.415161 0.529846 1445372154 0.551392 0.493347 -0.415710 0.528870 1445372154 0.551392 0.493347 -0.415710 0.528870 1445372154 0.551392 0.493347 -0.415710 0.528870 1445372154 0.551392 0.493347 -0.415710 0.528870 1445372154 0.551392 0.493347 -0.415710 0.528870 1445372154 0.551392 0.493347 -0.415710 0.528870 1445372154 0.549072 0.495117 -0.415344 0.529907 1445372154 0.549072 0.495117 -0.415344 0.529907 1445372154 0.549072 0.495117 -0.415344 0.529907 1445372154 0.549072 0.495117 -0.415344 0.529907 1445372154 0.549072 0.495117 -0.415344 0.529907 1445372154 0.549072 0.495117 -0.415344 0.529907 1445372154 0.549072 0.495117 -0.415344 0.529907 1445372154 0.547729 0.495911 -0.413635 0.531860 1445372154 0.547729 0.495911 -0.413635 0.531860 1445372154 0.547729 0.495911 -0.413635 0.531860 1445372154 0.547729 0.495911 -0.413635 0.531860 1445372154 0.547729 0.495911 -0.413635 0.531860 1445372154 0.547729 0.495911 -0.413635 0.531860 1445372154 0.548157 0.496216 -0.412720 0.531860 1445372154 0.548157 0.496216 -0.412720 0.531860 1445372154 0.548157 0.496216 -0.412720 0.531860 1445372154 0.548157 0.496216 -0.412720 0.531860 1445372154 0.548157 0.496216 -0.412720 0.531860 1445372154 0.548157 0.496216 -0.412720 0.531860 1445372154 0.552551 0.492798 -0.412903 0.530334 1445372154 0.552551 0.492798 -0.412903 0.530334 1445372154 0.552551 0.492798 -0.412903 0.530334 1445372154 0.552551 0.492798 -0.412903 0.530334 1445372154 0.552551 0.492798 -0.412903 0.530334 1445372154 0.552551 0.492798 -0.412903 0.530334 1445372154 0.552551 0.492798 -0.412903 0.530334 1445372154 0.557922 0.487427 -0.412781 0.529785 1445372154 0.557922 0.487427 -0.412781 0.529785 1445372154 0.557922 0.487427 -0.412781 0.529785 1445372154 0.557922 0.487427 -0.412781 0.529785 1445372154 0.557922 0.487427 -0.412781 0.529785 1445372154 0.557922 0.487427 -0.412781 0.529785 1445372154 0.560120 0.485168 -0.414307 0.528381 1445372154 0.560120 0.485168 -0.414307 0.528381 1445372154 0.560120 0.485168 -0.414307 0.528381 1445372154 0.560120 0.485168 -0.414307 0.528381 1445372154 0.560120 0.485168 -0.414307 0.528381 1445372154 0.560120 0.485168 -0.414307 0.528381 1445372154 0.560120 0.485168 -0.414307 0.528381 1445372154 0.557800 0.486633 -0.417480 0.527039 1445372154 0.557800 0.486633 -0.417480 0.527039 1445372154 0.557800 0.486633 -0.417480 0.527039 1445372154 0.557800 0.486633 -0.417480 0.527039 1445372154 0.557800 0.486633 -0.417480 0.527039 1445372154 0.557800 0.486633 -0.417480 0.527039 1445372154 0.554810 0.489136 -0.419189 0.526489 1445372154 0.554810 0.489136 -0.419189 0.526489 1445372154 0.554810 0.489136 -0.419189 0.526489 1445372154 0.554810 0.489136 -0.419189 0.526489 1445372154 0.554810 0.489136 -0.419189 0.526489 1445372154 0.554810 0.489136 -0.419189 0.526489 1445372154 0.554810 0.489136 -0.419189 0.526489 1445372154 0.552795 0.491821 -0.422058 0.523804 1445372154 0.552795 0.491821 -0.422058 0.523804 1445372154 0.552795 0.491821 -0.422058 0.523804 1445372155 0.552795 0.491821 -0.422058 0.523804 1445372155 0.552795 0.491821 -0.422058 0.523804 1445372155 0.552795 0.491821 -0.422058 0.523804 1445372155 0.552368 0.492554 -0.421814 0.523682 1445372155 0.552368 0.492554 -0.421814 0.523682 1445372155 0.552368 0.492554 -0.421814 0.523682 1445372155 0.552368 0.492554 -0.421814 0.523682 1445372155 0.552368 0.492554 -0.421814 0.523682 1445372155 0.552368 0.492554 -0.421814 0.523682 1445372155 0.553345 0.491638 -0.420593 0.524536 1445372155 0.553345 0.491638 -0.420593 0.524536 1445372155 0.553345 0.491638 -0.420593 0.524536 1445372155 0.553345 0.491638 -0.420593 0.524536 1445372155 0.553345 0.491638 -0.420593 0.524536 1445372155 0.553345 0.491638 -0.420593 0.524536 1445372155 0.554504 0.490967 -0.420715 0.523865 1445372155 0.554504 0.490967 -0.420715 0.523865 1445372155 0.554504 0.490967 -0.420715 0.523865 1445372155 0.554504 0.490967 -0.420715 0.523865 1445372155 0.554504 0.490967 -0.420715 0.523865 1445372155 0.554504 0.490967 -0.420715 0.523865 1445372155 0.554504 0.490967 -0.420715 0.523865 1445372155 0.555298 0.491394 -0.419250 0.523743 1445372155 0.555298 0.491394 -0.419250 0.523743 1445372155 0.555298 0.491394 -0.419250 0.523743 1445372155 0.555298 0.491394 -0.419250 0.523743 1445372155 0.555298 0.491394 -0.419250 0.523743 1445372155 0.555298 0.491394 -0.419250 0.523743 1445372155 0.554688 0.493225 -0.416748 0.524658 1445372155 0.554688 0.493225 -0.416748 0.524658 1445372155 0.554688 0.493225 -0.416748 0.524658 1445372155 0.554688 0.493225 -0.416748 0.524658 1445372155 0.554688 0.493225 -0.416748 0.524658 1445372155 0.554688 0.493225 -0.416748 0.524658 1445372155 0.552612 0.494507 -0.417175 0.525330 1445372155 0.552612 0.494507 -0.417175 0.525330 1445372155 0.552612 0.494507 -0.417175 0.525330 1445372155 0.552612 0.494507 -0.417175 0.525330 1445372155 0.552612 0.494507 -0.417175 0.525330 1445372155 0.552612 0.494507 -0.417175 0.525330 1445372155 0.549011 0.496521 -0.422546 0.522949 1445372155 0.549011 0.496521 -0.422546 0.522949 1445372155 0.549011 0.496521 -0.422546 0.522949 1445372155 0.549011 0.496521 -0.422546 0.522949 1445372155 0.549011 0.496521 -0.422546 0.522949 1445372155 0.549011 0.496521 -0.422546 0.522949 1445372155 0.549011 0.496521 -0.422546 0.522949 1445372155 0.547546 0.497314 -0.424377 0.522156 1445372155 0.547546 0.497314 -0.424377 0.522156 1445372155 0.547546 0.497314 -0.424377 0.522156 1445372155 0.547546 0.497314 -0.424377 0.522156 1445372155 0.547546 0.497314 -0.424377 0.522156 1445372155 0.547546 0.497314 -0.424377 0.522156 1445372155 0.544678 0.499939 -0.426453 0.520996 1445372155 0.544678 0.499939 -0.426453 0.520996 1445372155 0.544678 0.499939 -0.426453 0.520996 1445372155 0.544678 0.499939 -0.426453 0.520996 1445372155 0.544678 0.499939 -0.426453 0.520996 1445372155 0.544678 0.499939 -0.426453 0.520996 1445372155 0.542175 0.501526 -0.427673 0.521118 1445372155 0.542175 0.501526 -0.427673 0.521118 1445372155 0.542175 0.501526 -0.427673 0.521118 1445372155 0.542175 0.501526 -0.427673 0.521118 1445372155 0.542175 0.501526 -0.427673 0.521118 1445372155 0.542175 0.501526 -0.427673 0.521118 1445372155 0.542175 0.501526 -0.427673 0.521118 1445372155 0.540466 0.503235 -0.429260 0.519958 1445372155 0.540466 0.503235 -0.429260 0.519958 1445372155 0.540466 0.503235 -0.429260 0.519958 1445372155 0.540466 0.503235 -0.429260 0.519958 1445372155 0.540466 0.503235 -0.429260 0.519958 1445372155 0.540466 0.503235 -0.429260 0.519958 1445372155 0.550171 0.496460 -0.423035 0.521362 1445372155 0.550171 0.496460 -0.423035 0.521362 1445372155 0.550171 0.496460 -0.423035 0.521362 1445372155 0.550171 0.496460 -0.423035 0.521362 1445372155 0.550171 0.496460 -0.423035 0.521362 1445372155 0.550171 0.496460 -0.423035 0.521362 1445372155 0.552734 0.492188 -0.418457 0.526367 1445372155 0.552734 0.492188 -0.418457 0.526367 1445372155 0.552734 0.492188 -0.418457 0.526367 1445372155 0.552734 0.492188 -0.418457 0.526367 1445372155 0.552734 0.492188 -0.418457 0.526367 1445372155 0.552734 0.492188 -0.418457 0.526367 1445372155 0.552734 0.492188 -0.418457 0.526367 1445372155 0.552124 0.490906 -0.419678 0.527283 1445372155 0.552124 0.490906 -0.419678 0.527283 1445372155 0.552124 0.490906 -0.419678 0.527283 1445372155 0.552124 0.490906 -0.419678 0.527283 1445372155 0.552124 0.490906 -0.419678 0.527283 1445372155 0.552124 0.490906 -0.419678 0.527283 1445372155 0.551086 0.491333 -0.419800 0.527771 1445372155 0.551086 0.491333 -0.419800 0.527771 1445372155 0.551086 0.491333 -0.419800 0.527771 1445372155 0.551086 0.491333 -0.419800 0.527771 1445372155 0.551086 0.491333 -0.419800 0.527771 1445372155 0.550598 0.492798 -0.420471 0.526428 1445372155 0.550598 0.492798 -0.420471 0.526428 1445372155 0.550598 0.492798 -0.420471 0.526428 1445372155 0.550598 0.492798 -0.420471 0.526428 1445372155 0.550598 0.492798 -0.420471 0.526428 1445372155 0.550598 0.492798 -0.420471 0.526428 1445372155 0.550598 0.492798 -0.420471 0.526428 1445372155 0.551331 0.492920 -0.420898 0.525208 1445372155 0.551331 0.492920 -0.420898 0.525208 1445372155 0.551331 0.492920 -0.420898 0.525208 1445372155 0.551331 0.492920 -0.420898 0.525208 1445372155 0.551331 0.492920 -0.420898 0.525208 1445372155 0.551331 0.492920 -0.420898 0.525208 1445372155 0.553040 0.491394 -0.417053 0.527832 1445372155 0.553040 0.491394 -0.417053 0.527832 1445372155 0.553040 0.491394 -0.417053 0.527832 1445372155 0.553040 0.491394 -0.417053 0.527832 1445372156 0.553040 0.491394 -0.417053 0.527832 1445372156 0.553040 0.491394 -0.417053 0.527832 1445372156 0.555176 0.490540 -0.415405 0.527771 1445372156 0.555176 0.490540 -0.415405 0.527771 1445372156 0.555176 0.490540 -0.415405 0.527771 1445372156 0.555176 0.490540 -0.415405 0.527771 1445372156 0.555176 0.490540 -0.415405 0.527771 1445372156 0.555176 0.490540 -0.415405 0.527771 1445372156 0.555176 0.490540 -0.415405 0.527771 1445372156 0.558899 0.489319 -0.416992 0.523682 1445372156 0.558899 0.489319 -0.416992 0.523682 1445372156 0.558899 0.489319 -0.416992 0.523682 1445372156 0.558899 0.489319 -0.416992 0.523682 1445372156 0.558899 0.489319 -0.416992 0.523682 1445372156 0.558899 0.489319 -0.416992 0.523682 1445372156 0.564758 0.486328 -0.419495 0.518127 1445372156 0.564758 0.486328 -0.419495 0.518127 1445372156 0.564758 0.486328 -0.419495 0.518127 1445372156 0.564758 0.486328 -0.419495 0.518127 1445372156 0.564758 0.486328 -0.419495 0.518127 1445372156 0.564758 0.486328 -0.419495 0.518127 1445372156 0.564636 0.486450 -0.420898 0.517029 1445372156 0.564636 0.486450 -0.420898 0.517029 1445372156 0.564636 0.486450 -0.420898 0.517029 1445372156 0.564636 0.486450 -0.420898 0.517029 1445372156 0.564636 0.486450 -0.420898 0.517029 1445372156 0.564636 0.486450 -0.420898 0.517029 1445372156 0.562622 0.488220 -0.424133 0.514954 1445372156 0.562622 0.488220 -0.424133 0.514954 1445372156 0.562622 0.488220 -0.424133 0.514954 1445372156 0.562622 0.488220 -0.424133 0.514954 1445372156 0.562622 0.488220 -0.424133 0.514954 1445372156 0.562622 0.488220 -0.424133 0.514954 1445372156 0.562622 0.488220 -0.424133 0.514954 1445372156 0.559753 0.490967 -0.425354 0.514404 1445372156 0.559753 0.490967 -0.425354 0.514404 1445372156 0.559753 0.490967 -0.425354 0.514404 1445372156 0.559753 0.490967 -0.425354 0.514404 1445372156 0.559753 0.490967 -0.425354 0.514404 1445372156 0.554993 0.495361 -0.426331 0.514587 1445372156 0.554993 0.495361 -0.426331 0.514587 1445372156 0.554993 0.495361 -0.426331 0.514587 1445372156 0.554993 0.495361 -0.426331 0.514587 1445372156 0.554993 0.495361 -0.426331 0.514587 1445372156 0.554993 0.495361 -0.426331 0.514587 1445372156 0.547974 0.501038 -0.429077 0.514282 1445372156 0.547974 0.501038 -0.429077 0.514282 1445372156 0.547974 0.501038 -0.429077 0.514282 1445372156 0.547974 0.501038 -0.429077 0.514282 1445372156 0.547974 0.501038 -0.429077 0.514282 1445372156 0.547974 0.501038 -0.429077 0.514282 1445372156 0.547974 0.501038 -0.429077 0.514282 1445372156 0.545898 0.503479 -0.427979 0.515015 1445372156 0.545898 0.503479 -0.427979 0.515015 1445372156 0.545898 0.503479 -0.427979 0.515015 1445372156 0.545898 0.503479 -0.427979 0.515015 1445372156 0.545898 0.503479 -0.427979 0.515015 1445372156 0.549133 0.501587 -0.425964 0.515137 1445372156 0.549133 0.501587 -0.425964 0.515137 1445372156 0.549133 0.501587 -0.425964 0.515137 1445372156 0.549133 0.501587 -0.425964 0.515137 1445372156 0.549133 0.501587 -0.425964 0.515137 1445372156 0.549133 0.501587 -0.425964 0.515137 1445372156 0.554321 0.497009 -0.423828 0.515808 1445372156 0.554321 0.497009 -0.423828 0.515808 1445372156 0.554321 0.497009 -0.423828 0.515808 1445372156 0.554321 0.497009 -0.423828 0.515808 1445372156 0.554321 0.497009 -0.423828 0.515808 1445372156 0.554321 0.497009 -0.423828 0.515808 1445372156 0.554321 0.497009 -0.423828 0.515808 1445372156 0.558655 0.491760 -0.421326 0.518127 1445372156 0.558655 0.491760 -0.421326 0.518127 1445372156 0.558655 0.491760 -0.421326 0.518127 1445372156 0.558655 0.491760 -0.421326 0.518127 1445372156 0.558655 0.491760 -0.421326 0.518127 1445372156 0.558655 0.491760 -0.421326 0.518127 1445372156 0.558167 0.491394 -0.420532 0.519714 1445372156 0.558167 0.491394 -0.420532 0.519714 1445372156 0.558167 0.491394 -0.420532 0.519714 1445372156 0.558167 0.491394 -0.420532 0.519714 1445372156 0.558167 0.491394 -0.420532 0.519714 1445372156 0.558167 0.491394 -0.420532 0.519714 1445372156 0.558167 0.491394 -0.420532 0.519714 1445372156 0.556519 0.492615 -0.421692 0.519348 1445372156 0.556519 0.492615 -0.421692 0.519348 1445372156 0.556519 0.492615 -0.421692 0.519348 1445372156 0.556519 0.492615 -0.421692 0.519348 1445372156 0.556519 0.492615 -0.421692 0.519348 1445372156 0.556519 0.492615 -0.421692 0.519348 1445372156 0.554871 0.494141 -0.422424 0.519043 1445372156 0.554871 0.494141 -0.422424 0.519043 1445372156 0.554871 0.494141 -0.422424 0.519043 1445372156 0.554871 0.494141 -0.422424 0.519043 1445372156 0.554871 0.494141 -0.422424 0.519043 1445372156 0.554871 0.494141 -0.422424 0.519043 1445372156 0.554871 0.494141 -0.422424 0.519043 1445372156 0.554932 0.493591 -0.423523 0.518555 1445372156 0.554932 0.493591 -0.423523 0.518555 1445372156 0.554932 0.493591 -0.423523 0.518555 1445372156 0.554932 0.493591 -0.423523 0.518555 1445372156 0.554932 0.493591 -0.423523 0.518555 1445372156 0.554932 0.493591 -0.423523 0.518555 1445372156 0.556091 0.492065 -0.423889 0.518494 1445372156 0.556091 0.492065 -0.423889 0.518494 1445372156 0.556091 0.492065 -0.423889 0.518494 1445372156 0.556091 0.492065 -0.423889 0.518494 1445372156 0.556091 0.492065 -0.423889 0.518494 1445372156 0.556091 0.492065 -0.423889 0.518494 1445372156 0.556091 0.492065 -0.423889 0.518494 1445372156 0.559021 0.488770 -0.421692 0.520325 1445372156 0.559021 0.488770 -0.421692 0.520325 1445372156 0.559021 0.488770 -0.421692 0.520325 1445372156 0.559021 0.488770 -0.421692 0.520325 1445372156 0.559021 0.488770 -0.421692 0.520325 1445372157 0.559021 0.488770 -0.421692 0.520325 1445372157 0.558472 0.489075 -0.422852 0.519592 1445372157 0.558472 0.489075 -0.422852 0.519592 1445372157 0.558472 0.489075 -0.422852 0.519592 1445372157 0.558472 0.489075 -0.422852 0.519592 1445372157 0.558472 0.489075 -0.422852 0.519592 1445372157 0.558472 0.489075 -0.422852 0.519592 1445372157 0.558960 0.488281 -0.425171 0.517944 1445372157 0.558960 0.488281 -0.425171 0.517944 1445372157 0.558960 0.488281 -0.425171 0.517944 1445372157 0.558960 0.488281 -0.425171 0.517944 1445372157 0.558960 0.488281 -0.425171 0.517944 1445372157 0.558960 0.488281 -0.425171 0.517944 1445372157 0.558960 0.488281 -0.425171 0.517944 1445372157 0.558289 0.487793 -0.426514 0.518066 1445372157 0.558289 0.487793 -0.426514 0.518066 1445372157 0.558289 0.487793 -0.426514 0.518066 1445372157 0.558289 0.487793 -0.426514 0.518066 1445372157 0.558289 0.487793 -0.426514 0.518066 1445372157 0.558289 0.487793 -0.426514 0.518066 1445372157 0.555054 0.489746 -0.428223 0.518311 1445372157 0.555054 0.489746 -0.428223 0.518311 1445372157 0.555054 0.489746 -0.428223 0.518311 1445372157 0.555054 0.489746 -0.428223 0.518311 1445372157 0.555054 0.489746 -0.428223 0.518311 1445372157 0.555054 0.489746 -0.428223 0.518311 1445372157 0.555054 0.489746 -0.428223 0.518311 1445372157 0.552551 0.492310 -0.427185 0.519409 1445372157 0.552551 0.492310 -0.427185 0.519409 1445372157 0.552551 0.492310 -0.427185 0.519409 1445372157 0.552551 0.492310 -0.427185 0.519409 1445372157 0.552551 0.492310 -0.427185 0.519409 1445372157 0.552551 0.492310 -0.427185 0.519409 1445372157 0.548645 0.495850 -0.426941 0.520325 1445372157 0.548645 0.495850 -0.426941 0.520325 1445372157 0.548645 0.495850 -0.426941 0.520325 1445372157 0.548645 0.495850 -0.426941 0.520325 1445372157 0.548645 0.495850 -0.426941 0.520325 1445372157 0.548645 0.495850 -0.426941 0.520325 1445372157 0.544678 0.499329 -0.426025 0.521912 1445372157 0.544678 0.499329 -0.426025 0.521912 1445372157 0.544678 0.499329 -0.426025 0.521912 1445372157 0.544678 0.499329 -0.426025 0.521912 1445372157 0.544678 0.499329 -0.426025 0.521912 1445372157 0.544678 0.499329 -0.426025 0.521912 1445372157 0.544678 0.499329 -0.426025 0.521912 1445372157 0.545105 0.500610 -0.425171 0.520935 1445372157 0.545105 0.500610 -0.425171 0.520935 1445372157 0.545105 0.500610 -0.425171 0.520935 1445372157 0.545105 0.500610 -0.425171 0.520935 1445372157 0.548767 0.499451 -0.424622 0.518677 1445372157 0.548767 0.499451 -0.424622 0.518677 1445372157 0.548767 0.499451 -0.424622 0.518677 1445372157 0.548767 0.499451 -0.424622 0.518677 1445372157 0.548767 0.499451 -0.424622 0.518677 1445372157 0.548767 0.499451 -0.424622 0.518677 1445372157 0.548767 0.499451 -0.424622 0.518677 1445372157 0.552246 0.496338 -0.424377 0.518127 1445372157 0.552246 0.496338 -0.424377 0.518127 1445372157 0.552246 0.496338 -0.424377 0.518127 1445372157 0.552246 0.496338 -0.424377 0.518127 1445372157 0.552246 0.496338 -0.424377 0.518127 1445372157 0.552246 0.496338 -0.424377 0.518127 1445372157 0.556824 0.490540 -0.419312 0.522827 1445372157 0.556824 0.490540 -0.419312 0.522827 1445372157 0.556824 0.490540 -0.419312 0.522827 1445372157 0.556824 0.490540 -0.419312 0.522827 1445372157 0.556824 0.490540 -0.419312 0.522827 1445372157 0.556824 0.490540 -0.419312 0.522827 1445372157 0.556763 0.489136 -0.418823 0.524719 1445372157 0.556763 0.489136 -0.418823 0.524719 1445372157 0.556763 0.489136 -0.418823 0.524719 1445372157 0.556763 0.489136 -0.418823 0.524719 1445372157 0.556763 0.489136 -0.418823 0.524719 1445372157 0.556763 0.489136 -0.418823 0.524719 1445372157 0.556763 0.489136 -0.418823 0.524719 1445372157 0.555115 0.490601 -0.421570 0.522827 1445372157 0.555115 0.490601 -0.421570 0.522827 1445372157 0.555115 0.490601 -0.421570 0.522827 1445372157 0.555115 0.490601 -0.421570 0.522827 1445372157 0.555115 0.490601 -0.421570 0.522827 1445372157 0.555115 0.490601 -0.421570 0.522827 1445372157 0.552612 0.492737 -0.422485 0.522644 1445372157 0.552612 0.492737 -0.422485 0.522644 1445372157 0.552612 0.492737 -0.422485 0.522644 1445372157 0.552612 0.492737 -0.422485 0.522644 1445372157 0.552612 0.492737 -0.422485 0.522644 1445372157 0.552612 0.492737 -0.422485 0.522644 1445372157 0.551147 0.494507 -0.422791 0.522400 1445372157 0.551147 0.494507 -0.422791 0.522400 1445372157 0.551147 0.494507 -0.422791 0.522400 1445372157 0.551147 0.494507 -0.422791 0.522400 1445372157 0.551147 0.494507 -0.422791 0.522400 1445372157 0.551147 0.494507 -0.422791 0.522400 1445372157 0.551147 0.494507 -0.422791 0.522400 1445372157 0.551025 0.494385 -0.421082 0.523987 1445372157 0.551025 0.494385 -0.421082 0.523987 1445372157 0.551025 0.494385 -0.421082 0.523987 1445372157 0.551025 0.494385 -0.421082 0.523987 1445372157 0.551025 0.494385 -0.421082 0.523987 1445372157 0.551025 0.494385 -0.421082 0.523987 1445372157 0.552429 0.492859 -0.419434 0.525269 1445372157 0.552429 0.492859 -0.419434 0.525269 1445372157 0.552429 0.492859 -0.419434 0.525269 1445372157 0.552429 0.492859 -0.419434 0.525269 1445372157 0.552429 0.492859 -0.419434 0.525269 1445372157 0.552429 0.492859 -0.419434 0.525269 1445372157 0.552429 0.492859 -0.419434 0.525269 1445372157 0.556335 0.489502 -0.418213 0.525269 1445372157 0.556335 0.489502 -0.418213 0.525269 1445372157 0.556335 0.489502 -0.418213 0.525269 1445372157 0.556335 0.489502 -0.418213 0.525269 1445372157 0.556335 0.489502 -0.418213 0.525269 1445372157 0.556335 0.489502 -0.418213 0.525269 1445372158 0.559814 0.486206 -0.416626 0.525879 1445372158 0.559814 0.486206 -0.416626 0.525879 1445372158 0.559814 0.486206 -0.416626 0.525879 1445372158 0.559814 0.486206 -0.416626 0.525879 1445372158 0.559814 0.486206 -0.416626 0.525879 1445372158 0.559814 0.486206 -0.416626 0.525879 1445372158 0.559814 0.486206 -0.416626 0.525879 1445372158 0.559937 0.485962 -0.416199 0.526306 1445372158 0.559937 0.485962 -0.416199 0.526306 1445372158 0.559937 0.485962 -0.416199 0.526306 1445372158 0.559937 0.485962 -0.416199 0.526306 1445372158 0.559937 0.485962 -0.416199 0.526306 1445372158 0.559937 0.485962 -0.416199 0.526306 1445372158 0.557739 0.487549 -0.420166 0.524048 1445372158 0.557739 0.487549 -0.420166 0.524048 1445372158 0.557739 0.487549 -0.420166 0.524048 1445372158 0.557739 0.487549 -0.420166 0.524048 1445372158 0.557739 0.487549 -0.420166 0.524048 1445372158 0.557739 0.487549 -0.420166 0.524048 1445372158 0.556335 0.490051 -0.419312 0.523865 1445372158 0.556335 0.490051 -0.419312 0.523865 1445372158 0.556335 0.490051 -0.419312 0.523865 1445372158 0.556335 0.490051 -0.419312 0.523865 1445372158 0.556335 0.490051 -0.419312 0.523865 1445372158 0.556335 0.490051 -0.419312 0.523865 1445372158 0.552917 0.494080 -0.418518 0.524353 1445372158 0.552917 0.494080 -0.418518 0.524353 1445372158 0.552917 0.494080 -0.418518 0.524353 1445372158 0.552917 0.494080 -0.418518 0.524353 1445372158 0.552917 0.494080 -0.418518 0.524353 1445372158 0.552917 0.494080 -0.418518 0.524353 1445372158 0.552917 0.494080 -0.418518 0.524353 1445372158 0.548767 0.497925 -0.417480 0.525940 1445372158 0.548767 0.497925 -0.417480 0.525940 1445372158 0.548767 0.497925 -0.417480 0.525940 1445372158 0.548767 0.497925 -0.417480 0.525940 1445372158 0.548767 0.497925 -0.417480 0.525940 1445372158 0.548767 0.497925 -0.417480 0.525940 1445372158 0.548279 0.499695 -0.415649 0.526184 1445372158 0.548279 0.499695 -0.415649 0.526184 1445372158 0.548279 0.499695 -0.415649 0.526184 1445372158 0.548279 0.499695 -0.415649 0.526184 1445372158 0.548279 0.499695 -0.415649 0.526184 1445372158 0.548279 0.499695 -0.415649 0.526184 1445372158 0.550842 0.498718 -0.415161 0.524780 1445372158 0.550842 0.498718 -0.415161 0.524780 1445372158 0.550842 0.498718 -0.415161 0.524780 1445372158 0.550842 0.498718 -0.415161 0.524780 1445372158 0.550842 0.498718 -0.415161 0.524780 1445372158 0.550842 0.498718 -0.415161 0.524780 1445372158 0.550842 0.498718 -0.415161 0.524780 1445372158 0.555725 0.494446 -0.414795 0.523987 1445372158 0.555725 0.494446 -0.414795 0.523987 1445372158 0.555725 0.494446 -0.414795 0.523987 1445372158 0.555725 0.494446 -0.414795 0.523987 1445372158 0.555725 0.494446 -0.414795 0.523987 1445372158 0.555725 0.494446 -0.414795 0.523987 1445372158 0.561035 0.489380 -0.413818 0.523865 1445372158 0.561035 0.489380 -0.413818 0.523865 1445372158 0.561035 0.489380 -0.413818 0.523865 1445372158 0.561035 0.489380 -0.413818 0.523865 1445372158 0.561035 0.489380 -0.413818 0.523865 1445372158 0.561035 0.489380 -0.413818 0.523865 1445372158 0.560486 0.488831 -0.414307 0.524597 1445372158 0.560486 0.488831 -0.414307 0.524597 1445372158 0.560486 0.488831 -0.414307 0.524597 1445372158 0.560486 0.488831 -0.414307 0.524597 1445372158 0.560486 0.488831 -0.414307 0.524597 1445372158 0.560486 0.488831 -0.414307 0.524597 1445372158 0.560486 0.488831 -0.414307 0.524597 1445372158 0.558777 0.490479 -0.416016 0.523499 1445372158 0.558777 0.490479 -0.416016 0.523499 1445372158 0.558777 0.490479 -0.416016 0.523499 1445372158 0.558777 0.490479 -0.416016 0.523499 1445372158 0.558777 0.490479 -0.416016 0.523499 1445372158 0.558777 0.490479 -0.416016 0.523499 1445372158 0.557434 0.492737 -0.416443 0.522461 1445372158 0.557434 0.492737 -0.416443 0.522461 1445372158 0.557434 0.492737 -0.416443 0.522461 1445372158 0.557434 0.492737 -0.416443 0.522461 1445372158 0.557434 0.492737 -0.416443 0.522461 1445372158 0.557434 0.492737 -0.416443 0.522461 1445372158 0.555420 0.494812 -0.417236 0.522034 1445372158 0.555420 0.494812 -0.417236 0.522034 1445372158 0.555420 0.494812 -0.417236 0.522034 1445372158 0.555420 0.494812 -0.417236 0.522034 1445372158 0.555420 0.494812 -0.417236 0.522034 1445372158 0.555420 0.494812 -0.417236 0.522034 1445372158 0.555420 0.494812 -0.417236 0.522034 1445372158 0.554077 0.495483 -0.417908 0.522278 1445372158 0.554077 0.495483 -0.417908 0.522278 1445372158 0.554077 0.495483 -0.417908 0.522278 1445372158 0.554077 0.495483 -0.417908 0.522278 1445372158 0.554077 0.495483 -0.417908 0.522278 1445372158 0.554077 0.495483 -0.417908 0.522278 1445372158 0.554749 0.494385 -0.418518 0.522156 1445372158 0.554749 0.494385 -0.418518 0.522156 1445372158 0.554749 0.494385 -0.418518 0.522156 1445372158 0.554749 0.494385 -0.418518 0.522156 1445372158 0.554749 0.494385 -0.418518 0.522156 1445372158 0.554749 0.494385 -0.418518 0.522156 1445372158 0.557373 0.492065 -0.419983 0.520325 1445372158 0.557373 0.492065 -0.419983 0.520325 1445372158 0.557373 0.492065 -0.419983 0.520325 1445372158 0.557373 0.492065 -0.419983 0.520325 1445372158 0.557373 0.492065 -0.419983 0.520325 1445372158 0.557373 0.492065 -0.419983 0.520325 1445372158 0.557373 0.492065 -0.419983 0.520325 1445372158 0.561035 0.488403 -0.421753 0.518372 1445372158 0.561035 0.488403 -0.421753 0.518372 1445372158 0.561035 0.488403 -0.421753 0.518372 1445372158 0.561035 0.488403 -0.421753 0.518372 1445372158 0.561035 0.488403 -0.421753 0.518372 1445372158 0.561035 0.488403 -0.421753 0.518372 1445372158 0.562500 0.485962 -0.423279 0.517883 1445372159 0.562500 0.485962 -0.423279 0.517883 1445372159 0.562500 0.485962 -0.423279 0.517883 1445372159 0.562500 0.485962 -0.423279 0.517883 1445372159 0.562500 0.485962 -0.423279 0.517883 1445372159 0.562500 0.485962 -0.423279 0.517883 1445372159 0.562378 0.484680 -0.425537 0.517395 1445372159 0.562378 0.484680 -0.425537 0.517395 1445372159 0.562378 0.484680 -0.425537 0.517395 1445372159 0.562378 0.484680 -0.425537 0.517395 1445372159 0.562378 0.484680 -0.425537 0.517395 1445372159 0.562378 0.484680 -0.425537 0.517395 1445372159 0.560181 0.486206 -0.425659 0.518188 1445372159 0.560181 0.486206 -0.425659 0.518188 1445372159 0.560181 0.486206 -0.425659 0.518188 1445372159 0.560181 0.486206 -0.425659 0.518188 1445372159 0.560181 0.486206 -0.425659 0.518188 1445372159 0.560181 0.486206 -0.425659 0.518188 1445372159 0.556702 0.489563 -0.424744 0.519592 1445372159 0.556702 0.489563 -0.424744 0.519592 1445372159 0.556702 0.489563 -0.424744 0.519592 1445372159 0.556702 0.489563 -0.424744 0.519592 1445372159 0.556702 0.489563 -0.424744 0.519592 1445372159 0.556702 0.489563 -0.424744 0.519592 1445372159 0.552917 0.492859 -0.423767 0.521240 1445372159 0.552917 0.492859 -0.423767 0.521240 1445372159 0.552917 0.492859 -0.423767 0.521240 1445372159 0.552917 0.492859 -0.423767 0.521240 1445372159 0.552917 0.492859 -0.423767 0.521240 1445372159 0.552917 0.492859 -0.423767 0.521240 1445372159 0.550110 0.495300 -0.424255 0.521545 1445372159 0.550110 0.495300 -0.424255 0.521545 1445372159 0.550110 0.495300 -0.424255 0.521545 1445372159 0.550110 0.495300 -0.424255 0.521545 1445372159 0.550110 0.495300 -0.424255 0.521545 1445372159 0.550110 0.495300 -0.424255 0.521545 1445372159 0.550110 0.495300 -0.424255 0.521545 1445372159 0.551147 0.495178 -0.425293 0.519775 1445372159 0.551147 0.495178 -0.425293 0.519775 1445372159 0.551147 0.495178 -0.425293 0.519775 1445372159 0.551147 0.495178 -0.425293 0.519775 1445372159 0.551147 0.495178 -0.425293 0.519775 1445372159 0.551147 0.495178 -0.425293 0.519775 1445372159 
0.563171 0.486450 -0.425964 0.514465 1445372162 0.563171 0.486450 -0.425964 0.514465 1445372162 0.563171 0.486450 -0.425964 0.514465 1445372162 0.563171 0.486450 -0.425964 0.514465 1445372162 0.563843 0.485840 -0.427490 0.513062 1445372162 0.563843 0.485840 -0.427490 0.513062 1445372162 0.563843 0.485840 -0.427490 0.513062 1445372162 0.563843 0.485840 -0.427490 0.513062 1445372162 0.563843 0.485840 -0.427490 0.513062 1445372162 0.563843 0.485840 -0.427490 0.513062 1445372162 0.563416 0.485352 -0.429749 0.512085 1445372162 0.563416 0.485352 -0.429749 0.512085 1445372162 0.563416 0.485352 -0.429749 0.512085 1445372162 0.563416 0.485352 -0.429749 0.512085 1445372162 0.563416 0.485352 -0.429749 0.512085 1445372162 0.563416 0.485352 -0.429749 0.512085 1445372162 0.563416 0.485352 -0.429749 0.512085 1445372162 0.564148 0.484009 -0.432312 0.510376 1445372162 0.564148 0.484009 -0.432312 0.510376 1445372162 0.564148 0.484009 -0.432312 0.510376 1445372162 0.564148 0.484009 -0.432312 0.510376 1445372162 0.564148 0.484009 -0.432312 0.510376 1445372162 0.564148 0.484009 -0.432312 0.510376 1445372162 0.564087 0.483215 -0.434204 0.509583 1445372162 0.564087 0.483215 -0.434204 0.509583 1445372162 0.564087 0.483215 -0.434204 0.509583 1445372162 0.564087 0.483215 -0.434204 0.509583 1445372162 0.564087 0.483215 -0.434204 0.509583 1445372162 0.564087 0.483215 -0.434204 0.509583 1445372162 0.564270 0.482239 -0.434753 0.509888 1445372162 0.564270 0.482239 -0.434753 0.509888 1445372162 0.564270 0.482239 -0.434753 0.509888 1445372162 0.564270 0.482239 -0.434753 0.509888 1445372162 0.564270 0.482239 -0.434753 0.509888 1445372162 0.564270 0.482239 -0.434753 0.509888 1445372162 0.564270 0.481934 -0.432068 0.512390 1445372162 0.564270 0.481934 -0.432068 0.512390 1445372162 0.564270 0.481934 -0.432068 0.512390 1445372162 0.564270 0.481934 -0.432068 0.512390 1445372162 0.564270 0.481934 -0.432068 0.512390 1445372162 0.564392 0.481445 -0.427673 0.516418 1445372162 0.564392 0.481445 -0.427673 0.516418 1445372162 0.564392 0.481445 -0.427673 0.516418 1445372162 0.564392 0.481445 -0.427673 0.516418 1445372162 0.564392 0.481445 -0.427673 0.516418 1445372162 0.564392 0.481445 -0.427673 0.516418 1445372162 0.564392 0.481445 -0.427673 0.516418 1445372162 0.562500 0.482910 -0.424622 0.519653 1445372162 0.562500 0.482910 -0.424622 0.519653 1445372162 0.562500 0.482910 -0.424622 0.519653 1445372162 0.562500 0.482910 -0.424622 0.519653 1445372162 0.562500 0.482910 -0.424622 0.519653 1445372162 0.562500 0.482910 -0.424622 0.519653 1445372162 0.560059 0.485596 -0.422363 0.521667 1445372162 0.560059 0.485596 -0.422363 0.521667 1445372162 0.560059 0.485596 -0.422363 0.521667 1445372162 0.560059 0.485596 -0.422363 0.521667 1445372162 0.560059 0.485596 -0.422363 0.521667 1445372162 0.560059 0.485596 -0.422363 0.521667 1445372162 0.557129 0.488953 -0.420227 0.523376 1445372162 0.557129 0.488953 -0.420227 0.523376 1445372162 0.557129 0.488953 -0.420227 0.523376 1445372162 0.557129 0.488953 -0.420227 0.523376 1445372162 0.557129 0.488953 -0.420227 0.523376 1445372162 0.557129 0.488953 -0.420227 0.523376 1445372162 0.552795 0.492615 -0.419739 0.524902 1445372162 0.552795 0.492615 -0.419739 0.524902 1445372162 0.552795 0.492615 -0.419739 0.524902 1445372162 0.552795 0.492615 -0.419739 0.524902 1445372162 0.552795 0.492615 -0.419739 0.524902 1445372162 0.552795 0.492615 -0.419739 0.524902 1445372162 0.549561 0.494690 -0.418091 0.527588 1445372162 0.549561 0.494690 -0.418091 0.527588 1445372162 0.549561 0.494690 -0.418091 0.527588 1445372162 0.549561 0.494690 -0.418091 0.527588 1445372162 0.549561 0.494690 -0.418091 0.527588 1445372162 0.549561 0.494690 -0.418091 0.527588 1445372162 0.548340 0.494873 -0.415039 0.531128 1445372162 0.548340 0.494873 -0.415039 0.531128 1445372162 0.548340 0.494873 -0.415039 0.531128 1445372162 0.548340 0.494873 -0.415039 0.531128 1445372162 0.548340 0.494873 -0.415039 0.531128 1445372162 0.548340 0.494873 -0.415039 0.531128 1445372162 0.546326 0.496216 -0.411255 0.534973 1445372162 0.546326 0.496216 -0.411255 0.534973 1445372162 0.546326 0.496216 -0.411255 0.534973 1445372162 0.546326 0.496216 -0.411255 0.534973 1445372162 0.546326 0.496216 -0.411255 0.534973 1445372162 0.546326 0.496216 -0.411255 0.534973 1445372163 0.545471 0.497192 -0.408630 0.536865 1445372163 0.545471 0.497192 -0.408630 0.536865 1445372163 0.545471 0.497192 -0.408630 0.536865 1445372163 0.545471 0.497192 -0.408630 0.536865 1445372163 0.545471 0.497192 -0.408630 0.536865 1445372163 0.545471 0.497192 -0.408630 0.536865 1445372163 0.545471 0.497192 -0.408630 0.536865 1445372163 0.544983 0.498230 -0.407715 0.537109 1445372163 0.544983 0.498230 -0.407715 0.537109 1445372163 0.544983 0.498230 -0.407715 0.537109 1445372163 0.544983 0.498230 -0.407715 0.537109 1445372163 0.544983 0.498230 -0.407715 0.537109 1445372163 0.544983 0.498230 -0.407715 0.537109 1445372163 0.546021 0.497986 -0.409180 0.535156 1445372163 0.546021 0.497986 -0.409180 0.535156 1445372163 0.546021 0.497986 -0.409180 0.535156 1445372163 0.546021 0.497986 -0.409180 0.535156 1445372163 0.546021 0.497986 -0.409180 0.535156 1445372163 0.546021 0.497986 -0.409180 0.535156 1445372163 0.549011 0.495667 -0.412476 0.531738 1445372163 0.549011 0.495667 -0.412476 0.531738 1445372163 0.549011 0.495667 -0.412476 0.531738 1445372163 0.549011 0.495667 -0.412476 0.531738 1445372163 0.549011 0.495667 -0.412476 0.531738 1445372163 0.549011 0.495667 -0.412476 0.531738 1445372163 0.549011 0.495667 -0.412476 0.531738 1445372163 0.551025 0.493103 -0.418030 0.527649 1445372163 0.551025 0.493103 -0.418030 0.527649 1445372163 0.551025 0.493103 -0.418030 0.527649 1445372163 0.551025 0.493103 -0.418030 0.527649 1445372163 0.551025 0.493103 -0.418030 0.527649 1445372163 0.551025 0.493103 -0.418030 0.527649 1445372163 0.550171 0.491882 -0.422974 0.525757 1445372163 0.550171 0.491882 -0.422974 0.525757 1445372163 0.550171 0.491882 -0.422974 0.525757 1445372163 0.550171 0.491882 -0.422974 0.525757 1445372163 0.550171 0.491882 -0.422974 0.525757 1445372163 0.550171 0.491882 -0.422974 0.525757 1445372163 0.550171 0.491882 -0.422974 0.525757 1445372163 0.549072 0.491638 -0.422729 0.527283 1445372163 0.549072 0.491638 -0.422729 0.527283 1445372163 0.549072 0.491638 -0.422729 0.527283 1445372163 0.549072 0.491638 -0.422729 0.527283 1445372163 0.549072 0.491638 -0.422729 0.527283 1445372163 0.549072 0.491638 -0.422729 0.527283 1445372163 0.549805 0.491577 -0.419006 0.529602 1445372163 0.549805 0.491577 -0.419006 0.529602 1445372163 0.549805 0.491577 -0.419006 0.529602 1445372163 0.549805 0.491577 -0.419006 0.529602 1445372163 0.549805 0.491577 -0.419006 0.529602 1445372163 0.552612 0.490295 -0.414673 0.531189 1445372163 0.552612 0.490295 -0.414673 0.531189 1445372163 0.552612 0.490295 -0.414673 0.531189 1445372163 0.552612 0.490295 -0.414673 0.531189 1445372163 0.552612 0.490295 -0.414673 0.531189 1445372163 0.552612 0.490295 -0.414673 0.531189 1445372163 0.555725 0.488586 -0.411499 0.531982 1445372163 0.555725 0.488586 -0.411499 0.531982 1445372163 0.555725 0.488586 -0.411499 0.531982 1445372163 0.555725 0.488586 -0.411499 0.531982 1445372163 0.555725 0.488586 -0.411499 0.531982 1445372163 0.555725 0.488586 -0.411499 0.531982 1445372163 0.555725 0.488586 -0.411499 0.531982 1445372163 0.555298 0.489990 -0.409790 0.532532 1445372163 0.555298 0.489990 -0.409790 0.532532 1445372163 0.555298 0.489990 -0.409790 0.532532 1445372163 0.555298 0.489990 -0.409790 0.532532 1445372163 0.555298 0.489990 -0.409790 0.532532 1445372163 0.555298 0.489990 -0.409790 0.532532 1445372163 0.553528 0.492920 -0.407104 0.533691 1445372163 0.553528 0.492920 -0.407104 0.533691 1445372163 0.553528 0.492920 -0.407104 0.533691 1445372163 0.553528 0.492920 -0.407104 0.533691 1445372163 0.553528 0.492920 -0.407104 0.533691 1445372163 0.553528 0.492920 -0.407104 0.533691 1445372163 0.551086 0.497437 -0.404175 0.534241 1445372163 0.551086 0.497437 -0.404175 0.534241 1445372163 0.551086 0.497437 -0.404175 0.534241 1445372163 0.551086 0.497437 -0.404175 0.534241 1445372163 0.551086 0.497437 -0.404175 0.534241 1445372163 0.551086 0.497437 -0.404175 0.534241 1445372163 0.551208 0.500000 -0.400085 0.534790 1445372163 0.551208 0.500000 -0.400085 0.534790 1445372163 0.551208 0.500000 -0.400085 0.534790 1445372163 0.551208 0.500000 -0.400085 0.534790 1445372163 0.551208 0.500000 -0.400085 0.534790 1445372163 0.551208 0.500000 -0.400085 0.534790 1445372163 0.552185 0.501648 -0.397827 0.533936 1445372163 0.552185 0.501648 -0.397827 0.533936 1445372163 0.552185 0.501648 -0.397827 0.533936 1445372163 0.552185 0.501648 -0.397827 0.533936 1445372163 0.552185 0.501648 -0.397827 0.533936 1445372163 0.552185 0.501648 -0.397827 0.533936 1445372163 0.552185 0.501648 -0.397827 0.533936 1445372163 0.553711 0.500427 -0.395508 0.535278 1445372163 0.553711 0.500427 -0.395508 0.535278 1445372163 0.553711 0.500427 -0.395508 0.535278 1445372163 0.553711 0.500427 -0.395508 0.535278 1445372163 0.553711 0.500427 -0.395508 0.535278 1445372163 0.553711 0.500427 -0.395508 0.535278 1445372163 0.551208 0.501709 -0.394714 0.537231 1445372163 0.551208 0.501709 -0.394714 0.537231 1445372163 0.551208 0.501709 -0.394714 0.537231 1445372163 0.551208 0.501709 -0.394714 0.537231 1445372163 0.551208 0.501709 -0.394714 0.537231 1445372163 0.551208 0.501709 -0.394714 0.537231 1445372163 0.550598 0.501648 -0.395630 0.537231 1445372163 0.550598 0.501648 -0.395630 0.537231 1445372163 0.550598 0.501648 -0.395630 0.537231 1445372163 0.550598 0.501648 -0.395630 0.537231 1445372163 0.550598 0.501648 -0.395630 0.537231 1445372163 0.550598 0.501648 -0.395630 0.537231 1445372163 0.550598 0.501648 -0.395630 0.537231 1445372163 0.549194 0.502258 -0.399658 0.535095 1445372164 0.549194 0.502258 -0.399658 0.535095 1445372164 0.549194 0.502258 -0.399658 0.535095 1445372164 0.549194 0.502258 -0.399658 0.535095 1445372164 0.549194 0.502258 -0.399658 0.535095 1445372164 0.549194 0.502258 -0.399658 0.535095 1445372164 0.549072 0.501648 -0.405151 0.531677 1445372164 0.549072 0.501648 -0.405151 0.531677 1445372164 0.549072 0.501648 -0.405151 0.531677 1445372164 0.549072 0.501648 -0.405151 0.531677 1445372164 0.549072 0.501648 -0.405151 0.531677 1445372164 0.549072 0.501648 -0.405151 0.531677 1445372164 0.549072 0.501648 -0.405151 0.531677 1445372164 0.549194 0.500793 -0.411133 0.527710 1445372164 0.549194 0.500793 -0.411133 0.527710 1445372164 0.549194 0.500793 -0.411133 0.527710 1445372164 0.549194 0.500793 -0.411133 0.527710 1445372164 0.549194 0.500793 -0.411133 0.527710 1445372164 0.549194 0.500793 -0.411133 0.527710 1445372164 0.549805 0.499695 -0.414001 0.525879 1445372164 0.549805 0.499695 -0.414001 0.525879 1445372164 0.549805 0.499695 -0.414001 0.525879 1445372164 0.549805 0.499695 -0.414001 0.525879 1445372164 0.549805 0.499695 -0.414001 0.525879 1445372164 0.549805 0.499695 -0.414001 0.525879 1445372164 0.549683 0.499329 -0.414734 0.525757 1445372164 0.549683 0.499329 -0.414734 0.525757 1445372164 0.549683 0.499329 -0.414734 0.525757 1445372164 0.549683 0.499329 -0.414734 0.525757 1445372164 0.549683 0.499329 -0.414734 0.525757 1445372164 0.550110 0.499023 -0.413391 0.526672 1445372164 0.550110 0.499023 -0.413391 0.526672 1445372164 0.550110 0.499023 -0.413391 0.526672 1445372164 0.550110 0.499023 -0.413391 0.526672 1445372164 0.550110 0.499023 -0.413391 0.526672 1445372164 0.550110 0.499023 -0.413391 0.526672 1445372164 0.552490 0.497742 -0.411377 0.526978 1445372164 0.552490 0.497742 -0.411377 0.526978 1445372164 0.552490 0.497742 -0.411377 0.526978 1445372164 0.552490 0.497742 -0.411377 0.526978 1445372164 0.552490 0.497742 -0.411377 0.526978 1445372164 0.552490 0.497742 -0.411377 0.526978 1445372164 0.552490 0.497742 -0.411377 0.526978 1445372164 0.555054 0.495850 -0.408569 0.528259 1445372164 0.555054 0.495850 -0.408569 0.528259 1445372164 0.555054 0.495850 -0.408569 0.528259 1445372164 0.555054 0.495850 -0.408569 0.528259 1445372164 0.555054 0.495850 -0.408569 0.528259 1445372164 0.555054 0.495850 -0.408569 0.528259 1445372164 0.554260 0.496826 -0.407715 0.528870 1445372164 0.554260 0.496826 -0.407715 0.528870 1445372164 0.554260 0.496826 -0.407715 0.528870 1445372164 0.554260 0.496826 -0.407715 0.528870 1445372164 0.554260 0.496826 -0.407715 0.528870 1445372164 0.554260 0.496826 -0.407715 0.528870 1445372164 0.552795 0.497742 -0.408081 0.529175 1445372164 0.552795 0.497742 -0.408081 0.529175 1445372164 0.552795 0.497742 -0.408081 0.529175 1445372164 0.552795 0.497742 -0.408081 0.529175 1445372164 0.552795 0.497742 -0.408081 0.529175 1445372164 0.552795 0.497742 -0.408081 0.529175 1445372164 0.552795 0.497742 -0.408081 0.529175 1445372164 0.549255 0.499451 -0.408569 0.530945 1445372164 0.549255 0.499451 -0.408569 0.530945 1445372164 0.549255 0.499451 -0.408569 0.530945 1445372164 0.549255 0.499451 -0.408569 0.530945 1445372164 0.549255 0.499451 -0.408569 0.530945 1445372164 0.549255 0.499451 -0.408569 0.530945 1445372164 0.548096 0.499695 -0.408325 0.532043 1445372164 0.548096 0.499695 -0.408325 0.532043 1445372164 0.548096 0.499695 -0.408325 0.532043 1445372164 0.548096 0.499695 -0.408325 0.532043 1445372164 0.548096 0.499695 -0.408325 0.532043 1445372164 0.548096 0.499695 -0.408325 0.532043 1445372164 0.549072 0.497803 -0.406799 0.534058 1445372164 0.549072 0.497803 -0.406799 0.534058 1445372164 0.549072 0.497803 -0.406799 0.534058 1445372164 0.549072 0.497803 -0.406799 0.534058 1445372164 0.549072 0.497803 -0.406799 0.534058 1445372164 0.549072 0.497803 -0.406799 0.534058 1445372164 0.549072 0.497803 -0.406799 0.534058 1445372164 0.549377 0.495728 -0.406006 0.536255 1445372164 0.549377 0.495728 -0.406006 0.536255 1445372164 0.549377 0.495728 -0.406006 0.536255 1445372164 0.549377 0.495728 -0.406006 0.536255 1445372164 0.549377 0.495728 -0.406006 0.536255 1445372164 0.549377 0.495728 -0.406006 0.536255 1445372164 0.548523 0.494934 -0.403870 0.539429 1445372164 0.548523 0.494934 -0.403870 0.539429 1445372164 0.548523 0.494934 -0.403870 0.539429 1445372164 0.548523 0.494934 -0.403870 0.539429 1445372164 0.548523 0.494934 -0.403870 0.539429 1445372164 0.548523 0.494934 -0.403870 0.539429 1445372164 0.548462 0.494019 -0.404358 0.539978 1445372164 0.548462 0.494019 -0.404358 0.539978 1445372164 0.548462 0.494019 -0.404358 0.539978 1445372164 0.548462 0.494019 -0.404358 0.539978 1445372164 0.548462 0.494019 -0.404358 0.539978 1445372164 0.548462 0.494019 -0.404358 0.539978 1445372164 0.548462 0.494019 -0.404358 0.539978 1445372164 0.547180 0.493958 -0.407837 0.538757 1445372164 0.547180 0.493958 -0.407837 0.538757 1445372164 0.547180 0.493958 -0.407837 0.538757 1445372164 0.547180 0.493958 -0.407837 0.538757 1445372164 0.547180 0.493958 -0.407837 0.538757 1445372164 0.547180 0.493958 -0.407837 0.538757 1445372164 0.548462 0.492310 -0.412659 0.535217 1445372164 0.548462 0.492310 -0.412659 0.535217 1445372164 0.548462 0.492310 -0.412659 0.535217 1445372164 0.548462 0.492310 -0.412659 0.535217 1445372164 0.548462 0.492310 -0.412659 0.535217 1445372164 0.548462 0.492310 -0.412659 0.535217 1445372164 0.548462 0.492310 -0.412659 0.535217 1445372164 0.549744 0.490295 -0.418701 0.531067 1445372165 0.549744 0.490295 -0.418701 0.531067 1445372165 0.549744 0.490295 -0.418701 0.531067 1445372165 0.549744 0.490295 -0.418701 0.531067 1445372165 0.549744 0.490295 -0.418701 0.531067 1445372165 0.549744 0.490295 -0.418701 0.531067 1445372165 0.551086 0.487732 -0.424011 0.527771 1445372165 0.551086 0.487732 -0.424011 0.527771 1445372165 0.551086 0.487732 -0.424011 0.527771 1445372165 0.551086 0.487732 -0.424011 0.527771 1445372165 0.551086 0.487732 -0.424011 0.527771 1445372165 0.551086 0.487732 -0.424011 0.527771 1445372165 0.549194 0.487915 -0.426392 0.527710 1445372165 0.549194 0.487915 -0.426392 0.527710 1445372165 0.549194 0.487915 -0.426392 0.527710 1445372165 0.549194 0.487915 -0.426392 0.527710 1445372165 0.549194 0.487915 -0.426392 0.527710 1445372165 0.549194 0.487915 -0.426392 0.527710 1445372165 0.546326 0.489380 -0.424133 0.531128 1445372165 0.546326 0.489380 -0.424133 0.531128 1445372165 0.546326 0.489380 -0.424133 0.531128 1445372165 0.546326 0.489380 -0.424133 0.531128 1445372165 0.546326 0.489380 -0.424133 0.531128 1445372165 0.546326 0.489380 -0.424133 0.531128 1445372165 0.544495 0.490051 -0.420349 0.535400 1445372165 0.544495 0.490051 -0.420349 0.535400 1445372165 0.544495 0.490051 -0.420349 0.535400 1445372165 0.544495 0.490051 -0.420349 0.535400 1445372165 0.544495 0.490051 -0.420349 0.535400 1445372165 0.544495 0.490051 -0.420349 0.535400 1445372165 0.544800 0.489624 -0.415222 0.539429 1445372165 0.544800 0.489624 -0.415222 0.539429 1445372165 0.544800 0.489624 -0.415222 0.539429 1445372165 0.544800 0.489624 -0.415222 0.539429 1445372165 0.544800 0.489624 -0.415222 0.539429 1445372165 0.546753 0.488403 -0.412170 0.540894 1445372165 0.546753 0.488403 -0.412170 0.540894 1445372165 0.546753 0.488403 -0.412170 0.540894 1445372165 0.546753 0.488403 -0.412170 0.540894 1445372165 0.546753 0.488403 -0.412170 0.540894 1445372165 0.546753 0.488403 -0.412170 0.540894 1445372165 0.548157 0.487183 -0.414368 0.538879 1445372165 0.548157 0.487183 -0.414368 0.538879 1445372165 0.548157 0.487183 -0.414368 0.538879 1445372165 0.548157 0.487183 -0.414368 0.538879 1445372165 0.548157 0.487183 -0.414368 0.538879 1445372165 0.548157 0.487183 -0.414368 0.538879 1445372165 0.546814 0.488342 -0.417847 0.536560 1445372165 0.546814 0.488342 -0.417847 0.536560 1445372165 0.546814 0.488342 -0.417847 0.536560 1445372165 0.546814 0.488342 -0.417847 0.536560 1445372165 0.546814 0.488342 -0.417847 0.536560 1445372165 0.546814 0.488342 -0.417847 0.536560 1445372165 0.546814 0.488342 -0.417847 0.536560 1445372165 0.545227 0.489685 -0.419373 0.535645 1445372165 0.545227 0.489685 -0.419373 0.535645 1445372165 0.545227 0.489685 -0.419373 0.535645 1445372165 0.545227 0.489685 -0.419373 0.535645 1445372165 0.545227 0.489685 -0.419373 0.535645 1445372165 0.545227 0.489685 -0.419373 0.535645 1445372165 0.542419 0.491882 -0.419556 0.536438 1445372165 0.542419 0.491882 -0.419556 0.536438 1445372165 0.542419 0.491882 -0.419556 0.536438 1445372165 0.542419 0.491882 -0.419556 0.536438 1445372165 0.542419 0.491882 -0.419556 0.536438 1445372165 0.542419 0.491882 -0.419556 0.536438 1445372165 0.541992 0.492676 -0.417786 0.537476 1445372165 0.541992 0.492676 -0.417786 0.537476 1445372165 0.541992 0.492676 -0.417786 0.537476 1445372165 0.541992 0.492676 -0.417786 0.537476 1445372165 0.541992 0.492676 -0.417786 0.537476 1445372165 0.541992 0.492676 -0.417786 0.537476 1445372165 0.541992 0.492676 -0.417786 0.537476 1445372165 0.544189 0.491577 -0.413940 0.539246 1445372165 0.544189 0.491577 -0.413940 0.539246 1445372165 0.544189 0.491577 -0.413940 0.539246 1445372165 0.544189 0.491577 -0.413940 0.539246 1445372165 0.544189 0.491577 -0.413940 0.539246 1445372165 0.544189 0.491577 -0.413940 0.539246 1445372165 0.546326 0.490112 -0.410461 0.541077 1445372165 0.546326 0.490112 -0.410461 0.541077 1445372165 0.546326 0.490112 -0.410461 0.541077 1445372165 0.546326 0.490112 -0.410461 0.541077 1445372165 0.546326 0.490112 -0.410461 0.541077 1445372165 0.546326 0.490112 -0.410461 0.541077 1445372165 0.544617 0.490967 -0.409485 0.542786 1445372165 0.544617 0.490967 -0.409485 0.542786 1445372165 0.544617 0.490967 -0.409485 0.542786 1445372165 0.544617 0.490967 -0.409485 0.542786 1445372165 0.544617 0.490967 -0.409485 0.542786 1445372165 0.544617 0.490967 -0.409485 0.542786 1445372165 0.544006 0.491638 -0.408752 0.543274 1445372165 0.544006 0.491638 -0.408752 0.543274 1445372165 0.544006 0.491638 -0.408752 0.543274 1445372165 0.544006 0.491638 -0.408752 0.543274 1445372165 0.544006 0.491638 -0.408752 0.543274 1445372165 0.544006 0.491638 -0.408752 0.543274 1445372165 0.544189 0.492798 -0.411255 0.540161 1445372165 0.544189 0.492798 -0.411255 0.540161 1445372165 0.544189 0.492798 -0.411255 0.540161 1445372165 0.544189 0.492798 -0.411255 0.540161 1445372165 0.544189 0.492798 -0.411255 0.540161 1445372165 0.544189 0.492798 -0.411255 0.540161 1445372165 0.544189 0.492798 -0.411255 0.540161 1445372165 0.543945 0.494385 -0.415527 0.535706 1445372165 0.543945 0.494385 -0.415527 0.535706 1445372165 0.543945 0.494385 -0.415527 0.535706 1445372165 0.543945 0.494385 -0.415527 0.535706 1445372165 0.543945 0.494385 -0.415527 0.535706 1445372165 0.543945 0.494385 -0.415527 0.535706 1445372165 0.544495 0.494507 -0.418152 0.533020 1445372165 0.544495 0.494507 -0.418152 0.533020 1445372165 0.544495 0.494507 -0.418152 0.533020 1445372166 0.544495 0.494507 -0.418152 0.533020 1445372166 0.544495 0.494507 -0.418152 0.533020 1445372166 0.544495 0.494507 -0.418152 0.533020 1445372166 0.543457 0.494995 -0.420044 0.532104 1445372166 0.543457 0.494995 -0.420044 0.532104 1445372166 0.543457 0.494995 -0.420044 0.532104 1445372166 0.543457 0.494995 -0.420044 0.532104 1445372166 0.543457 0.494995 -0.420044 0.532104 1445372166 0.543457 0.494995 -0.420044 0.532104 1445372166 0.541809 0.495422 -0.418701 0.534424 1445372166 0.541809 0.495422 -0.418701 0.534424 1445372166 0.541809 0.495422 -0.418701 0.534424 1445372166 0.541809 0.495422 -0.418701 0.534424 1445372166 0.541809 0.495422 -0.418701 0.534424 1445372166 0.541809 0.495422 -0.418701 0.534424 1445372166 0.538330 0.498108 -0.415039 0.538330 1445372166 0.538330 0.498108 -0.415039 0.538330 1445372166 0.538330 0.498108 -0.415039 0.538330 1445372166 0.538330 0.498108 -0.415039 0.538330 1445372166 0.538330 0.498108 -0.415039 0.538330 1445372166 0.538330 0.498108 -0.415039 0.538330 1445372166 0.541382 0.496338 -0.410461 0.540344 1445372166 0.541382 0.496338 -0.410461 0.540344 1445372166 0.541382 0.496338 -0.410461 0.540344 1445372166 0.541382 0.496338 -0.410461 0.540344 1445372166 0.541382 0.496338 -0.410461 0.540344 1445372166 0.541382 0.496338 -0.410461 0.540344 1445372166 0.543457 0.495422 -0.409058 0.540222 1445372166 0.543457 0.495422 -0.409058 0.540222 1445372166 0.543457 0.495422 -0.409058 0.540222 1445372166 0.543457 0.495422 -0.409058 0.540222 1445372166 0.543457 0.495422 -0.409058 0.540222 1445372166 0.543457 0.495422 -0.409058 0.540222 1445372166 0.544861 0.494873 -0.408875 0.539368 1445372166 0.544861 0.494873 -0.408875 0.539368 1445372166 0.544861 0.494873 -0.408875 0.539368 1445372166 0.544861 0.494873 -0.408875 0.539368 1445372166 0.544861 0.494873 -0.408875 0.539368 1445372166 0.544861 0.494873 -0.408875 0.539368 1445372166 0.543457 0.496521 -0.410522 0.538147 1445372166 0.543457 0.496521 -0.410522 0.538147 1445372166 0.543457 0.496521 -0.410522 0.538147 1445372166 0.543457 0.496521 -0.410522 0.538147 1445372166 0.543457 0.496521 -0.410522 0.538147 1445372166 0.543457 0.496521 -0.410522 0.538147 1445372166 0.543457 0.496521 -0.410522 0.538147 1445372166 0.539551 0.500366 -0.412781 0.536682 1445372166 0.539551 0.500366 -0.412781 0.536682 1445372166 0.539551 0.500366 -0.412781 0.536682 1445372166 0.539551 0.500366 -0.412781 0.536682 1445372166 0.539551 0.500366 -0.412781 0.536682 1445372166 0.539551 0.500366 -0.412781 0.536682 1445372166 0.537598 0.502747 -0.412842 0.536377 1445372166 0.537598 0.502747 -0.412842 0.536377 1445372166 0.537598 0.502747 -0.412842 0.536377 1445372166 0.537598 0.502747 -0.412842 0.536377 1445372166 0.537598 0.502747 -0.412842 0.536377 1445372166 0.537598 0.502747 -0.412842 0.536377 1445372166 0.538574 0.502502 -0.410889 0.537170 1445372166 0.538574 0.502502 -0.410889 0.537170 1445372166 0.538574 0.502502 -0.410889 0.537170 1445372166 0.538574 0.502502 -0.410889 0.537170 1445372166 0.538574 0.502502 -0.410889 0.537170 1445372166 0.538574 0.502502 -0.410889 0.537170 1445372166 0.538574 0.502502 -0.410889 0.537170 1445372166 0.540344 0.501160 -0.409119 0.537964 1445372166 0.540344 0.501160 -0.409119 0.537964 1445372166 0.540344 0.501160 -0.409119 0.537964 1445372166 0.540344 0.501160 -0.409119 0.537964 1445372166 0.540344 0.501160 -0.409119 0.537964 1445372166 0.542725 0.499390 -0.407532 0.538391 1445372166 0.542725 0.499390 -0.407532 0.538391 1445372166 0.542725 0.499390 -0.407532 0.538391 1445372166 0.542725 0.499390 -0.407532 0.538391 1445372166 0.542725 0.499390 -0.407532 0.538391 1445372166 0.542725 0.499390 -0.407532 0.538391 1445372166 0.543945 0.498169 -0.408203 0.537781 1445372166 0.543945 0.498169 -0.408203 0.537781 1445372166 0.543945 0.498169 -0.408203 0.537781 1445372166 0.543945 0.498169 -0.408203 0.537781 1445372166 0.543945 0.498169 -0.408203 0.537781 1445372166 0.543945 0.498169 -0.408203 0.537781 1445372166 0.543945 0.498169 -0.408203 0.537781 1445372166 0.543640 0.497681 -0.411011 0.536438 1445372166 0.543640 0.497681 -0.411011 0.536438 1445372166 0.543640 0.497681 -0.411011 0.536438 1445372166 0.543640 0.497681 -0.411011 0.536438 1445372166 0.543640 0.497681 -0.411011 0.536438 1445372166 0.543640 0.497681 -0.411011 0.536438 1445372166 0.544006 0.496643 -0.413696 0.534973 1445372166 0.544006 0.496643 -0.413696 0.534973 1445372166 0.544006 0.496643 -0.413696 0.534973 1445372166 0.544006 0.496643 -0.413696 0.534973 1445372166 0.544006 0.496643 -0.413696 0.534973 1445372166 0.544006 0.496643 -0.413696 0.534973 1445372166 0.544006 0.496643 -0.413696 0.534973 1445372166 0.544373 0.496155 -0.416870 0.532593 1445372166 0.544373 0.496155 -0.416870 0.532593 1445372166 0.544373 0.496155 -0.416870 0.532593 1445372166 0.544373 0.496155 -0.416870 0.532593 1445372166 0.544373 0.496155 -0.416870 0.532593 1445372166 0.544434 0.495728 -0.419556 0.530823 1445372166 0.544434 0.495728 -0.419556 0.530823 1445372166 0.544434 0.495728 -0.419556 0.530823 1445372166 0.544434 0.495728 -0.419556 0.530823 1445372166 0.544434 0.495728 -0.419556 0.530823 1445372166 0.544434 0.495728 -0.419556 0.530823 1445372166 0.544434 0.495728 -0.419556 0.530823 1445372166 0.544434 0.494995 -0.419922 0.531189 1445372166 0.544434 0.494995 -0.419922 0.531189 1445372166 0.544434 0.494995 -0.419922 0.531189 1445372167 0.544434 0.494995 -0.419922 0.531189 1445372167 0.544434 0.494995 -0.419922 0.531189 1445372167 0.544434 0.494995 -0.419922 0.531189 1445372167 0.543762 0.494995 -0.419312 0.532349 1445372167 0.543762 0.494995 -0.419312 0.532349 1445372167 0.543762 0.494995 -0.419312 0.532349 1445372167 0.543762 0.494995 -0.419312 0.532349 1445372167 0.543762 0.494995 -0.419312 0.532349 1445372167 0.543762 0.494568 -0.416992 0.534607 1445372167 0.543762 0.494568 -0.416992 0.534607 1445372167 0.543762 0.494568 -0.416992 0.534607 1445372167 0.543762 0.494568 -0.416992 0.534607 1445372167 0.543762 0.494568 -0.416992 0.534607 1445372167 0.543762 0.494568 -0.416992 0.534607 1445372167 0.544006 0.494324 -0.414124 0.536865 1445372167 0.544006 0.494324 -0.414124 0.536865 1445372167 
0.557739 0.493347 -0.422485 0.516724 1445372169 0.557739 0.493347 -0.422485 0.516724 1445372169 0.556519 0.493530 -0.422424 0.517883 1445372169 0.556519 0.493530 -0.422424 0.517883 1445372169 0.556519 0.493530 -0.422424 0.517883 1445372169 0.556519 0.493530 -0.422424 0.517883 1445372169 0.556519 0.493530 -0.422424 0.517883 1445372169 0.554688 0.494202 -0.421570 0.519897 1445372169 0.554688 0.494202 -0.421570 0.519897 1445372169 0.554688 0.494202 -0.421570 0.519897 1445372169 0.554688 0.494202 -0.421570 0.519897 1445372169 0.554688 0.494202 -0.421570 0.519897 1445372169 0.554688 0.494202 -0.421570 0.519897 1445372169 0.554688 0.494202 -0.421570 0.519897 1445372169 0.552368 0.495972 -0.419495 0.522339 1445372169 0.552368 0.495972 -0.419495 0.522339 1445372169 0.552368 0.495972 -0.419495 0.522339 1445372169 0.552368 0.495972 -0.419495 0.522339 1445372169 0.552368 0.495972 -0.419495 0.522339 1445372169 0.552368 0.495972 -0.419495 0.522339 1445372169 0.551086 0.497559 -0.416626 0.524536 1445372169 0.551086 0.497559 -0.416626 0.524536 1445372169 0.551086 0.497559 -0.416626 0.524536 1445372169 0.551086 0.497559 -0.416626 0.524536 1445372169 0.551086 0.497559 -0.416626 0.524536 1445372169 0.551086 0.497559 -0.416626 0.524536 1445372169 0.549683 0.499390 -0.415039 0.525513 1445372169 0.549683 0.499390 -0.415039 0.525513 1445372169 0.549683 0.499390 -0.415039 0.525513 1445372169 0.549683 0.499390 -0.415039 0.525513 1445372169 0.549683 0.499390 -0.415039 0.525513 1445372169 0.549683 0.499390 -0.415039 0.525513 1445372169 0.550049 0.499512 -0.415161 0.524841 1445372169 0.550049 0.499512 -0.415161 0.524841 1445372169 0.550049 0.499512 -0.415161 0.524841 1445372169 0.550049 0.499512 -0.415161 0.524841 1445372169 0.550049 0.499512 -0.415161 0.524841 1445372169 0.550049 0.499512 -0.415161 0.524841 1445372169 0.553528 0.496277 -0.414307 0.524963 1445372169 0.553528 0.496277 -0.414307 0.524963 1445372169 0.553528 0.496277 -0.414307 0.524963 1445372169 0.553528 0.496277 -0.414307 0.524963 1445372169 0.553528 0.496277 -0.414307 0.524963 1445372169 0.553528 0.496277 -0.414307 0.524963 1445372169 0.558899 0.491211 -0.414001 0.524231 1445372169 0.558899 0.491211 -0.414001 0.524231 1445372169 0.558899 0.491211 -0.414001 0.524231 1445372169 0.558899 0.491211 -0.414001 0.524231 1445372169 0.558899 0.491211 -0.414001 0.524231 1445372169 0.558899 0.491211 -0.414001 0.524231 1445372169 0.563232 0.486633 -0.412903 0.524780 1445372169 0.563232 0.486633 -0.412903 0.524780 1445372169 0.563232 0.486633 -0.412903 0.524780 1445372169 0.563232 0.486633 -0.412903 0.524780 1445372169 0.563232 0.486633 -0.412903 0.524780 1445372169 0.563232 0.486633 -0.412903 0.524780 1445372169 0.563354 0.485596 -0.411743 0.526550 1445372169 0.563354 0.485596 -0.411743 0.526550 1445372169 0.563354 0.485596 -0.411743 0.526550 1445372169 0.563354 0.485596 -0.411743 0.526550 1445372169 0.563354 0.485596 -0.411743 0.526550 1445372169 0.563354 0.485596 -0.411743 0.526550 1445372169 0.561584 0.487305 -0.412537 0.526184 1445372170 0.561584 0.487305 -0.412537 0.526184 1445372170 0.561584 0.487305 -0.412537 0.526184 1445372170 0.561584 0.487305 -0.412537 0.526184 1445372170 0.561584 0.487305 -0.412537 0.526184 1445372170 0.561584 0.487305 -0.412537 0.526184 1445372170 0.561584 0.487305 -0.412537 0.526184 1445372170 0.559753 0.489197 -0.414124 0.525146 1445372170 0.559753 0.489197 -0.414124 0.525146 1445372170 0.559753 0.489197 -0.414124 0.525146 1445372170 0.559753 0.489197 -0.414124 0.525146 1445372170 0.559753 0.489197 -0.414124 0.525146 1445372170 0.559753 0.489197 -0.414124 0.525146 1445372170 0.558472 0.490173 -0.414307 0.525513 1445372170 0.558472 0.490173 -0.414307 0.525513 1445372170 0.558472 0.490173 -0.414307 0.525513 1445372170 0.558472 0.490173 -0.414307 0.525513 1445372170 0.558472 0.490173 -0.414307 0.525513 1445372170 0.558472 0.490173 -0.414307 0.525513 1445372170 0.558777 0.489380 -0.412659 0.527161 1445372170 0.558777 0.489380 -0.412659 0.527161 1445372170 0.558777 0.489380 -0.412659 0.527161 1445372170 0.558777 0.489380 -0.412659 0.527161 1445372170 0.558777 0.489380 -0.412659 0.527161 1445372170 0.558777 0.489380 -0.412659 0.527161 1445372170 0.559875 0.487610 -0.410645 0.529236 1445372170 0.559875 0.487610 -0.410645 0.529236 1445372170 0.559875 0.487610 -0.410645 0.529236 1445372170 0.559875 0.487610 -0.410645 0.529236 1445372170 0.559875 0.487610 -0.410645 0.529236 1445372170 0.559875 0.487610 -0.410645 0.529236 1445372170 0.561279 0.486267 -0.410217 0.529297 1445372170 0.561279 0.486267 -0.410217 0.529297 1445372170 0.561279 0.486267 -0.410217 0.529297 1445372170 0.561279 0.486267 -0.410217 0.529297 1445372170 0.561279 0.486267 -0.410217 0.529297 1445372170 0.561279 0.486267 -0.410217 0.529297 1445372170 0.561584 0.485535 -0.411499 0.528625 1445372170 0.561584 0.485535 -0.411499 0.528625 1445372170 0.561584 0.485535 -0.411499 0.528625 1445372170 0.561584 0.485535 -0.411499 0.528625 1445372170 0.561584 0.485535 -0.411499 0.528625 1445372170 0.561584 0.485535 -0.411499 0.528625 1445372170 0.560669 0.485657 -0.411560 0.529480 1445372170 0.560669 0.485657 -0.411560 0.529480 1445372170 0.560669 0.485657 -0.411560 0.529480 1445372170 0.560669 0.485657 -0.411560 0.529480 1445372170 0.560669 0.485657 -0.411560 0.529480 1445372170 0.560669 0.485657 -0.411560 0.529480 1445372170 0.558777 0.487854 -0.409180 0.531250 1445372170 0.558777 0.487854 -0.409180 0.531250 1445372170 0.558777 0.487854 -0.409180 0.531250 1445372170 0.558777 0.487854 -0.409180 0.531250 1445372170 0.558777 0.487854 -0.409180 0.531250 1445372170 0.558777 0.487854 -0.409180 0.531250 1445372170 0.556519 0.491150 -0.406372 0.532715 1445372170 0.556519 0.491150 -0.406372 0.532715 1445372170 0.556519 0.491150 -0.406372 0.532715 1445372170 0.556519 0.491150 -0.406372 0.532715 1445372170 0.556519 0.491150 -0.406372 0.532715 1445372170 0.556519 0.491150 -0.406372 0.532715 1445372170 0.556519 0.491150 -0.406372 0.532715 1445372170 0.554321 0.494141 -0.404053 0.534058 1445372170 0.554321 0.494141 -0.404053 0.534058 1445372170 0.554321 0.494141 -0.404053 0.534058 1445372170 0.554321 0.494141 -0.404053 0.534058 1445372170 0.554321 0.494141 -0.404053 0.534058 1445372170 0.554321 0.494141 -0.404053 0.534058 1445372170 0.553955 0.495300 -0.402100 0.534790 1445372170 0.553955 0.495300 -0.402100 0.534790 1445372170 0.553955 0.495300 -0.402100 0.534790 1445372170 0.553955 0.495300 -0.402100 0.534790 1445372170 0.553955 0.495300 -0.402100 0.534790 1445372170 0.553955 0.495300 -0.402100 0.534790 1445372170 0.556763 0.493896 -0.399719 0.534973 1445372170 0.556763 0.493896 -0.399719 0.534973 1445372170 0.556763 0.493896 -0.399719 0.534973 1445372170 0.556763 0.493896 -0.399719 0.534973 1445372170 0.556763 0.493896 -0.399719 0.534973 1445372170 0.556763 0.493896 -0.399719 0.534973 1445372170 0.556763 0.493896 -0.399719 0.534973 1445372170 0.560242 0.490295 -0.398865 0.535339 1445372170 0.560242 0.490295 -0.398865 0.535339 1445372170 0.560242 0.490295 -0.398865 0.535339 1445372170 0.560242 0.490295 -0.398865 0.535339 1445372170 0.560242 0.490295 -0.398865 0.535339 1445372170 0.560242 0.490295 -0.398865 0.535339 1445372170 0.563416 0.486572 -0.399719 0.534729 1445372170 0.563416 0.486572 -0.399719 0.534729 1445372170 0.563416 0.486572 -0.399719 0.534729 1445372170 0.563416 0.486572 -0.399719 0.534729 1445372170 0.563416 0.486572 -0.399719 0.534729 1445372170 0.563416 0.486572 -0.399719 0.534729 1445372170 0.564148 0.485413 -0.401855 0.533386 1445372170 0.564148 0.485413 -0.401855 0.533386 1445372170 0.564148 0.485413 -0.401855 0.533386 1445372170 0.564148 0.485413 -0.401855 0.533386 1445372170 0.564148 0.485413 -0.401855 0.533386 1445372170 0.564148 0.485413 -0.401855 0.533386 1445372170 0.564697 0.485474 -0.404297 0.530945 1445372170 0.564697 0.485474 -0.404297 0.530945 1445372170 0.564697 0.485474 -0.404297 0.530945 1445372170 0.564697 0.485474 -0.404297 0.530945 1445372170 0.564697 0.485474 -0.404297 0.530945 1445372170 0.564697 0.485474 -0.404297 0.530945 1445372170 0.564880 0.485657 -0.405762 0.529480 1445372170 0.564880 0.485657 -0.405762 0.529480 1445372170 0.564880 0.485657 -0.405762 0.529480 1445372170 0.564880 0.485657 -0.405762 0.529480 1445372170 0.564880 0.485657 -0.405762 0.529480 1445372170 0.564880 0.485657 -0.405762 0.529480 1445372170 0.564819 0.485107 -0.406494 0.529480 1445372170 0.564819 0.485107 -0.406494 0.529480 1445372170 0.564819 0.485107 -0.406494 0.529480 1445372171 0.564819 0.485107 -0.406494 0.529480 1445372171 0.564819 0.485107 -0.406494 0.529480 1445372171 0.564819 0.485107 -0.406494 0.529480 1445372171 0.564941 0.484070 -0.407288 0.529663 1445372171 0.564941 0.484070 -0.407288 0.529663 1445372171 0.564941 0.484070 -0.407288 0.529663 1445372171 0.564941 0.484070 -0.407288 0.529663 1445372171 0.564941 0.484070 -0.407288 0.529663 1445372171 0.564941 0.484070 -0.407288 0.529663 1445372171 0.565857 0.482117 -0.408081 0.529846 1445372171 0.565857 0.482117 -0.408081 0.529846 1445372171 0.565857 0.482117 -0.408081 0.529846 1445372171 0.565857 0.482117 -0.408081 0.529846 1445372171 0.565857 0.482117 -0.408081 0.529846 1445372171 0.565857 0.482117 -0.408081 0.529846 1445372171 0.565857 0.482117 -0.408081 0.529846 1445372171 0.567200 0.479980 -0.408325 0.530151 1445372171 0.567200 0.479980 -0.408325 0.530151 1445372171 0.567200 0.479980 -0.408325 0.530151 1445372171 0.567200 0.479980 -0.408325 0.530151 1445372171 0.567200 0.479980 -0.408325 0.530151 1445372171 0.567200 0.479980 -0.408325 0.530151 1445372171 0.567200 0.479980 -0.408325 0.530151 1445372171 0.567017 0.479370 -0.410400 0.529297 1445372171 0.567017 0.479370 -0.410400 0.529297 1445372171 0.567017 0.479370 -0.410400 0.529297 1445372171 0.567017 0.479370 -0.410400 0.529297 1445372171 0.567017 0.479370 -0.410400 0.529297 1445372171 0.567017 0.479370 -0.410400 0.529297 1445372171 0.564148 0.481812 -0.411194 0.529602 1445372171 0.564148 0.481812 -0.411194 0.529602 1445372171 0.564148 0.481812 -0.411194 0.529602 1445372171 0.564148 0.481812 -0.411194 0.529602 1445372171 0.564148 0.481812 -0.411194 0.529602 1445372171 0.564148 0.481812 -0.411194 0.529602 1445372171 0.561462 0.485474 -0.410095 0.529907 1445372171 0.561462 0.485474 -0.410095 0.529907 1445372171 0.561462 0.485474 -0.410095 0.529907 1445372171 0.561462 0.485474 -0.410095 0.529907 1445372171 0.561462 0.485474 -0.410095 0.529907 1445372171 0.561462 0.485474 -0.410095 0.529907 1445372171 0.559204 0.487915 -0.407715 0.531921 1445372171 0.559204 0.487915 -0.407715 0.531921 1445372171 0.559204 0.487915 -0.407715 0.531921 1445372171 0.559204 0.487915 -0.407715 0.531921 1445372171 0.559204 0.487915 -0.407715 0.531921 1445372171 0.559204 0.487915 -0.407715 0.531921 1445372171 0.559204 0.487915 -0.407715 0.531921 1445372171 0.558105 0.489258 -0.405029 0.533813 1445372171 0.558105 0.489258 -0.405029 0.533813 1445372171 0.558105 0.489258 -0.405029 0.533813 1445372171 0.558105 0.489258 -0.405029 0.533813 1445372171 0.558105 0.489258 -0.405029 0.533813 1445372171 0.558105 0.489258 -0.405029 0.533813 1445372171 0.559143 0.489807 -0.405579 0.531921 1445372171 0.559143 0.489807 -0.405579 0.531921 1445372171 0.559143 0.489807 -0.405579 0.531921 1445372171 0.559143 0.489807 -0.405579 0.531921 1445372171 0.559143 0.489807 -0.405579 0.531921 1445372171 0.559143 0.489807 -0.405579 0.531921 1445372171 0.561707 0.488892 -0.405579 0.530029 1445372171 0.561707 0.488892 -0.405579 0.530029 1445372171 0.561707 0.488892 -0.405579 0.530029 1445372171 0.561707 0.488892 -0.405579 0.530029 1445372171 0.561707 0.488892 -0.405579 0.530029 1445372171 0.561707 0.488892 -0.405579 0.530029 1445372171 0.561707 0.488892 -0.405579 0.530029 1445372171 0.564148 0.486694 -0.405823 0.529236 1445372171 0.564148 0.486694 -0.405823 0.529236 1445372171 0.564148 0.486694 -0.405823 0.529236 1445372171 0.564148 0.486694 -0.405823 0.529236 1445372171 0.564148 0.486694 -0.405823 0.529236 1445372171 0.564148 0.486694 -0.405823 0.529236 1445372171 0.563354 0.486084 -0.406982 0.529724 1445372171 0.563354 0.486084 -0.406982 0.529724 1445372171 0.563354 0.486084 -0.406982 0.529724 1445372171 0.563354 0.486084 -0.406982 0.529724 1445372171 0.563354 0.486084 -0.406982 0.529724 1445372171 0.563354 0.486084 -0.406982 0.529724 1445372171 0.561951 0.486389 -0.407593 0.530457 1445372171 0.561951 0.486389 -0.407593 0.530457 1445372171 0.561951 0.486389 -0.407593 0.530457 1445372171 0.561951 0.486389 -0.407593 0.530457 1445372171 0.561951 0.486389 -0.407593 0.530457 1445372171 0.561951 0.486389 -0.407593 0.530457 1445372171 0.561157 0.487671 -0.408508 0.529480 1445372171 0.561157 0.487671 -0.408508 0.529480 1445372171 0.561157 0.487671 -0.408508 0.529480 1445372171 0.561157 0.487671 -0.408508 0.529480 1445372171 0.561157 0.487671 -0.408508 0.529480 1445372171 0.561157 0.487671 -0.408508 0.529480 1445372171 0.561157 0.487671 -0.408508 0.529480 1445372171 0.561401 0.487976 -0.408569 0.528870 1445372171 0.561401 0.487976 -0.408569 0.528870 1445372171 0.561401 0.487976 -0.408569 0.528870 1445372171 0.561401 0.487976 -0.408569 0.528870 1445372171 0.561401 0.487976 -0.408569 0.528870 1445372171 0.561401 0.487976 -0.408569 0.528870 1445372171 0.562805 0.486938 -0.408264 0.528564 1445372171 0.562805 0.486938 -0.408264 0.528564 1445372171 0.562805 0.486938 -0.408264 0.528564 1445372171 0.562805 0.486938 -0.408264 0.528564 1445372171 0.562805 0.486938 -0.408264 0.528564 1445372171 0.564758 0.484924 -0.408264 0.528320 1445372171 0.564758 0.484924 -0.408264 0.528320 1445372171 0.564758 0.484924 -0.408264 0.528320 1445372171 0.564758 0.484924 -0.408264 0.528320 1445372171 0.564758 0.484924 -0.408264 0.528320 1445372171 0.564758 0.484924 -0.408264 0.528320 1445372171 0.567505 0.482117 -0.408691 0.527649 1445372171 0.567505 0.482117 -0.408691 0.527649 1445372171 0.567505 0.482117 -0.408691 0.527649 1445372172 0.567505 0.482117 -0.408691 0.527649 1445372172 0.567505 0.482117 -0.408691 0.527649 1445372172 0.567505 0.482117 -0.408691 0.527649 1445372172 0.570190 0.479675 -0.409668 0.526184 1445372172 0.570190 0.479675 -0.409668 0.526184 1445372172 0.570190 0.479675 -0.409668 0.526184 1445372172 0.570190 0.479675 -0.409668 0.526184 1445372172 0.570190 0.479675 -0.409668 0.526184 1445372172 0.570190 0.479675 -0.409668 0.526184 1445372172 0.570984 0.478149 -0.409790 0.526611 1445372172 0.570984 0.478149 -0.409790 0.526611 1445372172 0.570984 0.478149 -0.409790 0.526611 1445372172 0.570984 0.478149 -0.409790 0.526611 1445372172 0.570984 0.478149 -0.409790 0.526611 1445372172 0.570984 0.478149 -0.409790 0.526611 1445372172 0.568848 0.479675 -0.408325 0.528748 1445372172 0.568848 0.479675 -0.408325 0.528748 1445372172 0.568848 0.479675 -0.408325 0.528748 1445372172 0.568848 0.479675 -0.408325 0.528748 1445372172 0.568848 0.479675 -0.408325 0.528748 1445372172 0.568848 0.479675 -0.408325 0.528748 1445372172 0.565796 0.482971 -0.407166 0.529846 1445372172 0.565796 0.482971 -0.407166 0.529846 1445372172 0.565796 0.482971 -0.407166 0.529846 1445372172 0.565796 0.482971 -0.407166 0.529846 1445372172 0.565796 0.482971 -0.407166 0.529846 1445372172 0.565796 0.482971 -0.407166 0.529846 1445372172 0.564087 0.485596 -0.405518 0.530518 1445372172 0.564087 0.485596 -0.405518 0.530518 1445372172 0.564087 0.485596 -0.405518 0.530518 1445372172 0.564087 0.485596 -0.405518 0.530518 1445372172 0.564087 0.485596 -0.405518 0.530518 1445372172 0.564087 0.485596 -0.405518 0.530518 1445372172 0.564087 0.485596 -0.405518 0.530518 1445372172 0.563477 0.487183 -0.404297 0.530701 1445372172 0.563477 0.487183 -0.404297 0.530701 1445372172 0.563477 0.487183 -0.404297 0.530701 1445372172 0.563477 0.487183 -0.404297 0.530701 1445372172 0.563477 0.487183 -0.404297 0.530701 1445372172 0.563477 0.487183 -0.404297 0.530701 1445372172 0.563660 0.488525 -0.403809 0.529602 1445372172 0.563660 0.488525 -0.403809 0.529602 1445372172 0.563660 0.488525 -0.403809 0.529602 1445372172 0.563660 0.488525 -0.403809 0.529602 1445372172 0.563660 0.488525 -0.403809 0.529602 1445372172 0.564331 0.488708 -0.404541 0.528198 1445372172 0.564331 0.488708 -0.404541 0.528198 1445372172 0.564331 0.488708 -0.404541 0.528198 1445372172 0.564331 0.488708 -0.404541 0.528198 1445372172 0.564331 0.488708 -0.404541 0.528198 1445372172 0.564331 0.488708 -0.404541 0.528198 1445372172 0.564331 0.488708 -0.404541 0.528198 1445372172 0.564453 0.487610 -0.403137 0.530151 1445372172 0.564453 0.487610 -0.403137 0.530151 1445372172 0.564453 0.487610 -0.403137 0.530151 1445372172 0.564453 0.487610 -0.403137 0.530151 1445372172 0.564453 0.487610 -0.403137 0.530151 1445372172 0.564453 0.487610 -0.403137 0.530151 1445372172 0.563782 0.487122 -0.403320 0.531128 1445372172 0.563782 0.487122 -0.403320 0.531128 1445372172 0.563782 0.487122 -0.403320 0.531128 1445372172 0.563782 0.487122 -0.403320 0.531128 1445372172 0.563782 0.487122 -0.403320 0.531128 1445372172 0.563782 0.487122 -0.403320 0.531128 1445372172 0.563782 0.487122 -0.403320 0.531128 1445372172 0.562683 0.487610 -0.404724 0.530823 1445372172 0.562683 0.487610 -0.404724 0.530823 1445372172 0.562683 0.487610 -0.404724 0.530823 1445372172 0.562683 0.487610 -0.404724 0.530823 1445372172 0.562683 0.487610 -0.404724 0.530823 1445372172 0.562439 0.487671 -0.404907 0.530823 1445372172 0.562439 0.487671 -0.404907 0.530823 1445372172 0.562439 0.487671 -0.404907 0.530823 1445372172 0.562439 0.487671 -0.404907 0.530823 1445372172 0.562439 0.487671 -0.404907 0.530823 1445372172 0.562439 0.487671 -0.404907 0.530823 1445372172 0.562439 0.487671 -0.404907 0.530823 1445372172 0.562683 0.487122 -0.404541 0.531372 1445372172 0.562683 0.487122 -0.404541 0.531372 1445372172 0.562683 0.487122 -0.404541 0.531372 1445372172 0.562683 0.487122 -0.404541 0.531372 1445372172 0.562683 0.487122 -0.404541 0.531372 1445372172 0.563538 0.485840 -0.403809 0.532227 1445372172 0.563538 0.485840 -0.403809 0.532227 1445372172 0.563538 0.485840 -0.403809 0.532227 1445372172 0.563538 0.485840 -0.403809 0.532227 1445372172 0.563538 0.485840 -0.403809 0.532227 1445372172 0.563538 0.485840 -0.403809 0.532227 1445372172 0.564331 0.484497 -0.403137 0.533020 1445372172 0.564331 0.484497 -0.403137 0.533020 1445372172 0.564331 0.484497 -0.403137 0.533020 1445372172 0.564331 0.484497 -0.403137 0.533020 1445372172 0.564331 0.484497 -0.403137 0.533020 1445372172 0.564331 0.484497 -0.403137 0.533020 1445372172 0.565247 0.482605 -0.403076 0.533875 1445372172 0.565247 0.482605 -0.403076 0.533875 1445372172 0.565247 0.482605 -0.403076 0.533875 1445372172 0.565247 0.482605 -0.403076 0.533875 1445372172 0.565247 0.482605 -0.403076 0.533875 1445372172 0.565247 0.482605 -0.403076 0.533875 1445372172 0.565247 0.482605 -0.403076 0.533875 1445372172 0.566345 0.478943 -0.400024 0.538330 1445372172 0.566345 0.478943 -0.400024 0.538330 1445372172 0.566345 0.478943 -0.400024 0.538330 1445372172 0.566345 0.478943 -0.400024 0.538330 1445372172 0.566345 0.478943 -0.400024 0.538330 1445372172 0.566345 0.478943 -0.400024 0.538330 1445372172 0.565674 0.478333 -0.400513 0.539185 1445372172 0.565674 0.478333 -0.400513 0.539185 1445372172 0.565674 0.478333 -0.400513 0.539185 1445372172 0.565674 0.478333 -0.400513 0.539185 1445372172 0.565674 0.478333 -0.400513 0.539185 1445372173 0.565674 0.478333 -0.400513 0.539185 1445372173 0.564880 0.480103 -0.401917 0.537354 1445372173 0.564880 0.480103 -0.401917 0.537354 1445372173 0.564880 0.480103 -0.401917 0.537354 1445372173 0.564880 0.480103 -0.401917 0.537354 1445372173 0.564880 0.480103 -0.401917 0.537354 1445372173 0.564880 0.480103 -0.401917 0.537354 1445372173 0.564758 0.482117 -0.400452 0.536804 1445372173 0.564758 0.482117 -0.400452 0.536804 1445372173 0.564758 0.482117 -0.400452 0.536804 1445372173 0.564758 0.482117 -0.400452 0.536804 1445372173 0.564758 0.482117 -0.400452 0.536804 1445372173 0.564758 0.482117 -0.400452 0.536804 1445372173 0.564758 0.482117 -0.400452 0.536804 1445372173 0.565857 0.482300 -0.398560 0.536926 1445372173 0.565857 0.482300 -0.398560 0.536926 1445372173 0.565857 0.482300 -0.398560 0.536926 1445372173 0.565857 0.482300 -0.398560 0.536926 1445372173 0.565857 0.482300 -0.398560 0.536926 1445372173 0.565857 0.482300 -0.398560 0.536926 1445372173 0.567566 0.481445 -0.397827 0.536377 1445372173 0.567566 0.481445 -0.397827 0.536377 1445372173 0.567566 0.481445 -0.397827 0.536377 1445372173 0.567566 0.481445 -0.397827 0.536377 1445372173 0.567566 0.481445 -0.397827 0.536377 1445372173 0.567566 0.481445 -0.397827 0.536377 1445372173 0.570557 0.479553 -0.397400 0.535217 1445372173 0.570557 0.479553 -0.397400 0.535217 1445372173 0.570557 0.479553 -0.397400 0.535217 1445372173 0.570557 0.479553 -0.397400 0.535217 1445372173 0.570557 0.479553 -0.397400 0.535217 1445372173 0.570557 0.479553 -0.397400 0.535217 1445372173 0.572815 0.477783 -0.397400 0.534485 1445372173 0.572815 0.477783 -0.397400 0.534485 1445372173 0.572815 0.477783 -0.397400 0.534485 1445372173 0.572815 0.477783 -0.397400 0.534485 1445372173 0.572815 0.477783 -0.397400 0.534485 1445372173 0.572815 0.477783 -0.397400 0.534485 1445372173 0.573242 0.477722 -0.398499 0.533203 1445372173 0.573242 0.477722 -0.398499 0.533203 1445372173 0.573242 0.477722 -0.398499 0.533203 1445372173 0.573242 0.477722 -0.398499 0.533203 1445372173 0.573242 0.477722 -0.398499 0.533203 1445372173 0.573059 0.478516 -0.399780 0.531677 1445372173 0.573059 0.478516 -0.399780 0.531677 1445372173 0.573059 0.478516 -0.399780 0.531677 1445372173 0.573059 0.478516 -0.399780 0.531677 1445372173 0.573059 0.478516 -0.399780 0.531677 1445372173 0.573059 0.478516 -0.399780 0.531677 1445372173 0.571655 0.480103 -0.401489 0.530518 1445372173 0.571655 0.480103 -0.401489 0.530518 1445372173 0.571655 0.480103 -0.401489 0.530518 1445372173 0.571655 0.480103 -0.401489 0.530518 1445372173 0.571655 0.480103 -0.401489 0.530518 1445372173 0.571655 0.480103 -0.401489 0.530518 1445372173 0.570618 0.481628 -0.402893 0.529175 1445372173 0.570618 0.481628 -0.402893 0.529175 1445372173 0.570618 0.481628 -0.402893 0.529175 1445372173 0.570618 0.481628 -0.402893 0.529175 1445372173 0.570618 0.481628 -0.402893 0.529175 1445372173 0.570618 0.481628 -0.402893 0.529175 1445372173 0.570618 0.481628 -0.402893 0.529175 1445372173 0.570618 0.482239 -0.403809 0.527893 1445372173 0.570618 0.482239 -0.403809 0.527893 1445372173 0.570618 0.482239 -0.403809 0.527893 1445372173 0.570618 0.482239 -0.403809 0.527893 1445372173 0.570618 0.482239 -0.403809 0.527893 1445372173 0.570618 0.482239 -0.403809 0.527893 1445372173 0.570801 0.482422 -0.404968 0.526611 1445372173 0.570801 0.482422 -0.404968 0.526611 1445372173 0.570801 0.482422 -0.404968 0.526611 1445372173 0.570801 0.482422 -0.404968 0.526611 1445372173 0.570801 0.482422 -0.404968 0.526611 1445372173 0.570801 0.482422 -0.404968 0.526611 1445372173 0.571228 0.482239 -0.406311 0.525330 1445372173 0.571228 0.482239 -0.406311 0.525330 1445372173 0.571228 0.482239 -0.406311 0.525330 1445372173 0.571228 0.482239 -0.406311 0.525330 1445372173 0.571228 0.482239 -0.406311 0.525330 1445372173 0.571228 0.482239 -0.406311 0.525330 1445372173 0.571228 0.482239 -0.406311 0.525330 1445372173 0.571960 0.481506 -0.407837 0.523987 1445372173 0.571960 0.481506 -0.407837 0.523987 1445372173 0.571960 0.481506 -0.407837 0.523987 1445372173 0.571960 0.481506 -0.407837 0.523987 1445372173 0.571960 0.481506 -0.407837 0.523987 1445372173 0.571960 0.480957 -0.411255 0.521851 1445372173 0.571960 0.480957 -0.411255 0.521851 1445372173 0.571960 0.480957 -0.411255 0.521851 1445372173 0.571960 0.480957 -0.411255 0.521851 1445372173 0.571960 0.480957 -0.411255 0.521851 1445372173 0.571960 0.480957 -0.411255 0.521851 1445372173 0.571960 0.480957 -0.411255 0.521851 1445372173 0.570923 0.480164 -0.412964 0.522339 1445372173 0.570923 0.480164 -0.412964 0.522339 1445372173 0.570923 0.480164 -0.412964 0.522339 1445372173 0.570923 0.480164 -0.412964 0.522339 1445372173 0.570923 0.480164 -0.412964 0.522339 1445372173 0.570923 0.480164 -0.412964 0.522339 1445372173 0.567566 0.480896 -0.412537 0.525696 1445372173 0.567566 0.480896 -0.412537 0.525696 1445372173 0.567566 0.480896 -0.412537 0.525696 1445372173 0.567566 0.480896 -0.412537 0.525696 1445372173 0.567566 0.480896 -0.412537 0.525696 1445372173 0.567566 0.480896 -0.412537 0.525696 1445372173 0.563721 0.484070 -0.411621 0.527649 1445372173 0.563721 0.484070 -0.411621 0.527649 1445372173 0.563721 0.484070 -0.411621 0.527649 1445372173 0.563721 0.484070 -0.411621 0.527649 1445372173 0.563721 0.484070 -0.411621 0.527649 1445372173 0.563721 0.484070 -0.411621 0.527649 1445372173 0.563721 0.484070 -0.411621 0.527649 1445372174 0.562439 0.486694 -0.409912 0.527954 1445372174 0.562439 0.486694 -0.409912 0.527954 1445372174 0.562439 0.486694 -0.409912 0.527954 1445372174 0.562439 0.486694 -0.409912 0.527954 1445372174 0.562439 0.486694 -0.409912 0.527954 1445372174 0.562439 0.486694 -0.409912 0.527954 1445372174 0.562500 0.488281 -0.407471 0.528259 1445372174 0.562500 0.488281 -0.407471 0.528259 1445372174 0.562500 0.488281 -0.407471 0.528259 1445372174 0.562500 0.488281 -0.407471 0.528259 1445372174 0.562500 0.488281 -0.407471 0.528259 1445372174 0.562500 0.488281 -0.407471 0.528259 1445372174 0.563477 0.489075 -0.405579 0.527954 1445372174 0.563477 0.489075 -0.405579 0.527954 1445372174 0.563477 0.489075 -0.405579 0.527954 1445372174 0.563477 0.489075 -0.405579 0.527954 1445372174 0.563477 0.489075 -0.405579 0.527954 1445372174 0.563477 0.489075 -0.405579 0.527954 1445372174 0.565247 0.488464 -0.405334 0.526855 1445372174 0.565247 0.488464 -0.405334 0.526855 1445372174 0.565247 0.488464 -0.405334 0.526855 1445372174 0.565247 0.488464 -0.405334 0.526855 1445372174 0.565247 0.488464 -0.405334 0.526855 1445372174 0.565247 0.488464 -0.405334 0.526855 1445372174 0.565308 0.487732 -0.405334 0.527405 1445372174 0.565308 0.487732 -0.405334 0.527405 1445372174 0.565308 0.487732 -0.405334 0.527405 1445372174 0.565308 0.487732 -0.405334 0.527405 1445372174 0.565308 0.487732 -0.405334 0.527405 1445372174 0.565308 0.487732 -0.405334 0.527405 1445372174 0.565308 0.487732 -0.405334 0.527405 1445372174 0.564392 0.487427 -0.406128 0.528137 1445372174 0.564392 0.487427 -0.406128 0.528137 1445372174 0.564392 0.487427 -0.406128 0.528137 1445372174 0.564392 0.487427 -0.406128 0.528137 1445372174 0.564392 0.487427 -0.406128 0.528137 1445372174 0.562866 0.487854 -0.407227 0.528442 1445372174 0.562866 0.487854 -0.407227 0.528442 1445372174 0.562866 0.487854 -0.407227 0.528442 1445372174 0.562866 0.487854 -0.407227 0.528442 1445372174 0.562866 0.487854 -0.407227 0.528442 1445372174 0.562866 0.487854 -0.407227 0.528442 1445372174 0.562866 0.487854 -0.407227 0.528442 1445372174 0.561951 0.488708 -0.407593 0.528381 1445372174 0.561951 0.488708 -0.407593 0.528381 1445372174 0.561951 0.488708 -0.407593 0.528381 1445372174 
0.562683 0.486938 -0.404175 0.531799 1445372176 0.562683 0.486938 -0.404175 0.531799 1445372176 0.562683 0.486938 -0.404175 0.531799 1445372176 0.562683 0.486938 -0.404175 0.531799 1445372176 0.562683 0.486938 -0.404175 0.531799 1445372176 0.562683 0.486938 -0.404175 0.531799 1445372176 0.562683 0.486938 -0.404175 0.531799 1445372176 0.563171 0.485107 -0.406250 0.531372 1445372176 0.563171 0.485107 -0.406250 0.531372 1445372176 0.563171 0.485107 -0.406250 0.531372 1445372176 0.563171 0.485107 -0.406250 0.531372 1445372176 0.563171 0.485107 -0.406250 0.531372 1445372176 0.563599 0.483704 -0.407776 0.531067 1445372176 0.563599 0.483704 -0.407776 0.531067 1445372176 0.563599 0.483704 -0.407776 0.531067 1445372176 0.563599 0.483704 -0.407776 0.531067 1445372176 0.563599 0.483704 -0.407776 0.531067 1445372176 0.563599 0.483704 -0.407776 0.531067 1445372176 0.563599 0.483704 -0.407776 0.531067 1445372176 0.564087 0.482605 -0.408813 0.530762 1445372176 0.564087 0.482605 -0.408813 0.530762 1445372176 0.564087 0.482605 -0.408813 0.530762 1445372176 0.564087 0.482605 -0.408813 0.530762 1445372176 0.564087 0.482605 -0.408813 0.530762 1445372176 0.564087 0.482605 -0.408813 0.530762 1445372176 0.564453 0.481873 -0.408142 0.531555 1445372176 0.564453 0.481873 -0.408142 0.531555 1445372177 0.564453 0.481873 -0.408142 0.531555 1445372177 0.564453 0.481873 -0.408142 0.531555 1445372177 0.564453 0.481873 -0.408142 0.531555 1445372177 0.564453 0.481873 -0.408142 0.531555 1445372177 0.564453 0.481873 -0.408142 0.531555 1445372177 0.564209 0.481567 -0.405151 0.534363 1445372177 0.564209 0.481567 -0.405151 0.534363 1445372177 0.564209 0.481567 -0.405151 0.534363 1445372177 0.564209 0.481567 -0.405151 0.534363 1445372177 0.564209 0.481567 -0.405151 0.534363 1445372177 0.564209 0.481567 -0.405151 0.534363 1445372177 0.564209 0.480652 -0.399780 0.539246 1445372177 0.564209 0.480652 -0.399780 0.539246 1445372177 0.564209 0.480652 -0.399780 0.539246 1445372177 0.564209 0.480652 -0.399780 0.539246 1445372177 0.564209 0.480652 -0.399780 0.539246 1445372177 0.564209 0.480652 -0.399780 0.539246 1445372177 0.564209 0.480652 -0.399780 0.539246 1445372177 0.564331 0.479980 -0.394653 0.543518 1445372177 0.564331 0.479980 -0.394653 0.543518 1445372177 0.564331 0.479980 -0.394653 0.543518 1445372177 0.564331 0.479980 -0.394653 0.543518 1445372177 0.564331 0.479980 -0.394653 0.543518 1445372177 0.562927 0.481750 -0.392090 0.545227 1445372177 0.562927 0.481750 -0.392090 0.545227 1445372177 0.562927 0.481750 -0.392090 0.545227 1445372177 0.562927 0.481750 -0.392090 0.545227 1445372177 0.562927 0.481750 -0.392090 0.545227 1445372177 0.562927 0.481750 -0.392090 0.545227 1445372177 0.560730 0.483704 -0.390686 0.546753 1445372177 0.560730 0.483704 -0.390686 0.546753 1445372177 0.560730 0.483704 -0.390686 0.546753 1445372177 0.560730 0.483704 -0.390686 0.546753 1445372177 0.560730 0.483704 -0.390686 0.546753 1445372177 0.560730 0.483704 -0.390686 0.546753 1445372177 0.560730 0.483704 -0.390686 0.546753 1445372177 0.557312 0.485779 -0.391968 0.547424 1445372177 0.557312 0.485779 -0.391968 0.547424 1445372177 0.557312 0.485779 -0.391968 0.547424 1445372177 0.557312 0.485779 -0.391968 0.547424 1445372177 0.557312 0.485779 -0.391968 0.547424 1445372177 0.557312 0.485779 -0.391968 0.547424 1445372177 0.555115 0.487183 -0.393555 0.547302 1445372177 0.555115 0.487183 -0.393555 0.547302 1445372177 0.555115 0.487183 -0.393555 0.547302 1445372177 0.555115 0.487183 -0.393555 0.547302 1445372177 0.555115 0.487183 -0.393555 0.547302 1445372177 0.555115 0.487183 -0.393555 0.547302 1445372177 0.557312 0.485168 -0.394104 0.546448 1445372177 0.557312 0.485168 -0.394104 0.546448 1445372177 0.557312 0.485168 -0.394104 0.546448 1445372177 0.557312 0.485168 -0.394104 0.546448 1445372177 0.557312 0.485168 -0.394104 0.546448 1445372177 0.557312 0.485168 -0.394104 0.546448 1445372177 0.559204 0.483215 -0.393372 0.546814 1445372177 0.559204 0.483215 -0.393372 0.546814 1445372177 0.559204 0.483215 -0.393372 0.546814 1445372177 0.559204 0.483215 -0.393372 0.546814 1445372177 0.559204 0.483215 -0.393372 0.546814 1445372177 0.559204 0.483215 -0.393372 0.546814 1445372177 0.559448 0.483093 -0.393311 0.546631 1445372177 0.559448 0.483093 -0.393311 0.546631 1445372177 0.559448 0.483093 -0.393311 0.546631 1445372177 0.559448 0.483093 -0.393311 0.546631 1445372177 0.559448 0.483093 -0.393311 0.546631 1445372177 0.559448 0.483093 -0.393311 0.546631 1445372177 0.559082 0.484619 -0.394592 0.544800 1445372177 0.559082 0.484619 -0.394592 0.544800 1445372177 0.559082 0.484619 -0.394592 0.544800 1445372177 0.559082 0.484619 -0.394592 0.544800 1445372177 0.559082 0.484619 -0.394592 0.544800 1445372177 0.559082 0.484619 -0.394592 0.544800 1445372177 0.558838 0.486938 -0.395081 0.542603 1445372177 0.558838 0.486938 -0.395081 0.542603 1445372177 0.558838 0.486938 -0.395081 0.542603 1445372177 0.558838 0.486938 -0.395081 0.542603 1445372177 0.558838 0.486938 -0.395081 0.542603 1445372177 0.558838 0.486938 -0.395081 0.542603 1445372177 0.558838 0.486938 -0.395081 0.542603 1445372177 0.560608 0.487122 -0.396118 0.539795 1445372177 0.560608 0.487122 -0.396118 0.539795 1445372177 0.560608 0.487122 -0.396118 0.539795 1445372177 0.560608 0.487122 -0.396118 0.539795 1445372177 0.560608 0.487122 -0.396118 0.539795 1445372177 0.560608 0.487122 -0.396118 0.539795 1445372177 0.562378 0.486206 -0.399414 0.536438 1445372177 0.562378 0.486206 -0.399414 0.536438 1445372177 0.562378 0.486206 -0.399414 0.536438 1445372177 0.562378 0.486206 -0.399414 0.536438 1445372177 0.562378 0.486206 -0.399414 0.536438 1445372177 0.562378 0.486206 -0.399414 0.536438 1445372177 0.566772 0.482971 -0.403137 0.531860 1445372177 0.566772 0.482971 -0.403137 0.531860 1445372177 0.566772 0.482971 -0.403137 0.531860 1445372177 0.566772 0.482971 -0.403137 0.531860 1445372177 0.566772 0.482971 -0.403137 0.531860 1445372177 0.566772 0.482971 -0.403137 0.531860 1445372177 0.566772 0.482971 -0.403137 0.531860 1445372177 0.571655 0.480042 -0.405945 0.527161 1445372177 0.571655 0.480042 -0.405945 0.527161 1445372177 0.571655 0.480042 -0.405945 0.527161 1445372177 0.571655 0.480042 -0.405945 0.527161 1445372177 0.571655 0.480042 -0.405945 0.527161 1445372177 0.571655 0.480042 -0.405945 0.527161 1445372177 0.574890 0.477539 -0.407166 0.524963 1445372177 0.574890 0.477539 -0.407166 0.524963 1445372177 0.574890 0.477539 -0.407166 0.524963 1445372177 0.574890 0.477539 -0.407166 0.524963 1445372177 0.574890 0.477539 -0.407166 0.524963 1445372177 0.575623 0.476563 -0.406006 0.525879 1445372177 0.575623 0.476563 -0.406006 0.525879 1445372177 0.575623 0.476563 -0.406006 0.525879 1445372177 0.575623 0.476563 -0.406006 0.525879 1445372178 0.575623 0.476563 -0.406006 0.525879 1445372178 0.575623 0.476563 -0.406006 0.525879 1445372178 0.575623 0.476563 -0.406006 0.525879 1445372178 0.575806 0.476135 -0.403137 0.528320 1445372178 0.575806 0.476135 -0.403137 0.528320 1445372178 0.575806 0.476135 -0.403137 0.528320 1445372178 0.575806 0.476135 -0.403137 0.528320 1445372178 0.575806 0.476135 -0.403137 0.528320 1445372178 0.575806 0.476135 -0.403137 0.528320 1445372178 0.576355 0.476196 -0.399963 0.530090 1445372178 0.576355 0.476196 -0.399963 0.530090 1445372178 0.576355 0.476196 -0.399963 0.530090 1445372178 0.576355 0.476196 -0.399963 0.530090 1445372178 0.576355 0.476196 -0.399963 0.530090 1445372178 0.576355 0.476196 -0.399963 0.530090 1445372178 0.575928 0.477234 -0.399353 0.530090 1445372178 0.575928 0.477234 -0.399353 0.530090 1445372178 0.575928 0.477234 -0.399353 0.530090 1445372178 0.575928 0.477234 -0.399353 0.530090 1445372178 0.575928 0.477234 -0.399353 0.530090 1445372178 0.575928 0.477234 -0.399353 0.530090 1445372178 0.573364 0.478943 -0.400269 0.530701 1445372178 0.573364 0.478943 -0.400269 0.530701 1445372178 0.573364 0.478943 -0.400269 0.530701 1445372178 0.573364 0.478943 -0.400269 0.530701 1445372178 0.573364 0.478943 -0.400269 0.530701 1445372178 0.573364 0.478943 -0.400269 0.530701 1445372178 0.569580 0.481140 -0.401367 0.531921 1445372178 0.569580 0.481140 -0.401367 0.531921 1445372178 0.569580 0.481140 -0.401367 0.531921 1445372178 0.569580 0.481140 -0.401367 0.531921 1445372178 0.569580 0.481140 -0.401367 0.531921 1445372178 0.569580 0.481140 -0.401367 0.531921 1445372178 0.569580 0.481140 -0.401367 0.531921 1445372178 0.565857 0.483643 -0.401611 0.533447 1445372178 0.565857 0.483643 -0.401611 0.533447 1445372178 0.565857 0.483643 -0.401611 0.533447 1445372178 0.565857 0.483643 -0.401611 0.533447 1445372178 0.565857 0.483643 -0.401611 0.533447 1445372178 0.565857 0.483643 -0.401611 0.533447 1445372178 0.563293 0.485962 -0.400879 0.534607 1445372178 0.563293 0.485962 -0.400879 0.534607 1445372178 0.563293 0.485962 -0.400879 0.534607 1445372178 0.563293 0.485962 -0.400879 0.534607 1445372178 0.563293 0.485962 -0.400879 0.534607 1445372178 0.563293 0.485962 -0.400879 0.534607 1445372178 0.562317 0.487549 -0.399353 0.535278 1445372178 0.562317 0.487549 -0.399353 0.535278 1445372178 0.562317 0.487549 -0.399353 0.535278 1445372178 0.562317 0.487549 -0.399353 0.535278 1445372178 0.562317 0.487549 -0.399353 0.535278 1445372178 0.562317 0.487549 -0.399353 0.535278 1445372178 0.562317 0.487549 -0.399353 0.535278 1445372178 0.561584 0.489685 -0.397583 0.535522 1445372178 0.561584 0.489685 -0.397583 0.535522 1445372178 0.561584 0.489685 -0.397583 0.535522 1445372178 0.561584 0.489685 -0.397583 0.535522 1445372178 0.561584 0.489685 -0.397583 0.535522 1445372178 0.561584 0.489685 -0.397583 0.535522 1445372178 0.561707 0.491394 -0.398499 0.533081 1445372178 0.561707 0.491394 -0.398499 0.533081 1445372178 0.561707 0.491394 -0.398499 0.533081 1445372178 0.561707 0.491394 -0.398499 0.533081 1445372178 0.561707 0.491394 -0.398499 0.533081 1445372178 0.561707 0.491394 -0.398499 0.533081 1445372178 0.562988 0.491272 -0.400391 0.530334 1445372178 0.562988 0.491272 -0.400391 0.530334 1445372178 0.562988 0.491272 -0.400391 0.530334 1445372178 0.562988 0.491272 -0.400391 0.530334 1445372178 0.562988 0.491272 -0.400391 0.530334 1445372178 0.562988 0.491272 -0.400391 0.530334 1445372178 0.566162 0.489075 -0.403320 0.526855 1445372178 0.566162 0.489075 -0.403320 0.526855 1445372178 0.566162 0.489075 -0.403320 0.526855 1445372178 0.566162 0.489075 -0.403320 0.526855 1445372178 0.566162 0.489075 -0.403320 0.526855 1445372178 0.566162 0.489075 -0.403320 0.526855 1445372178 0.569214 0.486572 -0.406433 0.523438 1445372178 0.569214 0.486572 -0.406433 0.523438 1445372178 0.569214 0.486572 -0.406433 0.523438 1445372178 0.569214 0.486572 -0.406433 0.523438 1445372178 0.569214 0.486572 -0.406433 0.523438 1445372178 0.569214 0.486572 -0.406433 0.523438 1445372178 0.569214 0.486572 -0.406433 0.523438 1445372178 0.570557 0.485107 -0.409729 0.520752 1445372178 0.570557 0.485107 -0.409729 0.520752 1445372178 0.570557 0.485107 -0.409729 0.520752 1445372178 0.570557 0.485107 -0.409729 0.520752 1445372178 0.570557 0.485107 -0.409729 0.520752 1445372178 0.570557 0.485107 -0.409729 0.520752 1445372178 0.571289 0.484009 -0.410156 0.520691 1445372178 0.571289 0.484009 -0.410156 0.520691 1445372178 0.571289 0.484009 -0.410156 0.520691 1445372178 0.571289 0.484009 -0.410156 0.520691 1445372178 0.571289 0.484009 -0.410156 0.520691 1445372178 0.571289 0.484009 -0.410156 0.520691 1445372178 0.571289 0.483459 -0.409119 0.521973 1445372178 0.571289 0.483459 -0.409119 0.521973 1445372178 0.571289 0.483459 -0.409119 0.521973 1445372178 0.571289 0.483459 -0.409119 0.521973 1445372178 0.571289 0.483459 -0.409119 0.521973 1445372178 0.571289 0.483459 -0.409119 0.521973 1445372178 0.570557 0.484192 -0.407715 0.523193 1445372178 0.570557 0.484192 -0.407715 0.523193 1445372178 0.570557 0.484192 -0.407715 0.523193 1445372178 0.570557 0.484192 -0.407715 0.523193 1445372178 0.570557 0.484192 -0.407715 0.523193 1445372178 0.570496 0.484558 -0.407532 0.523010 1445372178 0.570496 0.484558 -0.407532 0.523010 1445372178 0.570496 0.484558 -0.407532 0.523010 1445372178 0.570496 0.484558 -0.407532 0.523010 1445372178 0.570496 0.484558 -0.407532 0.523010 1445372179 0.570496 0.484558 -0.407532 0.523010 1445372179 0.570496 0.484558 -0.407532 0.523010 1445372179 0.570557 0.484558 -0.408447 0.522339 1445372179 0.570557 0.484558 -0.408447 0.522339 1445372179 0.570557 0.484558 -0.408447 0.522339 1445372179 0.570557 0.484558 -0.408447 0.522339 1445372179 0.570557 0.484558 -0.408447 0.522339 1445372179 0.570557 0.484558 -0.408447 0.522339 1445372179 0.568970 0.485596 -0.409668 0.522034 1445372179 0.568970 0.485596 -0.409668 0.522034 1445372179 0.568970 0.485596 -0.409668 0.522034 1445372179 0.568970 0.485596 -0.409668 0.522034 1445372179 0.568970 0.485596 -0.409668 0.522034 1445372179 0.566528 0.487183 -0.410034 0.522949 1445372179 0.566528 0.487183 -0.410034 0.522949 1445372179 0.566528 0.487183 -0.410034 0.522949 1445372179 0.566528 0.487183 -0.410034 0.522949 1445372179 0.566528 0.487183 -0.410034 0.522949 1445372179 0.566528 0.487183 -0.410034 0.522949 1445372179 0.566528 0.487183 -0.410034 0.522949 1445372179 0.565125 0.487488 -0.408081 0.525696 1445372179 0.565125 0.487488 -0.408081 0.525696 1445372179 0.565125 0.487488 -0.408081 0.525696 1445372179 0.565125 0.487488 -0.408081 0.525696 1445372179 0.565125 0.487488 -0.408081 0.525696 1445372179 0.565125 0.487488 -0.408081 0.525696 1445372179 0.564453 0.487610 -0.404968 0.528748 1445372179 0.564453 0.487610 -0.404968 0.528748 1445372179 0.564453 0.487610 -0.404968 0.528748 1445372179 0.564453 0.487610 -0.404968 0.528748 1445372179 0.564453 0.487610 -0.404968 0.528748 1445372179 0.564453 0.487610 -0.404968 0.528748 1445372179 0.562744 0.488770 -0.402710 0.531189 1445372179 0.562744 0.488770 -0.402710 0.531189 1445372179 0.562744 0.488770 -0.402710 0.531189 1445372179 0.562744 0.488770 -0.402710 0.531189 1445372179 0.562744 0.488770 -0.402710 0.531189 1445372179 0.562744 0.488770 -0.402710 0.531189 1445372179 0.560547 0.490906 -0.401978 0.532104 1445372179 0.560547 0.490906 -0.401978 0.532104 1445372179 0.560547 0.490906 -0.401978 0.532104 1445372179 0.560547 0.490906 -0.401978 0.532104 1445372179 0.560547 0.490906 -0.401978 0.532104 1445372179 0.560547 0.490906 -0.401978 0.532104 1445372179 0.559814 0.491882 -0.402466 0.531616 1445372179 0.559814 0.491882 -0.402466 0.531616 1445372179 0.559814 0.491882 -0.402466 0.531616 1445372179 0.559814 0.491882 -0.402466 0.531616 1445372179 0.559814 0.491882 -0.402466 0.531616 1445372179 0.559814 0.491882 -0.402466 0.531616 1445372179 0.561401 0.490356 -0.404785 0.529602 1445372179 0.561401 0.490356 -0.404785 0.529602 1445372179 0.561401 0.490356 -0.404785 0.529602 1445372179 0.561401 0.490356 -0.404785 0.529602 1445372179 0.561401 0.490356 -0.404785 0.529602 1445372179 0.561401 0.490356 -0.404785 0.529602 1445372179 0.561401 0.490356 -0.404785 0.529602 1445372179 0.563293 0.488464 -0.408447 0.526489 1445372179 0.563293 0.488464 -0.408447 0.526489 1445372179 0.563293 0.488464 -0.408447 0.526489 1445372179 0.563293 0.488464 -0.408447 0.526489 1445372179 0.563293 0.488464 -0.408447 0.526489 1445372179 0.563293 0.488464 -0.408447 0.526489 1445372179 0.563293 0.488464 -0.408447 0.526489 1445372179 0.565613 0.486633 -0.412048 0.522949 1445372179 0.565613 0.486633 -0.412048 0.522949 1445372179 0.565613 0.486633 -0.412048 0.522949 1445372179 0.565613 0.486633 -0.412048 0.522949 1445372179 0.565613 0.486633 -0.412048 0.522949 1445372179 0.567078 0.484619 -0.413086 0.522400 1445372179 0.567078 0.484619 -0.413086 0.522400 1445372179 0.567078 0.484619 -0.413086 0.522400 1445372179 0.567078 0.484619 -0.413086 0.522400 1445372179 0.567078 0.484619 -0.413086 0.522400 1445372179 0.567078 0.484619 -0.413086 0.522400 1445372179 0.566833 0.483276 -0.411865 0.524841 1445372179 0.566833 0.483276 -0.411865 0.524841 1445372179 0.566833 0.483276 -0.411865 0.524841 1445372179 0.566833 0.483276 -0.411865 0.524841 1445372179 0.566833 0.483276 -0.411865 0.524841 1445372179 0.565552 0.482788 -0.409668 0.528381 1445372179 0.565552 0.482788 -0.409668 0.528381 1445372179 0.565552 0.482788 -0.409668 0.528381 1445372179 0.565552 0.482788 -0.409668 0.528381 1445372179 0.565552 0.482788 -0.409668 0.528381 1445372179 0.565552 0.482788 -0.409668 0.528381 1445372179 0.564697 0.482910 -0.407532 0.530823 1445372179 0.564697 0.482910 -0.407532 0.530823 1445372179 0.564697 0.482910 -0.407532 0.530823 1445372179 0.564697 0.482910 -0.407532 0.530823 1445372179 0.564697 0.482910 -0.407532 0.530823 1445372179 0.564697 0.482910 -0.407532 0.530823 1445372179 0.564697 0.482910 -0.407532 0.530823 1445372179 0.564026 0.483643 -0.406006 0.532043 1445372179 0.564026 0.483643 -0.406006 0.532043 1445372179 0.564026 0.483643 -0.406006 0.532043 1445372179 0.564026 0.483643 -0.406006 0.532043 1445372179 0.564026 0.483643 -0.406006 0.532043 1445372179 0.562439 0.485107 -0.405579 0.532654 1445372179 0.562439 0.485107 -0.405579 0.532654 1445372179 0.562439 0.485107 -0.405579 0.532654 1445372179 0.562439 0.485107 -0.405579 0.532654 1445372179 0.562439 0.485107 -0.405579 0.532654 1445372179 0.562439 0.485107 -0.405579 0.532654 1445372179 0.562439 0.485107 -0.405579 0.532654 1445372179 0.559509 0.487610 -0.406006 0.533081 1445372179 0.559509 0.487610 -0.406006 0.533081 1445372179 0.559509 0.487610 -0.406006 0.533081 1445372179 0.559509 0.487610 -0.406006 0.533081 1445372179 0.559509 0.487610 -0.406006 0.533081 1445372179 0.559509 0.487610 -0.406006 0.533081 1445372179 0.557617 0.489502 -0.405579 0.533691 1445372180 0.557617 0.489502 -0.405579 0.533691 1445372180 0.557617 0.489502 -0.405579 0.533691 1445372180 0.557617 0.489502 -0.405579 0.533691 1445372180 0.557617 0.489502 -0.405579 0.533691 1445372180 0.557617 0.489502 -0.405579 0.533691 1445372180 0.557617 0.489502 -0.405579 0.533691 1445372180 0.556335 0.491028 -0.403687 0.535095 1445372180 0.556335 0.491028 -0.403687 0.535095 1445372180 0.556335 0.491028 -0.403687 0.535095 1445372180 0.556335 0.491028 -0.403687 0.535095 1445372180 0.556335 0.491028 -0.403687 0.535095 1445372180 0.556335 0.491028 -0.403687 0.535095 1445372180 0.555237 0.492126 -0.400635 0.537598 1445372180 0.555237 0.492126 -0.400635 0.537598 1445372180 0.555237 0.492126 -0.400635 0.537598 1445372180 0.555237 0.492126 -0.400635 0.537598 1445372180 0.555237 0.492126 -0.400635 0.537598 1445372180 0.555237 0.492126 -0.400635 0.537598 1445372180 0.554016 0.493164 -0.396790 0.540710 1445372180 0.554016 0.493164 -0.396790 0.540710 1445372180 0.554016 0.493164 -0.396790 0.540710 1445372180 0.554016 0.493164 -0.396790 0.540710 1445372180 0.554016 0.493164 -0.396790 0.540710 1445372180 0.554016 0.493164 -0.396790 0.540710 1445372180 0.553894 0.494080 -0.394226 0.541809 1445372180 0.553894 0.494080 -0.394226 0.541809 1445372180 0.553894 0.494080 -0.394226 0.541809 1445372180 0.553894 0.494080 -0.394226 0.541809 1445372180 0.553894 0.494080 -0.394226 0.541809 1445372180 0.553894 0.494080 -0.394226 0.541809 1445372180 0.555542 0.493591 -0.393677 0.541077 1445372180 0.555542 0.493591 -0.393677 0.541077 1445372180 0.555542 0.493591 -0.393677 0.541077 1445372180 0.555542 0.493591 -0.393677 0.541077 1445372180 0.555542 0.493591 -0.393677 0.541077 1445372180 0.555542 0.493591 -0.393677 0.541077 1445372180 0.558533 0.491150 -0.396423 0.538086 1445372180 0.558533 0.491150 -0.396423 0.538086 1445372180 0.558533 0.491150 -0.396423 0.538086 1445372180 0.558533 0.491150 -0.396423 0.538086 1445372180 0.558533 0.491150 -0.396423 0.538086 1445372180 0.558533 0.491150 -0.396423 0.538086 1445372180 0.558533 0.491150 -0.396423 0.538086 1445372180 0.562866 0.487366 -0.402893 0.532227 1445372180 0.562866 0.487366 -0.402893 0.532227 1445372180 0.562866 0.487366 -0.402893 0.532227 1445372180 0.562866 0.487366 -0.402893 0.532227 1445372180 0.562866 0.487366 -0.402893 0.532227 1445372180 0.562866 0.487366 -0.402893 0.532227 1445372180 0.567200 0.483093 -0.406189 0.529053 1445372180 0.567200 0.483093 -0.406189 0.529053 1445372180 0.567200 0.483093 -0.406189 0.529053 1445372180 0.567200 0.483093 -0.406189 0.529053 1445372180 0.567200 0.483093 -0.406189 0.529053 1445372180 0.567200 0.483093 -0.406189 0.529053 1445372180 0.570557 0.478882 -0.405701 0.529541 1445372180 0.570557 0.478882 -0.405701 0.529541 1445372180 0.570557 0.478882 -0.405701 0.529541 1445372180 0.570557 0.478882 -0.405701 0.529541 1445372180 0.570557 0.478882 -0.405701 0.529541 1445372180 0.570557 0.478882 -0.405701 0.529541 1445372180 0.570557 0.478882 -0.405701 0.529541 1445372180 0.569031 0.478943 -0.405762 0.531189 1445372180 0.569031 0.478943 -0.405762 0.531189 1445372180 0.569031 0.478943 -0.405762 0.531189 1445372180 0.569031 0.478943 -0.405762 0.531189 1445372180 0.569031 0.478943 -0.405762 0.531189 1445372180 0.568237 0.478577 -0.402710 0.534607 1445372180 0.568237 0.478577 -0.402710 0.534607 1445372180 0.568237 0.478577 -0.402710 0.534607 1445372180 0.568237 0.478577 -0.402710 0.534607 1445372180 0.568237 0.478577 -0.402710 0.534607 1445372180 0.567688 0.478394 -0.399658 0.537659 1445372180 0.567688 0.478394 -0.399658 0.537659 1445372180 0.567688 0.478394 -0.399658 0.537659 1445372180 0.567688 0.478394 -0.399658 0.537659 1445372180 0.567688 0.478394 -0.399658 0.537659 1445372180 0.567688 0.478394 -0.399658 0.537659 1445372180 0.567688 0.478394 -0.399658 0.537659 1445372180 0.567078 0.478638 -0.397644 0.539490 1445372180 0.567078 0.478638 -0.397644 0.539490 1445372180 0.567078 0.478638 -0.397644 0.539490 1445372180 0.567078 0.478638 -0.397644 0.539490 1445372180 0.566101 0.479309 -0.399231 0.538818 1445372180 0.566101 0.479309 -0.399231 0.538818 1445372180 0.566101 0.479309 -0.399231 0.538818 1445372180 0.566101 0.479309 -0.399231 0.538818 1445372180 0.566101 0.479309 -0.399231 0.538818 1445372180 0.566101 0.479309 -0.399231 0.538818 1445372180 0.563965 0.480591 -0.401978 0.537903 1445372180 0.563965 0.480591 -0.401978 0.537903 1445372180 0.563965 0.480591 -0.401978 0.537903 1445372180 0.563965 0.480591 -0.401978 0.537903 1445372180 0.563965 0.480591 -0.401978 0.537903 1445372180 0.563965 0.480591 -0.401978 0.537903 1445372180 0.562622 0.481506 -0.403381 0.537476 1445372180 0.562622 0.481506 -0.403381 0.537476 1445372180 0.562622 0.481506 -0.403381 0.537476 1445372180 0.562622 0.481506 -0.403381 0.537476 1445372180 0.562622 0.481506 -0.403381 0.537476 1445372180 0.562622 0.481506 -0.403381 0.537476 1445372180 0.561218 0.482178 -0.402588 0.538879 1445372180 0.561218 0.482178 -0.402588 0.538879 1445372180 0.561218 0.482178 -0.402588 0.538879 1445372180 0.561218 0.482178 -0.402588 0.538879 1445372180 0.561218 0.482178 -0.402588 0.538879 1445372180 0.561218 0.482178 -0.402588 0.538879 1445372180 0.559509 0.483093 -0.400024 0.541748 1445372180 0.559509 0.483093 -0.400024 0.541748 1445372181 0.559509 0.483093 -0.400024 0.541748 1445372181 0.559509 0.483093 -0.400024 0.541748 1445372181 0.559509 0.483093 -0.400024 0.541748 1445372181 0.559509 0.483093 -0.400024 0.541748 1445372181 0.556030 0.485535 -0.398621 0.544189 1445372181 0.556030 0.485535 -0.398621 0.544189 1445372181 0.556030 0.485535 -0.398621 0.544189 1445372181 0.556030 0.485535 -0.398621 0.544189 1445372181 0.556030 0.485535 -0.398621 0.544189 1445372181 0.556030 0.485535 -0.398621 0.544189 1445372181 0.552551 0.487915 -0.396851 0.546814 1445372181 0.552551 0.487915 -0.396851 0.546814 1445372181 0.552551 0.487915 -0.396851 0.546814 1445372181 0.552551 0.487915 -0.396851 0.546814 1445372181 0.552551 0.487915 -0.396851 0.546814 1445372181 0.552551 0.487915 -0.396851 0.546814 1445372181 0.552551 0.487915 -0.396851 0.546814 1445372181 0.551697 0.489014 -0.396545 0.546936 1445372181 0.551697 0.489014 -0.396545 0.546936 1445372181 0.551697 0.489014 -0.396545 0.546936 1445372181 0.551697 0.489014 -0.396545 0.546936 1445372181 0.551697 0.489014 -0.396545 0.546936 1445372181 0.551697 0.489014 -0.396545 0.546936 1445372181 0.550110 0.490967 -0.398560 0.545349 1445372181 0.550110 0.490967 -0.398560 0.545349 1445372181 0.550110 0.490967 -0.398560 0.545349 1445372181 0.550110 0.490967 -0.398560 0.545349 1445372181 0.550110 0.490967 -0.398560 0.545349 1445372181 0.550110 0.490967 -0.398560 0.545349 1445372181 0.551086 0.490845 -0.400879 0.542847 1445372181 0.551086 0.490845 -0.400879 0.542847 1445372181 0.551086 0.490845 -0.400879 0.542847 1445372181 0.551086 0.490845 -0.400879 0.542847 1445372181 0.551086 0.490845 -0.400879 0.542847 1445372181 0.551086 0.490845 -0.400879 0.542847 1445372181 0.553528 0.489868 -0.404358 0.538574 1445372181 0.553528 0.489868 -0.404358 0.538574 1445372181 0.553528 0.489868 -0.404358 0.538574 1445372181 0.553528 0.489868 -0.404358 0.538574 1445372181 0.553528 0.489868 -0.404358 0.538574 1445372181 0.553528 0.489868 -0.404358 0.538574 1445372181 0.553528 0.489868 -0.404358 0.538574 1445372181 0.555725 0.488464 -0.406616 0.535889 1445372181 0.555725 0.488464 -0.406616 0.535889 1445372181 0.555725 0.488464 -0.406616 0.535889 1445372181 0.555725 0.488464 -0.406616 0.535889 1445372181 0.555725 0.488464 -0.406616 0.535889 1445372181 0.555725 0.488464 -0.406616 0.535889 1445372181 0.555847 0.487915 -0.408142 0.535156 1445372181 0.555847 0.487915 -0.408142 0.535156 1445372181 0.555847 0.487915 -0.408142 0.535156 1445372181 0.555847 0.487915 -0.408142 0.535156 1445372181 0.555847 0.487915 -0.408142 0.535156 1445372181 0.555847 0.487915 -0.408142 0.535156 1445372181 0.555847 0.487915 -0.408142 0.535156 1445372181 0.555969 0.487061 -0.407410 0.536316 1445372181 0.555969 0.487061 -0.407410 0.536316 1445372181 0.555969 0.487061 -0.407410 0.536316 1445372181 0.555969 0.487061 -0.407410 0.536316 1445372181 0.555969 0.487061 -0.407410 0.536316 1445372181 0.555969 0.487061 -0.407410 0.536316 1445372181 0.555115 0.487305 -0.405334 0.538574 1445372181 0.555115 0.487305 -0.405334 0.538574 1445372181 0.555115 0.487305 -0.405334 0.538574 1445372181 0.555115 0.487305 -0.405334 0.538574 1445372181 0.555115 0.487305 -0.405334 0.538574 1445372181 0.555054 0.487732 -0.403381 0.539673 1445372181 0.555054 0.487732 -0.403381 0.539673 1445372181 0.555054 0.487732 -0.403381 0.539673 1445372181 0.555054 0.487732 -0.403381 0.539673 1445372181 0.555054 0.487732 -0.403381 0.539673 1445372181 0.555054 0.487732 -0.403381 0.539673 1445372181 0.554810 0.488342 -0.402893 0.539734 1445372181 0.554810 0.488342 -0.402893 0.539734 1445372181 0.554810 0.488342 -0.402893 0.539734 1445372181 0.554810 0.488342 -0.402893 0.539734 1445372181 0.554810 0.488342 -0.402893 0.539734 1445372181 0.554810 0.488342 -0.402893 0.539734 1445372181 0.554810 0.488342 -0.402893 0.539734 1445372181 0.554565 0.489502 -0.403503 0.538513 1445372181 0.554565 0.489502 -0.403503 0.538513 1445372181 0.554565 0.489502 -0.403503 0.538513 1445372181 0.554565 0.489502 -0.403503 0.538513 1445372181 0.554565 0.489502 -0.403503 0.538513 1445372181 0.553345 0.490540 -0.404541 0.538025 1445372181 0.553345 0.490540 -0.404541 0.538025 1445372181 0.553345 0.490540 -0.404541 0.538025 1445372181 0.553345 0.490540 -0.404541 0.538025 1445372181 0.553345 0.490540 -0.404541 0.538025 1445372181 0.553345 0.490540 -0.404541 0.538025 1445372181 0.553345 0.490540 -0.404541 0.538025 1445372181 0.551941 0.491821 -0.404724 0.538208 1445372181 0.551941 0.491821 -0.404724 0.538208 1445372181 0.551941 0.491821 -0.404724 0.538208 1445372181 0.551941 0.491821 -0.404724 0.538208 1445372181 0.551941 0.491821 -0.404724 0.538208 1445372181 0.551941 0.491821 -0.404724 0.538208 1445372181 0.551025 0.492615 -0.403564 0.539185 1445372181 0.551025 0.492615 -0.403564 0.539185 1445372181 0.551025 0.492615 -0.403564 0.539185 1445372181 0.551025 0.492615 -0.403564 0.539185 1445372181 0.551025 0.492615 -0.403564 0.539185 1445372181 
0.551208 0.497498 -0.403625 0.534485 1445372184 0.551208 0.497498 -0.403625 0.534485 1445372184 0.548157 0.498779 -0.402161 0.537537 1445372184 0.548157 0.498779 -0.402161 0.537537 1445372184 0.548157 0.498779 -0.402161 0.537537 1445372184 0.548157 0.498779 -0.402161 0.537537 1445372184 0.548157 0.498779 -0.402161 0.537537 1445372184 0.547241 0.500122 -0.401428 0.537781 1445372184 0.547241 0.500122 -0.401428 0.537781 1445372184 0.547241 0.500122 -0.401428 0.537781 1445372184 0.547241 0.500122 -0.401428 0.537781 1445372184 0.547241 0.500122 -0.401428 0.537781 1445372184 0.547241 0.500122 -0.401428 0.537781 1445372184 0.546997 0.501892 -0.401672 0.536133 1445372184 0.546997 0.501892 -0.401672 0.536133 1445372184 0.546997 0.501892 -0.401672 0.536133 1445372184 0.546997 0.501892 -0.401672 0.536133 1445372184 0.546997 0.501892 -0.401672 0.536133 1445372184 0.546997 0.501892 -0.401672 0.536133 1445372184 0.546509 0.502563 -0.400879 0.536621 1445372184 0.546509 0.502563 -0.400879 0.536621 1445372184 0.546509 0.502563 -0.400879 0.536621 1445372184 0.546509 0.502563 -0.400879 0.536621 1445372184 0.546509 0.502563 -0.400879 0.536621 1445372184 0.546509 0.502563 -0.400879 0.536621 1445372184 0.546814 0.502808 -0.400208 0.536621 1445372184 0.546814 0.502808 -0.400208 0.536621 1445372184 0.546814 0.502808 -0.400208 0.536621 1445372184 0.546814 0.502808 -0.400208 0.536621 1445372184 0.546814 0.502808 -0.400208 0.536621 1445372184 0.549133 0.501343 -0.399841 0.535889 1445372184 0.549133 0.501343 -0.399841 0.535889 1445372184 0.549133 0.501343 -0.399841 0.535889 1445372184 0.549133 0.501343 -0.399841 0.535889 1445372184 0.549133 0.501343 -0.399841 0.535889 1445372184 0.549133 0.501343 -0.399841 0.535889 1445372184 0.551086 0.499146 -0.398621 0.536865 1445372184 0.551086 0.499146 -0.398621 0.536865 1445372184 0.551086 0.499146 -0.398621 0.536865 1445372184 0.551086 0.499146 -0.398621 0.536865 1445372184 0.551086 0.499146 -0.398621 0.536865 1445372184 0.551086 0.499146 -0.398621 0.536865 1445372184 0.551086 0.499146 -0.398621 0.536865 1445372184 0.551697 0.497925 -0.399109 0.536987 1445372184 0.551697 0.497925 -0.399109 0.536987 1445372184 0.551697 0.497925 -0.399109 0.536987 1445372184 0.551697 0.497925 -0.399109 0.536987 1445372184 0.551697 0.497925 -0.399109 0.536987 1445372184 0.551697 0.497925 -0.399109 0.536987 1445372184 0.552246 0.497192 -0.399536 0.536804 1445372184 0.552246 0.497192 -0.399536 0.536804 1445372184 0.552246 0.497192 -0.399536 0.536804 1445372184 0.552246 0.497192 -0.399536 0.536804 1445372184 0.551331 0.497620 -0.399780 0.537109 1445372184 0.551331 0.497620 -0.399780 0.537109 1445372184 0.551331 0.497620 -0.399780 0.537109 1445372184 0.551331 0.497620 -0.399780 0.537109 1445372184 0.551331 0.497620 -0.399780 0.537109 1445372184 0.551331 0.497620 -0.399780 0.537109 1445372184 0.550598 0.498108 -0.400330 0.536987 1445372184 0.550598 0.498108 -0.400330 0.536987 1445372184 0.550598 0.498108 -0.400330 0.536987 1445372184 0.550598 0.498108 -0.400330 0.536987 1445372184 0.550598 0.498108 -0.400330 0.536987 1445372184 0.550598 0.498108 -0.400330 0.536987 1445372184 0.551331 0.497253 -0.399841 0.537415 1445372184 0.551331 0.497253 -0.399841 0.537415 1445372184 0.551331 0.497253 -0.399841 0.537415 1445372184 0.551331 0.497253 -0.399841 0.537415 1445372184 0.551331 0.497253 -0.399841 0.537415 1445372184 0.551331 0.497253 -0.399841 0.537415 1445372184 0.552490 0.495728 -0.400513 0.537170 1445372184 0.552490 0.495728 -0.400513 0.537170 1445372184 0.552490 0.495728 -0.400513 0.537170 1445372184 0.552490 0.495728 -0.400513 0.537170 1445372184 0.552490 0.495728 -0.400513 0.537170 1445372184 0.552490 0.495728 -0.400513 0.537170 1445372184 0.554810 0.493530 -0.401062 0.536377 1445372184 0.554810 0.493530 -0.401062 0.536377 1445372184 0.554810 0.493530 -0.401062 0.536377 1445372184 0.554810 0.493530 -0.401062 0.536377 1445372184 0.554810 0.493530 -0.401062 0.536377 1445372184 0.554810 0.493530 -0.401062 0.536377 1445372184 0.554810 0.493530 -0.401062 0.536377 1445372184 0.556824 0.491943 -0.402527 0.534607 1445372184 0.556824 0.491943 -0.402527 0.534607 1445372184 0.556824 0.491943 -0.402527 0.534607 1445372184 0.556824 0.491943 -0.402527 0.534607 1445372184 0.556824 0.491943 -0.402527 0.534607 1445372184 0.556824 0.491943 -0.402527 0.534607 1445372184 0.556458 0.491699 -0.403748 0.534363 1445372184 0.556458 0.491699 -0.403748 0.534363 1445372184 0.556458 0.491699 -0.403748 0.534363 1445372184 0.556458 0.491699 -0.403748 0.534363 1445372184 0.556458 0.491699 -0.403748 0.534363 1445372184 0.556458 0.491699 -0.403748 0.534363 1445372184 0.553223 0.494202 -0.402710 0.536194 1445372184 0.553223 0.494202 -0.402710 0.536194 1445372184 0.553223 0.494202 -0.402710 0.536194 1445372184 0.553223 0.494202 -0.402710 0.536194 1445372184 0.553223 0.494202 -0.402710 0.536194 1445372184 0.553223 0.494202 -0.402710 0.536194 1445372184 0.548828 0.498047 -0.400391 0.538818 1445372184 0.548828 0.498047 -0.400391 0.538818 1445372184 0.548828 0.498047 -0.400391 0.538818 1445372184 0.548828 0.498047 -0.400391 0.538818 1445372184 0.548828 0.498047 -0.400391 0.538818 1445372184 0.548828 0.498047 -0.400391 0.538818 1445372184 0.548828 0.498047 -0.400391 0.538818 1445372185 0.545166 0.501282 -0.398743 0.540771 1445372185 0.545166 0.501282 -0.398743 0.540771 1445372185 0.545166 0.501282 -0.398743 0.540771 1445372185 0.545166 0.501282 -0.398743 0.540771 1445372185 0.545166 0.501282 -0.398743 0.540771 1445372185 0.545166 0.501282 -0.398743 0.540771 1445372185 0.542969 0.503601 -0.398010 0.541443 1445372185 0.542969 0.503601 -0.398010 0.541443 1445372185 0.542969 0.503601 -0.398010 0.541443 1445372185 0.542969 0.503601 -0.398010 0.541443 1445372185 0.542969 0.503601 -0.398010 0.541443 1445372185 0.542969 0.503601 -0.398010 0.541443 1445372185 0.543884 0.503540 -0.398254 0.540344 1445372185 0.543884 0.503540 -0.398254 0.540344 1445372185 0.543884 0.503540 -0.398254 0.540344 1445372185 0.543884 0.503540 -0.398254 0.540344 1445372185 0.543884 0.503540 -0.398254 0.540344 1445372185 0.543884 0.503540 -0.398254 0.540344 1445372185 0.545776 0.501282 -0.398926 0.539978 1445372185 0.545776 0.501282 -0.398926 0.539978 1445372185 0.545776 0.501282 -0.398926 0.539978 1445372185 0.545776 0.501282 -0.398926 0.539978 1445372185 0.545776 0.501282 -0.398926 0.539978 1445372185 0.545776 0.501282 -0.398926 0.539978 1445372185 0.548035 0.498352 -0.399170 0.540283 1445372185 0.548035 0.498352 -0.399170 0.540283 1445372185 0.548035 0.498352 -0.399170 0.540283 1445372185 0.548035 0.498352 -0.399170 0.540283 1445372185 0.548035 0.498352 -0.399170 0.540283 1445372185 0.548035 0.498352 -0.399170 0.540283 1445372185 0.548157 0.497498 -0.400269 0.540100 1445372185 0.548157 0.497498 -0.400269 0.540100 1445372185 0.548157 0.497498 -0.400269 0.540100 1445372185 0.548157 0.497498 -0.400269 0.540100 1445372185 0.548157 0.497498 -0.400269 0.540100 1445372185 0.548157 0.497498 -0.400269 0.540100 1445372185 0.548157 0.497498 -0.400269 0.540100 1445372185 0.547302 0.497986 -0.400879 0.540100 1445372185 0.547302 0.497986 -0.400879 0.540100 1445372185 0.547302 0.497986 -0.400879 0.540100 1445372185 0.547302 0.497986 -0.400879 0.540100 1445372185 0.547302 0.497986 -0.400879 0.540100 1445372185 0.547302 0.497986 -0.400879 0.540100 1445372185 0.546875 0.498657 -0.401367 0.539490 1445372185 0.546875 0.498657 -0.401367 0.539490 1445372185 0.546875 0.498657 -0.401367 0.539490 1445372185 0.546875 0.498657 -0.401367 0.539490 1445372185 0.546875 0.498657 -0.401367 0.539490 1445372185 0.546875 0.498657 -0.401367 0.539490 1445372185 0.547180 0.498901 -0.401123 0.539185 1445372185 0.547180 0.498901 -0.401123 0.539185 1445372185 0.547180 0.498901 -0.401123 0.539185 1445372185 0.547180 0.498901 -0.401123 0.539185 1445372185 0.547180 0.498901 -0.401123 0.539185 1445372185 0.547180 0.498901 -0.401123 0.539185 1445372185 0.548645 0.498047 -0.400818 0.538757 1445372185 0.548645 0.498047 -0.400818 0.538757 1445372185 0.548645 0.498047 -0.400818 0.538757 1445372185 0.548645 0.498047 -0.400818 0.538757 1445372185 0.548645 0.498047 -0.400818 0.538757 1445372185 0.548645 0.498047 -0.400818 0.538757 1445372185 0.548645 0.498047 -0.400818 0.538757 1445372185 0.550842 0.496155 -0.400940 0.538086 1445372185 0.550842 0.496155 -0.400940 0.538086 1445372185 0.550842 0.496155 -0.400940 0.538086 1445372185 0.550842 0.496155 -0.400940 0.538086 1445372185 0.550842 0.496155 -0.400940 0.538086 1445372185 0.550842 0.496155 -0.400940 0.538086 1445372185 0.553589 0.493958 -0.401184 0.537170 1445372185 0.553589 0.493958 -0.401184 0.537170 1445372185 0.553589 0.493958 -0.401184 0.537170 1445372185 0.553589 0.493958 -0.401184 0.537170 1445372185 0.553589 0.493958 -0.401184 0.537170 1445372185 0.553589 0.493958 -0.401184 0.537170 1445372185 0.553589 0.493958 -0.401184 0.537170 1445372185 0.553833 0.493713 -0.403320 0.535461 1445372185 0.553833 0.493713 -0.403320 0.535461 1445372185 0.553833 0.493713 -0.403320 0.535461 1445372185 0.553833 0.493713 -0.403320 0.535461 1445372185 0.553833 0.493713 -0.403320 0.535461 1445372185 0.552185 0.494995 -0.404114 0.535400 1445372185 0.552185 0.494995 -0.404114 0.535400 1445372185 0.552185 0.494995 -0.404114 0.535400 1445372185 0.552185 0.494995 -0.404114 0.535400 1445372185 0.552185 0.494995 -0.404114 0.535400 1445372185 0.552185 0.494995 -0.404114 0.535400 1445372185 0.552185 0.494995 -0.404114 0.535400 1445372185 0.548157 0.497986 -0.404114 0.536804 1445372185 0.548157 0.497986 -0.404114 0.536804 1445372185 0.548157 0.497986 -0.404114 0.536804 1445372185 0.548157 0.497986 -0.404114 0.536804 1445372185 0.548157 0.497986 -0.404114 0.536804 1445372185 0.548157 0.497986 -0.404114 0.536804 1445372185 0.543518 0.501770 -0.403931 0.538086 1445372185 0.543518 0.501770 -0.403931 0.538086 1445372185 0.543518 0.501770 -0.403931 0.538086 1445372185 0.543518 0.501770 -0.403931 0.538086 1445372185 0.543518 0.501770 -0.403931 0.538086 1445372185 0.543518 0.501770 -0.403931 0.538086 1445372185 0.540771 0.504272 -0.403870 0.538574 1445372185 0.540771 0.504272 -0.403870 0.538574 1445372185 0.540771 0.504272 -0.403870 0.538574 1445372185 0.540771 0.504272 -0.403870 0.538574 1445372185 0.540771 0.504272 -0.403870 0.538574 1445372185 0.540771 0.504272 -0.403870 0.538574 1445372185 0.540710 0.504639 -0.403748 0.538452 1445372185 0.540710 0.504639 -0.403748 0.538452 1445372185 0.540710 0.504639 -0.403748 0.538452 1445372185 0.540710 0.504639 -0.403748 0.538452 1445372185 0.540710 0.504639 -0.403748 0.538452 1445372185 0.540710 0.504639 -0.403748 0.538452 1445372185 0.542664 0.503418 -0.404419 0.537048 1445372186 0.542664 0.503418 -0.404419 0.537048 1445372186 0.542664 0.503418 -0.404419 0.537048 1445372186 0.542664 0.503418 -0.404419 0.537048 1445372186 0.542664 0.503418 -0.404419 0.537048 1445372186 0.542664 0.503418 -0.404419 0.537048 1445372186 0.545959 0.500732 -0.405212 0.535706 1445372186 0.545959 0.500732 -0.405212 0.535706 1445372186 0.545959 0.500732 -0.405212 0.535706 1445372186 0.545959 0.500732 -0.405212 0.535706 1445372186 0.545959 0.500732 -0.405212 0.535706 1445372186 0.545959 0.500732 -0.405212 0.535706 1445372186 0.549316 0.497498 -0.404785 0.535522 1445372186 0.549316 0.497498 -0.404785 0.535522 1445372186 0.549316 0.497498 -0.404785 0.535522 1445372186 0.549316 0.497498 -0.404785 0.535522 1445372186 0.549316 0.497498 -0.404785 0.535522 1445372186 0.549316 0.497498 -0.404785 0.535522 1445372186 0.550293 0.496521 -0.405273 0.535095 1445372186 0.550293 0.496521 -0.405273 0.535095 1445372186 0.550293 0.496521 -0.405273 0.535095 1445372186 0.550293 0.496521 -0.405273 0.535095 1445372186 0.550293 0.496521 -0.405273 0.535095 1445372186 0.550293 0.496521 -0.405273 0.535095 1445372186 0.549622 0.497192 -0.406433 0.534302 1445372186 0.549622 0.497192 -0.406433 0.534302 1445372186 0.549622 0.497192 -0.406433 0.534302 1445372186 0.549622 0.497192 -0.406433 0.534302 1445372186 0.549622 0.497192 -0.406433 0.534302 1445372186 0.549622 0.497192 -0.406433 0.534302 1445372186 0.548401 0.498779 -0.408081 0.532776 1445372186 0.548401 0.498779 -0.408081 0.532776 1445372186 0.548401 0.498779 -0.408081 0.532776 1445372186 0.548401 0.498779 -0.408081 0.532776 1445372186 0.548401 0.498779 -0.408081 0.532776 1445372186 0.548401 0.498779 -0.408081 0.532776 1445372186 0.548401 0.498779 -0.408081 0.532776 1445372186 0.547791 0.499756 -0.409058 0.531738 1445372186 0.547791 0.499756 -0.409058 0.531738 1445372186 0.547791 0.499756 -0.409058 0.531738 1445372186 0.547791 0.499756 -0.409058 0.531738 1445372186 0.547791 0.499756 -0.409058 0.531738 1445372186 0.547791 0.499756 -0.409058 0.531738 1445372186 0.547546 0.499817 -0.408936 0.531982 1445372186 0.547546 0.499817 -0.408936 0.531982 1445372186 0.547546 0.499817 -0.408936 0.531982 1445372186 0.547546 0.499817 -0.408936 0.531982 1445372186 0.547546 0.499817 -0.408936 0.531982 1445372186 0.547546 0.499817 -0.408936 0.531982 1445372186 0.547546 0.499817 -0.408936 0.531982 1445372186 0.548340 0.498291 -0.408325 0.533142 1445372186 0.548340 0.498291 -0.408325 0.533142 1445372186 0.548340 0.498291 -0.408325 0.533142 1445372186 0.548340 0.498291 -0.408325 0.533142 1445372186 0.548340 0.498291 -0.408325 0.533142 1445372186 0.548340 0.498291 -0.408325 0.533142 1445372186 0.549683 0.496704 -0.408386 0.533203 1445372186 0.549683 0.496704 -0.408386 0.533203 1445372186 0.549683 0.496704 -0.408386 0.533203 1445372186 0.549683 0.496704 -0.408386 0.533203 1445372186 0.549683 0.496704 -0.408386 0.533203 1445372186 0.549683 0.496704 -0.408386 0.533203 1445372186 0.550598 0.495422 -0.409485 0.532593 1445372186 0.550598 0.495422 -0.409485 0.532593 1445372186 0.550598 0.495422 -0.409485 0.532593 1445372186 0.550598 0.495422 -0.409485 0.532593 1445372186 0.550598 0.495422 -0.409485 0.532593 1445372186 0.550598 0.495422 -0.409485 0.532593 1445372186 0.550659 0.495056 -0.410522 0.532104 1445372186 0.550659 0.495056 -0.410522 0.532104 1445372186 0.550659 0.495056 -0.410522 0.532104 1445372186 0.550659 0.495056 -0.410522 0.532104 1445372186 0.550659 0.495056 -0.410522 0.532104 1445372186 0.550659 0.495056 -0.410522 0.532104 1445372186 0.548706 0.495911 -0.410034 0.533630 1445372186 0.548706 0.495911 -0.410034 0.533630 1445372186 0.548706 0.495911 -0.410034 0.533630 1445372186 0.548706 0.495911 -0.410034 0.533630 1445372186 0.548706 0.495911 -0.410034 0.533630 1445372186 0.548706 0.495911 -0.410034 0.533630 1445372186 0.546387 0.498718 -0.408020 0.534912 1445372186 0.546387 0.498718 -0.408020 0.534912 1445372186 0.546387 0.498718 -0.408020 0.534912 1445372186 0.546387 0.498718 -0.408020 0.534912 1445372186 0.546387 0.498718 -0.408020 0.534912 1445372186 0.546387 0.498718 -0.408020 0.534912 1445372186 0.546387 0.498718 -0.408020 0.534912 1445372186 0.544922 0.501343 -0.405457 0.535950 1445372186 0.544922 0.501343 -0.405457 0.535950 1445372186 0.544922 0.501343 -0.405457 0.535950 1445372186 0.544922 0.501343 -0.405457 0.535950 1445372186 0.544922 0.501343 -0.405457 0.535950 1445372186 0.544922 0.501343 -0.405457 0.535950 1445372186 0.544922 0.501343 -0.405457 0.535950 1445372186 0.543579 0.502991 -0.404785 0.536255 1445372186 0.543579 0.502991 -0.404785 0.536255 1445372186 0.543579 0.502991 -0.404785 0.536255 1445372186 0.543579 0.502991 -0.404785 0.536255 1445372186 0.543579 0.502991 -0.404785 0.536255 1445372186 0.543579 0.502991 -0.404785 0.536255 1445372186 0.544495 0.502380 -0.404968 0.535767 1445372186 0.544495 0.502380 -0.404968 0.535767 1445372186 0.544495 0.502380 -0.404968 0.535767 1445372186 0.544495 0.502380 -0.404968 0.535767 1445372186 0.544495 0.502380 -0.404968 0.535767 1445372186 0.544495 0.502380 -0.404968 0.535767 1445372186 0.546631 0.500793 -0.405579 0.534668 1445372186 0.546631 0.500793 -0.405579 0.534668 1445372186 0.546631 0.500793 -0.405579 0.534668 1445372186 0.546631 0.500793 -0.405579 0.534668 1445372186 0.546631 0.500793 -0.405579 0.534668 1445372186 0.546631 0.500793 -0.405579 0.534668 1445372186 0.548218 0.499023 -0.406311 0.534119 1445372186 0.548218 0.499023 -0.406311 0.534119 1445372187 0.548218 0.499023 -0.406311 0.534119 1445372187 0.548218 0.499023 -0.406311 0.534119 1445372187 0.548218 0.499023 -0.406311 0.534119 1445372187 0.548218 0.499023 -0.406311 0.534119 1445372187 0.548218 0.499023 -0.406311 0.534119 1445372187 0.548645 0.497864 -0.406677 0.534485 1445372187 0.548645 0.497864 -0.406677 0.534485 1445372187 0.548645 0.497864 -0.406677 0.534485 1445372187 0.548645 0.497864 -0.406677 0.534485 1445372187 0.548645 0.497864 -0.406677 0.534485 1445372187 0.548645 0.497864 -0.406677 0.534485 1445372187 0.548828 0.497437 -0.406677 0.534668 1445372187 0.548828 0.497437 -0.406677 0.534668 1445372187 0.548828 0.497437 -0.406677 0.534668 1445372187 0.548828 0.497437 -0.406677 0.534668 1445372187 0.548828 0.497437 -0.406677 0.534668 1445372187 0.548828 0.497437 -0.406677 0.534668 1445372187 0.548645 0.497742 -0.406982 0.534363 1445372187 0.548645 0.497742 -0.406982 0.534363 1445372187 0.548645 0.497742 -0.406982 0.534363 1445372187 0.548645 0.497742 -0.406982 0.534363 1445372187 0.548645 0.497742 -0.406982 0.534363 1445372187 0.548645 0.497742 -0.406982 0.534363 1445372187 0.548645 0.497742 -0.406982 0.534363 1445372187 0.548767 0.498047 -0.407410 0.533569 1445372187 0.548767 0.498047 -0.407410 0.533569 1445372187 0.548767 0.498047 -0.407410 0.533569 1445372187 0.548767 0.498047 -0.407410 0.533569 1445372187 0.548767 0.498047 -0.407410 0.533569 1445372187 0.548767 0.498047 -0.407410 0.533569 1445372187 0.550171 0.497253 -0.407104 0.533142 1445372187 0.550171 0.497253 -0.407104 0.533142 1445372187 0.550171 0.497253 -0.407104 0.533142 1445372187 0.550171 0.497253 -0.407104 0.533142 1445372187 0.550171 0.497253 -0.407104 0.533142 1445372187 0.550171 0.497253 -0.407104 0.533142 1445372187 0.551636 0.495850 -0.406860 0.533142 1445372187 0.551636 0.495850 -0.406860 0.533142 1445372187 0.551636 0.495850 -0.406860 0.533142 1445372187 0.551636 0.495850 -0.406860 0.533142 1445372187 0.551636 0.495850 -0.406860 0.533142 1445372187 0.551636 0.495850 -0.406860 0.533142 1445372187 0.554016 0.493591 -0.406311 0.533142 1445372187 0.554016 0.493591 -0.406311 0.533142 1445372187 0.554016 0.493591 -0.406311 0.533142 1445372187 0.554016 0.493591 -0.406311 0.533142 1445372187 0.554016 0.493591 -0.406311 0.533142 1445372187 0.554016 0.493591 -0.406311 0.533142 1445372187 0.554016 0.493591 -0.406311 0.533142 1445372187 0.555054 0.492493 -0.406494 0.532959 1445372187 0.555054 0.492493 -0.406494 0.532959 1445372187 0.555054 0.492493 -0.406494 0.532959 1445372187 0.555054 0.492493 -0.406494 0.532959 1445372187 0.554260 0.492554 -0.406921 0.533386 1445372187 0.554260 0.492554 -0.406921 0.533386 1445372187 0.554260 0.492554 -0.406921 0.533386 1445372187 0.554260 0.492554 -0.406921 0.533386 1445372187 0.554260 0.492554 -0.406921 0.533386 1445372187 0.554260 0.492554 -0.406921 0.533386 1445372187 0.551147 0.494507 -0.405701 0.535767 1445372187 0.551147 0.494507 -0.405701 0.535767 1445372187 0.551147 0.494507 -0.405701 0.535767 1445372187 0.551147 0.494507 -0.405701 0.535767 1445372187 0.551147 0.494507 -0.405701 0.535767 1445372187 0.551147 0.494507 -0.405701 0.535767 1445372187 0.551147 0.494507 -0.405701 0.535767 1445372187 0.548157 0.497131 -0.403320 0.538208 1445372187 0.548157 0.497131 -0.403320 0.538208 1445372187 0.548157 0.497131 -0.403320 0.538208 1445372187 0.548157 0.497131 -0.403320 0.538208 1445372187 0.548157 0.497131 -0.403320 0.538208 1445372187 0.548157 0.497131 -0.403320 0.538208 1445372187 0.545654 0.499573 -0.402283 0.539246 1445372187 0.545654 0.499573 -0.402283 0.539246 1445372187 0.545654 0.499573 -0.402283 0.539246 1445372187 0.545654 0.499573 -0.402283 0.539246 1445372187 0.545654 0.499573 -0.402283 0.539246 1445372187 0.545654 0.499573 -0.402283 0.539246 1445372187 0.545532 0.500183 -0.402466 0.538696 1445372187 0.545532 0.500183 -0.402466 0.538696 1445372187 0.545532 0.500183 -0.402466 0.538696 1445372187 0.545532 0.500183 -0.402466 0.538696 1445372187 0.545532 0.500183 -0.402466 0.538696 1445372187 0.545532 0.500183 -0.402466 0.538696 1445372187 0.547424 0.499146 -0.403503 0.536926 1445372187 0.547424 0.499146 -0.403503 0.536926 1445372187 0.547424 0.499146 -0.403503 0.536926 1445372187 0.547424 0.499146 -0.403503 0.536926 1445372187 0.547424 0.499146 -0.403503 0.536926 1445372187 0.547424 0.499146 -0.403503 0.536926 1445372187 0.550110 0.497131 -0.404358 0.535400 1445372187 0.550110 0.497131 -0.404358 0.535400 1445372187 0.550110 0.497131 -0.404358 0.535400 1445372187 0.550110 0.497131 -0.404358 0.535400 1445372187 0.550110 0.497131 -0.404358 0.535400 1445372187 0.550110 0.497131 -0.404358 0.535400 1445372187 0.552185 0.495728 -0.404907 0.534180 1445372187 0.552185 0.495728 -0.404907 0.534180 1445372187 0.552185 0.495728 -0.404907 0.534180 1445372187 0.552185 0.495728 -0.404907 0.534180 1445372187 0.552185 0.495728 -0.404907 0.534180 1445372187 0.552185 0.495728 -0.404907 0.534180 1445372187 0.552185 0.495728 -0.404907 0.534180 1445372187 0.553528 0.494934 -0.405823 0.532837 1445372187 0.553528 0.494934 -0.405823 0.532837 1445372187 0.553528 0.494934 -0.405823 0.532837 1445372187 0.553528 0.494934 -0.405823 0.532837 1445372187 0.553528 0.494934 -0.405823 0.532837 1445372187 0.553528 0.494934 -0.405823 0.532837 1445372187 0.554016 0.494507 -0.406677 0.532043 1445372187 0.554016 0.494507 -0.406677 0.532043 1445372188 0.554016 0.494507 -0.406677 0.532043 1445372188 0.554016 0.494507 -0.406677 0.532043 1445372188 0.554016 0.494507 -0.406677 0.532043 1445372188 0.554016 0.494507 -0.406677 0.532043 1445372188 0.553650 0.494507 -0.407288 0.531921 1445372188 0.553650 0.494507 -0.407288 0.531921 1445372188 0.553650 0.494507 -0.407288 0.531921 1445372188 0.553650 0.494507 -0.407288 0.531921 1445372188 0.553650 0.494507 -0.407288 0.531921 1445372188 0.553650 0.494507 -0.407288 0.531921 1445372188 0.553711 0.494202 -0.406860 0.532471 1445372188 0.553711 0.494202 -0.406860 0.532471 1445372188 0.553711 0.494202 -0.406860 0.532471 1445372188 0.553711 0.494202 -0.406860 0.532471 1445372188 0.553711 0.494202 -0.406860 0.532471 1445372188 0.553711 0.494202 -0.406860 0.532471 1445372188 0.553833 0.494263 -0.406616 0.532471 1445372188 0.553833 0.494263 -0.406616 0.532471 1445372188 0.553833 0.494263 -0.406616 0.532471 1445372188 0.553833 0.494263 -0.406616 0.532471 1445372188 0.553833 0.494263 -0.406616 0.532471 1445372188 0.553833 0.494263 -0.406616 0.532471 1445372188 0.554871 0.493591 -0.406921 0.531860 1445372188 0.554871 0.493591 -0.406921 0.531860 1445372188 0.554871 0.493591 -0.406921 0.531860 1445372188 0.554871 0.493591 -0.406921 0.531860 1445372188 0.554871 0.493591 -0.406921 0.531860 1445372188 0.554871 0.493591 -0.406921 0.531860 1445372188 0.555786 0.492676 -0.407959 0.530945 1445372188 0.555786 0.492676 -0.407959 0.530945 1445372188 0.555786 0.492676 -0.407959 0.530945 1445372188 0.555786 0.492676 -0.407959 0.530945 1445372188 0.555786 0.492676 -0.407959 0.530945 1445372188 0.555786 0.492676 -0.407959 0.530945 1445372188 0.556763 0.491882 -0.408386 0.530334 1445372188 0.556763 0.491882 -0.408386 0.530334 1445372188 0.556763 0.491882 -0.408386 0.530334 1445372188 0.556763 0.491882 -0.408386 0.530334 1445372188 0.556763 0.491882 -0.408386 0.530334 1445372188 0.556763 0.491882 -0.408386 0.530334 1445372188 0.555603 0.492493 -0.409668 0.529968 1445372188 0.555603 0.492493 -0.409668 0.529968 1445372188 0.555603 0.492493 -0.409668 0.529968 1445372188 0.555603 0.492493 -0.409668 0.529968 1445372188 0.555603 0.492493 -0.409668 0.529968 1445372188 0.555603 0.492493 -0.409668 0.529968 1445372188 0.553162 0.494141 -0.408691 0.531738 1445372188 0.553162 0.494141 -0.408691 0.531738 1445372188 0.553162 0.494141 -0.408691 0.531738 1445372188 0.553162 0.494141 -0.408691 0.531738 1445372188 0.553162 0.494141 -0.408691 0.531738 1445372188 0.553162 0.494141 -0.408691 0.531738 1445372188 0.550293 0.496460 -0.407532 0.533447 1445372188 0.550293 0.496460 -0.407532 0.533447 1445372188 0.550293 0.496460 -0.407532 0.533447 1445372188 0.550293 0.496460 -0.407532 0.533447 1445372188 0.550293 0.496460 -0.407532 0.533447 1445372188 0.550293 0.496460 -0.407532 0.533447 1445372188 0.548218 0.498657 -0.406616 0.534180 1445372188 0.548218 0.498657 -0.406616 0.534180 1445372188 0.548218 0.498657 -0.406616 0.534180 1445372188 0.548218 0.498657 -0.406616 0.534180 1445372188 0.548218 0.498657 -0.406616 0.534180 1445372188 0.548218 0.498657 -0.406616 0.534180 1445372188 0.547729 0.499878 -0.407410 0.532959 1445372188 0.547729 0.499878 -0.407410 0.532959 1445372188 0.547729 0.499878 -0.407410 0.532959 1445372188 0.547729 0.499878 -0.407410 0.532959 1445372188 0.547729 0.499878 -0.407410 0.532959 1445372188 0.547729 0.499878 -0.407410 0.532959 1445372188 0.547729 0.499878 -0.407410 0.532959 1445372188 0.549011 0.499207 -0.408630 0.531372 1445372188 0.549011 0.499207 -0.408630 0.531372 1445372188 0.549011 0.499207 -0.408630 0.531372 1445372188 0.549011 0.499207 -0.408630 0.531372 1445372188 0.549011 0.499207 -0.408630 0.531372 1445372188 0.549011 0.499207 -0.408630 0.531372 1445372188 0.550476 0.497742 -0.409668 0.530396 1445372188 0.550476 0.497742 -0.409668 0.530396 1445372188 0.550476 0.497742 -0.409668 0.530396 1445372188 0.550476 0.497742 -0.409668 0.530396 1445372188 0.550476 0.497742 -0.409668 0.530396 1445372188 0.550476 0.497742 -0.409668 0.530396 1445372188 0.550476 0.497742 -0.409668 0.530396 1445372188 0.551270 0.496826 -0.409851 0.530273 1445372188 0.551270 0.496826 -0.409851 0.530273 1445372188 0.551270 0.496826 -0.409851 0.530273 1445372188 0.551270 0.496826 -0.409851 0.530273 1445372188 0.551270 0.496826 -0.409851 0.530273 1445372188 0.550842 0.496948 -0.409790 0.530640 1445372188 0.550842 0.496948 -0.409790 0.530640 1445372188 0.550842 0.496948 -0.409790 0.530640 1445372188 0.550842 0.496948 -0.409790 0.530640 1445372188 0.550842 0.496948 -0.409790 0.530640 1445372188 0.550842 0.496948 -0.409790 0.530640 1445372188 0.549377 0.497925 -0.409851 0.531250 1445372188 0.549377 0.497925 -0.409851 0.531250 1445372188 0.549377 0.497925 -0.409851 0.531250 1445372188 0.549377 0.497925 -0.409851 0.531250 1445372188 0.549377 0.497925 -0.409851 0.531250 1445372188 0.548279 0.499146 -0.409546 0.531433 1445372188 0.548279 0.499146 -0.409546 0.531433 1445372188 0.548279 0.499146 -0.409546 0.531433 1445372188 0.548279 0.499146 -0.409546 0.531433 1445372188 
0.558533 0.493286 -0.414307 0.522461 1445372191 0.558533 0.493286 -0.414307 0.522461 1445372191 0.559631 0.491882 -0.417786 0.519897 1445372191 0.559631 0.491882 -0.417786 0.519897 1445372191 0.559631 0.491882 -0.417786 0.519897 1445372191 0.559631 0.491882 -0.417786 0.519897 1445372191 0.559631 0.491882 -0.417786 0.519897 1445372191 0.559631 0.491882 -0.417786 0.519897 1445372191 0.559875 0.490540 -0.421204 0.518127 1445372191 0.559875 0.490540 -0.421204 0.518127 1445372191 0.559875 0.490540 -0.421204 0.518127 1445372191 0.559875 0.490540 -0.421204 0.518127 1445372191 0.559875 0.490540 -0.421204 0.518127 1445372191 0.559875 0.490540 -0.421204 0.518127 1445372191 0.559204 0.489685 -0.422607 0.518433 1445372191 0.559204 0.489685 -0.422607 0.518433 1445372191 0.559204 0.489685 -0.422607 0.518433 1445372191 0.559204 0.489685 -0.422607 0.518433 1445372191 0.559204 0.489685 -0.422607 0.518433 1445372191 0.559204 0.489685 -0.422607 0.518433 1445372191 0.558411 0.489868 -0.419861 0.521423 1445372191 0.558411 0.489868 -0.419861 0.521423 1445372191 0.558411 0.489868 -0.419861 0.521423 1445372191 0.558411 0.489868 -0.419861 0.521423 1445372191 0.558411 0.489868 -0.419861 0.521423 1445372191 0.558411 0.489868 -0.419861 0.521423 1445372191 0.558411 0.489868 -0.419861 0.521423 1445372191 0.557190 0.490723 -0.416077 0.524902 1445372191 0.557190 0.490723 -0.416077 0.524902 1445372191 0.557190 0.490723 -0.416077 0.524902 1445372191 0.557190 0.490723 -0.416077 0.524902 1445372191 0.557190 0.490723 -0.416077 0.524902 1445372191 0.557190 0.490723 -0.416077 0.524902 1445372191 0.555115 0.492798 -0.412537 0.527954 1445372191 0.555115 0.492798 -0.412537 0.527954 1445372191 0.555115 0.492798 -0.412537 0.527954 1445372191 0.555115 0.492798 -0.412537 0.527954 1445372191 0.555115 0.492798 -0.412537 0.527954 1445372191 0.555115 0.492798 -0.412537 0.527954 1445372191 0.552246 0.495422 -0.409607 0.530823 1445372191 0.552246 0.495422 -0.409607 0.530823 1445372191 0.552246 0.495422 -0.409607 0.530823 1445372191 0.552246 0.495422 -0.409607 0.530823 1445372191 0.552246 0.495422 -0.409607 0.530823 1445372191 0.552246 0.495422 -0.409607 0.530823 1445372191 0.547058 0.499268 -0.406616 0.534912 1445372191 0.547058 0.499268 -0.406616 0.534912 1445372191 0.547058 0.499268 -0.406616 0.534912 1445372191 0.547058 0.499268 -0.406616 0.534912 1445372191 0.547058 0.499268 -0.406616 0.534912 1445372191 0.547058 0.499268 -0.406616 0.534912 1445372191 0.547058 0.499268 -0.406616 0.534912 1445372191 0.543091 0.501648 -0.403442 0.539063 1445372191 0.543091 0.501648 -0.403442 0.539063 1445372191 0.543091 0.501648 -0.403442 0.539063 1445372191 0.543091 0.501648 -0.403442 0.539063 1445372191 0.543091 0.501648 -0.403442 0.539063 1445372191 0.543091 0.501648 -0.403442 0.539063 1445372191 0.542114 0.501892 -0.400146 0.542236 1445372191 0.542114 0.501892 -0.400146 0.542236 1445372191 0.542114 0.501892 -0.400146 0.542236 1445372191 0.542114 0.501892 -0.400146 0.542236 1445372191 0.542114 0.501892 -0.400146 0.542236 1445372191 0.542114 0.501892 -0.400146 0.542236 1445372191 0.542114 0.501892 -0.400146 0.542236 1445372191 0.542725 0.501770 -0.397522 0.543640 1445372191 0.542725 0.501770 -0.397522 0.543640 1445372191 0.542725 0.501770 -0.397522 0.543640 1445372191 0.542725 0.501770 -0.397522 0.543640 1445372191 0.542725 0.501770 -0.397522 0.543640 1445372191 0.542725 0.501770 -0.397522 0.543640 1445372191 0.543579 0.502930 -0.396912 0.542175 1445372191 0.543579 0.502930 -0.396912 0.542175 1445372191 0.543579 0.502930 -0.396912 0.542175 1445372191 0.543579 0.502930 -0.396912 0.542175 1445372191 0.543579 0.502930 -0.396912 0.542175 1445372191 0.543579 0.502930 -0.396912 0.542175 1445372191 0.545471 0.503113 -0.398376 0.539063 1445372191 0.545471 0.503113 -0.398376 0.539063 1445372191 0.545471 0.503113 -0.398376 0.539063 1445372191 0.545471 0.503113 -0.398376 0.539063 1445372191 0.545471 0.503113 -0.398376 0.539063 1445372191 0.545471 0.503113 -0.398376 0.539063 1445372191 0.549011 0.501099 -0.399597 0.536438 1445372191 0.549011 0.501099 -0.399597 0.536438 1445372191 0.549011 0.501099 -0.399597 0.536438 1445372191 0.549011 0.501099 -0.399597 0.536438 1445372191 0.549011 0.501099 -0.399597 0.536438 1445372191 0.549011 0.501099 -0.399597 0.536438 1445372191 0.549011 0.501099 -0.399597 0.536438 1445372191 0.554077 0.497925 -0.404663 0.530334 1445372191 0.554077 0.497925 -0.404663 0.530334 1445372191 0.554077 0.497925 -0.404663 0.530334 1445372191 0.554077 0.497925 -0.404663 0.530334 1445372191 0.554077 0.497925 -0.404663 0.530334 1445372191 0.557739 0.494934 -0.407288 0.527283 1445372192 0.557739 0.494934 -0.407288 0.527283 1445372192 0.557739 0.494934 -0.407288 0.527283 1445372192 0.557739 0.494934 -0.407288 0.527283 1445372192 0.557739 0.494934 -0.407288 0.527283 1445372192 0.557739 0.494934 -0.407288 0.527283 1445372192 0.557739 0.494934 -0.407288 0.527283 1445372192 0.559998 0.492310 -0.406372 0.528015 1445372192 0.559998 0.492310 -0.406372 0.528015 1445372192 0.559998 0.492310 -0.406372 0.528015 1445372192 0.559998 0.492310 -0.406372 0.528015 1445372192 0.559998 0.492310 -0.406372 0.528015 1445372192 0.559998 0.492310 -0.406372 0.528015 1445372192 0.559692 0.491455 -0.404175 0.530884 1445372192 0.559692 0.491455 -0.404175 0.530884 1445372192 0.559692 0.491455 -0.404175 0.530884 1445372192 0.559692 0.491455 -0.404175 0.530884 1445372192 0.559692 0.491455 -0.404175 0.530884 1445372192 0.559387 0.491577 -0.401489 0.533142 1445372192 0.559387 0.491577 -0.401489 0.533142 1445372192 0.559387 0.491577 -0.401489 0.533142 1445372192 0.559387 0.491577 -0.401489 0.533142 1445372192 0.559387 0.491577 -0.401489 0.533142 1445372192 0.559387 0.491577 -0.401489 0.533142 1445372192 0.560242 0.491638 -0.400452 0.532898 1445372192 0.560242 0.491638 -0.400452 0.532898 1445372192 0.560242 0.491638 -0.400452 0.532898 1445372192 0.560242 0.491638 -0.400452 0.532898 1445372192 0.560242 0.491638 -0.400452 0.532898 1445372192 0.560242 0.491638 -0.400452 0.532898 1445372192 0.561218 0.491821 -0.401123 0.531250 1445372192 0.561218 0.491821 -0.401123 0.531250 1445372192 0.561218 0.491821 -0.401123 0.531250 1445372192 0.561218 0.491821 -0.401123 0.531250 1445372192 0.561218 0.491821 -0.401123 0.531250 1445372192 0.561218 0.491821 -0.401123 0.531250 1445372192 0.560852 0.492432 -0.401306 0.530823 1445372192 0.560852 0.492432 -0.401306 0.530823 1445372192 0.560852 0.492432 -0.401306 0.530823 1445372192 0.560852 0.492432 -0.401306 0.530823 1445372192 0.560852 0.492432 -0.401306 0.530823 1445372192 0.560852 0.492432 -0.401306 0.530823 1445372192 0.560852 0.492432 -0.401306 0.530823 1445372192 0.558350 0.493713 -0.401184 0.532410 1445372192 0.558350 0.493713 -0.401184 0.532410 1445372192 0.558350 0.493713 -0.401184 0.532410 1445372192 0.558350 0.493713 -0.401184 0.532410 1445372192 0.558350 0.493713 -0.401184 0.532410 1445372192 0.558350 0.493713 -0.401184 0.532410 1445372192 0.557983 0.493469 -0.398987 0.534729 1445372192 0.557983 0.493469 -0.398987 0.534729 1445372192 0.557983 0.493469 -0.398987 0.534729 1445372192 0.557983 0.493469 -0.398987 0.534729 1445372192 0.557983 0.493469 -0.398987 0.534729 1445372192 0.557983 0.493469 -0.398987 0.534729 1445372192 0.558289 0.492859 -0.396057 0.537048 1445372192 0.558289 0.492859 -0.396057 0.537048 1445372192 0.558289 0.492859 -0.396057 0.537048 1445372192 0.558289 0.492859 -0.396057 0.537048 1445372192 0.558289 0.492859 -0.396057 0.537048 1445372192 0.558289 0.492859 -0.396057 0.537048 1445372192 0.558838 0.492798 -0.395020 0.537354 1445372192 0.558838 0.492798 -0.395020 0.537354 1445372192 0.558838 0.492798 -0.395020 0.537354 1445372192 0.558838 0.492798 -0.395020 0.537354 1445372192 0.558838 0.492798 -0.395020 0.537354 1445372192 0.558838 0.492798 -0.395020 0.537354 1445372192 0.558899 0.492554 -0.396484 0.536377 1445372192 0.558899 0.492554 -0.396484 0.536377 1445372192 0.558899 0.492554 -0.396484 0.536377 1445372192 0.558899 0.492554 -0.396484 0.536377 1445372192 0.558899 0.492554 -0.396484 0.536377 1445372192 0.558899 0.492554 -0.396484 0.536377 1445372192 0.559753 0.491699 -0.401184 0.532837 1445372192 0.559753 0.491699 -0.401184 0.532837 1445372192 0.559753 0.491699 -0.401184 0.532837 1445372192 0.559753 0.491699 -0.401184 0.532837 1445372192 0.559753 0.491699 -0.401184 0.532837 1445372192 0.559753 0.491699 -0.401184 0.532837 1445372192 0.559753 0.491699 -0.401184 0.532837 1445372192 0.562988 0.489502 -0.406067 0.527710 1445372192 0.562988 0.489502 -0.406067 0.527710 1445372192 0.562988 0.489502 -0.406067 0.527710 1445372192 0.562988 0.489502 -0.406067 0.527710 1445372192 0.562988 0.489502 -0.406067 0.527710 1445372192 0.565674 0.487244 -0.408936 0.524658 1445372192 0.565674 0.487244 -0.408936 0.524658 1445372192 0.565674 0.487244 -0.408936 0.524658 1445372192 0.565674 0.487244 -0.408936 0.524658 1445372192 0.565674 0.487244 -0.408936 0.524658 1445372192 0.565674 0.487244 -0.408936 0.524658 1445372192 0.565674 0.487244 -0.408936 0.524658 1445372192 0.564514 0.487122 -0.411499 0.524109 1445372192 0.564514 0.487122 -0.411499 0.524109 1445372192 0.564514 0.487122 -0.411499 0.524109 1445372192 0.564514 0.487122 -0.411499 0.524109 1445372192 0.564514 0.487122 -0.411499 0.524109 1445372192 0.564514 0.487122 -0.411499 0.524109 1445372192 0.563049 0.487183 -0.411255 0.525757 1445372192 0.563049 0.487183 -0.411255 0.525757 1445372192 0.563049 0.487183 -0.411255 0.525757 1445372192 0.563049 0.487183 -0.411255 0.525757 1445372192 0.563049 0.487183 -0.411255 0.525757 1445372192 0.563049 0.487183 -0.411255 0.525757 1445372192 0.563660 0.486206 -0.408569 0.528076 1445372192 0.563660 0.486206 -0.408569 0.528076 1445372192 0.563660 0.486206 -0.408569 0.528076 1445372192 0.563660 0.486206 -0.408569 0.528076 1445372192 0.563660 0.486206 -0.408569 0.528076 1445372192 0.564453 0.485168 -0.405273 0.530701 1445372192 0.564453 0.485168 -0.405273 0.530701 1445372193 0.564453 0.485168 -0.405273 0.530701 1445372193 0.564453 0.485168 -0.405273 0.530701 1445372193 0.564453 0.485168 -0.405273 0.530701 1445372193 0.564453 0.485168 -0.405273 0.530701 1445372193 0.564453 0.485168 -0.405273 0.530701 1445372193 0.564209 0.485229 -0.405273 0.530945 1445372193 0.564209 0.485229 -0.405273 0.530945 1445372193 0.564209 0.485229 -0.405273 0.530945 1445372193 0.564209 0.485229 -0.405273 0.530945 1445372193 0.564209 0.485229 -0.405273 0.530945 1445372193 0.564209 0.485229 -0.405273 0.530945 1445372193 0.562561 0.486145 -0.405823 0.531494 1445372193 0.562561 0.486145 -0.405823 0.531494 1445372193 0.562561 0.486145 -0.405823 0.531494 1445372193 0.562561 0.486145 -0.405823 0.531494 1445372193 0.562561 0.486145 -0.405823 0.531494 1445372193 0.562561 0.486145 -0.405823 0.531494 1445372193 0.558960 0.488831 -0.406067 0.532654 1445372193 0.558960 0.488831 -0.406067 0.532654 1445372193 0.558960 0.488831 -0.406067 0.532654 1445372193 0.558960 0.488831 -0.406067 0.532654 1445372193 0.558960 0.488831 -0.406067 0.532654 1445372193 0.558960 0.488831 -0.406067 0.532654 1445372193 0.554810 0.492004 -0.405151 0.534668 1445372193 0.554810 0.492004 -0.405151 0.534668 1445372193 0.554810 0.492004 -0.405151 0.534668 1445372193 0.554810 0.492004 -0.405151 0.534668 1445372193 0.554810 0.492004 -0.405151 0.534668 1445372193 0.554810 0.492004 -0.405151 0.534668 1445372193 0.552612 0.493958 -0.403137 0.536682 1445372193 0.552612 0.493958 -0.403137 0.536682 1445372193 0.552612 0.493958 -0.403137 0.536682 1445372193 0.552612 0.493958 -0.403137 0.536682 1445372193 0.552612 0.493958 -0.403137 0.536682 1445372193 0.552612 0.493958 -0.403137 0.536682 1445372193 0.551208 0.495422 -0.401733 0.537842 1445372193 0.551208 0.495422 -0.401733 0.537842 1445372193 0.551208 0.495422 -0.401733 0.537842 1445372193 0.551208 0.495422 -0.401733 0.537842 1445372193 0.551208 0.495422 -0.401733 0.537842 1445372193 0.551208 0.495422 -0.401733 0.537842 1445372193 0.551208 0.495422 -0.401733 0.537842 1445372193 0.551208 0.496521 -0.402100 0.536499 1445372193 0.551208 0.496521 -0.402100 0.536499 1445372193 0.551208 0.496521 -0.402100 0.536499 1445372193 0.551208 0.496521 -0.402100 0.536499 1445372193 0.551208 0.496521 -0.402100 0.536499 1445372193 0.551208 0.496521 -0.402100 0.536499 1445372193 0.551514 0.497253 -0.404480 0.533752 1445372193 0.551514 0.497253 -0.404480 0.533752 1445372193 0.551514 0.497253 -0.404480 0.533752 1445372193 0.551514 0.497253 -0.404480 0.533752 1445372193 0.551514 0.497253 -0.404480 0.533752 1445372193 0.551514 0.497253 -0.404480 0.533752 1445372193 0.552429 0.497009 -0.408325 0.530090 1445372193 0.552429 0.497009 -0.408325 0.530090 1445372193 0.552429 0.497009 -0.408325 0.530090 1445372193 0.552429 0.497009 -0.408325 0.530090 1445372193 0.552429 0.497009 -0.408325 0.530090 1445372193 0.552429 0.497009 -0.408325 0.530090 1445372193 0.554871 0.495422 -0.412842 0.525513 1445372193 0.554871 0.495422 -0.412842 0.525513 1445372193 0.554871 0.495422 -0.412842 0.525513 1445372193 0.554871 0.495422 -0.412842 0.525513 1445372193 0.554871 0.495422 -0.412842 0.525513 1445372193 0.554871 0.495422 -0.412842 0.525513 1445372193 0.554871 0.495422 -0.412842 0.525513 1445372193 0.556885 0.493713 -0.416382 0.522156 1445372193 0.556885 0.493713 -0.416382 0.522156 1445372193 0.556885 0.493713 -0.416382 0.522156 1445372193 0.556885 0.493713 -0.416382 0.522156 1445372193 0.556885 0.493713 -0.416382 0.522156 1445372193 0.556885 0.493713 -0.416382 0.522156 1445372193 0.557983 0.492310 -0.417358 0.521545 1445372193 0.557983 0.492310 -0.417358 0.521545 1445372193 0.557983 0.492310 -0.417358 0.521545 1445372193 0.557983 0.492310 -0.417358 0.521545 1445372193 0.557983 0.492310 -0.417358 0.521545 1445372193 0.557983 0.492310 -0.417358 0.521545 1445372193 0.558105 0.491699 -0.415527 0.523499 1445372193 0.558105 0.491699 -0.415527 0.523499 1445372193 0.558105 0.491699 -0.415527 0.523499 1445372193 0.558105 0.491699 -0.415527 0.523499 1445372193 0.558105 0.491699 -0.415527 0.523499 1445372193 0.558105 0.491699 -0.415527 0.523499 1445372193 0.557190 0.492004 -0.412231 0.526794 1445372193 0.557190 0.492004 -0.412231 0.526794 1445372193 0.557190 0.492004 -0.412231 0.526794 1445372193 0.557190 0.492004 -0.412231 0.526794 1445372193 0.557190 0.492004 -0.412231 0.526794 1445372193 0.557190 0.492004 -0.412231 0.526794 1445372193 0.555664 0.493286 -0.409119 0.529602 1445372193 0.555664 0.493286 -0.409119 0.529602 1445372193 0.555664 0.493286 -0.409119 0.529602 1445372193 0.555664 0.493286 -0.409119 0.529602 1445372193 0.555664 0.493286 -0.409119 0.529602 1445372193 0.556091 0.492737 -0.407349 0.531006 1445372193 0.556091 0.492737 -0.407349 0.531006 1445372193 0.556091 0.492737 -0.407349 0.531006 1445372193 0.556091 0.492737 -0.407349 0.531006 1445372193 0.556091 0.492737 -0.407349 0.531006 1445372193 0.556091 0.492737 -0.407349 0.531006 1445372193 0.555237 0.492859 -0.407349 0.531799 1445372193 0.555237 0.492859 -0.407349 0.531799 1445372193 0.555237 0.492859 -0.407349 0.531799 1445372193 0.555237 0.492859 -0.407349 0.531799 1445372193 0.555237 0.492859 -0.407349 0.531799 1445372193 0.555237 0.492859 -0.407349 0.531799 1445372193 0.552002 0.495117 -0.408691 0.532043 1445372193 0.552002 0.495117 -0.408691 0.532043 1445372194 0.552002 0.495117 -0.408691 0.532043 1445372194 0.552002 0.495117 -0.408691 0.532043 1445372194 0.552002 0.495117 -0.408691 0.532043 1445372194 0.552002 0.495117 -0.408691 0.532043 1445372194 0.548584 0.497498 -0.409119 0.533020 1445372194 0.548584 0.497498 -0.409119 0.533020 1445372194 0.548584 0.497498 -0.409119 0.533020 1445372194 0.548584 0.497498 -0.409119 0.533020 1445372194 0.548584 0.497498 -0.409119 0.533020 1445372194 0.548584 0.497498 -0.409119 0.533020 1445372194 0.546448 0.498718 -0.406982 0.535645 1445372194 0.546448 0.498718 -0.406982 0.535645 1445372194 0.546448 0.498718 -0.406982 0.535645 1445372194 0.546448 0.498718 -0.406982 0.535645 1445372194 0.546448 0.498718 -0.406982 0.535645 1445372194 0.546448 0.498718 -0.406982 0.535645 1445372194 0.546448 0.498718 -0.406982 0.535645 1445372194 0.544739 0.499939 -0.403198 0.539124 1445372194 0.544739 0.499939 -0.403198 0.539124 1445372194 0.544739 0.499939 -0.403198 0.539124 1445372194 0.544739 0.499939 -0.403198 0.539124 1445372194 0.544739 0.499939 -0.403198 0.539124 1445372194 0.544739 0.499939 -0.403198 0.539124 1445372194 0.544922 0.500366 -0.399475 0.541321 1445372194 0.544922 0.500366 -0.399475 0.541321 1445372194 0.544922 0.500366 -0.399475 0.541321 1445372194 0.544922 0.500366 -0.399475 0.541321 1445372194 0.544922 0.500366 -0.399475 0.541321 1445372194 0.544922 0.500366 -0.399475 0.541321 1445372194 0.545410 0.500305 -0.397522 0.542297 1445372194 0.545410 0.500305 -0.397522 0.542297 1445372194 0.545410 0.500305 -0.397522 0.542297 1445372194 0.545410 0.500305 -0.397522 0.542297 1445372194 0.545410 0.500305 -0.397522 0.542297 1445372194 0.545410 0.500305 -0.397522 0.542297 1445372194 0.545410 0.500305 -0.397522 0.542297 1445372194 0.546631 0.499878 -0.398865 0.540527 1445372194 0.546631 0.499878 -0.398865 0.540527 1445372194 0.546631 0.499878 -0.398865 0.540527 1445372194 0.546631 0.499878 -0.398865 0.540527 1445372194 0.546631 0.499878 -0.398865 0.540527 1445372194 0.546631 0.499878 -0.398865 0.540527 1445372194 0.549561 0.498108 -0.402466 0.536438 1445372194 0.549561 0.498108 -0.402466 0.536438 1445372194 0.549561 0.498108 -0.402466 0.536438 1445372194 0.549561 0.498108 -0.402466 0.536438 1445372194 0.549561 0.498108 -0.402466 0.536438 1445372194 0.549561 0.498108 -0.402466 0.536438 1445372194 0.553406 0.495728 -0.405457 0.532471 1445372194 0.553406 0.495728 -0.405457 0.532471 1445372194 0.553406 0.495728 -0.405457 0.532471 1445372194 0.553406 0.495728 -0.405457 0.532471 1445372194 0.553406 0.495728 -0.405457 0.532471 1445372194 0.553406 0.495728 -0.405457 0.532471 1445372194 0.557007 0.492981 -0.407043 0.530029 1445372194 0.557007 0.492981 -0.407043 0.530029 1445372194 0.557007 0.492981 -0.407043 0.530029 1445372194 0.557007 0.492981 -0.407043 0.530029 1445372194 0.557007 0.492981 -0.407043 0.530029 1445372194 0.557007 0.492981 -0.407043 0.530029 1445372194 0.559082 0.490295 -0.406677 0.530579 1445372194 0.559082 0.490295 -0.406677 0.530579 1445372194 0.559082 0.490295 -0.406677 0.530579 1445372194 0.559082 0.490295 -0.406677 0.530579 1445372194 0.559082 0.490295 -0.406677 0.530579 1445372194 0.559082 0.490295 -0.406677 0.530579 1445372194 0.557739 0.489990 -0.405945 0.532898 1445372194 0.557739 0.489990 -0.405945 0.532898 1445372194 0.557739 0.489990 -0.405945 0.532898 1445372194 0.557739 0.489990 -0.405945 0.532898 1445372194 0.557739 0.489990 -0.405945 0.532898 1445372194 0.557739 0.489990 -0.405945 0.532898 1445372194 0.555237 0.491516 -0.403931 0.535583 1445372194 0.555237 0.491516 -0.403931 0.535583 1445372194 0.555237 0.491516 -0.403931 0.535583 1445372194 0.555237 0.491516 -0.403931 0.535583 1445372194 0.555237 0.491516 -0.403931 0.535583 1445372194 0.555237 0.491516 -0.403931 0.535583 1445372194 0.554810 0.491699 -0.402832 0.536743 1445372194 0.554810 0.491699 -0.402832 0.536743 1445372194 0.554810 0.491699 -0.402832 0.536743 1445372194 0.554810 0.491699 -0.402832 0.536743 1445372194 0.554810 0.491699 -0.402832 0.536743 1445372194 0.554810 0.491699 -0.402832 0.536743 1445372194 0.554382 0.492126 -0.402039 0.537354 1445372194 0.554382 0.492126 -0.402039 0.537354 1445372194 0.554382 0.492126 -0.402039 0.537354 1445372194 0.554382 0.492126 -0.402039 0.537354 1445372194 0.554382 0.492126 -0.402039 0.537354 1445372194 0.554382 0.492126 -0.402039 0.537354 1445372194 0.553467 0.493225 -0.401794 0.537476 1445372194 0.553467 0.493225 -0.401794 0.537476 1445372194 0.553467 0.493225 -0.401794 0.537476 1445372194 0.553467 0.493225 -0.401794 0.537476 1445372194 0.553467 0.493225 -0.401794 0.537476 1445372194 0.553467 0.493225 -0.401794 0.537476 1445372194 0.551147 0.495117 -0.402161 0.537903 1445372194 0.551147 0.495117 -0.402161 0.537903 1445372194 0.551147 0.495117 -0.402161 0.537903 1445372194 0.551147 0.495117 -0.402161 0.537903 1445372194 0.551147 0.495117 -0.402161 0.537903 1445372194 0.551147 0.495117 -0.402161 0.537903 1445372194 0.548950 0.497375 -0.402405 0.537842 1445372194 0.548950 0.497375 -0.402405 0.537842 1445372194 0.548950 0.497375 -0.402405 0.537842 1445372194 0.548950 0.497375 -0.402405 0.537842 1445372194 0.548950 0.497375 -0.402405 0.537842 1445372194 0.548950 0.497375 -0.402405 0.537842 1445372194 0.549133 0.497009 -0.399597 0.540100 1445372194 0.549133 0.497009 -0.399597 0.540100 1445372194 0.549133 0.497009 -0.399597 0.540100 1445372194 0.549133 0.497009 -0.399597 0.540100 1445372195 0.549133 0.497009 -0.399597 0.540100 1445372195 0.549133 0.497009 -0.399597 0.540100 1445372195 0.549133 0.497009 -0.399597 0.540100 1445372195 0.547791 0.497742 -0.397095 0.542664 1445372195 0.547791 0.497742 -0.397095 0.542664 1445372195 0.547791 0.497742 -0.397095 0.542664 1445372195 0.547791 0.497742 -0.397095 0.542664 1445372195 0.547791 0.497742 -0.397095 0.542664 1445372195 0.547791 0.497742 -0.397095 0.542664 1445372195 0.547058 0.498169 -0.395142 0.544312 1445372195 0.547058 0.498169 -0.395142 0.544312 1445372195 0.547058 0.498169 -0.395142 0.544312 1445372195 0.547058 0.498169 -0.395142 0.544312 1445372195 0.547058 0.498169 -0.395142 0.544312 1445372195 0.547058 0.498169 -0.395142 0.544312 1445372195 0.547058 0.498169 -0.395142 0.544312 1445372195 0.545959 0.499451 -0.397827 0.542297 1445372195 0.545959 0.499451 -0.397827 0.542297 1445372195 0.545959 0.499451 -0.397827 0.542297 1445372195 0.545959 0.499451 -0.397827 0.542297 1445372195 0.545959 0.499451 -0.397827 0.542297 1445372195 0.545959 0.499451 -0.397827 0.542297 1445372195 0.546692 0.499390 -0.401794 0.538635 1445372195 0.546692 0.499390 -0.401794 0.538635 1445372195 0.546692 0.499390 -0.401794 0.538635 1445372195 0.546692 0.499390 -0.401794 0.538635 1445372195 0.546692 0.499390 -0.401794 0.538635 1445372195 0.546692 0.499390 -0.401794 0.538635 1445372195 0.546692 0.499390 -0.401794 0.538635 1445372195 0.549011 0.497742 -0.405151 0.535339 1445372195 0.549011 0.497742 -0.405151 0.535339 1445372195 0.549011 0.497742 -0.405151 0.535339 1445372195 0.549011 0.497742 -0.405151 0.535339 1445372195 0.549011 0.497742 -0.405151 0.535339 1445372195 0.549011 0.497742 -0.405151 0.535339 1445372195 0.549927 0.496399 -0.406372 0.534790 1445372195 0.549927 0.496399 -0.406372 0.534790 1445372195 0.549927 0.496399 -0.406372 0.534790 1445372195 0.549927 0.496399 -0.406372 0.534790 1445372195 0.549927 0.496399 -0.406372 0.534790 1445372195 0.549927 0.496399 -0.406372 0.534790 1445372195 0.548401 0.496582 -0.405090 0.537109 1445372195 0.548401 0.496582 -0.405090 0.537109 1445372195 0.548401 0.496582 -0.405090 0.537109 1445372195 0.548401 0.496582 -0.405090 0.537109 1445372195 0.548401 0.496582 -0.405090 0.537109 1445372195 0.548401 0.496582 -0.405090 0.537109 1445372195 0.547791 0.496277 -0.401428 0.540771 1445372195 0.547791 0.496277 -0.401428 0.540771 1445372195 0.547791 0.496277 -0.401428 0.540771 1445372195 0.547791 0.496277 -0.401428 0.540771 1445372195 0.547791 0.496277 -0.401428 0.540771 1445372195 0.547791 0.496277 -0.401428 0.540771 1445372195 0.546875 0.496887 -0.398071 0.543579 1445372195 0.546875 0.496887 -0.398071 0.543579 1445372195 0.546875 0.496887 -0.398071 0.543579 1445372195 0.546875 0.496887 -0.398071 0.543579 1445372195 0.546875 0.496887 -0.398071 0.543579 1445372195 0.548523 0.495850 -0.397278 0.543518 1445372195 0.548523 0.495850 -0.397278 0.543518 1445372195 0.548523 0.495850 -0.397278 0.543518 1445372195 0.548523 0.495850 -0.397278 0.543518 1445372195 0.548523 0.495850 -0.397278 0.543518 1445372195 0.548523 0.495850 -0.397278 0.543518 1445372195 0.548340 0.496277 -0.396973 0.543518 1445372195 0.548340 0.496277 -0.396973 0.543518 1445372195 0.548340 0.496277 -0.396973 0.543518 1445372195 0.548340 0.496277 -0.396973 0.543518 1445372195 0.548340 0.496277 -0.396973 0.543518 1445372195 0.548340 0.496277 -0.396973 0.543518 1445372195 0.548340 0.496277 -0.396973 0.543518 1445372195 0.547241 0.497375 -0.397339 0.543274 1445372195 0.547241 0.497375 -0.397339 0.543274 1445372195 0.547241 0.497375 -0.397339 0.543274 1445372195 0.547241 0.497375 -0.397339 0.543274 1445372195 0.547241 0.497375 -0.397339 0.543274 1445372195 0.547241 0.497375 -0.397339 0.543274 1445372195 0.545227 0.498962 -0.397583 0.543640 1445372195 0.545227 0.498962 -0.397583 0.543640 1445372195 0.545227 0.498962 -0.397583 0.543640 1445372195 0.545227 0.498962 -0.397583 0.543640 1445372195 0.545227 0.498962 -0.397583 0.543640 1445372195 0.545227 0.498962 -0.397583 0.543640 1445372195 0.546326 0.498596 -0.396667 0.543640 1445372195 0.546326 0.498596 -0.396667 0.543640 1445372195 0.546326 0.498596 -0.396667 0.543640 1445372195 0.546326 0.498596 -0.396667 0.543640 1445372195 0.546326 0.498596 -0.396667 0.543640 1445372195 0.546326 0.498596 -0.396667 0.543640 1445372195 0.548096 0.498230 -0.395630 0.542908 1445372195 0.548096 0.498230 -0.395630 0.542908 1445372195 0.548096 0.498230 -0.395630 0.542908 1445372195 0.548096 0.498230 -0.395630 0.542908 1445372195 0.548096 0.498230 -0.395630 0.542908 1445372195 0.548096 0.498230 -0.395630 0.542908 1445372195 0.548096 0.498230 -0.395630 0.542908 1445372195 0.549927 0.498413 -0.395081 0.541321 1445372195 0.549927 0.498413 -0.395081 0.541321 1445372195 0.549927 0.498413 -0.395081 0.541321 1445372195 0.549927 0.498413 -0.395081 0.541321 1445372195 0.549927 0.498413 -0.395081 0.541321 1445372195 0.549927 0.498413 -0.395081 0.541321 1445372195 0.550720 0.498596 -0.398560 0.537720 1445372195 0.550720 0.498596 -0.398560 0.537720 1445372195 0.550720 0.498596 -0.398560 0.537720 1445372195 0.550720 0.498596 -0.398560 0.537720 1445372195 0.550720 0.498596 -0.398560 0.537720 1445372195 0.551514 0.497925 -0.403137 0.534180 1445372195 0.551514 0.497925 -0.403137 0.534180 1445372195 0.551514 0.497925 -0.403137 0.534180 1445372195 0.551514 0.497925 -0.403137 0.534180 1445372195 0.551514 0.497925 -0.403137 0.534180 1445372195 0.551514 0.497925 -0.403137 0.534180 1445372196 0.551514 0.497925 -0.403137 0.534180 1445372196 0.553223 0.496155 -0.408630 0.529785 1445372196 0.553223 0.496155 -0.408630 0.529785 1445372196 0.553223 0.496155 -0.408630 0.529785 1445372196 0.553223 0.496155 -0.408630 0.529785 1445372196 0.553223 0.496155 -0.408630 0.529785 1445372196 0.553223 0.496155 -0.408630 0.529785 1445372196 0.553894 0.495300 -0.412415 0.526978 1445372196 0.553894 0.495300 -0.412415 0.526978 1445372196 0.553894 0.495300 -0.412415 0.526978 1445372196 0.553894 0.495300 -0.412415 0.526978 1445372196 0.553894 0.495300 -0.412415 0.526978 1445372196 0.553894 0.495300 -0.412415 0.526978 1445372196 0.553711 0.494934 -0.412231 0.527710 1445372196 0.553711 0.494934 -0.412231 0.527710 1445372196 0.553711 0.494934 -0.412231 0.527710 1445372196 0.553711 0.494934 -0.412231 0.527710 1445372196 0.553711 0.494934 -0.412231 0.527710 1445372196 0.553711 0.494934 -0.412231 0.527710 1445372196 0.552429 0.495605 -0.410339 0.529846 1445372196 
0.545166 0.503418 -0.409302 0.530823 1445372198 0.545166 0.503418 -0.409302 0.530823 1445372198 0.545166 0.503418 -0.409302 0.530823 1445372198 0.545654 0.504578 -0.407532 0.530579 1445372198 0.545654 0.504578 -0.407532 0.530579 1445372198 0.545654 0.504578 -0.407532 0.530579 1445372198 0.545654 0.504578 -0.407532 0.530579 1445372198 0.545654 0.504578 -0.407532 0.530579 1445372198 0.545654 0.504578 -0.407532 0.530579 1445372198 0.547607 0.502808 -0.406433 0.531067 1445372198 0.547607 0.502808 -0.406433 0.531067 1445372198 0.547607 0.502808 -0.406433 0.531067 1445372198 0.547607 0.502808 -0.406433 0.531067 1445372198 0.547607 0.502808 -0.406433 0.531067 1445372198 0.547607 0.502808 -0.406433 0.531067 1445372198 0.551697 0.498596 -0.404419 0.532410 1445372198 0.551697 0.498596 -0.404419 0.532410 1445372198 0.551697 0.498596 -0.404419 0.532410 1445372198 0.551697 0.498596 -0.404419 0.532410 1445372198 0.551697 0.498596 -0.404419 0.532410 1445372198 0.551697 0.498596 -0.404419 0.532410 1445372198 0.551697 0.498596 -0.404419 0.532410 1445372198 0.551758 0.497803 -0.404846 0.532715 1445372198 0.551758 0.497803 -0.404846 0.532715 1445372198 0.551758 0.497803 -0.404846 0.532715 1445372198 0.551758 0.497803 -0.404846 0.532715 1445372198 0.551758 0.497803 -0.404846 0.532715 1445372198 0.551758 0.497803 -0.404846 0.532715 1445372198 0.551636 0.497559 -0.406982 0.531494 1445372198 0.551636 0.497559 -0.406982 0.531494 1445372198 0.551636 0.497559 -0.406982 0.531494 1445372198 0.551636 0.497559 -0.406982 0.531494 1445372198 0.551636 0.497559 -0.406982 0.531494 1445372198 0.551636 0.497559 -0.406982 0.531494 1445372198 0.553040 0.496765 -0.409851 0.528442 1445372198 0.553040 0.496765 -0.409851 0.528442 1445372198 0.553040 0.496765 -0.409851 0.528442 1445372198 0.553040 0.496765 -0.409851 0.528442 1445372198 0.553040 0.496765 -0.409851 0.528442 1445372198 0.553040 0.496765 -0.409851 0.528442 1445372198 0.554871 0.495911 -0.412292 0.525513 1445372198 0.554871 0.495911 -0.412292 0.525513 1445372198 0.554871 0.495911 -0.412292 0.525513 1445372198 0.554871 0.495911 -0.412292 0.525513 1445372198 0.554871 0.495911 -0.412292 0.525513 1445372198 0.554871 0.495911 -0.412292 0.525513 1445372198 0.554871 0.495911 -0.412292 0.525513 1445372198 0.556335 0.494263 -0.413330 0.524719 1445372198 0.556335 0.494263 -0.413330 0.524719 1445372198 0.556335 0.494263 -0.413330 0.524719 1445372198 0.556335 0.494263 -0.413330 0.524719 1445372198 0.556335 0.494263 -0.413330 0.524719 1445372198 0.556335 0.494263 -0.413330 0.524719 1445372198 0.557983 0.491638 -0.412292 0.526184 1445372198 0.557983 0.491638 -0.412292 0.526184 1445372198 0.557983 0.491638 -0.412292 0.526184 1445372198 0.557983 0.491638 -0.412292 0.526184 1445372198 0.557983 0.491638 -0.412292 0.526184 1445372198 0.557983 0.491638 -0.412292 0.526184 1445372198 0.558228 0.490295 -0.412476 0.527039 1445372198 0.558228 0.490295 -0.412476 0.527039 1445372198 0.558228 0.490295 -0.412476 0.527039 1445372198 0.558228 0.490295 -0.412476 0.527039 1445372198 0.558228 0.490295 -0.412476 0.527039 1445372198 0.558228 0.490295 -0.412476 0.527039 1445372198 0.558167 0.490479 -0.414185 0.525635 1445372198 0.558167 0.490479 -0.414185 0.525635 1445372198 0.558167 0.490479 -0.414185 0.525635 1445372198 0.558167 0.490479 -0.414185 0.525635 1445372198 0.558167 0.490479 -0.414185 0.525635 1445372198 0.558167 0.490479 -0.414185 0.525635 1445372198 0.558167 0.490479 -0.414185 0.525635 1445372198 0.556396 0.492371 -0.414734 0.525330 1445372198 0.556396 0.492371 -0.414734 0.525330 1445372198 0.556396 0.492371 -0.414734 0.525330 1445372198 0.556396 0.492371 -0.414734 0.525330 1445372198 0.556396 0.492371 -0.414734 0.525330 1445372198 0.556396 0.492371 -0.414734 0.525330 1445372198 0.556396 0.492371 -0.414734 0.525330 1445372198 0.552673 0.496277 -0.411987 0.527649 1445372198 0.552673 0.496277 -0.411987 0.527649 1445372198 0.552673 0.496277 -0.411987 0.527649 1445372198 0.552673 0.496277 -0.411987 0.527649 1445372198 0.552673 0.496277 -0.411987 0.527649 1445372198 0.552673 0.496277 -0.411987 0.527649 1445372198 0.548523 0.500305 -0.408569 0.530884 1445372198 0.548523 0.500305 -0.408569 0.530884 1445372198 0.548523 0.500305 -0.408569 0.530884 1445372199 0.548523 0.500305 -0.408569 0.530884 1445372199 0.548523 0.500305 -0.408569 0.530884 1445372199 0.548523 0.500305 -0.408569 0.530884 1445372199 0.548523 0.500305 -0.408569 0.530884 1445372199 0.546448 0.502258 -0.405823 0.533203 1445372199 0.546448 0.502258 -0.405823 0.533203 1445372199 0.546448 0.502258 -0.405823 0.533203 1445372199 0.546448 0.502258 -0.405823 0.533203 1445372199 0.546448 0.502258 -0.405823 0.533203 1445372199 0.546448 0.502258 -0.405823 0.533203 1445372199 0.547363 0.501404 -0.404358 0.534180 1445372199 0.547363 0.501404 -0.404358 0.534180 1445372199 0.547363 0.501404 -0.404358 0.534180 1445372199 0.547363 0.501404 -0.404358 0.534180 1445372199 0.547363 0.501404 -0.404358 0.534180 1445372199 0.547363 0.501404 -0.404358 0.534180 1445372199 0.547363 0.501404 -0.404358 0.534180 1445372199 0.548706 0.499329 -0.403320 0.535583 1445372199 0.548706 0.499329 -0.403320 0.535583 1445372199 0.548706 0.499329 -0.403320 0.535583 1445372199 0.548706 0.499329 -0.403320 0.535583 1445372199 0.548706 0.499329 -0.403320 0.535583 1445372199 0.548706 0.499329 -0.403320 0.535583 1445372199 0.549744 0.497559 -0.403381 0.536133 1445372199 0.549744 0.497559 -0.403381 0.536133 1445372199 0.549744 0.497559 -0.403381 0.536133 1445372199 0.549744 0.497559 -0.403381 0.536133 1445372199 0.549744 0.497559 -0.403381 0.536133 1445372199 0.550354 0.496887 -0.404358 0.535339 1445372199 0.550354 0.496887 -0.404358 0.535339 1445372199 0.550354 0.496887 -0.404358 0.535339 1445372199 0.550354 0.496887 -0.404358 0.535339 1445372199 0.550354 0.496887 -0.404358 0.535339 1445372199 0.550354 0.496887 -0.404358 0.535339 1445372199 0.550354 0.496887 -0.404358 0.535339 1445372199 0.551025 0.496704 -0.405518 0.533936 1445372199 0.551025 0.496704 -0.405518 0.533936 1445372199 0.551025 0.496704 -0.405518 0.533936 1445372199 0.551025 0.496704 -0.405518 0.533936 1445372199 0.551025 0.496704 -0.405518 0.533936 1445372199 0.551025 0.496704 -0.405518 0.533936 1445372199 0.552551 0.495972 -0.406067 0.532654 1445372199 0.552551 0.495972 -0.406067 0.532654 1445372199 0.552551 0.495972 -0.406067 0.532654 1445372199 0.552551 0.495972 -0.406067 0.532654 1445372199 0.552551 0.495972 -0.406067 0.532654 1445372199 0.552551 0.495972 -0.406067 0.532654 1445372199 0.554993 0.493958 -0.405640 0.532349 1445372199 0.554993 0.493958 -0.405640 0.532349 1445372199 0.554993 0.493958 -0.405640 0.532349 1445372199 0.554993 0.493958 -0.405640 0.532349 1445372199 0.554993 0.493958 -0.405640 0.532349 1445372199 0.554993 0.493958 -0.405640 0.532349 1445372199 0.557007 0.491821 -0.405457 0.532349 1445372199 0.557007 0.491821 -0.405457 0.532349 1445372199 0.557007 0.491821 -0.405457 0.532349 1445372199 0.557007 0.491821 -0.405457 0.532349 1445372199 0.557007 0.491821 -0.405457 0.532349 1445372199 0.557007 0.491821 -0.405457 0.532349 1445372199 0.557007 0.491821 -0.405457 0.532349 1445372199 0.558960 0.490234 -0.405945 0.531372 1445372199 0.558960 0.490234 -0.405945 0.531372 1445372199 0.558960 0.490234 -0.405945 0.531372 1445372199 0.558960 0.490234 -0.405945 0.531372 1445372199 0.558960 0.490234 -0.405945 0.531372 1445372199 0.558960 0.490234 -0.405945 0.531372 1445372199 0.558228 0.490967 -0.406860 0.530762 1445372199 0.558228 0.490967 -0.406860 0.530762 1445372199 0.558228 0.490967 -0.406860 0.530762 1445372199 0.558228 0.490967 -0.406860 0.530762 1445372199 0.558228 0.490967 -0.406860 0.530762 1445372199 0.558228 0.490967 -0.406860 0.530762 1445372199 0.558228 0.490967 -0.406860 0.530762 1445372199 0.555542 0.493347 -0.404846 0.532898 1445372199 0.555542 0.493347 -0.404846 0.532898 1445372199 0.555542 0.493347 -0.404846 0.532898 1445372199 0.555542 0.493347 -0.404846 0.532898 1445372199 0.555542 0.493347 -0.404846 0.532898 1445372199 0.555542 0.493347 -0.404846 0.532898 1445372199 0.551025 0.496948 -0.402039 0.536377 1445372199 0.551025 0.496948 -0.402039 0.536377 1445372199 0.551025 0.496948 -0.402039 0.536377 1445372199 0.551025 0.496948 -0.402039 0.536377 1445372199 0.551025 0.496948 -0.402039 0.536377 1445372199 0.551025 0.496948 -0.402039 0.536377 1445372199 0.546387 0.500977 -0.400269 0.538757 1445372199 0.546387 0.500977 -0.400269 0.538757 1445372199 0.546387 0.500977 -0.400269 0.538757 1445372199 0.546387 0.500977 -0.400269 0.538757 1445372199 0.545654 0.502441 -0.398682 0.539185 1445372199 0.545654 0.502441 -0.398682 0.539185 1445372199 0.545654 0.502441 -0.398682 0.539185 1445372199 0.545654 0.502441 -0.398682 0.539185 1445372199 0.545654 0.502441 -0.398682 0.539185 1445372199 0.545654 0.502441 -0.398682 0.539185 1445372199 0.548462 0.501099 -0.398682 0.537659 1445372199 0.548462 0.501099 -0.398682 0.537659 1445372199 0.548462 0.501099 -0.398682 0.537659 1445372199 0.548462 0.501099 -0.398682 0.537659 1445372199 0.548462 0.501099 -0.398682 0.537659 1445372199 0.548462 0.501099 -0.398682 0.537659 1445372199 0.548462 0.501099 -0.398682 0.537659 1445372199 0.554504 0.495789 -0.398560 0.536438 1445372199 0.554504 0.495789 -0.398560 0.536438 1445372199 0.554504 0.495789 -0.398560 0.536438 1445372199 0.554504 0.495789 -0.398560 0.536438 1445372199 0.554504 0.495789 -0.398560 0.536438 1445372199 0.554504 0.495789 -0.398560 0.536438 1445372199 0.555603 0.493591 -0.401184 0.535400 1445372199 0.555603 0.493591 -0.401184 0.535400 1445372199 0.555603 0.493591 -0.401184 0.535400 1445372199 0.555603 0.493591 -0.401184 0.535400 1445372200 0.555603 0.493591 -0.401184 0.535400 1445372200 0.555603 0.493591 -0.401184 0.535400 1445372200 0.555603 0.493591 -0.401184 0.535400 1445372200 0.555664 0.492554 -0.403564 0.534546 1445372200 0.555664 0.492554 -0.403564 0.534546 1445372200 0.555664 0.492554 -0.403564 0.534546 1445372200 0.555664 0.492554 -0.403564 0.534546 1445372200 0.555664 0.492554 -0.403564 0.534546 1445372200 0.554688 0.493103 -0.405273 0.533691 1445372200 0.554688 0.493103 -0.405273 0.533691 1445372200 0.554688 0.493103 -0.405273 0.533691 1445372200 0.554688 0.493103 -0.405273 0.533691 1445372200 0.554688 0.493103 -0.405273 0.533691 1445372200 0.554688 0.493103 -0.405273 0.533691 1445372200 0.554321 0.493652 -0.406616 0.532593 1445372200 0.554321 0.493652 -0.406616 0.532593 1445372200 0.554321 0.493652 -0.406616 0.532593 1445372200 0.554321 0.493652 -0.406616 0.532593 1445372200 0.554321 0.493652 -0.406616 0.532593 1445372200 0.554321 0.493652 -0.406616 0.532593 1445372200 0.554321 0.493652 -0.406616 0.532593 1445372200 0.555115 0.492859 -0.406677 0.532471 1445372200 0.555115 0.492859 -0.406677 0.532471 1445372200 0.555115 0.492859 -0.406677 0.532471 1445372200 0.555115 0.492859 -0.406677 0.532471 1445372200 0.555115 0.492859 -0.406677 0.532471 1445372200 0.555115 0.492859 -0.406677 0.532471 1445372200 0.556824 0.491028 -0.407288 0.531860 1445372200 0.556824 0.491028 -0.407288 0.531860 1445372200 0.556824 0.491028 -0.407288 0.531860 1445372200 0.556824 0.491028 -0.407288 0.531860 1445372200 0.556824 0.491028 -0.407288 0.531860 1445372200 0.556824 0.491028 -0.407288 0.531860 1445372200 0.558350 0.489075 -0.408508 0.531189 1445372200 0.558350 0.489075 -0.408508 0.531189 1445372200 0.558350 0.489075 -0.408508 0.531189 1445372200 0.558350 0.489075 -0.408508 0.531189 1445372200 0.558350 0.489075 -0.408508 0.531189 1445372200 0.558350 0.489075 -0.408508 0.531189 1445372200 0.557922 0.488586 -0.410583 0.530457 1445372200 0.557922 0.488586 -0.410583 0.530457 1445372200 0.557922 0.488586 -0.410583 0.530457 1445372200 0.557922 0.488586 -0.410583 0.530457 1445372200 0.557922 0.488586 -0.410583 0.530457 1445372200 0.557922 0.488586 -0.410583 0.530457 1445372200 0.557922 0.488586 -0.410583 0.530457 1445372200 0.555908 0.489990 -0.411621 0.530457 1445372200 0.555908 0.489990 -0.411621 0.530457 1445372200 0.555908 0.489990 -0.411621 0.530457 1445372200 0.555908 0.489990 -0.411621 0.530457 1445372200 0.555908 0.489990 -0.411621 0.530457 1445372200 0.555908 0.489990 -0.411621 0.530457 1445372200 0.552612 0.493225 -0.409485 0.532593 1445372200 0.552612 0.493225 -0.409485 0.532593 1445372200 0.552612 0.493225 -0.409485 0.532593 1445372200 0.552612 0.493225 -0.409485 0.532593 1445372200 0.552612 0.493225 -0.409485 0.532593 1445372200 0.552612 0.493225 -0.409485 0.532593 1445372200 0.548645 0.497864 -0.406616 0.534546 1445372200 0.548645 0.497864 -0.406616 0.534546 1445372200 0.548645 0.497864 -0.406616 0.534546 1445372200 0.548645 0.497864 -0.406616 0.534546 1445372200 0.548645 0.497864 -0.406616 0.534546 1445372200 0.548645 0.497864 -0.406616 0.534546 1445372200 0.548645 0.497864 -0.406616 0.534546 1445372200 0.545044 0.501648 -0.405334 0.535645 1445372200 0.545044 0.501648 -0.405334 0.535645 1445372200 0.545044 0.501648 -0.405334 0.535645 1445372200 0.545044 0.501648 -0.405334 0.535645 1445372200 0.545044 0.501648 -0.405334 0.535645 1445372200 0.545044 0.501648 -0.405334 0.535645 1445372200 0.545471 0.502014 -0.404663 0.535339 1445372200 0.545471 0.502014 -0.404663 0.535339 1445372200 0.545471 0.502014 -0.404663 0.535339 1445372200 0.545471 0.502014 -0.404663 0.535339 1445372200 0.545471 0.502014 -0.404663 0.535339 1445372200 0.545471 0.502014 -0.404663 0.535339 1445372200 0.545471 0.502014 -0.404663 0.535339 1445372200 0.548767 0.500183 -0.406372 0.532410 1445372200 0.548767 0.500183 -0.406372 0.532410 1445372200 0.548767 0.500183 -0.406372 0.532410 1445372200 0.548767 0.500183 -0.406372 0.532410 1445372200 0.548767 0.500183 -0.406372 0.532410 1445372200 0.548767 0.500183 -0.406372 0.532410 1445372200 0.551941 0.497009 -0.408875 0.530212 1445372200 0.551941 0.497009 -0.408875 0.530212 1445372200 0.551941 0.497009 -0.408875 0.530212 1445372200 0.551941 0.497009 -0.408875 0.530212 1445372200 0.551941 0.497009 -0.408875 0.530212 1445372200 0.551941 0.497009 -0.408875 0.530212 1445372200 0.551941 0.497009 -0.408875 0.530212 1445372200 0.554199 0.494080 -0.410156 0.529602 1445372200 0.554199 0.494080 -0.410156 0.529602 1445372200 0.554199 0.494080 -0.410156 0.529602 1445372200 0.554199 0.494080 -0.410156 0.529602 1445372200 0.554199 0.494080 -0.410156 0.529602 1445372200 0.554199 0.494080 -0.410156 0.529602 1445372200 0.555847 0.492615 -0.411682 0.528015 1445372200 0.555847 0.492615 -0.411682 0.528015 1445372200 0.555847 0.492615 -0.411682 0.528015 1445372200 0.555847 0.492615 -0.411682 0.528015 1445372200 0.555847 0.492615 -0.411682 0.528015 1445372200 0.555847 0.492615 -0.411682 0.528015 1445372200 0.555237 0.492920 -0.415039 0.525757 1445372200 0.555237 0.492920 -0.415039 0.525757 1445372200 0.555237 0.492920 -0.415039 0.525757 1445372200 0.555237 0.492920 -0.415039 0.525757 1445372200 0.555237 0.492920 -0.415039 0.525757 1445372200 0.555237 0.492920 -0.415039 0.525757 1445372200 0.555237 0.492920 -0.415039 0.525757 1445372200 0.556396 0.492249 -0.417175 0.523438 1445372200 0.556396 0.492249 -0.417175 0.523438 1445372200 0.556396 0.492249 -0.417175 0.523438 1445372200 0.556396 0.492249 -0.417175 0.523438 1445372200 0.556396 0.492249 -0.417175 0.523438 1445372201 0.556396 0.492249 -0.417175 0.523438 1445372201 0.558044 0.491455 -0.419983 0.520203 1445372201 0.558044 0.491455 -0.419983 0.520203 1445372201 0.558044 0.491455 -0.419983 0.520203 1445372201 0.558044 0.491455 -0.419983 0.520203 1445372201 0.558044 0.491455 -0.419983 0.520203 1445372201 0.558044 0.491455 -0.419983 0.520203 1445372201 0.560608 0.488770 -0.421448 0.518799 1445372201 0.560608 0.488770 -0.421448 0.518799 1445372201 0.560608 0.488770 -0.421448 0.518799 1445372201 0.560608 0.488770 -0.421448 0.518799 1445372201 0.560608 0.488770 -0.421448 0.518799 1445372201 0.560608 0.488770 -0.421448 0.518799 1445372201 0.560608 0.488770 -0.421448 0.518799 1445372201 0.562317 0.486084 -0.421631 0.519287 1445372201 0.562317 0.486084 -0.421631 0.519287 1445372201 0.562317 0.486084 -0.421631 0.519287 1445372201 0.562317 0.486084 -0.421631 0.519287 1445372201 0.562317 0.486084 -0.421631 0.519287 1445372201 0.562317 0.486084 -0.421631 0.519287 1445372201 0.562500 0.485779 -0.422363 0.518799 1445372201 0.562500 0.485779 -0.422363 0.518799 1445372201 0.562500 0.485779 -0.422363 0.518799 1445372201 0.562500 0.485779 -0.422363 0.518799 1445372201 0.562500 0.485779 -0.422363 0.518799 1445372201 0.562500 0.485779 -0.422363 0.518799 1445372201 0.560669 0.487671 -0.420898 0.520264 1445372201 0.560669 0.487671 -0.420898 0.520264 1445372201 0.560669 0.487671 -0.420898 0.520264 1445372201 0.560669 0.487671 -0.420898 0.520264 1445372201 0.560669 0.487671 -0.420898 0.520264 1445372201 0.560669 0.487671 -0.420898 0.520264 1445372201 0.560669 0.487671 -0.420898 0.520264 1445372201 0.556519 0.492065 -0.417603 0.523132 1445372201 0.556519 0.492065 -0.417603 0.523132 1445372201 0.556519 0.492065 -0.417603 0.523132 1445372201 0.556519 0.492065 -0.417603 0.523132 1445372201 0.556519 0.492065 -0.417603 0.523132 1445372201 0.556519 0.492065 -0.417603 0.523132 1445372201 0.552551 0.495972 -0.414978 0.525818 1445372201 0.552551 0.495972 -0.414978 0.525818 1445372201 0.552551 0.495972 -0.414978 0.525818 1445372201 0.552551 0.495972 -0.414978 0.525818 1445372201 0.552551 0.495972 -0.414978 0.525818 1445372201 0.552551 0.495972 -0.414978 0.525818 1445372201 0.550415 0.497925 -0.413086 0.527710 1445372201 0.550415 0.497925 -0.413086 0.527710 1445372201 0.550415 0.497925 -0.413086 0.527710 1445372201 0.550415 0.497925 -0.413086 0.527710 1445372201 0.550415 0.497925 -0.413086 0.527710 1445372201 0.550415 0.497925 -0.413086 0.527710 1445372201 0.551208 0.497681 -0.411987 0.527893 1445372201 0.551208 0.497681 -0.411987 0.527893 1445372201 0.551208 0.497681 -0.411987 0.527893 1445372201 0.551208 0.497681 -0.411987 0.527893 1445372201 0.551208 0.497681 -0.411987 0.527893 1445372201 0.551208 0.497681 -0.411987 0.527893 1445372201 0.552673 0.496643 -0.412170 0.527222 1445372201 0.552673 0.496643 -0.412170 0.527222 1445372201 0.552673 0.496643 -0.412170 0.527222 1445372201 0.552673 0.496643 -0.412170 0.527222 1445372201 0.552673 0.496643 -0.412170 0.527222 1445372201 0.552673 0.496643 -0.412170 0.527222 1445372201 0.553650 0.495728 -0.411438 0.527588 1445372201 0.553650 0.495728 -0.411438 0.527588 1445372201 0.553650 0.495728 -0.411438 0.527588 1445372201 0.553650 0.495728 -0.411438 0.527588 1445372201 0.553650 0.495728 -0.411438 0.527588 1445372201 0.553650 0.495728 -0.411438 0.527588 1445372201 0.552917 0.495850 -0.410767 0.528748 1445372201 0.552917 0.495850 -0.410767 0.528748 1445372201 0.552917 0.495850 -0.410767 0.528748 1445372201 0.552917 0.495850 -0.410767 0.528748 1445372201 0.552917 0.495850 -0.410767 0.528748 1445372201 0.552917 0.495850 -0.410767 0.528748 1445372201 0.552185 0.496399 -0.410339 0.529358 1445372201 0.552185 0.496399 -0.410339 0.529358 1445372201 0.552185 0.496399 -0.410339 0.529358 1445372201 0.552185 0.496399 -0.410339 0.529358 1445372201 0.552185 0.496399 -0.410339 0.529358 1445372201 0.552185 0.496399 -0.410339 0.529358 1445372201 0.552185 0.496399 -0.410339 0.529358 1445372201 0.552551 0.496338 -0.410706 0.528748 1445372201 0.552551 0.496338 -0.410706 0.528748 1445372201 0.552551 0.496338 -0.410706 0.528748 1445372201 0.552551 0.496338 -0.410706 0.528748 1445372201 0.552551 0.496338 -0.410706 0.528748 1445372201 0.552551 0.496338 -0.410706 0.528748 1445372201 0.553894 0.495605 -0.410461 0.528198 1445372201 0.553894 0.495605 -0.410461 0.528198 1445372201 0.553894 0.495605 -0.410461 0.528198 1445372201 0.553894 0.495605 -0.410461 0.528198 1445372201 0.553894 0.495605 -0.410461 0.528198 1445372201 0.553894 0.495605 -0.410461 0.528198 1445372201 0.554932 0.494568 -0.409607 0.528809 1445372201 0.554932 0.494568 -0.409607 0.528809 1445372201 0.554932 0.494568 -0.409607 0.528809 1445372201 0.554932 0.494568 -0.409607 0.528809 1445372201 0.554932 0.494568 -0.409607 0.528809 1445372201 0.554932 0.494568 -0.409607 0.528809 1445372201 0.555359 0.493652 -0.408997 0.529663 1445372201 0.555359 0.493652 -0.408997 0.529663 1445372201 0.555359 0.493652 -0.408997 0.529663 1445372201 0.555359 0.493652 -0.408997 0.529663 1445372201 0.555359 0.493652 -0.408997 0.529663 1445372201 0.555359 0.493652 -0.408997 0.529663 1445372201 0.555786 0.492615 -0.408813 0.530334 1445372201 0.555786 0.492615 -0.408813 0.530334 1445372201 0.555786 0.492615 -0.408813 0.530334 1445372201 0.555786 0.492615 -0.408813 0.530334 1445372201 0.555786 0.492615 -0.408813 0.530334 1445372202 0.555786 0.492615 -0.408813 0.530334 1445372202 0.555481 0.492737 -0.409058 0.530396 1445372202 0.555481 0.492737 -0.409058 0.530396 1445372202 0.555481 0.492737 -0.409058 0.530396 1445372202 0.555481 0.492737 -0.409058 0.530396 1445372202 0.555481 0.492737 -0.409058 0.530396 1445372202 0.555481 0.492737 -0.409058 0.530396 1445372202 0.555481 0.492737 -0.409058 0.530396 1445372202 0.553955 0.494507 -0.407898 0.531128 1445372202 0.553955 0.494507 -0.407898 0.531128 1445372202 0.553955 0.494507 -0.407898 0.531128 1445372202 0.553955 0.494507 -0.407898 0.531128 1445372202 0.553955 0.494507 -0.407898 0.531128 1445372202 0.553955 0.494507 -0.407898 0.531128 1445372202 0.550598 0.497864 -0.406738 0.532410 1445372202 0.550598 0.497864 -0.406738 0.532410 1445372202 0.550598 0.497864 -0.406738 0.532410 1445372202 0.550598 0.497864 -0.406738 0.532410 1445372202 0.550598 0.497864 -0.406738 0.532410 1445372202 0.550598 0.497864 -0.406738 0.532410 1445372202 0.547607 0.500732 -0.405334 0.533875 1445372202 0.547607 0.500732 -0.405334 0.533875 1445372202 0.547607 0.500732 -0.405334 0.533875 1445372202 0.547607 0.500732 -0.405334 0.533875 1445372202 0.547607 0.500732 -0.405334 0.533875 1445372202 0.547607 0.500732 -0.405334 0.533875 1445372202 0.547607 0.500732 -0.405334 0.533875 1445372202 0.546204 0.502380 -0.405457 0.533691 1445372202 0.546204 0.502380 -0.405457 0.533691 1445372202 0.546204 0.502380 -0.405457 0.533691 1445372202 0.546204 0.502380 -0.405457 0.533691 1445372202 0.546204 0.502380 -0.405457 0.533691 1445372202 0.546204 0.502380 -0.405457 0.533691 1445372202 0.546204 0.502380 -0.405457 0.533691 1445372202 0.547668 0.501709 -0.406189 0.532227 1445372202 0.547668 0.501709 -0.406189 0.532227 1445372202 0.547668 0.501709 -0.406189 0.532227 1445372202 0.547668 0.501709 -0.406189 0.532227 1445372202 0.547668 0.501709 -0.406189 0.532227 1445372202 0.547668 0.501709 -0.406189 0.532227 1445372202 0.550476 0.499268 -0.407715 0.530457 1445372202 0.550476 0.499268 -0.407715 0.530457 1445372202 0.550476 0.499268 -0.407715 0.530457 1445372202 0.550476 0.499268 -0.407715 0.530457 1445372202 0.550476 0.499268 -0.407715 0.530457 1445372202 0.550476 0.499268 -0.407715 0.530457 1445372202 0.552551 0.496948 -0.408875 0.529602 1445372202 0.552551 0.496948 -0.408875 0.529602 1445372202 0.552551 0.496948 -0.408875 0.529602 1445372202 0.552551 0.496948 -0.408875 0.529602 1445372202 0.552551 0.496948 -0.408875 0.529602 1445372202 0.552551 0.496948 -0.408875 0.529602 1445372202 0.552551 0.496948 -0.408875 0.529602 1445372202 0.553284 0.495605 -0.410217 0.529114 1445372202 0.553284 0.495605 -0.410217 0.529114 1445372202 0.553284 0.495605 -0.410217 0.529114 1445372202 0.553284 0.495605 -0.410217 0.529114 1445372202 0.553284 0.495605 -0.410217 0.529114 1445372202 0.553284 0.495605 -0.410217 0.529114 1445372202 0.552368 0.495972 -0.411499 0.528625 1445372202 0.552368 0.495972 -0.411499 0.528625 1445372202 0.552368 0.495972 -0.411499 0.528625 1445372202 0.552368 0.495972 -0.411499 0.528625 1445372202 0.552368 0.495972 -0.411499 0.528625 1445372202 0.552368 0.495972 -0.411499 0.528625 1445372202 0.551453 0.497009 -0.412354 0.528015 1445372202 0.551453 0.497009 -0.412354 0.528015 1445372202 0.551453 0.497009 -0.412354 0.528015 1445372202 0.551453 0.497009 -0.412354 0.528015 1445372202 0.551453 0.497009 -0.412354 0.528015 1445372202 0.551453 0.497009 -0.412354 0.528015 1445372202 0.551453 0.497009 -0.412354 0.528015 1445372202 0.551270 0.497742 -0.412537 0.527283 1445372202 0.551270 0.497742 -0.412537 0.527283 1445372202 0.551270 0.497742 -0.412537 0.527283 1445372202 0.551270 0.497742 -0.412537 0.527283 1445372202 0.551270 0.497742 -0.412537 0.527283 1445372202 0.551270 0.497742 -0.412537 0.527283 1445372202 0.553101 0.497314 -0.411438 0.526672 1445372202 0.553101 0.497314 -0.411438 0.526672 1445372202 0.553101 0.497314 -0.411438 0.526672 1445372202 0.553101 0.497314 -0.411438 0.526672 1445372202 0.553101 0.497314 -0.411438 0.526672 1445372202 0.556091 0.495483 -0.410217 0.526184 1445372202 0.556091 0.495483 -0.410217 0.526184 1445372202 0.556091 0.495483 -0.410217 0.526184 1445372202 0.556091 0.495483 -0.410217 0.526184 1445372202 0.556091 0.495483 -0.410217 0.526184 1445372202 0.556091 0.495483 -0.410217 0.526184 1445372202 0.556091 0.495483 -0.410217 0.526184 1445372202 0.558105 0.493774 -0.410889 0.525146 1445372202 0.558105 0.493774 -0.410889 0.525146 1445372202 0.558105 0.493774 -0.410889 0.525146 1445372202 0.558105 0.493774 -0.410889 0.525146 1445372202 0.558105 0.493774 -0.410889 0.525146 1445372202 0.558105 0.493774 -0.410889 0.525146 1445372202 0.557678 0.493652 -0.412537 0.524475 1445372202 0.557678 0.493652 -0.412537 0.524475 1445372202 0.557678 0.493652 -0.412537 0.524475 1445372202 0.557678 0.493652 -0.412537 0.524475 1445372202 0.557678 0.493652 -0.412537 0.524475 1445372202 0.557678 0.493652 -0.412537 0.524475 1445372202 0.555237 0.495178 -0.410034 0.527527 1445372202 0.555237 0.495178 -0.410034 0.527527 1445372202 0.555237 0.495178 -0.410034 0.527527 1445372202 0.555237 0.495178 -0.410034 0.527527 1445372202 0.555237 0.495178 -0.410034 0.527527 1445372202 0.555237 0.495178 -0.410034 0.527527 1445372202 0.550720 0.499084 -0.407227 0.530701 1445372202 0.550720 0.499084 -0.407227 0.530701 1445372202 0.550720 0.499084 -0.407227 0.530701 1445372202 0.550720 0.499084 -0.407227 0.530701 1445372202 0.550720 0.499084 -0.407227 0.530701 1445372202 0.550720 0.499084 -0.407227 0.530701 1445372203 0.546448 0.502502 -0.405396 0.533386 1445372203 0.546448 0.502502 -0.405396 0.533386 1445372203 0.546448 0.502502 -0.405396 0.533386 1445372203 0.546448 0.502502 -0.405396 0.533386 1445372203 0.546448 0.502502 -0.405396 0.533386 1445372203 0.546448 0.502502 -0.405396 0.533386 1445372203 0.544556 0.504089 -0.404907 0.534180 1445372203 0.544556 0.504089 -0.404907 0.534180 1445372203 0.544556 0.504089 -0.404907 0.534180 1445372203 0.544556 0.504089 -0.404907 0.534180 1445372203 0.544556 0.504089 -0.404907 0.534180 1445372203 0.544556 0.504089 -0.404907 0.534180 1445372203 0.546570 0.502625 -0.405518 0.533020 1445372203 0.546570 0.502625 -0.405518 0.533020 1445372203 0.546570 0.502625 -0.405518 0.533020 1445372203 0.546570 0.502625 -0.405518 0.533020 1445372203 0.546570 0.502625 -0.405518 0.533020 1445372203 0.546570 0.502625 -0.405518 0.533020 1445372203 0.546570 0.502625 -0.405518 0.533020 1445372203 0.549561 0.500122 -0.406860 0.531250 1445372203 0.549561 0.500122 -0.406860 0.531250 1445372203 0.549561 0.500122 -0.406860 0.531250 1445372203 0.549561 0.500122 -0.406860 0.531250 1445372203 0.549561 0.500122 -0.406860 0.531250 1445372203 0.549561 0.500122 -0.406860 0.531250 1445372203 0.550659 0.498718 -0.407227 0.531128 1445372203 0.550659 0.498718 -0.407227 0.531128 1445372203 0.550659 0.498718 -0.407227 0.531128 1445372203 0.550659 0.498718 -0.407227 0.531128 1445372203 0.550659 0.498718 -0.407227 0.531128 1445372203 
0.546997 0.500427 -0.410034 0.531189 1445372205 0.546997 0.500427 -0.410034 0.531189 1445372205 0.546997 0.500427 -0.410034 0.531189 1445372205 0.546997 0.500427 -0.410034 0.531189 1445372205 0.546997 0.500427 -0.410034 0.531189 1445372205 0.549500 0.498047 -0.413757 0.527954 1445372205 0.549500 0.498047 -0.413757 0.527954 1445372205 0.549500 0.498047 -0.413757 0.527954 1445372205 0.549500 0.498047 -0.413757 0.527954 1445372205 0.549500 0.498047 -0.413757 0.527954 1445372205 0.549500 0.498047 -0.413757 0.527954 1445372205 0.551025 0.495667 -0.416870 0.526184 1445372205 0.551025 0.495667 -0.416870 0.526184 1445372205 0.551025 0.495667 -0.416870 0.526184 1445372205 0.551025 0.495667 -0.416870 0.526184 1445372205 0.551025 0.495667 -0.416870 0.526184 1445372205 0.551025 0.495667 -0.416870 0.526184 1445372205 0.550842 0.494812 -0.416443 0.527466 1445372205 0.550842 0.494812 -0.416443 0.527466 1445372205 0.550842 0.494812 -0.416443 0.527466 1445372205 0.550842 0.494812 -0.416443 0.527466 1445372205 0.550842 0.494812 -0.416443 0.527466 1445372205 0.550842 0.494812 -0.416443 0.527466 1445372205 0.550903 0.494324 -0.411926 0.531433 1445372205 0.550903 0.494324 -0.411926 0.531433 1445372205 0.550903 0.494324 -0.411926 0.531433 1445372205 0.550903 0.494324 -0.411926 0.531433 1445372205 0.550903 0.494324 -0.411926 0.531433 1445372205 0.550903 0.494324 -0.411926 0.531433 1445372205 0.550903 0.494324 -0.411926 0.531433 1445372205 0.550537 0.495667 -0.407593 0.533936 1445372205 0.550537 0.495667 -0.407593 0.533936 1445372205 0.550537 0.495667 -0.407593 0.533936 1445372205 0.550537 0.495667 -0.407593 0.533936 1445372205 0.550537 0.495667 -0.407593 0.533936 1445372205 0.550537 0.495667 -0.407593 0.533936 1445372205 0.549500 0.497742 -0.406006 0.534241 1445372205 0.549500 0.497742 -0.406006 0.534241 1445372205 0.549500 0.497742 -0.406006 0.534241 1445372205 0.549500 0.497742 -0.406006 0.534241 1445372205 0.549500 0.497742 -0.406006 0.534241 1445372205 0.549500 0.497742 -0.406006 0.534241 1445372205 0.546387 0.500061 -0.405334 0.535828 1445372205 0.546387 0.500061 -0.405334 0.535828 1445372205 0.546387 0.500061 -0.405334 0.535828 1445372205 0.546387 0.500061 -0.405334 0.535828 1445372205 0.546387 0.500061 -0.405334 0.535828 1445372205 0.546387 0.500061 -0.405334 0.535828 1445372205 0.546387 0.500061 -0.405334 0.535828 1445372205 0.541687 0.502686 -0.406006 0.537598 1445372205 0.541687 0.502686 -0.406006 0.537598 1445372205 0.541687 0.502686 -0.406006 0.537598 1445372205 0.541687 0.502686 -0.406006 0.537598 1445372205 0.541687 0.502686 -0.406006 0.537598 1445372205 0.541687 0.502686 -0.406006 0.537598 1445372205 0.540039 0.502869 -0.404358 0.540283 1445372205 0.540039 0.502869 -0.404358 0.540283 1445372205 0.540039 0.502869 -0.404358 0.540283 1445372206 0.540039 0.502869 -0.404358 0.540283 1445372206 0.540039 0.502869 -0.404358 0.540283 1445372206 0.541870 0.501160 -0.400940 0.542603 1445372206 0.541870 0.501160 -0.400940 0.542603 1445372206 0.541870 0.501160 -0.400940 0.542603 1445372206 0.541870 0.501160 -0.400940 0.542603 1445372206 0.541870 0.501160 -0.400940 0.542603 1445372206 0.541870 0.501160 -0.400940 0.542603 1445372206 0.542786 0.499939 -0.400330 0.543213 1445372206 0.542786 0.499939 -0.400330 0.543213 1445372206 0.542786 0.499939 -0.400330 0.543213 1445372206 0.542786 0.499939 -0.400330 0.543213 1445372206 0.542786 0.499939 -0.400330 0.543213 1445372206 0.542786 0.499939 -0.400330 0.543213 1445372206 0.542786 0.499939 -0.400330 0.543213 1445372206 0.542114 0.500000 -0.402649 0.542114 1445372206 0.542114 0.500000 -0.402649 0.542114 1445372206 0.542114 0.500000 -0.402649 0.542114 1445372206 0.542114 0.500000 -0.402649 0.542114 1445372206 0.542114 0.500000 -0.402649 0.542114 1445372206 0.542114 0.500000 -0.402649 0.542114 1445372206 0.542114 0.500000 -0.402649 0.542114 1445372206 0.543579 0.498535 -0.405518 0.539856 1445372206 0.543579 0.498535 -0.405518 0.539856 1445372206 0.543579 0.498535 -0.405518 0.539856 1445372206 0.543579 0.498535 -0.405518 0.539856 1445372206 0.543579 0.498535 -0.405518 0.539856 1445372206 0.543579 0.498535 -0.405518 0.539856 1445372206 0.544800 0.497803 -0.409302 0.536438 1445372206 0.544800 0.497803 -0.409302 0.536438 1445372206 0.544800 0.497803 -0.409302 0.536438 1445372206 0.544800 0.497803 -0.409302 0.536438 1445372206 0.544800 0.497803 -0.409302 0.536438 1445372206 0.544800 0.497803 -0.409302 0.536438 1445372206 0.547729 0.495789 -0.412903 0.532593 1445372206 0.547729 0.495789 -0.412903 0.532593 1445372206 0.547729 0.495789 -0.412903 0.532593 1445372206 0.547729 0.495789 -0.412903 0.532593 1445372206 0.547729 0.495789 -0.412903 0.532593 1445372206 0.547729 0.495789 -0.412903 0.532593 1445372206 0.550659 0.493042 -0.414307 0.531006 1445372206 0.550659 0.493042 -0.414307 0.531006 1445372206 0.550659 0.493042 -0.414307 0.531006 1445372206 0.550659 0.493042 -0.414307 0.531006 1445372206 0.550659 0.493042 -0.414307 0.531006 1445372206 0.550659 0.493042 -0.414307 0.531006 1445372206 0.550659 0.493042 -0.414307 0.531006 1445372206 0.551819 0.490723 -0.414001 0.532227 1445372206 0.551819 0.490723 -0.414001 0.532227 1445372206 0.551819 0.490723 -0.414001 0.532227 1445372206 0.551819 0.490723 -0.414001 0.532227 1445372206 0.551819 0.490723 -0.414001 0.532227 1445372206 0.551819 0.490723 -0.414001 0.532227 1445372206 0.553284 0.488037 -0.410217 0.536072 1445372206 0.553284 0.488037 -0.410217 0.536072 1445372206 0.553284 0.488037 -0.410217 0.536072 1445372206 0.553284 0.488037 -0.410217 0.536072 1445372206 0.552734 0.488159 -0.406921 0.539001 1445372206 0.552734 0.488159 -0.406921 0.539001 1445372206 0.552734 0.488159 -0.406921 0.539001 1445372206 0.552734 0.488159 -0.406921 0.539001 1445372206 0.552734 0.488159 -0.406921 0.539001 1445372206 0.552734 0.488159 -0.406921 0.539001 1445372206 0.549866 0.490967 -0.405945 0.540161 1445372206 0.549866 0.490967 -0.405945 0.540161 1445372206 0.549866 0.490967 -0.405945 0.540161 1445372206 0.549866 0.490967 -0.405945 0.540161 1445372206 0.549866 0.490967 -0.405945 0.540161 1445372206 0.549866 0.490967 -0.405945 0.540161 1445372206 0.549866 0.490967 -0.405945 0.540161 1445372206 0.546875 0.494019 -0.405273 0.540894 1445372206 0.546875 0.494019 -0.405273 0.540894 1445372206 0.546875 0.494019 -0.405273 0.540894 1445372206 0.546875 0.494019 -0.405273 0.540894 1445372206 0.546875 0.494019 -0.405273 0.540894 1445372206 0.546875 0.494019 -0.405273 0.540894 1445372206 0.546875 0.494019 -0.405273 0.540894 1445372206 0.544128 0.496887 -0.403809 0.542053 1445372206 0.544128 0.496887 -0.403809 0.542053 1445372206 0.544128 0.496887 -0.403809 0.542053 1445372206 0.544128 0.496887 -0.403809 0.542053 1445372206 0.544128 0.496887 -0.403809 0.542053 1445372206 0.544128 0.496887 -0.403809 0.542053 1445372206 0.543518 0.497192 -0.399841 0.545410 1445372206 0.543518 0.497192 -0.399841 0.545410 1445372206 0.543518 0.497192 -0.399841 0.545410 1445372206 0.543518 0.497192 -0.399841 0.545410 1445372206 0.543518 0.497192 -0.399841 0.545410 1445372206 0.543518 0.497192 -0.399841 0.545410 1445372206 0.543091 0.496826 -0.395081 0.549622 1445372206 0.543091 0.496826 -0.395081 0.549622 1445372206 0.543091 0.496826 -0.395081 0.549622 1445372206 0.543091 0.496826 -0.395081 0.549622 1445372206 0.543091 0.496826 -0.395081 0.549622 1445372206 0.543091 0.496826 -0.395081 0.549622 1445372206 0.543091 0.496826 -0.395081 0.549622 1445372206 0.544250 0.496033 -0.390381 0.552551 1445372206 0.544250 0.496033 -0.390381 0.552551 1445372206 0.544250 0.496033 -0.390381 0.552551 1445372206 0.544250 0.496033 -0.390381 0.552551 1445372206 0.544250 0.496033 -0.390381 0.552551 1445372206 0.544250 0.496033 -0.390381 0.552551 1445372206 0.545593 0.496704 -0.390381 0.550598 1445372206 0.545593 0.496704 -0.390381 0.550598 1445372206 0.545593 0.496704 -0.390381 0.550598 1445372206 0.545593 0.496704 -0.390381 0.550598 1445372206 0.545593 0.496704 -0.390381 0.550598 1445372206 0.545593 0.496704 -0.390381 0.550598 1445372206 0.545593 0.496704 -0.390381 0.550598 1445372206 0.546387 0.497620 -0.394775 0.545837 1445372206 0.546387 0.497620 -0.394775 0.545837 1445372206 0.546387 0.497620 -0.394775 0.545837 1445372206 0.546387 0.497620 -0.394775 0.545837 1445372206 0.546387 0.497620 -0.394775 0.545837 1445372207 0.546387 0.497620 -0.394775 0.545837 1445372207 0.547607 0.497620 -0.401733 0.539429 1445372207 0.547607 0.497620 -0.401733 0.539429 1445372207 0.547607 0.497620 -0.401733 0.539429 1445372207 0.547607 0.497620 -0.401733 0.539429 1445372207 0.547607 0.497620 -0.401733 0.539429 1445372207 0.547607 0.497620 -0.401733 0.539429 1445372207 0.547607 0.497620 -0.401733 0.539429 1445372207 0.550720 0.495789 -0.407837 0.533386 1445372207 0.550720 0.495789 -0.407837 0.533386 1445372207 0.550720 0.495789 -0.407837 0.533386 1445372207 0.550720 0.495789 -0.407837 0.533386 1445372207 0.550720 0.495789 -0.407837 0.533386 1445372207 0.550720 0.495789 -0.407837 0.533386 1445372207 0.553223 0.493408 -0.411926 0.529846 1445372207 0.553223 0.493408 -0.411926 0.529846 1445372207 0.553223 0.493408 -0.411926 0.529846 1445372207 0.553223 0.493408 -0.411926 0.529846 1445372207 0.553223 0.493408 -0.411926 0.529846 1445372207 0.553223 0.493408 -0.411926 0.529846 1445372207 0.553345 0.492371 -0.413452 0.529480 1445372207 0.553345 0.492371 -0.413452 0.529480 1445372207 0.553345 0.492371 -0.413452 0.529480 1445372207 0.553345 0.492371 -0.413452 0.529480 1445372207 0.553345 0.492371 -0.413452 0.529480 1445372207 0.553345 0.492371 -0.413452 0.529480 1445372207 0.553162 0.491577 -0.411743 0.531799 1445372207 0.553162 0.491577 -0.411743 0.531799 1445372207 0.553162 0.491577 -0.411743 0.531799 1445372207 0.553162 0.491577 -0.411743 0.531799 1445372207 0.553162 0.491577 -0.411743 0.531799 1445372207 0.553162 0.491577 -0.411743 0.531799 1445372207 0.552612 0.491760 -0.407349 0.535461 1445372207 0.552612 0.491760 -0.407349 0.535461 1445372207 0.552612 0.491760 -0.407349 0.535461 1445372207 0.552612 0.491760 -0.407349 0.535461 1445372207 0.552612 0.491760 -0.407349 0.535461 1445372207 0.552002 0.493591 -0.404724 0.536438 1445372207 0.552002 0.493591 -0.404724 0.536438 1445372207 0.552002 0.493591 -0.404724 0.536438 1445372207 0.552002 0.493591 -0.404724 0.536438 1445372207 0.552002 0.493591 -0.404724 0.536438 1445372207 0.552002 0.493591 -0.404724 0.536438 1445372207 0.551697 0.495056 -0.404053 0.535889 1445372207 0.551697 0.495056 -0.404053 0.535889 1445372207 0.551697 0.495056 -0.404053 0.535889 1445372207 0.551697 0.495056 -0.404053 0.535889 1445372207 0.551697 0.495056 -0.404053 0.535889 1445372207 0.551697 0.495056 -0.404053 0.535889 1445372207 0.551697 0.495056 -0.404053 0.535889 1445372207 0.550476 0.496704 -0.403259 0.536255 1445372207 0.550476 0.496704 -0.403259 0.536255 1445372207 0.550476 0.496704 -0.403259 0.536255 1445372207 0.550476 0.496704 -0.403259 0.536255 1445372207 0.550476 0.496704 -0.403259 0.536255 1445372207 0.550476 0.496704 -0.403259 0.536255 1445372207 0.548401 0.498596 -0.402771 0.536987 1445372207 0.548401 0.498596 -0.402771 0.536987 1445372207 0.548401 0.498596 -0.402771 0.536987 1445372207 0.548401 0.498596 -0.402771 0.536987 1445372207 0.548401 0.498596 -0.402771 0.536987 1445372207 0.548401 0.498596 -0.402771 0.536987 1445372207 0.548218 0.498779 -0.401367 0.538086 1445372207 0.548218 0.498779 -0.401367 0.538086 1445372207 0.548218 0.498779 -0.401367 0.538086 1445372207 0.548218 0.498779 -0.401367 0.538086 1445372207 0.548218 0.498779 -0.401367 0.538086 1445372207 0.548218 0.498779 -0.401367 0.538086 1445372207 0.548218 0.498779 -0.401367 0.538086 1445372207 0.548523 0.498535 -0.399597 0.539307 1445372207 0.548523 0.498535 -0.399597 0.539307 1445372207 0.548523 0.498535 -0.399597 0.539307 1445372207 0.548523 0.498535 -0.399597 0.539307 1445372207 0.548523 0.498535 -0.399597 0.539307 1445372207 0.548523 0.498535 -0.399597 0.539307 1445372207 0.548706 0.498779 -0.398926 0.539368 1445372207 0.548706 0.498779 -0.398926 0.539368 1445372207 0.548706 0.498779 -0.398926 0.539368 1445372207 0.548706 0.498779 -0.398926 0.539368 1445372207 0.548706 0.498779 -0.398926 0.539368 1445372207 0.548706 0.498779 -0.398926 0.539368 1445372207 0.548706 0.498779 -0.398926 0.539368 1445372207 0.550110 0.497864 -0.399902 0.538086 1445372207 0.550110 0.497864 -0.399902 0.538086 1445372207 0.550110 0.497864 -0.399902 0.538086 1445372207 0.550110 0.497864 -0.399902 0.538086 1445372207 0.550110 0.497864 -0.399902 0.538086 1445372207 0.550110 0.497864 -0.399902 0.538086 1445372207 0.551880 0.496277 -0.403687 0.534912 1445372207 0.551880 0.496277 -0.403687 0.534912 1445372207 0.551880 0.496277 -0.403687 0.534912 1445372207 0.551880 0.496277 -0.403687 0.534912 1445372207 0.551880 0.496277 -0.403687 0.534912 1445372207 0.551880 0.496277 -0.403687 0.534912 1445372207 0.553711 0.494202 -0.407898 0.531738 1445372207 0.553711 0.494202 -0.407898 0.531738 1445372207 0.553711 0.494202 -0.407898 0.531738 1445372207 0.553711 0.494202 -0.407898 0.531738 1445372207 0.553711 0.494202 -0.407898 0.531738 1445372207 0.553711 0.494202 -0.407898 0.531738 1445372207 0.553711 0.494202 -0.407898 0.531738 1445372207 0.554199 0.493530 -0.411743 0.528870 1445372207 0.554199 0.493530 -0.411743 0.528870 1445372207 0.554199 0.493530 -0.411743 0.528870 1445372207 0.554199 0.493530 -0.411743 0.528870 1445372207 0.554199 0.493530 -0.411743 0.528870 1445372207 0.554199 0.493530 -0.411743 0.528870 1445372207 0.554199 0.493530 -0.411743 0.528870 1445372207 0.553467 0.493652 -0.412720 0.528748 1445372207 0.553467 0.493652 -0.412720 0.528748 1445372207 0.553467 0.493652 -0.412720 0.528748 1445372207 0.553467 0.493652 -0.412720 0.528748 1445372207 0.553467 0.493652 -0.412720 0.528748 1445372207 0.553467 0.493652 -0.412720 0.528748 1445372208 0.551575 0.494873 -0.411133 0.530884 1445372208 0.551575 0.494873 -0.411133 0.530884 1445372208 0.551575 0.494873 -0.411133 0.530884 1445372208 0.551575 0.494873 -0.411133 0.530884 1445372208 0.551575 0.494873 -0.411133 0.530884 1445372208 0.550110 0.496460 -0.406616 0.534302 1445372208 0.550110 0.496460 -0.406616 0.534302 1445372208 0.550110 0.496460 -0.406616 0.534302 1445372208 0.550110 0.496460 -0.406616 0.534302 1445372208 0.550110 0.496460 -0.406616 0.534302 1445372208 0.550110 0.496460 -0.406616 0.534302 1445372208 0.549866 0.498474 -0.404358 0.534424 1445372208 0.549866 0.498474 -0.404358 0.534424 1445372208 0.549866 0.498474 -0.404358 0.534424 1445372208 0.549866 0.498474 -0.404358 0.534424 1445372208 0.549866 0.498474 -0.404358 0.534424 1445372208 0.549866 0.498474 -0.404358 0.534424 1445372208 0.553040 0.497253 -0.401672 0.534302 1445372208 0.553040 0.497253 -0.401672 0.534302 1445372208 0.553040 0.497253 -0.401672 0.534302 1445372208 0.553040 0.497253 -0.401672 0.534302 1445372208 0.553040 0.497253 -0.401672 0.534302 1445372208 0.553040 0.497253 -0.401672 0.534302 1445372208 0.553101 0.497986 -0.401550 0.533691 1445372208 0.553101 0.497986 -0.401550 0.533691 1445372208 0.553101 0.497986 -0.401550 0.533691 1445372208 0.553101 0.497986 -0.401550 0.533691 1445372208 0.553101 0.497986 -0.401550 0.533691 1445372208 0.553101 0.497986 -0.401550 0.533691 1445372208 0.553101 0.497986 -0.401550 0.533691 1445372208 0.553162 0.497131 -0.403748 0.532715 1445372208 0.553162 0.497131 -0.403748 0.532715 1445372208 0.553162 0.497131 -0.403748 0.532715 1445372208 0.553162 0.497131 -0.403748 0.532715 1445372208 0.553162 0.497131 -0.403748 0.532715 1445372208 0.553162 0.497131 -0.403748 0.532715 1445372208 0.553040 0.495972 -0.404907 0.533020 1445372208 0.553040 0.495972 -0.404907 0.533020 1445372208 0.553040 0.495972 -0.404907 0.533020 1445372208 0.553040 0.495972 -0.404907 0.533020 1445372208 0.553040 0.495972 -0.404907 0.533020 1445372208 0.553040 0.495972 -0.404907 0.533020 1445372208 0.553040 0.495972 -0.404907 0.533020 1445372208 0.553589 0.494995 -0.403931 0.534119 1445372208 0.553589 0.494995 -0.403931 0.534119 1445372208 0.553589 0.494995 -0.403931 0.534119 1445372208 0.553589 0.494995 -0.403931 0.534119 1445372208 0.553589 0.494995 -0.403931 0.534119 1445372208 0.553589 0.494995 -0.403931 0.534119 1445372208 0.553833 0.494202 -0.403625 0.534851 1445372208 0.553833 0.494202 -0.403625 0.534851 1445372208 0.553833 0.494202 -0.403625 0.534851 1445372208 0.553833 0.494202 -0.403625 0.534851 1445372208 0.553833 0.494202 -0.403625 0.534851 1445372208 0.552002 0.494934 -0.404236 0.535645 1445372208 0.552002 0.494934 -0.404236 0.535645 1445372208 0.552002 0.494934 -0.404236 0.535645 1445372208 0.552002 0.494934 -0.404236 0.535645 1445372208 0.552002 0.494934 -0.404236 0.535645 1445372208 0.552002 0.494934 -0.404236 0.535645 1445372208 0.552002 0.494934 -0.404236 0.535645 1445372208 0.551514 0.494934 -0.404419 0.535950 1445372208 0.551514 0.494934 -0.404419 0.535950 1445372208 0.551514 0.494934 -0.404419 0.535950 1445372208 0.551514 0.494934 -0.404419 0.535950 1445372208 0.551514 0.494934 -0.404419 0.535950 1445372208 0.551514 0.494934 -0.404419 0.535950 1445372208 0.552551 0.493469 -0.407043 0.534241 1445372208 0.552551 0.493469 -0.407043 0.534241 1445372208 0.552551 0.493469 -0.407043 0.534241 1445372208 0.552551 0.493469 -0.407043 0.534241 1445372208 0.552551 0.493469 -0.407043 0.534241 1445372208 0.552551 0.493469 -0.407043 0.534241 1445372208 0.553162 0.491760 -0.411743 0.531555 1445372208 0.553162 0.491760 -0.411743 0.531555 1445372208 0.553162 0.491760 -0.411743 0.531555 1445372208 0.553162 0.491760 -0.411743 0.531555 1445372208 0.553162 0.491760 -0.411743 0.531555 1445372208 0.553162 0.491760 -0.411743 0.531555 1445372208 0.554443 0.490295 -0.413818 0.529968 1445372208 0.554443 0.490295 -0.413818 0.529968 1445372208 0.554443 0.490295 -0.413818 0.529968 1445372208 0.554443 0.490295 -0.413818 0.529968 1445372208 0.554443 0.490295 -0.413818 0.529968 1445372208 0.554443 0.490295 -0.413818 0.529968 1445372208 0.552673 0.491089 -0.415161 0.530029 1445372208 0.552673 0.491089 -0.415161 0.530029 1445372208 0.552673 0.491089 -0.415161 0.530029 1445372208 0.552673 0.491089 -0.415161 0.530029 1445372208 0.552673 0.491089 -0.415161 0.530029 1445372208 0.552673 0.491089 -0.415161 0.530029 1445372208 0.550232 0.492554 -0.413086 0.532898 1445372208 0.550232 0.492554 -0.413086 0.532898 1445372208 0.550232 0.492554 -0.413086 0.532898 1445372208 0.550232 0.492554 -0.413086 0.532898 1445372208 0.550232 0.492554 -0.413086 0.532898 1445372208 0.549133 0.492920 -0.408997 0.536743 1445372208 0.549133 0.492920 -0.408997 0.536743 1445372208 0.549133 0.492920 -0.408997 0.536743 1445372208 0.549133 0.492920 -0.408997 0.536743 1445372208 0.549133 0.492920 -0.408997 0.536743 1445372208 0.549988 0.492432 -0.406372 0.538330 1445372208 0.549988 0.492432 -0.406372 0.538330 1445372208 0.549988 0.492432 -0.406372 0.538330 1445372208 0.549988 0.492432 -0.406372 0.538330 1445372208 0.549988 0.492432 -0.406372 0.538330 1445372208 0.549988 0.492432 -0.406372 0.538330 1445372208 0.552002 0.491028 -0.406006 0.537842 1445372209 0.552002 0.491028 -0.406006 0.537842 1445372209 0.552002 0.491028 -0.406006 0.537842 1445372209 0.552002 0.491028 -0.406006 0.537842 1445372209 0.552002 0.491028 -0.406006 0.537842 1445372209 0.552002 0.491028 -0.406006 0.537842 1445372209 0.552979 0.490540 -0.407043 0.536438 1445372209 0.552979 0.490540 -0.407043 0.536438 1445372209 0.552979 0.490540 -0.407043 0.536438 1445372209 0.552979 0.490540 -0.407043 0.536438 1445372209 0.552979 0.490540 -0.407043 0.536438 1445372209 0.552979 0.490540 -0.407043 0.536438 1445372209 0.552002 0.491089 -0.408752 0.535706 1445372209 0.552002 0.491089 -0.408752 0.535706 1445372209 0.552002 0.491089 -0.408752 0.535706 1445372209 0.552002 0.491089 -0.408752 0.535706 1445372209 0.552002 0.491089 -0.408752 0.535706 1445372209 0.552002 0.491089 -0.408752 0.535706 1445372209 0.551147 0.491333 -0.408386 0.536621 1445372209 0.551147 0.491333 -0.408386 0.536621 1445372209 0.551147 0.491333 -0.408386 0.536621 1445372209 0.551147 0.491333 -0.408386 0.536621 1445372209 0.551147 0.491333 -0.408386 0.536621 1445372209 0.551147 0.491333 -0.408386 0.536621 1445372209 0.551147 0.491333 -0.408386 0.536621 1445372209 0.550964 0.491943 -0.406494 0.537720 1445372209 0.550964 0.491943 -0.406494 0.537720 1445372209 0.550964 0.491943 -0.406494 0.537720 1445372209 0.550964 0.491943 -0.406494 0.537720 1445372209 0.550964 0.491943 -0.406494 0.537720 1445372209 0.552551 0.491821 -0.402527 0.539124 1445372209 0.552551 0.491821 -0.402527 0.539124 1445372209 0.552551 0.491821 -0.402527 0.539124 1445372209 0.552551 0.491821 -0.402527 0.539124 1445372209 0.552551 0.491821 -0.402527 0.539124 1445372209 0.552551 0.491821 -0.402527 0.539124 1445372209 0.553162 0.492798 -0.403625 0.536804 1445372209 0.553162 0.492798 -0.403625 0.536804 1445372209 0.553162 0.492798 -0.403625 0.536804 1445372209 0.553162 0.492798 -0.403625 0.536804 1445372209 0.553162 0.492798 -0.403625 0.536804 1445372209 0.553162 0.492798 -0.403625 0.536804 1445372209 0.555298 0.491882 -0.407166 0.532715 1445372209 0.555298 0.491882 -0.407166 0.532715 1445372209 0.555298 0.491882 -0.407166 0.532715 1445372209 0.555298 0.491882 -0.407166 0.532715 1445372209 0.555298 0.491882 -0.407166 0.532715 1445372209 0.555298 0.491882 -0.407166 0.532715 1445372209 0.555298 0.491882 -0.407166 0.532715 1445372209 0.558350 0.490540 -0.412048 0.527039 1445372209 0.558350 0.490540 -0.412048 0.527039 1445372209 0.558350 0.490540 -0.412048 0.527039 1445372209 0.558350 0.490540 -0.412048 0.527039 1445372209 0.558350 0.490540 -0.412048 0.527039 1445372209 0.558350 0.490540 -0.412048 0.527039 1445372209 0.561646 0.488831 -0.415955 0.522034 1445372209 0.561646 0.488831 -0.415955 0.522034 1445372209 0.561646 0.488831 -0.415955 0.522034 1445372209 0.561646 0.488831 -0.415955 0.522034 1445372209 0.561646 0.488831 -0.415955 0.522034 1445372209 0.561646 0.488831 -0.415955 0.522034 1445372209 0.563171 0.487793 -0.418701 0.519104 1445372209 0.563171 0.487793 -0.418701 0.519104 1445372209 0.563171 0.487793 -0.418701 0.519104 1445372209 0.563171 0.487793 -0.418701 0.519104 1445372209 0.563171 0.487793 -0.418701 0.519104 1445372209 0.563171 0.487793 -0.418701 0.519104 1445372209 0.563477 0.486816 -0.419617 0.518982 1445372209 0.563477 0.486816 -0.419617 0.518982 1445372209 0.563477 0.486816 -0.419617 0.518982 1445372209 0.563477 0.486816 -0.419617 0.518982 1445372209 0.563477 0.486816 -0.419617 0.518982 1445372209 0.562805 0.486694 -0.417786 0.521301 1445372209 0.562805 0.486694 -0.417786 0.521301 1445372209 0.562805 0.486694 -0.417786 0.521301 1445372209 0.562805 0.486694 -0.417786 0.521301 1445372209 0.562805 0.486694 -0.417786 0.521301 1445372209 0.562805 0.486694 -0.417786 0.521301 1445372209 0.560974 0.489014 -0.415344 0.523132 1445372209 0.560974 0.489014 -0.415344 0.523132 1445372209 0.560974 0.489014 -0.415344 0.523132 1445372209 0.560974 0.489014 -0.415344 0.523132 1445372209 0.560974 0.489014 -0.415344 0.523132 1445372209 0.559998 0.490845 -0.413330 0.523987 1445372209 0.559998 0.490845 -0.413330 0.523987 1445372209 0.559998 0.490845 -0.413330 0.523987 1445372209 0.559998 0.490845 -0.413330 0.523987 1445372209 0.559998 0.490845 -0.413330 0.523987 1445372209 0.559998 0.490845 -0.413330 0.523987 1445372209 0.559631 0.492310 -0.412109 0.523926 1445372209 0.559631 0.492310 -0.412109 0.523926 1445372209 0.559631 0.492310 -0.412109 0.523926 1445372209 0.559631 0.492310 -0.412109 0.523926 1445372209 0.559631 0.492310 -0.412109 0.523926 1445372209 0.559631 0.492310 -0.412109 0.523926 1445372209 0.559814 0.493347 -0.409851 0.524536 1445372209 0.559814 0.493347 -0.409851 0.524536 1445372209 0.559814 0.493347 -0.409851 0.524536 1445372209 0.559814 0.493347 -0.409851 0.524536 1445372209 0.559814 0.493347 -0.409851 0.524536 1445372209 0.559814 0.493347 -0.409851 0.524536 1445372209 0.558167 0.495239 -0.407898 0.526062 1445372209 0.558167 0.495239 -0.407898 0.526062 1445372209 0.558167 0.495239 -0.407898 0.526062 1445372209 0.558167 0.495239 -0.407898 0.526062 1445372209 0.558167 0.495239 -0.407898 0.526062 1445372209 0.558167 0.495239 -0.407898 0.526062 1445372209 0.555054 0.498047 -0.406982 0.527405 1445372209 0.555054 0.498047 -0.406982 0.527405 1445372210 0.555054 0.498047 -0.406982 0.527405 1445372210 0.555054 0.498047 -0.406982 0.527405 1445372210 0.555054 0.498047 -0.406982 0.527405 1445372210 0.555054 0.498047 -0.406982 0.527405 1445372210 0.552979 0.500427 -0.405151 0.528748 1445372210 0.552979 0.500427 -0.405151 0.528748 1445372210 0.552979 0.500427 -0.405151 0.528748 1445372210 0.552979 0.500427 -0.405151 0.528748 1445372210 0.552979 0.500427 -0.405151 0.528748 1445372210 0.552979 0.500427 -0.405151 0.528748 1445372210 0.552429 0.502014 -0.404114 0.528564 1445372210 0.552429 0.502014 -0.404114 0.528564 1445372210 0.552429 0.502014 -0.404114 0.528564 1445372210 0.552429 0.502014 -0.404114 0.528564 1445372210 0.552429 0.502014 -0.404114 0.528564 1445372210 0.552429 0.502014 -0.404114 0.528564 1445372210 0.552734 0.502747 -0.404785 0.527100 1445372210 0.552734 0.502747 -0.404785 0.527100 1445372210 0.552734 0.502747 -0.404785 0.527100 1445372210 0.552734 0.502747 -0.404785 0.527100 1445372210 0.552734 0.502747 -0.404785 0.527100 1445372210 0.552734 0.502747 -0.404785 0.527100 1445372210 0.552734 0.502747 -0.404785 0.527100 1445372210 0.554871 0.501221 -0.407593 0.524109 1445372210 0.554871 0.501221 -0.407593 0.524109 1445372210 0.554871 0.501221 -0.407593 0.524109 1445372210 0.554871 0.501221 -0.407593 0.524109 1445372210 0.554871 0.501221 -0.407593 0.524109 1445372210 0.554871 0.501221 -0.407593 0.524109 1445372210 0.557800 0.498108 -0.412415 0.520203 1445372210 0.557800 0.498108 -0.412415 0.520203 1445372210 0.557800 0.498108 -0.412415 0.520203 1445372210 0.557800 0.498108 -0.412415 0.520203 1445372210 0.557800 0.498108 -0.412415 0.520203 1445372210 0.557800 0.498108 -0.412415 0.520203 1445372210 0.561523 0.494324 -0.417236 0.515930 1445372210 0.561523 0.494324 -0.417236 0.515930 1445372210 0.561523 0.494324 -0.417236 0.515930 1445372210 0.561523 0.494324 -0.417236 0.515930 1445372210 0.561523 0.494324 -0.417236 0.515930 1445372210 0.561523 0.494324 -0.417236 0.515930 1445372210 0.561523 0.494324 -0.417236 0.515930 1445372210 0.564148 0.491089 -0.420349 0.513672 1445372210 0.564148 0.491089 -0.420349 0.513672 1445372210 0.564148 0.491089 -0.420349 0.513672 1445372210 0.564148 0.491089 -0.420349 0.513672 1445372210 0.564148 0.491089 -0.420349 0.513672 1445372210 0.564148 0.491089 -0.420349 0.513672 1445372210 0.564819 0.489197 -0.421326 0.513916 1445372210 0.564819 0.489197 -0.421326 0.513916 1445372210 0.564819 0.489197 -0.421326 0.513916 1445372210 0.564819 0.489197 -0.421326 0.513916 1445372210 0.564819 0.489197 -0.421326 0.513916 1445372210 0.564270 0.488586 -0.419983 0.516174 1445372210 0.564270 0.488586 -0.419983 0.516174 1445372210 0.564270 0.488586 -0.419983 0.516174 1445372210 0.564270 0.488586 -0.419983 0.516174 1445372210 0.564270 0.488586 -0.419983 0.516174 1445372210 0.564087 0.488464 -0.416870 0.519043 1445372210 0.564087 0.488464 -0.416870 0.519043 1445372210 0.564087 0.488464 -0.416870 0.519043 1445372210 0.564087 0.488464 -0.416870 0.519043 1445372210 0.564087 0.488464 -0.416870 0.519043 1445372210 0.564087 0.488464 -0.416870 0.519043 1445372210 0.565430 0.487793 -0.414246 0.520325 1445372210 0.565430 0.487793 -0.414246 0.520325 1445372210 0.565430 0.487793 -0.414246 0.520325 1445372210 0.565430 0.487793 -0.414246 0.520325 1445372210 0.565430 0.487793 -0.414246 0.520325 1445372210 0.564087 0.489319 -0.413879 0.520630 1445372210 0.564087 0.489319 -0.413879 0.520630 1445372210 0.564087 0.489319 -0.413879 0.520630 1445372210 0.564087 0.489319 -0.413879 0.520630 1445372210 0.564087 0.489319 -0.413879 0.520630 1445372210 0.564087 0.489319 -0.413879 0.520630 1445372210 0.563843 0.489685 -0.413269 0.520996 1445372210 0.563843 0.489685 -0.413269 0.520996 1445372210 0.563843 0.489685 -0.413269 0.520996 1445372210 0.563843 0.489685 -0.413269 0.520996 1445372210 0.563843 0.489685 -0.413269 0.520996 1445372210 0.563843 0.489685 -0.413269 0.520996 1445372210 0.563843 0.489685 -0.413269 0.520996 1445372210 0.561340 0.490845 -0.413879 0.522095 1445372210 0.561340 0.490845 -0.413879 0.522095 1445372210 0.561340 0.490845 -0.413879 0.522095 1445372210 0.561340 0.490845 -0.413879 0.522095 1445372210 0.561340 0.490845 -0.413879 0.522095 1445372210 0.561340 0.490845 -0.413879 0.522095 1445372210 0.560059 0.490662 -0.413513 0.523865 1445372210 0.560059 0.490662 -0.413513 0.523865 1445372210 0.560059 0.490662 -0.413513 0.523865 1445372210 0.560059 0.490662 -0.413513 0.523865 1445372210 0.560059 0.490662 -0.413513 0.523865 1445372210 0.560059 0.490662 -0.413513 0.523865 1445372210 0.559692 0.489624 -0.411072 0.527161 1445372210 0.559692 0.489624 -0.411072 0.527161 1445372210 0.559692 0.489624 -0.411072 0.527161 1445372210 0.559692 0.489624 -0.411072 0.527161 1445372210 0.559692 0.489624 -0.411072 0.527161 1445372210 
0.551941 0.490295 -0.407104 0.537781 1445372213 0.551941 0.490295 -0.407104 0.537781 1445372213 0.551941 0.490295 -0.407104 0.537781 1445372213 0.551941 0.490295 -0.407104 0.537781 1445372213 0.551941 0.490295 -0.407104 0.537781 1445372213 0.549500 0.492004 -0.406433 0.539246 1445372213 0.549500 0.492004 -0.406433 0.539246 1445372213 0.549500 0.492004 -0.406433 0.539246 1445372213 0.549500 0.492004 -0.406433 0.539246 1445372213 0.549500 0.492004 -0.406433 0.539246 1445372213 0.549500 0.492004 -0.406433 0.539246 1445372213 0.547058 0.494324 -0.404236 0.541199 1445372213 0.547058 0.494324 -0.404236 0.541199 1445372213 0.547058 0.494324 -0.404236 0.541199 1445372213 0.547058 0.494324 -0.404236 0.541199 1445372213 0.547058 0.494324 -0.404236 0.541199 1445372213 0.547058 0.494324 -0.404236 0.541199 1445372213 0.545593 0.496521 -0.401855 0.542480 1445372213 0.545593 0.496521 -0.401855 0.542480 1445372213 0.545593 0.496521 -0.401855 0.542480 1445372213 0.545593 0.496521 -0.401855 0.542480 1445372213 0.545593 0.496521 -0.401855 0.542480 1445372213 0.545593 0.496521 -0.401855 0.542480 1445372213 0.545776 0.497437 -0.401489 0.541687 1445372213 0.545776 0.497437 -0.401489 0.541687 1445372213 0.545776 0.497437 -0.401489 0.541687 1445372213 0.545776 0.497437 -0.401489 0.541687 1445372213 0.545776 0.497437 -0.401489 0.541687 1445372213 0.545776 0.497437 -0.401489 0.541687 1445372213 0.547974 0.496033 -0.401428 0.540771 1445372213 0.547974 0.496033 -0.401428 0.540771 1445372213 0.547974 0.496033 -0.401428 0.540771 1445372213 0.547974 0.496033 -0.401428 0.540771 1445372213 0.547974 0.496033 -0.401428 0.540771 1445372213 0.547974 0.496033 -0.401428 0.540771 1445372213 0.547974 0.496033 -0.401428 0.540771 1445372213 0.550842 0.492798 -0.401794 0.540588 1445372213 0.550842 0.492798 -0.401794 0.540588 1445372213 0.550842 0.492798 -0.401794 0.540588 1445372213 0.550842 0.492798 -0.401794 0.540588 1445372213 0.550842 0.492798 -0.401794 0.540588 1445372213 0.550842 0.492798 -0.401794 0.540588 1445372213 0.551270 0.490906 -0.402344 0.541504 1445372213 0.551270 0.490906 -0.402344 0.541504 1445372213 0.551270 0.490906 -0.402344 0.541504 1445372213 0.551270 0.490906 -0.402344 0.541504 1445372213 0.551270 0.490906 -0.402344 0.541504 1445372213 0.551270 0.490906 -0.402344 0.541504 1445372213 0.550903 0.490295 -0.403687 0.541321 1445372213 0.550903 0.490295 -0.403687 0.541321 1445372213 0.550903 0.490295 -0.403687 0.541321 1445372213 0.550903 0.490295 -0.403687 0.541321 1445372213 0.550903 0.490295 -0.403687 0.541321 1445372213 0.550903 0.490295 -0.403687 0.541321 1445372213 0.550781 0.490967 -0.404968 0.539917 1445372213 0.550781 0.490967 -0.404968 0.539917 1445372213 0.550781 0.490967 -0.404968 0.539917 1445372213 0.550781 0.490967 -0.404968 0.539917 1445372213 0.550781 0.490967 -0.404968 0.539917 1445372213 0.550781 0.490967 -0.404968 0.539917 1445372213 0.550781 0.490967 -0.404968 0.539917 1445372213 0.550964 0.491150 -0.404358 0.540039 1445372213 0.550964 0.491150 -0.404358 0.540039 1445372213 0.550964 0.491150 -0.404358 0.540039 1445372213 0.550964 0.491150 -0.404358 0.540039 1445372213 0.550964 0.491150 -0.404358 0.540039 1445372213 0.550964 0.491150 -0.404358 0.540039 1445372213 0.551514 0.489685 -0.402710 0.541992 1445372213 0.551514 0.489685 -0.402710 0.541992 1445372213 0.551514 0.489685 -0.402710 0.541992 1445372213 0.551514 0.489685 -0.402710 0.541992 1445372213 0.551514 0.489685 -0.402710 0.541992 1445372213 0.551514 0.489685 -0.402710 0.541992 1445372213 0.551758 0.488403 -0.400330 0.544739 1445372213 0.551758 0.488403 -0.400330 0.544739 1445372213 0.551758 0.488403 -0.400330 0.544739 1445372213 0.551758 0.488403 -0.400330 0.544739 1445372213 0.551758 0.488403 -0.400330 0.544739 1445372213 0.551758 0.488403 -0.400330 0.544739 1445372213 0.551880 0.488647 -0.400879 0.543945 1445372213 0.551880 0.488647 -0.400879 0.543945 1445372213 0.551880 0.488647 -0.400879 0.543945 1445372213 0.551880 0.488647 -0.400879 0.543945 1445372213 0.551880 0.488647 -0.400879 0.543945 1445372213 0.551880 0.488647 -0.400879 0.543945 1445372213 0.551880 0.488647 -0.400879 0.543945 1445372213 0.550415 0.490295 -0.403381 0.542053 1445372213 0.550415 0.490295 -0.403381 0.542053 1445372213 0.550415 0.490295 -0.403381 0.542053 1445372213 0.550415 0.490295 -0.403381 0.542053 1445372213 0.550415 0.490295 -0.403381 0.542053 1445372213 0.550415 0.490295 -0.403381 0.542053 1445372213 0.550415 0.490295 -0.403381 0.542053 1445372213 0.547729 0.493469 -0.402954 0.542297 1445372213 0.547729 0.493469 -0.402954 0.542297 1445372213 0.547729 0.493469 -0.402954 0.542297 1445372213 0.547729 0.493469 -0.402954 0.542297 1445372213 0.547729 0.493469 -0.402954 0.542297 1445372214 0.545349 0.495972 -0.402100 0.542969 1445372214 0.545349 0.495972 -0.402100 0.542969 1445372214 0.545349 0.495972 -0.402100 0.542969 1445372214 0.545349 0.495972 -0.402100 0.542969 1445372214 0.545349 0.495972 -0.402100 0.542969 1445372214 0.545349 0.495972 -0.402100 0.542969 1445372214 0.545349 0.495972 -0.402100 0.542969 1445372214 0.544434 0.496948 -0.401978 0.543091 1445372214 0.544434 0.496948 -0.401978 0.543091 1445372214 0.544434 0.496948 -0.401978 0.543091 1445372214 0.544434 0.496948 -0.401978 0.543091 1445372214 0.544434 0.496948 -0.401978 0.543091 1445372214 0.544434 0.496948 -0.401978 0.543091 1445372214 0.546082 0.495972 -0.402405 0.541992 1445372214 0.546082 0.495972 -0.402405 0.541992 1445372214 0.546082 0.495972 -0.402405 0.541992 1445372214 0.546082 0.495972 -0.402405 0.541992 1445372214 0.546082 0.495972 -0.402405 0.541992 1445372214 0.546082 0.495972 -0.402405 0.541992 1445372214 0.548645 0.493469 -0.402222 0.541870 1445372214 0.548645 0.493469 -0.402222 0.541870 1445372214 0.548645 0.493469 -0.402222 0.541870 1445372214 0.548645 0.493469 -0.402222 0.541870 1445372214 0.548645 0.493469 -0.402222 0.541870 1445372214 0.550415 0.490356 -0.401428 0.543518 1445372214 0.550415 0.490356 -0.401428 0.543518 1445372214 0.550415 0.490356 -0.401428 0.543518 1445372214 0.550415 0.490356 -0.401428 0.543518 1445372214 0.550415 0.490356 -0.401428 0.543518 1445372214 0.550415 0.490356 -0.401428 0.543518 1445372214 0.549622 0.489746 -0.401978 0.544373 1445372214 0.549622 0.489746 -0.401978 0.544373 1445372214 0.549622 0.489746 -0.401978 0.544373 1445372214 0.549622 0.489746 -0.401978 0.544373 1445372214 0.549622 0.489746 -0.401978 0.544373 1445372214 0.549622 0.489746 -0.401978 0.544373 1445372214 0.548523 0.490845 -0.403503 0.543396 1445372214 0.548523 0.490845 -0.403503 0.543396 1445372214 0.548523 0.490845 -0.403503 0.543396 1445372214 0.548523 0.490845 -0.403503 0.543396 1445372214 0.548523 0.490845 -0.403503 0.543396 1445372214 0.548523 0.490845 -0.403503 0.543396 1445372214 0.547668 0.491760 -0.404358 0.542847 1445372214 0.547668 0.491760 -0.404358 0.542847 1445372214 0.547668 0.491760 -0.404358 0.542847 1445372214 0.547668 0.491760 -0.404358 0.542847 1445372214 0.547668 0.491760 -0.404358 0.542847 1445372214 0.547668 0.491760 -0.404358 0.542847 1445372214 0.546997 0.492432 -0.404419 0.542847 1445372214 0.546997 0.492432 -0.404419 0.542847 1445372214 0.546997 0.492432 -0.404419 0.542847 1445372214 0.546997 0.492432 -0.404419 0.542847 1445372214 0.546997 0.492432 -0.404419 0.542847 1445372214 0.546997 0.492432 -0.404419 0.542847 1445372214 0.546997 0.492432 -0.404419 0.542847 1445372214 0.548157 0.491089 -0.403809 0.543335 1445372214 0.548157 0.491089 -0.403809 0.543335 1445372214 0.548157 0.491089 -0.403809 0.543335 1445372214 0.548157 0.491089 -0.403809 0.543335 1445372214 0.548157 0.491089 -0.403809 0.543335 1445372214 0.548401 0.490662 -0.403198 0.543945 1445372214 0.548401 0.490662 -0.403198 0.543945 1445372214 0.548401 0.490662 -0.403198 0.543945 1445372214 0.548401 0.490662 -0.403198 0.543945 1445372214 0.548401 0.490662 -0.403198 0.543945 1445372214 0.548401 0.490662 -0.403198 0.543945 1445372214 0.548401 0.490662 -0.403198 0.543945 1445372214 0.549561 0.490295 -0.404480 0.542114 1445372214 0.549561 0.490295 -0.404480 0.542114 1445372214 0.549561 0.490295 -0.404480 0.542114 1445372214 0.549561 0.490295 -0.404480 0.542114 1445372214 0.549561 0.490295 -0.404480 0.542114 1445372214 0.549561 0.490295 -0.404480 0.542114 1445372214 0.548096 0.491882 -0.406250 0.540833 1445372214 0.548096 0.491882 -0.406250 0.540833 1445372214 0.548096 0.491882 -0.406250 0.540833 1445372214 0.548096 0.491882 -0.406250 0.540833 1445372214 0.548096 0.491882 -0.406250 0.540833 1445372214 0.548096 0.491882 -0.406250 0.540833 1445372214 0.544556 0.495972 -0.404907 0.541748 1445372214 0.544556 0.495972 -0.404907 0.541748 1445372214 0.544556 0.495972 -0.404907 0.541748 1445372214 0.544556 0.495972 -0.404907 0.541748 1445372214 0.544556 0.495972 -0.404907 0.541748 1445372214 0.544556 0.495972 -0.404907 0.541748 1445372214 0.544556 0.495972 -0.404907 0.541748 1445372214 0.541321 0.500122 -0.403198 0.542419 1445372214 0.541321 0.500122 -0.403198 0.542419 1445372214 0.541321 0.500122 -0.403198 0.542419 1445372214 0.541321 0.500122 -0.403198 0.542419 1445372214 0.541321 0.500122 -0.403198 0.542419 1445372214 0.541321 0.500122 -0.403198 0.542419 1445372214 0.539124 0.503540 -0.401184 0.542908 1445372214 0.539124 0.503540 -0.401184 0.542908 1445372214 0.539124 0.503540 -0.401184 0.542908 1445372214 0.539124 0.503540 -0.401184 0.542908 1445372214 0.539124 0.503540 -0.401184 0.542908 1445372214 0.539124 0.503540 -0.401184 0.542908 1445372214 0.541199 0.503479 -0.399963 0.541809 1445372214 0.541199 0.503479 -0.399963 0.541809 1445372214 0.541199 0.503479 -0.399963 0.541809 1445372214 0.541199 0.503479 -0.399963 0.541809 1445372214 0.541199 0.503479 -0.399963 0.541809 1445372214 0.541199 0.503479 -0.399963 0.541809 1445372214 0.545959 0.500000 -0.401489 0.539124 1445372214 0.545959 0.500000 -0.401489 0.539124 1445372214 0.545959 0.500000 -0.401489 0.539124 1445372214 0.545959 0.500000 -0.401489 0.539124 1445372214 0.545959 0.500000 -0.401489 0.539124 1445372214 0.545959 0.500000 -0.401489 0.539124 1445372214 0.545959 0.500000 -0.401489 0.539124 1445372214 0.547546 0.497986 -0.402832 0.538330 1445372215 0.547546 0.497986 -0.402832 0.538330 1445372215 0.547546 0.497986 -0.402832 0.538330 1445372215 0.547546 0.497986 -0.402832 0.538330 1445372215 0.547546 0.497986 -0.402832 0.538330 1445372215 0.547546 0.497986 -0.402832 0.538330 1445372215 0.547546 0.497986 -0.402832 0.538330 1445372215 0.547546 0.497253 -0.405212 0.537231 1445372215 0.547546 0.497253 -0.405212 0.537231 1445372215 0.547546 0.497253 -0.405212 0.537231 1445372215 0.547546 0.497253 -0.405212 0.537231 1445372215 0.547546 0.497253 -0.405212 0.537231 1445372215 0.547546 0.497253 -0.405212 0.537231 1445372215 0.546631 0.497742 -0.406372 0.536865 1445372215 0.546631 0.497742 -0.406372 0.536865 1445372215 0.546631 0.497742 -0.406372 0.536865 1445372215 0.546631 0.497742 -0.406372 0.536865 1445372215 0.546631 0.497742 -0.406372 0.536865 1445372215 0.545105 0.498901 -0.406982 0.536926 1445372215 0.545105 0.498901 -0.406982 0.536926 1445372215 0.545105 0.498901 -0.406982 0.536926 1445372215 0.545105 0.498901 -0.406982 0.536926 1445372215 0.545105 0.498901 -0.406982 0.536926 1445372215 0.545105 0.498901 -0.406982 0.536926 1445372215 0.545105 0.498901 -0.406982 0.536926 1445372215 0.544373 0.498901 -0.406372 0.538086 1445372215 0.544373 0.498901 -0.406372 0.538086 1445372215 0.544373 0.498901 -0.406372 0.538086 1445372215 0.544373 0.498901 -0.406372 0.538086 1445372215 0.544373 0.498901 -0.406372 0.538086 1445372215 0.544373 0.498901 -0.406372 0.538086 1445372215 0.545105 0.497742 -0.405884 0.538818 1445372215 0.545105 0.497742 -0.405884 0.538818 1445372215 0.545105 0.497742 -0.405884 0.538818 1445372215 0.545105 0.497742 -0.405884 0.538818 1445372215 0.545105 0.497742 -0.405884 0.538818 1445372215 0.545105 0.497742 -0.405884 0.538818 1445372215 0.545715 0.496643 -0.406128 0.539001 1445372215 0.545715 0.496643 -0.406128 0.539001 1445372215 0.545715 0.496643 -0.406128 0.539001 1445372215 0.545715 0.496643 -0.406128 0.539001 1445372215 0.545715 0.496643 -0.406128 0.539001 1445372215 0.545715 0.496643 -0.406128 0.539001 1445372215 0.545715 0.496643 -0.406128 0.539001 1445372215 0.546570 0.496521 -0.406555 0.537903 1445372215 0.546570 0.496521 -0.406555 0.537903 1445372215 0.546570 0.496521 -0.406555 0.537903 1445372215 0.546570 0.496521 -0.406555 0.537903 1445372215 0.546570 0.496521 -0.406555 0.537903 1445372215 0.546570 0.496521 -0.406555 0.537903 1445372215 0.546997 0.496521 -0.407288 0.536926 1445372215 0.546997 0.496521 -0.407288 0.536926 1445372215 0.546997 0.496521 -0.407288 0.536926 1445372215 0.546997 0.496521 -0.407288 0.536926 1445372215 0.546997 0.496521 -0.407288 0.536926 1445372215 0.546997 0.496521 -0.407288 0.536926 1445372215 0.545959 0.497803 -0.407654 0.536560 1445372215 0.545959 0.497803 -0.407654 0.536560 1445372215 0.545959 0.497803 -0.407654 0.536560 1445372215 0.545959 0.497803 -0.407654 0.536560 1445372215 0.545959 0.497803 -0.407654 0.536560 1445372215 0.545959 0.497803 -0.407654 0.536560 1445372215 0.545959 0.497803 -0.407654 0.536560 1445372215 0.544312 0.499878 -0.406799 0.536926 1445372215 0.544312 0.499878 -0.406799 0.536926 1445372215 0.544312 0.499878 -0.406799 0.536926 1445372215 0.544312 0.499878 -0.406799 0.536926 1445372215 0.544312 0.499878 -0.406799 0.536926 1445372215 0.544312 0.499878 -0.406799 0.536926 1445372215 0.542908 0.501587 -0.406372 0.537109 1445372215 0.542908 0.501587 -0.406372 0.537109 1445372215 0.542908 0.501587 -0.406372 0.537109 1445372215 0.542908 0.501587 -0.406372 0.537109 1445372215 0.542908 0.501587 -0.406372 0.537109 1445372215 0.542908 0.501587 -0.406372 0.537109 1445372215 0.542114 0.502869 -0.405273 0.537476 1445372215 0.542114 0.502869 -0.405273 0.537476 1445372215 0.542114 0.502869 -0.405273 0.537476 1445372215 0.542114 0.502869 -0.405273 0.537476 1445372215 0.542114 0.502869 -0.405273 0.537476 1445372215 0.542114 0.502869 -0.405273 0.537476 1445372215 0.543579 0.502197 -0.404785 0.536987 1445372215 0.543579 0.502197 -0.404785 0.536987 1445372215 0.543579 0.502197 -0.404785 0.536987 1445372215 0.543579 0.502197 -0.404785 0.536987 1445372215 0.543579 0.502197 -0.404785 0.536987 1445372215 0.543579 0.502197 -0.404785 0.536987 1445372215 0.544373 0.500854 -0.403625 0.538391 1445372215 0.544373 0.500854 -0.403625 0.538391 1445372215 0.544373 0.500854 -0.403625 0.538391 1445372215 0.544373 0.500854 -0.403625 0.538391 1445372215 0.544373 0.500854 -0.403625 0.538391 1445372215 0.544373 0.500854 -0.403625 0.538391 1445372215 0.544373 0.500854 -0.403625 0.538391 1445372215 0.542908 0.500488 -0.404236 0.539734 1445372215 0.542908 0.500488 -0.404236 0.539734 1445372215 0.542908 0.500488 -0.404236 0.539734 1445372215 0.542908 0.500488 -0.404236 0.539734 1445372215 0.542908 0.500488 -0.404236 0.539734 1445372215 0.542908 0.500488 -0.404236 0.539734 1445372215 0.540833 0.501160 -0.404419 0.541077 1445372215 0.540833 0.501160 -0.404419 0.541077 1445372215 0.540833 0.501160 -0.404419 0.541077 1445372215 0.540833 0.501160 -0.404419 0.541077 1445372215 0.540833 0.501160 -0.404419 0.541077 1445372215 0.540833 0.501160 -0.404419 0.541077 1445372215 0.540344 0.501526 -0.403870 0.541626 1445372215 0.540344 0.501526 -0.403870 0.541626 1445372215 0.540344 0.501526 -0.403870 0.541626 1445372215 0.540344 0.501526 -0.403870 0.541626 1445372215 0.540344 0.501526 -0.403870 0.541626 1445372215 0.540344 0.501526 -0.403870 0.541626 1445372215 0.540894 0.501343 -0.403442 0.541504 1445372215 0.540894 0.501343 -0.403442 0.541504 1445372216 0.540894 0.501343 -0.403442 0.541504 1445372216 0.540894 0.501343 -0.403442 0.541504 1445372216 0.540894 0.501343 -0.403442 0.541504 1445372216 0.540894 0.501343 -0.403442 0.541504 1445372216 0.542053 0.500000 -0.402527 0.542358 1445372216 0.542053 0.500000 -0.402527 0.542358 1445372216 0.542053 0.500000 -0.402527 0.542358 1445372216 0.542053 0.500000 -0.402527 0.542358 1445372216 0.542053 0.500000 -0.402527 0.542358 1445372216 0.542053 0.500000 -0.402527 0.542358 1445372216 0.543945 0.497498 -0.401855 0.543152 1445372216 0.543945 0.497498 -0.401855 0.543152 1445372216 0.543945 0.497498 -0.401855 0.543152 1445372216 0.543945 0.497498 -0.401855 0.543152 1445372216 0.543945 0.497498 -0.401855 0.543152 1445372216 0.543945 0.497498 -0.401855 0.543152 1445372216 0.543945 0.497498 -0.401855 0.543152 1445372216 0.546204 0.495422 -0.401978 0.542786 1445372216 0.546204 0.495422 -0.401978 0.542786 1445372216 0.546204 0.495422 -0.401978 0.542786 1445372216 0.546204 0.495422 -0.401978 0.542786 1445372216 0.546204 0.495422 -0.401978 0.542786 1445372216 0.546204 0.495422 -0.401978 0.542786 1445372216 0.547058 0.494568 -0.402832 0.541992 1445372216 0.547058 0.494568 -0.402832 0.541992 1445372216 0.547058 0.494568 -0.402832 0.541992 1445372216 0.547058 0.494568 -0.402832 0.541992 1445372216 0.547058 0.494568 -0.402832 0.541992 1445372216 0.547058 0.494568 -0.402832 0.541992 1445372216 0.546753 0.495056 -0.402588 0.542053 1445372216 0.546753 0.495056 -0.402588 0.542053 1445372216 0.546753 0.495056 -0.402588 0.542053 1445372216 0.546753 0.495056 -0.402588 0.542053 1445372216 0.546753 0.495056 -0.402588 0.542053 1445372216 0.546753 0.495056 -0.402588 0.542053 1445372216 0.546753 0.495056 -0.402588 0.542053 1445372216 0.545044 0.496826 -0.402100 0.542480 1445372216 0.545044 0.496826 -0.402100 0.542480 1445372216 0.545044 0.496826 -0.402100 0.542480 1445372216 0.545044 0.496826 -0.402100 0.542480 1445372216 0.545044 0.496826 -0.402100 0.542480 1445372216 0.545044 0.496826 -0.402100 0.542480 1445372216 0.543823 0.498535 -0.401733 0.542480 1445372216 0.543823 0.498535 -0.401733 0.542480 1445372216 0.543823 0.498535 -0.401733 0.542480 1445372216 0.543823 0.498535 -0.401733 0.542480 1445372216 0.543823 0.498535 -0.401733 0.542480 1445372216 0.543823 0.498535 -0.401733 0.542480 1445372216 0.543762 0.499207 -0.402161 0.541565 1445372216 0.543762 0.499207 -0.402161 0.541565 1445372216 0.543762 0.499207 -0.402161 0.541565 1445372216 0.543762 0.499207 -0.402161 0.541565 1445372216 0.543762 0.499207 -0.402161 0.541565 1445372216 0.543762 0.499207 -0.402161 0.541565 1445372216 0.543762 0.499207 -0.402161 0.541565 1445372216 0.545654 0.498108 -0.402588 0.540344 1445372216 0.545654 0.498108 -0.402588 0.540344 1445372216 0.545654 0.498108 -0.402588 0.540344 1445372216 0.545654 0.498108 -0.402588 0.540344 1445372216 0.545654 0.498108 -0.402588 0.540344 1445372216 0.545654 0.498108 -0.402588 0.540344 1445372216 0.547424 0.496460 -0.403259 0.539612 1445372216 0.547424 0.496460 -0.403259 0.539612 1445372216 0.547424 0.496460 -0.403259 0.539612 1445372216 0.547424 0.496460 -0.403259 0.539612 1445372216 0.547424 0.496460 -0.403259 0.539612 1445372216 0.547424 0.496460 -0.403259 0.539612 1445372216 0.548523 0.494751 -0.403076 0.540161 1445372216 0.548523 0.494751 -0.403076 0.540161 1445372216 0.548523 0.494751 -0.403076 0.540161 1445372216 0.548523 0.494751 -0.403076 0.540161 1445372216 0.548523 0.494751 -0.403076 0.540161 1445372216 0.548523 0.494751 -0.403076 0.540161 1445372216 0.548523 0.494751 -0.403076 0.540161 1445372216 0.547546 0.494690 -0.403137 0.541138 1445372216 0.547546 0.494690 -0.403137 0.541138 1445372216 0.547546 0.494690 -0.403137 0.541138 1445372216 0.547546 0.494690 -0.403137 0.541138 1445372216 0.547546 0.494690 -0.403137 0.541138 1445372216 0.547546 0.494690 -0.403137 0.541138 1445372216 0.546265 0.495544 -0.402161 0.542358 1445372216 0.546265 0.495544 -0.402161 0.542358 1445372216 0.546265 0.495544 -0.402161 0.542358 1445372216 0.546265 0.495544 -0.402161 0.542358 1445372216 0.546265 0.495544 -0.402161 0.542358 1445372216 0.546265 0.495544 -0.402161 0.542358 1445372216 0.545532 0.496582 -0.401672 0.542603 1445372216 0.545532 0.496582 -0.401672 0.542603 1445372216 0.545532 0.496582 -0.401672 0.542603 1445372216 0.545532 0.496582 -0.401672 0.542603 1445372216 0.545532 0.496582 -0.401672 0.542603 1445372216 0.545532 0.496582 -0.401672 0.542603 1445372216 0.545105 0.497375 -0.401367 0.542480 1445372216 0.545105 0.497375 -0.401367 0.542480 1445372216 0.545105 0.497375 -0.401367 0.542480 1445372216 0.545105 0.497375 -0.401367 0.542480 1445372216 0.545105 0.497375 -0.401367 0.542480 1445372216 0.545105 0.497375 -0.401367 0.542480 1445372216 0.544861 0.497986 -0.401794 0.541870 1445372216 0.544861 0.497986 -0.401794 0.541870 1445372216 0.544861 0.497986 -0.401794 0.541870 1445372216 0.544861 0.497986 -0.401794 0.541870 1445372216 0.544861 0.497986 -0.401794 0.541870 1445372216 0.544861 0.497986 -0.401794 0.541870 1445372216 0.545532 0.497925 -0.402344 0.540894 1445372216 0.545532 0.497925 -0.402344 0.540894 1445372216 0.545532 0.497925 -0.402344 0.540894 1445372216 0.545532 0.497925 -0.402344 0.540894 1445372216 0.545532 0.497925 -0.402344 0.540894 1445372216 0.545532 0.497925 -0.402344 0.540894 1445372216 0.545532 0.497925 -0.402344 0.540894 1445372216 0.546204 0.497498 -0.403137 0.539978 1445372216 0.546204 0.497498 -0.403137 0.539978 1445372216 0.546204 0.497498 -0.403137 0.539978 1445372217 0.546204 0.497498 -0.403137 0.539978 1445372217 0.546204 0.497498 -0.403137 0.539978 1445372217 0.546753 0.497253 -0.404724 0.538452 1445372217 0.546753 0.497253 -0.404724 0.538452 1445372217 0.546753 0.497253 -0.404724 0.538452 1445372217 0.546753 0.497253 -0.404724 0.538452 1445372217 0.546753 0.497253 -0.404724 0.538452 1445372217 0.546753 0.497253 -0.404724 0.538452 1445372217 0.546753 0.497253 -0.404724 0.538452 1445372217 0.546143 0.497620 -0.406128 0.537659 1445372217 0.546143 0.497620 -0.406128 0.537659 1445372217 0.546143 0.497620 -0.406128 0.537659 1445372217 0.546143 0.497620 -0.406128 0.537659 1445372217 0.546143 0.497620 -0.406128 0.537659 1445372217 0.546143 0.497620 -0.406128 0.537659 1445372217 0.544861 0.499207 -0.405518 0.537964 1445372217 0.544861 0.499207 -0.405518 0.537964 1445372217 0.544861 0.499207 -0.405518 0.537964 1445372217 0.544861 0.499207 -0.405518 0.537964 1445372217 0.544861 0.499207 -0.405518 0.537964 1445372217 0.544861 0.499207 -0.405518 0.537964 1445372217 0.543640 0.500916 -0.404907 0.538086 1445372217 0.543640 0.500916 -0.404907 0.538086 1445372217 0.543640 0.500916 -0.404907 0.538086 1445372217 0.543640 0.500916 -0.404907 0.538086 1445372217 0.543640 0.500916 -0.404907 0.538086 1445372217 0.543640 0.500916 -0.404907 0.538086 1445372217 0.543152 0.501953 -0.404419 0.538025 1445372217 0.543152 0.501953 -0.404419 0.538025 1445372217 0.543152 0.501953 -0.404419 0.538025 1445372217 0.543152 0.501953 -0.404419 0.538025 1445372217 0.543152 0.501953 -0.404419 0.538025 1445372217 0.543152 0.501953 -0.404419 0.538025 1445372217 0.545410 0.500916 -0.404541 0.536499 1445372217 0.545410 0.500916 -0.404541 0.536499 1445372217 0.545410 0.500916 -0.404541 0.536499 1445372217 0.545410 0.500916 -0.404541 0.536499 1445372217 0.545410 0.500916 -0.404541 0.536499 1445372217 0.548828 0.497559 -0.404236 0.536438 1445372217 0.548828 0.497559 -0.404236 0.536438 1445372217 0.548828 0.497559 -0.404236 0.536438 1445372217 0.548828 0.497559 -0.404236 0.536438 1445372217 0.548828 0.497559 -0.404236 0.536438 1445372217 0.548828 0.497559 -0.404236 0.536438 1445372217 0.548828 0.497559 -0.404236 0.536438 1445372217 0.549133 0.495605 -0.403992 0.538086 1445372217 0.549133 0.495605 -0.403992 0.538086 1445372217 0.549133 0.495605 -0.403992 0.538086 1445372217 0.549133 0.495605 -0.403992 0.538086 1445372217 0.549133 0.495605 -0.403992 0.538086 1445372217 0.549133 0.495605 -0.403992 0.538086 1445372217 0.548950 0.494568 -0.403931 0.539307 1445372217 0.548950 0.494568 -0.403931 0.539307 1445372217 0.548950 0.494568 -0.403931 0.539307 1445372217 0.548950 0.494568 -0.403931 0.539307 1445372217 0.548950 0.494568 -0.403931 0.539307 1445372217 0.548950 0.494568 -0.403931 0.539307 1445372217 0.548096 0.494751 -0.401611 0.541687 1445372217 0.548096 0.494751 -0.401611 0.541687 1445372217 0.548096 0.494751 -0.401611 0.541687 1445372217 0.548096 0.494751 -0.401611 0.541687 1445372217 0.548096 0.494751 -0.401611 0.541687 1445372217 0.548096 0.494751 -0.401611 0.541687 1445372217 0.546814 0.495911 -0.401306 0.542175 1445372217 0.546814 0.495911 -0.401306 0.542175 1445372217 0.546814 0.495911 -0.401306 0.542175 1445372217 0.546814 0.495911 -0.401306 0.542175 1445372217 0.546814 0.495911 -0.401306 0.542175 1445372217 0.546814 0.495911 -0.401306 0.542175 1445372217 0.545898 0.496643 -0.400940 0.542725 1445372217 0.545898 0.496643 -0.400940 0.542725 1445372217 0.545898 0.496643 -0.400940 0.542725 1445372217 0.545898 0.496643 -0.400940 0.542725 1445372217 0.545898 0.496643 -0.400940 0.542725 1445372217 0.545898 0.496643 -0.400940 0.542725 1445372217 0.545776 0.496521 -0.400940 0.542908 1445372217 0.545776 0.496521 -0.400940 0.542908 1445372217 0.545776 0.496521 -0.400940 0.542908 1445372217 0.545776 0.496521 -0.400940 0.542908 1445372217 0.545776 0.496521 -0.400940 0.542908 1445372217 0.545776 0.496521 -0.400940 0.542908 1445372217 0.545776 0.496521 -0.400940 0.542908 1445372217 0.546265 0.496033 -0.400635 0.543030 1445372217 0.546265 0.496033 -0.400635 0.543030 1445372217 0.546265 0.496033 -0.400635 0.543030 1445372217 0.546265 0.496033 -0.400635 0.543030 1445372217 0.546265 0.496033 -0.400635 0.543030 1445372217 0.546265 0.496033 -0.400635 0.543030 1445372217 0.546692 0.495972 -0.401062 0.542419 1445372217 0.546692 0.495972 -0.401062 0.542419 1445372217 0.546692 0.495972 -0.401062 0.542419 1445372217 0.546692 0.495972 -0.401062 0.542419 1445372217 0.546692 0.495972 -0.401062 0.542419 1445372217 0.546692 0.495972 -0.401062 0.542419 1445372217 0.547668 0.495911 -0.401672 0.541077 1445372217 0.547668 0.495911 -0.401672 0.541077 1445372217 0.547668 0.495911 -0.401672 0.541077 1445372217 0.547668 0.495911 -0.401672 0.541077 1445372217 0.547668 0.495911 -0.401672 0.541077 1445372217 0.547668 0.495911 -0.401672 0.541077 1445372217 0.547668 0.495911 -0.401672 0.541077 1445372217 0.547607 0.496033 -0.402405 0.540405 1445372217 0.547607 0.496033 -0.402405 0.540405 1445372217 0.547607 0.496033 -0.402405 0.540405 1445372217 0.547607 0.496033 -0.402405 0.540405 1445372217 0.547607 0.496033 -0.402405 0.540405 1445372217 0.547607 0.496033 -0.402405 0.540405 1445372217 0.546265 0.497375 -0.402283 0.540649 1445372217 0.546265 0.497375 -0.402283 0.540649 1445372217 0.546265 0.497375 -0.402283 0.540649 1445372218 0.546265 0.497375 -0.402283 0.540649 1445372218 0.546082 0.497986 -0.401917 0.540588 1445372218 0.546082 0.497986 -0.401917 0.540588 1445372218 0.546082 0.497986 -0.401917 0.540588 1445372218 0.546082 0.497986 -0.401917 0.540588 1445372218 0.546082 0.497986 -0.401917 0.540588 1445372218 0.546082 0.497986 -0.401917 0.540588 1445372218 0.544922 0.499146 -0.401184 0.541138 1445372218 0.544922 0.499146 -0.401184 0.541138 1445372218 0.544922 0.499146 -0.401184 0.541138 1445372218 0.544922 0.499146 -0.401184 0.541138 1445372218 0.544922 0.499146 -0.401184 0.541138 1445372218 0.544922 0.499146 -0.401184 0.541138 1445372218 0.544922 0.499146 -0.401184 0.541138 1445372218 0.545532 0.499634 -0.400696 0.540466 1445372218 0.545532 0.499634 -0.400696 0.540466 1445372218 0.545532 0.499634 -0.400696 0.540466 1445372218 0.545532 0.499634 -0.400696 0.540466 1445372218 0.545532 0.499634 -0.400696 0.540466 1445372218 0.545532 0.499634 -0.400696 0.540466 1445372218 0.546692 0.499023 -0.401184 0.539551 1445372218 0.546692 0.499023 -0.401184 0.539551 1445372218 0.546692 0.499023 -0.401184 0.539551 1445372218 0.546692 0.499023 -0.401184 0.539551 1445372218 0.546692 0.499023 -0.401184 0.539551 1445372218 0.546692 0.499023 -0.401184 0.539551 1445372218 0.547607 0.498474 -0.401123 0.539124 1445372218 0.547607 0.498474 -0.401123 0.539124 1445372218 0.547607 0.498474 -0.401123 0.539124 1445372218 0.547607 0.498474 -0.401123 0.539124 1445372218 0.547607 0.498474 -0.401123 0.539124 1445372218 0.547607 0.498474 -0.401123 0.539124 1445372218 0.548279 0.497864 -0.401184 0.539001 1445372218 0.548279 0.497864 -0.401184 0.539001 1445372218 0.548279 0.497864 -0.401184 0.539001 1445372218 0.548279 0.497864 -0.401184 0.539001 1445372218 0.548279 0.497864 -0.401184 0.539001 1445372218 0.548279 0.497864 -0.401184 0.539001 1445372218 0.547363 0.498352 -0.399719 0.540527 1445372218 0.547363 0.498352 -0.399719 0.540527 1445372218 
0.546875 0.499573 -0.412048 0.530518 1445372220 0.546875 0.499573 -0.412048 0.530518 1445372220 0.546875 0.499573 -0.412048 0.530518 1445372220 0.546875 0.499573 -0.412048 0.530518 1445372220 0.546875 0.499573 -0.412048 0.530518 1445372220 0.548218 0.498596 -0.413452 0.528992 1445372220 0.548218 0.498596 -0.413452 0.528992 1445372220 0.548218 0.498596 -0.413452 0.528992 1445372220 0.548218 0.498596 -0.413452 0.528992 1445372220 0.548218 0.498596 -0.413452 0.528992 1445372220 0.548218 0.498596 -0.413452 0.528992 1445372220 0.548218 0.498596 -0.413452 0.528992 1445372220 0.550659 0.495972 -0.415466 0.527405 1445372220 0.550659 0.495972 -0.415466 0.527405 1445372220 0.550659 0.495972 -0.415466 0.527405 1445372220 0.550659 0.495972 -0.415466 0.527405 1445372220 0.550659 0.495972 -0.415466 0.527405 1445372220 0.550659 0.495972 -0.415466 0.527405 1445372220 0.551941 0.493347 -0.418396 0.526184 1445372220 0.551941 0.493347 -0.418396 0.526184 1445372220 0.551941 0.493347 -0.418396 0.526184 1445372220 0.551941 0.493347 -0.418396 0.526184 1445372220 0.551941 0.493347 -0.418396 0.526184 1445372220 0.551941 0.493347 -0.418396 0.526184 1445372220 0.552063 0.491699 -0.420410 0.525940 1445372220 0.552063 0.491699 -0.420410 0.525940 1445372220 0.552063 0.491699 -0.420410 0.525940 1445372220 0.552063 0.491699 -0.420410 0.525940 1445372220 0.552063 0.491699 -0.420410 0.525940 1445372220 0.552063 0.491699 -0.420410 0.525940 1445372220 0.551636 0.491516 -0.419678 0.527222 1445372220 0.551636 0.491516 -0.419678 0.527222 1445372220 0.551636 0.491516 -0.419678 0.527222 1445372220 0.551636 0.491516 -0.419678 0.527222 1445372220 0.551636 0.491516 -0.419678 0.527222 1445372220 0.551636 0.491516 -0.419678 0.527222 1445372220 0.551575 0.491699 -0.414917 0.530823 1445372220 0.551575 0.491699 -0.414917 0.530823 1445372220 0.551575 0.491699 -0.414917 0.530823 1445372220 0.551575 0.491699 -0.414917 0.530823 1445372220 0.551575 0.491699 -0.414917 0.530823 1445372220 0.551575 0.491699 -0.414917 0.530823 1445372220 0.550964 0.493103 -0.410400 0.533691 1445372220 0.550964 0.493103 -0.410400 0.533691 1445372220 0.550964 0.493103 -0.410400 0.533691 1445372220 0.550964 0.493103 -0.410400 0.533691 1445372220 0.550964 0.493103 -0.410400 0.533691 1445372220 0.550964 0.493103 -0.410400 0.533691 1445372220 0.550415 0.494873 -0.408081 0.534302 1445372220 0.550415 0.494873 -0.408081 0.534302 1445372220 0.550415 0.494873 -0.408081 0.534302 1445372220 0.550415 0.494873 -0.408081 0.534302 1445372220 0.550415 0.494873 -0.408081 0.534302 1445372220 0.550415 0.494873 -0.408081 0.534302 1445372220 0.548767 0.496704 -0.408569 0.533997 1445372220 0.548767 0.496704 -0.408569 0.533997 1445372220 0.548767 0.496704 -0.408569 0.533997 1445372220 0.548767 0.496704 -0.408569 0.533997 1445372220 0.548767 0.496704 -0.408569 0.533997 1445372220 0.548767 0.496704 -0.408569 0.533997 1445372220 0.544495 0.499695 -0.409485 0.534851 1445372220 0.544495 0.499695 -0.409485 0.534851 1445372220 0.544495 0.499695 -0.409485 0.534851 1445372220 0.544495 0.499695 -0.409485 0.534851 1445372220 0.544495 0.499695 -0.409485 0.534851 1445372220 0.544495 0.499695 -0.409485 0.534851 1445372220 0.544495 0.499695 -0.409485 0.534851 1445372220 0.541321 0.501221 -0.408203 0.537598 1445372220 0.541321 0.501221 -0.408203 0.537598 1445372220 0.541321 0.501221 -0.408203 0.537598 1445372220 0.541321 0.501221 -0.408203 0.537598 1445372220 0.541321 0.501221 -0.408203 0.537598 1445372220 0.540161 0.501587 -0.404480 0.541260 1445372220 0.540161 0.501587 -0.404480 0.541260 1445372221 0.540161 0.501587 -0.404480 0.541260 1445372221 0.540161 0.501587 -0.404480 0.541260 1445372221 0.540161 0.501587 -0.404480 0.541260 1445372221 0.540161 0.501587 -0.404480 0.541260 1445372221 0.540161 0.501587 -0.404480 0.541260 1445372221 0.540894 0.500977 -0.400940 0.543701 1445372221 0.540894 0.500977 -0.400940 0.543701 1445372221 0.540894 0.500977 -0.400940 0.543701 1445372221 0.540894 0.500977 -0.400940 0.543701 1445372221 0.540894 0.500977 -0.400940 0.543701 1445372221 0.540894 0.500977 -0.400940 0.543701 1445372221 0.541565 0.500244 -0.402100 0.542847 1445372221 0.541565 0.500244 -0.402100 0.542847 1445372221 0.541565 0.500244 -0.402100 0.542847 1445372221 0.541565 0.500244 -0.402100 0.542847 1445372221 0.541565 0.500244 -0.402100 0.542847 1445372221 0.541565 0.500244 -0.402100 0.542847 1445372221 0.543274 0.498352 -0.406494 0.539551 1445372221 0.543274 0.498352 -0.406494 0.539551 1445372221 0.543274 0.498352 -0.406494 0.539551 1445372221 0.543274 0.498352 -0.406494 0.539551 1445372221 0.543274 0.498352 -0.406494 0.539551 1445372221 0.543274 0.498352 -0.406494 0.539551 1445372221 0.543274 0.498352 -0.406494 0.539551 1445372221 0.545715 0.495605 -0.411682 0.535706 1445372221 0.545715 0.495605 -0.411682 0.535706 1445372221 0.545715 0.495605 -0.411682 0.535706 1445372221 0.545715 0.495605 -0.411682 0.535706 1445372221 0.545715 0.495605 -0.411682 0.535706 1445372221 0.545715 0.495605 -0.411682 0.535706 1445372221 0.546936 0.493164 -0.415833 0.533508 1445372221 0.546936 0.493164 -0.415833 0.533508 1445372221 0.546936 0.493164 -0.415833 0.533508 1445372221 0.546936 0.493164 -0.415833 0.533508 1445372221 0.546936 0.493164 -0.415833 0.533508 1445372221 0.546936 0.493164 -0.415833 0.533508 1445372221 0.546936 0.493164 -0.415833 0.533508 1445372221 0.545776 0.492188 -0.418335 0.533630 1445372221 0.545776 0.492188 -0.418335 0.533630 1445372221 0.545776 0.492188 -0.418335 0.533630 1445372221 0.545776 0.492188 -0.418335 0.533630 1445372221 0.545776 0.492188 -0.418335 0.533630 1445372221 0.545776 0.492188 -0.418335 0.533630 1445372221 0.544250 0.492493 -0.415710 0.536987 1445372221 0.544250 0.492493 -0.415710 0.536987 1445372221 0.544250 0.492493 -0.415710 0.536987 1445372221 0.544250 0.492493 -0.415710 0.536987 1445372221 0.544250 0.492493 -0.415710 0.536987 1445372221 0.544250 0.492493 -0.415710 0.536987 1445372221 0.544250 0.492493 -0.415710 0.536987 1445372221 0.543274 0.493591 -0.411438 0.540283 1445372221 0.543274 0.493591 -0.411438 0.540283 1445372221 0.543274 0.493591 -0.411438 0.540283 1445372221 0.543274 0.493591 -0.411438 0.540283 1445372221 0.543274 0.493591 -0.411438 0.540283 1445372221 0.543274 0.493591 -0.411438 0.540283 1445372221 0.542175 0.494812 -0.408813 0.542175 1445372221 0.542175 0.494812 -0.408813 0.542175 1445372221 0.542175 0.494812 -0.408813 0.542175 1445372221 0.542175 0.494812 -0.408813 0.542175 1445372221 0.542175 0.494812 -0.408813 0.542175 1445372221 0.542175 0.494812 -0.408813 0.542175 1445372221 0.538330 0.498779 -0.409119 0.542175 1445372221 0.538330 0.498779 -0.409119 0.542175 1445372221 0.538330 0.498779 -0.409119 0.542175 1445372221 0.538330 0.498779 -0.409119 0.542175 1445372221 0.538330 0.498779 -0.409119 0.542175 1445372221 0.538330 0.498779 -0.409119 0.542175 1445372221 0.536011 0.502380 -0.407410 0.542419 1445372221 0.536011 0.502380 -0.407410 0.542419 1445372221 0.536011 0.502380 -0.407410 0.542419 1445372221 0.536011 0.502380 -0.407410 0.542419 1445372221 0.536011 0.502380 -0.407410 0.542419 1445372221 0.536011 0.502380 -0.407410 0.542419 1445372221 0.536011 0.502380 -0.407410 0.542419 1445372221 0.533386 0.506104 -0.404114 0.544067 1445372221 0.533386 0.506104 -0.404114 0.544067 1445372221 0.533386 0.506104 -0.404114 0.544067 1445372221 0.533386 0.506104 -0.404114 0.544067 1445372221 0.533386 0.506104 -0.404114 0.544067 1445372221 0.533386 0.506104 -0.404114 0.544067 1445372221 0.533386 0.506104 -0.404114 0.544067 1445372221 0.532471 0.508057 -0.399292 0.546692 1445372221 0.532471 0.508057 -0.399292 0.546692 1445372221 0.532471 0.508057 -0.399292 0.546692 1445372221 0.532471 0.508057 -0.399292 0.546692 1445372221 0.532471 0.508057 -0.399292 0.546692 1445372221 0.532471 0.508057 -0.399292 0.546692 1445372221 0.531921 0.508911 -0.396057 0.548767 1445372221 0.531921 0.508911 -0.396057 0.548767 1445372221 0.531921 0.508911 -0.396057 0.548767 1445372221 0.531921 0.508911 -0.396057 0.548767 1445372221 0.531921 0.508911 -0.396057 0.548767 1445372221 0.531921 0.508911 -0.396057 0.548767 1445372221 0.532593 0.508850 -0.395996 0.548157 1445372221 0.532593 0.508850 -0.395996 0.548157 1445372221 0.532593 0.508850 -0.395996 0.548157 1445372221 0.532593 0.508850 -0.395996 0.548157 1445372221 0.532593 0.508850 -0.395996 0.548157 1445372221 0.534729 0.507507 -0.399475 0.544861 1445372221 0.534729 0.507507 -0.399475 0.544861 1445372221 0.534729 0.507507 -0.399475 0.544861 1445372221 0.534729 0.507507 -0.399475 0.544861 1445372221 0.534729 0.507507 -0.399475 0.544861 1445372221 0.534729 0.507507 -0.399475 0.544861 1445372221 0.534729 0.507507 -0.399475 0.544861 1445372221 0.537415 0.504395 -0.405090 0.540894 1445372221 0.537415 0.504395 -0.405090 0.540894 1445372221 0.537415 0.504395 -0.405090 0.540894 1445372221 0.537415 0.504395 -0.405090 0.540894 1445372221 0.537415 0.504395 -0.405090 0.540894 1445372221 0.537415 0.504395 -0.405090 0.540894 1445372221 0.538391 0.501953 -0.412048 0.536987 1445372221 0.538391 0.501953 -0.412048 0.536987 1445372221 0.538391 0.501953 -0.412048 0.536987 1445372222 0.538391 0.501953 -0.412048 0.536987 1445372222 0.538391 0.501953 -0.412048 0.536987 1445372222 0.539490 0.499268 -0.416809 0.534668 1445372222 0.539490 0.499268 -0.416809 0.534668 1445372222 0.539490 0.499268 -0.416809 0.534668 1445372222 0.539490 0.499268 -0.416809 0.534668 1445372222 0.539490 0.499268 -0.416809 0.534668 1445372222 0.539490 0.499268 -0.416809 0.534668 1445372222 0.539490 0.499268 -0.416809 0.534668 1445372222 0.538757 0.498474 -0.417725 0.535461 1445372222 0.538757 0.498474 -0.417725 0.535461 1445372222 0.538757 0.498474 -0.417725 0.535461 1445372222 0.538757 0.498474 -0.417725 0.535461 1445372222 0.538757 0.498474 -0.417725 0.535461 1445372222 0.538757 0.498474 -0.417725 0.535461 1445372222 0.537292 0.499329 -0.414917 0.538269 1445372222 0.537292 0.499329 -0.414917 0.538269 1445372222 0.537292 0.499329 -0.414917 0.538269 1445372222 0.537292 0.499329 -0.414917 0.538269 1445372222 0.537292 0.499329 -0.414917 0.538269 1445372222 0.537292 0.499329 -0.414917 0.538269 1445372222 0.535950 0.501282 -0.411499 0.540466 1445372222 0.535950 0.501282 -0.411499 0.540466 1445372222 0.535950 0.501282 -0.411499 0.540466 1445372222 0.535950 0.501282 -0.411499 0.540466 1445372222 0.535950 0.501282 -0.411499 0.540466 1445372222 0.535950 0.501282 -0.411499 0.540466 1445372222 0.536255 0.502319 -0.409729 0.540527 1445372222 0.536255 0.502319 -0.409729 0.540527 1445372222 0.536255 0.502319 -0.409729 0.540527 1445372222 0.536255 0.502319 -0.409729 0.540527 1445372222 0.536255 0.502319 -0.409729 0.540527 1445372222 0.536255 0.502319 -0.409729 0.540527 1445372222 0.535767 0.503967 -0.409729 0.539490 1445372222 0.535767 0.503967 -0.409729 0.539490 1445372222 0.535767 0.503967 -0.409729 0.539490 1445372222 0.535767 0.503967 -0.409729 0.539490 1445372222 0.535767 0.503967 -0.409729 0.539490 1445372222 0.535767 0.503967 -0.409729 0.539490 1445372222 0.534241 0.506409 -0.409363 0.539001 1445372222 0.534241 0.506409 -0.409363 0.539001 1445372222 0.534241 0.506409 -0.409363 0.539001 1445372222 0.534241 0.506409 -0.409363 0.539001 1445372222 0.534241 0.506409 -0.409363 0.539001 1445372222 0.534241 0.506409 -0.409363 0.539001 1445372222 0.534241 0.506409 -0.409363 0.539001 1445372222 0.532104 0.508789 -0.407593 0.540161 1445372222 0.532104 0.508789 -0.407593 0.540161 1445372222 0.532104 0.508789 -0.407593 0.540161 1445372222 0.532104 0.508789 -0.407593 0.540161 1445372222 0.532104 0.508789 -0.407593 0.540161 1445372222 0.532104 0.508789 -0.407593 0.540161 1445372222 0.531738 0.509338 -0.404358 0.542419 1445372222 0.531738 0.509338 -0.404358 0.542419 1445372222 0.531738 0.509338 -0.404358 0.542419 1445372222 0.531738 0.509338 -0.404358 0.542419 1445372222 0.531738 0.509338 -0.404358 0.542419 1445372222 0.531738 0.509338 -0.404358 0.542419 1445372222 0.531738 0.509338 -0.404358 0.542419 1445372222 0.531433 0.509705 -0.401733 0.544373 1445372222 0.531433 0.509705 -0.401733 0.544373 1445372222 0.531433 0.509705 -0.401733 0.544373 1445372222 0.531433 0.509705 -0.401733 0.544373 1445372222 0.531433 0.509705 -0.401733 0.544373 1445372222 0.531433 0.509705 -0.401733 0.544373 1445372222 0.532959 0.508911 -0.399902 0.544922 1445372222 0.532959 0.508911 -0.399902 0.544922 1445372222 0.532959 0.508911 -0.399902 0.544922 1445372222 0.532959 0.508911 -0.399902 0.544922 1445372222 0.532959 0.508911 -0.399902 0.544922 1445372222 0.532959 0.508911 -0.399902 0.544922 1445372222 0.533264 0.508850 -0.401184 0.543762 1445372222 0.533264 0.508850 -0.401184 0.543762 1445372222 0.533264 0.508850 -0.401184 0.543762 1445372222 0.533264 0.508850 -0.401184 0.543762 1445372222 0.533264 0.508850 -0.401184 0.543762 1445372222 0.533264 0.508850 -0.401184 0.543762 1445372222 0.534485 0.507446 -0.403198 0.542358 1445372222 0.534485 0.507446 -0.403198 0.542358 1445372222 0.534485 0.507446 -0.403198 0.542358 1445372222 0.534485 0.507446 -0.403198 0.542358 1445372222 0.534485 0.507446 -0.403198 0.542358 1445372222 0.534485 0.507446 -0.403198 0.542358 1445372222 0.534485 0.507446 -0.403198 0.542358 1445372222 0.534973 0.506226 -0.407593 0.539734 1445372222 0.534973 0.506226 -0.407593 0.539734 1445372222 0.534973 0.506226 -0.407593 0.539734 1445372222 0.534973 0.506226 -0.407593 0.539734 1445372222 0.534973 0.506226 -0.407593 0.539734 1445372222 0.534973 0.506226 -0.407593 0.539734 1445372222 0.534973 0.506226 -0.407593 0.539734 1445372222 0.535095 0.505188 -0.409668 0.539063 1445372222 0.535095 0.505188 -0.409668 0.539063 1445372222 0.535095 0.505188 -0.409668 0.539063 1445372222 0.535095 0.505188 -0.409668 0.539063 1445372222 0.534424 0.505005 -0.410339 0.539368 1445372222 0.534424 0.505005 -0.410339 0.539368 1445372222 0.534424 0.505005 -0.410339 0.539368 1445372222 0.534424 0.505005 -0.410339 0.539368 1445372222 0.534424 0.505005 -0.410339 0.539368 1445372222 0.534424 0.505005 -0.410339 0.539368 1445372222 0.533691 0.505371 -0.408203 0.541382 1445372222 0.533691 0.505371 -0.408203 0.541382 1445372222 0.533691 0.505371 -0.408203 0.541382 1445372222 0.533691 0.505371 -0.408203 0.541382 1445372222 0.533691 0.505371 -0.408203 0.541382 1445372222 0.535339 0.504822 -0.405212 0.542480 1445372222 0.535339 0.504822 -0.405212 0.542480 1445372222 0.535339 0.504822 -0.405212 0.542480 1445372222 0.535339 0.504822 -0.405212 0.542480 1445372222 0.535339 0.504822 -0.405212 0.542480 1445372223 0.535339 0.504822 -0.405212 0.542480 1445372223 0.535645 0.505371 -0.403381 0.543030 1445372223 0.535645 0.505371 -0.403381 0.543030 1445372223 0.535645 0.505371 -0.403381 0.543030 1445372223 0.535645 0.505371 -0.403381 0.543030 1445372223 0.535645 0.505371 -0.403381 0.543030 1445372223 0.535645 0.505371 -0.403381 0.543030 1445372223 0.535706 0.505859 -0.402893 0.542908 1445372223 0.535706 0.505859 -0.402893 0.542908 1445372223 0.535706 0.505859 -0.402893 0.542908 1445372223 0.535706 0.505859 -0.402893 0.542908 1445372223 0.535706 0.505859 -0.402893 0.542908 1445372223 0.534119 0.507690 -0.402649 0.542908 1445372223 0.534119 0.507690 -0.402649 0.542908 1445372223 0.534119 0.507690 -0.402649 0.542908 1445372223 0.534119 0.507690 -0.402649 0.542908 1445372223 0.534119 0.507690 -0.402649 0.542908 1445372223 0.534119 0.507690 -0.402649 0.542908 1445372223 0.533020 0.508972 -0.400391 0.544495 1445372223 0.533020 0.508972 -0.400391 0.544495 1445372223 0.533020 0.508972 -0.400391 0.544495 1445372223 0.533020 0.508972 -0.400391 0.544495 1445372223 0.533020 0.508972 -0.400391 0.544495 1445372223 0.533020 0.508972 -0.400391 0.544495 1445372223 0.532227 0.509766 -0.397949 0.546265 1445372223 0.532227 0.509766 -0.397949 0.546265 1445372223 0.532227 0.509766 -0.397949 0.546265 1445372223 0.532227 0.509766 -0.397949 0.546265 1445372223 0.532227 0.509766 -0.397949 0.546265 1445372223 0.532227 0.509766 -0.397949 0.546265 1445372223 0.531433 0.510071 -0.395508 0.548523 1445372223 0.531433 0.510071 -0.395508 0.548523 1445372223 0.531433 0.510071 -0.395508 0.548523 1445372223 0.531433 0.510071 -0.395508 0.548523 1445372223 0.531433 0.510071 -0.395508 0.548523 1445372223 0.531433 0.510071 -0.395508 0.548523 1445372223 0.531433 0.510071 -0.395508 0.548523 1445372223 0.531128 0.510132 -0.394592 0.549500 1445372223 0.531128 0.510132 -0.394592 0.549500 1445372223 0.531128 0.510132 -0.394592 0.549500 1445372223 0.531128 0.510132 -0.394592 0.549500 1445372223 0.531128 0.510132 -0.394592 0.549500 1445372223 0.531128 0.510132 -0.394592 0.549500 1445372223 0.532227 0.508789 -0.394653 0.549500 1445372223 0.532227 0.508789 -0.394653 0.549500 1445372223 0.532227 0.508789 -0.394653 0.549500 1445372223 0.532227 0.508789 -0.394653 0.549500 1445372223 0.532227 0.508789 -0.394653 0.549500 1445372223 0.532227 0.508789 -0.394653 0.549500 1445372223 0.533264 0.507019 -0.398987 0.547119 1445372223 0.533264 0.507019 -0.398987 0.547119 1445372223 0.533264 0.507019 -0.398987 0.547119 1445372223 0.533264 0.507019 -0.398987 0.547119 1445372223 0.533264 0.507019 -0.398987 0.547119 1445372223 0.533264 0.507019 -0.398987 0.547119 1445372223 0.533264 0.507019 -0.398987 0.547119 1445372223 0.534546 0.504211 -0.404663 0.544189 1445372223 0.534546 0.504211 -0.404663 0.544189 1445372223 0.534546 0.504211 -0.404663 0.544189 1445372223 0.534546 0.504211 -0.404663 0.544189 1445372223 0.534546 0.504211 -0.404663 0.544189 1445372223 0.534546 0.504211 -0.404663 0.544189 1445372223 0.535156 0.502136 -0.409668 0.541809 1445372223 0.535156 0.502136 -0.409668 0.541809 1445372223 0.535156 0.502136 -0.409668 0.541809 1445372223 0.535156 0.502136 -0.409668 0.541809 1445372223 0.535156 0.502136 -0.409668 0.541809 1445372223 0.535156 0.502136 -0.409668 0.541809 1445372223 0.534607 0.501221 -0.411926 0.541504 1445372223 0.534607 0.501221 -0.411926 0.541504 1445372223 0.534607 0.501221 -0.411926 0.541504 1445372223 0.534607 0.501221 -0.411926 0.541504 1445372223 0.534607 0.501221 -0.411926 0.541504 1445372223 0.534607 0.501221 -0.411926 0.541504 1445372223 0.534607 0.501221 -0.411926 0.541504 1445372223 0.532593 0.501770 -0.411865 0.543030 1445372223 0.532593 0.501770 -0.411865 0.543030 1445372223 0.532593 0.501770 -0.411865 0.543030 1445372223 0.532593 0.501770 -0.411865 0.543030 1445372223 0.532593 0.501770 -0.411865 0.543030 1445372223 0.530334 0.502808 -0.410278 0.545471 1445372223 0.530334 0.502808 -0.410278 0.545471 1445372223 0.530334 0.502808 -0.410278 0.545471 1445372223 0.530334 0.502808 -0.410278 0.545471 1445372223 0.530334 0.502808 -0.410278 0.545471 1445372223 0.530334 0.502808 -0.410278 0.545471 1445372223 0.528931 0.503479 -0.409424 0.546814 1445372223 0.528931 0.503479 -0.409424 0.546814 1445372223 0.528931 0.503479 -0.409424 0.546814 1445372223 0.528931 0.503479 -0.409424 0.546814 1445372223 0.528931 0.503479 -0.409424 0.546814 1445372223 0.528931 0.503479 -0.409424 0.546814 1445372223 0.528442 0.503845 -0.410095 0.546448 1445372223 0.528442 0.503845 -0.410095 0.546448 1445372223 0.528442 0.503845 -0.410095 0.546448 1445372223 0.528442 0.503845 -0.410095 0.546448 1445372223 0.528442 0.503845 -0.410095 0.546448 1445372223 0.528442 0.503845 -0.410095 0.546448 1445372223 0.528076 0.504272 -0.410583 0.546082 1445372223 0.528076 0.504272 -0.410583 0.546082 1445372223 0.528076 0.504272 -0.410583 0.546082 1445372223 0.528076 0.504272 -0.410583 0.546082 1445372223 0.528076 0.504272 -0.410583 0.546082 1445372223 0.528076 0.504272 -0.410583 0.546082 1445372223 0.528381 0.504272 -0.408447 0.547363 1445372223 0.528381 0.504272 -0.408447 0.547363 1445372223 0.528381 0.504272 -0.408447 0.547363 1445372223 0.528381 0.504272 -0.408447 0.547363 1445372223 0.528381 0.504272 -0.408447 0.547363 1445372223 0.528381 0.504272 -0.408447 0.547363 1445372223 0.528381 0.504272 -0.408447 0.547363 1445372224 0.527649 0.505066 -0.406006 0.549133 1445372224 0.527649 0.505066 -0.406006 0.549133 1445372224 0.527649 0.505066 -0.406006 0.549133 1445372224 0.527649 0.505066 -0.406006 0.549133 1445372224 0.527649 0.505066 -0.406006 0.549133 1445372224 0.527649 0.505066 -0.406006 0.549133 1445372224 0.527588 0.505249 -0.403259 0.551086 1445372224 0.527588 0.505249 -0.403259 0.551086 1445372224 0.527588 0.505249 -0.403259 0.551086 1445372224 0.527588 0.505249 -0.403259 0.551086 1445372224 0.527588 0.505249 -0.403259 0.551086 1445372224 0.527588 0.505249 -0.403259 0.551086 1445372224 0.526855 0.505798 -0.400879 0.552979 1445372224 0.526855 0.505798 -0.400879 0.552979 1445372224 0.526855 0.505798 -0.400879 0.552979 1445372224 0.526855 0.505798 -0.400879 0.552979 1445372224 0.526855 0.505798 -0.400879 0.552979 1445372224 0.526855 0.505798 -0.400879 0.552979 1445372224 0.525452 0.506531 -0.398743 0.555237 1445372224 0.525452 0.506531 -0.398743 0.555237 1445372224 0.525452 0.506531 -0.398743 0.555237 1445372224 0.525452 0.506531 -0.398743 0.555237 1445372224 0.525452 0.506531 -0.398743 0.555237 1445372224 0.525452 0.506531 -0.398743 0.555237 1445372224 0.524780 0.506714 -0.398804 0.555664 1445372224 0.524780 0.506714 -0.398804 0.555664 1445372224 0.524780 0.506714 -0.398804 0.555664 1445372224 0.524780 0.506714 -0.398804 0.555664 1445372224 0.524780 0.506714 -0.398804 0.555664 1445372224 0.524780 0.506714 -0.398804 0.555664 1445372224 0.524780 0.506714 -0.398804 0.555664 1445372224 0.524841 0.506409 -0.400635 0.554565 1445372224 0.524841 0.506409 -0.400635 0.554565 1445372224 0.524841 0.506409 -0.400635 0.554565 1445372224 0.524841 0.506409 -0.400635 0.554565 1445372224 0.524841 0.506409 -0.400635 0.554565 1445372224 0.524841 0.506409 -0.400635 0.554565 1445372224 0.525024 0.506104 -0.403381 0.552673 1445372224 0.525024 0.506104 -0.403381 0.552673 1445372224 0.525024 0.506104 -0.403381 0.552673 1445372224 0.525024 0.506104 -0.403381 0.552673 1445372224 0.525024 0.506104 -0.403381 0.552673 1445372224 0.525024 0.506104 -0.403381 0.552673 1445372224 0.524170 0.506714 -0.407104 0.550171 1445372224 0.524170 0.506714 -0.407104 0.550171 1445372224 0.524170 0.506714 -0.407104 0.550171 1445372224 0.524170 0.506714 -0.407104 0.550171 1445372224 0.524170 0.506714 -0.407104 0.550171 1445372224 0.524170 0.506714 -0.407104 0.550171 1445372224 0.522217 0.508118 -0.409058 0.549316 1445372224 0.522217 0.508118 -0.409058 0.549316 1445372224 0.522217 0.508118 -0.409058 0.549316 1445372224 0.522217 0.508118 -0.409058 0.549316 1445372224 0.522217 0.508118 -0.409058 0.549316 1445372224 0.522217 0.508118 -0.409058 0.549316 1445372224 0.522217 0.508118 -0.409058 0.549316 1445372224 0.519653 0.510071 -0.408447 0.550415 1445372224 0.519653 0.510071 -0.408447 0.550415 1445372224 0.519653 0.510071 -0.408447 0.550415 1445372224 0.519653 0.510071 -0.408447 0.550415 1445372224 0.519653 0.510071 -0.408447 0.550415 1445372224 0.519653 0.510071 -0.408447 0.550415 1445372224 0.518250 0.511536 -0.406128 0.552063 1445372224 0.518250 0.511536 -0.406128 0.552063 1445372224 0.518250 0.511536 -0.406128 0.552063 1445372224 0.518250 0.511536 -0.406128 0.552063 1445372224 0.518250 0.511536 -0.406128 0.552063 1445372224 0.519104 0.511414 -0.404663 0.552368 1445372224 0.519104 0.511414 -0.404663 0.552368 1445372224 0.519104 0.511414 -0.404663 0.552368 1445372224 0.519104 0.511414 -0.404663 0.552368 1445372224 0.519104 0.511414 -0.404663 0.552368 1445372224 0.519836 0.512268 -0.402954 0.552185 1445372224 0.519836 0.512268 -0.402954 0.552185 1445372224 0.519836 0.512268 -0.402954 0.552185 1445372224 0.519836 0.512268 -0.402954 0.552185 1445372224 0.519836 0.512268 -0.402954 0.552185 1445372224 0.519836 0.512268 -0.402954 0.552185 1445372224 0.521179 0.512207 -0.402161 0.551575 1445372224 0.521179 0.512207 -0.402161 0.551575 1445372224 0.521179 0.512207 -0.402161 0.551575 1445372224 0.521179 0.512207 -0.402161 0.551575 1445372224 0.521179 0.512207 -0.402161 0.551575 1445372224 0.521179 0.512207 -0.402161 0.551575 1445372224 0.521179 0.512207 -0.402161 0.551575 1445372224 0.521057 0.513000 -0.401367 0.551514 1445372224 0.521057 0.513000 -0.401367 0.551514 1445372224 0.521057 0.513000 -0.401367 0.551514 1445372224 0.521057 0.513000 -0.401367 0.551514 1445372224 0.521057 0.513000 -0.401367 0.551514 1445372224 0.519775 0.513977 -0.400574 0.552429 1445372224 0.519775 0.513977 -0.400574 0.552429 1445372224 0.519775 0.513977 -0.400574 0.552429 1445372224 0.519775 0.513977 -0.400574 0.552429 1445372224 0.519775 0.513977 -0.400574 0.552429 1445372224 0.519775 0.513977 -0.400574 0.552429 1445372224 0.519775 0.513977 -0.400574 0.552429 1445372224 0.519165 0.514160 -0.399109 0.553894 1445372224 0.519165 0.514160 -0.399109 0.553894 1445372224 0.519165 0.514160 -0.399109 0.553894 1445372224 0.519165 0.514160 -0.399109 0.553894 1445372224 0.519165 0.514160 -0.399109 0.553894 1445372224 0.519165 0.514160 -0.399109 0.553894 1445372224 0.518799 0.514526 -0.397156 0.555237 1445372224 0.518799 0.514526 -0.397156 0.555237 1445372224 0.518799 0.514526 -0.397156 0.555237 1445372224 0.518799 0.514526 -0.397156 0.555237 1445372224 0.518799 0.514526 -0.397156 0.555237 1445372224 0.518799 0.514526 -0.397156 0.555237 1445372224 0.518982 0.514526 -0.395020 0.556641 1445372225 0.518982 0.514526 -0.395020 0.556641 1445372225 0.518982 0.514526 -0.395020 0.556641 1445372225 0.518982 0.514526 -0.395020 0.556641 1445372225 0.518982 0.514526 -0.395020 0.556641 1445372225 0.518982 0.514526 -0.395020 0.556641 1445372225 0.520020 0.514282 -0.394775 0.556030 1445372225 0.520020 0.514282 -0.394775 0.556030 1445372225 0.520020 0.514282 -0.394775 0.556030 1445372225 0.520020 0.514282 -0.394775 0.556030 1445372225 0.520020 0.514282 -0.394775 0.556030 1445372225 0.520020 0.514282 -0.394775 0.556030 1445372225 0.520020 0.514282 -0.394775 0.556030 1445372225 0.522705 0.512878 -0.396606 0.553528 1445372225 0.522705 0.512878 -0.396606 0.553528 1445372225 0.522705 0.512878 -0.396606 0.553528 1445372225 0.522705 0.512878 -0.396606 0.553528 1445372225 0.522705 0.512878 -0.396606 0.553528 1445372225 0.522705 0.512878 -0.396606 0.553528 1445372225 0.522705 0.512878 -0.396606 0.553528 1445372225 0.526978 0.509827 -0.399841 0.549866 1445372225 0.526978 0.509827 -0.399841 0.549866 1445372225 0.526978 0.509827 -0.399841 0.549866 1445372225 0.526978 0.509827 -0.399841 0.549866 1445372225 0.526978 0.509827 -0.399841 0.549866 1445372225 0.526978 0.509827 -0.399841 0.549866 1445372225 0.530762 0.506714 -0.403931 0.546204 1445372225 0.530762 0.506714 -0.403931 0.546204 1445372225 0.530762 0.506714 -0.403931 0.546204 1445372225 0.530762 0.506714 -0.403931 0.546204 1445372225 0.530762 0.506714 -0.403931 0.546204 1445372225 0.530762 0.506714 -0.403931 0.546204 1445372225 0.530762 0.506714 -0.403931 0.546204 1445372225 0.531860 0.505127 -0.406982 0.544312 1445372225 0.531860 0.505127 -0.406982 0.544312 1445372225 0.531860 0.505127 -0.406982 0.544312 1445372225 0.531860 0.505127 -0.406982 0.544312 1445372225 0.531860 0.505127 -0.406982 0.544312 1445372225 0.531860 0.505127 -0.406982 0.544312 1445372225 0.531311 0.504761 -0.408020 0.544434 1445372225 0.531311 0.504761 -0.408020 0.544434 1445372225 0.531311 0.504761 -0.408020 0.544434 1445372225 0.531311 0.504761 -0.408020 0.544434 1445372225 0.531311 0.504761 -0.408020 0.544434 1445372225 0.531311 0.504761 -0.408020 0.544434 1445372225 0.531311 0.504761 -0.408020 0.544434 1445372225 0.530518 0.504761 -0.408020 0.545166 1445372225 0.530518 0.504761 -0.408020 0.545166 1445372225 0.530518 0.504761 -0.408020 0.545166 1445372225 
0.529907 0.513550 -0.406494 0.538696 1445372227 0.529907 0.513550 -0.406494 0.538696 1445372227 0.529907 0.513550 -0.406494 0.538696 1445372227 0.529907 0.513550 -0.406494 0.538696 1445372227 0.529907 0.513550 -0.406494 0.538696 1445372227 0.527710 0.516052 -0.405029 0.539551 1445372227 0.527710 0.516052 -0.405029 0.539551 1445372227 0.527710 0.516052 -0.405029 0.539551 1445372227 0.527710 0.516052 -0.405029 0.539551 1445372227 0.527710 0.516052 -0.405029 0.539551 1445372227 0.527710 0.516052 -0.405029 0.539551 1445372227 0.526733 0.517761 -0.403809 0.539795 1445372227 0.526733 0.517761 -0.403809 0.539795 1445372227 0.526733 0.517761 -0.403809 0.539795 1445372227 0.526733 0.517761 -0.403809 0.539795 1445372227 0.526733 0.517761 -0.403809 0.539795 1445372227 0.526733 0.517761 -0.403809 0.539795 1445372227 0.526733 0.517761 -0.403809 0.539795 1445372227 0.528198 0.517212 -0.402161 0.540100 1445372227 0.528198 0.517212 -0.402161 0.540100 1445372227 0.528198 0.517212 -0.402161 0.540100 1445372227 0.528198 0.517212 -0.402161 0.540100 1445372227 0.528198 0.517212 -0.402161 0.540100 1445372227 0.531067 0.514221 -0.400757 0.541199 1445372227 0.531067 0.514221 -0.400757 0.541199 1445372227 0.531067 0.514221 -0.400757 0.541199 1445372227 0.531067 0.514221 -0.400757 0.541199 1445372227 0.531067 0.514221 -0.400757 0.541199 1445372227 0.531067 0.514221 -0.400757 0.541199 1445372227 0.531067 0.514221 -0.400757 0.541199 1445372227 0.533325 0.510986 -0.399475 0.542969 1445372227 0.533325 0.510986 -0.399475 0.542969 1445372227 0.533325 0.510986 -0.399475 0.542969 1445372227 0.533325 0.510986 -0.399475 0.542969 1445372227 0.533325 0.510986 -0.399475 0.542969 1445372227 0.533325 0.510986 -0.399475 0.542969 1445372227 0.532959 0.510132 -0.400696 0.543213 1445372227 0.532959 0.510132 -0.400696 0.543213 1445372227 0.532959 0.510132 -0.400696 0.543213 1445372227 0.532959 0.510132 -0.400696 0.543213 1445372227 0.532959 0.510132 -0.400696 0.543213 1445372227 0.532959 0.510132 -0.400696 0.543213 1445372227 0.532959 0.510132 -0.400696 0.543213 1445372227 0.532837 0.509949 -0.402405 0.542236 1445372227 0.532837 0.509949 -0.402405 0.542236 1445372227 0.532837 0.509949 -0.402405 0.542236 1445372227 0.532837 0.509949 -0.402405 0.542236 1445372227 0.532837 0.509949 -0.402405 0.542236 1445372227 0.532837 0.509949 -0.402405 0.542236 1445372227 0.533020 0.510193 -0.403320 0.541138 1445372227 0.533020 0.510193 -0.403320 0.541138 1445372227 0.533020 0.510193 -0.403320 0.541138 1445372227 0.533020 0.510193 -0.403320 0.541138 1445372227 0.533020 0.510193 -0.403320 0.541138 1445372227 0.533569 0.510193 -0.404480 0.539734 1445372227 0.533569 0.510193 -0.404480 0.539734 1445372227 0.533569 0.510193 -0.404480 0.539734 1445372227 0.533569 0.510193 -0.404480 0.539734 1445372227 0.533569 0.510193 -0.404480 0.539734 1445372227 0.533569 0.510193 -0.404480 0.539734 1445372227 0.535522 0.508423 -0.404846 0.539246 1445372227 0.535522 0.508423 -0.404846 0.539246 1445372227 0.535522 0.508423 -0.404846 0.539246 1445372227 0.535522 0.508423 -0.404846 0.539246 1445372227 0.535522 0.508423 -0.404846 0.539246 1445372227 0.535522 0.508423 -0.404846 0.539246 1445372227 0.535522 0.508423 -0.404846 0.539246 1445372227 0.537598 0.505981 -0.404114 0.539978 1445372227 0.537598 0.505981 -0.404114 0.539978 1445372227 0.537598 0.505981 -0.404114 0.539978 1445372227 0.537598 0.505981 -0.404114 0.539978 1445372228 0.537598 0.505981 -0.404114 0.539978 1445372228 0.537598 0.505981 -0.404114 0.539978 1445372228 0.538452 0.505493 -0.403564 0.540039 1445372228 0.538452 0.505493 -0.403564 0.540039 1445372228 0.538452 0.505493 -0.403564 0.540039 1445372228 0.538452 0.505493 -0.403564 0.540039 1445372228 0.538452 0.505493 -0.403564 0.540039 1445372228 0.537354 0.506592 -0.404114 0.539673 1445372228 0.537354 0.506592 -0.404114 0.539673 1445372228 0.537354 0.506592 -0.404114 0.539673 1445372228 0.537354 0.506592 -0.404114 0.539673 1445372228 0.537354 0.506592 -0.404114 0.539673 1445372228 0.537354 0.506592 -0.404114 0.539673 1445372228 0.534363 0.510193 -0.402649 0.540283 1445372228 0.534363 0.510193 -0.402649 0.540283 1445372228 0.534363 0.510193 -0.402649 0.540283 1445372228 0.534363 0.510193 -0.402649 0.540283 1445372228 0.534363 0.510193 -0.402649 0.540283 1445372228 0.534363 0.510193 -0.402649 0.540283 1445372228 0.534363 0.510193 -0.402649 0.540283 1445372228 0.531982 0.513794 -0.401306 0.540283 1445372228 0.531982 0.513794 -0.401306 0.540283 1445372228 0.531982 0.513794 -0.401306 0.540283 1445372228 0.531982 0.513794 -0.401306 0.540283 1445372228 0.531982 0.513794 -0.401306 0.540283 1445372228 0.531982 0.513794 -0.401306 0.540283 1445372228 0.530090 0.516113 -0.401001 0.540161 1445372228 0.530090 0.516113 -0.401001 0.540161 1445372228 0.530090 0.516113 -0.401001 0.540161 1445372228 0.530090 0.516113 -0.401001 0.540161 1445372228 0.530090 0.516113 -0.401001 0.540161 1445372228 0.530090 0.516113 -0.401001 0.540161 1445372228 0.531189 0.515198 -0.401611 0.539429 1445372228 0.531189 0.515198 -0.401611 0.539429 1445372228 0.531189 0.515198 -0.401611 0.539429 1445372228 0.531189 0.515198 -0.401611 0.539429 1445372228 0.531189 0.515198 -0.401611 0.539429 1445372228 0.531189 0.515198 -0.401611 0.539429 1445372228 0.531189 0.515198 -0.401611 0.539429 1445372228 0.533875 0.512024 -0.400879 0.540344 1445372228 0.533875 0.512024 -0.400879 0.540344 1445372228 0.533875 0.512024 -0.400879 0.540344 1445372228 0.533875 0.512024 -0.400879 0.540344 1445372228 0.533875 0.512024 -0.400879 0.540344 1445372228 0.533875 0.512024 -0.400879 0.540344 1445372228 0.533875 0.512024 -0.400879 0.540344 1445372228 0.534363 0.510071 -0.400696 0.541870 1445372228 0.534363 0.510071 -0.400696 0.541870 1445372228 0.534363 0.510071 -0.400696 0.541870 1445372228 0.534363 0.510071 -0.400696 0.541870 1445372228 0.534363 0.510071 -0.400696 0.541870 1445372228 0.534363 0.510071 -0.400696 0.541870 1445372228 0.533264 0.510315 -0.402710 0.541260 1445372228 0.533264 0.510315 -0.402710 0.541260 1445372228 0.533264 0.510315 -0.402710 0.541260 1445372228 0.533264 0.510315 -0.402710 0.541260 1445372228 0.533264 0.510315 -0.402710 0.541260 1445372228 0.533264 0.510315 -0.402710 0.541260 1445372228 0.532288 0.511047 -0.404053 0.540527 1445372228 0.532288 0.511047 -0.404053 0.540527 1445372228 0.532288 0.511047 -0.404053 0.540527 1445372228 0.532288 0.511047 -0.404053 0.540527 1445372228 0.532288 0.511047 -0.404053 0.540527 1445372228 0.532288 0.511047 -0.404053 0.540527 1445372228 0.532288 0.511047 -0.404053 0.540527 1445372228 0.532288 0.511536 -0.404785 0.539551 1445372228 0.532288 0.511536 -0.404785 0.539551 1445372228 0.532288 0.511536 -0.404785 0.539551 1445372228 0.532288 0.511536 -0.404785 0.539551 1445372228 0.532288 0.511536 -0.404785 0.539551 1445372228 0.532288 0.511536 -0.404785 0.539551 1445372228 0.532898 0.511230 -0.404541 0.539429 1445372228 0.532898 0.511230 -0.404541 0.539429 1445372228 0.532898 0.511230 -0.404541 0.539429 1445372228 0.532898 0.511230 -0.404541 0.539429 1445372228 0.532898 0.511230 -0.404541 0.539429 1445372228 0.532898 0.511230 -0.404541 0.539429 1445372228 0.532898 0.511230 -0.404541 0.539429 1445372228 0.533447 0.509949 -0.402100 0.541870 1445372228 0.533447 0.509949 -0.402100 0.541870 1445372228 0.533447 0.509949 -0.402100 0.541870 1445372228 0.533447 0.509949 -0.402100 0.541870 1445372228 0.533447 0.509949 -0.402100 0.541870 1445372228 0.533447 0.509949 -0.402100 0.541870 1445372228 0.534119 0.509766 -0.400818 0.542297 1445372228 0.534119 0.509766 -0.400818 0.542297 1445372228 0.534119 0.509766 -0.400818 0.542297 1445372228 0.534119 0.509766 -0.400818 0.542297 1445372228 0.534119 0.509766 -0.400818 0.542297 1445372228 0.534119 0.509766 -0.400818 0.542297 1445372228 0.534363 0.510437 -0.402771 0.540039 1445372228 0.534363 0.510437 -0.402771 0.540039 1445372228 0.534363 0.510437 -0.402771 0.540039 1445372228 0.534363 0.510437 -0.402771 0.540039 1445372228 0.534363 0.510437 -0.402771 0.540039 1445372228 0.534363 0.510437 -0.402771 0.540039 1445372228 0.533875 0.511414 -0.402771 0.539612 1445372228 0.533875 0.511414 -0.402771 0.539612 1445372228 0.533875 0.511414 -0.402771 0.539612 1445372228 0.533875 0.511414 -0.402771 0.539612 1445372228 0.533875 0.511414 -0.402771 0.539612 1445372228 0.533875 0.511414 -0.402771 0.539612 1445372228 0.532593 0.513184 -0.402710 0.539185 1445372228 0.532593 0.513184 -0.402710 0.539185 1445372228 0.532593 0.513184 -0.402710 0.539185 1445372228 0.532593 0.513184 -0.402710 0.539185 1445372228 0.532593 0.513184 -0.402710 0.539185 1445372228 0.532593 0.513184 -0.402710 0.539185 1445372228 0.531738 0.514465 -0.402893 0.538635 1445372228 0.531738 0.514465 -0.402893 0.538635 1445372228 0.531738 0.514465 -0.402893 0.538635 1445372228 0.531738 0.514465 -0.402893 0.538635 1445372228 0.531738 0.514465 -0.402893 0.538635 1445372229 0.531738 0.514465 -0.402893 0.538635 1445372229 0.532471 0.514709 -0.403564 0.537231 1445372229 0.532471 0.514709 -0.403564 0.537231 1445372229 0.532471 0.514709 -0.403564 0.537231 1445372229 0.532471 0.514709 -0.403564 0.537231 1445372229 0.532471 0.514709 -0.403564 0.537231 1445372229 0.532471 0.514709 -0.403564 0.537231 1445372229 0.534912 0.512512 -0.404419 0.536255 1445372229 0.534912 0.512512 -0.404419 0.536255 1445372229 0.534912 0.512512 -0.404419 0.536255 1445372229 0.534912 0.512512 -0.404419 0.536255 1445372229 0.534912 0.512512 -0.404419 0.536255 1445372229 0.534912 0.512512 -0.404419 0.536255 1445372229 0.535400 0.510254 -0.405151 0.537415 1445372229 0.535400 0.510254 -0.405151 0.537415 1445372229 0.535400 0.510254 -0.405151 0.537415 1445372229 0.535400 0.510254 -0.405151 0.537415 1445372229 0.535400 0.510254 -0.405151 0.537415 1445372229 0.535400 0.510254 -0.405151 0.537415 1445372229 0.534241 0.509583 -0.405884 0.538574 1445372229 0.534241 0.509583 -0.405884 0.538574 1445372229 0.534241 0.509583 -0.405884 0.538574 1445372229 0.534241 0.509583 -0.405884 0.538574 1445372229 0.534241 0.509583 -0.405884 0.538574 1445372229 0.534241 0.509583 -0.405884 0.538574 1445372229 0.532837 0.510437 -0.406616 0.538635 1445372229 0.532837 0.510437 -0.406616 0.538635 1445372229 0.532837 0.510437 -0.406616 0.538635 1445372229 0.532837 0.510437 -0.406616 0.538635 1445372229 0.532837 0.510437 -0.406616 0.538635 1445372229 0.532837 0.510437 -0.406616 0.538635 1445372229 0.531677 0.511902 -0.408325 0.537109 1445372229 0.531677 0.511902 -0.408325 0.537109 1445372229 0.531677 0.511902 -0.408325 0.537109 1445372229 0.531677 0.511902 -0.408325 0.537109 1445372229 0.531677 0.511902 -0.408325 0.537109 1445372229 0.531677 0.511902 -0.408325 0.537109 1445372229 0.531677 0.511902 -0.408325 0.537109 1445372229 0.531494 0.512024 -0.412476 0.533997 1445372229 0.531494 0.512024 -0.412476 0.533997 1445372229 0.531494 0.512024 -0.412476 0.533997 1445372229 0.531494 0.512024 -0.412476 0.533997 1445372229 0.531494 0.512024 -0.412476 0.533997 1445372229 0.531494 0.512024 -0.412476 0.533997 1445372229 0.532349 0.510315 -0.414124 0.533508 1445372229 0.532349 0.510315 -0.414124 0.533508 1445372229 0.532349 0.510315 -0.414124 0.533508 1445372229 0.532349 0.510315 -0.414124 0.533508 1445372229 0.532349 0.510315 -0.414124 0.533508 1445372229 0.532349 0.510315 -0.414124 0.533508 1445372229 0.534363 0.508057 -0.415222 0.532715 1445372229 0.534363 0.508057 -0.415222 0.532715 1445372229 0.534363 0.508057 -0.415222 0.532715 1445372229 0.534363 0.508057 -0.415222 0.532715 1445372229 0.534363 0.508057 -0.415222 0.532715 1445372229 0.534363 0.508057 -0.415222 0.532715 1445372229 0.534363 0.508057 -0.415222 0.532715 1445372229 0.536011 0.506836 -0.417969 0.530090 1445372229 0.536011 0.506836 -0.417969 0.530090 1445372229 0.536011 0.506836 -0.417969 0.530090 1445372229 0.536011 0.506836 -0.417969 0.530090 1445372229 0.536011 0.506836 -0.417969 0.530090 1445372229 0.536011 0.506836 -0.417969 0.530090 1445372229 0.536438 0.506348 -0.417480 0.530518 1445372229 0.536438 0.506348 -0.417480 0.530518 1445372229 0.536438 0.506348 -0.417480 0.530518 1445372229 0.536438 0.506348 -0.417480 0.530518 1445372229 0.536438 0.506348 -0.417480 0.530518 1445372229 0.533142 0.509033 -0.416260 0.532227 1445372229 0.533142 0.509033 -0.416260 0.532227 1445372229 0.533142 0.509033 -0.416260 0.532227 1445372229 0.533142 0.509033 -0.416260 0.532227 1445372229 0.533142 0.509033 -0.416260 0.532227 1445372229 0.533142 0.509033 -0.416260 0.532227 1445372229 0.533142 0.509033 -0.416260 0.532227 1445372229 0.530518 0.511658 -0.412720 0.535095 1445372229 0.530518 0.511658 -0.412720 0.535095 1445372229 0.530518 0.511658 -0.412720 0.535095 1445372229 0.530518 0.511658 -0.412720 0.535095 1445372229 0.530518 0.511658 -0.412720 0.535095 1445372229 0.530518 0.511658 -0.412720 0.535095 1445372229 0.529053 0.513916 -0.409302 0.536987 1445372229 0.529053 0.513916 -0.409302 0.536987 1445372229 0.529053 0.513916 -0.409302 0.536987 1445372229 0.529053 0.513916 -0.409302 0.536987 1445372229 0.529053 0.513916 -0.409302 0.536987 1445372229 0.529053 0.513916 -0.409302 0.536987 1445372229 0.531494 0.513611 -0.407471 0.536316 1445372229 0.531494 0.513611 -0.407471 0.536316 1445372229 0.531494 0.513611 -0.407471 0.536316 1445372229 0.531494 0.513611 -0.407471 0.536316 1445372229 0.531494 0.513611 -0.407471 0.536316 1445372229 0.531494 0.513611 -0.407471 0.536316 1445372229 0.531494 0.513611 -0.407471 0.536316 1445372229 0.534973 0.511230 -0.407837 0.534851 1445372229 0.534973 0.511230 -0.407837 0.534851 1445372229 0.534973 0.511230 -0.407837 0.534851 1445372229 0.534973 0.511230 -0.407837 0.534851 1445372229 0.534973 0.511230 -0.407837 0.534851 1445372229 0.534973 0.511230 -0.407837 0.534851 1445372229 0.536743 0.508545 -0.410278 0.533752 1445372229 0.536743 0.508545 -0.410278 0.533752 1445372229 0.536743 0.508545 -0.410278 0.533752 1445372229 0.536743 0.508545 -0.410278 0.533752 1445372229 0.536743 0.508545 -0.410278 0.533752 1445372229 0.536743 0.508545 -0.410278 0.533752 1445372229 0.536072 0.507446 -0.412537 0.533752 1445372229 0.536072 0.507446 -0.412537 0.533752 1445372229 0.536072 0.507446 -0.412537 0.533752 1445372229 0.536072 0.507446 -0.412537 0.533752 1445372229 0.536072 0.507446 -0.412537 0.533752 1445372229 0.536072 0.507446 -0.412537 0.533752 1445372230 0.535461 0.507141 -0.413757 0.533691 1445372230 0.535461 0.507141 -0.413757 0.533691 1445372230 0.535461 0.507141 -0.413757 0.533691 1445372230 0.535461 0.507141 -0.413757 0.533691 1445372230 0.535461 0.507141 -0.413757 0.533691 1445372230 0.535461 0.507141 -0.413757 0.533691 1445372230 0.535095 0.506897 -0.415222 0.533081 1445372230 0.535095 0.506897 -0.415222 0.533081 1445372230 0.535095 0.506897 -0.415222 0.533081 1445372230 0.535095 0.506897 -0.415222 0.533081 1445372230 0.535095 0.506897 -0.415222 0.533081 1445372230 0.535095 0.506897 -0.415222 0.533081 1445372230 0.535339 0.505981 -0.415649 0.533386 1445372230 0.535339 0.505981 -0.415649 0.533386 1445372230 0.535339 0.505981 -0.415649 0.533386 1445372230 0.535339 0.505981 -0.415649 0.533386 1445372230 0.535339 0.505981 -0.415649 0.533386 1445372230 0.535339 0.505981 -0.415649 0.533386 1445372230 0.535339 0.505981 -0.415649 0.533386 1445372230 0.535583 0.505371 -0.416565 0.533081 1445372230 0.535583 0.505371 -0.416565 0.533081 1445372230 0.535583 0.505371 -0.416565 0.533081 1445372230 0.535583 0.505371 -0.416565 0.533081 1445372230 0.535583 0.505371 -0.416565 0.533081 1445372230 0.535889 0.504822 -0.416687 0.533142 1445372230 0.535889 0.504822 -0.416687 0.533142 1445372230 0.535889 0.504822 -0.416687 0.533142 1445372230 0.535889 0.504822 -0.416687 0.533142 1445372230 0.535889 0.504822 -0.416687 0.533142 1445372230 0.535889 0.504822 -0.416687 0.533142 1445372230 0.535278 0.505493 -0.416260 0.533508 1445372230 0.535278 0.505493 -0.416260 0.533508 1445372230 0.535278 0.505493 -0.416260 0.533508 1445372230 0.535278 0.505493 -0.416260 0.533508 1445372230 0.535278 0.505493 -0.416260 0.533508 1445372230 0.535278 0.505493 -0.416260 0.533508 1445372230 0.533813 0.506897 -0.415100 0.534546 1445372230 0.533813 0.506897 -0.415100 0.534546 1445372230 0.533813 0.506897 -0.415100 0.534546 1445372230 0.533813 0.506897 -0.415100 0.534546 1445372230 0.533813 0.506897 -0.415100 0.534546 1445372230 0.533813 0.506897 -0.415100 0.534546 1445372230 0.530640 0.510132 -0.413391 0.535950 1445372230 0.530640 0.510132 -0.413391 0.535950 1445372230 0.530640 0.510132 -0.413391 0.535950 1445372230 0.530640 0.510132 -0.413391 0.535950 1445372230 0.530640 0.510132 -0.413391 0.535950 1445372230 0.528259 0.513123 -0.411621 0.536804 1445372230 0.528259 0.513123 -0.411621 0.536804 1445372230 0.528259 0.513123 -0.411621 0.536804 1445372230 0.528259 0.513123 -0.411621 0.536804 1445372230 0.528259 0.513123 -0.411621 0.536804 1445372230 0.526428 0.515503 -0.411194 0.536621 1445372230 0.526428 0.515503 -0.411194 0.536621 1445372230 0.526428 0.515503 -0.411194 0.536621 1445372230 0.526428 0.515503 -0.411194 0.536621 1445372230 0.526428 0.515503 -0.411194 0.536621 1445372230 0.526428 0.515503 -0.411194 0.536621 1445372230 0.526428 0.515503 -0.411194 0.536621 1445372230 0.526245 0.516052 -0.411011 0.536438 1445372230 0.526245 0.516052 -0.411011 0.536438 1445372230 0.526245 0.516052 -0.411011 0.536438 1445372230 0.526245 0.516052 -0.411011 0.536438 1445372230 0.526245 0.516052 -0.411011 0.536438 1445372230 0.526245 0.516052 -0.411011 0.536438 1445372230 0.526855 0.515564 -0.411255 0.536133 1445372230 0.526855 0.515564 -0.411255 0.536133 1445372230 0.526855 0.515564 -0.411255 0.536133 1445372230 0.526855 0.515564 -0.411255 0.536133 1445372230 0.526855 0.515564 -0.411255 0.536133 1445372230 0.526855 0.515564 -0.411255 0.536133 1445372230 0.527832 0.514282 -0.411194 0.536438 1445372230 0.527832 0.514282 -0.411194 0.536438 1445372230 0.527832 0.514282 -0.411194 0.536438 1445372230 0.527832 0.514282 -0.411194 0.536438 1445372230 0.527832 0.514282 -0.411194 0.536438 1445372230 0.527832 0.514282 -0.411194 0.536438 1445372230 0.529175 0.512817 -0.413147 0.534973 1445372230 0.529175 0.512817 -0.413147 0.534973 1445372230 0.529175 0.512817 -0.413147 0.534973 1445372230 0.529175 0.512817 -0.413147 0.534973 1445372230 0.529175 0.512817 -0.413147 0.534973 1445372230 0.529175 0.512817 -0.413147 0.534973 1445372230 0.530945 0.511292 -0.413635 0.534363 1445372230 0.530945 0.511292 -0.413635 0.534363 1445372230 0.530945 0.511292 -0.413635 0.534363 1445372230 0.530945 0.511292 -0.413635 0.534363 1445372230 0.530945 0.511292 -0.413635 0.534363 1445372230 0.530945 0.511292 -0.413635 0.534363 1445372230 0.532043 0.510132 -0.414246 0.533875 1445372230 0.532043 0.510132 -0.414246 0.533875 1445372230 0.532043 0.510132 -0.414246 0.533875 1445372230 0.532043 0.510132 -0.414246 0.533875 1445372230 0.532043 0.510132 -0.414246 0.533875 1445372230 0.532043 0.510132 -0.414246 0.533875 1445372230 0.532043 0.510132 -0.414246 0.533875 1445372230 0.532349 0.509155 -0.414185 0.534607 1445372230 0.532349 0.509155 -0.414185 0.534607 1445372230 0.532349 0.509155 -0.414185 0.534607 1445372230 0.532349 0.509155 -0.414185 0.534607 1445372230 0.532349 0.509155 -0.414185 0.534607 1445372230 0.532349 0.509155 -0.414185 0.534607 1445372230 0.532104 0.508850 -0.413513 0.535583 1445372230 0.532104 0.508850 -0.413513 0.535583 1445372230 0.532104 0.508850 -0.413513 0.535583 1445372230 0.532104 0.508850 -0.413513 0.535583 1445372230 0.532104 0.508850 -0.413513 0.535583 1445372230 0.532471 0.508606 -0.412964 0.535950 1445372231 0.532471 0.508606 -0.412964 0.535950 1445372231 0.532471 0.508606 -0.412964 0.535950 1445372231 0.532471 0.508606 -0.412964 0.535950 1445372231 0.532471 0.508606 -0.412964 0.535950 1445372231 0.532471 0.508606 -0.412964 0.535950 1445372231 0.532898 0.508484 -0.412170 0.536194 1445372231 0.532898 0.508484 -0.412170 0.536194 1445372231 0.532898 0.508484 -0.412170 0.536194 1445372231 0.532898 0.508484 -0.412170 0.536194 1445372231 0.532898 0.508484 -0.412170 0.536194 1445372231 0.532898 0.508484 -0.412170 0.536194 1445372231 0.533142 0.508789 -0.412415 0.535461 1445372231 0.533142 0.508789 -0.412415 0.535461 1445372231 0.533142 0.508789 -0.412415 0.535461 1445372231 0.533142 0.508789 -0.412415 0.535461 1445372231 0.533142 0.508789 -0.412415 0.535461 1445372231 0.533142 0.508789 -0.412415 0.535461 1445372231 0.532715 0.509583 -0.410645 0.536438 1445372231 0.532715 0.509583 -0.410645 0.536438 1445372231 0.532715 0.509583 -0.410645 0.536438 1445372231 0.532715 0.509583 -0.410645 0.536438 1445372231 0.532715 0.509583 -0.410645 0.536438 1445372231 0.532715 0.509583 -0.410645 0.536438 1445372231 0.531616 0.511414 -0.409180 0.536987 1445372231 0.531616 0.511414 -0.409180 0.536987 1445372231 0.531616 0.511414 -0.409180 0.536987 1445372231 0.531616 0.511414 -0.409180 0.536987 1445372231 0.531616 0.511414 -0.409180 0.536987 1445372231 0.531616 0.511414 -0.409180 0.536987 1445372231 0.530029 0.512939 -0.408508 0.537659 1445372231 0.530029 0.512939 -0.408508 0.537659 1445372231 0.530029 0.512939 -0.408508 0.537659 1445372231 0.530029 0.512939 -0.408508 0.537659 1445372231 0.530029 0.512939 -0.408508 0.537659 1445372231 0.530029 0.512939 -0.408508 0.537659 1445372231 0.530029 0.512939 -0.408508 0.537659 1445372231 0.529602 0.513062 -0.409607 0.537048 1445372231 0.529602 0.513062 -0.409607 0.537048 1445372231 0.529602 0.513062 -0.409607 0.537048 1445372231 0.529602 0.513062 -0.409607 0.537048 1445372231 0.529602 0.513062 -0.409607 0.537048 1445372231 0.529602 0.513062 -0.409607 0.537048 1445372231 0.530640 0.511780 -0.413086 0.534607 1445372231 0.530640 0.511780 -0.413086 0.534607 1445372231 0.530640 0.511780 -0.413086 0.534607 1445372231 0.530640 0.511780 -0.413086 0.534607 1445372231 0.530640 0.511780 -0.413086 0.534607 1445372231 0.530640 0.511780 -0.413086 0.534607 1445372231 0.531677 0.510071 -0.414490 0.534119 1445372231 0.531677 0.510071 -0.414490 0.534119 1445372231 0.531677 0.510071 -0.414490 0.534119 1445372231 0.531677 0.510071 -0.414490 0.534119 1445372231 0.531677 0.510071 -0.414490 0.534119 1445372231 0.531677 0.510071 -0.414490 0.534119 1445372231 0.532227 0.509277 -0.415710 0.533386 1445372231 0.532227 0.509277 -0.415710 0.533386 1445372231 0.532227 0.509277 -0.415710 0.533386 1445372231 0.532227 0.509277 -0.415710 0.533386 1445372231 0.532227 0.509277 -0.415710 0.533386 1445372231 0.532227 0.509277 -0.415710 0.533386 1445372231 0.532715 0.509033 -0.415222 0.533508 1445372231 0.532715 0.509033 -0.415222 0.533508 1445372231 0.532715 0.509033 -0.415222 0.533508 1445372231 0.532715 0.509033 -0.415222 0.533508 1445372231 0.532715 0.509033 -0.415222 0.533508 1445372231 0.532715 0.509033 -0.415222 0.533508 1445372231 0.532959 0.509094 -0.415100 0.533264 1445372231 0.532959 0.509094 -0.415100 0.533264 1445372231 0.532959 0.509094 -0.415100 0.533264 1445372231 0.532959 0.509094 -0.415100 0.533264 1445372231 0.532959 0.509094 -0.415100 0.533264 1445372231 0.534424 0.508423 -0.415100 0.532471 1445372231 0.534424 0.508423 -0.415100 0.532471 1445372231 0.534424 0.508423 -0.415100 0.532471 1445372231 0.534424 0.508423 -0.415100 0.532471 1445372231 0.534424 0.508423 -0.415100 0.532471 1445372231 0.534424 0.508423 -0.415100 0.532471 1445372231 0.534424 0.508423 -0.415100 0.532471 1445372231 0.536194 0.507751 -0.415039 0.531372 1445372231 0.536194 0.507751 -0.415039 0.531372 1445372231 0.536194 0.507751 -0.415039 0.531372 1445372231 0.536194 0.507751 -0.415039 0.531372 1445372231 0.536194 0.507751 -0.415039 0.531372 1445372231 0.536194 0.507751 -0.415039 0.531372 1445372231 0.537964 0.506775 -0.414917 0.530579 1445372231 0.537964 0.506775 -0.414917 0.530579 1445372231 0.537964 0.506775 -0.414917 0.530579 1445372231 0.537964 0.506775 -0.414917 0.530579 1445372231 0.537964 0.506775 -0.414917 0.530579 1445372231 0.537964 0.506775 -0.414917 0.530579 1445372231 0.538574 0.506042 -0.414978 0.530640 1445372231 0.538574 0.506042 -0.414978 0.530640 1445372231 0.538574 0.506042 -0.414978 0.530640 1445372231 0.538574 0.506042 -0.414978 0.530640 1445372231 0.538574 0.506042 -0.414978 0.530640 1445372231 0.538574 0.506042 -0.414978 0.530640 1445372231 0.537598 0.507202 -0.415344 0.530212 1445372231 0.537598 0.507202 -0.415344 0.530212 1445372231 0.537598 0.507202 -0.415344 0.530212 1445372231 0.537598 0.507202 -0.415344 0.530212 1445372231 0.537598 0.507202 -0.415344 0.530212 1445372231 0.537598 0.507202 -0.415344 0.530212 1445372231 0.536377 0.509521 -0.414001 0.530273 1445372231 0.536377 0.509521 -0.414001 0.530273 1445372231 0.536377 0.509521 -0.414001 0.530273 1445372231 0.536377 0.509521 -0.414001 0.530273 1445372231 0.536377 0.509521 -0.414001 0.530273 1445372231 0.536377 0.509521 -0.414001 0.530273 1445372231 0.534973 0.511658 -0.413818 0.529846 1445372231 0.534973 0.511658 -0.413818 0.529846 1445372232 0.534973 0.511658 -0.413818 0.529846 1445372232 0.534973 0.511658 -0.413818 0.529846 1445372232 0.534973 0.511658 -0.413818 0.529846 1445372232 0.534973 0.511658 -0.413818 0.529846 1445372232 0.534668 0.512207 -0.414001 0.529480 1445372232 0.534668 0.512207 -0.414001 0.529480 1445372232 0.534668 0.512207 -0.414001 0.529480 1445372232 0.534668 0.512207 -0.414001 0.529480 1445372232 0.534668 0.512207 -0.414001 0.529480 1445372232 0.534668 0.512207 -0.414001 0.529480 1445372232 0.537720 0.510132 -0.414063 0.528320 1445372232 0.537720 0.510132 -0.414063 0.528320 1445372232 0.537720 0.510132 -0.414063 0.528320 1445372232 0.537720 0.510132 -0.414063 0.528320 1445372232 0.537720 0.510132 -0.414063 0.528320 1445372232 0.537720 0.510132 -0.414063 0.528320 1445372232 0.538025 0.509460 -0.415710 0.527283 1445372232 0.538025 0.509460 -0.415710 0.527283 1445372232 0.538025 0.509460 -0.415710 0.527283 1445372232 0.538025 0.509460 -0.415710 0.527283 1445372232 0.538025 0.509460 -0.415710 0.527283 1445372232 0.538025 0.509460 -0.415710 0.527283 1445372232 0.537415 0.509277 -0.413879 0.529541 1445372232 0.537415 0.509277 -0.413879 0.529541 1445372232 0.537415 0.509277 -0.413879 0.529541 1445372232 0.537415 0.509277 -0.413879 0.529541 1445372232 0.537415 0.509277 -0.413879 0.529541 1445372232 0.537415 0.509277 -0.413879 0.529541 1445372232 0.537415 0.509277 -0.413879 0.529541 1445372232 0.536011 0.510193 -0.414246 0.529846 1445372232 0.536011 0.510193 -0.414246 0.529846 1445372232 0.536011 0.510193 -0.414246 0.529846 1445372232 0.536011 0.510193 -0.414246 0.529846 1445372232 0.536011 0.510193 -0.414246 0.529846 1445372232 0.536255 0.510437 -0.413391 0.530090 1445372232 0.536255 0.510437 -0.413391 0.530090 1445372232 0.536255 0.510437 -0.413391 0.530090 1445372232 0.536255 0.510437 -0.413391 0.530090 1445372232 0.536255 0.510437 -0.413391 0.530090 1445372232 0.536255 0.510437 -0.413391 0.530090 1445372232
[truncated: 27,218 more chars]
