# Supplementary material for: Quaternion-Based Gesture Recognition Using Wireless Wearable Motion Capture Sensors
Source: Sensors (Basel). 2016 Apr 28;16(5):605. doi: 10.3390/s16050605 (PMC4883296; doi:10.3390/s16050605)
Supplement: Supplementary file 1 [file sensors-16-00605-s001.zip › MultiSensorGestureData/P10/4. Lift/2/Training15.txt]

0.562012 0.135193 -0.719055 0.385742 1445372489 0.562012 0.135193 -0.719055 0.385742 1445372489 0.562012 0.135193 -0.719055 0.385742 1445372489 0.562012 0.135193 -0.719055 0.385742 1445372489 0.562012 0.135193 -0.719055 0.385742 1445372489 0.558960 0.091492 -0.747437 0.347107 1445372489 0.558960 0.091492 -0.747437 0.347107 1445372489 0.558960 0.091492 -0.747437 0.347107 1445372489 0.558960 0.091492 -0.747437 0.347107 1445372489 0.558960 0.091492 -0.747437 0.347107 1445372489 0.558960 0.091492 -0.747437 0.347107 1445372489 0.534668 -0.025513 -0.804688 0.256836 1445372489 0.534668 -0.025513 -0.804688 0.256836 1445372489 0.534668 -0.025513 -0.804688 0.256836 1445372489 0.534668 -0.025513 -0.804688 0.256836 1445372489 0.534668 -0.025513 -0.804688 0.256836 1445372489 0.534668 -0.025513 -0.804688 0.256836 1445372489 0.534668 -0.025513 -0.804688 0.256836 1445372489 0.440491 -0.154175 -0.864807 0.185303 1445372489 0.440491 -0.154175 -0.864807 0.185303 1445372489 0.440491 -0.154175 -0.864807 0.185303 1445372489 0.440491 -0.154175 -0.864807 0.185303 1445372489 0.440491 -0.154175 -0.864807 0.185303 1445372489 0.440491 -0.154175 -0.864807 0.185303 1445372489 0.295288 -0.219360 -0.909546 0.193604 1445372489 0.295288 -0.219360 -0.909546 0.193604 1445372489 0.295288 -0.219360 -0.909546 0.193604 1445372489 0.295288 -0.219360 -0.909546 0.193604 1445372489 0.295288 -0.219360 -0.909546 0.193604 1445372489 0.295288 -0.219360 -0.909546 0.193604 1445372489 0.295288 -0.219360 -0.909546 0.193604 1445372489 0.136963 -0.244934 -0.934387 0.219482 1445372489 0.136963 -0.244934 -0.934387 0.219482 1445372489 0.136963 -0.244934 -0.934387 0.219482 1445372489 0.136963 -0.244934 -0.934387 0.219482 1445372489 0.136963 -0.244934 -0.934387 0.219482 1445372489 -0.016663 -0.248779 -0.931641 0.264404 1445372489 -0.016663 -0.248779 -0.931641 0.264404 1445372489 -0.016663 -0.248779 -0.931641 0.264404 1445372489 -0.016663 -0.248779 -0.931641 0.264404 1445372489 -0.016663 -0.248779 -0.931641 0.264404 1445372489 -0.016663 -0.248779 -0.931641 0.264404 1445372489 -0.016663 -0.248779 -0.931641 0.264404 1445372489 -0.142944 -0.230103 -0.908813 0.317322 1445372489 -0.142944 -0.230103 -0.908813 0.317322 1445372489 -0.142944 -0.230103 -0.908813 0.317322 1445372489 -0.142944 -0.230103 -0.908813 0.317322 1445372489 -0.142944 -0.230103 -0.908813 0.317322 1445372489 -0.142944 -0.230103 -0.908813 0.317322 1445372489 -0.211243 -0.214844 -0.871887 0.386169 1445372489 -0.211243 -0.214844 -0.871887 0.386169 1445372489 -0.211243 -0.214844 -0.871887 0.386169 1445372489 -0.211243 -0.214844 -0.871887 0.386169 1445372489 -0.211243 -0.214844 -0.871887 0.386169 1445372489 -0.211243 -0.214844 -0.871887 0.386169 1445372489 -0.191040 -0.207336 -0.861206 0.422913 1445372489 -0.191040 -0.207336 -0.861206 0.422913 1445372489 -0.191040 -0.207336 -0.861206 0.422913 1445372489 -0.191040 -0.207336 -0.861206 0.422913 1445372489 -0.191040 -0.207336 -0.861206 0.422913 1445372489 -0.191040 -0.207336 -0.861206 0.422913 1445372489 -0.051636 -0.201416 -0.889771 0.406372 1445372489 -0.051636 -0.201416 -0.889771 0.406372 1445372489 -0.051636 -0.201416 -0.889771 0.406372 1445372489 -0.051636 -0.201416 -0.889771 0.406372 1445372489 -0.051636 -0.201416 -0.889771 0.406372 1445372489 -0.051636 -0.201416 -0.889771 0.406372 1445372489 0.144958 -0.180054 -0.900330 0.368835 1445372489 0.144958 -0.180054 -0.900330 0.368835 1445372489 0.144958 -0.180054 -0.900330 0.368835 1445372489 0.144958 -0.180054 -0.900330 0.368835 1445372489 0.144958 -0.180054 -0.900330 0.368835 1445372489 0.144958 -0.180054 -0.900330 0.368835 1445372489 0.144958 -0.180054 -0.900330 0.368835 1445372489 0.358643 -0.141296 -0.885437 0.259766 1445372489 0.358643 -0.141296 -0.885437 0.259766 1445372489 0.358643 -0.141296 -0.885437 0.259766 1445372489 0.358643 -0.141296 -0.885437 0.259766 1445372489 0.358643 -0.141296 -0.885437 0.259766 1445372489 0.512573 -0.086670 -0.822998 0.228943 1445372489 0.512573 -0.086670 -0.822998 0.228943 1445372489 0.512573 -0.086670 -0.822998 0.228943 1445372489 0.512573 -0.086670 -0.822998 0.228943 1445372490 0.512573 -0.086670 -0.822998 0.228943 1445372490 0.512573 -0.086670 -0.822998 0.228943 1445372490 0.512573 -0.086670 -0.822998 0.228943 1445372490 0.512573 -0.086670 -0.822998 0.228943 1445372490 0.538940 -0.086182 -0.818237 0.180664 1445372490 0.538940 -0.086182 -0.818237 0.180664 1445372490 0.538940 -0.086182 -0.818237 0.180664 1445372490 0.538940 -0.086182 -0.818237 0.180664 1445372490 0.538940 -0.086182 -0.818237 0.180664 1445372490 0.538940 -0.086182 -0.818237 0.180664 1445372490 0.483337 -0.134033 -0.851563 0.152527 1445372490 0.483337 -0.134033 -0.851563 0.152527 1445372490 0.483337 -0.134033 -0.851563 0.152527 1445372490 0.483337 -0.134033 -0.851563 0.152527 1445372490 0.483337 -0.134033 -0.851563 0.152527 1445372490 0.483337 -0.134033 -0.851563 0.152527 1445372490 0.377747 -0.184387 -0.893799 0.156616 1445372490 0.377747 -0.184387 -0.893799 0.156616 1445372490 0.377747 -0.184387 -0.893799 0.156616 1445372490 0.377747 -0.184387 -0.893799 0.156616 1445372490 0.377747 -0.184387 -0.893799 0.156616 1445372490 0.377747 -0.184387 -0.893799 0.156616 1445372490 0.227051 -0.224792 -0.931458 0.174194 1445372490 0.227051 -0.224792 -0.931458 0.174194 1445372490 0.227051 -0.224792 -0.931458 0.174194 1445372490 0.227051 -0.224792 -0.931458 0.174194 1445372490 0.227051 -0.224792 -0.931458 0.174194 1445372490 0.227051 -0.224792 -0.931458 0.174194 1445372490 0.060547 -0.230957 -0.948975 0.206238 1445372490 0.060547 -0.230957 -0.948975 0.206238 1445372490 0.060547 -0.230957 -0.948975 0.206238 1445372490 0.060547 -0.230957 -0.948975 0.206238 1445372490 0.060547 -0.230957 -0.948975 0.206238 1445372490 0.060547 -0.230957 -0.948975 0.206238 1445372490 -0.090454 -0.213806 -0.940613 0.247681 1445372490 -0.090454 -0.213806 -0.940613 0.247681 1445372490 -0.090454 -0.213806 -0.940613 0.247681 1445372490 -0.090454 -0.213806 -0.940613 0.247681 1445372490 -0.090454 -0.213806 -0.940613 0.247681 1445372490 -0.090454 -0.213806 -0.940613 0.247681 1445372490 -0.216675 -0.187256 -0.918762 0.271973 1445372490 -0.216675 -0.187256 -0.918762 0.271973 1445372490 -0.216675 -0.187256 -0.918762 0.271973 1445372490 -0.216675 -0.187256 -0.918762 0.271973 1445372490 -0.216675 -0.187256 -0.918762 0.271973 1445372490 -0.264709 -0.179993 -0.887024 0.332886 1445372490 -0.264709 -0.179993 -0.887024 0.332886 1445372490 -0.264709 -0.179993 -0.887024 0.332886 1445372490 -0.264709 -0.179993 -0.887024 0.332886 1445372490 -0.264709 -0.179993 -0.887024 0.332886 1445372490 -0.264709 -0.179993 -0.887024 0.332886 1445372490 -0.160400 -0.195190 -0.897156 0.362427 1445372490 -0.160400 -0.195190 -0.897156 0.362427 1445372490 -0.160400 -0.195190 -0.897156 0.362427 1445372490 -0.160400 -0.195190 -0.897156 0.362427 1445372490 -0.160400 -0.195190 -0.897156 0.362427 1445372490 -0.160400 -0.195190 -0.897156 0.362427 1445372490 -0.160400 -0.195190 -0.897156 0.362427 1445372490 0.024231 -0.217041 -0.925720 0.308899 1445372490 0.024231 -0.217041 -0.925720 0.308899 1445372490 0.024231 -0.217041 -0.925720 0.308899 1445372490 0.024231 -0.217041 -0.925720 0.308899 1445372490 0.024231 -0.217041 -0.925720 0.308899 1445372490 0.024231 -0.217041 -0.925720 0.308899 1445372490 0.223572 -0.208923 -0.920410 0.243530 1445372490 0.223572 -0.208923 -0.920410 0.243530 1445372490 0.223572 -0.208923 -0.920410 0.243530 1445372490 0.223572 -0.208923 -0.920410 0.243530 1445372490 0.223572 -0.208923 -0.920410 0.243530 1445372490 0.368042 -0.169250 -0.894104 0.191040 1445372490 0.368042 -0.169250 -0.894104 0.191040 1445372490 0.368042 -0.169250 -0.894104 0.191040 1445372490 0.368042 -0.169250 -0.894104 0.191040 1445372490 0.368042 -0.169250 -0.894104 0.191040 1445372490 0.368042 -0.169250 -0.894104 0.191040 1445372490 0.368042 -0.169250 -0.894104 0.191040 1445372490 0.435608 -0.162292 -0.871094 0.158325 1445372490 0.435608 -0.162292 -0.871094 0.158325 1445372490 0.435608 -0.162292 -0.871094 0.158325 1445372490 0.435608 -0.162292 -0.871094 0.158325 1445372490 0.435608 -0.162292 -0.871094 0.158325 1445372490 0.435608 -0.162292 -0.871094 0.158325 1445372490 0.415710 -0.193665 -0.876526 0.146484 1445372490 0.415710 -0.193665 -0.876526 0.146484 1445372490 0.415710 -0.193665 -0.876526 0.146484 1445372490 0.415710 -0.193665 -0.876526 0.146484 1445372490 0.415710 -0.193665 -0.876526 0.146484 1445372490 0.415710 -0.193665 -0.876526 0.146484 1445372490 0.415710 -0.193665 -0.876526 0.146484 1445372490 0.317627 -0.227478 -0.905090 0.167908 1445372490 0.317627 -0.227478 -0.905090 0.167908 1445372490 0.317627 -0.227478 -0.905090 0.167908 1445372490 0.317627 -0.227478 -0.905090 0.167908 1445372490 0.317627 -0.227478 -0.905090 0.167908 1445372490 0.176636 -0.255310 -0.931396 0.190186 1445372490 0.176636 -0.255310 -0.931396 0.190186 1445372490 0.176636 -0.255310 -0.931396 0.190186 1445372490 0.176636 -0.255310 -0.931396 0.190186 1445372490 0.176636 -0.255310 -0.931396 0.190186 1445372490 0.176636 -0.255310 -0.931396 0.190186 1445372490 0.176636 -0.255310 -0.931396 0.190186 1445372490 0.011353 -0.256470 -0.942139 0.215698 1445372490 0.011353 -0.256470 -0.942139 0.215698 1445372490 0.011353 -0.256470 -0.942139 0.215698 1445372490 0.011353 -0.256470 -0.942139 0.215698 1445372490 0.011353 -0.256470 -0.942139 0.215698 1445372490 0.011353 -0.256470 -0.942139 0.215698 1445372490 -0.154724 -0.232117 -0.919189 0.278015 1445372490 -0.154724 -0.232117 -0.919189 0.278015 1445372490 -0.154724 -0.232117 -0.919189 0.278015 1445372491 -0.154724 -0.232117 -0.919189 0.278015 1445372491 -0.154724 -0.232117 -0.919189 0.278015 1445372491 -0.154724 -0.232117 -0.919189 0.278015 1445372491 -0.262146 -0.192383 -0.889771 0.320313 1445372491 -0.262146 -0.192383 -0.889771 0.320313 1445372491 -0.262146 -0.192383 -0.889771 0.320313 1445372491 -0.262146 -0.192383 -0.889771 0.320313 1445372491 -0.262146 -0.192383 -0.889771 0.320313 1445372491 -0.239746 -0.180542 -0.879761 0.368774 1445372491 -0.239746 -0.180542 -0.879761 0.368774 1445372491 -0.239746 -0.180542 -0.879761 0.368774 1445372491 -0.239746 -0.180542 -0.879761 0.368774 1445372491 -0.239746 -0.180542 -0.879761 0.368774 1445372491 -0.070557 -0.204590 -0.907654 0.359741 1445372491 -0.070557 -0.204590 -0.907654 0.359741 1445372491 -0.070557 -0.204590 -0.907654 0.359741 1445372491 -0.070557 -0.204590 -0.907654 0.359741 1445372491 -0.070557 -0.204590 -0.907654 0.359741 1445372491 -0.070557 -0.204590 -0.907654 0.359741 1445372491 -0.070557 -0.204590 -0.907654 0.359741 1445372491 0.154846 -0.194153 -0.908081 0.337280 1445372491 0.154846 -0.194153 -0.908081 0.337280 1445372491 0.154846 -0.194153 -0.908081 0.337280 1445372491 0.154846 -0.194153 -0.908081 0.337280 1445372491 0.154846 -0.194153 -0.908081 0.337280 1445372491 0.379639 -0.181946 -0.871155 0.252686 1445372491 0.379639 -0.181946 -0.871155 0.252686 1445372491 0.379639 -0.181946 -0.871155 0.252686 1445372491 0.379639 -0.181946 -0.871155 0.252686 1445372491 0.379639 -0.181946 -0.871155 0.252686 1445372491 0.379639 -0.181946 -0.871155 0.252686 1445372491 0.521790 -0.189758 -0.816711 0.157104 1445372491 0.521790 -0.189758 -0.816711 0.157104 1445372491 0.521790 -0.189758 -0.816711 0.157104 1445372491 0.521790 -0.189758 -0.816711 0.157104 1445372491 0.521790 -0.189758 -0.816711 0.157104 1445372491 0.521790 -0.189758 -0.816711 0.157104 1445372491 0.521790 -0.189758 -0.816711 0.157104 1445372491 0.499756 -0.222107 -0.825500 0.139343 1445372491 0.499756 -0.222107 -0.825500 0.139343 1445372491 0.499756 -0.222107 -0.825500 0.139343 1445372491 0.499756 -0.222107 -0.825500 0.139343 1445372491 0.499756 -0.222107 -0.825500 0.139343 1445372491 0.499756 -0.222107 -0.825500 0.139343 1445372491 0.395203 -0.265137 -0.867065 0.147644 1445372491 0.395203 -0.265137 -0.867065 0.147644 1445372491 0.395203 -0.265137 -0.867065 0.147644 1445372491 0.395203 -0.265137 -0.867065 0.147644 1445372491 0.395203 -0.265137 -0.867065 0.147644 1445372491 0.395203 -0.265137 -0.867065 0.147644 1445372491 0.247559 -0.292358 -0.906311 0.178650 1445372491 0.247559 -0.292358 -0.906311 0.178650 1445372491 0.247559 -0.292358 -0.906311 0.178650 1445372491 0.247559 -0.292358 -0.906311 0.178650 1445372491 0.247559 -0.292358 -0.906311 0.178650 1445372491 0.247559 -0.292358 -0.906311 0.178650 1445372491 0.084717 -0.286926 -0.928772 0.218872 1445372491 0.084717 -0.286926 -0.928772 0.218872 1445372491 0.084717 -0.286926 -0.928772 0.218872 1445372491 0.084717 -0.286926 -0.928772 0.218872 1445372491 0.084717 -0.286926 -0.928772 0.218872 1445372491 0.084717 -0.286926 -0.928772 0.218872 1445372491 -0.081482 -0.252625 -0.928162 0.261108 1445372491 -0.081482 -0.252625 -0.928162 0.261108 1445372491 -0.081482 -0.252625 -0.928162 0.261108 1445372491 -0.081482 -0.252625 -0.928162 0.261108 1445372491 -0.081482 -0.252625 -0.928162 0.261108 1445372491 -0.081482 -0.252625 -0.928162 0.261108 1445372491 -0.224243 -0.203552 -0.903503 0.303406 1445372491 -0.224243 -0.203552 -0.903503 0.303406 1445372491 -0.224243 -0.203552 -0.903503 0.303406 1445372491 -0.224243 -0.203552 -0.903503 0.303406 1445372491 -0.224243 -0.203552 -0.903503 0.303406 1445372491 -0.224243 -0.203552 -0.903503 0.303406 1445372491 -0.276428 -0.181152 -0.884583 0.329102 1445372491 -0.276428 -0.181152 -0.884583 0.329102 1445372491 -0.276428 -0.181152 -0.884583 0.329102 1445372491 -0.276428 -0.181152 -0.884583 0.329102 1445372491 -0.276428 -0.181152 -0.884583 0.329102 1445372491 -0.170532 -0.189514 -0.895508 0.364868 1445372491 -0.170532 -0.189514 -0.895508 0.364868 1445372491 -0.170532 -0.189514 -0.895508 0.364868 1445372491 -0.170532 -0.189514 -0.895508 0.364868 1445372491 -0.170532 -0.189514 -0.895508 0.364868 1445372491 -0.170532 -0.189514 -0.895508 0.364868 1445372491 0.024170 -0.204041 -0.916565 0.343140 1445372491 0.024170 -0.204041 -0.916565 0.343140 1445372491 0.024170 -0.204041 -0.916565 0.343140 1445372491 0.024170 -0.204041 -0.916565 0.343140 1445372491 0.024170 -0.204041 -0.916565 0.343140 1445372491 0.024170 -0.204041 -0.916565 0.343140 1445372491 0.245667 -0.187439 -0.906738 0.287109 1445372491 0.245667 -0.187439 -0.906738 0.287109 1445372491 0.245667 -0.187439 -0.906738 0.287109 1445372491 0.245667 -0.187439 -0.906738 0.287109 1445372491 0.245667 -0.187439 -0.906738 0.287109 1445372491 0.426819 -0.158447 -0.863770 0.215942 1445372491 0.426819 -0.158447 -0.863770 0.215942 1445372491 0.426819 -0.158447 -0.863770 0.215942 1445372491 0.426819 -0.158447 -0.863770 0.215942 1445372491 0.426819 -0.158447 -0.863770 0.215942 1445372491 0.426819 -0.158447 -0.863770 0.215942 1445372491 0.521118 -0.135071 -0.825745 0.168518 1445372491 0.521118 -0.135071 -0.825745 0.168518 1445372491 0.521118 -0.135071 -0.825745 0.168518 1445372491 0.521118 -0.135071 -0.825745 0.168518 1445372491 0.521118 -0.135071 -0.825745 0.168518 1445372491 0.521118 -0.135071 -0.825745 0.168518 1445372492 0.521118 -0.135071 -0.825745 0.168518 1445372492 0.503418 -0.175781 -0.832520 0.150330 1445372492 0.503418 -0.175781 -0.832520 0.150330 1445372492 0.503418 -0.175781 -0.832520 0.150330 1445372492 0.503418 -0.175781 -0.832520 0.150330 1445372492 0.503418 -0.175781 -0.832520 0.150330 1445372492 0.503418 -0.175781 -0.832520 0.150330 1445372492 0.408081 -0.217407 -0.870239 0.170227 1445372492 0.408081 -0.217407 -0.870239 0.170227 1445372492 0.408081 -0.217407 -0.870239 0.170227 1445372492 0.408081 -0.217407 -0.870239 0.170227 1445372492 0.408081 -0.217407 -0.870239 0.170227 1445372492 0.408081 -0.217407 -0.870239 0.170227 1445372492 0.269226 -0.254395 -0.908142 0.195190 1445372492 0.269226 -0.254395 -0.908142 0.195190 1445372492 0.269226 -0.254395 -0.908142 0.195190 1445372492 0.269226 -0.254395 -0.908142 0.195190 1445372492 0.269226 -0.254395 -0.908142 0.195190 1445372492 0.269226 -0.254395 -0.908142 0.195190 1445372492 0.116821 -0.264832 -0.931274 0.221252 1445372492 0.116821 -0.264832 -0.931274 0.221252 1445372492 0.116821 -0.264832 -0.931274 0.221252 1445372492 0.116821 -0.264832 -0.931274 0.221252 1445372492 0.116821 -0.264832 -0.931274 0.221252 1445372492 0.116821 -0.264832 -0.931274 0.221252 1445372492 0.116821 -0.264832 -0.931274 0.221252 1445372492 -0.040344 -0.246033 -0.933716 0.257141 1445372492 -0.040344 -0.246033 -0.933716 0.257141 1445372492 -0.040344 -0.246033 -0.933716 0.257141 1445372492 -0.040344 -0.246033 -0.933716 0.257141 1445372492 -0.040344 -0.246033 -0.933716 0.257141 1445372492 -0.040344 -0.246033 -0.933716 0.257141 1445372492 -0.183777 -0.219238 -0.902405 0.322327 1445372492 -0.183777 -0.219238 -0.902405 0.322327 1445372492 -0.183777 -0.219238 -0.902405 0.322327 1445372492 -0.183777 -0.219238 -0.902405 0.322327 1445372492 -0.183777 -0.219238 -0.902405 0.322327 1445372492 -0.234131 -0.216980 -0.851685 0.415649 1445372492 -0.234131 -0.216980 -0.851685 0.415649 1445372492 -0.234131 -0.216980 -0.851685 0.415649 1445372492 -0.234131 -0.216980 -0.851685 0.415649 1445372492 -0.234131 -0.216980 -0.851685 0.415649 1445372492 -0.234131 -0.216980 -0.851685 0.415649 1445372492 -0.234131 -0.216980 -0.851685 0.415649 1445372492 -0.138367 -0.236877 -0.863525 0.423218 1445372492 -0.138367 -0.236877 -0.863525 0.423218 1445372492 -0.138367 -0.236877 -0.863525 0.423218 1445372492 -0.138367 -0.236877 -0.863525 0.423218 1445372492 -0.138367 -0.236877 -0.863525 0.423218 1445372492 -0.138367 -0.236877 -0.863525 0.423218 1445372492 0.047729 -0.251526 -0.891235 0.374451 1445372492 0.047729 -0.251526 -0.891235 0.374451 1445372492 0.047729 -0.251526 -0.891235 0.374451 1445372492 0.047729 -0.251526 -0.891235 0.374451 1445372492 0.047729 -0.251526 -0.891235 0.374451 1445372492 0.047729 -0.251526 -0.891235 0.374451 1445372492 0.231750 -0.241516 -0.902039 0.272583 1445372492 0.231750 -0.241516 -0.902039 0.272583 1445372492 0.231750 -0.241516 -0.902039 0.272583 1445372492 0.231750 -0.241516 -0.902039 0.272583 1445372492 0.231750 -0.241516 -0.902039 0.272583 1445372492 0.231750 -0.241516 -0.902039 0.272583 1445372492 0.383667 -0.180603 -0.872009 0.244629 1445372492 0.383667 -0.180603 -0.872009 0.244629 1445372492 0.383667 -0.180603 -0.872009 0.244629 1445372492 0.383667 -0.180603 -0.872009 0.244629 1445372492 0.383667 -0.180603 -0.872009 0.244629 1445372492 0.383667 -0.180603 -0.872009 0.244629 1445372492 0.383667 -0.180603 -0.872009 0.244629 1445372492 0.475647 -0.152710 -0.844666 0.192322 1445372492 0.475647 -0.152710 -0.844666 0.192322 1445372492 0.475647 -0.152710 -0.844666 0.192322 1445372492 0.475647 -0.152710 -0.844666 0.192322 1445372492 0.475647 -0.152710 -0.844666 0.192322 1445372492 0.475647 -0.152710 -0.844666 0.192322 1445372492 0.490051 -0.178406 -0.839905 0.150391 1445372492 0.490051 -0.178406 -0.839905 0.150391 1445372492 0.490051 -0.178406 -0.839905 0.150391 1445372492 0.490051 -0.178406 -0.839905 0.150391 1445372492 0.490051 -0.178406 -0.839905 0.150391 1445372492 0.490051 -0.178406 -0.839905 0.150391 1445372492 0.416748 -0.217651 -0.867615 0.161987 1445372492 0.416748 -0.217651 -0.867615 0.161987 1445372492 0.416748 -0.217651 -0.867615 0.161987 1445372492 0.416748 -0.217651 -0.867615 0.161987 1445372492 0.416748 -0.217651 -0.867615 0.161987 1445372492 0.416748 -0.217651 -0.867615 0.161987 1445372492 0.416748 -0.217651 -0.867615 0.161987 1445372492 0.282166 -0.256775 -0.903748 0.194397 1445372492 0.282166 -0.256775 -0.903748 0.194397 1445372492 0.282166 -0.256775 -0.903748 0.194397 1445372492 0.282166 -0.256775 -0.903748 0.194397 1445372492 0.282166 -0.256775 -0.903748 0.194397 1445372492 0.115967 -0.278137 -0.925781 0.228394 1445372492 0.115967 -0.278137 -0.925781 0.228394 1445372492 0.115967 -0.278137 -0.925781 0.228394 1445372492 0.115967 -0.278137 -0.925781 0.228394 1445372492 0.115967 -0.278137 -0.925781 0.228394 1445372492 0.115967 -0.278137 -0.925781 0.228394 1445372492 0.115967 -0.278137 -0.925781 0.228394 1445372492 -0.061096 -0.263428 -0.924438 0.268921 1445372492 -0.061096 -0.263428 -0.924438 0.268921 1445372492 -0.061096 -0.263428 -0.924438 0.268921 1445372492 -0.061096 -0.263428 -0.924438 0.268921 1445372492 -0.061096 -0.263428 -0.924438 0.268921 1445372492 -0.205444 -0.232544 -0.892273 0.328125 1445372492 -0.205444 -0.232544 -0.892273 0.328125 1445372492 -0.205444 -0.232544 -0.892273 0.328125 1445372492 -0.205444 -0.232544 -0.892273 0.328125 1445372492 -0.205444 -0.232544 -0.892273 0.328125 1445372492 -0.205444 -0.232544 -0.892273 0.328125 1445372493 -0.266663 -0.225769 -0.861084 0.369568 1445372493 -0.266663 -0.225769 -0.861084 0.369568 1445372493 -0.266663 -0.225769 -0.861084 0.369568 1445372493 -0.266663 -0.225769 -0.861084 0.369568 1445372493 -0.266663 -0.225769 -0.861084 0.369568 1445372493 -0.266663 -0.225769 -0.861084 0.369568 1445372493 -0.266663 -0.225769 -0.861084 0.369568 1445372493 -0.173096 -0.244324 -0.878174 0.373169 1445372493 -0.173096 -0.244324 -0.878174 0.373169 1445372493 -0.173096 -0.244324 -0.878174 0.373169 1445372493 -0.173096 -0.244324 -0.878174 0.373169 1445372493 -0.173096 -0.244324 -0.878174 0.373169 1445372493 -0.004333 -0.254456 -0.908508 0.331421 1445372493 -0.004333 -0.254456 -0.908508 0.331421 1445372493 -0.004333 -0.254456 -0.908508 0.331421 1445372493 -0.004333 -0.254456 -0.908508 0.331421 1445372493 -0.004333 -0.254456 -0.908508 0.331421 1445372493 -0.004333 -0.254456 -0.908508 0.331421 1445372493 -0.004333 -0.254456 -0.908508 0.331421 1445372493 0.195740 -0.226074 -0.916260 0.266724 1445372493 0.195740 -0.226074 -0.916260 0.266724 1445372493 0.195740 -0.226074 -0.916260 0.266724 1445372493 0.195740 -0.226074 -0.916260 0.266724 1445372493 0.195740 -0.226074 -0.916260 0.266724 1445372493 0.195740 -0.226074 -0.916260 0.266724 1445372493 0.358215 -0.191956 -0.884827 0.227783 1445372493 0.358215 -0.191956 -0.884827 0.227783 1445372493 0.358215 -0.191956 -0.884827 0.227783 1445372493 0.358215 -0.191956 -0.884827 0.227783 1445372493 0.358215 -0.191956 -0.884827 0.227783 1445372493 0.358215 -0.191956 -0.884827 0.227783 1445372493 0.454102 -0.187683 -0.853027 0.175964 1445372493 0.454102 -0.187683 -0.853027 0.175964 1445372493 0.454102 -0.187683 -0.853027 0.175964 1445372493 0.454102 -0.187683 -0.853027 0.175964 1445372493 0.454102 -0.187683 -0.853027 0.175964 1445372493 0.454102 -0.187683 -0.853027 0.175964 1445372493 0.462463 -0.197998 -0.848877 0.162476 1445372493 0.462463 -0.197998 -0.848877 0.162476 1445372493 0.462463 -0.197998 -0.848877 0.162476 1445372493 0.462463 -0.197998 -0.848877 0.162476 1445372493 0.462463 -0.197998 -0.848877 0.162476 1445372493 0.462463 -0.197998 -0.848877 0.162476 1445372493 0.462463 -0.197998 -0.848877 0.162476 1445372493 0.379883 -0.222168 -0.878601 0.185730 1445372493 0.379883 -0.222168 -0.878601 0.185730 1445372493 0.379883 -0.222168 -0.878601 0.185730 1445372493 0.379883 -0.222168 -0.878601 0.185730 1445372493 0.379883 -0.222168 -0.878601 0.185730 1445372493 0.379883 -0.222168 -0.878601 0.185730 1445372493 0.234253 -0.241699 -0.917664 0.211182 1445372493 0.234253 -0.241699 -0.917664 0.211182 1445372493 0.234253 -0.241699 -0.917664 0.211182 1445372493 0.234253 -0.241699 -0.917664 0.211182 1445372493 0.234253 -0.241699 -0.917664 0.211182 1445372493 0.234253 -0.241699 -0.917664 0.211182 1445372493 0.060181 -0.243774 -0.934387 0.252808 1445372493 0.060181 -0.243774 -0.934387 0.252808 1445372493 0.060181 -0.243774 -0.934387 0.252808 1445372493 0.060181 -0.243774 -0.934387 0.252808 1445372493 0.060181 -0.243774 -0.934387 0.252808 1445372493 -0.114014 -0.229919 -0.921509 0.291565 1445372493 -0.114014 -0.229919 -0.921509 0.291565 1445372493 -0.114014 -0.229919 -0.921509 0.291565 1445372493 -0.114014 -0.229919 -0.921509 0.291565 1445372493 -0.114014 -0.229919 -0.921509 0.291565 1445372493 -0.114014 -0.229919 -0.921509 0.291565 1445372493 -0.237183 -0.196228 -0.893311 0.327515 1445372493 -0.237183 -0.196228 -0.893311 0.327515 1445372493 -0.237183 -0.196228 -0.893311 0.327515 1445372493 -0.237183 -0.196228 -0.893311 0.327515 1445372493 -0.237183 -0.196228 -0.893311 0.327515 1445372493 -0.237183 -0.196228 -0.893311 0.327515 1445372493 -0.275269 -0.177185 -0.862915 0.385132 1445372493 -0.275269 -0.177185 -0.862915 0.385132 1445372493 -0.275269 -0.177185 -0.862915 0.385132 1445372493 -0.275269 -0.177185 -0.862915 0.385132 1445372493 -0.275269 -0.177185 -0.862915 0.385132 1445372493 -0.275269 -0.177185 -0.862915 0.385132 1445372493 -0.170776 -0.179626 -0.889832 0.383118 1445372493 -0.170776 -0.179626 -0.889832 0.383118 1445372493 -0.170776 -0.179626 -0.889832 0.383118 1445372493 -0.170776 -0.179626 -0.889832 0.383118 1445372493 -0.170776 -0.179626 -0.889832 0.383118 1445372493 -0.170776 -0.179626 -0.889832 0.383118 1445372493 -0.170776 -0.179626 -0.889832 0.383118 1445372493 0.016479 -0.180664 -0.911255 0.369751 1445372493 0.016479 -0.180664 -0.911255 0.369751 1445372493 0.016479 -0.180664 -0.911255 0.369751 1445372493 0.016479 -0.180664 -0.911255 0.369751 1445372493 0.016479 -0.180664 -0.911255 0.369751 1445372493 0.016479 -0.180664 -0.911255 0.369751 1445372493 0.221924 -0.163025 -0.913269 0.300171 1445372493 0.221924 -0.163025 -0.913269 0.300171 1445372493 0.221924 -0.163025 -0.913269 0.300171 1445372493 0.221924 -0.163025 -0.913269 0.300171 1445372493 0.221924 -0.163025 -0.913269 0.300171 1445372493 0.397339 -0.120789 -0.878479 0.236145 1445372493 0.397339 -0.120789 -0.878479 0.236145 1445372493 0.397339 -0.120789 -0.878479 0.236145 1445372493 0.397339 -0.120789 -0.878479 0.236145 1445372493 0.397339 -0.120789 -0.878479 0.236145 1445372493 0.397339 -0.120789 -0.878479 0.236145 1445372493 0.500427 -0.099792 -0.834290 0.208862 1445372493 0.500427 -0.099792 -0.834290 0.208862 1445372493 0.500427 -0.099792 -0.834290 0.208862 1445372493 0.500427 -0.099792 -0.834290 0.208862 1445372493 0.500427 -0.099792 -0.834290 0.208862 1445372493 0.500427 -0.099792 -0.834290 0.208862 1445372493 0.500427 -0.099792 -0.834290 0.208862 1445372493 0.519165 -0.123779 -0.828796 0.168152 1445372494 0.519165 -0.123779 -0.828796 0.168152 1445372494 0.519165 -0.123779 -0.828796 0.168152 1445372494 0.519165 -0.123779 -0.828796 0.168152 1445372494 0.519165 -0.123779 -0.828796 0.168152 1445372494 0.519165 -0.123779 -0.828796 0.168152 1445372494 0.458923 -0.152283 -0.855774 0.183960 1445372494 0.458923 -0.152283 -0.855774 0.183960 1445372494 0.458923 -0.152283 -0.855774 0.183960 1445372494 0.458923 -0.152283 -0.855774 0.183960 1445372494 0.458923 -0.152283 -0.855774 0.183960 1445372494 0.458923 -0.152283 -0.855774 0.183960 1445372494 0.340454 -0.188171 -0.897766 0.206543 1445372494 0.340454 -0.188171 -0.897766 0.206543 1445372494 0.340454 -0.188171 -0.897766 0.206543 1445372494 0.340454 -0.188171 -0.897766 0.206543 1445372494 0.340454 -0.188171 -0.897766 0.206543 1445372494 0.340454 -0.188171 -0.897766 0.206543 1445372494 0.179688 -0.208801 -0.934387 0.226135 1445372494 0.179688 -0.208801 -0.934387 0.226135 1445372494 0.179688 -0.208801 -0.934387 0.226135 1445372494 0.179688 -0.208801 -0.934387 0.226135 1445372494 0.179688 -0.208801 -0.934387 0.226135 1445372494 0.179688 -0.208801 -0.934387 0.226135 1445372494 -0.004639 -0.200012 -0.944092 0.262207 1445372494 -0.004639 -0.200012 -0.944092 0.262207 1445372494 -0.004639 -0.200012 -0.944092 0.262207 1445372494 -0.004639 -0.200012 -0.944092 0.262207 1445372494 -0.004639 -0.200012 -0.944092 0.262207 1445372494 -0.178467 -0.169128 -0.918518 0.309692 1445372494 -0.178467 -0.169128 -0.918518 0.309692 1445372494 -0.178467 -0.169128 -0.918518 0.309692 1445372494 -0.178467 -0.169128 -0.918518 0.309692 1445372494 -0.178467 -0.169128 -0.918518 0.309692 1445372494 -0.178467 -0.169128 -0.918518 0.309692 1445372494 -0.285034 -0.149475 -0.870300 0.372925 1445372494 -0.285034 -0.149475 -0.870300 0.372925 1445372494 -0.285034 -0.149475 -0.870300 0.372925 1445372494 -0.285034 -0.149475 -0.870300 0.372925 1445372494 -0.285034 -0.149475 -0.870300 0.372925 1445372494 -0.285034 -0.149475 -0.870300 0.372925 1445372494 -0.285034 -0.149475 -0.870300 0.372925 1445372494 -0.256592 -0.158142 -0.838684 0.453674 1445372494 -0.256592 -0.158142 -0.838684 0.453674 1445372494 -0.256592 -0.158142 -0.838684 0.453674 1445372494 -0.256592 -0.158142 -0.838684 0.453674 1445372494 -0.256592 -0.158142 -0.838684 0.453674 1445372494 -0.256592 -0.158142 -0.838684 0.453674 1445372494 -0.104736 -0.167358 -0.885620 0.420349 1445372494 -0.104736 -0.167358 -0.885620 0.420349 1445372494 -0.104736 -0.167358 -0.885620 0.420349 1445372494 -0.104736 -0.167358 -0.885620 0.420349 1445372494 -0.104736 -0.167358 -0.885620 0.420349 1445372494 -0.104736 -0.167358 -0.885620 0.420349 1445372494 0.109741 -0.137512 -0.912109 0.370361 1445372494 0.109741 -0.137512 -0.912109 0.370361 1445372494 0.109741 -0.137512 -0.912109 0.370361 1445372494 0.109741 -0.137512 -0.912109 0.370361 1445372494 0.109741 -0.137512 -0.912109 0.370361 1445372494 0.109741 -0.137512 -0.912109 0.370361 1445372494 0.311401 -0.104248 -0.899109 0.289429 1445372494 0.311401 -0.104248 -0.899109 0.289429 1445372494 0.311401 -0.104248 -0.899109 0.289429 1445372494 0.311401 -0.104248 -0.899109 0.289429 1445372494 0.311401 -0.104248 -0.899109 0.289429 1445372494 0.311401 -0.104248 -0.899109 0.289429 1445372494 0.448975 -0.048706 -0.855774 0.252502 1445372494 0.448975 -0.048706 -0.855774 0.252502 1445372494 0.448975 -0.048706 -0.855774 0.252502 1445372494 0.448975 -0.048706 -0.855774 0.252502 1445372494 0.448975 -0.048706 -0.855774 0.252502 1445372494 0.448975 -0.048706 -0.855774 0.252502 1445372494 0.518188 -0.055237 -0.826050 0.214844 1445372494 0.518188 -0.055237 -0.826050 0.214844 1445372494 0.518188 -0.055237 -0.826050 0.214844 1445372494 0.518188 -0.055237 -0.826050 0.214844 1445372494 0.518188 -0.055237 -0.826050 0.214844 1445372494 0.518188 -0.055237 -0.826050 0.214844 1445372494 0.503723 -0.077881 -0.834229 0.210449 1445372494 0.503723 -0.077881 -0.834229 0.210449 1445372494 0.503723 -0.077881 -0.834229 0.210449 1445372494 0.503723 -0.077881 -0.834229 0.210449 1445372494 0.503723 -0.077881 -0.834229 0.210449 1445372494 0.503723 -0.077881 -0.834229 0.210449 1445372494 0.417847 -0.127930 -0.871887 0.221130 1445372494 0.417847 -0.127930 -0.871887 0.221130 1445372494 0.417847 -0.127930 -0.871887 0.221130 1445372494 0.417847 -0.127930 -0.871887 0.221130 1445372494 0.417847 -0.127930 -0.871887 0.221130 1445372494 0.417847 -0.127930 -0.871887 0.221130 1445372494 0.277100 -0.175964 -0.915833 0.231323 1445372494 0.277100 -0.175964 -0.915833 0.231323 1445372494 0.277100 -0.175964 -0.915833 0.231323 1445372494 0.277100 -0.175964 -0.915833 0.231323 1445372494 0.277100 -0.175964 -0.915833 0.231323 1445372494 0.277100 -0.175964 -0.915833 0.231323 1445372494 0.108398 -0.198425 -0.940979 0.251953 1445372494 0.108398 -0.198425 -0.940979 0.251953 1445372494 0.108398 -0.198425 -0.940979 0.251953 1445372494 0.108398 -0.198425 -0.940979 0.251953 1445372494 0.108398 -0.198425 -0.940979 0.251953 1445372494 0.108398 -0.198425 -0.940979 0.251953 1445372494 -0.052490 -0.190002 -0.931824 0.304871 1445372494 -0.052490 -0.190002 -0.931824 0.304871 1445372494 -0.052490 -0.190002 -0.931824 0.304871 1445372494 -0.052490 -0.190002 -0.931824 0.304871 1445372494 -0.052490 -0.190002 -0.931824 0.304871 1445372494 -0.052490 -0.190002 -0.931824 0.304871 1445372494 -0.193848 -0.166382 -0.899292 0.354980 1445372494 -0.193848 -0.166382 -0.899292 0.354980 1445372494 -0.193848 -0.166382 -0.899292 0.354980 1445372495 -0.193848 -0.166382 -0.899292 0.354980 1445372495 
0.321594 0.443176 -0.478271 0.686584 1445372498 0.321594 0.443176 -0.478271 0.686584 1445372498 0.321594 0.443176 -0.478271 0.686584 1445372498 0.321594 0.443176 -0.478271 0.686584 1445372498 0.317139 0.447815 -0.470581 0.690918 1445372498 0.317139 0.447815 -0.470581 0.690918 1445372498 0.317139 0.447815 -0.470581 0.690918 1445372498 0.317139 0.447815 -0.470581 0.690918 1445372498 0.317139 0.447815 -0.470581 0.690918 1445372498 0.317139 0.447815 -0.470581 0.690918 1445372498 0.306824 0.452271 -0.461243 0.698914 1445372498 0.306824 0.452271 -0.461243 0.698914 1445372498 0.306824 0.452271 -0.461243 0.698914 1445372498 0.306824 0.452271 -0.461243 0.698914 1445372498 0.306824 0.452271 -0.461243 0.698914 1445372498 0.297913 0.459412 -0.448303 0.706543 1445372498 0.297913 0.459412 -0.448303 0.706543 1445372498 0.297913 0.459412 -0.448303 0.706543 1445372498 0.297913 0.459412 -0.448303 0.706543 1445372498 0.297913 0.459412 -0.448303 0.706543 1445372498 0.297913 0.459412 -0.448303 0.706543 1445372498 0.295959 0.461731 -0.441772 0.709961 1445372498 0.295959 0.461731 -0.441772 0.709961 1445372498 0.295959 0.461731 -0.441772 0.709961 1445372498 0.295959 0.461731 -0.441772 0.709961 1445372498 0.295959 0.461731 -0.441772 0.709961 1445372498 0.295959 0.461731 -0.441772 0.709961 1445372498 0.296570 0.460632 -0.441895 0.710327 1445372498 0.296570 0.460632 -0.441895 0.710327 1445372498 0.296570 0.460632 -0.441895 0.710327 1445372498 0.296570 0.460632 -0.441895 0.710327 1445372498 0.296570 0.460632 -0.441895 0.710327 1445372498 0.296570 0.460632 -0.441895 0.710327 1445372498 0.299133 0.458435 -0.444458 0.709045 1445372498 0.299133 0.458435 -0.444458 0.709045 1445372498 0.299133 0.458435 -0.444458 0.709045 1445372498 0.299133 0.458435 -0.444458 0.709045 1445372498 0.299133 0.458435 -0.444458 0.709045 1445372498 0.307922 0.452515 -0.454346 0.702820 1445372498 0.307922 0.452515 -0.454346 0.702820 1445372498 0.307922 0.452515 -0.454346 0.702820 1445372498 0.307922 0.452515 -0.454346 0.702820 1445372498 0.307922 0.452515 -0.454346 0.702820 1445372498 0.307922 0.452515 -0.454346 0.702820 1445372498 0.313232 0.445801 -0.460815 0.700500 1445372498 0.313232 0.445801 -0.460815 0.700500 1445372498 0.313232 0.445801 -0.460815 0.700500 1445372498 0.313232 0.445801 -0.460815 0.700500 1445372498 0.313232 0.445801 -0.460815 0.700500 1445372498 0.315186 0.442383 -0.463562 0.700012 1445372498 0.315186 0.442383 -0.463562 0.700012 1445372498 0.315186 0.442383 -0.463562 0.700012 1445372498 0.315186 0.442383 -0.463562 0.700012 1445372498 0.315186 0.442383 -0.463562 0.700012 1445372498 0.315186 0.442383 -0.463562 0.700012 1445372498 0.316833 0.441895 -0.465515 0.698303 1445372498 0.316833 0.441895 -0.465515 0.698303 1445372498 0.316833 0.441895 -0.465515 0.698303 1445372498 0.316833 0.441895 -0.465515 0.698303 1445372498 0.316833 0.441895 -0.465515 0.698303 1445372498 0.316833 0.441895 -0.465515 0.698303 1445372498 0.316833 0.441895 -0.465515 0.698303 1445372498 0.319580 0.442993 -0.465759 0.696167 1445372498 0.319580 0.442993 -0.465759 0.696167 1445372498 0.319580 0.442993 -0.465759 0.696167 1445372498 0.319580 0.442993 -0.465759 0.696167 1445372498 0.319580 0.442993 -0.465759 0.696167 1445372498 0.323181 0.440247 -0.469421 0.693726 1445372498 0.323181 0.440247 -0.469421 0.693726 1445372498 0.323181 0.440247 -0.469421 0.693726 1445372498 0.323181 0.440247 -0.469421 0.693726 1445372498 0.323181 0.440247 -0.469421 0.693726 1445372498 0.323181 0.440247 -0.469421 0.693726 1445372498 0.320496 0.438599 -0.469238 0.696228 1445372498 0.320496 0.438599 -0.469238 0.696228 1445372498 0.320496 0.438599 -0.469238 0.696228 1445372498 0.320496 0.438599 -0.469238 0.696228 1445372498 0.320496 0.438599 -0.469238 0.696228 1445372498 0.317566 0.441895 -0.465088 0.698242 1445372498 0.317566 0.441895 -0.465088 0.698242 1445372498 0.317566 0.441895 -0.465088 0.698242 1445372498 0.317566 0.441895 -0.465088 0.698242 1445372498 0.317566 0.441895 -0.465088 0.698242 1445372498 0.317566 0.441895 -0.465088 0.698242 1445372498 0.319458 0.444336 -0.462463 0.697510 1445372498 0.319458 0.444336 -0.462463 0.697510 1445372498 0.319458 0.444336 -0.462463 0.697510 1445372498 0.319458 0.444336 -0.462463 0.697510 1445372498 0.319458 0.444336 -0.462463 0.697510 1445372498 0.318665 0.443726 -0.461487 0.698914 1445372498 0.318665 0.443726 -0.461487 0.698914 1445372498 0.318665 0.443726 -0.461487 0.698914 1445372498 0.318665 0.443726 -0.461487 0.698914 1445372498 0.318665 0.443726 -0.461487 0.698914 1445372498 0.318665 0.443726 -0.461487 0.698914 1445372498 0.314209 0.442993 -0.462463 0.700806 1445372499 0.314209 0.442993 -0.462463 0.700806 1445372499 0.314209 0.442993 -0.462463 0.700806 1445372499 0.314209 0.442993 -0.462463 0.700806 1445372499 0.314209 0.442993 -0.462463 0.700806 1445372499 0.314209 0.442993 -0.462463 0.700806 1445372499 0.313843 0.443237 -0.465393 0.698792 1445372499 0.313843 0.443237 -0.465393 0.698792 1445372499 0.313843 0.443237 -0.465393 0.698792 1445372499 0.313843 0.443237 -0.465393 0.698792 1445372499 0.313843 0.443237 -0.465393 0.698792 1445372499 0.319458 0.442078 -0.469727 0.694092 1445372499 0.319458 0.442078 -0.469727 0.694092 1445372499 0.319458 0.442078 -0.469727 0.694092 1445372499 0.319458 0.442078 -0.469727 0.694092 1445372499 0.319458 0.442078 -0.469727 0.694092 1445372499 0.319458 0.442078 -0.469727 0.694092 1445372499 0.321533 0.443481 -0.470032 0.692078 1445372499 0.321533 0.443481 -0.470032 0.692078 1445372499 0.321533 0.443481 -0.470032 0.692078 1445372499 0.321533 0.443481 -0.470032 0.692078 1445372499 0.321533 0.443481 -0.470032 0.692078 1445372499 0.321533 0.443481 -0.470032 0.692078 1445372499 0.320679 0.445862 -0.469482 0.691284 1445372499 0.320679 0.445862 -0.469482 0.691284 1445372499 0.320679 0.445862 -0.469482 0.691284 1445372499 0.320679 0.445862 -0.469482 0.691284 1445372499 0.320679 0.445862 -0.469482 0.691284 1445372499 0.320679 0.445862 -0.469482 0.691284 1445372499 0.320068 0.449097 -0.467712 0.690674 1445372499 0.320068 0.449097 -0.467712 0.690674 1445372499 0.320068 0.449097 -0.467712 0.690674 1445372499 0.320068 0.449097 -0.467712 0.690674 1445372499 0.320068 0.449097 -0.467712 0.690674 1445372499 0.320068 0.449097 -0.467712 0.690674 1445372499 0.320129 0.447876 -0.467102 0.691895 1445372499 0.320129 0.447876 -0.467102 0.691895 1445372499 0.320129 0.447876 -0.467102 0.691895 1445372499 0.320129 0.447876 -0.467102 0.691895 1445372499 0.320129 0.447876 -0.467102 0.691895 1445372499 0.320129 0.447876 -0.467102 0.691895 1445372499 0.320129 0.447876 -0.467102 0.691895 1445372499 0.317383 0.447083 -0.465088 0.695007 1445372499 0.317383 0.447083 -0.465088 0.695007 1445372499 0.317383 0.447083 -0.465088 0.695007 1445372499 0.317383 0.447083 -0.465088 0.695007 1445372499 0.317383 0.447083 -0.465088 0.695007 1445372499 0.317383 0.447083 -0.465088 0.695007 1445372499 0.317383 0.447083 -0.465088 0.695007 1445372499 0.317017 0.450500 -0.461304 0.695435 1445372499 0.317017 0.450500 -0.461304 0.695435 1445372499 0.317017 0.450500 -0.461304 0.695435 1445372499 0.317017 0.450500 -0.461304 0.695435 1445372499 0.317017 0.450500 -0.461304 0.695435 1445372499 0.317017 0.450500 -0.461304 0.695435 1445372499 0.319153 0.455078 -0.456299 0.694824 1445372499 0.319153 0.455078 -0.456299 0.694824 1445372499 0.319153 0.455078 -0.456299 0.694824 1445372499 0.319153 0.455078 -0.456299 0.694824 1445372499 0.319153 0.455078 -0.456299 0.694824 1445372499 0.319153 0.455078 -0.456299 0.694824 1445372499 0.319153 0.455078 -0.456299 0.694824 1445372499 0.317871 0.457092 -0.450012 0.698181 1445372499 0.317871 0.457092 -0.450012 0.698181 1445372499 0.317871 0.457092 -0.450012 0.698181 1445372499 0.317871 0.457092 -0.450012 0.698181 1445372499 0.317871 0.457092 -0.450012 0.698181 1445372499 0.313049 0.455994 -0.447083 0.702942 1445372499 0.313049 0.455994 -0.447083 0.702942 1445372499 0.313049 0.455994 -0.447083 0.702942 1445372499 0.313049 0.455994 -0.447083 0.702942 1445372499 0.313049 0.455994 -0.447083 0.702942 1445372499 0.313049 0.455994 -0.447083 0.702942 1445372499 0.308105 0.456055 -0.445984 0.705811 1445372499 0.308105 0.456055 -0.445984 0.705811 1445372499 0.308105 0.456055 -0.445984 0.705811 1445372499 0.308105 0.456055 -0.445984 0.705811 1445372499 0.308105 0.456055 -0.445984 0.705811 1445372499 0.308105 0.456055 -0.445984 0.705811 1445372499 0.308289 0.454773 -0.446045 0.706482 1445372499 0.308289 0.454773 -0.446045 0.706482 1445372499 0.308289 0.454773 -0.446045 0.706482 1445372499 0.308289 0.454773 -0.446045 0.706482 1445372499 0.308289 0.454773 -0.446045 0.706482 1445372499 0.308289 0.454773 -0.446045 0.706482 1445372499 0.313110 0.450989 -0.449036 0.704895 1445372499 0.313110 0.450989 -0.449036 0.704895 1445372499 0.313110 0.450989 -0.449036 0.704895 1445372499 0.313110 0.450989 -0.449036 0.704895 1445372499 0.313110 0.450989 -0.449036 0.704895 1445372499 0.321472 0.447083 -0.453003 0.701050 1445372499 0.321472 0.447083 -0.453003 0.701050 1445372499 0.321472 0.447083 -0.453003 0.701050 1445372499 0.321472 0.447083 -0.453003 0.701050 1445372499 0.321472 0.447083 -0.453003 0.701050 1445372499 0.321472 0.447083 -0.453003 0.701050 1445372499 0.329163 0.445435 -0.450745 0.700012 1445372499 0.329163 0.445435 -0.450745 0.700012 1445372499 0.329163 0.445435 -0.450745 0.700012 1445372499 0.329163 0.445435 -0.450745 0.700012 1445372499 0.329163 0.445435 -0.450745 0.700012 1445372499 0.329163 0.445435 -0.450745 0.700012 1445372499 0.335754 0.441711 -0.449707 0.699890 1445372499 0.335754 0.441711 -0.449707 0.699890 1445372499 0.335754 0.441711 -0.449707 0.699890 1445372499 0.335754 0.441711 -0.449707 0.699890 1445372499 0.335754 0.441711 -0.449707 0.699890 1445372499 0.341248 0.431641 -0.455505 0.699768 1445372499 0.341248 0.431641 -0.455505 0.699768 1445372500 0.341248 0.431641 -0.455505 0.699768 1445372500 0.341248 0.431641 -0.455505 0.699768 1445372500 0.341248 0.431641 -0.455505 0.699768 1445372500 0.341248 0.431641 -0.455505 0.699768 1445372500 0.348999 0.417664 -0.468262 0.695984 1445372500 0.348999 0.417664 -0.468262 0.695984 1445372500 0.348999 0.417664 -0.468262 0.695984 1445372500 0.348999 0.417664 -0.468262 0.695984 1445372500 0.348999 0.417664 -0.468262 0.695984 1445372500 0.348999 0.417664 -0.468262 0.695984 1445372500 0.348999 0.417664 -0.468262 0.695984 1445372500 0.359253 0.406555 -0.481384 0.688354 1445372500 0.359253 0.406555 -0.481384 0.688354 1445372500 0.359253 0.406555 -0.481384 0.688354 1445372500 0.359253 0.406555 -0.481384 0.688354 1445372500 0.359253 0.406555 -0.481384 0.688354 1445372500 0.366577 0.403137 -0.484802 0.684082 1445372500 0.366577 0.403137 -0.484802 0.684082 1445372500 0.366577 0.403137 -0.484802 0.684082 1445372500 0.366577 0.403137 -0.484802 0.684082 1445372500 0.366577 0.403137 -0.484802 0.684082 1445372500 0.366577 0.403137 -0.484802 0.684082 1445372500 0.370911 0.400635 -0.483887 0.683899 1445372500 0.370911 0.400635 -0.483887 0.683899 1445372500 0.370911 0.400635 -0.483887 0.683899 1445372500 0.370911 0.400635 -0.483887 0.683899 1445372500 0.370911 0.400635 -0.483887 0.683899 1445372500 0.371460 0.397400 -0.486816 0.683411 1445372500 0.371460 0.397400 -0.486816 0.683411 1445372500 0.371460 0.397400 -0.486816 0.683411 1445372500 0.371460 0.397400 -0.486816 0.683411 1445372500 0.371460 0.397400 -0.486816 0.683411 1445372500 0.371460 0.397400 -0.486816 0.683411 1445372500 0.374939 0.394165 -0.490356 0.680786 1445372500 0.374939 0.394165 -0.490356 0.680786 1445372500 0.374939 0.394165 -0.490356 0.680786 1445372500 0.374939 0.394165 -0.490356 0.680786 1445372500 0.374939 0.394165 -0.490356 0.680786 1445372500 0.379883 0.390259 -0.493469 0.678101 1445372500 0.379883 0.390259 -0.493469 0.678101 1445372500 0.379883 0.390259 -0.493469 0.678101 1445372500 0.379883 0.390259 -0.493469 0.678101 1445372500 0.379883 0.390259 -0.493469 0.678101 1445372500 0.379883 0.390259 -0.493469 0.678101 1445372500 0.383972 0.386536 -0.497559 0.674927 1445372500 0.383972 0.386536 -0.497559 0.674927 1445372500 0.383972 0.386536 -0.497559 0.674927 1445372500 0.383972 0.386536 -0.497559 0.674927 1445372500 0.383972 0.386536 -0.497559 0.674927 1445372500 0.383972 0.386536 -0.497559 0.674927 1445372500 0.383850 0.387329 -0.497620 0.674500 1445372500 0.383850 0.387329 -0.497620 0.674500 1445372500 0.383850 0.387329 -0.497620 0.674500 1445372500 0.383850 0.387329 -0.497620 0.674500 1445372500 0.383850 0.387329 -0.497620 0.674500 1445372500 0.383850 0.387329 -0.497620 0.674500 1445372500 0.379089 0.394043 -0.492188 0.677307 1445372500 0.379089 0.394043 -0.492188 0.677307 1445372500 0.379089 0.394043 -0.492188 0.677307 1445372500 0.379089 0.394043 -0.492188 0.677307 1445372500 0.379089 0.394043 -0.492188 0.677307 1445372500 0.379089 0.394043 -0.492188 0.677307 1445372500 0.372681 0.402283 -0.482849 0.682739 1445372500 0.372681 0.402283 -0.482849 0.682739 1445372500 0.372681 0.402283 -0.482849 0.682739 1445372500 0.372681 0.402283 -0.482849 0.682739 1445372500 0.372681 0.402283 -0.482849 0.682739 1445372500 0.372681 0.402283 -0.482849 0.682739 1445372500 0.366272 0.408020 -0.475525 0.687866 1445372500 0.366272 0.408020 -0.475525 0.687866 1445372500 0.366272 0.408020 -0.475525 0.687866 1445372500 0.366272 0.408020 -0.475525 0.687866 1445372500 0.366272 0.408020 -0.475525 0.687866 1445372500 0.366272 0.408020 -0.475525 0.687866 1445372500 0.362427 0.413574 -0.471985 0.689026 1445372500 0.362427 0.413574 -0.471985 0.689026 1445372500 0.362427 0.413574 -0.471985 0.689026 1445372500 0.362427 0.413574 -0.471985 0.689026 1445372500 0.362427 0.413574 -0.471985 0.689026 1445372500 0.362427 0.413574 -0.471985 0.689026 1445372500 0.358765 0.421021 -0.466064 0.690430 1445372500 0.358765 0.421021 -0.466064 0.690430 1445372500 0.358765 0.421021 -0.466064 0.690430 1445372500 0.358765 0.421021 -0.466064 0.690430 1445372500 0.358765 0.421021 -0.466064 0.690430 1445372500 0.358765 0.421021 -0.466064 0.690430 1445372500 0.354187 0.425415 -0.460571 0.693787 1445372500 0.354187 0.425415 -0.460571 0.693787 1445372500 0.354187 0.425415 -0.460571 0.693787 1445372500 0.354187 0.425415 -0.460571 0.693787 1445372500 0.354187 0.425415 -0.460571 0.693787 1445372500 0.354187 0.425415 -0.460571 0.693787 1445372500 0.350281 0.423218 -0.465515 0.693848 1445372500 0.350281 0.423218 -0.465515 0.693848 1445372500 0.350281 0.423218 -0.465515 0.693848 1445372500 0.350281 0.423218 -0.465515 0.693848 1445372500 0.350281 0.423218 -0.465515 0.693848 1445372500 0.350281 0.423218 -0.465515 0.693848 1445372500 0.343262 0.426025 -0.463562 0.696960 1445372500 0.343262 0.426025 -0.463562 0.696960 1445372500 0.343262 0.426025 -0.463562 0.696960 1445372500 0.343262 0.426025 -0.463562 0.696960 1445372500 0.343262 0.426025 -0.463562 0.696960 1445372500 0.343262 0.426025 -0.463562 0.696960 1445372500 0.343323 0.426880 -0.462158 0.697327 1445372500 0.343323 0.426880 -0.462158 0.697327 1445372500 0.343323 0.426880 -0.462158 0.697327 1445372501 0.343323 0.426880 -0.462158 0.697327 1445372501 0.343323 0.426880 -0.462158 0.697327 1445372501 0.343323 0.426880 -0.462158 0.697327 1445372501 0.347046 0.424438 -0.470337 0.691528 1445372501 0.347046 0.424438 -0.470337 0.691528 1445372501 0.347046 0.424438 -0.470337 0.691528 1445372501 0.347046 0.424438 -0.470337 0.691528 1445372501 0.347046 0.424438 -0.470337 0.691528 1445372501 0.347046 0.424438 -0.470337 0.691528 1445372501 0.347046 0.424438 -0.470337 0.691528 1445372501 0.343628 0.430847 -0.471008 0.688721 1445372501 0.343628 0.430847 -0.471008 0.688721 1445372501 0.343628 0.430847 -0.471008 0.688721 1445372501 0.343628 0.430847 -0.471008 0.688721 1445372501 0.343628 0.430847 -0.471008 0.688721 1445372501 0.343628 0.430847 -0.471008 0.688721 1445372501 0.336365 0.442200 -0.462158 0.691101 1445372501 0.336365 0.442200 -0.462158 0.691101 1445372501 0.336365 0.442200 -0.462158 0.691101 1445372501 0.336365 0.442200 -0.462158 0.691101 1445372501 0.336365 0.442200 -0.462158 0.691101 1445372501 0.336365 0.442200 -0.462158 0.691101 1445372501 0.331970 0.446472 -0.458130 0.693176 1445372501 0.331970 0.446472 -0.458130 0.693176 1445372501 0.331970 0.446472 -0.458130 0.693176 1445372501 0.331970 0.446472 -0.458130 0.693176 1445372501 0.331970 0.446472 -0.458130 0.693176 1445372501 0.333191 0.442932 -0.463257 0.691467 1445372501 0.333191 0.442932 -0.463257 0.691467 1445372501 0.333191 0.442932 -0.463257 0.691467 1445372501 0.333191 0.442932 -0.463257 0.691467 1445372501 0.333191 0.442932 -0.463257 0.691467 1445372501 0.333191 0.442932 -0.463257 0.691467 1445372501 0.332397 0.445435 -0.461792 0.691223 1445372501 0.332397 0.445435 -0.461792 0.691223 1445372501 0.332397 0.445435 -0.461792 0.691223 1445372501 0.332397 0.445435 -0.461792 0.691223 1445372501 0.332397 0.445435 -0.461792 0.691223 1445372501 0.332397 0.445435 -0.461792 0.691223 1445372501 0.330627 0.450378 -0.454712 0.693542 1445372501 0.330627 0.450378 -0.454712 0.693542 1445372501 0.330627 0.450378 -0.454712 0.693542 1445372501 0.330627 0.450378 -0.454712 0.693542 1445372501 0.330627 0.450378 -0.454712 0.693542 1445372501 0.330627 0.450378 -0.454712 0.693542 1445372501 0.329590 0.450439 -0.450256 0.696899 1445372501 0.329590 0.450439 -0.450256 0.696899 1445372501 0.329590 0.450439 -0.450256 0.696899 1445372501 0.329590 0.450439 -0.450256 0.696899 1445372501 0.329590 0.450439 -0.450256 0.696899 1445372501 0.329590 0.450439 -0.450256 0.696899 1445372501 0.330139 0.443848 -0.454468 0.698181 1445372501 0.330139 0.443848 -0.454468 0.698181 1445372501 0.330139 0.443848 -0.454468 0.698181 1445372501 0.330139 0.443848 -0.454468 0.698181 1445372501 0.330139 0.443848 -0.454468 0.698181 1445372501 0.330139 0.443848 -0.454468 0.698181 1445372501 0.329407 0.437683 -0.459473 0.699097 1445372501 0.329407 0.437683 -0.459473 0.699097 1445372501 0.329407 0.437683 -0.459473 0.699097 1445372501 0.329407 0.437683 -0.459473 0.699097 1445372501 0.329407 0.437683 -0.459473 0.699097 1445372501 0.329407 0.437683 -0.459473 0.699097 1445372501 0.331970 0.434692 -0.462891 0.697510 1445372501 0.331970 0.434692 -0.462891 0.697510 1445372501 0.331970 0.434692 -0.462891 0.697510 1445372501 0.331970 0.434692 -0.462891 0.697510 1445372501 0.331970 0.434692 -0.462891 0.697510 1445372501 0.331970 0.434692 -0.462891 0.697510 1445372501 0.336243 0.434143 -0.466614 0.693298 1445372501 0.336243 0.434143 -0.466614 0.693298 1445372501 0.336243 0.434143 -0.466614 0.693298 1445372501 0.336243 0.434143 -0.466614 0.693298 1445372501 0.336243 0.434143 -0.466614 0.693298 1445372501 0.337158 0.439514 -0.465698 0.690125 1445372501 0.337158 0.439514 -0.465698 0.690125 1445372501 0.337158 0.439514 -0.465698 0.690125 1445372501 0.337158 0.439514 -0.465698 0.690125 1445372501 0.337158 0.439514 -0.465698 0.690125 1445372501 0.337158 0.439514 -0.465698 0.690125 1445372501 0.338440 0.447266 -0.461731 0.687134 1445372501 0.338440 0.447266 -0.461731 0.687134 1445372501 0.338440 0.447266 -0.461731 0.687134 1445372501 0.338440 0.447266 -0.461731 0.687134 1445372501 0.338440 0.447266 -0.461731 0.687134 1445372501 0.338440 0.447266 -0.461731 0.687134 1445372501 0.338440 0.447266 -0.461731 0.687134 1445372501 0.342957 0.449097 -0.462463 0.683167 1445372501 0.342957 0.449097 -0.462463 0.683167 1445372501 0.342957 0.449097 -0.462463 0.683167 1445372501 0.342957 0.449097 -0.462463 0.683167 1445372501 0.342957 0.449097 -0.462463 0.683167 1445372501 0.342957 0.449097 -0.462463 0.683167 1445372501 0.346375 0.445496 -0.465820 0.681580 1445372501 0.346375 0.445496 -0.465820 0.681580 1445372501 0.346375 0.445496 -0.465820 0.681580 1445372501 0.346375 0.445496 -0.465820 0.681580 1445372501 0.346375 0.445496 -0.465820 0.681580 1445372501 0.346375 0.445496 -0.465820 0.681580 1445372501 0.346375 0.445496 -0.465820 0.681580 1445372501 0.344666 0.446716 -0.466370 0.681274 1445372501 0.344666 0.446716 -0.466370 0.681274 1445372501 0.344666 0.446716 -0.466370 0.681274 1445372501 0.344666 0.446716 -0.466370 0.681274 1445372501 0.344666 0.446716 -0.466370 0.681274 1445372501 0.344666 0.446716 -0.466370 0.681274 1445372501 0.340088 0.454590 -0.457275 0.684509 1445372501 0.340088 0.454590 -0.457275 0.684509 1445372502 0.340088 0.454590 -0.457275 0.684509 1445372502 0.340088 0.454590 -0.457275 0.684509 1445372502 0.340088 0.454590 -0.457275 0.684509 1445372502 0.340088 0.454590 -0.457275 0.684509 1445372502 0.333069 0.459900 -0.445068 0.692383 1445372502 0.333069 0.459900 -0.445068 0.692383 1445372502 0.333069 0.459900 -0.445068 0.692383 1445372502 0.333069 0.459900 -0.445068 0.692383 1445372502 0.333069 0.459900 -0.445068 0.692383 1445372502 0.333069 0.459900 -0.445068 0.692383 1445372502 0.326599 0.456604 -0.440308 0.700623 1445372502 0.326599 0.456604 -0.440308 0.700623 1445372502 0.326599 0.456604 -0.440308 0.700623 1445372502 0.326599 0.456604 -0.440308 0.700623 1445372502 0.326599 0.456604 -0.440308 0.700623 1445372502 0.326599 0.456604 -0.440308 0.700623 1445372502 0.323547 0.445068 -0.449707 0.703491 1445372502 0.323547 0.445068 -0.449707 0.703491 1445372502 0.323547 0.445068 -0.449707 0.703491 1445372502 0.323547 0.445068 -0.449707 0.703491 1445372502 0.323547 0.445068 -0.449707 0.703491 1445372502 0.323547 0.445068 -0.449707 0.703491 1445372502 0.323120 0.436279 -0.455505 0.705505 1445372502 0.323120 0.436279 -0.455505 0.705505 1445372502 0.323120 0.436279 -0.455505 0.705505 1445372502 0.323120 0.436279 -0.455505 0.705505 1445372502 0.323120 0.436279 -0.455505 0.705505 1445372502 0.323120 0.436279 -0.455505 0.705505 1445372502 0.323120 0.436279 -0.455505 0.705505 1445372502 0.328674 0.428406 -0.463318 0.702637 1445372502 0.328674 0.428406 -0.463318 0.702637 1445372502 0.328674 0.428406 -0.463318 0.702637 1445372502 0.328674 0.428406 -0.463318 0.702637 1445372502 0.328674 0.428406 -0.463318 0.702637 1445372502 0.335205 0.424561 -0.472107 0.696045 1445372502 0.335205 0.424561 -0.472107 0.696045 1445372502 0.335205 0.424561 -0.472107 0.696045 1445372502 0.335205 0.424561 -0.472107 0.696045 1445372502 0.335205 0.424561 -0.472107 0.696045 1445372502 0.335205 0.424561 -0.472107 0.696045 1445372502 0.337158 0.430725 -0.471985 0.691345 1445372502 0.337158 0.430725 -0.471985 0.691345 1445372502 0.337158 0.430725 -0.471985 0.691345 1445372502 0.337158 0.430725 -0.471985 0.691345 1445372502 0.337158 0.430725 -0.471985 0.691345 1445372502 0.337158 0.430725 -0.471985 0.691345 1445372502 0.337158 0.430725 -0.471985 0.691345 1445372502 0.336914 0.442017 -0.467041 0.687683 1445372502 0.336914 0.442017 -0.467041 0.687683 1445372502 0.336914 0.442017 -0.467041 0.687683 1445372502 0.336914 0.442017 -0.467041 0.687683 1445372502 0.336914 0.442017 -0.467041 0.687683 1445372502 0.336914 0.442017 -0.467041 0.687683 1445372502 0.338135 0.446289 -0.463257 0.686890 1445372502 0.338135 0.446289 -0.463257 0.686890 1445372502 0.338135 0.446289 -0.463257 0.686890 1445372502 0.338135 0.446289 -0.463257 0.686890 1445372502 0.338135 0.446289 -0.463257 0.686890 1445372502 0.338135 0.446289 -0.463257 0.686890 1445372502 0.338135 0.446289 -0.463257 0.686890 1445372502 0.342896 0.439575 -0.470764 0.683716 1445372502 0.342896 0.439575 -0.470764 0.683716 1445372502 0.342896 0.439575 -0.470764 0.683716 1445372502 0.342896 0.439575 -0.470764 0.683716 1445372502 0.342896 0.439575 -0.470764 0.683716 1445372502 0.342896 0.439575 -0.470764 0.683716 1445372502 0.342834 0.439209 -0.471558 0.683472 1445372502 0.342834 0.439209 -0.471558 0.683472 1445372502 0.342834 0.439209 -0.471558 0.683472 1445372502 0.342834 0.439209 -0.471558 0.683472 1445372502 0.342834 0.439209 -0.471558 0.683472 1445372502 0.342834 0.439209 -0.471558 0.683472 1445372502 0.336670 0.447937 -0.457397 0.690430 1445372502 0.336670 0.447937 -0.457397 0.690430 1445372502 0.336670 0.447937 -0.457397 0.690430 1445372502 0.336670 0.447937 -0.457397 0.690430 1445372502 0.336670 0.447937 -0.457397 0.690430 1445372502 0.336670 0.447937 -0.457397 0.690430 1445372502 0.336670 0.447937 -0.457397 0.690430 1445372502 0.332092 0.451111 -0.447388 0.697144 1445372502 0.332092 0.451111 -0.447388 0.697144 1445372502 0.332092 0.451111 -0.447388 0.697144 1445372502 0.332092 0.451111 -0.447388 0.697144 1445372502 0.332092 0.451111 -0.447388 0.697144 1445372502 0.332092 0.451111 -0.447388 0.697144 1445372502 0.330750 0.445251 -0.451538 0.698853 1445372502 0.330750 0.445251 -0.451538 0.698853 1445372502 0.330750 0.445251 -0.451538 0.698853 1445372502 0.330750 0.445251 -0.451538 0.698853 1445372502 0.330750 0.445251 -0.451538 0.698853 1445372502 0.330750 0.445251 -0.451538 0.698853 1445372502 0.327332 0.441589 -0.450989 0.703125 1445372502 0.327332 0.441589 -0.450989 0.703125 1445372502 0.327332 0.441589 -0.450989 0.703125 1445372502 0.327332 0.441589 -0.450989 0.703125 1445372502 0.327332 0.441589 -0.450989 0.703125 1445372502 0.327332 0.441589 -0.450989 0.703125 1445372502 0.327332 0.441589 -0.450989 0.703125 1445372502 0.330078 0.438599 -0.450928 0.703796 1445372502 0.330078 0.438599 -0.450928 0.703796 1445372502 0.330078 0.438599 -0.450928 0.703796 1445372502 0.330078 0.438599 -0.450928 0.703796 1445372502 0.330078 0.438599 -0.450928 0.703796 1445372502 0.330078 0.438599 -0.450928 0.703796 1445372502 0.336121 0.434082 -0.456665 0.700012 1445372502 0.336121 0.434082 -0.456665 0.700012 1445372502 0.336121 0.434082 -0.456665 0.700012 1445372502 0.336121 0.434082 -0.456665 0.700012 1445372502 0.336121 0.434082 -0.456665 0.700012 1445372502 0.336121 0.434082 -0.456665 0.700012 1445372502 0.338196 0.435730 -0.459839 0.695862 1445372502 0.338196 0.435730 -0.459839 0.695862 1445372502 0.338196 0.435730 -0.459839 0.695862 1445372503 0.338196 0.435730 -0.459839 0.695862 1445372503 0.338196 0.435730 -0.459839 0.695862 1445372503 0.336182 0.443726 -0.454407 0.695374 1445372503 0.336182 0.443726 -0.454407 0.695374 1445372503 0.336182 0.443726 -0.454407 0.695374 1445372503 0.336182 0.443726 -0.454407 0.695374 1445372503 0.336182 0.443726 -0.454407 0.695374 1445372503 0.336182 0.443726 -0.454407 0.695374 1445372503 0.336182 0.443726 -0.454407 0.695374 1445372503 0.335083 0.449951 -0.449402 0.695190 1445372503 0.335083 0.449951 -0.449402 0.695190 1445372503 0.335083 0.449951 -0.449402 0.695190 1445372503 0.335083 0.449951 -0.449402 0.695190 1445372503 0.335083 0.449951 -0.449402 0.695190 1445372503 0.335083 0.449951 -0.449402 0.695190 1445372503 0.336853 0.449524 -0.449768 0.694336 1445372503 0.336853 0.449524 -0.449768 0.694336 1445372503 
0.390991 -0.094910 -0.887329 0.225464 1445372505 0.390991 -0.094910 -0.887329 0.225464 1445372505 0.390991 -0.094910 -0.887329 0.225464 1445372505 0.390991 -0.094910 -0.887329 0.225464 1445372505 0.390991 -0.094910 -0.887329 0.225464 1445372505 0.390991 -0.094910 -0.887329 0.225464 1445372505 0.240051 -0.151001 -0.933594 0.219177 1445372505 0.240051 -0.151001 -0.933594 0.219177 1445372505 0.240051 -0.151001 -0.933594 0.219177 1445372505 0.240051 -0.151001 -0.933594 0.219177 1445372505 0.240051 -0.151001 -0.933594 0.219177 1445372505 0.240051 -0.151001 -0.933594 0.219177 1445372505 0.056763 -0.172180 -0.958008 0.222290 1445372505 0.056763 -0.172180 -0.958008 0.222290 1445372506 0.056763 -0.172180 -0.958008 0.222290 1445372506 0.056763 -0.172180 -0.958008 0.222290 1445372506 0.056763 -0.172180 -0.958008 0.222290 1445372506 0.056763 -0.172180 -0.958008 0.222290 1445372506 -0.114929 -0.160950 -0.943359 0.266602 1445372506 -0.114929 -0.160950 -0.943359 0.266602 1445372506 -0.114929 -0.160950 -0.943359 0.266602 1445372506 -0.114929 -0.160950 -0.943359 0.266602 1445372506 -0.114929 -0.160950 -0.943359 0.266602 1445372506 -0.114929 -0.160950 -0.943359 0.266602 1445372506 -0.192139 -0.143982 -0.916443 0.320251 1445372506 -0.192139 -0.143982 -0.916443 0.320251 1445372506 -0.192139 -0.143982 -0.916443 0.320251 1445372506 -0.192139 -0.143982 -0.916443 0.320251 1445372506 -0.192139 -0.143982 -0.916443 0.320251 1445372506 -0.192139 -0.143982 -0.916443 0.320251 1445372506 -0.152283 -0.140320 -0.928406 0.308594 1445372506 -0.152283 -0.140320 -0.928406 0.308594 1445372506 -0.152283 -0.140320 -0.928406 0.308594 1445372506 -0.152283 -0.140320 -0.928406 0.308594 1445372506 -0.152283 -0.140320 -0.928406 0.308594 1445372506 -0.152283 -0.140320 -0.928406 0.308594 1445372506 -0.000732 -0.141052 -0.931519 0.335205 1445372506 -0.000732 -0.141052 -0.931519 0.335205 1445372506 -0.000732 -0.141052 -0.931519 0.335205 1445372506 -0.000732 -0.141052 -0.931519 0.335205 1445372506 -0.000732 -0.141052 -0.931519 0.335205 1445372506 -0.000732 -0.141052 -0.931519 0.335205 1445372506 -0.000732 -0.141052 -0.931519 0.335205 1445372506 0.188293 -0.103027 -0.924866 0.314026 1445372506 0.188293 -0.103027 -0.924866 0.314026 1445372506 0.188293 -0.103027 -0.924866 0.314026 1445372506 0.188293 -0.103027 -0.924866 0.314026 1445372506 0.188293 -0.103027 -0.924866 0.314026 1445372506 0.379456 -0.077820 -0.883118 0.264709 1445372506 0.379456 -0.077820 -0.883118 0.264709 1445372506 0.379456 -0.077820 -0.883118 0.264709 1445372506 0.379456 -0.077820 -0.883118 0.264709 1445372506 0.379456 -0.077820 -0.883118 0.264709 1445372506 0.379456 -0.077820 -0.883118 0.264709 1445372506 0.488586 -0.067993 -0.842957 0.214600 1445372506 0.488586 -0.067993 -0.842957 0.214600 1445372506 0.488586 -0.067993 -0.842957 0.214600 1445372506 0.488586 -0.067993 -0.842957 0.214600 1445372506 0.488586 -0.067993 -0.842957 0.214600 1445372506 0.488586 -0.067993 -0.842957 0.214600 1445372506 0.488586 -0.067993 -0.842957 0.214600 1445372506 0.502563 -0.069397 -0.839966 0.192627 1445372506 0.502563 -0.069397 -0.839966 0.192627 1445372506 0.502563 -0.069397 -0.839966 0.192627 1445372506 0.502563 -0.069397 -0.839966 0.192627 1445372506 0.502563 -0.069397 -0.839966 0.192627 1445372506 0.502563 -0.069397 -0.839966 0.192627 1445372506 0.443115 -0.115662 -0.871155 0.177185 1445372506 0.443115 -0.115662 -0.871155 0.177185 1445372506 0.443115 -0.115662 -0.871155 0.177185 1445372506 0.443115 -0.115662 -0.871155 0.177185 1445372506 0.443115 -0.115662 -0.871155 0.177185 1445372506 0.443115 -0.115662 -0.871155 0.177185 1445372506 0.443115 -0.115662 -0.871155 0.177185 1445372506 0.322937 -0.166016 -0.914917 0.176392 1445372506 0.322937 -0.166016 -0.914917 0.176392 1445372506 0.322937 -0.166016 -0.914917 0.176392 1445372506 0.322937 -0.166016 -0.914917 0.176392 1445372506 0.322937 -0.166016 -0.914917 0.176392 1445372506 0.163513 -0.197571 -0.949158 0.182617 1445372506 0.163513 -0.197571 -0.949158 0.182617 1445372506 0.163513 -0.197571 -0.949158 0.182617 1445372506 0.163513 -0.197571 -0.949158 0.182617 1445372506 0.163513 -0.197571 -0.949158 0.182617 1445372506 0.163513 -0.197571 -0.949158 0.182617 1445372506 0.163513 -0.197571 -0.949158 0.182617 1445372506 0.001953 -0.191284 -0.961365 0.198181 1445372506 0.001953 -0.191284 -0.961365 0.198181 1445372506 0.001953 -0.191284 -0.961365 0.198181 1445372506 0.001953 -0.191284 -0.961365 0.198181 1445372506 0.001953 -0.191284 -0.961365 0.198181 1445372506 -0.131714 -0.168945 -0.948181 0.234741 1445372506 -0.131714 -0.168945 -0.948181 0.234741 1445372506 -0.131714 -0.168945 -0.948181 0.234741 1445372506 -0.131714 -0.168945 -0.948181 0.234741 1445372506 -0.131714 -0.168945 -0.948181 0.234741 1445372506 -0.131714 -0.168945 -0.948181 0.234741 1445372506 -0.131714 -0.168945 -0.948181 0.234741 1445372506 -0.199951 -0.162048 -0.930054 0.262268 1445372506 -0.199951 -0.162048 -0.930054 0.262268 1445372506 -0.199951 -0.162048 -0.930054 0.262268 1445372506 -0.199951 -0.162048 -0.930054 0.262268 1445372506 -0.199951 -0.162048 -0.930054 0.262268 1445372506 -0.199951 -0.162048 -0.930054 0.262268 1445372506 -0.165100 -0.167969 -0.928772 0.286316 1445372506 -0.165100 -0.167969 -0.928772 0.286316 1445372506 -0.165100 -0.167969 -0.928772 0.286316 1445372506 -0.165100 -0.167969 -0.928772 0.286316 1445372506 -0.165100 -0.167969 -0.928772 0.286316 1445372506 -0.165100 -0.167969 -0.928772 0.286316 1445372506 -0.022827 -0.176880 -0.936951 0.300537 1445372506 -0.022827 -0.176880 -0.936951 0.300537 1445372506 -0.022827 -0.176880 -0.936951 0.300537 1445372506 -0.022827 -0.176880 -0.936951 0.300537 1445372506 -0.022827 -0.176880 -0.936951 0.300537 1445372506 -0.022827 -0.176880 -0.936951 0.300537 1445372506 0.152283 -0.155029 -0.933960 0.283752 1445372506 0.152283 -0.155029 -0.933960 0.283752 1445372506 0.152283 -0.155029 -0.933960 0.283752 1445372506 0.152283 -0.155029 -0.933960 0.283752 1445372506 0.152283 -0.155029 -0.933960 0.283752 1445372506 0.322571 -0.136780 -0.910522 0.219543 1445372506 0.322571 -0.136780 -0.910522 0.219543 1445372506 0.322571 -0.136780 -0.910522 0.219543 1445372507 0.322571 -0.136780 -0.910522 0.219543 1445372507 0.322571 -0.136780 -0.910522 0.219543 1445372507 0.322571 -0.136780 -0.910522 0.219543 1445372507 0.430908 -0.105164 -0.873047 0.202698 1445372507 0.430908 -0.105164 -0.873047 0.202698 1445372507 0.430908 -0.105164 -0.873047 0.202698 1445372507 0.430908 -0.105164 -0.873047 0.202698 1445372507 0.430908 -0.105164 -0.873047 0.202698 1445372507 0.430908 -0.105164 -0.873047 0.202698 1445372507 0.455261 -0.118835 -0.865784 0.170349 1445372507 0.455261 -0.118835 -0.865784 0.170349 1445372507 0.455261 -0.118835 -0.865784 0.170349 1445372507 0.455261 -0.118835 -0.865784 0.170349 1445372507 0.455261 -0.118835 -0.865784 0.170349 1445372507 0.455261 -0.118835 -0.865784 0.170349 1445372507 0.387085 -0.146790 -0.893250 0.175293 1445372507 0.387085 -0.146790 -0.893250 0.175293 1445372507 0.387085 -0.146790 -0.893250 0.175293 1445372507 0.387085 -0.146790 -0.893250 0.175293 1445372507 0.387085 -0.146790 -0.893250 0.175293 1445372507 0.387085 -0.146790 -0.893250 0.175293 1445372507 0.258301 -0.179871 -0.930359 0.188232 1445372507 0.258301 -0.179871 -0.930359 0.188232 1445372507 0.258301 -0.179871 -0.930359 0.188232 1445372507 0.258301 -0.179871 -0.930359 0.188232 1445372507 0.258301 -0.179871 -0.930359 0.188232 1445372507 0.258301 -0.179871 -0.930359 0.188232 1445372507 0.102722 -0.198242 -0.952454 0.207520 1445372507 0.102722 -0.198242 -0.952454 0.207520 1445372507 0.102722 -0.198242 -0.952454 0.207520 1445372507 0.102722 -0.198242 -0.952454 0.207520 1445372507 0.102722 -0.198242 -0.952454 0.207520 1445372507 -0.052307 -0.192688 -0.949463 0.242371 1445372507 -0.052307 -0.192688 -0.949463 0.242371 1445372507 -0.052307 -0.192688 -0.949463 0.242371 1445372507 -0.052307 -0.192688 -0.949463 0.242371 1445372507 -0.052307 -0.192688 -0.949463 0.242371 1445372507 -0.052307 -0.192688 -0.949463 0.242371 1445372507 -0.170471 -0.163696 -0.929688 0.282654 1445372507 -0.170471 -0.163696 -0.929688 0.282654 1445372507 -0.170471 -0.163696 -0.929688 0.282654 1445372507 -0.170471 -0.163696 -0.929688 0.282654 1445372507 -0.170471 -0.163696 -0.929688 0.282654 1445372507 -0.170471 -0.163696 -0.929688 0.282654 1445372507 -0.209961 -0.140259 -0.919373 0.301697 1445372507 -0.209961 -0.140259 -0.919373 0.301697 1445372507 -0.209961 -0.140259 -0.919373 0.301697 1445372507 -0.209961 -0.140259 -0.919373 0.301697 1445372507 -0.209961 -0.140259 -0.919373 0.301697 1445372507 -0.209961 -0.140259 -0.919373 0.301697 1445372507 -0.129028 -0.149109 -0.928894 0.313538 1445372507 -0.129028 -0.149109 -0.928894 0.313538 1445372507 -0.129028 -0.149109 -0.928894 0.313538 1445372507 -0.129028 -0.149109 -0.928894 0.313538 1445372507 -0.129028 -0.149109 -0.928894 0.313538 1445372507 -0.129028 -0.149109 -0.928894 0.313538 1445372507 0.035400 -0.159424 -0.935608 0.312988 1445372507 0.035400 -0.159424 -0.935608 0.312988 1445372507 0.035400 -0.159424 -0.935608 0.312988 1445372507 0.035400 -0.159424 -0.935608 0.312988 1445372507 0.035400 -0.159424 -0.935608 0.312988 1445372507 0.035400 -0.159424 -0.935608 0.312988 1445372507 0.234741 -0.130005 -0.925842 0.266296 1445372507 0.234741 -0.130005 -0.925842 0.266296 1445372507 0.234741 -0.130005 -0.925842 0.266296 1445372507 0.234741 -0.130005 -0.925842 0.266296 1445372507 0.234741 -0.130005 -0.925842 0.266296 1445372507 0.384766 -0.098389 -0.885010 0.243164 1445372507 0.384766 -0.098389 -0.885010 0.243164 1445372507 0.384766 -0.098389 -0.885010 0.243164 1445372507 0.384766 -0.098389 -0.885010 0.243164 1445372507 0.384766 -0.098389 -0.885010 0.243164 1445372507 0.384766 -0.098389 -0.885010 0.243164 1445372507 0.456543 -0.097534 -0.861877 0.197998 1445372507 0.456543 -0.097534 -0.861877 0.197998 1445372507 0.456543 -0.097534 -0.861877 0.197998 1445372507 0.456543 -0.097534 -0.861877 0.197998 1445372507 0.456543 -0.097534 -0.861877 0.197998 1445372507 0.456543 -0.097534 -0.861877 0.197998 1445372507 0.456543 -0.097534 -0.861877 0.197998 1445372507 0.431396 -0.129578 -0.875427 0.175537 1445372507 0.431396 -0.129578 -0.875427 0.175537 1445372507 0.431396 -0.129578 -0.875427 0.175537 1445372507 0.431396 -0.129578 -0.875427 0.175537 1445372507 0.431396 -0.129578 -0.875427 0.175537 1445372507 0.431396 -0.129578 -0.875427 0.175537 1445372507 0.334717 -0.166626 -0.908936 0.184570 1445372507 0.334717 -0.166626 -0.908936 0.184570 1445372507 0.334717 -0.166626 -0.908936 0.184570 1445372507 0.334717 -0.166626 -0.908936 0.184570 1445372507 0.334717 -0.166626 -0.908936 0.184570 1445372507 0.188660 -0.207336 -0.939636 0.196289 1445372507 0.188660 -0.207336 -0.939636 0.196289 1445372507 0.188660 -0.207336 -0.939636 0.196289 1445372507 0.188660 -0.207336 -0.939636 0.196289 1445372507 0.188660 -0.207336 -0.939636 0.196289 1445372507 0.188660 -0.207336 -0.939636 0.196289 1445372507 0.029663 -0.207397 -0.947632 0.241211 1445372507 0.029663 -0.207397 -0.947632 0.241211 1445372507 0.029663 -0.207397 -0.947632 0.241211 1445372507 0.029663 -0.207397 -0.947632 0.241211 1445372507 0.029663 -0.207397 -0.947632 0.241211 1445372507 -0.109070 -0.177185 -0.935242 0.286499 1445372507 -0.109070 -0.177185 -0.935242 0.286499 1445372507 -0.109070 -0.177185 -0.935242 0.286499 1445372508 -0.109070 -0.177185 -0.935242 0.286499 1445372508 -0.109070 -0.177185 -0.935242 0.286499 1445372508 -0.109070 -0.177185 -0.935242 0.286499 1445372508 -0.191956 -0.148193 -0.929871 0.276794 1445372508 -0.191956 -0.148193 -0.929871 0.276794 1445372508 -0.191956 -0.148193 -0.929871 0.276794 1445372508 -0.191956 -0.148193 -0.929871 0.276794 1445372508 -0.191956 -0.148193 -0.929871 0.276794 1445372508 -0.173462 -0.169739 -0.913940 0.325439 1445372508 -0.173462 -0.169739 -0.913940 0.325439 1445372508 -0.173462 -0.169739 -0.913940 0.325439 1445372508 -0.173462 -0.169739 -0.913940 0.325439 1445372508 -0.173462 -0.169739 -0.913940 0.325439 1445372508 -0.173462 -0.169739 -0.913940 0.325439 1445372508 -0.022644 -0.210876 -0.929077 0.303101 1445372508 -0.022644 -0.210876 -0.929077 0.303101 1445372508 -0.022644 -0.210876 -0.929077 0.303101 1445372508 -0.022644 -0.210876 -0.929077 0.303101 1445372508 -0.022644 -0.210876 -0.929077 0.303101 1445372508 -0.022644 -0.210876 -0.929077 0.303101 1445372508 -0.022644 -0.210876 -0.929077 0.303101 1445372508 0.173889 -0.200500 -0.923462 0.277222 1445372508 0.173889 -0.200500 -0.923462 0.277222 1445372508 0.173889 -0.200500 -0.923462 0.277222 1445372508 0.173889 -0.200500 -0.923462 0.277222 1445372508 0.173889 -0.200500 -0.923462 0.277222 1445372508 0.360291 -0.152161 -0.891357 0.229248 1445372508 0.360291 -0.152161 -0.891357 0.229248 1445372508 0.360291 -0.152161 -0.891357 0.229248 1445372508 0.360291 -0.152161 -0.891357 0.229248 1445372508 0.360291 -0.152161 -0.891357 0.229248 1445372508 0.360291 -0.152161 -0.891357 0.229248 1445372508 0.360291 -0.152161 -0.891357 0.229248 1445372508 0.465027 -0.121704 -0.851074 0.211121 1445372508 0.465027 -0.121704 -0.851074 0.211121 1445372508 0.465027 -0.121704 -0.851074 0.211121 1445372508 0.465027 -0.121704 -0.851074 0.211121 1445372508 0.465027 -0.121704 -0.851074 0.211121 1445372508 0.465027 -0.121704 -0.851074 0.211121 1445372508 0.474365 -0.145447 -0.852905 0.162476 1445372508 0.474365 -0.145447 -0.852905 0.162476 1445372508 0.474365 -0.145447 -0.852905 0.162476 1445372508 0.474365 -0.145447 -0.852905 0.162476 1445372508 0.474365 -0.145447 -0.852905 0.162476 1445372508 0.474365 -0.145447 -0.852905 0.162476 1445372508 0.474365 -0.145447 -0.852905 0.162476 1445372508 0.414185 -0.165894 -0.877563 0.175537 1445372508 0.414185 -0.165894 -0.877563 0.175537 1445372508 0.414185 -0.165894 -0.877563 0.175537 1445372508 0.414185 -0.165894 -0.877563 0.175537 1445372508 0.414185 -0.165894 -0.877563 0.175537 1445372508 0.414185 -0.165894 -0.877563 0.175537 1445372508 0.297974 -0.204285 -0.914490 0.182434 1445372508 0.297974 -0.204285 -0.914490 0.182434 1445372508 0.297974 -0.204285 -0.914490 0.182434 1445372508 0.297974 -0.204285 -0.914490 0.182434 1445372508 0.134827 -0.223083 -0.945435 0.195557 1445372508 0.134827 -0.223083 -0.945435 0.195557 1445372508 0.134827 -0.223083 -0.945435 0.195557 1445372508 0.134827 -0.223083 -0.945435 0.195557 1445372508 0.134827 -0.223083 -0.945435 0.195557 1445372508 0.134827 -0.223083 -0.945435 0.195557 1445372508 -0.058777 -0.213379 -0.949707 0.221619 1445372508 -0.058777 -0.213379 -0.949707 0.221619 1445372508 -0.058777 -0.213379 -0.949707 0.221619 1445372508 -0.058777 -0.213379 -0.949707 0.221619 1445372508 -0.058777 -0.213379 -0.949707 0.221619 1445372508 -0.058777 -0.213379 -0.949707 0.221619 1445372508 -0.215820 -0.169067 -0.923340 0.268982 1445372508 -0.215820 -0.169067 -0.923340 0.268982 1445372508 -0.215820 -0.169067 -0.923340 0.268982 1445372508 -0.215820 -0.169067 -0.923340 0.268982 1445372508 -0.215820 -0.169067 -0.923340 0.268982 1445372508 -0.265015 -0.150146 -0.906799 0.291565 1445372508 -0.265015 -0.150146 -0.906799 0.291565 1445372508 -0.265015 -0.150146 -0.906799 0.291565 1445372508 -0.265015 -0.150146 -0.906799 0.291565 1445372508 -0.265015 -0.150146 -0.906799 0.291565 1445372508 -0.265015 -0.150146 -0.906799 0.291565 1445372508 -0.265015 -0.150146 -0.906799 0.291565 1445372508 -0.168518 -0.163452 -0.923950 0.302124 1445372508 -0.168518 -0.163452 -0.923950 0.302124 1445372508 -0.168518 -0.163452 -0.923950 0.302124 1445372508 -0.168518 -0.163452 -0.923950 0.302124 1445372508 -0.168518 -0.163452 -0.923950 0.302124 1445372508 -0.168518 -0.163452 -0.923950 0.302124 1445372508 0.008789 -0.169922 -0.935486 0.309875 1445372508 0.008789 -0.169922 -0.935486 0.309875 1445372508 0.008789 -0.169922 -0.935486 0.309875 1445372508 0.008789 -0.169922 -0.935486 0.309875 1445372508 0.008789 -0.169922 -0.935486 0.309875 1445372508 0.008789 -0.169922 -0.935486 0.309875 1445372508 0.227478 -0.139160 -0.925415 0.269226 1445372508 0.227478 -0.139160 -0.925415 0.269226 1445372508 0.227478 -0.139160 -0.925415 0.269226 1445372508 0.227478 -0.139160 -0.925415 0.269226 1445372508 0.227478 -0.139160 -0.925415 0.269226 1445372508 0.408325 -0.100281 -0.878235 0.227783 1445372508 0.408325 -0.100281 -0.878235 0.227783 1445372508 0.408325 -0.100281 -0.878235 0.227783 1445372508 0.408325 -0.100281 -0.878235 0.227783 1445372508 0.408325 -0.100281 -0.878235 0.227783 1445372508 0.408325 -0.100281 -0.878235 0.227783 1445372508 0.498901 -0.099060 -0.838318 0.196106 1445372508 0.498901 -0.099060 -0.838318 0.196106 1445372508 0.498901 -0.099060 -0.838318 0.196106 1445372508 0.498901 -0.099060 -0.838318 0.196106 1445372508 0.498901 -0.099060 -0.838318 0.196106 1445372509 0.498901 -0.099060 -0.838318 0.196106 1445372509 0.474915 -0.140747 -0.851868 0.170410 1445372509 0.474915 -0.140747 -0.851868 0.170410 1445372509 0.474915 -0.140747 -0.851868 0.170410 1445372509 0.474915 -0.140747 -0.851868 0.170410 1445372509 0.474915 -0.140747 -0.851868 0.170410 1445372509 0.474915 -0.140747 -0.851868 0.170410 1445372509 0.368042 -0.173889 -0.894287 0.186096 1445372509 0.368042 -0.173889 -0.894287 0.186096 1445372509 0.368042 -0.173889 -0.894287 0.186096 1445372509 0.368042 -0.173889 -0.894287 0.186096 1445372509 0.368042 -0.173889 -0.894287 0.186096 1445372509 0.368042 -0.173889 -0.894287 0.186096 1445372509 0.212463 -0.207520 -0.933960 0.198975 1445372509 0.212463 -0.207520 -0.933960 0.198975 1445372509 0.212463 -0.207520 -0.933960 0.198975 1445372509 0.212463 -0.207520 -0.933960 0.198975 1445372509 0.212463 -0.207520 -0.933960 0.198975 1445372509 0.212463 -0.207520 -0.933960 0.198975 1445372509 0.041565 -0.209351 -0.949036 0.232056 1445372509 0.041565 -0.209351 -0.949036 0.232056 1445372509 0.041565 -0.209351 -0.949036 0.232056 1445372509 0.041565 -0.209351 -0.949036 0.232056 1445372509 0.041565 -0.209351 -0.949036 0.232056 1445372509 0.041565 -0.209351 -0.949036 0.232056 1445372509 -0.121887 -0.186340 -0.940369 0.257385 1445372509 -0.121887 -0.186340 -0.940369 0.257385 1445372509 -0.121887 -0.186340 -0.940369 0.257385 1445372509 -0.121887 -0.186340 -0.940369 0.257385 1445372509 -0.121887 -0.186340 -0.940369 0.257385 1445372509 -0.210083 -0.181641 -0.885986 0.371460 1445372509 -0.210083 -0.181641 -0.885986 0.371460 1445372509 -0.210083 -0.181641 -0.885986 0.371460 1445372509 -0.210083 -0.181641 -0.885986 0.371460 1445372509 -0.210083 -0.181641 -0.885986 0.371460 1445372509 -0.210083 -0.181641 -0.885986 0.371460 1445372509 -0.210083 -0.181641 -0.885986 0.371460 1445372509 -0.192261 -0.171692 -0.882507 0.393433 1445372509 -0.192261 -0.171692 -0.882507 0.393433 1445372509 -0.192261 -0.171692 -0.882507 0.393433 1445372509 -0.192261 -0.171692 -0.882507 0.393433 1445372509 -0.192261 -0.171692 -0.882507 0.393433 1445372509 -0.061157 -0.172791 -0.907104 0.379028 1445372509 -0.061157 -0.172791 -0.907104 0.379028 1445372509 -0.061157 -0.172791 -0.907104 0.379028 1445372509 -0.061157 -0.172791 -0.907104 0.379028 1445372509 -0.061157 -0.172791 -0.907104 0.379028 1445372509 -0.061157 -0.172791 -0.907104 0.379028 1445372509 -0.061157 -0.172791 -0.907104 0.379028 1445372509 0.114075 -0.156067 -0.930420 0.311401 1445372509 0.114075 -0.156067 -0.930420 0.311401 1445372509 0.114075 -0.156067 -0.930420 0.311401 1445372509 0.114075 -0.156067 -0.930420 0.311401 1445372509 0.114075 -0.156067 -0.930420 0.311401 1445372509 0.282593 -0.142151 -0.914307 0.252869 1445372509 0.282593 -0.142151 -0.914307 0.252869 1445372509 0.282593 -0.142151 -0.914307 0.252869 1445372509 0.282593 -0.142151 -0.914307 0.252869 1445372509 0.282593 -0.142151 -0.914307 0.252869 1445372509 0.282593 -0.142151 -0.914307 0.252869 1445372509 0.395081 -0.129639 -0.885498 0.207458 1445372509 0.395081 -0.129639 -0.885498 0.207458 1445372509 0.395081 -0.129639 -0.885498 0.207458 1445372509 0.395081 -0.129639 -0.885498 0.207458 1445372509 0.395081 -0.129639 -0.885498 0.207458 1445372509 0.395081 -0.129639 -0.885498 0.207458 1445372509 0.420532 -0.142517 -0.876648 0.185364 1445372509 0.420532 -0.142517 -0.876648 0.185364 1445372509 0.420532 -0.142517 -0.876648 0.185364 1445372509 0.420532 -0.142517 -0.876648 0.185364 1445372509 0.420532 -0.142517 -0.876648 0.185364 1445372509 0.420532 -0.142517 -0.876648 0.185364 1445372509 0.356079 -0.172058 -0.899475 0.185791 1445372509 0.356079 -0.172058 -0.899475 0.185791 1445372509 0.356079 -0.172058 -0.899475 0.185791 1445372509 0.356079 -0.172058 -0.899475 0.185791 1445372509 0.356079 -0.172058 -0.899475 0.185791 1445372509 0.356079 -0.172058 -0.899475 0.185791 1445372509 0.228638 -0.195251 -0.932007 0.202454 1445372509 0.228638 -0.195251 -0.932007 0.202454 1445372509 0.228638 -0.195251 -0.932007 0.202454 1445372509 0.228638 -0.195251 -0.932007 0.202454 1445372509 0.228638 -0.195251 -0.932007 0.202454 1445372509 0.228638 -0.195251 -0.932007 0.202454 1445372509 0.072693 -0.202637 -0.951538 0.219788 1445372509 0.072693 -0.202637 -0.951538 0.219788 1445372509 0.072693 -0.202637 -0.951538 0.219788 1445372509 0.072693 -0.202637 -0.951538 0.219788 1445372509 0.072693 -0.202637 -0.951538 0.219788 1445372509 0.072693 -0.202637 -0.951538 0.219788 1445372509 -0.082336 -0.177368 -0.948303 0.250000 1445372509 -0.082336 -0.177368 -0.948303 0.250000 1445372509 -0.082336 -0.177368 -0.948303 0.250000 1445372509 -0.082336 -0.177368 -0.948303 0.250000 1445372509 -0.082336 -0.177368 -0.948303 0.250000 1445372509 -0.082336 -0.177368 -0.948303 0.250000 1445372509 -0.177185 -0.155090 -0.920654 0.311401 1445372509 -0.177185 -0.155090 -0.920654 0.311401 1445372509 -0.177185 -0.155090 -0.920654 0.311401 1445372509 -0.177185 -0.155090 -0.920654 0.311401 1445372509 -0.177185 -0.155090 -0.920654 0.311401 1445372509 -0.183350 -0.148560 -0.908997 0.343750 1445372509 -0.183350 -0.148560 -0.908997 0.343750 1445372509 -0.183350 -0.148560 -0.908997 0.343750 1445372509 -0.183350 -0.148560 -0.908997 0.343750 1445372509 -0.183350 -0.148560 -0.908997 0.343750 1445372510 -0.183350 -0.148560 -0.908997 0.343750 1445372510 -0.075623 -0.148193 -0.930908 0.325317 1445372510 -0.075623 -0.148193 -0.930908 0.325317 1445372510 -0.075623 -0.148193 -0.930908 0.325317 1445372510 -0.075623 -0.148193 -0.930908 0.325317 1445372510 -0.075623 -0.148193 -0.930908 0.325317 1445372510 -0.075623 -0.148193 -0.930908 0.325317 1445372510 0.073730 -0.157227 -0.934204 0.311768 1445372510 0.073730 -0.157227 -0.934204 0.311768 1445372510 0.073730 -0.157227 -0.934204 0.311768 1445372510 0.073730 -0.157227 -0.934204 0.311768 1445372510 0.073730 -0.157227 -0.934204 0.311768 1445372510 0.073730 -0.157227 -0.934204 0.311768 1445372510 0.235901 -0.152649 -0.919983 0.273438 1445372510 0.235901 -0.152649 -0.919983 0.273438 1445372510 0.235901 -0.152649 -0.919983 0.273438 1445372510 0.235901 -0.152649 -0.919983 0.273438 1445372510 0.235901 -0.152649 -0.919983 0.273438 1445372510 0.235901 -0.152649 -0.919983 0.273438 1445372510 0.360901 -0.143982 -0.889893 0.239136 1445372510 0.360901 -0.143982 -0.889893 0.239136 1445372510 0.360901 -0.143982 -0.889893 0.239136 1445372510 0.360901 -0.143982 -0.889893 0.239136 1445372510 0.360901 -0.143982 -0.889893 0.239136 1445372510 0.360901 -0.143982 -0.889893 0.239136 1445372510 0.423157 -0.153625 -0.869202 0.204529 1445372510 0.423157 -0.153625 -0.869202 0.204529 1445372510 0.423157 -0.153625 -0.869202 0.204529 1445372510 0.423157 -0.153625 -0.869202 0.204529 1445372510 0.423157 -0.153625 -0.869202 0.204529 1445372510 0.407654 -0.177612 -0.878601 0.174255 1445372510 0.407654 -0.177612 -0.878601 0.174255 1445372510 0.407654 -0.177612 -0.878601 0.174255 1445372510 0.407654 -0.177612 -0.878601 0.174255 1445372510 0.407654 -0.177612 -0.878601 0.174255 1445372510 0.407654 -0.177612 -0.878601 0.174255 1445372510 0.407654 -0.177612 -0.878601 0.174255 1445372510 0.325867 -0.205017 -0.903687 0.187622 1445372510 0.325867 -0.205017 -0.903687 0.187622 1445372510 0.325867 -0.205017 -0.903687 0.187622 1445372510 0.325867 -0.205017 -0.903687 0.187622 1445372510 0.325867 -0.205017 -0.903687 0.187622 1445372510 0.325867 -0.205017 -0.903687 0.187622 1445372510 0.207397 -0.229736 -0.929993 0.198364 1445372510 0.207397 -0.229736 -0.929993 0.198364 1445372510 0.207397 -0.229736 -0.929993 0.198364 1445372510 0.207397 -0.229736 -0.929993 0.198364 1445372510 0.207397 -0.229736 -0.929993 0.198364 1445372510 0.207397 -0.229736 -0.929993 0.198364 1445372510 0.061829 -0.242554 -0.944763 0.211670 1445372510 0.061829 -0.242554 -0.944763 0.211670 1445372510 0.061829 -0.242554 -0.944763 0.211670 1445372510 0.061829 -0.242554 -0.944763 0.211670 1445372510 0.061829 -0.242554 -0.944763 0.211670 1445372510 -0.083618 -0.237915 -0.936462 0.243896 1445372510 -0.083618 -0.237915 -0.936462 0.243896 1445372510 -0.083618 -0.237915 -0.936462 0.243896 1445372510 -0.083618 -0.237915 -0.936462 0.243896 1445372510 -0.083618 -0.237915 -0.936462 0.243896 1445372510 -0.083618 -0.237915 -0.936462 0.243896 1445372510 -0.173218 -0.224304 -0.914185 0.289795 1445372510 -0.173218 -0.224304 -0.914185 0.289795 1445372510 -0.173218 -0.224304 -0.914185 0.289795 1445372510 -0.173218 -0.224304 -0.914185 0.289795 1445372510 -0.173218 -0.224304 -0.914185 0.289795 1445372510 -0.173218 -0.224304 -0.914185 0.289795 1445372510 -0.182373 -0.215454 -0.905701 0.316284 1445372510 -0.182373 -0.215454 -0.905701 0.316284 1445372510 -0.182373 -0.215454 -0.905701 0.316284 1445372510 -0.182373 -0.215454 -0.905701 0.316284 1445372510 -0.182373 -0.215454 -0.905701 0.316284 1445372510 -0.069092 -0.219177 -0.917908 0.323608 1445372510 -0.069092 -0.219177 -0.917908 0.323608 1445372510 -0.069092 -0.219177 -0.917908 0.323608 1445372510 -0.069092 -0.219177 -0.917908 0.323608 1445372510 -0.069092 -0.219177 -0.917908 0.323608 1445372510 0.109192 -0.214111 -0.916504 0.319824 1445372510 0.109192 -0.214111 -0.916504 0.319824 1445372510 0.109192 -0.214111 -0.916504 0.319824 1445372510 0.109192 -0.214111 -0.916504 0.319824 1445372510 0.109192 -0.214111 -0.916504 0.319824 1445372510 0.109192 -0.214111 -0.916504 0.319824 1445372510 0.295227 -0.197632 -0.900818 0.249573 1445372510 0.295227 -0.197632 -0.900818 0.249573 1445372510 0.295227 -0.197632 -0.900818 0.249573 1445372510 0.295227 -0.197632 -0.900818 0.249573 1445372510 0.295227 -0.197632 -0.900818 0.249573 1445372510 0.295227 -0.197632 -0.900818 0.249573 1445372510 0.417847 -0.180664 -0.863892 0.215576 1445372510 0.417847 -0.180664 -0.863892 0.215576 1445372510 0.417847 -0.180664 -0.863892 0.215576 1445372510 0.417847 -0.180664 -0.863892 0.215576 1445372510 0.417847 -0.180664 -0.863892 0.215576 1445372510 0.417847 -0.180664 -0.863892 0.215576 1445372510 0.458862 -0.189270 -0.851318 0.169983 1445372510 0.458862 -0.189270 -0.851318 0.169983 1445372510 0.458862 -0.189270 -0.851318 0.169983 1445372510 0.458862 -0.189270 -0.851318 0.169983 1445372510 0.458862 -0.189270 -0.851318 0.169983 1445372510 0.458862 -0.189270 -0.851318 0.169983 1445372510 0.414124 -0.207520 -0.870361 0.167358 1445372510 0.414124 -0.207520 -0.870361 0.167358 1445372510 0.414124 -0.207520 -0.870361 0.167358 1445372510 0.414124 -0.207520 -0.870361 0.167358 1445372510 0.414124 -0.207520 -0.870361 0.167358 1445372510 0.414124 -0.207520 -0.870361 0.167358 1445372510 0.312378 -0.226318 -0.905640 0.176392 1445372511 0.312378 -0.226318 -0.905640 0.176392 1445372511 0.312378 -0.226318 -0.905640 0.176392 1445372511 0.312378 -0.226318 -0.905640 0.176392 1445372511 0.312378 -0.226318 -0.905640 0.176392 1445372511 0.312378 -0.226318 -0.905640 0.176392 1445372511 0.177429 -0.237610 -0.935059 0.194397 1445372511 0.177429 -0.237610 -0.935059 0.194397 1445372511 0.177429 -0.237610 -0.935059 0.194397 1445372511 0.177429 -0.237610 -0.935059 0.194397 1445372511 0.177429 -0.237610 -0.935059 0.194397 1445372511 0.177429 -0.237610 -0.935059 0.194397 1445372511 
0.311340 0.463989 -0.438354 0.703918 1445372513 0.311340 0.463989 -0.438354 0.703918 1445372513 0.306335 0.465271 -0.433289 0.708435 1445372513 0.306335 0.465271 -0.433289 0.708435 1445372513 0.306335 0.465271 -0.433289 0.708435 1445372513 0.306335 0.465271 -0.433289 0.708435 1445372513 0.306335 0.465271 -0.433289 0.708435 1445372513 0.306335 0.465271 -0.433289 0.708435 1445372513 0.301086 0.467896 -0.425476 0.713684 1445372513 0.301086 0.467896 -0.425476 0.713684 1445372513 0.301086 0.467896 -0.425476 0.713684 1445372513 0.301086 0.467896 -0.425476 0.713684 1445372513 0.301086 0.467896 -0.425476 0.713684 1445372513 0.301086 0.467896 -0.425476 0.713684 1445372513 0.297729 0.467896 -0.416687 0.720215 1445372513 0.297729 0.467896 -0.416687 0.720215 1445372513 0.297729 0.467896 -0.416687 0.720215 1445372513 0.297729 0.467896 -0.416687 0.720215 1445372513 0.297729 0.467896 -0.416687 0.720215 1445372513 0.297668 0.461243 -0.417786 0.723938 1445372513 0.297668 0.461243 -0.417786 0.723938 1445372513 0.297668 0.461243 -0.417786 0.723938 1445372513 0.297668 0.461243 -0.417786 0.723938 1445372513 0.297668 0.461243 -0.417786 0.723938 1445372513 0.297668 0.461243 -0.417786 0.723938 1445372513 0.297668 0.461243 -0.417786 0.723938 1445372513 0.299988 0.452026 -0.427063 0.723389 1445372513 0.299988 0.452026 -0.427063 0.723389 1445372513 0.299988 0.452026 -0.427063 0.723389 1445372513 0.299988 0.452026 -0.427063 0.723389 1445372513 0.299988 0.452026 -0.427063 0.723389 1445372513 0.299988 0.452026 -0.427063 0.723389 1445372513 0.303833 0.446899 -0.434509 0.720459 1445372513 0.303833 0.446899 -0.434509 0.720459 1445372513 0.303833 0.446899 -0.434509 0.720459 1445372513 0.303833 0.446899 -0.434509 0.720459 1445372513 0.303833 0.446899 -0.434509 0.720459 1445372513 0.303833 0.446899 -0.434509 0.720459 1445372513 0.308594 0.447449 -0.437744 0.716187 1445372513 0.308594 0.447449 -0.437744 0.716187 1445372513 0.308594 0.447449 -0.437744 0.716187 1445372513 0.308594 0.447449 -0.437744 0.716187 1445372513 0.308594 0.447449 -0.437744 0.716187 1445372513 0.308594 0.447449 -0.437744 0.716187 1445372513 0.310852 0.451843 -0.438477 0.711975 1445372513 0.310852 0.451843 -0.438477 0.711975 1445372513 0.310852 0.451843 -0.438477 0.711975 1445372513 0.310852 0.451843 -0.438477 0.711975 1445372513 0.310852 0.451843 -0.438477 0.711975 1445372513 0.312256 0.455261 -0.438110 0.709412 1445372513 0.312256 0.455261 -0.438110 0.709412 1445372513 0.312256 0.455261 -0.438110 0.709412 1445372513 0.312256 0.455261 -0.438110 0.709412 1445372513 0.312256 0.455261 -0.438110 0.709412 1445372513 0.312256 0.455261 -0.438110 0.709412 1445372513 0.316650 0.451965 -0.443298 0.706299 1445372513 0.316650 0.451965 -0.443298 0.706299 1445372513 0.316650 0.451965 -0.443298 0.706299 1445372513 0.316650 0.451965 -0.443298 0.706299 1445372513 0.316650 0.451965 -0.443298 0.706299 1445372513 0.316650 0.451965 -0.443298 0.706299 1445372513 0.319946 0.446899 -0.446838 0.705811 1445372513 0.319946 0.446899 -0.446838 0.705811 1445372513 0.319946 0.446899 -0.446838 0.705811 1445372513 0.319946 0.446899 -0.446838 0.705811 1445372514 0.319946 0.446899 -0.446838 0.705811 1445372514 0.319946 0.446899 -0.446838 0.705811 1445372514 0.320374 0.450073 -0.445007 0.704773 1445372514 0.320374 0.450073 -0.445007 0.704773 1445372514 0.320374 0.450073 -0.445007 0.704773 1445372514 0.320374 0.450073 -0.445007 0.704773 1445372514 0.320374 0.450073 -0.445007 0.704773 1445372514 0.320374 0.450073 -0.445007 0.704773 1445372514 0.318237 0.457703 -0.436096 0.706421 1445372514 0.318237 0.457703 -0.436096 0.706421 1445372514 0.318237 0.457703 -0.436096 0.706421 1445372514 0.318237 0.457703 -0.436096 0.706421 1445372514 0.318237 0.457703 -0.436096 0.706421 1445372514 0.318237 0.457703 -0.436096 0.706421 1445372514 0.312195 0.463440 -0.421143 0.714417 1445372514 0.312195 0.463440 -0.421143 0.714417 1445372514 0.312195 0.463440 -0.421143 0.714417 1445372514 0.312195 0.463440 -0.421143 0.714417 1445372514 0.312195 0.463440 -0.421143 0.714417 1445372514 0.312195 0.463440 -0.421143 0.714417 1445372514 0.312195 0.463440 -0.421143 0.714417 1445372514 0.310913 0.456360 -0.420349 0.719910 1445372514 0.310913 0.456360 -0.420349 0.719910 1445372514 0.310913 0.456360 -0.420349 0.719910 1445372514 0.310913 0.456360 -0.420349 0.719910 1445372514 0.310913 0.456360 -0.420349 0.719910 1445372514 0.310913 0.456360 -0.420349 0.719910 1445372514 0.316467 0.437988 -0.441040 0.716553 1445372514 0.316467 0.437988 -0.441040 0.716553 1445372514 0.316467 0.437988 -0.441040 0.716553 1445372514 0.316467 0.437988 -0.441040 0.716553 1445372514 0.316467 0.437988 -0.441040 0.716553 1445372514 0.316467 0.437988 -0.441040 0.716553 1445372514 0.320923 0.422424 -0.458740 0.712769 1445372514 0.320923 0.422424 -0.458740 0.712769 1445372514 0.320923 0.422424 -0.458740 0.712769 1445372514 0.320923 0.422424 -0.458740 0.712769 1445372514 0.320923 0.422424 -0.458740 0.712769 1445372514 0.321777 0.419006 -0.462830 0.711731 1445372514 0.321777 0.419006 -0.462830 0.711731 1445372514 0.321777 0.419006 -0.462830 0.711731 1445372514 0.321777 0.419006 -0.462830 0.711731 1445372514 0.321777 0.419006 -0.462830 0.711731 1445372514 0.321777 0.419006 -0.462830 0.711731 1445372514 0.321777 0.419006 -0.462830 0.711731 1445372514 0.323608 0.421997 -0.465454 0.707458 1445372514 0.323608 0.421997 -0.465454 0.707458 1445372514 0.323608 0.421997 -0.465454 0.707458 1445372514 0.323608 0.421997 -0.465454 0.707458 1445372514 0.323608 0.421997 -0.465454 0.707458 1445372514 0.323608 0.421997 -0.465454 0.707458 1445372514 0.322266 0.431152 -0.460938 0.705505 1445372514 0.322266 0.431152 -0.460938 0.705505 1445372514 0.322266 0.431152 -0.460938 0.705505 1445372514 0.322266 0.431152 -0.460938 0.705505 1445372514 0.322266 0.431152 -0.460938 0.705505 1445372514 0.322266 0.431152 -0.460938 0.705505 1445372514 0.318237 0.443237 -0.448364 0.707947 1445372514 0.318237 0.443237 -0.448364 0.707947 1445372514 0.318237 0.443237 -0.448364 0.707947 1445372514 0.318237 0.443237 -0.448364 0.707947 1445372514 0.318237 0.443237 -0.448364 0.707947 1445372514 0.318237 0.443237 -0.448364 0.707947 1445372514 0.322388 0.444031 -0.450500 0.704163 1445372514 0.322388 0.444031 -0.450500 0.704163 1445372514 0.322388 0.444031 -0.450500 0.704163 1445372514 0.322388 0.444031 -0.450500 0.704163 1445372514 0.322388 0.444031 -0.450500 0.704163 1445372514 0.322388 0.444031 -0.450500 0.704163 1445372514 0.334839 0.434265 -0.467773 0.693176 1445372514 0.334839 0.434265 -0.467773 0.693176 1445372514 0.334839 0.434265 -0.467773 0.693176 1445372514 0.334839 0.434265 -0.467773 0.693176 1445372514 0.334839 0.434265 -0.467773 0.693176 1445372514 0.334839 0.434265 -0.467773 0.693176 1445372514 0.337891 0.429688 -0.470032 0.692932 1445372514 0.337891 0.429688 -0.470032 0.692932 1445372514 0.337891 0.429688 -0.470032 0.692932 1445372514 0.337891 0.429688 -0.470032 0.692932 1445372514 0.337891 0.429688 -0.470032 0.692932 1445372514 0.337891 0.429688 -0.470032 0.692932 1445372514 0.337891 0.429688 -0.470032 0.692932 1445372514 0.334595 0.425781 -0.468140 0.698242 1445372514 0.334595 0.425781 -0.468140 0.698242 1445372514 0.334595 0.425781 -0.468140 0.698242 1445372514 0.334595 0.425781 -0.468140 0.698242 1445372514 0.334595 0.425781 -0.468140 0.698242 1445372514 0.330811 0.418030 -0.474609 0.700378 1445372514 0.330811 0.418030 -0.474609 0.700378 1445372514 0.330811 0.418030 -0.474609 0.700378 1445372514 0.330811 0.418030 -0.474609 0.700378 1445372514 0.330811 0.418030 -0.474609 0.700378 1445372514 0.330811 0.418030 -0.474609 0.700378 1445372514 0.328430 0.410828 -0.480835 0.701477 1445372514 0.328430 0.410828 -0.480835 0.701477 1445372514 0.328430 0.410828 -0.480835 0.701477 1445372514 0.328430 0.410828 -0.480835 0.701477 1445372514 0.328430 0.410828 -0.480835 0.701477 1445372514 0.328430 0.410828 -0.480835 0.701477 1445372514 0.328796 0.407715 -0.485352 0.700012 1445372514 0.328796 0.407715 -0.485352 0.700012 1445372514 0.328796 0.407715 -0.485352 0.700012 1445372514 0.328796 0.407715 -0.485352 0.700012 1445372514 0.328796 0.407715 -0.485352 0.700012 1445372514 0.328796 0.407715 -0.485352 0.700012 1445372514 0.331665 0.409729 -0.488647 0.695190 1445372514 0.331665 0.409729 -0.488647 0.695190 1445372514 0.331665 0.409729 -0.488647 0.695190 1445372515 0.331665 0.409729 -0.488647 0.695190 1445372515 0.331665 0.409729 -0.488647 0.695190 1445372515 0.331970 0.421021 -0.483398 0.691956 1445372515 0.331970 0.421021 -0.483398 0.691956 1445372515 0.331970 0.421021 -0.483398 0.691956 1445372515 0.331970 0.421021 -0.483398 0.691956 1445372515 0.331970 0.421021 -0.483398 0.691956 1445372515 0.331970 0.421021 -0.483398 0.691956 1445372515 0.331970 0.421021 -0.483398 0.691956 1445372515 0.328552 0.439636 -0.465210 0.694458 1445372515 0.328552 0.439636 -0.465210 0.694458 1445372515 0.328552 0.439636 -0.465210 0.694458 1445372515 0.328552 0.439636 -0.465210 0.694458 1445372515 0.328552 0.439636 -0.465210 0.694458 1445372515 0.328552 0.439636 -0.465210 0.694458 1445372515 0.328735 0.451782 -0.451660 0.695496 1445372515 0.328735 0.451782 -0.451660 0.695496 1445372515 0.328735 0.451782 -0.451660 0.695496 1445372515 0.328735 0.451782 -0.451660 0.695496 1445372515 0.328735 0.451782 -0.451660 0.695496 1445372515 0.328735 0.451782 -0.451660 0.695496 1445372515 0.335938 0.449341 -0.456360 0.690613 1445372515 0.335938 0.449341 -0.456360 0.690613 1445372515 0.335938 0.449341 -0.456360 0.690613 1445372515 0.335938 0.449341 -0.456360 0.690613 1445372515 0.335938 0.449341 -0.456360 0.690613 1445372515 0.335938 0.449341 -0.456360 0.690613 1445372515 0.335938 0.449341 -0.456360 0.690613 1445372515 0.331787 0.453796 -0.448975 0.694519 1445372515 0.331787 0.453796 -0.448975 0.694519 1445372515 0.331787 0.453796 -0.448975 0.694519 1445372515 0.331787 0.453796 -0.448975 0.694519 1445372515 0.331787 0.453796 -0.448975 0.694519 1445372515 0.331787 0.453796 -0.448975 0.694519 1445372515 0.321838 0.461487 -0.430481 0.705750 1445372515 0.321838 0.461487 -0.430481 0.705750 1445372515 0.321838 0.461487 -0.430481 0.705750 1445372515 0.321838 0.461487 -0.430481 0.705750 1445372515 0.321838 0.461487 -0.430481 0.705750 1445372515 0.321838 0.461487 -0.430481 0.705750 1445372515 0.317627 0.458923 -0.422546 0.714111 1445372515 0.317627 0.458923 -0.422546 0.714111 1445372515 0.317627 0.458923 -0.422546 0.714111 1445372515 0.317627 0.458923 -0.422546 0.714111 1445372515 0.317627 0.458923 -0.422546 0.714111 1445372515 0.317627 0.458923 -0.422546 0.714111 1445372515 0.319275 0.447693 -0.434021 0.713623 1445372515 0.319275 0.447693 -0.434021 0.713623 1445372515 0.319275 0.447693 -0.434021 0.713623 1445372515 0.319275 0.447693 -0.434021 0.713623 1445372515 0.319275 0.447693 -0.434021 0.713623 1445372515 0.319275 0.447693 -0.434021 0.713623 1445372515 0.319275 0.447693 -0.434021 0.713623 1445372515 0.319763 0.440674 -0.439087 0.714661 1445372515 0.319763 0.440674 -0.439087 0.714661 1445372515 0.319763 0.440674 -0.439087 0.714661 1445372515 0.319763 0.440674 -0.439087 0.714661 1445372515 0.319763 0.440674 -0.439087 0.714661 1445372515 0.322754 0.438538 -0.440308 0.713867 1445372515 0.322754 0.438538 -0.440308 0.713867 1445372515 0.322754 0.438538 -0.440308 0.713867 1445372515 0.322754 0.438538 -0.440308 0.713867 1445372515 0.322754 0.438538 -0.440308 0.713867 1445372515 0.322754 0.438538 -0.440308 0.713867 1445372515 0.326233 0.439636 -0.444458 0.708984 1445372515 0.326233 0.439636 -0.444458 0.708984 1445372515 0.326233 0.439636 -0.444458 0.708984 1445372515 0.326233 0.439636 -0.444458 0.708984 1445372515 0.326233 0.439636 -0.444458 0.708984 1445372515 0.326233 0.439636 -0.444458 0.708984 1445372515 0.326233 0.439636 -0.444458 0.708984 1445372515 0.324036 0.446838 -0.442078 0.706970 1445372515 0.324036 0.446838 -0.442078 0.706970 1445372515 0.324036 0.446838 -0.442078 0.706970 1445372515 0.324036 0.446838 -0.442078 0.706970 1445372515 0.324036 0.446838 -0.442078 0.706970 1445372515 0.324036 0.446838 -0.442078 0.706970 1445372515 0.317627 0.457397 -0.433472 0.708496 1445372515 0.317627 0.457397 -0.433472 0.708496 1445372515 0.317627 0.457397 -0.433472 0.708496 1445372515 0.317627 0.457397 -0.433472 0.708496 1445372515 0.317627 0.457397 -0.433472 0.708496 1445372515 0.317627 0.457397 -0.433472 0.708496 1445372515 0.317627 0.457397 -0.433472 0.708496 1445372515 0.315247 0.461975 -0.426270 0.710938 1445372515 0.315247 0.461975 -0.426270 0.710938 1445372515 0.315247 0.461975 -0.426270 0.710938 1445372515 0.315247 0.461975 -0.426270 0.710938 1445372515 0.315247 0.461975 -0.426270 0.710938 1445372515 0.315247 0.461975 -0.426270 0.710938 1445372515 0.319641 0.459717 -0.429932 0.708252 1445372515 0.319641 0.459717 -0.429932 0.708252 1445372515 0.319641 0.459717 -0.429932 0.708252 1445372515 0.319641 0.459717 -0.429932 0.708252 1445372515 0.319641 0.459717 -0.429932 0.708252 1445372515 0.319641 0.459717 -0.429932 0.708252 1445372515 0.319641 0.459717 -0.429932 0.708252 1445372515 0.320923 0.461609 -0.427063 0.708130 1445372515 0.320923 0.461609 -0.427063 0.708130 1445372515 0.320923 0.461609 -0.427063 0.708130 1445372515 0.320923 0.461609 -0.427063 0.708130 1445372515 0.320923 0.461609 -0.427063 0.708130 1445372515 0.320923 0.461609 -0.427063 0.708130 1445372515 0.317871 0.464355 -0.419617 0.712158 1445372515 0.317871 0.464355 -0.419617 0.712158 1445372515 0.317871 0.464355 -0.419617 0.712158 1445372515 0.317871 0.464355 -0.419617 0.712158 1445372515 0.317871 0.464355 -0.419617 0.712158 1445372515 0.317871 0.464355 -0.419617 0.712158 1445372515 0.313477 0.461792 -0.417603 0.716980 1445372515 0.313477 0.461792 -0.417603 0.716980 1445372515 0.313477 0.461792 -0.417603 0.716980 1445372515 0.313477 0.461792 -0.417603 0.716980 1445372515 0.313477 0.461792 -0.417603 0.716980 1445372515 0.313477 0.461792 -0.417603 0.716980 1445372516 0.308716 0.457886 -0.420593 0.719727 1445372516 0.308716 0.457886 -0.420593 0.719727 1445372516 0.308716 0.457886 -0.420593 0.719727 1445372516 0.308716 0.457886 -0.420593 0.719727 1445372516 0.308716 0.457886 -0.420593 0.719727 1445372516 0.308716 0.457886 -0.420593 0.719727 1445372516 0.304932 0.457520 -0.418945 0.722534 1445372516 0.304932 0.457520 -0.418945 0.722534 1445372516 0.304932 0.457520 -0.418945 0.722534 1445372516 0.304932 0.457520 -0.418945 0.722534 1445372516 0.304932 0.457520 -0.418945 0.722534 1445372516 0.304932 0.457520 -0.418945 0.722534 1445372516 0.304932 0.457520 -0.418945 0.722534 1445372516 0.306458 0.454773 -0.422119 0.721802 1445372516 0.306458 0.454773 -0.422119 0.721802 1445372516 0.306458 0.454773 -0.422119 0.721802 1445372516 0.306458 0.454773 -0.422119 0.721802 1445372516 0.306458 0.454773 -0.422119 0.721802 1445372516 0.306458 0.454773 -0.422119 0.721802 1445372516 0.306763 0.453918 -0.426392 0.719666 1445372516 0.306763 0.453918 -0.426392 0.719666 1445372516 0.306763 0.453918 -0.426392 0.719666 1445372516 0.306763 0.453918 -0.426392 0.719666 1445372516 0.306763 0.453918 -0.426392 0.719666 1445372516 0.306763 0.453918 -0.426392 0.719666 1445372516 0.304749 0.457153 -0.426025 0.718750 1445372516 0.304749 0.457153 -0.426025 0.718750 1445372516 0.304749 0.457153 -0.426025 0.718750 1445372516 0.304749 0.457153 -0.426025 0.718750 1445372516 0.304749 0.457153 -0.426025 0.718750 1445372516 0.304077 0.459045 -0.426514 0.717529 1445372516 0.304077 0.459045 -0.426514 0.717529 1445372516 0.304077 0.459045 -0.426514 0.717529 1445372516 0.304077 0.459045 -0.426514 0.717529 1445372516 0.304077 0.459045 -0.426514 0.717529 1445372516 0.304077 0.459045 -0.426514 0.717529 1445372516 0.302368 0.459106 -0.428162 0.717224 1445372516 0.302368 0.459106 -0.428162 0.717224 1445372516 0.302368 0.459106 -0.428162 0.717224 1445372516 0.302368 0.459106 -0.428162 0.717224 1445372516 0.302368 0.459106 -0.428162 0.717224 1445372516 0.302368 0.459106 -0.428162 0.717224 1445372516 0.298950 0.464111 -0.423767 0.718018 1445372516 0.298950 0.464111 -0.423767 0.718018 1445372516 0.298950 0.464111 -0.423767 0.718018 1445372516 0.298950 0.464111 -0.423767 0.718018 1445372516 0.298950 0.464111 -0.423767 0.718018 1445372516 0.298950 0.464111 -0.423767 0.718018 1445372516 0.298462 0.465027 -0.419800 0.720032 1445372516 0.298462 0.465027 -0.419800 0.720032 1445372516 0.298462 0.465027 -0.419800 0.720032 1445372516 0.298462 0.465027 -0.419800 0.720032 1445372516 0.298462 0.465027 -0.419800 0.720032 1445372516 0.298462 0.465027 -0.419800 0.720032 1445372516 0.296570 0.460632 -0.418518 0.724304 1445372516 0.296570 0.460632 -0.418518 0.724304 1445372516 0.296570 0.460632 -0.418518 0.724304 1445372516 0.296570 0.460632 -0.418518 0.724304 1445372516 0.296570 0.460632 -0.418518 0.724304 1445372516 0.296570 0.460632 -0.418518 0.724304 1445372516 0.295959 0.451599 -0.427124 0.725220 1445372516 0.295959 0.451599 -0.427124 0.725220 1445372516 0.295959 0.451599 -0.427124 0.725220 1445372516 0.295959 0.451599 -0.427124 0.725220 1445372516 0.295959 0.451599 -0.427124 0.725220 1445372516 0.296387 0.445251 -0.437744 0.722595 1445372516 0.296387 0.445251 -0.437744 0.722595 1445372516 0.296387 0.445251 -0.437744 0.722595 1445372516 0.296387 0.445251 -0.437744 0.722595 1445372516 0.296387 0.445251 -0.437744 0.722595 1445372516 0.296387 0.445251 -0.437744 0.722595 1445372516 0.296936 0.447388 -0.440613 0.719360 1445372516 0.296936 0.447388 -0.440613 0.719360 1445372516 0.296936 0.447388 -0.440613 0.719360 1445372516 0.296936 0.447388 -0.440613 0.719360 1445372516 0.296936 0.447388 -0.440613 0.719360 1445372516 0.296936 0.447388 -0.440613 0.719360 1445372516 0.298706 0.452332 -0.440918 0.715332 1445372516 0.298706 0.452332 -0.440918 0.715332 1445372516 0.298706 0.452332 -0.440918 0.715332 1445372516 0.298706 0.452332 -0.440918 0.715332 1445372516 0.298706 0.452332 -0.440918 0.715332 1445372516 0.298706 0.452332 -0.440918 0.715332 1445372516 0.302612 0.454651 -0.443848 0.710327 1445372516 0.302612 0.454651 -0.443848 0.710327 1445372516 0.302612 0.454651 -0.443848 0.710327 1445372516 0.302612 0.454651 -0.443848 0.710327 1445372516 0.302612 0.454651 -0.443848 0.710327 1445372516 0.302612 0.454651 -0.443848 0.710327 1445372516 0.309937 0.451050 -0.452820 0.703857 1445372516 0.309937 0.451050 -0.452820 0.703857 1445372516 0.309937 0.451050 -0.452820 0.703857 1445372516 0.309937 0.451050 -0.452820 0.703857 1445372516 0.309937 0.451050 -0.452820 0.703857 1445372516 0.309937 0.451050 -0.452820 0.703857 1445372516 0.310059 0.451782 -0.448792 0.705872 1445372516 0.310059 0.451782 -0.448792 0.705872 1445372516 0.310059 0.451782 -0.448792 0.705872 1445372516 0.310059 0.451782 -0.448792 0.705872 1445372516 0.310059 0.451782 -0.448792 0.705872 1445372516 0.310059 0.451782 -0.448792 0.705872 1445372516 0.306763 0.454590 -0.443787 0.708740 1445372516 0.306763 0.454590 -0.443787 0.708740 1445372516 0.306763 0.454590 -0.443787 0.708740 1445372516 0.306763 0.454590 -0.443787 0.708740 1445372516 0.306763 0.454590 -0.443787 0.708740 1445372516 0.306763 0.454590 -0.443787 0.708740 1445372516 0.301208 0.461731 -0.434509 0.712158 1445372516 0.301208 0.461731 -0.434509 0.712158 1445372517 0.301208 0.461731 -0.434509 0.712158 1445372517 0.301208 0.461731 -0.434509 0.712158 1445372517 0.301208 0.461731 -0.434509 0.712158 1445372517 0.301208 0.461731 -0.434509 0.712158 1445372517 0.301208 0.461731 -0.434509 0.712158 1445372517 0.296570 0.469666 -0.422363 0.716248 1445372517 0.296570 0.469666 -0.422363 0.716248 1445372517 0.296570 0.469666 -0.422363 0.716248 1445372517 0.296570 0.469666 -0.422363 0.716248 1445372517 0.296570 0.469666 -0.422363 0.716248 1445372517 0.296570 0.469666 -0.422363 0.716248 1445372517 0.291260 0.473694 -0.412109 0.721741 1445372517 0.291260 0.473694 -0.412109 0.721741 1445372517 0.291260 0.473694 -0.412109 0.721741 1445372517 0.291260 0.473694 -0.412109 0.721741 1445372517 0.291260 0.473694 -0.412109 0.721741 1445372517 0.291260 0.473694 -0.412109 0.721741 1445372517 0.286499 0.473267 -0.407593 0.726440 1445372517 0.286499 0.473267 -0.407593 0.726440 1445372517 0.286499 0.473267 -0.407593 0.726440 1445372517 0.286499 0.473267 -0.407593 0.726440 1445372517 0.286499 0.473267 -0.407593 0.726440 1445372517 0.286499 0.473267 -0.407593 0.726440 1445372517 0.286499 0.473267 -0.407593 0.726440 1445372517 0.287598 0.469604 -0.412109 0.725830 1445372517 0.287598 0.469604 -0.412109 0.725830 1445372517 0.287598 0.469604 -0.412109 0.725830 1445372517 0.287598 0.469604 -0.412109 0.725830 1445372517 0.287598 0.469604 -0.412109 0.725830 1445372517 0.287598 0.469604 -0.412109 0.725830 1445372517 0.285889 0.471985 -0.416443 0.722534 1445372517 0.285889 0.471985 -0.416443 0.722534 1445372517 0.285889 0.471985 -0.416443 0.722534 1445372517 0.285889 0.471985 -0.416443 0.722534 1445372517 0.285889 0.471985 -0.416443 0.722534 1445372517 0.285889 0.471985 -0.416443 0.722534 1445372517 0.285889 0.471985 -0.416443 0.722534 1445372517 0.277954 0.480957 -0.413208 0.721497 1445372517 0.277954 0.480957 -0.413208 0.721497 1445372517 0.277954 0.480957 -0.413208 0.721497 1445372517 0.277954 0.480957 -0.413208 0.721497 1445372517 0.277954 0.480957 -0.413208 0.721497 1445372517 0.277954 0.480957 -0.413208 0.721497 1445372517 0.277954 0.480957 -0.413208 0.721497 1445372517 0.295044 0.473694 -0.430359 0.709412 1445372517 0.295044 0.473694 -0.430359 0.709412 1445372517 0.295044 0.473694 -0.430359 0.709412 1445372517 0.295044 0.473694 -0.430359 0.709412 1445372517 0.295044 0.473694 -0.430359 0.709412 1445372517 0.295044 0.473694 -0.430359 0.709412 1445372517 0.311218 0.460205 -0.453552 0.696838 1445372517 0.311218 0.460205 -0.453552 0.696838 1445372517 0.311218 0.460205 -0.453552 0.696838 1445372517 0.311218 0.460205 -0.453552 0.696838 1445372517 0.311218 0.460205 -0.453552 0.696838 1445372517 0.311218 0.460205 -0.453552 0.696838 1445372517 0.310181 0.460571 -0.450195 0.699219 1445372517 0.310181 0.460571 -0.450195 0.699219 1445372517 0.310181 0.460571 -0.450195 0.699219 1445372517 0.310181 0.460571 -0.450195 0.699219 1445372517 0.310181 0.460571 -0.450195 0.699219 1445372517 0.302734 0.459900 -0.440674 0.708923 1445372517 0.302734 0.459900 -0.440674 0.708923 1445372517 0.302734 0.459900 -0.440674 0.708923 1445372517 0.302734 0.459900 -0.440674 0.708923 1445372517 0.302734 0.459900 -0.440674 0.708923 1445372517 0.302734 0.459900 -0.440674 0.708923 1445372517 0.302734 0.459900 -0.440674 0.708923 1445372517 0.293762 0.466614 -0.425476 0.717590 1445372517 0.293762 0.466614 -0.425476 0.717590 1445372517 0.293762 0.466614 -0.425476 0.717590 1445372517 0.293762 0.466614 -0.425476 0.717590 1445372517 0.293762 0.466614 -0.425476 0.717590 1445372517 0.293762 0.466614 -0.425476 0.717590 1445372517 0.298340 0.471191 -0.424683 0.713135 1445372517 0.298340 0.471191 -0.424683 0.713135 1445372517 0.298340 0.471191 -0.424683 0.713135 1445372517 0.298340 0.471191 -0.424683 0.713135 1445372517 0.298340 0.471191 -0.424683 0.713135 1445372517 0.298340 0.471191 -0.424683 0.713135 1445372517 0.302673 0.471680 -0.427734 0.709106 1445372517 0.302673 0.471680 -0.427734 0.709106 1445372517 0.302673 0.471680 -0.427734 0.709106 1445372517 0.302673 0.471680 -0.427734 0.709106 1445372517 0.302673 0.471680 -0.427734 0.709106 1445372517 0.302673 0.471680 -0.427734 0.709106 1445372517 0.302673 0.471680 -0.427734 0.709106 1445372517 0.296509 0.471130 -0.425049 0.713684 1445372517 0.296509 0.471130 -0.425049 0.713684 1445372517 0.296509 0.471130 -0.425049 0.713684 1445372517 0.296509 0.471130 -0.425049 0.713684 1445372517 0.296509 0.471130 -0.425049 0.713684 1445372517 0.296509 0.471130 -0.425049 0.713684 1445372517 0.285278 0.475647 -0.420715 0.717896 1445372517 0.285278 0.475647 -0.420715 0.717896 1445372517 0.285278 0.475647 -0.420715 0.717896 1445372517 0.285278 0.475647 -0.420715 0.717896 1445372517 0.285278 0.475647 -0.420715 0.717896 1445372517 0.285278 0.475647 -0.420715 0.717896 1445372517 0.288147 0.475220 -0.423706 0.715210 1445372517 0.288147 0.475220 -0.423706 0.715210 1445372517 0.288147 0.475220 -0.423706 0.715210 1445372517 0.288147 0.475220 -0.423706 0.715210 1445372517 0.288147 0.475220 -0.423706 0.715210 1445372517 0.288147 0.475220 -0.423706 0.715210 1445372517 0.288147 0.475220 -0.423706 0.715210 1445372517 0.300415 0.467407 -0.440491 0.705139 1445372517 0.300415 0.467407 -0.440491 0.705139 1445372517 0.300415 0.467407 -0.440491 0.705139 1445372517 0.300415 0.467407 -0.440491 0.705139 1445372517 0.300415 0.467407 -0.440491 0.705139 1445372517 0.300415 0.467407 -0.440491 0.705139 1445372517 0.300415 0.467407 -0.440491 0.705139 1445372517 0.308655 0.460510 -0.455566 0.696472 1445372517 0.308655 0.460510 -0.455566 0.696472 1445372518 0.308655 0.460510 -0.455566 0.696472 1445372518 0.308655 0.460510 -0.455566 0.696472 1445372518 0.308655 0.460510 -0.455566 0.696472 1445372518 0.308655 0.460510 -0.455566 0.696472 1445372518 0.316345 0.455322 -0.465332 0.689941 1445372518 0.316345 0.455322 -0.465332 0.689941 1445372518 0.316345 0.455322 -0.465332 0.689941 1445372518 0.316345 0.455322 -0.465332 0.689941 1445372518 0.316345 0.455322 -0.465332 0.689941 1445372518 0.316345 0.455322 -0.465332 0.689941 1445372518 0.323181 0.451233 -0.472473 0.684570 1445372518 0.323181 0.451233 -0.472473 0.684570 1445372518 0.323181 0.451233 -0.472473 0.684570 1445372518 0.323181 0.451233 -0.472473 0.684570 1445372518 0.323181 0.451233 -0.472473 0.684570 1445372518 0.323181 0.451233 -0.472473 0.684570 1445372518 0.322266 0.450500 -0.468811 0.688049 1445372518 0.322266 0.450500 -0.468811 0.688049 1445372518 0.322266 0.450500 -0.468811 0.688049 1445372518 0.322266 0.450500 -0.468811 0.688049 1445372518 0.322266 0.450500 -0.468811 0.688049 1445372518 0.322266 0.450500 -0.468811 0.688049 1445372518 0.322266 0.450500 -0.468811 0.688049 1445372518 0.314941 0.456970 -0.454895 0.696411 1445372518 0.314941 0.456970 -0.454895 0.696411 1445372518 0.314941 0.456970 -0.454895 0.696411 1445372518 0.314941 0.456970 -0.454895 0.696411 1445372518 0.314941 0.456970 -0.454895 0.696411 1445372518 0.314941 0.456970 -0.454895 0.696411 1445372518 0.310669 0.467346 -0.441772 0.699890 1445372518 0.310669 0.467346 -0.441772 0.699890 1445372518 0.310669 0.467346 -0.441772 0.699890 1445372518 0.310669 0.467346 -0.441772 0.699890 1445372518 0.310669 0.467346 -0.441772 0.699890 1445372518 0.310669 0.467346 -0.441772 0.699890 1445372518 0.310669 0.467346 -0.441772 0.699890 1445372518 0.308228 0.475159 -0.436523 0.698975 1445372518 0.308228 0.475159 -0.436523 0.698975 1445372518 0.308228 0.475159 -0.436523 0.698975 1445372518 0.308228 0.475159 -0.436523 0.698975 1445372518 0.308228 0.475159 -0.436523 0.698975 1445372518 0.308228 0.475159 -0.436523 0.698975 1445372518 0.296875 0.479858 -0.424255 0.708191 1445372518 0.296875 0.479858 -0.424255 0.708191 1445372518 0.296875 0.479858 -0.424255 0.708191 1445372518 0.296875 0.479858 -0.424255 0.708191 1445372518 0.296875 0.479858 -0.424255 0.708191 1445372518 0.296875 0.479858 -0.424255 0.708191 1445372518 0.296875 0.479858 -0.424255 0.708191 1445372518 0.279053 0.484863 -0.404602 0.723389 1445372518 0.279053 0.484863 -0.404602 0.723389 1445372518 0.279053 0.484863 -0.404602 0.723389 1445372518 0.279053 0.484863 -0.404602 0.723389 1445372518 0.279053 0.484863 -0.404602 0.723389 1445372518 
0.374573 -0.128296 -0.896790 0.197510 1445372520 0.243958 -0.152649 -0.927063 0.240417 1445372520 0.243958 -0.152649 -0.927063 0.240417 1445372520 0.243958 -0.152649 -0.927063 0.240417 1445372520 0.243958 -0.152649 -0.927063 0.240417 1445372520 0.243958 -0.152649 -0.927063 0.240417 1445372520 0.243958 -0.152649 -0.927063 0.240417 1445372520 0.243958 -0.152649 -0.927063 0.240417 1445372520 0.101807 -0.176819 -0.942871 0.263367 1445372520 0.101807 -0.176819 -0.942871 0.263367 1445372520 0.101807 -0.176819 -0.942871 0.263367 1445372520 0.101807 -0.176819 -0.942871 0.263367 1445372520 0.101807 -0.176819 -0.942871 0.263367 1445372520 0.101807 -0.176819 -0.942871 0.263367 1445372520 -0.044983 -0.189819 -0.942017 0.273193 1445372520 -0.044983 -0.189819 -0.942017 0.273193 1445372520 -0.044983 -0.189819 -0.942017 0.273193 1445372520 -0.044983 -0.189819 -0.942017 0.273193 1445372520 -0.044983 -0.189819 -0.942017 0.273193 1445372520 -0.044983 -0.189819 -0.942017 0.273193 1445372520 -0.044983 -0.189819 -0.942017 0.273193 1445372520 -0.136536 -0.210266 -0.897705 0.362366 1445372520 -0.136536 -0.210266 -0.897705 0.362366 1445372520 -0.136536 -0.210266 -0.897705 0.362366 1445372520 -0.136536 -0.210266 -0.897705 0.362366 1445372520 -0.136536 -0.210266 -0.897705 0.362366 1445372520 -0.136536 -0.210266 -0.897705 0.362366 1445372520 -0.125183 -0.210449 -0.884155 0.398010 1445372520 -0.125183 -0.210449 -0.884155 0.398010 1445372520 -0.125183 -0.210449 -0.884155 0.398010 1445372520 -0.125183 -0.210449 -0.884155 0.398010 1445372520 -0.125183 -0.210449 -0.884155 0.398010 1445372520 -0.125183 -0.210449 -0.884155 0.398010 1445372520 -0.125183 -0.210449 -0.884155 0.398010 1445372520 -0.013550 -0.209106 -0.912292 0.351868 1445372520 -0.013550 -0.209106 -0.912292 0.351868 1445372520 -0.013550 -0.209106 -0.912292 0.351868 1445372520 -0.013550 -0.209106 -0.912292 0.351868 1445372520 -0.013550 -0.209106 -0.912292 0.351868 1445372520 0.154907 -0.166565 -0.919312 0.321228 1445372520 0.154907 -0.166565 -0.919312 0.321228 1445372520 0.154907 -0.166565 -0.919312 0.321228 1445372520 0.154907 -0.166565 -0.919312 0.321228 1445372520 0.154907 -0.166565 -0.919312 0.321228 1445372520 0.154907 -0.166565 -0.919312 0.321228 1445372520 0.342346 -0.121704 -0.901978 0.233215 1445372520 0.342346 -0.121704 -0.901978 0.233215 1445372520 0.342346 -0.121704 -0.901978 0.233215 1445372520 0.342346 -0.121704 -0.901978 0.233215 1445372520 0.342346 -0.121704 -0.901978 0.233215 1445372520 0.342346 -0.121704 -0.901978 0.233215 1445372520 0.342346 -0.121704 -0.901978 0.233215 1445372520 0.449097 -0.099121 -0.864746 0.201721 1445372520 0.449097 -0.099121 -0.864746 0.201721 1445372520 0.449097 -0.099121 -0.864746 0.201721 1445372520 0.449097 -0.099121 -0.864746 0.201721 1445372520 0.449097 -0.099121 -0.864746 0.201721 1445372520 0.449097 -0.099121 -0.864746 0.201721 1445372520 0.443054 -0.124634 -0.871948 0.167053 1445372520 0.443054 -0.124634 -0.871948 0.167053 1445372520 0.443054 -0.124634 -0.871948 0.167053 1445372520 0.443054 -0.124634 -0.871948 0.167053 1445372521 0.443054 -0.124634 -0.871948 0.167053 1445372521 0.443054 -0.124634 -0.871948 0.167053 1445372521 0.374207 -0.144165 -0.889771 0.217896 1445372521 0.374207 -0.144165 -0.889771 0.217896 1445372521 0.374207 -0.144165 -0.889771 0.217896 1445372521 0.374207 -0.144165 -0.889771 0.217896 1445372521 0.374207 -0.144165 -0.889771 0.217896 1445372521 0.374207 -0.144165 -0.889771 0.217896 1445372521 0.281921 -0.170532 -0.911865 0.244934 1445372521 0.281921 -0.170532 -0.911865 0.244934 1445372521 0.281921 -0.170532 -0.911865 0.244934 1445372521 0.281921 -0.170532 -0.911865 0.244934 1445372521 0.281921 -0.170532 -0.911865 0.244934 1445372521 0.281921 -0.170532 -0.911865 0.244934 1445372521 0.154236 -0.197021 -0.935181 0.250671 1445372521 0.154236 -0.197021 -0.935181 0.250671 1445372521 0.154236 -0.197021 -0.935181 0.250671 1445372521 0.154236 -0.197021 -0.935181 0.250671 1445372521 0.154236 -0.197021 -0.935181 0.250671 1445372521 0.154236 -0.197021 -0.935181 0.250671 1445372521 -0.009888 -0.197144 -0.941223 0.274109 1445372521 -0.009888 -0.197144 -0.941223 0.274109 1445372521 -0.009888 -0.197144 -0.941223 0.274109 1445372521 -0.009888 -0.197144 -0.941223 0.274109 1445372521 -0.009888 -0.197144 -0.941223 0.274109 1445372521 -0.009888 -0.197144 -0.941223 0.274109 1445372521 -0.127869 -0.182739 -0.904785 0.362854 1445372521 -0.127869 -0.182739 -0.904785 0.362854 1445372521 -0.127869 -0.182739 -0.904785 0.362854 1445372521 -0.127869 -0.182739 -0.904785 0.362854 1445372521 -0.127869 -0.182739 -0.904785 0.362854 1445372521 -0.127869 -0.182739 -0.904785 0.362854 1445372521 -0.127869 -0.182739 -0.904785 0.362854 1445372521 -0.146301 -0.160339 -0.863403 0.455566 1445372521 -0.146301 -0.160339 -0.863403 0.455566 1445372521 -0.146301 -0.160339 -0.863403 0.455566 1445372521 -0.146301 -0.160339 -0.863403 0.455566 1445372521 -0.146301 -0.160339 -0.863403 0.455566 1445372521 -0.146301 -0.160339 -0.863403 0.455566 1445372521 -0.043091 -0.146729 -0.896545 0.415710 1445372521 -0.043091 -0.146729 -0.896545 0.415710 1445372521 -0.043091 -0.146729 -0.896545 0.415710 1445372521 -0.043091 -0.146729 -0.896545 0.415710 1445372521 -0.043091 -0.146729 -0.896545 0.415710 1445372521 -0.043091 -0.146729 -0.896545 0.415710 1445372521 0.129395 -0.125671 -0.906006 0.382935 1445372521 0.129395 -0.125671 -0.906006 0.382935 1445372521 0.129395 -0.125671 -0.906006 0.382935 1445372521 0.129395 -0.125671 -0.906006 0.382935 1445372521 0.129395 -0.125671 -0.906006 0.382935 1445372521 0.129395 -0.125671 -0.906006 0.382935 1445372521 0.307678 -0.107727 -0.898804 0.293152 1445372521 0.307678 -0.107727 -0.898804 0.293152 1445372521 0.307678 -0.107727 -0.898804 0.293152 1445372521 0.307678 -0.107727 -0.898804 0.293152 1445372521 0.307678 -0.107727 -0.898804 0.293152 1445372521 0.419739 -0.106018 -0.875854 0.213379 1445372521 0.419739 -0.106018 -0.875854 0.213379 1445372521 0.419739 -0.106018 -0.875854 0.213379 1445372521 0.419739 -0.106018 -0.875854 0.213379 1445372521 0.419739 -0.106018 -0.875854 0.213379 1445372521 0.419739 -0.106018 -0.875854 0.213379 1445372521 0.431580 -0.129211 -0.874268 0.180786 1445372521 0.431580 -0.129211 -0.874268 0.180786 1445372521 0.431580 -0.129211 -0.874268 0.180786 1445372521 0.431580 -0.129211 -0.874268 0.180786 1445372521 0.431580 -0.129211 -0.874268 0.180786 1445372521 0.431580 -0.129211 -0.874268 0.180786 1445372521 0.431580 -0.129211 -0.874268 0.180786 1445372521 0.361389 -0.160583 -0.900146 0.182495 1445372521 0.361389 -0.160583 -0.900146 0.182495 1445372521 0.361389 -0.160583 -0.900146 0.182495 1445372521 0.361389 -0.160583 -0.900146 0.182495 1445372521 0.361389 -0.160583 -0.900146 0.182495 1445372521 0.361389 -0.160583 -0.900146 0.182495 1445372521 0.228210 -0.184265 -0.934753 0.200623 1445372521 0.228210 -0.184265 -0.934753 0.200623 1445372521 0.228210 -0.184265 -0.934753 0.200623 1445372521 0.228210 -0.184265 -0.934753 0.200623 1445372521 0.228210 -0.184265 -0.934753 0.200623 1445372521 0.228210 -0.184265 -0.934753 0.200623 1445372521 0.058105 -0.192078 -0.951477 0.233521 1445372521 0.058105 -0.192078 -0.951477 0.233521 1445372521 0.058105 -0.192078 -0.951477 0.233521 1445372521 0.058105 -0.192078 -0.951477 0.233521 1445372521 0.058105 -0.192078 -0.951477 0.233521 1445372521 0.058105 -0.192078 -0.951477 0.233521 1445372521 -0.102661 -0.177368 -0.934937 0.289734 1445372521 -0.102661 -0.177368 -0.934937 0.289734 1445372521 -0.102661 -0.177368 -0.934937 0.289734 1445372521 -0.102661 -0.177368 -0.934937 0.289734 1445372521 -0.102661 -0.177368 -0.934937 0.289734 1445372521 -0.102661 -0.177368 -0.934937 0.289734 1445372521 -0.194885 -0.171570 -0.896362 0.359375 1445372521 -0.194885 -0.171570 -0.896362 0.359375 1445372521 -0.194885 -0.171570 -0.896362 0.359375 1445372521 -0.194885 -0.171570 -0.896362 0.359375 1445372521 -0.194885 -0.171570 -0.896362 0.359375 1445372521 -0.194885 -0.171570 -0.896362 0.359375 1445372521 -0.192444 -0.168152 -0.896362 0.362366 1445372521 -0.192444 -0.168152 -0.896362 0.362366 1445372521 -0.192444 -0.168152 -0.896362 0.362366 1445372521 -0.192444 -0.168152 -0.896362 0.362366 1445372521 -0.192444 -0.168152 -0.896362 0.362366 1445372521 -0.084778 -0.172119 -0.922180 0.335938 1445372521 -0.084778 -0.172119 -0.922180 0.335938 1445372521 -0.084778 -0.172119 -0.922180 0.335938 1445372521 -0.084778 -0.172119 -0.922180 0.335938 1445372521 -0.084778 -0.172119 -0.922180 0.335938 1445372522 -0.084778 -0.172119 -0.922180 0.335938 1445372522 0.082275 -0.149719 -0.934387 0.312744 1445372522 0.082275 -0.149719 -0.934387 0.312744 1445372522 0.082275 -0.149719 -0.934387 0.312744 1445372522 0.082275 -0.149719 -0.934387 0.312744 1445372522 0.082275 -0.149719 -0.934387 0.312744 1445372522 0.082275 -0.149719 -0.934387 0.312744 1445372522 0.271973 -0.117676 -0.922668 0.246765 1445372522 0.271973 -0.117676 -0.922668 0.246765 1445372522 0.271973 -0.117676 -0.922668 0.246765 1445372522 0.271973 -0.117676 -0.922668 0.246765 1445372522 0.271973 -0.117676 -0.922668 0.246765 1445372522 0.399414 -0.097534 -0.887451 0.208435 1445372522 0.399414 -0.097534 -0.887451 0.208435 1445372522 0.399414 -0.097534 -0.887451 0.208435 1445372522 0.399414 -0.097534 -0.887451 0.208435 1445372522 0.399414 -0.097534 -0.887451 0.208435 1445372522 0.399414 -0.097534 -0.887451 0.208435 1445372522 0.423462 -0.114075 -0.878784 0.188049 1445372522 0.423462 -0.114075 -0.878784 0.188049 1445372522 0.423462 -0.114075 -0.878784 0.188049 1445372522 0.423462 -0.114075 -0.878784 0.188049 1445372522 0.423462 -0.114075 -0.878784 0.188049 1445372522 0.423462 -0.114075 -0.878784 0.188049 1445372522 0.423462 -0.114075 -0.878784 0.188049 1445372522 0.365540 -0.146423 -0.899902 0.187622 1445372522 0.365540 -0.146423 -0.899902 0.187622 1445372522 0.365540 -0.146423 -0.899902 0.187622 1445372522 0.365540 -0.146423 -0.899902 0.187622 1445372522 0.365540 -0.146423 -0.899902 0.187622 1445372522 0.365540 -0.146423 -0.899902 0.187622 1445372522 0.251648 -0.169006 -0.931824 0.199707 1445372522 0.251648 -0.169006 -0.931824 0.199707 1445372522 0.251648 -0.169006 -0.931824 0.199707 1445372522 0.251648 -0.169006 -0.931824 0.199707 1445372522 0.251648 -0.169006 -0.931824 0.199707 1445372522 0.251648 -0.169006 -0.931824 0.199707 1445372522 0.093628 -0.170227 -0.957458 0.213440 1445372522 0.093628 -0.170227 -0.957458 0.213440 1445372522 0.093628 -0.170227 -0.957458 0.213440 1445372522 0.093628 -0.170227 -0.957458 0.213440 1445372522 0.093628 -0.170227 -0.957458 0.213440 1445372522 0.093628 -0.170227 -0.957458 0.213440 1445372522 -0.071960 -0.129028 -0.953430 0.263000 1445372522 -0.071960 -0.129028 -0.953430 0.263000 1445372522 -0.071960 -0.129028 -0.953430 0.263000 1445372522 -0.071960 -0.129028 -0.953430 0.263000 1445372522 -0.071960 -0.129028 -0.953430 0.263000 1445372522 -0.071960 -0.129028 -0.953430 0.263000 1445372522 -0.191406 -0.111023 -0.932068 0.287048 1445372522 -0.191406 -0.111023 -0.932068 0.287048 1445372522 -0.191406 -0.111023 -0.932068 0.287048 1445372522 -0.191406 -0.111023 -0.932068 0.287048 1445372522 -0.191406 -0.111023 -0.932068 0.287048 1445372522 -0.191406 -0.111023 -0.932068 0.287048 1445372522 -0.240295 -0.108765 -0.912659 0.312256 1445372522 -0.240295 -0.108765 -0.912659 0.312256 1445372522 -0.240295 -0.108765 -0.912659 0.312256 1445372522 -0.240295 -0.108765 -0.912659 0.312256 1445372522 -0.240295 -0.108765 -0.912659 0.312256 1445372522 -0.157898 -0.115662 -0.925232 0.325134 1445372522 -0.157898 -0.115662 -0.925232 0.325134 1445372522 -0.157898 -0.115662 -0.925232 0.325134 1445372522 -0.157898 -0.115662 -0.925232 0.325134 1445372522 -0.157898 -0.115662 -0.925232 0.325134 1445372522 -0.157898 -0.115662 -0.925232 0.325134 1445372522 0.017761 -0.127136 -0.931396 0.340759 1445372522 0.017761 -0.127136 -0.931396 0.340759 1445372522 0.017761 -0.127136 -0.931396 0.340759 1445372522 0.017761 -0.127136 -0.931396 0.340759 1445372522 0.017761 -0.127136 -0.931396 0.340759 1445372522 0.017761 -0.127136 -0.931396 0.340759 1445372522 0.214233 -0.123352 -0.926575 0.283569 1445372522 0.214233 -0.123352 -0.926575 0.283569 1445372522 0.214233 -0.123352 -0.926575 0.283569 1445372522 0.214233 -0.123352 -0.926575 0.283569 1445372522 0.214233 -0.123352 -0.926575 0.283569 1445372522 0.388916 -0.125122 -0.878967 0.245972 1445372522 0.388916 -0.125122 -0.878967 0.245972 1445372522 0.388916 -0.125122 -0.878967 0.245972 1445372522 0.388916 -0.125122 -0.878967 0.245972 1445372522 0.388916 -0.125122 -0.878967 0.245972 1445372522 0.388916 -0.125122 -0.878967 0.245972 1445372522 0.486938 -0.111023 -0.832458 0.240051 1445372522 0.486938 -0.111023 -0.832458 0.240051 1445372522 0.486938 -0.111023 -0.832458 0.240051 1445372522 0.486938 -0.111023 -0.832458 0.240051 1445372522 0.486938 -0.111023 -0.832458 0.240051 1445372522 0.465027 -0.144714 -0.846985 0.213257 1445372522 0.465027 -0.144714 -0.846985 0.213257 1445372522 0.465027 -0.144714 -0.846985 0.213257 1445372522 0.465027 -0.144714 -0.846985 0.213257 1445372522 0.465027 -0.144714 -0.846985 0.213257 1445372522 0.465027 -0.144714 -0.846985 0.213257 1445372522 0.356873 -0.174438 -0.895508 0.200745 1445372522 0.356873 -0.174438 -0.895508 0.200745 1445372522 0.356873 -0.174438 -0.895508 0.200745 1445372522 0.356873 -0.174438 -0.895508 0.200745 1445372522 0.356873 -0.174438 -0.895508 0.200745 1445372522 0.356873 -0.174438 -0.895508 0.200745 1445372522 0.201172 -0.192932 -0.941467 0.189880 1445372522 0.201172 -0.192932 -0.941467 0.189880 1445372522 0.201172 -0.192932 -0.941467 0.189880 1445372522 0.201172 -0.192932 -0.941467 0.189880 1445372522 0.201172 -0.192932 -0.941467 0.189880 1445372522 0.201172 -0.192932 -0.941467 0.189880 1445372522 0.201172 -0.192932 -0.941467 0.189880 1445372522 0.040222 -0.170227 -0.961548 0.211792 1445372523 0.040222 -0.170227 -0.961548 0.211792 1445372523 0.040222 -0.170227 -0.961548 0.211792 1445372523 0.040222 -0.170227 -0.961548 0.211792 1445372523 0.040222 -0.170227 -0.961548 0.211792 1445372523 -0.092529 -0.140198 -0.953735 0.249390 1445372523 -0.092529 -0.140198 -0.953735 0.249390 1445372523 -0.092529 -0.140198 -0.953735 0.249390 1445372523 -0.092529 -0.140198 -0.953735 0.249390 1445372523 -0.092529 -0.140198 -0.953735 0.249390 1445372523 -0.092529 -0.140198 -0.953735 0.249390 1445372523 -0.157410 -0.132813 -0.940247 0.271301 1445372523 -0.157410 -0.132813 -0.940247 0.271301 1445372523 -0.157410 -0.132813 -0.940247 0.271301 1445372523 -0.157410 -0.132813 -0.940247 0.271301 1445372523 -0.157410 -0.132813 -0.940247 0.271301 1445372523 -0.157410 -0.132813 -0.940247 0.271301 1445372523 -0.134399 -0.129761 -0.932434 0.309326 1445372523 -0.134399 -0.129761 -0.932434 0.309326 1445372523 -0.134399 -0.129761 -0.932434 0.309326 1445372523 -0.134399 -0.129761 -0.932434 0.309326 1445372523 -0.134399 -0.129761 -0.932434 0.309326 1445372523 -0.134399 -0.129761 -0.932434 0.309326 1445372523 -0.021729 -0.133179 -0.942261 0.306580 1445372523 -0.021729 -0.133179 -0.942261 0.306580 1445372523 -0.021729 -0.133179 -0.942261 0.306580 1445372523 -0.021729 -0.133179 -0.942261 0.306580 1445372523 -0.021729 -0.133179 -0.942261 0.306580 1445372523 -0.021729 -0.133179 -0.942261 0.306580 1445372523 0.125549 -0.123047 -0.937927 0.299011 1445372523 0.125549 -0.123047 -0.937927 0.299011 1445372523 0.125549 -0.123047 -0.937927 0.299011 1445372523 0.125549 -0.123047 -0.937927 0.299011 1445372523 0.125549 -0.123047 -0.937927 0.299011 1445372523 0.125549 -0.123047 -0.937927 0.299011 1445372523 0.306091 -0.108765 -0.907898 0.265015 1445372523 0.306091 -0.108765 -0.907898 0.265015 1445372523 0.306091 -0.108765 -0.907898 0.265015 1445372523 0.306091 -0.108765 -0.907898 0.265015 1445372523 0.306091 -0.108765 -0.907898 0.265015 1445372523 0.306091 -0.108765 -0.907898 0.265015 1445372523 0.306091 -0.108765 -0.907898 0.265015 1445372523 0.443970 -0.089111 -0.857483 0.244324 1445372523 0.443970 -0.089111 -0.857483 0.244324 1445372523 0.443970 -0.089111 -0.857483 0.244324 1445372523 0.443970 -0.089111 -0.857483 0.244324 1445372523 0.443970 -0.089111 -0.857483 0.244324 1445372523 0.507019 -0.081482 -0.822937 0.243103 1445372523 0.507019 -0.081482 -0.822937 0.243103 1445372523 0.507019 -0.081482 -0.822937 0.243103 1445372523 0.507019 -0.081482 -0.822937 0.243103 1445372523 0.507019 -0.081482 -0.822937 0.243103 1445372523 0.507019 -0.081482 -0.822937 0.243103 1445372523 0.507019 -0.081482 -0.822937 0.243103 1445372523 0.479065 -0.123840 -0.841675 0.216187 1445372523 0.479065 -0.123840 -0.841675 0.216187 1445372523 0.479065 -0.123840 -0.841675 0.216187 1445372523 0.479065 -0.123840 -0.841675 0.216187 1445372523 0.479065 -0.123840 -0.841675 0.216187 1445372523 0.479065 -0.123840 -0.841675 0.216187 1445372523 0.374878 -0.159241 -0.889648 0.206421 1445372523 0.374878 -0.159241 -0.889648 0.206421 1445372523 0.374878 -0.159241 -0.889648 0.206421 1445372523 0.374878 -0.159241 -0.889648 0.206421 1445372523 0.374878 -0.159241 -0.889648 0.206421 1445372523 0.213928 -0.192932 -0.937805 0.193726 1445372523 0.213928 -0.192932 -0.937805 0.193726 1445372523 0.213928 -0.192932 -0.937805 0.193726 1445372523 0.213928 -0.192932 -0.937805 0.193726 1445372523 0.213928 -0.192932 -0.937805 0.193726 1445372523 0.213928 -0.192932 -0.937805 0.193726 1445372523 0.213928 -0.192932 -0.937805 0.193726 1445372523 0.036926 -0.187439 -0.958069 0.213806 1445372523 0.036926 -0.187439 -0.958069 0.213806 1445372523 0.036926 -0.187439 -0.958069 0.213806 1445372523 0.036926 -0.187439 -0.958069 0.213806 1445372523 0.036926 -0.187439 -0.958069 0.213806 1445372523 -0.109253 -0.165161 -0.946411 0.255188 1445372523 -0.109253 -0.165161 -0.946411 0.255188 1445372523 -0.109253 -0.165161 -0.946411 0.255188 1445372523 -0.109253 -0.165161 -0.946411 0.255188 1445372523 -0.109253 -0.165161 -0.946411 0.255188 1445372523 -0.109253 -0.165161 -0.946411 0.255188 1445372523 -0.176697 -0.144043 -0.937622 0.262695 1445372523 -0.176697 -0.144043 -0.937622 0.262695 1445372523 -0.176697 -0.144043 -0.937622 0.262695 1445372523 -0.176697 -0.144043 -0.937622 0.262695 1445372523 -0.176697 -0.144043 -0.937622 0.262695 1445372523 -0.176697 -0.144043 -0.937622 0.262695 1445372523 -0.164490 -0.135681 -0.931946 0.293274 1445372523 -0.164490 -0.135681 -0.931946 0.293274 1445372523 -0.164490 -0.135681 -0.931946 0.293274 1445372523 -0.164490 -0.135681 -0.931946 0.293274 1445372523 -0.164490 -0.135681 -0.931946 0.293274 1445372523 -0.047546 -0.131592 -0.947083 0.288879 1445372523 -0.047546 -0.131592 -0.947083 0.288879 1445372523 -0.047546 -0.131592 -0.947083 0.288879 1445372523 -0.047546 -0.131592 -0.947083 0.288879 1445372523 -0.047546 -0.131592 -0.947083 0.288879 1445372523 -0.047546 -0.131592 -0.947083 0.288879 1445372523 0.123169 -0.116394 -0.943359 0.285217 1445372523 0.123169 -0.116394 -0.943359 0.285217 1445372523 0.123169 -0.116394 -0.943359 0.285217 1445372523 0.123169 -0.116394 -0.943359 0.285217 1445372523 0.123169 -0.116394 -0.943359 0.285217 1445372523 0.123169 -0.116394 -0.943359 0.285217 1445372523 0.306702 -0.096741 -0.913574 0.248901 1445372524 0.306702 -0.096741 -0.913574 0.248901 1445372524 0.306702 -0.096741 -0.913574 0.248901 1445372524 0.306702 -0.096741 -0.913574 0.248901 1445372524 0.306702 -0.096741 -0.913574 0.248901 1445372524 0.306702 -0.096741 -0.913574 0.248901 1445372524 0.431091 -0.077454 -0.864990 0.244934 1445372524 0.431091 -0.077454 -0.864990 0.244934 1445372524 0.431091 -0.077454 -0.864990 0.244934 1445372524 0.431091 -0.077454 -0.864990 0.244934 1445372524 0.431091 -0.077454 -0.864990 0.244934 1445372524 0.431091 -0.077454 -0.864990 0.244934 1445372524 0.468933 -0.076355 -0.844910 0.245667 1445372524 0.468933 -0.076355 -0.844910 0.245667 1445372524 0.468933 -0.076355 -0.844910 0.245667 1445372524 0.468933 -0.076355 -0.844910 0.245667 1445372524 0.468933 -0.076355 -0.844910 0.245667 1445372524 0.468933 -0.076355 -0.844910 0.245667 1445372524 0.415649 -0.102112 -0.874023 0.230103 1445372524 0.415649 -0.102112 -0.874023 0.230103 1445372524 0.415649 -0.102112 -0.874023 0.230103 1445372524 0.415649 -0.102112 -0.874023 0.230103 1445372524 0.415649 -0.102112 -0.874023 0.230103 1445372524 0.415649 -0.102112 -0.874023 0.230103 1445372524 0.415649 -0.102112 -0.874023 0.230103 1445372524 0.297241 -0.131836 -0.919861 0.219360 1445372524 0.297241 -0.131836 -0.919861 0.219360 1445372524 0.297241 -0.131836 -0.919861 0.219360 1445372524 0.297241 -0.131836 -0.919861 0.219360 1445372524 0.297241 -0.131836 -0.919861 0.219360 1445372524 0.297241 -0.131836 -0.919861 0.219360 1445372524 0.145569 -0.151917 -0.954712 0.210388 1445372524 0.145569 -0.151917 -0.954712 0.210388 1445372524 0.145569 -0.151917 -0.954712 0.210388 1445372524 0.145569 -0.151917 -0.954712 0.210388 1445372524 0.145569 -0.151917 -0.954712 0.210388 1445372524 0.145569 -0.151917 -0.954712 0.210388 1445372524 -0.007751 -0.149719 -0.957520 0.246460 1445372524 -0.007751 -0.149719 -0.957520 0.246460 1445372524 -0.007751 -0.149719 -0.957520 0.246460 1445372524 -0.007751 -0.149719 -0.957520 0.246460 1445372524 -0.007751 -0.149719 -0.957520 0.246460 1445372524 -0.007751 -0.149719 -0.957520 0.246460 1445372524 -0.137634 -0.132874 -0.940369 0.281311 1445372524 -0.137634 -0.132874 -0.940369 0.281311 1445372524 -0.137634 -0.132874 -0.940369 0.281311 1445372524 -0.137634 -0.132874 -0.940369 0.281311 1445372524 -0.137634 -0.132874 -0.940369 0.281311 1445372524 -0.205444 -0.124695 -0.923401 0.299438 1445372524 -0.205444 -0.124695 -0.923401 0.299438 1445372524 -0.205444 -0.124695 -0.923401 0.299438 1445372524 -0.205444 -0.124695 -0.923401 0.299438 1445372524 -0.205444 -0.124695 -0.923401 0.299438 1445372524 -0.205444 -0.124695 -0.923401 0.299438 1445372524 -0.205444 -0.124695 -0.923401 0.299438 1445372524 -0.199768 -0.119568 -0.921387 0.311401 1445372524 -0.199768 -0.119568 -0.921387 0.311401 1445372524 -0.199768 -0.119568 -0.921387 0.311401 1445372524 -0.199768 -0.119568 -0.921387 0.311401 1445372524 -0.199768 -0.119568 -0.921387 0.311401 1445372524 -0.199768 -0.119568 -0.921387 0.311401 1445372524 -0.113403 -0.121216 -0.927551 0.334900 1445372524 -0.113403 -0.121216 -0.927551 0.334900 1445372524 -0.113403 -0.121216 -0.927551 0.334900 1445372524 -0.113403 -0.121216 -0.927551 0.334900 1445372524 -0.113403 -0.121216 -0.927551 0.334900 1445372524 -0.113403 -0.121216 -0.927551 0.334900 1445372524 0.017700 -0.106628 -0.938232 0.328796 1445372524 0.017700 -0.106628 -0.938232 0.328796 1445372524 0.017700 -0.106628 -0.938232 0.328796 1445372524 0.017700 -0.106628 -0.938232 0.328796 1445372524 0.017700 -0.106628 -0.938232 0.328796 1445372524 0.017700 -0.106628 -0.938232 0.328796 1445372524 0.179504 -0.088013 -0.926636 0.318359 1445372524 0.179504 -0.088013 -0.926636 0.318359 1445372524 0.179504 -0.088013 -0.926636 0.318359 1445372524 0.179504 -0.088013 -0.926636 0.318359 1445372524 0.179504 -0.088013 -0.926636 0.318359 1445372524 0.179504 -0.088013 -0.926636 0.318359 1445372524 0.329468 -0.063232 -0.891785 0.303711 1445372524 0.329468 -0.063232 -0.891785 0.303711 1445372524 0.329468 -0.063232 -0.891785 0.303711 1445372524 0.329468 -0.063232 -0.891785 0.303711 1445372524 0.329468 -0.063232 -0.891785 0.303711 1445372524 0.329468 -0.063232 -0.891785 0.303711 1445372524 0.426086 -0.074158 -0.859558 0.272217 1445372524 0.426086 -0.074158 -0.859558 0.272217 1445372524 0.426086 -0.074158 -0.859558 0.272217 1445372524 0.426086 -0.074158 -0.859558 0.272217 1445372524 0.426086 -0.074158 -0.859558 0.272217 1445372524 0.426086 -0.074158 -0.859558 0.272217 1445372524 0.426086 -0.074158 -0.859558 0.272217 1445372524 0.439697 -0.091797 -0.859802 0.242981 1445372524 0.439697 -0.091797 -0.859802 0.242981 1445372524 0.439697 -0.091797 -0.859802 0.242981 1445372524 0.439697 -0.091797 -0.859802 0.242981 1445372524 0.439697 -0.091797 -0.859802 0.242981 1445372524 0.439697 -0.091797 -0.859802 0.242981 1445372524 0.439697 -0.091797 -0.859802 0.242981 1445372524 0.361938 -0.122192 -0.896301 0.225281 1445372524 0.361938 -0.122192 -0.896301 0.225281 1445372524 0.361938 -0.122192 -0.896301 0.225281 1445372524 0.361938 -0.122192 -0.896301 0.225281 1445372524 0.361938 -0.122192 -0.896301 0.225281 1445372524 0.228271 -0.146179 -0.937134 0.219788 1445372524 0.228271 -0.146179 -0.937134 0.219788 1445372524 0.228271 -0.146179 -0.937134 0.219788 1445372524 0.228271 -0.146179 -0.937134 0.219788 1445372524 0.228271 -0.146179 -0.937134 0.219788 1445372524 0.228271 -0.146179 -0.937134 0.219788 1445372524 0.069214 -0.153870 -0.956482 0.238098 1445372524 0.069214 -0.153870 -0.956482 0.238098 1445372525 0.069214 -0.153870 -0.956482 0.238098 1445372525 0.069214 -0.153870 -0.956482 0.238098 1445372525 0.069214 -0.153870 -0.956482 0.238098 1445372525 0.069214 -0.153870 -0.956482 0.238098 1445372525 -0.079102 -0.145752 -0.946167 0.278076 1445372525 -0.079102 -0.145752 -0.946167 0.278076 1445372525 -0.079102 -0.145752 -0.946167 0.278076 1445372525 -0.079102 -0.145752 -0.946167 0.278076 1445372525 -0.079102 -0.145752 -0.946167 0.278076 1445372525 -0.177063 -0.125916 -0.928650 0.300842 1445372525 -0.177063 -0.125916 -0.928650 0.300842 1445372525 -0.177063 -0.125916 -0.928650 0.300842 1445372525 -0.177063 -0.125916 -0.928650 0.300842 1445372525 -0.177063 -0.125916 -0.928650 0.300842 1445372525 -0.202332 -0.114075 -0.910278 0.342712 1445372525 -0.202332 -0.114075 -0.910278 0.342712 1445372525 -0.202332 -0.114075 -0.910278 0.342712 1445372525 -0.202332 -0.114075 -0.910278 0.342712 1445372525 -0.202332 -0.114075 -0.910278 0.342712 1445372525 -0.202332 -0.114075 -0.910278 0.342712 1445372525 -0.114929 -0.105530 -0.923523 0.350464 1445372525 -0.114929 -0.105530 -0.923523 0.350464 1445372525 -0.114929 -0.105530 -0.923523 0.350464 1445372525 -0.114929 -0.105530 -0.923523 0.350464 1445372525 -0.114929 -0.105530 -0.923523 0.350464 1445372525 -0.114929 -0.105530 -0.923523 0.350464 1445372525 0.043762 -0.102539 -0.919800 0.376282 1445372525 0.043762 -0.102539 -0.919800 0.376282 1445372525 0.043762 -0.102539 -0.919800 0.376282 1445372525 0.043762 -0.102539 -0.919800 0.376282 1445372525 0.043762 -0.102539 -0.919800 0.376282 1445372525 0.043762 -0.102539 -0.919800 0.376282 1445372525 0.043762 -0.102539 -0.919800 0.376282 1445372525 0.230408 -0.085571 -0.916138 0.316650 1445372525 0.230408 -0.085571 -0.916138 0.316650 1445372525 0.230408 -0.085571 -0.916138 0.316650 1445372525 0.230408 -0.085571 -0.916138 0.316650 1445372525 0.230408 -0.085571 -0.916138 0.316650 1445372525 0.403320 -0.054443 -0.864990 0.293518 1445372525 0.403320 -0.054443 -0.864990 0.293518 1445372525 0.403320 -0.054443 -0.864990 0.293518 1445372525 0.403320 -0.054443 -0.864990 0.293518 1445372525 0.403320 -0.054443 -0.864990 0.293518 1445372525 0.403320 -0.054443 -0.864990 0.293518 1445372525 0.507751 -0.040955 -0.811462 0.286438 1445372525 0.507751 -0.040955 -0.811462 0.286438 1445372525 0.507751 -0.040955 -0.811462 0.286438 1445372525 0.507751 -0.040955 -0.811462 0.286438 1445372525 0.507751 -0.040955 -0.811462 0.286438 1445372525 0.507751 -0.040955 -0.811462 0.286438 1445372525 0.500793 -0.086487 -0.828979 0.233521 1445372525 0.500793 -0.086487 -0.828979 0.233521 1445372525 0.500793 -0.086487 -0.828979 0.233521 1445372525 0.500793 -0.086487 -0.828979 0.233521 1445372525 
0.292664 0.464844 -0.427429 0.718018 1445372528 0.292664 0.464844 -0.427429 0.718018 1445372528 0.291809 0.465637 -0.427429 0.717834 1445372528 0.291809 0.465637 -0.427429 0.717834 1445372528 0.291809 0.465637 -0.427429 0.717834 1445372528 0.291809 0.465637 -0.427429 0.717834 1445372528 0.291809 0.465637 -0.427429 0.717834 1445372528 0.291809 0.465637 -0.427429 0.717834 1445372528 0.290649 0.467224 -0.425049 0.718628 1445372528 0.290649 0.467224 -0.425049 0.718628 1445372528 0.290649 0.467224 -0.425049 0.718628 1445372528 0.290649 0.467224 -0.425049 0.718628 1445372528 0.290649 0.467224 -0.425049 0.718628 1445372528 0.290649 0.467224 -0.425049 0.718628 1445372528 0.290649 0.467224 -0.425049 0.718628 1445372528 0.289185 0.468750 -0.423218 0.719360 1445372528 0.289185 0.468750 -0.423218 0.719360 1445372528 0.289185 0.468750 -0.423218 0.719360 1445372528 0.289185 0.468750 -0.423218 0.719360 1445372528 0.289185 0.468750 -0.423218 0.719360 1445372528 0.289185 0.468750 -0.423218 0.719360 1445372528 0.283630 0.473328 -0.417725 0.721802 1445372528 0.283630 0.473328 -0.417725 0.721802 1445372528 0.283630 0.473328 -0.417725 0.721802 1445372528 0.283630 0.473328 -0.417725 0.721802 1445372528 0.283630 0.473328 -0.417725 0.721802 1445372528 0.283630 0.473328 -0.417725 0.721802 1445372528 0.278442 0.477173 -0.409119 0.726135 1445372528 0.278442 0.477173 -0.409119 0.726135 1445372528 0.278442 0.477173 -0.409119 0.726135 1445372528 0.278442 0.477173 -0.409119 0.726135 1445372528 0.278442 0.477173 -0.409119 0.726135 1445372528 0.278442 0.477173 -0.409119 0.726135 1445372528 0.278503 0.474976 -0.406067 0.729309 1445372528 0.278503 0.474976 -0.406067 0.729309 1445372528 0.278503 0.474976 -0.406067 0.729309 1445372528 0.278503 0.474976 -0.406067 0.729309 1445372528 0.278503 0.474976 -0.406067 0.729309 1445372528 0.278503 0.474976 -0.406067 0.729309 1445372528 0.278625 0.471436 -0.406921 0.731079 1445372528 0.278625 0.471436 -0.406921 0.731079 1445372528 0.278625 0.471436 -0.406921 0.731079 1445372528 0.278625 0.471436 -0.406921 0.731079 1445372528 0.278625 0.471436 -0.406921 0.731079 1445372528 0.278625 0.471436 -0.406921 0.731079 1445372528 0.278748 0.468994 -0.409180 0.731323 1445372528 0.278748 0.468994 -0.409180 0.731323 1445372528 0.278748 0.468994 -0.409180 0.731323 1445372528 0.278748 0.468994 -0.409180 0.731323 1445372528 0.278748 0.468994 -0.409180 0.731323 1445372528 0.278748 0.468994 -0.409180 0.731323 1445372528 0.280396 0.465820 -0.413574 0.730225 1445372528 0.280396 0.465820 -0.413574 0.730225 1445372528 0.280396 0.465820 -0.413574 0.730225 1445372528 0.280396 0.465820 -0.413574 0.730225 1445372528 0.280396 0.465820 -0.413574 0.730225 1445372528 0.280396 0.465820 -0.413574 0.730225 1445372528 0.282227 0.461914 -0.419739 0.728516 1445372528 0.282227 0.461914 -0.419739 0.728516 1445372528 0.282227 0.461914 -0.419739 0.728516 1445372528 0.282227 0.461914 -0.419739 0.728516 1445372528 0.282227 0.461914 -0.419739 0.728516 1445372528 0.282227 0.461914 -0.419739 0.728516 1445372528 0.282166 0.462524 -0.422119 0.726807 1445372528 0.282166 0.462524 -0.422119 0.726807 1445372528 0.282166 0.462524 -0.422119 0.726807 1445372528 0.282166 0.462524 -0.422119 0.726807 1445372528 0.282166 0.462524 -0.422119 0.726807 1445372528 0.282166 0.462524 -0.422119 0.726807 1445372528 0.283508 0.467773 -0.420776 0.723694 1445372529 0.283508 0.467773 -0.420776 0.723694 1445372529 0.283508 0.467773 -0.420776 0.723694 1445372529 0.283508 0.467773 -0.420776 0.723694 1445372529 0.283508 0.467773 -0.420776 0.723694 1445372529 0.283508 0.467773 -0.420776 0.723694 1445372529 0.283508 0.467773 -0.420776 0.723694 1445372529 0.288696 0.471252 -0.419556 0.720032 1445372529 0.288696 0.471252 -0.419556 0.720032 1445372529 0.288696 0.471252 -0.419556 0.720032 1445372529 0.288696 0.471252 -0.419556 0.720032 1445372529 0.288696 0.471252 -0.419556 0.720032 1445372529 0.288696 0.471252 -0.419556 0.720032 1445372529 0.293396 0.466553 -0.421936 0.719788 1445372529 0.293396 0.466553 -0.421936 0.719788 1445372529 0.293396 0.466553 -0.421936 0.719788 1445372529 0.293396 0.466553 -0.421936 0.719788 1445372529 0.293396 0.466553 -0.421936 0.719788 1445372529 0.293396 0.466553 -0.421936 0.719788 1445372529 0.291565 0.467468 -0.419983 0.721130 1445372529 0.291565 0.467468 -0.419983 0.721130 1445372529 0.291565 0.467468 -0.419983 0.721130 1445372529 0.291565 0.467468 -0.419983 0.721130 1445372529 0.291565 0.467468 -0.419983 0.721130 1445372529 0.291565 0.467468 -0.419983 0.721130 1445372529 0.291565 0.467468 -0.419983 0.721130 1445372529 0.291016 0.473022 -0.411987 0.722290 1445372529 0.291016 0.473022 -0.411987 0.722290 1445372529 0.291016 0.473022 -0.411987 0.722290 1445372529 0.291016 0.473022 -0.411987 0.722290 1445372529 0.291016 0.473022 -0.411987 0.722290 1445372529 0.291016 0.473022 -0.411987 0.722290 1445372529 0.292908 0.473206 -0.407837 0.723755 1445372529 0.292908 0.473206 -0.407837 0.723755 1445372529 0.292908 0.473206 -0.407837 0.723755 1445372529 0.292908 0.473206 -0.407837 0.723755 1445372529 0.292908 0.473206 -0.407837 0.723755 1445372529 0.292908 0.473206 -0.407837 0.723755 1445372529 0.292908 0.473206 -0.407837 0.723755 1445372529 0.293335 0.466736 -0.414185 0.724243 1445372529 0.293335 0.466736 -0.414185 0.724243 1445372529 0.293335 0.466736 -0.414185 0.724243 1445372529 0.293335 0.466736 -0.414185 0.724243 1445372529 0.293335 0.466736 -0.414185 0.724243 1445372529 0.293335 0.466736 -0.414185 0.724243 1445372529 0.291016 0.462524 -0.419434 0.724854 1445372529 0.291016 0.462524 -0.419434 0.724854 1445372529 0.291016 0.462524 -0.419434 0.724854 1445372529 0.291016 0.462524 -0.419434 0.724854 1445372529 0.291016 0.462524 -0.419434 0.724854 1445372529 0.291016 0.462524 -0.419434 0.724854 1445372529 0.291443 0.460999 -0.422119 0.724060 1445372529 0.291443 0.460999 -0.422119 0.724060 1445372529 0.291443 0.460999 -0.422119 0.724060 1445372529 0.291443 0.460999 -0.422119 0.724060 1445372529 0.291443 0.460999 -0.422119 0.724060 1445372529 0.291443 0.460999 -0.422119 0.724060 1445372529 0.291443 0.460999 -0.422119 0.724060 1445372529 0.293640 0.459290 -0.428162 0.720703 1445372529 0.293640 0.459290 -0.428162 0.720703 1445372529 0.293640 0.459290 -0.428162 0.720703 1445372529 0.293640 0.459290 -0.428162 0.720703 1445372529 0.293640 0.459290 -0.428162 0.720703 1445372529 0.293640 0.459290 -0.428162 0.720703 1445372529 0.291504 0.462585 -0.428894 0.719055 1445372529 0.291504 0.462585 -0.428894 0.719055 1445372529 0.291504 0.462585 -0.428894 0.719055 1445372529 0.291504 0.462585 -0.428894 0.719055 1445372529 0.291504 0.462585 -0.428894 0.719055 1445372529 0.291504 0.462585 -0.428894 0.719055 1445372529 0.291504 0.462585 -0.428894 0.719055 1445372529 0.292480 0.464966 -0.429565 0.716736 1445372529 0.292480 0.464966 -0.429565 0.716736 1445372529 0.292480 0.464966 -0.429565 0.716736 1445372529 0.292480 0.464966 -0.429565 0.716736 1445372529 0.292480 0.464966 -0.429565 0.716736 1445372529 0.292480 0.464966 -0.429565 0.716736 1445372529 0.297302 0.460754 -0.433899 0.714844 1445372529 0.297302 0.460754 -0.433899 0.714844 1445372529 0.297302 0.460754 -0.433899 0.714844 1445372529 0.297302 0.460754 -0.433899 0.714844 1445372529 0.297302 0.460754 -0.433899 0.714844 1445372529 0.297302 0.460754 -0.433899 0.714844 1445372529 0.297302 0.460754 -0.433899 0.714844 1445372529 0.295044 0.461243 -0.430664 0.717407 1445372529 0.295044 0.461243 -0.430664 0.717407 1445372529 0.295044 0.461243 -0.430664 0.717407 1445372529 0.295044 0.461243 -0.430664 0.717407 1445372529 0.295044 0.461243 -0.430664 0.717407 1445372529 0.295044 0.461243 -0.430664 0.717407 1445372529 0.292664 0.465637 -0.424011 0.719482 1445372529 0.292664 0.465637 -0.424011 0.719482 1445372529 0.292664 0.465637 -0.424011 0.719482 1445372529 0.292664 0.465637 -0.424011 0.719482 1445372529 0.292664 0.465637 -0.424011 0.719482 1445372529 0.292664 0.465637 -0.424011 0.719482 1445372529 0.290649 0.469177 -0.416504 0.722412 1445372529 0.290649 0.469177 -0.416504 0.722412 1445372529 0.290649 0.469177 -0.416504 0.722412 1445372529 0.290649 0.469177 -0.416504 0.722412 1445372529 0.290649 0.469177 -0.416504 0.722412 1445372529 0.290649 0.469177 -0.416504 0.722412 1445372529 0.288696 0.468628 -0.414612 0.724609 1445372529 0.288696 0.468628 -0.414612 0.724609 1445372529 0.288696 0.468628 -0.414612 0.724609 1445372529 0.288696 0.468628 -0.414612 0.724609 1445372529 0.288696 0.468628 -0.414612 0.724609 1445372529 0.288696 0.468628 -0.414612 0.724609 1445372529 0.288452 0.465271 -0.417297 0.725342 1445372529 0.288452 0.465271 -0.417297 0.725342 1445372529 0.288452 0.465271 -0.417297 0.725342 1445372529 0.288452 0.465271 -0.417297 0.725342 1445372529 0.288452 0.465271 -0.417297 0.725342 1445372529 0.288452 0.465271 -0.417297 0.725342 1445372529 0.288452 0.465271 -0.417297 0.725342 1445372529 0.289185 0.461426 -0.422668 0.724365 1445372529 0.289185 0.461426 -0.422668 0.724365 1445372530 0.289185 0.461426 -0.422668 0.724365 1445372530 0.289185 0.461426 -0.422668 0.724365 1445372530 0.289185 0.461426 -0.422668 0.724365 1445372530 0.289185 0.461426 -0.422668 0.724365 1445372530 0.289490 0.459167 -0.427551 0.722839 1445372530 0.289490 0.459167 -0.427551 0.722839 1445372530 0.289490 0.459167 -0.427551 0.722839 1445372530 0.289490 0.459167 -0.427551 0.722839 1445372530 0.289490 0.459167 -0.427551 0.722839 1445372530 0.289490 0.459167 -0.427551 0.722839 1445372530 0.290161 0.459900 -0.431030 0.720032 1445372530 0.290161 0.459900 -0.431030 0.720032 1445372530 0.290161 0.459900 -0.431030 0.720032 1445372530 0.290161 0.459900 -0.431030 0.720032 1445372530 0.290161 0.459900 -0.431030 0.720032 1445372530 0.290161 0.459900 -0.431030 0.720032 1445372530 0.293518 0.461914 -0.433167 0.716064 1445372530 0.293518 0.461914 -0.433167 0.716064 1445372530 0.293518 0.461914 -0.433167 0.716064 1445372530 0.293518 0.461914 -0.433167 0.716064 1445372530 0.293518 0.461914 -0.433167 0.716064 1445372530 0.293518 0.461914 -0.433167 0.716064 1445372530 0.293518 0.461914 -0.433167 0.716064 1445372530 0.297913 0.460022 -0.436584 0.713379 1445372530 0.297913 0.460022 -0.436584 0.713379 1445372530 0.297913 0.460022 -0.436584 0.713379 1445372530 0.297913 0.460022 -0.436584 0.713379 1445372530 0.297913 0.460022 -0.436584 0.713379 1445372530 0.297913 0.460022 -0.436584 0.713379 1445372530 0.294983 0.459412 -0.431580 0.718018 1445372530 0.294983 0.459412 -0.431580 0.718018 1445372530 0.294983 0.459412 -0.431580 0.718018 1445372530 0.294983 0.459412 -0.431580 0.718018 1445372530 0.294983 0.459412 -0.431580 0.718018 1445372530 0.294983 0.459412 -0.431580 0.718018 1445372530 0.294983 0.459412 -0.431580 0.718018 1445372530 0.292358 0.459290 -0.427734 0.721497 1445372530 0.292358 0.459290 -0.427734 0.721497 1445372530 0.292358 0.459290 -0.427734 0.721497 1445372530 0.292358 0.459290 -0.427734 0.721497 1445372530 0.292358 0.459290 -0.427734 0.721497 1445372530 0.292358 0.459290 -0.427734 0.721497 1445372530 0.291199 0.462463 -0.425415 0.721252 1445372530 0.291199 0.462463 -0.425415 0.721252 1445372530 0.291199 0.462463 -0.425415 0.721252 1445372530 0.291199 0.462463 -0.425415 0.721252 1445372530 0.291199 0.462463 -0.425415 0.721252 1445372530 0.291199 0.462463 -0.425415 0.721252 1445372530 0.291199 0.462463 -0.425415 0.721252 1445372530 0.287476 0.469910 -0.417053 0.722900 1445372530 0.287476 0.469910 -0.417053 0.722900 1445372530 0.287476 0.469910 -0.417053 0.722900 1445372530 0.287476 0.469910 -0.417053 0.722900 1445372530 0.287476 0.469910 -0.417053 0.722900 1445372530 0.287476 0.469910 -0.417053 0.722900 1445372530 0.283875 0.473145 -0.411865 0.725159 1445372530 0.283875 0.473145 -0.411865 0.725159 1445372530 0.283875 0.473145 -0.411865 0.725159 1445372530 0.283875 0.473145 -0.411865 0.725159 1445372530 0.283875 0.473145 -0.411865 0.725159 1445372530 0.283875 0.473145 -0.411865 0.725159 1445372530 0.280884 0.472046 -0.413757 0.725952 1445372530 0.280884 0.472046 -0.413757 0.725952 1445372530 0.280884 0.472046 -0.413757 0.725952 1445372530 0.280884 0.472046 -0.413757 0.725952 1445372530 0.280884 0.472046 -0.413757 0.725952 1445372530 0.280884 0.472046 -0.413757 0.725952 1445372530 0.278625 0.471191 -0.416382 0.725891 1445372530 0.278625 0.471191 -0.416382 0.725891 1445372530 0.278625 0.471191 -0.416382 0.725891 1445372530 0.278625 0.471191 -0.416382 0.725891 1445372530 0.278625 0.471191 -0.416382 0.725891 1445372530 0.279114 0.469788 -0.420105 0.724487 1445372530 0.279114 0.469788 -0.420105 0.724487 1445372530 0.279114 0.469788 -0.420105 0.724487 1445372530 0.279114 0.469788 -0.420105 0.724487 1445372530 0.279114 0.469788 -0.420105 0.724487 1445372530 0.279114 0.469788 -0.420105 0.724487 1445372530 0.280457 0.467407 -0.424255 0.723083 1445372530 0.280457 0.467407 -0.424255 0.723083 1445372530 0.280457 0.467407 -0.424255 0.723083 1445372530 0.280457 0.467407 -0.424255 0.723083 1445372530 0.280457 0.467407 -0.424255 0.723083 1445372530 0.280457 0.467407 -0.424255 0.723083 1445372530 0.284241 0.464905 -0.428894 0.720459 1445372530 0.284241 0.464905 -0.428894 0.720459 1445372530 0.284241 0.464905 -0.428894 0.720459 1445372530 0.284241 0.464905 -0.428894 0.720459 1445372530 0.284241 0.464905 -0.428894 0.720459 1445372530 0.284241 0.464905 -0.428894 0.720459 1445372530 0.291443 0.461853 -0.435303 0.715698 1445372530 0.291443 0.461853 -0.435303 0.715698 1445372530 0.291443 0.461853 -0.435303 0.715698 1445372530 0.291443 0.461853 -0.435303 0.715698 1445372530 0.291443 0.461853 -0.435303 0.715698 1445372530 0.291443 0.461853 -0.435303 0.715698 1445372530 0.294983 0.461365 -0.436523 0.713806 1445372530 0.294983 0.461365 -0.436523 0.713806 1445372530 0.294983 0.461365 -0.436523 0.713806 1445372530 0.294983 0.461365 -0.436523 0.713806 1445372530 0.294983 0.461365 -0.436523 0.713806 1445372530 0.294983 0.461365 -0.436523 0.713806 1445372530 0.294983 0.461365 -0.436523 0.713806 1445372530 0.294434 0.462341 -0.434082 0.714905 1445372530 0.294434 0.462341 -0.434082 0.714905 1445372530 0.294434 0.462341 -0.434082 0.714905 1445372530 0.294434 0.462341 -0.434082 0.714905 1445372530 0.294434 0.462341 -0.434082 0.714905 1445372530 0.294434 0.462341 -0.434082 0.714905 1445372530 0.292297 0.463684 -0.431824 0.716248 1445372530 0.292297 0.463684 -0.431824 0.716248 1445372530 0.292297 0.463684 -0.431824 0.716248 1445372530 0.292297 0.463684 -0.431824 0.716248 1445372531 0.292297 0.463684 -0.431824 0.716248 1445372531 0.292297 0.463684 -0.431824 0.716248 1445372531 0.292297 0.463684 -0.431824 0.716248 1445372531 0.289917 0.467896 -0.426208 0.717834 1445372531 0.289917 0.467896 -0.426208 0.717834 1445372531 0.289917 0.467896 -0.426208 0.717834 1445372531 0.289917 0.467896 -0.426208 0.717834 1445372531 0.289917 0.467896 -0.426208 0.717834 1445372531 0.289917 0.467896 -0.426208 0.717834 1445372531 0.289917 0.467896 -0.426208 0.717834 1445372531 0.287048 0.471008 -0.417725 0.721924 1445372531 0.287048 0.471008 -0.417725 0.721924 1445372531 0.287048 0.471008 -0.417725 0.721924 1445372531 0.287048 0.471008 -0.417725 0.721924 1445372531 0.287048 0.471008 -0.417725 0.721924 1445372531 0.287048 0.471008 -0.417725 0.721924 1445372531 0.284241 0.470276 -0.414978 0.725098 1445372531 0.284241 0.470276 -0.414978 0.725098 1445372531 0.284241 0.470276 -0.414978 0.725098 1445372531 0.284241 0.470276 -0.414978 0.725098 1445372531 0.284241 0.470276 -0.414978 0.725098 1445372531 0.284241 0.470276 -0.414978 0.725098 1445372531 0.282898 0.468811 -0.417053 0.725403 1445372531 0.282898 0.468811 -0.417053 0.725403 1445372531 0.282898 0.468811 -0.417053 0.725403 1445372531 0.282898 0.468811 -0.417053 0.725403 1445372531 0.282898 0.468811 -0.417053 0.725403 1445372531 0.282898 0.468811 -0.417053 0.725403 1445372531 0.282898 0.468811 -0.417053 0.725403 1445372531 0.283691 0.468506 -0.419495 0.723877 1445372531 0.283691 0.468506 -0.419495 0.723877 1445372531 0.283691 0.468506 -0.419495 0.723877 1445372531 0.283691 0.468506 -0.419495 0.723877 1445372531 0.283691 0.468506 -0.419495 0.723877 1445372531 0.283447 0.467102 -0.422729 0.723022 1445372531 0.283447 0.467102 -0.422729 0.723022 1445372531 0.283447 0.467102 -0.422729 0.723022 1445372531 0.283447 0.467102 -0.422729 0.723022 1445372531 0.283447 0.467102 -0.422729 0.723022 1445372531 0.283447 0.467102 -0.422729 0.723022 1445372531 0.283325 0.465698 -0.424988 0.722595 1445372531 0.283325 0.465698 -0.424988 0.722595 1445372531 0.283325 0.465698 -0.424988 0.722595 1445372531 0.283325 0.465698 -0.424988 0.722595 1445372531 0.283325 0.465698 -0.424988 0.722595 1445372531 0.283325 0.465698 -0.424988 0.722595 1445372531 0.283325 0.465698 -0.424988 0.722595 1445372531 0.284912 0.464966 -0.427795 0.720825 1445372531 0.284912 0.464966 -0.427795 0.720825 1445372531 0.284912 0.464966 -0.427795 0.720825 1445372531 0.284912 0.464966 -0.427795 0.720825 1445372531 0.284912 0.464966 -0.427795 0.720825 1445372531 0.284851 0.464661 -0.426208 0.721985 1445372531 0.284851 0.464661 -0.426208 0.721985 1445372531 0.284851 0.464661 -0.426208 0.721985 1445372531 0.284851 0.464661 -0.426208 0.721985 1445372531 0.284851 0.464661 -0.426208 0.721985 1445372531 0.284851 0.464661 -0.426208 0.721985 1445372531 0.284851 0.464661 -0.426208 0.721985 1445372531 0.284180 0.463562 -0.421814 0.725525 1445372531 0.284180 0.463562 -0.421814 0.725525 1445372531 0.284180 0.463562 -0.421814 0.725525 1445372531 0.284180 0.463562 -0.421814 0.725525 1445372531 0.284180 0.463562 -0.421814 0.725525 1445372531 0.284180 0.463562 -0.421814 0.725525 1445372531 0.287964 0.461609 -0.418579 0.727112 1445372531 0.287964 0.461609 -0.418579 0.727112 1445372531 0.287964 0.461609 -0.418579 0.727112 1445372531 0.287964 0.461609 -0.418579 0.727112 1445372531 0.287964 0.461609 -0.418579 0.727112 1445372531 0.287964 0.461609 -0.418579 0.727112 1445372531 0.287964 0.461609 -0.418579 0.727112 1445372531 0.294067 0.461914 -0.422241 0.722351 1445372531 0.294067 0.461914 -0.422241 0.722351 1445372531 0.294067 0.461914 -0.422241 0.722351 1445372531 0.294067 0.461914 -0.422241 0.722351 1445372531 0.294067 0.461914 -0.422241 0.722351 1445372531 0.294067 0.461914 -0.422241 0.722351 1445372531 0.294800 0.466370 -0.417725 0.721863 1445372531 0.294800 0.466370 -0.417725 0.721863 1445372531 0.294800 0.466370 -0.417725 0.721863 1445372531 0.294800 0.466370 -0.417725 0.721863 1445372531 0.294800 0.466370 -0.417725 0.721863 1445372531 0.294800 0.466370 -0.417725 0.721863 1445372531 0.295898 0.465271 -0.417664 0.722168 1445372531 0.295898 0.465271 -0.417664 0.722168 1445372531 0.295898 0.465271 -0.417664 0.722168 1445372531 0.295898 0.465271 -0.417664 0.722168 1445372531 0.295898 0.465271 -0.417664 0.722168 1445372531 0.295898 0.465271 -0.417664 0.722168 1445372531 0.293274 0.466370 -0.416687 0.723022 1445372531 0.293274 0.466370 -0.416687 0.723022 1445372531 0.293274 0.466370 -0.416687 0.723022 1445372531 0.293274 0.466370 -0.416687 0.723022 1445372531 0.293274 0.466370 -0.416687 0.723022 1445372531 0.293274 0.466370 -0.416687 0.723022 1445372531 0.292053 0.467896 -0.415222 0.723389 1445372531 0.292053 0.467896 -0.415222 0.723389 1445372531 0.292053 0.467896 -0.415222 0.723389 1445372531 0.292053 0.467896 -0.415222 0.723389 1445372531 0.292053 0.467896 -0.415222 0.723389 1445372531 0.292053 0.467896 -0.415222 0.723389 1445372531 0.292053 0.467896 -0.415222 0.723389 1445372531 0.290283 0.467712 -0.415649 0.723999 1445372531 0.290283 0.467712 -0.415649 0.723999 1445372531 0.290283 0.467712 -0.415649 0.723999 1445372531 0.290283 0.467712 -0.415649 0.723999 1445372531 0.290283 0.467712 -0.415649 0.723999 1445372531 0.290283 0.467712 -0.415649 0.723999 1445372531 0.287231 0.468018 -0.416199 0.724670 1445372531 0.287231 0.468018 -0.416199 0.724670 1445372531 0.287231 0.468018 -0.416199 0.724670 1445372531 0.287231 0.468018 -0.416199 0.724670 1445372531 0.287231 0.468018 -0.416199 0.724670 1445372532 0.287231 0.468018 -0.416199 0.724670 1445372532 0.287231 0.468018 -0.416199 0.724670 1445372532 0.285095 0.469055 -0.416992 0.724365 1445372532 0.285095 0.469055 -0.416992 0.724365 1445372532 0.285095 0.469055 -0.416992 0.724365 1445372532 0.285095 0.469055 -0.416992 0.724365 1445372532 0.285095 0.469055 -0.416992 0.724365 1445372532 0.285095 0.469055 -0.416992 0.724365 1445372532 0.283447 0.470276 -0.418152 0.723572 1445372532 0.283447 0.470276 -0.418152 0.723572 1445372532 0.283447 0.470276 -0.418152 0.723572 1445372532 0.283447 0.470276 -0.418152 0.723572 1445372532 0.283447 0.470276 -0.418152 0.723572 1445372532 0.283447 0.470276 -0.418152 0.723572 1445372532 0.283447 0.470276 -0.418152 0.723572 1445372532 0.284058 0.469421 -0.419128 0.723389 1445372532 0.284058 0.469421 -0.419128 0.723389 1445372532 0.284058 0.469421 -0.419128 0.723389 1445372532 0.284058 0.469421 -0.419128 0.723389 1445372532 0.284058 0.469421 -0.419128 0.723389 1445372532 0.284058 0.469421 -0.419128 0.723389 1445372532 0.284973 0.469116 -0.416992 0.724426 1445372532 0.284973 0.469116 -0.416992 0.724426 1445372532 0.284973 0.469116 -0.416992 0.724426 1445372532 0.284973 0.469116 -0.416992 0.724426 1445372532 0.284973 0.469116 -0.416992 0.724426 1445372532 0.284973 0.469116 -0.416992 0.724426 1445372532 0.284973 0.469116 -0.416992 0.724426 1445372532 0.289612 0.470520 -0.416870 0.721741 1445372532 0.289612 0.470520 -0.416870 0.721741 1445372532 0.289612 0.470520 -0.416870 0.721741 1445372532 0.289612 0.470520 -0.416870 0.721741 1445372532 0.289612 0.470520 -0.416870 0.721741 1445372532 0.289612 0.470520 -0.416870 0.721741 1445372532 0.294495 0.472412 -0.416016 0.718994 1445372532 0.294495 0.472412 -0.416016 0.718994 1445372532 0.294495 0.472412 -0.416016 0.718994 1445372532 0.294495 0.472412 -0.416016 0.718994 1445372532 0.294495 0.472412 -0.416016 0.718994 1445372532 0.294495 0.472412 -0.416016 0.718994 1445372532 0.294495 0.472412 -0.416016 0.718994 1445372532 0.295288 0.471375 -0.410889 0.722290 1445372532 0.295288 0.471375 -0.410889 0.722290 1445372532 0.295288 0.471375 -0.410889 0.722290 1445372532 0.295288 0.471375 -0.410889 0.722290 1445372532 0.295288 0.471375 -0.410889 0.722290 1445372532 0.295288 0.471375 -0.410889 0.722290 1445372532 0.294250 0.468079 -0.408691 0.726135 1445372532 0.294250 0.468079 -0.408691 0.726135 1445372532 0.294250 0.468079 -0.408691 0.726135 1445372532 0.294250 0.468079 -0.408691 0.726135 1445372532 0.294250 0.468079 -0.408691 0.726135 1445372532 0.294250 0.468079 -0.408691 0.726135 1445372532 0.293823 0.466431 -0.409790 0.726685 1445372532 0.293823 0.466431 -0.409790 0.726685 1445372532 0.293823 0.466431 -0.409790 0.726685 1445372532 0.293823 0.466431 -0.409790 0.726685 1445372532 0.293823 0.466431 -0.409790 0.726685 1445372532 0.293823 0.466431 -0.409790 0.726685 1445372532 0.294983 0.467957 -0.409180 0.725586 1445372532 0.294983 0.467957 -0.409180 0.725586 1445372532 0.294983 0.467957 -0.409180 0.725586 1445372532 0.294983 0.467957 -0.409180 0.725586 1445372532 0.294983 0.467957 -0.409180 0.725586 1445372532 0.294983 0.467957 -0.409180 0.725586 1445372532 0.294312 0.470154 -0.410278 0.723816 1445372532 0.294312 0.470154 -0.410278 0.723816 1445372532 0.294312 0.470154 -0.410278 0.723816 1445372532 0.294312 0.470154 -0.410278 0.723816 1445372532 0.294312 0.470154 -0.410278 0.723816 1445372532 0.294312 0.470154 -0.410278 0.723816 1445372532 0.289124 0.471863 -0.411133 0.724365 1445372532 0.289124 0.471863 -0.411133 0.724365 1445372532 0.289124 0.471863 -0.411133 0.724365 1445372532 0.289124 0.471863 -0.411133 0.724365 1445372532 0.289124 0.471863 -0.411133 0.724365 1445372532 0.289124 0.471863 -0.411133 0.724365 1445372532 0.284302 0.472717 -0.411377 0.725525 1445372532 0.284302 0.472717 -0.411377 0.725525 1445372532 0.284302 0.472717 -0.411377 0.725525 1445372532 0.284302 0.472717 -0.411377 0.725525 1445372532 0.284302 0.472717 -0.411377 0.725525 1445372532 0.284302 0.472717 -0.411377 0.725525 1445372532 0.281921 0.471924 -0.411499 0.726929 1445372532 0.281921 0.471924 -0.411499 0.726929 1445372532 0.281921 0.471924 -0.411499 0.726929 1445372532 0.281921 0.471924 -0.411499 0.726929 1445372532 0.281921 0.471924 -0.411499 0.726929 1445372532 0.281921 0.471924 -0.411499 0.726929 1445372532 0.278992 0.468994 -0.408508 0.731628 1445372532 0.278992 0.468994 -0.408508 0.731628 1445372532 0.278992 0.468994 -0.408508 0.731628 1445372532 0.278992 0.468994 -0.408508 0.731628 1445372532 0.278992 0.468994 -0.408508 0.731628 1445372532 0.278992 0.468994 -0.408508 0.731628 1445372532 0.278687 0.464905 -0.410828 0.733093 1445372532 0.278687 0.464905 -0.410828 0.733093 1445372532 0.278687 0.464905 -0.410828 0.733093 1445372532 0.278687 0.464905 -0.410828 0.733093 1445372532 0.278687 0.464905 -0.410828 0.733093 1445372532 0.278687 0.464905 -0.410828 0.733093 1445372532 0.279114 0.466125 -0.410950 0.732056 1445372532 0.279114 0.466125 -0.410950 0.732056 1445372532 0.279114 0.466125 -0.410950 0.732056 1445372532 0.279114 0.466125 -0.410950 0.732056 1445372532 0.279114 0.466125 -0.410950 0.732056 1445372532 0.279114 0.466125 -0.410950 0.732056 1445372532 0.281189 0.471924 -0.404663 0.731018 1445372532 0.281189 0.471924 -0.404663 0.731018 1445372532 0.281189 0.471924 -0.404663 0.731018 1445372532 0.281189 0.471924 -0.404663 0.731018 1445372532 0.281189 0.471924 -0.404663 0.731018 1445372533 0.281189 0.471924 -0.404663 0.731018 1445372533 0.282349 0.472473 -0.401978 0.731750 1445372533 0.282349 0.472473 -0.401978 0.731750 1445372533 0.282349 0.472473 -0.401978 0.731750 1445372533 0.282349 0.472473 -0.401978 0.731750 1445372533 0.282349 0.472473 -0.401978 0.731750 1445372533 0.282349 0.472473 -0.401978 0.731750 1445372533 0.278442 0.471008 -0.401855 0.734192 1445372533 0.278442 0.471008 -0.401855 0.734192 1445372533 0.278442 0.471008 -0.401855 0.734192 1445372533 0.278442 0.471008 -0.401855 0.734192 1445372533 0.278442 0.471008 -0.401855 0.734192 1445372533 0.278442 0.471008 -0.401855 0.734192 1445372533 0.275391 0.471375 -0.400269 0.736023 1445372533 0.275391 0.471375 -0.400269 0.736023 1445372533 0.275391 0.471375 -0.400269 0.736023 1445372533 0.275391 0.471375 -0.400269 0.736023 1445372533 0.275391 0.471375 -0.400269 0.736023 1445372533 0.275391 0.471375 -0.400269 0.736023 1445372533 0.279236 0.470032 -0.403198 0.733826 1445372533 0.279236 0.470032 -0.403198 0.733826 1445372533 0.279236 0.470032 -0.403198 0.733826 1445372533 0.279236 0.470032 -0.403198 0.733826 1445372533 0.279236 0.470032 -0.403198 0.733826 1445372533 0.279236 0.470032 -0.403198 0.733826 1445372533 0.279236 0.470032 -0.403198 0.733826 1445372533 0.282166 0.467224 -0.408936 0.731323 1445372533 0.282166 0.467224 -0.408936 0.731323 1445372533 0.282166 0.467224 -0.408936 0.731323 1445372533 0.282166 0.467224 -0.408936 0.731323 1445372533 0.282166 0.467224 -0.408936 0.731323 1445372533 0.282166 0.467224 -0.408936 0.731323 1445372533 0.280151 0.468323 -0.410278 0.730591 1445372533 0.280151 0.468323 -0.410278 0.730591 1445372533 0.280151 0.468323 -0.410278 0.730591 1445372533 0.280151 0.468323 -0.410278 0.730591 1445372533 0.280151 0.468323 -0.410278 0.730591 1445372533 0.281067 0.469849 -0.412537 0.728027 1445372533 0.281067 0.469849 -0.412537 0.728027 1445372533 0.281067 0.469849 -0.412537 0.728027 1445372533 0.281067 0.469849 -0.412537 0.728027 1445372533 0.281067 0.469849 -0.412537 0.728027 1445372533 0.281067 0.469849 -0.412537 0.728027 1445372533 0.284546 0.469238 -0.415344 0.725464 1445372533 0.284546 0.469238 -0.415344 0.725464 1445372533 0.284546 0.469238 -0.415344 0.725464 1445372533 0.284546 0.469238 -0.415344 0.725464 1445372533 0.284546 0.469238 -0.415344 0.725464 1445372533 0.284546 0.469238 -0.415344 0.725464 1445372533 0.282410 0.468567 -0.410095 0.729675 1445372533 0.282410 0.468567 -0.410095 0.729675 1445372533 0.282410 0.468567 -0.410095 0.729675 1445372533 0.282410 0.468567 -0.410095 0.729675 1445372533 0.282410 0.468567 -0.410095 0.729675 1445372533 0.282410 0.468567 -0.410095 0.729675 1445372533 0.280884 0.469421 -0.405823 0.732178 1445372533 0.280884 0.469421 -0.405823 0.732178 1445372533 0.280884 0.469421 -0.405823 0.732178 1445372533 0.280884 0.469421 -0.405823 0.732178 1445372533 0.280884 0.469421 -0.405823 0.732178 1445372533 0.280884 0.469421 -0.405823 0.732178 1445372533 0.283447 0.471130 -0.403503 0.731323 1445372533 0.283447 0.471130 -0.403503 0.731323 1445372533 
