# Supplementary material for: Quaternion-Based Gesture Recognition Using Wireless Wearable Motion Capture Sensors
Source: Sensors (Basel). 2016 Apr 28;16(5):605. doi: 10.3390/s16050605 (PMC4883296; doi:10.3390/s16050605)
Supplement: Supplementary file 1 [file sensors-16-00605-s001.zip › MultiSensorGestureData/P10/4. Lift/2/Training16.txt]

0.246582 -0.737000 0.114075 0.618896 1445372489 0.249573 -0.738159 0.110657 0.616882 1445372489 0.249573 -0.738159 0.110657 0.616882 1445372489 0.249573 -0.738159 0.110657 0.616882 1445372489 0.249573 -0.738159 0.110657 0.616882 1445372489 0.249573 -0.738159 0.110657 0.616882 1445372489 0.249573 -0.738159 0.110657 0.616882 1445372489 0.249573 -0.738159 0.110657 0.616882 1445372489 0.266541 -0.734192 0.116333 0.613464 1445372489 0.266541 -0.734192 0.116333 0.613464 1445372489 0.266541 -0.734192 0.116333 0.613464 1445372489 0.266541 -0.734192 0.116333 0.613464 1445372489 0.266541 -0.734192 0.116333 0.613464 1445372489 0.266541 -0.734192 0.116333 0.613464 1445372489 0.301147 -0.721375 0.126282 0.610718 1445372489 0.301147 -0.721375 0.126282 0.610718 1445372489 0.301147 -0.721375 0.126282 0.610718 1445372489 0.301147 -0.721375 0.126282 0.610718 1445372489 0.301147 -0.721375 0.126282 0.610718 1445372489 0.301147 -0.721375 0.126282 0.610718 1445372489 0.354980 -0.700562 0.162415 0.597290 1445372489 0.354980 -0.700562 0.162415 0.597290 1445372489 0.354980 -0.700562 0.162415 0.597290 1445372489 0.354980 -0.700562 0.162415 0.597290 1445372489 0.354980 -0.700562 0.162415 0.597290 1445372489 0.354980 -0.700562 0.162415 0.597290 1445372489 0.376221 -0.695313 0.178406 0.585815 1445372489 0.376221 -0.695313 0.178406 0.585815 1445372489 0.376221 -0.695313 0.178406 0.585815 1445372489 0.376221 -0.695313 0.178406 0.585815 1445372489 0.376221 -0.695313 0.178406 0.585815 1445372489 0.376221 -0.695313 0.178406 0.585815 1445372489 0.363098 -0.710693 0.157776 0.581482 1445372489 0.363098 -0.710693 0.157776 0.581482 1445372489 0.363098 -0.710693 0.157776 0.581482 1445372489 0.363098 -0.710693 0.157776 0.581482 1445372489 0.363098 -0.710693 0.157776 0.581482 1445372489 0.363098 -0.710693 0.157776 0.581482 1445372489 0.363098 -0.710693 0.157776 0.581482 1445372489 0.350525 -0.719116 0.129150 0.585876 1445372489 0.350525 -0.719116 0.129150 0.585876 1445372489 0.350525 -0.719116 0.129150 0.585876 1445372489 0.350525 -0.719116 0.129150 0.585876 1445372489 0.350525 -0.719116 0.129150 0.585876 1445372489 0.350525 -0.719116 0.129150 0.585876 1445372489 0.344238 -0.731323 0.126770 0.574951 1445372489 0.344238 -0.731323 0.126770 0.574951 1445372489 0.344238 -0.731323 0.126770 0.574951 1445372489 0.344238 -0.731323 0.126770 0.574951 1445372489 0.344238 -0.731323 0.126770 0.574951 1445372489 0.344238 -0.731323 0.126770 0.574951 1445372489 0.336670 -0.751648 0.102295 0.557861 1445372489 0.336670 -0.751648 0.102295 0.557861 1445372489 0.336670 -0.751648 0.102295 0.557861 1445372489 0.336670 -0.751648 0.102295 0.557861 1445372489 0.336670 -0.751648 0.102295 0.557861 1445372489 0.336670 -0.751648 0.102295 0.557861 1445372489 0.335327 -0.746887 0.093384 0.566528 1445372489 0.335327 -0.746887 0.093384 0.566528 1445372489 0.335327 -0.746887 0.093384 0.566528 1445372489 0.335327 -0.746887 0.093384 0.566528 1445372489 0.335327 -0.746887 0.093384 0.566528 1445372489 0.335327 -0.746887 0.093384 0.566528 1445372489 0.335327 -0.746887 0.093384 0.566528 1445372489 0.358826 -0.714661 0.117065 0.588867 1445372489 0.358826 -0.714661 0.117065 0.588867 1445372489 0.358826 -0.714661 0.117065 0.588867 1445372489 0.358826 -0.714661 0.117065 0.588867 1445372489 0.358826 -0.714661 0.117065 0.588867 1445372489 0.358826 -0.714661 0.117065 0.588867 1445372489 0.372070 -0.671509 0.133057 0.626831 1445372489 0.372070 -0.671509 0.133057 0.626831 1445372489 0.372070 -0.671509 0.133057 0.626831 1445372489 0.372070 -0.671509 0.133057 0.626831 1445372489 0.372070 -0.671509 0.133057 0.626831 1445372489 0.372070 -0.671509 0.133057 0.626831 1445372489 0.353394 -0.662720 0.128601 0.647583 1445372489 0.353394 -0.662720 0.128601 0.647583 1445372489 0.353394 -0.662720 0.128601 0.647583 1445372489 0.353394 -0.662720 0.128601 0.647583 1445372489 0.353394 -0.662720 0.128601 0.647583 1445372489 0.353394 -0.662720 0.128601 0.647583 1445372490 0.353394 -0.662720 0.128601 0.647583 1445372490 0.287598 -0.701111 0.116455 0.641968 1445372490 0.287598 -0.701111 0.116455 0.641968 1445372490 0.287598 -0.701111 0.116455 0.641968 1445372490 0.287598 -0.701111 0.116455 0.641968 1445372490 0.287598 -0.701111 0.116455 0.641968 1445372490 0.287598 -0.701111 0.116455 0.641968 1445372490 0.295654 -0.714111 0.146545 0.617371 1445372490 0.295654 -0.714111 0.146545 0.617371 1445372490 0.295654 -0.714111 0.146545 0.617371 1445372490 0.295654 -0.714111 0.146545 0.617371 1445372490 0.295654 -0.714111 0.146545 0.617371 1445372490 0.295654 -0.714111 0.146545 0.617371 1445372490 0.295654 -0.714111 0.146545 0.617371 1445372490 0.332703 -0.687195 0.197083 0.614990 1445372490 0.332703 -0.687195 0.197083 0.614990 1445372490 0.332703 -0.687195 0.197083 0.614990 1445372490 0.332703 -0.687195 0.197083 0.614990 1445372490 0.332703 -0.687195 0.197083 0.614990 1445372490 0.332703 -0.687195 0.197083 0.614990 1445372490 0.325378 -0.680969 0.175659 0.632080 1445372490 0.325378 -0.680969 0.175659 0.632080 1445372490 0.325378 -0.680969 0.175659 0.632080 1445372490 0.325378 -0.680969 0.175659 0.632080 1445372490 0.325378 -0.680969 0.175659 0.632080 1445372490 0.325378 -0.680969 0.175659 0.632080 1445372490 0.324463 -0.684937 0.147644 0.635437 1445372490 0.324463 -0.684937 0.147644 0.635437 1445372490 0.324463 -0.684937 0.147644 0.635437 1445372490 0.324463 -0.684937 0.147644 0.635437 1445372490 0.324463 -0.684937 0.147644 0.635437 1445372490 0.324463 -0.684937 0.147644 0.635437 1445372490 0.322144 -0.685486 0.116882 0.642395 1445372490 0.322144 -0.685486 0.116882 0.642395 1445372490 0.322144 -0.685486 0.116882 0.642395 1445372490 0.322144 -0.685486 0.116882 0.642395 1445372490 0.322144 -0.685486 0.116882 0.642395 1445372490 0.322144 -0.685486 0.116882 0.642395 1445372490 0.328674 -0.672852 0.090149 0.656555 1445372490 0.328674 -0.672852 0.090149 0.656555 1445372490 0.328674 -0.672852 0.090149 0.656555 1445372490 0.328674 -0.672852 0.090149 0.656555 1445372490 0.328674 -0.672852 0.090149 0.656555 1445372490 0.328674 -0.672852 0.090149 0.656555 1445372490 0.320313 -0.687805 0.048279 0.649597 1445372490 0.320313 -0.687805 0.048279 0.649597 1445372490 0.320313 -0.687805 0.048279 0.649597 1445372490 0.320313 -0.687805 0.048279 0.649597 1445372490 0.320313 -0.687805 0.048279 0.649597 1445372490 0.320313 -0.687805 0.048279 0.649597 1445372490 0.329773 -0.681763 0.025757 0.652466 1445372490 0.329773 -0.681763 0.025757 0.652466 1445372490 0.329773 -0.681763 0.025757 0.652466 1445372490 0.329773 -0.681763 0.025757 0.652466 1445372490 0.329773 -0.681763 0.025757 0.652466 1445372490 0.329773 -0.681763 0.025757 0.652466 1445372490 0.344788 -0.667358 0.059631 0.657410 1445372490 0.344788 -0.667358 0.059631 0.657410 1445372490 0.344788 -0.667358 0.059631 0.657410 1445372490 0.344788 -0.667358 0.059631 0.657410 1445372490 0.344788 -0.667358 0.059631 0.657410 1445372490 0.344788 -0.667358 0.059631 0.657410 1445372490 0.344788 -0.667358 0.059631 0.657410 1445372490 0.353333 -0.674011 0.096008 0.641602 1445372490 0.353333 -0.674011 0.096008 0.641602 1445372490 0.353333 -0.674011 0.096008 0.641602 1445372490 0.353333 -0.674011 0.096008 0.641602 1445372490 0.353333 -0.674011 0.096008 0.641602 1445372490 0.346069 -0.679016 0.117004 0.636719 1445372490 0.346069 -0.679016 0.117004 0.636719 1445372490 0.346069 -0.679016 0.117004 0.636719 1445372490 0.346069 -0.679016 0.117004 0.636719 1445372490 0.346069 -0.679016 0.117004 0.636719 1445372490 0.312866 -0.698730 0.131470 0.629761 1445372490 0.312866 -0.698730 0.131470 0.629761 1445372490 0.312866 -0.698730 0.131470 0.629761 1445372490 0.312866 -0.698730 0.131470 0.629761 1445372490 0.312866 -0.698730 0.131470 0.629761 1445372490 0.312866 -0.698730 0.131470 0.629761 1445372490 0.307556 -0.709167 0.144287 0.617737 1445372490 0.307556 -0.709167 0.144287 0.617737 1445372490 0.307556 -0.709167 0.144287 0.617737 1445372490 0.307556 -0.709167 0.144287 0.617737 1445372490 0.307556 -0.709167 0.144287 0.617737 1445372490 0.307556 -0.709167 0.144287 0.617737 1445372490 0.327209 -0.695007 0.151794 0.622009 1445372490 0.327209 -0.695007 0.151794 0.622009 1445372490 0.327209 -0.695007 0.151794 0.622009 1445372490 0.327209 -0.695007 0.151794 0.622009 1445372490 0.327209 -0.695007 0.151794 0.622009 1445372490 0.327209 -0.695007 0.151794 0.622009 1445372490 0.327209 -0.695007 0.151794 0.622009 1445372490 0.345520 -0.675720 0.136902 0.636536 1445372490 0.345520 -0.675720 0.136902 0.636536 1445372490 0.345520 -0.675720 0.136902 0.636536 1445372490 0.345520 -0.675720 0.136902 0.636536 1445372490 0.345520 -0.675720 0.136902 0.636536 1445372490 0.345520 -0.675720 0.136902 0.636536 1445372490 0.357971 -0.667908 0.114746 0.642273 1445372490 0.357971 -0.667908 0.114746 0.642273 1445372490 0.357971 -0.667908 0.114746 0.642273 1445372490 0.357971 -0.667908 0.114746 0.642273 1445372490 0.357971 -0.667908 0.114746 0.642273 1445372490 0.357971 -0.667908 0.114746 0.642273 1445372490 0.353882 -0.671448 0.092041 0.644592 1445372490 0.353882 -0.671448 0.092041 0.644592 1445372490 0.353882 -0.671448 0.092041 0.644592 1445372490 0.353882 -0.671448 0.092041 0.644592 1445372490 0.353882 -0.671448 0.092041 0.644592 1445372490 0.353882 -0.671448 0.092041 0.644592 1445372490 0.345947 -0.691223 0.078247 0.629578 1445372491 0.345947 -0.691223 0.078247 0.629578 1445372491 0.345947 -0.691223 0.078247 0.629578 1445372491 0.345947 -0.691223 0.078247 0.629578 1445372491 0.345947 -0.691223 0.078247 0.629578 1445372491 0.345947 -0.691223 0.078247 0.629578 1445372491 0.332642 -0.727600 0.069275 0.595886 1445372491 0.332642 -0.727600 0.069275 0.595886 1445372491 0.332642 -0.727600 0.069275 0.595886 1445372491 0.332642 -0.727600 0.069275 0.595886 1445372491 0.332642 -0.727600 0.069275 0.595886 1445372491 0.332642 -0.727600 0.069275 0.595886 1445372491 0.332642 -0.727600 0.069275 0.595886 1445372491 0.339478 -0.724243 0.081360 0.594604 1445372491 0.339478 -0.724243 0.081360 0.594604 1445372491 0.339478 -0.724243 0.081360 0.594604 1445372491 0.339478 -0.724243 0.081360 0.594604 1445372491 0.339478 -0.724243 0.081360 0.594604 1445372491 0.339478 -0.724243 0.081360 0.594604 1445372491 0.379700 -0.682617 0.133240 0.609985 1445372491 0.379700 -0.682617 0.133240 0.609985 1445372491 0.379700 -0.682617 0.133240 0.609985 1445372491 0.379700 -0.682617 0.133240 0.609985 1445372491 0.379700 -0.682617 0.133240 0.609985 1445372491 0.379700 -0.682617 0.133240 0.609985 1445372491 0.379700 -0.682617 0.133240 0.609985 1445372491 0.377441 -0.664001 0.158142 0.625793 1445372491 0.377441 -0.664001 0.158142 0.625793 1445372491 0.377441 -0.664001 0.158142 0.625793 1445372491 0.377441 -0.664001 0.158142 0.625793 1445372491 0.377441 -0.664001 0.158142 0.625793 1445372491 0.335449 -0.662292 0.133301 0.656494 1445372491 0.335449 -0.662292 0.133301 0.656494 1445372491 0.335449 -0.662292 0.133301 0.656494 1445372491 0.335449 -0.662292 0.133301 0.656494 1445372491 0.335449 -0.662292 0.133301 0.656494 1445372491 0.335449 -0.662292 0.133301 0.656494 1445372491 0.335449 -0.662292 0.133301 0.656494 1445372491 0.325989 -0.699951 0.142883 0.619141 1445372491 0.325989 -0.699951 0.142883 0.619141 1445372491 0.325989 -0.699951 0.142883 0.619141 1445372491 0.325989 -0.699951 0.142883 0.619141 1445372491 0.325989 -0.699951 0.142883 0.619141 1445372491 0.325989 -0.699951 0.142883 0.619141 1445372491 0.353638 -0.693298 0.190674 0.598267 1445372491 0.353638 -0.693298 0.190674 0.598267 1445372491 0.353638 -0.693298 0.190674 0.598267 1445372491 0.353638 -0.693298 0.190674 0.598267 1445372491 0.353638 -0.693298 0.190674 0.598267 1445372491 0.353638 -0.693298 0.190674 0.598267 1445372491 0.368591 -0.673279 0.212341 0.604736 1445372491 0.368591 -0.673279 0.212341 0.604736 1445372491 0.368591 -0.673279 0.212341 0.604736 1445372491 0.368591 -0.673279 0.212341 0.604736 1445372491 0.368591 -0.673279 0.212341 0.604736 1445372491 0.368591 -0.673279 0.212341 0.604736 1445372491 0.356323 -0.675415 0.180115 0.619934 1445372491 0.356323 -0.675415 0.180115 0.619934 1445372491 0.356323 -0.675415 0.180115 0.619934 1445372491 0.356323 -0.675415 0.180115 0.619934 1445372491 0.356323 -0.675415 0.180115 0.619934 1445372491 0.356323 -0.675415 0.180115 0.619934 1445372491 0.347046 -0.674744 0.124634 0.639343 1445372491 0.347046 -0.674744 0.124634 0.639343 1445372491 0.347046 -0.674744 0.124634 0.639343 1445372491 0.347046 -0.674744 0.124634 0.639343 1445372491 0.347046 -0.674744 0.124634 0.639343 1445372491 0.347046 -0.674744 0.124634 0.639343 1445372491 0.347046 -0.674744 0.124634 0.639343 1445372491 0.352661 -0.666260 0.078735 0.652283 1445372491 0.352661 -0.666260 0.078735 0.652283 1445372491 0.352661 -0.666260 0.078735 0.652283 1445372491 0.352661 -0.666260 0.078735 0.652283 1445372491 0.352661 -0.666260 0.078735 0.652283 1445372491 0.341919 -0.696960 0.054382 0.627991 1445372491 0.341919 -0.696960 0.054382 0.627991 1445372491 0.341919 -0.696960 0.054382 0.627991 1445372491 0.341919 -0.696960 0.054382 0.627991 1445372491 0.341919 -0.696960 0.054382 0.627991 1445372491 0.343140 -0.702332 0.054932 0.621216 1445372491 0.343140 -0.702332 0.054932 0.621216 1445372491 0.343140 -0.702332 0.054932 0.621216 1445372491 0.343140 -0.702332 0.054932 0.621216 1445372491 0.343140 -0.702332 0.054932 0.621216 1445372491 0.343140 -0.702332 0.054932 0.621216 1445372491 0.357056 -0.688477 0.091858 0.624512 1445372491 0.357056 -0.688477 0.091858 0.624512 1445372491 0.357056 -0.688477 0.091858 0.624512 1445372491 0.357056 -0.688477 0.091858 0.624512 1445372491 0.357056 -0.688477 0.091858 0.624512 1445372491 0.357056 -0.688477 0.091858 0.624512 1445372491 0.383423 -0.679932 0.160400 0.604065 1445372491 0.383423 -0.679932 0.160400 0.604065 1445372491 0.383423 -0.679932 0.160400 0.604065 1445372491 0.383423 -0.679932 0.160400 0.604065 1445372491 0.383423 -0.679932 0.160400 0.604065 1445372491 0.383423 -0.679932 0.160400 0.604065 1445372491 0.362549 -0.679138 0.157349 0.618469 1445372491 0.362549 -0.679138 0.157349 0.618469 1445372491 0.362549 -0.679138 0.157349 0.618469 1445372491 0.362549 -0.679138 0.157349 0.618469 1445372491 0.362549 -0.679138 0.157349 0.618469 1445372491 0.362549 -0.679138 0.157349 0.618469 1445372491 0.335876 -0.686829 0.153381 0.626038 1445372491 0.335876 -0.686829 0.153381 0.626038 1445372491 0.335876 -0.686829 0.153381 0.626038 1445372491 0.335876 -0.686829 0.153381 0.626038 1445372491 0.335876 -0.686829 0.153381 0.626038 1445372491 0.335876 -0.686829 0.153381 0.626038 1445372491 0.323669 -0.705750 0.171692 0.606323 1445372491 0.323669 -0.705750 0.171692 0.606323 1445372492 0.323669 -0.705750 0.171692 0.606323 1445372492 0.323669 -0.705750 0.171692 0.606323 1445372492 0.323669 -0.705750 0.171692 0.606323 1445372492 0.323669 -0.705750 0.171692 0.606323 1445372492 0.349976 -0.693420 0.195740 0.598633 1445372492 0.349976 -0.693420 0.195740 0.598633 1445372492 0.349976 -0.693420 0.195740 0.598633 1445372492 0.349976 -0.693420 0.195740 0.598633 1445372492 0.349976 -0.693420 0.195740 0.598633 1445372492 0.349976 -0.693420 0.195740 0.598633 1445372492 0.365662 -0.672791 0.199524 0.611450 1445372492 0.365662 -0.672791 0.199524 0.611450 1445372492 0.365662 -0.672791 0.199524 0.611450 1445372492 0.365662 -0.672791 0.199524 0.611450 1445372492 0.365662 -0.672791 0.199524 0.611450 1445372492 0.365662 -0.672791 0.199524 0.611450 1445372492 0.365662 -0.672791 0.199524 0.611450 1445372492 0.364624 -0.666992 0.166687 0.627991 1445372492 0.364624 -0.666992 0.166687 0.627991 1445372492 0.364624 -0.666992 0.166687 0.627991 1445372492 0.364624 -0.666992 0.166687 0.627991 1445372492 0.364624 -0.666992 0.166687 0.627991 1445372492 0.364624 -0.666992 0.166687 0.627991 1445372492 0.361755 -0.663574 0.116089 0.644470 1445372492 0.361755 -0.663574 0.116089 0.644470 1445372492 0.361755 -0.663574 0.116089 0.644470 1445372492 0.361755 -0.663574 0.116089 0.644470 1445372492 0.360413 -0.658997 0.071472 0.656250 1445372492 0.360413 -0.658997 0.071472 0.656250 1445372492 0.360413 -0.658997 0.071472 0.656250 1445372492 0.360413 -0.658997 0.071472 0.656250 1445372492 0.360413 -0.658997 0.071472 0.656250 1445372492 0.360413 -0.658997 0.071472 0.656250 1445372492 0.354736 -0.682373 0.065430 0.635803 1445372492 0.354736 -0.682373 0.065430 0.635803 1445372492 0.354736 -0.682373 0.065430 0.635803 1445372492 0.354736 -0.682373 0.065430 0.635803 1445372492 0.354736 -0.682373 0.065430 0.635803 1445372492 0.354736 -0.682373 0.065430 0.635803 1445372492 0.354736 -0.682373 0.065430 0.635803 1445372492 0.354431 -0.681213 0.061157 0.637634 1445372492 0.354431 -0.681213 0.061157 0.637634 1445372492 0.354431 -0.681213 0.061157 0.637634 1445372492 0.354431 -0.681213 0.061157 0.637634 1445372492 0.354431 -0.681213 0.061157 0.637634 1445372492 0.354431 -0.681213 0.061157 0.637634 1445372492 0.355286 -0.670532 0.053711 0.649048 1445372492 0.355286 -0.670532 0.053711 0.649048 1445372492 0.355286 -0.670532 0.053711 0.649048 1445372492 0.355286 -0.670532 0.053711 0.649048 1445372492 0.355286 -0.670532 0.053711 0.649048 1445372492 0.355286 -0.670532 0.053711 0.649048 1445372492 0.396851 -0.660706 0.124084 0.624939 1445372492 0.396851 -0.660706 0.124084 0.624939 1445372492 0.396851 -0.660706 0.124084 0.624939 1445372492 0.396851 -0.660706 0.124084 0.624939 1445372492 0.396851 -0.660706 0.124084 0.624939 1445372492 0.396851 -0.660706 0.124084 0.624939 1445372492 0.396057 -0.664246 0.147766 0.616455 1445372492 0.396057 -0.664246 0.147766 0.616455 1445372492 0.396057 -0.664246 0.147766 0.616455 1445372492 0.396057 -0.664246 0.147766 0.616455 1445372492 0.396057 -0.664246 0.147766 0.616455 1445372492 0.396057 -0.664246 0.147766 0.616455 1445372492 0.357727 -0.688293 0.141418 0.614990 1445372492 0.357727 -0.688293 0.141418 0.614990 1445372492 0.357727 -0.688293 0.141418 0.614990 1445372492 0.357727 -0.688293 0.141418 0.614990 1445372492 0.357727 -0.688293 0.141418 0.614990 1445372492 0.357727 -0.688293 0.141418 0.614990 1445372492 0.357727 -0.688293 0.141418 0.614990 1445372492 0.334900 -0.707458 0.164673 0.600159 1445372492 0.334900 -0.707458 0.164673 0.600159 1445372492 0.334900 -0.707458 0.164673 0.600159 1445372492 0.334900 -0.707458 0.164673 0.600159 1445372492 0.334900 -0.707458 0.164673 0.600159 1445372492 0.334900 -0.707458 0.164673 0.600159 1445372492 0.342773 -0.705261 0.179810 0.593994 1445372492 0.342773 -0.705261 0.179810 0.593994 1445372492 0.342773 -0.705261 0.179810 0.593994 1445372492 0.342773 -0.705261 0.179810 0.593994 1445372492 0.342773 -0.705261 0.179810 0.593994 1445372492 0.342773 -0.705261 0.179810 0.593994 1445372492 0.342773 -0.705261 0.179810 0.593994 1445372492 0.361450 -0.685425 0.182800 0.605042 1445372492 0.361450 -0.685425 0.182800 0.605042 1445372492 0.361450 -0.685425 0.182800 0.605042 1445372492 0.361450 -0.685425 0.182800 0.605042 1445372492 0.361450 -0.685425 0.182800 0.605042 1445372492 0.361450 -0.685425 0.182800 0.605042 1445372492 0.378418 -0.665222 0.175781 0.619141 1445372492 0.378418 -0.665222 0.175781 0.619141 1445372492 0.378418 -0.665222 0.175781 0.619141 1445372492 0.378418 -0.665222 0.175781 0.619141 1445372492 0.378418 -0.665222 0.175781 0.619141 1445372492 0.378418 -0.665222 0.175781 0.619141 1445372492 0.381592 -0.657715 0.141357 0.633911 1445372492 0.381592 -0.657715 0.141357 0.633911 1445372492 0.381592 -0.657715 0.141357 0.633911 1445372492 0.381592 -0.657715 0.141357 0.633911 1445372492 0.372681 -0.646423 0.070557 0.661987 1445372492 0.372681 -0.646423 0.070557 0.661987 1445372492 0.372681 -0.646423 0.070557 0.661987 1445372492 0.372681 -0.646423 0.070557 0.661987 1445372492 0.372681 -0.646423 0.070557 0.661987 1445372492 0.372681 -0.646423 0.070557 0.661987 1445372492 0.372681 -0.646423 0.070557 0.661987 1445372492 0.374451 -0.645813 0.034119 0.664429 1445372492 0.374451 -0.645813 0.034119 0.664429 1445372493 0.374451 -0.645813 0.034119 0.664429 1445372493 0.374451 -0.645813 0.034119 0.664429 1445372493 0.374451 -0.645813 0.034119 0.664429 1445372493 0.374451 -0.645813 0.034119 0.664429 1445372493 0.378662 -0.646912 0.040039 0.660706 1445372493 0.378662 -0.646912 0.040039 0.660706 1445372493 0.378662 -0.646912 0.040039 0.660706 1445372493 0.378662 -0.646912 0.040039 0.660706 1445372493 0.378662 -0.646912 0.040039 0.660706 1445372493 0.378662 -0.646912 0.040039 0.660706 1445372493 0.381226 -0.647217 0.079590 0.655334 1445372493 0.381226 -0.647217 0.079590 0.655334 1445372493 0.381226 -0.647217 0.079590 0.655334 1445372493 0.381226 -0.647217 0.079590 0.655334 1445372493 0.381226 -0.647217 0.079590 0.655334 1445372493 0.381226 -0.647217 0.079590 0.655334 1445372493 0.393555 -0.659729 0.132935 0.626282 1445372493 0.393555 -0.659729 0.132935 0.626282 1445372493 0.393555 -0.659729 0.132935 0.626282 1445372493 0.393555 -0.659729 0.132935 0.626282 1445372493 0.393555 -0.659729 0.132935 0.626282 1445372493 0.393555 -0.659729 0.132935 0.626282 1445372493 0.393555 -0.659729 0.132935 0.626282 1445372493 0.378784 -0.668945 0.149475 0.621826 1445372493 0.378784 -0.668945 0.149475 0.621826 1445372493 0.378784 -0.668945 0.149475 0.621826 1445372493 0.378784 -0.668945 0.149475 0.621826 1445372493 0.378784 -0.668945 0.149475 0.621826 1445372493 0.378784 -0.668945 0.149475 0.621826 1445372493 0.347656 -0.681152 0.148926 0.626892 1445372493 0.347656 -0.681152 0.148926 0.626892 1445372493 0.347656 -0.681152 0.148926 0.626892 1445372493 0.347656 -0.681152 0.148926 0.626892 1445372493 0.347656 -0.681152 0.148926 0.626892 1445372493 0.347656 -0.681152 0.148926 0.626892 1445372493 0.345276 -0.683899 0.160339 0.622375 1445372493 0.345276 -0.683899 0.160339 0.622375 1445372493 0.345276 -0.683899 0.160339 0.622375 1445372493 0.345276 -0.683899 0.160339 0.622375 1445372493 0.345276 -0.683899 0.160339 0.622375 1445372493 0.345276 -0.683899 0.160339 0.622375 1445372493 0.358093 -0.674805 0.173767 0.621460 1445372493 0.358093 -0.674805 0.173767 0.621460 1445372493 0.358093 -0.674805 0.173767 0.621460 1445372493 0.358093 -0.674805 0.173767 0.621460 1445372493 0.358093 -0.674805 0.173767 0.621460 1445372493 0.372253 -0.664673 0.173279 0.624146 1445372493 0.372253 -0.664673 0.173279 0.624146 1445372493 0.372253 -0.664673 0.173279 0.624146 1445372493 0.372253 -0.664673 0.173279 0.624146 1445372493 0.372253 -0.664673 0.173279 0.624146 1445372493 0.376160 -0.662109 0.165771 0.626587 1445372493 0.376160 -0.662109 0.165771 0.626587 1445372493 0.376160 -0.662109 0.165771 0.626587 1445372493 0.376160 -0.662109 0.165771 0.626587 1445372493 0.376160 -0.662109 0.165771 0.626587 1445372493 0.376160 -0.662109 0.165771 0.626587 1445372493 0.376160 -0.662109 0.165771 0.626587 1445372493 0.354736 -0.661743 0.099365 0.652954 1445372493 0.354736 -0.661743 0.099365 0.652954 1445372493 0.354736 -0.661743 0.099365 0.652954 1445372493 0.354736 -0.661743 0.099365 0.652954 1445372493 0.354736 -0.661743 0.099365 0.652954 1445372493 0.354736 -0.661743 0.099365 0.652954 1445372493 0.354248 -0.654480 0.047546 0.666260 1445372493 0.354248 -0.654480 0.047546 0.666260 1445372493 0.354248 -0.654480 0.047546 0.666260 1445372493 0.354248 -0.654480 0.047546 0.666260 1445372493 0.354248 -0.654480 0.047546 0.666260 1445372493 0.354248 -0.654480 0.047546 0.666260 1445372493 0.354248 -0.654480 0.047546 0.666260 1445372493 0.358093 -0.664429 0.022339 0.655640 1445372493 0.358093 -0.664429 0.022339 0.655640 1445372493 0.358093 -0.664429 0.022339 0.655640 1445372493 0.358093 -0.664429 0.022339 0.655640 1445372493 0.358093 -0.664429 0.022339 0.655640 1445372493 0.342529 -0.673706 0.013245 0.654663 1445372493 0.342529 -0.673706 0.013245 0.654663 1445372493 0.342529 -0.673706 0.013245 0.654663 1445372493 0.342529 -0.673706 0.013245 0.654663 1445372493 0.342529 -0.673706 0.013245 0.654663 1445372493 0.342529 -0.673706 0.013245 0.654663 1445372493 0.350403 -0.668030 0.054504 0.654175 1445372493 0.350403 -0.668030 0.054504 0.654175 1445372493 0.350403 -0.668030 0.054504 0.654175 1445372493 0.350403 -0.668030 0.054504 0.654175 1445372493 0.350403 -0.668030 0.054504 0.654175 1445372493 0.350403 -0.668030 0.054504 0.654175 1445372493 0.370911 -0.657837 0.131287 0.642212 1445372493 0.370911 -0.657837 0.131287 0.642212 1445372493 0.370911 -0.657837 0.131287 0.642212 1445372493 0.370911 -0.657837 0.131287 0.642212 1445372493 0.370911 -0.657837 0.131287 0.642212 1445372493 0.370911 -0.657837 0.131287 0.642212 1445372493 0.370911 -0.657837 0.131287 0.642212 1445372493 0.339111 -0.668518 0.124634 0.650024 1445372493 0.339111 -0.668518 0.124634 0.650024 1445372493 0.339111 -0.668518 0.124634 0.650024 1445372493 0.339111 -0.668518 0.124634 0.650024 1445372493 0.339111 -0.668518 0.124634 0.650024 1445372493 0.339111 -0.668518 0.124634 0.650024 1445372493 0.316467 -0.686890 0.135193 0.640076 1445372493 0.316467 -0.686890 0.135193 0.640076 1445372493 0.316467 -0.686890 0.135193 0.640076 1445372493 0.316467 -0.686890 0.135193 0.640076 1445372493 0.316467 -0.686890 0.135193 0.640076 1445372493 0.316467 -0.686890 0.135193 0.640076 1445372493 0.320313 -0.701172 0.168579 0.614258 1445372493 0.320313 -0.701172 0.168579 0.614258 1445372493 0.320313 -0.701172 0.168579 0.614258 1445372493 0.320313 -0.701172 0.168579 0.614258 1445372494 0.320313 -0.701172 0.168579 0.614258 1445372494 0.320313 -0.701172 0.168579 0.614258 1445372494 0.332214 -0.696045 0.188965 0.607788 1445372494 0.332214 -0.696045 0.188965 0.607788 1445372494 0.332214 -0.696045 0.188965 0.607788 1445372494 0.332214 -0.696045 0.188965 0.607788 1445372494 0.332214 -0.696045 0.188965 0.607788 1445372494 0.332214 -0.696045 0.188965 0.607788 1445372494 0.332214 -0.696045 0.188965 0.607788 1445372494 0.338684 -0.680176 0.179749 0.624756 1445372494 0.338684 -0.680176 0.179749 0.624756 1445372494 0.338684 -0.680176 0.179749 0.624756 1445372494 0.338684 -0.680176 0.179749 0.624756 1445372494 0.338684 -0.680176 0.179749 0.624756 1445372494 0.338684 -0.680176 0.179749 0.624756 1445372494 0.351196 -0.657776 0.170593 0.644104 1445372494 0.351196 -0.657776 0.170593 0.644104 1445372494 0.351196 -0.657776 0.170593 0.644104 1445372494 0.351196 -0.657776 0.170593 0.644104 1445372494 0.351196 -0.657776 0.170593 0.644104 1445372494 0.351196 -0.657776 0.170593 0.644104 1445372494 0.351196 -0.657776 0.170593 0.644104 1445372494 0.348755 -0.656860 0.150085 0.651489 1445372494 0.348755 -0.656860 0.150085 0.651489 1445372494 0.348755 -0.656860 0.150085 0.651489 1445372494 0.348755 -0.656860 0.150085 0.651489 1445372494 0.348755 -0.656860 0.150085 0.651489 1445372494 0.348755 -0.656860 0.150085 0.651489 1445372494 0.325562 -0.656555 0.075500 0.676147 1445372494 0.325562 -0.656555 0.075500 0.676147 1445372494 0.325562 -0.656555 0.075500 0.676147 1445372494 0.325562 -0.656555 0.075500 0.676147 1445372494 0.325562 -0.656555 0.075500 0.676147 1445372494 0.325562 -0.656555 0.075500 0.676147 1445372494 0.314453 -0.656860 0.020813 0.684998 1445372494 0.314453 -0.656860 0.020813 0.684998 1445372494 0.314453 -0.656860 0.020813 0.684998 1445372494 0.314453 -0.656860 0.020813 0.684998 1445372494 0.314453 -0.656860 0.020813 0.684998 1445372494 0.314453 -0.656860 0.020813 0.684998 1445372494 0.321533 -0.661499 0.011780 0.677429 1445372494 0.321533 -0.661499 0.011780 0.677429 1445372494 0.321533 -0.661499 0.011780 0.677429 1445372494 0.321533 -0.661499 0.011780 0.677429 1445372494 0.321533 -0.661499 0.011780 0.677429 1445372494 0.321533 -0.661499 0.011780 0.677429 1445372494 0.321533 -0.661499 0.011780 0.677429 1445372494 0.309448 -0.665222 0.039429 0.678345 1445372494 0.309448 -0.665222 0.039429 0.678345 1445372494 0.309448 -0.665222 0.039429 0.678345 1445372494 0.309448 -0.665222 0.039429 0.678345 1445372494 0.309448 -0.665222 0.039429 0.678345 1445372494 0.309448 -0.665222 0.039429 0.678345 1445372494 0.331482 -0.656006 0.077515 0.673645 1445372494 0.331482 -0.656006 0.077515 0.673645 1445372494 0.331482 -0.656006 0.077515 0.673645 1445372494 0.331482 -0.656006 0.077515 0.673645 1445372494 0.331482 -0.656006 0.077515 0.673645 1445372494 0.331482 -0.656006 0.077515 0.673645 1445372494 0.350708 -0.663269 0.138367 0.646484 1445372494 0.350708 -0.663269 0.138367 0.646484 1445372494 0.350708 -0.663269 0.138367 0.646484 1445372494 0.350708 -0.663269 0.138367 0.646484 1445372494 0.350708 -0.663269 0.138367 0.646484 1445372494 0.350708 -0.663269 0.138367 0.646484 1445372494 0.335876 -0.676086 0.138000 0.641113 1445372494 0.335876 -0.676086 0.138000 0.641113 1445372494 0.335876 -0.676086 0.138000 0.641113 1445372494 0.335876 -0.676086 0.138000 0.641113 1445372494 0.335876 -0.676086 0.138000 0.641113 1445372494 0.335876 -0.676086 0.138000 0.641113 1445372494 0.314331 -0.703857 0.159729 0.616638 1445372494 0.314331 -0.703857 0.159729 0.616638 1445372494 0.314331 -0.703857 0.159729 0.616638 1445372494 0.314331 -0.703857 0.159729 0.616638 1445372494 0.314331 -0.703857 0.159729 0.616638 1445372494 0.314331 -0.703857 0.159729 0.616638 1445372494 0.314331 -0.703857 0.159729 0.616638 1445372494 0.321350 -0.703186 0.181335 0.607788 1445372494 0.321350 -0.703186 0.181335 0.607788 1445372494 0.321350 -0.703186 0.181335 0.607788 1445372494 0.321350 -0.703186 0.181335 0.607788 1445372494 0.321350 -0.703186 0.181335 0.607788 1445372494 0.321350 -0.703186 0.181335 0.607788 1445372494 0.324585 -0.689331 0.183838 0.621033 1445372494 0.324585 -0.689331 0.183838 0.621033 1445372494 0.324585 -0.689331 0.183838 0.621033 1445372494 0.324585 -0.689331 0.183838 0.621033 1445372494 0.324585 -0.689331 0.183838 0.621033 1445372494 0.324585 -0.689331 0.183838 0.621033 1445372494 0.324585 -0.689331 0.183838 0.621033 1445372494 0.331177 -0.670898 0.163757 0.642944 1445372494 0.331177 -0.670898 0.163757 0.642944 1445372494 0.331177 -0.670898 0.163757 0.642944 1445372494 0.331177 -0.670898 0.163757 0.642944 1445372494 0.331177 -0.670898 0.163757 0.642944 1445372494 0.331177 -0.670898 0.163757 0.642944 1445372494 0.345642 -0.648071 0.157043 0.660217 1445372494 0.345642 -0.648071 0.157043 0.660217 1445372494 0.345642 -0.648071 0.157043 0.660217 1445372494 0.345642 -0.648071 0.157043 0.660217 1445372494 0.345642 -0.648071 0.157043 0.660217 1445372494 0.345642 -0.648071 0.157043 0.660217 1445372494 0.338379 -0.645264 0.127441 0.672974 1445372494 0.338379 -0.645264 0.127441 0.672974 1445372494 0.338379 -0.645264 0.127441 0.672974 1445372494 0.338379 -0.645264 0.127441 0.672974 1445372494 0.338379 -0.645264 0.127441 0.672974 1445372494 0.338379 -0.645264 0.127441 0.672974 1445372494 0.321655 -0.640320 0.056946 0.695129 1445372494 0.321655 -0.640320 0.056946 0.695129 1445372494 0.321655 -0.640320 0.056946 0.695129 1445372494 0.321655 -0.640320 0.056946 0.695129 1445372494 0.321655 -0.640320 0.056946 0.695129 1445372494 0.321655 -0.640320 0.056946 0.695129 1445372495 0.324707 -0.652283 0.023865 0.684448 1445372495 
0.243896 -0.731445 0.092102 0.630127 1445372498 0.233521 -0.734741 0.081482 0.631592 1445372498 0.233521 -0.734741 0.081482 0.631592 1445372498 0.233521 -0.734741 0.081482 0.631592 1445372498 0.233521 -0.734741 0.081482 0.631592 1445372498 0.233521 -0.734741 0.081482 0.631592 1445372498 0.233521 -0.734741 0.081482 0.631592 1445372498 0.232300 -0.736206 0.074646 0.631287 1445372498 0.232300 -0.736206 0.074646 0.631287 1445372498 0.232300 -0.736206 0.074646 0.631287 1445372498 0.232300 -0.736206 0.074646 0.631287 1445372498 0.232300 -0.736206 0.074646 0.631287 1445372498 0.232300 -0.736206 0.074646 0.631287 1445372498 0.232300 -0.736206 0.074646 0.631287 1445372498 0.235474 -0.736511 0.074341 0.629761 1445372498 0.235474 -0.736511 0.074341 0.629761 1445372498 0.235474 -0.736511 0.074341 0.629761 1445372498 0.235474 -0.736511 0.074341 0.629761 1445372498 0.235474 -0.736511 0.074341 0.629761 1445372498 0.235474 -0.736511 0.074341 0.629761 1445372498 0.233521 -0.737061 0.070313 0.630249 1445372498 0.233521 -0.737061 0.070313 0.630249 1445372498 0.233521 -0.737061 0.070313 0.630249 1445372498 0.233521 -0.737061 0.070313 0.630249 1445372498 0.233521 -0.737061 0.070313 0.630249 1445372498 0.236206 -0.736633 0.071472 0.629639 1445372498 0.236206 -0.736633 0.071472 0.629639 1445372498 0.236206 -0.736633 0.071472 0.629639 1445372498 0.236206 -0.736633 0.071472 0.629639 1445372498 0.236206 -0.736633 0.071472 0.629639 1445372498 0.236206 -0.736633 0.071472 0.629639 1445372498 0.236206 -0.736633 0.071472 0.629639 1445372498 0.239197 -0.736389 0.074097 0.628540 1445372498 0.239197 -0.736389 0.074097 0.628540 1445372498 0.239197 -0.736389 0.074097 0.628540 1445372498 0.239197 -0.736389 0.074097 0.628540 1445372498 0.239197 -0.736389 0.074097 0.628540 1445372498 0.239197 -0.736389 0.074097 0.628540 1445372498 0.241028 -0.736267 0.077087 0.627563 1445372498 0.241028 -0.736267 0.077087 0.627563 1445372498 0.241028 -0.736267 0.077087 0.627563 1445372498 0.241028 -0.736267 0.077087 0.627563 1445372498 0.241028 -0.736267 0.077087 0.627563 1445372498 0.241028 -0.736267 0.077087 0.627563 1445372498 0.244934 -0.735291 0.082336 0.626587 1445372498 0.244934 -0.735291 0.082336 0.626587 1445372498 0.244934 -0.735291 0.082336 0.626587 1445372498 0.244934 -0.735291 0.082336 0.626587 1445372498 0.244934 -0.735291 0.082336 0.626587 1445372498 0.253052 -0.732605 0.091125 0.625244 1445372498 0.253052 -0.732605 0.091125 0.625244 1445372498 0.253052 -0.732605 0.091125 0.625244 1445372498 0.253052 -0.732605 0.091125 0.625244 1445372498 0.253052 -0.732605 0.091125 0.625244 1445372498 0.253052 -0.732605 0.091125 0.625244 1445372498 0.253052 -0.732605 0.091125 0.625244 1445372498 0.255981 -0.730957 0.095520 0.625305 1445372498 0.255981 -0.730957 0.095520 0.625305 1445372498 0.255981 -0.730957 0.095520 0.625305 1445372498 0.255981 -0.730957 0.095520 0.625305 1445372498 0.255981 -0.730957 0.095520 0.625305 1445372498 0.255981 -0.730957 0.095520 0.625305 1445372498 0.252014 -0.730652 0.093506 0.627625 1445372498 0.252014 -0.730652 0.093506 0.627625 1445372498 0.252014 -0.730652 0.093506 0.627625 1445372498 0.252014 -0.730652 0.093506 0.627625 1445372498 0.252014 -0.730652 0.093506 0.627625 1445372498 0.252014 -0.730652 0.093506 0.627625 1445372498 0.252014 -0.730652 0.093506 0.627625 1445372498 0.250793 -0.730225 0.094604 0.628479 1445372498 0.250793 -0.730225 0.094604 0.628479 1445372498 0.250793 -0.730225 0.094604 0.628479 1445372498 0.250793 -0.730225 0.094604 0.628479 1445372498 0.250793 -0.730225 0.094604 0.628479 1445372498 0.250793 -0.730225 0.094604 0.628479 1445372498 0.253479 -0.729858 0.099243 0.627014 1445372498 0.253479 -0.729858 0.099243 0.627014 1445372498 0.253479 -0.729858 0.099243 0.627014 1445372498 0.253479 -0.729858 0.099243 0.627014 1445372498 0.253479 -0.729858 0.099243 0.627014 1445372498 0.253479 -0.729858 0.099243 0.627014 1445372498 0.253479 -0.731750 0.098633 0.624939 1445372498 0.253479 -0.731750 0.098633 0.624939 1445372498 0.253479 -0.731750 0.098633 0.624939 1445372498 0.253479 -0.731750 0.098633 0.624939 1445372498 0.253479 -0.731750 0.098633 0.624939 1445372498 0.253479 -0.731750 0.098633 0.624939 1445372498 0.253479 -0.731750 0.098633 0.624939 1445372498 0.250427 -0.732239 0.093323 0.626404 1445372498 0.250427 -0.732239 0.093323 0.626404 1445372498 0.250427 -0.732239 0.093323 0.626404 1445372498 0.250427 -0.732239 0.093323 0.626404 1445372498 0.250427 -0.732239 0.093323 0.626404 1445372498 0.250427 -0.732239 0.093323 0.626404 1445372498 0.250793 -0.730896 0.091797 0.627991 1445372498 0.250793 -0.730896 0.091797 0.627991 1445372498 0.250793 -0.730896 0.091797 0.627991 1445372498 0.250793 -0.730896 0.091797 0.627991 1445372498 0.250793 -0.730896 0.091797 0.627991 1445372498 0.250793 -0.730896 0.091797 0.627991 1445372498 0.252441 -0.730774 0.092346 0.627441 1445372498 0.252441 -0.730774 0.092346 0.627441 1445372498 0.252441 -0.730774 0.092346 0.627441 1445372499 0.252441 -0.730774 0.092346 0.627441 1445372499 0.252441 -0.730774 0.092346 0.627441 1445372499 0.252441 -0.730774 0.092346 0.627441 1445372499 0.249573 -0.733459 0.090027 0.625793 1445372499 0.249573 -0.733459 0.090027 0.625793 1445372499 0.249573 -0.733459 0.090027 0.625793 1445372499 0.249573 -0.733459 0.090027 0.625793 1445372499 0.249573 -0.733459 0.090027 0.625793 1445372499 0.249573 -0.733459 0.090027 0.625793 1445372499 0.249573 -0.733459 0.090027 0.625793 1445372499 0.248230 -0.736877 0.089661 0.622375 1445372499 0.248230 -0.736877 0.089661 0.622375 1445372499 0.248230 -0.736877 0.089661 0.622375 1445372499 0.248230 -0.736877 0.089661 0.622375 1445372499 0.248230 -0.736877 0.089661 0.622375 1445372499 0.248230 -0.736877 0.089661 0.622375 1445372499 0.247009 -0.738220 0.090454 0.621155 1445372499 0.247009 -0.738220 0.090454 0.621155 1445372499 0.247009 -0.738220 0.090454 0.621155 1445372499 0.247009 -0.738220 0.090454 0.621155 1445372499 0.247009 -0.738220 0.090454 0.621155 1445372499 0.247009 -0.738220 0.090454 0.621155 1445372499 0.249146 -0.738403 0.093140 0.619629 1445372499 0.249146 -0.738403 0.093140 0.619629 1445372499 0.249146 -0.738403 0.093140 0.619629 1445372499 0.249146 -0.738403 0.093140 0.619629 1445372499 0.249146 -0.738403 0.093140 0.619629 1445372499 0.249146 -0.738403 0.093140 0.619629 1445372499 0.244202 -0.739929 0.089050 0.620422 1445372499 0.244202 -0.739929 0.089050 0.620422 1445372499 0.244202 -0.739929 0.089050 0.620422 1445372499 0.244202 -0.739929 0.089050 0.620422 1445372499 0.244202 -0.739929 0.089050 0.620422 1445372499 0.244202 -0.739929 0.089050 0.620422 1445372499 0.238403 -0.741516 0.083008 0.621643 1445372499 0.238403 -0.741516 0.083008 0.621643 1445372499 0.238403 -0.741516 0.083008 0.621643 1445372499 0.238403 -0.741516 0.083008 0.621643 1445372499 0.238403 -0.741516 0.083008 0.621643 1445372499 0.238403 -0.741516 0.083008 0.621643 1445372499 0.243225 -0.741821 0.084595 0.619202 1445372499 0.243225 -0.741821 0.084595 0.619202 1445372499 0.243225 -0.741821 0.084595 0.619202 1445372499 0.243225 -0.741821 0.084595 0.619202 1445372499 0.243225 -0.741821 0.084595 0.619202 1445372499 0.243225 -0.741821 0.084595 0.619202 1445372499 0.245972 -0.743103 0.085327 0.616455 1445372499 0.245972 -0.743103 0.085327 0.616455 1445372499 0.245972 -0.743103 0.085327 0.616455 1445372499 0.245972 -0.743103 0.085327 0.616455 1445372499 0.245972 -0.743103 0.085327 0.616455 1445372499 0.245972 -0.743103 0.085327 0.616455 1445372499 0.243408 -0.744995 0.079834 0.615906 1445372499 0.243408 -0.744995 0.079834 0.615906 1445372499 0.243408 -0.744995 0.079834 0.615906 1445372499 0.243408 -0.744995 0.079834 0.615906 1445372499 0.243408 -0.744995 0.079834 0.615906 1445372499 0.243408 -0.744995 0.079834 0.615906 1445372499 0.241516 -0.745056 0.074524 0.617249 1445372499 0.241516 -0.745056 0.074524 0.617249 1445372499 0.241516 -0.745056 0.074524 0.617249 1445372499 0.241516 -0.745056 0.074524 0.617249 1445372499 0.241516 -0.745056 0.074524 0.617249 1445372499 0.241516 -0.745056 0.074524 0.617249 1445372499 0.241516 -0.745056 0.074524 0.617249 1445372499 0.244507 -0.744141 0.073242 0.617310 1445372499 0.244507 -0.744141 0.073242 0.617310 1445372499 0.244507 -0.744141 0.073242 0.617310 1445372499 0.244507 -0.744141 0.073242 0.617310 1445372499 0.244507 -0.744141 0.073242 0.617310 1445372499 0.244507 -0.744141 0.073242 0.617310 1445372499 0.244629 -0.744080 0.070984 0.617615 1445372499 0.244629 -0.744080 0.070984 0.617615 1445372499 0.244629 -0.744080 0.070984 0.617615 1445372499 0.244629 -0.744080 0.070984 0.617615 1445372499 0.244629 -0.744080 0.070984 0.617615 1445372499 0.244629 -0.744080 0.070984 0.617615 1445372499 0.244934 -0.744385 0.069885 0.617249 1445372499 0.244934 -0.744385 0.069885 0.617249 1445372499 0.244934 -0.744385 0.069885 0.617249 1445372499 0.244934 -0.744385 0.069885 0.617249 1445372499 0.244934 -0.744385 0.069885 0.617249 1445372499 0.244934 -0.744385 0.069885 0.617249 1445372499 0.249084 -0.742676 0.075378 0.617004 1445372499 0.249084 -0.742676 0.075378 0.617004 1445372499 0.249084 -0.742676 0.075378 0.617004 1445372499 0.249084 -0.742676 0.075378 0.617004 1445372499 0.249084 -0.742676 0.075378 0.617004 1445372499 0.249084 -0.742676 0.075378 0.617004 1445372499 0.253418 -0.739807 0.081116 0.617981 1445372499 0.253418 -0.739807 0.081116 0.617981 1445372499 0.253418 -0.739807 0.081116 0.617981 1445372499 0.253418 -0.739807 0.081116 0.617981 1445372499 0.253418 -0.739807 0.081116 0.617981 1445372499 0.253418 -0.739807 0.081116 0.617981 1445372499 0.252747 -0.736450 0.080078 0.622375 1445372499 0.252747 -0.736450 0.080078 0.622375 1445372499 0.252747 -0.736450 0.080078 0.622375 1445372499 0.252747 -0.736450 0.080078 0.622375 1445372499 0.252747 -0.736450 0.080078 0.622375 1445372499 0.252747 -0.736450 0.080078 0.622375 1445372499 0.249573 -0.732422 0.075256 0.628967 1445372499 0.249573 -0.732422 0.075256 0.628967 1445372499 0.249573 -0.732422 0.075256 0.628967 1445372499 0.249573 -0.732422 0.075256 0.628967 1445372499 0.249573 -0.732422 0.075256 0.628967 1445372499 0.249573 -0.732422 0.075256 0.628967 1445372499 0.253906 -0.729309 0.073975 0.630981 1445372499 0.253906 -0.729309 0.073975 0.630981 1445372499 0.253906 -0.729309 0.073975 0.630981 1445372499 0.253906 -0.729309 0.073975 0.630981 1445372499 0.253906 -0.729309 0.073975 0.630981 1445372500 0.253906 -0.729309 0.073975 0.630981 1445372500 0.260681 -0.728882 0.076416 0.628418 1445372500 0.260681 -0.728882 0.076416 0.628418 1445372500 0.260681 -0.728882 0.076416 0.628418 1445372500 0.260681 -0.728882 0.076416 0.628418 1445372500 0.260681 -0.728882 0.076416 0.628418 1445372500 0.260681 -0.728882 0.076416 0.628418 1445372500 0.264221 -0.728821 0.077148 0.626953 1445372500 0.264221 -0.728821 0.077148 0.626953 1445372500 0.264221 -0.728821 0.077148 0.626953 1445372500 0.264221 -0.728821 0.077148 0.626953 1445372500 0.264221 -0.728821 0.077148 0.626953 1445372500 0.264221 -0.728821 0.077148 0.626953 1445372500 0.262451 -0.727173 0.073242 0.630066 1445372500 0.262451 -0.727173 0.073242 0.630066 1445372500 0.262451 -0.727173 0.073242 0.630066 1445372500 0.262451 -0.727173 0.073242 0.630066 1445372500 0.262451 -0.727173 0.073242 0.630066 1445372500 0.262451 -0.727173 0.073242 0.630066 1445372500 0.262451 -0.727173 0.073242 0.630066 1445372500 0.264465 -0.723755 0.071472 0.633362 1445372500 0.264465 -0.723755 0.071472 0.633362 1445372500 0.264465 -0.723755 0.071472 0.633362 1445372500 0.264465 -0.723755 0.071472 0.633362 1445372500 0.264465 -0.723755 0.071472 0.633362 1445372500 0.264465 -0.723755 0.071472 0.633362 1445372500 0.267761 -0.720215 0.072632 0.635864 1445372500 0.267761 -0.720215 0.072632 0.635864 1445372500 0.267761 -0.720215 0.072632 0.635864 1445372500 0.267761 -0.720215 0.072632 0.635864 1445372500 0.267761 -0.720215 0.072632 0.635864 1445372500 0.267761 -0.720215 0.072632 0.635864 1445372500 0.267761 -0.720215 0.072632 0.635864 1445372500 0.272095 -0.717651 0.075256 0.636597 1445372500 0.272095 -0.717651 0.075256 0.636597 1445372500 0.272095 -0.717651 0.075256 0.636597 1445372500 0.272095 -0.717651 0.075256 0.636597 1445372500 0.272095 -0.717651 0.075256 0.636597 1445372500 0.272095 -0.717651 0.075256 0.636597 1445372500 0.275635 -0.714600 0.079895 0.637939 1445372500 0.275635 -0.714600 0.079895 0.637939 1445372500 0.275635 -0.714600 0.079895 0.637939 1445372500 0.275635 -0.714600 0.079895 0.637939 1445372500 0.275635 -0.714600 0.079895 0.637939 1445372500 0.275635 -0.714600 0.079895 0.637939 1445372500 0.282837 -0.711121 0.090149 0.637268 1445372500 0.282837 -0.711121 0.090149 0.637268 1445372500 0.282837 -0.711121 0.090149 0.637268 1445372500 0.282837 -0.711121 0.090149 0.637268 1445372500 0.282837 -0.711121 0.090149 0.637268 1445372500 0.282837 -0.711121 0.090149 0.637268 1445372500 0.285461 -0.709106 0.096191 0.637512 1445372500 0.285461 -0.709106 0.096191 0.637512 1445372500 0.285461 -0.709106 0.096191 0.637512 1445372500 0.285461 -0.709106 0.096191 0.637512 1445372500 0.285461 -0.709106 0.096191 0.637512 1445372500 0.285461 -0.709106 0.096191 0.637512 1445372500 0.285461 -0.709106 0.096191 0.637512 1445372500 0.282288 -0.709045 0.094849 0.639221 1445372500 0.282288 -0.709045 0.094849 0.639221 1445372500 0.282288 -0.709045 0.094849 0.639221 1445372500 0.282288 -0.709045 0.094849 0.639221 1445372500 0.282288 -0.709045 0.094849 0.639221 1445372500 0.282288 -0.709045 0.094849 0.639221 1445372500 0.280334 -0.710266 0.092346 0.639038 1445372500 0.280334 -0.710266 0.092346 0.639038 1445372500 0.280334 -0.710266 0.092346 0.639038 1445372500 0.280334 -0.710266 0.092346 0.639038 1445372500 0.280334 -0.710266 0.092346 0.639038 1445372500 0.280334 -0.710266 0.092346 0.639038 1445372500 0.282532 -0.711792 0.093811 0.636169 1445372500 0.282532 -0.711792 0.093811 0.636169 1445372500 0.282532 -0.711792 0.093811 0.636169 1445372500 0.282532 -0.711792 0.093811 0.636169 1445372500 0.282532 -0.711792 0.093811 0.636169 1445372500 0.282532 -0.711792 0.093811 0.636169 1445372500 0.284851 -0.714050 0.095154 0.632385 1445372500 0.284851 -0.714050 0.095154 0.632385 1445372500 0.284851 -0.714050 0.095154 0.632385 1445372500 0.284851 -0.714050 0.095154 0.632385 1445372500 0.284851 -0.714050 0.095154 0.632385 1445372500 0.284851 -0.714050 0.095154 0.632385 1445372500 0.280457 -0.717285 0.091858 0.631165 1445372500 0.280457 -0.717285 0.091858 0.631165 1445372500 0.280457 -0.717285 0.091858 0.631165 1445372500 0.280457 -0.717285 0.091858 0.631165 1445372500 0.280457 -0.717285 0.091858 0.631165 1445372500 0.280457 -0.717285 0.091858 0.631165 1445372500 0.280457 -0.717285 0.091858 0.631165 1445372500 0.273804 -0.718689 0.087463 0.633118 1445372500 0.273804 -0.718689 0.087463 0.633118 1445372500 0.273804 -0.718689 0.087463 0.633118 1445372500 0.273804 -0.718689 0.087463 0.633118 1445372500 0.273804 -0.718689 0.087463 0.633118 1445372500 0.275085 -0.719116 0.089172 0.631836 1445372500 0.275085 -0.719116 0.089172 0.631836 1445372500 0.275085 -0.719116 0.089172 0.631836 1445372500 0.275085 -0.719116 0.089172 0.631836 1445372500 0.275085 -0.719116 0.089172 0.631836 1445372500 0.275085 -0.719116 0.089172 0.631836 1445372500 0.270264 -0.721924 0.086243 0.631104 1445372500 0.270264 -0.721924 0.086243 0.631104 1445372500 0.270264 -0.721924 0.086243 0.631104 1445372500 0.270264 -0.721924 0.086243 0.631104 1445372500 0.270264 -0.721924 0.086243 0.631104 1445372500 0.270264 -0.721924 0.086243 0.631104 1445372500 0.268982 -0.722046 0.086426 0.631470 1445372500 0.268982 -0.722046 0.086426 0.631470 1445372500 0.268982 -0.722046 0.086426 0.631470 1445372500 0.268982 -0.722046 0.086426 0.631470 1445372500 0.268982 -0.722046 0.086426 0.631470 1445372500 0.268982 -0.722046 0.086426 0.631470 1445372501 0.276550 -0.718933 0.097961 0.630066 1445372501 0.276550 -0.718933 0.097961 0.630066 1445372501 0.276550 -0.718933 0.097961 0.630066 1445372501 0.276550 -0.718933 0.097961 0.630066 1445372501 0.276550 -0.718933 0.097961 0.630066 1445372501 0.276550 -0.718933 0.097961 0.630066 1445372501 0.276550 -0.718933 0.097961 0.630066 1445372501 0.271973 -0.720642 0.100281 0.629822 1445372501 0.271973 -0.720642 0.100281 0.629822 1445372501 0.271973 -0.720642 0.100281 0.629822 1445372501 0.271973 -0.720642 0.100281 0.629822 1445372501 0.271973 -0.720642 0.100281 0.629822 1445372501 0.271973 -0.720642 0.100281 0.629822 1445372501 0.262451 -0.724121 0.095581 0.630554 1445372501 0.262451 -0.724121 0.095581 0.630554 1445372501 0.262451 -0.724121 0.095581 0.630554 1445372501 0.262451 -0.724121 0.095581 0.630554 1445372501 0.262451 -0.724121 0.095581 0.630554 1445372501 0.262451 -0.724121 0.095581 0.630554 1445372501 0.259338 -0.726013 0.095459 0.629700 1445372501 0.259338 -0.726013 0.095459 0.629700 1445372501 0.259338 -0.726013 0.095459 0.629700 1445372501 0.259338 -0.726013 0.095459 0.629700 1445372501 0.259338 -0.726013 0.095459 0.629700 1445372501 0.259338 -0.726013 0.095459 0.629700 1445372501 0.262268 -0.728271 0.100708 0.625000 1445372501 0.262268 -0.728271 0.100708 0.625000 1445372501 0.262268 -0.728271 0.100708 0.625000 1445372501 0.262268 -0.728271 0.100708 0.625000 1445372501 0.262268 -0.728271 0.100708 0.625000 1445372501 0.262268 -0.728271 0.100708 0.625000 1445372501 0.263367 -0.730286 0.102783 0.621887 1445372501 0.263367 -0.730286 0.102783 0.621887 1445372501 0.263367 -0.730286 0.102783 0.621887 1445372501 0.263367 -0.730286 0.102783 0.621887 1445372501 0.263367 -0.730286 0.102783 0.621887 1445372501 0.263367 -0.730286 0.102783 0.621887 1445372501 0.262146 -0.731140 0.101440 0.621643 1445372501 0.262146 -0.731140 0.101440 0.621643 1445372501 0.262146 -0.731140 0.101440 0.621643 1445372501 0.262146 -0.731140 0.101440 0.621643 1445372501 0.262146 -0.731140 0.101440 0.621643 1445372501 0.260132 -0.730896 0.096802 0.623474 1445372501 0.260132 -0.730896 0.096802 0.623474 1445372501 0.260132 -0.730896 0.096802 0.623474 1445372501 0.260132 -0.730896 0.096802 0.623474 1445372501 0.260132 -0.730896 0.096802 0.623474 1445372501 0.260132 -0.730896 0.096802 0.623474 1445372501 0.260132 -0.730896 0.096802 0.623474 1445372501 0.263245 -0.729065 0.095581 0.624512 1445372501 0.263245 -0.729065 0.095581 0.624512 1445372501 0.263245 -0.729065 0.095581 0.624512 1445372501 0.263245 -0.729065 0.095581 0.624512 1445372501 0.263245 -0.729065 0.095581 0.624512 1445372501 0.263245 -0.729065 0.095581 0.624512 1445372501 0.263306 -0.728638 0.093445 0.625305 1445372501 0.263306 -0.728638 0.093445 0.625305 1445372501 0.263306 -0.728638 0.093445 0.625305 1445372501 0.263306 -0.728638 0.093445 0.625305 1445372501 0.263306 -0.728638 0.093445 0.625305 1445372501 0.263306 -0.728638 0.093445 0.625305 1445372501 0.265503 -0.728943 0.093262 0.624084 1445372501 0.265503 -0.728943 0.093262 0.624084 1445372501 0.265503 -0.728943 0.093262 0.624084 1445372501 0.265503 -0.728943 0.093262 0.624084 1445372501 0.265503 -0.728943 0.093262 0.624084 1445372501 0.265503 -0.728943 0.093262 0.624084 1445372501 0.270813 -0.727539 0.101379 0.622131 1445372501 0.270813 -0.727539 0.101379 0.622131 1445372501 0.270813 -0.727539 0.101379 0.622131 1445372501 0.270813 -0.727539 0.101379 0.622131 1445372501 0.270813 -0.727539 0.101379 0.622131 1445372501 0.270813 -0.727539 0.101379 0.622131 1445372501 0.272583 -0.727478 0.107788 0.620361 1445372501 0.272583 -0.727478 0.107788 0.620361 1445372501 0.272583 -0.727478 0.107788 0.620361 1445372501 0.272583 -0.727478 0.107788 0.620361 1445372501 0.272583 -0.727478 0.107788 0.620361 1445372501 0.268799 -0.729370 0.107910 0.619751 1445372501 0.268799 -0.729370 0.107910 0.619751 1445372501 0.268799 -0.729370 0.107910 0.619751 1445372501 0.268799 -0.729370 0.107910 0.619751 1445372501 0.268799 -0.729370 0.107910 0.619751 1445372501 0.268799 -0.729370 0.107910 0.619751 1445372501 0.268799 -0.729370 0.107910 0.619751 1445372501 0.265503 -0.730286 0.107971 0.620056 1445372501 0.265503 -0.730286 0.107971 0.620056 1445372501 0.265503 -0.730286 0.107971 0.620056 1445372501 0.265503 -0.730286 0.107971 0.620056 1445372501 0.265503 -0.730286 0.107971 0.620056 1445372501 0.265503 -0.730286 0.107971 0.620056 1445372501 0.267822 -0.731506 0.112122 0.616882 1445372501 0.267822 -0.731506 0.112122 0.616882 1445372501 0.267822 -0.731506 0.112122 0.616882 1445372501 0.267822 -0.731506 0.112122 0.616882 1445372501 0.267822 -0.731506 0.112122 0.616882 1445372501 0.267822 -0.731506 0.112122 0.616882 1445372501 0.267822 -0.731506 0.112122 0.616882 1445372501 0.271240 -0.732483 0.116455 0.613464 1445372501 0.271240 -0.732483 0.116455 0.613464 1445372501 0.271240 -0.732483 0.116455 0.613464 1445372501 0.271240 -0.732483 0.116455 0.613464 1445372501 0.271240 -0.732483 0.116455 0.613464 1445372501 0.271240 -0.732483 0.116455 0.613464 1445372501 0.266602 -0.734558 0.111694 0.613892 1445372501 0.266602 -0.734558 0.111694 0.613892 1445372501 0.266602 -0.734558 0.111694 0.613892 1445372501 0.266602 -0.734558 0.111694 0.613892 1445372501 0.266602 -0.734558 0.111694 0.613892 1445372502 0.266602 -0.734558 0.111694 0.613892 1445372502 0.259338 -0.735168 0.100525 0.618164 1445372502 0.259338 -0.735168 0.100525 0.618164 1445372502 0.259338 -0.735168 0.100525 0.618164 1445372502 0.259338 -0.735168 0.100525 0.618164 1445372502 0.259338 -0.735168 0.100525 0.618164 1445372502 0.259583 -0.733093 0.094238 0.621521 1445372502 0.259583 -0.733093 0.094238 0.621521 1445372502 0.259583 -0.733093 0.094238 0.621521 1445372502 0.259583 -0.733093 0.094238 0.621521 1445372502 0.259583 -0.733093 0.094238 0.621521 1445372502 0.259583 -0.733093 0.094238 0.621521 1445372502 0.259583 -0.733093 0.094238 0.621521 1445372502 0.258728 -0.732056 0.087524 0.624084 1445372502 0.258728 -0.732056 0.087524 0.624084 1445372502 0.258728 -0.732056 0.087524 0.624084 1445372502 0.258728 -0.732056 0.087524 0.624084 1445372502 0.258728 -0.732056 0.087524 0.624084 1445372502 0.258728 -0.732056 0.087524 0.624084 1445372502 0.258972 -0.730957 0.083740 0.625793 1445372502 0.258972 -0.730957 0.083740 0.625793 1445372502 0.258972 -0.730957 0.083740 0.625793 1445372502 0.258972 -0.730957 0.083740 0.625793 1445372502 0.258972 -0.730957 0.083740 0.625793 1445372502 0.258972 -0.730957 0.083740 0.625793 1445372502 0.265930 -0.726318 0.091736 0.627136 1445372502 0.265930 -0.726318 0.091736 0.627136 1445372502 0.265930 -0.726318 0.091736 0.627136 1445372502 0.265930 -0.726318 0.091736 0.627136 1445372502 0.265930 -0.726318 0.091736 0.627136 1445372502 0.265930 -0.726318 0.091736 0.627136 1445372502 0.272461 -0.722534 0.104187 0.626770 1445372502 0.272461 -0.722534 0.104187 0.626770 1445372502 0.272461 -0.722534 0.104187 0.626770 1445372502 0.272461 -0.722534 0.104187 0.626770 1445372502 0.272461 -0.722534 0.104187 0.626770 1445372502 0.272461 -0.722534 0.104187 0.626770 1445372502 0.270569 -0.722351 0.108582 0.627075 1445372502 0.270569 -0.722351 0.108582 0.627075 1445372502 0.270569 -0.722351 0.108582 0.627075 1445372502 0.270569 -0.722351 0.108582 0.627075 1445372502 0.270569 -0.722351 0.108582 0.627075 1445372502 0.270569 -0.722351 0.108582 0.627075 1445372502 0.267090 -0.722107 0.111389 0.628296 1445372502 0.267090 -0.722107 0.111389 0.628296 1445372502 0.267090 -0.722107 0.111389 0.628296 1445372502 0.267090 -0.722107 0.111389 0.628296 1445372502 0.267090 -0.722107 0.111389 0.628296 1445372502 0.267090 -0.722107 0.111389 0.628296 1445372502 0.267090 -0.722107 0.111389 0.628296 1445372502 0.266785 -0.722107 0.116455 0.627502 1445372502 0.266785 -0.722107 0.116455 0.627502 1445372502 0.266785 -0.722107 0.116455 0.627502 1445372502 0.266785 -0.722107 0.116455 0.627502 1445372502 0.266785 -0.722107 0.116455 0.627502 1445372502 0.266785 -0.722107 0.116455 0.627502 1445372502 0.266785 -0.722107 0.116455 0.627502 1445372502 0.270081 -0.723877 0.121826 0.623108 1445372502 0.270081 -0.723877 0.121826 0.623108 1445372502 0.270081 -0.723877 0.121826 0.623108 1445372502 0.270081 -0.723877 0.121826 0.623108 1445372502 0.270081 -0.723877 0.121826 0.623108 1445372502 0.272583 -0.726074 0.122925 0.619141 1445372502 0.272583 -0.726074 0.122925 0.619141 1445372502 0.272583 -0.726074 0.122925 0.619141 1445372502 0.272583 -0.726074 0.122925 0.619141 1445372502 0.272583 -0.726074 0.122925 0.619141 1445372502 0.272583 -0.726074 0.122925 0.619141 1445372502 0.267517 -0.727112 0.113159 0.622070 1445372502 0.267517 -0.727112 0.113159 0.622070 1445372502 0.267517 -0.727112 0.113159 0.622070 1445372502 0.267517 -0.727112 0.113159 0.622070 1445372502 0.267517 -0.727112 0.113159 0.622070 1445372502 0.267517 -0.727112 0.113159 0.622070 1445372502 0.266785 -0.726685 0.104614 0.624329 1445372502 0.266785 -0.726685 0.104614 0.624329 1445372502 0.266785 -0.726685 0.104614 0.624329 1445372502 0.266785 -0.726685 0.104614 0.624329 1445372502 0.266785 -0.726685 0.104614 0.624329 1445372502 0.266785 -0.726685 0.104614 0.624329 1445372502 0.267273 -0.728943 0.098206 0.622559 1445372502 0.267273 -0.728943 0.098206 0.622559 1445372502 0.267273 -0.728943 0.098206 0.622559 1445372502 0.267273 -0.728943 0.098206 0.622559 1445372502 0.267273 -0.728943 0.098206 0.622559 1445372502 0.267273 -0.728943 0.098206 0.622559 1445372502 0.266296 -0.732361 0.089966 0.620117 1445372502 0.266296 -0.732361 0.089966 0.620117 1445372502 0.266296 -0.732361 0.089966 0.620117 1445372502 0.266296 -0.732361 0.089966 0.620117 1445372502 0.266296 -0.732361 0.089966 0.620117 1445372502 0.266296 -0.732361 0.089966 0.620117 1445372502 0.266296 -0.732361 0.089966 0.620117 1445372502 0.268677 -0.731506 0.087158 0.620605 1445372502 0.268677 -0.731506 0.087158 0.620605 1445372502 0.268677 -0.731506 0.087158 0.620605 1445372502 0.268677 -0.731506 0.087158 0.620605 1445372502 0.268677 -0.731506 0.087158 0.620605 1445372502 0.268677 -0.731506 0.087158 0.620605 1445372502 0.275574 -0.728088 0.093689 0.620544 1445372502 0.275574 -0.728088 0.093689 0.620544 1445372502 0.275574 -0.728088 0.093689 0.620544 1445372502 0.275574 -0.728088 0.093689 0.620544 1445372502 0.275574 -0.728088 0.093689 0.620544 1445372502 0.275574 -0.728088 0.093689 0.620544 1445372502 0.274231 -0.728577 0.094849 0.620483 1445372502 0.274231 -0.728577 0.094849 0.620483 1445372502 0.274231 -0.728577 0.094849 0.620483 1445372502 0.274231 -0.728577 0.094849 0.620483 1445372502 0.274231 -0.728577 0.094849 0.620483 1445372502 0.274231 -0.728577 0.094849 0.620483 1445372502 0.269531 -0.729980 0.092285 0.621277 1445372503 0.269531 -0.729980 0.092285 0.621277 1445372503 0.269531 -0.729980 0.092285 0.621277 1445372503 0.269531 -0.729980 0.092285 0.621277 1445372503 0.269531 -0.729980 0.092285 0.621277 1445372503 0.269531 -0.729980 0.092285 0.621277 1445372503 0.269531 -0.729980 0.092285 0.621277 1445372503 0.271790 -0.728394 0.098083 0.621277 1445372503 0.271790 -0.728394 0.098083 0.621277 1445372503 0.271790 -0.728394 0.098083 0.621277 1445372503 0.271790 -0.728394 0.098083 0.621277 1445372503 0.271790 -0.728394 0.098083 0.621277 1445372503 0.271790 -0.728394 0.098083 0.621277 1445372503 0.275574 -0.727966 0.105530 0.618835 1445372503 0.275574 -0.727966 0.105530 0.618835 1445372503 0.275574 -0.727966 0.105530 0.618835 1445372503 0.275574 -0.727966 0.105530 0.618835 1445372503 0.275574 -0.727966 0.105530 0.618835 1445372503 
0.316345 -0.698120 0.140808 0.626648 1445372505 0.316345 -0.698120 0.140808 0.626648 1445372505 0.316345 -0.698120 0.140808 0.626648 1445372505 0.316345 -0.698120 0.140808 0.626648 1445372505 0.356323 -0.681152 0.159119 0.619446 1445372505 0.356323 -0.681152 0.159119 0.619446 1445372505 0.356323 -0.681152 0.159119 0.619446 1445372505 0.356323 -0.681152 0.159119 0.619446 1445372505 0.356323 -0.681152 0.159119 0.619446 1445372505 0.356323 -0.681152 0.159119 0.619446 1445372505 0.378296 -0.681702 0.176880 0.600708 1445372505 0.378296 -0.681702 0.176880 0.600708 1445372505 0.378296 -0.681702 0.176880 0.600708 1445372505 0.378296 -0.681702 0.176880 0.600708 1445372506 0.378296 -0.681702 0.176880 0.600708 1445372506 0.378296 -0.681702 0.176880 0.600708 1445372506 0.378296 -0.681702 0.176880 0.600708 1445372506 0.358521 -0.689087 0.146301 0.612549 1445372506 0.358521 -0.689087 0.146301 0.612549 1445372506 0.358521 -0.689087 0.146301 0.612549 1445372506 0.358521 -0.689087 0.146301 0.612549 1445372506 0.358521 -0.689087 0.146301 0.612549 1445372506 0.330627 -0.711426 0.089844 0.613586 1445372506 0.330627 -0.711426 0.089844 0.613586 1445372506 0.330627 -0.711426 0.089844 0.613586 1445372506 0.330627 -0.711426 0.089844 0.613586 1445372506 0.330627 -0.711426 0.089844 0.613586 1445372506 0.330627 -0.711426 0.089844 0.613586 1445372506 0.327209 -0.707703 0.078369 0.621277 1445372506 0.327209 -0.707703 0.078369 0.621277 1445372506 0.327209 -0.707703 0.078369 0.621277 1445372506 0.327209 -0.707703 0.078369 0.621277 1445372506 0.327209 -0.707703 0.078369 0.621277 1445372506 0.327209 -0.707703 0.078369 0.621277 1445372506 0.338928 -0.693176 0.081543 0.630798 1445372506 0.338928 -0.693176 0.081543 0.630798 1445372506 0.338928 -0.693176 0.081543 0.630798 1445372506 0.338928 -0.693176 0.081543 0.630798 1445372506 0.338928 -0.693176 0.081543 0.630798 1445372506 0.338928 -0.693176 0.081543 0.630798 1445372506 0.338928 -0.693176 0.081543 0.630798 1445372506 0.348938 -0.675110 0.100098 0.642151 1445372506 0.348938 -0.675110 0.100098 0.642151 1445372506 0.348938 -0.675110 0.100098 0.642151 1445372506 0.348938 -0.675110 0.100098 0.642151 1445372506 0.348938 -0.675110 0.100098 0.642151 1445372506 0.348938 -0.675110 0.100098 0.642151 1445372506 0.358154 -0.653320 0.135864 0.653015 1445372506 0.358154 -0.653320 0.135864 0.653015 1445372506 0.358154 -0.653320 0.135864 0.653015 1445372506 0.358154 -0.653320 0.135864 0.653015 1445372506 0.358154 -0.653320 0.135864 0.653015 1445372506 0.358154 -0.653320 0.135864 0.653015 1445372506 0.358154 -0.653320 0.135864 0.653015 1445372506 0.322144 -0.662048 0.141052 0.661804 1445372506 0.322144 -0.662048 0.141052 0.661804 1445372506 0.322144 -0.662048 0.141052 0.661804 1445372506 0.322144 -0.662048 0.141052 0.661804 1445372506 0.322144 -0.662048 0.141052 0.661804 1445372506 0.322144 -0.662048 0.141052 0.661804 1445372506 0.297058 -0.693481 0.149536 0.639099 1445372506 0.297058 -0.693481 0.149536 0.639099 1445372506 0.297058 -0.693481 0.149536 0.639099 1445372506 0.297058 -0.693481 0.149536 0.639099 1445372506 0.297058 -0.693481 0.149536 0.639099 1445372506 0.297058 -0.693481 0.149536 0.639099 1445372506 0.297058 -0.693481 0.149536 0.639099 1445372506 0.325256 -0.689087 0.192139 0.618408 1445372506 0.325256 -0.689087 0.192139 0.618408 1445372506 0.325256 -0.689087 0.192139 0.618408 1445372506 0.325256 -0.689087 0.192139 0.618408 1445372506 0.325256 -0.689087 0.192139 0.618408 1445372506 0.325256 -0.689087 0.192139 0.618408 1445372506 0.344604 -0.670898 0.203491 0.624207 1445372506 0.344604 -0.670898 0.203491 0.624207 1445372506 0.344604 -0.670898 0.203491 0.624207 1445372506 0.344604 -0.670898 0.203491 0.624207 1445372506 0.344604 -0.670898 0.203491 0.624207 1445372506 0.344604 -0.670898 0.203491 0.624207 1445372506 0.352722 -0.655518 0.200195 0.637024 1445372506 0.352722 -0.655518 0.200195 0.637024 1445372506 0.352722 -0.655518 0.200195 0.637024 1445372506 0.352722 -0.655518 0.200195 0.637024 1445372506 0.352722 -0.655518 0.200195 0.637024 1445372506 0.352722 -0.655518 0.200195 0.637024 1445372506 0.344604 -0.665283 0.165344 0.641296 1445372506 0.344604 -0.665283 0.165344 0.641296 1445372506 0.344604 -0.665283 0.165344 0.641296 1445372506 0.344604 -0.665283 0.165344 0.641296 1445372506 0.344604 -0.665283 0.165344 0.641296 1445372506 0.325073 -0.673218 0.122437 0.652771 1445372506 0.325073 -0.673218 0.122437 0.652771 1445372506 0.325073 -0.673218 0.122437 0.652771 1445372506 0.325073 -0.673218 0.122437 0.652771 1445372506 0.325073 -0.673218 0.122437 0.652771 1445372506 0.325073 -0.673218 0.122437 0.652771 1445372506 0.325073 -0.673218 0.122437 0.652771 1445372506 0.305542 -0.685242 0.078369 0.656433 1445372506 0.305542 -0.685242 0.078369 0.656433 1445372506 0.305542 -0.685242 0.078369 0.656433 1445372506 0.305542 -0.685242 0.078369 0.656433 1445372506 0.305542 -0.685242 0.078369 0.656433 1445372506 0.305542 -0.685242 0.078369 0.656433 1445372506 0.310608 -0.678955 0.066772 0.661865 1445372506 0.310608 -0.678955 0.066772 0.661865 1445372506 0.310608 -0.678955 0.066772 0.661865 1445372506 0.310608 -0.678955 0.066772 0.661865 1445372506 0.310608 -0.678955 0.066772 0.661865 1445372506 0.310608 -0.678955 0.066772 0.661865 1445372506 0.323120 -0.675049 0.076050 0.658875 1445372506 0.323120 -0.675049 0.076050 0.658875 1445372506 0.323120 -0.675049 0.076050 0.658875 1445372506 0.323120 -0.675049 0.076050 0.658875 1445372506 0.323120 -0.675049 0.076050 0.658875 1445372506 0.323120 -0.675049 0.076050 0.658875 1445372506 0.342957 -0.665710 0.107849 0.653870 1445372506 0.342957 -0.665710 0.107849 0.653870 1445372506 0.342957 -0.665710 0.107849 0.653870 1445372506 0.342957 -0.665710 0.107849 0.653870 1445372506 0.342957 -0.665710 0.107849 0.653870 1445372506 0.342957 -0.665710 0.107849 0.653870 1445372506 0.354248 -0.654663 0.137451 0.653442 1445372506 0.354248 -0.654663 0.137451 0.653442 1445372506 0.354248 -0.654663 0.137451 0.653442 1445372506 0.354248 -0.654663 0.137451 0.653442 1445372506 0.354248 -0.654663 0.137451 0.653442 1445372507 0.354248 -0.654663 0.137451 0.653442 1445372507 0.330872 -0.664612 0.149719 0.652954 1445372507 0.330872 -0.664612 0.149719 0.652954 1445372507 0.330872 -0.664612 0.149719 0.652954 1445372507 0.330872 -0.664612 0.149719 0.652954 1445372507 0.330872 -0.664612 0.149719 0.652954 1445372507 0.330872 -0.664612 0.149719 0.652954 1445372507 0.307739 -0.687317 0.153137 0.639832 1445372507 0.307739 -0.687317 0.153137 0.639832 1445372507 0.307739 -0.687317 0.153137 0.639832 1445372507 0.307739 -0.687317 0.153137 0.639832 1445372507 0.307739 -0.687317 0.153137 0.639832 1445372507 0.307739 -0.687317 0.153137 0.639832 1445372507 0.332581 -0.682983 0.182678 0.624146 1445372507 0.332581 -0.682983 0.182678 0.624146 1445372507 0.332581 -0.682983 0.182678 0.624146 1445372507 0.332581 -0.682983 0.182678 0.624146 1445372507 0.332581 -0.682983 0.182678 0.624146 1445372507 0.332581 -0.682983 0.182678 0.624146 1445372507 0.351257 -0.667053 0.194031 0.627686 1445372507 0.351257 -0.667053 0.194031 0.627686 1445372507 0.351257 -0.667053 0.194031 0.627686 1445372507 0.351257 -0.667053 0.194031 0.627686 1445372507 0.351257 -0.667053 0.194031 0.627686 1445372507 0.351257 -0.667053 0.194031 0.627686 1445372507 0.351257 -0.667053 0.194031 0.627686 1445372507 0.361938 -0.654541 0.185364 0.637268 1445372507 0.361938 -0.654541 0.185364 0.637268 1445372507 0.361938 -0.654541 0.185364 0.637268 1445372507 0.361938 -0.654541 0.185364 0.637268 1445372507 0.361938 -0.654541 0.185364 0.637268 1445372507 0.354431 -0.657104 0.148926 0.648438 1445372507 0.354431 -0.657104 0.148926 0.648438 1445372507 0.354431 -0.657104 0.148926 0.648438 1445372507 0.354431 -0.657104 0.148926 0.648438 1445372507 0.354431 -0.657104 0.148926 0.648438 1445372507 0.354431 -0.657104 0.148926 0.648438 1445372507 0.338928 -0.668457 0.101440 0.654175 1445372507 0.338928 -0.668457 0.101440 0.654175 1445372507 0.338928 -0.668457 0.101440 0.654175 1445372507 0.338928 -0.668457 0.101440 0.654175 1445372507 0.338928 -0.668457 0.101440 0.654175 1445372507 0.338928 -0.668457 0.101440 0.654175 1445372507 0.338928 -0.668457 0.101440 0.654175 1445372507 0.332947 -0.683594 0.071167 0.645569 1445372507 0.332947 -0.683594 0.071167 0.645569 1445372507 0.332947 -0.683594 0.071167 0.645569 1445372507 0.332947 -0.683594 0.071167 0.645569 1445372507 0.332947 -0.683594 0.071167 0.645569 1445372507 0.332947 -0.683594 0.071167 0.645569 1445372507 0.332275 -0.679443 0.072021 0.650208 1445372507 0.332275 -0.679443 0.072021 0.650208 1445372507 0.332275 -0.679443 0.072021 0.650208 1445372507 0.332275 -0.679443 0.072021 0.650208 1445372507 0.332275 -0.679443 0.072021 0.650208 1445372507 0.332275 -0.679443 0.072021 0.650208 1445372507 0.347717 -0.659790 0.094482 0.659424 1445372507 0.347717 -0.659790 0.094482 0.659424 1445372507 0.347717 -0.659790 0.094482 0.659424 1445372507 0.347717 -0.659790 0.094482 0.659424 1445372507 0.347717 -0.659790 0.094482 0.659424 1445372507 0.347717 -0.659790 0.094482 0.659424 1445372507 0.365173 -0.647705 0.118286 0.658081 1445372507 0.365173 -0.647705 0.118286 0.658081 1445372507 0.365173 -0.647705 0.118286 0.658081 1445372507 0.365173 -0.647705 0.118286 0.658081 1445372507 0.365173 -0.647705 0.118286 0.658081 1445372507 0.365173 -0.647705 0.118286 0.658081 1445372507 0.365173 -0.647705 0.118286 0.658081 1445372507 0.361267 -0.641357 0.142761 0.661621 1445372507 0.361267 -0.641357 0.142761 0.661621 1445372507 0.361267 -0.641357 0.142761 0.661621 1445372507 0.361267 -0.641357 0.142761 0.661621 1445372507 0.361267 -0.641357 0.142761 0.661621 1445372507 0.361267 -0.641357 0.142761 0.661621 1445372507 0.324707 -0.667664 0.142151 0.654663 1445372507 0.324707 -0.667664 0.142151 0.654663 1445372507 0.324707 -0.667664 0.142151 0.654663 1445372507 0.324707 -0.667664 0.142151 0.654663 1445372507 0.324707 -0.667664 0.142151 0.654663 1445372507 0.324707 -0.667664 0.142151 0.654663 1445372507 0.326721 -0.684692 0.166321 0.629944 1445372507 0.326721 -0.684692 0.166321 0.629944 1445372507 0.326721 -0.684692 0.166321 0.629944 1445372507 0.326721 -0.684692 0.166321 0.629944 1445372507 0.326721 -0.684692 0.166321 0.629944 1445372507 0.326721 -0.684692 0.166321 0.629944 1445372507 0.349060 -0.672791 0.191589 0.623535 1445372507 0.349060 -0.672791 0.191589 0.623535 1445372507 0.349060 -0.672791 0.191589 0.623535 1445372507 0.349060 -0.672791 0.191589 0.623535 1445372507 0.349060 -0.672791 0.191589 0.623535 1445372507 0.349060 -0.672791 0.191589 0.623535 1445372507 0.363647 -0.653931 0.194458 0.634277 1445372507 0.363647 -0.653931 0.194458 0.634277 1445372507 0.363647 -0.653931 0.194458 0.634277 1445372507 0.363647 -0.653931 0.194458 0.634277 1445372507 0.363647 -0.653931 0.194458 0.634277 1445372507 0.363647 -0.653931 0.194458 0.634277 1445372507 0.383179 -0.639465 0.182312 0.641052 1445372507 0.383179 -0.639465 0.182312 0.641052 1445372507 0.383179 -0.639465 0.182312 0.641052 1445372507 0.383179 -0.639465 0.182312 0.641052 1445372507 0.383179 -0.639465 0.182312 0.641052 1445372507 0.383179 -0.639465 0.182312 0.641052 1445372507 0.390930 -0.638123 0.166321 0.642090 1445372507 0.390930 -0.638123 0.166321 0.642090 1445372507 0.390930 -0.638123 0.166321 0.642090 1445372507 0.390930 -0.638123 0.166321 0.642090 1445372507 0.390930 -0.638123 0.166321 0.642090 1445372507 0.390930 -0.638123 0.166321 0.642090 1445372508 0.355469 -0.666443 0.102966 0.647156 1445372508 0.355469 -0.666443 0.102966 0.647156 1445372508 0.355469 -0.666443 0.102966 0.647156 1445372508 0.355469 -0.666443 0.102966 0.647156 1445372508 0.355469 -0.666443 0.102966 0.647156 1445372508 0.355469 -0.666443 0.102966 0.647156 1445372508 0.344482 -0.673828 0.082275 0.648438 1445372508 0.344482 -0.673828 0.082275 0.648438 1445372508 0.344482 -0.673828 0.082275 0.648438 1445372508 0.344482 -0.673828 0.082275 0.648438 1445372508 0.344482 -0.673828 0.082275 0.648438 1445372508 0.344482 -0.673828 0.082275 0.648438 1445372508 0.353760 -0.663391 0.111389 0.649902 1445372508 0.353760 -0.663391 0.111389 0.649902 1445372508 0.353760 -0.663391 0.111389 0.649902 1445372508 0.353760 -0.663391 0.111389 0.649902 1445372508 0.353760 -0.663391 0.111389 0.649902 1445372508 0.353760 -0.663391 0.111389 0.649902 1445372508 0.373413 -0.647583 0.141174 0.648987 1445372508 0.373413 -0.647583 0.141174 0.648987 1445372508 0.373413 -0.647583 0.141174 0.648987 1445372508 0.373413 -0.647583 0.141174 0.648987 1445372508 0.373413 -0.647583 0.141174 0.648987 1445372508 0.373413 -0.647583 0.141174 0.648987 1445372508 0.377502 -0.631958 0.155396 0.658752 1445372508 0.377502 -0.631958 0.155396 0.658752 1445372508 0.377502 -0.631958 0.155396 0.658752 1445372508 0.377502 -0.631958 0.155396 0.658752 1445372508 0.377502 -0.631958 0.155396 0.658752 1445372508 0.377502 -0.631958 0.155396 0.658752 1445372508 0.359802 -0.642883 0.166504 0.655396 1445372508 0.359802 -0.642883 0.166504 0.655396 1445372508 0.359802 -0.642883 0.166504 0.655396 1445372508 0.359802 -0.642883 0.166504 0.655396 1445372508 0.359802 -0.642883 0.166504 0.655396 1445372508 0.359802 -0.642883 0.166504 0.655396 1445372508 0.327393 -0.674988 0.168945 0.639221 1445372508 0.327393 -0.674988 0.168945 0.639221 1445372508 0.327393 -0.674988 0.168945 0.639221 1445372508 0.327393 -0.674988 0.168945 0.639221 1445372508 0.327393 -0.674988 0.168945 0.639221 1445372508 0.327393 -0.674988 0.168945 0.639221 1445372508 0.327393 -0.674988 0.168945 0.639221 1445372508 0.347839 -0.669861 0.202026 0.624084 1445372508 0.347839 -0.669861 0.202026 0.624084 1445372508 0.347839 -0.669861 0.202026 0.624084 1445372508 0.347839 -0.669861 0.202026 0.624084 1445372508 0.347839 -0.669861 0.202026 0.624084 1445372508 0.347839 -0.669861 0.202026 0.624084 1445372508 0.363647 -0.655212 0.206360 0.629211 1445372508 0.363647 -0.655212 0.206360 0.629211 1445372508 0.363647 -0.655212 0.206360 0.629211 1445372508 0.363647 -0.655212 0.206360 0.629211 1445372508 0.363647 -0.655212 0.206360 0.629211 1445372508 0.363647 -0.655212 0.206360 0.629211 1445372508 0.363647 -0.655212 0.206360 0.629211 1445372508 0.375244 -0.645264 0.197571 0.635437 1445372508 0.375244 -0.645264 0.197571 0.635437 1445372508 0.375244 -0.645264 0.197571 0.635437 1445372508 0.375244 -0.645264 0.197571 0.635437 1445372508 0.375244 -0.645264 0.197571 0.635437 1445372508 0.375244 -0.645264 0.197571 0.635437 1445372508 0.373657 -0.654602 0.185486 0.630432 1445372508 0.373657 -0.654602 0.185486 0.630432 1445372508 0.373657 -0.654602 0.185486 0.630432 1445372508 0.373657 -0.654602 0.185486 0.630432 1445372508 0.373657 -0.654602 0.185486 0.630432 1445372508 0.373657 -0.654602 0.185486 0.630432 1445372508 0.339478 -0.670593 0.110901 0.650208 1445372508 0.339478 -0.670593 0.110901 0.650208 1445372508 0.339478 -0.670593 0.110901 0.650208 1445372508 0.339478 -0.670593 0.110901 0.650208 1445372508 0.339478 -0.670593 0.110901 0.650208 1445372508 0.339478 -0.670593 0.110901 0.650208 1445372508 0.339478 -0.670593 0.110901 0.650208 1445372508 0.332764 -0.671082 0.071594 0.658569 1445372508 0.332764 -0.671082 0.071594 0.658569 1445372508 0.332764 -0.671082 0.071594 0.658569 1445372508 0.332764 -0.671082 0.071594 0.658569 1445372508 0.332764 -0.671082 0.071594 0.658569 1445372508 0.332764 -0.671082 0.071594 0.658569 1445372508 0.338318 -0.671326 0.079529 0.654602 1445372508 0.338318 -0.671326 0.079529 0.654602 1445372508 0.338318 -0.671326 0.079529 0.654602 1445372508 0.338318 -0.671326 0.079529 0.654602 1445372508 0.338318 -0.671326 0.079529 0.654602 1445372508 0.351318 -0.670166 0.118408 0.642944 1445372508 0.351318 -0.670166 0.118408 0.642944 1445372508 0.351318 -0.670166 0.118408 0.642944 1445372508 0.351318 -0.670166 0.118408 0.642944 1445372508 0.351318 -0.670166 0.118408 0.642944 1445372508 0.351318 -0.670166 0.118408 0.642944 1445372508 0.373718 -0.670105 0.168823 0.618713 1445372508 0.373718 -0.670105 0.168823 0.618713 1445372508 0.373718 -0.670105 0.168823 0.618713 1445372508 0.373718 -0.670105 0.168823 0.618713 1445372508 0.373718 -0.670105 0.168823 0.618713 1445372508 0.373718 -0.670105 0.168823 0.618713 1445372508 0.371399 -0.657532 0.188416 0.627869 1445372508 0.371399 -0.657532 0.188416 0.627869 1445372508 0.371399 -0.657532 0.188416 0.627869 1445372508 0.371399 -0.657532 0.188416 0.627869 1445372508 0.371399 -0.657532 0.188416 0.627869 1445372508 0.371399 -0.657532 0.188416 0.627869 1445372508 0.340637 -0.668335 0.185120 0.634827 1445372508 0.340637 -0.668335 0.185120 0.634827 1445372508 0.340637 -0.668335 0.185120 0.634827 1445372508 0.340637 -0.668335 0.185120 0.634827 1445372508 0.340637 -0.668335 0.185120 0.634827 1445372508 0.340637 -0.668335 0.185120 0.634827 1445372508 0.340637 -0.668335 0.185120 0.634827 1445372508 0.329773 -0.683594 0.192017 0.622131 1445372509 0.329773 -0.683594 0.192017 0.622131 1445372509 0.329773 -0.683594 0.192017 0.622131 1445372509 0.329773 -0.683594 0.192017 0.622131 1445372509 0.329773 -0.683594 0.192017 0.622131 1445372509 0.329773 -0.683594 0.192017 0.622131 1445372509 0.350891 -0.668579 0.212097 0.620422 1445372509 0.350891 -0.668579 0.212097 0.620422 1445372509 0.350891 -0.668579 0.212097 0.620422 1445372509 0.350891 -0.668579 0.212097 0.620422 1445372509 0.350891 -0.668579 0.212097 0.620422 1445372509 0.350891 -0.668579 0.212097 0.620422 1445372509 0.356384 -0.650391 0.210632 0.636902 1445372509 0.356384 -0.650391 0.210632 0.636902 1445372509 0.356384 -0.650391 0.210632 0.636902 1445372509 0.356384 -0.650391 0.210632 0.636902 1445372509 0.356384 -0.650391 0.210632 0.636902 1445372509 0.356384 -0.650391 0.210632 0.636902 1445372509 0.346313 -0.650024 0.173584 0.653748 1445372509 0.346313 -0.650024 0.173584 0.653748 1445372509 0.346313 -0.650024 0.173584 0.653748 1445372509 0.346313 -0.650024 0.173584 0.653748 1445372509 0.346313 -0.650024 0.173584 0.653748 1445372509 0.346313 -0.650024 0.173584 0.653748 1445372509 0.346313 -0.650024 0.173584 0.653748 1445372509 0.357544 -0.648071 0.135071 0.658691 1445372509 0.357544 -0.648071 0.135071 0.658691 1445372509 0.357544 -0.648071 0.135071 0.658691 1445372509 0.357544 -0.648071 0.135071 0.658691 1445372509 0.357544 -0.648071 0.135071 0.658691 1445372509 0.357544 -0.648071 0.135071 0.658691 1445372509 0.364014 -0.644348 0.141907 0.657410 1445372509 0.364014 -0.644348 0.141907 0.657410 1445372509 0.364014 -0.644348 0.141907 0.657410 1445372509 0.364014 -0.644348 0.141907 0.657410 1445372509 0.364014 -0.644348 0.141907 0.657410 1445372509 0.364014 -0.644348 0.141907 0.657410 1445372509 0.348511 -0.653381 0.097778 0.664856 1445372509 0.348511 -0.653381 0.097778 0.664856 1445372509 0.348511 -0.653381 0.097778 0.664856 1445372509 0.348511 -0.653381 0.097778 0.664856 1445372509 0.348511 -0.653381 0.097778 0.664856 1445372509 0.348511 -0.653381 0.097778 0.664856 1445372509 0.348511 -0.653381 0.097778 0.664856 1445372509 0.370239 -0.650574 0.119202 0.652283 1445372509 0.370239 -0.650574 0.119202 0.652283 1445372509 0.370239 -0.650574 0.119202 0.652283 1445372509 0.370239 -0.650574 0.119202 0.652283 1445372509 0.370239 -0.650574 0.119202 0.652283 1445372509 0.370239 -0.650574 0.119202 0.652283 1445372509 0.380859 -0.645691 0.155823 0.643188 1445372509 0.380859 -0.645691 0.155823 0.643188 1445372509 0.380859 -0.645691 0.155823 0.643188 1445372509 0.380859 -0.645691 0.155823 0.643188 1445372509 0.380859 -0.645691 0.155823 0.643188 1445372509 0.380859 -0.645691 0.155823 0.643188 1445372509 0.380859 -0.645691 0.155823 0.643188 1445372509 0.368408 -0.647827 0.160645 0.647095 1445372509 0.368408 -0.647827 0.160645 0.647095 1445372509 0.368408 -0.647827 0.160645 0.647095 1445372509 0.368408 -0.647827 0.160645 0.647095 1445372509 0.368408 -0.647827 0.160645 0.647095 1445372509 0.368408 -0.647827 0.160645 0.647095 1445372509 0.356201 -0.650391 0.171448 0.648621 1445372509 0.356201 -0.650391 0.171448 0.648621 1445372509 0.356201 -0.650391 0.171448 0.648621 1445372509 0.356201 -0.650391 0.171448 0.648621 1445372509 0.356201 -0.650391 0.171448 0.648621 1445372509 0.356201 -0.650391 0.171448 0.648621 1445372509 0.350464 -0.659058 0.185059 0.639160 1445372509 0.350464 -0.659058 0.185059 0.639160 1445372509 0.350464 -0.659058 0.185059 0.639160 1445372509 0.350464 -0.659058 0.185059 0.639160 1445372509 0.350464 -0.659058 0.185059 0.639160 1445372509 0.350464 -0.659058 0.185059 0.639160 1445372509 0.357544 -0.654114 0.200500 0.635681 1445372509 0.357544 -0.654114 0.200500 0.635681 1445372509 0.357544 -0.654114 0.200500 0.635681 1445372509 0.357544 -0.654114 0.200500 0.635681 1445372509 0.357544 -0.654114 0.200500 0.635681 1445372509 0.357544 -0.654114 0.200500 0.635681 1445372509 0.357544 -0.654114 0.200500 0.635681 1445372509 0.368286 -0.641541 0.208618 0.639709 1445372509 0.368286 -0.641541 0.208618 0.639709 1445372509 0.368286 -0.641541 0.208618 0.639709 1445372509 0.368286 -0.641541 0.208618 0.639709 1445372509 0.368286 -0.641541 0.208618 0.639709 1445372509 0.368286 -0.641541 0.208618 0.639709 1445372509 0.366821 -0.640564 0.194580 0.645935 1445372509 0.366821 -0.640564 0.194580 0.645935 1445372509 0.366821 -0.640564 0.194580 0.645935 1445372509 0.366821 -0.640564 0.194580 0.645935 1445372509 0.366821 -0.640564 0.194580 0.645935 1445372509 0.366821 -0.640564 0.194580 0.645935 1445372509 0.366821 -0.640564 0.194580 0.645935 1445372509 0.355164 -0.651123 0.150452 0.653625 1445372509 0.355164 -0.651123 0.150452 0.653625 1445372509 0.355164 -0.651123 0.150452 0.653625 1445372509 0.355164 -0.651123 0.150452 0.653625 1445372509 0.355164 -0.651123 0.150452 0.653625 1445372509 0.355164 -0.651123 0.150452 0.653625 1445372509 0.348267 -0.653320 0.088928 0.666321 1445372509 0.348267 -0.653320 0.088928 0.666321 1445372509 0.348267 -0.653320 0.088928 0.666321 1445372509 0.348267 -0.653320 0.088928 0.666321 1445372509 0.348267 -0.653320 0.088928 0.666321 1445372509 0.348267 -0.653320 0.088928 0.666321 1445372509 0.351318 -0.654297 0.081604 0.664673 1445372509 0.351318 -0.654297 0.081604 0.664673 1445372509 0.351318 -0.654297 0.081604 0.664673 1445372509 0.351318 -0.654297 0.081604 0.664673 1445372509 0.351318 -0.654297 0.081604 0.664673 1445372509 0.351318 -0.654297 0.081604 0.664673 1445372509 0.352600 -0.654175 0.077759 0.664612 1445372509 0.352600 -0.654175 0.077759 0.664612 1445372510 0.352600 -0.654175 0.077759 0.664612 1445372510 0.352600 -0.654175 0.077759 0.664612 1445372510 0.352600 -0.654175 0.077759 0.664612 1445372510 0.352600 -0.654175 0.077759 0.664612 1445372510 0.369507 -0.658020 0.107544 0.647156 1445372510 0.369507 -0.658020 0.107544 0.647156 1445372510 0.369507 -0.658020 0.107544 0.647156 1445372510 0.369507 -0.658020 0.107544 0.647156 1445372510 0.369507 -0.658020 0.107544 0.647156 1445372510 0.369507 -0.658020 0.107544 0.647156 1445372510 0.370300 -0.648376 0.132141 0.651917 1445372510 0.370300 -0.648376 0.132141 0.651917 1445372510 0.370300 -0.648376 0.132141 0.651917 1445372510 0.370300 -0.648376 0.132141 0.651917 1445372510 0.370300 -0.648376 0.132141 0.651917 1445372510 0.370300 -0.648376 0.132141 0.651917 1445372510 0.360046 -0.642212 0.152954 0.659180 1445372510 0.360046 -0.642212 0.152954 0.659180 1445372510 0.360046 -0.642212 0.152954 0.659180 1445372510 0.360046 -0.642212 0.152954 0.659180 1445372510 0.360046 -0.642212 0.152954 0.659180 1445372510 0.360046 -0.642212 0.152954 0.659180 1445372510 0.360046 -0.642212 0.152954 0.659180 1445372510 0.352844 -0.654602 0.166077 0.647583 1445372510 0.352844 -0.654602 0.166077 0.647583 1445372510 0.352844 -0.654602 0.166077 0.647583 1445372510 0.352844 -0.654602 0.166077 0.647583 1445372510 0.352844 -0.654602 0.166077 0.647583 1445372510 0.352844 -0.654602 0.166077 0.647583 1445372510 0.360535 -0.658386 0.191467 0.632324 1445372510 0.360535 -0.658386 0.191467 0.632324 1445372510 0.360535 -0.658386 0.191467 0.632324 1445372510 0.360535 -0.658386 0.191467 0.632324 1445372510 0.360535 -0.658386 0.191467 0.632324 1445372510 0.360535 -0.658386 0.191467 0.632324 1445372510 0.360535 -0.658386 0.191467 0.632324 1445372510 0.375610 -0.650940 0.212769 0.624390 1445372510 0.375610 -0.650940 0.212769 0.624390 1445372510 0.375610 -0.650940 0.212769 0.624390 1445372510 0.375610 -0.650940 0.212769 0.624390 1445372510 0.375610 -0.650940 0.212769 0.624390 1445372510 0.375610 -0.650940 0.212769 0.624390 1445372510 0.388489 -0.638489 0.216248 0.628235 1445372510 0.388489 -0.638489 0.216248 0.628235 1445372510 0.388489 -0.638489 0.216248 0.628235 1445372510 0.388489 -0.638489 0.216248 0.628235 1445372510 0.388489 -0.638489 0.216248 0.628235 1445372510 0.388489 -0.638489 0.216248 0.628235 1445372510 0.390747 -0.636108 0.212830 0.630371 1445372510 0.390747 -0.636108 0.212830 0.630371 1445372510 0.390747 -0.636108 0.212830 0.630371 1445372510 0.390747 -0.636108 0.212830 0.630371 1445372510 0.390747 -0.636108 0.212830 0.630371 1445372510 0.390747 -0.636108 0.212830 0.630371 1445372510 0.375244 -0.650330 0.198181 0.630066 1445372510 0.375244 -0.650330 0.198181 0.630066 1445372510 0.375244 -0.650330 0.198181 0.630066 1445372510 0.375244 -0.650330 0.198181 0.630066 1445372510 0.375244 -0.650330 0.198181 0.630066 1445372510 0.375244 -0.650330 0.198181 0.630066 1445372510 0.348938 -0.672119 0.159119 0.633362 1445372510 0.348938 -0.672119 0.159119 0.633362 1445372510 0.348938 -0.672119 0.159119 0.633362 1445372510 0.348938 -0.672119 0.159119 0.633362 1445372510 0.348938 -0.672119 0.159119 0.633362 1445372510 0.348938 -0.672119 0.159119 0.633362 1445372510 0.348938 -0.672119 0.159119 0.633362 1445372510 0.353088 -0.677368 0.142578 0.629456 1445372510 0.353088 -0.677368 0.142578 0.629456 1445372510 0.353088 -0.677368 0.142578 0.629456 1445372510 0.353088 -0.677368 0.142578 0.629456 1445372510 0.353088 -0.677368 0.142578 0.629456 1445372510 0.365784 -0.666199 0.140625 0.634460 1445372510 0.365784 -0.666199 0.140625 0.634460 1445372510 0.365784 -0.666199 0.140625 0.634460 1445372510 0.365784 -0.666199 0.140625 0.634460 1445372510 0.365784 -0.666199 0.140625 0.634460 1445372510 0.365784 -0.666199 0.140625 0.634460 1445372510 0.365784 -0.666199 0.140625 0.634460 1445372510 0.385620 -0.652832 0.159607 0.632080 1445372510 0.385620 -0.652832 0.159607 0.632080 1445372510 0.385620 -0.652832 0.159607 0.632080 1445372510 0.385620 -0.652832 0.159607 0.632080 1445372510 0.385620 -0.652832 0.159607 0.632080 1445372510 0.385620 -0.652832 0.159607 0.632080 1445372510 0.390442 -0.644043 0.169800 0.635498 1445372510 0.390442 -0.644043 0.169800 0.635498 1445372510 0.390442 -0.644043 0.169800 0.635498 1445372510 0.390442 -0.644043 0.169800 0.635498 1445372510 0.390442 -0.644043 0.169800 0.635498 1445372510 0.390442 -0.644043 0.169800 0.635498 1445372510 0.390442 -0.644043 0.169800 0.635498 1445372510 0.379700 -0.657898 0.166504 0.628662 1445372510 0.379700 -0.657898 0.166504 0.628662 1445372510 0.379700 -0.657898 0.166504 0.628662 1445372510 0.379700 -0.657898 0.166504 0.628662 1445372510 0.379700 -0.657898 0.166504 0.628662 1445372510 0.379700 -0.657898 0.166504 0.628662 1445372510 0.372009 -0.672485 0.185364 0.612366 1445372510 0.372009 -0.672485 0.185364 0.612366 1445372510 0.372009 -0.672485 0.185364 0.612366 1445372510 0.372009 -0.672485 0.185364 0.612366 1445372510 0.372009 -0.672485 0.185364 0.612366 1445372510 0.372009 -0.672485 0.185364 0.612366 1445372510 0.376770 -0.674011 0.210815 0.599365 1445372510 0.376770 -0.674011 0.210815 0.599365 1445372510 0.376770 -0.674011 0.210815 0.599365 1445372510 0.376770 -0.674011 0.210815 0.599365 1445372510 0.376770 -0.674011 0.210815 0.599365 1445372510 0.376770 -0.674011 0.210815 0.599365 1445372510 0.376770 -0.674011 0.210815 0.599365 1445372510 0.378784 -0.662292 0.222290 0.606934 1445372510 0.378784 -0.662292 0.222290 0.606934 1445372510 0.378784 -0.662292 0.222290 0.606934 1445372511 0.378784 -0.662292 0.222290 0.606934 1445372511 0.378784 -0.662292 0.222290 0.606934 1445372511 0.369385 -0.659424 0.208069 0.620728 1445372511 0.369385 -0.659424 0.208069 0.620728 1445372511 0.369385 -0.659424 0.208069 0.620728 1445372511 0.369385 -0.659424 0.208069 0.620728 1445372511 0.369385 -0.659424 0.208069 0.620728 1445372511 0.369385 -0.659424 0.208069 0.620728 1445372511 0.361755 -0.665344 0.187500 0.625488 1445372511 0.361755 -0.665344 0.187500 0.625488 1445372511 0.361755 -0.665344 0.187500 0.625488 1445372511 
0.287903 -0.727478 0.134033 0.608154 1445372513 0.287903 -0.727478 0.134033 0.608154 1445372513 0.287903 -0.727478 0.134033 0.608154 1445372513 0.287903 -0.727478 0.134033 0.608154 1445372513 0.287903 -0.727478 0.134033 0.608154 1445372513 0.287903 -0.727478 0.134033 0.608154 1445372513 0.287903 -0.727478 0.134033 0.608154 1445372513 0.286865 -0.729919 0.127991 0.606995 1445372513 0.286865 -0.729919 0.127991 0.606995 1445372513 0.286865 -0.729919 0.127991 0.606995 1445372513 0.286865 -0.729919 0.127991 0.606995 1445372513 0.286865 -0.729919 0.127991 0.606995 1445372513 0.284973 -0.731140 0.119446 0.608215 1445372513 0.284973 -0.731140 0.119446 0.608215 1445372513 0.284973 -0.731140 0.119446 0.608215 1445372513 0.284973 -0.731140 0.119446 0.608215 1445372513 0.284973 -0.731140 0.119446 0.608215 1445372513 0.284973 -0.731140 0.119446 0.608215 1445372513 0.290344 -0.729065 0.118042 0.608459 1445372513 0.290344 -0.729065 0.118042 0.608459 1445372513 0.290344 -0.729065 0.118042 0.608459 1445372513 0.290344 -0.729065 0.118042 0.608459 1445372513 0.290344 -0.729065 0.118042 0.608459 1445372513 0.290344 -0.729065 0.118042 0.608459 1445372513 0.290344 -0.729065 0.118042 0.608459 1445372513 0.292603 -0.728943 0.117249 0.607666 1445372513 0.292603 -0.728943 0.117249 0.607666 1445372513 0.292603 -0.728943 0.117249 0.607666 1445372513 0.292603 -0.728943 0.117249 0.607666 1445372513 0.292603 -0.728943 0.117249 0.607666 1445372513 0.292603 -0.728943 0.117249 0.607666 1445372513 0.295105 -0.728455 0.120850 0.606323 1445372513 0.295105 -0.728455 0.120850 0.606323 1445372513 0.295105 -0.728455 0.120850 0.606323 1445372513 0.295105 -0.728455 0.120850 0.606323 1445372513 0.295105 -0.728455 0.120850 0.606323 1445372513 0.295105 -0.728455 0.120850 0.606323 1445372513 0.295105 -0.728455 0.120850 0.606323 1445372513 0.299988 -0.723572 0.131470 0.607605 1445372513 0.299988 -0.723572 0.131470 0.607605 1445372513 0.299988 -0.723572 0.131470 0.607605 1445372513 0.299988 -0.723572 0.131470 0.607605 1445372513 0.299988 -0.723572 0.131470 0.607605 1445372513 0.299988 -0.723572 0.131470 0.607605 1445372513 0.297913 -0.720886 0.137451 0.610474 1445372513 0.297913 -0.720886 0.137451 0.610474 1445372513 0.297913 -0.720886 0.137451 0.610474 1445372513 0.297913 -0.720886 0.137451 0.610474 1445372513 0.297913 -0.720886 0.137451 0.610474 1445372513 0.297913 -0.720886 0.137451 0.610474 1445372513 0.292725 -0.721436 0.138184 0.612122 1445372513 0.292725 -0.721436 0.138184 0.612122 1445372513 0.292725 -0.721436 0.138184 0.612122 1445372513 0.292725 -0.721436 0.138184 0.612122 1445372513 0.292725 -0.721436 0.138184 0.612122 1445372513 0.292725 -0.721436 0.138184 0.612122 1445372513 0.291626 -0.722900 0.141357 0.610229 1445372513 0.291626 -0.722900 0.141357 0.610229 1445372513 0.291626 -0.722900 0.141357 0.610229 1445372513 0.291626 -0.722900 0.141357 0.610229 1445372513 0.291626 -0.722900 0.141357 0.610229 1445372513 0.291626 -0.722900 0.141357 0.610229 1445372513 0.297668 -0.723511 0.149780 0.604553 1445372513 0.297668 -0.723511 0.149780 0.604553 1445372513 0.297668 -0.723511 0.149780 0.604553 1445372513 0.297668 -0.723511 0.149780 0.604553 1445372513 0.297668 -0.723511 0.149780 0.604553 1445372513 0.297668 -0.723511 0.149780 0.604553 1445372514 0.302002 -0.724854 0.153564 0.599792 1445372514 0.302002 -0.724854 0.153564 0.599792 1445372514 0.302002 -0.724854 0.153564 0.599792 1445372514 0.302002 -0.724854 0.153564 0.599792 1445372514 0.302002 -0.724854 0.153564 0.599792 1445372514 0.302002 -0.724854 0.153564 0.599792 1445372514 0.294800 -0.728577 0.142578 0.601563 1445372514 0.294800 -0.728577 0.142578 0.601563 1445372514 0.294800 -0.728577 0.142578 0.601563 1445372514 0.294800 -0.728577 0.142578 0.601563 1445372514 0.294800 -0.728577 0.142578 0.601563 1445372514 0.294800 -0.728577 0.142578 0.601563 1445372514 0.294800 -0.728577 0.142578 0.601563 1445372514 0.290405 -0.727173 0.129089 0.608398 1445372514 0.290405 -0.727173 0.129089 0.608398 1445372514 0.290405 -0.727173 0.129089 0.608398 1445372514 0.290405 -0.727173 0.129089 0.608398 1445372514 0.290405 -0.727173 0.129089 0.608398 1445372514 0.290405 -0.727173 0.129089 0.608398 1445372514 0.296936 -0.721741 0.128296 0.611938 1445372514 0.296936 -0.721741 0.128296 0.611938 1445372514 0.296936 -0.721741 0.128296 0.611938 1445372514 0.296936 -0.721741 0.128296 0.611938 1445372514 0.296936 -0.721741 0.128296 0.611938 1445372514 0.298218 -0.721008 0.130554 0.611694 1445372514 0.298218 -0.721008 0.130554 0.611694 1445372514 0.298218 -0.721008 0.130554 0.611694 1445372514 0.298218 -0.721008 0.130554 0.611694 1445372514 0.298218 -0.721008 0.130554 0.611694 1445372514 0.298218 -0.721008 0.130554 0.611694 1445372514 0.298218 -0.721008 0.130554 0.611694 1445372514 0.295166 -0.723694 0.128418 0.610413 1445372514 0.295166 -0.723694 0.128418 0.610413 1445372514 0.295166 -0.723694 0.128418 0.610413 1445372514 0.295166 -0.723694 0.128418 0.610413 1445372514 0.295166 -0.723694 0.128418 0.610413 1445372514 0.295166 -0.723694 0.128418 0.610413 1445372514 0.299988 -0.720642 0.135193 0.610229 1445372514 0.299988 -0.720642 0.135193 0.610229 1445372514 0.299988 -0.720642 0.135193 0.610229 1445372514 0.299988 -0.720642 0.135193 0.610229 1445372514 0.299988 -0.720642 0.135193 0.610229 1445372514 0.299988 -0.720642 0.135193 0.610229 1445372514 0.303528 -0.717712 0.144592 0.609802 1445372514 0.303528 -0.717712 0.144592 0.609802 1445372514 0.303528 -0.717712 0.144592 0.609802 1445372514 0.303528 -0.717712 0.144592 0.609802 1445372514 0.303528 -0.717712 0.144592 0.609802 1445372514 0.303528 -0.717712 0.144592 0.609802 1445372514 0.296997 -0.719482 0.144836 0.610901 1445372514 0.296997 -0.719482 0.144836 0.610901 1445372514 0.296997 -0.719482 0.144836 0.610901 1445372514 0.296997 -0.719482 0.144836 0.610901 1445372514 0.296997 -0.719482 0.144836 0.610901 1445372514 0.296997 -0.719482 0.144836 0.610901 1445372514 0.293518 -0.721252 0.143921 0.610657 1445372514 0.293518 -0.721252 0.143921 0.610657 1445372514 0.293518 -0.721252 0.143921 0.610657 1445372514 0.293518 -0.721252 0.143921 0.610657 1445372514 0.293518 -0.721252 0.143921 0.610657 1445372514 0.293518 -0.721252 0.143921 0.610657 1445372514 0.293518 -0.721252 0.143921 0.610657 1445372514 0.302734 -0.721252 0.144653 0.605957 1445372514 0.302734 -0.721252 0.144653 0.605957 1445372514 0.302734 -0.721252 0.144653 0.605957 1445372514 0.302734 -0.721252 0.144653 0.605957 1445372514 0.302734 -0.721252 0.144653 0.605957 1445372514 0.309509 -0.722534 0.148254 0.600159 1445372514 0.309509 -0.722534 0.148254 0.600159 1445372514 0.309509 -0.722534 0.148254 0.600159 1445372514 0.309509 -0.722534 0.148254 0.600159 1445372514 0.309509 -0.722534 0.148254 0.600159 1445372514 0.309509 -0.722534 0.148254 0.600159 1445372514 0.309509 -0.722534 0.148254 0.600159 1445372514 0.301331 -0.726440 0.139709 0.601624 1445372514 0.301331 -0.726440 0.139709 0.601624 1445372514 0.301331 -0.726440 0.139709 0.601624 1445372514 0.301331 -0.726440 0.139709 0.601624 1445372514 0.301331 -0.726440 0.139709 0.601624 1445372514 0.301331 -0.726440 0.139709 0.601624 1445372514 0.299622 -0.725891 0.133850 0.604492 1445372514 0.299622 -0.725891 0.133850 0.604492 1445372514 0.299622 -0.725891 0.133850 0.604492 1445372514 0.299622 -0.725891 0.133850 0.604492 1445372514 0.299622 -0.725891 0.133850 0.604492 1445372514 0.299622 -0.725891 0.133850 0.604492 1445372514 0.297791 -0.724792 0.132202 0.606995 1445372514 0.297791 -0.724792 0.132202 0.606995 1445372514 0.297791 -0.724792 0.132202 0.606995 1445372514 0.297791 -0.724792 0.132202 0.606995 1445372514 0.297791 -0.724792 0.132202 0.606995 1445372514 0.297791 -0.724792 0.132202 0.606995 1445372514 0.292542 -0.726135 0.129761 0.608521 1445372514 0.292542 -0.726135 0.129761 0.608521 1445372514 0.292542 -0.726135 0.129761 0.608521 1445372514 0.292542 -0.726135 0.129761 0.608521 1445372514 0.292542 -0.726135 0.129761 0.608521 1445372514 0.292542 -0.726135 0.129761 0.608521 1445372514 0.291809 -0.724854 0.134949 0.609253 1445372514 0.291809 -0.724854 0.134949 0.609253 1445372514 0.291809 -0.724854 0.134949 0.609253 1445372514 0.291809 -0.724854 0.134949 0.609253 1445372514 0.291809 -0.724854 0.134949 0.609253 1445372514 0.296631 -0.721436 0.147827 0.607971 1445372514 0.296631 -0.721436 0.147827 0.607971 1445372514 0.296631 -0.721436 0.147827 0.607971 1445372514 0.296631 -0.721436 0.147827 0.607971 1445372514 0.296631 -0.721436 0.147827 0.607971 1445372514 0.296631 -0.721436 0.147827 0.607971 1445372514 0.296631 -0.721436 0.147827 0.607971 1445372515 0.293213 -0.721375 0.152161 0.608643 1445372515 0.293213 -0.721375 0.152161 0.608643 1445372515 0.293213 -0.721375 0.152161 0.608643 1445372515 0.293213 -0.721375 0.152161 0.608643 1445372515 0.293213 -0.721375 0.152161 0.608643 1445372515 0.293213 -0.721375 0.152161 0.608643 1445372515 0.288330 -0.721924 0.151001 0.610657 1445372515 0.288330 -0.721924 0.151001 0.610657 1445372515 0.288330 -0.721924 0.151001 0.610657 1445372515 0.288330 -0.721924 0.151001 0.610657 1445372515 0.288330 -0.721924 0.151001 0.610657 1445372515 0.288330 -0.721924 0.151001 0.610657 1445372515 0.288574 -0.721497 0.152832 0.610535 1445372515 0.288574 -0.721497 0.152832 0.610535 1445372515 0.288574 -0.721497 0.152832 0.610535 1445372515 0.288574 -0.721497 0.152832 0.610535 1445372515 0.288574 -0.721497 0.152832 0.610535 1445372515 0.290710 -0.723145 0.154480 0.607178 1445372515 0.290710 -0.723145 0.154480 0.607178 1445372515 0.290710 -0.723145 0.154480 0.607178 1445372515 0.290710 -0.723145 0.154480 0.607178 1445372515 0.290710 -0.723145 0.154480 0.607178 1445372515 0.290710 -0.723145 0.154480 0.607178 1445372515 0.286865 -0.726440 0.146851 0.606995 1445372515 0.286865 -0.726440 0.146851 0.606995 1445372515 0.286865 -0.726440 0.146851 0.606995 1445372515 0.286865 -0.726440 0.146851 0.606995 1445372515 0.286865 -0.726440 0.146851 0.606995 1445372515 0.286865 -0.726440 0.146851 0.606995 1445372515 0.286316 -0.726257 0.138000 0.609497 1445372515 0.286316 -0.726257 0.138000 0.609497 1445372515 0.286316 -0.726257 0.138000 0.609497 1445372515 0.286316 -0.726257 0.138000 0.609497 1445372515 0.286316 -0.726257 0.138000 0.609497 1445372515 0.290588 -0.724487 0.135681 0.610107 1445372515 0.290588 -0.724487 0.135681 0.610107 1445372515 0.290588 -0.724487 0.135681 0.610107 1445372515 0.290588 -0.724487 0.135681 0.610107 1445372515 0.290588 -0.724487 0.135681 0.610107 1445372515 0.290588 -0.724487 0.135681 0.610107 1445372515 0.290588 -0.724487 0.135681 0.610107 1445372515 0.291260 -0.726379 0.131348 0.608521 1445372515 0.291260 -0.726379 0.131348 0.608521 1445372515 0.291260 -0.726379 0.131348 0.608521 1445372515 0.291260 -0.726379 0.131348 0.608521 1445372515 0.291260 -0.726379 0.131348 0.608521 1445372515 0.291260 -0.726379 0.131348 0.608521 1445372515 0.289917 -0.729126 0.125610 0.607056 1445372515 0.289917 -0.729126 0.125610 0.607056 1445372515 0.289917 -0.729126 0.125610 0.607056 1445372515 0.289917 -0.729126 0.125610 0.607056 1445372515 0.289917 -0.729126 0.125610 0.607056 1445372515 0.289917 -0.729126 0.125610 0.607056 1445372515 0.295166 -0.726440 0.129333 0.606995 1445372515 0.295166 -0.726440 0.129333 0.606995 1445372515 0.295166 -0.726440 0.129333 0.606995 1445372515 0.295166 -0.726440 0.129333 0.606995 1445372515 0.295166 -0.726440 0.129333 0.606995 1445372515 0.298096 -0.723999 0.135071 0.607178 1445372515 0.298096 -0.723999 0.135071 0.607178 1445372515 0.298096 -0.723999 0.135071 0.607178 1445372515 0.298096 -0.723999 0.135071 0.607178 1445372515 0.298096 -0.723999 0.135071 0.607178 1445372515 0.298096 -0.723999 0.135071 0.607178 1445372515 0.292908 -0.725464 0.133972 0.608276 1445372515 0.292908 -0.725464 0.133972 0.608276 1445372515 0.292908 -0.725464 0.133972 0.608276 1445372515 0.292908 -0.725464 0.133972 0.608276 1445372515 0.292908 -0.725464 0.133972 0.608276 1445372515 0.288757 -0.727173 0.132935 0.608459 1445372515 0.288757 -0.727173 0.132935 0.608459 1445372515 0.288757 -0.727173 0.132935 0.608459 1445372515 0.288757 -0.727173 0.132935 0.608459 1445372515 0.288757 -0.727173 0.132935 0.608459 1445372515 0.288757 -0.727173 0.132935 0.608459 1445372515 0.289185 -0.728088 0.135437 0.606567 1445372515 0.289185 -0.728088 0.135437 0.606567 1445372515 0.289185 -0.728088 0.135437 0.606567 1445372515 0.289185 -0.728088 0.135437 0.606567 1445372515 0.289185 -0.728088 0.135437 0.606567 1445372515 0.289185 -0.728088 0.135437 0.606567 1445372515 0.289185 -0.728088 0.135437 0.606567 1445372515 0.293762 -0.729065 0.140564 0.602051 1445372515 0.293762 -0.729065 0.140564 0.602051 1445372515 0.293762 -0.729065 0.140564 0.602051 1445372515 0.293762 -0.729065 0.140564 0.602051 1445372515 0.293762 -0.729065 0.140564 0.602051 1445372515 0.293762 -0.729065 0.140564 0.602051 1445372515 0.292236 -0.730408 0.139282 0.601379 1445372515 0.292236 -0.730408 0.139282 0.601379 1445372515 0.292236 -0.730408 0.139282 0.601379 1445372515 0.292236 -0.730408 0.139282 0.601379 1445372515 0.292236 -0.730408 0.139282 0.601379 1445372515 0.292236 -0.730408 0.139282 0.601379 1445372515 0.290466 -0.730164 0.133362 0.603882 1445372515 0.290466 -0.730164 0.133362 0.603882 1445372515 0.290466 -0.730164 0.133362 0.603882 1445372515 0.290466 -0.730164 0.133362 0.603882 1445372515 0.290466 -0.730164 0.133362 0.603882 1445372515 0.290466 -0.730164 0.133362 0.603882 1445372515 0.293030 -0.729309 0.130920 0.604248 1445372515 0.293030 -0.729309 0.130920 0.604248 1445372515 0.293030 -0.729309 0.130920 0.604248 1445372515 0.293030 -0.729309 0.130920 0.604248 1445372515 0.293030 -0.729309 0.130920 0.604248 1445372515 0.292725 -0.731384 0.126221 0.602844 1445372515 0.292725 -0.731384 0.126221 0.602844 1445372516 0.292725 -0.731384 0.126221 0.602844 1445372516 0.292725 -0.731384 0.126221 0.602844 1445372516 0.292725 -0.731384 0.126221 0.602844 1445372516 0.292725 -0.731384 0.126221 0.602844 1445372516 0.292725 -0.731384 0.126221 0.602844 1445372516 0.290100 -0.732361 0.121094 0.604004 1445372516 0.290100 -0.732361 0.121094 0.604004 1445372516 0.290100 -0.732361 0.121094 0.604004 1445372516 0.290100 -0.732361 0.121094 0.604004 1445372516 0.290100 -0.732361 0.121094 0.604004 1445372516 0.290100 -0.732361 0.121094 0.604004 1445372516 0.294861 -0.728149 0.125793 0.605835 1445372516 0.294861 -0.728149 0.125793 0.605835 1445372516 0.294861 -0.728149 0.125793 0.605835 1445372516 0.294861 -0.728149 0.125793 0.605835 1445372516 0.294861 -0.728149 0.125793 0.605835 1445372516 0.294861 -0.728149 0.125793 0.605835 1445372516 0.294861 -0.728149 0.125793 0.605835 1445372516 0.294678 -0.726318 0.129578 0.607239 1445372516 0.294678 -0.726318 0.129578 0.607239 1445372516 0.294678 -0.726318 0.129578 0.607239 1445372516 0.294678 -0.726318 0.129578 0.607239 1445372516 0.294678 -0.726318 0.129578 0.607239 1445372516 0.294678 -0.726318 0.129578 0.607239 1445372516 0.289795 -0.725891 0.128906 0.610291 1445372516 0.289795 -0.725891 0.128906 0.610291 1445372516 0.289795 -0.725891 0.128906 0.610291 1445372516 0.289795 -0.725891 0.128906 0.610291 1445372516 0.289795 -0.725891 0.128906 0.610291 1445372516 0.289795 -0.725891 0.128906 0.610291 1445372516 0.288818 -0.724854 0.132019 0.611328 1445372516 0.288818 -0.724854 0.132019 0.611328 1445372516 0.288818 -0.724854 0.132019 0.611328 1445372516 0.288818 -0.724854 0.132019 0.611328 1445372516 0.288818 -0.724854 0.132019 0.611328 1445372516 0.288818 -0.724854 0.132019 0.611328 1445372516 0.290283 -0.725159 0.138306 0.608887 1445372516 0.290283 -0.725159 0.138306 0.608887 1445372516 0.290283 -0.725159 0.138306 0.608887 1445372516 0.290283 -0.725159 0.138306 0.608887 1445372516 0.290283 -0.725159 0.138306 0.608887 1445372516 0.290283 -0.725159 0.138306 0.608887 1445372516 0.290283 -0.725159 0.138306 0.608887 1445372516 0.287048 -0.727051 0.137085 0.608459 1445372516 0.287048 -0.727051 0.137085 0.608459 1445372516 0.287048 -0.727051 0.137085 0.608459 1445372516 0.287048 -0.727051 0.137085 0.608459 1445372516 0.287048 -0.727051 0.137085 0.608459 1445372516 0.287048 -0.727051 0.137085 0.608459 1445372516 0.282715 -0.726624 0.131042 0.612305 1445372516 0.282715 -0.726624 0.131042 0.612305 1445372516 0.282715 -0.726624 0.131042 0.612305 1445372516 0.282715 -0.726624 0.131042 0.612305 1445372516 0.282715 -0.726624 0.131042 0.612305 1445372516 0.282715 -0.726624 0.131042 0.612305 1445372516 0.286194 -0.722046 0.130737 0.616150 1445372516 0.286194 -0.722046 0.130737 0.616150 1445372516 0.286194 -0.722046 0.130737 0.616150 1445372516 0.286194 -0.722046 0.130737 0.616150 1445372516 0.286194 -0.722046 0.130737 0.616150 1445372516 0.286194 -0.722046 0.130737 0.616150 1445372516 0.289368 -0.718750 0.132874 0.618042 1445372516 0.289368 -0.718750 0.132874 0.618042 1445372516 0.289368 -0.718750 0.132874 0.618042 1445372516 0.289368 -0.718750 0.132874 0.618042 1445372516 0.289368 -0.718750 0.132874 0.618042 1445372516 0.289368 -0.718750 0.132874 0.618042 1445372516 0.289368 -0.718750 0.132874 0.618042 1445372516 0.289063 -0.718384 0.133850 0.618408 1445372516 0.289063 -0.718384 0.133850 0.618408 1445372516 0.289063 -0.718384 0.133850 0.618408 1445372516 0.289063 -0.718384 0.133850 0.618408 1445372516 0.289063 -0.718384 0.133850 0.618408 1445372516 0.286804 -0.718018 0.136353 0.619324 1445372516 0.286804 -0.718018 0.136353 0.619324 1445372516 0.286804 -0.718018 0.136353 0.619324 1445372516 0.286804 -0.718018 0.136353 0.619324 1445372516 0.286804 -0.718018 0.136353 0.619324 1445372516 0.286804 -0.718018 0.136353 0.619324 1445372516 0.286804 -0.718018 0.136353 0.619324 1445372516 0.286377 -0.717651 0.142029 0.618713 1445372516 0.286377 -0.717651 0.142029 0.618713 1445372516 0.286377 -0.717651 0.142029 0.618713 1445372516 0.286377 -0.717651 0.142029 0.618713 1445372516 0.286377 -0.717651 0.142029 0.618713 1445372516 0.286377 -0.717651 0.142029 0.618713 1445372516 0.283020 -0.719727 0.144104 0.617371 1445372516 0.283020 -0.719727 0.144104 0.617371 1445372516 0.283020 -0.719727 0.144104 0.617371 1445372516 0.283020 -0.719727 0.144104 0.617371 1445372516 0.283020 -0.719727 0.144104 0.617371 1445372516 0.283020 -0.719727 0.144104 0.617371 1445372516 0.279480 -0.722229 0.142700 0.616333 1445372516 0.279480 -0.722229 0.142700 0.616333 1445372516 0.279480 -0.722229 0.142700 0.616333 1445372516 0.279480 -0.722229 0.142700 0.616333 1445372516 0.279480 -0.722229 0.142700 0.616333 1445372516 0.279480 -0.722229 0.142700 0.616333 1445372516 0.279907 -0.722473 0.142151 0.615967 1445372516 0.279907 -0.722473 0.142151 0.615967 1445372516 0.279907 -0.722473 0.142151 0.615967 1445372516 0.279907 -0.722473 0.142151 0.615967 1445372516 0.279907 -0.722473 0.142151 0.615967 1445372516 0.279907 -0.722473 0.142151 0.615967 1445372516 0.283325 -0.722778 0.142273 0.614014 1445372516 0.283325 -0.722778 0.142273 0.614014 1445372516 0.283325 -0.722778 0.142273 0.614014 1445372516 0.283325 -0.722778 0.142273 0.614014 1445372516 0.283325 -0.722778 0.142273 0.614014 1445372516 0.283325 -0.722778 0.142273 0.614014 1445372516 0.279968 -0.726929 0.133972 0.612549 1445372516 0.279968 -0.726929 0.133972 0.612549 1445372516 0.279968 -0.726929 0.133972 0.612549 1445372516 0.279968 -0.726929 0.133972 0.612549 1445372517 0.279968 -0.726929 0.133972 0.612549 1445372517 0.279968 -0.726929 0.133972 0.612549 1445372517 0.279968 -0.726929 0.133972 0.612549 1445372517 0.276123 -0.730530 0.123108 0.612305 1445372517 0.276123 -0.730530 0.123108 0.612305 1445372517 0.276123 -0.730530 0.123108 0.612305 1445372517 0.276123 -0.730530 0.123108 0.612305 1445372517 0.276123 -0.730530 0.123108 0.612305 1445372517 0.276123 -0.730530 0.123108 0.612305 1445372517 0.274719 -0.732483 0.115051 0.612122 1445372517 0.274719 -0.732483 0.115051 0.612122 1445372517 0.274719 -0.732483 0.115051 0.612122 1445372517 0.274719 -0.732483 0.115051 0.612122 1445372517 0.274719 -0.732483 0.115051 0.612122 1445372517 0.274719 -0.732483 0.115051 0.612122 1445372517 0.272156 -0.734985 0.106689 0.611877 1445372517 0.272156 -0.734985 0.106689 0.611877 1445372517 0.272156 -0.734985 0.106689 0.611877 1445372517 0.272156 -0.734985 0.106689 0.611877 1445372517 0.272156 -0.734985 0.106689 0.611877 1445372517 0.272156 -0.734985 0.106689 0.611877 1445372517 0.272156 -0.734985 0.106689 0.611877 1445372517 0.275146 -0.734497 0.105347 0.611267 1445372517 0.275146 -0.734497 0.105347 0.611267 1445372517 0.275146 -0.734497 0.105347 0.611267 1445372517 0.275146 -0.734497 0.105347 0.611267 1445372517 0.275146 -0.734497 0.105347 0.611267 1445372517 0.275146 -0.734497 0.105347 0.611267 1445372517 0.277649 -0.731262 0.108582 0.613525 1445372517 0.277649 -0.731262 0.108582 0.613525 1445372517 0.277649 -0.731262 0.108582 0.613525 1445372517 0.277649 -0.731262 0.108582 0.613525 1445372517 0.277649 -0.731262 0.108582 0.613525 1445372517 0.277649 -0.731262 0.108582 0.613525 1445372517 0.275696 -0.731567 0.109619 0.613831 1445372517 0.275696 -0.731567 0.109619 0.613831 1445372517 0.275696 -0.731567 0.109619 0.613831 1445372517 0.275696 -0.731567 0.109619 0.613831 1445372517 0.275696 -0.731567 0.109619 0.613831 1445372517 0.275696 -0.731567 0.109619 0.613831 1445372517 0.273071 -0.733643 0.115173 0.611511 1445372517 0.273071 -0.733643 0.115173 0.611511 1445372517 0.273071 -0.733643 0.115173 0.611511 1445372517 0.273071 -0.733643 0.115173 0.611511 1445372517 0.273071 -0.733643 0.115173 0.611511 1445372517 0.273071 -0.733643 0.115173 0.611511 1445372517 0.270020 -0.734253 0.119385 0.611328 1445372517 0.270020 -0.734253 0.119385 0.611328 1445372517 0.270020 -0.734253 0.119385 0.611328 1445372517 0.270020 -0.734253 0.119385 0.611328 1445372517 0.270020 -0.734253 0.119385 0.611328 1445372517 0.270020 -0.734253 0.119385 0.611328 1445372517 0.274841 -0.729126 0.125183 0.614136 1445372517 0.274841 -0.729126 0.125183 0.614136 1445372517 0.274841 -0.729126 0.125183 0.614136 1445372517 0.274841 -0.729126 0.125183 0.614136 1445372517 0.274841 -0.729126 0.125183 0.614136 1445372517 0.274841 -0.729126 0.125183 0.614136 1445372517 0.277954 -0.727722 0.128723 0.613708 1445372517 0.277954 -0.727722 0.128723 0.613708 1445372517 0.277954 -0.727722 0.128723 0.613708 1445372517 0.277954 -0.727722 0.128723 0.613708 1445372517 0.277954 -0.727722 0.128723 0.613708 1445372517 0.283325 -0.728699 0.130066 0.609741 1445372517 0.283325 -0.728699 0.130066 0.609741 1445372517 0.283325 -0.728699 0.130066 0.609741 1445372517 0.283325 -0.728699 0.130066 0.609741 1445372517 0.283325 -0.728699 0.130066 0.609741 1445372517 0.283325 -0.728699 0.130066 0.609741 1445372517 0.279358 -0.731567 0.121399 0.609924 1445372517 0.279358 -0.731567 0.121399 0.609924 1445372517 0.279358 -0.731567 0.121399 0.609924 1445372517 0.279358 -0.731567 0.121399 0.609924 1445372517 0.279358 -0.731567 0.121399 0.609924 1445372517 0.279358 -0.731567 0.121399 0.609924 1445372517 0.274780 -0.731812 0.113464 0.613220 1445372517 0.274780 -0.731812 0.113464 0.613220 1445372517 0.274780 -0.731812 0.113464 0.613220 1445372517 0.274780 -0.731812 0.113464 0.613220 1445372517 0.274780 -0.731812 0.113464 0.613220 1445372517 0.274780 -0.731812 0.113464 0.613220 1445372517 0.274780 -0.731812 0.113464 0.613220 1445372517 0.277222 -0.729614 0.114746 0.614502 1445372517 0.277222 -0.729614 0.114746 0.614502 1445372517 0.277222 -0.729614 0.114746 0.614502 1445372517 0.277222 -0.729614 0.114746 0.614502 1445372517 0.277222 -0.729614 0.114746 0.614502 1445372517 0.277222 -0.729614 0.114746 0.614502 1445372517 0.278076 -0.728088 0.116943 0.615540 1445372517 0.278076 -0.728088 0.116943 0.615540 1445372517 0.278076 -0.728088 0.116943 0.615540 1445372517 0.278076 -0.728088 0.116943 0.615540 1445372517 0.278076 -0.728088 0.116943 0.615540 1445372517 0.278076 -0.728088 0.116943 0.615540 1445372517 0.274719 -0.728394 0.114685 0.617065 1445372517 0.274719 -0.728394 0.114685 0.617065 1445372517 0.274719 -0.728394 0.114685 0.617065 1445372517 0.274719 -0.728394 0.114685 0.617065 1445372517 0.274719 -0.728394 0.114685 0.617065 1445372517 0.274719 -0.728394 0.114685 0.617065 1445372517 0.274719 -0.728394 0.114685 0.617065 1445372517 0.276917 -0.727356 0.119263 0.616455 1445372517 0.276917 -0.727356 0.119263 0.616455 1445372517 0.276917 -0.727356 0.119263 0.616455 1445372517 0.276917 -0.727356 0.119263 0.616455 1445372517 0.276917 -0.727356 0.119263 0.616455 1445372517 0.276917 -0.727356 0.119263 0.616455 1445372517 0.281067 -0.725281 0.129517 0.614929 1445372517 0.281067 -0.725281 0.129517 0.614929 1445372517 0.281067 -0.725281 0.129517 0.614929 1445372517 0.281067 -0.725281 0.129517 0.614929 1445372518 0.281067 -0.725281 0.129517 0.614929 1445372518 0.281067 -0.725281 0.129517 0.614929 1445372518 0.277954 -0.727539 0.132813 0.613037 1445372518 0.277954 -0.727539 0.132813 0.613037 1445372518 0.277954 -0.727539 0.132813 0.613037 1445372518 0.277954 -0.727539 0.132813 0.613037 1445372518 0.277954 -0.727539 0.132813 0.613037 1445372518 0.277954 -0.727539 0.132813 0.613037 1445372518 0.273682 -0.729797 0.130920 0.612671 1445372518 0.273682 -0.729797 0.130920 0.612671 1445372518 0.273682 -0.729797 0.130920 0.612671 1445372518 0.273682 -0.729797 0.130920 0.612671 1445372518 0.273682 -0.729797 0.130920 0.612671 1445372518 0.273682 -0.729797 0.130920 0.612671 1445372518 0.275024 -0.730713 0.131287 0.610840 1445372518 0.275024 -0.730713 0.131287 0.610840 1445372518 0.275024 -0.730713 0.131287 0.610840 1445372518 0.275024 -0.730713 0.131287 0.610840 1445372518 0.275024 -0.730713 0.131287 0.610840 1445372518 0.275024 -0.730713 0.131287 0.610840 1445372518 0.279785 -0.730408 0.133301 0.608643 1445372518 0.279785 -0.730408 0.133301 0.608643 1445372518 0.279785 -0.730408 0.133301 0.608643 1445372518 0.279785 -0.730408 0.133301 0.608643 1445372518 0.279785 -0.730408 0.133301 0.608643 1445372518 0.279785 -0.730408 0.133301 0.608643 1445372518 0.279114 -0.731812 0.129822 0.608032 1445372518 0.279114 -0.731812 0.129822 0.608032 1445372518 0.279114 -0.731812 0.129822 0.608032 1445372518 0.279114 -0.731812 0.129822 0.608032 1445372518 0.279114 -0.731812 0.129822 0.608032 1445372518 0.279114 -0.731812 0.129822 0.608032 1445372518 0.279114 -0.731812 0.129822 0.608032 1445372518 0.268677 -0.735840 0.115051 0.610840 1445372518 0.268677 -0.735840 0.115051 0.610840 1445372518 0.268677 -0.735840 0.115051 0.610840 1445372518 0.268677 -0.735840 0.115051 0.610840 1445372518 0.268677 -0.735840 0.115051 0.610840 1445372518 0.268677 -0.735840 0.115051 0.610840 1445372518 0.263062 -0.737305 0.104370 0.613403 1445372518 0.263062 -0.737305 0.104370 0.613403 1445372518 0.263062 -0.737305 0.104370 0.613403 1445372518 0.263062 -0.737305 0.104370 0.613403 1445372518 0.263062 -0.737305 0.104370 0.613403 1445372518 0.263062 -0.737305 0.104370 0.613403 1445372518 0.265137 -0.735840 0.102722 0.614563 1445372518 0.265137 -0.735840 0.102722 0.614563 1445372518 0.265137 -0.735840 0.102722 0.614563 1445372518 0.265137 -0.735840 0.102722 0.614563 1445372518 0.265137 -0.735840 0.102722 0.614563 1445372518 0.265137 -0.735840 0.102722 0.614563 1445372518 0.267944 -0.734192 0.104736 0.614990 1445372518 0.267944 -0.734192 0.104736 0.614990 1445372518 
0.406616 -0.674927 0.223389 0.573730 1445372520 0.406616 -0.674927 0.223389 0.573730 1445372520 0.406616 -0.674927 0.223389 0.573730 1445372520 0.406616 -0.674927 0.223389 0.573730 1445372520 0.406616 -0.674927 0.223389 0.573730 1445372520 0.406616 -0.674927 0.223389 0.573730 1445372520 0.410034 -0.671082 0.217102 0.578247 1445372520 0.410034 -0.671082 0.217102 0.578247 1445372520 0.410034 -0.671082 0.217102 0.578247 1445372520 0.410034 -0.671082 0.217102 0.578247 1445372520 0.410034 -0.671082 0.217102 0.578247 1445372520 0.410034 -0.671082 0.217102 0.578247 1445372520 0.395325 -0.675842 0.178528 0.595825 1445372520 0.395325 -0.675842 0.178528 0.595825 1445372520 0.395325 -0.675842 0.178528 0.595825 1445372520 0.395325 -0.675842 0.178528 0.595825 1445372520 0.395325 -0.675842 0.178528 0.595825 1445372520 0.395325 -0.675842 0.178528 0.595825 1445372520 0.395325 -0.675842 0.178528 0.595825 1445372520 0.383850 -0.675598 0.148743 0.611633 1445372520 0.383850 -0.675598 0.148743 0.611633 1445372520 0.383850 -0.675598 0.148743 0.611633 1445372520 0.383850 -0.675598 0.148743 0.611633 1445372520 0.383850 -0.675598 0.148743 0.611633 1445372520 0.383850 -0.675598 0.148743 0.611633 1445372520 0.384521 -0.681152 0.161926 0.601624 1445372520 0.384521 -0.681152 0.161926 0.601624 1445372520 0.384521 -0.681152 0.161926 0.601624 1445372520 0.384521 -0.681152 0.161926 0.601624 1445372520 0.384521 -0.681152 0.161926 0.601624 1445372520 0.384521 -0.681152 0.161926 0.601624 1445372520 0.369324 -0.678528 0.164856 0.613159 1445372520 0.369324 -0.678528 0.164856 0.613159 1445372520 0.369324 -0.678528 0.164856 0.613159 1445372520 0.369324 -0.678528 0.164856 0.613159 1445372520 0.369324 -0.678528 0.164856 0.613159 1445372520 0.369324 -0.678528 0.164856 0.613159 1445372520 0.369324 -0.678528 0.164856 0.613159 1445372520 0.379395 -0.668762 0.185730 0.611755 1445372520 0.379395 -0.668762 0.185730 0.611755 1445372520 0.379395 -0.668762 0.185730 0.611755 1445372520 0.379395 -0.668762 0.185730 0.611755 1445372520 0.379395 -0.668762 0.185730 0.611755 1445372520 0.379395 -0.668762 0.185730 0.611755 1445372520 0.377625 -0.654053 0.210388 0.620728 1445372520 0.377625 -0.654053 0.210388 0.620728 1445372520 0.377625 -0.654053 0.210388 0.620728 1445372520 0.377625 -0.654053 0.210388 0.620728 1445372520 0.377625 -0.654053 0.210388 0.620728 1445372520 0.377625 -0.654053 0.210388 0.620728 1445372520 0.377625 -0.654053 0.210388 0.620728 1445372520 0.350647 -0.671021 0.204041 0.620544 1445372520 0.350647 -0.671021 0.204041 0.620544 1445372520 0.350647 -0.671021 0.204041 0.620544 1445372520 0.350647 -0.671021 0.204041 0.620544 1445372520 0.350647 -0.671021 0.204041 0.620544 1445372520 0.350647 -0.671021 0.204041 0.620544 1445372520 0.336548 -0.694580 0.210388 0.599976 1445372520 0.336548 -0.694580 0.210388 0.599976 1445372520 0.336548 -0.694580 0.210388 0.599976 1445372520 0.336548 -0.694580 0.210388 0.599976 1445372520 0.336548 -0.694580 0.210388 0.599976 1445372520 0.336548 -0.694580 0.210388 0.599976 1445372521 0.361755 -0.674988 0.233887 0.598999 1445372521 0.361755 -0.674988 0.233887 0.598999 1445372521 0.361755 -0.674988 0.233887 0.598999 1445372521 0.361755 -0.674988 0.233887 0.598999 1445372521 0.361755 -0.674988 0.233887 0.598999 1445372521 0.361755 -0.674988 0.233887 0.598999 1445372521 0.378174 -0.641479 0.219177 0.630432 1445372521 0.378174 -0.641479 0.219177 0.630432 1445372521 0.378174 -0.641479 0.219177 0.630432 1445372521 0.378174 -0.641479 0.219177 0.630432 1445372521 0.378174 -0.641479 0.219177 0.630432 1445372521 0.378174 -0.641479 0.219177 0.630432 1445372521 0.378174 -0.641479 0.219177 0.630432 1445372521 0.384583 -0.618530 0.183228 0.660217 1445372521 0.384583 -0.618530 0.183228 0.660217 1445372521 0.384583 -0.618530 0.183228 0.660217 1445372521 0.384583 -0.618530 0.183228 0.660217 1445372521 0.384583 -0.618530 0.183228 0.660217 1445372521 0.384583 -0.618530 0.183228 0.660217 1445372521 0.386841 -0.628723 0.167480 0.653442 1445372521 0.386841 -0.628723 0.167480 0.653442 1445372521 0.386841 -0.628723 0.167480 0.653442 1445372521 0.386841 -0.628723 0.167480 0.653442 1445372521 0.386841 -0.628723 0.167480 0.653442 1445372521 0.386841 -0.628723 0.167480 0.653442 1445372521 0.386841 -0.628723 0.167480 0.653442 1445372521 0.363525 -0.648071 0.136536 0.655090 1445372521 0.363525 -0.648071 0.136536 0.655090 1445372521 0.363525 -0.648071 0.136536 0.655090 1445372521 0.363525 -0.648071 0.136536 0.655090 1445372521 0.363525 -0.648071 0.136536 0.655090 1445372521 0.363525 -0.648071 0.136536 0.655090 1445372521 0.363220 -0.659363 0.122986 0.646606 1445372521 0.363220 -0.659363 0.122986 0.646606 1445372521 0.363220 -0.659363 0.122986 0.646606 1445372521 0.363220 -0.659363 0.122986 0.646606 1445372521 0.363220 -0.659363 0.122986 0.646606 1445372521 0.363220 -0.659363 0.122986 0.646606 1445372521 0.363220 -0.659363 0.122986 0.646606 1445372521 0.363159 -0.650452 0.107239 0.658386 1445372521 0.363159 -0.650452 0.107239 0.658386 1445372521 0.363159 -0.650452 0.107239 0.658386 1445372521 0.363159 -0.650452 0.107239 0.658386 1445372521 0.363159 -0.650452 0.107239 0.658386 1445372521 0.363159 -0.650452 0.107239 0.658386 1445372521 0.374084 -0.640503 0.140320 0.655823 1445372521 0.374084 -0.640503 0.140320 0.655823 1445372521 0.374084 -0.640503 0.140320 0.655823 1445372521 0.374084 -0.640503 0.140320 0.655823 1445372521 0.374084 -0.640503 0.140320 0.655823 1445372521 0.374084 -0.640503 0.140320 0.655823 1445372521 0.372620 -0.640137 0.175842 0.648376 1445372521 0.372620 -0.640137 0.175842 0.648376 1445372521 0.372620 -0.640137 0.175842 0.648376 1445372521 0.372620 -0.640137 0.175842 0.648376 1445372521 0.372620 -0.640137 0.175842 0.648376 1445372521 0.372620 -0.640137 0.175842 0.648376 1445372521 0.372620 -0.640137 0.175842 0.648376 1445372521 0.363708 -0.651611 0.192139 0.637329 1445372521 0.363708 -0.651611 0.192139 0.637329 1445372521 0.363708 -0.651611 0.192139 0.637329 1445372521 0.363708 -0.651611 0.192139 0.637329 1445372521 0.363708 -0.651611 0.192139 0.637329 1445372521 0.363708 -0.651611 0.192139 0.637329 1445372521 0.354675 -0.670288 0.217224 0.614563 1445372521 0.354675 -0.670288 0.217224 0.614563 1445372521 0.354675 -0.670288 0.217224 0.614563 1445372521 0.354675 -0.670288 0.217224 0.614563 1445372521 0.354675 -0.670288 0.217224 0.614563 1445372521 0.366211 -0.667053 0.235107 0.604675 1445372521 0.366211 -0.667053 0.235107 0.604675 1445372521 0.366211 -0.667053 0.235107 0.604675 1445372521 0.366211 -0.667053 0.235107 0.604675 1445372521 0.366211 -0.667053 0.235107 0.604675 1445372521 0.366211 -0.667053 0.235107 0.604675 1445372521 0.373840 -0.653503 0.226990 0.617737 1445372521 0.373840 -0.653503 0.226990 0.617737 1445372521 0.373840 -0.653503 0.226990 0.617737 1445372521 0.373840 -0.653503 0.226990 0.617737 1445372521 0.373840 -0.653503 0.226990 0.617737 1445372521 0.373840 -0.653503 0.226990 0.617737 1445372521 0.372131 -0.652954 0.198853 0.628967 1445372521 0.372131 -0.652954 0.198853 0.628967 1445372521 0.372131 -0.652954 0.198853 0.628967 1445372521 0.372131 -0.652954 0.198853 0.628967 1445372521 0.372131 -0.652954 0.198853 0.628967 1445372521 0.372131 -0.652954 0.198853 0.628967 1445372521 0.372131 -0.652954 0.198853 0.628967 1445372521 0.372742 -0.639404 0.150879 0.655334 1445372521 0.372742 -0.639404 0.150879 0.655334 1445372521 0.372742 -0.639404 0.150879 0.655334 1445372521 0.372742 -0.639404 0.150879 0.655334 1445372521 0.372742 -0.639404 0.150879 0.655334 1445372521 0.372742 -0.639404 0.150879 0.655334 1445372521 0.380920 -0.631409 0.112183 0.666016 1445372521 0.380920 -0.631409 0.112183 0.666016 1445372521 0.380920 -0.631409 0.112183 0.666016 1445372521 0.380920 -0.631409 0.112183 0.666016 1445372521 0.380920 -0.631409 0.112183 0.666016 1445372521 0.380920 -0.631409 0.112183 0.666016 1445372521 0.377136 -0.620178 0.110657 0.678894 1445372521 0.377136 -0.620178 0.110657 0.678894 1445372521 0.377136 -0.620178 0.110657 0.678894 1445372521 0.377136 -0.620178 0.110657 0.678894 1445372521 0.377136 -0.620178 0.110657 0.678894 1445372521 0.377136 -0.620178 0.110657 0.678894 1445372521 0.370667 -0.625549 0.119690 0.675964 1445372521 0.370667 -0.625549 0.119690 0.675964 1445372521 0.370667 -0.625549 0.119690 0.675964 1445372521 0.370667 -0.625549 0.119690 0.675964 1445372521 0.370667 -0.625549 0.119690 0.675964 1445372521 0.370667 -0.625549 0.119690 0.675964 1445372521 0.381409 -0.625793 0.158081 0.661743 1445372522 0.381409 -0.625793 0.158081 0.661743 1445372522 0.381409 -0.625793 0.158081 0.661743 1445372522 0.381409 -0.625793 0.158081 0.661743 1445372522 0.381409 -0.625793 0.158081 0.661743 1445372522 0.381409 -0.625793 0.158081 0.661743 1445372522 0.388550 -0.626160 0.202454 0.644897 1445372522 0.388550 -0.626160 0.202454 0.644897 1445372522 0.388550 -0.626160 0.202454 0.644897 1445372522 0.388550 -0.626160 0.202454 0.644897 1445372522 0.388550 -0.626160 0.202454 0.644897 1445372522 0.388550 -0.626160 0.202454 0.644897 1445372522 0.371216 -0.642517 0.204224 0.638489 1445372522 0.371216 -0.642517 0.204224 0.638489 1445372522 0.371216 -0.642517 0.204224 0.638489 1445372522 0.371216 -0.642517 0.204224 0.638489 1445372522 0.371216 -0.642517 0.204224 0.638489 1445372522 0.371216 -0.642517 0.204224 0.638489 1445372522 0.371216 -0.642517 0.204224 0.638489 1445372522 0.361694 -0.659180 0.219910 0.621521 1445372522 0.361694 -0.659180 0.219910 0.621521 1445372522 0.361694 -0.659180 0.219910 0.621521 1445372522 0.361694 -0.659180 0.219910 0.621521 1445372522 0.361694 -0.659180 0.219910 0.621521 1445372522 0.361694 -0.659180 0.219910 0.621521 1445372522 0.382263 -0.648071 0.245850 0.611023 1445372522 0.382263 -0.648071 0.245850 0.611023 1445372522 0.382263 -0.648071 0.245850 0.611023 1445372522 0.382263 -0.648071 0.245850 0.611023 1445372522 0.382263 -0.648071 0.245850 0.611023 1445372522 0.382263 -0.648071 0.245850 0.611023 1445372522 0.382263 -0.648071 0.245850 0.611023 1445372522 0.388977 -0.634949 0.243652 0.621399 1445372522 0.388977 -0.634949 0.243652 0.621399 1445372522 0.388977 -0.634949 0.243652 0.621399 1445372522 0.388977 -0.634949 0.243652 0.621399 1445372522 0.388977 -0.634949 0.243652 0.621399 1445372522 0.388977 -0.634949 0.243652 0.621399 1445372522 0.385437 -0.641541 0.227051 0.623108 1445372522 0.385437 -0.641541 0.227051 0.623108 1445372522 0.385437 -0.641541 0.227051 0.623108 1445372522 0.385437 -0.641541 0.227051 0.623108 1445372522 0.385437 -0.641541 0.227051 0.623108 1445372522 0.385437 -0.641541 0.227051 0.623108 1445372522 0.382813 -0.661560 0.206360 0.610840 1445372522 0.382813 -0.661560 0.206360 0.610840 1445372522 0.382813 -0.661560 0.206360 0.610840 1445372522 0.382813 -0.661560 0.206360 0.610840 1445372522 0.382813 -0.661560 0.206360 0.610840 1445372522 0.382813 -0.661560 0.206360 0.610840 1445372522 0.359192 -0.681274 0.177307 0.612671 1445372522 0.359192 -0.681274 0.177307 0.612671 1445372522 0.359192 -0.681274 0.177307 0.612671 1445372522 0.359192 -0.681274 0.177307 0.612671 1445372522 0.359192 -0.681274 0.177307 0.612671 1445372522 0.359192 -0.681274 0.177307 0.612671 1445372522 0.341980 -0.704529 0.158447 0.601318 1445372522 0.341980 -0.704529 0.158447 0.601318 1445372522 0.341980 -0.704529 0.158447 0.601318 1445372522 0.341980 -0.704529 0.158447 0.601318 1445372522 0.341980 -0.704529 0.158447 0.601318 1445372522 0.341980 -0.704529 0.158447 0.601318 1445372522 0.346680 -0.703186 0.167725 0.597656 1445372522 0.346680 -0.703186 0.167725 0.597656 1445372522 0.346680 -0.703186 0.167725 0.597656 1445372522 0.346680 -0.703186 0.167725 0.597656 1445372522 0.346680 -0.703186 0.167725 0.597656 1445372522 0.369019 -0.681641 0.206421 0.597107 1445372522 0.369019 -0.681641 0.206421 0.597107 1445372522 0.369019 -0.681641 0.206421 0.597107 1445372522 0.369019 -0.681641 0.206421 0.597107 1445372522 0.369019 -0.681641 0.206421 0.597107 1445372522 0.369019 -0.681641 0.206421 0.597107 1445372522 0.384949 -0.648315 0.222107 0.618164 1445372522 0.384949 -0.648315 0.222107 0.618164 1445372522 0.384949 -0.648315 0.222107 0.618164 1445372522 0.384949 -0.648315 0.222107 0.618164 1445372522 0.384949 -0.648315 0.222107 0.618164 1445372522 0.384949 -0.648315 0.222107 0.618164 1445372522 0.371155 -0.631042 0.188416 0.654602 1445372522 0.371155 -0.631042 0.188416 0.654602 1445372522 0.371155 -0.631042 0.188416 0.654602 1445372522 0.371155 -0.631042 0.188416 0.654602 1445372522 0.371155 -0.631042 0.188416 0.654602 1445372522 0.371155 -0.631042 0.188416 0.654602 1445372522 0.372620 -0.618591 0.186829 0.666016 1445372522 0.372620 -0.618591 0.186829 0.666016 1445372522 0.372620 -0.618591 0.186829 0.666016 1445372522 0.372620 -0.618591 0.186829 0.666016 1445372522 0.372620 -0.618591 0.186829 0.666016 1445372522 0.382996 -0.623657 0.199890 0.651428 1445372522 0.382996 -0.623657 0.199890 0.651428 1445372522 0.382996 -0.623657 0.199890 0.651428 1445372522 0.382996 -0.623657 0.199890 0.651428 1445372522 0.382996 -0.623657 0.199890 0.651428 1445372522 0.382996 -0.623657 0.199890 0.651428 1445372522 0.410828 -0.618225 0.235474 0.627319 1445372522 0.410828 -0.618225 0.235474 0.627319 1445372522 0.410828 -0.618225 0.235474 0.627319 1445372522 0.410828 -0.618225 0.235474 0.627319 1445372522 0.410828 -0.618225 0.235474 0.627319 1445372522 0.410828 -0.618225 0.235474 0.627319 1445372522 0.413208 -0.622192 0.259033 0.612366 1445372522 0.413208 -0.622192 0.259033 0.612366 1445372522 0.413208 -0.622192 0.259033 0.612366 1445372522 0.413208 -0.622192 0.259033 0.612366 1445372522 0.413208 -0.622192 0.259033 0.612366 1445372522 0.413208 -0.622192 0.259033 0.612366 1445372522 0.393982 -0.660828 0.252808 0.586670 1445372522 0.393982 -0.660828 0.252808 0.586670 1445372522 0.393982 -0.660828 0.252808 0.586670 1445372523 0.393982 -0.660828 0.252808 0.586670 1445372523 0.393982 -0.660828 0.252808 0.586670 1445372523 0.393982 -0.660828 0.252808 0.586670 1445372523 0.372925 -0.688599 0.234314 0.575989 1445372523 0.372925 -0.688599 0.234314 0.575989 1445372523 0.372925 -0.688599 0.234314 0.575989 1445372523 0.372925 -0.688599 0.234314 0.575989 1445372523 0.372925 -0.688599 0.234314 0.575989 1445372523 0.372925 -0.688599 0.234314 0.575989 1445372523 0.372925 -0.688599 0.234314 0.575989 1445372523 0.356567 -0.706665 0.219177 0.570496 1445372523 0.356567 -0.706665 0.219177 0.570496 1445372523 0.356567 -0.706665 0.219177 0.570496 1445372523 0.356567 -0.706665 0.219177 0.570496 1445372523 0.356567 -0.706665 0.219177 0.570496 1445372523 0.356567 -0.706665 0.219177 0.570496 1445372523 0.356445 -0.708191 0.204529 0.574036 1445372523 0.356445 -0.708191 0.204529 0.574036 1445372523 0.356445 -0.708191 0.204529 0.574036 1445372523 0.356445 -0.708191 0.204529 0.574036 1445372523 0.356445 -0.708191 0.204529 0.574036 1445372523 0.356445 -0.708191 0.204529 0.574036 1445372523 0.372498 -0.694275 0.212280 0.578003 1445372523 0.372498 -0.694275 0.212280 0.578003 1445372523 0.372498 -0.694275 0.212280 0.578003 1445372523 0.372498 -0.694275 0.212280 0.578003 1445372523 0.372498 -0.694275 0.212280 0.578003 1445372523 0.372498 -0.694275 0.212280 0.578003 1445372523 0.388184 -0.671448 0.227112 0.588928 1445372523 0.388184 -0.671448 0.227112 0.588928 1445372523 0.388184 -0.671448 0.227112 0.588928 1445372523 0.388184 -0.671448 0.227112 0.588928 1445372523 0.388184 -0.671448 0.227112 0.588928 1445372523 0.388184 -0.671448 0.227112 0.588928 1445372523 0.388184 -0.671448 0.227112 0.588928 1445372523 0.383545 -0.652771 0.219299 0.615356 1445372523 0.383545 -0.652771 0.219299 0.615356 1445372523 0.383545 -0.652771 0.219299 0.615356 1445372523 0.383545 -0.652771 0.219299 0.615356 1445372523 0.383545 -0.652771 0.219299 0.615356 1445372523 0.383545 -0.652771 0.219299 0.615356 1445372523 0.383545 -0.652771 0.219299 0.615356 1445372523 0.375732 -0.636353 0.203064 0.642395 1445372523 0.375732 -0.636353 0.203064 0.642395 1445372523 0.375732 -0.636353 0.203064 0.642395 1445372523 0.375732 -0.636353 0.203064 0.642395 1445372523 0.375732 -0.636353 0.203064 0.642395 1445372523 0.375732 -0.636353 0.203064 0.642395 1445372523 0.365601 -0.637268 0.202332 0.647461 1445372523 0.365601 -0.637268 0.202332 0.647461 1445372523 0.365601 -0.637268 0.202332 0.647461 1445372523 0.365601 -0.637268 0.202332 0.647461 1445372523 0.365601 -0.637268 0.202332 0.647461 1445372523 0.365601 -0.637268 0.202332 0.647461 1445372523 0.365601 -0.637268 0.202332 0.647461 1445372523 0.377441 -0.640930 0.209717 0.634583 1445372523 0.377441 -0.640930 0.209717 0.634583 1445372523 0.377441 -0.640930 0.209717 0.634583 1445372523 0.377441 -0.640930 0.209717 0.634583 1445372523 0.377441 -0.640930 0.209717 0.634583 1445372523 0.377441 -0.640930 0.209717 0.634583 1445372523 0.409302 -0.625122 0.236633 0.621033 1445372523 0.409302 -0.625122 0.236633 0.621033 1445372523 0.409302 -0.625122 0.236633 0.621033 1445372523 0.409302 -0.625122 0.236633 0.621033 1445372523 0.409302 -0.625122 0.236633 0.621033 1445372523 0.409302 -0.625122 0.236633 0.621033 1445372523 0.413574 -0.624451 0.254456 0.611755 1445372523 0.413574 -0.624451 0.254456 0.611755 1445372523 0.413574 -0.624451 0.254456 0.611755 1445372523 0.413574 -0.624451 0.254456 0.611755 1445372523 0.413574 -0.624451 0.254456 0.611755 1445372523 0.413574 -0.624451 0.254456 0.611755 1445372523 0.395264 -0.655823 0.247559 0.593567 1445372523 0.395264 -0.655823 0.247559 0.593567 1445372523 0.395264 -0.655823 0.247559 0.593567 1445372523 0.395264 -0.655823 0.247559 0.593567 1445372523 0.395264 -0.655823 0.247559 0.593567 1445372523 0.395264 -0.655823 0.247559 0.593567 1445372523 0.379639 -0.674622 0.217407 0.594543 1445372523 0.379639 -0.674622 0.217407 0.594543 1445372523 0.379639 -0.674622 0.217407 0.594543 1445372523 0.379639 -0.674622 0.217407 0.594543 1445372523 0.379639 -0.674622 0.217407 0.594543 1445372523 0.379639 -0.674622 0.217407 0.594543 1445372523 0.383911 -0.682129 0.219299 0.582397 1445372523 0.383911 -0.682129 0.219299 0.582397 1445372523 0.383911 -0.682129 0.219299 0.582397 1445372523 0.383911 -0.682129 0.219299 0.582397 1445372523 0.383911 -0.682129 0.219299 0.582397 1445372523 0.383911 -0.682129 0.219299 0.582397 1445372523 0.366211 -0.700989 0.209839 0.574829 1445372523 0.366211 -0.700989 0.209839 0.574829 1445372523 0.366211 -0.700989 0.209839 0.574829 1445372523 0.366211 -0.700989 0.209839 0.574829 1445372523 0.366211 -0.700989 0.209839 0.574829 1445372523 0.366211 -0.700989 0.209839 0.574829 1445372523 0.366211 -0.700989 0.209839 0.574829 1445372523 0.364807 -0.705444 0.224915 0.564514 1445372523 0.364807 -0.705444 0.224915 0.564514 1445372523 0.364807 -0.705444 0.224915 0.564514 1445372523 0.364807 -0.705444 0.224915 0.564514 1445372523 0.364807 -0.705444 0.224915 0.564514 1445372523 0.364807 -0.705444 0.224915 0.564514 1445372523 0.392456 -0.675293 0.248596 0.572815 1445372523 0.392456 -0.675293 0.248596 0.572815 1445372523 0.392456 -0.675293 0.248596 0.572815 1445372523 0.392456 -0.675293 0.248596 0.572815 1445372523 0.392456 -0.675293 0.248596 0.572815 1445372523 0.392456 -0.675293 0.248596 0.572815 1445372523 0.385437 -0.655640 0.234253 0.605530 1445372523 0.385437 -0.655640 0.234253 0.605530 1445372523 0.385437 -0.655640 0.234253 0.605530 1445372524 0.385437 -0.655640 0.234253 0.605530 1445372524 0.385437 -0.655640 0.234253 0.605530 1445372524 0.385437 -0.655640 0.234253 0.605530 1445372524 0.363953 -0.643738 0.196533 0.643799 1445372524 0.363953 -0.643738 0.196533 0.643799 1445372524 0.363953 -0.643738 0.196533 0.643799 1445372524 0.363953 -0.643738 0.196533 0.643799 1445372524 0.363953 -0.643738 0.196533 0.643799 1445372524 0.363953 -0.643738 0.196533 0.643799 1445372524 0.363953 -0.643738 0.196533 0.643799 1445372524 0.355225 -0.643005 0.186646 0.652283 1445372524 0.355225 -0.643005 0.186646 0.652283 1445372524 0.355225 -0.643005 0.186646 0.652283 1445372524 0.355225 -0.643005 0.186646 0.652283 1445372524 0.355225 -0.643005 0.186646 0.652283 1445372524 0.355225 -0.643005 0.186646 0.652283 1445372524 0.382080 -0.640869 0.200195 0.634949 1445372524 0.382080 -0.640869 0.200195 0.634949 1445372524 0.382080 -0.640869 0.200195 0.634949 1445372524 0.382080 -0.640869 0.200195 0.634949 1445372524 0.382080 -0.640869 0.200195 0.634949 1445372524 0.382080 -0.640869 0.200195 0.634949 1445372524 0.418213 -0.621826 0.243347 0.615723 1445372524 0.418213 -0.621826 0.243347 0.615723 1445372524 0.418213 -0.621826 0.243347 0.615723 1445372524 0.418213 -0.621826 0.243347 0.615723 1445372524 0.418213 -0.621826 0.243347 0.615723 1445372524 0.418213 -0.621826 0.243347 0.615723 1445372524 0.420593 -0.631104 0.261353 0.597046 1445372524 0.420593 -0.631104 0.261353 0.597046 1445372524 0.420593 -0.631104 0.261353 0.597046 1445372524 0.420593 -0.631104 0.261353 0.597046 1445372524 0.420593 -0.631104 0.261353 0.597046 1445372524 0.420593 -0.631104 0.261353 0.597046 1445372524 0.393066 -0.662109 0.242737 0.590088 1445372524 0.393066 -0.662109 0.242737 0.590088 1445372524 0.393066 -0.662109 0.242737 0.590088 1445372524 0.393066 -0.662109 0.242737 0.590088 1445372524 0.393066 -0.662109 0.242737 0.590088 1445372524 0.393066 -0.662109 0.242737 0.590088 1445372524 0.371887 -0.678284 0.206665 0.599060 1445372524 0.371887 -0.678284 0.206665 0.599060 1445372524 0.371887 -0.678284 0.206665 0.599060 1445372524 0.371887 -0.678284 0.206665 0.599060 1445372524 0.371887 -0.678284 0.206665 0.599060 1445372524 0.371887 -0.678284 0.206665 0.599060 1445372524 0.371887 -0.678284 0.206665 0.599060 1445372524 0.366516 -0.690491 0.189392 0.594177 1445372524 0.366516 -0.690491 0.189392 0.594177 1445372524 0.366516 -0.690491 0.189392 0.594177 1445372524 0.366516 -0.690491 0.189392 0.594177 1445372524 0.366516 -0.690491 0.189392 0.594177 1445372524 0.366516 -0.690491 0.189392 0.594177 1445372524 0.363892 -0.694519 0.177368 0.594727 1445372524 0.363892 -0.694519 0.177368 0.594727 1445372524 0.363892 -0.694519 0.177368 0.594727 1445372524 0.363892 -0.694519 0.177368 0.594727 1445372524 0.363892 -0.694519 0.177368 0.594727 1445372524 0.363892 -0.694519 0.177368 0.594727 1445372524 0.370300 -0.697876 0.189087 0.583191 1445372524 0.370300 -0.697876 0.189087 0.583191 1445372524 0.370300 -0.697876 0.189087 0.583191 1445372524 0.370300 -0.697876 0.189087 0.583191 1445372524 0.370300 -0.697876 0.189087 0.583191 1445372524 0.370300 -0.697876 0.189087 0.583191 1445372524 0.392639 -0.682312 0.214783 0.578064 1445372524 0.392639 -0.682312 0.214783 0.578064 1445372524 0.392639 -0.682312 0.214783 0.578064 1445372524 0.392639 -0.682312 0.214783 0.578064 1445372524 0.392639 -0.682312 0.214783 0.578064 1445372524 0.392639 -0.682312 0.214783 0.578064 1445372524 0.402771 -0.678955 0.221313 0.572510 1445372524 0.402771 -0.678955 0.221313 0.572510 1445372524 0.402771 -0.678955 0.221313 0.572510 1445372524 0.402771 -0.678955 0.221313 0.572510 1445372524 0.402771 -0.678955 0.221313 0.572510 1445372524 0.402771 -0.678955 0.221313 0.572510 1445372524 0.418457 -0.653503 0.226135 0.588745 1445372524 0.418457 -0.653503 0.226135 0.588745 1445372524 0.418457 -0.653503 0.226135 0.588745 1445372524 0.418457 -0.653503 0.226135 0.588745 1445372524 0.418457 -0.653503 0.226135 0.588745 1445372524 0.418457 -0.653503 0.226135 0.588745 1445372524 0.418457 -0.653503 0.226135 0.588745 1445372524 0.419373 -0.625183 0.242859 0.611755 1445372524 0.419373 -0.625183 0.242859 0.611755 1445372524 0.419373 -0.625183 0.242859 0.611755 1445372524 0.419373 -0.625183 0.242859 0.611755 1445372524 0.419373 -0.625183 0.242859 0.611755 1445372524 0.419373 -0.625183 0.242859 0.611755 1445372524 0.394165 -0.637512 0.214233 0.626282 1445372524 0.394165 -0.637512 0.214233 0.626282 1445372524 0.394165 -0.637512 0.214233 0.626282 1445372524 0.394165 -0.637512 0.214233 0.626282 1445372524 0.394165 -0.637512 0.214233 0.626282 1445372524 0.394165 -0.637512 0.214233 0.626282 1445372524 0.399231 -0.641357 0.221375 0.616699 1445372524 0.399231 -0.641357 0.221375 0.616699 1445372524 0.399231 -0.641357 0.221375 0.616699 1445372524 0.399231 -0.641357 0.221375 0.616699 1445372524 0.399231 -0.641357 0.221375 0.616699 1445372524 0.399231 -0.641357 0.221375 0.616699 1445372524 0.411072 -0.639954 0.238770 0.603699 1445372524 0.411072 -0.639954 0.238770 0.603699 1445372524 0.411072 -0.639954 0.238770 0.603699 1445372524 0.411072 -0.639954 0.238770 0.603699 1445372524 0.411072 -0.639954 0.238770 0.603699 1445372524 0.411072 -0.639954 0.238770 0.603699 1445372524 0.411072 -0.639954 0.238770 0.603699 1445372524 0.410339 -0.651123 0.248779 0.588013 1445372524 0.410339 -0.651123 0.248779 0.588013 1445372524 0.410339 -0.651123 0.248779 0.588013 1445372524 0.410339 -0.651123 0.248779 0.588013 1445372525 0.410339 -0.651123 0.248779 0.588013 1445372525 0.410339 -0.651123 0.248779 0.588013 1445372525 0.393555 -0.680664 0.234619 0.571594 1445372525 0.393555 -0.680664 0.234619 0.571594 1445372525 0.393555 -0.680664 0.234619 0.571594 1445372525 0.393555 -0.680664 0.234619 0.571594 1445372525 0.393555 -0.680664 0.234619 0.571594 1445372525 0.393555 -0.680664 0.234619 0.571594 1445372525 0.393555 -0.680664 0.234619 0.571594 1445372525 0.374817 -0.701721 0.206665 0.569519 1445372525 0.374817 -0.701721 0.206665 0.569519 1445372525 0.374817 -0.701721 0.206665 0.569519 1445372525 0.374817 -0.701721 0.206665 0.569519 1445372525 0.374817 -0.701721 0.206665 0.569519 1445372525 0.374817 -0.701721 0.206665 0.569519 1445372525 0.372681 -0.716248 0.167542 0.565674 1445372525 0.372681 -0.716248 0.167542 0.565674 1445372525 0.372681 -0.716248 0.167542 0.565674 1445372525 0.372681 -0.716248 0.167542 0.565674 1445372525 0.372681 -0.716248 0.167542 0.565674 1445372525 0.372681 -0.716248 0.167542 0.565674 1445372525 0.379517 -0.714600 0.166504 0.563477 1445372525 0.379517 -0.714600 0.166504 0.563477 1445372525 0.379517 -0.714600 0.166504 0.563477 1445372525 0.379517 -0.714600 0.166504 0.563477 1445372525 0.379517 -0.714600 0.166504 0.563477 1445372525 0.379517 -0.714600 0.166504 0.563477 1445372525 0.379517 -0.714600 0.166504 0.563477 1445372525 0.391113 -0.701050 0.196289 0.562988 1445372525 0.391113 -0.701050 0.196289 0.562988 1445372525 0.391113 -0.701050 0.196289 0.562988 1445372525 0.391113 -0.701050 0.196289 0.562988 1445372525 0.391113 -0.701050 0.196289 0.562988 1445372525 0.391113 -0.701050 0.196289 0.562988 1445372525 0.401611 -0.676941 0.213623 0.578613 1445372525 0.401611 -0.676941 0.213623 0.578613 1445372525 0.401611 -0.676941 0.213623 0.578613 1445372525 0.401611 -0.676941 0.213623 0.578613 1445372525 0.401611 -0.676941 0.213623 0.578613 1445372525 0.401611 -0.676941 0.213623 0.578613 1445372525 0.391418 -0.654602 0.202332 0.614258 1445372525 0.391418 -0.654602 0.202332 0.614258 1445372525 0.391418 -0.654602 0.202332 0.614258 1445372525 0.391418 -0.654602 0.202332 0.614258 1445372525 0.391418 -0.654602 0.202332 0.614258 1445372525 0.391418 -0.654602 0.202332 0.614258 1445372525 0.383301 -0.643127 0.197937 0.632629 1445372525 0.383301 -0.643127 0.197937 0.632629 1445372525 0.383301 -0.643127 0.197937 0.632629 1445372525 0.383301 -0.643127 0.197937 0.632629 1445372525 0.383301 -0.643127 0.197937 0.632629 1445372525 0.383301 -0.643127 0.197937 0.632629 1445372525 0.374573 -0.655029 0.186279 0.629211 1445372525 0.374573 -0.655029 0.186279 0.629211 1445372525 0.374573 -0.655029 0.186279 0.629211 1445372525 0.374573 -0.655029 0.186279 0.629211 1445372525 0.374573 -0.655029 0.186279 0.629211 1445372525 0.374573 -0.655029 0.186279 0.629211 1445372525 0.403564 -0.652832 0.218262 0.602722 1445372525 
0.299622 -0.715515 0.149780 0.613037 1445372528 0.299622 -0.715515 0.149780 0.613037 1445372528 0.299622 -0.715515 0.149780 0.613037 1445372528 0.299622 -0.715515 0.149780 0.613037 1445372528 0.299622 -0.715515 0.149780 0.613037 1445372528 0.299622 -0.715515 0.149780 0.613037 1445372528 0.299744 -0.715515 0.150085 0.612915 1445372528 0.299744 -0.715515 0.150085 0.612915 1445372528 0.299744 -0.715515 0.150085 0.612915 1445372528 0.299744 -0.715515 0.150085 0.612915 1445372528 0.299744 -0.715515 0.150085 0.612915 1445372528 0.299744 -0.715515 0.150085 0.612915 1445372528 0.300110 -0.715942 0.149780 0.612244 1445372528 0.300110 -0.715942 0.149780 0.612244 1445372528 0.300110 -0.715942 0.149780 0.612244 1445372528 0.300110 -0.715942 0.149780 0.612244 1445372528 0.300110 -0.715942 0.149780 0.612244 1445372528 0.300110 -0.715942 0.149780 0.612244 1445372528 0.298340 -0.717346 0.147278 0.612122 1445372528 0.298340 -0.717346 0.147278 0.612122 1445372528 0.298340 -0.717346 0.147278 0.612122 1445372528 0.298340 -0.717346 0.147278 0.612122 1445372528 0.298340 -0.717346 0.147278 0.612122 1445372528 0.298340 -0.717346 0.147278 0.612122 1445372528 0.294373 -0.720215 0.138428 0.612732 1445372528 0.294373 -0.720215 0.138428 0.612732 1445372528 0.294373 -0.720215 0.138428 0.612732 1445372528 0.294373 -0.720215 0.138428 0.612732 1445372528 0.294373 -0.720215 0.138428 0.612732 1445372528 0.294373 -0.720215 0.138428 0.612732 1445372528 0.294373 -0.720215 0.138428 0.612732 1445372528 0.295532 -0.721069 0.134094 0.612122 1445372528 0.295532 -0.721069 0.134094 0.612122 1445372528 0.295532 -0.721069 0.134094 0.612122 1445372528 0.295532 -0.721069 0.134094 0.612122 1445372528 0.295532 -0.721069 0.134094 0.612122 1445372528 0.296814 -0.720764 0.130859 0.612610 1445372528 0.296814 -0.720764 0.130859 0.612610 1445372528 0.296814 -0.720764 0.130859 0.612610 1445372528 0.296814 -0.720764 0.130859 0.612610 1445372528 0.296814 -0.720764 0.130859 0.612610 1445372528 0.296814 -0.720764 0.130859 0.612610 1445372528 0.297852 -0.719177 0.129639 0.614197 1445372528 0.297852 -0.719177 0.129639 0.614197 1445372528 0.297852 -0.719177 0.129639 0.614197 1445372528 0.297852 -0.719177 0.129639 0.614197 1445372528 0.297852 -0.719177 0.129639 0.614197 1445372528 0.297852 -0.719177 0.129639 0.614197 1445372528 0.300781 -0.716736 0.134094 0.614685 1445372528 0.300781 -0.716736 0.134094 0.614685 1445372528 0.300781 -0.716736 0.134094 0.614685 1445372528 0.300781 -0.716736 0.134094 0.614685 1445372528 0.300781 -0.716736 0.134094 0.614685 1445372528 0.300781 -0.716736 0.134094 0.614685 1445372528 0.304138 -0.715027 0.141785 0.613342 1445372528 0.304138 -0.715027 0.141785 0.613342 1445372528 0.304138 -0.715027 0.141785 0.613342 1445372528 0.304138 -0.715027 0.141785 0.613342 1445372528 0.304138 -0.715027 0.141785 0.613342 1445372528 0.304138 -0.715027 0.141785 0.613342 1445372528 0.307373 -0.714111 0.149902 0.610779 1445372528 0.307373 -0.714111 0.149902 0.610779 1445372528 0.307373 -0.714111 0.149902 0.610779 1445372528 0.307373 -0.714111 0.149902 0.610779 1445372528 0.307373 -0.714111 0.149902 0.610779 1445372528 0.307373 -0.714111 0.149902 0.610779 1445372528 0.307373 -0.714111 0.149902 0.610779 1445372528 0.305664 -0.713806 0.152405 0.611389 1445372528 0.305664 -0.713806 0.152405 0.611389 1445372529 0.305664 -0.713806 0.152405 0.611389 1445372529 0.305664 -0.713806 0.152405 0.611389 1445372529 0.305664 -0.713806 0.152405 0.611389 1445372529 0.304199 -0.712708 0.154541 0.612854 1445372529 0.304199 -0.712708 0.154541 0.612854 1445372529 0.304199 -0.712708 0.154541 0.612854 1445372529 0.304199 -0.712708 0.154541 0.612854 1445372529 0.304199 -0.712708 0.154541 0.612854 1445372529 0.304199 -0.712708 0.154541 0.612854 1445372529 0.306396 -0.713074 0.157654 0.610535 1445372529 0.306396 -0.713074 0.157654 0.610535 1445372529 0.306396 -0.713074 0.157654 0.610535 1445372529 0.306396 -0.713074 0.157654 0.610535 1445372529 0.306396 -0.713074 0.157654 0.610535 1445372529 0.306396 -0.713074 0.157654 0.610535 1445372529 0.306396 -0.713074 0.157654 0.610535 1445372529 0.310852 -0.715271 0.159058 0.605347 1445372529 0.310852 -0.715271 0.159058 0.605347 1445372529 0.310852 -0.715271 0.159058 0.605347 1445372529 0.310852 -0.715271 0.159058 0.605347 1445372529 0.310852 -0.715271 0.159058 0.605347 1445372529 0.310852 -0.715271 0.159058 0.605347 1445372529 0.306702 -0.717651 0.151367 0.606567 1445372529 0.306702 -0.717651 0.151367 0.606567 1445372529 0.306702 -0.717651 0.151367 0.606567 1445372529 0.306702 -0.717651 0.151367 0.606567 1445372529 0.306702 -0.717651 0.151367 0.606567 1445372529 0.306702 -0.717651 0.151367 0.606567 1445372529 0.307190 -0.716553 0.147583 0.608582 1445372529 0.307190 -0.716553 0.147583 0.608582 1445372529 0.307190 -0.716553 0.147583 0.608582 1445372529 0.307190 -0.716553 0.147583 0.608582 1445372529 0.307190 -0.716553 0.147583 0.608582 1445372529 0.307190 -0.716553 0.147583 0.608582 1445372529 0.309937 -0.715820 0.148071 0.607971 1445372529 0.309937 -0.715820 0.148071 0.607971 1445372529 0.309937 -0.715820 0.148071 0.607971 1445372529 0.309937 -0.715820 0.148071 0.607971 1445372529 0.309937 -0.715820 0.148071 0.607971 1445372529 0.309387 -0.716797 0.147644 0.607178 1445372529 0.309387 -0.716797 0.147644 0.607178 1445372529 0.309387 -0.716797 0.147644 0.607178 1445372529 0.309387 -0.716797 0.147644 0.607178 1445372529 0.309387 -0.716797 0.147644 0.607178 1445372529 0.309387 -0.716797 0.147644 0.607178 1445372529 0.308594 -0.715698 0.150024 0.608276 1445372529 0.308594 -0.715698 0.150024 0.608276 1445372529 0.308594 -0.715698 0.150024 0.608276 1445372529 0.308594 -0.715698 0.150024 0.608276 1445372529 0.308594 -0.715698 0.150024 0.608276 1445372529 0.308594 -0.715698 0.150024 0.608276 1445372529 0.311401 -0.713135 0.158386 0.607727 1445372529 0.311401 -0.713135 0.158386 0.607727 1445372529 0.311401 -0.713135 0.158386 0.607727 1445372529 0.311401 -0.713135 0.158386 0.607727 1445372529 0.311401 -0.713135 0.158386 0.607727 1445372529 0.311401 -0.713135 0.158386 0.607727 1445372529 0.308533 -0.713440 0.161682 0.607971 1445372529 0.308533 -0.713440 0.161682 0.607971 1445372529 0.308533 -0.713440 0.161682 0.607971 1445372529 0.308533 -0.713440 0.161682 0.607971 1445372529 0.308533 -0.713440 0.161682 0.607971 1445372529 0.308533 -0.713440 0.161682 0.607971 1445372529 0.308533 -0.713440 0.161682 0.607971 1445372529 0.306091 -0.713440 0.163147 0.608826 1445372529 0.306091 -0.713440 0.163147 0.608826 1445372529 0.306091 -0.713440 0.163147 0.608826 1445372529 0.306091 -0.713440 0.163147 0.608826 1445372529 0.306091 -0.713440 0.163147 0.608826 1445372529 0.306091 -0.713440 0.163147 0.608826 1445372529 0.307129 -0.712646 0.167053 0.608154 1445372529 0.307129 -0.712646 0.167053 0.608154 1445372529 0.307129 -0.712646 0.167053 0.608154 1445372529 0.307129 -0.712646 0.167053 0.608154 1445372529 0.307129 -0.712646 0.167053 0.608154 1445372529 0.307129 -0.712646 0.167053 0.608154 1445372529 0.308899 -0.713318 0.167664 0.606384 1445372529 0.308899 -0.713318 0.167664 0.606384 1445372529 0.308899 -0.713318 0.167664 0.606384 1445372529 0.308899 -0.713318 0.167664 0.606384 1445372529 0.308899 -0.713318 0.167664 0.606384 1445372529 0.308899 -0.713318 0.167664 0.606384 1445372529 0.308899 -0.713318 0.167664 0.606384 1445372529 0.307068 -0.715027 0.161682 0.606873 1445372529 0.307068 -0.715027 0.161682 0.606873 1445372529 0.307068 -0.715027 0.161682 0.606873 1445372529 0.307068 -0.715027 0.161682 0.606873 1445372529 0.307068 -0.715027 0.161682 0.606873 1445372529 0.307068 -0.715027 0.161682 0.606873 1445372529 0.304260 -0.716064 0.154114 0.609070 1445372529 0.304260 -0.716064 0.154114 0.609070 1445372529 0.304260 -0.716064 0.154114 0.609070 1445372529 0.304260 -0.716064 0.154114 0.609070 1445372529 0.304260 -0.716064 0.154114 0.609070 1445372529 0.304260 -0.716064 0.154114 0.609070 1445372529 0.304443 -0.715698 0.149475 0.610474 1445372529 0.304443 -0.715698 0.149475 0.610474 1445372529 0.304443 -0.715698 0.149475 0.610474 1445372529 0.304443 -0.715698 0.149475 0.610474 1445372529 0.304443 -0.715698 0.149475 0.610474 1445372529 0.304443 -0.715698 0.149475 0.610474 1445372529 0.303223 -0.715881 0.146912 0.611511 1445372529 0.303223 -0.715881 0.146912 0.611511 1445372529 0.303223 -0.715881 0.146912 0.611511 1445372529 0.303223 -0.715881 0.146912 0.611511 1445372529 0.303223 -0.715881 0.146912 0.611511 1445372529 0.303223 -0.715881 0.146912 0.611511 1445372529 0.305298 -0.714478 0.150818 0.611206 1445372529 0.305298 -0.714478 0.150818 0.611206 1445372529 0.305298 -0.714478 0.150818 0.611206 1445372529 0.305298 -0.714478 0.150818 0.611206 1445372530 0.305298 -0.714478 0.150818 0.611206 1445372530 0.306885 -0.713318 0.157166 0.610168 1445372530 0.306885 -0.713318 0.157166 0.610168 1445372530 0.306885 -0.713318 0.157166 0.610168 1445372530 0.306885 -0.713318 0.157166 0.610168 1445372530 0.306885 -0.713318 0.157166 0.610168 1445372530 0.306885 -0.713318 0.157166 0.610168 1445372530 0.307617 -0.712952 0.163025 0.608643 1445372530 0.307617 -0.712952 0.163025 0.608643 1445372530 0.307617 -0.712952 0.163025 0.608643 1445372530 0.307617 -0.712952 0.163025 0.608643 1445372530 0.307617 -0.712952 0.163025 0.608643 1445372530 0.307617 -0.712952 0.163025 0.608643 1445372530 0.307617 -0.712952 0.163025 0.608643 1445372530 0.305603 -0.713074 0.165894 0.608765 1445372530 0.305603 -0.713074 0.165894 0.608765 1445372530 0.305603 -0.713074 0.165894 0.608765 1445372530 0.305603 -0.713074 0.165894 0.608765 1445372530 0.305603 -0.713074 0.165894 0.608765 1445372530 0.305603 -0.713074 0.165894 0.608765 1445372530 0.304077 -0.711914 0.167236 0.610474 1445372530 0.304077 -0.711914 0.167236 0.610474 1445372530 0.304077 -0.711914 0.167236 0.610474 1445372530 0.304077 -0.711914 0.167236 0.610474 1445372530 0.304077 -0.711914 0.167236 0.610474 1445372530 0.304077 -0.711914 0.167236 0.610474 1445372530 0.306702 -0.709961 0.167908 0.611267 1445372530 0.306702 -0.709961 0.167908 0.611267 1445372530 0.306702 -0.709961 0.167908 0.611267 1445372530 0.306702 -0.709961 0.167908 0.611267 1445372530 0.306702 -0.709961 0.167908 0.611267 1445372530 0.306702 -0.709961 0.167908 0.611267 1445372530 0.306702 -0.709961 0.167908 0.611267 1445372530 0.309265 -0.708862 0.167236 0.611450 1445372530 0.309265 -0.708862 0.167236 0.611450 1445372530 0.309265 -0.708862 0.167236 0.611450 1445372530 0.309265 -0.708862 0.167236 0.611450 1445372530 0.309265 -0.708862 0.167236 0.611450 1445372530 0.309265 -0.708862 0.167236 0.611450 1445372530 0.309570 -0.710205 0.164307 0.610535 1445372530 0.309570 -0.710205 0.164307 0.610535 1445372530 0.309570 -0.710205 0.164307 0.610535 1445372530 0.309570 -0.710205 0.164307 0.610535 1445372530 0.309570 -0.710205 0.164307 0.610535 1445372530 0.309570 -0.710205 0.164307 0.610535 1445372530 0.303223 -0.713440 0.155273 0.612305 1445372530 0.303223 -0.713440 0.155273 0.612305 1445372530 0.303223 -0.713440 0.155273 0.612305 1445372530 0.303223 -0.713440 0.155273 0.612305 1445372530 0.303223 -0.713440 0.155273 0.612305 1445372530 0.303223 -0.713440 0.155273 0.612305 1445372530 0.300903 -0.715088 0.149109 0.613098 1445372530 0.300903 -0.715088 0.149109 0.613098 1445372530 0.300903 -0.715088 0.149109 0.613098 1445372530 0.300903 -0.715088 0.149109 0.613098 1445372530 0.300903 -0.715088 0.149109 0.613098 1445372530 0.300903 -0.715088 0.149109 0.613098 1445372530 0.300903 -0.715088 0.149109 0.613098 1445372530 0.301758 -0.714722 0.148254 0.613281 1445372530 0.301758 -0.714722 0.148254 0.613281 1445372530 0.301758 -0.714722 0.148254 0.613281 1445372530 0.301758 -0.714722 0.148254 0.613281 1445372530 0.301758 -0.714722 0.148254 0.613281 1445372530 0.301758 -0.714722 0.148254 0.613281 1445372530 0.300842 -0.714600 0.148254 0.613831 1445372530 0.300842 -0.714600 0.148254 0.613831 1445372530 0.300842 -0.714600 0.148254 0.613831 1445372530 0.300842 -0.714600 0.148254 0.613831 1445372530 0.300842 -0.714600 0.148254 0.613831 1445372530 0.300842 -0.714600 0.148254 0.613831 1445372530 0.299194 -0.713806 0.150757 0.614990 1445372530 0.299194 -0.713806 0.150757 0.614990 1445372530 0.299194 -0.713806 0.150757 0.614990 1445372530 0.299194 -0.713806 0.150757 0.614990 1445372530 0.299194 -0.713806 0.150757 0.614990 1445372530 0.299194 -0.713806 0.150757 0.614990 1445372530 0.299194 -0.713806 0.150757 0.614990 1445372530 0.300842 -0.712524 0.157043 0.614136 1445372530 0.300842 -0.712524 0.157043 0.614136 1445372530 0.300842 -0.712524 0.157043 0.614136 1445372530 0.300842 -0.712524 0.157043 0.614136 1445372530 0.300842 -0.712524 0.157043 0.614136 1445372530 0.300842 -0.712524 0.157043 0.614136 1445372530 0.302490 -0.711853 0.162781 0.612549 1445372530 0.302490 -0.711853 0.162781 0.612549 1445372530 0.302490 -0.711853 0.162781 0.612549 1445372530 0.302490 -0.711853 0.162781 0.612549 1445372530 0.302490 -0.711853 0.162781 0.612549 1445372530 0.304321 -0.710815 0.166016 0.612000 1445372530 0.304321 -0.710815 0.166016 0.612000 1445372530 0.304321 -0.710815 0.166016 0.612000 1445372530 0.304321 -0.710815 0.166016 0.612000 1445372530 0.304321 -0.710815 0.166016 0.612000 1445372530 0.304321 -0.710815 0.166016 0.612000 1445372530 0.304321 -0.710815 0.166016 0.612000 1445372530 0.307068 -0.709167 0.168335 0.611938 1445372530 0.307068 -0.709167 0.168335 0.611938 1445372530 0.307068 -0.709167 0.168335 0.611938 1445372530 0.307068 -0.709167 0.168335 0.611938 1445372530 0.307068 -0.709167 0.168335 0.611938 1445372530 0.307068 -0.709167 0.168335 0.611938 1445372530 0.306946 -0.709351 0.167053 0.612061 1445372530 0.306946 -0.709351 0.167053 0.612061 1445372530 0.306946 -0.709351 0.167053 0.612061 1445372530 0.306946 -0.709351 0.167053 0.612061 1445372530 0.306946 -0.709351 0.167053 0.612061 1445372530 0.306702 -0.711121 0.164246 0.610962 1445372530 0.306702 -0.711121 0.164246 0.610962 1445372530 0.306702 -0.711121 0.164246 0.610962 1445372530 0.306702 -0.711121 0.164246 0.610962 1445372530 0.306702 -0.711121 0.164246 0.610962 1445372530 0.306702 -0.711121 0.164246 0.610962 1445372531 0.306702 -0.711121 0.164246 0.610962 1445372531 0.304932 -0.713074 0.160950 0.610413 1445372531 0.304932 -0.713074 0.160950 0.610413 1445372531 0.304932 -0.713074 0.160950 0.610413 1445372531 0.304932 -0.713074 0.160950 0.610413 1445372531 0.304932 -0.713074 0.160950 0.610413 1445372531 0.304932 -0.713074 0.160950 0.610413 1445372531 0.301514 -0.714661 0.155823 0.611572 1445372531 0.301514 -0.714661 0.155823 0.611572 1445372531 0.301514 -0.714661 0.155823 0.611572 1445372531 0.301514 -0.714661 0.155823 0.611572 1445372531 0.301514 -0.714661 0.155823 0.611572 1445372531 0.301514 -0.714661 0.155823 0.611572 1445372531 0.304382 -0.714294 0.155151 0.610779 1445372531 0.304382 -0.714294 0.155151 0.610779 1445372531 0.304382 -0.714294 0.155151 0.610779 1445372531 0.304382 -0.714294 0.155151 0.610779 1445372531 0.304382 -0.714294 0.155151 0.610779 1445372531 0.304382 -0.714294 0.155151 0.610779 1445372531 0.304382 -0.714294 0.155151 0.610779 1445372531 0.304932 -0.713501 0.154663 0.611511 1445372531 0.304932 -0.713501 0.154663 0.611511 1445372531 0.304932 -0.713501 0.154663 0.611511 1445372531 0.304932 -0.713501 0.154663 0.611511 1445372531 0.304932 -0.713501 0.154663 0.611511 1445372531 0.304932 -0.713501 0.154663 0.611511 1445372531 0.304871 -0.711609 0.156372 0.613281 1445372531 0.304871 -0.711609 0.156372 0.613281 1445372531 0.304871 -0.711609 0.156372 0.613281 1445372531 0.304871 -0.711609 0.156372 0.613281 1445372531 0.304871 -0.711609 0.156372 0.613281 1445372531 0.304871 -0.711609 0.156372 0.613281 1445372531 0.304810 -0.710022 0.159607 0.614380 1445372531 0.304810 -0.710022 0.159607 0.614380 1445372531 0.304810 -0.710022 0.159607 0.614380 1445372531 0.304810 -0.710022 0.159607 0.614380 1445372531 0.304810 -0.710022 0.159607 0.614380 1445372531 0.304016 -0.709534 0.161438 0.614929 1445372531 0.304016 -0.709534 0.161438 0.614929 1445372531 0.304016 -0.709534 0.161438 0.614929 1445372531 0.304016 -0.709534 0.161438 0.614929 1445372531 0.304016 -0.709534 0.161438 0.614929 1445372531 0.304016 -0.709534 0.161438 0.614929 1445372531 0.304016 -0.709534 0.161438 0.614929 1445372531 0.303467 -0.708130 0.162109 0.616577 1445372531 0.303467 -0.708130 0.162109 0.616577 1445372531 0.303467 -0.708130 0.162109 0.616577 1445372531 0.303467 -0.708130 0.162109 0.616577 1445372531 0.303467 -0.708130 0.162109 0.616577 1445372531 0.303467 -0.708130 0.162109 0.616577 1445372531 0.303345 -0.706604 0.162598 0.618225 1445372531 0.303345 -0.706604 0.162598 0.618225 1445372531 0.303345 -0.706604 0.162598 0.618225 1445372531 0.303345 -0.706604 0.162598 0.618225 1445372531 0.303345 -0.706604 0.162598 0.618225 1445372531 0.303345 -0.706604 0.162598 0.618225 1445372531 0.305176 -0.705627 0.162048 0.618652 1445372531 0.305176 -0.705627 0.162048 0.618652 1445372531 0.305176 -0.705627 0.162048 0.618652 1445372531 0.305176 -0.705627 0.162048 0.618652 1445372531 0.305176 -0.705627 0.162048 0.618652 1445372531 0.305176 -0.705627 0.162048 0.618652 1445372531 0.309509 -0.704773 0.164856 0.616638 1445372531 0.309509 -0.704773 0.164856 0.616638 1445372531 0.309509 -0.704773 0.164856 0.616638 1445372531 0.309509 -0.704773 0.164856 0.616638 1445372531 0.309509 -0.704773 0.164856 0.616638 1445372531 0.309509 -0.704773 0.164856 0.616638 1445372531 0.312012 -0.706177 0.167114 0.613220 1445372531 0.312012 -0.706177 0.167114 0.613220 1445372531 0.312012 -0.706177 0.167114 0.613220 1445372531 0.312012 -0.706177 0.167114 0.613220 1445372531 0.312012 -0.706177 0.167114 0.613220 1445372531 0.312012 -0.706177 0.167114 0.613220 1445372531 0.307068 -0.709656 0.162292 0.612976 1445372531 0.307068 -0.709656 0.162292 0.612976 1445372531 0.307068 -0.709656 0.162292 0.612976 1445372531 0.307068 -0.709656 0.162292 0.612976 1445372531 0.307068 -0.709656 0.162292 0.612976 1445372531 0.307068 -0.709656 0.162292 0.612976 1445372531 0.307068 -0.709656 0.162292 0.612976 1445372531 0.310059 -0.711609 0.161804 0.609314 1445372531 0.310059 -0.711609 0.161804 0.609314 1445372531 0.310059 -0.711609 0.161804 0.609314 1445372531 0.310059 -0.711609 0.161804 0.609314 1445372531 0.310059 -0.711609 0.161804 0.609314 1445372531 0.310059 -0.711609 0.161804 0.609314 1445372531 0.312073 -0.712708 0.162231 0.606934 1445372531 0.312073 -0.712708 0.162231 0.606934 1445372531 0.312073 -0.712708 0.162231 0.606934 1445372531 0.312073 -0.712708 0.162231 0.606934 1445372531 0.312073 -0.712708 0.162231 0.606934 1445372531 0.312073 -0.712708 0.162231 0.606934 1445372531 0.310120 -0.713501 0.157410 0.608215 1445372531 0.310120 -0.713501 0.157410 0.608215 1445372531 0.310120 -0.713501 0.157410 0.608215 1445372531 0.310120 -0.713501 0.157410 0.608215 1445372531 0.310120 -0.713501 0.157410 0.608215 1445372531 0.310120 -0.713501 0.157410 0.608215 1445372531 0.310120 -0.713501 0.157410 0.608215 1445372531 0.311157 -0.711975 0.157104 0.609619 1445372531 0.311157 -0.711975 0.157104 0.609619 1445372531 0.311157 -0.711975 0.157104 0.609619 1445372531 0.311157 -0.711975 0.157104 0.609619 1445372531 0.311157 -0.711975 0.157104 0.609619 1445372531 0.311157 -0.711975 0.157104 0.609619 1445372531 0.309875 -0.711670 0.156189 0.610840 1445372531 0.309875 -0.711670 0.156189 0.610840 1445372531 0.309875 -0.711670 0.156189 0.610840 1445372531 0.309875 -0.711670 0.156189 0.610840 1445372531 0.309875 -0.711670 0.156189 0.610840 1445372531 0.309875 -0.711670 0.156189 0.610840 1445372532 0.307373 -0.711182 0.155640 0.612854 1445372532 0.307373 -0.711182 0.155640 0.612854 1445372532 0.307373 -0.711182 0.155640 0.612854 1445372532 0.307373 -0.711182 0.155640 0.612854 1445372532 0.307373 -0.711182 0.155640 0.612854 1445372532 0.307373 -0.711182 0.155640 0.612854 1445372532 0.304260 -0.710388 0.155396 0.615295 1445372532 0.304260 -0.710388 0.155396 0.615295 1445372532 0.304260 -0.710388 0.155396 0.615295 1445372532 0.304260 -0.710388 0.155396 0.615295 1445372532 0.304260 -0.710388 0.155396 0.615295 1445372532 0.304260 -0.710388 0.155396 0.615295 1445372532 0.304077 -0.709167 0.158630 0.615967 1445372532 0.304077 -0.709167 0.158630 0.615967 1445372532 0.304077 -0.709167 0.158630 0.615967 1445372532 0.304077 -0.709167 0.158630 0.615967 1445372532 0.304077 -0.709167 0.158630 0.615967 1445372532 0.304077 -0.709167 0.158630 0.615967 1445372532 0.306396 -0.709229 0.161926 0.613953 1445372532 0.306396 -0.709229 0.161926 0.613953 1445372532 0.306396 -0.709229 0.161926 0.613953 1445372532 0.306396 -0.709229 0.161926 0.613953 1445372532 0.306396 -0.709229 0.161926 0.613953 1445372532 0.306396 -0.709229 0.161926 0.613953 1445372532 0.306396 -0.709229 0.161926 0.613953 1445372532 0.308960 -0.711060 0.163635 0.609985 1445372532 0.308960 -0.711060 0.163635 0.609985 1445372532 0.308960 -0.711060 0.163635 0.609985 1445372532 0.308960 -0.711060 0.163635 0.609985 1445372532 0.308960 -0.711060 0.163635 0.609985 1445372532 0.308044 -0.713135 0.160950 0.608765 1445372532 0.308044 -0.713135 0.160950 0.608765 1445372532 0.308044 -0.713135 0.160950 0.608765 1445372532 0.308044 -0.713135 0.160950 0.608765 1445372532 0.308044 -0.713135 0.160950 0.608765 1445372532 0.308044 -0.713135 0.160950 0.608765 1445372532 0.308044 -0.713135 0.160950 0.608765 1445372532 0.310974 -0.713623 0.159607 0.607117 1445372532 0.310974 -0.713623 0.159607 0.607117 1445372532 0.310974 -0.713623 0.159607 0.607117 1445372532 0.310974 -0.713623 0.159607 0.607117 1445372532 0.310974 -0.713623 0.159607 0.607117 1445372532 0.310974 -0.713623 0.159607 0.607117 1445372532 0.318420 -0.712219 0.162048 0.604248 1445372532 0.318420 -0.712219 0.162048 0.604248 1445372532 0.318420 -0.712219 0.162048 0.604248 1445372532 0.318420 -0.712219 0.162048 0.604248 1445372532 0.318420 -0.712219 0.162048 0.604248 1445372532 0.320740 -0.712036 0.160645 0.603577 1445372532 0.320740 -0.712036 0.160645 0.603577 1445372532 0.320740 -0.712036 0.160645 0.603577 1445372532 0.320740 -0.712036 0.160645 0.603577 1445372532 0.320740 -0.712036 0.160645 0.603577 1445372532 0.320740 -0.712036 0.160645 0.603577 1445372532 0.320984 -0.710571 0.159912 0.605347 1445372532 0.320984 -0.710571 0.159912 0.605347 1445372532 0.320984 -0.710571 0.159912 0.605347 1445372532 0.320984 -0.710571 0.159912 0.605347 1445372532 0.320984 -0.710571 0.159912 0.605347 1445372532 0.320984 -0.710571 0.159912 0.605347 1445372532 0.319458 -0.709473 0.160278 0.607361 1445372532 0.319458 -0.709473 0.160278 0.607361 1445372532 0.319458 -0.709473 0.160278 0.607361 1445372532 0.319458 -0.709473 0.160278 0.607361 1445372532 0.319458 -0.709473 0.160278 0.607361 1445372532 0.319458 -0.709473 0.160278 0.607361 1445372532 0.319458 -0.709473 0.160278 0.607361 1445372532 0.315979 -0.710205 0.159668 0.608459 1445372532 0.315979 -0.710205 0.159668 0.608459 1445372532 0.315979 -0.710205 0.159668 0.608459 1445372532 0.315979 -0.710205 0.159668 0.608459 1445372532 0.315979 -0.710205 0.159668 0.608459 1445372532 0.315979 -0.710205 0.159668 0.608459 1445372532 0.312012 -0.710388 0.158875 0.610474 1445372532 0.312012 -0.710388 0.158875 0.610474 1445372532 0.312012 -0.710388 0.158875 0.610474 1445372532 0.312012 -0.710388 0.158875 0.610474 1445372532 0.312012 -0.710388 0.158875 0.610474 1445372532 0.312012 -0.710388 0.158875 0.610474 1445372532 0.312012 -0.710388 0.158875 0.610474 1445372532 0.309631 -0.708313 0.159241 0.614075 1445372532 0.309631 -0.708313 0.159241 0.614075 1445372532 0.309631 -0.708313 0.159241 0.614075 1445372532 0.309631 -0.708313 0.159241 0.614075 1445372532 0.309631 -0.708313 0.159241 0.614075 1445372532 0.309631 -0.708313 0.159241 0.614075 1445372532 0.311218 -0.705872 0.161865 0.615356 1445372532 0.311218 -0.705872 0.161865 0.615356 1445372532 0.311218 -0.705872 0.161865 0.615356 1445372532 0.311218 -0.705872 0.161865 0.615356 1445372532 0.311218 -0.705872 0.161865 0.615356 1445372532 0.311218 -0.705872 0.161865 0.615356 1445372532 0.314880 -0.705750 0.163330 0.613220 1445372532 0.314880 -0.705750 0.163330 0.613220 1445372532 0.314880 -0.705750 0.163330 0.613220 1445372532 0.314880 -0.705750 0.163330 0.613220 1445372532 0.314880 -0.705750 0.163330 0.613220 1445372532 0.314880 -0.705750 0.163330 0.613220 1445372532 0.316223 -0.707031 0.163147 0.611084 1445372532 0.316223 -0.707031 0.163147 0.611084 1445372532 0.316223 -0.707031 0.163147 0.611084 1445372532 0.316223 -0.707031 0.163147 0.611084 1445372532 0.316223 -0.707031 0.163147 0.611084 1445372532 0.316223 -0.707031 0.163147 0.611084 1445372532 0.312683 -0.708496 0.158203 0.612549 1445372532 0.312683 -0.708496 0.158203 0.612549 1445372532 0.312683 -0.708496 0.158203 0.612549 1445372532 0.312683 -0.708496 0.158203 0.612549 1445372532 0.312683 -0.708496 0.158203 0.612549 1445372532 0.313293 -0.709167 0.156067 0.612000 1445372532 0.313293 -0.709167 0.156067 0.612000 1445372533 0.313293 -0.709167 0.156067 0.612000 1445372533 0.313293 -0.709167 0.156067 0.612000 1445372533 0.313293 -0.709167 0.156067 0.612000 1445372533 0.313293 -0.709167 0.156067 0.612000 1445372533 0.316223 -0.711121 0.156006 0.608276 1445372533 0.316223 -0.711121 0.156006 0.608276 1445372533 0.316223 -0.711121 0.156006 0.608276 1445372533 0.316223 -0.711121 0.156006 0.608276 1445372533 0.316223 -0.711121 0.156006 0.608276 1445372533 0.316223 -0.711121 0.156006 0.608276 1445372533 0.314941 -0.713013 0.152771 0.607544 1445372533 0.314941 -0.713013 0.152771 0.607544 1445372533 0.314941 -0.713013 0.152771 0.607544 1445372533 0.314941 -0.713013 0.152771 0.607544 1445372533 0.314941 -0.713013 0.152771 0.607544 1445372533 0.314941 -0.713013 0.152771 0.607544 1445372533 0.315552 -0.711060 0.154480 0.609070 1445372533 0.315552 -0.711060 0.154480 0.609070 1445372533 0.315552 -0.711060 0.154480 0.609070 1445372533 0.315552 -0.711060 0.154480 0.609070 1445372533 0.315552 -0.711060 0.154480 0.609070 1445372533 0.315552 -0.711060 0.154480 0.609070 1445372533 0.319153 -0.708313 0.161621 0.608521 1445372533 0.319153 -0.708313 0.161621 0.608521 1445372533 0.319153 -0.708313 0.161621 0.608521 1445372533 0.319153 -0.708313 0.161621 0.608521 1445372533 0.319153 -0.708313 0.161621 0.608521 1445372533 0.316589 -0.709290 0.162659 0.608398 1445372533 0.316589 -0.709290 0.162659 0.608398 1445372533 0.316589 -0.709290 0.162659 0.608398 1445372533 0.316589 -0.709290 0.162659 0.608398 1445372533 0.316589 -0.709290 0.162659 0.608398 1445372533 0.316589 -0.709290 0.162659 0.608398 1445372533 0.316589 -0.709290 0.162659 0.608398 1445372533 0.314758 -0.708862 0.163452 0.609619 1445372533 0.314758 -0.708862 0.163452 0.609619 1445372533 0.314758 -0.708862 0.163452 0.609619 1445372533 0.314758 -0.708862 0.163452 0.609619 1445372533 0.314758 -0.708862 0.163452 0.609619 1445372533 0.314758 -0.708862 0.163452 0.609619 1445372533 0.313538 -0.707764 0.165100 0.611145 1445372533 0.313538 -0.707764 0.165100 0.611145 1445372533 0.313538 -0.707764 0.165100 0.611145 1445372533 0.313538 -0.707764 0.165100 0.611145 1445372533 0.313538 -0.707764 0.165100 0.611145 1445372533 0.313538 -0.707764 0.165100 0.611145 1445372533 0.312256 -0.708557 0.162903 0.611511 1445372533 0.312256 -0.708557 0.162903 0.611511 1445372533 0.312256 -0.708557 0.162903 0.611511 1445372533 0.312256 -0.708557 0.162903 0.611511 1445372533 0.312256 -0.708557 0.162903 0.611511 1445372533 0.312256 -0.708557 0.162903 0.611511 1445372533 0.312256 -0.708557 0.162903 0.611511 1445372533 0.316711 -0.708679 0.163391 0.608887 1445372533 0.316711 -0.708679 0.163391 0.608887 1445372533 0.316711 -0.708679 0.163391 0.608887 1445372533 0.316711 -0.708679 0.163391 0.608887 1445372533 0.316711 -0.708679 0.163391 0.608887 1445372533 0.316711 -0.708679 0.163391 0.608887 1445372533 0.316406 -0.709045 0.160645 0.609375 1445372533 0.316406 -0.709045 0.160645 0.609375 1445372533 0.316406 -0.709045 0.160645 0.609375 1445372533 0.316406 -0.709045 0.160645 0.609375 1445372533 
